# Supplementary material for: How to jointly control a ball trajectory on a moving board: Methodological insights into Motor Learning and Rehabilitation
Source: PLoS One. 2025 Oct 15;20(10):e0334588. doi: 10.1371/journal.pone.0334588 (PMC12527165; doi:10.1371/journal.pone.0334588)
Supplement: S2 Data — (ZIP) [file pone.0334588.s002.zip › D10_002.csv]

Ball_X	Ball_Y	Ball_Z	BoardCentre_X	BoardCentre_Y	BoardCentre_Z	P1LeftHand_X	P1LeftHand_Y	P1LeftHand_Z	P1RightHand_X	P1RightHand_Y	P1RightHand_Z	P1MidHands_X	P1MidHands_Y	P1MidHands_Z	P2MidHands_X	P2MidHands_Y	P2MidHands_Z
1.179033	22.554869	125.376511	-23.107368	21.901024	123.352982	35.497456	0.242715	129.264694	31.86762	46.370876	129.537445	33.682538	23.3067955	129.4010695	-79.897274	20.4952525	117.3048945
1.361894	20.957346	125.442841	-23.078392	21.901014	123.326324	35.656788	0.497837	129.685898	31.710735	46.612823	129.146011	33.6837615	23.55533	129.4159545	-79.8405455	20.246698	117.2366935
1.152828	19.603296	125.687454	-23.063982	21.744566	123.315346	35.764729	0.606866	130.129211	31.613264	46.693699	128.830795	33.6889965	23.6502825	129.480003	-79.8169605	19.8388495	117.150689
1.106878	18.039379	125.83432	-23.033037	21.456264	123.27652	35.885151	0.571762	130.661438	31.55497	46.643291	128.716263	33.7200605	23.6075265	129.6888505	-79.7861345	19.3050015	116.8641895
0.953311	16.408552	126.072021	-23.014849	21.12273	123.216965	36.007927	0.483475	131.278641	31.495321	46.531467	128.737808	33.751624	23.507471	130.0082245	-79.781322	18.737989	116.4257055
0.698434	14.950418	126.35553	-22.994267	20.789539	123.140587	36.116375	0.387829	131.81308	31.441057	46.427643	128.790649	33.778716	23.407736	130.3018645	-79.76725	18.171342	115.9793095
0.132097	12.851728	126.452545	-22.894304	20.411827	123.072937	36.288246	0.338065	132.359924	31.411987	46.347084	128.688873	33.8501165	23.3425745	130.5243985	-79.6387245	17.4810795	115.6214755
-0.392814	11.518641	126.517296	-22.819626	20.266361	123.066093	36.405388	0.390886	132.518402	31.420008	46.370377	128.479996	33.912698	23.3806315	130.499199	-79.55195	17.1520905	115.632987
-0.947611	10.353233	126.459099	-22.732349	20.197762	123.076141	36.513706	0.482688	132.547119	31.451221	46.418659	128.18634	33.9824635	23.4506735	130.3667295	-79.4471615	16.9448505	115.7855525
-1.711445	9.322766	126.419846	-22.662872	20.20624	123.12738	36.634747	0.602192	132.474167	31.474041	46.493786	127.908661	34.054394	23.547989	130.191414	-79.380138	16.864491	116.063346
-2.371061	8.249717	126.292625	-22.608526	20.257412	123.272346	36.716534	0.748628	132.26738	31.509727	46.618031	127.641678	34.1131305	23.6833295	129.954529	-79.3301825	16.8314945	116.590163
-3.464097	7.518028	126.108124	-22.550777	20.321114	123.478104	36.765831	0.894236	131.963211	31.545404	46.745457	127.582375	34.1556175	23.8198465	129.772793	-79.2571715	16.8223815	117.183415
-4.525814	6.774097	125.943718	-22.523615	20.413258	123.810471	36.820881	1.049827	131.632324	31.54851	46.923908	127.760651	34.1846955	23.9868675	129.6964875	-79.2319255	16.8396485	117.9244545
-6.256616	5.77903	125.715912	-22.516163	20.585264	124.493645	36.856014	1.375889	131.076279	31.503927	47.300026	128.354889	34.1799705	24.3379575	129.715584	-79.2122965	16.8325705	119.271706
-7.494018	5.227781	125.609184	-22.565331	20.746555	124.9814	36.863602	1.643395	130.777924	31.408119	47.5765	128.828873	34.1358605	24.6099475	129.8033985	-79.2665225	16.8831625	120.1594015
-8.649143	4.522294	125.525215	-22.675556	20.939436	125.462616	36.848457	1.8987	130.558807	31.280025	47.857475	129.252548	34.064241	24.8780875	129.9056775	-79.415353	17.0007845	121.0195545
-10.048547	3.947696	125.488319	-22.560429	20.968378	125.759483	36.79554	2.098573	130.329926	31.134882	48.07209	129.637299	33.965211	25.0853315	129.9836125	-79.086069	16.8514245	121.5353535
-11.494553	3.429246	125.426926	-22.678038	21.132881	126.012848	36.727688	2.269396	130.096222	30.992395	48.255432	129.868988	33.8600415	25.262414	129.982605	-79.2161175	17.003348	122.043091
-13.065754	2.888656	125.309311	-22.783453	21.298103	126.127304	36.616501	2.44413	129.881485	30.85092	48.386723	129.914047	33.7337105	25.4154265	129.897766	-79.3006165	17.1807795	122.356842
-14.601448	2.306537	125.363693	-22.838615	21.483088	126.198471	36.551781	2.563499	129.72934	30.745173	48.44545	129.731262	33.648477	25.5044745	129.730301	-79.325707	17.4617015	122.666641
-17.083689	1.518623	125.925171	-22.82616	21.723505	126.365257	36.545113	2.620971	129.749771	30.658123	48.422195	128.725952	33.601618	25.521583	129.2378615	-79.253938	17.925427	123.4926525
-18.676788	0.967839	126.509384	-22.742037	21.827522	126.49736	36.598564	2.591524	129.805466	30.637974	48.321987	127.839027	33.618269	25.4567555	128.8222465	-79.102343	18.1982885	124.1724735
-20.34379	0.500033	127.274796	-22.59124	21.819307	126.607941	36.691795	2.468687	129.947601	30.694738	48.089993	126.942841	33.6932665	25.27934	128.445221	-78.8757465	18.359274	124.770661
-22.056768	0.1068	128.034424	-22.476507	21.747568	126.754105	36.786125	2.265045	130.306931	30.816895	47.77494	126.009628	33.80151	25.0199925	128.1582795	-78.754524	18.4751435	125.3499305
-23.710855	-0.23368	128.672333	-22.361647	21.625935	126.85331	36.853619	2.006746	130.568771	30.925428	47.357243	125.166023	33.8895235	24.6819945	127.867397	-78.6128175	18.5698755	125.839223
-25.446779	-0.477508	129.274796	-22.246077	21.455423	126.935753	36.889423	1.733197	130.663757	31.01956	46.871002	124.397072	33.9544915	24.3020995	127.5304145	-78.4466455	18.6087465	126.3410915
-27.11438	-0.635894	129.850433	-22.119802	21.227118	127.178833	36.920311	1.451114	130.641464	31.103247	46.373566	123.545586	34.011779	23.91234	127.093525	-78.251383	18.541896	127.264141
-29.570263	-0.549708	130.746902	-21.916914	20.812672	127.757538	36.906349	0.953374	130.245483	31.130764	45.659447	122.660789	34.0185565	23.3064105	126.453136	-77.8523845	18.3189335	129.06194
-31.184223	-0.293286	131.437378	-21.793379	20.532179	128.328873	36.863796	0.642939	129.948654	31.144598	45.226788	122.200706	34.004197	22.9348635	126.07468	-77.590955	18.1294945	130.583066
-32.76186	0.14667	132.162674	-21.743034	20.303259	128.974716	36.769951	0.335086	129.632431	31.12813	44.867935	121.891068	33.9490405	22.6015105	125.7617495	-77.4351085	18.0050075	132.1876825
-34.219406	0.735076	132.928024	-21.719414	20.110197	129.584045	36.65905	0.061698	129.247406	31.026337	44.551788	121.774673	33.8426935	22.306743	125.5110395	-77.2815215	17.913651	133.6570505
-35.630955	1.510072	133.694061	-21.688007	19.909296	130.180115	36.534744	-0.169075	128.999573	30.891874	44.268242	121.654724	33.713309	22.0495835	125.3271485	-77.089323	17.7690085	135.0330815
-36.864574	2.351952	134.344818	-21.683193	19.717896	130.764771	36.417175	-0.372731	128.729599	30.744509	44.019188	121.647346	33.580842	21.8232285	125.1884725	-76.947228	17.6125635	136.3410695
-38.106823	3.388618	134.91713	-21.682335	19.526949	131.25708	36.287426	-0.578371	128.42923	30.641937	43.790562	121.677063	33.4646815	21.6060955	125.0531465	-76.8293515	17.4478025	137.4610135
-39.638538	5.161339	135.48233	-21.661953	19.24086	131.847183	36.137138	-0.891083	127.978882	30.533548	43.507519	121.65892	33.335343	21.308218	124.818901	-76.659249	17.173502	138.875465
-40.607422	6.456851	135.794586	-21.655214	19.037981	132.154327	35.998245	-1.087684	127.500702	30.440435	43.374573	121.666443	33.21934	21.1434445	124.5835725	-76.529768	16.9325175	139.7250815
-41.363327	7.817777	135.838684	-21.697483	18.84153	132.360977	35.495251	-1.031665	127.094604	30.340021	43.29221	121.667435	32.917636	21.1302725	124.3810195	-76.312602	16.5527875	140.3409345
-42.052441	9.395526	135.859329	-21.725164	18.719425	132.443588	35.610409	-1.311818	126.277565	30.254953	43.264626	121.677269	32.932681	20.976404	123.977417	-76.383009	16.462446	140.909759
-42.456291	11.09866	135.703308	-21.78476	18.667118	132.393341	35.053082	-1.15647	125.735489	30.186998	43.296986	121.674644	32.62004	21.070258	123.7050665	-76.18956	16.263978	141.0816155
-42.961449	12.803888	135.347931	-21.85881	18.713806	132.207809	34.805126	-1.120063	125.122116	30.181767	43.349995	121.721054	32.4934465	21.114966	123.421585	-76.2110665	16.312646	140.994033
-43.239639	14.561158	134.834625	-21.910191	18.815962	131.895386	34.62458	-1.084896	124.533379	30.232344	43.437057	121.869995	32.428462	21.1760805	123.201687	-76.248844	16.4558435	140.589085
-43.347866	17.401548	133.831299	-21.982552	18.974152	131.247757	34.432629	-1.036511	123.862061	30.467823	43.59819	122.16214	32.450226	21.2808395	123.0121005	-76.41533	16.6674645	139.4834135
-43.24139	19.328339	132.931107	-21.997019	19.119595	130.652023	34.394035	-1.034855	123.463585	30.708372	43.661457	122.43605	32.5512035	21.313301	122.9498175	-76.5452415	16.925889	138.3542285
-42.96566	21.309589	131.84201	-22.015751	19.301374	129.964401	34.277679	-1.004674	123.107803	31.050831	43.734367	122.635353	32.664255	21.3648465	122.871578	-76.695757	17.2379015	137.057224
-42.636864	23.285322	130.813019	-22.061623	19.525579	129.185455	34.637062	-1.285918	122.672737	31.369522	43.764717	122.715553	33.003292	21.2393995	122.694145	-77.126538	17.8117585	135.676765
-42.077866	25.282627	129.768723	-22.142057	19.78949	128.432434	34.513676	-1.321808	122.329567	31.572489	43.754692	122.824524	33.0430825	21.216442	122.5770455	-77.3271965	18.362538	134.2878225
-41.48785	27.193502	128.995728	-22.227375	20.007025	127.811905	34.385433	-1.308746	122.060822	32.119923	43.697533	122.695015	33.252678	21.1943935	122.3779185	-77.707428	18.8196565	133.2458915
-40.717525	29.128832	128.445389	-22.335697	20.140779	127.312065	33.920452	-1.163082	121.835587	32.22522	43.712563	122.921898	33.072836	21.2747405	122.3787425	-77.74423	19.0068175	132.2453875
-39.344143	31.808079	128.123138	-22.443323	20.235058	126.791618	33.632908	-1.130522	121.251617	32.109325	43.854427	123.639999	32.8711165	21.3619525	122.445808	-77.7577625	19.1081635	131.137428
-38.248356	33.477406	128.158386	-22.535206	20.267832	126.676109	33.518494	-1.138018	121.040047	32.233433	43.864166	124.114357	32.8759635	21.363074	122.577202	-77.9463755	19.17259	130.775016
-37.068195	34.983353	128.386932	-22.582766	20.278135	126.653076	33.454998	-1.112929	120.850037	32.347927	43.867973	124.901939	32.9014625	21.377522	122.875988	-78.0669945	19.178748	130.430164
-35.77071	36.454147	128.935379	-22.602562	20.313822	126.768021	33.404434	-1.013174	120.76342	32.500053	43.942818	125.771523	32.9522435	21.464822	123.2674715	-78.1573675	19.162822	130.2685705
-34.412426	37.738689	129.561829	-22.629244	20.366291	127.011322	33.385391	-0.896297	120.766151	32.656273	44.005684	126.727867	33.020832	21.5546935	123.747009	-78.27932	19.1778885	130.275635
-32.976757	38.943756	130.269012	-22.640072	20.423618	127.291908	33.359943	-0.794523	120.872643	33.11977	43.917828	127.585342	33.2398565	21.5616525	124.2289925	-78.5200005	19.2855835	130.3548235
-31.505072	39.968647	130.845673	-22.658255	20.504051	127.538467	33.374989	-0.710305	121.074821	33.26033	43.95248	128.511368	33.3176595	21.6210875	124.7930945	-78.6341695	19.3870145	130.2838395
-29.178885	41.295155	131.477753	-22.748629	20.64657	127.766708	33.430691	-0.646616	121.636871	33.108974	44.071888	129.908035	33.2698325	21.712636	125.772453	-78.7670905	19.580504	129.760963
-27.652159	41.965702	131.663956	-22.825592	20.715696	127.801834	33.48642	-0.661186	122.06427	33.459152	43.930557	130.575256	33.472786	21.6346855	126.319763	-79.12397	19.7967065	129.283905
-26.050127	42.548679	131.738739	-22.926851	20.781416	127.820084	33.521477	-0.697011	122.657158	33.496593	43.947311	131.200119	33.509035	21.62515	126.9286385	-79.362737	19.937682	128.7115295
-24.466253	42.869896	131.723328	-23.001307	20.851139	127.793823	33.561607	-0.785039	123.366592	33.492245	43.947098	131.75296	33.526926	21.5810295	127.559776	-79.52954	20.1212485	128.02787
-22.843267	43.114708	131.641342	-23.114023	20.922611	127.868187	33.635788	-0.930616	124.131157	33.489876	43.931969	132.33078	33.562832	21.5006765	128.2309685	-79.790878	20.3445455	127.5054055
-21.247587	43.130054	131.560226	-23.182261	20.86783	127.82618	33.711693	-1.111697	124.957146	33.46682	43.899467	132.847519	33.5892565	21.393885	128.9023325	-79.9537785	20.341775	126.7500275
-19.691988	42.96265	131.41037	-23.278103	20.844217	127.864281	33.815353	-1.303489	125.769127	33.419724	43.876698	133.256119	33.6175385	21.2866045	129.512623	-80.1737445	20.4018295	126.215939
-17.344233	42.424316	131.20668	-23.355011	20.718176	127.887741	33.977406	-1.549969	126.903442	33.356461	43.79084	133.763733	33.6669335	21.1204355	130.3335875	-80.3769555	20.3159165	125.4418945
-15.84798	41.865936	131.038254	-23.370613	20.63586	127.901398	34.421925	-1.895068	127.529488	33.32785	43.774807	133.950836	33.8748875	20.9398695	130.740162	-80.6161135	20.3318505	125.062634
-14.415211	41.177055	130.88681	-23.425117	20.561949	128.010056	34.520687	-2.038253	128.23056	33.28569	43.759686	134.08075	33.9031885	20.8607165	131.155655	-80.7534225	20.2631815	124.864457
-13.022408	40.354214	130.826309	-23.455153	20.469389	128.067642	34.611366	-2.167293	128.845795	33.239162	43.72039	134.22757	33.925264	20.7765485	131.5366825	-80.83557	20.1622295	124.5986015
-11.744002	39.405514	130.80481	-23.484989	20.347654	128.132111	34.700302	-2.252231	129.350647	33.174637	43.71772	134.351761	33.9374695	20.7327445	131.851204	-80.9074475	19.9625635	124.413018
-10.56094	38.304989	130.871124	-23.497766	20.20401	128.190521	34.764744	-2.2833	129.7686	33.118393	43.719669	134.552322	33.9415685	20.7181845	132.160461	-80.9371005	19.6898355	124.220581
-9.433389	37.065159	130.998749	-23.496931	20.038885	128.252914	34.860222	-2.303786	130.062515	33.045273	43.734413	134.823944	33.9527475	20.7153135	132.4432295	-80.9466095	19.3624565	124.0625985
-7.99922	35.035225	131.247864	-23.471802	19.829182	128.430008	35.056297	-2.251302	130.359787	32.950504	43.78381	135.271378	34.0034005	20.766254	132.8155825	-80.9470045	18.89211	124.0444335
-7.103343	33.54768	131.363708	-23.439751	19.758512	128.56076	35.199078	-2.18071	130.533859	32.926449	43.864185	135.541077	34.0627635	20.8417375	133.037468	-80.9422655	18.6752865	124.084052
-6.339004	32.015133	131.340714	-23.458757	19.779537	128.677155	35.299614	-2.084612	130.716156	32.838261	43.978371	135.690262	34.0689375	20.9468795	133.203209	-80.9864515	18.6121945	124.151101
-5.683484	30.392981	131.201233	-23.498703	19.875523	128.778763	35.373898	-1.94954	130.892532	32.757385	44.15044	135.642303	34.0656415	21.10045	133.2674175	-81.0630475	18.650596	124.2901085
-5.103018	28.683674	130.958939	-23.552639	19.994219	128.829178	35.417294	-1.817708	131.078781	32.649673	44.339283	135.459213	34.0334835	21.2607875	133.268997	-81.1387615	18.7276505	124.389359
-4.658661	26.902359	130.713577	-23.571754	20.104309	128.812286	35.457439	-1.673257	131.263687	32.567486	44.491272	135.267563	34.0124625	21.4090075	133.265625	-81.1559705	18.7996105	124.358947
-4.302499	25.002415	130.431137	-23.597334	20.200071	128.764282	35.517193	-1.594348	131.515625	32.490101	44.598862	135.073975	34.003647	21.502257	133.2948	-81.198315	18.897885	124.233764
-3.988621	22.076883	130.171875	-23.541632	20.287891	128.662781	35.609318	-1.557034	132.035583	32.464939	44.714828	134.740402	34.0371285	21.578897	133.3879925	-81.1203925	18.996885	123.9375695
-3.88224	20.052334	130.017929	-23.49918	20.352032	128.664871	35.706902	-1.565922	132.467682	32.489822	44.779652	134.404343	34.098362	21.606865	133.4360125	-81.096722	19.097199	123.8937295
-3.910044	18.000124	130.061249	-23.442812	20.461243	128.70163	35.817863	-1.559497	132.982651	32.539722	44.842377	133.863251	34.1787925	21.64144	133.422951	-81.0644165	19.281046	123.980309
-4.031269	15.957829	130.139587	-23.373043	20.571865	128.684769	35.894382	-1.546402	133.596191	32.612888	44.877048	133.131943	34.253635	21.665323	133.364067	-80.999721	19.478407	124.005471
-4.29895	13.950093	130.374115	-23.310623	20.642532	128.637115	36.016266	-1.535591	134.209045	32.687073	44.830227	132.260315	34.3516695	21.647318	133.23468	-80.9729155	19.637746	124.03955
-4.668371	11.971653	130.636658	-23.207634	20.67132	128.591629	36.124027	-1.496698	134.70401	32.743446	44.727146	131.270538	34.4337365	21.615224	132.987274	-80.8490045	19.727416	124.195984
-5.127351	10.128602	131.026337	-23.052116	20.605938	128.619522	36.264683	-1.485098	135.030029	32.561501	44.630688	130.345383	34.413092	21.572795	132.687706	-80.517324	19.639081	124.551338
-5.99504	7.5264	131.728989	-22.731819	20.372917	128.885406	36.536842	-1.610379	135.263428	32.716316	44.150566	128.865311	34.626579	21.2700935	132.0643695	-80.090217	19.4757405	125.7064425
-6.625173	5.990212	132.275314	-22.462317	20.159338	129.200607	36.742958	-1.728194	135.264282	32.8573	43.777954	127.927956	34.800129	21.02488	131.596119	-79.724763	19.293796	126.805095
-7.383364	4.619851	132.876724	-22.175274	19.93652	129.66626	36.986588	-1.898265	135.16774	32.988506	43.388165	127.160645	34.987547	20.74495	131.1641925	-79.338095	19.12809	128.1683275
-8.126881	3.499347	133.429672	-21.872206	19.737843	130.183792	37.24453	-2.052885	135.065506	33.118057	43.063755	126.579163	35.1812935	20.505435	130.8223345	-78.9257055	18.970251	129.5452495
-8.894579	2.57212	133.981293	-21.581429	19.59201	130.699646	37.471016	-2.168621	134.905807	33.277565	42.835228	126.212677	35.3742905	20.3333035	130.559242	-78.5371485	18.8507165	130.84005
-9.724216	1.849754	134.387497	-21.315489	19.482807	131.178589	37.720257	-2.250949	134.728302	33.4338	42.712574	125.982071	35.5770285	20.2308125	130.3551865	-78.2080065	18.7348015	132.0019915
-10.57198	1.293679	134.583145	-21.072109	19.414946	131.572571	37.911816	-2.277994	134.398727	33.55851	42.695747	125.868332	35.735163	20.2088765	130.1335295	-77.879381	18.6210155	133.0116125
-11.759368	0.788978	134.58313	-20.781052	19.361874	132.028458	38.148376	-2.269115	133.684723	33.696404	42.791008	125.930954	35.92239	20.2609465	129.8078385	-77.484494	18.4628015	134.2490775
-12.575849	0.690074	134.414749	-20.645756	19.376417	132.2005	38.256245	-2.19318	133.213684	33.771263	42.952812	126.067604	36.013754	20.379816	129.640644	-77.305266	18.373018	134.760356
-13.362378	0.73775	134.182602	-20.539602	19.460554	132.260681	38.301266	-2.08502	132.754868	33.865284	43.142429	126.280342	36.083275	20.5287045	129.517605	-77.162479	18.3924035	135.003757
-14.119944	0.927653	133.867981	-20.44552	19.576643	132.245193	38.37001	-1.951669	132.374039	33.980488	43.343575	126.536896	36.175249	20.695953	129.4554675	-77.066289	18.457333	135.0349185
-14.765923	1.327003	133.539139	-20.352102	19.720663	132.153336	38.428398	-1.831155	132.132431	34.121426	43.550293	126.836655	36.274912	20.859569	129.484543	-76.979116	18.581757	134.822129
-15.35428	1.865355	133.226364	-20.251974	19.861601	132	38.469128	-1.756765	131.95224	34.313385	43.698143	127.227715	36.3912565	20.970689	129.5899775	-76.8952045	18.752513	134.4100225
-15.89046	2.528686	132.888275	-20.151096	19.978153	131.874268	38.531704	-1.741787	131.906693	34.538754	43.811142	127.584373	36.535229	21.0346775	129.745533	-76.837421	18.9216285	134.003003
-16.606314	3.675895	132.380219	-20.005564	20.067142	131.812103	38.660507	-1.794603	131.846725	34.88427	43.9585	128.405396	36.7723885	21.0819485	130.1260605	-76.7835165	19.0523355	133.4981455
-16.975977	4.547296	132.0383	-19.891924	20.065454	131.94371	38.738403	-1.848853	131.825607	35.157745	44.037853	129.238586	36.948074	21.0945	130.5320965	-76.731922	19.036408	133.3553235
-17.240507	5.521985	131.810471	-19.825882	20.058758	132.198364	38.787834	-1.9237	131.866638	35.731907	44.013248	130.173706	37.2598705	21.044774	131.020172	-76.9116345	19.072742	133.376556
-17.485813	6.552111	131.606369	-19.790749	20.063509	132.431564	38.795322	-1.957701	131.930252	36.018497	44.087353	131.425293	37.4069095	21.064826	131.6777725	-76.9884075	19.062192	133.1853555
-17.737183	7.571664	131.394135	-19.785643	20.106325	132.565689	38.807526	-1.974691	132.053757	36.256893	44.15414	132.705246	37.5322095	21.0897245	132.3795015	-77.1034955	19.1229255	132.7518765
-17.882355	8.586916	131.240921	-19.779528	20.213779	132.693756	38.798672	-1.990499	132.074112	36.448875	44.195015	133.978363	37.6237735	21.102258	133.0262375	-77.1828295	19.3253	132.3612745
-17.970478	9.588005	131.142792	-19.777765	20.336031	132.791321	38.77319	-2.003182	132.06282	36.6394	44.213978	135.093048	37.706295	21.105398	133.577934	-77.261825	19.566664	132.004708
-18.098909	10.993575	131.208466	-19.724062	20.597727	132.95784	38.736786	-2.015558	131.927277	36.92712	44.172432	136.555069	37.831953	21.078437	134.241173	-77.280077	20.117017	131.674507
-18.206755	11.834565	131.353622	-19.686548	20.825251	133.097748	38.742386	-2.004936	131.989487	37.050854	44.168819	137.039307	37.89662	21.0819415	134.514397	-77.269716	20.5685605	131.681099
-18.302427	12.580292	131.599594	-19.674444	21.113821	133.28746	38.754532	-1.940626	132.116516	37.140881	44.2607	137.137894	37.9477065	21.160037	134.627205	-77.2965945	21.067605	131.947715
-18.351748	13.266609	131.96228	-19.641603	21.439617	133.554062	38.817249	-1.797529	132.314636	37.163757	44.423531	136.930283	37.990503	21.313001	134.6224595	-77.273709	21.566233	132.4856645
-18.379992	13.879296	132.451706	-19.613419	21.767288	133.903015	38.910355	-1.578097	132.643097	37.179344	44.663986	136.498978	38.0448495	21.5429445	134.5710375	-77.2716875	21.9916315	133.2349925
-18.357445	14.422187	133.018219	-19.532896	22.009621	134.260498	39.019855	-1.416446	133.047379	37.190151	44.843109	135.939636	38.105003	21.7133315	134.4935075	-77.170795	22.3059105	134.0274885
-18.302832	14.904475	133.556015	-19.444019	22.133087	134.572189	39.158909	-1.391562	133.552872	37.173798	44.868507	135.241547	38.1663535	21.7384725	134.3972095	-77.0543915	22.5277015	134.7471685
-18.22378	15.576212	134.061676	-19.306025	22.103367	134.73671	39.402847	-1.510676	134.443604	37.216805	44.774445	134.244797	38.309826	21.6318845	134.3442005	-76.921876	22.5748495	135.1292195
-18.139801	15.982197	134.110947	-19.2024	21.95739	134.596436	39.603111	-1.596187	135.01709	37.260021	44.690823	133.712357	38.431566	21.547318	134.3647235	-76.836366	22.367462	134.8281485
-18.015118	16.409473	133.921295	-19.107565	21.730204	134.319992	39.819618	-1.636721	135.373383	37.265671	44.627647	133.351135	38.5426445	21.495463	134.362259	-76.7577745	21.964945	134.277725
-17.895353	16.860495	133.544739	-19.039619	21.474487	133.961517	40.003643	-1.648917	135.495087	37.289978	44.583111	133.157272	38.6468105	21.467097	134.3261795	-76.7260485	21.481877	133.5968545
-17.752234	17.341341	133.041061	-18.994097	21.225954	133.52095	40.144028	-1.707076	135.468994	37.319576	44.524067	133.078644	38.731802	21.4084955	134.273819	-76.719996	21.0434125	132.768081
-17.513603	17.961891	132.457428	-18.914392	21.051868	133.037888	40.223415	-1.778149	135.252792	37.355511	44.497154	133.108826	38.789463	21.3595025	134.180809	-76.618247	20.7442335	131.894967
-17.36854	17.774603	131.991913	-18.883863	20.954393	132.579346	40.247147	-1.762028	134.950516	37.390205	44.512947	133.185425	38.818676	21.3754595	134.0679705	-76.586402	20.5333265	131.0907215
-17.211517	17.473095	131.469803	-18.827515	20.982555	132.041901	40.273918	-1.632955	134.463196	37.434429	44.676884	133.44751	38.8541735	21.5219645	133.955353	-76.5092035	20.4431455	130.128449
-16.989309	17.374708	131.231934	-18.804646	21.057753	131.846451	40.233955	-1.524067	134.115341	37.485443	44.813099	133.789642	38.859699	21.644516	133.9524915	-76.468991	20.47099	129.7404105
-16.875862	17.34852	131.084198	-18.832037	21.133926	131.781052	40.173916	-1.440484	133.799393	37.52581	44.907127	134.207474	38.849863	21.7333215	134.0034335	-76.513937	20.5345305	129.5586705
-16.85051	17.353985	130.988449	-18.912237	21.205553	131.753082	40.085461	-1.371276	133.532761	37.555481	44.989784	134.731201	38.820471	21.809254	134.131981	-76.644945	20.601852	129.374183
-16.879543	17.338638	130.95253	-18.951662	21.340101	131.801483	39.993565	-1.280581	133.363953	37.507893	45.066231	135.240097	38.750729	21.892825	134.302025	-76.654053	20.787377	129.300941
-16.997902	17.3232	130.929428	-19.088326	21.480354	131.832169	39.894611	-1.138068	133.312149	37.445477	45.191826	135.67688	38.670044	22.026879	134.4945145	-76.846696	20.933829	129.1698235
-17.152115	17.261492	130.853531	-19.178204	21.640995	131.813217	39.788857	-0.986921	133.286636	37.383659	45.346157	136.085861	38.586258	22.179618	134.6862485	-76.942666	21.102372	128.9401855
-17.508572	16.971706	130.53717	-19.259466	21.829039	131.627151	39.678288	-0.820092	133.208786	37.32341	45.541069	136.628265	38.500849	22.3604885	134.9185255	-77.019781	21.2975895	128.3357765
-17.698946	16.693834	130.160599	-19.302509	21.888729	131.375534	39.613659	-0.776157	133.087601	37.311039	45.604916	136.908859	38.462349	22.4143795	134.99823	-77.067367	21.3630785	127.752838
-18.000555	16.303392	129.872269	-19.356298	21.907295	131.107269	39.564697	-0.743216	132.89624	37.253986	45.62088	137.031097	38.4093415	22.438832	134.9636685	-77.1219375	21.375758	127.2508695
-18.368212	15.887334	129.654709	-19.43049	21.911798	130.95932	39.539932	-0.647443	132.728531	37.143398	45.670597	136.928116	38.341665	22.511577	134.8283235	-77.202645	21.312019	127.0903165
-18.711485	15.395644	129.604996	-19.470654	21.91675	130.955963	39.547329	-0.506632	132.692368	37.037201	45.771027	136.679672	38.292265	22.6321975	134.68602	-77.233573	21.2013025	127.225906
-19.083557	14.845588	129.66156	-19.48386	21.919998	131.035278	39.624084	-0.344967	132.891464	36.927616	45.952892	136.381485	38.27585	22.8039625	134.6364745	-77.24357	21.0360335	127.4340815
-19.515722	14.222614	129.784317	-19.46809	21.908356	131.12442	39.756214	-0.170649	133.195755	36.81847	46.13065	136.071625	38.287342	22.9800005	134.63369	-77.223522	20.8367115	127.61515
-20.245487	13.111317	129.986511	-19.398897	21.833286	131.265625	39.993484	0.044301	133.679504	36.660198	46.351295	135.456223	38.326841	23.197798	134.5678635	-77.124635	20.468774	127.9633865
-20.848598	12.349811	130.194321	-19.362116	21.761202	131.306198	40.121288	0.179387	133.897614	36.55349	46.465881	134.836456	38.337389	23.322634	134.367035	-77.061621	20.19977	128.245361
-21.371927	11.618138	130.178757	-19.291725	21.675608	131.220642	40.232712	0.339146	133.954254	36.457531	46.557053	134.170883	38.3451215	23.4480995	134.0625685	-76.9285715	19.9031165	128.3787155
-21.863962	10.869341	130.160065	-19.254332	21.615925	131.043411	40.346233	0.511954	133.914322	36.347744	46.670208	133.355453	38.3469885	23.591081	133.6348875	-76.8556525	19.640769	128.4519345
-22.430794	10.086715	130.058441	-19.214449	21.556252	130.815811	40.397385	0.735746	133.761536	36.184757	46.751347	132.472	38.291071	23.7435465	133.116768	-76.719969	19.3689575	128.514854
-22.973913	9.299565	130.073639	-19.191162	21.532	130.680817	40.436184	0.91757	133.575211	36.014999	46.817051	131.606476	38.2255915	23.8673105	132.5908435	-76.6079155	19.1966895	128.7707905
-23.647861	8.629804	130.395203	-19.156515	21.524387	130.710358	40.473583	1.072569	133.529663	35.834736	46.838779	130.75946	38.1541595	23.955674	132.1445615	-76.4671895	19.0931	129.2761545
-24.439329	7.757593	131.281586	-19.129618	21.565983	131.015167	40.485947	1.296164	133.664505	35.262833	46.961258	129.86734	37.87439	24.128711	131.7659225	-76.133626	19.003255	130.2644115
-24.946789	7.222325	132.062088	-19.163265	21.615505	131.368744	40.478004	1.375814	133.981018	35.09317	46.928596	129.358078	37.785587	24.152205	131.669548	-76.112117	19.078805	131.06794
-25.518873	6.759718	132.884079	-19.223339	21.665266	131.775726	40.422508	1.41845	134.434875	34.920277	46.864208	129.086609	37.6713925	24.141329	131.760742	-76.1180705	19.189203	131.79071
-26.003399	6.385141	133.592514	-19.340506	21.721416	132.184235	40.320671	1.429194	135.013489	34.775822	46.817886	129.050522	37.5482465	24.12354	132.0320055	-76.2292585	19.319292	132.3364645
-26.585045	6.148516	134.21579	-19.467403	21.783308	132.547897	40.193001	1.470745	135.628296	34.701473	46.815731	129.200958	37.447237	24.143238	132.414627	-76.382043	19.423378	132.681167
-27.122583	6.048381	134.546585	-19.573462	21.879839	132.820786	40.088543	1.544057	136.149002	34.693699	46.901241	129.497589	37.391121	24.222649	132.8232955	-76.538045	19.537029	132.8182765
-27.591356	6.068367	134.624176	-19.656422	22.032578	132.966034	40.003597	1.617136	136.503632	34.730362	47.038345	129.84848	37.3669795	24.3277405	133.176056	-76.6798235	19.7374155	132.756012
-28.319391	6.360867	134.218521	-19.771872	22.357725	132.814499	39.833416	1.683232	136.675293	34.837254	47.21965	130.264511	37.335335	24.451441	133.469902	-76.879079	20.264009	132.159096
-28.824482	6.718349	133.665771	-19.830774	22.624033	132.462952	39.671597	1.738629	136.529099	34.899796	47.328014	130.324432	37.2856965	24.5333215	133.4267655	-76.9472445	20.7147445	131.4991385
-29.364624	7.19568	132.962051	-19.892731	22.936188	131.943802	39.503426	1.8246	136.210938	34.959366	47.422951	130.189178	37.231396	24.6237755	133.200058	-77.016858	21.2486005	130.687546
-29.956406	7.794499	132.11499	-19.949312	23.279963	131.269791	39.342258	1.915772	135.826614	34.982941	47.510139	129.92981	37.1625995	24.7129555	132.878212	-77.0612235	21.8469705	129.66137
-30.622854	8.490865	131.253769	-19.994568	23.60894	130.552261	39.18726	1.98689	135.43338	34.979908	47.570808	129.62944	37.083584	24.778849	132.53141	-77.07272	22.439031	128.573112
-31.268606	9.289308	130.727631	-20.003975	23.934147	129.992035	39.03373	2.0667	135.119934	34.993149	47.592106	129.170822	37.0134395	24.829403	132.145378	-77.0213895	23.038891	127.838692
-31.918093	10.217525	130.512665	-20.005276	24.210222	129.728485	38.883194	2.11988	134.966141	34.982113	47.548916	128.648621	36.9326535	24.834398	131.807381	-76.9432055	23.586046	127.649589
-32.945431	11.638288	130.7883	-19.993511	24.4816	129.920547	38.742001	2.088298	134.974213	34.973999	47.376137	128.206467	36.858	24.7322175	131.59034	-76.845022	24.2309825	128.250754
-33.756268	12.738551	131.007294	-19.991299	24.577503	130.267685	38.689461	2.087868	135.080154	34.972782	47.33147	128.149246	36.8311215	24.709669	131.6147	-76.8137195	24.445337	128.92067
-34.55862	13.911618	131.109665	-20.017525	24.629745	130.576248	38.612663	2.094764	135.07373	34.984211	47.341446	128.260498	36.798437	24.718105	131.667114	-76.833487	24.541385	129.485382
-35.31881	15.127327	131.094986	-20.071093	24.659235	130.829544	38.550846	2.095018	134.928986	34.956848	47.370712	128.387039	36.753847	24.732865	131.6580125	-76.896033	24.585605	130.0010755
-36.140194	16.488951	131.070404	-20.11108	24.679636	131.030731	38.471771	2.121803	134.648163	34.902813	47.448486	128.479568	36.687292	24.7851445	131.5638655	-76.909452	24.5741275	130.4975965
-36.98362	17.975199	130.992645	-20.158607	24.723276	131.182175	38.397007	2.195812	134.258728	34.820469	47.535233	128.516266	36.608738	24.8655225	131.387497	-76.925952	24.5810295	130.976853
-37.672462	19.509367	130.972916	-20.179262	24.78396	131.288818	38.33857	2.300074	133.815765	34.709576	47.663403	128.478546	36.524073	24.9817385	131.1471555	-76.882597	24.5861815	131.4304805
-38.733967	22.160112	131.122345	-20.207327	24.888601	131.472809	38.226677	2.471319	132.974121	34.500401	47.863575	128.041016	36.363539	25.167447	130.5075685	-76.778193	24.609755	132.4380495
-39.302887	23.93642	131.71814	-20.25267	24.973816	131.775391	38.122356	2.620825	132.322113	34.252998	47.978489	127.551781	36.187677	25.299657	129.936947	-76.693017	24.647975	133.613835
-39.845581	25.810135	132.3358	-20.287455	24.972929	132.235367	37.97472	2.764084	131.680878	33.91433	48.07579	127.045143	35.944525	25.419937	129.3630105	-76.519435	24.525921	135.1077235
-40.299206	27.679693	133.022614	-20.370033	24.861946	132.829544	37.782486	2.84545	131.113205	33.526539	48.166904	126.753845	35.6545125	25.506177	128.933525	-76.3945785	24.217715	136.725563
-40.822319	29.668316	133.91922	-20.477352	24.637985	133.476883	37.592556	2.935405	130.60524	33.11113	48.273502	126.683151	35.351843	25.6044535	128.6441955	-76.306547	23.6715165	138.3095705
-41.239983	31.600248	134.831268	-20.636015	24.308529	134.115646	37.424217	3.028786	130.087036	32.698009	48.394104	126.883461	35.061113	25.711445	128.4852485	-76.333143	22.905613	139.7460435
-41.656391	33.606995	135.666901	-20.808863	23.893568	134.6026	37.238129	3.088929	129.570557	32.302532	48.532166	127.317932	34.7703305	25.8105475	128.4442445	-76.3880565	21.9765885	140.7609555
-42.085609	36.535408	136.632187	-21.123289	23.251583	134.981186	36.909248	3.223156	128.79097	31.781937	48.709927	128.120041	34.3455925	25.9665415	128.4555055	-76.5921705	20.5366245	141.5068665
-42.229702	38.449207	137.207993	-21.369394	22.837353	135.083527	36.660213	3.296367	128.194611	31.43569	48.761791	128.670639	34.0479515	26.029079	128.432625	-76.7867395	19.645627	141.734429
-42.284866	40.432755	137.768936	-21.65633	22.446854	135.121933	36.348621	3.36097	127.61972	31.067911	48.77787	129.110596	33.708266	26.06942	128.365158	-77.020926	18.824288	141.878708
-42.292854	42.278675	138.353088	-21.955004	22.105076	135.100311	36.000237	3.429507	127.020157	30.686886	48.802563	129.513718	33.3435615	26.116035	128.2669375	-77.2535695	18.094117	141.9336845
-42.095314	44.137222	138.902145	-22.243244	21.766592	134.987457	35.323952	3.698929	126.476776	30.626938	48.703976	129.800064	32.975445	26.2014525	128.13842	-77.461933	17.3317315	141.836494
-41.907356	45.850864	139.544052	-22.493986	21.415606	134.786255	34.997044	3.783413	125.825737	30.036718	48.769688	130.425842	32.516881	26.2765505	128.1257895	-77.504853	16.5546615	141.4467205
-41.429504	47.509377	140.3293	-22.678719	21.040361	134.521164	34.762901	3.869493	125.14621	30.179039	48.614494	130.928574	32.47097	26.2419935	128.037392	-77.828408	15.8387285	141.004936
-40.659668	49.728119	141.496002	-22.958055	20.562624	133.987534	34.406326	4.010966	124.186943	30.04464	48.459274	132.01059	32.225483	26.23512	128.0987665	-78.141593	14.890128	139.8763015
-39.957653	50.973175	142.345398	-23.101149	20.315289	133.604019	34.227398	4.135754	123.632751	30.023354	48.341881	132.849655	32.125376	26.2388175	128.241203	-78.327674	14.3917605	138.966835
-39.187195	52.050602	143.231018	-23.217987	20.122337	133.238281	34.101288	4.262768	123.139587	30.054682	48.205742	133.709381	32.077985	26.234255	128.424484	-78.513959	14.010419	138.052078
NaN	NaN	NaN	-23.346115	19.980335	132.930801	34.002926	4.392766	122.827873	30.061054	48.083817	134.481323	32.03199	26.2382915	128.654598	-78.72422	13.7223785	137.207004
NaN	NaN	NaN	-23.476622	19.897635	132.671448	33.922279	4.469172	122.595406	30.013884	47.970993	135.160507	31.9680815	26.2200825	128.8779565	-78.9213255	13.5751875	136.4649395
NaN	NaN	NaN	-23.610945	19.909451	132.56868	33.818829	4.517241	122.443665	29.984102	47.873142	135.697983	31.9014655	26.1951915	129.070824	-79.1233555	13.6237105	136.066536
NaN	NaN	NaN	-23.790827	19.957212	132.516937	33.683445	4.522587	122.486427	29.916821	47.842262	135.957321	31.800133	26.1824245	129.221874	-79.381787	13.7319995	135.812
NaN	NaN	NaN	-24.166449	20.113518	132.618256	33.415077	4.354287	122.80291	29.670643	47.753399	136.041809	31.54286	26.053843	129.4223595	-79.875758	14.173193	135.8141525
NaN	NaN	NaN	-24.490816	20.21439	132.712036	33.195599	4.158272	123.23587	29.465607	47.723137	136.051178	31.330603	25.9407045	129.643524	-80.312235	14.4880755	135.780548
NaN	NaN	NaN	-24.841839	20.201027	132.817581	32.936962	3.93122	123.710754	29.215864	47.62431	136.185593	31.076413	25.777765	129.9481735	-80.760091	14.624289	135.6869885
NaN	NaN	NaN	-25.210154	20.049305	132.962341	32.659088	3.711848	124.160172	28.892147	47.470009	136.431305	30.7756175	25.5909285	130.2957385	-81.1959255	14.5076815	135.6289435
-29.096901	54.270451	143.993515	-25.56477	19.82959	133.252518	32.39838	3.510068	124.580803	28.617224	47.326927	136.838348	30.507802	25.4184975	130.7095755	-81.637342	14.2406825	135.7954605
-27.688705	53.422707	144.137497	-25.940523	19.571264	133.543045	32.128273	3.322122	124.980095	28.302664	47.149063	137.359207	30.2154685	25.2355925	131.169651	-82.0965145	13.9069355	135.916439
-26.110264	52.157307	144.062012	-26.306681	19.333908	133.885696	31.843189	3.194351	125.290588	28.02614	46.974777	137.893829	29.9346645	25.084564	131.5922085	-82.5480265	13.583252	136.1791835
-23.883018	50.105362	143.863495	-26.819763	19.116312	134.427887	31.49119	3.063308	125.919304	27.591934	46.817734	138.641129	29.541562	24.940521	132.2802165	-83.181088	13.292103	136.5755575
-22.329937	48.601959	143.405396	-27.192657	19.094122	134.681351	31.275335	2.909374	126.464905	27.326691	46.733898	139.132751	29.301013	24.821636	132.798828	-83.686327	13.366608	136.563874
-20.703224	46.953316	142.595779	-27.603149	19.118429	134.751022	31.368235	2.539973	126.984039	27.051899	46.663013	139.518661	29.210067	24.601493	133.25135	-84.416365	13.635365	136.250694
-19.063118	45.189926	141.450745	-28.09174	19.138844	134.593201	31.122547	2.262892	127.711937	26.68536	46.605381	139.76535	28.9039535	24.4341365	133.7386435	-85.0874335	13.8435515	135.4477585
-17.501621	43.204803	140.275711	-28.677046	19.178902	134.205017	30.825403	1.950821	128.443283	26.170774	46.518963	139.89978	28.4980885	24.234892	134.1715315	-85.8521805	14.122912	134.2385025
-15.873429	41.047958	138.965195	-29.289543	19.162632	133.718292	30.492741	1.65841	129.232162	25.571213	46.469482	139.861053	28.031977	24.063946	134.5466075	-86.611063	14.261318	132.8899765
-14.32828	38.714336	137.654694	-29.857212	19.138727	133.237335	30.178007	1.360931	130.018326	24.984764	46.404316	139.725357	27.5813855	23.8826235	134.8718415	-87.2958095	14.3948305	131.6028285
-11.933162	34.897789	135.903122	-30.603477	18.977726	132.469727	29.804754	0.88024	131.320374	24.133005	46.280872	139.239197	26.9688795	23.580556	135.2797855	-88.1758335	14.374896	129.6596685
-10.275277	32.135834	134.837311	-30.970755	18.874851	132.015259	29.59956	0.531404	132.268433	23.746271	46.187557	138.725113	26.6729155	23.3594805	135.496773	-88.6144255	14.3902215	128.533745
-8.719216	29.292751	134.189178	-31.216696	18.784946	131.700043	29.442459	0.244753	133.212173	23.484962	46.061329	138.08226	26.4637105	23.153041	135.6472165	-88.8971025	14.416851	127.7528695
-7.166658	26.367226	133.715668	-31.346884	18.685444	131.515686	29.398273	-0.04309	134.303696	23.353155	45.945423	137.319	26.375714	22.9511665	135.811348	-89.069482	14.4197215	127.220024
-5.684124	23.428947	133.703033	-31.374454	18.622458	131.444336	29.416525	-0.245878	135.39212	23.337109	45.821732	136.690109	26.376817	22.787927	136.0411145	-89.125725	14.456989	126.8475575
-4.133998	20.493446	133.963104	-31.269169	18.58205	131.437531	29.509718	-0.401884	136.514877	23.467346	45.681347	136.268555	26.488532	22.6397315	136.391716	-89.02687	14.5243685	126.483346
-2.87213	17.651752	134.723312	-31.088055	18.581291	131.434525	29.710255	-0.597755	137.681824	23.74193	45.548618	136.089783	26.7260925	22.4754315	136.8858035	-88.9022025	14.6871505	125.9832465
-1.046131	13.534827	135.770523	-30.669504	18.625906	131.282227	30.022144	-0.832391	139.498535	24.362984	45.323597	136.13089	27.192564	22.245603	137.8147125	-88.531572	15.006209	124.7497415
0.089317	10.908144	136.615829	-30.291119	18.683344	131.149338	30.253023	-0.893052	140.575989	24.891727	45.255039	136.258453	27.572375	22.1809935	138.417221	-88.154613	15.1856945	123.881455
1.160936	8.383957	137.501602	-29.875051	18.79011	131.01503	30.531424	-0.887502	141.454987	25.437645	45.235447	136.458405	27.9845345	22.1739725	138.956696	-87.7346365	15.4062475	123.073364
1.953742	6.068204	138.43512	-29.435837	18.944202	130.851334	30.837503	-0.850964	142.210037	25.959761	45.238976	136.654877	28.398632	22.194006	139.432457	-87.270306	15.694398	122.270211
2.706082	3.792805	139.233536	-29.038805	19.099989	130.705124	31.093777	-0.788722	142.81691	26.405746	45.283707	136.798035	28.7497615	22.2474925	139.8074725	-86.8273715	15.9524855	121.6027755
3.337596	1.651024	140.012222	-28.707117	19.258066	130.639526	31.322973	-0.705868	143.339462	26.797346	45.331528	136.863098	29.0601595	22.31283	140.10128	-86.4743935	16.203302	121.177772
2.881498	0.380818	140.439743	-28.402065	19.371969	130.592377	31.553808	-0.638657	143.8013	27.142557	45.382179	136.979263	29.3481825	22.371761	140.3902815	-86.1523125	16.372177	120.7944725
1.135513	-0.795374	140.544632	-28.025194	19.439932	130.529953	31.820875	-0.617379	144.385941	27.593184	45.381935	137.262787	29.7070295	22.382278	140.824364	-85.7574175	16.497586	120.235542
-0.118843	-1.54122	140.447693	-27.788082	19.387821	130.491653	31.96818	-0.68685	144.683228	27.853006	45.341064	137.552292	29.910593	22.327107	141.11776	-85.486757	16.448535	119.865546
-1.473828	-2.127654	140.154358	-27.592802	19.336182	130.504684	32.105297	-0.808921	144.809692	28.077459	45.255318	137.813675	30.091378	22.2231985	141.3116835	-85.276982	16.4491655	119.6976845
-3.010659	-2.682818	139.682037	-27.458	19.276598	130.55661	32.226307	-0.966713	144.792664	28.268253	45.152565	138.006973	30.24728	22.092926	141.3998185	-85.16328	16.46027	119.7134015
-4.721721	-3.131751	139.087936	-27.356815	19.234901	130.617996	32.318504	-1.111957	144.614594	28.393278	45.058651	138.163834	30.355891	21.973347	141.389214	-85.069521	16.496455	119.846778
-6.596	-3.458572	138.260193	-27.295732	19.249531	130.67128	32.403992	-1.285208	144.246643	28.502045	44.955215	138.255264	30.4530185	21.8350035	141.2509535	-85.0444825	16.6640585	120.0916065
-8.543044	-3.700394	137.3647	-27.264326	19.298643	130.673279	32.452221	-1.446706	143.765793	28.612841	44.850437	138.309357	30.532531	21.7018655	141.037575	-85.061183	16.8954205	120.308983
-11.860508	-3.881602	135.948074	-27.203516	19.426331	130.657455	32.463264	-1.576344	142.891357	28.726751	44.732475	138.30336	30.5950075	21.5780655	140.5973585	-85.0020395	17.2745965	120.7175515
-14.230317	-3.864748	134.993713	-27.095213	19.515518	130.891037	32.558926	-1.571566	142.259567	28.877869	44.650093	138.101349	30.7183975	21.5392635	140.180458	-84.9088235	17.4917725	121.601616
-16.689264	-3.772959	134.682724	-26.896521	19.582104	131.466492	32.759274	-1.592625	141.45488	29.148197	44.511597	137.825089	30.9537355	21.459486	139.6399845	-84.7467775	17.704722	123.2929995
-19.374882	-3.590984	134.478561	-26.597372	19.617971	132.279449	33.079674	-1.675309	140.665405	29.441484	44.315323	137.478714	31.260579	21.320007	139.0720595	-84.455323	17.915935	125.4868385
-22.053509	-3.361841	134.872681	-26.21727	19.54421	133.408905	33.43298	-1.717786	139.888519	29.783478	44.060829	136.902054	31.608229	21.1715215	138.3952865	-84.042769	17.9168985	128.4225235
-24.777239	-3.091608	136.321716	-25.787663	19.402044	134.859314	33.80872	-1.795332	139.193054	30.085411	43.732906	136.140152	31.9470655	20.968787	137.666603	-83.5223915	17.835301	132.052025
-27.608433	-2.760856	138.040009	-25.36973	19.262539	136.429306	34.13306	-1.932808	138.719696	30.286375	43.377922	135.269226	32.2097175	20.722557	136.994461	-82.9491775	17.802521	135.864151
-31.773354	-2.075834	140.78833	-24.968828	19.070719	138.718231	34.376888	-2.16612	138.42244	30.244684	42.851379	134.202957	32.310786	20.3426295	136.3126985	-82.248442	17.7988085	141.1237635
-34.600739	-1.197115	143.085541	-24.881296	18.944235	140.174683	34.342728	-2.32587	138.398804	30.066767	42.532982	133.628815	32.2047475	20.103556	136.0138095	-81.9673395	17.784914	144.3355565
-37.350361	-0.277027	144.692261	-24.870382	18.797001	141.443253	34.233109	-2.521456	138.443619	29.815561	42.254704	133.203201	32.024335	19.866624	135.82341	-81.765099	17.727378	147.063096
-40.0303	0.682341	146.314743	-24.905193	18.702602	142.51445	34.060745	-2.696641	138.488022	29.520449	42.019009	132.78775	31.790597	19.661184	135.637886	-81.600983	17.74402	149.391014
-42.68943	1.776993	147.683472	-24.994364	18.665274	143.348221	33.82238	-2.817295	138.363129	29.177156	41.871712	132.392181	31.499768	19.5272085	135.377655	-81.488496	17.8033395	151.318787
-45.348228	2.976593	148.653275	-25.126385	18.680773	143.913345	33.505848	-2.881568	138.075745	28.810438	41.788689	131.989365	31.158143	19.4535605	135.032555	-81.410913	17.9079855	152.794135
-47.807255	4.267377	149.442505	-25.265154	18.727503	144.256744	33.14566	-2.860268	137.617523	28.444183	41.789558	131.603226	30.7949215	19.464645	134.6103745	-81.3252295	17.990361	153.9031135
-51.332199	6.41045	150.166168	-25.410843	18.824486	144.474884	32.641811	-2.754464	136.683456	27.971247	42.003166	131.178268	30.306529	19.624351	133.930862	-81.128215	18.024621	155.018906
-53.577614	7.929108	150.323959	-25.471586	18.907087	144.422684	32.368103	-2.676766	135.999054	27.529415	42.280983	131.093719	29.948759	19.8021085	133.5463865	-80.891931	18.0120655	155.2989815
-55.616714	9.575773	150.292892	-25.52883	19.010881	144.264923	32.088356	-2.59851	135.282318	27.42981	42.432312	131.007935	29.759083	19.916901	133.1451265	-80.816743	18.104861	155.3847195
-57.67083	11.356401	150.224609	-25.565689	19.078463	144.047729	31.874737	-2.54164	134.555634	27.45207	42.58263	131.026932	29.6634035	20.020495	132.791283	-80.7947815	18.136431	155.304175
-59.289951	12.976712	150.101501	-25.610271	19.097639	143.813858	31.664776	-2.475055	133.870132	27.497742	42.690052	131.052444	29.581259	20.1074985	132.461288	-80.801801	18.0877795	155.166428
-60.911007	14.772412	150.148468	-25.662268	19.105669	143.627335	31.4827	-2.425477	133.230209	27.479986	42.759453	131.09964	29.481343	20.166988	132.1649245	-80.805879	18.04435	155.0897455
-62.327023	16.556076	150.218674	-25.715443	19.074476	143.462906	31.310644	-2.409981	132.723587	27.457771	42.771252	131.133423	29.3842075	20.1806355	131.928505	-80.8150935	17.9683165	154.997307
-64.069893	19.262812	150.327011	-25.803991	18.977127	143.303329	31.103983	-2.45474	132.271881	27.379183	42.684978	131.193069	29.241583	20.115119	131.732475	-80.849565	17.839135	154.874183
-65.096436	21.049475	150.498367	-25.849958	18.860813	143.264404	31.01334	-2.547277	132.173721	27.343634	42.60862	131.279938	29.178487	20.0306715	131.7268295	-80.878403	17.6909545	154.8019785
NaN	NaN	NaN	-25.879559	18.691185	143.220337	30.966595	-2.662524	132.169586	27.611143	42.405109	131.322617	29.288869	19.8712925	131.7461015	-81.047987	17.5110775	154.6945725
NaN	NaN	NaN	-25.849924	18.501646	143.189362	30.977491	-2.844341	132.145065	27.653419	42.258942	131.463501	29.315455	19.7073005	131.804283	-81.015303	17.2959915	154.574441
NaN	NaN	NaN	-25.780014	18.273216	143.127838	30.991808	-3.042361	132.0784	27.746088	42.121433	131.562454	29.368948	19.539536	131.820427	-80.928976	17.006896	154.435249
NaN	NaN	NaN	-25.692711	18.013781	143.040146	31.040646	-3.220511	131.887177	27.834488	41.949265	131.65181	29.437567	19.364377	131.7694935	-80.822989	16.663185	154.3107985
NaN	NaN	NaN	-25.585335	17.74218	142.925919	31.081736	-3.402653	131.585007	27.960316	41.811146	131.692429	29.521026	19.2042465	131.638718	-80.691696	16.2801135	154.21312
-60.902435	27.595869	149.354523	-25.451836	17.409178	142.731232	31.104418	-3.626475	131.057236	27.869246	41.686878	131.812988	29.486832	19.0302015	131.435112	-80.390504	15.7881545	154.027352
-59.359032	28.398811	149.037216	-25.383165	17.229309	142.64006	30.747002	-3.512002	130.88118	28.256638	41.466873	131.805756	29.50182	18.9774355	131.343468	-80.26815	15.4811825	153.936652
-57.624882	29.24818	148.744919	-25.331497	17.05168	142.630692	30.787235	-3.604326	130.651199	28.384113	41.374413	131.976501	29.585674	18.8850435	131.31385	-80.248668	15.2183165	153.947534
-55.756386	30.024927	148.422531	-25.271425	16.874025	142.603165	30.831367	-3.670404	130.530212	28.529129	41.304287	132.201508	29.680248	18.8169415	131.36586	-80.223098	14.9311085	153.84047
-53.718292	30.814016	147.931107	-25.182537	16.708466	142.488174	31.013575	-3.764502	130.503052	28.732882	41.235748	132.500656	29.8732285	18.735623	131.501854	-80.2383025	14.681309	153.474494
-51.609558	31.600597	147.192841	-25.054827	16.575531	142.264801	31.240637	-3.841864	130.598694	29.02025	41.170959	132.842392	30.1304435	18.6645475	131.720543	-80.2400975	14.4865145	152.809059
-49.284393	32.396839	146.362823	-24.898506	16.450586	141.967194	31.549236	-3.927075	130.71553	29.328159	41.119717	133.163467	30.4386975	18.596321	131.9394985	-80.2357095	14.304851	151.9948895
-45.635799	33.545284	145.055588	-24.662117	16.277622	141.516388	32.473503	-4.341011	130.949097	29.823095	40.987617	133.625565	31.148299	18.323303	132.287331	-80.472533	14.231941	150.745445
-43.06469	34.291096	144.205399	-24.484316	16.147734	141.338638	32.895832	-4.532887	131.397568	30.245653	40.874634	134.028381	31.5707425	18.1708735	132.7129745	-80.5393745	14.1245945	149.9643015
-40.307678	34.986473	143.326279	-24.336622	15.993203	141.207413	33.404396	-4.782887	132.125275	30.704594	40.767773	134.591232	32.054495	17.992443	133.3582535	-80.727739	13.993963	149.0565725
-37.531395	35.669918	142.52121	-24.176392	15.82817	141.117279	33.918877	-5.034451	133.061066	31.150032	40.669998	135.366913	32.5344545	17.8177735	134.2139895	-80.8872385	13.8385665	148.0205685
-34.647812	36.318199	141.95813	-24.05727	15.643043	141.067001	34.46183	-5.291013	134.10051	31.701708	40.626678	136.403915	33.081769	17.6678325	135.2522125	-81.196309	13.6182535	146.8817895
-31.621906	36.957405	141.761963	-23.949392	15.453235	141.120041	34.896503	-5.506392	135.16713	32.207989	40.602032	137.572723	33.552246	17.54782	136.3699265	-81.45103	13.35865	145.8701555
-28.598776	37.568043	142.013794	-23.830837	15.256689	141.226593	35.285439	-5.687342	136.101303	32.747898	40.561703	138.965988	34.0166685	17.4371805	137.5336455	-81.6783425	13.0761975	144.9195405
-23.973101	38.429085	143.035858	-23.631256	14.988041	141.527954	35.794571	-5.945929	137.372086	33.532909	40.368244	141.314774	34.66374	17.2111575	139.34343	-81.926252	12.7649245	143.712478
-20.883999	38.944786	143.938278	-23.499344	14.873457	141.865677	36.209389	-6.164124	138.361954	34.048344	40.194336	142.859604	35.1288665	17.015106	140.610779	-82.1275545	12.731808	143.120575
-17.794777	39.416504	144.991882	-23.348179	14.872617	142.336319	36.554901	-6.322108	139.283478	34.474693	40.001877	144.409256	35.514797	16.8398845	141.846367	-82.211155	12.9053495	142.826271
-14.747956	39.792206	146.168625	-23.233301	14.87884	142.940414	36.889668	-6.481545	140.313248	34.784557	39.804916	145.723557	35.8371125	16.6616855	143.0184025	-82.3037145	13.0959945	142.8624255
-11.726832	40.099163	147.378952	-23.127962	14.877579	143.658737	37.205444	-6.599144	141.319138	35.135067	39.686108	146.876572	36.1702555	16.543482	144.097855	-82.4261795	13.211676	143.219619
-8.770485	40.336018	148.518677	-22.983757	14.848301	144.439621	37.502003	-6.666739	142.230255	35.999062	39.200138	147.820221	36.7505325	16.2666995	145.025238	-82.7180465	13.4299025	143.854004
-5.872533	40.461849	149.692078	-22.811396	14.806122	145.183868	37.835987	-6.764743	143.121124	36.673355	38.848137	148.599442	37.254671	16.041697	145.860283	-82.877463	13.570547	144.507453
-1.640317	40.524448	151.310867	-22.509951	14.736369	146.072678	38.277096	-6.835584	144.197403	NaN	NaN	NaN	NaN	NaN	NaN	NaN	NaN	NaN
1.130497	40.468235	152.285599	-22.30978	14.709109	146.464386	38.53162	-6.874013	144.715927	NaN	NaN	NaN	NaN	NaN	NaN	NaN	NaN	NaN
3.818302	40.327774	153.222092	-22.140867	14.665626	146.738327	38.722637	-6.925534	145.021103	NaN	NaN	NaN	NaN	NaN	NaN	NaN	NaN	NaN
6.452294	40.099354	153.989548	-21.989296	14.628254	146.911865	38.867382	-6.993636	145.164154	NaN	NaN	NaN	NaN	NaN	NaN	NaN	NaN	NaN
6.893048	38.809975	154.274658	-21.841066	14.581673	146.998108	38.970261	-7.082181	145.192688	NaN	NaN	NaN	NaN	NaN	NaN	NaN	NaN	NaN
7.212058	37.377544	154.269608	-21.661516	14.547714	146.993439	39.054817	-7.169608	145.087479	NaN	NaN	NaN	NaN	NaN	NaN	NaN	NaN	NaN
7.667068	35.896091	154.056519	-21.474869	14.546787	146.96907	39.188206	-7.260911	144.932251	NaN	NaN	NaN	NaN	NaN	NaN	NaN	NaN	NaN
8.322795	33.49921	153.676224	-21.228371	14.625131	147.015839	39.343807	-7.314792	144.715469	NaN	NaN	NaN	NaN	NaN	NaN	NaN	NaN	NaN
8.666057	31.738344	153.253571	-21.107574	14.74364	147.094421	39.435814	-7.321493	144.581573	NaN	NaN	NaN	NaN	NaN	NaN	NaN	NaN	NaN
8.997882	29.902533	152.811005	-21.030956	14.915402	147.187057	39.490681	-7.30328	144.526093	NaN	NaN	NaN	NaN	NaN	NaN	NaN	NaN	NaN
9.218803	27.915579	152.30864	-20.985571	15.146435	147.290421	39.519196	-7.253239	144.583542	NaN	NaN	NaN	NaN	NaN	NaN	NaN	NaN	NaN
9.444848	25.838829	151.816254	-20.942616	15.437757	147.389297	39.546162	-7.183001	144.748169	NaN	NaN	NaN	NaN	NaN	NaN	NaN	NaN	NaN
9.590323	23.624512	151.359772	-20.884415	15.763727	147.503632	39.588379	-7.143103	145.017776	NaN	NaN	NaN	NaN	NaN	NaN	NaN	NaN	NaN
9.691608	21.294199	150.897766	-20.805048	16.078892	147.659988	39.646263	-7.09214	145.316223	NaN	NaN	NaN	NaN	NaN	NaN	NaN	NaN	NaN
9.786862	17.603722	150.271744	-20.61941	16.566267	147.860138	39.792881	-6.909787	145.720001	NaN	NaN	NaN	NaN	NaN	NaN	NaN	NaN	NaN
9.859425	15.050989	149.834579	-20.470387	16.92107	147.960526	39.921322	-6.723332	145.838028	NaN	NaN	NaN	NaN	NaN	NaN	NaN	NaN	NaN
9.818331	12.41555	149.422058	-20.298901	17.272182	148.060928	40.066467	-6.492609	145.842636	NaN	NaN	NaN	NaN	NaN	NaN	NaN	NaN	NaN
9.739741	9.728719	148.990631	-20.141205	17.613993	148.113281	40.179039	-6.235139	145.805634	NaN	NaN	NaN	NaN	NaN	NaN	NaN	NaN	NaN
9.6611	6.954395	148.6138	-19.97397	17.911158	148.095184	40.256001	-6.00264	145.69664	NaN	NaN	NaN	NaN	NaN	NaN	NaN	NaN	NaN
9.592834	4.151662	148.16922	-19.855732	18.19006	148.011688	40.331665	-5.816339	145.542511	NaN	NaN	NaN	NaN	NaN	NaN	NaN	NaN	NaN
9.385896	1.302094	147.705536	-19.747873	18.443531	147.856781	40.371059	-5.613634	145.314972	39.412342	40.100254	148.034531	39.8917005	17.24331	146.6747515	-79.3874465	19.643752	149.0388105
9.094864	-3.033327	146.92865	-19.650444	18.751369	147.710861	40.363594	-5.336593	144.879181	39.431335	40.243416	147.454315	39.8974645	17.4534115	146.166748	-79.1983525	20.0493265	149.254974
8.821192	-5.999248	146.482452	-19.539032	18.93458	147.756134	40.361492	-5.154764	144.492599	39.47467	40.345879	146.959824	39.918081	17.5955575	145.7262115	-78.996145	20.2736025	149.7860565
8.547663	-8.920017	146.09761	-19.394257	19.143126	147.955414	40.360939	-4.983347	144.133469	39.542439	40.451813	146.429672	39.951689	17.734233	145.2815705	-78.740203	20.552019	150.6292575
7.132117	-10.820138	145.980911	-19.244797	19.340031	148.319626	40.35387	-4.814909	143.79097	39.618561	40.547581	145.854797	39.9862155	17.866336	144.8228835	-78.4758095	20.813726	151.8163685
5.907325	-12.952392	146.103745	-19.115028	19.528399	148.778137	40.349445	-4.68054	143.535797	39.606674	40.63113	145.234741	39.9780595	17.975295	144.385269	-78.2081155	21.081503	153.171005
4.717767	-15.05549	146.436325	-19.010376	19.693861	149.178452	40.326347	-4.569561	143.481049	39.603321	40.696075	144.69809	39.964834	18.063257	144.0895695	-77.985586	21.324465	154.2673345
3.481579	-17.126322	147.098679	-18.879648	19.820885	149.431427	40.358917	-4.500215	143.60289	39.640133	40.696297	144.288818	39.999525	18.098041	143.945854	-77.758821	21.543729	154.917
1.870346	-17.679453	148.477219	-18.709524	19.927792	149.430618	40.509529	-4.516181	143.981033	39.67757	40.64883	143.684204	40.0935495	18.0663245	143.8326185	-77.5125975	21.7892595	155.0286175
0.818356	-16.361925	148.74205	-18.660057	19.993172	149.086182	40.593277	-4.506233	144.164093	39.701096	40.693859	143.242966	40.1471865	18.093813	143.7035295	-77.4673005	21.892531	154.4688345
-0.218352	-15.323695	148.900955	-18.644915	20.03495	148.541656	40.658848	-4.488079	144.165237	39.65892	40.723248	142.731308	40.158884	18.1175845	143.4482725	-77.448714	21.9523155	153.6350395
-1.280244	-14.306897	148.503952	-18.619202	20.057903	147.87738	40.708515	-4.518752	143.947739	39.632347	40.731712	142.137222	40.170431	18.10648	143.0424805	-77.408835	22.009326	152.7122795
-2.395188	-13.418818	148.279327	-18.633791	20.044352	147.201721	40.703976	-4.548834	143.610413	39.539078	40.738956	141.438736	40.121527	18.095061	142.5245745	-77.389109	21.993643	151.8788675
-3.273196	-12.460933	148.058746	-18.700592	20.031509	146.656601	40.631859	-4.470504	143.165268	39.332981	40.742619	140.637482	39.98242	18.1360575	141.901375	-77.383604	21.9269605	151.411827
-4.166084	-11.394043	147.742844	-18.779146	20.03875	146.319672	40.509094	-4.328997	142.644577	39.038013	40.794983	139.847748	39.7735535	18.232993	141.2461625	-77.3318455	21.844507	151.3931815
-5.37573	-9.769275	147.288681	-18.849747	20.057514	146.127899	40.323132	-4.102662	141.982101	38.602047	40.93668	138.895844	39.4625895	18.417009	140.4389725	-77.1620835	21.698019	151.8168255
-6.121434	-8.548203	147.096588	-18.839098	20.053017	146.164047	40.238712	-3.937929	141.5634	38.436596	41.013584	138.599915	39.337654	18.5378275	140.0816575	-77.01585	21.5682065	152.2464365
-6.783739	-7.335224	146.660522	-18.755497	20.00275	146.226288	40.220745	-3.845538	141.273956	38.375713	41.085625	138.502853	39.298229	18.6200435	139.8884045	-76.809223	21.3854565	152.5641715
-7.378349	-6.029469	146.202255	-18.67296	19.945974	146.265808	40.214893	-3.771008	140.93042	38.419518	41.161049	138.546768	39.3172055	18.6950205	139.738594	-76.6631255	21.1969275	152.793022
-7.902768	-4.723987	145.5914	-18.555264	19.856136	146.192154	40.223198	-3.70799	140.532745	38.520645	41.255394	138.649811	39.3719215	18.773702	139.591278	-76.4824495	20.93857	152.79303
-8.358433	-3.373106	144.868073	-18.43906	19.766123	146.014099	40.241299	-3.61552	140.001251	38.566704	41.336399	138.685257	39.4040015	18.8604395	139.343254	-76.2821215	20.6718065	152.684944
-8.765028	-1.960348	144.173111	-18.383526	19.681723	145.767624	40.210594	-3.492509	139.320129	38.540497	41.466259	138.696854	39.3755455	18.986875	139.0084915	-76.1425975	20.376571	152.5267565
-9.279841	0.065838	143.236816	-18.369249	19.574238	145.361191	40.143345	-3.251835	138.305359	38.365917	41.650314	138.535294	39.254631	19.1992395	138.4203265	-75.993129	19.9492365	152.3020555
-9.483598	1.446965	142.781067	-18.327444	19.516607	145.069122	40.126629	-3.054767	137.803787	38.30769	41.800198	138.51535	39.2171595	19.3727155	138.1595685	-75.8720475	19.6604985	151.9786755
-9.614021	2.745732	142.34317	-18.263498	19.466379	144.709641	40.231319	-2.906097	137.513748	38.385574	41.906643	138.637375	39.3084465	19.500273	138.0755615	-75.8354425	19.432485	151.3437205
-9.654133	4.051603	141.897766	-18.173056	19.402807	144.21344	40.411472	-2.818372	137.421082	38.55056	41.992279	138.860321	39.481016	19.5869535	138.1407015	-75.827128	19.2186605	150.2861785
-9.661656	5.313592	141.30246	-18.076448	19.367744	143.524063	40.616032	-2.750324	137.393738	38.744034	42.068405	139.102264	39.680033	19.6590405	138.248001	-75.832929	19.0764475	148.800125
-9.602538	6.519362	140.540497	-18.054047	19.365961	142.587784	40.833298	-2.74101	137.506836	38.92543	42.142487	139.378799	39.879364	19.7007385	138.4428175	-75.987458	19.0311835	146.7327505
-9.532866	7.71279	139.767258	-18.0399	19.421591	141.569656	41.001354	-2.698726	137.647949	39.058529	42.238789	139.591522	40.0299415	19.7700315	138.6197355	-76.1097415	19.0731505	144.5195765
-9.478122	9.388009	138.654785	-18.069923	19.582853	140.101974	41.22208	-2.758604	138.178421	39.317429	42.364697	140.353683	40.2697545	19.8030465	139.266052	-76.4096005	19.3626595	140.937896
-9.449497	10.40934	138.353973	-18.085207	19.672424	139.533813	41.447395	-2.771505	138.902039	39.531879	42.485233	141.117844	40.489637	19.856864	140.0099415	-76.660051	19.487984	139.0576845
-9.467378	11.386457	138.401062	-18.078819	19.727736	139.363235	41.630512	-2.814764	139.912598	39.761929	42.55975	142.248398	40.6962205	19.872493	141.080498	-76.8538585	19.582979	137.645972
-9.5039	12.168087	138.879028	-18.059597	19.722958	139.661102	41.842548	-2.877722	140.945084	39.9454	42.546535	143.456039	40.893974	19.8344065	142.2005615	-77.013168	19.6115095	137.1216425
-9.619344	12.875973	139.642288	-18.035492	19.649296	140.329071	42.018188	-3.001377	141.985687	40.124958	42.459743	144.616394	41.071573	19.729183	143.3010405	-77.142557	19.569409	137.3571015
-9.828801	13.50077	140.585632	-17.963585	19.529306	141.218216	42.197258	-3.103167	142.876862	40.351151	42.325043	145.746185	41.2742045	19.610938	144.3115235	-77.2013745	19.447674	138.1249085
-10.095036	14.041603	141.598694	-17.87994	19.409573	142.221863	42.379253	-3.176297	143.614944	40.507473	42.189388	146.748383	41.443363	19.5065455	145.1816635	-77.203243	19.3126005	139.2620625
-10.432711	14.650625	142.933212	-17.720015	19.249544	143.688553	42.687397	-3.136389	144.171417	40.70047	42.106525	147.830154	41.6939335	19.485068	146.0007855	-77.1339635	19.01402	141.3763205
-10.785079	14.975348	143.57724	-17.649164	19.131443	144.442856	42.828194	-2.985307	144.123901	40.722748	42.160736	148.244446	41.775471	19.5877145	146.1841735	-77.073799	18.6751715	142.7015385
-11.230622	15.172264	143.893066	-17.605328	19.050056	144.963638	42.879887	-2.781885	143.740662	40.336796	41.937107	148.484024	41.6083415	19.577611	146.112343	-76.8189975	18.522501	143.814933
-11.556077	15.387115	144.073029	-17.606215	18.94836	145.221481	42.852322	-2.56426	143.209076	40.227283	42.016827	148.526947	41.5398025	19.7262835	145.8680115	-76.7522325	18.1704365	144.5749505
-11.811449	15.4862	144.065826	-17.652897	18.856777	145.277328	42.779804	-2.353055	142.624741	40.057121	42.080952	148.463837	41.4184625	19.8639485	145.544289	-76.7242565	17.8496055	145.010367
NaN	NaN	NaN	-17.862343	18.579405	145.366043	42.718723	-2.178498	142.185562	39.911182	42.150879	148.393463	41.3149525	19.9861905	145.2895125	-77.0396385	17.1726195	145.4425735
NaN	NaN	NaN	-17.749161	18.739023	145.081467	42.712585	-2.038372	141.958832	39.779819	42.22327	148.413712	41.246202	20.092449	145.186272	-76.744524	17.385597	144.976662
NaN	NaN	NaN	NaN	NaN	NaN	42.800529	-1.987721	142.002686	39.632843	42.286808	148.468369	41.216686	20.1495435	145.2355275	NaN	NaN	NaN
-12.799181	14.584461	143.456512	NaN	NaN	NaN	42.880386	-2.018718	142.230621	39.936131	42.718407	148.311462	41.4082585	20.3498445	145.2710415	NaN	NaN	NaN
-13.055823	13.900988	143.401474	-17.825836	18.715372	144.837875	42.951988	-2.042686	142.581375	39.846294	42.79076	148.047607	41.399141	20.374037	145.314491	-77.050813	17.056707	144.361259
-13.364762	13.113895	143.342545	-17.906908	18.729691	144.763565	43.038769	-2.101945	143.020004	39.77248	42.893238	147.690399	41.4056245	20.3956465	145.3552015	-77.2194405	17.0637355	144.1719285
-13.67328	12.188067	143.26413	-18.047325	18.73035	144.601212	43.099094	-2.158904	143.499069	39.633541	43.026207	147.196503	41.3663175	20.4336515	145.347786	-77.4609675	17.0270485	143.854638
-13.973572	11.187373	143.171555	-18.183849	18.720251	144.386932	43.119781	-2.139191	143.942886	39.463486	43.170799	146.67662	41.2916335	20.515804	145.309753	-77.6593315	16.924698	143.464111
-14.346269	10.097481	142.957718	-18.304609	18.656923	144.107849	43.083347	-2.092463	144.240112	39.31749	43.31081	146.224228	41.2004185	20.6091735	145.23217	-77.8096365	16.7046725	142.983528
-14.908769	8.378351	142.677536	-18.454103	18.469425	143.750626	42.995934	-2.122704	144.433533	39.087105	43.318714	145.746445	41.0415195	20.598005	145.089989	-77.9497255	16.340845	142.411263
-15.294175	7.16529	142.552872	-18.527403	18.289949	143.576721	42.962593	-2.240005	144.526077	38.949223	43.221725	145.53006	40.955908	20.49086	145.0280685	-78.010714	16.089038	142.1253735
-15.722163	5.928937	142.36264	-18.582911	18.137615	143.416656	42.962082	-2.352566	144.673706	38.859974	43.130775	145.378342	40.911028	20.3891045	145.026024	-78.07685	15.8861255	141.807288
-16.183258	4.704194	142.253372	-18.642385	18.053917	143.273682	42.936089	-2.409631	144.799957	38.783546	43.094833	145.237778	40.8598175	20.342601	145.0188675	-78.1445875	15.765233	141.5284965
-16.629448	3.46121	142.183884	-18.696032	18.049086	143.155441	42.893936	-2.442543	144.930847	38.695805	43.11253	145.063156	40.7948705	20.3349935	144.9970015	-78.1869345	15.7631785	141.3138805
-17.178543	2.233285	142.061584	-18.773539	18.108727	143.065216	42.810814	-2.442605	144.976624	38.635902	43.132645	144.894623	40.723358	20.34502	144.9356235	-78.270436	15.872434	141.1948085
-17.75742	1.030218	141.958878	-18.82954	18.188473	142.956985	42.713978	-2.458562	144.942169	38.602318	43.112621	144.758209	40.658148	20.3270295	144.850189	-78.317228	16.0499165	141.063781
-18.634398	-0.805723	141.742661	-18.909847	18.375782	142.750778	42.546814	-2.574364	144.841309	38.595211	42.996593	144.587326	40.5710125	20.2111145	144.7143175	-78.3907065	16.5404495	140.7872385
-19.337645	-2.006448	141.678268	-18.935299	18.554585	142.544525	42.455379	-2.658391	144.850418	38.618713	42.899975	144.464615	40.537046	20.120792	144.6575165	-78.407644	16.988378	140.4315335
-20.036367	-3.243564	142	-18.963512	18.758627	142.401855	42.448067	-2.763403	145.037292	38.601677	42.818512	144.126556	40.524872	20.0275545	144.581924	-78.451896	17.4896995	140.221786
-20.808035	-4.4091	142.705795	-18.957315	18.889036	142.41925	42.386528	-2.781162	145.368942	38.59454	42.795002	143.509094	40.490534	20.00692	144.439018	-78.405164	17.771152	140.399482
-21.640085	-5.541539	143.88028	-18.992489	18.906643	142.676346	42.29752	-2.783232	145.712463	38.538773	42.68372	142.684189	40.4181465	19.950244	144.198326	-78.4031245	17.863042	141.154366
-22.503372	-6.692432	145.439682	-19.054688	18.786707	143.185501	42.229885	-2.839137	145.984421	38.321953	42.443043	141.707733	40.275919	19.801953	143.846077	-78.385295	17.771461	142.524925
-23.387011	-7.650923	147.110443	-19.145271	18.585512	143.915054	42.129272	-2.922434	146.102783	38.01088	42.10276	140.733688	40.070076	19.590163	143.4182355	-78.360618	17.580861	144.4118725
-24.673281	-8.915675	149.458557	-19.245485	18.250639	145.175705	41.964703	-3.154647	146.083481	37.557323	41.498199	139.692368	39.761013	19.171776	142.8879245	-78.251983	17.329502	147.4634855
-25.51498	-9.679749	150.789215	-19.238022	18.071339	145.979614	41.869553	-3.30585	145.96286	37.369286	41.139362	139.256912	39.6194195	18.916756	142.609886	-78.0954635	17.225922	149.349342
-26.280964	-10.223874	151.860565	-19.19718	17.988655	146.650253	41.390728	-3.205305	145.82341	37.239372	40.938919	138.92131	39.31505	18.866807	142.37236	-77.70941	17.110503	150.928146
-27.004742	-10.651878	152.482681	-19.097849	17.995405	147.064774	41.786983	-3.497581	145.567734	37.193726	40.796051	138.742371	39.4903545	18.649235	142.1550525	-77.6860525	17.341575	151.9744955
-27.674454	-10.928595	152.758209	-18.919205	18.088739	147.260605	41.408813	-3.275979	145.489075	37.319756	40.715427	138.699326	39.3642845	18.719724	142.0942005	-77.2026945	17.457754	152.4270095
-28.333462	-11.168326	152.582169	-18.689301	18.263063	147.17482	41.98658	-3.540706	145.354324	37.661285	40.725445	138.882828	39.8239325	18.5923695	142.118576	-77.2025345	17.9337565	152.231064
-28.90118	-11.325918	151.909363	-18.37956	18.45467	146.763748	42.254498	-3.588222	145.427963	38.222034	40.815319	139.318573	40.238266	18.6135485	142.373268	-76.997386	18.2957915	151.154228
-29.716158	-11.307507	150.075104	-17.942221	18.797775	145.704514	42.690639	-3.74298	145.688599	39.257851	41.008503	140.189819	40.974245	18.6327615	142.939209	-76.858687	18.9627885	148.469819
-30.209658	-11.165788	148.772446	-17.755709	19.055441	144.889877	42.904327	-3.909309	145.83902	39.826427	41.141315	140.699722	41.365377	18.616003	143.269371	-76.876795	19.494879	146.510383
-30.8032	-10.755205	147.726257	-17.67293	19.350548	144.221649	42.965767	-4.063222	145.862564	40.202705	41.205135	140.951981	41.584236	18.5709565	143.4072725	-76.930096	20.1301395	145.0360255
-31.354778	-10.052717	147.276291	-17.600739	19.628897	143.843033	42.9408	-4.124535	145.780594	40.410122	41.214664	140.931931	41.675461	18.5450645	143.3562625	-76.876939	20.7127295	144.3298035
-31.892374	-9.159147	147.459869	-17.566956	19.887707	143.847473	42.918716	-4.136708	145.692154	40.531872	41.212227	140.628311	41.725294	18.5377595	143.1602325	-76.859206	21.2376545	144.5347135
-32.513474	-8.138848	148.047348	-17.569834	20.095726	144.083466	42.917175	-4.079342	145.689087	40.553944	41.219505	140.28096	41.7355595	18.5700815	142.9850235	-76.8752275	21.6213705	145.1819085
-33.147232	-7.006284	148.668976	-17.554987	20.200302	144.415695	42.967888	-4.00649	145.828384	40.512245	41.183044	140.007202	41.7400665	18.588277	142.917793	-76.8500405	21.812327	145.913597
-34.0835	-5.156943	149.266983	-17.469805	20.219542	144.875885	43.19006	-3.939882	146.277206	40.517311	41.080254	139.88533	41.8536855	18.570186	143.081268	-76.7932955	21.868898	146.670502
-34.731918	-3.830556	149.190277	-17.383354	20.199467	145.043289	43.279583	-3.983025	146.639069	40.644543	41.007198	139.989166	41.962063	18.5120865	143.3141175	-76.728771	21.8868475	146.7724605
-35.396912	-2.441918	148.703827	-17.234318	20.169699	145.041611	42.796371	-3.783935	146.987396	40.820549	40.986538	140.166077	41.80846	18.6013015	143.5767365	-76.277096	21.7380965	146.5064855
-36.016541	-0.930952	147.927078	-17.09104	20.158733	144.895386	42.917145	-3.756255	147.125748	41.032501	41.047203	140.37616	41.974823	18.645474	143.750954	-76.156903	21.671992	146.039818
-36.646622	0.704168	146.842484	-16.897219	20.186087	144.565201	43.114536	-3.728586	147.121216	41.295479	41.161636	140.633575	42.2050075	18.716525	143.8773955	-75.9994455	21.655649	145.2530065
-37.305874	2.421991	145.292145	-16.683153	20.230856	144.021942	43.938213	-3.927626	146.935242	41.632565	41.289791	140.958954	42.785389	18.6810825	143.947098	-76.151695	21.7806295	144.096786
-37.983841	4.23482	143.510681	-16.486822	20.267612	143.291397	43.96254	-3.908504	146.718521	41.956665	41.435356	141.299774	42.9596025	18.763426	144.0091475	-75.9332465	21.771798	142.5736465
-39.232765	7.208322	141.157593	-16.407009	20.336632	142.338379	43.891651	-3.826154	145.957657	42.157684	41.562237	141.45723	43.0246675	18.8680415	143.7074435	-75.8386855	21.8052225	140.9693145
-40.263466	9.324123	140.230423	-16.461506	20.350235	141.97113	43.734318	-3.778263	144.968826	42.056072	41.616222	141.322906	42.895195	18.9189795	143.145866	-75.818207	21.7814905	140.796394
-41.401325	11.514898	139.869431	-16.567043	20.327356	141.790527	43.490517	-3.717561	143.441177	41.783215	41.679131	141.035751	42.636866	18.980785	142.238464	-75.770952	21.673927	141.34259
-42.693058	13.705814	139.94838	-16.735308	20.266088	141.647018	43.137005	-3.629175	141.572769	41.308617	41.752579	140.418259	42.222811	19.061702	140.995514	-75.693427	21.470474	142.298522
-43.978855	15.871421	140.388138	-16.910158	20.199173	141.468628	42.555637	-3.64954	139.490158	40.736046	41.84634	139.638474	41.6458415	19.0984	139.564316	-75.4661575	21.299946	143.37294
-45.317406	18.025843	141.401016	-17.143036	20.17309	141.389755	41.868843	-3.427944	137.13649	40.024731	41.922047	138.525131	40.946787	19.2470515	137.8308105	-75.232859	21.0991285	144.9486995
-46.626236	20.027161	142.983093	-17.355261	20.2642	141.472427	41.124882	-3.067354	135.047668	39.158012	42.058331	136.983292	40.141447	19.4954885	136.01548	-74.851969	21.0329115	146.929374
-48.401958	22.967176	145.780746	-17.617935	20.606522	141.959564	39.724766	-2.3905	132.457642	38.002548	42.616497	134.60849	38.863657	20.1129985	133.533066	-74.099527	21.1000455	150.386062
-49.44619	24.901081	147.561096	-17.71138	20.845093	142.464066	39.010899	-2.004116	131.583572	37.265785	42.872368	133.404526	38.138342	20.434126	132.494049	-73.561102	21.25606	152.434083
-50.322788	26.769659	149.336975	-17.791908	21.012306	143.209549	38.544304	-1.822687	131.22316	36.587341	43.009724	132.44577	37.5658225	20.5935185	131.834465	-73.1496385	21.4310935	154.584633
-51.083237	28.572447	150.93457	-17.883511	21.05999	143.996918	38.168247	-1.753427	131.181244	35.764576	43.086617	132.048111	36.9664115	20.666595	131.6146775	-72.7334335	21.453385	156.3791585
-51.715988	30.335049	152.216095	-17.970758	20.942873	144.718445	37.940727	-1.829983	131.603622	35.657921	42.865604	131.834961	36.799324	20.5178105	131.7192915	-72.74084	21.3679355	157.7175985
-52.189247	31.978867	153.237015	-18.040998	20.79575	145.416504	37.863617	-1.909411	132.064255	35.470142	42.80508	132.062332	36.6668795	20.4478345	132.0632935	-72.7488755	21.1436655	158.7697145
NaN	NaN	NaN	-18.104753	20.632313	145.988083	37.836731	-1.947037	132.615097	35.333996	42.843857	132.421707	36.5853635	20.44841	132.518402	-72.7948695	20.816216	159.457764
NaN	NaN	NaN	-18.2069	20.357918	146.614563	37.894379	-1.904267	133.27095	35.216862	42.973862	133.126709	36.5556205	20.5347975	133.1988295	-72.9694205	20.1810385	160.0302965
NaN	NaN	NaN	-18.259375	20.20125	146.944443	37.949413	-1.835367	133.550323	35.219933	43.181042	133.668793	36.584673	20.6728375	133.609558	-73.103423	19.7296625	160.279328
NaN	NaN	NaN	-18.295927	20.100599	147.187714	38.020046	-1.673445	133.714569	35.275352	43.530098	134.232788	36.647699	20.9283265	133.9736785	-73.239553	19.2728715	160.4017495
NaN	NaN	NaN	-18.314079	20.034008	147.33963	38.100113	-1.481538	133.72229	35.332829	43.86348	134.757111	36.716471	21.190971	134.2397005	-73.344629	18.877045	160.4395595
NaN	NaN	NaN	-18.342121	19.927063	147.322083	38.145905	-1.280391	133.563843	35.373646	44.154819	135.163269	36.7597755	21.437214	134.363556	-73.4440175	18.416912	160.28061
NaN	NaN	NaN	-18.369997	19.864794	147.178741	38.092686	-1.038914	133.236221	35.415764	44.43121	135.509796	36.754225	21.696148	134.3730085	-73.494219	18.03344	159.9844735
NaN	NaN	NaN	-18.405659	19.786907	146.860809	38.078941	-0.796734	132.817154	35.425636	44.622627	135.742325	36.7522885	21.9129465	134.2797395	-73.5636065	17.6608675	159.4418785
-43.449787	43.708832	153.643066	-18.446091	19.615566	146.177948	38.200317	-0.514008	132.224136	35.521717	44.852619	136.121811	36.861017	22.1693055	134.1729735	-73.753199	17.0618265	158.1829225
-41.579788	44.558018	152.875763	-18.372223	19.529797	145.611877	38.438171	-0.352055	132.088074	35.797142	44.99939	136.594849	37.1176565	22.3236675	134.3414615	-73.8621025	16.7359265	156.8822925
-39.43985	45.315739	151.924042	-18.270712	19.40484	144.932678	38.824375	-0.213346	132.166702	36.232681	45.089489	137.359528	37.528528	22.4380715	134.763115	-74.069952	16.3716085	155.102241
-37.313797	46.007	150.960571	-18.17215	19.228027	144.135529	39.344559	-0.1727	132.579956	36.824612	45.074871	138.528107	38.0845855	22.4510855	135.5540315	-74.4288855	16.0049685	152.7170265
-34.951874	46.554886	149.840286	-18.181295	19.063585	143.291031	39.900536	-0.378302	133.328552	37.481438	44.894482	140.055588	38.690987	22.25809	136.69207	-75.053577	15.86908	149.889992
-32.595871	47.070438	148.841888	-18.2829	18.895111	142.587418	40.379585	-0.813887	134.407181	37.989326	44.448284	141.703293	39.1844555	21.8171985	138.055237	-75.7502555	15.9730235	147.119599
-30.17079	47.374905	147.996109	-18.543869	18.744759	142.098007	40.726826	-1.400039	135.871063	38.334728	43.885448	143.288422	39.530777	21.2427045	139.5797425	-76.618515	16.2468135	144.6162715
-26.563946	47.503334	147.377319	-19.02573	18.495245	141.971115	41.009346	-2.256144	138.021484	38.472389	43.134644	145.272995	39.7408675	20.43925	141.6472395	-77.7923275	16.55124	142.2949905
-24.121653	47.371616	147.317215	-19.307352	18.33308	142.254044	41.141422	-2.634092	139.387878	38.395668	42.779072	146.287064	39.768545	20.07249	142.837471	-78.383249	16.59367	141.670617
-21.796404	47.045563	147.541885	-19.460373	18.222523	142.661804	41.318211	-2.872852	140.633362	38.401318	42.499535	147.191711	39.8597645	19.8133415	143.9125365	-78.7805105	16.6317045	141.4110715
-19.44944	46.636452	147.84671	-19.558443	18.179195	143.242767	41.507984	-3.076125	141.689255	38.377605	42.270889	147.948196	39.9427945	19.597382	144.8187255	-79.0596805	16.761008	141.6668085
-17.197891	46.102081	148.446274	-19.587162	18.198439	143.95166	41.694202	-3.19787	142.673569	NaN	NaN	NaN	NaN	NaN	NaN	NaN	NaN	NaN
-14.938903	45.480034	148.961716	-19.556984	18.271521	144.574692	41.867828	-3.295549	143.608078	NaN	NaN	NaN	NaN	NaN	NaN	NaN	NaN	NaN
-12.79172	44.793709	149.437988	-19.4772	18.406582	145.017731	42.027279	-3.360021	144.394165	NaN	NaN	NaN	NaN	NaN	NaN	NaN	NaN	NaN
-9.62981	43.603889	149.996109	-19.386227	18.68046	145.295685	42.202652	-3.332176	145.156113	NaN	NaN	NaN	NaN	NaN	NaN	NaN	NaN	NaN
-7.683787	42.75034	150.104767	-19.388767	18.922155	145.203232	42.198345	-3.282318	145.342773	NaN	NaN	NaN	NaN	NaN	NaN	NaN	NaN	NaN
-5.843881	41.790726	150.20842	-19.466021	19.135824	145.098145	42.125809	-3.162997	145.235825	NaN	NaN	NaN	NaN	NaN	NaN	NaN	NaN	NaN
-4.112993	40.755997	150.194183	-19.561012	19.34672	144.864838	42.022697	-3.014774	145.008545	NaN	NaN	NaN	NaN	NaN	NaN	NaN	NaN	NaN
-2.431623	39.659439	149.933105	-19.63199	19.587223	144.446777	41.882542	-2.840905	144.771439	NaN	NaN	NaN	NaN	NaN	NaN	NaN	NaN	NaN
-0.865366	38.49514	149.531128	-19.70829	19.852772	143.885986	41.778728	-2.714974	144.640961	NaN	NaN	NaN	NaN	NaN	NaN	NaN	NaN	NaN
0.6718	37.267822	149.033112	-19.775932	20.173964	143.255859	41.688358	-2.609179	144.694122	NaN	NaN	NaN	NaN	NaN	NaN	NaN	NaN	NaN
2.656995	35.249519	148.401352	-19.917355	20.61949	142.617035	41.615658	-2.420499	145.063904	NaN	NaN	NaN	NaN	NaN	NaN	NaN	NaN	NaN
3.839703	33.778519	148.246216	-19.997583	20.8578	142.528091	41.571865	-2.211081	145.498123	37.868767	43.035358	150.237167	39.720316	20.4121385	147.867645	-79.715482	21.3034615	137.188537
4.847561	32.21907	148.246475	-20.047014	21.037802	142.690079	41.607685	-2.004499	146.053284	37.832752	43.391994	150.194977	39.7202185	20.6937475	148.1241305	-79.8142465	21.3818565	137.2560275
5.750141	30.547119	148.508698	-20.051622	21.130213	143.039749	41.690151	-1.843446	146.672928	37.806728	43.685791	150.193375	39.7484395	20.9211725	148.4331515	-79.8516835	21.3392535	137.6463465
6.446824	28.83242	148.856125	-20.037472	21.202009	143.407288	41.770016	-1.714859	147.300491	37.788528	43.926342	150.295837	39.779272	21.1057415	148.798164	-79.854216	21.2982765	138.016412
7.097994	27.051826	149.208313	-20.034878	21.221453	143.715088	41.817551	-1.583135	147.763977	37.759708	44.093494	150.451904	39.7886295	21.2551795	149.1079405	-79.8583855	21.1877265	138.3222355
7.521009	25.232624	149.504715	-20.090847	21.177767	143.96257	41.819347	-1.458243	148.10881	37.64571	44.211849	150.598587	39.7325285	21.376803	149.3536985	-79.9142225	20.978731	138.5714415
8.041643	22.457106	149.644333	-20.224058	21.080824	144.080643	41.782082	-1.356085	148.233414	NaN	NaN	NaN	NaN	NaN	NaN	NaN	NaN	NaN
8.185883	20.580681	149.464005	-20.291147	21.062078	143.98381	41.758701	-1.298881	148.078461	NaN	NaN	NaN	NaN	NaN	NaN	NaN	NaN	NaN
8.304014	18.702524	149.141006	-20.297747	21.149319	143.710007	41.754425	-1.191927	147.879181	37.255772	44.301502	150.812286	39.5050985	21.5547875	149.3457335	-80.1005925	20.7438505	138.0742805
8.267544	16.792688	148.621826	-20.231644	21.362263	143.287628	41.805737	-1.04443	147.610596	37.284603	44.411171	150.74733	39.54517	21.6833705	149.178963	-80.008458	21.0411555	137.396293
8.160474	14.91402	148.077972	-20.142845	21.670544	142.869034	41.866745	-0.796692	147.359604	37.350471	44.654892	150.560303	39.608608	21.9291	148.9599535	-79.894298	21.411988	136.7781145
7.869879	12.975012	147.591003	-20.079464	22.072639	142.600571	41.943508	-0.52157	147.169769	37.433075	45.007378	150.218124	39.6882915	22.242904	148.6939465	-79.8472195	21.902374	136.5071955
7.447802	11.025141	147.295227	-20.032223	22.48147	142.591782	42.000847	-0.194886	147.069885	37.554642	45.402245	149.697525	39.7777445	22.6036795	148.383705	-79.8421905	22.3592605	136.799859
6.509531	8.000085	147.213928	-19.965662	23.023949	142.836411	42.105644	0.347817	147.23999	37.795925	46.047688	148.82608	39.9507845	23.1977525	148.033035	-79.8821085	22.8501455	137.639787
5.720549	5.940788	147.253159	-19.872046	23.311296	142.972061	42.200462	0.713725	147.463196	37.949497	46.389042	148.415741	40.0749795	23.5513835	147.9394685	-79.8190715	23.0712085	138.0046535
4.819669	3.854548	147.352112	-19.751976	23.531393	143.014496	42.312843	1.013606	147.63443	38.144226	46.732384	147.955902	40.2285345	23.872995	147.795166	-79.7324865	23.189791	138.233826
3.797866	1.749013	147.325867	-19.5826	23.617489	142.890366	42.512321	1.22801	147.776245	38.297974	46.964657	147.542969	40.4051475	24.0963335	147.659607	-79.5703475	23.1386445	138.121125
2.738404	-0.381757	147.097534	-19.382656	23.554693	142.623154	42.729645	1.426764	147.797256	38.425003	47.140915	147.091324	40.577324	24.2838395	147.44429	-79.342636	22.8255465	137.802018
1.510163	-2.49978	146.869125	-19.22415	23.3985	142.360703	42.993465	1.573576	147.657471	38.486832	47.228317	146.552887	40.7401485	24.4009465	147.105179	-79.1884485	22.3960535	137.616227
0.138246	-4.594323	146.766159	-19.084352	23.200699	142.140106	43.22419	1.597006	147.45842	38.456051	47.201115	145.859833	40.8401205	24.3990605	146.6591265	-79.0088245	22.0023375	137.6210855
-2.223129	-7.618384	147.137344	-18.949821	22.881962	142.032257	42.920532	1.873723	147.296295	38.498081	47.146046	144.608002	40.7093065	24.5098845	145.9521485	-78.6089485	21.2540395	138.1123655
-3.957129	-9.517933	147.559433	-18.859884	22.630674	142.067245	42.973015	1.943421	147.23172	38.531025	47.056816	143.677002	40.75202	24.5001185	145.454361	-78.471788	20.7612295	138.680129
-5.80465	-11.337148	148.148727	-18.798977	22.335592	142.302948	43.08419	2.012556	147.136719	38.501057	46.953941	142.762604	40.7926235	24.4832485	144.9496615	-78.3905775	20.1879355	139.6562345
-7.7637	-13.013937	149.082764	-18.758173	22.03117	142.844742	43.148441	2.086162	146.98674	38.382946	46.746212	141.899155	40.7656935	24.416187	144.4429475	-78.2820395	19.646153	141.2465365
-9.785318	-14.572525	150.184174	-18.701788	21.667635	143.546478	43.35276	1.930724	146.86972	38.21777	46.468143	141.234772	40.785265	24.1994335	144.052246	-78.188841	19.1358365	143.04071
-11.87892	-16.010952	151.426346	-18.631496	21.212204	144.371613	43.496944	1.735733	146.71225	37.768555	46.203804	140.599182	40.6327495	23.9697685	143.655716	-77.8957415	18.4546395	145.08751
-13.885212	-17.102194	152.626373	-18.535955	20.675867	145.304031	43.551537	1.532043	146.532196	37.56237	45.747543	139.937454	40.5569535	23.639793	143.234825	-77.6288635	17.711941	147.373237
-16.899586	-17.516994	153.956467	-18.433594	19.868298	146.672974	43.594746	1.061464	146.040527	37.297485	44.947243	139.075348	40.4461155	23.0043535	142.5579375	-77.3133035	16.7322425	150.7880105
-18.806982	-17.858171	154.381134	-18.35224	19.325138	147.362183	43.578758	0.683694	145.636627	37.074135	44.448757	138.802368	40.3264465	22.5662255	142.2194975	-77.0309265	16.0840505	152.5048685
-20.821333	-18.095684	154.422974	-18.269548	18.831972	147.845734	43.488182	0.378007	145.156891	36.916969	44.085979	138.743118	40.2025755	22.231993	141.9500045	-76.7416715	15.431951	153.7414635
-22.730541	-18.210173	154.123901	-18.218374	18.408268	148.178268	43.435261	0.12587	144.661148	36.83424	43.820549	138.801697	40.1347505	21.9732095	141.7314225	-76.5714985	14.8433265	154.6251135
-24.65806	-18.245697	153.620224	-18.207426	18.043079	148.386688	43.354069	-0.104104	144.071945	36.703491	43.674042	138.909912	40.02878	21.784969	141.4909285	-76.443632	14.301189	155.2824475
-26.436974	-18.190351	152.983765	-18.222193	17.719067	148.476685	43.161247	-0.311574	143.418533	36.599827	43.517448	138.984604	39.880537	21.602937	141.2015685	-76.324923	13.835197	155.7518015
-28.249788	-18.023338	152.505066	-18.221647	17.417561	148.594528	42.967033	-0.513461	142.603897	36.674206	43.267265	138.895599	39.8206195	21.376902	140.749748	-76.2639135	13.45822	156.439308
-30.744352	-17.517714	152.434418	-18.125042	17.002007	148.932236	42.914436	-1.006263	141.221771	36.400528	42.972038	138.474823	39.657482	20.9828875	139.848297	-75.907566	13.0211265	158.016175
-32.246498	-17.08482	152.803787	-18.028263	16.748739	149.230667	42.59586	-1.142732	140.320557	36.126114	42.833176	137.983704	39.360987	20.845222	139.1521305	-75.417513	12.652256	159.3092035
-33.557247	-16.57188	153.531265	-17.944052	16.529694	149.542786	42.286903	-1.245015	139.562225	35.813419	42.714573	137.46196	39.050161	20.734779	138.5120925	-74.938265	12.324609	160.5734795
-34.862518	-15.947723	154.331833	-17.880875	16.345638	149.832108	41.969837	-1.305724	138.954819	35.441883	42.585644	136.865799	38.70586	20.63996	137.910309	-74.46761	12.051316	161.753907
-35.944702	-15.308523	155.102722	-17.863115	16.20048	150.013718	41.735603	-1.351719	138.539169	35.075989	42.442696	136.330338	38.405796	20.5454885	137.4347535	-74.132026	11.8554715	162.5926825
-36.985924	-14.548159	155.820984	-17.904909	16.078337	150.111847	41.489101	-1.451599	138.24762	34.765102	42.25238	135.852081	38.1271015	20.4003905	137.0498505	-73.9369195	11.7562835	163.1738435
-37.869598	-13.782978	156.330063	-17.964394	15.97548	150.123276	41.289299	-1.571882	138.07399	34.506458	42.062542	135.474976	37.8978785	20.24533	136.774483	-73.8266665	11.70563	163.472069
-38.929031	-12.623978	156.670883	-18.081367	15.842779	149.977554	40.942707	-1.824036	137.884277	34.270702	41.791965	135.014893	37.6067045	19.9839645	136.449585	-73.7694385	11.7015935	163.505523
-39.466667	-11.734104	156.699966	-18.10993	15.73886	149.82579	40.869534	-2.002413	137.823563	34.198792	41.593517	134.703522	37.534163	19.795552	136.2635425	-73.754023	11.682168	163.3880375
-39.76207	-10.920715	156.582886	-18.087889	15.655893	149.645569	40.843182	-2.162091	137.724152	34.232803	41.408108	134.457321	37.5379925	19.6230085	136.0907365	-73.7137705	11.6887775	163.2004015
-39.894199	-10.007763	156.362411	-17.988327	15.568894	149.438019	40.885429	-2.325334	137.641006	34.312286	41.214813	134.151932	37.5988575	19.4447395	135.896469	-73.5755115	11.6930485	162.979569
-39.815376	-9.040833	156.177063	-17.845098	15.515377	149.219284	40.998085	-2.509401	137.559113	34.455746	40.99469	133.84729	37.7269155	19.2426445	135.7032015	-73.4171115	11.7881095	162.7353665
-39.682816	-7.848358	155.996124	-17.700623	15.477237	149.029785	41.150387	-2.719616	137.581314	34.62825	40.788002	133.59198	37.8893185	19.034193	135.586647	-73.2905645	11.920281	162.472923
-39.339256	-6.638765	155.780121	-17.548809	15.455176	148.852676	41.323887	-2.889451	137.687714	34.823601	40.586956	133.386383	38.073744	18.8487525	135.5370485	-73.171362	12.0615995	162.1683035
-38.615227	-4.627275	155.219696	-17.351755	15.395207	148.424225	41.72646	-3.206347	138.208725	35.214821	40.239189	133.201523	38.4706405	18.516421	135.705124	-73.1741505	12.273993	161.143326
-38.066338	-3.094339	154.594879	-17.207661	15.336269	147.991119	42.145626	-3.419587	138.911392	35.596508	39.993484	133.163101	38.871067	18.2869485	136.0372465	-73.286389	12.3855895	159.9449915
-37.400101	-1.598597	153.503708	-17.093451	15.212983	147.425156	42.742729	-3.703962	139.933289	36.104568	39.719376	133.352112	39.4236485	18.007707	136.6427005	-73.6105505	12.418259	158.2076115
-36.705162	0.082636	152.071335	-16.95751	15.014182	146.75824	43.121624	-3.836417	141.342987	36.732742	39.456268	133.849289	39.927183	17.8099255	137.596138	-73.842203	12.2184385	155.920342
-35.815125	1.672784	150.308609	-16.841587	14.777015	146.060318	43.802036	-4.023135	142.907715	37.440075	39.315269	134.551117	40.6210555	17.646067	138.729416	-74.3042295	11.907963	153.39122
-34.987621	3.602397	148.487595	-16.764116	14.61001	145.415558	44.242931	-4.095036	144.466721	38.106728	39.271366	135.505219	41.1748295	17.588165	139.98597	-74.7030615	11.631855	150.845146
-34.147278	5.732569	146.848251	-16.724829	14.527691	145.013855	44.606239	-4.183084	145.829132	38.699726	39.335258	136.507935	41.6529825	17.576087	141.1685335	-75.1026405	11.479295	148.8591765
-32.942589	9.459276	144.743637	-16.846727	14.44748	144.872406	44.617958	-4.255194	147.24118	39.502163	39.730656	138.36734	42.0600605	17.737731	142.80426	-75.7535145	11.157229	146.940552
-32.215164	12.322169	143.886505	-17.058838	14.384474	145.121017	44.339699	-4.345995	147.514008	39.867435	39.986927	139.77887	42.103567	17.820466	143.646439	-76.221243	10.948482	146.595595
-31.570494	15.466325	143.738632	-17.312685	14.255232	145.537262	44.025467	-4.615307	147.122696	40.087536	40.073334	141.326385	42.0565015	17.7290135	144.2245405	-76.6818715	10.7814505	146.8499835
-30.989719	18.730553	144.220383	-17.517548	14.054161	145.996017	43.768108	-4.99723	146.205811	40.050457	39.837654	142.8965	41.9092825	17.420212	144.5511555	-76.9443785	10.68811	147.4408785
-30.489695	22.035402	145.410507	-17.624136	13.826564	146.5112	43.894882	-5.539717	144.873016	39.696381	39.314484	144.251068	41.7956315	16.8873835	144.562042	-77.0439035	10.7657445	148.460358
-30.032471	25.293926	147.099091	-17.703609	13.605484	147.019623	43.61628	-5.711437	143.461639	NaN	NaN	NaN	NaN	NaN	NaN	NaN	NaN	NaN
-29.530807	28.439009	149.12561	-17.75107	13.433602	147.522263	43.299873	-5.71026	142.007416	NaN	NaN	NaN	NaN	NaN	NaN	NaN	NaN	NaN
-28.828262	32.771023	152.595093	-17.82715	13.187745	148.300186	42.66452	-5.6962	139.778107	NaN	NaN	NaN	NaN	NaN	NaN	NaN	NaN	NaN
-28.349873	35.412971	154.943695	-17.844391	13.024107	148.749512	42.176239	-5.566738	138.518585	NaN	NaN	NaN	NaN	NaN	NaN	NaN	NaN	NaN
-27.801558	37.778263	157.067978	-17.845442	12.903695	149.115936	41.680531	-5.406653	137.469177	NaN	NaN	NaN	NaN	NaN	NaN	NaN	NaN	NaN
-27.255974	40.068924	158.627625	-17.861729	12.925532	149.393845	41.235802	-5.3244	136.583496	NaN	NaN	NaN	NaN	NaN	NaN	NaN	NaN	NaN
NaN	NaN	NaN	-17.912874	13.03052	149.516434	NaN	NaN	NaN	NaN	NaN	NaN	NaN	NaN	NaN	NaN	NaN	NaN
NaN	NaN	NaN	-17.980608	13.220732	149.621826	NaN	NaN	NaN	NaN	NaN	NaN	NaN	NaN	NaN	NaN	NaN	NaN
NaN	NaN	NaN	-18.086927	13.503693	149.695816	40.100498	-5.048262	135.344528	NaN	NaN	NaN	NaN	NaN	NaN	NaN	NaN	NaN
NaN	NaN	NaN	-18.212254	13.985748	149.767715	39.719273	-4.915562	135.244934	NaN	NaN	NaN	NaN	NaN	NaN	NaN	NaN	NaN
NaN	NaN	NaN	-18.298521	14.242807	149.734726	39.504772	-4.797943	135.172577	NaN	NaN	NaN	NaN	NaN	NaN	NaN	NaN	NaN
NaN	NaN	NaN	-18.393072	14.429799	149.663361	39.282047	-4.615668	134.955963	NaN	NaN	NaN	NaN	NaN	NaN	NaN	NaN	NaN
NaN	NaN	NaN	-18.448664	14.599689	149.559753	39.089703	-4.409966	134.679764	NaN	NaN	NaN	NaN	NaN	NaN	NaN	NaN	NaN
NaN	NaN	NaN	-18.531609	14.727642	149.46907	38.8979	-4.215986	134.330338	NaN	NaN	NaN	NaN	NaN	NaN	NaN	NaN	NaN
NaN	NaN	NaN	-18.629206	14.842549	149.416946	38.680542	-4.029043	134.065048	NaN	NaN	NaN	NaN	NaN	NaN	NaN	NaN	NaN
NaN	NaN	NaN	-18.743031	14.949937	149.404922	38.488136	-3.912038	133.803879	NaN	NaN	NaN	NaN	NaN	NaN	NaN	NaN	NaN
NaN	NaN	NaN	-18.948858	15.117818	149.425537	38.246639	-3.845303	133.638153	NaN	NaN	NaN	NaN	NaN	NaN	NaN	NaN	NaN
NaN	NaN	NaN	-19.114876	15.250892	149.414536	38.131821	-3.855759	133.686859	NaN	NaN	NaN	NaN	NaN	NaN	NaN	NaN	NaN
NaN	NaN	NaN	-19.274088	15.364021	149.332443	38.053928	-3.959764	133.846893	NaN	NaN	NaN	NaN	NaN	NaN	NaN	NaN	NaN
-12.725757	41.591412	156.136246	-19.452377	15.394257	149.222153	38.019867	-4.188883	134.159439	NaN	NaN	NaN	NaN	NaN	NaN	NaN	NaN	NaN
-11.104898	39.701469	154.692535	-19.612411	15.365126	149.121658	38.071857	-4.502742	134.612122	36.604179	38.35281	145.085403	37.338018	16.925034	139.8487625	-76.56284	13.805218	158.3945535
-9.364693	37.521694	153.324417	-19.770056	15.331515	149.099457	38.20034	-4.876059	135.23941	36.615879	38.155952	145.214294	37.4081095	16.6399465	140.226852	-76.9482215	14.0230835	157.972062
-7.540646	35.164745	152.071594	-19.950794	15.277947	149.124603	38.369415	-5.327588	136.033905	36.585346	37.931908	145.308884	37.4773805	16.30216	140.6713945	-77.3789685	14.253734	157.5778115
-4.561582	31.251451	150.344223	-20.281181	15.258055	149.208572	38.578217	-6.081753	137.492035	NaN	NaN	NaN	NaN	NaN	NaN	NaN	NaN	NaN
-2.482882	28.425968	149.459503	-20.495548	15.25895	149.301712	38.707039	-6.572672	138.513947	NaN	NaN	NaN	NaN	NaN	NaN	NaN	NaN	NaN
-0.321795	25.470459	148.744614	-20.723204	15.225482	149.289886	38.744118	-7.034482	139.513748	NaN	NaN	NaN	NaN	NaN	NaN	NaN	NaN	NaN
1.951921	22.42312	148.097153	-20.924471	15.176754	149.095154	38.766708	-7.55029	140.538071	36.725132	36.793758	145.066757	37.74592	14.621734	142.802414	-79.594862	15.731774	155.387894
4.266611	19.300146	147.61264	-21.159157	15.171049	148.689056	38.709103	-8.014023	141.506332	36.698845	36.325245	144.853867	37.703974	14.155611	143.1800995	-80.022288	16.186487	154.1980125
6.545818	16.204672	147.141373	-21.456161	15.28257	147.812256	38.599495	-8.288052	142.493912	36.553909	36.103062	144.579453	37.576702	13.907505	143.5366825	-80.489024	16.657635	152.0878295
8.811474	13.17571	146.778549	-21.839827	15.438146	146.652542	38.552761	-8.357663	143.295578	36.217484	36.080009	144.047791	37.3851225	13.861173	143.6716845	-81.0647765	17.015119	149.6333995
12.093277	8.725298	146.2603	-22.436424	15.723716	144.315125	37.515236	-8.040738	144.122269	35.58519	36.056004	142.902267	36.550213	14.007633	143.512268	-81.423061	17.439799	145.117982
14.261378	5.905687	146.144974	-22.754831	15.899998	142.61644	37.140011	-7.923722	144.446045	35.233826	36.029625	141.723068	36.1869185	14.0529515	143.0845565	-81.6965805	17.7470445	142.1483235
13.426432	5.172185	145.945847	-22.958229	16.080605	140.965454	36.82058	-7.782638	144.581863	34.964272	36.037712	140.548248	35.892426	14.127537	142.5650555	-81.808884	18.033673	139.3658525
11.753355	5.050775	144.931076	-23.100025	16.28297	139.700836	36.538696	-7.521987	144.628662	34.699078	36.050941	139.294739	35.618887	14.264477	141.9617005	-81.818937	18.301463	137.4399715
10.435407	4.891895	144.740158	-23.168615	16.464201	138.885773	36.410881	-7.251346	144.628113	34.551422	36.156555	138.206665	35.4811515	14.4526045	141.417389	-81.8183815	18.4757975	136.354157
9.009954	4.834114	144.410812	-23.146708	16.594776	138.408356	36.364578	-6.966782	144.626541	34.517635	36.290497	137.521591	35.4411065	14.6618575	141.074066	-81.7345225	18.5276945	135.742646
7.639496	4.954257	144.123856	-23.103483	16.63625	138.184372	36.416553	-6.752694	144.647461	34.590103	36.456947	137.18895	35.503328	14.8521265	140.9182055	-81.710294	18.4203735	135.4505385
5.393651	5.395093	143.569275	-23.048378	16.670734	138.115173	36.515259	-6.452763	144.460251	34.677837	36.848583	137.311035	35.596548	15.19791	140.885643	-81.693304	18.143558	135.344703
3.977054	5.831162	142.989563	-23.036789	16.724957	138.243942	36.651276	-6.295717	144.174713	34.702072	37.163628	137.601639	35.676674	15.4339555	140.888176	-81.750252	18.0159585	135.599708
2.638134	6.571151	142.939728	-23.042313	16.777725	138.441589	36.802528	-6.199682	143.628616	34.742477	37.550865	138.091431	35.7725025	15.6755915	140.8600235	-81.8571285	17.8798585	136.0231545
1.265399	7.284214	141.726273	-23.032185	16.828308	138.731979	36.898376	-6.155419	142.904633	34.77763	37.873192	138.739044	35.838003	15.8588865	140.8218385	-81.902373	17.7977295	136.6421195
-0.074247	8.102446	141.764526	-23.008532	16.869152	139.112503	37.290718	-6.318255	141.993759	34.869686	38.113998	139.493698	36.080202	15.8978715	140.7437285	-82.097266	17.8404325	137.4812775
-1.485815	8.963485	140.879059	-22.975674	16.855228	139.553955	37.334885	-6.319506	140.955597	34.974087	38.268154	140.464462	36.154486	15.974324	140.7100295	-82.105834	17.736132	138.3978805
-2.784366	9.755824	140.916397	-22.959379	16.800716	140.09436	37.317917	-6.291559	139.743576	35.053833	38.268517	141.602127	36.185875	15.988479	140.6728515	-82.104633	17.612953	139.5158685
-4.903635	10.779628	140.57901	-23.000666	16.568365	141.058105	37.212883	-6.189094	138.010086	35.052914	37.937912	143.323029	36.1328985	15.874409	140.6665575	-82.1342305	17.262321	141.4496525
-6.207614	11.1013	141.092621	-23.010567	16.337677	141.773407	37.063396	-6.001712	136.964554	35.052856	37.603844	144.538803	36.058126	15.801066	140.7516785	-82.07926	16.874288	142.7951355
-7.629144	11.31918	140.976074	-23.011471	16.139879	142.431	36.989594	-5.865063	136.193878	35.050373	37.24622	145.703247	36.0199835	15.6905785	140.9485625	-82.0429255	16.5891795	143.9134375
-8.963091	11.056561	141.677841	-23.00173	15.978518	143.037323	36.960423	-5.731105	135.712921	NaN	NaN	NaN	NaN	NaN	NaN	NaN	NaN	NaN
-10.287774	10.78306	141.373413	-22.987579	15.837879	143.487045	36.9156	-5.649771	135.501465	NaN	NaN	NaN	NaN	NaN	NaN	NaN	NaN	NaN
-11.724598	10.055773	141.689438	-22.964066	15.702467	143.761185	36.888592	-5.621019	135.309326	NaN	NaN	NaN	NaN	NaN	NaN	NaN	NaN	NaN
-13.059905	9.264239	141.319061	-22.995289	15.590668	143.926849	36.905254	-5.667307	135.249969	NaN	NaN	NaN	NaN	NaN	NaN	NaN	NaN	NaN
-15.235413	7.549757	141.29985	NaN	NaN	NaN	36.83329	-5.775676	135.472183	34.754467	36.863625	146.196503	35.7938785	15.5439745	140.834343	NaN	NaN	NaN
-16.590956	6.195827	141.277924	-23.091917	15.450171	144.225952	36.837692	-5.884136	135.949219	34.564476	37.062927	145.155518	35.701084	15.5893955	140.5523685	-81.884918	15.3109465	147.8995355
-18.063627	4.48873	141.529968	-23.15127	15.458438	144.326965	36.849144	-5.950509	136.556595	34.346687	37.304123	144.050842	35.5979155	15.676807	140.3037185	-81.9004555	15.240069	148.3502115
-19.45706	2.728505	141.888229	-23.238798	15.495947	144.292816	36.873043	-6.034927	137.338272	34.140949	37.485279	142.955215	35.506996	15.725176	140.1467435	-81.984592	15.266718	148.4388885
-20.834204	0.87436	142.3647	-23.346352	15.540279	144.097778	36.844028	-6.15187	138.206207	33.9081	37.535877	141.926025	35.376064	15.6920035	140.066116	-82.068768	15.3885545	148.12944
-22.217625	-0.838202	143.210251	-23.493031	15.588911	143.716736	36.806126	-6.290968	139.202667	33.715527	37.517742	140.975891	35.2608265	15.613387	140.089279	-82.2468885	15.564435	147.344193
-23.598141	-2.519826	143.509644	-23.661982	15.677322	143.126892	36.757477	-6.38967	140.301483	33.577438	37.506527	140.102356	35.1674575	15.5584285	140.2019195	-82.4914215	15.7962155	146.0518645
-25.560497	-4.847497	144.262161	-23.876858	15.887544	142.132538	36.353207	-6.215489	142.039703	33.380936	37.479885	138.733215	34.8670715	15.632198	140.386459	-82.6207875	16.14289	143.878617
-26.860289	-6.07178	145.098648	-23.899445	15.947998	141.551224	36.257957	-6.095517	142.988113	33.371387	37.443729	137.805908	34.814672	15.674106	140.3970105	-82.613562	16.22189	142.7054375
-28.08625	-7.309441	145.324188	-23.814503	15.894416	141.062027	36.327888	-6.018746	143.661667	33.447529	37.361034	137.146835	34.8877085	15.671144	140.404251	-82.5167145	16.117688	141.719803
-29.333683	-8.2603	145.925858	-23.691277	15.787334	140.76088	36.484028	-5.989039	144.124069	33.522209	37.224609	136.678177	35.0031185	15.617785	140.401123	-82.3856725	15.956883	141.120637
-30.533276	-9.19378	145.610535	-23.515112	15.603164	140.548584	36.721897	-6.055319	144.380081	33.677528	37.056999	136.445038	35.1997125	15.50084	140.4125595	-82.2299365	15.705488	140.6846085
-31.709211	-9.950882	145.945511	-23.303343	15.368958	140.374649	36.968063	-6.144595	144.542999	33.885857	36.884716	136.362564	35.42696	15.3700605	140.4527815	-82.033646	15.3678555	140.2965165
-32.863338	-10.619147	145.404678	-23.060379	15.128611	140.204254	37.238739	-6.224108	144.613464	34.110203	36.70924	136.264725	35.674471	15.242566	140.4390945	-81.795229	15.014656	139.9694135
-34.768929	-11.375759	145.259583	-22.738348	14.815971	139.875809	37.540962	-6.355977	144.516418	34.323177	36.440929	136.031311	35.9320695	15.042476	140.2738645	-81.4087655	14.589466	139.4777535
-36.051128	-11.590071	145.195526	-22.582808	14.713218	139.711624	37.659264	-6.335473	144.375183	34.345562	36.320396	135.577042	36.002413	14.9924615	139.9761125	-81.168029	14.4339745	139.4471355
-37.482376	-11.591259	145.527832	-22.485863	14.695465	139.742157	37.767006	-6.250024	144.122955	34.257504	36.302452	135.001068	36.012255	15.026214	139.5620115	-80.983981	14.364716	139.9223025
-38.942322	-11.321397	146.13147	-22.419943	14.69886	140.068192	37.893486	-6.20904	143.774002	34.114258	36.278446	134.539322	36.003872	15.034703	139.156662	-80.843758	14.363017	140.979722
-40.325901	-10.857988	146.850006	-22.37265	14.654832	140.688263	37.989735	-6.21208	143.450211	33.924473	36.219948	134.229828	35.957104	15.003934	138.8400195	-80.702404	14.30573	142.5365065
-41.817074	-10.186899	147.783783	-22.33997	14.605626	141.577667	38.024403	-6.202972	143.148438	33.742008	36.17865	134.053925	35.8832055	14.987839	138.6011815	-80.5631455	14.223413	144.5541525
-43.193592	-9.293272	148.71405	-22.286745	14.576971	142.570572	38.038994	-6.200802	142.860718	33.564438	36.171661	134.047073	35.801716	14.9854295	138.4538955	-80.375206	14.1685125	146.6872485
-45.267921	-7.530706	150.163116	-22.160141	14.581916	143.955582	38.067245	-6.100845	142.535156	33.379055	36.266396	134.212677	35.72315	15.0827755	138.3739165	-80.043432	14.0810565	149.5372475
NaN	NaN	NaN	-22.085543	14.640026	144.745453	38.01458	-5.930638	142.381882	33.26144	36.425392	134.336395	35.63801	15.247377	138.3591385	-79.809096	14.032675	151.1317675
NaN	NaN	NaN	-22.022129	14.732033	145.340561	38.021805	-5.735648	142.21875	32.980442	36.710213	134.477371	35.5011235	15.4872825	138.3480605	-79.5453815	13.9767835	152.3330615
NaN	NaN	NaN	-21.951614	14.833238	145.720123	38.039135	-5.48414	142.02121	32.893608	36.992931	134.55481	35.4663715	15.7543955	138.28801	-79.3695995	13.9120805	153.152236
NaN	NaN	NaN	-21.871523	14.977342	145.948273	38.063431	-5.182743	141.797974	32.725479	37.37669	134.55867	35.394455	16.0969735	138.178322	-79.137501	13.8577105	153.718224
NaN	NaN	NaN	-21.780142	15.127571	146.076477	38.084496	-4.867423	141.472321	32.691719	37.759972	134.444504	35.3881075	16.4462745	137.9584125	-78.9483915	13.8088675	154.1945415
NaN	NaN	NaN	-21.693186	15.293151	146.150543	38.03978	-4.696369	141.024734	32.774387	38.164936	134.245178	35.4070835	16.7342835	137.634956	-78.7934555	13.8520185	154.66613
NaN	NaN	NaN	-21.614107	15.538241	146.253311	37.922359	-4.197371	140.121399	32.552616	38.925716	133.882217	35.2374875	17.3641725	137.001808	-78.4657015	13.7123095	155.504814
-54.399155	8.280013	151.393646	-21.608532	15.663635	146.313263	37.770546	-3.857481	139.465591	32.352974	39.457737	133.800812	35.06176	17.800128	136.6332015	-78.278824	13.527142	155.9933245
-55.328133	10.705471	151.161926	-21.623756	15.736827	146.368973	37.994926	-3.696401	138.895172	32.135296	39.897011	133.7892	35.065111	18.100305	136.342186	-78.312623	13.373349	156.39576
-55.952644	13.231325	150.947815	-21.66559	15.751414	146.373337	37.879314	-3.400376	138.444931	31.935072	40.279873	133.898407	34.907193	18.4397485	136.171669	-78.238373	13.0630795	156.575005
-56.342453	15.775066	150.652771	-21.741604	15.717389	146.255096	37.767799	-3.209754	138.057571	31.813213	40.559361	134.086533	34.790506	18.6748035	136.072052	-78.273714	12.7599745	156.43814
-56.881981	18.405067	150.215607	-21.826843	15.645133	146.051453	37.634354	-3.080112	137.694336	31.722837	40.784637	134.273224	34.6785955	18.8522625	135.98378	-78.3322815	12.4380035	156.119126
-57.249577	21.122229	149.650543	-21.885729	15.575136	145.725876	37.513809	-2.985187	137.293991	31.685471	40.958477	134.526672	34.59964	18.986645	135.9103315	-78.371098	12.163627	155.5414205
-57.610683	25.303421	149.192947	-21.903078	15.544288	145.147705	37.343216	-2.925784	136.560349	31.808233	41.184628	134.900848	34.5757245	19.129422	135.7305985	-78.3818805	11.959154	154.5648115
NaN	NaN	NaN	-21.891502	15.593565	144.763336	37.190723	-2.855086	135.964172	31.981352	41.354103	135.141479	34.5860375	19.2495085	135.5528255	-78.3690415	11.9376215	153.9738465
NaN	NaN	NaN	-21.869356	15.687641	144.415009	37.015881	-2.767109	135.304657	32.146049	41.505898	135.393204	34.580965	19.3693945	135.3489305	-78.319677	12.0058875	153.4810875
NaN	NaN	NaN	-21.857979	15.823689	144.131989	36.834225	-2.657129	134.62442	32.325436	41.649342	135.741562	34.5798305	19.4961065	135.182991	-78.2957885	12.1512715	153.080987
-60.194672	25.61705	153.276093	-21.885342	15.992904	143.907898	36.637627	-2.522736	134.029327	32.535046	41.817722	136.216599	34.5863365	19.647493	135.122963	-78.3570205	12.338315	152.692833
NaN	NaN	NaN	-21.965504	16.202805	143.708115	36.436691	-2.385636	133.53772	32.722439	41.893284	136.818466	34.579565	19.753824	135.178093	-78.510573	12.651786	152.238137
NaN	NaN	NaN	-22.031466	16.431799	143.526016	36.272984	-2.278921	133.162155	32.997833	41.96521	137.573868	34.6354085	19.8431445	135.3680115	-78.6983405	13.0204535	151.6840205
-49.375931	41.247337	150.711929	-22.069183	16.838589	143.319916	36.112885	-2.165167	132.784134	33.467133	41.991352	138.829666	34.790009	19.9130925	135.8069	-78.928375	13.7640855	150.832932
-47.498436	42.865555	151.157516	-22.049633	17.167334	143.326614	36.057587	-2.053658	132.651123	33.764107	41.991779	139.552124	34.910847	19.9690605	136.1016235	-79.010113	14.3656075	150.5516045
-45.554688	44.340652	151.550751	-22.015018	17.564007	143.43924	36.031769	-1.92522	132.620651	34.082119	42.065239	140.212006	35.056944	20.0700095	136.4163285	-79.08698	15.0580045	150.4621515
-43.543522	45.72628	151.9254	-21.988018	18.013449	143.635773	35.997715	-1.766515	132.708191	34.350632	42.217075	140.767273	35.1741735	20.22528	136.737732	-79.1502095	15.801618	150.533814
-41.45853	46.939663	152.158936	-21.976379	18.465336	143.879166	35.982086	-1.566372	132.862045	34.514282	42.407379	141.211945	35.248184	20.4205035	137.036995	-79.200942	16.5101685	150.721337
-39.350704	48.067764	152.290146	-21.976227	18.930237	144.104019	36.034996	-1.348804	133.119263	34.686996	42.658768	141.620895	35.360996	20.654982	137.370079	-79.31345	17.205492	150.837959
-37.140553	48.989521	152.164078	-21.935606	19.396048	144.23291	36.141487	-1.147112	133.451584	34.875557	42.930496	142.016342	35.508522	20.891692	137.733963	-79.379734	17.900404	150.731857
-33.684132	50.131096	151.795593	-21.786758	19.986551	144.236465	36.406395	-0.971032	134.026962	35.267857	43.2304	142.592163	35.837126	21.129684	138.3095625	-79.410642	18.843418	150.1633675
-31.338924	50.669365	151.457245	-21.601583	20.339462	144.071014	36.669888	-0.900497	134.377686	35.661045	43.356426	143.039337	36.1654665	21.2279645	138.7085115	-79.3686325	19.4509595	149.4335165
-28.86253	51.050007	150.960236	-21.429987	20.691675	143.823593	36.966171	-0.933743	134.726166	36.047905	43.42223	143.437042	36.507038	21.2442435	139.081604	-79.367012	20.1391065	148.565582
-26.418722	51.254768	150.46788	-21.276123	21.0047	143.542374	37.232883	-0.996641	135.088333	36.429924	43.544708	143.705505	36.8314035	21.2740335	139.396919	-79.3836495	20.7353665	147.687829
-23.922773	51.310055	149.889267	-21.166677	21.335503	143.355942	37.455898	-1.014494	135.410339	36.738052	43.661819	143.884216	37.096975	21.3236625	139.6472775	-79.430329	21.3473435	147.0646065
-21.463774	51.139896	149.541824	-21.068922	21.633968	143.302475	37.628143	-1.011265	135.690765	36.883442	43.734951	143.926422	37.2557925	21.361843	139.8085935	-79.3936365	21.906093	146.7963565
-18.941799	50.818287	149.178635	-20.997215	21.903723	143.365448	37.786758	-0.990885	136.017715	37.02409	43.88295	143.919998	37.405424	21.4460325	139.9688565	-79.399854	22.3614135	146.7620395
-15.170746	50.021523	148.937317	-20.910748	22.212208	143.587112	37.952415	-0.873779	136.353043	37.183292	44.032303	144.036377	37.5678535	21.579262	140.19471	-79.3893495	22.845154	146.979514
-12.680038	49.228111	149.032043	-20.876495	22.261492	143.702942	37.997189	-0.848721	136.567505	37.271175	44.009945	144.263611	37.634182	21.580612	140.415558	-79.387172	22.942372	146.990326
-10.107284	48.208633	149.189728	-20.861115	22.208221	143.809875	38.011002	-0.864362	136.694458	37.333893	43.857243	144.624191	37.6724475	21.4964405	140.6593245	-79.3946775	22.9200015	146.9604255
-7.543181	47.011028	149.417999	-20.831036	22.050446	143.901749	38.033478	-0.907279	136.682129	37.375118	43.63644	145.100708	37.704298	21.3645805	140.8914185	-79.36637	22.7363115	146.9120795
-5.015914	45.633381	149.697098	-20.788342	21.89436	143.966492	38.077415	-1.021549	136.673203	37.415852	43.384144	145.602798	37.7466335	21.1812975	141.1380005	-79.3233175	22.6074225	146.7949835
-2.403776	44.085144	149.867386	-20.717844	21.721897	144.079605	38.147755	-1.119068	136.7005	35.994957	43.874001	146.779037	37.071356	21.3774665	141.7397685	-78.507044	22.0663275	146.4194415
0.201471	42.403961	149.878876	-20.603085	21.601259	144.226685	38.299976	-1.171515	136.783279	37.599194	42.890175	146.559494	37.949585	20.85933	141.6713865	-79.155755	22.343188	146.7819835
4.114139	39.686234	149.358429	-20.408598	21.459055	144.381332	38.755569	-1.275833	137.340515	37.770306	42.740185	147.069977	38.2629375	20.732176	142.205246	-79.0801335	22.185934	146.557418
6.668558	37.694706	148.838562	-20.328691	21.397738	144.351166	39.208427	-1.440974	138.059235	37.856922	42.764114	147.294312	38.5326745	20.66157	142.6767735	-79.1900565	22.133906	146.0255585
9.231666	35.565975	148.162781	-20.313116	21.362963	144.223984	39.681778	-1.642378	138.979584	37.860535	42.843117	147.343201	38.7711565	20.6003695	143.1613925	-79.3973885	22.1255565	145.2865755
11.678063	33.293388	147.529694	-20.4002	21.370293	143.984497	40.097561	-1.830919	140.128479	37.759335	43.058868	147.191559	38.928448	20.6139745	143.660019	-79.728848	22.1266115	144.308975
14.082633	30.93322	147.03241	-20.481096	21.376274	143.714249	40.440426	-1.898785	141.330582	37.636364	43.398972	146.856049	39.038395	20.7500935	144.0933155	-80.000587	22.0024545	143.3351825
16.422668	28.501467	146.858551	-20.494833	21.363806	143.407578	40.734135	-1.858684	142.508881	37.509594	43.720932	146.387543	39.1218645	20.931124	144.448212	-80.1115305	21.796488	142.366944
18.70598	26.022655	146.912323	-20.454638	21.362692	143.102554	41.033081	-1.797767	143.637192	37.445599	43.994843	145.797958	39.23934	21.098538	144.717575	-80.148616	21.626846	141.487533
21.994152	22.376568	147.358566	-20.320526	21.346046	142.599915	41.394299	-1.679716	145.073151	37.453373	44.275406	144.757339	39.423836	21.297845	144.915245	-80.064888	21.394247	140.284585
20.620975	22.060928	148.06633	-20.205059	21.332296	142.270432	41.552864	-1.590688	145.809143	37.48867	44.339115	144.022995	39.520767	21.3742135	144.916069	-79.930885	21.2903785	139.624795
18.570784	22.208611	147.895584	-20.0951	21.326191	142.015717	41.63699	-1.517939	146.32048	37.602585	44.371277	143.398056	39.6197875	21.426669	144.859268	-79.8099875	21.225713	139.172166
16.494513	22.340988	146.509933	-19.97987	21.348473	141.891541	41.681816	-1.438805	146.573441	37.707634	44.348198	142.90062	39.694725	21.4546965	144.7370305	-79.654465	21.2422495	139.0460515
14.69322	22.287136	146.565063	-19.887266	21.377169	141.902634	41.754509	-1.398363	146.614273	37.786098	44.3018	142.569397	39.7703035	21.4517185	144.591835	-79.5448355	21.3026195	139.213433
12.916464	22.14201	146.042709	-19.794386	21.386282	141.957611	41.848721	-1.345045	146.399338	37.835285	44.227642	142.398911	39.842003	21.4412985	144.3991245	-79.430775	21.3312655	139.5160975
11.140129	22.036713	145.652573	-19.675695	21.315639	141.999054	42.009338	-1.341493	146.068726	37.890076	44.069561	142.367798	39.949707	21.364034	144.218262	-79.301097	21.267244	139.779846
8.305405	21.877708	144.840393	-19.52384	21.073324	141.996841	42.011074	-1.647115	145.410858	38.075047	43.684502	142.489288	40.0430605	21.0186935	143.950073	-79.0907405	21.1279545	140.043609
6.29926	21.865536	144.518311	-19.410301	20.845451	142.002838	42.020702	-1.884396	144.878815	38.199013	43.422249	142.626114	40.1098575	20.7689265	143.7524645	-78.9304595	20.9219755	140.2532115
4.212098	21.856531	143.860382	-19.331009	20.609335	142.129257	42.003792	-2.09274	144.190964	38.303997	43.21674	142.798981	40.1538945	20.562	143.4949725	-78.8159125	20.65667	140.7635415
2.073677	22.000221	143.965225	-19.252735	20.360514	142.358871	41.999111	-2.270667	143.362595	38.388107	43.02737	143.146362	40.193609	20.3783515	143.2544785	-78.699079	20.3426765	141.4632635
-0.030146	22.100218	143.818542	-19.159611	20.064278	142.676132	42.001942	-2.434494	142.511978	38.48436	42.79554	143.630081	40.243151	20.180523	143.0710295	-78.562373	19.948033	142.2812345
-2.194828	22.202448	143.984299	-19.064383	19.731886	143.089325	41.995792	-2.625808	141.722336	38.602421	42.485615	144.264572	40.2991065	19.9299035	142.993454	-78.4278725	19.5338685	143.185196
-4.257133	22.201872	144.427185	-18.950151	19.350544	143.629639	41.979248	-2.835682	140.881302	38.744633	42.094933	145.048721	40.3619405	19.6296255	142.9650115	-78.2622425	19.0714625	144.2942665
-7.433547	22.012953	145.098465	-18.766232	18.737537	144.597168	41.983967	-3.092831	139.726807	38.872501	41.349213	146.431793	40.428234	19.128191	143.0793	-77.960698	18.346883	146.115036
-9.51125	21.664791	146.077408	-18.620337	18.301533	145.251846	42.044304	-3.201832	139.164047	38.926731	40.836033	147.418289	40.4855175	18.8171005	143.291168	-77.7261915	17.7859655	147.212524
-11.520581	21.2435	146.214966	-18.473843	17.860027	145.812332	42.17688	-3.317829	138.829681	38.948235	40.320023	148.332367	40.5625575	18.501097	143.581024	-77.5102435	17.218957	148.04364
-13.533073	20.469904	146.861313	-18.294464	17.463568	146.266205	42.3503	-3.464617	138.616943	38.962154	39.831917	149.063492	40.656227	18.18365	143.8402175	-77.245155	16.743486	148.6921925
-15.655541	19.731712	146.680145	-18.136454	17.059158	146.563705	42.582951	-3.597883	138.500595	NaN	NaN	NaN	NaN	NaN	NaN	NaN	NaN	NaN
-16.077551	19.058491	148.252014	-17.949686	16.714497	146.685455	42.809776	-3.765653	138.473587	NaN	NaN	NaN	NaN	NaN	NaN	NaN	NaN	NaN
-16.450546	18.583687	148.942688	-17.801247	16.407156	146.728134	43.034382	-3.909236	138.513245	NaN	NaN	NaN	NaN	NaN	NaN	NaN	NaN	NaN
-16.960726	17.873045	148.049164	-17.632296	16.186615	146.750717	43.316593	-3.994191	138.692917	NaN	NaN	NaN	NaN	NaN	NaN	NaN	NaN	NaN
NaN	NaN	NaN	NaN	NaN	NaN	43.467907	-3.998019	138.898926	39.475498	39.230858	148.861481	41.4717025	17.6164195	143.8802035	NaN	NaN	NaN
NaN	NaN	NaN	NaN	NaN	NaN	43.631401	-3.956694	139.159866	39.591766	39.500462	148.502731	41.6115835	17.771884	143.8312985	NaN	NaN	NaN
NaN	NaN	NaN	-17.871809	16.563248	146.972351	43.781883	-3.91788	139.497894	39.692131	39.791748	148.195999	41.737007	17.936934	143.8469465	-77.480625	15.189562	150.0977555
NaN	NaN	NaN	NaN	NaN	NaN	43.912659	-3.822327	139.861603	39.774998	40.08709	147.993927	41.8438285	18.1323815	143.927765	NaN	NaN	NaN
NaN	NaN	NaN	NaN	NaN	NaN	43.99107	-3.680132	140.190094	39.873974	40.343643	147.940948	41.932522	18.3317555	144.065521	NaN	NaN	NaN
NaN	NaN	NaN	NaN	NaN	NaN	44.089092	-3.598196	140.534042	39.950855	40.526615	147.987015	42.0199735	18.4642095	144.2605285	NaN	NaN	NaN
NaN	NaN	NaN	NaN	NaN	NaN	44.220654	-3.504252	141.009125	40.106247	40.704521	148.245163	42.1634505	18.6001345	144.627144	NaN	NaN	NaN
NaN	NaN	NaN	NaN	NaN	NaN	44.330601	-3.415637	141.224426	40.194279	40.789925	148.502274	42.26244	18.687144	144.86335	NaN	NaN	NaN
NaN	NaN	NaN	NaN	NaN	NaN	44.479595	-3.310998	141.362289	40.258347	40.89019	148.731094	42.368971	18.789596	145.0466915	NaN	NaN	NaN
NaN	NaN	NaN	NaN	NaN	NaN	44.635502	-3.141838	141.383057	40.291832	41.000305	148.879105	42.463667	18.9292335	145.131081	NaN	NaN	NaN
-18.01281	16.012562	147.227005	NaN	NaN	NaN	44.781673	-2.987319	141.338409	40.327831	41.139137	148.928284	42.554752	19.075909	145.1333465	NaN	NaN	NaN
-17.950226	15.719282	147.022171	-16.658211	17.510271	147.788696	44.900124	-2.811692	141.286972	40.395569	41.330471	148.874039	42.6478465	19.2593895	145.0805055	-75.9642685	15.7611525	150.4968865
-18.232559	15.912056	146.862183	-16.570807	17.742884	147.652908	45.009186	-2.640765	141.288055	40.507954	41.55941	148.762573	42.75857	19.4593225	145.025314	-75.900184	16.0264455	150.280502
-18.473717	15.771462	146.174423	-16.250334	18.052956	147.361832	45.115654	-2.44457	141.368942	40.707088	41.892059	148.54071	42.911371	19.7237445	144.954826	-75.412039	16.3821675	149.768838
-18.892208	15.435057	146.029205	-16.181683	18.352049	147.218964	45.147526	-2.331762	141.433685	40.856136	42.086483	148.371536	43.001831	19.8773605	144.9026105	-75.365197	16.8267375	149.5353175
-19.33526	14.990052	145.635849	-16.142551	18.606064	147.081833	45.136471	-2.272889	141.505005	40.978176	42.211853	148.18576	43.0573235	19.969482	144.8453825	-75.3424255	17.242646	149.3182835
-19.734615	14.37372	145.209946	-16.125288	18.804909	146.91864	45.095703	-2.260465	141.518097	41.084869	42.254665	148.041016	43.090286	19.9971	144.7795565	-75.340862	17.612718	149.0577235
-20.213121	13.710098	144.90155	-16.105171	18.952539	146.73056	45.020821	-2.300415	141.453522	41.199982	42.232693	147.907242	43.1104015	19.966139	144.680382	-75.3207435	17.938939	148.780738
-20.636402	12.919134	144.585663	-16.109354	19.070198	146.542801	44.963894	-2.361008	141.364868	41.265182	42.174599	147.78064	43.114538	19.9067955	144.572754	-75.333246	18.2336005	148.512848
-21.07465	11.913892	144.177216	-16.150751	19.155163	146.369522	44.878689	-2.4581	141.195251	41.27338	42.093998	147.649567	43.0760345	19.817949	144.422409	-75.3775365	18.492377	148.316635
-21.710468	10.265469	143.643295	-16.252373	19.294436	146.19635	44.743458	-2.567047	140.906281	41.217075	41.923935	147.394516	42.9802665	19.678444	144.1503985	-75.4850125	18.910428	148.2423015
-22.137066	9.115575	143.32782	-16.308931	19.382442	146.148178	44.629227	-2.662378	140.791946	41.187782	41.737263	147.098068	42.9085045	19.5374425	143.945007	-75.5263665	19.2274415	148.351349
-22.572615	7.709459	143.139893	-16.368921	19.417404	146.119507	44.449158	-2.829324	140.656311	41.181248	41.423382	146.65683	42.815203	19.297029	143.6565705	-75.553045	19.537779	148.5824435
-22.962143	6.171631	143.080612	-16.411621	19.39394	146.016144	44.239056	-3.082019	140.560547	41.244846	41.097675	146.11676	42.741951	19.007828	143.3386535	-75.565193	19.780052	148.6936345
-23.350237	4.601966	142.992264	-16.445232	19.371107	145.823425	44.00819	-3.363519	140.50029	41.351288	40.832794	145.534485	42.679739	18.7346375	143.0173875	-75.570203	20.0075765	148.6294625
-23.65196	2.902523	142.844208	-16.491238	19.380478	145.537598	43.830719	-3.601549	140.544891	41.426422	40.671383	144.94342	42.6285705	18.534917	142.7441555	-75.6110465	20.226039	148.3310405
-23.999823	1.120769	142.889694	-16.564117	19.402321	145.17337	43.726044	-3.824528	140.775009	41.401436	40.533295	144.329559	42.56374	18.3543835	142.552284	-75.691974	20.4502585	147.794456
-24.409004	-1.562954	143.11145	-16.729979	19.408075	144.404846	43.683235	-4.088383	141.520187	41.198914	40.399548	143.331619	42.4410745	18.1555825	142.425903	-75.9010325	20.6605675	146.383789
-24.775036	-3.398117	143.481506	-16.905407	19.393692	143.633575	43.824448	-4.278313	142.265778	40.989685	40.30389	142.553482	42.4070665	18.0127885	142.40963	-76.2178805	20.7745955	144.85752
-25.138733	-5.128056	143.845886	-17.108015	19.304699	142.777496	43.031418	-4.140467	143.102478	40.719357	40.170914	141.444534	41.8753875	18.0152235	142.273506	-76.0914175	20.5941745	143.281486
-25.480947	-6.795433	144.233185	-17.309521	19.17197	141.868866	42.693806	-4.124105	143.648697	40.500511	40.000801	140.270401	41.5971585	17.938348	141.959549	-76.2162005	20.405592	141.778183
-25.914251	-8.210813	144.764221	-17.50555	19.014618	141.104538	42.464603	-4.181355	143.934128	40.239006	39.784878	139.094681	41.3518045	17.8017615	141.5144045	-76.3629045	20.2274745	140.6946715
-26.35339	-9.524021	145.277603	-17.666193	18.851639	140.492569	42.357697	-4.260671	144.081848	39.954346	39.533245	138.070892	41.1560215	17.636287	141.07637	-76.4884075	20.066991	139.908768
-26.691235	-10.735888	145.502319	-17.791357	18.678831	139.952606	42.263615	-4.24816	144.154587	39.64764	39.356659	137.268219	40.9556275	17.5542495	140.711403	-76.5383415	19.8034125	139.193809
-27.375517	-12.21839	145.674942	-17.936478	18.363129	139.313095	42.137657	-4.167545	144.037598	39.29015	39.175941	136.252762	40.7139035	17.504198	140.14518	-76.5868595	19.22206	138.48101
-27.81106	-12.942745	145.706177	-18.024576	18.171097	138.928406	41.997337	-4.139578	143.830872	39.061035	39.034824	135.652435	40.529186	17.447623	139.7416535	-76.578338	18.894571	138.1151585
-28.29744	-13.475545	145.717407	-18.118937	18.04324	138.60643	41.94342	-4.167664	143.513168	38.848087	38.909172	135.066711	40.3957535	17.370754	139.2899395	-76.6336275	18.715726	137.9229205
-28.852371	-13.847826	145.652908	-18.202526	17.987125	138.340317	41.912674	-4.189807	143.171738	38.645832	38.846188	134.578384	40.279253	17.3281905	138.875061	-76.684305	18.6460595	137.805573
-29.397121	-14.032179	145.459595	-18.271605	17.98074	138.142914	41.82626	-4.140931	142.878815	38.450165	38.873405	134.3004	40.1382125	17.366237	138.5896075	-76.6814225	18.595243	137.6962205
-29.939741	-14.029071	145.164459	-18.334501	18.008636	138.020584	41.782116	-4.101032	142.656662	38.330276	38.944351	134.188431	40.056196	17.4216595	138.4225465	-76.725198	18.5956125	137.6186215
-30.515755	-13.839516	144.763489	-18.387339	18.063942	137.988205	41.696609	-4.080975	142.464233	38.289814	39.013329	134.227188	39.9932115	17.466177	138.3457105	-76.7678895	18.661707	137.6306995
-31.472427	-13.214914	144.208282	-18.470001	18.240978	138.095444	41.504288	-4.118925	142.244339	38.325481	39.060349	134.493912	39.9148845	17.470712	138.3691255	-76.8548865	19.011244	137.8217625
-32.198055	-12.564245	143.910156	-18.517941	18.393002	138.221634	41.324043	-4.204064	142.139023	38.395794	39.051758	134.77713	39.8599185	17.423847	138.4580765	-76.8958005	19.362157	137.9851915
-32.959511	-11.702262	143.629303	-18.535595	18.513865	138.356842	41.22039	-4.351336	142.063293	38.488434	38.969833	134.9888	39.854412	17.3092485	138.5260465	-76.925602	19.7184815	138.1876375
-33.798077	-10.673018	143.456619	-18.568729	18.64152	138.480011	41.040768	-4.468149	142.059296	38.580959	38.837097	135.09671	39.8108635	17.184474	138.578003	-76.9483215	20.098566	138.382019
-34.602299	-9.470369	143.29744	-18.603712	18.686359	138.570724	40.851189	-4.628682	142.052704	38.623322	38.665817	135.203842	39.7372555	17.0185675	138.628273	-76.9446795	20.3541505	138.513175
-35.520271	-8.165095	143.311905	-18.721905	18.690248	138.754745	40.644051	-4.818982	142.036606	38.577274	38.438148	135.158524	39.6106625	16.809583	138.597565	-77.0544725	20.570913	138.911925
-36.485302	-6.665401	143.39888	-18.8764	18.613113	139.057617	40.411724	-4.99981	141.917877	38.367268	38.196198	134.957687	39.389496	16.598194	138.437782	-77.142296	20.628032	139.677452
-37.966389	-4.178639	143.603653	-19.199787	18.42914	139.634079	40.055882	-5.237806	141.659164	37.878426	37.859222	134.77916	38.967154	16.310708	138.219162	-77.366728	20.547572	141.048996
-38.951988	-2.335601	143.575577	-19.417229	18.253632	140.006439	39.828907	-5.383956	141.487305	37.544075	37.698547	134.720184	38.686491	16.1572955	138.1037445	-77.520949	20.3499685	141.9091335
-39.97007	-0.414502	143.52005	-19.647139	18.079563	140.326385	39.591454	-5.497694	141.295822	37.245689	37.615433	134.667282	38.4185715	16.0588695	137.981552	-77.7128495	20.1002565	142.671218
-40.956692	1.715858	143.338455	-19.866215	17.918911	140.57193	39.311935	-5.571008	141.051529	36.939053	37.545116	134.581299	38.125494	15.987054	137.816414	-77.857924	19.850768	143.327446
-41.971523	3.959013	143.149918	-20.115385	17.790989	140.774231	39.027809	-5.6113	140.748779	36.601685	37.490376	134.491928	37.814747	15.939538	137.6203535	-78.045517	19.64244	143.9281085
-42.969982	6.342244	143.006714	-20.339003	17.663107	140.99884	38.774536	-5.637491	140.378998	36.254684	37.483219	134.391678	37.51461	15.922864	137.385338	-78.192616	19.40335	144.612342
-43.961708	8.948465	142.99826	-20.56213	17.573233	141.302612	38.487564	-5.60776	139.949921	35.877079	37.549065	134.314941	37.1823215	15.9706525	137.132431	-78.3065815	19.1758135	145.472793
-45.138638	13.249803	143.25856	-20.877745	17.500849	141.920059	38.354568	-5.664034	139.109833	35.312988	37.783867	134.306793	36.833778	16.0599165	136.708313	-78.589268	18.9417815	147.131805
-46.15934	15.977265	143.651016	-21.130392	17.48509	142.381592	37.991272	-5.553478	138.481598	34.899006	38.002831	134.414261	36.445139	16.2246765	136.4479295	-78.705923	18.7455035	148.3152545
-46.957745	18.956787	144.064301	-21.40863	17.523363	142.786865	37.557983	-5.435556	137.771088	34.453358	38.311024	134.558853	36.0056705	16.437734	136.1649705	-78.8229305	18.608992	149.4087595
-47.703629	22.068258	144.587906	-21.742685	17.610056	143.073593	37.024601	-5.167659	136.944	34.005451	38.753033	134.775803	35.515026	16.792687	135.8599015	-79.000396	18.427425	150.2872845
-48.384369	25.207785	145.187851	-22.091301	17.736691	143.256042	36.462746	-4.831018	136.038239	33.536304	39.21965	135.068069	34.999525	17.194316	135.553154	-79.182127	18.279066	150.95893
-48.997017	28.324062	145.924423	-22.437244	17.85508	143.388245	35.850998	-4.514646	135.096924	33.060577	39.645317	135.349625	34.4557875	17.5653355	135.2232745	-79.3302755	18.1448245	151.5532155
-49.495171	31.425339	146.879257	-22.770506	17.946991	143.501984	35.236694	-4.125494	134.061111	32.601566	40.031754	135.630951	33.91913	17.95313	134.846031	-79.460142	17.940852	152.157937
-50.084812	35.926342	148.482529	-23.235022	18.059441	143.621017	34.306831	-3.563655	132.578583	31.947985	40.554749	136.050552	33.127408	18.495547	134.3145675	-79.597452	17.623335	152.9274665
-50.353516	38.836021	149.71875	-23.496323	18.115597	143.669312	33.763458	-3.173281	131.733292	31.589853	40.877449	136.318344	32.6766555	18.852084	134.025818	-79.6693015	17.37911	153.312806
-50.49411	41.566093	151.027191	-23.715111	18.13899	143.704529	33.357231	-2.783613	131.016174	31.310808	41.156265	136.743057	32.3340195	19.186326	133.8796155	-79.7642415	17.091654	153.5294425
NaN	NaN	NaN	-23.911373	18.091572	143.727295	33.047417	-2.46988	130.540833	31.103397	41.357082	137.210602	32.075407	19.443601	133.8757175	-79.898153	16.739543	153.5788725
NaN	NaN	NaN	-24.107838	18.00267	143.732056	32.802643	-2.251977	130.213409	30.968132	41.482197	137.728806	31.8853875	19.61511	133.9711075	-80.1010635	16.39023	153.4930045
NaN	NaN	NaN	-24.250278	17.870682	143.739197	32.600014	-2.105128	130.022812	30.884897	41.48748	138.220779	31.7424555	19.691176	134.1217955	-80.2430115	16.050188	153.3565985
NaN	NaN	NaN	-24.374344	17.695875	143.738525	32.455624	-2.06058	129.831497	30.836164	41.386227	138.632339	31.645894	19.6628235	134.231918	-80.394582	15.7289265	153.245132
NaN	NaN	NaN	-24.527538	17.352592	143.712753	32.165367	-2.120158	129.311539	30.821981	41.105354	139.043015	31.493674	19.492598	134.177277	-80.54875	15.212586	153.248229
NaN	NaN	NaN	-24.607477	17.197374	143.706833	32.038055	-2.210847	129.201508	30.800861	40.929333	139.206894	31.419458	19.359243	134.204201	-80.634412	15.035505	153.209465
NaN	NaN	NaN	-24.696632	17.121979	143.731293	31.970961	-2.326859	129.243988	30.810324	40.810879	139.31662	31.3906425	19.24201	134.280304	-80.7839065	15.001948	153.182282
NaN	NaN	NaN	-24.789392	17.161936	143.760605	31.91337	-2.43602	129.431854	30.827097	40.752239	139.471619	31.3702335	19.1581095	134.4517365	-80.9490175	15.1657625	153.0694735
NaN	NaN	NaN	-24.867378	17.260487	143.856995	31.928461	-2.589581	129.914963	30.859848	40.761505	139.651901	31.3941545	19.085962	134.783432	-81.1289105	15.435012	152.930558
-41.652142	48.659187	154.044922	-24.978018	17.34882	143.981216	31.899006	-2.642915	130.233017	30.868942	40.778999	139.863251	31.383974	19.068042	135.048134	-81.34001	15.629598	152.914298
-40.015354	47.591354	153.214844	-25.069597	17.451225	144.114822	31.889397	-2.699488	130.616089	30.853483	40.799789	140.106461	31.37144	19.0501505	135.361275	-81.510634	15.8522995	152.868369
-37.252922	45.495453	152.171295	-25.209337	17.515186	144.361633	31.961786	-2.83024	131.198883	30.850706	40.79435	140.485214	31.406246	18.982055	135.8420485	-81.82492	16.048317	152.8812175
-35.259182	43.887001	151.565521	-25.283638	17.490234	144.523331	31.914953	-2.912647	131.558487	30.874746	40.744167	140.784134	31.3948495	18.91576	136.1713105	-81.9621255	16.064708	152.8753515
-33.122768	42.065758	150.839035	-25.350189	17.434612	144.718842	31.980082	-3.040355	131.997986	30.920399	40.664368	141.10051	31.4502405	18.8120065	136.549248	-82.1506185	16.0572175	152.888436
-30.909166	40.123981	150.205383	-25.383762	17.396181	144.920609	32.081966	-3.178703	132.483612	30.963898	40.584743	141.44986	31.522932	18.70302	136.966736	-82.290456	16.089342	152.874482
-28.591648	38.047577	149.507843	-25.409424	17.363419	145.113831	32.235249	-3.349696	132.97937	31.060061	40.486374	141.806168	31.647655	18.568339	137.392769	-82.466503	16.158499	152.834893
-26.124123	35.826515	148.708267	-25.439894	17.338047	145.265747	32.385983	-3.503155	133.464767	31.124884	40.400921	142.079971	31.7554335	18.448883	137.772369	-82.6352215	16.227211	152.759125
-23.567287	33.540894	147.79126	-25.465445	17.393593	145.332352	32.596798	-3.657902	133.915161	31.15093	40.327156	142.238708	31.873864	18.334627	138.0769345	-82.804754	16.452559	152.5877695
-19.704538	29.875999	146.328339	-25.58103	17.53434	145.290192	32.800529	-3.77466	134.545715	31.086266	40.366943	142.240112	31.9433975	18.2961415	138.3929135	-83.1054575	16.7725385	152.1874705
-17.002157	27.274677	145.29924	-25.658693	17.680815	145.186493	32.907116	-3.761869	134.954544	31.003036	40.452682	142.144745	31.955076	18.3454065	138.5496445	-83.272462	17.0162235	151.8233415
-14.204466	24.57526	144.349915	-25.702354	17.796825	144.993622	33.09285	-3.709658	135.384415	30.967903	40.570694	142.065323	32.0303765	18.430518	138.724869	-83.4350845	17.163132	151.262375
-11.302317	21.77054	143.498291	-25.693344	17.93742	144.611664	33.361862	-3.702534	135.94368	31.049208	40.711945	142.126419	32.205535	18.5047055	139.0350495	-83.592223	17.3701345	150.1882785
-8.336811	18.889935	142.672455	-25.652933	18.029863	144.051224	33.711456	-3.699128	136.539703	31.182432	40.851131	142.280243	32.446944	18.5760015	139.409973	-83.75281	17.4837245	148.692475
-5.316527	15.94456	141.938599	-25.63785	18.145435	143.246063	34.088806	-3.710406	137.109344	31.329308	40.972725	142.49968	32.709057	18.6311595	139.804512	-83.984757	17.6597105	146.687614
-2.256955	12.965269	141.216827	-25.638765	18.249025	142.239883	34.454414	-3.711175	137.619278	31.383741	41.129066	142.646286	32.9190775	18.7089455	140.132782	-84.1966075	17.7891045	144.346984
2.382212	8.399031	140.364426	-25.590595	18.37458	140.672409	34.843128	-3.570907	138.068405	31.451479	41.311245	142.641129	33.1473035	18.870169	140.354767	-84.3284935	17.878991	140.990051
5.442646	5.29076	139.983078	-25.535536	18.446423	139.729767	35.086269	-3.522678	138.328522	31.469913	41.387283	142.422699	33.278091	18.9323025	140.3756105	-84.349163	17.9605435	139.0839235
8.457074	2.126692	139.925751	-25.41753	18.500711	138.997726	35.324085	-3.436496	138.549835	31.55283	41.508968	142.103439	33.4384575	19.036236	140.326637	-84.2735175	17.965186	137.668815
6.993368	1.718473	140.641907	-25.271761	18.60696	138.435883	35.578644	-3.343056	138.850098	31.657076	41.648117	141.752258	33.61786	19.1525305	140.301178	-84.161382	18.0613895	136.570588
4.813554	1.794557	140.511948	-25.108677	18.680441	138.054092	35.862789	-3.254137	139.286499	31.748407	41.815235	141.308884	33.805598	19.280549	140.2976915	-84.022952	18.080333	135.8104925
2.811598	1.676614	140.299408	-24.957142	18.726471	137.844147	36.07011	-3.111296	139.659073	31.860477	42.007774	140.990372	33.9652935	19.448239	140.3247225	-83.8795775	18.004703	135.3635715
1.075299	1.332942	140.764694	-24.782795	18.703762	137.756302	36.296036	-3.008319	140.017227	31.955019	42.106392	140.737473	34.1255275	19.5490365	140.37735	-83.6911175	17.8584875	135.135254
-1.535076	0.870929	140.786118	-24.508076	18.547361	137.833374	36.602177	-2.96332	140.567123	32.176056	42.150066	140.443008	34.3891165	19.593373	140.5050655	-83.4052685	17.501349	135.1616825
-3.394714	0.620508	140.855194	-24.333992	18.440958	137.917099	36.770264	-2.966181	140.872772	32.35812	42.132088	140.40741	34.564192	19.5829535	140.640091	-83.232176	17.2989625	135.194107
-5.26546	0.43014	140.24498	-24.173256	18.328926	138.004456	36.906223	-3.01978	141.075943	32.537128	42.076164	140.516037	34.7216755	19.528192	140.79599	-83.0681875	17.12966	135.212922
-7.29773	0.242476	140.389923	-24.016092	18.229546	138.085358	37.01791	-3.104733	141.172089	32.741241	41.978756	140.690094	34.8795755	19.4370115	140.9310915	-82.9117595	17.0220805	135.2396245
-9.315877	0.118164	139.636063	-23.846092	18.135059	138.186295	37.153614	-3.235636	141.197906	32.958351	41.868038	140.870255	35.0559825	19.316201	141.0340805	-82.7481665	16.953917	135.3385095
-11.554094	-0.037561	139.305069	-23.636627	18.04439	138.329666	37.30674	-3.368766	141.140015	33.191681	41.720112	140.970001	35.2492105	19.175673	141.055008	-82.5224645	16.913107	135.604324
-13.795365	-0.094091	139.277054	-23.402756	17.953962	138.526779	37.529449	-3.501367	141.053955	33.409447	41.561272	140.882568	35.469448	19.0299525	140.9682615	-82.27496	16.8779715	136.0852965
-17.197464	-0.152276	139.015961	-23.009508	17.87958	138.848251	37.896374	-3.632248	140.811432	33.788647	41.39856	140.628998	35.8425105	18.883156	140.720215	-81.8615265	16.876004	136.976287
-19.571371	-0.160586	139.07814	-22.703979	17.886171	139.170776	38.175514	-3.634677	140.552872	34.026806	41.333206	140.313141	36.10116	18.8492645	140.4330065	-81.509118	16.9230775	137.9085455
-21.937147	-0.088048	139.127853	-22.392195	17.901438	139.552139	38.453693	-3.591261	140.298279	34.257549	41.305843	139.942413	36.355621	18.857291	140.120346	-81.140011	16.945585	138.983932
-24.372292	-6.4e-05	139.592758	-22.056522	17.900417	140.00621	38.716492	-3.544022	139.978668	34.500008	41.265594	139.636414	36.60825	18.860786	139.807541	-80.721294	16.940048	140.204879
-26.858509	0.095988	140.162155	-21.722776	17.881319	140.578064	38.969883	-3.572514	139.736557	34.698055	41.167336	139.22168	36.833969	18.797411	139.4791185	-80.279521	16.965227	141.6770095
-29.326231	0.290988	140.872818	-21.396875	17.844349	141.246292	39.16983	-3.634676	139.514862	34.898289	41.025784	138.800461	37.0340595	18.695554	139.1576615	-79.8278095	16.993144	143.3349225
-31.785097	0.501203	141.935318	-21.056896	17.773958	141.960602	39.359898	-3.766706	139.331421	35.092579	40.815544	138.389252	37.2262385	18.524419	138.8603365	-79.3400305	17.023497	145.0608675
-35.448341	0.935486	143.918976	-20.577272	17.614725	143.177032	39.578335	-4.050913	139.155991	35.308701	40.414001	137.698517	37.443518	18.181544	138.427254	-78.598062	17.047906	147.92681
-37.857388	1.2888	145.347382	-20.270481	17.482981	143.999084	39.694153	-4.294065	139.083923	35.442631	40.128944	137.286087	37.568392	17.9174395	138.185005	-78.109354	17.0485225	149.813163
-40.172012	1.748333	146.752563	-19.984571	17.351795	144.759186	39.811089	-4.572191	139.087051	35.54808	39.832516	136.933243	37.6795845	17.6301625	138.010147	-77.6487265	17.0734275	151.508225
-42.356117	2.233489	148.08139	-19.754097	17.216211	145.405441	39.529621	-4.655206	139.116043	35.634167	39.528934	136.622131	37.581894	17.436864	137.869087	-77.090088	16.995558	152.941795
-44.50716	2.848453	149.060822	-19.605942	17.092499	145.875366	39.470257	-4.88795	138.99408	35.658096	39.24712	136.383179	37.5641765	17.179585	137.6886295	-76.7760605	17.005413	154.0621025
-46.637264	3.480616	149.58931	-19.548655	16.98353	146.122711	39.312862	-5.078757	138.81102	35.644539	39.02401	136.17337	37.4787005	16.9726265	137.492195	-76.5760105	16.9944335	154.753227
-48.799236	4.209896	149.972687	-19.52149	16.852737	146.17923	39.441799	-5.410795	138.438782	35.620266	38.837265	135.96756	37.5310325	16.713235	137.203171	-76.5740125	16.992239	155.155289
-51.739494	5.424953	150.064743	-19.509495	16.620918	146.025192	39.193535	-5.67696	137.762665	35.613075	38.578938	135.730789	37.403305	16.450989	136.746727	-76.422295	16.790847	155.303657
-53.567879	6.231256	150.186264	-19.503948	16.448242	145.892426	39.039429	-5.85468	137.224121	35.604332	38.413307	135.606049	37.3218805	16.2793135	136.415085	-76.3297765	16.6171705	155.369767
-55.24099	7.237437	150.295166	-19.494671	16.275396	145.756775	38.876789	-6.05132	136.657089	35.590397	38.230568	135.464523	37.233593	16.089624	136.060806	-76.222935	16.461168	155.452744
-56.737686	8.104991	150.46553	-19.448849	16.073503	145.593781	38.714718	-6.283	136.120331	35.599102	37.942009	135.312164	37.15691	15.8295045	135.7162475	-76.054608	16.3175015	155.4713145
NaN	NaN	NaN	-19.362091	15.845201	145.427063	38.567005	-6.559785	135.600983	35.706745	37.583923	135.110657	37.136875	15.512069	135.35582	-75.861057	16.178333	155.498306
NaN	NaN	NaN	-19.227283	15.622041	145.242859	38.463589	-6.893154	135.196396	35.863365	37.185677	134.891098	37.163477	15.1462615	135.043747	-75.618043	16.0978205	155.441971
NaN	NaN	NaN	-19.057487	15.391768	145.085724	38.426495	-7.227745	134.941269	36.082191	36.814491	134.6633	37.254343	14.793373	134.8022845	-75.369317	15.990163	155.3691635
NaN	NaN	NaN	-18.791124	15.09072	144.988312	38.491856	-7.654574	134.770279	36.396423	36.385006	134.479553	37.4441395	14.365216	134.624916	-75.0263875	15.816224	155.351708
NaN	NaN	NaN	-18.64152	14.943039	144.997528	38.550152	-7.87426	134.743942	36.545769	36.192455	134.39241	37.5479605	14.1590975	134.568176	-74.8310005	15.7269805	155.42688
NaN	NaN	NaN	-18.520809	14.859345	145.061752	38.581394	-8.023587	134.653687	36.635391	36.082439	134.331543	37.6083925	14.029426	134.492615	-74.6500105	15.689264	155.630889
NaN	NaN	NaN	-18.418159	14.855534	145.117584	38.622108	-8.091957	134.549576	36.710392	36.032883	134.268845	37.66625	13.970463	134.4092105	-74.502568	15.740605	155.8259575
NaN	NaN	NaN	-18.32464	14.904062	145.109894	38.594898	-8.118145	134.353668	36.772415	36.023331	134.158279	37.6836565	13.952593	134.2559735	-74.3329365	15.855531	155.9638145
NaN	NaN	NaN	-18.219414	14.981611	145.003693	38.472374	-8.088923	134.038879	36.845127	36.058735	134.010818	37.6587505	13.984906	134.0248485	-74.0975785	15.978316	155.9825375
NaN	NaN	NaN	-18.122637	15.063516	144.794327	38.463062	-8.022488	133.655472	36.908295	36.130985	133.811737	37.6856785	14.0542485	133.7336045	-73.9309525	16.0727835	155.8550495
-57.421631	17.45034	150.850784	-17.910263	15.139113	144.421356	38.529991	-7.880496	133.060379	37.068878	36.273666	133.693527	37.7994345	14.196585	133.376953	-73.6199605	16.081641	155.465759
-56.00375	17.842943	150.415558	-17.761711	15.165409	144.252975	38.615448	-7.805463	132.773865	37.231544	36.359039	133.741837	37.923496	14.276788	133.257851	-73.446918	16.05403	155.248099
-54.421173	18.275129	150.050278	-17.608522	15.197736	144.148712	38.691479	-7.765459	132.610046	37.423691	36.442253	133.853256	38.057585	14.338397	133.231651	-73.274629	16.057075	155.065773
-52.655907	18.673506	149.600739	-17.495955	15.257456	144.122391	38.786457	-7.740973	132.56958	37.611694	36.546806	134.041489	38.1990755	14.4029165	133.3055345	-73.1909855	16.1119955	154.9392475
-50.771427	19.018295	149.124939	-17.428801	15.330879	144.106064	38.93301	-7.732178	132.650772	37.800011	36.655392	134.274429	38.3665105	14.461607	133.4626005	-73.2241125	16.200151	154.7495275
-48.798317	19.353523	148.476715	-17.40007	15.395927	144.037323	39.087013	-7.688497	132.859924	37.957294	36.785053	134.484177	38.5221535	14.548278	133.6720505	-73.3222935	16.243576	154.4025955
-46.716644	19.629705	147.805618	-17.406433	15.469114	143.923447	39.217178	-7.614035	133.17186	38.063873	36.919464	134.632751	38.6405255	14.6527145	133.9023055	-73.4533915	16.2855135	153.9445885
-43.412613	20.005606	146.515808	-17.459528	15.601678	143.614227	39.539364	-7.514275	133.630234	38.170971	37.149033	134.643402	38.8551675	14.817379	134.136818	-73.7742235	16.385977	153.091636
-41.113319	20.255775	145.63028	-17.499903	15.720935	143.355606	39.700085	-7.379588	133.98436	38.181664	37.330566	134.477707	38.9408745	14.975489	134.2310335	-73.9406805	16.466381	152.4801785
-38.646881	20.512873	144.731216	-17.539351	15.850889	143.049377	39.888805	-7.203573	134.286285	38.179951	37.496429	134.291153	39.034378	15.146428	134.288719	-74.11308	16.55535	151.810035
-36.120186	20.767134	143.872955	-17.533653	15.963511	142.777252	40.0858	-7.01421	134.719269	38.176571	37.685932	134.060486	39.1311855	15.335861	134.3898775	-74.1984915	16.591161	151.1646265
-33.441715	21.036781	143.2314	-17.450642	16.033772	142.542007	40.356781	-6.832982	135.115265	38.235981	37.845577	133.969254	39.296381	15.5062975	134.5422595	-74.197665	16.5612465	150.5417545
-30.636299	21.355089	142.655258	-17.338682	16.040443	142.378204	40.65012	-6.677543	135.505371	38.316826	37.979885	133.958054	39.483473	15.651171	134.7317125	-74.160837	16.429715	150.0246955
-27.809929	21.663267	142.209045	-17.198324	16.022711	142.298569	40.911232	-6.514855	135.84729	38.412224	38.111763	133.998718	39.661728	15.798454	134.923004	-74.058376	16.246968	149.674134
-23.334154	22.255356	141.796143	-17.019133	16.04825	142.284409	41.189388	-6.379183	136.076752	38.586967	38.232395	134.243881	39.8881775	15.926606	135.1603165	-73.9264435	16.169894	149.4085015
-20.259317	22.684612	141.500671	-16.937931	16.103868	142.279007	41.246952	-6.330518	136.146896	38.718998	38.238468	134.460281	39.982975	15.953975	135.3035885	-73.858837	16.253761	149.2544255
-17.101763	23.194813	141.181351	-16.883831	16.178482	142.266495	41.230698	-6.348082	136.123688	38.872135	38.248234	134.665848	40.0514165	15.950076	135.394768	-73.8190785	16.406888	149.138222
-13.9021	23.665607	140.893585	-16.878483	16.243931	142.210907	41.150848	-6.443248	136.027069	39.054512	38.212364	134.972519	40.10268	15.884558	135.499794	-73.859646	16.603304	148.92202
-10.711751	24.136688	140.700516	-16.929493	16.239958	142.166214	40.968887	-6.606081	135.78215	39.213989	38.108246	135.347183	40.091438	15.7510825	135.5646665	-73.950424	16.7288335	148.7677615
-7.373192	24.547449	140.760132	-17.0329	16.138544	142.102692	40.720932	-6.809088	135.411346	39.352325	37.953041	135.879395	40.0366285	15.5719765	135.6453705	-74.1024285	16.7051115	148.5600135
-4.016175	24.99135	140.558792	-17.157681	15.944415	142.031616	40.455196	-7.049802	134.941238	39.460167	37.728916	136.563736	39.9576815	15.339557	135.752487	-74.2730435	16.549273	148.310745
1.120001	25.365511	140.991394	-17.354506	15.532223	141.907944	40.0704	-7.317289	134.142853	39.685719	37.305977	138.03125	39.8780595	14.994344	136.0870515	-74.5870715	16.070102	147.7288365
4.656494	25.533421	141.235596	-17.462589	15.298104	141.885239	39.869835	-7.464774	133.765503	39.870792	37.045807	139.199844	39.8703135	14.7905165	136.4826735	-74.7954915	15.8056915	147.2878045
8.290961	25.447309	141.996429	-17.515886	15.139209	141.935318	39.776848	-7.480815	133.639923	40.068611	36.828465	140.479248	39.9227295	14.673825	137.0595855	-74.9545015	15.604593	146.8110505
11.923164	25.240549	142.741669	-17.532394	15.141788	142.087799	39.843449	-7.446248	133.804291	40.310921	36.691196	141.740662	40.077185	14.622474	137.7724765	-75.141973	15.661102	146.4031215
15.591234	24.878088	143.195419	-17.467449	15.321948	142.25116	40.008823	-7.403979	134.171875	40.503025	36.640938	142.788177	40.255924	14.6184795	138.480026	-75.190822	16.0254165	146.022294
19.257282	24.353979	143.674652	-17.387304	15.51968	142.488541	40.228233	-7.416882	134.710846	40.68013	36.655792	143.475098	40.4541815	14.619455	139.092972	-75.2287895	16.419905	145.88411
22.52737	23.571661	143.730194	-17.319544	15.752242	142.735977	40.429134	-7.456703	135.283844	40.84021	36.71442	143.891769	40.634672	14.6288585	139.5878065	-75.27376	16.8756255	145.8841475
23.425632	20.553339	143.425888	-17.212297	16.014818	143.000961	40.790195	-7.587481	136.299652	41.029461	36.873653	144.071503	40.909828	14.643086	140.1855775	-75.334422	17.38655	145.8163445
24.363487	18.407619	143.382065	-17.135746	16.162237	143.114807	41.047703	-7.670225	137.015564	41.152565	37.004265	144.12001	41.100134	14.66702	140.567787	-75.371626	17.657454	145.661827
25.245132	16.244659	143.289627	-17.030222	16.302198	143.191544	41.358063	-7.743161	137.683563	41.296623	37.126114	144.161484	41.327343	14.6914765	140.9225235	-75.387787	17.9129195	145.4605645
25.519875	14.317574	143.513367	-16.880278	16.428997	143.292465	41.674625	-7.817035	138.316849	41.430603	37.189373	144.208557	41.552614	14.686169	141.262703	-75.31317	18.171825	145.322227
24.072598	13.415226	143.581467	-16.697363	16.55378	143.41951	41.958942	-7.823013	138.86705	41.637985	37.273312	144.28447	41.7984635	14.7251495	141.57576	-75.1931895	18.3824105	145.26326
23.011312	12.317676	143.703156	-16.508167	16.703959	143.571823	42.213894	-7.749865	139.344879	41.848015	37.340996	144.399033	42.0309545	14.7955655	141.871956	-75.0472885	18.6123525	145.27169
21.820107	11.104913	143.807907	-16.331738	16.876154	143.725296	42.495316	-7.668383	139.755432	42.034721	37.427944	144.504013	42.2650185	14.8797805	142.1297225	-74.9284945	18.8725275	145.3208695
19.940512	9.233834	143.808258	-16.094336	17.18668	143.828064	42.831703	-7.507271	140.253784	42.29229	37.599876	144.654266	42.5619965	15.0463025	142.454025	-74.7506685	19.3270575	145.202103
18.684378	7.967438	143.663971	-15.954697	17.426664	143.844849	43.046394	-7.425042	140.547974	42.4883	37.735794	144.690903	42.767347	15.155376	142.6194385	-74.676741	19.697952	145.0702595
17.457066	6.57687	143.712738	-15.835561	17.687168	143.829483	43.274136	-7.387838	140.936172	42.68232	37.880356	144.659439	42.978228	15.246259	142.7978055	-74.64935	20.128077	144.8611605
16.042673	5.098945	143.850296	-15.715776	17.896574	143.825699	43.479343	-7.372684	141.336197	42.862164	38.005798	144.573257	43.1707535	15.316557	142.954727	-74.6023055	20.476591	144.696671
14.718225	3.571269	143.904922	-15.580918	18.052267	143.859222	43.68071	-7.319561	141.675735	43.030754	38.112114	144.483002	43.355732	15.3962765	143.0793685	-74.517568	20.7082575	144.6390755
13.361581	1.994475	144.043747	-15.448795	18.133917	143.941513	43.888504	-7.242208	141.903168	43.19437	38.176899	144.377441	43.541437	15.4673455	143.1403045	-74.439027	20.8004885	144.7427215
11.823383	0.388729	144.108185	-15.290491	18.139334	144.000259	44.1078	-7.228179	142.052475	43.335403	38.162891	144.228165	43.7216015	15.467356	143.14032	-74.3025835	20.811312	144.860198
9.636604	-2.073489	143.944717	-15.066883	18.110626	143.943237	44.32288	-7.061723	142.037216	43.550282	38.155064	143.96405	43.936581	15.5466705	143.000633	-74.070347	20.6745815	144.885841
8.188787	-3.731898	143.675018	-14.972914	18.101416	143.770691	44.472198	-6.924208	142.001022	43.643742	38.210804	143.839081	44.05797	15.643298	142.9200515	-74.003798	20.559534	144.6213305
6.688648	-5.40345	143.396179	-14.90589	18.081984	143.529587	44.602741	-6.761997	141.949127	43.659164	38.297169	143.818054	44.1309525	15.767586	142.8835905	-73.9427325	20.396382	144.1755835
4.987107	-7.0665	143.159027	-14.92082	18.069843	143.280533	44.703892	-6.622797	141.930283	43.611137	38.404457	143.844467	44.1575145	15.89083	142.887375	-73.9991545	20.248856	143.673691
3.376839	-8.772429	143.04921	-14.977242	18.031609	143.054825	44.787086	-6.518579	142.012451	43.563316	38.487747	143.896255	44.175201	15.984584	142.954353	-74.129685	20.078634	143.155297
1.674198	-10.492453	143.220795	-15.078245	18.012438	142.929642	44.835327	-6.420594	142.204605	43.437244	38.554771	143.861191	44.1362855	16.0670885	143.032898	-74.2927755	19.9577875	142.826386
-0.256822	-12.19069	143.678528	-15.23087	18.000418	142.90863	44.86438	-6.287295	142.470367	43.249149	38.669437	143.705521	44.0567645	16.191071	143.087944	-74.5185045	19.809765	142.729316
-3.198204	-14.611279	144.818924	-15.525268	18.047411	143.007141	44.391632	-5.733949	143.01741	42.841492	39.014465	143.258698	43.616562	16.640258	143.138054	-74.667098	19.454564	142.876228
-5.170488	-16.087898	145.777542	-15.677953	18.095394	143.067688	44.147469	-5.29117	143.364304	42.530811	39.313065	142.877411	43.33914	17.0109475	143.1208575	-74.695046	19.1798405	143.0145185
-7.240886	-17.473728	146.95137	-15.798942	18.148705	143.104355	NaN	NaN	NaN	42.25993	39.610771	142.456528	NaN	NaN	NaN	NaN	NaN	NaN
-9.974766	-18.194962	148.199799	-15.895459	18.221378	143.104065	NaN	NaN	NaN	42.035721	39.885731	142.03688	NaN	NaN	NaN	NaN	NaN	NaN
NaN	NaN	NaN	-15.932682	18.297464	143.063782	NaN	NaN	NaN	41.863148	40.155827	141.64006	NaN	NaN	NaN	NaN	NaN	NaN
NaN	NaN	NaN	-15.975801	18.367378	143.104187	NaN	NaN	NaN	41.726761	40.397541	141.296509	NaN	NaN	NaN	NaN	NaN	NaN
NaN	NaN	NaN	-16.003906	18.430836	143.277176	NaN	NaN	NaN	41.584675	40.568638	140.933334	NaN	NaN	NaN	NaN	NaN	NaN
-18.574327	-17.291252	149.833496	-16.073761	18.537554	143.624054	NaN	NaN	NaN	41.38158	40.794701	140.677063	NaN	NaN	NaN	NaN	NaN	NaN
-20.586222	-16.321514	149.576355	-16.092707	18.603891	143.876556	NaN	NaN	NaN	41.253059	40.966358	140.641418	NaN	NaN	NaN	NaN	NaN	NaN
-22.697142	-15.250394	149.374908	-16.147957	18.658773	144.130539	NaN	NaN	NaN	41.114868	41.139606	140.653534	NaN	NaN	NaN	NaN	NaN	NaN
-24.858402	-13.971794	148.996628	-16.172266	18.628445	144.331085	NaN	NaN	NaN	40.764091	41.340519	140.675812	NaN	NaN	NaN	NaN	NaN	NaN
-26.966255	-12.695631	148.505295	-16.189024	18.488106	144.503998	NaN	NaN	NaN	40.649223	41.325497	140.581482	NaN	NaN	NaN	NaN	NaN	NaN
-29.148712	-11.081071	148.026871	-16.230511	18.253319	144.696396	NaN	NaN	NaN	40.496399	41.170647	140.459473	NaN	NaN	NaN	NaN	NaN	NaN
-31.357277	-9.513526	147.736115	-16.257385	17.884972	144.926453	NaN	NaN	NaN	40.353394	40.820431	140.229126	NaN	NaN	NaN	NaN	NaN	NaN
-34.56052	-6.764009	147.519455	-16.25102	17.124561	145.348114	NaN	NaN	NaN	40.439503	39.93364	139.730438	NaN	NaN	NaN	NaN	NaN	NaN
-36.693542	-4.85677	147.730301	-16.183102	16.513235	145.647507	NaN	NaN	NaN	40.368977	39.304535	139.381851	NaN	NaN	NaN	NaN	NaN	NaN
-38.677834	-2.825152	148.352829	-16.094294	15.892031	145.943985	NaN	NaN	NaN	40.314758	38.646912	138.997299	NaN	NaN	NaN	NaN	NaN	NaN
-40.664024	-0.670728	148.371964	-16.011971	15.2705	146.226044	NaN	NaN	NaN	40.237228	38.050358	138.554413	NaN	NaN	NaN	NaN	NaN	NaN
-42.557991	1.689843	148.996948	-15.95725	14.665339	146.504532	NaN	NaN	NaN	40.102161	37.53426	138.138641	NaN	NaN	NaN	NaN	NaN	NaN
-44.328552	4.123506	149.263992	-15.9483	14.10698	146.769836	NaN	NaN	NaN	39.910229	37.080444	137.820511	NaN	NaN	NaN	NaN	NaN	NaN
-46.046101	6.674997	149.517303	-15.999588	13.607619	147.053741	NaN	NaN	NaN	39.663708	36.75845	137.610657	NaN	NaN	NaN	NaN	NaN	NaN
-48.480236	10.744483	149.995117	-16.120729	12.972641	147.527573	NaN	NaN	NaN	39.222511	36.493896	137.494247	NaN	NaN	NaN	NaN	NaN	NaN
-50.006634	13.62907	150.221603	-16.200998	12.625529	147.808701	NaN	NaN	NaN	38.98341	36.445221	137.600159	NaN	NaN	NaN	NaN	NaN	NaN
-51.364391	16.614958	150.401382	-16.237022	12.371044	147.992889	NaN	NaN	NaN	38.776543	36.486332	137.770859	NaN	NaN	NaN	NaN	NaN	NaN
-52.59272	19.709869	150.631195	-16.263245	12.197619	148.069153	NaN	NaN	NaN	38.655514	36.598656	137.958984	NaN	NaN	NaN	NaN	NaN	NaN
NaN	NaN	NaN	-16.307659	12.070891	147.97612	42.910912	-6.879584	138.992065	38.54467	36.740761	138.172501	40.727791	14.9305885	138.582283	-73.343109	9.2111935	157.369957
NaN	NaN	NaN	-16.358028	11.994646	147.767807	42.869492	-6.863697	138.315399	38.426796	36.904049	138.346832	40.648144	15.020176	138.3311155	-73.3642	8.969116	157.2044985
NaN	NaN	NaN	-16.413845	11.96201	147.517639	42.806553	-6.797812	137.602203	38.31242	37.115105	138.483917	40.5594865	15.1586465	138.04306	-73.3871765	8.7653735	156.992218
-48.730373	29.439688	151.449265	-16.489859	11.96504	147.047348	42.661331	-6.666369	136.616501	38.168816	37.379528	138.665665	40.4150735	15.3565795	137.641083	-73.3947915	8.5735005	156.453613
-46.864281	31.268143	151.328842	-16.506502	11.981966	146.741852	42.534828	-6.382485	136.063599	38.176815	37.572506	138.838882	40.3558215	15.5950105	137.4512405	-73.3688255	8.3689215	156.0324635
-44.839294	32.945587	151.365662	-16.546598	11.999316	146.453125	42.330647	-6.129628	135.548157	38.165493	37.714352	139.103607	40.24807	15.792362	137.325882	-73.341266	8.20627	155.580368
-42.684986	34.537624	151.172699	-16.60232	11.983921	146.194199	42.178658	-5.902095	135.275375	38.167831	37.808067	139.404327	40.1732445	15.952986	137.339851	-73.3778845	8.014856	155.048547
-40.472477	36.102116	150.955414	-16.653828	11.971522	145.975433	42.108829	-5.76136	135.191864	38.248379	37.927799	139.872131	40.178604	16.0832195	137.5319975	-73.48626	7.8598245	154.4188685
-38.123253	37.4725	150.895889	-16.719891	11.945487	145.796814	42.136852	-5.666696	135.24411	38.384182	37.97546	140.595322	40.260517	16.154382	137.919716	-73.700299	7.736592	153.673912
-35.572395	38.785507	150.826645	-16.76181	11.886902	145.688217	42.211342	-5.689445	135.459641	38.011505	38.202309	141.667694	40.1114235	16.256432	138.5636675	-73.6350435	7.517372	152.8127665
-31.691936	40.349037	150.899521	-16.90283	11.747437	145.623337	42.257885	-5.918921	135.947678	38.596298	37.866211	142.749619	40.4270915	15.973645	139.3486485	-74.2327515	7.521229	151.8980255
-28.942469	41.196651	151.123016	-17.050493	11.684276	145.653229	42.26136	-6.152759	136.345718	38.972866	37.572704	143.274124	40.617113	15.7099725	139.809921	-74.718099	7.6585795	151.496537
-26.211176	41.87804	151.294907	-17.214233	11.670197	145.707062	42.22723	-6.360608	136.774994	39.316704	37.313366	144.04509	40.771967	15.476379	140.410042	-75.200433	7.864015	151.004082
-23.395781	42.40839	151.406281	-17.386808	11.691871	145.767944	42.140186	-6.514125	137.134247	39.462852	37.163712	144.734558	40.801519	15.3247935	140.9344025	-75.575135	8.0589485	150.6014855
-20.552832	42.773209	151.632462	-17.519789	11.768249	145.841614	42.089127	-6.599523	137.443115	NaN	NaN	NaN	NaN	NaN	NaN	NaN	NaN	NaN
-17.68589	42.958035	151.947983	-17.662157	11.905362	145.95459	42.032166	-6.603291	137.703568	NaN	NaN	NaN	NaN	NaN	NaN	NaN	NaN	NaN
-14.762161	43.071114	152.067078	-17.794231	12.097925	146.053467	41.969349	-6.532912	137.904282	NaN	NaN	NaN	NaN	NaN	NaN	NaN	NaN	NaN
-10.406642	42.820141	152.191376	-17.959381	12.467903	146.074341	41.889648	-6.36906	138.205734	NaN	NaN	NaN	NaN	NaN	NaN	NaN	NaN	NaN
-7.468466	42.515293	152.184341	-18.059082	12.755304	146.009598	41.870583	-6.18875	138.38623	NaN	NaN	NaN	NaN	NaN	NaN	NaN	NaN	NaN
-4.495383	42.0089	151.97554	-18.182724	13.103381	145.917099	41.845703	-5.944055	138.526184	NaN	NaN	NaN	NaN	NaN	NaN	NaN	NaN	NaN
-1.608157	41.313248	151.845642	-18.295387	13.501601	145.870575	41.809212	-5.644527	138.67659	NaN	NaN	NaN	NaN	NaN	NaN	NaN	NaN	NaN
1.221256	40.49704	151.792923	-18.421633	13.903472	145.898453	41.75251	-5.315516	138.84343	NaN	NaN	NaN	NaN	NaN	NaN	NaN	NaN	NaN
4.077741	39.501469	151.654358	-18.546614	14.312701	146.057648	41.693176	-4.966454	139.016495	NaN	NaN	NaN	NaN	NaN	NaN	NaN	NaN	NaN
6.92416	38.323647	151.651627	-18.674328	14.719097	146.401581	41.622005	-4.595023	139.261337	NaN	NaN	NaN	NaN	NaN	NaN	NaN	NaN	NaN
11.188791	36.172195	151.748856	-18.810226	15.288979	147.030502	41.577129	-3.99482	139.807327	NaN	NaN	NaN	NaN	NaN	NaN	NaN	NaN	NaN
14.003091	34.44239	151.968246	-18.872595	15.597919	147.478836	41.58239	-3.609136	140.247635	NaN	NaN	NaN	NaN	NaN	NaN	NaN	NaN	NaN
15.449281	32.177502	151.703278	-18.910488	15.879176	147.878586	41.610683	-3.231987	140.629181	NaN	NaN	NaN	NaN	NaN	NaN	NaN	NaN	NaN
15.965827	29.539623	151.357376	-18.950624	16.10499	148.204559	41.622112	-2.914926	140.960541	NaN	NaN	NaN	NaN	NaN	NaN	NaN	NaN	NaN
16.519524	26.758093	150.961411	-18.99864	16.290449	148.425751	41.644398	-2.64578	141.203735	NaN	NaN	NaN	NaN	NaN	NaN	NaN	NaN	NaN
17.070242	23.822105	150.410583	-19.033346	16.448685	148.512085	41.653137	-2.39571	141.41571	NaN	NaN	NaN	NaN	NaN	NaN	NaN	NaN	NaN
17.599049	20.740707	149.771011	-19.014334	16.596989	148.471527	41.695415	-2.180515	141.573853	NaN	NaN	NaN	NaN	NaN	NaN	NaN	NaN	NaN
18.344732	15.855267	148.557785	-18.978737	16.897617	148.269409	41.830647	-1.916372	141.855103	NaN	NaN	NaN	NaN	NaN	NaN	NaN	NaN	NaN
18.791962	12.416246	147.708588	-18.96608	17.150146	148.085968	41.932781	-1.714984	142.076263	NaN	NaN	NaN	NaN	NaN	NaN	NaN	NaN	NaN
19.100132	8.872206	147.020462	-18.965929	17.442598	147.914459	42.018131	-1.491372	142.336899	NaN	NaN	NaN	NaN	NaN	NaN	NaN	NaN	NaN
16.900131	6.649432	146.75499	-18.988596	17.741678	147.794891	42.06699	-1.237176	142.607651	NaN	NaN	NaN	NaN	NaN	NaN	NaN	NaN	NaN
14.800058	4.245546	146.416153	-19.046288	18.081097	147.725204	42.082729	-0.969864	142.896317	NaN	NaN	NaN	NaN	NaN	NaN	NaN	NaN	NaN
12.753778	1.681102	146.229858	-19.073841	18.434889	147.703796	42.074066	-0.69339	143.243332	NaN	NaN	NaN	NaN	NaN	NaN	NaN	NaN	NaN
10.66112	-0.969814	146.066269	-19.104948	18.825731	147.735245	42.068501	-0.385921	143.663589	37.714756	43.92738	148.021637	39.8916285	21.7707295	145.842613	-78.1015245	15.8807325	149.627877
7.359725	-5.095674	146.346817	-19.133337	19.436998	147.848038	42.072506	0.126939	144.185822	36.909866	45.09375	147.903656	39.491186	22.6103445	146.044739	-77.75786	16.2636515	149.651337
5.093061	-7.872353	146.552612	-19.169388	19.828281	147.953659	42.082985	0.483149	144.507263	37.710995	45.157402	147.21579	39.89699	22.8202755	145.8615265	-78.235766	16.8362865	150.0457915
2.814561	-10.647572	146.831894	-19.190649	20.155121	148.048477	42.084606	0.812997	144.756561	37.679688	45.558094	146.869476	39.882147	23.1855455	145.8130185	-78.263445	17.1246965	150.2839355
0.450958	-13.44805	147.141586	-19.210094	20.379416	148.147751	42.075737	1.02721	144.92421	37.646324	45.823936	146.508972	39.8610305	23.425573	145.716591	-78.2812185	17.333259	150.578911
-2.070951	-16.171789	147.543381	-19.209898	20.495438	148.217316	42.124859	1.159426	145.105927	37.598446	45.9282	146.081955	39.8616525	23.543813	145.593941	-78.2814485	17.447063	150.840691
-4.738379	-16.420269	148.331528	-19.216719	20.521477	148.255447	42.139107	1.195209	145.157684	37.531368	45.931416	145.617157	39.8352375	23.5633125	145.3874205	-78.2686755	17.4796415	151.1234735
-7.330608	-16.125536	148.550964	-19.224449	20.472466	148.245819	42.17141	1.146831	145.198639	37.477856	45.898758	145.155777	39.824633	23.5227945	145.177208	-78.273531	17.4221375	151.31443
-11.194321	-16.061274	149.299347	-19.26667	20.362026	148.124329	42.239384	1.002829	145.275436	37.356583	45.706257	144.337601	39.7979835	23.354543	144.8065185	-78.3313235	17.369509	151.4421395
-13.861535	-15.962863	149.932724	-19.300404	20.29705	147.970673	41.661556	1.151076	145.394272	37.25938	45.565578	143.806839	39.460468	23.358327	144.6005555	-78.061276	17.235773	151.3407905
-16.576294	-15.709085	150.092178	-19.343107	20.242933	147.785156	41.637413	1.09579	145.445221	37.174408	45.456799	143.324142	39.4059105	23.2762945	144.3846815	-78.0921245	17.2095715	151.1856305
-19.269629	-15.420956	150.395767	-19.382576	20.217306	147.608002	41.5415	1.104377	145.531219	37.086514	45.378269	142.87796	39.314007	23.241323	144.2045895	-78.079159	17.193289	151.0114145
-21.978331	-14.969569	150.463257	-19.412323	20.179895	147.444046	41.530247	1.074389	145.568054	36.990311	45.30978	142.473892	39.260279	23.1920845	144.020973	-78.084925	17.1677055	150.867119
-24.691584	-14.356504	150.588699	-19.45118	20.118238	147.331818	41.563339	1.003852	145.503845	36.905846	45.240742	142.143555	39.2345925	23.122297	143.8237	-78.1369525	17.114179	150.839936
-27.368862	-13.623723	150.780472	-19.486752	20.046122	147.275742	41.536198	0.951627	145.419769	36.775555	45.137894	141.802902	39.1558765	23.0447605	143.6113355	-78.1293805	17.0474835	150.9401485
-31.305805	-12.353022	150.764038	-19.560019	19.912609	147.195511	41.439991	0.912264	145.137238	36.559574	45.037647	141.229065	38.9997825	22.9749555	143.1831515	-78.1198205	16.8502625	151.2078705
-33.931362	-11.326311	150.713852	-19.610319	19.810423	147.125488	41.416634	0.872009	144.901917	36.383064	45.006741	140.81929	38.899849	22.939375	142.8606035	-78.120487	16.681471	151.3903725
-36.519215	-10.192638	150.649597	-19.641705	19.710058	147.038254	41.409195	0.845675	144.648926	36.208042	45.004475	140.391602	38.8086185	22.925075	142.520264	-78.0920285	16.495041	151.556244
-39.050945	-8.939193	150.51152	-19.704216	19.587275	146.907562	41.357178	0.835004	144.353317	36.006439	44.980145	139.976471	38.6818085	22.9075745	142.164894	-78.0902405	16.2669755	151.65023
-41.604004	-7.623751	150.437943	-19.787401	19.4307	146.768433	41.263542	0.78024	144.042511	35.776154	44.867596	139.534882	38.519848	22.823918	141.7886965	-78.09465	16.037482	151.7481695
-44.123363	-6.183958	150.40712	-19.882292	19.226355	146.64267	41.088249	0.716537	143.685455	35.48518	44.722351	139.072388	38.2867145	22.719444	141.3789215	-78.0512985	15.733266	151.9064185
-46.605446	-4.596138	150.347382	-20.015896	18.984013	146.582626	40.961975	0.569493	143.224808	35.123711	44.520275	138.595276	38.042843	22.544884	140.910042	-78.074635	15.423142	152.25521
-50.202705	-1.93491	150.655838	-20.27137	18.556908	146.560364	40.567451	0.306582	142.445831	34.547119	44.088249	137.815552	37.557285	22.1974155	140.1306915	-78.100025	14.9164005	152.9900365
NaN	NaN	NaN	-20.456564	18.259983	146.607071	40.65086	-0.142019	141.853531	34.166351	43.73156	137.375381	37.4086055	21.7947705	139.614456	-78.3217335	14.7251955	153.599686
NaN	NaN	NaN	-20.653193	17.98208	146.667938	40.2672	-0.376726	141.33493	33.833885	43.385677	137.007675	37.0505425	21.5044755	139.1713025	-78.3569285	14.4596845	154.1645735
NaN	NaN	NaN	-20.84691	17.712778	146.734558	39.90213	-0.598476	140.89978	33.513252	43.089981	136.780396	36.707691	21.2457525	138.840088	-78.401511	14.1798035	154.629028
NaN	NaN	NaN	-21.028538	17.455099	146.865662	39.580666	-0.784943	140.553589	33.247856	42.833145	136.719864	36.414261	21.024101	138.6367265	-78.471337	13.886097	155.0945975
NaN	NaN	NaN	-21.143658	17.201389	147.051514	39.345421	-0.956144	140.286774	33.05949	42.622776	136.83429	36.2024555	20.833316	138.560532	-78.4897715	13.569462	155.542496
-62.367966	11.517143	152.123123	-21.225857	16.967745	147.257584	39.190445	-1.124433	140.140289	32.928879	42.44738	137.023239	36.059662	20.6614735	138.581764	-78.511376	13.2740165	155.933404
NaN	NaN	NaN	-21.318274	16.64229	147.388397	39.031094	-1.374158	139.984482	32.860779	42.219318	137.399048	35.9459365	20.42258	138.691765	-78.5824845	12.862	156.085029
-63.087708	16.433609	151.65918	-21.416214	16.470364	147.325974	38.951694	-1.5746	139.825287	32.846565	42.085278	137.660736	35.8991295	20.255339	138.7430115	-78.7315575	12.685389	155.9089365
-61.28075	17.915928	150.871994	-21.566313	16.332859	147.106018	38.818443	-1.769563	139.633652	32.793652	41.951042	137.802734	35.8060475	20.0907395	138.718193	-78.9386735	12.5749785	155.493843
-59.592182	19.202875	149.691269	-21.745914	16.215775	146.668411	38.65789	-1.93465	139.413193	32.727352	41.81263	137.859924	35.692621	19.93899	138.6365585	-79.184449	12.49256	154.7002635
-57.81049	20.47048	148.569382	-21.957058	16.105009	146.051163	38.490173	-2.12331	139.172394	32.647663	41.651772	137.847	35.568918	19.764231	138.509697	-79.483034	12.445787	153.592629
-55.922646	21.768339	147.281952	-22.162542	15.963369	145.281845	38.330616	-2.380892	138.909439	32.556473	41.416187	137.743896	35.4435445	19.5176475	138.3266675	-79.7686285	12.4090905	152.2370225
-54.009457	23.059828	145.688446	-22.388515	15.803194	144.353668	38.139259	-2.682277	138.649887	32.47649	41.111301	137.581985	35.3078745	19.214512	138.115936	-80.0849045	12.391876	150.5914
-51.005043	24.995045	143.066925	-22.766195	15.585496	142.738876	37.78141	-3.198146	138.180206	32.341248	40.619576	137.237335	35.061329	18.710715	137.7087705	-80.593719	12.460277	147.7689815
-48.931198	26.322996	141.355164	-23.01446	15.464862	141.581146	37.512978	-3.507537	137.880829	32.272575	40.329815	137.015808	34.8927765	18.411139	137.4483185	-80.9216965	12.518585	145.7139735
-46.800308	27.627893	139.683929	-23.262814	15.359165	140.429092	37.32975	-3.757379	137.679062	32.229298	40.121216	137.02182	34.779524	18.1819185	137.350441	-81.305152	12.5364115	143.507743
-44.607635	28.940279	138.167664	-23.462065	15.285902	139.401535	37.22628	-3.984082	137.653091	32.22459	39.995621	137.316895	34.725435	18.0057695	137.484993	-81.649565	12.5660345	141.318077
-42.421307	30.276321	136.801956	-23.617481	15.258169	138.463852	37.202023	-4.173804	137.880432	32.311226	39.931713	137.920288	34.7566245	17.8789545	137.90036	-81.9915865	12.6373835	139.027344
-40.210674	31.609785	135.779266	-23.753506	15.278869	137.664001	37.114342	-4.291672	138.228027	32.417091	39.918484	138.619339	34.7657165	17.813406	138.423683	-82.2727285	12.744332	136.904319
-38.01228	32.94199	134.989731	-23.834696	15.335806	136.959961	37.089817	-4.431096	138.697937	32.567291	39.877777	139.42189	34.828554	17.7233405	139.0599135	-82.497946	12.9482715	134.8600085
-34.803097	34.876919	134.201355	-23.923887	15.50864	136.105484	37.011616	-4.621183	139.518082	32.720585	39.838688	140.601105	34.8661005	17.6087525	140.0595935	-82.7138745	13.4085275	132.1513745
-32.789059	36.121738	134.06102	-23.978619	15.671015	135.795013	36.937134	-4.704799	140.058792	32.841537	39.848709	141.289017	34.8893355	17.571955	140.6739045	-82.8465735	13.770075	130.9161215
-30.943445	37.331116	134.382843	-24.080244	15.816368	135.819077	36.845444	-4.770464	140.592377	32.873955	39.83395	141.772964	34.8596995	17.531743	141.1826705	-83.0201875	14.100993	130.4554835
-29.220299	38.493229	135.116898	-24.198717	15.93375	136.123444	36.702328	-4.719435	140.978699	32.888718	39.864105	142.163849	34.795523	17.572335	141.571274	-83.192957	14.295165	130.675614
-27.677368	39.613964	136.155258	-24.330574	16.02799	136.61084	36.553028	-4.60132	141.081009	32.869549	39.967182	142.530045	34.7112885	17.682931	141.805527	-83.3724365	14.373049	131.416153
-26.260979	40.678139	137.319382	-24.467587	16.109524	137.067673	36.450985	-4.506598	140.955368	32.760216	40.053074	142.763748	34.6056005	17.773238	141.859558	-83.5407745	14.44581	132.275788
-24.863626	41.728294	138.381012	-24.600569	16.186047	137.391388	36.342873	-4.365745	140.583786	32.569958	40.07729	142.910934	34.4564155	17.8557725	141.74736	-83.6575535	14.5163215	133.035416
-22.904062	43.136005	139.928482	-24.754732	16.218967	137.536392	36.107273	-4.20845	139.532059	32.37109	40.032959	142.897812	34.2391815	17.9122545	141.2149355	-83.7486455	14.5256795	133.8578485
-21.64138	43.974766	140.727737	-24.818325	16.210131	137.357742	35.991524	-4.129566	138.670868	32.289707	39.944584	142.90593	34.1406155	17.907509	140.788399	-83.7772655	14.512753	133.927085
-20.349815	44.755951	141.10231	-24.835529	16.23019	136.920731	35.881855	-4.055208	137.881821	32.218025	39.830162	142.957458	34.04994	17.887477	140.4196395	-83.720998	14.572903	133.4218225
-19.085058	45.499367	140.965317	-24.880165	16.316738	136.359833	35.805504	-4.055137	137.324799	32.109539	39.723545	142.787369	33.9575215	17.834204	140.056084	-83.7178515	14.799272	132.663582
-17.866419	46.168636	140.648941	-24.979219	16.491913	135.820175	35.6483	-4.0258	137.028015	31.998608	39.764294	142.372971	33.823454	17.869247	139.700493	-83.781892	15.114579	131.939857
-16.730492	46.755634	140.096603	-25.108799	16.709784	135.391312	35.432804	-3.908176	136.756866	31.916958	39.89785	141.931915	33.674881	17.994837	139.3443905	-83.892479	15.424731	131.4382335
-15.633609	47.22216	139.609512	-25.246624	16.943998	135.120804	35.242332	-3.78515	136.538635	31.740458	40.047413	141.427353	33.491395	18.1311315	138.982994	-83.984643	15.7568645	131.258614
-14.234649	47.658352	139.123215	-25.468788	17.120426	134.924469	34.952969	-3.648359	136.337006	31.520519	40.231655	140.78389	33.236744	18.291648	138.560448	-84.17432	15.949204	131.28849
-13.385531	47.782562	138.834305	-25.638866	17.135965	134.761673	34.795399	-3.67528	136.271683	31.318226	40.216618	140.500183	33.0568125	18.270669	138.385933	-84.3345445	16.001261	131.137413
-12.607958	47.787773	138.523148	-25.841469	17.087498	134.524719	34.605213	-3.764158	136.20903	31.091726	40.126038	140.205566	32.8484695	18.18094	138.207298	-84.5314075	15.994056	130.84214
-11.905437	47.700676	138.193481	-26.024679	17.027697	134.201553	34.371899	-3.829638	136.010956	30.885033	40.030632	139.901123	32.628466	18.100497	137.9560395	-84.677824	15.954897	130.4470665
-11.296968	47.560642	137.816208	-26.188274	17.019949	133.837631	34.182655	-3.863255	135.721222	30.659992	39.968788	139.499084	32.4213235	18.0527665	137.610153	-84.7978715	15.9871315	130.065109
-10.696655	47.356804	137.425217	-26.317516	17.078579	133.457504	33.980335	-3.807481	135.380234	30.484932	39.988403	139.154465	32.2326335	18.090461	137.2673495	-84.8676655	16.066697	129.6476585
-10.178564	47.140106	136.997192	-26.41938	17.225712	133.093231	33.801918	-3.680814	135.079865	30.34713	40.070335	138.860306	32.074524	18.1947605	136.9700855	-84.913284	16.2566635	129.2163765
-9.502805	46.661926	136.536774	-26.579071	17.547789	132.748367	33.528156	-3.466439	134.715195	30.137781	40.269192	138.510071	31.8329685	18.4013765	136.612633	-84.9911105	16.6942015	128.884101
-9.187711	46.282135	136.427551	-26.712795	17.772108	132.696213	33.334923	-3.318514	134.544083	30.018621	40.413876	138.365204	31.676772	18.547681	136.4546435	-85.102362	16.996535	128.9377825
-8.938393	45.779224	136.529022	-26.832554	17.961056	132.779114	33.147968	-3.124126	134.364227	29.89719	40.555676	138.315857	31.522579	18.715775	136.340042	-85.187687	17.206337	129.218186
-8.744018	45.217056	136.760513	-26.951372	18.081001	132.953918	32.990032	-2.93447	134.114349	29.771727	40.701057	138.331024	31.3808795	18.8832935	136.2226865	-85.2836235	17.2787085	129.6851495
-8.630272	44.550991	137.086319	-27.06675	18.184704	133.166336	32.8293	-2.747093	133.812454	29.635561	40.833248	138.326111	31.2324305	19.0430775	136.0692825	-85.3659305	17.3263305	130.2633895
-8.557457	43.801861	137.410675	-27.148146	18.294292	133.39711	32.652195	-2.531002	133.380753	29.529631	40.944851	138.385925	31.090913	19.2069245	135.883339	-85.387205	17.3816595	130.910881
-8.50118	42.992744	137.722046	-27.217337	18.408892	133.667862	32.483799	-2.362506	132.921509	29.474045	40.987286	138.398041	30.978922	19.31239	135.659775	-85.413596	17.505394	131.675949
-8.393946	41.591625	138.173645	-27.24469	18.657055	134.19693	32.254108	-2.165698	132.439011	29.515388	41.059246	138.427841	30.884748	19.446774	135.433426	-85.374128	17.867336	132.960434
-8.362299	40.544838	138.426773	-27.213594	18.817673	134.57579	32.19368	-2.045305	132.292831	29.577637	41.11348	138.619492	30.8856585	19.5340875	135.4561615	-85.3128465	18.1012585	133.6954185
-8.323497	39.401844	138.523727	-27.170784	19.006058	134.895844	32.23048	-1.910496	132.331635	29.592064	41.256451	138.7603	30.911272	19.6729775	135.5459675	-85.25284	18.3391385	134.2457205
-8.310904	38.22163	138.361435	-27.084005	19.244102	135.077255	32.342251	-1.72678	132.479736	29.620243	41.463326	138.870377	30.981247	19.868273	135.6750565	-85.149257	18.619931	134.4794535
-8.310739	36.928741	137.96167	-27.024096	19.474733	135.157639	32.507793	-1.58053	132.808762	29.612028	41.686882	138.853317	31.0599105	20.053176	135.8310395	-85.1081025	18.89629	134.4842385
-8.309976	35.57098	137.363892	-26.897219	19.692568	135.133926	32.735489	-1.481051	133.359467	29.673162	41.929161	138.704742	31.2043255	20.224055	136.0321045	-84.9987635	19.161081	134.2357475
-8.346226	34.087631	136.634613	-26.789343	19.873749	134.958847	33.061073	-1.468919	134.12323	29.75288	42.160374	138.434708	31.4069765	20.3457275	136.278969	-84.9856625	19.4017705	133.638725
-8.572943	31.721378	135.399567	-26.730314	20.051405	134.432877	33.403702	-1.60603	135.380798	29.684544	42.345074	137.651138	31.544123	20.369522	136.515968	-85.004751	19.733288	132.349786
-8.79218	30.061689	134.757858	-26.712465	20.018263	134.19574	33.434944	-1.644618	135.992859	29.676434	42.368664	136.950333	31.555689	20.362023	136.471596	-84.980619	19.674503	131.919884
-9.118632	28.326365	134.403946	-26.713913	19.847607	134.151962	33.446659	-1.751716	136.449844	29.673695	42.21431	136.325195	31.560177	20.231297	136.3875195	-84.988003	19.463917	131.9164045
-9.491925	26.62542	134.319641	-26.715677	19.620178	134.261078	33.492733	-2.004917	136.982956	29.641701	41.928509	135.851944	31.567217	19.961796	136.41745	-84.998571	19.27856	132.104706
-9.95268	24.951391	134.442047	-26.694818	19.407194	134.437485	33.543751	-2.234073	137.561935	29.720613	41.687927	135.615341	31.632182	19.726927	136.588638	-85.021818	19.087461	132.286332
-10.432252	23.389194	134.612244	-26.675472	19.277349	134.552521	33.560101	-2.38273	138.113678	29.821024	41.573708	135.546387	31.6905625	19.595489	136.8300325	-85.0415065	18.959209	132.2750095
-11.020823	21.899155	134.743011	-26.70013	19.196764	134.608444	33.489258	-2.391389	138.363754	29.849205	41.577988	135.600418	31.6692315	19.5932995	136.982086	-85.0694915	18.8002285	132.234802
-11.958284	19.803364	134.77092	-26.795212	19.169416	134.604706	33.362816	-2.246676	138.118317	29.711002	41.727428	135.815247	31.536909	19.740376	136.966782	-85.127333	18.598456	132.24263
-12.637576	18.48119	134.766052	-26.853107	19.16828	134.68631	33.306458	-2.106135	137.676331	29.610395	41.877808	135.978241	31.4584265	19.8858365	136.827286	-85.1646405	18.4507235	132.545334
-13.354218	17.236252	134.777954	-26.880955	19.209023	134.81218	33.231449	-1.9672	137.17659	29.548014	42.038258	136.168365	31.3897315	20.035529	136.6724775	-85.1516415	18.382517	132.9518825
-14.10791	16.002468	134.752197	-26.921564	19.311676	134.981995	33.167839	-1.800384	136.711975	29.498011	42.202271	136.391418	31.332925	20.2009435	136.5516965	-85.176053	18.4224085	133.4122935
-14.859505	14.816807	134.738297	-26.961031	19.427603	135.137421	33.091499	-1.673152	136.33551	29.506498	42.349922	136.723877	31.2989985	20.338385	136.5296935	-85.2210605	18.516821	133.7451485
-15.680303	13.596101	134.679062	-27.000347	19.576633	135.241882	33.074593	-1.595721	136.154724	29.503185	42.434521	137.113235	31.288889	20.4194	136.6339795	-85.289583	18.733866	133.8497845
-16.460873	12.405451	134.616608	-27.039904	19.740843	135.304962	33.054207	-1.564278	136.136795	29.507977	42.468311	137.451141	31.281092	20.4520165	136.793968	-85.3609	19.0296695	133.815956
-17.760216	10.513825	134.54451	-27.063046	20.029181	135.328262	33.035603	-1.607212	136.329025	29.534187	42.451771	137.556183	31.284895	20.4222795	136.942604	-85.410987	19.6360825	133.71392
-18.697374	9.273606	134.550415	-27.105553	20.209076	135.268051	33.003159	-1.626774	136.549911	29.516312	42.461323	137.309906	31.2597355	20.4172745	136.9299085	-85.4708415	20.0008775	133.6061935
-19.670918	7.963822	134.510483	-27.14953	20.331287	135.123154	32.939892	-1.611239	136.737137	29.472696	42.500782	137.003113	31.206294	20.4447715	136.870125	-85.505354	20.2178025	133.376183
-20.678963	6.683841	134.466354	-27.209511	20.3755	134.945496	32.915009	-1.624181	136.908676	29.391912	42.512867	136.718826	31.1534605	20.444343	136.813751	-85.5724825	20.306657	133.077241
-21.73531	5.352817	134.401611	-27.243549	20.279089	134.78067	32.924957	-1.700692	137.097076	29.330591	42.460102	136.532455	31.127774	20.379705	136.8147655	-85.614872	20.178473	132.7465745
-22.806929	4.055709	134.37326	-27.251566	20.102129	134.642914	32.969917	-1.850385	137.294922	29.3144	42.323635	136.450729	31.1421585	20.236625	136.8728255	-85.6452905	19.967633	132.4130025
-23.942078	2.764969	134.37178	-27.207792	19.905949	134.528214	33.069149	-2.032947	137.501877	29.347403	42.13126	136.323105	31.208276	20.0491565	136.912491	-85.62386	19.7627415	132.143937
-25.711409	1.000221	134.494965	-27.097357	19.673693	134.16658	33.275352	-2.272466	137.883011	29.439247	41.896523	135.943924	31.3572995	19.8120285	136.9134675	-85.5520135	19.5353575	131.4196925
-26.988489	-0.102113	134.883118	-27.013851	19.580572	133.867874	33.452164	-2.377645	138.311401	29.401377	41.73251	135.187469	31.4267705	19.6774325	136.749435	-85.4544725	19.4837115	130.986313
-28.388287	-1.046071	135.492371	-26.90292	19.455366	133.648804	33.575012	-2.392821	138.776382	29.429516	41.549541	134.02742	31.502264	19.57836	136.401901	-85.308104	19.332372	130.895707
-29.806828	-1.906674	136.161774	-26.755814	19.206713	133.556244	33.690773	-2.38763	139.032608	29.466911	41.311783	132.928818	31.578842	19.4620765	135.980713	-85.09047	18.9513495	131.131775
-31.274611	-2.612866	136.754562	-26.600229	18.863293	133.653336	33.881741	-2.506879	139.149612	29.510889	40.992325	132.113129	31.696315	19.242723	135.6313705	-84.896773	18.483863	131.6753015
-32.784885	-3.202351	137.212555	-26.431969	18.427469	133.960312	34.09893	-2.744806	139.199112	29.551443	40.612926	131.715012	31.8251865	18.93406	135.457062	-84.6891245	17.920878	132.463562
-34.256508	-3.62854	137.653458	-26.263493	17.994955	134.538239	34.281681	-3.039404	139.152496	29.646774	40.217342	131.587738	31.9642275	18.588969	135.370117	-84.4912135	17.400941	133.706361
-36.514465	-3.832615	138.568085	-25.987926	17.446947	135.803619	34.5863	-3.324865	138.85054	29.419636	39.988686	131.851227	32.002968	18.3319105	135.3508835	-83.97882	16.5619835	136.2563545
-37.974403	-3.714439	139.454895	-25.796158	17.160364	136.828552	34.796543	-3.368217	138.51384	29.665535	39.783398	131.931656	32.231039	18.2075905	135.222748	-83.823355	16.1131375	138.434356
-39.405876	-3.399034	140.437164	-25.588676	16.88747	137.855652	34.98378	-3.366546	138.167694	29.606932	39.697903	132.057968	32.295356	18.1656785	135.112831	-83.472708	15.6092615	140.598473
-40.747845	-2.883293	141.643539	-25.335112	16.607107	138.921158	35.172379	-3.370933	137.851364	29.548635	39.599983	132.117828	32.360507	18.114525	134.984596	-83.030731	15.099689	142.85772
-42.029274	-2.202129	142.969131	-25.08127	16.320807	140.003922	35.340439	-3.427127	137.57103	29.488014	39.424973	132.084015	32.4142265	17.998923	134.8275225	-82.5767665	14.642691	145.1803215
-43.224377	-1.357497	144.236023	-24.896873	16.011774	140.986053	35.394772	-3.606813	137.326782	29.352606	39.182941	132.072388	32.373689	17.788064	134.699585	-82.167435	14.235484	147.272521
-44.358273	-0.396618	145.3582	-24.761902	15.723413	141.866486	35.369465	-3.808263	137.166168	29.259392	38.911587	132.166245	32.3144285	17.551662	134.6662065	-81.8382325	13.895164	149.0667655
-45.857571	1.3121	146.716187	-24.611662	15.352109	143.052032	35.223373	-4.110198	136.930923	29.283342	38.597809	132.557755	32.2533575	17.2438055	134.744339	-81.4766815	13.4604125	151.359725
-46.740772	2.576265	147.3936	-24.591681	15.164806	143.703812	35.070915	-4.348527	136.785416	29.277288	38.445011	132.835114	32.1741015	17.048242	134.810265	-81.3574635	13.28137	152.597359
-47.484959	4.02168	148.019272	-24.630449	15.015178	144.286102	34.865376	-4.507091	136.59726	29.187849	38.316116	133.080902	32.0266125	16.9045125	134.839081	-81.2875105	13.1258435	153.733123
-48.104012	5.530413	148.539429	-24.686111	14.879474	144.801819	34.651871	-4.599317	136.4077	29.055223	38.23465	133.292648	31.853547	16.8176665	134.850174	-81.225769	12.9412815	154.753464
-48.540291	7.094183	148.987991	-24.7197	14.736854	145.240356	34.485527	-4.698962	136.259369	28.946432	38.154041	133.528061	31.7159795	16.7275395	134.893715	-81.1553795	12.7461685	155.586997
-48.834122	8.770459	149.312469	-24.719345	14.586112	145.617004	34.361233	-4.811895	136.120514	28.914032	38.076817	133.84021	31.6376325	16.632461	134.980362	-81.0763225	12.539763	156.253646
-48.942928	10.460027	149.490311	-24.72014	14.472861	145.886749	34.280289	-4.90753	136.049301	28.9678	38.011662	134.184448	31.6240445	16.552066	135.1168745	-81.0643245	12.393656	156.6566235
-48.839527	13.109291	149.462265	-24.722891	14.315126	146.097916	34.236004	-5.016512	136.024506	29.116398	38.011868	134.799622	31.676201	16.497678	135.412064	-81.121983	12.132574	156.783768
-48.558067	14.87592	149.295258	-24.746199	14.185968	146.144348	34.230598	-5.054296	136.022247	29.232845	38.001053	135.265182	31.7317215	16.4733785	135.6437145	-81.2241195	11.8985575	156.6449815
-48.12352	16.658388	149.085129	-24.780443	14.041017	146.121628	34.226547	-5.124112	136.039795	29.366476	37.998627	135.809418	31.7965115	16.4372575	135.9246065	-81.3573975	11.6447765	156.3186495
-47.487888	18.435108	148.828506	-24.819525	13.87177	146.083298	34.210098	-5.210493	136.07608	29.527193	37.979221	136.362808	31.8686455	16.384364	136.219444	-81.5076955	11.359176	155.947152
-46.698772	20.139538	148.616516	-24.83025	13.677159	146.055237	34.255573	-5.305046	136.12088	29.700089	37.982796	136.958206	31.977831	16.338875	136.539543	-81.638331	11.015443	155.570931
-45.708378	21.865559	148.424179	-24.810041	13.47578	146.004364	34.317272	-5.391985	136.215591	29.936213	37.97578	137.604858	32.1267425	16.2918975	136.9102245	-81.7468245	10.6596625	155.0985035
-44.561775	23.544573	148.152542	-24.786831	13.331622	145.885056	34.442936	-5.496102	136.323715	30.259535	37.988979	138.359558	32.3512355	16.2464385	137.3416365	-81.9248975	10.4168055	154.4284755
-42.580879	25.994101	147.497726	-24.76852	13.266665	145.380127	34.646217	-5.56043	136.525986	30.848038	38.120975	139.714661	32.7471275	16.2802725	138.1203235	-82.2841675	10.2530575	152.6399305
-41.135258	27.606907	146.782822	-24.83894	13.336137	144.717087	34.806095	-5.62973	136.68721	31.301435	38.221096	140.775925	33.053765	16.295683	138.7315675	-82.731645	10.376591	150.7026065
-39.627037	29.122484	146.049576	-24.988155	13.531278	143.9263	34.814003	-5.733442	136.786438	31.621513	38.253651	141.766769	33.217758	16.2601045	139.2766035	-83.194068	10.8024515	148.5759965
-38.022976	30.532438	145.418442	-25.160828	13.819924	143.120316	34.717705	-5.762258	136.808014	31.812748	38.262112	142.553711	33.2652265	16.249927	139.6808625	-83.5868825	11.389921	146.5597695
-36.344536	31.777319	144.925781	-25.269627	14.152232	142.368988	34.655628	-5.698524	136.795349	31.974226	38.292904	143.236191	33.314927	16.29719	140.01577	-83.854181	12.007274	144.722206
-34.618797	32.822189	144.478683	-25.308594	14.518584	141.705811	34.66787	-5.580874	136.859528	32.094013	38.382294	143.768341	33.3809415	16.40071	140.3139345	-83.9981295	12.636458	143.0976875
-32.877499	33.679955	144.157623	-25.293463	14.891908	141.128891	34.720909	-5.460953	136.944321	32.216335	38.508869	144.154694	33.468622	16.523958	140.5495075	-84.055548	13.259858	141.7082745
-30.262508	34.625092	143.543762	-25.258678	15.477453	140.39064	34.83511	-5.243016	137.041092	32.333096	38.7402	144.556351	33.584103	16.748592	140.7987215	-84.101459	14.206314	139.9825585
-28.557158	34.966393	143.268219	-25.279564	15.779341	140.033508	34.905109	-5.073597	137.237335	32.331638	38.98399	144.579132	33.6183735	16.9551965	140.9082335	-84.1775015	14.6034855	139.1587825
-26.944901	35.105324	142.964661	-25.299555	16.051336	139.75029	34.903599	-4.844968	137.302765	32.314922	39.227127	144.682144	33.6092605	17.1910795	140.9924545	-84.2083705	14.9115925	138.5081255
-25.310759	35.043812	142.691391	-25.32548	16.304716	139.555222	34.995144	-4.685986	137.399048	32.261814	39.431686	144.678757	33.628479	17.37285	141.0389025	-84.279439	15.236582	138.0715415
-23.766928	34.780785	142.335648	-25.362959	16.527922	139.337006	35.062851	-4.600946	137.688156	32.223446	39.642223	144.64975	33.6431485	17.5206385	141.168953	-84.3690665	15.5352055	137.505059
-22.263613	34.350361	141.898315	-25.414858	16.758955	139.099396	35.098942	-4.503531	137.972717	32.163395	39.837048	144.641357	33.6311685	17.6667585	141.307037	-84.4608845	15.8511515	136.891755
-20.849579	33.754784	141.504044	-25.503078	16.980825	138.872833	35.107494	-4.40103	138.247986	32.03582	40.056499	144.550018	33.571657	17.8277345	141.399002	-84.577813	16.1339155	136.346664
-18.938766	32.570786	140.88089	-25.656956	17.283016	138.543839	35.037189	-4.142549	138.588959	31.829748	40.416405	144.307236	33.4334685	18.136928	141.4480975	-84.7473805	16.429104	135.6395805
-17.762468	31.56715	140.464981	-25.758392	17.427273	138.317963	35.000858	-3.973789	138.76918	31.661621	40.643768	144.052582	33.3312395	18.3349895	141.410881	-84.8480235	16.5195565	135.225045
-16.729891	30.450663	140.037598	-25.844109	17.55443	138.082321	34.95718	-3.781948	138.916809	31.506687	40.866219	143.789307	33.2319335	18.5421355	141.353058	-84.9201515	16.5667245	134.811584
-15.747349	29.20253	139.625748	-25.92094	17.683414	137.833145	34.95787	-3.608009	139.089554	31.363663	41.072376	143.525009	33.1607665	18.7321835	141.3072815	-85.0026465	16.6346445	134.3590085
-14.890278	27.873989	139.191299	-25.983822	17.823404	137.565613	34.973206	-3.462822	139.319672	31.229654	41.276505	143.287964	33.10143	18.9068415	141.303818	-85.069074	16.7399665	133.827408
-14.138326	26.436171	138.806122	-26.042292	17.97394	137.305389	34.946533	-3.297972	139.587982	31.121353	41.489761	143.075302	33.033943	19.0958945	141.331642	-85.118527	16.8519855	133.279136
-13.481023	24.928465	138.421616	-26.099539	18.154097	137.046875	34.943916	-3.139009	139.851135	31.0166	41.717468	142.836075	32.980258	19.2892295	141.343605	-85.179336	17.0189645	132.750145
-12.77325	22.566813	137.923401	-26.202372	18.510168	136.667618	34.872971	-2.795388	140.160095	30.803776	42.092232	142.358826	32.8383735	19.648422	141.2594605	-85.2431175	17.371914	132.0757755
-12.453074	20.956547	137.602966	-26.266718	18.770662	136.453842	34.854065	-2.499891	140.241608	30.668964	42.419014	141.95018	32.7615145	19.9595615	141.095894	-85.2949505	17.5817625	131.81179
-12.287981	19.285881	137.343674	-26.303226	19.008453	136.272766	34.83934	-2.188044	140.202057	30.565475	42.718052	141.486038	32.7024075	20.265004	140.8440475	-85.3088595	17.751902	131.7014845
-12.160954	17.60866	137.021561	-26.323561	19.233171	136.092514	34.819241	-1.878734	140.056534	30.462248	42.920139	141.033249	32.6407445	20.5207025	140.5448915	-85.2878665	17.9456395	131.6401365
-12.215235	15.884879	136.752884	-26.331127	19.426414	135.951797	34.834473	-1.623756	139.829178	30.40922	43.112579	140.657974	32.6218465	20.7444115	140.243576	-85.2841005	18.1084165	131.660018
-12.334676	14.130512	136.474503	-26.316309	19.571323	135.845779	34.842606	-1.410992	139.612106	30.39485	43.243313	140.353333	32.618728	20.9161605	139.9827195	-85.251346	18.2264855	131.7088385
-12.608912	12.356456	136.300079	-26.289249	19.707014	135.790878	34.844433	-1.24131	139.469498	30.377796	43.338375	140.188705	32.6111145	21.0485325	139.8291015	-85.1896125	18.3654955	131.7526545
-13.256271	9.708669	136.193878	-26.237482	19.876133	135.898773	34.882362	-0.994009	139.431458	30.377546	43.518578	140.072647	32.629954	21.2622845	139.7520525	-85.104918	18.4899815	132.0454935
-13.850667	7.92742	136.421173	-26.140339	19.994926	136.186096	34.990059	-0.767136	139.513367	30.371582	43.714981	139.983261	32.6808205	21.4739225	139.748314	-84.9614985	18.5159295	132.623878
-14.501431	6.192534	136.960907	-25.977478	20.154871	136.65921	35.244976	-0.493843	139.72995	30.428032	43.947105	139.708786	32.836504	21.726631	139.719368	-84.79146	18.583111	133.599052
-15.326987	4.467068	137.888687	-25.761095	20.338799	137.164948	35.595581	-0.193954	140.146179	30.522272	44.177692	139.187088	33.0589265	21.991869	139.6666335	-84.5811165	18.685729	134.6632625
-16.187994	2.83842	139.040985	-25.503805	20.448282	137.584595	35.95042	0.033895	140.716751	30.645472	44.317425	138.340973	33.297946	22.17566	139.528862	-84.305556	18.720904	135.640328
-17.19412	1.282643	140.459671	-25.244093	20.424664	137.98262	36.278187	0.255813	141.316666	30.725977	44.279057	137.139832	33.502082	22.267435	139.228249	-83.990268	18.581893	136.736991
-18.225359	-0.105368	141.959656	-24.953131	20.31687	138.385361	36.615673	0.411807	141.839951	30.780357	44.044949	135.78714	33.698015	22.228378	138.8135455	-83.604277	18.405362	137.9571765
-19.939707	-1.918382	144.104553	-24.495802	20.022171	138.990051	36.799877	0.587106	142.480576	30.9221	43.405758	133.955719	33.8609885	21.996432	138.2181475	-82.8525925	18.04791	139.7619545
-21.059021	-2.911008	145.202682	-24.182648	19.757982	139.32019	37.075104	0.444192	142.719681	31.077757	42.937149	133.09407	34.0764305	21.6906705	137.9068755	-82.4417265	17.8252935	140.7335045
-22.254995	-3.713988	146.021759	-23.902407	19.498232	139.672607	37.312325	0.304002	142.80632	31.177652	42.537655	132.424194	34.2449885	21.4208285	137.615257	-82.0498025	17.5756355	141.729957
-23.485077	-4.302668	146.652908	-23.698244	19.332766	140.114685	37.418102	0.214761	142.697067	31.08778	42.289879	131.916779	34.252941	21.25232	137.306923	-81.649429	17.413212	142.922447
-24.675268	-4.64428	147.150284	-23.539036	19.220657	140.587296	37.566505	0.007957	142.398346	31.022799	42.135021	131.690994	34.294652	21.071489	137.04467	-81.372724	17.369825	144.129922
-25.889942	-4.693305	147.505295	-23.400393	19.151426	141.106079	37.579475	-0.115806	142.13707	31.014481	41.98727	131.582031	34.296978	20.935732	136.8595505	-81.097764	17.36712	145.3526075
-27.044556	-4.51499	147.895035	-23.259083	19.098202	141.711731	37.658035	-0.265145	141.828842	31.018881	41.899132	131.517624	34.338458	20.8169935	136.673233	-80.856624	17.3794105	146.750229
-28.643799	-3.77522	148.43399	-23.0618	18.9084	142.713547	37.577473	-0.527984	141.376038	30.974838	41.66951	131.642838	34.2761555	20.570763	136.509438	-80.3997555	17.246037	148.917656
-29.612394	-3.021485	148.763611	-22.947983	18.702238	143.403534	37.496758	-0.756705	141.148209	31.026316	41.409992	131.794434	34.261537	20.3266435	136.4713215	-80.157503	17.0778325	150.3357465
-30.494663	-2.044456	149.056183	-22.871403	18.499178	144.063126	37.454903	-0.999689	140.964722	30.99885	41.224434	132.000809	34.2268765	20.1123725	136.4827655	-79.9696825	16.8859835	151.6434865
-31.20924	-0.841003	149.224503	-22.797873	18.315647	144.634659	37.375057	-1.195085	140.821701	30.890465	41.120338	132.348267	34.132761	19.9626265	136.584984	-79.728507	16.6686675	152.684334
-31.84622	0.53201	149.373489	-22.711153	18.144587	145.159988	37.293137	-1.334661	140.699921	30.935192	41.007805	132.675446	34.1141645	19.836572	136.6876835	-79.5364705	16.452602	153.6322925
-32.293587	2.103587	149.386642	-22.599657	17.997328	145.612198	37.378456	-1.508653	140.521088	30.950785	40.973019	132.985107	34.1646205	19.732183	136.7530975	-79.3639345	16.262473	154.4712985
-32.644985	3.851743	149.29158	-22.471136	17.876234	145.934631	37.336384	-1.601022	140.32045	31.036568	40.961147	133.217529	34.186476	19.6800625	136.7689895	-79.128748	16.0724055	155.1002725
-32.899853	6.687883	148.721176	-22.242989	17.70706	146.143311	37.664978	-1.908543	139.806366	31.2922	41.027451	133.583344	34.478589	19.559454	136.694855	-78.964567	15.854666	155.591767
-32.913788	8.691982	148.02887	-22.110489	17.61322	146.020645	37.668415	-2.06397	139.43663	31.875797	41.010998	133.971252	34.772106	19.473514	136.703941	-78.993084	15.752926	155.337349
-32.868668	10.851427	147.076294	-22.019131	17.537897	145.702759	37.729504	-2.174841	139.155365	32.317032	41.110527	134.666183	35.023268	19.467843	136.910774	-79.06153	15.607951	154.494744
-32.616325	13.072337	146.064774	-21.97765	17.509491	145.294998	37.824421	-2.281482	138.998383	32.819248	41.308701	135.602539	35.3218345	19.5136095	137.300461	-79.2771345	15.5053725	153.289535
-32.284424	15.388031	145.117432	-21.95167	17.479931	144.858292	37.930737	-2.392837	139.051208	33.349808	41.502831	136.71077	35.6402725	19.554997	137.880989	-79.5436125	15.404865	151.835595
-31.741148	17.739498	144.345078	-21.942789	17.446304	144.497437	38.041618	-2.518229	139.263657	33.808334	41.635277	137.853867	35.924976	19.558524	138.558762	-79.810554	15.334084	150.436112
-31.106918	20.100883	143.957214	-21.907196	17.403706	144.281219	38.181683	-2.625745	139.530716	34.253155	41.728104	139.048584	36.217419	19.5511795	139.28965	-80.031811	15.2562325	149.272788
-29.865725	23.596413	143.96254	-21.778381	17.328167	144.266144	38.411106	-2.735087	140.050339	34.889854	41.760387	140.970032	36.65048	19.51265	140.5101855	-80.207242	15.143684	148.0221025
-28.839878	25.852633	144.379776	-21.627619	17.278063	144.477829	38.614727	-2.818699	140.42804	35.349754	41.707439	142.286545	36.9822405	19.44437	141.3572925	-80.2374785	15.111756	147.5983655
-27.786922	28.002151	145.163803	-21.43685	17.223974	144.775955	38.843269	-2.924436	140.806244	35.854595	41.626675	143.726288	37.348932	19.3511195	142.266266	-80.222632	15.0968285	147.285644
-26.623377	30.032057	146.092407	-21.230579	17.190147	145.146255	39.088139	-3.046364	141.130783	36.255791	41.438972	145.18692	37.671965	19.196304	143.1588515	-80.133123	15.18399	147.1336585
-25.423141	31.898537	147.251526	-21.021465	17.161741	145.5242	39.39109	-3.14887	141.413361	36.653404	41.275806	146.491058	38.022247	19.063468	143.9522095	-80.065177	15.260014	147.0961905
-24.176722	33.612549	148.320892	-20.836922	17.180187	145.804535	39.677082	-3.200366	141.671051	36.60006	40.797432	147.7854	38.138571	18.798533	144.7282255	-79.812415	15.561841	146.8808445
-22.934931	35.170155	149.344559	-20.669655	17.234022	145.99765	39.942997	-3.18138	141.849213	NaN	NaN	NaN	NaN	NaN	NaN	NaN	NaN	NaN
-21.065166	37.201138	150.45163	-20.485704	17.412128	146.125092	40.386902	-3.04946	142.250412	NaN	NaN	NaN	NaN	NaN	NaN	NaN	NaN	NaN
-19.81547	38.396187	150.879074	-20.368572	17.616756	146.02066	40.640862	-2.899282	142.498795	NaN	NaN	NaN	NaN	NaN	NaN	NaN	NaN	NaN
-18.588095	39.475971	150.942307	-20.24859	17.884613	145.787842	40.916164	-2.805538	142.789566	NaN	NaN	NaN	NaN	NaN	NaN	NaN	NaN	NaN
-17.342367	40.362556	150.763763	-20.132969	18.179243	145.37822	41.173599	-2.753185	143.13884	NaN	NaN	NaN	NaN	NaN	NaN	NaN	NaN	NaN
-16.179899	41.103092	150.408737	-20.040728	18.489178	144.8759	41.353504	-2.675156	143.409378	NaN	NaN	NaN	NaN	NaN	NaN	NaN	NaN	NaN
-15.063785	41.691017	149.883728	-19.980869	18.845039	144.386322	41.508915	-2.619477	143.616516	37.2743	41.285709	151.316742	39.3916075	19.333116	147.466629	-79.3533455	18.356962	141.306015
-14.021991	42.058083	149.426178	-19.919228	19.18119	143.917465	41.590321	-2.545254	143.778854	37.401543	41.527252	151.090286	39.495932	19.490999	147.43457	-79.334388	18.871381	140.40036
-12.634108	42.196304	148.743134	-19.766464	19.595161	143.279297	41.666191	-2.367273	143.670059	37.625774	41.808037	150.634354	39.6459825	19.720382	147.1522065	-79.1789105	19.46994	139.4063875
-11.840824	42.028709	148.296829	-19.662373	19.84911	142.890945	41.769497	-2.24803	143.458618	37.797077	41.979065	150.313995	39.783287	19.8655175	146.8863065	-79.108033	19.8327025	138.8955835
-11.138187	41.659966	147.875381	-19.544218	20.071552	142.546875	41.832863	-2.108386	143.195267	37.968689	42.116901	150.035919	39.900776	20.0042575	146.615593	-78.989212	20.1388465	138.478157
-10.607479	41.136276	147.570847	-19.395647	20.310293	142.337616	41.92894	-1.929948	142.899628	37.304592	42.689205	150.222153	39.616766	20.3796285	146.5608905	-78.40806	20.2409575	138.1143415
-10.171	40.443508	147.273987	-19.242435	20.566296	142.202072	42.060314	-1.785333	142.712158	37.508537	42.811058	150.102203	39.7844255	20.5128625	146.4071805	-78.2692955	20.6197295	137.9969635
-9.893974	39.600838	146.994858	-19.062473	20.787683	142.108459	42.199276	-1.647571	142.606934	37.756775	42.919205	150.086945	39.9780255	20.635817	146.3469395	-78.1029715	20.939549	137.8699785
-9.689758	38.589252	146.626541	-18.883032	21.006863	142.055206	42.376839	-1.538484	142.60257	37.969444	43.027832	150.122757	40.1731415	20.744674	146.3626635	-77.9392055	21.269052	137.7477485
-9.67687	36.845242	146.037399	-18.670849	21.306896	141.951981	42.610703	-1.394869	142.669403	38.980717	42.851284	149.85994	40.79571	20.7282075	146.2646715	-78.137408	21.8855845	137.6392905
-9.880664	35.462486	145.57193	-18.555809	21.468657	141.90477	42.767246	-1.231465	142.674286	39.07029	43.041206	149.819824	40.918768	20.9048705	146.247055	-78.030386	22.0324435	137.562485
-10.15783	33.996349	145.046158	-18.418501	21.614344	141.839417	42.959778	-1.024587	142.624588	39.184975	43.290749	149.706085	41.0723765	21.133081	146.1653365	-77.9093785	22.095607	137.5134975
-10.617111	32.36533	144.46637	-18.274788	21.740705	141.764648	43.169411	-0.790837	142.485291	38.496399	43.950439	149.821777	40.832905	21.579801	146.153534	-77.382481	21.901609	137.375762
-11.128939	30.6348	143.73111	-18.128103	21.874176	141.629608	43.383793	-0.521876	142.264526	39.370674	43.819046	149.151749	41.3772335	21.648585	145.7081375	-77.6334395	22.099767	137.5510785
-11.819991	28.778435	142.944321	-17.961092	22.020622	141.414581	43.583302	-0.215265	141.938278	39.485435	44.116493	148.703339	41.5343685	21.950614	145.3208085	-77.4565525	22.09063	137.5083535
-12.589616	26.836088	142.042221	-17.798805	22.1936	141.150467	43.813763	0.075335	141.584854	39.597549	44.421082	148.148209	41.705656	22.2482085	144.8665315	-77.303266	22.1389915	137.4344025
-13.981888	23.72069	140.644424	-17.530149	22.491346	140.733093	44.100601	0.602214	141.054565	39.788418	44.900639	147.211777	41.9445095	22.7514265	144.133171	-77.0048075	22.2312655	137.333015
-13.71732	23.231651	140.415421	-17.32202	22.654095	140.504654	44.294933	0.890328	140.717728	39.945549	45.184284	146.448471	42.120241	23.037306	143.5830995	-76.764281	22.270884	137.4262085
-12.859729	23.570366	140.279831	-17.076054	22.841156	140.42952	44.522839	1.181441	140.437042	40.153175	45.485569	145.57811	42.338007	23.333505	143.007576	-76.490115	22.348807	137.851464
-12.204216	23.749331	140.376724	-16.777948	23.079861	140.540131	44.805519	1.488371	140.303238	40.395382	45.786552	144.570511	42.6004505	23.6374615	142.4368745	-76.1563465	22.5222605	138.6433875
-11.483946	23.819775	140.474365	-16.464863	23.367952	140.797287	45.065327	1.842143	140.281357	40.616928	46.11338	143.495697	42.8411275	23.9777615	141.888527	-75.7708535	22.7581425	139.706047
-10.941187	23.888235	140.828293	-16.183052	23.720308	141.169312	45.320313	2.156404	140.391754	40.805729	46.431335	142.459381	43.063021	24.2938695	141.4255675	-75.429125	23.1467465	140.9130565
-10.293058	23.955994	141.134491	-15.937069	24.030174	141.627045	45.533978	2.444804	140.591888	40.938328	46.711018	141.547668	43.236153	24.577911	141.069778	-75.110291	23.482437	142.184312
-9.493663	23.916393	141.760025	-15.689715	24.340242	142.349442	45.745071	2.739393	140.957718	41.024338	47.006004	140.53511	43.3847045	24.8726985	140.746414	-74.7641345	23.8077855	143.95247
-8.943834	23.821545	142.193604	-15.62726	24.401979	142.803604	45.819649	2.79574	141.21785	40.993225	47.088085	140.173874	43.406437	24.9419125	140.695862	-74.660957	23.8620455	144.911346
-8.546002	23.779419	142.626602	-15.625915	24.370583	143.23494	45.87326	2.789325	141.487701	40.933311	47.116703	139.996994	43.4032855	24.953014	140.7423475	-74.6551155	23.788152	145.7275325
-7.968598	23.755701	142.911362	-15.651751	24.277672	143.626984	45.902897	2.682396	141.736404	40.863617	47.089912	139.978119	43.383257	24.886154	140.8572615	-74.686759	23.66919	146.3967065
-7.568387	23.763475	143.317413	-15.700889	24.146912	144.04216	45.86343	2.505762	141.854538	40.801445	46.960686	140.069153	43.3324375	24.733224	140.9618455	-74.7342155	23.5606	147.1224745
-7.071654	23.797789	143.697662	-15.729555	23.971336	144.463547	45.744835	2.292135	141.872711	40.794598	46.740059	140.254929	43.2697165	24.516097	141.06382	-74.7288265	23.426575	147.863274
-6.593352	23.8197	144.046906	-15.782617	23.778963	144.873276	45.620953	1.991149	141.846237	40.839996	46.429478	140.551727	43.2304745	24.2103135	141.198982	-74.7957085	23.3476125	148.54757
-5.914567	23.925301	144.452713	-15.866425	23.388313	145.40239	45.326908	1.447904	141.703979	40.87682	45.776688	141.211563	43.101864	23.612296	141.457771	-74.834714	23.16433	149.347009
-5.456891	24.00699	144.798325	-15.939604	23.025347	145.735275	45.07925	1.032156	141.518951	40.873562	45.241619	141.675171	42.976406	23.1368875	141.597061	-74.855614	22.9138065	149.873489
-4.93576	24.000967	145.101471	-16.025513	22.585659	146.059296	44.825214	0.56271	141.297119	40.870464	44.682232	142.12706	42.847839	22.622471	141.7120895	-74.898865	22.548847	150.4065025
-4.471123	23.928358	145.421143	-16.088043	22.098158	146.379044	44.577881	0.036044	141.056335	40.833599	44.099487	142.604645	42.70574	22.0677655	141.83049	-74.881826	22.1285505	150.927598
-3.96206	23.823614	145.678375	-16.152889	21.579521	146.692245	44.373535	-0.479918	140.746063	40.75993	43.439201	143.018158	42.5667325	21.4796415	141.8821105	-74.8725105	21.6794005	151.5023795
-3.407118	23.711243	145.960754	-16.188618	21.050053	146.971024	44.167767	-0.999567	140.411148	40.682995	42.814281	143.33606	42.425381	20.907357	141.873604	-74.802617	21.192749	152.068444
-2.764897	23.489674	146.159882	-16.17153	20.573206	147.224838	44.012115	-1.379075	140.0392	40.65646	42.27726	143.596695	42.3342875	20.4490925	141.8179475	-74.6773475	20.6973195	152.6317285
-1.872125	23.06782	146.384735	-16.093437	20.009871	147.469559	43.900558	-1.801778	139.715393	40.775536	41.684437	144.02919	42.338047	19.9413295	141.8722915	-74.524921	20.0784125	153.0668265
-1.047707	22.775917	146.396347	-16.002001	19.76363	147.552307	43.961349	-1.995343	139.672379	40.956856	41.442142	144.414337	42.4591025	19.7233995	142.043358	-74.4631045	19.8038605	153.061256
-0.30547	22.392052	146.49231	-15.865707	19.618801	147.447266	44.169853	-2.092562	139.809448	41.244308	41.339676	144.948975	42.7070805	19.623557	142.3792115	-74.4384945	19.614045	152.5153205
0.523011	21.949833	146.343826	-15.746861	19.577637	147.02243	44.494934	-2.120507	140.133087	41.543495	41.399864	145.649231	43.0192145	19.6396785	142.891159	-74.5129365	19.5155955	151.153701
1.261031	21.466635	146.042725	-15.735372	19.599808	146.320313	44.786755	-2.15803	140.483154	41.712406	41.504204	146.315399	43.2495805	19.673087	143.3992765	-74.7203245	19.526529	149.2413495
2.085527	20.979267	145.446899	-15.819806	19.64827	145.416992	44.938545	-2.208687	140.695755	41.693825	41.557526	146.816177	43.316185	19.6744195	143.755966	-74.955797	19.6221205	147.078018
2.808773	20.332081	144.911499	-15.977381	19.75036	144.502472	44.986485	-2.214046	140.844101	41.563774	41.675777	147.085312	43.2751295	19.7308655	143.9647065	-75.2298915	19.7698545	145.0402375
3.859987	19.219347	144.015793	-16.065002	19.948208	143.341202	44.952164	-1.989075	140.7883	41.477871	41.915714	147.301132	43.2150175	19.9633195	144.044716	-75.3450215	19.9330965	142.637688
4.538484	18.312159	143.450516	-16.051603	20.059618	142.777679	45.087639	-1.897453	140.706711	41.43388	42.055481	147.258942	43.2607595	20.079014	143.9828265	-75.3639655	20.040222	141.5725315
5.157049	17.252817	142.953827	-16.007353	20.128143	142.302444	45.156757	-1.781384	140.598221	41.445045	42.144428	147.25032	43.300901	20.181522	143.9242705	-75.315607	20.074764	140.6806175
5.734521	16.027714	142.562057	-16.005999	20.178646	141.934509	45.211342	-1.740722	140.599503	41.403233	42.183739	147.182846	43.3072875	20.2215085	143.8911745	-75.3192855	20.1357835	139.9778435
6.215258	14.648878	142.149841	-16.078585	20.18499	141.652618	45.197842	-1.725772	140.716507	41.34988	42.218521	147.108109	43.273861	20.2463745	143.912308	-75.431031	20.1236055	139.392928
6.614309	13.118526	141.852356	-16.180347	20.220482	141.448959	45.121868	-1.678384	140.867157	41.214092	42.293072	147.063538	43.16798	20.307344	143.9653475	-75.528674	20.13362	138.9325705
6.92248	11.495599	141.694397	-16.357029	20.305681	141.35173	45.061626	-1.646165	141.149338	41.009937	42.457802	146.939621	43.0357815	20.4058185	144.0444795	-75.7498395	20.2055435	138.6589805
7.214122	8.743923	141.750305	-16.684748	20.406925	141.262451	44.854591	-1.512347	141.674347	40.636505	42.756058	146.663467	42.745548	20.6218555	144.168907	-76.115044	20.1919945	138.355995
7.262502	6.825837	141.822144	-16.934858	20.449911	141.13092	44.700569	-1.466001	142.053421	40.32103	42.932549	146.3069	42.5107995	20.733274	144.1801605	-76.3805155	20.166548	138.0816795
7.273962	4.750582	142.053741	-17.260965	20.471119	140.990524	44.473576	-1.401214	142.435486	39.955311	43.188305	145.727875	42.2144435	20.8935455	144.0816805	-76.7363735	20.0486925	137.8993675
7.158156	2.709519	142.281067	-17.611113	20.506216	140.742462	44.191837	-1.266246	142.784882	39.585583	43.418667	145.020264	41.88871	21.0762105	143.902573	-77.110936	19.9362215	137.582351
6.99598	0.563974	142.628067	-17.960819	20.536711	140.340744	43.892178	-1.149357	143.091934	39.133961	43.607254	144.215775	41.5130695	21.2289485	143.6538545	-77.4347075	19.8444735	137.0276335
6.748311	-1.503913	142.996674	-18.315853	20.48756	139.894348	43.575924	-1.066541	143.398483	38.706303	43.739174	143.320358	41.1411135	21.3363165	143.3594205	-77.7728195	19.6388035	136.4292755
6.416359	-3.609785	143.358383	-18.614967	20.413313	139.42543	43.251656	-0.960494	143.615646	38.318302	43.820915	142.451248	40.784979	21.4302105	143.033447	-78.014913	19.3964155	135.817413
5.78347	-6.590263	144.096771	-19.026245	20.236923	138.887955	42.818035	-0.869321	143.843842	37.793438	43.723686	141.105713	40.3057365	21.4271825	142.4747775	-78.3582265	19.0466635	135.3011325
5.27458	-8.541902	144.593491	-19.271835	20.082947	138.660767	42.50893	-0.894883	143.920639	37.517921	43.585434	140.341293	40.0134255	21.3452755	142.130966	-78.5570955	18.8206185	135.190568
4.659309	-10.363539	145.087219	-19.525047	19.927189	138.583405	42.227219	-0.955162	143.954727	37.242828	43.386726	139.625626	39.7350235	21.215782	141.7901765	-78.7851175	18.638596	135.3766335
4.024536	-12.096815	145.465469	-19.716578	19.79464	138.625931	41.991745	-1.001897	143.903885	37.030178	43.241482	139.156403	39.5109615	21.1197925	141.530144	-78.9441175	18.4694875	135.721718
3.330131	-13.721684	145.800964	-19.820114	19.719326	138.7211	41.858303	-1.039121	143.822556	36.868656	43.164528	138.971848	39.3634795	21.0627035	141.397202	-79.0037075	18.3759485	136.044998
2.440357	-15.058088	146.014221	-19.857794	19.683544	138.810318	41.785198	-1.017518	143.726227	36.78249	43.159698	139.019714	39.283844	21.07109	141.3729705	-78.999432	18.295998	136.2476655
1.779509	-16.52503	146.084137	-19.859421	19.693544	138.889084	41.779186	-0.978204	143.621262	36.739616	43.175682	139.191116	39.259401	21.098739	141.406189	-78.978243	18.288349	136.371979
0.79751	-15.867281	146.022583	-19.861116	19.719681	138.967361	41.763775	-0.916461	143.510132	36.642254	43.201416	139.329376	39.2030145	21.1424775	141.419754	-78.9252465	18.2968845	136.514968
0.075388	-15.276814	145.947601	-19.893078	19.693237	139.014633	41.712616	-0.873189	143.43129	36.518887	43.171997	139.151413	39.1157515	21.149404	141.2913515	-78.9019075	18.23707	136.7379145
-0.66514	-14.629519	145.816772	-19.921789	19.627609	139.059677	41.653206	-0.809382	143.280487	36.385258	43.162403	138.79097	39.019232	21.1765105	141.0357285	-78.86281	18.0787075	137.0836255
-1.522757	-13.825123	145.648529	-19.931477	19.530502	139.121933	41.606419	-0.746953	143.062653	36.249252	43.144112	138.274567	38.9278355	21.1985795	140.66861	-78.7907895	17.8624245	137.575256
-2.389303	-12.917749	145.36821	-19.905367	19.411093	139.199249	41.614902	-0.728751	142.764297	36.096111	43.095837	137.733841	38.8555065	21.183543	140.249069	-78.6662405	17.638643	138.149429
-3.348488	-11.891878	145.134003	-19.864519	19.268402	139.340302	41.653603	-0.730937	142.446213	35.994904	43.040428	137.210754	38.8242535	21.1547455	139.8284835	-78.5532915	17.3820585	138.8521205
-4.351606	-10.722038	144.821808	-19.772247	19.138121	139.51239	41.727871	-0.734721	142.147324	35.944954	42.984753	136.818604	38.8364125	21.125016	139.482964	-78.3809065	17.151226	139.541816
-5.800815	-8.790751	144.132584	-19.650625	18.948755	139.820877	41.86734	-0.753443	141.721588	35.956841	42.987366	136.575348	38.9120905	21.1169615	139.148468	-78.2133405	16.7805485	140.493286
-6.82006	-7.369199	143.481277	-19.55135	18.82062	139.913803	41.989136	-0.725867	141.399033	36.01038	43.107811	136.712189	38.999758	21.190972	139.055611	-78.102458	16.450268	140.771995
-7.834116	-5.891625	142.641098	-19.506678	18.756186	139.881348	42.067783	-0.66012	141.094604	36.050606	43.314205	137.0271	39.0591945	21.3270425	139.060852	-78.0725505	16.1853295	140.701844
-8.953201	-4.31042	141.625259	-19.527481	18.767887	139.757751	42.064617	-0.563728	140.749893	36.074669	43.549854	137.446671	39.069643	21.493063	139.098282	-78.124605	16.042711	140.41722
-10.046228	-2.658626	140.608673	-19.558781	18.854927	139.666199	41.998169	-0.446476	140.361267	36.022747	43.771465	137.889923	39.010458	21.6624945	139.125595	-78.12802	16.0473595	140.206803
-11.20507	-0.873724	139.810547	-19.584387	19.050632	139.720856	41.924885	-0.296594	139.90271	36.008854	44.021515	138.34198	38.9668695	21.8624605	139.122345	-78.1356435	16.2388035	140.319367
-12.29531	0.94325	139.346817	-19.534739	19.336126	139.965607	41.861038	-0.047326	139.406937	36.020435	44.289314	138.881378	38.9407365	22.120994	139.1441575	-78.0102145	16.551258	140.7870565
-14.000097	3.731122	139.479858	-19.348215	19.913919	140.807434	41.803566	0.485551	138.770676	36.189453	44.811554	139.592484	38.9965095	22.6485525	139.18158	-77.6929395	17.1792855	142.433288
-15.026262	5.518404	139.985229	-19.169205	20.349083	141.630203	41.802536	0.857314	138.435959	36.357807	45.137627	139.997681	39.0801715	22.9974705	139.21682	-77.4185815	17.7006955	144.043586
-16.065567	7.319094	140.815308	-18.992704	20.746235	142.581696	41.814022	1.15013	138.228424	36.511887	45.360256	140.251556	39.1629545	23.255193	139.23999	-77.1483625	18.237277	145.923402
-17.060093	8.945088	141.863892	-18.851944	21.060953	143.537033	41.781776	1.347162	138.155167	36.669853	45.492165	140.393143	39.2258145	23.4196635	139.274155	-76.9297025	18.7022425	147.799911
-17.989483	10.541377	142.897568	-18.764378	21.341675	144.362732	41.73225	1.529091	138.282791	36.745728	45.608707	140.398331	39.238989	23.568899	139.340561	-76.767745	19.114451	149.384903
-18.912046	12.107327	143.831757	-18.73317	21.622246	145.007965	41.686092	1.737237	138.575638	36.735378	45.810314	140.279572	39.210735	23.7737755	139.427605	-76.677075	19.4707165	150.588325
-19.72534	13.626128	144.549088	-18.740768	21.878963	145.489075	41.639824	1.989126	138.869614	36.639442	46.065628	140.065323	39.139633	24.027377	139.4674685	-76.621169	19.730549	151.5106815
-20.901148	15.927285	145.280228	-18.840166	22.171799	145.965134	41.558056	2.341133	139.280151	36.412411	46.444469	139.727585	38.9852335	24.392801	139.503868	-76.6655655	19.950797	152.4264
-21.605974	17.413435	145.695663	-18.947477	22.3363	146.223618	41.469093	2.526965	139.48381	36.225067	46.650925	139.488037	38.84708	24.588945	139.4859235	-76.742034	20.083655	152.9613125
-22.279306	18.918852	146.026627	-19.10531	22.490471	146.46843	41.379803	2.706336	139.704163	35.970585	46.832733	139.277924	38.675194	24.7695345	139.4910435	-76.885814	20.2114075	153.4458165
-22.813112	20.433348	146.266739	-19.292521	22.596653	146.702713	41.239773	2.916471	139.906433	35.698235	47.023586	139.159805	38.469004	24.9700285	139.533119	-77.054046	20.2232775	153.872307
-23.287664	21.964844	146.524918	-19.47998	22.686237	146.955948	41.133724	3.147692	140.100784	35.379555	47.245949	139.12291	38.2566395	25.1968205	139.611847	-77.2165995	20.1756535	154.300049
-23.742399	23.500576	146.77272	-19.664963	22.728491	147.194702	41.045334	3.423026	140.273422	35.077541	47.500042	139.125854	38.0614375	25.461534	139.699638	-77.3913635	19.995448	154.689766
-24.009001	25.050323	146.936172	-19.794098	22.802666	147.449921	40.972389	3.673265	140.424713	34.808395	47.727821	139.138306	37.890392	25.700543	139.7815095	-77.478588	19.904789	155.1183325
-24.266066	27.461657	147.283112	-19.878208	22.873856	147.806686	40.867271	3.975233	140.473816	34.593311	48.007397	139.179825	37.730291	25.991315	139.8268205	-77.486707	19.756397	155.7865515
-24.30225	29.118908	147.439255	-19.870491	22.911802	147.998734	40.812843	4.12764	140.470749	34.544098	48.157658	139.193756	37.6784705	26.142649	139.8322525	-77.4194525	19.680955	156.1652155
-24.242401	30.807957	147.57486	-19.832554	22.954998	148.125107	40.782677	4.236645	140.456161	34.563866	48.284279	139.246613	37.6732715	26.260462	139.851387	-77.3383795	19.649534	156.398827
-24.128128	32.4636	147.599106	-19.802341	23.015486	148.162445	40.796947	4.342463	140.458282	34.635872	48.413479	139.365402	37.7164095	26.377971	139.911842	-77.3210915	19.653001	156.413048
-23.904436	34.184021	147.438126	-19.799843	23.060787	148.060028	40.820091	4.416107	140.499313	34.726299	48.519917	139.5168	37.773195	26.468012	140.0080565	-77.372881	19.653562	156.1119995
-23.590578	35.902138	147.117035	-19.886147	23.099834	147.772263	40.825935	4.435053	140.510315	34.798595	48.576672	139.673798	37.812265	26.5058625	140.0920565	-77.584559	19.6938055	155.4524695
-23.252293	37.600403	146.584564	-20.016897	23.093866	147.250015	40.773941	4.401032	140.484253	34.806	48.571835	139.854721	37.7899705	26.4864335	140.169487	-77.8237645	19.7012985	154.330543
-22.681087	40.192158	145.653854	-20.383162	23.052921	146.149979	40.550213	4.262382	140.267014	34.717999	48.44622	140.181763	37.634106	26.354301	140.2243885	-78.40043	19.751541	152.0755695
-22.172516	41.884995	145.139755	-20.669365	23.017193	145.340286	40.311768	4.099902	140.045914	34.683914	48.343296	140.499451	37.497841	26.221599	140.2726825	-78.836571	19.812787	150.4078895
-21.613358	43.559906	145.060684	-20.938574	22.941082	144.685669	39.97197	3.938783	139.671585	34.690697	48.202457	141.017563	37.3313335	26.07062	140.344574	-79.2084815	19.811544	149.026764
-20.947685	45.029621	145.555832	-21.15852	22.777424	144.369858	39.605873	3.786506	139.22139	34.687157	48.050941	141.620605	37.146515	25.9187235	140.4209975	-79.463555	19.6361245	148.3187185
-20.234659	46.469154	146.674133	-21.331722	22.576574	144.397659	39.261158	3.699289	138.738617	34.662968	47.861366	142.378525	36.962063	25.7803275	140.558571	-79.625507	19.3728205	148.236747
-19.429157	47.640335	148.197128	-21.436741	22.339678	144.689377	38.977268	3.6575	138.314728	34.673866	47.639893	143.322983	36.825567	25.6486965	140.8188555	-79.699049	19.0306595	148.5598985
-18.537884	48.670532	149.990265	-21.498785	22.046293	145.145386	38.764717	3.641339	137.984818	34.647594	47.334183	144.351334	36.7061555	25.487761	141.168076	-79.7037255	18.604825	149.122696
-17.124912	49.88242	152.52066	-21.54995	21.649315	145.861084	38.661896	3.598289	137.759644	34.553318	46.856735	145.933594	36.607607	25.227512	141.846619	-79.707507	18.071118	149.875549
-16.106297	50.55368	153.797028	-21.580687	21.447376	146.217178	38.690922	3.583573	137.735489	34.473343	46.602966	146.851013	36.5821325	25.0932695	142.293251	-79.7435065	17.8014825	150.141105
-15.11933	51.101814	154.802353	-21.594961	21.29756	146.427094	38.77079	3.573425	137.740417	34.408302	46.407448	147.597519	36.589546	24.9904365	142.668968	-79.779468	17.6046835	150.18522
-14.125437	51.490856	155.345612	-21.620626	21.228493	146.528412	38.8521	3.557047	137.777908	34.387428	46.302177	148.169769	36.619764	24.929612	142.9738385	-79.861016	17.527374	150.0829855
-13.069365	51.76685	155.56839	-21.651608	21.160524	146.562469	38.938377	3.524383	137.853592	34.363205	46.258141	148.572891	36.650791	24.891262	143.2132415	-79.954007	17.429786	149.9116965
-11.967473	51.829742	155.667511	-21.668688	21.11145	146.590515	39.020126	3.4863	137.90564	34.372746	46.260231	148.817245	36.696436	24.8732655	143.3614425	-80.033812	17.3496345	149.8195875
-10.85162	51.686211	155.666107	-21.671595	21.061619	146.632156	39.09668	3.432098	137.941666	34.366096	46.24408	148.948715	36.731388	24.838089	143.4451905	-80.074578	17.285149	149.8191215
-9.259058	50.989323	155.491013	-21.661217	20.905655	146.692352	39.207184	3.332387	138.00296	34.401989	46.226353	149.061356	36.8045865	24.77937	143.532158	-80.1270205	17.03194	149.852546
-8.035185	50.292194	155.250748	-21.656015	20.813679	146.731873	39.278225	3.239744	138.03894	34.379547	46.138309	149.120026	36.828886	24.6890265	143.579483	-80.140916	16.9383315	149.884263
-6.829773	49.331753	155.010391	-21.668478	20.68169	146.781677	39.339272	3.109934	138.134827	34.384636	46.018673	149.218063	36.861954	24.5643035	143.676445	-80.19891	16.7990765	149.886909
-5.716084	48.155994	154.641754	-21.666935	20.578302	146.786911	39.408192	2.951643	138.274963	34.394962	45.881271	149.314697	36.901577	24.416457	143.79483	-80.235447	16.740147	149.778992
-4.449317	46.780632	154.149811	-21.689346	20.455158	146.766357	39.482262	2.795311	138.465759	34.378281	45.746143	149.397568	36.9302715	24.270727	143.9316635	-80.3089635	16.639589	149.6010505
-3.256708	45.228729	153.550323	-21.710882	20.317654	146.738724	39.567558	2.668916	138.638077	34.351151	45.691578	149.470963	36.9593545	24.180247	144.05452	-80.3811185	16.455061	149.422928
-2.077745	43.424622	152.882431	-21.73699	20.210474	146.739166	39.662308	2.557341	138.836777	34.275585	45.654644	149.475082	36.9689465	24.1059925	144.1559295	-80.4429265	16.3149555	149.3224025
-0.29658	40.398987	151.783966	-21.768955	20.044767	146.743637	39.799572	2.392133	139.193802	34.227406	45.673969	149.395615	37.013489	24.033051	144.2947085	-80.551399	16.056483	149.1925655
0.938679	38.089542	150.940613	-21.750914	19.947384	146.69455	39.9091	2.275509	139.433945	34.22974	45.66151	149.273819	37.06942	23.9685095	144.353882	-80.571248	15.9262585	149.035218
2.189798	35.626503	150.038422	-21.732395	19.892221	146.591537	40.016811	2.144938	139.653961	34.245083	45.640667	149.087982	37.130947	23.8928025	144.3709715	-80.595737	15.8916395	148.8121025
3.45641	33.059929	149.097519	-21.674992	19.868351	146.371521	40.179829	1.998948	139.887589	34.321548	45.631554	148.886047	37.2506885	23.815251	144.386818	-80.6006725	15.921451	148.356224
4.72192	30.253008	148.110901	-21.589903	19.896399	145.933594	40.405148	1.805372	140.231354	34.452839	45.622784	148.684418	37.4289935	23.714078	144.457886	-80.6087995	16.07872	147.409302
5.953683	27.314245	147.083084	-21.528963	19.9667	145.232635	40.715347	1.599226	140.678192	34.549713	45.631409	148.443115	37.63253	23.6153175	144.5606535	-80.690456	16.3180825	145.9046165
7.128212	24.260183	146.115952	-21.455383	20.092371	144.31456	41.105099	1.399023	141.289261	34.644043	45.775402	148.083191	37.874571	23.5872125	144.686226	-80.785337	16.5975295	143.942894
8.748817	19.434233	145.102219	-21.350689	20.325098	142.634659	41.603207	1.189584	142.430191	34.725201	46.253838	147.146011	38.164204	23.721711	144.788101	-80.865582	16.928485	140.481217
9.665323	16.134966	144.59996	-21.203657	20.456352	141.379349	41.770161	1.192131	143.113754	34.819202	46.476376	146.344528	38.2946815	23.8342535	144.729141	-80.7019955	17.0784505	138.029557
10.451984	12.766521	144.395172	-20.994406	20.526167	140.012421	41.917294	1.153203	143.717957	34.967934	46.570896	145.511703	38.442614	23.8620495	144.61483	-80.431426	17.1902845	135.410012
11.087888	9.384415	144.336929	-20.734974	20.46245	138.616211	42.066257	1.090644	144.235046	35.14267	46.580563	144.629913	38.6044635	23.8356035	144.4324795	-80.0744115	17.0892965	132.7999425
11.543062	6.013568	144.31102	-20.417192	20.209738	137.393356	42.200123	1.097207	144.51651	35.31036	46.449299	143.642334	38.7552415	23.773253	144.079422	-79.5896255	16.646223	130.70729
11.817848	2.634122	144.256729	-20.112694	19.769707	136.434967	42.362072	1.004328	144.590942	35.525974	46.136154	142.623993	38.944023	23.570241	143.6074675	-79.169411	15.969173	129.2624665
11.914982	-0.734576	144.255753	-19.82209	19.20787	135.705765	42.584167	0.730581	144.495132	35.738438	45.609776	141.626663	39.1613025	23.1701785	143.0608975	-78.8054825	15.2455615	128.3506325
10.923139	-4.478832	143.868927	-19.393522	18.205196	134.819397	42.91238	0.231136	144.193466	36.044563	44.723274	140.216782	39.4784715	22.477205	142.205124	-78.2655155	13.933187	127.43367
10.059989	-6.788169	143.580872	-19.189054	17.519444	134.42749	43.104996	-0.053384	143.908691	36.147152	44.142296	139.343079	39.626074	22.044456	141.625885	-78.004182	12.994432	127.229095
8.997149	-8.994605	143.327606	-19.018837	16.857147	134.176682	43.416161	-0.337625	143.60257	36.150028	43.621002	138.599777	39.7830945	21.6416885	141.1011735	-77.8207685	12.0726055	127.2521905
7.707362	-11.041887	143.108139	-18.904743	16.242893	134.12059	43.62064	-0.619113	143.227463	36.076057	43.180977	137.972382	39.8483485	21.280932	140.5999225	-77.6578345	11.204854	127.6412575
6.337854	-12.87809	142.955048	-18.822399	15.666929	134.290939	43.826813	-0.864025	142.815979	35.961853	42.738827	137.336685	39.894333	20.937401	140.076332	-77.539131	10.396457	128.505546
4.722838	-14.585522	142.787827	-18.742386	15.130973	134.572296	43.403824	-0.842988	142.483871	35.838123	42.36414	136.787659	39.6209735	20.760576	139.635765	-77.1057455	9.50137	129.508827
3.141371	-16.108755	142.672272	-18.688095	14.596224	134.939926	44.114517	-1.228818	141.989105	35.701672	42.054768	136.344574	39.9080945	20.412975	139.1668395	-77.2842845	8.779473	130.7130125
0.428564	-18.059376	142.697601	-18.69606	13.790777	135.732132	44.113365	-1.481091	141.498428	35.375275	41.597179	135.79599	39.74432	20.058044	138.647209	-77.13644	7.52351	132.817055
-1.501529	-19.173063	142.786545	-18.775743	13.309354	136.321396	44.139656	-1.590516	141.307175	35.079556	41.406101	135.740906	39.609606	19.9077925	138.5240405	-77.161092	6.7109155	134.1187515
-3.548629	-20.068499	142.873306	-18.864973	12.921169	136.878342	44.146534	-1.669726	141.249313	34.814465	41.270634	135.850067	39.4804995	19.800454	138.54969	-77.2104455	6.041884	135.206994
-5.625802	-20.772324	142.824463	-18.915184	12.609126	137.270538	44.088249	-1.65876	141.254944	34.633728	41.273682	136.099503	39.3609885	19.807461	138.6772235	-77.1913565	5.410791	135.8638525
-7.798116	-21.382294	142.587097	-18.974964	12.367066	137.544113	44.013916	-1.645453	141.217789	34.498341	41.29789	136.332275	39.2561285	19.8262185	138.775032	-77.2060565	4.9079135	136.313194
-9.929914	-21.828867	142.257263	-19.021427	12.204247	137.741211	43.973297	-1.657428	141.069473	34.388058	41.258057	136.383575	39.1806775	19.8003145	138.726524	-77.2235315	4.6081795	136.755898
-12.131512	-22.14518	141.94986	-19.037823	12.092149	137.848373	43.888988	-1.680452	140.795624	34.279408	41.199989	136.219208	39.084198	19.7597685	138.507416	-77.159844	4.4245295	137.18933
-15.541532	-22.347624	141.594254	-19.089779	11.957397	137.989288	43.705116	-1.796189	140.145264	34.110619	41.036564	135.692139	38.9078675	19.6201875	137.9187015	-77.0874255	4.2946065	138.0598745
-17.908169	-22.304502	141.556793	-19.127079	11.879894	138.091034	43.558491	-1.90388	139.665924	33.960052	40.886909	135.228729	38.7592715	19.4915145	137.4473265	-77.0134295	4.2682735	138.7347415
-20.206835	-22.148832	141.532974	-19.153387	11.818769	138.223358	43.40836	-2.025972	139.271317	33.815964	40.754173	134.755371	38.612162	19.3641005	137.013344	-76.918936	4.2734375	139.433372
-22.552055	-21.865423	141.675705	-19.195667	11.783224	138.406494	43.208549	-2.091932	138.865952	33.706051	40.643822	134.408112	38.4573	19.275945	136.637032	-76.848634	4.290503	140.175956
-24.912804	-21.443014	141.855453	-19.25139	11.760705	138.623123	43.023029	-2.156484	138.540497	33.546906	40.531166	134.131149	38.2849675	19.187341	136.335823	-76.7877475	4.334069	140.910423
-27.197706	-20.861076	142.114838	-19.318176	11.778064	138.89978	42.828758	-2.202513	138.301102	33.423126	40.477406	133.913528	38.125942	19.1374465	136.107315	-76.762294	4.4186815	141.692245
-29.511059	-20.165686	142.410049	-19.378405	11.854673	139.145309	42.624771	-2.187443	138.075089	33.329113	40.473293	133.807449	37.976942	19.142925	135.941269	-76.733752	4.566421	142.349349
-32.88401	-18.865322	142.793869	-19.501711	12.102352	139.468658	42.383514	-2.141056	137.937958	33.173653	40.586205	133.673233	37.7785835	19.2225745	135.8055955	-76.7820055	4.9821295	143.1317205
-35.05397	-17.865532	143.021744	-19.579966	12.331199	139.704239	42.18288	-2.081471	137.830276	33.124279	40.689625	133.618408	37.6535795	19.304077	135.724342	-76.8135115	5.358321	143.684136
-37.257782	-16.772865	143.452591	-19.659012	12.551723	139.971634	41.979198	-2.090116	137.742645	33.083836	40.741898	133.567123	37.531517	19.325891	135.654884	-76.849541	5.777555	144.288384
-39.326855	-15.511952	143.971497	-19.726437	12.781821	140.324417	41.82111	-2.076384	137.678024	33.043327	40.798088	133.493927	37.4322185	19.360852	135.5859755	-76.8850925	6.20279	145.0628585
-41.335182	-14.09795	144.708527	-19.78722	13.024815	140.829071	41.609547	-2.048532	137.598602	32.971645	40.896252	133.43454	37.290596	19.42386	135.516571	-76.865036	6.62577	146.141571
-43.259544	-12.519908	145.613876	-19.844728	13.261768	141.425781	41.391785	-1.988787	137.540192	32.889591	40.992367	133.396118	37.140688	19.50179	135.468155	-76.830144	7.021746	147.383407
-45.052067	-10.836428	146.499817	-19.900019	13.497347	142.102402	41.166351	-1.897792	137.489182	32.765625	41.114391	133.409988	36.965988	19.6082995	135.449585	-76.766026	7.3863945	148.755219
NaN	NaN	NaN	-20.009953	13.767737	143.150284	40.812405	-1.725345	137.376877	32.528019	41.347973	133.612885	36.670212	19.811314	135.494881	-76.690118	7.72416	150.805687
-41.877739	-17.119932	142.944427	-20.097157	13.887143	143.79657	40.538967	-1.642159	137.237137	32.400772	41.491341	133.895187	36.4698695	19.924591	135.566162	-76.6641835	7.849695	152.026978
NaN	NaN	NaN	-20.187931	13.999677	144.346664	40.27433	-1.572633	137.082428	32.302406	41.642372	134.299011	36.288368	20.0348695	135.6907195	-76.66423	7.9644845	153.0026085
-52.085705	-2.585095	149.415558	-20.303541	14.13454	144.75708	40.028111	-1.496979	136.94603	32.256523	41.83411	134.772919	36.142317	20.1685655	135.8594745	-76.749399	8.1005145	153.6546855
-53.330547	-0.609976	149.568268	-20.466656	14.327359	145.043274	39.77393	-1.376181	136.824478	32.208	42.06237	135.260956	35.990965	20.3430945	136.042717	-76.924277	8.3116235	154.043831
-54.457005	1.491726	149.634613	-20.655073	14.573743	145.243225	39.508533	-1.211308	136.670258	32.123627	42.311123	135.744537	35.81608	20.5499075	136.2073975	-77.126226	8.5975785	154.2790525
-55.458664	3.583082	149.797806	-20.860003	14.860995	145.420761	39.236122	-1.012618	136.5233	32.030521	42.579243	136.132858	35.6333215	20.7833125	136.328079	-77.3533275	8.9386775	154.513443
-56.617798	6.872023	150.11763	-21.133369	15.393331	145.645599	38.838409	-0.645639	136.270935	31.866425	43.018707	136.571045	35.352417	21.186534	136.42099	-77.619155	9.600128	154.870208
-57.222675	9.045627	150.300476	-21.277552	15.804364	145.758835	38.598	-0.349946	136.095886	31.759289	43.340942	136.731094	35.1786445	21.495498	136.41349	-77.7337485	10.11323	155.10418
-57.588291	11.258975	150.625824	-21.385151	16.211037	145.837646	38.374916	-0.019049	135.956223	31.650871	43.662399	136.796219	35.0128935	21.821675	136.376221	-77.7831955	10.600399	155.299071
-57.837551	13.384305	150.790634	-21.454409	16.601139	145.879333	38.172825	0.258149	135.838715	31.587923	43.937462	136.855133	34.880374	22.0978055	136.346924	-77.789192	11.1044725	155.411742
-57.902546	15.579194	150.998306	-21.545189	16.981596	145.924774	37.998966	0.465963	135.771317	31.580904	44.13718	136.953201	34.789935	22.3015715	136.362259	-77.880313	11.6616205	155.487289
-57.876598	17.670172	151.061707	-21.664652	17.364328	146.015747	37.803307	0.650941	135.843658	31.57568	44.337307	137.09288	34.6894935	22.494124	136.468269	-78.0187975	12.234532	155.563225
-57.646664	19.806248	151.197418	-21.82938	17.750341	146.143738	37.572006	0.829524	135.948212	31.580833	44.547634	137.366867	34.5764195	22.688579	136.6575395	-78.2351795	12.812103	155.6299365
-57.083679	22.879946	151.259369	-22.123791	18.312498	146.391327	37.28957	1.178212	136.154404	31.436291	44.936565	137.746078	34.3629305	23.0573885	136.950241	-78.6105125	13.5676075	155.832413
-56.530781	24.815697	151.287415	-22.308691	18.66371	146.49646	37.150738	1.4763	136.230957	31.290207	45.261608	137.902451	34.2204725	23.368954	137.066704	-78.8378545	13.958466	155.926216
-55.833633	26.750782	151.1707	-22.448971	19.001549	146.479553	37.044178	1.757507	136.218567	31.177404	45.55085	137.957306	34.110791	23.6541785	137.0879365	-79.008733	14.3489195	155.8711695
-55.007751	28.627142	150.981369	-22.517906	19.28367	146.346481	36.959309	1.995116	136.162338	31.116978	45.776062	137.877243	34.0381435	23.885589	137.0197905	-79.0739555	14.681751	155.6731715
-54.026573	30.450302	150.723114	-22.565109	19.532835	146.169632	36.870663	2.163807	136.069839	31.105963	45.946945	137.7202	33.988313	24.055376	136.8950195	-79.118531	15.010294	155.4442445
-52.90966	32.224636	150.382629	-22.583872	19.752108	145.981857	36.808563	2.280831	136.07132	31.132755	46.071774	137.540726	33.970659	24.1763025	136.806023	-79.138403	15.3279135	155.157691
-51.681908	33.952984	149.9608	-22.600832	19.95262	145.836319	36.772884	2.36693	136.137329	31.19911	46.164047	137.490219	33.985997	24.2654885	136.813774	-79.187661	15.6397515	154.858864
-49.587173	36.432781	149.396667	-22.662935	20.134674	145.716537	36.728313	2.359011	136.413757	31.358183	46.215294	137.704056	34.043248	24.2871525	137.0589065	-79.369118	15.9821955	154.3741675
-48.062901	38.002739	149.152115	-22.741238	20.158407	145.703491	36.67437	2.297853	136.618668	31.489967	46.21106	138.07869	34.0821685	24.2544565	137.348679	-79.5646445	16.0623575	154.058303
-46.320065	39.558514	148.937408	-22.836418	20.154905	145.717743	36.648594	2.184007	136.819595	31.600826	46.178356	138.571945	34.12471	24.1811815	137.69577	-79.797546	16.1286285	153.739716
-44.505154	41.010761	148.880585	-22.959059	20.117861	145.731171	36.622314	2.06725	136.984283	31.731546	46.167381	139.17186	34.17693	24.1173155	138.0780715	-80.095048	16.1184065	153.3842705
-42.569275	42.351429	148.973587	-23.032698	20.035875	145.74086	36.595161	1.996367	137.093796	31.884558	46.142578	139.870087	34.2398595	24.0694725	138.4819415	-80.3052555	16.0022775	152.9997785
-40.484943	43.567379	149.226151	-23.051252	19.933758	145.745438	36.613949	1.975978	137.194809	32.09399	46.135487	140.642914	34.3539695	24.0557325	138.9188615	-80.4564735	15.8117835	152.5720145
-38.279526	44.68713	149.618347	-23.001198	19.850782	145.745331	36.702713	2.0153	137.299179	32.362133	46.128399	141.498062	34.532423	24.0718495	139.3986205	-80.534819	15.6297145	152.0920415
-34.769867	46.193279	150.146088	-22.86348	19.812838	145.750305	36.971554	2.082069	137.617142	32.784065	46.130939	142.838913	34.8778095	24.106504	140.2280275	-80.6047695	15.519172	151.2725825
-32.267338	47.033836	150.463501	-22.730564	19.816725	145.72937	37.298603	2.105493	137.93602	33.095772	46.160851	143.728561	35.1971875	24.133172	140.8322905	-80.6583155	15.500278	150.6264495
-29.789894	47.76086	150.709717	-22.537685	19.806753	145.695084	37.706127	2.096627	138.249207	33.370571	46.200157	144.515533	35.538349	24.148392	141.38237	-80.613719	15.465114	150.007798
-27.196423	48.333679	150.86351	-22.306217	19.776428	145.685654	38.14817	2.131587	138.515274	33.622814	46.287289	145.043777	35.885492	24.209438	141.7795255	-80.497926	15.343418	149.5917825
-24.640297	48.792858	150.880478	-22.010521	19.797298	145.626083	38.609543	2.243579	138.682495	33.857494	46.398216	145.280136	36.2335185	24.3208975	141.9813155	-80.2545605	15.2736985	149.2708505
-22.000692	49.177837	150.613327	-21.693493	19.887638	145.442871	39.120701	2.385018	138.790146	34.128815	46.626968	145.318192	36.624758	24.505993	142.054169	-80.011744	15.269283	148.831573
-19.307133	49.453629	150.094345	-21.388098	20.008226	145.157272	39.656563	2.563691	138.85321	34.372013	46.907494	145.162735	37.014288	24.7355925	142.0079725	-79.790484	15.2808595	148.3065715
-15.306303	49.665768	148.822052	-20.915041	20.24888	144.347595	40.429096	2.89765	139.077942	34.795265	47.333187	144.943298	37.6121805	25.1154185	142.01062	-79.4422625	15.3823415	146.68457
-12.654534	49.604641	147.862167	-20.61174	20.382421	143.701523	40.95808	3.026242	139.354462	35.054085	47.604038	144.773392	38.0060825	25.31514	142.063927	-79.2295625	15.449702	145.339119
-9.895359	49.423744	146.964294	-20.310654	20.495522	143.080734	41.426491	3.131265	139.562164	35.333591	47.783707	144.54599	38.380041	25.457486	142.054077	-79.001349	15.533558	144.107391
-7.259921	49.102005	146.015244	-20.044025	20.639376	142.474548	41.844769	3.194865	139.725464	35.557362	47.947544	144.320541	38.7010655	25.5712045	142.0230025	-78.7891155	15.7075475	142.9260935
-4.664086	48.615891	145.444824	-19.795177	20.757999	142.00737	42.231171	3.279032	139.8526	35.761116	48.180149	143.926819	38.9961435	25.7295905	141.8897095	-78.5864975	15.7864075	142.1250305
-2.092706	47.9772	144.935699	-19.499649	20.828985	141.59314	42.568439	3.440127	139.816696	36.012177	48.364784	143.637634	39.290308	25.9024555	141.727165	-78.289606	15.7555145	141.459115
0.360835	47.225868	144.493713	-19.162407	20.879368	141.195923	42.975269	3.53381	139.702942	36.28104	48.495838	143.399673	39.6281545	26.014824	141.5513075	-77.9529685	15.743912	140.8405385
4.108153	45.900265	144.256409	-18.639128	20.81605	140.738647	43.613941	3.620513	139.485596	36.744289	48.63451	143.101822	40.179115	26.1275115	141.293709	-77.457371	15.5045885	140.183585
6.591444	44.863026	144.150589	-18.27932	20.694754	140.500198	44.0163	3.596387	139.285522	37.047203	48.576149	143.021011	40.5317515	26.086268	141.1532665	-77.0903915	15.30324	139.8471295
8.879848	43.686577	144.179291	-17.935867	20.53924	140.351425	44.37384	3.56898	139.177078	37.335758	48.498444	143.052567	40.854799	26.033712	141.1148225	-76.726533	15.044768	139.5880275
11.287699	42.415726	144.377808	-17.644566	20.382742	140.26355	44.723698	3.533452	139.134064	37.584133	48.39473	143.244781	41.1539155	25.964091	141.1894225	-76.4430475	14.801393	139.3376775
13.488865	41.025864	144.567871	-17.361021	20.254572	140.122803	45.103256	3.493203	139.218872	37.781067	48.270905	143.567993	41.4421615	25.882054	141.3934325	-76.1642035	14.62709	138.8521735
15.681746	39.566425	144.714539	-17.134813	20.18063	139.964874	45.507412	3.415118	139.455093	37.938187	48.18903	143.9785	41.7227995	25.802074	141.7167965	-75.9924255	14.559186	138.2129515
17.677225	37.929111	144.759018	-16.931616	20.150541	139.849609	45.91185	3.318871	139.803009	38.037228	48.137577	144.288895	41.974539	25.728224	142.045952	-75.837771	14.572858	137.653266
19.711229	35.011143	144.686539	-16.640057	20.143789	139.868057	46.535957	3.190609	140.539474	38.19928	48.205654	144.364365	42.3676185	25.6981315	142.4519195	-75.6477325	14.5894465	137.2841945
21.008247	33.037945	144.566589	-16.432995	20.170528	139.965042	46.875122	3.200098	141.119385	38.371895	48.356205	144.103271	42.6235085	25.7781515	142.611328	-75.4894985	14.5629045	137.318756
22.199957	31.014416	144.450226	-16.186184	20.241652	140.031906	47.14069	3.310209	141.715927	38.569405	48.540379	143.646454	42.8550475	25.925294	142.6811905	-75.2274155	14.55801	137.3826215
23.26445	28.992439	144.363037	-15.951216	20.320696	140.041733	47.395718	3.502656	142.254944	38.760307	48.779076	143.091782	43.0780125	26.140866	142.673363	-74.9804445	14.500526	137.410103
24.224318	26.978773	144.381378	-15.752027	20.365366	139.928024	47.618439	3.690406	142.746384	38.906242	48.973701	142.542786	43.2623405	26.3320535	142.644585	-74.7663945	14.3986785	137.211463
25.034428	24.982691	144.46344	-15.599154	20.327919	139.735992	47.81094	3.836108	143.122772	38.983253	49.084171	141.986984	43.3970965	26.4601395	142.554878	-74.5954045	14.1956985	136.917106
25.721676	22.995014	144.526688	-15.469461	20.204014	139.494293	47.936638	3.93435	143.344955	39.041023	49.136951	141.47673	43.4888305	26.5356505	142.4108425	-74.4277525	13.8723775	136.5777435
24.440561	21.037037	144.197433	-15.296819	19.926195	139.113968	48.174236	3.968386	143.499268	39.078053	49.094181	140.642365	43.6261445	26.5312835	142.0708165	-74.2197825	13.3211065	136.1571195
23.482956	19.818083	143.927841	-15.171144	19.739611	138.83168	48.300358	4.016963	143.521637	39.103252	49.071388	140.11525	43.701805	26.5441755	141.8184435	-74.044093	12.9350465	135.8449165
22.433296	18.708252	143.644562	-15.021506	19.562916	138.571091	48.560535	4.150478	143.52774	39.129143	49.075909	139.560638	43.844839	26.6131935	141.544189	-73.887851	12.5126385	135.597993
21.260361	17.707773	143.431763	-14.881161	19.422453	138.391464	48.737774	4.248174	143.535416	39.170017	49.063602	139.060013	43.9538955	26.655888	141.2977145	-73.7162175	12.189018	135.4852135
19.977791	16.845547	143.239944	-14.73835	19.277344	138.282639	48.251808	4.569173	143.677765	39.207321	49.009914	138.647873	43.7295645	26.7895435	141.162819	-73.2062645	11.7651445	135.402459
18.57798	16.128632	143.091187	-14.613631	19.145174	138.258102	48.418381	4.600477	143.722153	39.256348	48.960037	138.334	43.8373645	26.780257	141.0280765	-73.0646265	11.510091	135.4881275
17.042997	15.572275	142.918427	-14.5182	19.022354	138.287674	48.452995	4.682404	143.766785	39.265705	48.928539	138.110107	43.85935	26.8054715	140.938446	-72.89575	11.2392365	135.636902
14.610984	15.014447	142.570374	-14.425794	18.857239	138.324707	48.674225	4.691541	143.740234	39.246918	48.938469	137.962708	43.9605715	26.815005	140.851471	-72.8121595	10.899473	135.797943
12.823958	14.814517	142.253662	-14.394778	18.766239	138.366882	48.761272	4.706323	143.639511	39.228119	48.968956	138.00209	43.9946955	26.8376395	140.8208005	-72.7842515	10.6948385	135.9129635
11.010815	14.744113	141.841202	-14.323908	18.677681	138.439819	48.817207	4.70103	143.475983	39.23772	48.998108	138.182632	44.0274635	26.849569	140.8293075	-72.6752795	10.505793	136.0503305
9.125265	14.838475	141.484818	-14.237785	18.647993	138.60495	49.397545	4.407541	143.099136	39.314503	49.02301	138.526245	44.356024	26.7152755	140.8126905	-72.831594	10.5807105	136.3972095
7.177372	15.064364	141.08699	-14.060574	18.69446	138.893967	49.541489	4.365294	142.746216	39.501125	49.093117	139.010361	44.521307	26.7292055	140.8782885	-72.642455	10.6597145	136.9096455
5.219034	15.461338	140.843399	-13.850755	18.843569	139.345245	49.731022	4.380918	142.327469	39.752319	49.214092	139.625061	44.7416705	26.797505	140.976265	-72.4431805	10.889633	137.714225
3.212562	15.970627	140.770416	-13.597493	19.051218	139.911682	49.915787	4.463616	141.813629	40.083591	49.408428	140.4384	44.999689	26.936022	141.1260145	-72.194675	11.166414	138.6973495
0.178614	16.847794	141.0177	-13.130681	19.438549	140.991013	50.284351	4.675285	141.022003	40.57085	49.735504	141.979324	45.4276005	27.2053945	141.5006635	-71.6889625	11.6717035	140.4813625
-1.894791	17.421951	141.419373	-12.811582	19.694805	141.841095	50.545929	4.823638	140.568665	40.886887	49.891273	143.146225	45.716408	27.3574555	141.857445	-71.339572	12.0321545	141.824745
-3.867427	17.92491	142.151001	-12.45332	19.92275	142.83226	50.787151	4.946986	140.16124	41.119862	49.878647	144.437332	45.9535065	27.4128165	142.299286	-70.8601465	12.4326835	143.365234
-5.843787	18.293915	143.030197	-12.073907	20.08906	143.911819	51.074921	5.123596	139.982971	NaN	NaN	NaN	NaN	NaN	NaN	NaN	NaN	NaN
NaN	NaN	NaN	-11.664192	20.298096	144.986816	51.339634	5.28117	140.021393	NaN	NaN	NaN	NaN	NaN	NaN	NaN	NaN	NaN
NaN	NaN	NaN	-11.379357	20.430895	145.973083	51.629871	5.461194	140.085678	NaN	NaN	NaN	NaN	NaN	NaN	NaN	NaN	NaN
-9.162033	17.782637	145.659286	NaN	NaN	NaN	51.891201	5.695704	140.240402	NaN	NaN	NaN	NaN	NaN	NaN	NaN	NaN	NaN
-10.13815	16.525663	145.799088	-10.695773	21.046288	147.523911	52.263653	6.040088	140.590652	NaN	NaN	NaN	NaN	NaN	NaN	NaN	NaN	NaN
-11.001966	15.402935	145.794403	-10.420321	21.34553	147.928864	NaN	NaN	NaN	NaN	NaN	NaN	NaN	NaN	NaN	NaN	NaN	NaN
-12.105854	14.123954	145.55188	-10.128344	21.638796	148.235138	NaN	NaN	NaN	NaN	NaN	NaN	NaN	NaN	NaN	NaN	NaN	NaN
-13.154788	12.692359	145.615219	-9.814972	21.95714	148.443771	NaN	NaN	NaN	NaN	NaN	NaN	NaN	NaN	NaN	NaN	NaN	NaN
-14.230736	11.215359	145.074326	-9.492	22.3428	148.532669	NaN	NaN	NaN	NaN	NaN	NaN	NaN	NaN	NaN	NaN	NaN	NaN
-15.34013	9.621282	144.741486	-9.187322	22.815197	148.475677	NaN	NaN	NaN	NaN	NaN	NaN	NaN	NaN	NaN	NaN	NaN	NaN
-16.610758	7.950365	144.17807	-8.939677	23.357283	148.345581	NaN	NaN	NaN	NaN	NaN	NaN	NaN	NaN	NaN	NaN	NaN	NaN
-18.509457	5.224402	143.322235	-8.63577	24.323719	148.144623	NaN	NaN	NaN	NaN	NaN	NaN	NaN	NaN	NaN	NaN	NaN	NaN
-19.780939	3.331087	142.89386	-8.489828	25.072483	148.031891	NaN	NaN	NaN	NaN	NaN	NaN	NaN	NaN	NaN	NaN	NaN	NaN
-21.287046	1.374032	142.534973	-8.366113	25.888714	147.952789	NaN	NaN	NaN	NaN	NaN	NaN	NaN	NaN	NaN	NaN	NaN	NaN
-22.877325	-0.667764	142.335312	-8.228435	26.760006	147.905807	NaN	NaN	NaN	NaN	NaN	NaN	NaN	NaN	NaN	NaN	NaN	NaN
-24.511488	-2.742613	142.146637	-8.075174	27.629772	147.820786	NaN	NaN	NaN	NaN	NaN	NaN	NaN	NaN	NaN	NaN	NaN	NaN
-26.202658	-4.851574	142.129364	-7.927214	28.45911	147.670303	NaN	NaN	NaN	NaN	NaN	NaN	NaN	NaN	NaN	NaN	NaN	NaN
NaN	NaN	NaN	-7.829566	29.210764	147.420898	NaN	NaN	NaN	NaN	NaN	NaN	NaN	NaN	NaN	NaN	NaN	NaN
NaN	NaN	NaN	-7.876087	30.244478	147.014511	NaN	NaN	NaN	NaN	NaN	NaN	NaN	NaN	NaN	NaN	NaN	NaN
-26.188213	-5.940552	143.875366	-8.034218	30.941168	146.719009	NaN	NaN	NaN	NaN	NaN	NaN	NaN	NaN	NaN	NaN	NaN	NaN
-25.65451	-5.39092	143.994568	-8.2705	31.60828	146.481766	NaN	NaN	NaN	NaN	NaN	NaN	NaN	NaN	NaN	NaN	NaN	NaN
-25.259161	-4.938228	144.324905	-8.511298	32.179024	146.311676	NaN	NaN	NaN	NaN	NaN	NaN	NaN	NaN	NaN	NaN	NaN	NaN
-24.995806	-4.48833	144.333405	-8.730563	32.630585	146.234863	NaN	NaN	NaN	NaN	NaN	NaN	NaN	NaN	NaN	NaN	NaN	NaN
-24.901543	-3.998331	144.294281	-8.88075	32.994671	146.241867	NaN	NaN	NaN	NaN	NaN	NaN	NaN	NaN	NaN	NaN	NaN	NaN
-24.858868	-3.489337	144.27475	-8.946962	33.319447	146.350784	NaN	NaN	NaN	NaN	NaN	NaN	NaN	NaN	NaN	NaN	NaN	NaN
-24.939478	-2.673874	144.205338	-8.985137	33.731766	146.561295	NaN	NaN	NaN	NaN	NaN	NaN	NaN	NaN	NaN	NaN	NaN	NaN
-25.061911	-2.152722	144.085556	-9.058637	33.91848	146.694641	NaN	NaN	NaN	NaN	NaN	NaN	NaN	NaN	NaN	NaN	NaN	NaN
-25.398191	-1.68851	143.977829	-9.185981	34.049454	146.769684	NaN	NaN	NaN	NaN	NaN	NaN	NaN	NaN	NaN	NaN	NaN	NaN
-25.887779	-1.20743	143.776627	-9.395049	34.090839	146.769089	NaN	NaN	NaN	NaN	NaN	NaN	NaN	NaN	NaN	NaN	NaN	NaN
-26.371687	-0.778969	143.556808	-9.677338	34.054913	146.697205	NaN	NaN	NaN	NaN	NaN	NaN	NaN	NaN	NaN	NaN	NaN	NaN
-27.044434	-0.267509	143.465027	-10.0352	33.993587	146.625671	NaN	NaN	NaN	NaN	NaN	NaN	NaN	NaN	NaN	NaN	NaN	NaN
-27.765575	0.193484	143.418503	-10.442658	33.890987	146.552643	NaN	NaN	NaN	NaN	NaN	NaN	NaN	NaN	NaN	NaN	NaN	NaN
-29.079025	0.955869	143.705307	-11.09425	33.635643	146.567062	NaN	NaN	NaN	NaN	NaN	NaN	NaN	NaN	NaN	NaN	NaN	NaN
-29.979965	1.491478	144.065445	-11.533916	33.398376	146.656769	NaN	NaN	NaN	NaN	NaN	NaN	NaN	NaN	NaN	NaN	NaN	NaN
-31.06727	2.002347	144.605469	-11.986962	33.131031	146.847092	NaN	NaN	NaN	NaN	NaN	NaN	NaN	NaN	NaN	NaN	NaN	NaN
-32.091583	2.478407	145.46402	-12.421415	32.828476	147.140152	NaN	NaN	NaN	NaN	NaN	NaN	NaN	NaN	NaN	NaN	NaN	NaN
-33.003674	3.052586	146.079239	-12.844438	32.530663	147.550735	NaN	NaN	NaN	NaN	NaN	NaN	NaN	NaN	NaN	NaN	NaN	NaN
-34.06641	3.703249	146.82457	-13.222782	32.213135	148.019943	NaN	NaN	NaN	NaN	NaN	NaN	NaN	NaN	NaN	NaN	NaN	NaN
-35.156029	4.213702	147.675949	-13.597957	31.891972	148.554993	NaN	NaN	NaN	NaN	NaN	NaN	NaN	NaN	NaN	NaN	NaN	NaN
-36.854004	4.893189	148.503738	-14.109635	31.376251	149.372833	NaN	NaN	NaN	NaN	NaN	NaN	NaN	NaN	NaN	NaN	NaN	NaN
-38.021877	5.431394	149.120682	-14.440484	31.052786	149.909271	NaN	NaN	NaN	NaN	NaN	NaN	NaN	NaN	NaN	NaN	NaN	NaN
-39.096527	5.955886	149.970535	-14.756611	30.76548	150.417206	NaN	NaN	NaN	NaN	NaN	NaN	NaN	NaN	NaN	NaN	NaN	NaN
-40.22295	6.559225	150.712616	-15.076158	30.56497	150.892426	NaN	NaN	NaN	NaN	NaN	NaN	NaN	NaN	NaN	NaN	NaN	NaN
-41.145374	7.251776	151.425522	-15.405783	30.465815	151.311539	NaN	NaN	NaN	NaN	NaN	NaN	NaN	NaN	NaN	NaN	NaN	NaN
-42.082603	7.902503	152.098602	-15.739383	30.450865	151.685944	NaN	NaN	NaN	NaN	NaN	NaN	NaN	NaN	NaN	NaN	NaN	NaN
-42.94799	8.647946	152.886856	-16.00988	30.44051	152.021667	NaN	NaN	NaN	NaN	NaN	NaN	NaN	NaN	NaN	NaN	NaN	NaN
-44.060772	9.93598	153.980331	-16.34112	30.32679	152.452271	NaN	NaN	NaN	NaN	NaN	NaN	NaN	NaN	NaN	NaN	NaN	NaN
-44.837875	10.829637	154.57428	-16.531002	30.195889	152.68222	NaN	NaN	NaN	NaN	NaN	NaN	NaN	NaN	NaN	NaN	NaN	NaN
-45.482983	11.778248	155.05603	-16.676342	30.013805	152.864822	NaN	NaN	NaN	NaN	NaN	NaN	NaN	NaN	NaN	NaN	NaN	NaN
-46.01844	12.766068	155.269806	-16.749001	29.816103	152.968216	NaN	NaN	NaN	NaN	NaN	NaN	NaN	NaN	NaN	NaN	NaN	NaN
-46.521976	13.889766	155.355118	-16.795923	29.643839	152.947495	NaN	NaN	NaN	NaN	NaN	NaN	NaN	NaN	NaN	NaN	NaN	NaN
-46.908566	15.069803	155.226608	-16.785374	29.483982	152.856613	NaN	NaN	NaN	NaN	NaN	NaN	NaN	NaN	NaN	NaN	NaN	NaN
-47.157459	16.411442	154.975708	-16.739115	29.296886	152.782623	NaN	NaN	NaN	NaN	NaN	NaN	NaN	NaN	NaN	NaN	NaN	NaN
-47.539219	18.586966	154.798477	-16.731392	28.928343	152.812912	NaN	NaN	NaN	NaN	NaN	NaN	NaN	NaN	NaN	NaN	NaN	NaN
-47.663265	20.209013	154.523438	-16.740999	28.671616	152.819519	NaN	NaN	NaN	NaN	NaN	NaN	NaN	NaN	NaN	NaN	NaN	NaN
-47.751392	21.87442	154.26741	-16.760036	28.357203	152.819839	NaN	NaN	NaN	NaN	NaN	NaN	NaN	NaN	NaN	NaN	NaN	NaN
-47.738346	23.672873	154.000122	-16.812725	28.036976	152.821426	NaN	NaN	NaN	NaN	NaN	NaN	NaN	NaN	NaN	NaN	NaN	NaN
-47.679817	25.52103	153.79335	-16.917217	27.775347	152.804504	NaN	NaN	NaN	NaN	NaN	NaN	NaN	NaN	NaN	NaN	NaN	NaN
-47.537098	27.489731	153.607864	-17.021383	27.550125	152.743576	NaN	NaN	NaN	NaN	NaN	NaN	NaN	NaN	NaN	NaN	NaN	NaN
-47.294273	29.479439	153.576447	-17.170162	27.34133	152.692169	NaN	NaN	NaN	NaN	NaN	NaN	NaN	NaN	NaN	NaN	NaN	NaN
-46.753632	32.542728	153.698196	-17.351454	27.030563	152.628632	NaN	NaN	NaN	NaN	NaN	NaN	NaN	NaN	NaN	NaN	NaN	NaN
-46.262733	34.629368	153.826538	-17.421026	26.847189	152.597397	NaN	NaN	NaN	NaN	NaN	NaN	NaN	NaN	NaN	NaN	NaN	NaN
-45.682178	36.619011	154.094238	-17.488039	26.68499	152.555603	NaN	NaN	NaN	NaN	NaN	NaN	NaN	NaN	NaN	NaN	NaN	NaN
-45.020847	38.626087	154.391022	-17.614706	26.548899	152.524292	NaN	NaN	NaN	NaN	NaN	NaN	NaN	NaN	NaN	NaN	NaN	NaN
-44.26757	40.584923	154.711716	-17.830393	26.459562	152.490906	NaN	NaN	NaN	NaN	NaN	NaN	NaN	NaN	NaN	NaN	NaN	NaN
-43.454426	42.474274	154.977448	-18.083103	26.420504	152.45932	43.197517	10.964329	141.368835	NaN	NaN	NaN	NaN	NaN	NaN	NaN	NaN	NaN
-42.501022	44.363689	155.251114	-18.322302	26.438751	152.507629	42.890667	10.952301	141.055267	NaN	NaN	NaN	NaN	NaN	NaN	NaN	NaN	NaN
-40.868053	47.04916	155.50415	-18.615034	26.481937	152.659302	42.410805	10.845958	140.727554	NaN	NaN	NaN	NaN	NaN	NaN	NaN	NaN	NaN
-39.633446	48.754929	155.582932	-18.803545	26.414505	152.714371	41.972099	10.763596	140.546524	NaN	NaN	NaN	NaN	NaN	NaN	NaN	NaN	NaN
-38.274189	50.338863	155.639938	-19.046103	26.306257	152.754593	41.505245	10.606381	140.410645	NaN	NaN	NaN	NaN	NaN	NaN	NaN	NaN	NaN
-36.837704	51.857101	155.62001	-19.315029	26.200739	152.780838	41.115067	10.478481	140.303452	NaN	NaN	NaN	NaN	NaN	NaN	NaN	NaN	NaN
-35.236988	53.292709	155.638214	-19.534355	26.108282	152.797348	40.787209	10.371353	140.251694	NaN	NaN	NaN	NaN	NaN	NaN	NaN	NaN	NaN
-33.501926	54.641365	155.777985	-19.71043	26.041513	152.849564	40.572617	10.252665	140.251953	NaN	NaN	NaN	NaN	NaN	NaN	NaN	NaN	NaN
-31.593424	55.900711	155.946854	-19.820509	25.969589	152.887909	40.410866	10.119671	140.193909	NaN	NaN	NaN	NaN	NaN	NaN	NaN	NaN	NaN
-28.488346	57.654266	156.073822	-19.978462	25.898912	152.801758	40.187698	9.96166	140.047394	NaN	NaN	NaN	NaN	NaN	NaN	NaN	NaN	NaN
-26.287127	58.728207	156.074356	-20.055788	25.904238	152.66922	40.008583	9.870527	139.823517	NaN	NaN	NaN	NaN	NaN	NaN	NaN	NaN	NaN
-23.93726	59.720886	155.930923	-20.071867	25.924385	152.467545	39.905636	9.801658	139.50853	NaN	NaN	NaN	NaN	NaN	NaN	NaN	NaN	NaN
-21.498167	60.684681	155.556122	-20.053528	25.99155	152.220642	39.863823	9.787814	139.209503	NaN	NaN	NaN	NaN	NaN	NaN	NaN	NaN	NaN
-19.019232	61.506645	155.057465	-19.998901	26.112309	151.925522	39.924763	9.869325	138.982468	NaN	NaN	NaN	NaN	NaN	NaN	NaN	NaN	NaN
-16.373569	62.313019	154.357666	-19.932076	26.240391	151.618927	40.052685	9.95948	138.875534	NaN	NaN	NaN	NaN	NaN	NaN	NaN	NaN	NaN
-13.625577	62.989719	153.59436	-19.877125	26.364349	151.279922	40.228195	10.015928	138.884109	NaN	NaN	NaN	NaN	NaN	NaN	NaN	NaN	NaN
-9.323625	63.809628	152.543228	-19.75379	26.470741	150.733231	40.559166	9.989369	139.072067	NaN	NaN	NaN	NaN	NaN	NaN	NaN	NaN	NaN
-6.366044	64.169632	151.885086	-19.653616	26.509365	150.37468	40.788582	9.899446	139.23468	NaN	NaN	NaN	NaN	NaN	NaN	NaN	NaN	NaN
-3.269431	64.522423	151.378586	-19.53949	26.52013	150.036606	41.002403	9.844158	139.32637	NaN	NaN	NaN	NaN	NaN	NaN	NaN	NaN	NaN
-2.16432	63.235123	151.042664	-19.444122	26.540443	149.731354	41.161804	9.821638	139.313141	NaN	NaN	NaN	NaN	NaN	NaN	NaN	NaN	NaN
-0.843149	61.985111	150.730972	-19.314047	26.572042	149.489166	41.298306	9.841029	139.234787	NaN	NaN	NaN	NaN	NaN	NaN	NaN	NaN	NaN
0.59234	60.603588	150.450821	-19.155804	26.656898	149.2789	41.470722	9.860892	139.151901	NaN	NaN	NaN	NaN	NaN	NaN	NaN	NaN	NaN
2.135913	59.183331	150.354919	-18.954376	26.732471	149.095505	41.653595	9.844057	139.066483	NaN	NaN	NaN	NaN	NaN	NaN	NaN	NaN	NaN
4.473501	56.783886	150.130219	-18.63501	26.854431	148.897858	41.915096	9.735037	139.015457	NaN	NaN	NaN	NaN	NaN	NaN	NaN	NaN	NaN
6.084828	55.129093	149.927124	-18.455107	26.93804	148.80838	42.046104	9.664763	139.025833	NaN	NaN	NaN	NaN	NaN	NaN	NaN	NaN	NaN
7.761847	53.324181	149.754791	-18.317547	27.025894	148.773376	42.153942	9.57	139.07132	NaN	NaN	NaN	NaN	NaN	NaN	NaN	NaN	NaN
9.424756	51.473015	149.552139	-18.201382	27.124695	148.77533	42.251953	9.518799	139.185196	NaN	NaN	NaN	NaN	NaN	NaN	NaN	NaN	NaN
11.12106	49.538857	149.305374	-18.085794	27.263165	148.77861	42.376026	9.50759	139.327835	NaN	NaN	NaN	NaN	NaN	NaN	NaN	NaN	NaN
12.823624	47.49239	149.028473	-17.944727	27.437767	148.733368	42.540337	9.534841	139.458099	NaN	NaN	NaN	NaN	NaN	NaN	NaN	NaN	NaN
14.549229	45.428417	148.600174	-17.779652	27.653465	148.570343	42.738499	9.54068	139.597504	NaN	NaN	NaN	NaN	NaN	NaN	NaN	NaN	NaN
17.1896	42.149513	147.843231	-17.563313	28.04409	148.138641	43.063362	9.524188	139.905243	NaN	NaN	NaN	NaN	NaN	NaN	NaN	NaN	NaN
18.97543	39.880398	147.247528	-17.49695	28.343048	147.730774	43.249287	9.545277	140.145172	NaN	NaN	NaN	NaN	NaN	NaN	NaN	NaN	NaN
20.681187	37.533646	146.804352	-17.494055	28.643286	147.221649	43.352554	9.554191	140.428024	NaN	NaN	NaN	NaN	NaN	NaN	NaN	NaN	NaN
22.371071	35.170509	146.359848	-17.498569	28.934128	146.675888	43.45388	9.628041	140.726883	NaN	NaN	NaN	NaN	NaN	NaN	NaN	NaN	NaN
23.314442	33.085529	146.295746	-17.487686	29.190046	146.141998	43.5247	9.720171	140.953384	NaN	NaN	NaN	NaN	NaN	NaN	NaN	NaN	NaN
22.125544	31.840525	146.16153	-17.454205	29.400019	145.642349	43.577923	9.802608	141.106888	NaN	NaN	NaN	NaN	NaN	NaN	NaN	NaN	NaN
21.125824	30.49893	145.784241	-17.381733	29.573393	145.201447	43.643738	9.868484	141.181473	NaN	NaN	NaN	NaN	NaN	NaN	NaN	NaN	NaN
19.796785	28.217422	145.393295	-17.270777	29.784966	144.606049	43.779755	9.901299	141.396973	NaN	NaN	NaN	NaN	NaN	NaN	NaN	NaN	NaN
18.890345	26.740318	145.369705	-17.249943	29.911444	144.29332	43.766216	9.914692	141.342682	NaN	NaN	NaN	NaN	NaN	NaN	NaN	NaN	NaN
18.049358	25.288376	145.123398	-17.268913	30.04648	144.110275	43.751179	9.880682	141.308212	NaN	NaN	NaN	NaN	NaN	NaN	NaN	NaN	NaN
17.051126	23.816107	144.988937	-17.288292	30.177794	144.005402	43.745594	9.856257	141.312302	NaN	NaN	NaN	NaN	NaN	NaN	NaN	NaN	NaN
16.065628	22.338442	145.012665	-17.282207	30.337896	143.980392	43.747326	9.888106	141.28125	NaN	NaN	NaN	NaN	NaN	NaN	NaN	NaN	NaN
15.152494	20.98893	144.94278	-17.268854	30.537188	144.026367	43.738998	9.932888	141.169144	NaN	NaN	NaN	NaN	NaN	NaN	NaN	NaN	NaN
14.224327	19.559526	144.897598	-17.21641	30.745369	144.115784	43.762554	9.981338	141.068573	NaN	NaN	NaN	NaN	NaN	NaN	NaN	NaN	NaN
13.023369	17.47471	144.68364	-17.032551	31.058779	144.194061	43.907139	10.114355	140.984589	NaN	NaN	NaN	NaN	NaN	NaN	NaN	NaN	NaN
12.061189	16.068014	144.783798	-16.875967	31.306225	144.193451	44.084755	10.177579	141.025635	NaN	NaN	NaN	NaN	NaN	NaN	NaN	NaN	NaN
11.196632	14.641006	145.114655	-16.713018	31.597748	144.182068	44.299362	10.217678	141.196472	NaN	NaN	NaN	NaN	NaN	NaN	NaN	NaN	NaN
10.176692	13.44391	145.878098	-16.571459	31.898621	144.171646	44.495506	10.226774	141.562668	NaN	NaN	NaN	NaN	NaN	NaN	NaN	NaN	NaN
9.036691	12.369635	146.464447	-16.462349	32.202293	144.225433	44.70401	10.281651	141.98999	NaN	NaN	NaN	NaN	NaN	NaN	NaN	NaN	NaN
7.90996	11.439751	147.631866	-16.323526	32.479111	144.297623	44.863995	10.365859	142.484711	NaN	NaN	NaN	NaN	NaN	NaN	NaN	NaN	NaN
6.808507	10.544359	148.563843	-16.165648	32.71751	144.443359	44.900642	10.625878	143.134079	NaN	NaN	NaN	NaN	NaN	NaN	NaN	NaN	NaN
5.087382	9.429844	149.925446	-15.984069	32.99894	144.860489	NaN	NaN	NaN	NaN	NaN	NaN	NaN	NaN	NaN	NaN	NaN	NaN
4.001148	8.837434	150.863403	-15.888272	33.143063	145.209915	NaN	NaN	NaN	NaN	NaN	NaN	NaN	NaN	NaN	NaN	NaN	NaN
2.890418	8.32143	151.147217	-15.805038	33.301235	145.540482	NaN	NaN	NaN	NaN	NaN	NaN	NaN	NaN	NaN	NaN	NaN	NaN
1.774175	7.860768	151.758575	-15.733947	33.460846	145.837067	NaN	NaN	NaN	NaN	NaN	NaN	NaN	NaN	NaN	NaN	NaN	NaN
0.673361	7.466072	151.579498	-15.6472	33.56752	146.077042	NaN	NaN	NaN	NaN	NaN	NaN	NaN	NaN	NaN	NaN	NaN	NaN
-0.5762	7.074687	151.510025	-15.581985	33.584057	146.311264	NaN	NaN	NaN	NaN	NaN	NaN	NaN	NaN	NaN	NaN	NaN	NaN
-1.799762	6.841095	151.204071	-15.568619	33.514011	146.574142	NaN	NaN	NaN	NaN	NaN	NaN	NaN	NaN	NaN	NaN	NaN	NaN
-3.687778	6.646444	150.65686	-15.63287	33.321457	147.029129	NaN	NaN	NaN	NaN	NaN	NaN	NaN	NaN	NaN	NaN	NaN	NaN
-4.92546	6.62703	150.354065	-15.695084	33.197834	147.323746	NaN	NaN	NaN	NaN	NaN	NaN	NaN	NaN	NaN	NaN	NaN	NaN
-6.212612	6.750111	150.182373	-15.765244	33.129997	147.564102	NaN	NaN	NaN	NaN	NaN	NaN	NaN	NaN	NaN	NaN	NaN	NaN
-7.492658	7.00768	150.172668	-15.84522	33.126637	147.740768	NaN	NaN	NaN	NaN	NaN	NaN	NaN	NaN	NaN	NaN	NaN	NaN
-8.770835	7.349398	150.412781	-15.971704	33.153301	147.893707	NaN	NaN	NaN	NaN	NaN	NaN	NaN	NaN	NaN	NaN	NaN	NaN
-10.181173	7.799587	150.912979	-16.175465	33.219662	148.038071	NaN	NaN	NaN	NaN	NaN	NaN	NaN	NaN	NaN	NaN	NaN	NaN
-11.57385	8.368673	151.419998	-16.426144	33.363354	148.172821	NaN	NaN	NaN	NaN	NaN	NaN	NaN	NaN	NaN	NaN	NaN	NaN
-13.669501	9.368764	151.864334	-16.632362	33.515923	148.223465	NaN	NaN	NaN	NaN	NaN	NaN	NaN	NaN	NaN	NaN	NaN	NaN
-15.02015	10.105351	151.832123	-16.65819	33.471416	148.228424	NaN	NaN	NaN	NaN	NaN	NaN	NaN	NaN	NaN	NaN	NaN	NaN
-16.373741	10.883068	151.616257	-16.601112	33.300964	148.213165	NaN	NaN	NaN	NaN	NaN	NaN	NaN	NaN	NaN	NaN	NaN	NaN
-17.780508	11.75661	151.300156	-16.531281	33.09108	148.240311	NaN	NaN	NaN	NaN	NaN	NaN	NaN	NaN	NaN	NaN	NaN	NaN
-19.151787	12.7377	150.957413	-16.499418	32.931538	148.243896	NaN	NaN	NaN	NaN	NaN	NaN	NaN	NaN	NaN	NaN	NaN	NaN
-20.620155	13.875595	150.542679	-16.496073	32.845394	148.21611	NaN	NaN	NaN	NaN	NaN	NaN	NaN	NaN	NaN	NaN	NaN	NaN
-22.052305	15.119704	150.151489	-16.552563	32.796661	148.207169	NaN	NaN	NaN	NaN	NaN	NaN	NaN	NaN	NaN	NaN	NaN	NaN
-24.293274	17.166346	149.568695	-16.691011	32.678909	148.170135	45.155022	13.18318	142.692001	NaN	NaN	NaN	NaN	NaN	NaN	NaN	NaN	NaN
-25.783464	18.634739	149.202545	-16.753689	32.518871	148.073761	45.075855	13.125296	142.537048	NaN	NaN	NaN	NaN	NaN	NaN	NaN	NaN	NaN
-27.267574	20.140968	148.811829	-16.817087	32.352654	147.934433	45.006184	13.030034	142.443176	NaN	NaN	NaN	NaN	NaN	NaN	NaN	NaN	NaN
-28.761309	21.711685	148.49704	-16.869488	32.10297	147.785553	44.854118	12.919686	142.115036	NaN	NaN	NaN	NaN	NaN	NaN	NaN	NaN	NaN
-30.222126	23.313227	148.323349	-16.979586	31.764132	147.729248	44.673	12.777899	141.681854	NaN	NaN	NaN	NaN	NaN	NaN	NaN	NaN	NaN
-31.706337	24.977283	148.393646	-17.127155	31.289938	147.821289	44.491924	12.616741	141.313782	NaN	NaN	NaN	NaN	NaN	NaN	NaN	NaN	NaN
-33.063351	26.622137	148.798813	-17.280966	30.686462	148.165833	44.275578	12.462512	140.927307	NaN	NaN	NaN	NaN	NaN	NaN	NaN	NaN	NaN
-35.043327	29.158747	150.06041	-17.546665	29.675043	149.174881	43.920319	12.260023	140.484268	NaN	NaN	NaN	NaN	NaN	NaN	NaN	NaN	NaN
-36.303364	30.893499	151.288025	-17.780191	28.981236	150.100372	43.581318	12.128798	140.212906	NaN	NaN	NaN	NaN	NaN	NaN	NaN	NaN	NaN
-37.446354	32.588699	152.756836	-18.006586	28.323307	151.104248	43.179218	11.95085	139.993042	NaN	NaN	NaN	NaN	NaN	NaN	NaN	NaN	NaN
-38.508698	34.276199	154.282349	-18.232424	27.737511	152.05722	42.76973	11.787124	139.873795	NaN	NaN	NaN	NaN	NaN	NaN	NaN	NaN	NaN
-39.475788	35.952396	155.725601	-18.486673	27.243662	152.848862	42.368828	11.780692	139.725708	NaN	NaN	NaN	NaN	NaN	NaN	NaN	NaN	NaN
-40.307751	37.592014	157.112442	-18.718105	26.801542	153.477661	41.994987	11.822167	139.467987	NaN	NaN	NaN	NaN	NaN	NaN	NaN	NaN	NaN
-41.0201	39.216896	158.385834	-18.909267	26.430443	153.942688	41.668186	11.838552	139.199631	NaN	NaN	NaN	NaN	NaN	NaN	NaN	NaN	NaN
-41.744328	41.452797	159.974533	-19.124701	25.864147	154.419464	41.271545	11.721128	138.904434	NaN	NaN	NaN	NaN	NaN	NaN	NaN	NaN	NaN
-42.109879	42.86718	160.792404	-19.20558	25.474241	154.677246	41.074135	11.495884	138.831741	NaN	NaN	NaN	NaN	NaN	NaN	NaN	NaN	NaN
-42.332836	44.16362	161.509598	-19.27511	25.071707	154.898224	NaN	NaN	NaN	NaN	NaN	NaN	NaN	NaN	NaN	NaN	NaN	NaN
-42.457241	45.411171	161.982849	-19.338421	24.687113	155.05368	NaN	NaN	NaN	NaN	NaN	NaN	NaN	NaN	NaN	NaN	NaN	NaN
-42.438419	46.569138	162.269516	-19.402882	24.369507	155.1689	NaN	NaN	NaN	NaN	NaN	NaN	NaN	NaN	NaN	NaN	NaN	NaN
-42.302532	47.671558	162.395386	-19.486588	24.149046	155.25563	NaN	NaN	NaN	NaN	NaN	NaN	NaN	NaN	NaN	NaN	NaN	NaN
-42.091087	48.672462	162.483887	-19.535686	23.959028	155.30986	NaN	NaN	NaN	NaN	NaN	NaN	NaN	NaN	NaN	NaN	NaN	NaN
-41.43211	49.920963	162.736816	-19.645634	23.702566	155.384903	NaN	NaN	NaN	NaN	NaN	NaN	NaN	NaN	NaN	NaN	NaN	NaN
-40.769516	50.642128	162.932556	-19.694065	23.483255	155.42038	NaN	NaN	NaN	NaN	NaN	NaN	NaN	NaN	NaN	NaN	NaN	NaN
NaN	NaN	NaN	-19.712658	23.248056	155.461639	NaN	NaN	NaN	NaN	NaN	NaN	NaN	NaN	NaN	NaN	NaN	NaN
NaN	NaN	NaN	-19.679501	22.966692	155.492844	NaN	NaN	NaN	NaN	NaN	NaN	NaN	NaN	NaN	NaN	NaN	NaN
NaN	NaN	NaN	-19.669867	22.624451	155.487061	NaN	NaN	NaN	NaN	NaN	NaN	NaN	NaN	NaN	NaN	NaN	NaN
NaN	NaN	NaN	-19.726389	22.214973	155.456314	NaN	NaN	NaN	NaN	NaN	NaN	NaN	NaN	NaN	NaN	NaN	NaN
NaN	NaN	NaN	-19.784685	21.760679	155.382675	NaN	NaN	NaN	NaN	NaN	NaN	NaN	NaN	NaN	NaN	NaN	NaN
NaN	NaN	NaN	-19.8734	21.027189	155.313309	NaN	NaN	NaN	NaN	NaN	NaN	NaN	NaN	NaN	NaN	NaN	NaN
NaN	NaN	NaN	-19.906006	20.524704	155.280014	NaN	NaN	NaN	NaN	NaN	NaN	NaN	NaN	NaN	NaN	NaN	NaN
NaN	NaN	NaN	-19.968241	20.077381	155.263657	NaN	NaN	NaN	NaN	NaN	NaN	NaN	NaN	NaN	NaN	NaN	NaN
NaN	NaN	NaN	-20.030704	19.712854	155.202789	NaN	NaN	NaN	NaN	NaN	NaN	NaN	NaN	NaN	NaN	NaN	NaN
NaN	NaN	NaN	-20.110916	19.469383	155.037354	NaN	NaN	NaN	NaN	NaN	NaN	NaN	NaN	NaN	NaN	NaN	NaN
-23.860321	52.224159	159.399139	-20.221209	19.383673	154.75885	NaN	NaN	NaN	NaN	NaN	NaN	NaN	NaN	NaN	NaN	NaN	NaN
-21.661724	52.068054	157.828186	-20.33271	19.412041	154.351257	NaN	NaN	NaN	NaN	NaN	NaN	NaN	NaN	NaN	NaN	NaN	NaN
-18.242136	51.671242	155.36377	-20.520864	19.553297	153.47876	41.036995	7.402433	140.382584	NaN	NaN	NaN	NaN	NaN	NaN	NaN	NaN	NaN
-15.790296	51.383633	153.72905	-20.63937	19.702282	152.829697	41.130524	7.523143	140.615753	NaN	NaN	NaN	NaN	NaN	NaN	NaN	NaN	NaN
-13.217634	51.024311	152.342407	-20.703512	19.859592	152.173309	41.191631	7.689949	140.754715	NaN	NaN	NaN	NaN	NaN	NaN	NaN	NaN	NaN
-10.56332	50.668591	151.265427	-20.685926	20.082657	151.590591	41.300301	7.823117	140.756653	NaN	NaN	NaN	NaN	NaN	NaN	NaN	NaN	NaN
-7.720118	50.294422	150.417191	-20.598967	20.329021	151.06926	41.472679	7.984252	140.63829	NaN	NaN	NaN	NaN	NaN	NaN	NaN	NaN	NaN
-4.811772	49.908657	149.707825	-20.496304	20.534002	150.614044	41.640221	8.186467	140.436035	NaN	NaN	NaN	NaN	NaN	NaN	NaN	NaN	NaN
-1.884978	49.501537	149.132507	-20.423553	20.68178	150.198364	41.716515	8.356123	140.216156	NaN	NaN	NaN	NaN	NaN	NaN	NaN	NaN	NaN
2.6836	48.860462	148.36113	-20.401213	20.825348	149.704071	41.704456	8.506317	140.02356	NaN	NaN	NaN	NaN	NaN	NaN	NaN	NaN	NaN
5.813494	48.454132	147.965683	-20.437124	20.936928	149.479645	41.705662	8.541795	140.024078	NaN	NaN	NaN	NaN	NaN	NaN	NaN	NaN	NaN
7.093011	46.661533	147.765503	-20.441563	21.033934	149.310059	41.801468	8.572383	140.175812	NaN	NaN	NaN	NaN	NaN	NaN	NaN	NaN	NaN
8.084482	44.608452	147.54126	-20.45866	21.198324	149.187195	41.902416	8.61996	140.443039	NaN	NaN	NaN	NaN	NaN	NaN	NaN	NaN	NaN
9.346623	42.69117	147.295486	-20.483908	21.404856	149.07132	42.037807	8.743768	140.753067	NaN	NaN	NaN	NaN	NaN	NaN	NaN	NaN	NaN
10.689799	40.793564	147.133575	-20.526451	21.653715	148.986465	42.138771	8.919135	141.089981	NaN	NaN	NaN	NaN	NaN	NaN	NaN	NaN	NaN
11.990993	38.894318	146.980209	-20.586985	21.933029	148.887726	42.21241	9.14357	141.410141	NaN	NaN	NaN	NaN	NaN	NaN	NaN	NaN	NaN
14.0964	36.127377	146.829361	-20.686165	22.384762	148.721176	NaN	NaN	NaN	NaN	NaN	NaN	NaN	NaN	NaN	NaN	NaN	NaN
15.536059	34.327003	146.674713	-20.747404	22.673948	148.555069	NaN	NaN	NaN	NaN	NaN	NaN	NaN	NaN	NaN	NaN	NaN	NaN
17.002743	32.570862	146.55835	-20.785383	22.926348	148.326981	NaN	NaN	NaN	NaN	NaN	NaN	NaN	NaN	NaN	NaN	NaN	NaN
18.579809	30.845415	146.407501	-20.797979	23.138258	148.020325	NaN	NaN	NaN	NaN	NaN	NaN	NaN	NaN	NaN	NaN	NaN	NaN
19.73547	29.248978	146.41272	-20.785711	23.330864	147.629578	42.024815	10.179214	141.843933	NaN	NaN	NaN	NaN	NaN	NaN	NaN	NaN	NaN
18.862131	28.121876	146.434647	-20.794937	23.510876	147.17981	42.014397	10.148835	141.841965	NaN	NaN	NaN	NaN	NaN	NaN	NaN	NaN	NaN
18.272911	26.957754	146.430847	-20.837618	23.692553	146.704727	41.978584	10.100365	141.875916	NaN	NaN	NaN	NaN	NaN	NaN	NaN	NaN	NaN
17.562052	25.260412	146.190369	-20.923891	24.017885	145.98941	41.952221	10.017528	142.065216	NaN	NaN	NaN	NaN	NaN	NaN	NaN	NaN	NaN
17.03286	24.145329	146.073761	-20.994019	24.239536	145.624847	41.871937	9.984528	142.00827	NaN	NaN	NaN	NaN	NaN	NaN	NaN	NaN	NaN
16.290604	23.15251	146.035522	-21.061777	24.423004	145.361328	41.78249	9.960593	141.852371	NaN	NaN	NaN	NaN	NaN	NaN	NaN	NaN	NaN
15.676626	22.188423	145.806198	-21.108637	24.52314	145.233047	41.67482	9.88103	141.637665	NaN	NaN	NaN	NaN	NaN	NaN	NaN	NaN	NaN
15.082261	21.210663	145.662399	-21.147957	24.5667	145.216324	41.598297	9.801969	141.442444	NaN	NaN	NaN	NaN	NaN	NaN	NaN	NaN	NaN
14.477499	20.224524	145.560699	-21.148705	24.547838	145.192596	41.500782	9.711819	141.170715	NaN	NaN	NaN	NaN	NaN	NaN	NaN	NaN	NaN
13.886584	19.222549	145.494064	-21.148432	24.463997	145.178482	41.458393	9.543924	141.08522	NaN	NaN	NaN	NaN	NaN	NaN	NaN	NaN	NaN
12.990244	17.628864	145.522675	-21.222275	24.259789	145.156937	41.407993	9.147863	141.124207	NaN	NaN	NaN	NaN	NaN	NaN	NaN	NaN	NaN
12.391889	16.559355	145.547592	-21.292179	24.12031	145.067902	41.352287	8.870099	141.212906	NaN	NaN	NaN	NaN	NaN	NaN	NaN	NaN	NaN
11.805737	15.465462	145.597153	-21.387465	24.00304	144.925095	41.274258	8.626306	141.367859	NaN	NaN	NaN	NaN	NaN	NaN	NaN	NaN	NaN
11.157681	14.368258	145.672394	-21.521221	23.931683	144.74292	41.142868	8.417611	141.501755	NaN	NaN	NaN	NaN	NaN	NaN	NaN	NaN	NaN
10.517688	13.277223	145.688492	-21.684484	23.926651	144.542603	40.98983	8.216607	141.662384	NaN	NaN	NaN	NaN	NaN	NaN	NaN	NaN	NaN
9.885078	12.163778	145.747543	-21.843969	23.967047	144.333832	40.814655	8.033278	141.839218	NaN	NaN	NaN	NaN	NaN	NaN	NaN	NaN	NaN
9.189079	11.077471	145.733337	-21.989576	24.049345	144.101471	40.671585	7.893994	142.059479	NaN	NaN	NaN	NaN	NaN	NaN	NaN	NaN	NaN
8.14739	9.444273	145.452713	-22.195452	24.199814	143.71376	40.362247	7.733131	141.935883	NaN	NaN	NaN	NaN	NaN	NaN	NaN	NaN	NaN
7.421619	8.342687	145.17659	-22.308609	24.283041	143.481155	40.194794	7.606492	141.777695	NaN	NaN	NaN	NaN	NaN	NaN	NaN	NaN	NaN
6.663473	7.266057	144.800049	-22.403725	24.346022	143.297501	40.034786	7.441154	141.560501	NaN	NaN	NaN	NaN	NaN	NaN	NaN	NaN	NaN
5.934657	6.150133	144.52272	-22.472645	24.372179	143.187851	39.890522	7.240894	141.376617	NaN	NaN	NaN	NaN	NaN	NaN	NaN	NaN	NaN
5.140385	5.054844	144.348343	-22.536623	24.413099	143.151474	39.768421	7.063369	141.281128	NaN	NaN	NaN	NaN	NaN	NaN	NaN	NaN	NaN
4.28928	3.981202	144.289291	-22.623028	24.475391	143.159912	39.642094	6.898726	141.284073	NaN	NaN	NaN	NaN	NaN	NaN	NaN	NaN	NaN
3.446671	2.865671	144.315186	-22.763018	24.529427	143.184479	39.474915	6.72859	141.399902	NaN	NaN	NaN	NaN	NaN	NaN	NaN	NaN	NaN
2.046492	1.170586	144.361954	-23.025867	24.474611	143.157074	39.08876	6.332651	141.643982	NaN	NaN	NaN	NaN	NaN	NaN	NaN	NaN	NaN
1.113813	-0.007524	144.424118	-23.216919	24.409426	143.087708	38.795258	6.033574	141.797012	NaN	NaN	NaN	NaN	NaN	NaN	NaN	NaN	NaN
0.091511	-1.156763	144.534927	-23.371786	24.377207	142.941742	38.51757	5.743987	141.963806	NaN	NaN	NaN	NaN	NaN	NaN	NaN	NaN	NaN
-0.947866	-2.269714	144.607742	-23.531796	24.40502	142.752319	38.25547	5.564817	142.069061	NaN	NaN	NaN	NaN	NaN	NaN	NaN	NaN	NaN
-1.997624	-3.395557	144.764008	-23.675697	24.511442	142.530655	38.023483	5.516644	142.161972	NaN	NaN	NaN	NaN	NaN	NaN	NaN	NaN	NaN
-3.122989	-4.422263	144.902771	-23.817898	24.639288	142.297516	37.768497	5.566555	142.168076	NaN	NaN	NaN	NaN	NaN	NaN	NaN	NaN	NaN
-4.30034	-5.429996	145.023315	-23.961121	24.751905	142.055664	37.551247	5.652347	142.336823	NaN	NaN	NaN	NaN	NaN	NaN	NaN	NaN	NaN
-6.09856	-6.902043	145.188751	-24.20509	24.946877	141.732254	37.271767	5.855381	142.370956	NaN	NaN	NaN	NaN	NaN	NaN	NaN	NaN	NaN
-7.385117	-7.793887	145.283157	-24.353821	25.079689	141.577972	37.103344	6.057739	142.335907	26.430321	53.614067	140.300583	31.7668325	29.835903	141.318245	-80.4744745	20.323475	141.837699
-8.696793	-8.675454	145.44986	-24.517826	25.201447	141.525986	36.956444	6.295858	142.255997	26.21913	53.792191	139.788773	31.587787	30.0440245	141.022385	-80.623439	20.3588695	142.029587
-10.060919	-9.379914	145.601257	-24.656878	25.309208	141.643127	36.837143	6.507566	142.168564	26.03426	53.954792	139.369232	31.4357015	30.231179	140.768898	-80.7494575	20.387237	142.517356
-11.567736	-10.028839	145.855255	-24.749487	25.416815	141.892166	36.772881	6.694733	142.112122	25.855637	54.115368	139.119125	31.314259	30.4050505	140.6156235	-80.813233	20.4285795	143.1687085
-12.964392	-10.684061	146.178955	-24.838343	25.548166	142.265533	36.716438	6.844285	142.084534	NaN	NaN	NaN	NaN	NaN	NaN	NaN	NaN	NaN
-14.450502	-11.21788	146.537018	-24.939924	25.749784	142.727966	36.630341	6.998965	142.097519	NaN	NaN	NaN	NaN	NaN	NaN	NaN	NaN	NaN
-16.704607	-11.384773	146.999023	-25.170656	26.177198	143.436951	35.891567	7.467883	142.084381	NaN	NaN	NaN	NaN	NaN	NaN	NaN	NaN	NaN
-18.298006	-11.100054	147.122818	-25.3472	26.454214	143.80365	36.157265	7.469994	141.987885	NaN	NaN	NaN	NaN	NaN	NaN	NaN	NaN	NaN
-19.7752	-10.952139	146.985764	-25.486282	26.658144	144.049545	35.90662	7.596515	141.884918	NaN	NaN	NaN	NaN	NaN	NaN	NaN	NaN	NaN
-21.30847	-10.624266	146.66272	-25.616211	26.753674	144.18277	35.725983	7.685267	141.775208	NaN	NaN	NaN	NaN	NaN	NaN	NaN	NaN	NaN
-22.839281	-10.373958	146.240311	-25.753475	26.745287	144.239166	35.561161	7.720716	141.615662	NaN	NaN	NaN	NaN	NaN	NaN	NaN	NaN	NaN
-24.339407	-10.123901	145.771957	-25.874477	26.632469	144.222931	35.453587	7.675311	141.487518	NaN	NaN	NaN	NaN	NaN	NaN	NaN	NaN	NaN
-25.872103	-9.783415	145.436371	-25.991854	26.464153	144.164658	35.342316	7.593578	141.403442	NaN	NaN	NaN	NaN	NaN	NaN	NaN	NaN	NaN
-28.219023	-9.334523	145.292419	-26.106501	26.200905	144.130127	35.238777	7.395381	141.368637	NaN	NaN	NaN	NaN	NaN	NaN	NaN	NaN	NaN
-29.847918	-8.93494	145.571106	-26.136415	26.088682	144.170532	35.311344	7.259983	141.539993	NaN	NaN	NaN	NaN	NaN	NaN	NaN	NaN	NaN
-31.473408	-8.505184	146.073029	-26.133934	26.019964	144.266983	35.362946	7.101378	141.790634	NaN	NaN	NaN	NaN	NaN	NaN	NaN	NaN	NaN
-33.121342	-8.005376	146.771805	-26.099974	25.975708	144.420074	35.458042	6.968655	142.074661	24.361706	54.524731	139.424011	29.909874	30.746693	140.749336	-82.109822	21.204723	148.090812
-34.811924	-7.448679	147.499786	-26.047321	25.914722	144.684418	35.583412	6.817161	142.322968	24.434376	54.341843	139.035416	30.008894	30.579502	140.679192	-82.103536	21.249942	148.689644
-36.487503	-6.84075	148.266449	-26.007923	25.819176	145.102554	35.632919	6.664392	142.465363	24.459934	54.115986	138.686874	30.0464265	30.390189	140.5761185	-82.0622725	21.248163	149.6289895
-38.226486	-6.179788	148.90152	-25.928997	25.621721	145.628662	NaN	NaN	NaN	24.433708	53.875397	138.486954	NaN	NaN	NaN	NaN	NaN	NaN
-40.772263	-5.060855	149.735046	-25.785816	25.235468	146.564514	NaN	NaN	NaN	NaN	NaN	NaN	NaN	NaN	NaN	NaN	NaN	NaN
-42.417088	-4.249763	150.199371	-25.669025	24.936359	147.263062	NaN	NaN	NaN	NaN	NaN	NaN	NaN	NaN	NaN	NaN	NaN	NaN
-44.087334	-3.336338	150.669601	-25.534599	24.562296	147.988464	NaN	NaN	NaN	NaN	NaN	NaN	NaN	NaN	NaN	NaN	NaN	NaN
-45.654629	-2.39873	151.189728	-25.412426	24.116171	148.724808	35.680222	5.254315	141.875015	NaN	NaN	NaN	NaN	NaN	NaN	NaN	NaN	NaN
-47.233082	-1.379702	151.676361	-25.301594	23.633245	149.409409	35.736954	4.880325	141.864426	NaN	NaN	NaN	NaN	NaN	NaN	NaN	NaN	NaN
-48.704048	-0.359591	152.188873	-25.217495	23.16069	150.020889	35.764896	4.510411	141.890533	NaN	NaN	NaN	NaN	NaN	NaN	NaN	NaN	NaN
-50.205345	0.758677	152.73172	-25.196405	22.750046	150.577621	35.743778	4.148702	141.934174	NaN	NaN	NaN	NaN	NaN	NaN	NaN	NaN	NaN
-52.366997	2.495021	153.654709	-25.284433	22.251808	151.287781	NaN	NaN	NaN	NaN	NaN	NaN	NaN	NaN	NaN	NaN	NaN	NaN
-53.714149	3.678869	154.25412	-25.361357	21.95776	151.713043	35.487072	3.398309	142.011353	NaN	NaN	NaN	NaN	NaN	NaN	NaN	NaN	NaN
-55.038685	4.955262	154.844818	-25.434324	21.703424	152.108368	35.377357	3.158491	142.114777	NaN	NaN	NaN	NaN	NaN	NaN	NaN	NaN	NaN
-56.288658	6.225939	155.314087	-25.48737	21.475773	152.456955	35.270916	2.925048	142.299957	NaN	NaN	NaN	NaN	NaN	NaN	NaN	NaN	NaN
-57.472546	7.560789	155.715179	-25.537264	21.304218	152.778595	35.193443	2.748199	142.508347	NaN	NaN	NaN	NaN	NaN	NaN	NaN	NaN	NaN
-58.596439	8.925825	155.967453	-25.584873	21.15737	153.036682	35.062153	2.625997	142.650375	NaN	NaN	NaN	NaN	NaN	NaN	NaN	NaN	NaN
-59.657001	10.317924	156.1754	-25.694349	21.042898	153.247971	34.836185	2.506474	142.705704	NaN	NaN	NaN	NaN	NaN	NaN	NaN	NaN	NaN
-61.140652	12.473693	156.499069	-25.927206	20.865969	153.476303	34.413105	2.35362	142.559219	NaN	NaN	NaN	NaN	NaN	NaN	NaN	NaN	NaN
-62.039436	13.905628	156.760544	-26.133162	20.725187	153.576813	34.1035	2.217697	142.360001	NaN	NaN	NaN	NaN	NaN	NaN	NaN	NaN	NaN
-62.876999	15.329608	157.021957	-26.353079	20.554907	153.649338	33.754616	2.093131	142.071548	NaN	NaN	NaN	NaN	NaN	NaN	NaN	NaN	NaN
-63.607071	16.716368	157.276169	-26.576128	20.32896	153.678162	33.433064	1.965927	141.816956	NaN	NaN	NaN	NaN	NaN	NaN	NaN	NaN	NaN
-64.258659	18.099243	157.438553	-26.787182	20.095842	153.674133	33.15918	1.849611	141.596695	NaN	NaN	NaN	NaN	NaN	NaN	NaN	NaN	NaN
-64.775444	19.4021	157.559479	-26.953596	19.812561	153.643204	32.961197	1.720059	141.467392	NaN	NaN	NaN	NaN	NaN	NaN	NaN	NaN	NaN
-65.155106	20.678102	157.745178	-27.039385	19.498745	153.642059	32.859657	1.555456	141.40271	NaN	NaN	NaN	NaN	NaN	NaN	NaN	NaN	NaN
NaN	NaN	NaN	-27.089327	19.042925	153.718521	32.814713	1.168019	141.437012	NaN	NaN	NaN	NaN	NaN	NaN	NaN	NaN	NaN
NaN	NaN	NaN	-27.122541	18.748522	153.799408	32.736195	0.847712	141.44072	NaN	NaN	NaN	NaN	NaN	NaN	NaN	NaN	NaN
NaN	NaN	NaN	-27.153397	18.49469	153.858459	32.680637	0.578764	141.382935	NaN	NaN	NaN	NaN	NaN	NaN	NaN	NaN	NaN
NaN	NaN	NaN	-27.195951	18.277853	153.865753	32.647247	0.342758	141.251404	NaN	NaN	NaN	NaN	NaN	NaN	NaN	NaN	NaN
NaN	NaN	NaN	-27.251179	18.071606	153.808823	32.592876	0.131204	141.09552	NaN	NaN	NaN	NaN	NaN	NaN	NaN	NaN	NaN
NaN	NaN	NaN	-27.341307	17.851036	153.676804	32.482849	-0.023305	140.901566	NaN	NaN	NaN	NaN	NaN	NaN	NaN	NaN	NaN
NaN	NaN	NaN	-27.486124	17.602877	153.518982	32.358444	-0.201731	140.743607	NaN	NaN	NaN	NaN	NaN	NaN	NaN	NaN	NaN
NaN	NaN	NaN	-27.65052	17.172823	153.297455	32.159389	-0.531563	140.68399	NaN	NaN	NaN	NaN	NaN	NaN	NaN	NaN	NaN
NaN	NaN	NaN	-27.71608	16.900291	153.243622	32.095413	-0.775571	140.685852	NaN	NaN	NaN	NaN	NaN	NaN	NaN	NaN	NaN
-61.628735	31.848234	157.710144	-27.767059	16.648718	153.284271	32.05191	-1.019971	140.694534	NaN	NaN	NaN	NaN	NaN	NaN	NaN	NaN	NaN
-60.654568	32.583122	157.740524	-27.771452	16.378328	153.347839	32.014996	-1.219675	140.661865	NaN	NaN	NaN	NaN	NaN	NaN	NaN	NaN	NaN
-59.529675	33.290817	157.846344	-27.716515	16.102705	153.428574	32.014378	-1.395198	140.568359	NaN	NaN	NaN	NaN	NaN	NaN	NaN	NaN	NaN
-58.286465	33.984661	157.900787	-27.662617	15.833135	153.463623	32.022789	-1.553848	140.43103	NaN	NaN	NaN	NaN	NaN	NaN	NaN	NaN	NaN
-56.992565	34.609245	157.936127	-27.597301	15.576953	153.438202	32.062988	-1.673315	140.233231	NaN	NaN	NaN	NaN	NaN	NaN	NaN	NaN	NaN
-54.829235	35.548431	157.78299	-27.522457	15.213765	153.312943	32.109261	-1.879777	139.931122	NaN	NaN	NaN	NaN	NaN	NaN	NaN	NaN	NaN
-53.289368	36.117619	157.599564	-27.478472	15.030408	153.199692	32.109325	-1.940966	139.789444	NaN	NaN	NaN	NaN	NaN	NaN	NaN	NaN	NaN
-51.631134	36.70998	157.317001	-27.449783	14.90887	153.080887	32.130032	-1.995734	139.748123	NaN	NaN	NaN	NaN	NaN	NaN	NaN	NaN	NaN
-49.924351	37.251179	156.990585	-27.390448	14.830451	152.99826	32.186058	-2.075428	139.796219	NaN	NaN	NaN	NaN	NaN	NaN	NaN	NaN	NaN
-48.054539	37.788788	156.661102	-27.303213	14.760472	152.92453	32.286217	-2.167749	139.915894	NaN	NaN	NaN	NaN	NaN	NaN	NaN	NaN	NaN
-46.115959	38.29776	156.306778	-27.20373	14.744735	152.850159	32.422596	-2.263102	140.004089	NaN	NaN	NaN	NaN	NaN	NaN	NaN	NaN	NaN
-44.062481	38.767658	155.87674	-27.0958	14.731161	152.756516	32.558819	-2.355326	140.085571	NaN	NaN	NaN	NaN	NaN	NaN	NaN	NaN	NaN
-40.825836	39.445221	155.139572	-26.954386	14.724294	152.536697	32.752625	-2.554385	140.09137	NaN	NaN	NaN	NaN	NaN	NaN	NaN	NaN	NaN
-38.56842	39.845131	154.607956	-26.905663	14.719327	152.371979	32.819191	-2.728207	140.060181	NaN	NaN	NaN	NaN	NaN	NaN	NaN	NaN	NaN
-36.208076	40.182934	154.109085	-26.891651	14.702889	152.232986	32.824814	-2.915089	140.027344	NaN	NaN	NaN	NaN	NaN	NaN	NaN	NaN	NaN
-33.809616	40.509075	153.64711	-26.920881	14.674462	152.120041	32.794716	-3.128109	139.993256	NaN	NaN	NaN	NaN	NaN	NaN	NaN	NaN	NaN
-31.30829	40.782047	153.259933	-26.983551	14.616076	152.006134	32.753578	-3.345466	139.979019	NaN	NaN	NaN	NaN	NaN	NaN	NaN	NaN	NaN
-28.714388	41.084919	152.864594	-27.042681	14.591614	151.874496	32.691738	-3.508291	140.018799	NaN	NaN	NaN	NaN	NaN	NaN	NaN	NaN	NaN
-26.076429	41.395935	152.455582	-27.115458	14.605084	151.656204	32.68259	-3.647362	140.076828	NaN	NaN	NaN	NaN	NaN	NaN	NaN	NaN	NaN
-21.966599	41.844307	151.820999	-27.255508	14.772142	151.043182	32.64864	-3.782888	140.073181	NaN	NaN	NaN	NaN	NaN	NaN	NaN	NaN	NaN
-19.11438	42.136116	151.245087	-27.303007	14.989511	150.282532	32.68927	-3.815775	140.034576	NaN	NaN	NaN	NaN	NaN	NaN	NaN	NaN	NaN
-16.210682	42.402222	150.441879	-27.328566	15.274514	149.065475	32.838001	-3.835134	140.03299	NaN	NaN	NaN	NaN	NaN	NaN	NaN	NaN	NaN
-13.326783	42.629658	149.504257	-27.421566	15.533445	147.392929	33.000126	-3.906567	140.058929	NaN	NaN	NaN	NaN	NaN	NaN	NaN	NaN	NaN
-10.424632	42.770706	148.358185	-27.64529	15.76857	145.298126	32.969322	-4.104383	140.047592	NaN	NaN	NaN	NaN	NaN	NaN	NaN	NaN	NaN
-7.606451	42.826237	146.953369	-27.938362	15.972534	142.880478	32.730762	-4.445253	139.95903	NaN	NaN	NaN	NaN	NaN	NaN	NaN	NaN	NaN
-4.919078	42.828308	145.701233	-28.248537	16.172314	140.517776	32.462254	-4.729821	139.868011	NaN	NaN	NaN	NaN	NaN	NaN	NaN	NaN	NaN
-1.109286	42.700016	144.039307	-28.532761	16.472458	137.592941	31.968754	-4.851298	139.875809	25.321489	42.195641	143.739426	28.6451215	18.6721715	141.8076175	-85.7106435	14.2727445	133.3782645
-1.021662	41.333591	142.84996	-28.556671	16.65073	136.11557	31.733292	-4.89075	140.099564	24.467087	42.454384	143.255035	28.1001895	18.781817	141.6772995	-85.2135315	14.519643	130.5538405
-1.058717	39.813648	141.9021	-28.524408	16.817972	135.126038	31.547546	-4.824976	140.419846	24.521923	42.484642	142.885162	28.0347345	18.829833	141.652504	-85.0835505	14.806111	128.599572
-1.184843	38.390221	141.384995	-28.477037	16.928267	134.451736	31.456551	-4.808353	140.888382	24.55101	42.478325	142.869766	28.0037805	18.834986	141.879074	-84.9578545	15.021548	127.024398
-1.506485	36.756474	141.311813	-28.452	16.883799	134.010208	31.34008	-4.89435	141.367233	24.527454	42.381214	143.119171	27.933767	18.743432	142.243202	-84.837767	15.024166	125.777214
-2.022347	35.153744	141.331299	-28.435221	16.74464	133.757416	31.264874	-5.09814	141.706635	24.426508	42.200161	143.610825	27.845691	18.5510105	142.65873	-84.716133	14.9382695	124.856102
-2.678372	33.389862	141.410416	-28.417816	16.523531	133.662582	31.268936	-5.396044	141.789963	24.246025	41.943836	144.159988	27.7574805	18.273896	142.9749755	-84.5931125	14.773166	124.3501885
-3.922337	30.719074	141.329697	-28.350874	16.263206	133.818085	31.486622	-5.723112	141.341125	25.139671	41.308029	144.589233	28.3131465	17.7924585	142.965179	-85.0148945	14.7339535	124.670991
-4.841612	28.911844	140.93988	-28.254185	16.19735	134.048218	31.69701	-5.766555	140.809113	25.205622	41.233044	144.563965	28.451316	17.7332445	142.686539	-84.959686	14.6614555	125.409897
-5.864701	27.058102	140.450409	-28.120535	16.239296	134.36467	31.935263	-5.688195	140.034882	25.400131	41.289936	144.254501	28.667697	17.8008705	142.1446915	-84.908767	14.6777215	126.5846485
-6.945443	25.182638	139.767792	-27.91906	16.33836	134.797211	32.090469	-5.59268	139.175415	25.675028	41.379284	143.703156	28.8827485	17.893302	141.4392855	-84.7208685	14.783418	128.1551365
-8.185438	23.208735	139.252914	-27.714521	16.478708	135.513885	32.194881	-5.50284	138.31694	26.060032	41.474663	142.909561	29.1274565	17.9859115	140.6132505	-84.5564985	14.9715045	130.4145195
-9.564888	21.134338	139.002533	-27.519491	16.653399	136.597198	32.256851	-5.408404	137.558395	26.456234	41.53896	142.037781	29.3565425	18.065278	139.798088	-84.3955245	15.24152	133.396308
-11.060259	18.967045	139.264572	-27.313488	16.927515	138.189987	32.340488	-5.283757	137.048523	26.814812	41.658703	141.17627	29.57765	18.187473	139.1123965	-84.204626	15.667557	137.2675775
-13.480857	15.479192	140.934921	-26.986841	17.249067	141.516129	32.281792	-5.089192	136.932938	27.23937	41.901684	140.499771	29.760581	18.406246	138.7163545	-83.734263	16.091888	144.3159035
-15.115147	12.992127	142.67778	-26.868031	17.31016	144.024979	32.076416	-5.072279	137.215942	27.267838	41.980019	140.380066	29.672127	18.45387	138.798004	-83.408189	16.16645	149.251954
-16.756256	10.415232	144.596619	-26.847054	17.238174	146.347839	31.846249	-5.138786	137.681488	27.134491	41.953617	140.537933	29.49037	18.4074155	139.1097105	-83.184478	16.0689325	153.5859675
-18.317625	7.789145	146.321136	-26.882854	17.082899	148.190292	31.618196	-5.237907	138.422638	26.960691	41.908806	140.888016	29.2894435	18.3354495	139.655327	-83.0551515	15.8303485	156.725257
-19.817486	5.183916	147.74826	-26.908878	16.947695	149.551971	31.514946	-5.26937	139.161057	26.92778	41.959484	141.55217	29.221363	18.345057	140.3566135	-83.039119	15.550333	158.7473285
-21.204277	2.546397	148.959869	-26.922644	16.799473	150.533493	31.594566	-5.30627	139.922729	NaN	NaN	NaN	NaN	NaN	NaN	NaN	NaN	NaN
-22.497374	-0.10232	149.8815	-26.877224	16.643631	151.189728	31.723896	-5.347185	140.625641	NaN	NaN	NaN	NaN	NaN	NaN	NaN	NaN	NaN
-24.222708	-4.039944	151.008133	-26.741961	16.460199	151.830093	32.067856	-5.482322	141.646103	25.502062	42.129971	142.578842	28.784959	18.3238245	142.1124725	-82.268881	14.5965735	161.5477135
-25.221752	-6.62359	151.770157	-26.599295	16.433733	152.15741	32.337822	-5.535837	142.284897	25.822783	42.017746	142.594193	29.0803025	18.2409545	142.439545	-82.2788925	14.6265115	161.875275
-26.115667	-9.162166	152.508682	-26.434189	16.476816	152.46611	32.558189	-5.575568	142.801727	26.153898	41.93187	142.584778	29.3560435	18.178151	142.6932525	-82.2244215	14.775481	162.2389675
-26.883551	-11.642138	153.257782	-26.223761	16.559576	152.75206	32.783642	-5.634109	143.237946	26.445389	41.868401	142.558868	29.6145155	18.117146	142.898407	-82.0620375	15.002006	162.605713
-27.542013	-14.086178	153.961945	-26.002756	16.687054	153.010803	32.994957	-5.695047	143.546295	26.622009	41.862823	142.510071	29.808483	18.083888	143.028183	-81.813995	15.29022	162.993423
-28.091362	-16.461933	154.657272	-25.760529	16.853821	153.170776	33.221512	-5.694561	143.754395	26.941156	41.850494	142.340271	30.081334	18.0779665	143.047333	-81.602392	15.6296755	163.294219
-28.560682	-18.751455	155.323456	-25.525887	17.071625	153.21701	NaN	NaN	NaN	27.248096	41.856693	142.055984	NaN	NaN	NaN	NaN	NaN	NaN
-29.098988	-21.977711	156.295441	-25.178066	17.452154	153.103729	NaN	NaN	NaN	27.895021	41.815613	141.429001	NaN	NaN	NaN	NaN	NaN	NaN
-29.829168	-21.027613	156.699295	-24.933893	17.768133	152.990448	NaN	NaN	NaN	28.385115	41.849827	141.033539	NaN	NaN	NaN	NaN	NaN	NaN
-30.174303	-20.415926	157.135132	-24.693724	18.133741	152.92392	NaN	NaN	NaN	28.745747	42.001343	140.796753	NaN	NaN	NaN	NaN	NaN	NaN
-30.598831	-19.664383	157.454086	-24.488852	18.530779	152.927917	NaN	NaN	NaN	29.025269	42.229507	140.712433	NaN	NaN	NaN	NaN	NaN	NaN
-30.967188	-18.897533	157.59993	-24.290194	18.888056	152.9888	NaN	NaN	NaN	29.279995	42.462349	140.720261	NaN	NaN	NaN	NaN	NaN	NaN
-31.256962	-18.075562	157.538437	-24.087503	19.243614	153.086136	NaN	NaN	NaN	29.502249	42.741203	140.875381	NaN	NaN	NaN	NaN	NaN	NaN
-31.361103	-17.055607	157.262833	-23.876261	19.608358	153.155899	NaN	NaN	NaN	29.70767	43.071342	141.136414	NaN	NaN	NaN	NaN	NaN	NaN
-31.374336	-15.490188	156.326202	-23.488531	20.144772	153.174484	NaN	NaN	NaN	29.687357	43.827103	141.941238	NaN	NaN	NaN	NaN	NaN	NaN
-31.248751	-14.38379	155.486206	-23.2022	20.502407	153.108154	35.236874	-3.56506	144.360153	29.697323	44.303322	142.574768	32.4670985	20.369131	143.4674605	-78.8714985	20.635683	162.7488475
-31.129303	-13.223129	154.746109	-22.894331	20.887581	152.992325	35.453434	-3.292426	144.200714	NaN	NaN	NaN	NaN	NaN	NaN	NaN	NaN	NaN
-30.887627	-11.969714	154.143585	-22.592764	21.244516	152.793549	35.691456	-3.085139	144.126099	NaN	NaN	NaN	NaN	NaN	NaN	NaN	NaN	NaN
-30.645519	-10.716489	153.759888	-22.375914	21.551508	152.556198	35.910721	-2.897694	144.108719	NaN	NaN	NaN	NaN	NaN	NaN	NaN	NaN	NaN
-30.330566	-9.448207	153.540756	-22.238945	21.812481	152.204132	36.044312	-2.745186	144.198135	31.481743	44.888378	143.005997	33.7630275	21.071596	143.602066	-78.2409175	22.553366	160.806198
-29.974428	-8.137239	153.38797	-22.127243	22.076424	151.783142	36.177433	-2.595363	144.393509	32.015083	44.870113	142.603073	34.096258	21.137375	143.498291	-78.350744	23.015473	160.067993
-29.402723	-5.991317	153.209335	-21.852356	22.528795	151.173004	36.56234	-2.39172	144.851318	32.525589	45.043991	142.201019	34.5439645	21.3261355	143.5261685	-78.2486765	23.7314545	158.8198395
-28.971695	-4.507289	152.995911	-21.60169	22.896345	150.790924	36.841599	-2.228404	145.169189	32.870056	45.245861	142.043854	34.8558275	21.5087285	143.6065215	-78.0592075	24.2839615	157.9753265
-28.46558	-2.914685	152.572372	-21.316917	23.279425	150.364594	37.122776	-1.995094	145.413559	33.192635	45.517658	141.954926	35.1577055	21.761282	143.6842425	-77.7915395	24.797568	157.0449455
-28.00008	-1.253012	151.953293	-21.012964	23.698469	149.858749	37.410271	-1.711201	145.601898	33.599186	45.825722	141.89183	35.5047285	22.0572605	143.746864	-77.5306565	25.3396775	155.970634
-27.539539	0.484889	151.33844	-20.736708	24.183788	149.311646	37.669075	-1.378468	145.723694	33.949425	46.162987	141.756302	35.80925	22.3922595	143.739998	-77.282666	25.9753165	154.883294
-27.053877	2.379259	150.68132	-20.464203	24.694923	148.678757	37.933151	-1.027302	145.887024	34.236526	46.525597	141.511063	36.0848385	22.7491475	143.6990435	-77.0132445	26.6406985	153.6584705
-26.615732	4.350018	150.132172	-20.240637	25.229555	148.08429	38.215721	-0.682988	146.243195	34.557487	46.829269	141.084793	36.386604	23.0731405	143.663994	-76.867878	27.3859695	152.504586
-26.045195	7.541482	149.575714	-19.921782	25.913296	147.382935	38.543915	-0.330745	146.517975	35.075333	47.074677	140.237946	36.809624	23.371966	143.3779605	-76.653188	28.454626	151.3879095
-25.646698	9.776326	149.216095	-19.663641	26.254114	147.04451	38.766582	-0.171018	146.773895	35.495377	47.103859	139.699387	37.1309795	23.4664205	143.236641	-76.4582615	29.0418075	150.852379
-25.277298	12.135382	148.836777	-19.379538	26.486525	146.819092	38.492889	0.138807	147.070633	35.840942	47.091866	139.263229	37.1669155	23.6153365	143.166931	-75.9259915	29.3577135	150.471253
-24.949022	14.554628	148.369141	-19.117634	26.563766	146.703232	38.763935	0.103986	147.253906	36.116314	47.009064	138.990692	37.4401245	23.556525	143.122299	-75.6753925	29.571007	150.284165
-24.621801	17.096779	147.810318	-18.879526	26.476151	146.687378	38.964111	-0.008845	147.345627	36.307144	46.890213	138.907104	37.6356275	23.440684	143.1263655	-75.3946795	29.511618	150.2483905
-24.312485	19.716261	147.185928	-18.678913	26.24988	146.730789	39.231514	-0.254953	147.266632	36.450195	46.728683	138.984634	37.8408545	23.236865	143.125633	-75.1986805	29.262895	150.335945
-24.099674	22.46377	146.559372	-18.540733	25.903023	146.818298	39.382191	-0.575471	147.055679	36.495926	46.480083	139.23233	37.9390585	22.952306	143.1440045	-75.0205245	28.85374	150.4925915
-23.815409	26.825678	145.868225	-18.430822	25.122776	147.018326	39.844051	-1.461964	146.401352	36.408997	45.992615	139.896606	38.126524	22.2653255	143.148979	-74.988168	27.9802265	150.887673
-23.719288	29.903063	145.659485	-18.467991	24.517645	147.18544	39.791092	-2.019722	145.841492	36.337425	45.549847	140.529495	38.0642585	21.7650625	143.1854935	-75.0002405	27.2702275	151.1853865
-23.593906	33.086197	145.745697	-18.534842	23.905355	147.399765	39.731201	-2.589449	145.21022	36.190178	45.111393	141.231705	37.9606895	21.260972	143.2209625	-75.0303735	26.549738	151.5785675
-23.499016	36.375294	146.164322	-18.571085	23.300756	147.620605	39.666294	-3.000705	144.527023	36.11245	44.796562	142.012329	37.889372	20.8979285	143.269676	-75.031542	25.7035835	151.971534
-23.438946	39.693253	146.908951	-18.607834	22.739117	147.822113	39.591099	-3.303972	143.787933	NaN	NaN	NaN	NaN	NaN	NaN	NaN	NaN	NaN
-23.379272	43.032738	147.904617	-18.666538	22.271893	148.006393	39.506229	-3.462747	142.977493	NaN	NaN	NaN	NaN	NaN	NaN	NaN	NaN	NaN
-23.288662	46.347782	149.156769	-18.713814	21.930887	148.18541	39.420258	-3.484781	142.132751	36.992447	43.757881	143.809662	38.2063525	20.13655	142.9712065	-75.6339805	23.725224	153.3996135
-23.20422	51.22047	151.334732	-18.684069	21.533997	148.416626	39.263695	-3.393165	140.785355	36.831673	43.577522	144.75473	38.047684	20.0921785	142.7700425	-75.415822	22.9758155	154.0632095
-23.079285	54.3293	152.909332	-18.619244	21.303129	148.593063	39.223335	-3.354712	140.051498	36.826939	43.401791	145.28392	38.025137	20.0235395	142.667709	-75.263625	22.5827185	154.518417
-23.014814	57.19672	154.648346	-18.510199	21.053587	148.781769	39.197556	-3.327925	139.501556	NaN	NaN	NaN	NaN	NaN	NaN	NaN	NaN	NaN
NaN	NaN	NaN	-18.392239	20.818468	149.003387	39.22929	-3.316016	139.079529	NaN	NaN	NaN	NaN	NaN	NaN	NaN	NaN	NaN
-22.268913	56.191147	156.911957	-18.288843	20.622038	149.241226	39.339218	-3.306434	138.846802	NaN	NaN	NaN	NaN	NaN	NaN	NaN	NaN	NaN
-21.84243	53.895687	156.7146	-18.182167	20.450409	149.431747	39.462456	-3.315691	138.794098	NaN	NaN	NaN	NaN	NaN	NaN	NaN	NaN	NaN
-21.408361	51.736195	156.093414	-18.088175	20.320959	149.589676	39.585442	-3.366037	138.823776	NaN	NaN	NaN	NaN	NaN	NaN	NaN	NaN	NaN
-20.835566	49.030193	156.061478	-17.994913	20.144749	149.725906	39.801121	-3.412665	138.949081	NaN	NaN	NaN	NaN	NaN	NaN	NaN	NaN	NaN
-20.461924	47.113285	155.241272	-17.963106	20.051586	149.75386	39.915047	-3.422565	138.987167	NaN	NaN	NaN	NaN	NaN	NaN	NaN	NaN	NaN
-20.125257	44.982494	155.111801	-17.938025	19.927811	149.739532	40.02272	-3.435112	138.97612	NaN	NaN	NaN	NaN	NaN	NaN	NaN	NaN	NaN
-19.765274	42.817833	153.945679	-17.941219	19.856655	149.722046	40.107098	-3.356728	138.952606	NaN	NaN	NaN	NaN	NaN	NaN	NaN	NaN	NaN
-19.483467	40.426071	153.93309	-17.934345	19.815235	149.714676	40.192032	-3.254644	138.952225	NaN	NaN	NaN	NaN	NaN	NaN	NaN	NaN	NaN
-19.188189	37.998482	152.849457	-17.895947	19.782486	149.74881	40.292618	-3.138947	139.00563	NaN	NaN	NaN	NaN	NaN	NaN	NaN	NaN	NaN
-18.794386	35.379761	152.662628	-17.847801	19.752106	149.836624	40.429401	-3.049879	139.147659	NaN	NaN	NaN	NaN	NaN	NaN	NaN	NaN	NaN
-18.109053	31.322918	151.584808	-17.768692	19.719027	150.049377	40.634262	-2.980881	139.501892	NaN	NaN	NaN	NaN	NaN	NaN	NaN	NaN	NaN
-17.635693	28.390858	151.274384	-17.74534	19.731445	150.257385	40.710484	-2.973633	139.80986	NaN	NaN	NaN	NaN	NaN	NaN	NaN	NaN	NaN
-17.159359	25.43062	150.68367	-17.757406	19.772617	150.488632	40.727467	-2.936948	140.172653	NaN	NaN	NaN	NaN	NaN	NaN	NaN	NaN	NaN
-16.671181	23.129118	150.721359	-17.945744	19.944059	150.791504	40.751675	-2.820467	140.550888	NaN	NaN	NaN	NaN	NaN	NaN	NaN	NaN	NaN
-15.259025	22.685808	151.596436	-17.69957	19.876879	150.96106	40.806877	-2.714818	140.934952	NaN	NaN	NaN	NaN	NaN	NaN	NaN	NaN	NaN
-13.993634	22.355774	151.388687	-17.653223	19.933764	151.17804	40.945179	-2.618014	141.369766	NaN	NaN	NaN	NaN	NaN	NaN	NaN	NaN	NaN
-12.667926	21.850527	150.787628	-17.582396	20.009531	151.381241	41.08744	-2.501499	141.814529	NaN	NaN	NaN	NaN	NaN	NaN	NaN	NaN	NaN
-10.72875	20.201872	151.592239	-17.454699	20.081829	151.640732	41.293842	-2.352821	142.410278	NaN	NaN	NaN	NaN	NaN	NaN	NaN	NaN	NaN
-9.382873	19.089205	150.804382	-17.40864	20.089827	151.793488	41.427124	-2.277274	142.657745	NaN	NaN	NaN	NaN	NaN	NaN	NaN	NaN	NaN
-8.000694	17.942009	151.257751	-17.376791	20.058994	151.887268	41.46019	-2.23402	142.798965	NaN	NaN	NaN	NaN	NaN	NaN	NaN	NaN	NaN
-6.562461	16.762907	151.138611	-17.322855	20.000647	151.968597	41.509872	-2.198285	142.865341	NaN	NaN	NaN	NaN	NaN	NaN	NaN	NaN	NaN
-5.099919	15.552661	150.836517	-17.211292	19.944241	152.091599	41.641438	-2.196689	142.914047	NaN	NaN	NaN	NaN	NaN	NaN	NaN	NaN	NaN
-3.598327	14.343019	151.212677	-17.092127	19.896679	152.216736	41.786213	-2.211792	142.978821	NaN	NaN	NaN	NaN	NaN	NaN	NaN	NaN	NaN
-2.02305	13.097458	150.475006	-16.993019	19.856895	152.29007	41.936924	-2.234963	143.030899	NaN	NaN	NaN	NaN	NaN	NaN	NaN	NaN	NaN
0.310614	11.180682	150.953369	-16.961174	19.866938	152.323242	41.977867	-2.28545	143.075562	NaN	NaN	NaN	NaN	NaN	NaN	NaN	NaN	NaN
