# Supplementary material for: How to jointly control a ball trajectory on a moving board: Methodological insights into Motor Learning and Rehabilitation
Source: PLoS One. 2025 Oct 15;20(10):e0334588. doi: 10.1371/journal.pone.0334588 (PMC12527165; doi:10.1371/journal.pone.0334588)
Supplement: S2 Data — (ZIP) [file pone.0334588.s002.zip › D10_003.csv]

Ball_X	Ball_Y	Ball_Z	BoardCentre_X	BoardCentre_Y	BoardCentre_Z	P1LeftHand_X	P1LeftHand_Y	P1LeftHand_Z	P1RightHand_X	P1RightHand_Y	P1RightHand_Z	P1MidHands_X	P1MidHands_Y	P1MidHands_Z	P2MidHands_X	P2MidHands_Y	P2MidHands_Z
-22.042114	40.853069	112.211143	-23.682688	16.781702	110.03772	30.395952	-2.996757	103.363754	29.718185	37.250942	108.776222	30.0570685	17.1270925	106.069988	-77.4224445	16.4363115	114.005452
-22.057558	40.592175	113.03923	-23.773838	16.572193	110.443329	30.428806	-3.086054	103.678764	30.155579	37.283669	109.709503	30.2921925	17.0988075	106.6941335	-77.8398685	16.0455785	114.1925245
-21.887239	40.403484	113.91951	-23.730274	16.440651	111.056686	30.407417	-3.028564	103.690933	30.546131	37.440102	110.225571	30.476774	17.205769	106.958252	-77.937322	15.675533	115.15512
-21.749697	40.302013	114.663612	-23.64427	16.395432	111.467064	30.33885	-2.864438	103.512642	31.140596	37.541504	110.031975	30.739723	17.338533	106.7723085	-78.028263	15.452331	116.1618195
-21.642153	40.315624	114.784752	-23.568089	16.540045	111.375931	30.303892	-2.606228	103.198036	31.147984	37.756199	109.783936	30.725938	17.5749855	106.490986	-77.862116	15.5051045	116.260876
-21.469723	40.424629	114.424965	-23.422918	16.89006	111.238167	30.292755	-2.26654	102.915131	30.95504	37.96233	109.594009	30.6238975	17.847895	106.25457	-77.4697335	15.932225	116.221764
-20.90041	40.236046	114.980637	-23.074045	17.458401	112.250687	30.340895	-1.683809	103.229973	30.840057	38.203594	109.901497	30.590476	18.2598925	106.565735	-76.738566	16.6569095	117.935639
-20.278101	39.872627	115.979935	-22.983627	17.694691	113.22094	30.699364	-1.566879	104.209305	31.198519	38.296116	111.084412	30.9489415	18.3646185	107.6468585	-76.9161955	17.0247635	118.7950215
-19.370108	39.281887	116.411499	-23.03426	17.842617	113.681885	31.351158	-1.631091	105.199898	31.897488	38.395916	112.406937	31.624323	18.3824125	108.8034175	-77.692843	17.3028215	118.5603525
-18.62324	38.698643	116.460052	-22.936859	18.081903	113.947235	31.86574	-1.756855	105.76017	32.428318	38.536919	113.227821	32.147029	18.390032	109.4939955	-78.020747	17.773774	118.4004745
-17.646404	38.032822	116.375259	-22.588802	18.352173	114.402115	31.965399	-1.73426	105.64772	32.556293	38.764339	112.906799	32.260846	18.5150395	109.2772595	-77.43845	18.1893065	119.5269705
-16.615076	37.267498	116.086578	-22.178011	18.653198	114.498581	31.732803	-1.423193	105.057159	32.274509	38.90686	112.005058	32.003656	18.7418335	108.5311085	-76.359678	18.5645625	120.4660535
-15.454934	36.401936	115.227936	-21.940031	18.964022	113.946518	31.440481	-0.92657	104.379951	31.765635	39.113628	111.296761	31.603058	19.093529	107.838356	-75.48312	18.834515	120.05468
-13.75957	34.936352	113.332809	-21.94202	19.348637	112.715675	31.418404	-0.152624	103.958191	31.634954	39.656483	110.801163	31.526679	19.7519295	107.379677	-75.410719	18.9453445	118.051673
-12.507275	33.753349	112.27063	-22.074011	19.564058	112.311127	31.690031	0.043164	104.298721	31.785923	39.958145	110.938942	31.737977	20.0006545	107.6188315	-75.885999	19.1274615	117.0034225
-11.092275	32.350689	111.837173	-22.189396	19.769449	112.386894	32.077755	-0.028846	105.261002	31.898788	40.109089	111.32457	31.9882715	20.0401215	108.292786	-76.3670635	19.4987765	116.481002
-9.493891	30.831224	111.803864	-22.291527	19.924551	112.68325	32.597939	-0.171621	106.593834	32.022953	40.12439	112.119385	32.310446	19.9763845	109.3566095	-76.8935	19.8727175	116.0098905
-7.826604	29.173206	111.850227	-22.428551	20.022364	112.936127	33.480267	-0.566829	107.894455	32.003689	40.367897	113.421631	32.741978	19.900534	110.658043	-77.59908	20.144194	115.214211
-6.161014	27.464367	111.986389	-22.682051	20.092512	112.969543	33.895794	-0.793707	109.467361	32.813255	40.402607	114.40345	33.3545245	19.80445	111.9354055	-78.7186265	20.380574	114.0036805
-4.439581	25.624689	112.009521	-23.09269	20.201965	112.870193	34.144638	-1.049298	111.268936	32.930546	40.281071	115.633705	33.537592	19.6158865	113.4513205	-79.722972	20.7880435	112.2890655
-1.974725	22.772285	112.664185	-23.525303	20.46101	112.866257	33.92931	-1.050301	114.391769	33.584843	40.678703	116.17247	33.7570765	19.814201	115.2821195	-80.8076825	21.107819	110.4503945
-0.307222	20.904264	113.046356	-23.772779	20.509539	112.715973	33.859829	-1.148161	116.491211	33.739376	40.58625	116.297485	33.7996025	19.7190445	116.394348	-81.3451605	21.3000335	109.037598
1.299676	18.97718	113.600838	-24.00075	20.49168	112.424339	33.99754	-1.340026	118.223549	33.728756	40.500061	116.535965	33.863148	19.5800175	117.379757	-81.864648	21.4033425	107.468921
2.865839	17.079662	114.157555	-24.140053	20.389511	112.059662	33.435135	-1.109951	119.924072	33.291855	40.486042	117.084656	33.363495	19.6880455	118.504364	-81.643601	21.0909765	105.61496
4.32937	15.182503	114.71212	-24.191648	20.249727	111.670853	33.315086	-1.173915	121.008766	33.180931	40.275009	117.47818	33.2480085	19.550547	119.243473	-81.6313045	20.948907	104.098233
5.758393	13.270134	115.140625	-24.146376	20.102114	111.290321	33.35033	-1.238505	121.782791	33.129364	40.022163	117.813637	33.239847	19.391829	119.798214	-81.532599	20.812399	102.782428
7.095615	11.429487	115.463043	-23.918383	19.862144	110.863983	33.48864	-1.37124	122.16806	33.234383	39.719147	117.964897	33.3615115	19.1739535	120.0664785	-81.1982775	20.5503345	101.6614875
8.93796	8.644619	115.510544	-23.529423	19.488916	110.289536	33.788021	-1.640345	122.19989	33.484219	39.319275	118.052383	33.63612	18.839465	120.1261365	-80.694966	20.138367	100.4529355
10.035269	6.874506	115.450012	-23.246479	19.247576	110.00428	33.99823	-1.836526	121.920143	33.670021	39.081497	118.117729	33.8341255	18.6224855	120.018936	-80.3270835	19.8726665	99.989624
11.01075	5.055713	115.423332	-23.030701	19.050852	109.859467	34.150089	-2.029897	121.742615	33.853676	38.88488	118.153526	34.0018825	18.4274915	119.9480705	-80.0632845	19.6742125	99.7708635
11.851313	3.341349	115.389397	-22.890968	18.885025	109.846542	34.264801	-2.244092	121.597923	33.944111	38.715099	118.327332	34.104456	18.2355035	119.9626275	-79.886392	19.5345465	99.7304565
10.812511	2.86356	115.200737	-22.825138	18.806612	109.894005	34.336105	-2.372836	121.545319	33.994591	38.578819	118.58429	34.165348	18.1029915	120.0648045	-79.815624	19.5102325	99.7232055
10.031703	2.185958	115.157425	-23.052294	18.947563	110.153519	34.333595	-2.446606	121.438004	34.04631	38.544739	118.807617	34.1899525	18.0490665	120.1228105	-80.2945405	19.8460595	100.1842275
9.225176	1.488033	114.905319	-22.870472	18.89019	109.978546	34.255627	-2.44473	121.286133	34.045181	38.569553	118.914261	34.150404	18.0624115	120.100197	-79.891348	19.7179685	99.856895
7.702303	0.687327	114.426247	-23.058744	19.113131	109.87188	34.109898	-2.339076	120.859764	33.901051	38.701366	118.71492	34.0054745	18.181145	119.787342	-80.1229625	20.045117	99.956418
6.567132	0.190634	114.0401	-23.193064	19.278244	109.677101	33.964653	-2.232376	120.596947	33.752361	38.851826	118.422127	33.858507	18.309725	119.509537	-80.244635	20.246763	99.844665
5.363617	-0.369446	113.636543	-23.340397	19.415504	109.513474	33.809177	-2.088826	120.399132	33.618774	38.91045	118.118958	33.7139755	18.410812	119.259045	-80.3947695	20.420196	99.767903
4.053806	-0.839227	113.501266	-23.452528	19.496319	109.482399	33.696419	-1.988849	120.298241	33.45409	38.990139	117.961655	33.5752545	18.500645	119.129948	-80.4803105	20.491993	99.83485
3.041832	-1.662093	113.191055	-23.543907	19.49934	109.520134	33.62151	-1.966212	120.260094	33.348831	39.023369	117.947937	33.4851705	18.5285785	119.1040155	-80.5729845	20.4701015	99.9362525
1.28945	-2.15119	113.243889	-23.582157	19.396496	109.610771	33.547085	-1.984105	120.278564	33.304817	39.007355	117.892365	33.425951	18.511625	119.0854645	-80.590265	20.281367	100.1360775
-0.182806	-2.677009	113.311325	-23.575861	19.247149	109.792625	33.523674	-2.056092	120.193222	33.304348	38.931309	117.652008	33.414011	18.4376085	118.922615	-80.565733	20.0566895	100.662635
-2.465715	-3.589585	113.175323	-23.458492	18.973476	110.107101	33.563225	-2.227414	120.030403	33.383415	38.715366	116.850639	33.47332	18.243976	118.440521	-80.390304	19.702976	101.773681
-4.05792	-4.025757	113.226028	-23.375446	18.809412	110.315811	33.620399	-2.302347	119.904968	33.666233	38.433723	116.13485	33.643316	18.065688	118.019909	-80.394208	19.553136	102.611713
-5.699399	-4.509487	113.376358	-23.296032	18.67149	110.571564	33.698837	-2.359736	119.824257	33.261589	38.460499	115.60614	33.480213	18.0503815	117.7151985	-80.072277	19.2925985	103.4279295
-7.417721	-4.888971	113.701668	-23.227999	18.556252	110.875282	33.810043	-2.371142	119.716919	33.399139	38.247013	114.827332	33.604591	17.9379355	117.2721255	-80.060589	19.1745685	104.4784385
-9.199469	-5.154073	114.19294	-23.204666	18.423267	111.298523	33.878475	-2.370038	119.613037	32.87286	38.18708	114.372887	33.3756675	17.908521	116.992962	-79.7849995	18.938013	105.604084
-10.901201	-5.409542	114.735054	-23.216452	18.231663	111.902252	33.913391	-2.442337	119.543251	32.981216	37.865009	113.530693	33.4473035	17.711336	116.536972	-79.8802075	18.75199	107.267532
-12.819648	-5.447621	115.291618	-23.254616	18.013618	112.576332	33.903439	-2.547636	119.358894	32.633682	37.636532	113.002762	33.2685605	17.544448	116.180828	-79.7777925	18.482788	108.971836
-15.362935	-5.626121	116.061928	-23.371567	17.675394	113.656853	33.729954	-2.672764	119.02697	32.150127	37.343948	112.616119	32.9400405	17.335592	115.8215445	-79.6831745	18.015196	111.4921615
-17.115244	-5.574903	116.522011	-23.466019	17.495813	114.376297	33.589813	-2.738905	118.890999	31.91169	37.179752	112.590431	32.7507515	17.2204235	115.740715	-79.6827895	17.7712025	113.011879
-18.869629	-5.43767	116.938957	-23.527559	17.341782	114.988365	33.490448	-2.803514	118.751289	31.689543	37.069847	112.760117	32.5899955	17.1331665	115.755703	-79.6451135	17.5503975	114.221027
-20.581203	-5.177752	117.19487	-23.55146	17.214956	115.502678	33.408188	-2.867639	118.575539	31.544113	37.056568	112.898994	32.4761505	17.0944645	115.7372665	-79.5790705	17.3354475	115.2680895
-22.158064	-4.844954	117.252922	-23.503643	17.120203	115.897003	33.338306	-2.874274	118.165077	31.438881	37.080463	113.050972	32.3885935	17.1030945	115.6080245	-79.3958795	17.1373115	116.1859815
-23.716948	-4.437346	117.274704	-23.408695	17.061605	116.20089	33.241982	-2.844633	117.657196	31.413042	37.12323	113.037476	32.327512	17.1392985	115.347336	-79.144902	16.9839115	117.054444
-25.204458	-3.910386	117.42321	-23.26568	17.044769	116.450356	33.206142	-2.811767	117.085037	31.426647	37.13018	112.753189	32.3163945	17.1592065	114.919113	-78.8477545	16.9303315	117.981599
-27.285805	-3.003852	117.824898	-22.974434	17.063404	116.675423	33.177296	-2.803156	116.184792	31.401089	37.039989	112.001526	32.2891925	17.1184165	114.093159	-78.2380605	17.0083915	119.257687
-28.562439	-2.356081	118.121208	-22.819609	17.06572	116.773651	33.187157	-2.823819	115.667976	31.319723	36.928894	111.390732	32.25344	17.0525375	113.529354	-77.892658	17.0789025	120.017948
-29.781229	-1.636361	118.595573	-22.669407	17.025734	116.919449	33.18079	-2.875736	115.222359	31.20578	36.750523	110.790619	32.193285	16.9373935	113.006489	-77.532099	17.1140745	120.832409
-30.855406	-0.921253	119.090149	-22.55769	16.918137	117.132996	33.148792	-2.955523	114.90258	31.065073	36.510254	110.287224	32.1069325	16.7773655	112.594902	-77.2223125	17.0589085	121.67109
-31.862301	-0.180852	119.405426	-22.491371	16.740765	117.29261	33.124374	-3.102931	114.632431	30.935457	36.221287	109.920906	32.0299155	16.559178	112.2766685	-77.0126575	16.922352	122.3085515
-32.818584	0.628085	119.693016	-22.450537	16.482237	117.369484	33.070175	-3.289477	114.440285	30.85087	35.933487	109.652863	31.9605225	16.322005	112.046574	-76.8615965	16.642469	122.692394
-33.648579	1.451959	119.765625	-22.413061	16.1826	117.362701	33.035912	-3.536996	114.243355	30.786579	35.631622	109.471169	31.9112455	16.047313	111.857262	-76.7373675	16.317887	122.86814
-34.688122	2.785949	119.695595	-22.391329	15.713728	117.292274	32.91111	-3.894625	113.912949	30.760897	35.222103	109.272453	31.8360035	15.663739	111.592701	-76.6186615	15.763717	122.991847
-35.268753	3.836259	119.552292	-22.347427	15.409032	117.186844	32.872932	-4.132439	113.702156	30.768091	34.96611	109.180923	31.8205115	15.4168355	111.4415395	-76.5153655	15.4012285	122.9321485
-35.748188	4.869314	119.149422	-22.278513	15.116419	116.909828	32.907528	-4.339634	113.484123	30.828943	34.763996	109.157394	31.8682355	15.212181	111.3207585	-76.4252615	15.020657	122.4988975
-36.126747	5.941041	118.363464	-22.277847	14.857594	116.336914	32.997837	-4.524772	113.343987	31.020256	34.634773	109.190987	32.0090465	15.0550005	111.267487	-76.5647405	14.6601875	121.406341
-36.503323	7.132651	117.239868	-22.351274	14.683519	115.514397	33.074387	-4.680799	113.241264	31.240925	34.593346	109.318306	32.157656	14.9562735	111.279785	-76.860204	14.4107645	119.749009
-36.780891	8.412182	116.093155	-22.456734	14.600979	114.676109	33.112034	-4.817362	113.196754	31.472137	34.538975	109.347092	32.2920855	14.8608065	111.271923	-77.2055535	14.3411515	118.080295
-37.000584	9.807248	115.110764	-22.597813	14.553579	114.037796	33.082703	-4.967345	113.23774	31.602064	34.427471	109.390686	32.3423835	14.730063	111.314213	-77.5380095	14.377095	116.761379
-37.134537	12.064646	114.361176	-22.753447	14.421254	113.682465	32.938766	-5.075605	113.077942	31.717672	34.382553	109.652313	32.328219	14.653474	111.3651275	-77.835113	14.189034	115.9998025
-37.097908	13.692935	114.463165	-22.835495	14.340414	113.961563	32.732906	-5.02815	112.645653	31.768305	34.550442	110.204781	32.2506055	14.761146	111.425217	-77.9215955	13.919682	116.497909
-36.951931	15.340322	115.284142	-22.889376	14.305719	114.644836	32.412453	-4.824885	112.092499	31.845341	34.899593	110.963913	32.128897	15.037354	111.528206	-77.907649	13.574084	117.761466
-36.69556	17.052048	116.38752	-22.957935	14.337927	115.53376	32.084949	-4.452617	111.567261	31.930676	35.372154	111.805557	32.0078125	15.4597685	111.686409	-77.9236825	13.2160855	119.381111
-36.412949	18.745369	117.785439	-23.001635	14.42034	116.514359	31.8046	-3.930166	110.987617	31.909323	35.904686	112.725655	31.8569615	15.98726	111.856636	-77.8602315	12.85342	121.172082
-35.98597	20.350595	119.134476	-22.99962	14.530102	117.410347	31.522629	-3.291586	110.399399	31.878735	36.473087	113.622032	31.700682	16.5907505	112.0107155	-77.699922	12.4694535	122.8099785
-35.481113	21.954664	120.246948	-23.023197	14.703708	118.072556	31.546795	-2.800297	109.799263	31.857018	37.011616	114.602959	31.7019065	17.1056595	112.201111	-77.7483005	12.3017565	123.944001
-34.554928	24.169926	121.608482	-23.057627	15.053114	118.834961	30.922985	-1.758862	109.874855	31.861506	37.592571	116.208008	31.3922455	17.9168545	113.0414315	-77.5074995	12.1893735	124.6284905
-33.824818	25.592297	122.160324	-23.109009	15.320958	119.246819	30.940775	-1.435686	110.349098	31.873354	37.774719	117.294121	31.4070645	18.1695165	113.8216095	-77.6250825	12.4723995	124.6720285
-33.126987	26.89492	122.632126	-23.169704	15.549557	119.702553	31.193785	-1.39946	111.12561	31.991711	37.93008	118.229225	31.592748	18.26531	114.6774175	-77.932156	12.833804	124.7276885
-32.151085	28.016005	122.90332	-23.2596	15.71126	120.105019	31.414036	-1.531314	112.117409	32.148598	38.036774	119.006775	31.781317	18.25273	115.562092	-78.300517	13.16979	124.647946
-31.176584	29.048702	123.068451	-23.334402	15.7793	120.390686	31.633684	-1.771472	113.054398	32.231121	37.998306	119.680954	31.9324025	18.113417	116.367676	-78.6012065	13.445183	124.413696
-30.149273	29.935154	123.120026	-23.402245	15.752906	120.595741	31.784462	-2.017906	113.878464	32.32196	37.921104	120.196129	32.053211	17.951599	117.0372965	-78.857701	13.554213	124.1541855
-28.977627	30.604681	123.204842	-23.498306	15.649429	120.788086	31.888542	-2.252128	114.597153	32.368927	37.855122	120.648338	32.1287345	17.801497	117.6227455	-79.1253465	13.497361	123.9534265
-27.078003	31.453375	123.39666	-23.56926	15.35968	121.165527	32.040855	-2.495331	115.617928	32.320408	37.663704	121.372643	32.1806315	17.5841865	118.4952855	-79.3191515	13.1351735	123.8357685
-25.794363	31.8353	123.561501	-23.655273	15.125939	121.34935	32.187408	-2.681729	116.371071	32.005032	37.743008	122.100365	32.09622	17.5306395	119.235718	-79.406766	12.7212385	123.462982
-24.436069	32.131451	123.698021	-23.782755	14.946567	121.530746	32.319199	-2.84728	117.128922	31.963083	37.744793	122.754944	32.141141	17.4487565	119.941933	-79.706651	12.4443775	123.119559
-22.985209	32.38345	123.859802	-23.906807	14.801431	121.674576	32.421879	-2.934804	117.820465	31.833883	37.795364	123.485947	32.127881	17.43028	120.653206	-79.941495	12.172582	122.695946
-21.53322	32.472645	124.109222	-24.060837	14.648882	121.803513	32.478912	-2.925084	118.414268	31.7857	37.860889	124.146507	32.132306	17.4679025	121.2803875	-80.25398	11.8298615	122.3266385
-20.003046	32.491608	124.362289	-24.204006	14.517583	121.873451	32.514732	-2.887121	118.818108	31.727907	37.938835	124.854088	32.1213195	17.525857	121.836098	-80.5293315	11.509309	121.910804
-18.525034	32.410271	124.536636	-24.368773	14.410223	121.856514	32.525394	-2.809185	119.154976	31.642759	38.016598	125.463867	32.0840765	17.6037065	122.3094215	-80.8216225	11.2167395	121.4036065
-15.885995	31.932348	124.391518	-24.623119	14.264705	121.621445	32.505344	-2.782758	119.460258	31.519243	37.984016	126.170433	32.0122935	17.600629	122.8153455	-81.2585315	10.928781	120.4275445
-14.215512	31.549004	124.087761	-24.831161	14.190817	121.276268	32.494465	-2.809964	119.558296	31.357473	37.886234	126.480927	31.925969	17.538135	123.0196115	-81.588291	10.843499	119.5329245
-12.58235	31.110165	123.533234	-24.844526	14.013026	120.597687	32.431942	-2.887317	119.644524	31.111214	37.82959	126.481438	31.771578	17.4711365	123.062981	-81.46063	10.5549155	118.132393
-10.932652	30.561596	122.703484	-25.053009	13.967151	119.85276	32.373653	-2.993288	119.654419	30.845112	37.698509	126.324379	31.6093825	17.3526105	122.989399	-81.7154005	10.5816915	116.716121
-9.228186	29.935354	121.738838	-25.26359	13.936687	118.931427	32.30225	-3.13996	119.771431	30.585394	37.576099	126.098228	31.443822	17.2180695	122.9348295	-81.971002	10.6553045	114.9280245
-7.582594	29.177431	120.774391	-25.40938	13.965431	118.109871	32.245342	-3.349917	120.004929	30.342461	37.497406	125.69426	31.2939015	17.0737445	122.8495945	-82.1126615	10.8571175	113.3701475
-6.21548	28.490999	120.028725	-25.655144	14.167911	117.522064	32.329132	-3.501478	120.203331	30.230457	37.387215	125.217972	31.2797945	16.9428685	122.7106515	-82.5900825	11.3929535	112.3334765
-3.597216	27.049374	118.771362	-25.458336	14.237571	116.549942	32.583206	-3.73494	120.733681	30.267847	37.387863	124.19883	31.4255265	16.8264615	122.4662555	-82.3421985	11.6486805	110.6336285
-1.916231	26.011118	118.054436	-25.192659	14.303617	116.009583	32.918617	-3.79202	120.98278	30.389755	37.386772	123.484871	31.654186	16.797376	122.2338255	-82.039504	11.809858	109.7853405
-0.142323	24.890316	117.348083	-24.879948	14.361869	115.537117	33.307312	-3.812252	121.233917	30.529427	37.388287	122.739494	31.9183695	16.7880175	121.9867055	-81.6782655	11.9357205	109.0875285
1.4587	23.79513	116.71463	-24.517448	14.409256	115.117836	33.713779	-3.762213	121.496376	30.730074	37.400433	121.736237	32.2219265	16.81911	121.6163065	-81.2568225	11.999402	108.6193655
3.095877	22.728844	116.08548	-24.147635	14.447369	114.678825	34.197357	-3.683283	121.662369	30.995157	37.30201	120.6427	32.596257	16.8093635	121.1525345	-80.891527	12.0853745	108.2051155
4.719728	21.658567	115.52092	-23.731913	14.477646	114.299896	34.650883	-3.580823	121.923599	31.183636	37.181007	119.550171	32.9172595	16.800092	120.736885	-80.3810855	12.1552	107.862907
6.224146	20.664766	115.124336	-23.3442	14.475913	113.985374	35.076435	-3.497703	122.260574	31.724068	36.908615	118.289742	33.4002515	16.705456	120.275158	-80.0886515	12.24637	107.69559
8.416331	19.360479	114.845726	-22.785564	14.369633	113.659355	35.676384	-3.474264	122.804955	31.981796	36.583118	117.194496	33.82909	16.554427	119.9997255	-79.400218	12.184839	107.3189845
9.747709	18.6668	114.858246	-22.41684	14.201349	113.566589	36.029072	-3.522179	123.185387	32.234425	36.404602	116.656723	34.1317485	16.4412115	119.921055	-78.9654285	11.9614865	107.212123
10.999454	18.12015	114.95211	-22.113733	14.024417	113.533928	36.348419	-3.627715	123.405434	32.46677	36.271664	116.337845	34.4075945	16.3219745	119.8716395	-78.6350605	11.7268595	107.1962165
12.234874	17.68432	114.923843	-21.849672	13.847744	113.457397	36.599098	-3.732042	123.426201	32.646431	36.161896	116.076485	34.6227645	16.214927	119.751343	-78.3221085	11.480561	107.163451
13.407807	17.446693	114.837608	-21.619177	13.702944	113.327087	36.775677	-3.793794	123.259445	32.778191	36.099258	115.891495	34.776934	16.152732	119.57547	-78.015288	11.253156	107.078704
14.506589	17.331697	114.735008	-21.623253	13.745051	113.344368	36.906635	-3.865565	122.95327	32.888309	36.096443	115.921059	34.897472	16.115439	119.4371645	-78.143978	11.374663	107.2515715
15.475416	17.416624	114.783981	-21.262558	13.593355	113.087585	37.006004	-3.920348	122.627602	33.049507	36.160423	116.104675	35.0277555	16.1200375	119.3661385	-77.5528715	11.0666725	106.8090315
17.168232	17.604597	114.743294	-21.062744	13.571148	112.990509	37.077709	-4.052839	121.969498	33.30793	36.324715	116.837074	35.1928195	16.135938	119.403286	-77.3183075	11.006358	106.577732
17.822418	18.091284	114.988556	-20.963207	13.605459	112.989441	37.063816	-4.109252	121.391762	33.473656	36.490707	117.471397	35.268736	16.1907275	119.4315795	-77.19515	11.0201905	106.5473025
18.508877	18.638144	115.224197	-20.909004	13.655194	112.987732	37.017422	-4.12371	120.753502	33.593872	36.668812	118.251015	35.305647	16.272551	119.5022585	-77.123655	11.037837	106.4732055
19.227064	19.05583	115.449615	-20.892042	13.750368	112.989601	36.950512	-4.062354	120.108032	33.664738	36.844116	119.182632	35.307625	16.390881	119.645332	-77.091709	11.109855	106.33387
19.86393	19.550972	115.829338	-20.905828	13.919118	113.007065	36.868919	-3.97416	119.583763	33.745895	37.031975	120.170906	35.307407	16.5289075	119.8773345	-77.119063	11.3093285	106.1367955
20.753918	19.883862	116.107712	-20.936686	14.135514	113.012329	36.800606	-3.869974	119.182861	33.811619	37.20739	121.226868	35.3061125	16.668708	120.2048645	-77.1794845	11.60232	105.8197935
21.248991	20.315088	116.615501	-20.958437	14.419897	113.061348	36.749538	-3.682531	118.981468	33.896141	37.354912	122.231529	35.3228395	16.8361905	120.6064985	-77.2397135	12.0036035	105.5161975
21.213779	20.868307	117.45752	-20.746244	14.840749	113.075592	36.743763	-3.416337	118.817123	34.05402	37.613255	123.482155	35.3988915	17.098459	121.149639	-76.8913795	12.583039	105.001545
21.09417	20.800415	117.595329	-20.685989	15.211366	113.060204	36.75415	-3.238484	118.702042	33.853119	37.90052	124.20974	35.3036345	17.331018	121.455891	-76.6756125	13.091714	104.664517
20.894436	20.635918	117.619499	-20.650549	15.621069	113.143791	36.755157	-3.065709	118.582771	33.994637	38.061279	124.569008	35.374897	17.497785	121.5758895	-76.675995	13.744353	104.7116925
20.609112	20.343973	117.525391	-20.580322	15.973912	113.17173	36.75568	-2.916779	118.464172	34.49065	38.06543	124.59906	35.623165	17.5743255	121.531616	-76.783809	14.3734985	104.811844
20.224558	19.972914	117.32029	-20.478825	16.23934	113.130486	36.758904	-2.807104	118.338501	34.657589	38.163349	124.686752	35.7082465	17.6781225	121.5126265	-76.6658965	14.8005575	104.7483455
19.780561	19.484085	117.177567	-20.415632	16.481613	113.138161	36.764099	-2.729288	118.32634	34.801289	38.232277	124.756706	35.782694	17.7514945	121.541523	-76.613958	15.2117315	104.734799
19.199108	18.888142	117.115425	-20.359354	16.655113	113.155159	36.779114	-2.677975	118.447342	34.602886	38.41172	124.986877	35.691	17.8668725	121.7171095	-76.409708	15.4433535	104.5932085
18.229042	17.727074	116.932747	-20.306025	16.916521	113.212059	36.849667	-2.671054	118.824242	34.758427	38.489784	125.088837	35.804047	17.909365	121.9565395	-76.416097	15.923677	104.4675785
17.455894	16.869385	116.717873	-20.208853	17.032251	113.212181	36.95018	-2.664352	119.106461	34.847561	38.574169	124.975922	35.8988705	17.9549085	122.0411915	-76.3165765	16.1095935	104.3831705
16.597509	15.963407	116.506363	-20.087254	17.13792	113.214813	37.07201	-2.67874	119.401443	34.965492	38.675774	124.634743	36.018751	17.998517	122.018093	-76.193259	16.277323	104.411533
15.696112	14.917031	116.153023	-20.174526	17.333681	113.348701	37.221649	-2.659349	119.626595	35.09182	38.75676	124.061691	36.1567345	18.0487055	121.844143	-76.5057865	16.6186565	104.853259
14.713487	13.827452	115.769455	-19.934155	17.356581	113.35598	37.421711	-2.568483	119.77903	35.223499	38.820644	123.333214	36.322605	18.1260805	121.556122	-76.190915	16.5870815	105.155838
13.644415	12.709429	115.545509	-19.783848	17.364525	113.417389	37.595932	-2.492759	120.010818	35.330467	38.885796	122.508476	36.4631995	18.1965185	121.259647	-76.0308955	16.5325315	105.575131
12.425659	11.505332	115.351677	-19.703356	17.351402	113.417641	37.731892	-2.429654	120.315704	35.361366	38.907715	121.78228	36.546629	18.2390305	121.048992	-75.953341	16.4637735	105.78629
10.48247	9.797848	115.290901	-19.723917	17.308048	113.285538	37.856312	-2.372552	120.865501	35.351517	38.840206	120.854294	36.6039145	18.233827	120.8598975	-76.0517485	16.382269	105.7111785
9.070446	8.64327	115.1623	-19.651516	17.280247	113.034035	37.869102	-2.382206	121.216461	35.308437	38.838501	120.363152	36.5887695	18.2281475	120.7898065	-75.8918015	16.3323465	105.2782635
7.577682	7.639703	115.047157	-19.616278	17.266609	112.770203	37.855705	-2.391026	121.517967	35.287823	38.778149	119.947578	36.571764	18.1935615	120.7327725	-75.80432	16.3396565	104.8076335
6.051785	6.568014	114.946831	-19.575994	17.255003	112.545967	37.845463	-2.444864	121.82016	35.293121	38.703072	119.481407	36.569292	18.129104	120.6507835	-75.72128	16.380902	104.4411505
4.445787	5.624705	114.833023	-19.509939	17.224689	112.3834	37.879677	-2.49495	122.041725	35.321239	38.587685	119.023933	36.600458	18.0463675	120.532829	-75.620336	16.4030105	104.233971
2.75865	4.759719	114.740608	-19.410364	17.17049	112.298943	37.95356	-2.535916	122.18013	35.379436	38.451435	118.505569	36.666498	17.9577595	120.3428495	-75.487226	16.3832205	104.2550365
1.027167	4.005377	114.636703	-19.325989	17.123581	112.255905	38.054188	-2.553088	122.232285	35.446178	38.35144	117.944893	36.750183	17.899176	120.088589	-75.402161	16.347986	104.423221
-1.713536	3.098549	114.52037	-19.213858	17.098061	112.241089	38.169662	-2.491481	122.061943	35.486332	38.202888	117.075668	36.827997	17.8557035	119.5688055	-75.255713	16.3404185	104.9133725
-3.619487	2.612349	114.373947	-19.166208	17.084986	112.261757	38.492645	-2.66996	121.722519	35.435169	38.087784	116.530418	36.963907	17.708912	119.1264685	-75.296323	16.46106	105.3970455
-5.587865	2.256426	114.255562	-19.144272	17.030945	112.346252	38.145168	-2.529644	121.612801	35.325497	37.936726	116.199814	36.7353325	17.703541	118.9063075	-75.0238765	16.358349	105.7861965
-7.594731	2.003397	114.058815	-19.167517	16.930012	112.531494	38.087608	-2.594062	121.330521	35.560722	37.679779	115.960442	36.824165	17.5428585	118.6454815	-75.159199	16.3171655	106.4175065
-9.613478	1.858824	113.91423	-19.173834	16.806061	112.82885	37.999634	-2.676243	120.97403	35.51725	37.582035	116.167404	36.758442	17.452896	118.570717	-75.10611	16.159226	107.086983
-11.701679	1.834691	113.974487	-19.143265	16.730742	113.306282	37.953598	-2.704664	120.645714	35.229973	37.652023	116.554932	36.5917855	17.4736795	118.600323	-74.8783155	15.9878045	108.012241
-13.642997	1.946	114.34333	-19.031809	16.734455	113.9431	37.974609	-2.684315	120.362198	35.62228	37.450901	116.403854	36.7984445	17.383293	118.383026	-74.8620625	16.085617	109.503174
-16.718189	2.384056	115.677658	-18.762302	16.801121	115.377518	38.155464	-2.701237	119.988724	35.578362	37.217442	115.741241	36.866913	17.2581025	117.8649825	-74.391517	16.3441395	112.8900535
-18.728586	2.779353	117.208817	-18.617565	16.789433	116.771278	38.580002	-2.932607	119.605148	35.439739	36.982147	115.087715	37.0098705	17.02477	117.3464315	-74.2450005	16.554096	116.1961245
-20.668629	3.290853	118.915436	-18.497372	16.681423	118.242661	38.241776	-2.801354	119.602188	35.199886	36.770897	114.590202	36.720831	16.9847715	117.096195	-73.715575	16.3780745	119.389127
-22.577101	3.875525	120.51622	-18.482378	16.473385	119.537094	38.49012	-3.08675	119.38884	34.935436	36.539654	114.314308	36.712778	16.726452	116.851574	-73.677534	16.220318	122.222614
-24.403801	4.506936	121.732498	-18.531286	16.228254	120.452347	38.079678	-3.031246	119.590355	34.71365	36.286194	114.066277	36.396664	16.627474	116.828316	-73.459236	15.829034	124.076378
-26.183161	5.18241	122.472633	-18.593437	15.969224	120.931175	38.032959	-3.225978	119.609901	34.481514	35.956306	113.820778	36.2572365	16.365164	116.7153395	-73.4441105	15.573284	125.1470105
-27.889734	5.976824	122.850403	-18.645323	15.713717	121.147896	37.984093	-3.442693	119.433769	34.284679	35.630547	113.574692	36.134386	16.093927	116.5042305	-73.425032	15.333507	125.7915615
-30.195023	7.358734	123.089706	-18.67717	15.290763	121.174004	38.106102	-3.926359	118.781029	34.183575	35.256794	112.998497	36.1448385	15.6652175	115.889763	-73.4991785	14.9163085	126.458245
-31.584566	8.353804	122.896072	-18.708281	15.025563	120.961319	37.981121	-4.09047	118.263367	34.080139	35.067375	112.661125	36.03063	15.4884525	115.462246	-73.447192	14.5626735	126.460392
-32.852234	9.492202	122.687294	-18.751501	14.780155	120.693184	37.826149	-4.276574	117.653931	34.011738	34.886024	112.30719	35.9189435	15.304725	114.9805605	-73.4219455	14.255585	126.4058075
-34.018482	10.749352	122.447815	-18.814716	14.550325	120.464256	37.277523	-4.29464	117.124428	33.937393	34.643444	112.01725	35.607458	15.174402	114.570839	-73.23689	13.926248	126.357673
-34.978672	12.066864	122.280029	-18.883293	14.292905	120.287933	37.350182	-4.737895	116.255356	33.893803	34.411594	111.878792	35.6219925	14.8368495	114.067074	-73.3885785	13.7489605	126.508792
-35.816864	13.5159	122.18515	-19.032001	13.997311	120.169136	37.039627	-4.972425	115.512215	33.883354	34.227146	111.95018	35.4614905	14.6273605	113.7311975	-73.5254925	13.3672615	126.6070745
-36.550148	14.937962	122.137009	-19.281317	13.655546	120.112297	36.332626	-5.020989	114.869583	33.837189	34.12183	112.317039	35.0849075	14.5504205	113.593311	-73.6475415	12.7606715	126.631283
-37.290398	17.210337	122.412041	-19.822502	13.083386	120.165016	35.512878	-5.265678	113.726357	33.693855	34.048241	113.516678	34.6033665	14.3912815	113.6215175	-74.2483705	11.7754905	126.7085145
-37.611343	18.676176	122.971199	-20.235426	12.75373	120.457222	34.88324	-5.375367	113.177338	33.591675	33.994968	114.548508	34.2374575	14.3098005	113.862923	-74.7083095	11.1976595	127.051521
-37.714176	20.15358	123.860107	-20.665224	12.526017	120.987534	34.337257	-5.404683	112.915276	33.496857	33.923771	115.723061	33.917057	14.259544	114.3191685	-75.247505	10.79249	127.6558995
-37.43869	21.430584	124.899734	-21.018513	12.383065	121.690903	33.900963	-5.442979	112.977684	33.431862	33.890446	116.894447	33.6664125	14.2237335	114.9360655	-75.7034385	10.5423965	128.4457405
-37.144962	22.759256	125.891876	-21.352808	12.301499	122.430481	33.618042	-5.458196	113.232101	33.385323	33.925789	118.04879	33.5016825	14.2337965	115.6404455	-76.2072985	10.3692015	129.2205165
-36.794533	23.980053	126.746834	-21.660368	12.239038	123.064133	33.394474	-5.500189	113.620316	33.307251	33.993687	119.14917	33.3508625	14.246749	116.384743	-76.6715985	10.231327	129.743523
-36.259426	25.134977	127.382599	-21.981974	12.215634	123.545197	33.197056	-5.543144	114.05529	33.178188	34.02578	120.113899	33.187622	14.241318	117.0845945	-77.15157	10.18995	130.0057995
-35.243839	26.5865	127.904617	-22.410368	12.114007	124.047401	32.945354	-5.679671	114.674988	33.01421	33.968468	121.271339	32.979782	14.1443985	117.9731635	-77.800518	10.0836155	130.1216385
-34.397694	27.481529	128.11795	-22.618565	12.003677	124.202263	32.818035	-5.835009	115.03289	32.971893	33.859413	121.900269	32.894964	14.012202	118.4665795	-78.132094	9.995152	129.9379465
-33.434692	28.202263	128.160706	-22.746967	11.880198	124.26683	32.736893	-6.045076	115.34169	32.99229	33.68441	122.351715	32.8645915	13.819667	118.8467025	-78.3585255	9.940729	129.6869575
-32.314327	28.769238	128.053024	-22.825352	11.74225	124.286713	32.705788	-6.320959	115.651428	33.041058	33.472717	122.712196	32.873423	13.575879	119.181812	-78.524127	9.908621	129.391614
-31.08563	29.294971	128.025894	-22.8965	11.60743	124.299255	32.685917	-6.644176	115.961143	33.076019	33.245407	123.018112	32.880968	13.3006155	119.4896275	-78.673968	9.9142445	129.1088825
-29.779076	29.616333	127.928841	-22.955795	11.476547	124.373558	32.655697	-6.943622	116.343262	33.119156	33.019455	123.297241	32.8874265	13.0379165	119.8202515	-78.7990165	9.9151775	128.9268645
-28.34827	29.806652	127.737305	-23.129772	11.341825	124.355606	32.604485	-7.233175	116.73156	32.812988	32.922131	123.830437	32.7087365	12.844478	120.2809985	-78.9682805	9.839172	128.4302135
-26.107174	29.792463	127.666924	-23.463686	11.091641	124.229218	32.468815	-7.577755	117.241653	32.766621	32.67622	124.628891	32.617718	12.5492325	120.935272	-79.54509	9.6340495	127.523164
-24.469807	29.554108	127.542206	-23.7174	10.952309	123.985184	32.33905	-7.635281	117.327141	32.728767	32.578995	125.417458	32.5339085	12.471857	121.3722995	-79.9687085	9.432761	126.5980685
-22.784824	29.150084	127.416908	-23.939045	10.86551	123.71254	32.170834	-7.556804	117.307899	32.729687	32.534473	126.103088	32.4502605	12.4888345	121.7054935	-80.3283505	9.2421855	125.7195865
-21.037315	28.599945	127.175941	-24.072481	10.872068	123.482513	32.07056	-7.387691	117.244362	32.675446	32.526798	126.642944	32.373003	12.5695535	121.943653	-80.517965	9.1745825	125.021373
-19.196405	27.930063	126.718864	-23.910618	10.912171	123.19529	32.07428	-7.159483	117.229759	32.617332	32.583073	127.033424	32.345806	12.711795	122.1315915	-80.167042	9.112547	124.2589885
-17.353331	27.156902	125.993706	-23.965237	11.209206	122.94426	32.132782	-6.965233	117.466667	32.599506	32.788963	127.208664	32.366144	12.911865	122.3376655	-80.296618	9.506547	123.5508545
-15.430854	26.226456	125.098274	-24.028009	11.560292	122.613266	32.241711	-6.861946	117.951775	32.563831	33.07	127.267517	32.402771	13.104027	122.609646	-80.458789	10.016557	122.616886
-12.539575	24.520784	123.609413	-24.175207	12.162431	121.845886	32.47821	-6.819224	118.968369	32.46357	33.383133	127.504257	32.47089	13.2819545	123.236313	-80.821304	11.0429075	120.455459
-10.644637	23.128286	122.649834	-24.288021	12.507108	121.202591	32.54604	-6.880122	119.80616	32.390015	33.594772	127.664078	32.4680275	13.357325	123.735119	-81.0440695	11.656891	118.670063
-9.015269	21.69018	121.911171	-24.34523	12.718515	120.448158	32.595119	-6.971786	120.562981	32.33783	33.678997	127.88398	32.4664745	13.3536055	124.2234805	-81.1569345	12.0834245	116.6728355
-7.104881	19.872002	121.110329	-24.386465	12.93357	119.705757	32.668861	-7.121837	121.378693	32.278641	33.745113	128.053375	32.473751	13.311638	124.716034	-81.246681	12.555502	114.69548
-5.270663	17.869844	120.465103	-24.39019	13.084024	119.01474	32.78825	-7.306418	122.186348	32.286449	33.793327	128.08963	32.5373495	13.2434545	125.137989	-81.3177295	12.9245935	112.891491
-3.487425	15.754996	119.819199	-24.32579	13.252316	118.187988	32.956772	-7.499134	123.034058	32.320999	33.829079	128.066223	32.6388855	13.1649725	125.5501405	-81.2904655	13.3396595	110.8258355
-1.746655	13.564685	119.333557	-24.153271	13.378622	117.35215	33.191788	-7.599545	124.014389	32.330315	33.975594	127.753807	32.7610515	13.1880245	125.884098	-81.0675935	13.5692195	108.820202
0.585159	10.143465	119.060501	-24.10269	13.829216	116.325172	33.689354	-7.527913	125.553665	32.402847	34.253563	127.210678	33.0461005	13.362825	126.3821715	-81.2514805	14.295607	106.2681725
1.98607	7.818844	119.209969	-23.794252	13.976709	115.633072	34.026836	-7.400743	126.58181	32.487316	34.4478	126.643394	33.257076	13.5235285	126.612602	-80.84558	14.4298895	104.653542
3.188234	5.51561	119.592979	-23.474987	14.081925	115.027702	34.391693	-7.239048	127.43853	32.608448	34.613663	126.05468	33.5000705	13.6873075	126.746605	-80.4500445	14.4765425	103.308799
4.257102	3.250797	119.922409	-23.134253	14.09287	114.578674	34.747387	-7.079082	128.119736	32.767036	34.744087	125.377151	33.7572115	13.8325025	126.7484435	-80.0257175	14.3532375	102.4089045
5.195661	0.980007	120.300911	-22.807566	13.967912	114.186142	35.378628	-7.138772	128.405518	32.927277	34.780163	124.817909	34.1529525	13.8206955	126.6117135	-79.7680845	14.1151285	101.7605705
5.999803	-1.221228	120.510841	-22.570429	13.771818	113.913727	35.647182	-7.081246	128.633255	33.04501	34.746857	124.457108	34.346096	13.8328055	126.5451815	-79.486954	13.7108305	101.2822725
6.90836	-3.512655	120.663666	-22.422821	13.536495	113.813141	35.830837	-7.040459	128.679703	33.118866	34.684612	124.265526	34.4748515	13.8220765	126.4726145	-79.3204935	13.2509135	101.1536675
7.303211	-6.333944	120.955696	-22.361956	13.229063	113.860062	35.977642	-7.013697	128.533142	33.130657	34.687508	124.418579	34.5541495	13.8369055	126.4758605	-79.2780615	12.6212205	101.2442635
7.548907	-8.24028	121.131119	-22.385164	13.155619	113.995338	36.028465	-7.005832	128.47641	33.110088	34.725849	124.685493	34.5692765	13.8600085	126.5809515	-79.3396045	12.4512295	101.4097245
7.583972	-9.995032	121.355644	-22.434208	13.190002	114.159546	36.0494	-6.959089	128.477814	33.110939	34.829365	124.993988	34.5801695	13.935138	126.735901	-79.4485855	12.444866	101.583191
6.691901	-10.974971	121.352791	-22.467339	13.33691	114.286079	36.054276	-6.859502	128.52121	33.14056	34.941666	125.241875	34.597418	14.041082	126.8815425	-79.532096	12.632738	101.6906155
5.88162	-12.088371	121.204529	-22.44939	13.536577	114.346466	36.067471	-6.778267	128.528824	33.179321	35.065147	125.309494	34.623396	14.14344	126.919159	-79.522176	12.929714	101.773773
4.504295	-12.738652	121.279762	-22.39785	13.772456	114.355492	36.123341	-6.672591	128.477539	33.264763	35.145706	125.12339	34.694052	14.2365575	126.8004645	-79.489752	13.3083545	101.9105195
3.175485	-13.484926	121.219063	-22.303001	14.002387	114.304604	36.165051	-6.567436	128.369919	33.383598	35.211475	124.757828	34.7743245	14.3220195	126.5638735	-79.3803265	13.6827545	102.0453345
1.03296	-14.423659	121.04528	-22.105698	14.247537	114.225388	36.247868	-6.499061	128.27565	33.599098	35.212097	124.170235	34.923483	14.356518	126.2229425	-79.134879	14.138556	102.2278335
-0.615634	-14.939581	121.01046	-21.957497	14.321354	114.328529	36.344666	-6.531748	128.256989	33.802807	35.100254	123.817589	35.0737365	14.284253	126.037289	-78.9887305	14.358455	102.619769
-2.363137	-15.850263	120.99633	-21.834524	14.322572	114.540611	36.442013	-6.610878	128.247604	33.99369	34.922379	123.549507	35.2178515	14.1557505	125.8985555	-78.8868995	14.4893935	103.1826665
-4.163728	-15.655602	120.95945	-21.74892	14.261518	114.741066	36.506634	-6.714075	128.252487	34.126778	34.692078	123.292717	35.316706	13.9890015	125.772602	-78.814546	14.5340345	103.70953
-6.07657	-15.925428	120.934532	-21.703094	14.171793	114.936577	36.510078	-6.841175	128.245193	34.187183	34.417679	122.911491	35.3486305	13.788252	125.578342	-78.7548185	14.555334	104.294812
-8.190717	-15.956065	121.069801	-21.706787	14.048362	115.204384	36.498981	-6.983371	128.174789	34.172283	34.071426	122.337326	35.335632	13.5440275	125.2560575	-78.749206	14.5526965	105.1527105
-10.381423	-15.911278	121.21048	-21.726847	13.857421	115.560913	36.141678	-7.022588	128.139084	34.067524	33.627975	121.72644	35.104601	13.3026935	124.932762	-78.558295	14.4121485	106.189064
-13.975686	-15.415918	121.724426	-21.761271	13.376234	116.489914	36.031757	-7.537643	127.690338	34.242172	32.552277	120.648979	35.1369645	12.507317	124.1696585	-78.6595065	14.245151	108.8101695
-15.980341	-15.400722	121.888435	-21.802919	12.935431	117.398956	35.915718	-8.01171	127.184654	34.117157	31.888231	120.212761	35.0164375	11.9382605	123.6987075	-78.6222755	13.9326015	111.0992045
-18.52434	-14.68083	122.587646	-22.086353	12.607199	118.772041	35.742142	-8.533538	126.683716	33.979027	31.208389	119.794525	34.8605845	11.3374255	123.2391205	-79.0332905	13.8769725	114.3049615
-20.902534	-13.977429	123.390709	-21.999153	12.039968	120.016846	35.534912	-9.015365	126.176666	33.744774	30.599695	119.561768	34.639843	10.792165	122.869217	-78.638149	13.287771	117.164475
-23.114058	-13.204696	124.331749	-22.198393	11.700536	121.435951	35.259945	-9.381863	125.688721	33.401474	30.186037	119.634926	34.3307095	10.402087	122.6618235	-78.7274955	12.998985	120.2100785
-25.393373	-12.187405	125.180557	-22.440105	11.482156	122.73896	34.92728	-9.542728	125.395813	33.11784	29.98457	119.89579	34.02256	10.220921	122.6458015	-78.90277	12.743391	122.8321185
-27.740055	-10.880498	126.130699	-22.720236	11.414196	123.807129	34.62553	-9.631875	125.294533	32.863785	29.944498	120.252144	33.7446575	10.1563115	122.7733385	-79.1851295	12.6720805	124.8409195
-30.987581	-8.733318	127.309731	-22.826805	11.433308	125.003311	34.237556	-9.559488	125.172112	32.489792	29.967033	120.596466	33.363674	10.2037725	122.884289	-79.017284	12.6628435	127.122333
-32.949768	-7.197602	127.939209	-22.961887	11.623094	125.67662	34.014549	-9.438	125.034752	31.944899	30.203093	120.753799	32.979724	10.3825465	122.8942755	-78.903498	12.8636415	128.4589645
-34.975346	-5.397312	128.643402	-23.018141	11.803317	126.161575	33.815269	-9.26816	124.779701	31.829782	30.364317	120.680389	32.8225255	10.5480785	122.730045	-78.8588075	13.0585555	129.593105
-36.629318	-3.630921	129.222061	-23.053226	11.989964	126.580322	33.637768	-9.107502	124.395622	31.745832	30.557241	120.488274	32.6918	10.7248695	122.441948	-78.798252	13.2550585	130.718696
-38.379265	-1.75686	129.506134	-23.081324	12.178562	126.909622	33.457119	-8.947892	123.973404	31.688505	30.717262	120.15377	32.572812	10.884685	122.063587	-78.73546	13.472439	131.755657
-39.860023	0.187904	129.799515	-23.05055	12.3033	127.013573	33.32111	-8.795075	123.433113	31.629091	30.849802	119.850143	32.4751005	11.0273635	121.641628	-78.5762005	13.5792365	132.385518
-41.250149	2.1728	129.738663	-23.022881	12.366693	126.95401	33.178482	-8.644319	122.90564	31.596577	30.968925	119.591888	32.3875295	11.162303	121.248764	-78.4332915	13.571083	132.659256
-43.088131	5.296193	129.678589	-23.005646	12.380902	126.837173	33.03986	-8.467904	122.020325	31.579733	31.157196	119.365334	32.3097965	11.344646	120.6928295	-78.3210885	13.417158	132.9815165
-44.117634	7.45097	129.661209	-23.038006	12.366757	126.798584	32.906845	-8.342309	121.457924	31.556553	31.297037	119.390045	32.231699	11.477364	120.4239845	-78.307711	13.25615	133.1731835
-44.972801	9.603989	129.64328	-23.116333	12.346974	126.810822	32.746895	-8.161749	120.952843	31.913815	31.336727	119.332413	32.330355	11.587489	120.142628	-78.563021	13.106459	133.479016
-45.691235	11.886786	129.893158	-23.205904	12.37412	126.917458	32.524467	-7.969411	120.532059	31.881479	31.555546	119.497635	32.202973	11.7930675	120.014847	-78.614781	12.9551725	133.820069
-46.16394	14.183008	130.092819	-23.316778	12.4183	127.077637	32.288437	-7.745486	120.206474	31.85387	31.795889	119.755592	32.0711535	12.0252015	119.981033	-78.7047095	12.8113985	134.174241
-46.576115	16.456463	130.295761	-23.435753	12.520658	127.159248	32.097599	-7.479853	119.975838	31.871584	32.071217	120.1054	31.9845915	12.295682	120.040619	-78.8560975	12.745634	134.277877
-46.764694	18.809675	130.301208	-23.58157	12.650617	127.147865	31.958771	-7.221173	119.879257	31.920736	32.400932	120.557617	31.9397535	12.5898795	120.218437	-79.1028935	12.7113545	134.077293
-46.810982	22.243313	129.969421	-23.885323	12.904689	126.963959	31.820551	-6.863548	119.947304	32.015003	32.951477	121.381401	31.917777	13.0439645	120.6643525	-79.688423	12.7654135	133.2635655
-46.78978	24.519871	129.781998	-24.163349	13.128726	126.767036	31.685102	-6.617905	120.118042	31.640049	33.517284	122.174583	31.6625755	13.4496895	121.1463125	-79.9892735	12.8077625	132.3877595
-46.488224	26.772266	129.564316	-24.454683	13.350926	126.630928	31.498688	-6.320818	120.295288	31.627602	33.89753	122.813179	31.563145	13.788356	121.5542335	-80.472511	12.913496	131.7076225
-46.175541	28.891367	129.666779	-24.768255	13.574767	126.553703	31.326195	-6.004159	120.461693	31.618885	34.310062	123.480331	31.47254	14.1529515	121.971012	-81.00905	12.9965825	131.136394
-45.582554	30.988941	129.809265	-25.062326	13.757547	126.61377	31.122435	-5.669792	120.55246	31.565931	34.761429	124.18103	31.344183	14.5458185	122.366745	-81.468835	12.9692755	130.860795
-44.929321	32.86845	130.29158	-25.31805	14.012604	126.573792	30.903658	-5.285957	120.571793	31.527472	35.191326	124.810646	31.215565	14.9526845	122.6912195	-81.851665	13.0725235	130.4563645
-44.075535	34.774559	130.724472	-25.535372	14.29294	126.663757	30.722815	-4.902728	120.570877	31.496902	35.589329	125.321289	31.1098585	15.3433005	122.946083	-82.1806025	13.2425795	130.381431
-42.634209	37.277187	131.450928	-25.800795	14.767962	126.775864	30.496496	-4.336432	120.61422	31.748634	35.992271	125.781296	31.122565	15.8279195	123.197758	-82.724155	13.7080045	130.35397
-41.523762	38.860096	131.768448	-25.953678	15.111153	126.857361	30.372154	-3.929717	120.715096	31.706709	36.323086	126.195587	31.0394315	16.1966845	123.4553415	-82.9467875	14.0256215	130.2593805
-40.325718	40.215378	132.105179	-26.119417	15.470288	126.92382	30.277534	-3.50976	120.868301	31.377605	36.797573	126.685158	30.8275695	16.6439065	123.7767295	-83.0664035	14.2966695	130.0709105
-39.038815	41.488472	132.324036	-26.281244	15.79219	126.960625	30.197508	-3.110585	121.029434	31.315052	37.09853	127.111771	30.75628	16.9939725	124.0706025	-83.318768	14.5904075	129.8506475
-37.677437	42.589615	132.429688	-26.431938	16.093639	126.940834	30.143827	-2.737683	121.195602	31.255548	37.397392	127.447144	30.6996875	17.3298545	124.321373	-83.5635635	14.8574235	129.560295
-36.234715	43.520157	132.455994	-26.559649	16.369268	126.837769	30.106598	-2.422408	121.348991	31.175417	37.716125	127.70475	30.6410075	17.6468585	124.5268705	-83.7603055	15.0916775	129.1486675
-34.729275	44.32011	132.234787	-26.672426	16.634836	126.654068	30.08432	-2.151195	121.416878	31.366837	37.86462	127.833923	30.7255785	17.8567125	124.6254005	-84.0704305	15.4129595	128.6827355
-32.316456	45.165562	131.863708	-26.808729	16.933079	126.38562	30.045	-1.819514	121.528625	31.209818	38.274853	128.028366	30.627409	18.2276695	124.7784955	-84.244867	15.6384885	127.9927445
-30.612103	45.563431	131.490677	-26.892233	17.102369	126.250145	30.044323	-1.652377	121.645187	31.090933	38.51556	128.115463	30.567628	18.4315915	124.880325	-84.352094	15.7731465	127.619965
-28.887844	45.766182	131.00798	-26.954252	17.26376	126.068665	30.074892	-1.51595	121.880592	30.984138	38.700779	128.278168	30.529515	18.5924145	125.07938	-84.438019	15.9351055	127.05795
-27.124199	45.803581	130.348801	-27.119164	17.406591	125.821007	30.124899	-1.44505	122.345039	30.867147	38.946541	128.523849	30.496023	18.7507455	125.434444	-84.734351	16.0624365	126.20757
-25.366774	45.685173	129.717758	-27.294085	17.53463	125.526497	30.176264	-1.389465	122.937775	30.731544	39.19355	128.830368	30.453904	18.9020425	125.8840715	-85.042074	16.1672175	125.1689225
-23.563213	45.388714	129.005356	-27.510294	17.694967	125.118973	30.247971	-1.387729	123.620049	30.615032	39.366375	129.289017	30.4315015	18.989323	126.454533	-85.4520895	16.400611	123.783413
-21.811462	44.960339	128.253036	-27.731821	17.859901	124.641167	30.293659	-1.380525	124.418404	30.418608	39.628189	129.720764	30.3561335	19.123832	127.069584	-85.8197755	16.59597	122.21275
-19.167917	44.014523	127.275513	-28.003761	18.080557	123.856773	30.362839	-1.343632	125.504509	29.928171	40.094368	130.361954	30.145505	19.375368	127.9332315	-86.153027	16.785746	119.7803145
-17.47385	43.177139	126.683929	-28.136667	18.24148	123.408188	30.460024	-1.340368	126.155327	29.768082	40.322426	130.631042	30.114053	19.491029	128.3931845	-86.387387	16.991931	118.4231915
-15.774133	42.20409	126.150787	-28.159687	18.370556	122.961281	30.566502	-1.30767	126.756348	29.687735	40.549473	130.714813	30.1271185	19.6209015	128.7355805	-86.4464925	17.1202105	117.1869815
-14.193781	41.119911	125.703918	-28.115973	18.491394	122.495316	30.98661	-1.374458	127.074471	29.67214	40.768032	130.79953	30.329375	19.696787	128.9370005	-86.561321	17.286001	116.0536315
-12.59403	39.923458	125.230148	-28.068043	18.641855	122.09729	31.088594	-1.207302	127.452576	29.640171	40.97773	130.805069	30.3643825	19.885214	129.1288225	-86.5004685	17.398496	115.0657575
-11.168759	38.645927	124.841072	-28.005951	18.798651	121.760544	31.176678	-0.984617	127.725395	29.597706	41.184982	130.737762	30.387192	20.1001825	129.2315785	-86.399094	17.4971195	114.2895095
-9.769404	37.25753	124.410591	-27.92643	18.95446	121.362411	31.309328	-0.710703	127.889565	29.873117	41.307686	130.582214	30.5912225	20.2984915	129.2358895	-86.4440825	17.6104285	113.4889325
-7.959671	35.097389	123.778221	-27.793947	19.272154	120.741943	31.480581	-0.328206	128.250671	29.797522	41.695724	130.492096	30.6390515	20.683759	129.3713835	-86.2269455	17.860549	112.1125025
-6.835511	33.570736	123.370468	-27.640348	19.510439	120.485519	31.6234	-0.012813	128.538391	29.483255	42.055847	130.413757	30.5533275	21.021517	129.476074	-85.8340235	17.999361	111.494964
-5.872571	31.989336	123.095581	-27.846527	20.004963	120.611282	31.844208	0.265016	128.883224	29.530045	42.297657	130.166275	30.6871265	21.2813365	129.5247495	-86.3801805	18.7285895	111.6978145
-5.003581	30.34968	122.938217	-27.483215	20.097071	120.554314	32.096294	0.449009	129.285248	29.674227	42.496761	129.909698	30.8852605	21.472885	129.597473	-85.8516905	18.721257	111.511155
-4.36159	28.696606	122.893715	-27.245041	20.21788	120.540878	32.330883	0.596583	129.617447	29.788774	42.627979	129.688568	31.0598285	21.612281	129.6530075	-85.5499105	18.823479	111.4287485
-3.847502	26.984102	122.922302	-27.08761	20.315794	120.581482	32.524139	0.729829	129.902359	29.86989	42.728462	129.460846	31.1970145	21.7291455	129.6816025	-85.3722345	18.9024425	111.4813615
-3.494751	25.348854	122.976151	-26.967426	20.416725	120.652748	32.701599	0.846815	130.031387	29.938683	42.817478	129.246124	31.320141	21.8321465	129.6387555	-85.254993	19.0013035	111.6667405
-3.17024	22.860205	123.004166	-26.879045	20.587652	120.707634	32.894279	0.980679	130.082764	30.008389	42.966988	128.899353	31.451334	21.9738335	129.4910585	-85.209424	19.2014705	111.9242095
-3.471364	21.471014	123.18119	-26.840696	20.726656	120.737076	32.954056	1.109391	130.006485	30.038946	43.037502	128.648132	31.496501	22.0734465	129.3273085	-85.177893	19.3798655	112.1468435
-3.55827	19.90167	123.13678	-26.808681	20.918058	120.738693	33.002846	1.233893	129.868942	30.05522	43.101017	128.409912	31.529033	22.167455	129.139427	-85.146395	19.668661	112.337959
-3.764692	18.415257	123.101677	-26.798222	21.170237	120.723045	33.019226	1.366994	129.790436	30.072134	43.200115	128.120193	31.54568	22.2835545	128.9553145	-85.142124	20.0569195	112.4907755
-4.071058	16.986042	123.025253	-26.787121	21.473324	120.675972	33.049519	1.542561	129.835815	30.08585	43.350121	127.805115	31.5676845	22.446341	128.820465	-85.1419265	20.500307	112.531479
-4.559364	15.588054	123.162781	-26.771631	21.81591	120.626747	33.111889	1.752701	129.98555	30.08532	43.48732	127.428581	31.5986045	22.6200105	128.7070655	-85.1418665	21.0118095	112.5464285
-5.104887	14.373779	123.224846	-26.732605	22.163261	120.527199	33.209446	1.957163	130.197067	30.062258	43.644836	127.004753	31.635852	22.8009995	128.60091	-85.101062	21.5255225	112.453488
-6.181037	12.604247	123.386169	-26.594549	22.608944	120.331017	33.403816	2.236793	130.46373	30.082521	43.893253	126.321777	31.7431685	23.065023	128.3927535	-84.9322665	22.152865	112.2692805
-7.004689	11.629821	123.441444	-26.488325	22.838642	120.194557	33.539219	2.401673	130.570526	30.113024	44.000099	125.802681	31.8261215	23.200886	128.1866035	-84.8027715	22.476398	112.2025105
-7.96748	10.724714	123.482147	-26.340771	23.01265	120.070946	33.681335	2.562737	130.581146	30.161116	44.056831	125.259483	31.9212255	23.309784	127.9203145	-84.6027675	22.715516	112.2215775
-9.017666	9.943129	123.478577	-26.202641	23.099089	119.989693	33.843075	2.672018	130.52388	30.219809	44.060619	124.699471	32.031442	23.3663185	127.6116755	-84.436724	22.8318595	112.3677105
-9.876955	9.208705	123.354721	-26.0863	23.143391	119.968414	34.002403	2.734646	130.364929	30.245897	44.046608	124.193062	32.12415	23.390627	127.2789955	-84.29675	22.896155	112.6578325
-11.321782	8.872099	123.354996	-25.979963	23.153919	119.979752	34.11245	2.766135	130.191849	30.270582	43.98291	123.755203	32.191516	23.3745225	126.973526	-84.151442	22.9333155	112.985978
-12.445002	8.485861	123.25119	-25.894234	23.120388	120.072006	34.174931	2.751402	130.00589	30.292372	43.862949	123.359001	32.2336515	23.3071755	126.6824455	-84.0221195	22.9336005	113.4615665
-14.420493	8.352153	123.070824	-25.77021	23.071482	120.337845	34.252445	2.653964	129.583496	30.347103	43.65937	122.891342	32.299774	23.156667	126.237419	-83.840194	22.986297	114.438271
-16.016308	8.597184	122.976448	-25.669857	23.02751	120.625877	34.302284	2.52121	129.161591	30.382521	43.525368	122.60498	32.3424025	23.023289	125.8832855	-83.6821165	23.031731	115.3684685
-17.40209	8.86418	122.830376	-25.538708	22.994556	121.076012	34.339554	2.383497	128.520721	30.411997	43.398224	122.286667	32.3757755	22.8908605	125.403694	-83.4531915	23.0982515	116.74833
-18.645023	9.223674	122.845062	-25.370544	22.954983	121.747139	34.376343	2.27476	127.6325	30.423664	43.276031	121.951691	32.4000035	22.7753955	124.7920955	-83.1410915	23.1345705	118.7021825
-20.202303	9.984907	123.07695	-25.156647	22.891308	122.482132	34.337772	2.153584	126.645592	30.468822	43.175793	121.645569	32.403297	22.6646885	124.1455805	-82.716591	23.1179275	120.8186835
-21.516298	10.728237	123.359001	-24.977415	22.871553	123.292526	33.896389	2.298887	125.630234	30.500265	43.113777	121.436943	32.198327	22.706332	123.5335885	-82.153157	23.036774	123.0514635
-22.816053	11.604672	123.75811	-24.797731	22.8344	124.070694	33.626492	2.327409	124.441467	30.527424	43.057133	121.279015	32.076958	22.692271	122.860241	-81.67242	22.976529	125.281147
-24.594051	13.037062	124.46637	-24.603302	22.833752	125.122833	33.103561	2.35104	122.880066	30.536112	42.943695	121.192993	31.8198365	22.6473675	122.0365295	-81.0264405	23.0201365	128.2091365
-25.455622	13.965668	125.070015	-24.26602	22.673548	125.762871	32.757298	2.414275	122.017265	30.563936	42.809082	121.284088	31.660617	22.6116785	121.6506765	-80.192657	22.7354175	129.8750655
-26.286469	15.019348	125.776207	-24.156647	22.629128	126.425598	32.403427	2.330532	121.387276	30.63744	42.633823	121.455559	31.5204335	22.4821775	121.4214175	-79.8337275	22.7760785	131.4297785
-27.125219	16.058632	126.413795	-24.007441	22.543297	127.027428	32.144035	2.237506	120.885193	30.767384	42.424732	121.717216	31.4557095	22.331119	121.3012045	-79.4705915	22.755475	132.7536515
-27.679209	17.091496	127.054642	-23.837114	22.4205	127.573334	31.983858	2.067812	120.533478	30.964914	42.207451	122.002113	31.474386	22.1376315	121.2677955	-79.148614	22.7033685	133.8788725
-28.03618	18.090443	127.627434	-23.665085	22.256039	128.051697	31.909973	1.841204	120.331261	31.199265	41.999569	122.308945	31.554619	21.9203865	121.320103	-78.884789	22.5916915	134.783291
-28.259119	19.00108	128.250885	-23.492176	22.031944	128.464981	31.921461	1.598354	120.183968	31.426493	41.768169	122.621346	31.673977	21.6832615	121.402657	-78.658329	22.3806265	135.527305
-28.272215	20.317099	128.830582	-23.246178	21.650698	128.951309	31.971207	1.178895	120.08387	31.784258	41.368816	122.988907	31.8777325	21.2738555	121.5363885	-78.3700885	22.0275405	136.3662295
-28.115383	21.095636	129.219849	-23.130636	21.354408	129.18512	32.023201	0.843513	120.063354	31.982807	41.059067	123.123741	32.003004	20.95129	121.5935475	-78.264276	21.757526	136.7766925
-27.737534	21.787224	129.455215	-23.026697	20.990734	129.321808	32.07021	0.484716	120.009323	32.122917	40.704681	123.160576	32.0965635	20.5946985	121.5849495	-78.1499575	21.3867695	137.0586665
-27.195877	22.348522	129.48381	-22.91461	20.59486	129.324173	32.047443	0.105808	119.946411	32.215519	40.321369	123.069977	32.131481	20.2135885	121.508194	-77.960701	20.9761315	137.140152
-26.496119	22.821587	129.433487	-23.284208	20.65321	129.577438	32.064064	-0.285331	119.843544	32.289314	39.901127	122.936646	32.176689	19.807898	121.390095	-78.745105	21.498522	137.764781
-25.610182	23.20615	129.323502	-22.70125	19.822189	129.233566	32.103279	-0.687791	119.759384	32.379654	39.471676	122.791992	32.2414665	19.3919425	121.275688	-77.6439665	20.2524355	137.191444
-24.528517	23.510406	129.097229	-22.593288	19.425613	129.17746	32.161991	-1.083272	119.718994	32.501312	39.052849	122.699127	32.3316515	18.9847885	121.2090605	-77.5182275	19.8664375	137.1458595
-22.597931	23.788933	128.687866	-22.415781	18.873158	129.058868	32.286201	-1.673774	119.816208	32.756435	38.479412	122.704742	32.521318	18.402819	121.260475	-77.35288	19.343497	136.857261
-21.119551	23.886152	128.516068	-22.305382	18.542212	129.042068	32.430363	-2.0556	120.025467	32.935524	38.12672	122.889938	32.6829435	18.03556	121.4577025	-77.2937075	19.048864	136.6264335
-19.52997	23.875336	128.265579	-22.277454	18.217077	129.074722	32.585587	-2.443154	120.385254	33.133522	37.769718	123.257187	32.8595545	17.663282	121.8212205	-77.4144625	18.770872	136.3282235
-17.737461	23.781391	128.069656	-22.301666	17.943737	129.165939	32.70554	-2.862147	120.913025	33.326614	37.456726	123.802551	33.016077	17.2972895	122.357788	-77.619409	18.5901845	135.97409
-15.870772	23.56263	127.993896	-22.42635	17.700935	129.31636	32.748577	-3.219457	121.670998	33.494328	37.198223	124.629555	33.1214525	16.989383	123.1502765	-77.9741525	18.412487	135.4824435
-13.877805	23.30718	127.927765	-22.625938	17.465744	129.439331	32.771935	-3.599152	122.600327	33.686867	36.967121	125.760925	33.229401	16.6839845	124.180626	-78.481277	18.2475035	134.698036
-11.80697	22.927727	128.001251	-22.871861	17.27442	129.564148	32.800858	-3.981768	123.673973	33.854717	36.806889	127.120316	33.3277875	16.4125605	125.3971445	-79.0715095	18.1362795	133.7311515
-8.498447	22.202259	128.379745	-23.299303	17.005766	129.799835	32.886822	-4.507546	125.615631	34.407124	36.568066	129.370636	33.646973	16.03026	127.4931335	-80.245579	17.981272	132.1065365
-6.234969	21.57305	128.761948	-23.597927	16.854904	129.858215	32.949665	-4.916732	127.248253	34.453186	36.471889	131.269775	33.7014255	15.7775785	129.259014	-80.8972795	17.9322295	130.457416
-3.931649	20.822767	129.492538	-23.942945	16.775526	130.048492	33.358414	-5.489321	129.086655	34.457367	36.452251	133.309479	33.9078905	15.481465	131.198067	-81.7937805	18.069587	128.898917
-1.601823	19.963379	130.554337	-24.272326	16.768179	130.315857	33.435051	-5.843592	131.50853	34.457817	36.355549	135.661423	33.946434	15.2559785	133.5849765	-82.491086	18.2803795	127.0467375
0.668662	18.921583	132.036621	-24.527853	16.816103	130.673569	33.699055	-6.223008	134.174576	34.550285	36.436169	138.177185	34.12467	15.1065805	136.1758805	-83.180376	18.5256255	125.1712575
2.878119	17.737045	133.771042	-24.75388	16.872955	131.019348	34.06971	-6.606781	136.915024	34.632938	36.615932	140.342209	34.351324	15.0045755	138.6286165	-83.859084	18.7413345	123.4100795
4.969006	16.489216	135.331909	-24.812538	16.916109	131.128387	34.499657	-6.847159	139.090179	34.735817	36.726978	142.138962	34.617737	14.9399095	140.6145705	-84.242813	18.8923085	121.6422035
8.037392	14.508822	137.086411	-24.612791	16.896374	130.852371	35.177696	-6.838186	141.309448	34.704987	36.761341	143.493286	34.9413415	14.9615775	142.401367	-84.1669235	18.8311705	119.303375
10.012993	13.115168	137.689941	-24.360859	16.747049	130.401138	35.568798	-6.821725	141.976974	34.82394	36.733116	143.792145	35.196369	14.9556955	142.8845595	-83.918087	18.5384025	117.9177165
11.826699	11.674069	137.947159	-24.072668	16.579037	129.800339	35.919384	-6.855635	142.249908	34.95332	36.614971	143.591782	35.436352	14.879668	142.920845	-83.581688	18.278406	116.679833
13.558949	10.185274	137.994461	-23.788816	16.340904	129.084579	36.18784	-7.025194	142.378098	35.142998	36.470375	143.064957	35.665419	14.7225905	142.7215275	-83.243051	17.9592175	115.4476305
14.751832	8.864285	137.881332	-23.494909	16.056511	128.338913	36.36805	-7.152189	142.344925	35.29287	36.297932	142.579163	35.83046	14.5728715	142.462044	-82.820278	17.5401505	114.215782
14.27789	8.427454	137.349014	-23.228504	15.782696	127.72567	36.524261	-7.320431	142.364822	35.420147	36.070564	142.113251	35.972204	14.3750665	142.2390365	-82.429212	17.1903255	113.2123035
13.891813	7.848037	136.896286	-23.021675	15.491474	127.36869	36.660061	-7.493305	142.359726	35.605148	35.852467	141.782822	36.1326045	14.179581	142.071274	-82.1759545	16.803367	112.666106
12.750965	7.017864	136.411102	-22.804405	15.145071	127.234673	36.815205	-7.716327	142.24263	35.828556	35.531704	141.62207	36.3218805	13.9076885	141.93235	-81.9306905	16.3824535	112.536996
11.784741	6.544827	136.09433	-22.736092	14.975884	127.299866	36.930931	-7.852787	142.070297	35.903671	35.340725	141.681152	36.417301	13.743969	141.8757245	-81.889485	16.207799	112.7240075
10.603753	6.082641	135.626404	-22.696028	14.871881	127.424324	37.021072	-8.013482	141.845261	35.977779	35.142223	141.782791	36.4994255	13.5643705	141.814026	-81.8914815	16.1793915	113.034622
9.26419	5.619789	135.098083	-22.659895	14.834638	127.555046	37.057529	-8.147497	141.495758	36.067425	34.926636	141.864639	36.562477	13.3895695	141.6801985	-81.882267	16.2797065	113.4298935
7.804628	5.199449	134.462173	-22.658201	14.887805	127.664696	37.095242	-8.241808	141.019012	36.156666	34.741508	141.909058	36.625954	13.24985	141.464035	-81.942356	16.52576	113.865357
6.210258	4.770834	133.642105	-22.635328	15.000618	127.759293	37.159084	-8.290756	140.390961	36.252567	34.613373	141.884933	36.7058255	13.1613085	141.137947	-81.9764815	16.8399275	114.380639
4.366265	4.360372	132.944748	-22.581982	15.135823	127.835449	37.242718	-8.27981	139.698105	36.325748	34.491001	141.745941	36.784233	13.1055955	140.722023	-81.948197	17.1660505	114.948875
1.356608	3.688716	131.592636	-22.474253	15.41166	127.946091	37.39856	-8.147836	138.572586	36.547409	34.371639	141.178268	36.9729845	13.1119015	139.875427	-81.9214905	17.7114185	116.016755
-0.74121	3.243302	130.771057	-22.353598	15.628317	128.048355	37.501972	-8.006951	137.758942	36.724911	34.326103	140.65097	37.1134415	13.159576	139.204956	-81.8206375	18.097058	116.891754
-2.995913	2.728181	129.861954	-22.199385	15.875266	128.231018	37.631336	-7.764708	136.872375	36.939266	34.283333	139.966049	37.285301	13.2593125	138.419212	-81.684071	18.4912195	118.042824
-5.388207	2.140608	129.107025	-22.019644	16.132421	128.541595	37.748661	-7.530585	135.90657	37.154369	34.294571	139.157181	37.451515	13.381993	137.5318755	-81.490803	18.882849	119.5513145
-7.878109	1.520188	128.846329	-21.784016	16.379347	129.02977	37.916302	-7.227388	134.873322	37.391048	34.367504	138.244629	37.653675	13.570058	136.5589755	-81.221707	19.188636	121.5005645
-10.490758	0.862701	128.546722	-21.556103	16.634668	129.678452	38.063747	-6.828605	133.83519	37.579407	34.471939	137.225174	37.821577	13.821667	135.530182	-80.933783	19.447669	123.826722
-13.056861	0.151176	129.139786	-21.253635	16.873264	130.374939	38.189663	-6.465348	132.925781	37.673927	34.595417	136.038956	37.931795	14.0650345	134.4823685	-80.439065	19.6814935	126.2675095
-16.914747	-1.026362	130.426788	-20.931524	17.192413	131.529541	38.282116	-5.997984	131.976395	37.692139	34.758377	134.177917	37.9871275	14.3801965	133.077156	-79.8501755	20.0046295	129.981926
-19.431902	-1.888746	131.233459	-20.771418	17.324387	132.223541	38.28059	-5.757513	131.529251	37.545502	34.856415	133.072205	37.913046	14.549451	132.300728	-79.455882	20.099323	132.146354
-21.904928	-2.769142	132.60408	-20.640955	17.384752	132.83255	38.306408	-5.56971	131.302948	37.290962	34.863091	131.941544	37.798685	14.6466905	131.622246	-79.080595	20.1228135	134.042854
-24.318365	-3.620199	133.912537	-20.564878	17.396088	133.277344	38.32135	-5.446697	131.086502	36.969982	34.879379	130.785324	37.645666	14.716341	130.935913	-78.775422	20.075835	135.618775
-26.616844	-4.529198	135.246567	-20.529564	17.371582	133.516266	38.283245	-5.388731	130.877426	36.65556	34.861641	129.607635	37.4694025	14.736455	130.2425305	-78.5285305	20.006709	136.7900015
-28.811968	-5.374399	135.874634	-20.466528	17.318388	133.650543	38.291885	-5.328603	130.644775	35.994427	34.943943	128.430328	37.143156	14.80767	129.5375515	-78.076212	19.829106	137.7635345
-30.85074	-6.093812	137.23938	-20.450474	17.307945	133.733902	38.306282	-5.211661	130.270569	35.590149	34.973419	127.203056	36.9482155	14.880879	128.7368125	-77.8491635	19.735011	138.7309915
-33.730595	-6.987137	138.621872	-20.461201	17.260611	133.813126	38.262878	-4.916549	129.571426	34.951164	35.056435	125.402901	36.607021	15.069943	127.4871635	-77.529423	19.451279	140.1390885
-35.456829	-7.427343	139.368759	-20.507435	17.228001	133.823883	38.161243	-4.666622	129.022781	34.53994	35.115429	124.320671	36.3505915	15.2244035	126.671726	-77.3654615	19.2315985	140.97604
-37.084328	-7.728979	140.324875	-20.578714	17.199617	133.804382	38.00927	-4.468806	128.515747	34.13166	35.106701	123.438301	36.070465	15.3189475	125.977024	-77.227893	19.0802865	141.63174
-38.572674	-7.918403	140.741867	-20.651226	17.150557	133.773392	37.836544	-4.326086	128.075317	33.727081	35.046284	122.621498	35.7818125	15.360099	125.3484075	-77.0842645	18.941015	142.1983765
-39.900009	-7.915763	141.632233	-20.744831	17.115435	133.685226	37.674843	-4.197414	127.686859	33.330292	34.964149	121.858803	35.5025675	15.3833675	124.772831	-76.9922295	18.8475025	142.597621
-41.141766	-7.74914	142.349182	-20.832527	17.071346	133.550964	37.536118	-4.127667	127.445374	32.941391	34.822731	121.163704	35.2387545	15.347532	124.304539	-76.9038085	18.79516	142.797389
NaN	NaN	NaN	-20.928043	17.035013	133.425766	37.080677	-3.935392	127.55349	32.596104	34.67841	120.649086	34.8383905	15.371509	124.101288	-76.6944765	18.698517	142.750244
NaN	NaN	NaN	-21.133532	16.993851	133.382538	36.882053	-3.962637	127.709007	32.237598	34.500919	120.261528	34.5598255	15.269141	123.9852675	-76.8268895	18.718561	142.7798085
NaN	NaN	NaN	-21.252241	16.940363	133.407669	36.672367	-4.059224	127.909348	32.118908	34.380306	120.220581	34.3956375	15.160541	124.0649645	-76.9001195	18.720185	142.7503735
NaN	NaN	NaN	-21.361238	16.876646	133.475784	36.909206	-4.40555	127.980659	32.081676	34.213749	120.297981	34.495441	14.9040995	124.13932	-77.217917	18.8491925	142.812248
NaN	NaN	NaN	-21.436144	16.827532	133.551987	36.785202	-4.583044	128.187897	32.118919	34.058098	120.4599	34.4520605	14.737527	124.3238985	-77.3243485	18.917537	142.7800755
NaN	NaN	NaN	-21.511034	16.781212	133.600342	36.685604	-4.730867	128.336395	32.201786	33.936687	120.642616	34.443695	14.60291	124.4895055	-77.465763	18.959514	142.7111785
NaN	NaN	NaN	-21.547148	16.732424	133.611252	36.57666	-4.84305	128.447311	32.28064	33.852657	120.804085	34.42865	14.5048035	124.625698	-77.522946	18.9600445	142.596806
NaN	NaN	NaN	-21.579706	16.720087	133.602493	36.475857	-4.916564	128.474762	32.341785	33.793564	120.957314	34.408821	14.4385	124.716038	-77.568233	19.001674	142.488948
-46.075153	2.019383	141.293106	-21.631546	16.746193	133.554337	36.282856	-5.017741	128.408676	32.417309	33.763115	121.090462	34.3500825	14.372687	124.749569	-77.6131745	19.119699	142.359105
-45.730568	3.843964	140.616684	-21.672743	16.804071	133.495621	36.163418	-5.074355	128.342896	32.443714	33.748356	121.10627	34.303566	14.3370005	124.724583	-77.649052	19.2711415	142.266659
-45.248837	5.877756	139.868683	-21.703825	16.890896	133.389771	36.053955	-5.100358	128.201218	32.485275	33.754341	121.093071	34.269615	14.3269915	124.6471445	-77.677265	19.4548005	142.1323975
-44.612457	8.014609	139.068344	-21.700134	16.966343	133.23558	35.951458	-5.12538	128.056625	32.569607	33.774792	121.109962	34.2605325	14.324706	124.5832935	-77.6608005	19.60798	141.8878665
-43.940014	10.383456	138.129181	-21.726944	16.977377	132.993607	35.88377	-5.143176	127.938034	32.78331	33.783325	121.322823	34.33354	14.3200745	124.6304285	-77.787428	19.6346795	141.3567855
-43.185966	12.774571	136.569977	-21.804697	16.859919	132.548019	35.50016	-5.085803	127.924957	33.165226	33.781063	121.8349	34.332693	14.34763	124.8799285	-77.942087	19.372208	140.2161095
-42.422497	15.135447	134.487106	-22.048134	16.615763	131.736832	35.368011	-5.379977	127.692535	33.804043	33.769238	122.988083	34.586027	14.1946305	125.340309	-78.682295	19.0368955	138.133355
-41.109562	18.774292	131.363022	-22.805754	16.070236	130.305298	34.845982	-6.027792	127.496353	34.921432	34.016953	125.65126	34.883707	13.9945805	126.5738065	-80.495215	18.1458915	134.0367895
-40.147026	21.171335	130.136642	-23.460741	15.76501	129.520691	34.228039	-6.480913	127.518082	35.441254	34.084949	128.185532	34.8346465	13.802018	127.851807	-81.7561285	17.728002	131.189575
-39.147221	23.625704	129.004959	-24.099447	15.639787	128.920547	33.637047	-6.795882	128.032455	36.022579	33.863651	131.066269	34.829813	13.5338845	129.549362	-83.028707	17.7456895	128.291732
-38.229424	25.906733	129.426498	-24.640284	15.726068	128.783524	33.581455	-7.058112	128.796875	36.129108	33.881535	133.995499	34.8552815	13.4117115	131.396187	-84.1358495	18.0404245	126.170861
-37.310287	27.995564	129.89798	-25.061399	16.035778	128.896927	33.384029	-6.892554	129.99971	36.077366	34.07362	136.691498	34.7306975	13.590533	133.345604	-84.8534955	18.481023	124.44825
-36.447369	29.948446	130.755539	-25.321945	16.495552	129.32103	33.303295	-6.473526	131.109985	35.912846	34.41927	138.941406	34.6080705	13.972872	135.0256955	-85.2519605	19.018232	123.6163645
-35.706799	31.61272	132.169968	-25.468742	17.053223	129.89267	33.393784	-5.896754	132.090469	35.781929	34.864815	140.717392	34.5878565	14.4840305	136.4039305	-85.5253405	19.6224155	123.3814095
-34.726265	33.912552	133.48172	-25.52743	17.821238	130.668076	33.651371	-5.075735	133.365738	35.700562	35.623898	142.666687	34.6759665	15.2740815	138.0162125	-85.7308265	20.3683945	123.3199395
-34.157864	35.078484	134.500122	-25.440884	18.269806	131.093018	33.905296	-4.586196	133.91832	35.687572	36.043648	143.498962	34.796434	15.728726	138.708641	-85.678202	20.810886	123.477395
-33.632061	36.143017	134.754532	-25.348747	18.585968	131.361923	34.145203	-4.289822	134.324677	35.72374	36.367336	143.981277	34.9344715	16.038757	139.152977	-85.6319655	21.133179	123.570869
-33.125626	36.950272	135.213104	-25.217855	18.778273	131.480927	34.323658	-4.103855	134.533676	35.832653	36.624729	144.156998	35.0781555	16.260437	139.345337	-85.5138655	21.296109	123.616517
-32.787861	37.629532	135.287506	-25.112087	18.861868	131.497879	34.522118	-3.927613	134.500992	35.919079	36.75737	143.845764	35.2205985	16.4148785	139.173378	-85.4447725	21.3088575	123.82238
-32.451611	38.085781	135.090988	-25.026876	18.903528	131.353012	34.703983	-3.711598	134.268112	35.915695	36.754105	143.026276	35.309839	16.5212535	138.647194	-85.363591	21.2858025	124.05883
-32.175785	38.402523	134.495132	-24.887112	18.947721	131.008438	34.819839	-3.464893	133.843857	35.897385	36.847923	142.021317	35.358612	16.691515	137.932587	-85.132836	21.203927	124.084289
-31.871716	38.618473	132.98938	-24.621872	19.077625	130.130997	34.857731	-2.942227	132.655411	35.698124	37.101151	139.767166	35.2779275	17.079462	136.2112885	-84.5216715	21.075788	124.0507055
-31.71553	38.632168	131.593079	-24.430695	19.251526	129.28978	34.805996	-2.620243	131.498795	35.427979	37.333088	137.862	35.1169875	17.3564225	134.6803975	-83.9783775	21.1466295	123.8991625
-31.630859	38.475636	130.357697	-24.181581	19.429651	128.452377	34.7384	-2.198553	130.153748	35.123955	37.569996	135.546692	34.9311775	17.6857215	132.85022	-83.2943395	21.1735805	124.054534
-31.571228	38.105072	129.435837	-23.963005	19.639465	128.05275	34.61092	-1.795744	128.847931	34.895363	37.837257	133.354111	34.7531415	18.0207565	131.101021	-82.6791515	21.2581735	125.004479
-31.538523	37.634598	129.191696	-23.689106	19.783535	128.229767	34.47353	-1.544524	127.810585	34.724976	37.964188	131.672638	34.599253	18.209832	129.7416115	-81.977465	21.357238	126.7179225
-31.457693	37.007465	129.746277	-23.514032	19.817213	129.015549	34.400761	-1.503817	127.457298	34.574734	38.026543	130.432709	34.4877475	18.261363	128.9450035	-81.5158115	21.373063	129.0860945
-31.367731	36.238121	130.877106	-23.41815	19.716316	130.156921	34.314278	-1.594954	127.449928	34.435482	37.982388	129.822083	34.37488	18.193717	128.6360055	-81.21118	21.238915	131.6778365
-31.29479	34.933952	132.982544	-23.434982	19.339123	132.108307	34.071571	-1.785846	127.747536	34.184311	37.832375	129.703674	34.127941	18.0232645	128.725605	-80.997905	20.6549815	135.491009
-31.10677	34.013855	134.390747	-23.508348	18.999523	133.358734	33.888931	-1.850877	127.947655	34.0186	37.727779	129.898453	33.9537655	17.938451	128.923054	-80.9704615	20.060595	137.794414
-30.816496	33.063892	135.558533	-23.604471	18.674301	134.428818	33.753033	-1.846076	128.197296	33.807392	37.676334	130.162155	33.7802125	17.915129	129.1797255	-80.9891545	19.433473	139.6779105
-30.485504	32.088253	136.326569	-23.672735	18.397627	135.196747	33.690109	-1.836837	128.396912	33.572819	37.684258	130.298431	33.631464	17.9237105	129.3476715	-80.976934	18.8715435	141.0458225
-30.09049	31.166407	136.66214	-23.732906	18.225161	135.659988	33.665035	-1.800406	128.530396	33.324577	37.690823	130.279404	33.494806	17.9452085	129.4049	-80.960618	18.5051135	141.915076
-29.576626	30.245808	136.639099	-23.758816	18.141928	135.871231	33.657932	-1.753297	128.610199	33.120979	37.71574	130.148224	33.3894555	17.9812215	129.3792115	-80.9070875	18.3026345	142.3632505
-28.894403	29.34271	136.411346	-23.73843	18.102472	135.917023	33.715176	-1.770437	128.76088	33.040192	37.740932	130.208969	33.377684	17.9852475	129.4849245	-80.854544	18.2196965	142.3491215
-27.698246	27.934292	136.091949	-23.649508	18.065119	136.010437	33.992577	-1.974236	129.436707	33.269363	37.702812	130.745346	33.63097	17.864288	130.0910265	-80.929986	18.26595	141.9298475
-26.729738	27.017454	135.9814	-23.60865	18.07029	136.120514	34.260544	-2.201087	130.142563	33.588036	37.707916	131.40332	33.92429	17.7534145	130.7729415	-81.14159	18.3871655	141.4680865
-25.597549	26.090342	135.992554	-23.579395	18.085499	136.329788	34.531437	-2.412773	130.987274	33.946518	37.7215	132.204651	34.2389775	17.6543635	131.5959625	-81.3977675	18.5166345	141.0636135
-24.439121	25.170494	136.107849	-23.576088	18.132544	136.645752	34.784348	-2.579844	131.897049	34.292992	37.728249	132.963715	34.53867	17.5742025	132.430382	-81.690846	18.6908855	140.861122
-23.18478	24.279394	136.338455	-23.632408	18.188795	137.071365	34.966042	-2.735453	132.800476	34.520924	37.779011	133.678787	34.743483	17.521779	133.2396315	-82.008299	18.855811	140.9030985
-21.795698	23.374937	136.675842	-23.673122	18.240479	137.575287	35.067009	-2.833285	133.667023	34.688614	37.779362	134.312515	34.8778115	17.4730385	133.989769	-82.2240555	19.0079195	141.160805
-20.472549	22.572971	137.072617	-23.886204	18.4196	138.173004	35.202797	-2.919802	134.5578	34.835491	37.764462	134.874405	35.019144	17.42233	134.7161025	-82.791552	19.41687	141.6299055
-18.051199	21.265516	137.599014	-23.6782	18.373884	138.788635	35.430305	-3.035598	135.764221	35.138905	37.769306	135.655487	35.284605	17.366854	135.709854	-82.641005	19.380914	141.867416
-16.444496	20.506044	137.90863	-23.607735	18.438152	139.141434	35.594456	-3.070375	136.497177	35.389713	37.795292	136.204926	35.4920845	17.3624585	136.3510515	-82.7075545	19.5138455	141.9318165
-14.739746	19.763987	138.194031	-23.511932	18.51988	139.431473	35.82571	-3.085228	137.176178	35.669167	37.830074	136.672241	35.7474385	17.372423	136.9242095	-82.7713025	19.667337	141.9387365
-13.004008	19.090672	138.428329	-23.389193	18.610395	139.648239	36.045269	-3.087181	137.740265	35.980148	37.913761	137.26265	36.0127085	17.41329	137.5014575	-82.7910945	19.8075	141.7950205
-11.193042	18.492939	138.649124	-23.236877	18.699594	139.82489	36.285339	-3.051448	138.263275	36.311653	38.018532	137.86438	36.298496	17.483542	138.0638275	-82.77225	19.915646	141.5859525
-9.325207	17.926649	138.894272	-23.071245	18.788643	139.95845	36.542763	-2.991086	138.770676	36.687454	38.135834	138.483353	36.6151085	17.572374	138.6270145	-82.7575985	20.004912	141.2898855
-7.458495	17.439613	139.079025	-22.926624	18.879362	140.014008	36.785915	-2.893585	139.199844	37.139187	38.302715	139.159119	36.962551	17.704565	139.1794815	-82.815799	20.054159	140.8485345
-4.62633	16.726789	139.148682	-22.733835	19.059776	139.864151	36.980732	-2.747443	139.481339	37.811707	38.509071	140.246994	37.3962195	17.880814	139.8641665	-82.8638895	20.238738	139.8641355
-2.708441	16.294136	139.029999	-22.560987	19.170103	139.625809	37.05637	-2.565449	139.358414	38.229603	38.598438	140.877609	37.6429865	18.0164945	140.1180115	-82.7649605	20.3237115	139.1336065
-0.803534	15.833518	138.770981	-22.402344	19.298817	139.26683	37.10516	-2.428628	139.070236	38.622971	38.646252	141.423523	37.8640655	18.108812	140.2468795	-82.6687535	20.488822	138.2867805
1.108295	15.349656	138.424683	-22.12566	19.444689	138.830109	37.28479	-2.229629	138.693207	38.973347	38.693214	141.912537	38.1290685	18.2317925	140.302872	-82.3803885	20.6575855	137.357346
3.030735	14.794617	138.060349	-21.884296	19.633514	138.314651	37.54607	-2.100735	138.476135	39.329453	38.775494	142.255661	38.4377615	18.3373795	140.365898	-82.2063535	20.9296485	136.263404
4.908168	14.170593	137.729004	-21.611618	19.831579	137.782257	37.7878	-2.018159	138.278992	39.646423	38.809647	142.513596	38.7171115	18.395744	140.396294	-81.9403475	21.267414	135.16822
6.781168	13.455386	137.429657	-21.363766	20.087914	137.182861	38.058125	-1.990459	138.204086	39.920673	38.830383	142.652267	38.989399	18.419962	140.4281765	-81.716931	21.755866	133.9375455
9.433258	12.215655	136.955719	-21.06172	20.435387	136.179245	38.348415	-1.99842	138.216415	40.240757	38.905895	142.667038	39.294586	18.4537375	140.4417265	-81.418026	22.4170365	131.9167635
11.161721	11.235324	136.702911	-20.906767	20.63269	135.527817	38.500679	-2.012902	138.252991	40.335293	38.901028	142.516281	39.417986	18.444063	140.384636	-81.23152	22.821317	130.670998
12.785043	10.190609	136.478409	-20.827808	20.791826	134.876083	38.60783	-2.07346	138.347504	40.359966	38.9244	142.22258	39.483898	18.42547	140.285042	-81.139514	23.158182	129.467124
14.349055	9.058302	136.285248	-20.767508	20.864721	134.224991	38.66914	-2.110533	138.373764	40.354176	38.941723	141.884293	39.511658	18.415595	140.1290285	-81.046674	23.313847	128.3209535
15.724675	7.91151	136.124069	-20.73391	20.883694	133.575439	38.703873	-2.185664	138.360977	40.302597	38.908485	141.458069	39.503235	18.3614105	139.909523	-80.971055	23.4059775	127.241355
15.299346	7.928008	135.759827	-20.707287	20.835352	132.952362	38.703732	-2.271151	138.303436	40.253456	38.859413	141.032089	39.478594	18.294131	139.6677625	-80.893168	23.376573	126.2369615
15.060436	7.673568	135.403793	-20.632149	20.725557	132.402542	38.73732	-2.351397	138.149872	40.232414	38.777843	140.714005	39.484867	18.213223	139.4319385	-80.749165	23.237891	125.3731455
14.474559	7.213223	134.768204	-20.492069	20.490322	131.734253	38.83783	-2.513199	137.893845	40.245407	38.602024	140.314575	39.5416185	18.0444125	139.10421	-80.5257565	22.9362315	124.364296
13.975861	6.879561	134.370773	-20.396971	20.307783	131.399399	38.924931	-2.635639	137.681152	40.3214	38.469196	140.151382	39.6231655	17.9167785	138.916267	-80.4171075	22.6987875	123.882531
13.349959	6.498862	133.966843	-20.302483	20.122204	131.10231	38.990147	-2.780324	137.419998	40.380878	38.274403	140.035965	39.6855125	17.7470395	138.7279815	-80.2904785	22.4973685	123.4766385
12.494302	6.058935	133.550934	-20.218845	19.944767	130.85939	39.052601	-2.953075	137.158127	40.434566	38.062412	139.97377	39.7435835	17.5546685	138.5659485	-80.1812735	22.3348655	123.1528315
11.701511	5.570878	133.078842	-20.126034	19.779068	130.677338	39.095161	-3.118911	136.892456	40.534397	37.873943	139.990082	39.814779	17.377516	138.441269	-80.066847	22.18062	122.913407
10.807865	5.023286	132.576981	-20.028725	19.627155	130.576157	39.124218	-3.274865	136.634598	40.64912	37.676682	140.08931	39.886669	17.2009085	138.361954	-79.944119	22.0534015	122.79036
9.819095	4.47862	132.102203	-19.912289	19.515696	130.58165	39.150913	-3.418787	136.366852	40.775688	37.434544	140.259949	39.9633005	17.0078785	138.3134005	-79.7878785	22.0235135	122.8498995
8.031019	3.437408	131.503159	-19.767076	19.404995	130.727814	39.208569	-3.696199	136.071854	41.010418	37.019489	140.471954	40.1094935	16.661645	138.271904	-79.6436455	22.148345	123.183724
6.763778	2.630488	131.108719	-19.686239	19.362364	130.83548	39.233753	-3.892935	135.940811	41.135998	36.708405	140.616425	40.1848755	16.407735	138.278618	-79.5573535	22.316993	123.392342
5.296714	1.740365	130.797333	-19.634136	19.314045	130.919708	39.243809	-4.110027	135.882187	41.172775	36.359509	140.655869	40.208292	16.124741	138.269028	-79.476564	22.503349	123.570388
3.803315	0.693757	130.480515	-19.639509	19.251888	130.975922	39.225471	-4.362471	135.891968	41.168118	36.06654	140.640427	40.1967945	15.8520345	138.2661975	-79.4758125	22.6517415	123.6856465
2.199663	-0.414371	130.124741	-19.675455	19.161831	130.985046	39.174217	-4.613645	135.932175	41.128384	35.805485	140.542419	40.1513005	15.59592	138.237297	-79.5022105	22.727742	123.732795
0.420566	-1.668583	129.77774	-19.710325	19.017391	130.940109	39.10812	-4.816455	135.94696	41.035805	35.592739	140.407486	40.0719625	15.388142	138.177223	-79.4926125	22.64664	123.702995
-1.381495	-2.957081	129.452759	-19.710455	18.836226	130.9422	39.101891	-5.000293	135.92067	40.928619	35.410709	140.11142	40.015255	15.205208	138.016045	-79.436165	22.467244	123.868355
-4.322696	-5.164038	129.370102	-19.614019	18.439575	131.198318	39.272854	-5.170755	135.699387	40.792065	35.155514	139.259308	40.0324595	14.9923795	137.4793475	-79.2604975	21.8867705	124.9172885
-6.43361	-6.705051	129.993698	-19.454287	18.134657	131.520096	39.569054	-5.178734	135.504074	40.705555	35.037594	138.397797	40.1373045	14.92943	136.9509355	-79.0458785	21.339884	126.0892565
-8.53301	-8.430571	131.154373	-19.270176	17.829546	131.897552	39.94894	-5.182423	135.5392	40.563782	34.91581	137.068863	40.256361	14.8666935	136.3040315	-78.796713	20.7923985	127.4910725
-10.808177	-10.076189	132.994278	-19.09189	17.477821	132.096893	40.31181	-5.258314	135.759735	40.357346	34.68224	135.349686	40.334578	14.711963	135.5547105	-78.518358	20.243679	128.6390755
-13.133438	-11.545486	135.099548	-18.941933	17.088242	132.004623	40.603004	-5.427351	136.176117	40.043892	34.280544	133.370483	40.323448	14.4265965	134.7733	-78.207314	19.7498875	129.235946
-15.379029	-12.936607	137.318878	-18.817152	16.610928	131.780991	40.834732	-5.631464	136.621368	39.582829	33.647312	131.124008	40.2087805	14.007924	133.872688	-77.8430845	19.213932	129.689294
-17.667412	-14.044459	139.418747	-18.698519	16.055582	131.701843	40.998196	-5.7868	136.845139	39.022514	32.753265	128.850204	40.010355	13.4832325	132.8476715	-77.407393	18.6279315	130.5560145
-20.966614	-15.380463	142.105499	-18.539249	14.998473	132.224731	41.222775	-6.279354	136.740982	37.92289	31.506008	126.749275	39.5728325	12.613327	131.7451285	-76.6513305	17.383619	132.7043335
-23.147678	-16.058184	143.501251	-18.511143	14.268277	133.068268	41.339756	-6.737737	136.686737	37.48278	30.726999	126.039467	39.411268	11.994631	131.363102	-76.433554	16.541923	134.773434
NaN	NaN	NaN	-18.524473	13.6427	134.010666	41.282024	-7.099018	136.471207	37.152611	30.26436	125.792801	39.2173175	11.582671	131.132004	-76.2662635	15.702729	136.889328
NaN	NaN	NaN	-18.564619	13.205716	134.91481	41.129135	-7.305465	136.088608	36.842613	30.08334	125.794029	38.985874	11.3889375	130.9413185	-76.115112	15.0224945	138.8883015
-29.217979	-17.112541	145.619171	-18.664719	12.980394	135.693756	40.955441	-7.359114	135.668335	36.517437	30.138435	125.930656	38.736439	11.3896605	130.7994955	-76.065877	14.5711275	140.5880165
-31.140678	-16.927155	145.837631	-18.750544	12.888582	136.298691	40.733585	-7.313575	135.128113	36.2435	30.323919	126.134659	38.4885425	11.505172	130.631386	-75.9896305	14.271992	141.965996
-32.9445	-16.518291	145.889618	-18.819958	12.856361	136.737976	40.48835	-7.252021	134.652634	36.016918	30.501738	126.257118	38.252634	11.6248585	130.454876	-75.89255	14.0878635	143.021076
-35.456612	-15.410694	145.860031	-18.919605	12.884312	137.179123	40.139633	-7.18843	133.861084	35.784294	30.722305	126.41494	37.9619635	11.7669375	130.138012	-75.8011735	14.0016865	144.220234
-36.958286	-14.389415	145.805267	-19.012339	12.895371	137.343689	39.875244	-7.18459	133.384033	35.646099	30.823118	126.423302	37.7606715	11.819264	129.9036675	-75.7853495	13.971478	144.7837105
NaN	NaN	NaN	-19.146275	12.898143	137.449295	39.603256	-7.217979	132.955734	35.477234	30.858227	126.33532	37.540245	11.820124	129.645527	-75.832795	13.976162	145.253063
NaN	NaN	NaN	-19.351732	12.908565	137.547928	39.280842	-7.262972	132.546234	35.238792	30.849731	126.218346	37.259817	11.7933795	129.38229	-75.963281	14.0237505	145.713566
NaN	NaN	NaN	-19.608248	12.875933	137.672058	38.885246	-7.337517	132.195862	34.925838	30.812571	126.120995	36.905542	11.737527	129.1584285	-76.122038	14.014339	146.1856875
-41.534126	-8.64743	145.506897	-19.886208	12.754859	137.835861	38.513966	-7.426388	131.938278	34.60619	30.739943	126.062927	36.560078	11.6567775	129.0006025	-76.332494	13.8529405	146.6711195
-42.16658	-6.910767	145.280304	-20.13179	12.559869	138.028503	38.155712	-7.527544	131.695679	34.304153	30.693439	126.092148	36.2299325	11.5829475	128.8939135	-76.4935125	13.5367905	147.1630925
-42.913029	-4.055218	144.803757	-20.507738	12.199251	138.26973	37.668541	-7.76745	131.388428	33.891808	30.598795	126.212814	35.7801745	11.4156725	128.800621	-76.7956505	12.9828295	147.738839
-43.17836	-1.927724	144.411026	-20.738836	11.96777	138.376892	37.321213	-7.93165	131.138062	33.670532	30.515305	126.362923	35.4958725	11.2918275	128.7504925	-76.9735445	12.6437125	148.0032915
-43.20034	0.282395	143.921631	-20.966553	11.72723	138.434052	36.990437	-8.132449	130.882645	33.501595	30.409803	126.50325	35.246016	11.138677	128.6929475	-77.179122	12.315783	148.1751565
-43.115158	2.542764	143.307144	-21.176689	11.472006	138.396118	36.662292	-8.373102	130.670105	33.380077	30.273878	126.856323	35.0211845	10.950388	128.763214	-77.3745625	11.993624	148.029022
-42.811314	4.963233	142.510635	-21.362528	11.180243	138.298965	36.395897	-8.694321	130.647141	33.455109	30.141586	127.563477	34.925503	10.7236325	129.105309	-77.650559	11.6368535	147.492621
-42.403057	7.372787	141.337448	-21.538845	10.905038	138.033447	36.293873	-9.044802	130.901886	34.098255	29.889399	128.413925	35.196064	10.4222985	129.6579055	-78.273754	11.3877775	146.4089885
-41.946804	9.874382	139.818726	-21.838306	10.704846	137.50209	36.24157	-9.478363	131.407623	34.613792	29.885622	129.844589	35.427681	10.2036295	130.626106	-79.104293	11.2060625	144.378074
-40.950134	13.722275	137.75058	-22.556299	10.585419	136.748215	35.989674	-10.102637	132.579788	35.377399	30.066589	132.531876	35.6835365	9.981976	132.555832	-80.7961345	11.188862	140.940598
-40.097076	16.385405	136.897064	-23.081293	10.711054	136.500198	35.697784	-10.448097	133.500259	35.836525	30.188158	134.436874	35.7671545	9.8700305	133.9685665	-81.9297405	11.5520775	139.0318295
-39.09375	19.087782	136.783432	-23.627518	11.011701	136.524887	35.195019	-10.719064	134.135864	36.200066	30.306793	136.376816	35.6975425	9.7938645	135.25634	-82.9525785	12.2295375	137.793434
-38.0448	21.603344	137.471359	-24.042336	11.322276	136.788574	34.595486	-10.664674	134.389755	36.462513	30.420128	138.134583	35.5289995	9.877727	136.262169	-83.6136715	12.766825	137.314979
-36.894234	23.947222	138.729553	-24.3729	11.563872	137.215149	34.137711	-10.499498	134.336823	36.667465	30.499247	139.629547	35.402588	9.9998745	136.983185	-84.148388	13.1278695	137.447113
-35.688549	25.981308	140.329498	-24.575455	11.779733	137.730133	33.754593	-10.25362	134.011948	36.754375	30.493053	140.882935	35.254484	10.1197165	137.4474415	-84.405394	13.4397495	138.0128245
-34.448853	27.759289	142.065231	-24.75341	11.889499	138.23671	33.459641	-9.960031	133.6129	36.706192	30.36586	141.824432	35.0829165	10.2029145	137.718666	-84.5897365	13.5760835	138.754754
-32.550217	29.952209	144.526306	-24.98587	11.970782	138.883224	33.076763	-9.456677	132.879395	37.446259	29.592646	142.621704	35.261511	10.0679845	137.7505495	-85.233251	13.8735795	140.0158985
-31.311693	31.108574	145.913422	-25.154205	12.001166	139.238556	32.866001	-9.170001	132.472015	37.453033	29.3486	143.127197	35.159517	10.0892995	137.799606	-85.467927	13.9130325	140.677506
-30.056026	32.084877	146.922333	-25.345888	12.004647	139.546768	32.686272	-8.984752	132.262512	37.415268	29.25948	143.481628	35.05077	10.137364	137.87207	-85.742546	13.87193	141.221466
-28.796459	32.880871	147.603195	-25.498671	12.022433	139.792389	32.56675	-8.849211	132.173004	37.276123	29.279591	143.722458	34.9214365	10.21519	137.947731	-85.9187785	13.829676	141.637047
-27.526829	33.509056	147.817261	-25.644308	12.073777	139.928055	32.535973	-8.805465	132.225311	37.013626	29.360317	143.787964	34.7747995	10.277426	138.0066375	-86.0634155	13.870128	141.8494725
-26.218792	33.950409	147.697968	-25.788275	12.108512	139.950821	32.505344	-8.836016	132.342529	35.208691	29.973961	144.005875	33.8570175	10.5689725	138.174202	-85.4335675	13.6480515	141.72744
-24.853046	34.172867	147.333954	-25.932507	12.145233	139.909058	32.465424	-8.866265	132.436111	35.042625	30.095678	143.826569	33.7540245	10.6147065	138.13134	-85.6190385	13.6757595	141.686776
-22.856533	34.026154	146.601349	-26.162109	12.193675	139.787598	32.360847	-8.910208	132.603729	34.849995	30.347364	143.554001	33.605421	10.718578	138.078865	-85.929639	13.668772	141.496331
-21.436945	33.584095	146.167435	-26.276987	12.213339	139.749161	32.280991	-8.869864	132.717438	34.851158	30.56498	143.489166	33.5660745	10.847558	138.103302	-86.1200485	13.57912	141.39502
-20.077374	32.887135	145.83934	-26.36311	12.260578	139.816879	32.24485	-8.821823	132.939423	34.779671	30.763865	143.573288	33.5122605	10.971021	138.2563555	-86.2384805	13.550135	141.3774025
-18.657728	31.871487	145.646362	-26.413717	12.355568	140.025772	32.287636	-8.73702	133.25116	34.764729	30.9834	143.849411	33.5261825	11.12319	138.5502855	-86.3536165	13.587946	141.5012585
-17.239664	30.626488	145.490234	-26.437811	12.469064	140.351791	32.355705	-8.657506	133.662537	34.782104	31.154242	144.225937	33.5689045	11.248368	138.944237	-86.4445265	13.68976	141.759345
-15.802119	29.146978	145.374283	-26.435524	12.646087	140.783188	32.46146	-8.557925	134.142151	34.809185	31.363594	144.626587	33.6353225	11.4028345	139.384369	-86.5063705	13.8893395	142.182007
-14.367819	27.496788	145.152969	-26.449802	12.866351	141.237396	32.581577	-8.431318	134.691864	34.719658	31.598124	144.967514	33.6506175	11.583403	139.829689	-86.5502215	14.149299	142.645103
-12.209194	24.681822	144.503464	-26.437517	13.294257	141.766449	32.810181	-8.089077	135.38205	34.685497	32.100498	145.3367	33.747839	12.0057105	140.359375	-86.622873	14.5828035	143.173523
-10.797181	22.544811	143.861298	-26.44525	13.527616	141.91066	32.95211	-7.900886	135.699799	34.625996	32.394295	145.30603	33.789053	12.2467045	140.5029145	-86.679553	14.8085275	143.3184055
-9.378054	20.25732	142.926208	-26.398491	13.793514	141.928192	33.07233	-7.733618	135.885757	34.668388	32.662521	144.988373	33.870359	12.4644515	140.437065	-86.667341	15.1225765	143.419319
-7.922893	17.810244	141.808731	-26.324951	14.042189	141.672485	33.291538	-7.523538	136.131943	34.647812	32.881069	144.373459	33.969675	12.6787655	140.252701	-86.619577	15.4056125	143.092269
-6.465819	15.144616	140.588181	-26.214769	14.331128	140.995926	33.681332	-7.367142	136.603043	34.624928	33.204765	143.554916	34.15313	12.9188115	140.0789795	-86.582668	15.7434445	141.9128725
-5.024793	12.416168	139.320343	-26.123547	14.66413	139.518936	34.250504	-7.209734	137.405594	34.518818	33.672871	142.600204	34.384661	13.2315685	140.002899	-86.631755	16.0966915	139.034973
-3.641917	9.593133	138.091919	-26.066414	14.957773	137.501602	34.725605	-7.073612	138.358536	34.291466	34.199638	141.387253	34.5085355	13.563013	139.8728945	-86.6413635	16.352533	135.1303095
-1.698384	5.319241	136.520844	-25.901539	15.131539	134.295044	34.94614	-6.696223	139.13446	33.847229	34.695999	139.028992	34.3966845	13.999888	139.081726	-86.1997625	16.26319	129.508362
-0.495424	2.470548	135.754089	-25.586483	15.017122	132.596893	35.06707	-6.398872	139.045197	33.878532	34.747883	137.49321	34.472801	14.1745055	138.2692035	-85.645767	15.8597385	126.9245825
0.60764	-0.371421	135.3181	-25.146584	14.778641	131.133408	35.484039	-6.397425	138.931793	34.164524	34.712067	136.618378	34.8242815	14.157321	137.7750855	-85.1174495	15.399961	124.4917305
1.573255	-3.067949	135.118866	-24.666712	14.50771	129.905914	35.911858	-6.446192	138.95018	34.477062	34.631496	136.121124	35.19446	14.092652	137.535652	-84.527884	14.922768	122.276176
2.44147	-5.679721	135.052109	-24.260038	14.252229	129.008667	36.210121	-6.385865	138.917343	34.798286	34.56115	135.664001	35.5042035	14.0876425	137.290672	-84.0242795	14.4168155	120.726662
3.079848	-8.141745	135.113281	-23.96772	14.098176	128.215179	36.388924	-6.324598	138.902252	35.037319	34.594746	135.284073	35.7131215	14.135074	137.0931625	-83.6485615	14.061278	119.3371955
3.612553	-10.469268	135.067612	-23.77058	14.049146	127.498245	36.488468	-6.246627	138.803665	35.154873	34.656097	134.980637	35.8216705	14.204735	136.892151	-83.3628305	13.893557	118.104339
3.983172	-13.63555	135.027756	-23.581232	14.026136	126.668205	36.603649	-6.126166	138.610077	35.183434	34.821732	134.586472	35.8935415	14.347783	136.5982745	-83.0560055	13.704489	116.7381355
3.100479	-14.807145	134.825439	-23.50144	14.011063	126.27684	36.666454	-6.077941	138.561356	35.177917	34.88728	134.361267	35.9221855	14.4046695	136.4613115	-82.9250655	13.6174565	116.0923685
2.271891	-16.025635	134.679291	-23.405594	13.935661	126.046387	36.709396	-6.106807	138.491409	35.176582	34.836163	134.128113	35.942989	14.364678	136.309761	-82.754177	13.506644	115.783013
1.355263	-17.142172	134.486664	-23.298246	13.800653	125.955673	36.816101	-6.219936	138.291809	35.246201	34.655605	133.84407	36.031151	14.2178345	136.0679395	-82.627643	13.3834715	115.8434065
0.201082	-18.167408	134.201477	-23.184589	13.637636	125.908707	36.933155	-6.389824	137.997116	35.326984	34.458614	133.537598	36.1300695	14.034395	135.767357	-82.4992475	13.240877	116.050057
-0.886842	-19.114988	133.725418	-23.079428	13.427726	125.806984	37.005913	-6.486259	137.564407	35.361	34.278687	133.263763	36.1834565	13.896214	135.414085	-82.3423125	12.959238	116.199883
-2.091708	-19.892315	133.041107	-23.000755	13.207452	125.69455	37.097466	-6.55267	137.059097	35.347473	34.136578	132.953354	36.2224695	13.791954	135.0062255	-82.2239795	12.62295	116.3828745
-4.192374	-20.842047	132.23996	-22.944157	12.898008	125.56189	37.213169	-6.624631	136.34227	35.204117	33.947372	132.439713	36.208643	13.6613705	134.3909915	-82.096957	12.1346455	116.7327885
-5.732672	-21.268984	131.859375	-22.931101	12.725721	125.657059	37.250732	-6.645833	135.962051	35.091789	33.855293	132.054871	36.1712605	13.60473	134.008461	-82.0334625	11.846712	117.305657
-7.385837	-21.536211	131.804138	-22.881231	12.564664	126.094803	37.315651	-6.578724	135.589661	35.011093	33.790562	131.632858	36.163372	13.605919	133.6112595	-81.925834	11.523409	118.5783465
-9.061345	-21.676197	131.986099	-22.780052	12.410898	126.849106	37.478828	-6.492207	135.254791	34.952404	33.772724	131.265579	36.215616	13.6402585	133.260185	-81.77572	11.1815375	120.438027
-10.773584	-21.568193	132.519135	-22.653788	12.28442	127.841591	37.6866	-6.377563	134.967834	34.904896	33.790539	131.00708	36.295748	13.706488	132.987457	-81.603324	10.862352	122.695725
-12.660362	-21.41824	133.077438	-22.535465	12.21253	128.998047	37.870228	-6.225999	134.70314	34.864697	33.832092	130.771774	36.3674625	13.8030465	132.737457	-81.4383925	10.6220135	125.258637
-14.511055	-21.032284	133.889603	-22.446089	12.178081	130.189438	37.980831	-6.071744	134.443283	34.789902	33.918785	130.594818	36.3853665	13.9235205	132.5190505	-81.2775445	10.4326415	127.8598255
-17.316563	-20.250008	135.11676	-22.410328	12.215812	131.904373	37.988445	-5.817007	134.116028	34.561226	34.068066	130.349228	36.2748355	14.1255295	132.232628	-81.0954915	10.3060945	131.576118
-19.182821	-19.489162	135.953537	-22.436007	12.300325	132.985321	37.880692	-5.635313	133.850281	34.328289	34.200058	130.205246	36.1044905	14.2823725	132.0277635	-80.9765045	10.3182775	133.9428785
-20.975311	-18.672842	136.645554	-22.493126	12.419361	133.951614	37.67976	-5.452203	133.564331	34.04311	34.383099	130.041885	35.861435	14.465448	131.803108	-80.847687	10.373274	136.10012
-22.74032	-17.651247	137.20134	-22.578358	12.558396	134.719757	37.413017	-5.243539	133.167755	33.750286	34.619396	129.892639	35.5816515	14.6879285	131.530197	-80.7383675	10.4288635	137.909317
-24.391043	-16.668787	137.532501	-22.686935	12.709882	135.344177	37.102135	-5.004724	132.680557	33.416855	34.860062	129.677124	35.259495	14.927669	131.1788405	-80.633365	10.492095	139.5095135
-25.977253	-15.46921	137.886047	-22.759556	12.849328	135.819916	36.785137	-4.744892	132.165329	33.044125	35.067375	129.459625	34.914631	15.1612415	130.812477	-80.433743	10.5374145	140.827355
-27.407253	-14.284806	138.138107	-22.850136	12.977226	136.238632	36.47422	-4.490303	131.628082	32.708614	35.225235	129.26239	34.591417	15.367466	130.445236	-80.291689	10.586986	142.032028
-29.314449	-12.252827	138.7397	-22.946171	13.1256	136.828812	35.999256	-4.140846	130.941849	32.272724	35.436523	128.892334	34.13599	15.6478385	129.9170915	-80.028332	10.6033615	143.7405325
-30.369669	-10.873435	139.053253	-23.005997	13.220599	137.130157	35.746471	-3.944729	130.632065	31.725927	35.676022	128.888611	33.736199	15.8656465	129.760338	-79.748193	10.5755515	144.499976
-31.355385	-9.385687	139.42926	-23.056168	13.329476	137.344833	35.573639	-3.767812	130.468933	31.514688	35.816635	128.827484	33.5441635	16.0244115	129.6482085	-79.6564995	10.6345405	145.0414575
-32.143581	-7.828713	139.585144	-23.122206	13.442439	137.492279	35.462265	-3.568471	130.428223	31.377935	36.012722	128.855499	33.4201	16.2221255	129.641861	-79.664512	10.6627525	145.342697
-32.741272	-6.17228	139.639481	-23.206533	13.576579	137.564972	35.373211	-3.388103	130.516846	31.299696	36.257008	128.978241	33.3364535	16.4344525	129.7475435	-79.7495195	10.7187055	145.3824005
-33.316582	-4.576626	139.655914	-23.281895	13.729416	137.617645	35.335403	-3.153269	130.657654	31.235241	36.563683	129.153427	33.285322	16.705207	129.9055405	-79.849112	10.753625	145.3297495
-33.626808	-2.82115	139.506012	-23.34144	13.928241	137.649017	35.32584	-2.859534	130.842453	31.532124	36.809784	129.272614	33.428982	16.975125	130.0575335	-80.111862	10.881357	145.2405005
-33.824596	-0.183287	139.308273	-23.369272	14.246221	137.666168	35.349468	-2.402743	131.084213	31.650618	37.465103	129.630341	33.500043	17.53118	130.357277	-80.238587	10.961262	144.975059
-33.749744	1.697647	139.041824	-23.312733	14.49198	137.67157	35.355236	-2.080664	131.112854	31.774967	37.865543	129.801453	33.5651015	17.8924395	130.4571535	-80.1905675	11.0915205	144.8859865
-33.527485	3.572507	138.844284	-23.249458	14.732228	137.60379	35.379646	-1.745646	131.040222	31.911009	38.243462	129.899185	33.6453275	18.248908	130.4697035	-80.1442435	11.215548	144.7378765
-33.109047	5.407868	138.367508	-23.186735	14.976414	137.415237	35.384125	-1.467956	130.873917	32.051548	38.57864	129.997604	33.7178365	18.555342	130.4357605	-80.0913065	11.397486	144.3947135
-32.687626	7.366956	137.809662	-23.166218	15.22315	137.039536	35.367519	-1.258543	130.742218	32.2225	38.77195	130.105164	33.7950095	18.7567035	130.423691	-80.1274455	11.6895965	143.655381
-32.056087	9.251633	136.923813	-23.220263	15.427831	136.420334	35.362389	-1.232557	130.688446	32.393845	38.842224	130.223251	33.878117	18.8048335	130.4558485	-80.318643	12.0508285	142.3848195
-31.453899	11.111683	135.916351	-23.388363	15.556078	135.664398	35.305931	-1.372415	130.708328	32.501266	38.831467	130.322098	33.9035985	18.729526	130.515213	-80.6803245	12.38263	140.813583
-30.238373	13.951058	134.224731	-23.869999	15.618801	134.401764	35.060051	-1.76797	131.006866	32.455574	38.626534	130.405716	33.7578125	18.429282	130.706291	-81.4978105	12.80832	138.097237
-29.384241	15.745449	133.363373	-24.240253	15.549472	133.715027	34.767311	-2.098761	131.241196	32.229851	38.369537	130.346024	33.498581	18.135388	130.79361	-81.979087	12.963556	136.636444
-28.381569	17.592615	132.437714	-24.616867	15.44662	133.110519	34.487839	-2.473903	131.568283	32.011017	38.029613	130.431992	33.249428	17.777855	131.0001375	-82.483162	13.115385	135.2209005
-27.280504	19.408937	131.640656	-24.968433	15.283386	132.540619	34.270565	-2.875471	132.105881	31.906012	37.703365	130.642258	33.0882885	17.413947	131.3740695	-83.0251545	13.152825	133.7071685
-26.144821	21.234447	130.68251	-25.350109	15.129286	131.836472	34.10038	-3.347613	132.727142	31.916943	37.432117	131.042419	33.0086615	17.042252	131.8847805	-83.7088795	13.21632	131.7881635
-24.942551	23.149624	129.665863	-25.859291	15.022376	130.934525	33.810497	-3.869519	133.314453	31.908915	37.238216	131.659454	32.859706	16.6843485	132.4869535	-84.578288	13.3604035	129.3820965
-23.802652	25.024519	128.865707	-26.397089	14.933186	130.037811	33.3508	-4.230366	133.766602	31.74885	37.107021	132.306137	32.549825	16.4383275	133.0363695	-85.344003	13.4280445	127.0392525
-22.036577	27.932322	128.305817	-27.089714	14.819103	128.970551	32.580109	-4.581381	133.865356	31.422737	36.874123	133.376068	32.001423	16.146371	133.620712	-86.180851	13.491835	124.32039
-20.839422	29.89572	128.397858	-27.434185	14.76441	128.565842	32.151344	-4.74336	133.722794	31.234482	36.714451	134.023346	31.692913	15.9855455	133.87307	-86.561283	13.5432745	123.258614
-19.700823	31.775661	129.003082	-27.710941	14.702233	128.329468	31.839489	-4.879252	133.478577	31.215891	36.558338	134.70842	31.52769	15.839543	134.0934985	-86.949572	13.564923	122.5654375
-18.604956	33.559399	129.851669	-28.004509	14.65049	128.258789	31.527699	-5.032399	133.104706	31.156788	36.403889	135.605148	31.3422435	15.685745	134.354927	-87.3512615	13.615235	122.162651
-17.501991	35.276161	131.057053	-28.221762	14.627305	128.301437	31.269407	-5.124129	132.747345	31.09292	36.161278	136.512894	31.1811635	15.5185745	134.6301195	-87.6246875	13.7360355	121.9727545
-16.515129	36.808014	132.420868	-28.444412	14.629711	128.448624	31.025856	-5.180751	132.431519	31.035719	35.960743	137.470169	31.0307875	15.389996	134.950844	-87.9196115	13.869426	121.946404
-15.511614	38.244038	133.884766	-28.633018	14.679945	128.65921	30.84304	-5.24819	132.211517	31.00559	35.742596	138.415588	30.924315	15.247203	135.3135525	-88.190351	14.112687	122.0048675
-14.128369	40.085464	135.887878	-28.865961	14.850937	129.012558	30.623352	-5.284564	132.033127	30.980896	35.450165	139.565994	30.802124	15.0828005	135.7995605	-88.534046	14.6190735	122.2255555
-13.194919	41.177578	136.990311	-28.965572	15.046313	129.174545	30.518654	-5.277428	131.88681	30.973783	35.301399	140.14682	30.7462185	15.0119855	136.016815	-88.6773625	15.0806405	122.332275
-12.326631	42.114052	137.81572	-29.048664	15.283211	129.287872	30.441814	-5.224105	131.699829	30.990845	35.215908	140.546158	30.7163295	14.9959015	136.1229935	-88.8136575	15.5705205	122.4527505
-11.508379	42.886719	138.522537	-29.112499	15.545935	129.341858	30.350813	-5.122142	131.51413	31.000885	35.235165	140.811844	30.675849	15.0565115	136.162987	-88.900847	16.0353585	122.520729
-10.73531	43.491253	138.992706	-29.163923	15.810415	129.365662	30.259684	-4.964035	131.327896	31.000441	35.301247	140.939667	30.6300625	15.168606	136.1337815	-88.9579085	16.452224	122.5975425
-10.014086	43.928459	139.275772	-29.19606	16.072836	129.41452	30.204878	-4.785346	131.121277	30.990606	35.394566	141.011185	30.597742	15.30461	136.066231	-88.989862	16.841062	122.762809
-9.291607	44.129475	139.485916	-29.201824	16.304295	129.497833	30.170742	-4.642937	130.967148	31.01457	35.465775	141.051178	30.592656	15.411419	136.009163	-88.996304	17.197171	122.986503
-8.385422	44.010654	139.686096	-29.19499	16.595255	129.698257	30.10368	-4.49775	130.934052	31.078333	35.556187	141.089188	30.5910065	15.5292185	136.01162	-88.9809865	17.6612915	123.384894
-7.861268	43.673817	139.684921	-29.196701	16.787724	129.898239	30.066624	-4.449468	131.033737	31.141659	35.621113	141.168015	30.6041415	15.5858225	136.100876	-88.9975435	17.9896255	123.695602
-7.449262	43.17794	139.610367	-29.211199	16.981262	130.104706	30.04142	-4.42458	131.220734	31.176134	35.688457	141.278625	30.608777	15.6319385	136.2496795	-89.031175	18.3305855	123.9597325
-7.217933	42.450439	139.535385	-29.218876	17.179718	130.326767	30.031126	-4.406044	131.44751	31.224993	35.762058	141.400009	30.6280595	15.678007	136.4237595	-89.0658115	18.681429	124.2297745
-7.005201	41.526691	139.320007	-29.226898	17.376064	130.531128	30.047178	-4.38321	131.682175	31.263363	35.834545	141.507767	30.6552705	15.7256675	136.594971	-89.1090665	19.0264605	124.467285
-6.981467	40.397343	139.063492	-29.246124	17.553518	130.677383	30.039183	-4.342661	131.911499	31.276455	35.942581	141.564148	30.657819	15.79996	136.7378235	-89.150067	19.307076	124.6169425
-7.00956	39.172337	138.617722	-29.265863	17.728306	130.734222	30.023054	-4.289504	132.097214	31.253227	36.047272	141.558044	30.6381405	15.878884	136.827629	-89.1698665	19.577728	124.640815
-7.334374	36.957012	137.674026	-29.35668	17.940346	130.583191	30.023226	-4.223763	132.351837	31.104029	36.21006	141.434372	30.5636275	15.9931485	136.8931045	-89.2769875	19.8875435	124.2732775
-7.624826	35.353058	136.823593	-29.457621	18.072397	130.41127	29.967373	-4.173836	132.531189	30.929333	36.344627	141.244537	30.448353	16.0853955	136.887863	-89.363595	20.0593985	123.934677
-8.073223	33.517563	135.966797	-29.565378	18.192106	130.245743	29.897324	-4.084236	132.715851	30.753225	36.494785	141.026505	30.3252745	16.2052745	136.871178	-89.4560305	20.1789375	123.620308
-8.593736	31.589771	135.081604	-29.652378	18.31568	130.124313	29.83861	-3.989077	132.866516	30.59988	36.652779	140.770035	30.219245	16.331851	136.8182755	-89.524001	20.299509	123.4303505
-9.263673	29.438114	134.252304	-29.712561	18.411047	130.011185	29.740303	-3.899009	133.036102	30.467028	36.799889	140.463379	30.1036655	16.45044	136.7497405	-89.5287875	20.371654	123.2726295
-9.983858	27.196424	133.380814	-29.760042	18.521156	129.967682	29.661095	-3.824545	133.132706	30.363543	36.916363	140.141647	30.012319	16.545909	136.6371765	-89.532403	20.496403	123.2981875
-10.831234	24.787308	132.580093	-29.825544	18.694042	129.946762	29.618216	-3.788934	133.320007	30.300304	37.025719	139.744156	29.95926	16.6183925	136.5320815	-89.610348	20.7696915	123.3614425
-12.339398	21.012033	131.472824	-29.947142	19.026583	129.862152	29.493458	-3.722797	133.727356	30.136543	37.226151	139.102676	29.8150005	16.751677	136.415016	-89.7092845	21.301489	123.309288
-13.451245	18.397682	130.851913	-30.015642	19.285402	129.779205	29.443642	-3.652713	134.078674	30.003592	37.368526	138.59108	29.723617	16.8579065	136.334877	-89.754901	21.7128975	123.223533
-14.703064	15.713368	130.409531	-30.052801	19.518957	129.712845	29.411348	-3.589633	134.488907	29.899641	37.534782	137.948959	29.6554945	16.9725745	136.218933	-89.7610965	22.0653395	123.206757
-16.039524	12.951779	130.194122	-29.999689	19.70982	129.728256	29.448137	-3.463313	134.85022	29.824505	37.666851	137.134445	29.636321	17.101769	135.9923325	-89.635699	22.317871	123.4641795
-17.472113	10.179018	130.356354	-29.844439	19.870871	129.862213	29.578712	-3.364124	135.151688	29.814014	37.712837	136.109146	29.696363	17.1743565	135.630417	-89.385241	22.5673855	124.094009
-18.909277	7.426707	130.810318	-29.636721	19.963955	130.080154	29.79768	-3.310896	135.446976	29.857231	37.658215	134.900696	29.8274555	17.1736595	135.173836	-89.1008975	22.7542505	124.986472
-20.467987	4.761259	131.682556	-29.346508	19.943134	130.445526	30.046478	-3.273188	135.636292	29.885191	37.509354	133.570374	29.9658345	17.118083	134.603333	-88.6588505	22.768185	126.287719
-22.862801	0.960304	133.683426	-28.803852	19.653175	131.383698	30.465981	-3.367851	135.677795	29.870186	36.846577	131.535004	30.1680835	16.739363	133.6063995	-87.7757875	22.566987	129.1609965
-24.484562	-1.365988	135.289719	-28.482973	19.342804	132.191269	30.809906	-3.547499	135.689133	29.794735	36.307545	130.431122	30.3023205	16.380023	133.0601275	-87.2682665	22.305585	131.3224105
-26.101822	-3.529954	136.953049	-28.226856	18.987679	133.015976	31.116629	-3.807586	135.803757	29.65213	35.739414	129.684692	30.3843795	15.965914	132.7442245	-86.8380915	22.009444	133.2877275
-27.73081	-5.486876	138.530319	-28.060574	18.580984	133.789261	31.340456	-4.125356	136.011887	29.49366	35.185875	129.276642	30.417058	15.5302595	132.6442645	-86.538206	21.6317085	134.9342575
-29.350815	-7.282479	139.97525	-27.941931	18.165039	134.491745	31.484884	-4.438862	136.200027	29.401758	34.716099	129.086121	30.443321	15.1386185	132.643074	-86.327183	21.1914595	136.340416
-30.906233	-8.876698	141.11821	-27.856768	17.762815	135.04631	31.592474	-4.709406	136.351242	29.371014	34.330677	129.00621	30.481744	14.8106355	132.678726	-86.19528	20.7149945	137.413894
-32.448223	-10.310638	142.017853	-27.780426	17.410723	135.453537	31.705833	-4.987655	136.382416	29.364597	34.024395	128.973358	30.535215	14.51837	132.677887	-86.096067	20.303076	138.229187
-34.690804	-12.073042	142.702484	-27.678425	16.973028	135.776169	31.761965	-5.305067	136.05249	29.349873	33.693256	128.88533	30.555919	14.1940945	132.46891	-85.912769	19.7519615	139.083428
-36.131107	-13.031107	142.800873	-27.589994	16.766621	135.820633	31.790707	-5.47777	135.677399	29.352591	33.541397	128.761597	30.571649	14.0318135	132.219498	-85.751637	19.5014285	139.421768
-37.547321	-13.767067	142.663818	-27.48839	16.574871	135.765182	31.781548	-5.611833	135.234787	29.107899	33.533119	128.760284	30.4447235	13.960643	131.9975355	-85.4215035	19.189099	139.5328285
-38.854759	-14.311795	142.457993	-27.37335	16.407986	135.662079	31.788027	-5.729268	134.796371	29.172506	33.421524	128.65683	30.4802665	13.846128	131.7266005	-85.2269665	18.969844	139.5975575
-40.066494	-14.601086	142.332596	-27.255598	16.28183	135.612442	31.82263	-5.833134	134.409256	29.245701	33.332844	128.545792	30.5341655	13.749855	131.477524	-85.0453615	18.813805	139.74736
-41.224926	-14.673388	142.389053	-27.156683	16.172873	135.671982	31.803862	-5.93732	134.1436	29.275019	33.233116	128.444031	30.5394405	13.647898	131.2938155	-84.8528065	18.697848	140.0501485
-42.18243	-14.54334	142.643005	-27.098623	16.058172	135.858643	31.808281	-6.055505	133.970123	29.238081	33.085312	128.390945	30.523181	13.5149035	131.180534	-84.720427	18.6014405	140.536752
-43.456425	-14.004482	143.21347	-27.064922	15.810539	136.261292	31.817268	-6.245615	133.92009	29.103008	32.819633	128.320938	30.460138	13.287009	131.120514	-84.589982	18.334069	141.40207
-44.134068	-13.468069	143.650284	-27.052588	15.569234	136.567825	31.851751	-6.359091	133.925629	29.007679	32.695686	128.286926	30.429715	13.1682975	131.1062775	-84.534891	17.9701705	142.0293725
-44.652336	-12.782219	144.047134	-27.0543	15.306407	136.862656	31.837009	-6.436572	134.013672	28.915817	32.559925	128.244675	30.376413	13.0616765	131.1291735	-84.485013	17.5511375	142.5961385
-45.028095	-11.960245	144.366089	-27.058846	15.031997	137.157486	31.839762	-6.525883	134.103516	28.822405	32.420349	128.248886	30.3310835	12.947233	131.176201	-84.4487755	17.116761	143.138771
-45.29871	-10.957309	144.554718	-27.049891	14.774847	137.424774	31.868958	-6.648408	134.210129	28.757874	32.277485	128.251236	30.313416	12.8145385	131.2306825	-84.413198	16.7351555	143.6188655
-45.449612	-9.793062	144.610413	-27.025774	14.541623	137.633041	31.871742	-6.766247	134.29248	28.74103	32.131065	128.222443	30.306386	12.682409	131.2574615	-84.357934	16.400837	144.0086205
-45.41544	-8.520438	144.519867	-26.984337	14.318461	137.778336	31.907499	-6.887103	134.298538	28.76622	32.019409	128.200073	30.3368595	12.566153	131.2493055	-84.3055335	16.070769	144.3073665
-45.114372	-6.320185	144.044739	-26.832624	13.987816	137.832596	31.965483	-7.101545	134.187057	28.831142	31.805738	128.000854	30.3983125	12.3520965	131.0939555	-84.0635605	15.6235355	144.5712365
-44.70665	-4.764917	143.44545	-26.692316	13.766232	137.690598	32.062428	-7.217257	133.927216	28.866693	31.697502	127.833023	30.4645605	12.2401225	130.8801195	-83.8491925	15.2923415	144.5010765
-44.188591	-3.048466	142.545944	-26.598635	13.531206	137.379807	32.110874	-7.351785	133.565582	28.905645	31.621498	127.62278	30.5082595	12.1348565	130.594181	-83.7055295	14.9275555	144.165433
-43.54108	-1.279938	141.474899	-26.505259	13.292879	136.958496	32.115097	-7.432531	133.138885	28.909492	31.550907	127.427719	30.5122945	12.059188	130.283302	-83.5228125	14.52657	143.63369
-42.767433	0.620405	140.248169	-26.462507	13.044967	136.434097	32.117599	-7.515069	132.673859	28.928488	31.525934	127.37973	30.5230435	12.0054325	130.0267945	-83.4480575	14.0845015	142.8413995
-41.851608	2.603446	138.913483	-26.485619	12.789287	135.888367	32.105034	-7.623884	132.304596	29.00164	31.510534	127.460754	30.553337	11.943325	129.882675	-83.524575	13.635249	141.894059
-40.80373	4.70464	137.720078	-26.528919	12.536372	135.405197	32.061756	-7.731865	132.033005	29.082445	31.471569	127.703949	30.5721005	11.869852	129.868477	-83.6299385	13.202892	140.941917
-38.937607	8.00493	136.094238	-26.658094	12.143172	134.919617	32.044434	-8.011693	131.888275	29.572927	31.298498	128.425262	30.8086805	11.6434025	130.1567685	-84.1248685	12.6429415	139.6824655
-37.518234	10.32053	135.132843	-26.794022	11.884941	134.66423	32.056889	-8.2275	132.033997	29.79109	31.277285	129.230362	30.9239895	11.5248925	130.6321795	-84.5120335	12.2449895	138.6962805
-35.99192	12.715311	134.184891	-26.964367	11.678009	134.294098	32.025005	-8.453037	132.194336	30.067135	31.287992	130.202225	31.04607	11.4174775	131.1982805	-84.974804	11.9385405	137.3899155
-34.416191	15.164577	133.177231	-27.219826	11.516981	133.684006	31.881567	-8.678256	132.251434	30.407726	31.326014	131.323257	31.1446465	11.323879	131.7873455	-85.5842985	11.710083	135.5806665
-32.773689	17.636396	132.278	-27.579531	11.413715	132.868973	31.614763	-8.879777	132.178497	30.671391	31.499502	132.491974	31.143077	11.3098625	132.3352355	-86.302139	11.5175675	133.4027105
-31.078375	20.119003	131.804352	-27.923557	11.388702	132.102402	31.261185	-8.890588	131.82196	30.802063	31.703493	133.571701	31.031624	11.4064525	132.6968305	-86.878738	11.3709515	131.5079735
-29.278982	22.515339	132.014343	-28.110718	11.475628	131.664185	30.915619	-8.693439	131.144318	30.874828	31.908733	134.556	30.8952235	11.607647	132.850159	-87.1166595	11.343609	130.478211
-26.430511	25.854015	133.473404	-27.946753	11.792868	131.775864	30.773535	-7.956487	130.12207	31.204275	32.318604	135.749847	30.988905	12.1810585	132.9359585	-86.882411	11.4046775	130.6157695
-24.432119	27.830175	134.849976	-27.691299	12.047387	132.161331	30.966476	-7.412601	129.667099	31.669065	32.79332	136.742233	31.3177705	12.6903595	133.204666	-86.7003685	11.4044145	131.117996
-22.388395	29.602104	136.339279	-27.363024	12.24397	132.668091	31.254526	-6.889998	129.456421	32.172443	33.170616	137.817245	31.7134845	13.140309	133.636833	-86.4395325	11.347631	131.699349
-20.320549	31.12838	137.869843	-27.002108	12.425884	133.195847	31.261427	-6.267978	129.516937	32.661011	33.383518	138.820999	31.961219	13.55777	134.168968	-85.965435	11.293998	132.222726
-18.237894	32.438297	139.248291	-26.670874	12.551231	133.639069	31.660143	-5.997099	129.520828	33.118896	33.539886	139.788635	32.3895195	13.7713935	134.6547315	-85.7312675	11.3310685	132.6234065
-16.157005	33.529697	140.479904	-26.38365	12.617761	134.011322	32.405365	-6.000266	129.463333	33.521534	33.662601	140.610443	32.9634495	13.8311675	135.036888	-85.7307495	11.4043545	132.985756
-14.105983	34.411377	141.449783	-26.16995	12.675479	134.297852	32.755745	-5.866014	129.656143	33.846508	33.783913	141.284958	33.3011265	13.9589495	135.4705505	-85.6410265	11.3920085	133.1251535
-11.069503	35.459415	142.321808	-26.037809	12.83586	134.610458	33.168076	-5.743979	130.093414	34.031071	33.961491	141.964798	33.5995735	14.108756	136.029106	-85.6751915	11.562964	133.19181
-9.064084	35.925472	142.556717	-26.070381	12.984411	134.718292	33.331528	-5.665324	130.48082	34.018661	34.185143	142.208923	33.6750945	14.2599095	136.3448715	-85.8158565	11.7089125	133.0917125
-7.087157	36.195141	142.606247	-26.128696	13.148596	134.782074	33.457249	-5.545254	130.886078	33.945396	34.436035	142.369858	33.7013225	14.4453905	136.627968	-85.9587145	11.8518015	132.93618
-5.146912	36.23645	142.585358	-26.176867	13.269326	134.840088	33.583824	-5.37579	131.299835	33.853531	34.719856	142.530899	33.7186775	14.672033	136.915367	-86.0724115	11.866619	132.764809
-3.174686	36.000023	142.522461	-26.161497	13.367799	134.871338	33.733395	-5.166944	131.708527	33.817802	35.017559	142.757248	33.7755985	14.9253075	137.2328875	-86.0985925	11.8102905	132.5097885
-1.261393	35.486828	142.513138	-26.094919	13.392689	134.90448	33.940113	-4.967452	132.088715	33.833702	35.28281	143.025543	33.8869075	15.157679	137.557129	-86.0767455	11.627699	132.251831
0.674128	34.708073	142.463699	-25.989571	13.390246	134.920456	34.176193	-4.819224	132.475586	33.888355	35.502445	143.307907	34.032274	15.3416105	137.8917465	-86.011416	11.4388815	131.9491655
3.479085	33.04385	142.437836	-25.790974	13.374119	134.856598	34.564293	-4.631261	133.041306	34.045475	35.714432	143.820404	34.304884	15.5415855	138.430855	-85.886832	11.2066525	131.282341
5.301134	31.662392	142.256516	-25.650873	13.422775	134.690033	34.825218	-4.568998	133.432739	34.171494	35.80035	144.166382	34.498356	15.615676	138.7995605	-85.800102	11.229874	130.5805055
7.1215	30.093973	141.84938	-25.505569	13.573938	134.431808	35.091457	-4.541205	133.91185	34.247784	35.868187	144.412216	34.6696205	15.663491	139.162033	-85.6807585	11.484385	129.701583
8.81604	28.406221	141.219879	-25.41498	13.80114	134.160019	35.378338	-4.570514	134.54068	34.265221	36.011497	144.420456	34.8217795	15.7204915	139.480568	-85.6517395	11.8817885	128.83947
10.527961	26.504513	140.493195	-25.300896	14.038568	133.878204	35.640545	-4.643404	135.286896	34.291222	36.20425	144.210968	34.9658835	15.780423	139.748932	-85.5676755	12.296713	128.007476
12.086529	24.438179	139.730103	-25.243525	14.260793	133.623917	35.927925	-4.748558	136.116196	34.283642	36.415775	143.822662	35.1057835	15.8336085	139.969429	-85.5928335	12.6879775	127.278405
13.530614	22.151379	139.074234	-25.163342	14.357789	133.413345	36.195087	-4.877141	137.019836	34.240513	36.620487	143.16481	35.2178	15.871673	140.092323	-85.544484	12.843905	126.734367
15.449154	18.391394	138.397797	-25.06122	14.249743	133.13916	36.57637	-4.989233	138.122452	34.195976	36.853973	142.007202	35.386173	15.93237	140.064827	-85.508613	12.567116	126.213493
16.592453	15.711896	138.123444	-24.976496	14.001415	132.891586	36.818626	-5.02167	138.704086	34.066483	36.866222	141.139481	35.4425545	15.922276	139.9217835	-85.3955465	12.080554	125.8613885
16.542927	13.695977	138.037109	-24.887054	13.660404	132.615295	37.050377	-5.025061	139.099365	33.977112	36.828659	140.364487	35.5137445	15.901799	139.731926	-85.2878525	11.419009	125.498664
15.140706	12.532843	137.650681	-24.778669	13.30163	132.323975	37.286476	-5.130473	139.491226	33.893909	36.729733	139.619766	35.5901925	15.79963	139.555496	-85.1475305	10.80363	125.092454
13.731958	11.255286	137.297592	-24.622854	12.94627	132.044312	37.496941	-5.137227	139.802124	33.864258	36.564182	138.956421	35.6805995	15.7134775	139.3792725	-84.9263075	10.1790625	124.7093515
12.29911	10.023318	137.010269	-24.414568	12.634596	131.840271	37.725357	-5.163147	140.067261	33.889378	36.440701	138.387222	35.8073675	15.638777	139.2272415	-84.6365035	9.630415	124.4533005
10.677854	8.966033	136.658188	-24.15168	12.434046	131.744751	37.998428	-5.180125	140.289673	34.031548	36.313267	137.851639	36.014988	15.566571	139.070656	-84.318348	9.301521	124.418846
8.198505	7.589888	136.291672	-23.665281	12.354924	131.796127	38.465893	-5.19873	140.481125	34.38765	36.164959	137.146912	36.4267715	15.4831145	138.8140185	-83.7573335	9.2267335	124.7782355
6.409916	6.862982	136.057419	-23.335888	12.400826	131.926758	38.742023	-5.193751	140.46904	34.737953	36.11124	136.736038	36.739988	15.4587445	138.602539	-83.411764	9.3429075	125.250977
4.482491	6.319765	135.805862	-23.025824	12.542989	132.169724	38.998775	-5.138066	140.259827	35.098888	36.149086	136.428955	37.0488315	15.50551	138.344391	-83.1004795	9.580468	125.995057
2.589427	5.934113	135.542236	-22.739519	12.792656	132.511124	39.248447	-4.999231	139.879089	35.431	36.281048	136.253326	37.3397235	15.6409085	138.0662075	-82.8187615	9.9444035	126.9560405
0.479998	5.730897	135.351074	-22.481844	13.139576	132.897156	39.471481	-4.789335	139.38002	35.745579	36.506851	136.213913	37.60853	15.858758	137.7969665	-82.572218	10.420394	127.9973455
-1.559101	5.604586	134.983246	-22.25231	13.557347	133.337311	39.598423	-4.49115	138.790237	36.037319	36.799259	136.312897	37.817871	16.1540545	137.551567	-82.322491	10.9606395	129.123055
-3.68823	5.608914	134.710938	-22.083006	14.024252	133.861023	39.646259	-4.125056	138.072464	36.312119	37.135155	136.557053	37.979189	16.5050495	137.3147585	-82.145201	11.5434545	130.4072875
-6.990813	5.811872	134.276657	-21.893085	14.716667	134.657471	39.548386	-3.57779	136.821075	36.670448	37.568604	137.255234	38.109417	16.995407	137.0381545	-81.895587	12.437927	132.2767875
-9.214364	6.020118	134.054214	-21.81027	15.136454	135.217682	39.414345	-3.215057	135.872406	36.857136	37.751942	137.806778	38.1357405	17.2684425	136.839592	-81.7562805	13.0044655	133.595772
-11.333735	6.15364	133.903168	-21.745117	15.528582	135.753647	39.28598	-2.851564	135.019104	37.00708	37.902489	138.338058	38.14653	17.5254625	136.678581	-81.636764	13.5317015	134.828713
-13.505246	6.148942	133.894394	-21.671062	15.879035	136.243896	39.144691	-2.479137	134.329208	37.093842	38.043358	138.748367	38.1192665	17.7821105	136.5387875	-81.4613905	13.9759595	135.9490045
-15.658468	6.133998	133.997025	-21.588261	16.201731	136.675781	39.074287	-2.09245	133.777725	37.134903	38.189697	138.969681	38.104595	18.0486235	136.373703	-81.281117	14.3548385	136.977859
-17.706087	5.930282	134.071686	-21.498144	16.535154	136.981064	39.050266	-1.811517	133.423126	37.177002	38.31572	139.001892	38.113634	18.2521015	136.212509	-81.109922	14.8182065	137.749619
-19.747015	5.594203	134.246628	-21.419952	16.817242	137.118958	39.059338	-1.653482	133.241272	37.202011	38.375359	138.812988	38.1306745	18.3609385	136.02713	-80.9705785	15.2735455	138.210786
-22.796747	4.909091	134.593231	-21.291348	17.328276	137.080719	39.124977	-1.610749	133.30864	37.192005	38.382893	137.995605	38.158491	18.386072	135.6521225	-80.741187	16.27048	138.5093155
-24.877943	4.362237	134.928589	-21.195347	17.651907	136.900848	39.168789	-1.693208	133.554153	37.143024	38.335972	137.134583	38.1559065	18.321382	135.344368	-80.5466005	16.982432	138.457328
-26.831675	3.723444	135.370392	-21.080877	17.997656	136.631744	39.29501	-1.796555	133.900101	37.068512	38.255135	136.050095	38.181761	18.22929	134.975098	-80.343515	17.766022	138.28839
-28.792603	3.123865	135.962112	-20.937071	18.294525	136.271057	39.481358	-1.9394	134.389847	36.989071	38.162682	134.839005	38.2352145	18.111641	134.614426	-80.1093565	18.477409	137.927688
-30.776575	2.57054	136.628998	-20.769348	18.495211	135.863937	39.682854	-2.122827	134.922653	36.889263	37.957893	133.468872	38.2860585	17.917533	134.1957625	-79.8247545	19.072889	137.5321115
-32.634121	2.103416	137.444916	-20.628374	18.595774	135.480988	39.909603	-2.340428	135.382767	36.792461	37.605865	131.95845	38.351032	17.6327185	133.6706085	-79.60778	19.5588295	137.2913675
-34.591358	1.769332	138.358383	-20.459711	18.577879	135.139053	40.099705	-2.548731	135.741974	36.626255	37.114353	130.407959	38.36298	17.282811	133.0749665	-79.282402	19.872947	137.2031395
-37.304314	1.581315	139.759689	-20.21965	18.323915	134.884064	40.273701	-2.885498	135.996567	36.062431	36.367416	128.444046	38.168066	16.740959	132.2203065	-78.607366	19.906871	137.5478215
-39.083858	1.717437	140.606506	-20.074978	18.053175	134.886414	40.373924	-3.168376	136.118958	35.886456	35.730438	127.348724	38.13019	16.281031	131.733841	-78.280146	19.825319	138.038987
-40.780926	2.050834	141.280472	-19.978117	17.770729	135.019226	40.408901	-3.454058	136.168152	35.718189	35.168468	126.632736	38.063545	15.857205	131.400444	-78.019779	19.684253	138.638008
-42.570114	2.753592	141.872482	-19.916073	17.489281	135.276489	40.393997	-3.737544	136.10173	35.557793	34.714485	126.144699	37.975895	15.4884705	131.1232145	-77.808041	19.4900915	139.4297635
NaN	NaN	NaN	-19.888519	17.187902	135.615387	40.308025	-4.042809	135.937958	35.374493	34.340134	125.839149	37.841259	15.1486625	130.8885535	-77.618297	19.2271415	140.3422205
NaN	NaN	NaN	-19.891003	16.899691	136.003082	40.172073	-4.356047	135.61998	35.166023	34.052628	125.755402	37.669048	14.8482905	130.687691	-77.451054	18.9510915	141.318473
NaN	NaN	NaN	-19.912655	16.628342	136.432068	39.967041	-4.670774	135.259247	34.976616	33.79126	125.762558	37.4718285	14.560243	130.5109025	-77.2971385	18.696441	142.3532335
NaN	NaN	NaN	-19.966749	16.28653	137.014801	39.61079	-5.14542	134.726578	34.757191	33.488159	125.915733	37.1839905	14.1713695	130.3211555	-77.1174885	18.4016905	143.7084465
NaN	NaN	NaN	-20.026197	16.094944	137.287445	39.347454	-5.459544	134.333282	34.656975	33.298409	126.08503	37.0022145	13.9194325	130.209156	-77.0546085	18.2704555	144.365734
-49.884995	12.373879	142.660385	-20.082687	15.897944	137.432297	39.07436	-5.757157	133.935623	34.589272	33.142807	126.234947	36.831816	13.692825	130.085285	-76.99719	18.103063	144.779309
-50.697315	14.371838	142.125275	-20.250662	15.67651	137.411255	38.766689	-6.044902	133.472305	34.532269	33.006172	126.405838	36.649479	13.480635	129.9390715	-77.150803	17.872385	144.8834385
-51.483757	16.627836	141.336929	-20.490118	15.457523	137.185059	38.381325	-6.369004	133.041595	34.45145	32.863602	126.708397	36.4163875	13.247299	129.874996	-77.3966235	17.667747	144.495122
-51.953743	19.009573	140.229065	-20.843142	15.265006	136.796646	37.944454	-6.683522	132.648544	34.43269	32.744873	127.101921	36.188572	13.0306755	129.8752325	-77.874856	17.4993365	143.7180595
-52.384251	21.604078	139.054962	-21.298428	15.065308	136.258347	37.431004	-6.989272	132.220856	34.456768	32.709061	127.635506	35.943886	12.8598945	129.928181	-78.540742	17.2707215	142.588513
-52.696304	25.703743	137.466232	-22.071953	14.884149	135.408615	36.531231	-7.422307	131.575394	34.740074	32.475998	128.47319	35.6356525	12.5268455	130.024292	-79.7795585	17.2414525	140.792938
-52.6474	28.563631	136.634369	-22.529755	14.911736	134.919769	35.933762	-7.649068	131.207352	34.774296	32.415943	129.117371	35.354029	12.3834375	130.1623615	-80.413539	17.4400345	139.6771765
-52.35532	31.496674	135.999924	-22.85581	15.015025	134.466461	35.463909	-7.757295	130.879547	34.92408	32.405048	129.700714	35.1939945	12.3238765	130.2901305	-80.9056145	17.7061735	138.6427915
-51.953339	34.446457	135.634674	-23.055597	15.149562	134.016632	35.127769	-7.819136	130.529144	35.112087	32.435043	130.219543	35.119928	12.3079535	130.3743435	-81.231122	17.9911705	137.6589205
-51.352726	37.37199	135.431046	-23.152323	15.295784	133.603592	34.942654	-7.831748	130.185623	35.332478	32.480728	130.789322	35.137566	12.32449	130.4874725	-81.442212	18.267078	136.7197115
-50.557339	40.226494	135.41835	-23.204697	15.42383	133.269058	34.817333	-7.807165	129.871353	35.535561	32.555367	131.414322	35.176447	12.374101	130.6428375	-81.585841	18.473559	135.8952785
-49.717159	42.981033	135.882401	-23.228622	15.530963	133.036728	34.70779	-7.769035	129.559128	35.770699	32.636753	132.111969	35.2392445	12.433859	130.8355485	-81.6964885	18.628067	135.2379075
NaN	NaN	NaN	-23.226797	15.616436	132.895615	34.230621	-7.530052	129.274643	36.184963	32.690601	133.298309	35.207792	12.5802745	131.286476	-81.661386	18.6525975	134.504754
NaN	NaN	NaN	-23.236853	15.614739	132.898727	34.574806	-7.736272	128.914886	36.491482	32.715828	134.179947	35.533144	12.489778	131.5474165	-82.00685	18.7397	134.2500375
NaN	NaN	NaN	-23.22493	15.639936	132.973526	34.559841	-7.724301	128.734406	36.784878	32.735432	134.984451	35.6723595	12.5055655	131.8594285	-82.1222195	18.7743065	134.0876235
-44.409641	53.676544	141.142517	-23.173548	15.70083	133.060089	34.569637	-7.669884	128.517715	37.09811	32.772198	135.750992	35.8338735	12.551157	132.1343535	-82.1809695	18.850503	133.9858245
NaN	NaN	NaN	-23.111217	15.764706	133.130829	34.640144	-7.603687	128.287537	37.444832	32.842548	136.463501	36.042488	12.6194305	132.375519	-82.264922	18.9099815	133.886139
-41.985733	51.994259	142.436264	-23.047318	15.873553	133.16687	34.387268	-7.336474	128.236862	37.727692	32.922245	137.049255	36.05748	12.7928855	132.6430585	-82.152116	18.9542205	133.6906815
-40.669346	50.944191	142.93515	-22.9904	16.000669	133.151459	34.462456	-7.245855	128.066223	37.96521	32.991592	137.543945	36.213833	12.8728685	132.805084	-82.194633	19.1284695	133.497834
-38.808815	48.963684	142.96994	-22.976692	16.213947	133.125305	34.526054	-7.09986	127.933182	38.214989	33.1394	138.162323	36.3705215	13.01977	133.0477525	-82.3239055	19.408124	133.2028575
-37.596867	47.375504	142.850815	-22.95694	16.376926	133.178314	34.538815	-6.974264	127.916084	38.359325	33.285027	138.586243	36.44907	13.1553815	133.2511635	-82.36295	19.5984705	133.1054645
-36.377357	45.626743	142.542526	-22.974321	16.48262	133.266983	34.578808	-6.872088	127.957092	38.457794	33.407909	138.959091	36.518301	13.2679105	133.4580915	-82.466943	19.6973295	133.0758745
-35.170208	43.603497	142.06514	-22.994862	16.566925	133.368271	34.595119	-6.8128	128.069107	38.49984	33.489807	139.232285	36.5474795	13.3385035	133.650696	-82.5372035	19.7953465	133.085846
-34.008915	41.409504	141.565567	-23.070263	16.629412	133.440216	34.928684	-7.001218	128.123505	38.487011	33.525379	139.440887	36.7078475	13.2620805	133.782196	-82.8483735	19.9967435	133.098236
-32.865673	39.077072	140.604614	-23.147987	16.686514	133.506165	34.946712	-7.108997	128.351776	38.414986	33.496483	139.482071	36.680849	13.193743	133.9169235	-82.976823	20.179285	133.0954065
-31.784958	36.51136	139.717239	-23.230181	16.801306	133.582184	34.944111	-7.285993	128.666275	38.340111	33.47673	139.430206	36.642111	13.0953685	134.0482405	-83.102473	20.5072435	133.1161275
-30.233082	32.487839	137.43306	-23.382446	17.128733	133.698746	34.957005	-7.602721	129.492767	38.137886	33.464046	139.023682	36.5474455	12.9306625	134.2582245	-83.3123375	21.3268035	133.1392675
-29.282846	29.584059	135.786163	-23.48576	17.41189	133.688354	34.97047	-7.741307	130.234909	37.97213	33.564453	138.455154	36.4713	12.911573	134.3450315	-83.44282	21.912207	133.0316765
-28.436466	26.473982	134.72702	-23.573959	17.756155	133.634491	35.005878	-7.785684	131.012375	37.791557	33.781712	137.824387	36.3987175	12.998014	134.418381	-83.5466355	22.514296	132.850601
-27.626637	23.253572	133.583237	-23.690418	18.052332	133.535675	35.001846	-7.667172	131.754211	37.431496	34.019417	136.96109	36.216671	13.1761225	134.3576505	-83.597507	22.9285415	132.7136995
-26.927391	19.79829	132.796127	-23.764009	18.250051	133.436905	35.040707	-7.338363	132.297821	37.003422	34.287323	135.87262	36.0220645	13.47448	134.0852205	-83.5500825	23.025622	132.7885895
-28.229702	19.227783	132.605789	-23.790165	18.376793	133.363937	35.104946	-6.993107	132.658478	36.593086	34.638481	134.807083	35.849016	13.822687	133.7327805	-83.429346	22.930899	132.9950935
-29.281914	18.560139	132.565277	-23.756744	18.392092	133.392746	35.237373	-6.696813	132.853027	36.238468	34.890575	133.65007	35.7379205	14.096881	133.2515485	-83.2514085	22.687303	133.5339435
-30.826633	17.529163	133.131882	-23.541155	18.246786	133.744202	35.459389	-6.38296	133.017609	35.817421	34.950268	132.048386	35.638405	14.283654	132.5329975	-82.720715	22.209918	134.9554065
-31.748274	16.904249	133.803635	-23.325748	18.031683	134.154404	35.648201	-6.307068	133.039063	35.673737	34.819988	131.276535	35.660969	14.25646	132.157799	-82.312465	21.806906	136.151009
-32.664364	16.305141	134.514587	-23.13154	17.770517	134.632736	35.812958	-6.334521	133.108597	35.576046	34.660751	130.728622	35.694502	14.163115	131.9186095	-81.957582	21.377919	137.3468625
-33.540268	15.831554	135.198593	-22.992151	17.478371	135.112167	35.935345	-6.382111	133.142532	35.504089	34.493591	130.406693	35.719717	14.05574	131.7746125	-81.704019	20.901002	138.4497215
-34.383335	15.378136	135.853714	-22.89073	17.183084	135.543625	35.975349	-6.411718	133.159836	35.403397	34.341045	130.285828	35.689373	13.9646635	131.722832	-81.470833	20.4015045	139.364418
-35.179829	14.995164	136.325104	-22.824415	16.885319	135.898682	36.026226	-6.480907	133.217041	35.332455	34.202446	130.350708	35.6793405	13.8607695	131.7838745	-81.3281705	19.9098685	140.0134895
-35.800907	14.72853	136.693298	-22.787067	16.586946	136.18544	36.089497	-6.558777	133.307816	35.344749	34.084145	130.505783	35.717123	13.762684	131.9067995	-81.291257	19.411208	140.4640805
-36.725693	14.404863	136.985458	-22.697927	16.12904	136.408722	36.258858	-6.716764	133.380173	35.376297	33.931355	130.811325	35.8175775	13.6072955	132.095749	-81.2134315	18.6507845	140.721695
-37.18219	14.239846	137.013168	-22.609987	15.874953	136.430069	36.408875	-6.812494	133.210938	35.416618	33.893906	130.981812	35.9127465	13.540706	132.096375	-81.1327205	18.2092	140.763763
-37.51366	14.153816	137.043472	-22.499701	15.715896	136.419556	36.568672	-6.765919	132.994537	35.425117	33.968094	130.936951	35.9968945	13.6010875	131.965744	-80.9962965	17.8307045	140.873368
-37.823357	14.133057	137.114899	-22.366846	15.667899	136.392624	36.765121	-6.588484	132.772202	35.392162	34.157516	130.770508	36.0786415	13.784516	131.771355	-80.8123335	17.551282	141.013893
-37.953892	14.213703	137.167358	-22.267826	15.69228	136.369843	36.960323	-6.322213	132.609329	35.297947	34.428188	130.540771	36.129135	14.0529875	131.57505	-80.664787	17.3315725	141.164636
-38.134834	14.343105	137.356445	-22.175964	15.772303	136.409454	37.176659	-6.023539	132.520111	35.13187	34.729134	130.19281	36.1542645	14.3527975	131.3564605	-80.5061925	17.1918085	141.4624475
-38.076344	14.550579	137.56871	-22.084782	15.833982	136.540848	37.378262	-5.6875	132.485992	34.906136	35.024025	129.819031	36.142199	14.6682625	131.1525115	-80.311763	16.9997015	141.9291845
-37.902885	14.953132	138.082062	-21.916447	15.785827	136.900833	37.746613	-5.321576	132.589859	34.663551	35.309803	129.415298	36.205082	14.9941135	131.0025785	-80.037976	16.5775405	142.7990875
-37.640713	15.320325	138.361298	-21.757116	15.61587	137.202164	37.974182	-5.209485	132.757034	34.634586	35.372467	129.264252	36.304384	15.081491	131.010643	-79.818616	16.150249	143.393685
-37.325729	15.706037	138.693283	-21.556551	15.36753	137.524002	38.235687	-5.180861	132.877182	34.706444	35.366398	129.194183	36.4710655	15.0927685	131.0356825	-79.5841675	15.6422915	144.0123215
-36.857983	16.221878	138.886505	-21.298889	15.074762	137.798508	38.47366	-5.245363	132.940994	34.862144	35.297318	129.208801	36.667902	15.0259775	131.0748975	-79.26568	15.1235465	144.5221185
-36.360886	16.751898	139.029251	-21.021111	14.752923	137.991074	38.723911	-5.3135	133.015259	35.070133	35.202457	129.184799	36.897022	14.9444785	131.100029	-78.939244	14.5613675	144.882119
-35.682755	17.436939	138.965912	-20.756897	14.464809	138.088715	38.956635	-5.387208	133.004242	35.303501	35.133209	129.164291	37.130068	14.8730005	131.0842665	-78.643862	14.0566175	145.0931635
-35.041607	18.187876	138.839401	-20.485163	14.224698	138.07515	39.2243	-5.453833	132.921326	35.53418	35.085098	129.200806	37.37924	14.8156325	131.061066	-78.349566	13.6337635	145.089234
-33.741646	19.491798	138.383011	-20.121067	13.922379	137.914734	39.581837	-5.524339	132.778152	35.95528	35.100452	129.379333	37.7685585	14.7880565	131.0787425	-78.0106925	13.0567015	144.7507255
-32.761185	20.488813	138.043289	-19.945829	13.773947	137.750504	39.797512	-5.549202	132.650787	36.305256	35.186089	129.638016	38.051384	14.8184435	131.1444015	-77.943042	12.7294505	144.3566065
-31.789005	21.502975	137.800781	-19.833717	13.661209	137.594193	39.905605	-5.565886	132.467728	36.642391	35.301846	130.060699	38.273998	14.86798	131.2642135	-77.941432	12.454438	143.9241725
-30.631495	22.641668	137.599991	-19.752693	13.568519	137.470856	39.957367	-5.518856	132.27951	36.985699	35.463264	130.564468	38.471533	14.972204	131.421989	-77.976919	12.164834	143.519723
-29.50004	23.807144	137.502838	-19.751223	13.523611	137.298508	39.963024	-5.447727	132.116394	37.373981	35.666965	131.283813	38.6685025	15.109619	131.7001035	-78.1709485	11.937603	142.8969125
-28.166225	25.011917	137.416351	-19.800264	13.522813	137.070709	39.912174	-5.353603	131.946808	37.749546	35.894012	132.146957	38.83086	15.2702045	132.0468825	-78.431388	11.7754215	142.0945355
-26.848948	26.162041	137.286194	-19.918457	13.5667	136.666534	39.845257	-5.235828	131.875305	38.144379	36.126457	133.104126	38.994818	15.4453145	132.4897155	-78.831732	11.6880855	140.8433525
-24.899189	27.6341	137.265198	-20.16807	13.68196	135.448242	39.726543	-5.156669	131.73584	38.753262	36.370438	134.835876	39.2399025	15.6068845	133.285858	-79.5760425	11.7570355	137.610626
-23.609964	28.393665	136.798019	-20.388565	13.925444	134.355942	39.575859	-5.212546	131.522171	39.01276	36.434368	135.85997	39.2943095	15.610911	133.6910705	-80.0714395	12.239977	135.0208135
-22.39366	29.07991	136.12851	-20.580481	14.332366	133.445953	39.293404	-5.147367	131.123138	39.052189	36.448025	136.409851	39.1727965	15.650329	133.7664945	-80.3337585	13.014403	133.1254115
-21.176771	29.693504	136.115662	-20.648035	14.90568	132.789368	39.059837	-4.801376	130.647873	39.016197	36.55645	136.678833	39.038017	15.877537	133.663353	-80.334087	13.933823	131.915383
-19.929688	30.197598	135.756866	-20.667786	15.560253	132.369553	38.931835	-4.274338	130.23175	39.017303	36.902435	136.775986	38.974569	16.3140485	133.503868	-80.310141	14.8064575	131.235238
-18.64257	30.532318	135.801239	-20.653553	16.230898	132.159622	38.896767	-3.635457	129.904648	39.052231	37.410789	136.806335	38.974499	16.887666	133.3554915	-80.281605	15.57413	130.9637525
-17.354158	30.665764	135.785492	-20.590872	16.888268	132.110321	38.88913	-2.932639	129.71048	39.06271	37.880062	136.826981	38.97592	17.4737115	133.2687305	-80.157664	16.3028245	130.9519115
-15.432008	30.530083	135.581772	-20.539825	17.815052	132.143387	38.897259	-2.033262	129.586456	38.985382	38.523026	136.922195	38.9413205	18.244882	133.2543255	-80.0209705	17.385222	131.0324485
-14.165388	30.175468	135.394073	-20.568386	18.357512	132.16684	38.902431	-1.565775	129.651352	38.881817	38.917847	137.011902	38.892124	18.676036	133.331627	-80.028896	18.038988	131.002053
-12.912726	29.632259	135.182266	-20.654509	18.837997	132.142456	38.859222	-1.210971	129.780014	38.732044	39.222713	137.051971	38.795633	19.005871	133.4159925	-80.104651	18.670123	130.8689195
-11.729766	28.940809	134.517258	-20.778421	19.244209	132.079758	38.781719	-0.915762	129.925812	38.567894	39.495556	137.087036	38.6748065	19.289897	133.506424	-80.2316485	19.198521	130.653092
-10.552793	27.992933	134.246048	-20.899925	19.638779	131.985291	38.679283	-0.687213	130.125046	38.424015	39.744785	137.063019	38.551649	19.528786	133.5940325	-80.351499	19.748772	130.3765495
-9.367826	26.893	133.700546	-21.062119	19.973394	131.922333	38.554287	-0.521028	130.320679	38.304062	39.974831	136.941971	38.4291745	19.7269015	133.631325	-80.5534125	20.2198865	130.213341
-8.183109	25.637579	133.154541	-21.160616	20.372972	131.863586	38.408768	-0.364884	130.484192	38.228802	40.183811	136.769211	38.318785	19.9094635	133.6267015	-80.640017	20.8364805	130.1004705
-6.428101	23.425337	132.403976	-21.194614	20.94829	131.938004	38.233791	-0.079469	130.70488	38.229282	40.508915	136.416519	38.2315365	20.214723	133.5606995	-80.6207645	21.681857	130.3153085
-5.219179	21.730242	132.048752	-21.177906	21.328604	132.10849	38.172199	0.133937	130.844788	38.271542	40.749531	136.118423	38.2218705	20.441734	133.4816055	-80.5776825	22.215474	130.7353745
-4.027899	19.943506	131.796692	-21.10755	21.775761	132.375259	38.151497	0.410681	131.046783	38.308262	41.012737	135.727478	38.2298795	20.711709	133.3871305	-80.4449795	22.839813	131.3633875
-2.79858	18.02763	131.566696	-21.027052	22.282881	132.62294	38.206768	0.738524	131.392426	38.33894	41.336674	135.300308	38.272854	21.037599	133.346367	-80.326958	23.528163	131.899513
-1.579542	16.014071	131.560822	-21.000092	22.820902	132.687897	38.330853	1.077542	131.884796	38.350021	41.725571	134.838654	38.340437	21.4015565	133.361725	-80.340621	24.2402475	132.014069
-0.335776	13.92404	131.380142	-20.993893	23.313972	132.373245	38.49601	1.445791	132.474274	38.305531	42.145123	134.432724	38.4007705	21.795457	133.453499	-80.3885565	24.832487	131.292991
0.859249	11.78629	131.081802	-21.037239	23.710173	131.573151	38.696194	1.829035	133.055588	38.190533	42.580112	134.174973	38.4433635	22.2045735	133.6152805	-80.5178415	25.2157725	129.5310215
2.626985	8.489434	130.149261	-21.244625	23.982897	129.325104	39.001881	2.266551	133.675049	37.859535	43.297077	134.070297	38.430708	22.781814	133.872673	-80.919958	25.18398	124.777535
3.798159	6.209793	129.268417	-21.291206	23.974869	127.599098	39.096691	2.58585	133.72261	37.373165	43.649044	133.85466	38.234928	23.117447	133.788635	-80.81734	24.832291	121.409561
4.914426	3.917741	128.528091	-21.150862	23.947037	126.117218	39.333431	2.990126	133.442337	36.940739	44.006832	133.204742	38.137085	23.498479	133.3235395	-80.438809	24.395595	118.9108965
5.951087	1.648895	128.126038	-20.896816	23.954756	124.880829	39.740055	3.419632	133.155502	36.793232	44.481079	132.129501	38.2666435	23.9503555	132.6425015	-80.0602755	23.9591565	117.1191565
6.869738	-0.644901	128.158005	-20.906826	24.099424	123.873779	40.074177	3.771204	133.062683	36.743839	44.794014	130.856903	38.409008	24.282609	131.959793	-80.22266	23.916239	115.787765
7.574064	-2.852018	128.641251	-20.641026	24.092091	122.767654	40.295837	4.063001	133.092422	36.352585	45.00436	129.643463	38.324211	24.5336805	131.3679425	-79.606263	23.6505015	114.1673655
7.320851	-4.44591	129.350601	-20.508194	24.069332	121.886185	40.397842	4.228731	133.268555	36.320179	45.022358	128.388794	38.3590105	24.6255445	130.8286745	-79.3753985	23.5131195	112.9436955
5.265544	-5.977448	130.372314	-20.485485	23.85631	121.046356	40.365952	4.217039	133.710297	36.217598	44.671703	126.796043	38.291775	24.444371	130.25317	-79.262745	23.268249	111.839542
3.867982	-6.81491	130.902771	-20.521957	23.564466	120.825371	40.269283	4.07887	133.962509	36.152344	44.283466	125.997246	38.2108135	24.181168	129.9798775	-79.2547275	22.947764	111.6708645
2.353796	-7.63837	131.23941	-20.577848	23.201393	120.841789	40.135567	3.819819	134.127014	36.131199	43.841301	125.463165	38.133383	23.83056	129.7950895	-79.289079	22.572226	111.8884885
0.834738	-8.363885	131.194992	-20.656982	22.793985	120.991089	40.025764	3.44962	134.169571	36.092152	43.392532	125.156799	38.058958	23.421076	129.663185	-79.372922	22.166894	112.318993
-0.771369	-9.059385	130.710129	-20.775036	22.4224	121.163879	39.900925	3.034775	133.960312	35.991268	42.996517	125.025024	37.9460965	23.015646	129.492668	-79.4961685	21.829154	112.83509
-2.381932	-9.60708	129.957321	-20.943966	22.123886	121.317543	39.716534	2.637352	133.5569	35.850124	42.679111	125.001633	37.783329	22.6582315	129.2792665	-79.671261	21.5895405	113.3558195
-4.122303	-10.104192	129.013367	-21.106087	21.882282	121.498253	39.501118	2.308589	132.999054	35.683472	42.401596	124.995972	37.592295	22.3550925	128.997513	-79.804469	21.4094715	113.998993
-6.857756	-10.478783	127.783737	-21.291801	21.595776	121.965233	39.170933	1.922519	131.948853	35.400288	41.971821	124.936661	37.2856105	21.94717	128.442757	-79.8692125	21.244382	115.487709
-8.741448	-10.571604	127.303101	-21.387701	21.428637	122.543678	38.936363	1.683516	131.241623	35.236691	41.660152	124.784157	37.086527	21.671834	128.01289	-79.861929	21.18544	117.074466
-10.736706	-10.510009	127.218758	-21.470734	21.230024	123.461403	38.686398	1.412587	130.545563	35.087608	41.289051	124.602493	36.887003	21.350819	127.574028	-79.828471	21.109229	119.348778
-12.732034	-10.359383	127.606285	-21.850256	21.161806	124.927429	38.38652	1.029508	129.951126	34.88171	40.803917	124.58886	36.634115	20.9167125	127.269993	-80.334627	21.4068995	122.584865
-14.853883	-10.10724	128.534088	-21.481688	20.440426	126.151871	38.057549	0.568314	129.615326	34.659599	40.208385	124.664345	36.358574	20.3883495	127.1398355	-79.32195	20.4925025	125.1639065
-16.899834	-9.770237	129.93428	-21.608738	20.012213	127.80703	37.740597	0.080145	129.57579	34.398712	39.62685	124.850235	36.0696545	19.8534975	127.2130125	-79.2871305	20.1709285	128.4010475
-18.987507	-9.343562	131.502792	-21.812368	19.568197	129.332367	37.440239	-0.465937	129.728287	34.113358	39.039909	125.185326	35.7767985	19.286986	127.4568065	-79.4015345	19.849408	131.2079275
-21.981926	-8.552946	133.680222	-22.20285	18.973103	131.294037	37.017014	-1.167454	130.210953	33.590084	38.318604	125.65863	35.303549	18.575575	127.9347915	-79.709249	19.370631	134.6532825
-23.818037	-7.931174	134.912933	-22.379925	18.677675	132.332855	36.847401	-1.454042	130.489349	33.313118	38.060848	125.867058	35.0802595	18.303403	128.1782035	-79.8401095	19.051947	136.4875065
-25.634342	-7.203338	135.865433	-22.470928	18.465591	133.122116	36.841007	-1.581508	130.693024	33.124912	37.967651	126.036133	34.9829595	18.1930715	128.3645785	-79.9248155	18.7381105	137.8796535
-27.29899	-6.369236	136.56395	-22.447548	18.349218	133.712143	36.937428	-1.561246	130.799484	33.000999	38.066383	126.169548	34.9692135	18.2525685	128.484516	-79.8643095	18.4458675	138.93977
-28.868835	-5.441446	137.1306	-22.3545	18.350771	134.208191	37.077866	-1.386512	130.775879	32.955757	38.311779	126.212288	35.0168115	18.4626335	128.4940835	-79.7258115	18.2389085	139.9222985
-30.339018	-4.415655	137.627869	-22.224537	18.457771	134.645294	37.248367	-1.124109	130.736328	32.961334	38.628757	126.224068	35.1048505	18.752324	128.480198	-79.5539245	18.163218	140.81039
-31.71916	-3.31225	137.977463	-22.071993	18.606779	135.013702	37.35751	-0.849967	130.681458	33.000843	38.967392	126.268921	35.1791765	19.0587125	128.4751895	-79.3231625	18.1548455	141.5522145
-33.590393	-1.48462	138.634766	-21.809549	18.838139	135.631119	37.443314	-0.479659	130.527206	33.099152	39.348423	126.322868	35.271233	19.434382	128.425037	-78.890331	18.241896	142.837201
-34.675556	-0.233526	139.081711	-21.643143	18.930216	136.037582	37.428986	-0.337918	130.422089	33.185272	39.504593	126.384987	35.307129	19.5833375	128.403538	-78.593415	18.2770945	143.671626
-35.72831	1.104645	139.52655	-21.483206	18.980967	136.412674	37.407665	-0.292768	130.276047	33.26693	39.585793	126.400826	35.3372975	19.6465125	128.3384365	-78.3037095	18.3154215	144.4869115
-36.595707	2.461346	139.937393	-21.375107	18.984993	136.742935	37.352165	-0.316304	130.120758	33.297626	39.576305	126.340805	35.3248955	19.6300005	128.2307815	-78.0751095	18.3399855	145.2550885
-37.438313	3.848156	140.277313	-21.275148	18.932087	136.976135	37.263371	-0.34873	129.939514	33.309082	39.521088	126.264214	35.2862265	19.586179	128.101864	-77.8365225	18.277995	145.850406
-38.092201	5.245147	140.543777	-21.220226	18.815565	137.169998	37.145187	-0.462699	129.728302	33.233696	39.381878	126.12619	35.1894415	19.4595895	127.927246	-77.6298935	18.1715405	146.41275
-38.683495	6.696336	140.80835	-21.221245	18.635916	137.339127	37.008305	-0.633009	129.486984	33.10421	39.16095	125.999069	35.0562575	19.2639705	127.7430265	-77.4987475	18.0078615	146.9352275
-39.266216	8.934233	141.100555	-21.296383	18.296034	137.537247	36.710476	-0.948653	129.296127	32.878834	38.722466	125.834145	34.794655	18.8869065	127.565136	-77.387421	17.7051615	147.509358
-39.567657	10.476811	141.16832	-21.389753	18.01013	137.649887	36.505657	-1.266705	129.193466	32.738689	38.38649	125.817993	34.622173	18.5598925	127.5057295	-77.401679	17.4603675	147.7940445
-39.720444	12.050554	141.184052	-21.508438	17.662317	137.742203	36.308617	-1.673659	129.150406	32.615799	37.997269	125.876472	34.462208	18.161805	127.513439	-77.479084	17.162829	147.970967
-39.771797	13.664002	141.079803	-21.624136	17.251682	137.818481	36.100586	-2.058064	129.222458	32.539635	37.610851	126.083611	34.3201105	17.7763935	127.6530345	-77.5683825	16.7269705	147.9839275
-39.660248	15.330126	140.821869	-21.780907	16.776428	137.838226	35.943691	-2.48747	129.32785	32.544369	37.256973	126.433853	34.24403	17.3847515	127.8808515	-77.805844	16.1681045	147.7956005
-39.498634	16.978058	140.37265	-21.950375	16.236031	137.758987	35.830788	-2.962243	129.459656	32.593277	36.909641	126.908707	34.2120325	16.973699	128.1841815	-78.1127825	15.498363	147.3337925
-39.191132	18.707972	139.732361	-22.151583	15.692583	137.511887	35.775703	-3.433736	129.577789	32.694408	36.567989	127.489326	34.2350555	16.5671265	128.5335575	-78.5382215	14.8180395	146.4902165
-38.511795	21.336308	138.532608	-22.5373	15.047465	136.880661	35.667522	-4.16469	129.744125	32.91177	36.102669	128.46051	34.289646	15.9689895	129.1023175	-79.364246	14.1259405	144.6590045
-38.017288	23.194931	137.538574	-22.843683	14.743267	136.252151	35.548889	-4.577387	129.853882	33.377838	35.71357	129.138123	34.4633635	15.5680915	129.4960025	-80.1507295	13.9184425	143.0082995
-37.383446	25.106382	136.300308	-23.246738	14.582565	135.315491	35.397816	-4.952072	129.991028	33.622509	35.55587	130.155212	34.5101625	15.301899	130.07312	-81.0036385	13.863231	140.557862
-36.76302	27.003447	134.910309	-23.745878	14.54204	134.070786	35.181816	-5.264156	130.131607	33.801926	35.465458	131.324982	34.491871	15.100651	130.7282945	-81.983627	13.983429	137.4132775
-36.030106	28.923693	133.556549	-24.325031	14.62149	132.717316	34.874775	-5.494238	130.216629	33.885826	35.406788	132.577667	34.3803005	14.956275	131.397148	-83.0303625	14.286705	134.037484
-35.328571	30.710327	132.622726	-24.919815	14.77485	131.461136	34.436115	-5.683929	130.282562	33.801697	35.376163	133.778259	34.118906	14.846117	132.0304105	-83.958536	14.703583	130.8918615
-34.600536	32.436119	132.152695	-25.394398	14.97026	130.462463	33.954006	-5.70225	130.247314	33.594208	35.321705	134.911926	33.774107	14.8097275	132.57962	-84.562903	15.1307925	128.345306
-33.506947	34.648071	132.438232	-25.818085	15.288003	129.530945	33.479416	-5.674864	130.006454	33.376961	35.153351	136.450989	33.4281885	14.7392435	133.2287215	-85.0643585	15.8367625	125.8331685
-32.883949	35.838417	133.110016	-25.981379	15.460132	129.406097	33.306995	-5.610635	129.836624	33.353546	35.057117	137.29129	33.3302705	14.723241	133.563957	-85.2930285	16.197023	125.248237
-32.292007	36.790066	134.015778	-26.068657	15.560554	129.452194	33.189819	-5.522549	129.726471	33.415615	35.001781	138.097519	33.302717	14.739616	133.911995	-85.440031	16.381492	124.992393
-31.771873	37.595333	134.960358	-26.148575	15.694395	129.763763	33.146328	-5.420408	129.728439	33.503227	34.927364	138.877106	33.3247775	14.753478	134.3027725	-85.6219275	16.635312	125.2247535
-31.302795	38.139095	135.833115	-26.164154	15.724395	130.09906	33.18565	-5.37118	129.889648	33.56028	34.850677	139.550598	33.372965	14.7397485	134.720123	-85.701273	16.7090415	125.477997
-30.878338	38.52055	136.566772	-26.199583	15.766586	130.477921	33.2738	-5.356737	130.140808	33.636414	34.800968	140.179886	33.455107	14.7221155	135.160347	-85.854273	16.8110565	125.795495
-30.501362	38.748695	137.10202	-26.205477	15.82227	130.788437	33.38652	-5.340391	130.455276	33.697094	34.800018	140.756882	33.541807	14.7298135	135.606079	-85.952761	16.9147265	125.970795
-30.033886	38.702087	137.464386	-26.250235	15.905603	131.138351	33.541264	-5.337947	130.956299	33.728203	34.876289	141.386246	33.6347335	14.769171	136.1712725	-86.1352035	17.042035	126.1054295
-29.823244	38.4897	137.470398	-26.307293	15.969542	131.215179	33.576885	-5.329174	131.256821	33.706059	34.952621	141.639847	33.641472	14.8117235	136.448334	-86.256058	17.1273605	125.982024
-29.598978	38.045815	137.196609	-26.372946	16.0611	131.193298	33.593502	-5.281799	131.455856	33.621754	35.032658	141.751328	33.607628	14.8754295	136.603592	-86.35352	17.2467705	125.783004
-29.708469	37.423187	136.838409	-26.421093	16.191647	131.151215	33.54446	-5.185205	131.559738	33.488361	35.140766	141.658691	33.5164105	14.9777805	136.6092145	-86.3585965	17.4055135	125.6932155
-29.743784	36.681126	136.483429	-26.398853	16.414257	131.297516	33.496902	-5.035298	131.554932	33.464039	35.266415	141.368057	33.4804705	15.1155585	136.4614945	-86.2781765	17.7129555	126.1335375
-29.815016	35.749912	136.256775	-26.259188	16.722116	131.796844	33.507416	-4.821865	131.529007	33.53875	35.470345	140.824493	33.523083	15.32424	136.17675	-86.041459	18.119992	127.416938
-29.905602	34.58065	136.320053	-26.029242	17.030266	132.666504	33.5681	-4.550177	131.598145	33.766594	35.729675	140.018112	33.667347	15.589749	135.8081285	-85.725831	18.470783	129.5248795
-29.996279	32.41766	136.898163	-25.519812	17.501244	134.589996	33.706524	-3.962631	131.698593	34.00441	36.214005	138.328812	33.855467	16.125687	135.0137025	-84.895091	18.876801	134.1662895
-29.997545	30.702785	137.69606	-25.103584	17.754467	136.152145	33.854385	-3.570339	131.787445	34.005917	36.500153	136.955017	33.930151	16.464907	134.371231	-84.137319	19.044027	137.933059
-30.02178	28.827234	138.568146	-24.75115	17.983971	137.600922	34.010654	-3.27772	131.908096	33.840706	36.710823	135.77829	33.92568	16.7165515	133.843193	-83.42798	19.2513905	141.358651
-29.951944	26.840952	139.392685	-24.553728	18.072739	138.910522	34.091339	-3.138308	132.210663	33.47311	36.777142	134.774658	33.7822245	16.819417	133.4926605	-82.8896805	19.326061	144.3283835
-29.89678	24.810644	140.149277	-24.498854	18.071394	139.979752	34.107857	-3.19729	132.748108	33.011787	36.691231	133.969421	33.559822	16.7469705	133.3587645	-82.55753	19.3958175	146.6007395
-29.697552	22.734531	140.66658	-24.520643	18.051928	140.740891	34.108749	-3.380401	133.327988	32.611153	36.500023	133.450058	33.359951	16.559811	133.389023	-82.401237	19.544045	148.092759
-29.438204	20.732744	140.976883	-24.563965	18.026239	141.152298	34.133194	-3.656111	134.01474	32.344204	36.253643	132.985153	33.238699	16.298766	133.4999465	-82.366629	19.753712	148.8046495
-28.783047	17.819813	141.104965	-24.624561	18.114801	141.268326	34.291344	-3.929566	134.955627	32.103699	35.951488	132.248917	33.1975215	16.010961	133.602272	-82.4466435	20.218641	148.93438
-28.185024	15.986702	141.086853	-24.671049	18.226381	141.081177	34.406319	-3.958283	135.452499	31.915277	35.85376	131.686737	33.160798	15.9477385	133.569618	-82.502896	20.5050235	148.592736
-27.665186	14.4274	141.082245	-24.915291	18.512894	140.858673	34.497776	-3.884943	135.854309	31.721502	35.818893	131.039139	33.109639	15.966975	133.446724	-82.940221	21.058813	148.270622
-26.6516	12.77344	141.024796	-24.791964	18.543758	140.456146	34.553764	-3.734979	136.143295	31.512802	35.81427	130.384705	33.033283	16.0396455	133.264	-82.617211	21.0478705	147.648292
-25.664307	11.432398	141.050323	-24.837702	18.72226	140.153046	34.576817	-3.602092	136.393814	31.333261	35.766712	129.776443	32.955039	16.08231	133.0851285	-82.630443	21.36221	147.2209635
-24.571466	10.297441	141.137253	-24.860445	18.888988	139.896088	34.588009	-3.539299	136.607742	31.212959	35.675316	129.314346	32.900484	16.0680085	132.961044	-82.621374	21.7099675	146.831132
-23.333921	9.362886	141.203827	-24.857544	19.061535	139.704544	34.583767	-3.542321	136.834351	31.214281	35.572948	128.98439	32.899024	16.0153135	132.9093705	-82.614112	22.1077565	146.4997175
-21.256462	8.398817	141.257507	-24.84252	19.329445	139.570267	34.535141	-3.550005	137.145935	31.020542	35.552757	128.859116	32.7778415	16.001376	133.0025255	-82.4628815	22.657514	146.1380085
-19.757648	8.015049	141.209656	-24.833406	19.509399	139.479156	34.493248	-3.547363	137.332733	31.126982	35.51791	128.839691	32.810115	15.9852735	133.086212	-82.476927	23.0335245	145.8721
-18.142305	7.84603	140.986176	-24.849634	19.687344	139.350433	34.435314	-3.525518	137.46785	31.231859	35.550278	128.8992	32.8335865	16.01238	133.183525	-82.5328545	23.362308	145.517341
-16.450665	7.866531	140.604416	-24.897629	19.851803	139.142258	34.359375	-3.479352	137.573517	31.343105	35.625683	128.985077	32.85124	16.0731655	133.279297	-82.646498	23.6304405	145.005219
-14.658361	8.065467	139.957138	-24.946932	19.974846	138.767151	34.29089	-3.440364	137.65213	31.753424	35.638191	129.054779	33.022157	16.0989135	133.3534545	-82.916021	23.8507785	144.1808475
-12.825291	8.462187	139.176102	-25.013659	20.088278	138.283005	34.226818	-3.428804	137.623184	31.94758	35.84457	129.376755	33.087199	16.207883	133.4999695	-83.114517	23.968673	143.0660405
-10.86529	9.034732	138.176285	-25.072506	20.18837	137.634659	34.169666	-3.450214	137.556931	32.22168	36.101234	129.943695	33.195673	16.32551	133.750313	-83.340685	24.05123	141.519005
-7.805165	10.203632	136.431702	-25.176064	20.302538	136.198776	34.088562	-3.54943	137.344666	32.938061	36.655495	131.64856	33.5133115	16.5530325	134.496613	-83.8654395	24.0520435	137.900939
-5.761553	11.174614	135.275742	-25.297958	20.317623	135.031921	33.979176	-3.635704	137.224548	33.508038	37.106449	133.227463	33.743607	16.7353725	135.2260055	-84.339523	23.8998735	134.8378365
-3.701647	12.293892	134.400269	-25.543001	20.295519	133.931046	33.764069	-3.723458	137.023727	33.954102	37.442848	135.074005	33.8590855	16.859695	136.048866	-84.9450875	23.731343	131.813226
-1.687899	13.498531	133.979813	-25.862221	20.16791	133.117828	33.511139	-3.794272	136.818832	34.020813	37.713364	136.91951	33.765976	16.959546	136.869171	-85.490418	23.376274	129.366485
0.192756	14.740135	134.048645	-26.118061	19.927853	132.821686	33.239056	-3.741982	136.422073	33.953117	37.79953	138.662979	33.5960865	17.028774	137.542526	-85.8322085	22.826932	128.100846
2.079779	15.96127	134.573914	-26.209143	19.621487	132.923264	33.234581	-3.678856	136.001511	33.937843	37.742577	140.369278	33.586212	17.0318605	138.1853945	-86.004498	22.2111135	127.6611335
3.828425	17.046854	135.413376	-26.170567	19.335943	133.328461	33.364532	-3.548283	135.551849	34.051094	37.650536	141.930466	33.707813	17.0511265	138.7411575	-86.048947	21.6207595	127.9157645
6.394246	18.44611	136.911255	-25.996893	19.152405	134.392639	33.606903	-3.262622	135.027618	34.396217	37.433979	143.77182	34.00156	17.0856785	139.399719	-85.995346	21.2191315	129.385559
7.993452	19.125074	137.966843	-25.870918	19.122921	135.211731	33.732067	-3.160395	134.898956	34.702747	37.287182	144.68515	34.217407	17.0633935	139.792053	-85.959243	21.1824485	130.631409
9.56791	19.62002	138.910156	-25.72831	19.207554	135.968964	33.880363	-3.135261	134.95105	35.035305	37.136246	145.363922	34.457834	17.0004925	140.157486	-85.914454	21.4146155	131.780442
11.014784	19.964338	139.657166	-25.633114	19.410852	136.580109	33.988426	-3.188662	135.166595	35.314114	37.03727	145.834534	34.65127	16.924304	140.5005645	-85.917498	21.8974	132.6596535
12.428935	20.180708	140.213348	-25.562405	19.76333	137.042114	34.061626	-3.228362	135.498062	35.519253	37.076004	146.055969	34.7904395	16.923821	140.7770155	-85.9152495	22.602839	133.3072125
13.770834	20.235861	140.580017	-25.516972	20.249744	137.338867	34.084667	-3.176858	135.977493	35.680473	37.304569	146.057556	34.88257	17.0638555	141.0175245	-85.916514	23.4356325	133.6602095
15.046631	20.220594	140.7314	-25.516758	20.73584	137.41745	34.091846	-3.019338	136.463501	35.760517	37.700428	145.913528	34.9261815	17.340545	141.1885145	-85.9596975	24.131135	133.6463855
16.825394	19.911989	140.698639	-25.534498	21.363834	137.084061	34.130192	-2.671643	137.07811	35.713879	38.359146	145.551331	34.9220355	17.8437515	141.3147205	-85.9910315	24.8839165	132.8534015
17.393021	19.81819	140.615967	-25.534634	21.614847	136.621246	34.175827	-2.516636	137.416	35.632877	38.6903	145.171783	34.904352	18.086832	141.2938915	-85.97362	25.142862	131.9486005
16.542036	20.404772	140.248734	-25.542036	21.696255	136.134918	34.173912	-2.461017	137.591354	35.562904	38.864021	144.720886	34.868408	18.201502	141.15612	-85.95248	25.191008	131.113716
15.857933	20.726858	139.86235	-25.509239	21.616817	135.671051	34.170197	-2.480626	137.646774	35.50898	38.884365	144.253769	34.8395885	18.2018695	140.9502715	-85.8580665	25.0317645	130.3918305
15.17143	20.941456	139.427704	-25.449869	21.39526	135.26622	34.211151	-2.511371	137.598343	35.515308	38.855099	143.885925	34.8632295	18.171864	140.742134	-85.7629675	24.618656	129.790306
14.432238	21.019993	139.091217	-25.362631	21.090446	134.915466	34.297184	-2.482013	137.376694	35.499542	38.82579	143.659103	34.898363	18.1718885	140.5178985	-85.623625	24.0090035	129.3130335
13.680238	21.027975	138.660797	-25.258568	20.847626	134.689301	34.404053	-2.364025	136.998459	35.504505	38.805286	143.585938	34.954279	18.2206305	140.2921985	-85.471415	23.4746215	129.0864035
12.421125	20.89044	138.249893	-25.075823	20.717834	134.617477	34.58976	-1.97473	136.371582	35.586582	38.999634	143.7724	35.088171	18.512452	140.071991	-85.239817	22.923216	129.162963
11.43013	20.701611	138.029404	-24.955339	20.78829	134.751266	34.690456	-1.618102	135.986191	35.661812	39.228764	144.033997	35.176134	18.805331	140.010094	-85.086812	22.771249	129.492438
10.332508	20.343477	137.866928	-24.849104	20.95487	134.993286	34.800495	-1.208526	135.643463	35.78323	39.515942	144.330139	35.2918625	19.153708	139.986801	-84.9900705	22.756032	129.999771
9.260729	19.896471	137.663391	-24.748287	21.165894	135.262604	34.887444	-0.788036	135.357513	35.916988	39.802395	144.611847	35.402216	19.5071795	139.98468	-84.89879	22.8246085	130.540528
8.043601	19.259937	137.361649	-24.674902	21.383518	135.52327	34.977299	-0.394452	135.130035	36.002396	40.065609	144.788818	35.4898475	19.8355785	139.9594265	-84.8396515	22.9314575	131.0871135
6.768464	18.448378	136.954514	-24.61927	21.667233	135.7621	35.09919	-0.020435	135.011765	36.009991	40.333408	144.752121	35.5545905	20.1564865	139.881943	-84.7931305	23.1779795	131.642257
5.419855	17.480389	136.560287	-24.609419	21.953257	135.938095	35.201672	0.323882	135.090851	35.979008	40.693005	144.489334	35.59034	20.5084435	139.7900925	-84.809178	23.3980705	132.0860975
3.218389	15.737203	135.938782	-24.597689	22.489414	136.132767	35.357594	0.807234	135.525543	35.845894	41.413723	143.649139	35.601744	21.1104785	139.587341	-84.797122	23.8683495	132.678193
1.638276	14.307828	135.73938	-24.541286	22.8479	136.297424	35.547493	1.090287	135.966919	35.787647	41.952274	142.836288	35.66757	21.5212805	139.4016035	-84.750142	24.1745195	133.1932445
0.056331	12.758245	135.800446	-24.477383	23.115088	136.4935	35.760567	1.314605	136.512573	35.72113	42.386616	141.765717	35.7408485	21.8506105	139.139145	-84.6956145	24.3795655	133.847855
-1.660154	11.040054	136.073685	-24.422033	23.252628	136.65387	35.941109	1.461348	137.084122	35.591766	42.724586	140.538834	35.7664375	22.092967	138.811478	-84.6105035	24.412289	134.496262
-3.370639	9.320803	136.450943	-24.384005	23.260599	136.784821	36.079712	1.566874	137.543076	35.381813	42.833126	139.177628	35.7307625	22.2	138.360352	-84.4987725	24.321198	135.20929
-5.130197	7.562726	136.834747	-24.359879	23.170397	136.813522	36.212669	1.630205	137.804642	35.10574	42.760929	137.752396	35.6592045	22.195567	137.778519	-84.3789625	24.145227	135.848525
-6.8794	5.850832	137.25531	-24.325476	22.974133	136.72522	36.276482	1.590408	137.938065	34.853111	42.628887	136.400467	35.5647965	22.1096475	137.169266	-84.2157485	23.8386185	136.281174
-9.458341	3.338291	137.850601	-24.268017	22.512936	136.600204	36.315498	1.406988	137.930695	34.427929	42.072018	134.587845	35.3717135	21.739503	136.25927	-83.9077475	23.286369	136.941138
-11.201902	1.74818	138.414291	-24.216557	22.094376	136.615875	36.353561	1.155464	137.880798	34.118477	41.577526	133.569473	35.236019	21.366495	135.7251355	-83.669133	22.822257	137.5066145
-12.847029	0.327648	139.207306	-24.177856	21.608974	136.800201	36.390144	0.865817	137.868195	33.811863	41.052376	132.70166	35.1010035	20.9590965	135.2849275	-83.4567155	22.2588515	138.3154745
-14.531052	-0.943023	140.172882	-24.168079	21.048601	137.12233	36.425507	0.52324	137.919479	33.499615	40.40852	131.897018	34.962561	20.46588	134.9082485	-83.298719	21.631322	139.3364115
-16.095757	-2.062205	141.114624	-24.221443	20.47834	137.545486	36.391239	0.124036	137.92366	33.09721	39.745693	131.224548	34.7442245	19.9348645	134.574104	-83.1871105	21.0218155	140.516868
-17.7223	-3.007607	142.0383	-24.30147	19.881105	137.997559	36.289169	-0.314619	137.872528	32.679314	39.096909	130.661591	34.4842415	19.391145	134.2670595	-83.0871815	20.371065	141.7280585
-19.205753	-3.830955	142.792267	-24.431572	19.329954	138.452057	36.173012	-0.718627	137.76178	32.222202	38.496059	130.220688	34.197607	18.888716	133.991234	-83.060751	19.771192	142.91288
-21.33761	-4.638114	143.591522	-24.567642	18.606682	139.004654	35.909054	-1.295027	137.403351	31.666676	37.7859	129.723816	33.787865	18.2454365	133.5635835	-82.923149	18.9679275	144.4457245
-22.620014	-4.945676	143.897934	-24.613626	18.230734	139.314957	35.73011	-1.569862	137.058395	31.356297	37.423077	129.492676	33.5432035	17.9266075	133.2755355	-82.7704555	18.5348605	145.3543785
-23.817024	-5.096524	144.013641	-24.644344	17.930307	139.56778	35.549526	-1.783836	136.690079	31.122887	37.179218	129.380035	33.3362065	17.697691	133.035057	-82.6248945	18.162923	146.100503
-24.889091	-4.986023	144.080673	-24.639065	17.732954	139.758377	35.388779	-1.962117	136.345779	30.943893	37.000954	129.277145	33.166336	17.5194185	132.811462	-82.444466	17.9464895	146.705292
-25.837437	-4.722442	144.048035	-24.625778	17.625748	139.855362	35.257809	-2.077011	136.025742	30.514599	37.001507	129.240372	32.886204	17.462248	132.633057	-82.13776	17.789248	147.077667
-26.656061	-4.252719	143.930435	-24.622253	17.539227	139.840195	35.131207	-2.199368	135.732193	30.381626	36.87896	129.151169	32.7564165	17.339796	132.441681	-82.0009225	17.738658	147.238709
-27.388754	-3.631858	143.714249	-24.6504	17.447277	139.749298	34.981438	-2.332921	135.496658	30.303776	36.760891	129.049927	32.642607	17.213985	132.2732925	-81.943407	17.680569	147.2253035
-28.180958	-2.419417	143.209381	-24.730579	17.313688	139.504532	34.757336	-2.524089	135.265854	30.258455	36.596176	129.055847	32.5078955	17.0360435	132.1608505	-81.9690535	17.5913325	146.8482135
-28.609785	-1.362094	142.70282	-24.795586	17.25609	139.234573	34.697147	-2.70732	135.180038	30.280563	36.464954	129.072723	32.488855	16.878817	132.1263805	-82.080027	17.633363	146.3427655
-28.959406	-0.259939	141.954803	-24.909393	17.19553	138.758942	34.608116	-2.908891	135.083435	30.339846	36.332245	129.075134	32.473981	16.711677	132.0792845	-82.292767	17.679383	145.4385995
-29.149672	0.957215	140.942169	-25.0436	17.10898	138.074081	34.516048	-3.125895	134.969986	30.399078	36.148979	128.953445	32.457563	16.511542	131.9617155	-82.544763	17.706418	144.1864465
-29.271305	2.333283	139.787842	-25.161531	16.999535	137.196625	34.383167	-3.345344	134.818298	30.406481	35.88364	128.713577	32.394824	16.269148	131.7659375	-82.717886	17.729922	142.6273125
-29.277527	3.7947	138.481293	-25.277075	16.847813	136.182083	34.305622	-3.578954	134.674515	30.377647	35.588749	128.369827	32.3416345	16.0048975	131.522171	-82.8957845	17.6907285	140.841995
-29.128906	5.373448	136.98288	-25.353306	16.663637	135.068695	34.249435	-3.843562	134.577423	30.380938	35.263599	128.060287	32.3151865	15.7100185	131.318855	-83.0217985	17.6172555	138.818535
-28.825123	7.991763	134.557953	-25.548819	16.32354	133.248428	34.171505	-4.391697	134.686676	30.483891	34.720078	127.758911	32.327698	15.1641905	131.2227935	-83.425336	17.4828895	135.2740625
-28.530315	9.922809	132.937714	-25.737789	16.074888	132.165054	34.022743	-4.776406	134.831146	30.453236	34.331635	127.62307	32.2379895	14.7776145	131.227108	-83.7135675	17.3721615	133.103
-28.37286	12.185359	131.557556	-26.105236	15.871239	131.373795	33.753769	-5.208321	134.843491	30.379808	33.932598	127.638115	32.0667885	14.3621385	131.240803	-84.2772605	17.3803395	131.506787
-28.695225	13.241339	131.929657	-26.298832	15.514326	130.900757	33.498032	-5.632301	134.837891	30.296766	33.536831	127.681244	31.897399	13.952265	131.2595675	-84.495063	17.076387	130.5419465
-29.416704	13.799477	132.374069	-26.446676	15.088177	130.752686	33.272724	-6.072513	134.704575	30.287842	33.19706	127.950111	31.780283	13.5622735	131.327343	-84.673635	16.6140805	130.178029
-29.865631	14.199545	131.608337	-26.351822	14.474339	130.737366	33.121635	-6.548425	134.355347	30.346521	32.983173	128.534973	31.734078	13.217374	131.44516	-84.437722	15.731304	130.029572
-30.473482	14.862752	130.445724	-26.387829	14.051834	131.044678	32.98624	-6.935786	133.893311	30.772644	32.676189	129.082916	31.879442	12.8702015	131.4881135	-84.6551	15.2334665	130.6012425
-31.075821	16.949657	132.214447	-26.44903	13.544599	131.673096	32.785179	-7.312113	133.067642	31.063604	32.514637	130.299774	31.9243915	12.601262	131.683708	-84.8224515	14.487936	131.662484
-31.432768	18.347588	132.042633	-26.484146	13.440996	132.099991	32.622452	-7.358924	132.531769	31.28055	32.526615	131.211441	31.951501	12.5838455	131.871605	-84.919793	14.2981465	132.328377
-31.693697	19.805134	132.572159	-26.533566	13.494428	132.568909	32.4897	-7.194464	132.136566	31.435017	32.677998	132.037659	31.9623585	12.741767	132.0871125	-85.0294905	14.247089	133.0507055
-32.029877	21.3372	133.835129	-26.605303	13.718025	133.04982	32.378071	-6.953919	131.931686	31.529484	32.925762	132.763672	31.9537775	12.9859215	132.347679	-85.1643835	14.4501285	133.751961
-32.293079	22.843699	133.915131	-26.69133	14.054193	133.47995	32.257648	-6.697249	131.822418	31.601957	33.252258	133.519867	31.9298025	13.2775045	132.6711425	-85.3124625	14.8308815	134.2887575
-32.451408	24.332481	134.517929	-26.798883	14.439684	133.894669	32.105885	-6.454607	131.817169	31.692623	33.554543	134.188416	31.899254	13.549968	133.0027925	-85.49702	15.3294	134.7865455
-32.640873	25.828758	135.469681	-26.95083	14.793529	134.275055	31.924469	-6.312352	131.819046	31.831909	33.784248	134.881454	31.878189	13.735948	133.35025	-85.779849	15.85111	135.19986
-32.829098	27.901098	136.028458	-27.261538	15.097459	134.708664	31.560499	-6.298395	131.763977	31.980982	33.873199	135.91507	31.7707405	13.787402	133.8395235	-86.2938165	16.407516	135.5778045
-32.816723	29.121054	136.89267	-27.494967	15.111272	134.76947	31.247026	-6.404242	131.552536	32.046314	33.694683	136.673843	31.64667	13.6452205	134.1131895	-86.636604	16.5773235	135.4257505
-32.905029	30.300367	136.787018	-27.783108	14.990126	134.696625	30.933077	-6.630177	131.345291	32.016064	33.434475	137.405396	31.4745705	13.402149	134.3753435	-87.0407865	16.578103	135.0179065
-32.840012	30.967777	137.872696	-28.064922	14.793971	134.532471	30.598333	-6.870221	131.115646	31.920162	33.152737	138.129318	31.2592475	13.141258	134.622482	-87.3890915	16.446684	134.44246
-32.740665	31.666178	137.856827	-28.35474	14.539311	134.344513	30.24107	-7.091783	130.867249	31.811115	32.824532	138.856262	31.0260925	12.8663745	134.8617555	-87.7355725	16.2122475	133.8272705
-32.653801	32.026817	138.49675	-28.654242	14.32156	134.285553	29.955074	-7.346042	130.756424	31.650299	32.550442	139.367828	30.8026865	12.6022	135.062126	-88.1111705	16.04092	133.50898
-32.627335	32.267929	138.485809	-28.916529	14.196523	134.375885	29.732925	-7.536269	130.782303	31.46941	32.386425	139.650925	30.6011675	12.425078	135.216614	-88.4342255	15.967968	133.535156
-32.469013	32.320145	138.835831	-29.196676	14.202663	134.699326	29.516945	-7.666351	131.007202	31.219042	32.324753	139.854874	30.3679935	12.329201	135.431038	-88.7613455	16.076125	133.967614
-32.308788	32.252861	138.667953	-29.339909	14.272517	134.945267	29.444754	-7.698394	131.283691	31.024355	32.419224	139.707336	30.2345545	12.360415	135.4955135	-88.9143725	16.184619	134.3950205
-32.117062	32.053505	138.257645	-29.455107	14.333818	135.197525	29.38323	-7.678329	131.523529	30.840439	32.537998	139.410217	30.1118345	12.4298345	135.466873	-89.0220485	16.2378015	134.928177
-31.899176	31.617859	138.150711	-29.5457	14.377649	135.536163	29.32033	-7.680106	131.740494	30.627882	32.634415	138.938156	29.974106	12.4771545	135.339325	-89.065506	16.2781435	135.733001
-31.702591	30.990719	138.055466	-29.604975	14.316707	135.942886	29.259598	-7.685325	131.920761	30.392736	32.670742	138.310806	29.826167	12.4927085	135.1157835	-89.036117	16.1407055	136.7699885
-31.510315	30.22389	138.078766	-29.597197	14.226602	136.449692	29.223099	-7.785607	132.081635	30.21133	32.619774	137.69101	29.7172145	12.4170835	134.8863225	-88.9116085	16.0361205	138.0130615
-31.253523	29.379038	138.227142	-29.541471	14.089386	137.067764	29.220879	-7.914968	132.210846	30.025335	32.503078	137.022095	29.623107	12.294055	134.6164705	-88.706049	15.884717	139.5190575
-30.827549	27.95923	138.882858	-29.402908	13.841309	138.201324	29.192513	-8.015212	132.344955	29.755724	32.408318	136.045746	29.4741185	12.196553	134.1953505	-88.2799345	15.486065	142.2072975
-30.502275	26.872284	139.393799	-29.297337	13.67996	139.015884	29.179155	-7.974842	132.39769	29.560619	32.441132	135.559448	29.369887	12.233145	133.978569	-87.964561	15.126775	144.053199
-30.075615	25.726213	140.020508	-29.239765	13.523928	139.823181	29.164181	-7.95127	132.515732	29.311142	32.467728	135.216125	29.2376615	12.258229	133.8659285	-87.7171915	14.789627	145.7804335
-29.633995	24.579201	140.494659	-29.227051	13.436092	140.519531	29.116583	-7.914382	132.64624	29.088392	32.461685	135.067993	29.1024875	12.2736515	133.8571165	-87.5565895	14.5985325	147.1819455
-29.092943	23.471127	140.792435	-29.231987	13.435226	141.058456	29.044807	-7.885819	132.765106	28.938051	32.45784	134.970062	28.991429	12.2860105	133.867584	-87.455403	14.5844415	148.249328
-28.492281	22.289566	140.899017	-29.256916	13.518858	141.464279	28.987461	-7.830932	132.878845	28.762897	32.52726	134.768753	28.875179	12.348164	133.823799	-87.389011	14.689552	149.104759
-27.854084	21.096239	140.808838	-29.332716	13.642274	141.580887	28.92551	-7.752603	132.923737	28.564129	32.640495	134.566177	28.7448195	12.443946	133.744957	-87.4102515	14.840602	149.416817
-26.898098	19.464481	140.36322	-29.474588	13.874161	141.444275	28.787226	-7.547865	132.918671	28.296989	32.78582	134.244141	28.5421075	12.6189775	133.581406	-87.4912835	15.1293445	149.307144
-25.884842	18.19389	139.95076	-29.748964	14.192319	141.328613	28.798603	-7.458626	133.032669	28.238195	32.90073	134.15361	28.518399	12.721052	133.5931395	-88.016327	15.663586	149.0640865
-24.765045	16.980213	139.531418	-29.499289	14.113581	141.018448	28.925974	-7.429712	133.282104	28.339062	32.976032	134.2659	28.632518	12.77316	133.774002	-87.631096	15.454002	148.262894
-23.605145	15.759585	139.343826	-29.456238	14.218822	140.946854	29.12336	-7.412826	133.770767	28.565989	33.030655	134.542542	28.8446745	12.8089145	134.1566545	-87.7571505	15.6287295	147.7370535
-22.350027	14.562321	139.379471	-29.396004	14.311533	141.025711	29.389414	-7.397506	134.429962	28.835953	33.131668	135.056488	29.1126835	12.867081	134.743225	-87.9046915	15.755985	147.308197
-21.033228	13.414447	139.606232	-29.290672	14.416568	141.276016	29.695515	-7.30037	135.24881	29.160191	33.340881	135.799164	29.427853	13.0202555	135.523987	-88.009197	15.8128805	147.028045
-19.492584	12.256063	139.934662	-29.123739	14.515814	141.615524	30.083385	-7.143243	136.170273	29.546267	33.628727	136.762329	29.814826	13.242742	136.466301	-88.062304	15.788886	146.764747
-17.204292	10.567755	140.312119	-28.759834	14.65172	141.910141	30.795706	-6.946169	137.514328	30.424786	34.079933	138.48735	30.610246	13.566882	138.000839	-88.129914	15.736558	145.819443
-15.522411	9.419148	140.358002	-28.533691	14.783313	141.8255	31.21422	-6.866493	138.276505	31.060087	34.370895	139.586182	31.1371535	13.752201	138.9313435	-88.2045355	15.814425	144.7196565
-13.948248	8.298361	140.186493	-28.400167	14.951703	141.491547	31.566998	-6.819463	138.911301	31.567848	34.641834	140.369003	31.567423	13.9111855	139.640152	-88.367757	15.9922205	143.342942
-12.300926	7.123576	139.878448	-28.315186	15.205872	140.898651	31.798241	-6.739585	139.381226	31.865458	34.847824	140.804993	31.8318495	14.0541195	140.0931095	-88.4622215	16.3576245	141.7041925
-10.75599	5.99915	139.49675	-28.272141	15.567711	140.157837	31.951332	-6.602887	139.675323	31.984961	35.058376	140.778763	31.9681465	14.2277445	140.227043	-88.5124285	16.9076775	140.088631
-9.175779	4.828146	139.072311	-28.206285	15.939538	139.294922	32.099567	-6.346236	139.870804	32.02766	35.329643	140.366089	32.0636135	14.4917035	140.1184465	-88.4761835	17.3873725	138.4713975
-7.655015	3.692369	138.622391	-28.12677	16.268206	138.416031	32.19276	-6.012422	139.901367	32.052002	35.678513	139.796692	32.122381	14.8330455	139.8490295	-88.375921	17.7033665	136.9830325
-5.359286	1.958948	138.260117	-27.852297	16.617887	137.358261	32.482391	-5.540082	139.928238	32.040863	36.060013	138.78183	32.261627	15.2599655	139.355034	-87.966221	17.9758085	135.361488
-3.922904	0.845872	138.217636	-27.589291	16.709484	136.829239	32.762703	-5.355434	140.08223	32.147453	36.16996	138.159042	32.455078	15.407263	139.120636	-87.63366	18.011705	134.537842
-2.495115	-0.284125	138.35231	-27.317268	16.666525	136.528458	32.99868	-5.285553	140.174225	32.283352	36.129868	137.523163	32.641016	15.4221575	138.848694	-87.275552	17.9108925	134.208222
-1.083958	-1.379056	138.535904	-27.08371	16.500645	136.41011	33.195446	-5.361962	140.205704	32.408875	35.933746	136.915741	32.8021605	15.285892	138.5607225	-86.9695805	17.715398	134.2594975
0.172143	-2.426371	138.709305	-26.851913	16.23175	136.385315	33.365311	-5.535329	140.230103	32.524242	35.665619	136.463394	32.9447765	15.065145	138.3467485	-86.6486025	17.398355	134.4238815
1.488451	-3.42386	138.802216	-26.641909	15.892816	136.425598	33.54987	-5.744261	140.230377	32.650249	35.395329	136.216049	33.1000595	14.825534	138.223213	-86.3838775	16.960098	134.627983
2.805901	-4.337619	138.775177	-26.449987	15.545546	136.482422	33.742535	-5.910223	140.150665	32.798382	35.202236	136.193542	33.2704585	14.6460065	138.1721035	-86.1704325	16.4450855	134.7927405
4.618883	-5.59269	138.27298	-26.218903	15.050011	136.519974	34.001289	-6.043868	139.751266	33.007961	35.162926	136.595078	33.504625	14.559529	138.173172	-85.942431	15.540493	134.866776
5.886296	-6.332914	137.624527	-26.076416	14.806874	136.487625	34.156494	-6.025779	139.265503	33.17498	35.273151	137.082489	33.665737	14.623686	138.173996	-85.818569	14.990062	134.801254
5.453944	-6.180249	136.772079	-25.93672	14.650384	136.466324	34.272861	-5.924962	138.601532	33.372238	35.428871	137.62236	33.8225495	14.7519545	138.111946	-85.6959895	14.5488135	134.820702
5.137458	-6.064831	135.774826	-25.791464	14.605299	136.431259	34.384155	-5.744919	137.874939	33.560356	35.57135	138.154633	33.9722555	14.9132155	138.014786	-85.5551835	14.2973825	134.847732
4.907249	-5.946935	134.897064	-25.640568	14.673303	136.339706	34.510433	-5.530056	137.180069	33.763165	35.752838	138.696045	34.136799	15.111391	137.938057	-85.417935	14.235215	134.741355
4.601897	-5.857732	134.156219	-25.489372	14.874126	136.224976	34.645611	-5.258939	136.5177	33.968784	35.945667	139.229691	34.3071975	15.343364	137.8736955	-85.2859415	14.404888	134.5762565
4.305389	-5.8441	133.498672	-25.337658	15.179012	136.038727	34.783886	-4.970978	136.040558	34.136017	36.168488	139.665359	34.4599515	15.598755	137.8529585	-85.1352675	14.759269	134.2244955
3.918709	-6.045759	132.826508	-25.112471	15.767871	135.70842	35.001678	-4.516273	135.579773	34.358349	36.594765	140.007782	34.6800135	16.039246	137.7937775	-84.9049555	15.496496	133.6230625
3.654602	-6.378988	132.543259	-24.918119	16.230265	135.508972	35.184654	-4.189325	135.451538	34.503689	36.958538	140.031296	34.8441715	16.3846065	137.741417	-84.6804095	16.0759235	133.276527
3.568405	-6.769707	132.347672	-24.684435	16.654488	135.309921	35.412086	-3.820256	135.42244	34.715332	37.375904	139.926208	35.063709	16.777824	137.674324	-84.432579	16.531152	132.945518
3.253864	-7.334445	132.389816	-24.388792	17.042114	135.11116	35.715126	-3.459787	135.431625	34.940765	37.770454	139.767151	35.3279455	17.1553335	137.599388	-84.1055295	16.9288945	132.622932
3.068988	-7.9849	132.49321	-24.047092	17.374798	134.910507	36.072956	-3.171494	135.513718	35.213028	38.099869	139.459167	35.642992	17.4641875	137.4864425	-83.737176	17.2854085	132.3345715
2.871058	-8.844729	132.745651	-23.703152	17.602135	134.721039	36.460228	-2.948434	135.648117	35.461079	38.353809	138.945709	35.9606535	17.7026875	137.296913	-83.3669575	17.5015825	132.145165
2.798765	-9.707821	133.031387	-23.351763	17.735979	134.500717	36.845512	-2.787621	135.771545	35.699974	38.535305	138.187256	36.272743	17.873842	136.9794005	-82.976269	17.598116	132.0220335
2.396627	-11.156468	133.738449	-22.889011	17.769997	133.977905	37.342358	-2.684936	136.003296	35.928631	38.644508	136.857574	36.6354945	17.979786	136.430435	-82.4135165	17.560208	131.525375
2.20037	-12.183555	134.252899	-22.648453	17.702229	133.493027	37.629787	-2.690085	136.244827	36.041405	38.632713	136.02005	36.835596	17.971314	136.1324385	-82.132502	17.433144	130.8536155
2.003823	-13.168016	134.691208	-22.467438	17.548956	132.912872	37.85463	-2.756264	136.574982	36.128288	38.596798	135.29982	36.991459	17.920267	135.937401	-81.926335	17.177645	129.888343
1.853941	-14.150453	135.165863	-22.342379	17.352222	132.368851	38.02412	-2.824246	136.914886	36.118065	38.485764	134.653107	37.0710925	17.830759	135.7839965	-81.7558505	16.873685	128.9537055
1.498682	-15.034474	135.701187	-22.288528	17.116245	131.916397	38.123028	-2.886477	137.205292	36.092358	38.349991	134.05751	37.107693	17.731757	135.631401	-81.684749	16.500733	128.201393
1.229854	-15.817862	136.206497	-22.253309	16.878252	131.524734	38.207539	-2.95228	137.449554	36.042065	38.232124	133.452026	37.124802	17.639922	135.45079	-81.63142	16.116582	127.598678
0.947396	-16.520491	136.734848	-22.201725	16.671164	131.169098	38.325733	-2.967847	137.637192	35.953651	38.134621	132.795197	37.139692	17.583387	135.2161945	-81.543142	15.758941	127.1220015
0.493701	-17.368231	137.438202	-22.070143	16.414217	130.671768	38.564102	-2.893114	137.739349	35.800587	38.060478	131.730087	37.1823445	17.583682	134.734718	-81.3226305	15.244752	126.608818
0.232534	-17.701738	137.825668	-21.9671	16.325558	130.343262	38.727119	-2.748304	137.694199	35.712761	38.035824	130.971863	37.21994	17.64376	134.333031	-81.15414	15.007356	126.353493
-0.111735	-17.912601	138.038177	-21.853733	16.262827	130.016403	38.868603	-2.614995	137.504807	35.650581	38.025318	130.209763	37.259592	17.7051615	133.857285	-80.967058	14.8204925	126.175521
-0.54841	-18.018818	137.827438	-21.765844	16.197214	129.720993	38.946423	-2.533839	137.203644	35.549549	38.023914	129.589981	37.247986	17.7450375	133.3968125	-80.779674	14.6493905	126.0451735
-0.807142	-18.102455	137.34436	-21.690109	16.096087	129.463882	38.966686	-2.47799	136.797409	35.46917	38.017754	129.155334	37.217928	17.769882	132.9763715	-80.598146	14.422292	125.9513925
-0.982307	-18.105265	136.647858	-21.697586	15.978655	129.261032	38.909798	-2.51493	136.333115	35.074978	38.073334	129.007904	36.992388	17.779202	132.6705095	-80.38756	14.178108	125.8515545
-1.275399	-17.915844	135.759079	-21.706554	15.834464	129.066986	38.79192	-2.61828	135.907166	35.004929	38.024895	128.902359	36.8984245	17.7033075	132.4047625	-80.3115325	13.9656205	125.7292095
-1.844555	-17.327387	134.210159	-21.758574	15.633994	128.786179	38.566189	-2.84972	135.214615	34.955482	38.012871	128.935822	36.7608355	17.5815755	132.0752185	-80.2779835	13.6864125	125.4971395
-2.253918	-16.723671	133.152939	-21.778458	15.557512	128.570374	38.463722	-2.972646	134.697311	34.9664	37.971695	128.96286	36.715061	17.4995245	131.8300855	-80.271977	13.6154995	125.3106625
-2.619412	-15.998128	132.136993	-21.752762	15.525037	128.253204	38.373589	-3.004638	134.155991	34.990105	38.018494	128.92421	36.681847	17.506928	131.5401005	-80.187371	13.543146	124.9663075
-2.980993	-15.183229	131.152634	-21.707184	15.563156	127.849648	38.320969	-2.985321	133.53688	35.015869	38.174744	128.823929	36.668419	17.5947115	131.1804045	-80.082787	13.5316005	124.5188915
-3.429034	-14.296585	130.16803	-21.652462	15.623106	127.41494	38.325493	-2.927589	132.904358	35.074852	38.323097	128.597809	36.7001725	17.697754	130.7510835	-80.0050965	13.548458	124.0787965
-3.890577	-13.310144	129.102631	-21.560183	15.682143	126.964882	38.332951	-2.850449	132.201401	35.173985	38.477573	128.348373	36.753468	17.813562	130.274887	-79.873834	13.550724	123.654877
-4.357166	-12.291824	127.97036	-21.442463	15.729933	126.527763	38.355152	-2.755681	131.410446	35.276146	38.601078	128.179474	36.815649	17.9226985	129.79496	-79.700575	13.5371675	123.260566
-5.013955	-10.713926	126.1325	-21.339638	15.802288	126.053413	38.342743	-2.548821	130.201752	35.371922	38.795368	127.954605	36.8573325	18.1232735	129.0781785	-79.5366085	13.4813025	123.0286475
-5.557559	-9.623191	125.016907	-21.223585	15.793459	125.764824	38.304165	-2.378654	129.387634	35.454697	38.975266	128.046326	36.879431	18.298306	128.71698	-79.326601	13.288612	122.812668
-6.359765	-8.389256	124.172989	-21.184282	15.808681	125.595711	38.255543	-2.203666	128.704453	35.509987	39.177052	128.243225	36.882765	18.486693	128.473839	-79.251329	13.130669	122.717583
-6.864383	-7.381379	123.287582	-21.193443	15.828441	125.487137	38.169518	-2.064293	128.167572	35.566772	39.405434	128.433243	36.868145	18.6705705	128.3004075	-79.255031	12.9863115	122.6738665
-7.616643	-6.383067	122.775162	-21.249344	15.884561	125.437332	38.055656	-1.911296	127.747879	35.590015	39.60305	128.5952	36.8228355	18.845877	128.1715395	-79.3215235	12.923245	122.7031245
-7.900089	-5.762604	122.25692	-21.321066	15.977697	125.41481	37.920292	-1.77115	127.537872	35.549019	39.760635	128.599472	36.7346555	18.9947425	128.068672	-79.3767875	12.9606515	122.760948
-8.595833	-5.028964	121.999832	-21.433327	16.163113	125.420868	37.803535	-1.680371	127.439651	35.450027	39.871994	128.576477	36.626781	19.0958115	128.008064	-79.493435	13.2304145	122.833672
-9.604609	-4.234845	121.842453	-21.607723	16.458616	125.261688	37.671181	-1.565766	127.398323	35.168327	39.889683	128.789154	36.419754	19.1619585	128.0937385	-79.6352	13.7552735	122.4296375
-10.269174	-3.836189	121.635452	-21.726131	16.609289	124.961563	37.570419	-1.502142	127.408424	34.90868	39.803539	128.918381	36.2395495	19.1506985	128.1634025	-79.6918115	14.0678795	121.7597235
-11.011817	-3.596071	121.45784	-21.911858	16.742632	124.65229	37.465065	-1.49279	127.409538	34.613754	39.69006	129.025177	36.0394095	19.098635	128.2173575	-79.8631255	14.386629	121.0872225
-11.739227	-3.538321	121.113708	-22.044254	16.762529	124.244865	37.363346	-1.536376	127.365234	34.384602	39.560051	129.049927	35.873974	19.0118375	128.2075805	-79.962482	14.5132205	120.2821495
-12.543427	-3.573361	120.896233	-22.161444	16.697374	123.91375	36.917973	-1.433658	127.445076	34.24485	39.445324	129.040207	35.5814115	19.005833	128.2426415	-79.9042995	14.388915	119.5848585
-13.361084	-3.778995	120.601059	-22.236465	16.623581	123.61705	36.833538	-1.538957	127.419617	34.130978	39.320206	128.932648	35.482258	18.8906245	128.1761325	-79.955188	14.3565375	119.0579675
-14.181201	-4.064571	120.557198	-22.320036	16.531406	123.394653	36.842014	-1.670504	127.36055	34.026871	39.14402	128.711914	35.4344425	18.736758	128.036232	-80.0745145	14.326054	118.753074
-15.443367	-4.734963	120.322464	-22.314425	16.339287	122.905922	36.875614	-1.855024	127.240334	33.894867	38.918816	128.100311	35.3852405	18.531896	127.6703225	-80.0140905	14.146678	118.1415215
-16.266588	-5.313397	120.169807	-22.564484	16.407263	122.669136	36.90303	-1.909422	127.114738	33.801365	38.797009	127.47245	35.3521975	18.4437935	127.293594	-80.4811655	14.3707325	118.044678
-17.388769	-5.822288	120.156227	-22.558218	16.336288	122.283974	36.922623	-1.900787	126.911865	33.662544	38.7094	126.835617	35.2925835	18.4043065	126.873741	-80.4090195	14.2682695	117.694207
-18.270935	-6.493799	120.203033	-22.568218	16.301064	121.97126	36.903221	-1.862807	126.790001	33.522377	38.688622	126.079407	35.212799	18.4129075	126.434704	-80.349235	14.1892205	117.507816
-19.202171	-7.234661	120.389763	-22.58061	16.278582	121.749435	36.913151	-1.778114	126.709305	33.35635	38.678024	125.283478	35.1347505	18.449955	125.9963915	-80.2959705	14.107209	117.5024785
-20.077246	-8.015073	120.730934	-22.591713	16.258205	121.605896	36.951637	-1.691694	126.617798	33.133526	38.638626	124.527756	35.0425815	18.473466	125.572777	-80.2260075	14.042944	117.639015
-21.110674	-8.766573	121.186974	-22.603722	16.18762	121.569191	36.964722	-1.660179	126.533676	32.940041	38.567284	123.689758	34.9523815	18.4535525	125.111717	-80.1598255	13.9216875	118.026665
-22.541658	-9.901346	122.078011	-22.634338	15.999137	121.617081	36.850243	-1.661278	126.391533	32.686859	38.282974	122.572037	34.768551	18.310848	124.481785	-80.037227	13.687426	118.752377
-23.482029	-10.629889	122.574738	-22.680538	15.80472	121.647964	36.75544	-1.814841	126.38681	32.564262	38.012764	121.990883	34.659851	18.0989615	124.1888465	-80.020927	13.5104785	119.1070815
-24.458578	-11.372657	123.054794	-22.752501	15.574334	121.700882	36.649151	-2.048208	126.431038	32.458748	37.698631	121.500481	34.5539495	17.8252115	123.9657595	-80.0589515	13.3234565	119.4360045
-25.263569	-12.141983	123.458168	-22.844189	15.315926	121.753059	36.53997	-2.328861	126.492455	32.341686	37.311188	121.10714	34.440828	17.4911635	123.7997975	-80.129206	13.1406885	119.7063205
-26.247135	-12.741956	124.01973	-22.927628	15.037065	121.796707	36.38839	-2.611526	126.603493	32.236111	36.906166	120.712433	34.3122505	17.14732	123.657963	-80.1675065	12.92681	119.935451
-27.499693	-12.952196	124.772736	-23.003849	14.766934	121.829208	36.264118	-2.912263	126.728737	32.153473	36.505543	120.298134	34.2087955	16.79664	123.5134355	-80.2164935	12.737228	120.1449805
-28.084749	-13.60925	125.008133	-23.058422	14.503327	121.817612	36.153416	-3.221515	126.839172	32.072464	36.084835	119.853439	34.11294	16.43166	123.3463055	-80.229784	12.574994	120.2889185
-29.448133	-14.053655	125.626816	-23.104813	14.125982	121.808411	35.983788	-3.698714	126.928177	31.905514	35.448704	119.226585	33.944651	15.874995	123.077381	-80.154277	12.376969	120.539441
-30.336699	-14.161378	126.010582	-23.145683	13.901617	121.865784	35.871143	-3.956464	126.968178	32.206871	34.889717	118.682228	34.039007	15.4666265	122.825203	-80.330373	12.3366075	120.906365
-31.165552	-14.18076	126.373268	-23.17127	13.697102	121.980164	35.77898	-4.193557	127.018204	31.814528	34.68811	118.621742	33.796754	15.2472765	122.819973	-80.139294	12.1469275	121.140355
-31.925318	-14.040232	126.64782	-23.200298	13.516097	122.186646	35.701645	-4.425115	127.057587	32.083694	34.289822	118.420013	33.8926695	14.9323535	122.7388	-80.2932655	12.0998405	121.634492
-32.690342	-13.807535	126.803528	-23.222332	13.360914	122.384735	35.645218	-4.606204	127.133789	32.065983	34.101913	118.449509	33.8556005	14.7478545	122.791649	-80.3002645	11.9739735	121.977821
-33.459305	-13.431875	126.802002	-23.240377	13.242085	122.529755	35.610081	-4.752186	127.137291	32.063236	33.986954	118.50853	33.8366585	14.617384	122.8229105	-80.3174125	11.866786	122.2365995
-34.544594	-12.664688	126.698769	-23.239178	13.159314	122.520103	35.569511	-4.856758	126.970734	32.070587	33.946312	118.573853	33.820049	14.544777	122.7722935	-80.298405	11.773851	122.2679125
-35.223	-11.949342	125.879181	-23.197817	13.148713	122.24231	35.534077	-4.974807	126.603653	32.135735	33.973614	118.517258	33.834906	14.4994035	122.5604555	-80.23054	11.7980225	121.9241645
-35.883263	-11.144276	125.418625	-23.14049	13.208588	122.024643	35.505222	-4.995894	126.281723	32.229229	34.019478	118.502235	33.8672255	14.511792	122.391979	-80.1482055	11.905384	121.657307
-36.566425	-10.156325	124.958298	-23.065578	13.2988	121.795273	35.500721	-5.010112	125.989784	32.359428	34.075485	118.503723	33.9300745	14.5326865	122.2467535	-80.0612305	12.0649135	121.3437925
-37.23634	-9.058782	124.45401	-22.970358	13.414751	121.596611	35.515472	-4.98795	125.721451	32.518513	34.143501	118.510178	34.0169925	14.5777755	122.1158145	-79.9577085	12.2517265	121.0774075
-37.777431	-7.874347	124.010872	-22.886532	13.545709	121.437859	35.531506	-4.954729	125.423492	32.686401	34.231495	118.478203	34.1089535	14.638383	121.9508475	-79.8820175	12.453035	120.9248705
-38.368832	-6.601212	123.586418	-22.794643	13.670291	121.286263	35.562782	-4.904181	125.146523	32.841442	34.338154	118.364632	34.202112	14.7169865	121.7555775	-79.791398	12.6235955	120.8169485
-39.007637	-5.157064	123.235046	-22.699934	13.818219	121.145653	35.565296	-4.812366	124.878548	32.927906	34.435375	118.23275	34.246601	14.8115045	121.555649	-79.646469	12.8249335	120.735657
-39.763737	-2.889214	122.827087	-22.587849	14.072296	121.011719	35.545479	-4.593871	124.730637	32.99585	34.599148	118.039558	34.2706645	15.0026385	121.3850975	-79.4463625	13.1419535	120.6383405
-40.323967	-1.14601	122.789452	-22.540438	14.25983	121.054436	35.518852	-4.485982	124.77549	33.02076	34.701321	117.936615	34.269806	15.1076695	121.3560525	-79.350682	13.4119905	120.7528195
-40.832363	0.670915	122.801498	-22.489664	14.420092	121.184769	35.494099	-4.468211	124.836258	33.031715	34.801971	117.829002	34.262907	15.16688	121.33263	-79.242235	13.673304	121.036908
-41.307583	2.59031	122.912308	-22.491522	14.530662	121.422211	35.435249	-4.411487	124.862846	33.031586	34.87183	117.650032	34.2334175	15.2301715	121.256439	-79.2164615	13.8311525	121.587983
-41.832081	4.575311	123.157898	-22.516123	14.599969	121.790848	35.332195	-4.437878	124.7015	32.94241	34.955402	117.499695	34.1373025	15.258762	121.1005975	-79.1695485	13.941176	122.4810985
-42.294292	6.623473	123.47525	-22.599258	14.626807	122.233139	35.12682	-4.370664	124.367783	32.804146	35.097939	117.401733	33.965483	15.3636375	120.884758	-79.163999	13.8899765	123.58152
-42.767345	8.83529	123.721802	-22.699244	14.639406	122.636429	34.888531	-4.245658	123.990425	32.638084	35.292767	117.382668	33.7633075	15.5235545	120.6865465	-79.1617955	13.7552575	124.5863115
-43.429409	12.246032	124.056984	-22.88489	14.649156	123.101135	34.607189	-4.058559	123.083832	31.999868	35.706459	117.741035	33.3035285	15.82395	120.4124335	-79.0733085	13.474362	125.7898365
-43.76239	14.543557	124.128723	-23.010502	14.63708	123.276222	34.322384	-3.894484	122.504723	31.830412	35.941631	118.046844	33.076398	16.0235735	120.2757835	-79.097402	13.2505865	126.2766605
-44.107254	17.003923	124.216881	-23.174486	14.609482	123.355698	34.058552	-3.752246	121.750488	31.72163	36.256329	118.629364	32.890091	16.2520415	120.189926	-79.239063	12.9669225	126.52147
-44.344872	19.348934	124.270752	-23.358999	14.580954	123.273239	33.780754	-3.557809	120.864426	31.678654	36.604031	119.390533	32.729704	16.523111	120.1274795	-79.447702	12.638797	126.4189985
-44.575546	21.801636	124.443077	-23.615957	14.552248	123.077942	33.458759	-3.28696	120.021667	31.554083	36.979603	120.369568	32.506421	16.8463215	120.1956175	-79.738335	12.2581745	125.9602665
-44.716969	24.150923	124.785629	-23.942238	14.578445	122.881638	33.10257	-2.901818	119.147552	31.42935	37.298946	121.481529	32.26596	17.198564	120.3145405	-80.150436	11.958326	125.4487355
-44.831318	26.276981	125.55896	-24.24045	14.672462	122.86676	32.723255	-2.499	118.45536	31.286394	37.583981	122.546814	32.0048245	17.5424905	120.501087	-80.4857245	11.8024335	125.232433
-44.80764	29.326448	127.572205	-24.576797	14.996158	123.47567	32.194481	-1.793897	117.87645	31.142754	37.938313	124.130486	31.6686175	18.072208	121.003468	-80.8222115	11.920108	125.947872
-44.60458	31.090843	129.151932	-24.6814	15.361391	124.195587	31.958639	-1.289388	117.934761	31.199455	38.301659	125.109886	31.579047	18.5061355	121.5223235	-80.941847	12.2166465	126.8688505
-44.323658	32.782921	130.679901	-24.431757	15.632206	125.023865	31.923618	-0.864884	118.249771	31.313488	38.685043	126.051102	31.618553	18.9100795	122.1504365	-80.482067	12.3543325	127.8972935
-43.974056	34.30331	132.099777	-24.381706	16.076637	125.940872	32.008148	-0.484602	118.74511	31.4443	39.075611	126.880981	31.726224	19.2955045	122.8130455	-80.489636	12.8577695	129.0686985
-43.521179	35.621559	133.395752	-24.254141	16.505802	126.906761	32.134075	-0.162513	119.389191	31.626305	39.479836	127.565979	31.88019	19.6586615	123.477585	-80.388472	13.3529425	130.335937
-43.032829	36.732056	134.543243	-24.075718	16.872253	127.863762	32.291908	0.070814	120.113983	31.850294	39.807465	128.218826	32.071101	19.9391395	124.1664045	-80.222537	13.8053665	131.5611195
-42.482231	37.750973	135.500153	-23.884872	17.150894	128.762207	32.539883	0.171463	120.889297	32.081135	40.023315	128.827591	32.310509	20.097389	124.858444	-80.080253	14.204399	132.66597
-41.458042	38.940258	136.448318	-23.64278	17.43116	129.985809	32.9492	0.10774	122.18605	32.422935	40.253399	129.384521	32.6860675	20.1805695	125.7852855	-79.9716275	14.6817505	134.1863325
-40.70845	39.562935	136.836746	-23.557922	17.562828	130.596039	33.18301	-0.014998	123.016701	32.888927	40.210979	129.505447	33.0359685	20.0979905	126.261074	-80.1518125	15.0276655	134.931004
-39.924225	40.066593	137.079803	-23.472763	17.705086	131.226944	33.363155	-0.135763	123.758949	33.025265	40.25946	129.535721	33.19421	20.0618485	126.647335	-80.139736	15.3483235	135.806553
-39.114319	40.411716	137.2845	-23.431154	17.868467	131.815598	33.458794	-0.23988	124.3256	32.737247	40.416344	129.482086	33.0980205	20.088232	126.903843	-79.9603285	15.648702	136.727353
-38.171215	40.652351	137.479919	-23.410778	18.054264	132.34845	33.41246	-0.22636	124.620583	32.64566	40.448883	129.177948	33.02906	20.1112615	126.8992655	-79.850616	15.9972665	137.7976345
-37.169636	40.772961	137.558258	-23.441462	18.205681	132.81662	33.304768	-0.196469	124.703835	32.476997	40.499302	128.65773	32.8908825	20.1514165	126.6807825	-79.7738065	16.2599455	138.9524575
-36.004871	40.790668	137.620926	-23.497543	18.357592	133.197983	33.091667	-0.212887	124.69696	32.249603	40.463699	128.148315	32.670635	20.125406	126.4226375	-79.665721	16.589778	139.9733285
-34.18314	40.637215	137.578735	-23.603422	18.562727	133.699585	32.761856	-0.172223	124.722878	31.939157	40.393105	127.671883	32.3505065	20.110441	126.1973805	-79.5573505	17.015013	141.2017895
-32.798054	40.43346	137.44989	-23.694832	18.684223	133.995499	32.624073	-0.150767	124.972328	31.881968	40.382961	127.809784	32.2530205	20.116097	126.391056	-79.6426845	17.252349	141.599942
-31.200659	40.160812	137.299271	-23.743572	18.793135	134.224838	32.601719	-0.136549	125.429764	31.969357	40.406712	128.219208	32.285538	20.1350815	126.824486	-79.772682	17.4511885	141.62519
-29.520884	39.830559	137.009399	-23.761038	18.868347	134.235748	32.72263	-0.16856	126.029266	32.163429	40.422371	128.863113	32.4430295	20.1269055	127.4461895	-79.9651055	17.6097885	141.0253065
-27.793705	39.44223	136.362137	-23.738728	18.959991	133.872086	32.956902	-0.217054	126.676964	32.802643	40.339375	129.564453	32.8797725	20.0611605	128.1207085	-80.3572285	17.8588215	139.6234635
-25.981245	39.032249	135.259735	-23.702896	19.120321	133.00679	33.627209	-0.469555	127.318237	33.29546	40.385387	130.512268	33.4613345	19.957916	128.9152525	-80.8671265	18.282726	137.0983275
-24.125889	38.613392	133.665924	-23.728769	19.354174	131.600418	34.066265	-0.625894	128.233353	33.782219	40.403923	131.688034	33.924242	19.8890145	129.9606935	-81.38178	18.8193335	133.2401425
-21.210087	37.889225	131.11615	-23.911331	19.832314	129.323532	34.496777	-0.859358	129.870102	33.972328	40.512165	133.308762	34.2345525	19.8264035	131.589432	-82.0572145	19.8382245	127.057632
-19.384958	37.201492	129.991684	-23.92815	20.047741	128.171188	34.626255	-0.966044	130.938477	33.99884	40.587345	133.976379	34.3125475	19.8106505	132.457428	-82.1688475	20.2848315	123.884948
-17.543932	36.448498	129.301971	-23.820885	20.213461	127.327576	34.814743	-1.043658	131.880829	34.165836	40.690483	134.641022	34.4902895	19.8234125	133.2609255	-82.1320595	20.6035095	121.3942265
-15.74805	35.559345	128.731293	-23.672689	20.344635	126.593315	35.008968	-1.166035	132.720123	34.393112	40.754272	135.218903	34.70104	19.7941185	133.969513	-82.046418	20.8951515	119.217117
-13.993608	34.636776	128.268341	-23.438852	20.47892	126.013054	35.17289	-1.273594	133.369843	34.550457	40.741817	135.557205	34.8616735	19.7341115	134.463524	-81.7393775	21.2237285	117.562584
-12.37302	33.618553	128.085464	-23.292387	20.59967	125.849358	35.326431	-1.284103	133.818848	34.727379	40.788288	135.452179	35.026905	19.7520925	134.6355135	-81.611679	21.4472475	117.0632025
-10.82246	32.524578	128.044647	-23.146685	20.682625	125.827644	35.427483	-1.209138	134.061234	34.893208	40.855038	135.26825	35.1603455	19.82295	134.664742	-81.4537155	21.5423	116.990546
-8.796078	30.852186	128.198898	-22.982941	20.811279	125.956429	35.545078	-1.010403	134.129883	35.025036	40.945522	135.173065	35.285057	19.9675595	134.651474	-81.250939	21.6549985	117.261384
-7.553526	29.640467	128.385605	-22.935654	20.899925	126.086494	35.594917	-0.90922	134.217407	35.086613	41.023029	135.297318	35.340765	20.0569045	134.7573625	-81.212073	21.7429455	117.4156255
-6.328413	28.450415	128.510406	-22.924011	20.989758	126.182487	35.631077	-0.857456	134.309525	35.098747	41.091267	135.533905	35.364912	20.1169055	134.921715	-81.212934	21.8626105	117.443259
-5.40724	27.159887	128.738266	-22.928822	21.122784	126.231316	35.664497	-0.817673	134.355515	35.111797	41.177238	135.7444	35.388147	20.1797825	135.0499575	-81.245791	22.0657855	117.4126745
-4.41289	25.899761	128.817307	-22.969666	21.312582	126.23954	35.680153	-0.738074	134.375214	35.117371	41.292778	135.910049	35.398762	20.277352	135.1426315	-81.338094	22.347812	117.3364485
-3.55214	24.563303	128.792114	-23.00519	21.535599	126.211342	35.679504	-0.594426	134.329849	35.110744	41.466251	136.04715	35.395124	20.4359125	135.1884995	-81.405504	22.6352855	117.2341845
-2.756262	23.196583	128.736252	-23.003269	21.792496	126.157852	35.726006	-0.372531	134.29715	35.127903	41.689678	136.142914	35.4269545	20.6585735	135.220032	-81.4334925	22.9264185	117.095672
-1.695322	21.063955	128.617401	-22.916286	22.133993	126.063873	35.852303	0.012086	134.364029	35.204742	42.072765	136.233795	35.5285225	21.0424255	135.298912	-81.3610945	23.2255605	116.828834
-1.075613	19.568832	128.468262	-22.798269	22.306541	125.875473	36.010189	0.2884	134.499435	35.2649	42.35767	136.351807	35.6375445	21.323035	135.425621	-81.2340825	23.290047	116.325325
-0.426664	17.999987	128.093979	-22.613609	22.46069	125.468803	36.210289	0.580491	134.735016	35.312611	42.647285	136.483475	35.76145	21.613888	135.6092455	-80.988668	23.307492	115.3283605
-0.048885	16.372246	127.779755	-22.408409	22.603567	124.852348	36.451557	0.849732	135.06134	35.356518	42.974247	136.508774	35.9040375	21.9119895	135.785057	-80.7208555	23.2951445	113.919639
0.394319	14.729028	127.29113	-22.155983	22.726254	124.04332	36.697311	1.095084	135.484512	35.374859	43.31638	136.255798	36.036085	22.205732	135.870155	-80.348051	23.246776	112.216485
0.639955	12.982	126.857826	-21.860477	22.851721	123.1828	36.96183	1.36625	135.825211	35.425114	43.665104	135.74765	36.193472	22.515677	135.7864305	-79.914426	23.187765	110.5791695
0.774729	11.226563	126.457062	-21.547165	22.958006	122.364716	37.236866	1.618674	136.10321	35.545303	43.969559	134.972946	36.3910845	22.7941165	135.538078	-79.4854145	23.1218955	109.191354
0.713252	8.556688	126.168884	-21.080376	23.0229	121.382454	37.627983	1.976715	136.455383	35.80582	44.248573	133.425186	36.7169015	23.112644	134.9402845	-78.8776535	22.933156	107.8246235
0.449847	6.789982	126.182617	-20.861786	22.967632	120.919647	37.841919	2.143871	136.692383	35.950195	44.321575	132.351227	36.896057	23.232723	134.521805	-78.619629	22.702541	107.317489
-0.354158	5.24312	126.523865	-20.730339	22.827984	120.635178	37.994926	2.268898	136.8396	36.011501	44.30447	131.478485	37.0032135	23.286684	134.1590425	-78.4638915	22.369284	107.1113135
-0.68662	3.324175	126.528717	-20.99387	22.78174	120.741745	38.089756	2.315382	136.895767	36.0089	44.179939	130.819656	37.049328	23.2476605	133.8577115	-79.037068	22.3158195	107.6257785
-1.312272	1.727884	126.525543	-20.976902	22.512859	120.748665	38.154446	2.326411	136.816437	35.943558	44.048634	130.391174	37.049002	23.1875225	133.6038055	-79.002806	21.8381955	107.8935245
-2.22783	0.163106	126.51136	-20.989014	22.259327	120.952057	38.224705	2.36296	136.582977	35.855019	43.97427	130.112885	37.039862	23.168615	133.347931	-79.01789	21.350039	108.556183
-3.258922	-1.281132	126.641449	-20.967617	22.036026	121.318665	38.353546	2.462346	136.324387	35.52298	43.994053	129.812439	36.938263	23.2281995	133.068413	-78.873497	20.8438525	109.568917
-4.969596	-3.243281	127.266823	-20.843157	21.701468	122.18721	38.633358	2.67206	135.908295	35.465096	43.786411	128.758163	37.049227	23.2292355	132.333229	-78.735541	20.1737005	112.041191
-6.286368	-4.395346	128.043579	-20.772169	21.497034	123.099411	38.87299	2.795186	135.533859	35.378418	43.577972	127.838661	37.125704	23.186579	131.68626	-78.670042	19.807489	114.512562
-7.728916	-5.439883	129.148148	-20.737024	21.318632	124.311913	39.070328	2.871346	135.128387	35.194283	43.301044	126.928009	37.1323055	23.086195	131.028198	-78.6063535	19.551069	117.595628
-9.275271	-6.349663	130.555618	-20.780798	21.144091	125.67202	39.187202	2.875635	134.844208	34.901615	43.008499	126.240456	37.0444085	22.942067	130.542332	-78.6060045	19.346115	120.801708
-10.813154	-7.091954	132.235397	-20.66329	20.762039	126.993988	39.219769	2.857701	134.745926	34.559937	42.673073	125.606987	36.889853	22.765387	130.1764565	-78.216433	18.758691	123.8115195
-12.350181	-7.707501	133.81665	-20.791796	20.459328	128.223465	39.202194	2.793706	134.712082	34.117966	42.306499	125.098167	36.66008	22.5501025	129.9051245	-78.243672	18.3685535	126.5418055
-13.94922	-8.21485	135.205673	-20.940151	20.124237	129.223969	39.159496	2.657779	134.715851	33.66843	41.899399	124.636635	36.413963	22.278589	129.676243	-78.294265	17.969885	128.771695
-16.23982	-8.73857	136.433487	-21.189829	19.646164	130.124634	38.988522	2.368939	134.610886	33.040588	41.368095	124.001167	36.014555	21.868517	129.3060265	-78.394213	17.423811	130.9432415
-17.778543	-9.003727	136.77356	-21.331263	19.355217	130.356293	38.833714	2.199969	134.334915	32.706577	41.126274	123.693695	35.7701455	21.6631215	129.014305	-78.4326715	17.0473125	131.698281
-19.164886	-9.07771	136.862122	-21.455761	19.073906	130.409515	38.661877	2.051462	133.972214	32.452007	40.87822	123.298584	35.556942	21.464841	128.635399	-78.468464	16.682971	132.183631
-20.567957	-8.990167	136.700821	-21.557667	18.82003	130.312851	38.459293	1.837299	133.445724	32.218216	40.625198	122.829773	35.3387545	21.2312485	128.1377485	-78.4540885	16.4088115	132.4879535
-21.970806	-8.804745	136.405746	-21.633677	18.590168	130.127579	38.256657	1.605757	132.838455	31.996668	40.369637	122.242035	35.1266625	20.987697	127.540245	-78.3940165	16.192639	132.714913
-23.218601	-8.390842	136.068604	-21.690632	18.392609	129.890869	38.059467	1.412146	132.10466	31.772259	40.133919	121.53672	34.915863	20.7730325	126.82069	-78.297127	16.0121855	132.961048
-24.441069	-7.837564	135.62944	-21.753672	18.220608	129.583115	37.826736	1.220906	131.245148	31.499094	39.931854	120.819641	34.662915	20.57638	126.0323945	-78.170259	15.864836	133.1338355
-26.20083	-6.6687	134.885773	-21.855844	18.006224	129.052124	37.439224	0.977346	130.000122	31.065624	39.628349	119.533562	34.252424	20.3028475	124.766842	-77.964112	15.7096005	133.337406
-27.220102	-5.688739	134.318069	-21.963085	17.848999	128.685654	36.518665	1.184246	129.315033	30.750271	39.446674	118.824539	33.634468	20.31546	124.069786	-77.560638	15.382538	133.301522
-28.247774	-4.548448	133.650894	-22.050377	17.648699	128.285355	36.880817	0.721793	128.3078	30.483393	39.301632	118.173637	33.682105	20.0117125	123.2407185	-77.782859	15.2856855	133.3299915
-29.122007	-3.27694	132.936951	-22.085638	17.421434	127.907158	36.627541	0.614519	127.571106	30.309185	39.083229	117.538643	33.468363	19.848874	122.5548745	-77.639639	14.993994	133.2594415
-29.956165	-1.837321	132.136887	-22.179621	17.207777	127.592491	36.053993	0.67569	126.91938	30.393488	38.817684	116.995796	33.2237405	19.746687	121.957588	-77.5829825	14.668867	133.227394
-30.683073	-0.263575	131.271255	-22.226721	16.958111	127.293549	35.776279	0.533054	126.244186	30.257378	38.736633	116.73288	33.0168285	19.6348435	121.488533	-77.4702705	14.2813785	133.098565
-31.328091	1.448785	130.435928	-22.274273	16.73595	127.039894	35.577602	0.422214	125.554359	30.150202	38.724854	116.621056	32.863902	19.573534	121.0877075	-77.412448	13.898366	132.9920805
-32.156868	4.324254	129.282303	-22.378786	16.536942	126.72551	35.369385	0.239974	124.3881	29.99757	38.794483	116.571259	32.6834775	19.5172285	120.4796795	-77.4410495	13.5566555	132.9713405
-32.582005	6.467747	128.685318	-22.462868	16.436504	126.579773	35.068394	0.224978	123.719719	29.926235	38.898819	116.700325	32.4973145	19.5618985	120.210022	-77.4230505	13.3111095	132.949524
-32.870087	8.639422	128.1707	-22.556219	16.343061	126.464546	34.819973	0.163168	123.150887	29.886892	39.035919	117.055725	32.3534325	19.5995435	120.103306	-77.4658705	13.0865785	132.825786
-33.074265	11.018111	127.783501	-22.742847	16.305157	126.567902	34.440319	0.154821	122.836838	29.5651	39.281357	117.778908	32.0027095	19.718089	120.307873	-77.4884035	12.892225	132.827931
-33.197319	13.428521	127.711487	-22.944538	16.234419	126.749275	34.170151	0.04803	122.660789	29.643799	39.388851	118.58786	31.906975	19.7184405	120.6243245	-77.796051	12.7503975	132.8742255
-33.183651	15.882147	127.620483	-23.185162	16.163605	126.992142	33.895874	-0.125666	122.623909	29.77117	39.497128	119.615829	31.833522	19.685731	121.119869	-78.203846	12.641479	132.864415
-33.150627	18.396799	127.66806	-23.484339	16.109272	127.143326	33.633137	-0.324298	122.622299	29.906836	39.593552	120.857712	31.7699865	19.634627	121.7400055	-78.7386645	12.583917	132.5466465
-32.907986	22.12805	127.546738	-24.072065	16.024872	126.96859	33.125671	-0.631004	122.718369	30.225679	39.668709	122.993828	31.675675	19.5188525	122.8560985	-79.819805	12.5308915	131.0810815
-32.72113	24.582176	127.311752	-24.540588	16.04434	126.473175	32.784103	-0.885459	122.773445	30.489731	39.619164	124.671295	31.636917	19.3668525	123.72237	-80.718093	12.7218275	129.22398
-32.522045	27.027798	126.848877	-25.049931	16.217514	125.550079	32.445412	-1.102414	122.870506	30.797363	39.540371	126.400772	31.6213875	19.2189785	124.635639	-81.7212495	13.2160495	126.464519
-32.245266	29.424017	126.246353	-25.72517	16.800573	124.58136	32.125793	-1.292876	123.048576	30.959187	39.47578	127.87886	31.54249	19.091452	125.463718	-82.99283	14.509694	123.699002
-31.950628	31.754797	125.873627	-25.671057	17.200228	123.517677	31.923559	-1.28208	123.140167	31.06768	39.4384	128.91423	31.4956195	19.07816	126.0271985	-82.8377335	15.322296	121.0081555
-31.575888	33.917549	125.633919	-25.559458	17.859209	122.762741	31.958595	-1.090871	123.167206	31.632286	39.423222	129.631226	31.7954405	19.1661755	126.399216	-82.9143565	16.5522425	119.126266
-31.249332	35.76252	125.705048	-25.333954	18.478359	122.343239	32.135178	-0.867733	123.320236	32.026241	39.657722	130.295746	32.0807095	19.3949945	126.807991	-82.7486175	17.5617235	117.878487
-30.863956	38.048271	126.61866	-24.819656	19.15892	122.364235	32.481522	-0.447756	123.604263	32.688591	39.899433	131.473404	32.5850565	19.7258385	127.5388335	-82.2243685	18.5920015	117.1896365
-30.828587	39.093292	127.836075	-24.530121	19.389584	122.847878	32.721703	-0.214921	123.974716	33.104931	40.000134	132.48967	32.913317	19.8926065	128.232193	-81.973559	18.8865615	117.463563
-30.769247	39.815521	128.981659	-24.405231	19.530899	123.542259	32.887341	-0.103125	124.602684	33.446857	39.973965	133.699387	33.167099	19.93542	129.1510355	-81.977561	19.126378	117.9334825
-30.846167	40.299236	129.99292	-24.37779	19.560501	124.175682	33.031773	-0.218018	125.377991	33.62545	39.767582	134.976074	33.3286115	19.774782	130.1770325	-82.0841915	19.34622	118.1743315
-31.017845	40.581623	130.833389	-24.438295	19.544033	124.756035	33.111469	-0.485659	126.219627	33.705425	39.442497	136.054947	33.408447	19.478419	131.137287	-82.285037	19.609647	118.374783
-31.254688	40.692646	131.406433	-24.549171	19.47294	125.22541	33.111389	-0.825514	127.043068	33.715919	39.125015	136.939941	33.413654	19.1497505	131.9915045	-82.511996	19.7961295	118.4593155
-31.588333	40.60741	131.792786	-24.692398	19.414845	125.621223	33.366135	-1.307069	127.603317	33.700733	38.836761	137.694672	33.533434	18.764846	132.6489945	-82.91823	20.064844	118.5934515
-32.282528	40.162426	131.890366	-24.943499	19.30801	126.085678	33.212193	-1.735246	128.506439	33.619045	38.513573	138.477463	33.415619	18.3891635	133.491951	-83.302617	20.2268565	118.679405
-32.750259	39.644035	131.585114	-25.168457	19.240395	126.27623	33.104752	-2.04925	129.073166	33.486511	38.338905	138.740616	33.2956315	18.1448275	133.906891	-83.6325455	20.3359625	118.645569
-33.324814	38.9468	131.162598	-25.443771	19.166245	126.487854	32.985241	-2.362799	129.53653	33.228283	38.186375	138.727036	33.106762	17.911788	134.131783	-83.994304	20.420702	118.843925
-34.078732	37.992023	130.904999	-25.693474	19.074188	126.868332	32.871704	-2.605956	129.870483	32.977371	38.058613	138.489151	32.9245375	17.7263285	134.179817	-84.3114855	20.4220475	119.556847
-34.954735	36.721123	130.873184	-25.854242	18.923603	127.571045	32.745819	-2.687343	130.0448	32.800468	37.988323	138.123322	32.7731435	17.65049	134.084061	-84.4816275	20.196716	121.058029
-35.836201	35.213886	131.149567	-25.931416	18.728472	128.482819	32.683018	-2.717527	130.211288	32.69268	37.961491	137.598053	32.687849	17.621982	133.9046705	-84.550681	19.834962	123.0609675
-36.86348	33.465031	131.621964	-25.947386	18.50289	129.643127	32.669868	-2.729628	130.420059	32.605717	37.919598	136.926086	32.6377925	17.594985	133.6730725	-84.5325645	19.410795	125.6131815
-38.370186	30.538807	132.584915	-25.879091	18.16468	131.563187	32.795631	-2.704448	130.968735	32.333553	37.965992	135.54715	32.564592	17.630772	133.2579425	-84.322774	18.698588	129.8684315
-39.520908	28.377739	133.345398	-25.802315	17.9076	132.802917	32.982956	-2.703697	131.505585	32.030071	37.998505	134.532288	32.5065135	17.647404	133.0189365	-84.1111435	18.167796	132.5868975
-40.514202	26.19116	134.305481	-25.738482	17.617174	133.983627	33.217968	-2.759819	132.11261	31.621828	37.904053	133.5896	32.419898	17.572117	132.851105	-83.896862	17.662231	135.116149
-41.600002	23.905327	135.448441	-25.641464	17.284294	135.147079	33.512501	-2.869307	132.758911	31.236717	37.733086	132.758438	32.374609	17.4318895	132.7586745	-83.657537	17.1366985	137.5354835
-42.513695	21.720543	136.764069	-25.506195	16.898306	136.273193	33.781101	-3.00078	133.473892	30.953568	37.476341	132.022781	32.3673345	17.2377805	132.7483365	-83.3797245	16.5588315	139.7980495
-43.504486	19.524107	138.126877	-25.360552	16.52013	137.311783	34.065567	-3.160939	134.134842	30.710199	37.185417	131.476669	32.387883	17.012239	132.8057555	-83.108987	16.028021	141.8178105
-44.31831	17.512438	139.452713	-25.239021	16.183716	138.234161	34.335022	-3.318483	134.74501	30.51075	36.900761	130.999603	32.422886	16.791139	132.8723065	-82.900928	15.576293	143.5960155
-45.549637	14.635576	141.20488	-25.121132	15.801074	139.215866	34.589531	-3.454835	135.487778	30.239672	36.546833	130.394669	32.4146015	16.545999	132.9412235	-82.6568655	15.056149	145.4905085
-46.206539	12.922944	141.902054	-25.113667	15.65218	139.505753	34.703369	-3.467036	135.888885	30.077827	36.39106	130.021164	32.390598	16.462012	132.9550245	-82.617932	14.842348	146.0564815
-46.866096	11.317973	142.393478	-25.139751	15.582519	139.518875	34.75972	-3.39824	136.155716	29.918522	36.30455	129.618347	32.339121	16.453155	132.8870315	-82.618623	14.711883	146.1507185
-47.444588	9.865485	142.666183	-25.179955	15.578927	139.352448	34.773575	-3.307885	136.353378	29.762903	36.231197	129.139084	32.268239	16.461656	132.746231	-82.628149	14.696198	145.958665
-47.888081	8.6819	142.836227	-25.224348	15.606454	139.133041	34.736641	-3.212166	136.519455	29.299026	36.25103	128.79364	32.0178335	16.519432	132.6565475	-82.4665295	14.693476	145.6095345
-48.279701	7.624578	143.045746	-25.239798	15.626492	138.934082	34.727478	-3.161331	136.664337	29.18371	36.152584	128.401505	31.955594	16.4956265	132.532921	-82.43519	14.7573575	145.335243
-48.579914	6.716988	143.275589	-25.221178	15.632944	138.810837	34.740303	-3.147641	136.812775	29.151678	36.037418	128.094254	31.9459905	16.4448885	132.4535145	-82.3883465	14.8209995	145.1681595
-48.787342	5.840365	143.649811	-25.09939	15.602597	138.754196	34.784664	-3.207459	136.977448	29.200516	35.808289	127.751579	31.99259	16.300415	132.3645135	-82.19137	14.904779	145.1438785
-48.809708	5.535533	143.880539	-24.979391	15.579587	138.750504	34.847851	-3.239211	136.998337	29.284836	35.688095	127.539619	32.0663435	16.224442	132.268978	-82.0251255	14.934732	145.23203
-48.823452	5.461693	144.014618	-24.848112	15.573367	138.733673	34.894672	-3.199505	136.921707	29.341131	35.639118	127.332428	32.1179015	16.2198065	132.1270675	-81.8141255	14.9269275	145.3402785
-48.66481	5.515146	144.062927	-24.718008	15.548414	138.702255	34.9669	-3.120951	136.782684	29.349831	35.646046	127.119949	32.1583655	16.2625475	131.9513165	-81.5943815	14.8342805	145.4531935
-48.420715	5.766296	144.017029	-24.617085	15.534843	138.678299	35.011608	-3.023762	136.612732	29.340267	35.67416	126.94352	32.1759375	16.325199	131.778126	-81.4101075	14.744487	145.578472
-48.054268	6.183884	143.936523	-24.532312	15.503674	138.687103	35.037926	-2.961733	136.465149	29.305681	35.713066	126.865555	32.1718035	16.3756665	131.665352	-81.2364275	14.6316815	145.708854
-47.592007	6.833437	143.772964	-24.479122	15.490506	138.75032	35.039276	-2.910948	136.399231	29.29884	35.747707	126.870361	32.169058	16.4183795	131.634796	-81.127302	14.5626325	145.865844
-46.735264	8.263858	143.314438	-24.38146	15.504633	138.830261	35.096066	-2.846081	136.366623	29.374954	35.859909	127.030991	32.23551	16.506914	131.698807	-80.99843	14.502352	145.961715
-46.092392	9.396522	142.858337	-24.27079	15.565509	138.808472	35.185089	-2.753787	136.33522	29.501984	35.991131	127.164307	32.3435365	16.618672	131.7497635	-80.8851165	14.512346	145.8671805
-45.341198	10.729445	142.286102	-24.117847	15.652458	138.709015	35.336597	-2.624248	136.269714	29.694063	36.187176	127.295601	32.51533	16.781464	131.7826575	-80.751024	14.523452	145.6353725
-44.422234	12.283011	141.575226	-23.910202	15.730359	138.555313	35.528522	-2.488933	136.163498	29.954723	36.416073	127.435837	32.7416225	16.96357	131.7996675	-80.5620265	14.497148	145.3109585
-43.504917	13.955937	140.797379	-23.681877	15.78518	138.355743	35.767979	-2.352179	136.003448	30.270077	36.680408	127.620995	33.019028	17.1641145	131.8122215	-80.382782	14.4062455	144.8992645
-42.385532	15.820011	139.929276	-23.442244	15.816729	138.141098	36.013565	-2.220978	135.821228	30.642479	36.964626	127.824081	33.328022	17.371824	131.8226545	-80.21251	14.261634	144.4595415
-41.296082	17.829905	139.086182	-23.229895	15.803802	137.901871	36.257385	-2.098108	135.531281	30.991428	37.297302	128.095551	33.6244065	17.599597	131.813416	-80.0841965	14.008007	143.990326
-39.379318	21.097767	137.916733	-23.013233	15.721469	137.525818	36.485748	-1.910771	134.960632	31.439426	37.823669	128.615997	33.962587	17.956449	131.7883145	-79.989053	13.486489	143.2633215
-38.078197	23.477053	137.261963	-22.982655	15.646102	137.277817	36.551876	-1.748571	134.496582	31.658432	38.207188	129.03418	34.105154	18.2293085	131.765381	-80.070464	13.0628955	142.790253
-36.758762	25.96471	136.730545	-22.983456	15.544592	137.0047	36.537872	-1.608567	133.872894	32.097061	38.467972	129.45752	34.3174665	18.4297025	131.665207	-80.2843785	12.6594815	142.344193
-35.35511	28.591057	136.483475	-23.001335	15.446814	136.731583	36.466248	-1.49319	133.215408	32.247051	38.758312	129.972763	34.3566495	18.632561	131.5940855	-80.3593195	12.261067	141.8690805
-33.800278	31.252415	136.42717	-23.027025	15.314781	136.414627	36.375378	-1.413353	132.590805	32.402523	39.021481	130.650513	34.3889505	18.804064	131.620659	-80.4430005	11.825498	141.208595
-32.231567	33.941895	136.692856	-23.042755	15.170858	136.045975	36.280075	-1.360844	131.878082	32.654461	39.207527	131.538239	34.467268	18.9233415	131.7081605	-80.552778	11.4183745	140.3837895
-30.522907	36.590923	137.238678	-23.050571	15.01362	135.634521	36.187511	-1.331943	131.210602	32.948906	39.33633	132.51564	34.5682085	19.0021935	131.863121	-80.6693505	11.0250465	139.405921
-27.825144	40.368038	138.692383	-23.105022	14.888494	135.007446	35.971554	-1.26804	130.258835	33.421017	39.392105	134.094421	34.6962855	19.0620325	132.176628	-80.9063295	10.7149555	137.838264
-25.998873	42.751362	140.003448	-23.129549	14.930135	134.697845	35.842194	-1.15153	129.663605	33.62743	39.351131	135.095276	34.734812	19.0998005	132.3794405	-80.99391	10.7604695	137.0162495
-24.086176	44.922886	141.266388	-23.191027	15.086144	134.472244	35.724594	-0.968168	129.204086	33.779171	39.33662	135.967728	34.7518825	19.184226	132.585907	-81.1339365	10.988062	136.358581
-22.146923	46.99268	142.572006	-23.213461	15.342529	134.336533	35.634041	-0.710976	128.786926	33.885071	39.362045	136.730072	34.759556	19.3255345	132.758499	-81.186478	11.3595235	135.914567
-20.202108	48.905518	143.791534	-23.223701	15.621945	134.263153	35.574368	-0.406523	128.482269	33.972481	39.44997	137.361008	34.7734245	19.5217235	132.9216385	-81.2208265	11.7221665	135.6046675
-18.366982	50.512421	145.179581	-23.210321	15.89733	134.240997	35.540047	-0.091243	128.252579	34.048634	39.570354	137.923706	34.7943405	19.7395555	133.0881425	-81.2149825	12.0551045	135.3938515
NaN	NaN	NaN	-23.179153	16.130075	134.128387	35.545521	0.222828	128.036057	34.125526	39.66748	138.460327	34.8355235	19.945154	133.248192	-81.1938295	12.314996	135.008582
NaN	NaN	NaN	-23.083042	16.432245	133.734818	35.648357	0.558769	127.850403	34.251438	39.742149	139.098236	34.9498975	20.150459	133.4743195	-81.1159815	12.714031	133.9953165
NaN	NaN	NaN	-23.053587	16.584051	133.16217	35.76899	0.630136	127.785965	34.328888	39.718029	139.391571	35.048939	20.1740825	133.588768	-81.156113	12.9940195	132.735572
NaN	NaN	NaN	-23.032873	16.747589	132.338089	35.963451	0.556708	127.756439	34.356792	39.680416	139.483414	35.1601215	20.118562	133.6199265	-81.2258675	13.376616	131.0562515
NaN	NaN	NaN	-22.969606	16.945827	131.325073	36.165001	0.46144	127.626465	34.395859	39.633884	139.486969	35.28043	20.047662	133.556717	-81.219642	13.843992	129.093429
-5.51281	53.641308	144.543335	-22.852396	17.142931	130.304092	36.349644	0.382893	127.497162	34.450615	39.6082	139.267624	35.4001295	19.9955465	133.382393	-81.1049215	14.2903155	127.225791
-3.300734	53.1689	143.033356	-22.646622	17.358398	129.37912	36.62035	0.414329	127.351257	34.593182	39.705162	138.898758	35.606766	20.0597455	133.1250075	-80.90001	14.6570505	125.6332325
-1.959545	52.165836	141.458679	-22.386549	17.611391	128.591949	36.945255	0.472739	127.279488	34.752975	39.883198	138.448914	35.849115	20.1779685	132.864201	-80.622213	15.0448135	124.319697
-0.192184	50.056015	139.077042	-21.88162	17.936352	127.502808	37.434589	0.529818	127.283714	35.062405	40.108261	137.797562	36.248497	20.3190395	132.540638	-80.011737	15.5536645	122.464978
0.820573	48.271542	137.679977	-21.615625	18.140858	126.841064	37.7239	0.483445	127.370819	35.290924	40.181297	137.498688	36.507412	20.332371	132.4347535	-79.738662	15.949345	121.2473745
1.943596	46.204384	136.411591	-21.350479	18.198139	126.277992	37.958984	0.340764	127.545105	35.526737	40.161079	137.286789	36.7428605	20.2509215	132.415947	-79.4438185	16.1453565	120.140037
2.916809	43.846912	135.349182	-21.098946	18.195114	125.84343	38.162403	0.144411	127.687386	35.753395	40.054569	137.189606	36.957899	20.09949	132.438496	-79.155791	16.290738	119.248364
3.888857	41.203629	134.353806	-20.912149	18.140316	125.575111	38.349091	-0.106389	127.812157	35.952328	39.881252	137.124161	37.1507095	19.8874315	132.468159	-78.9750075	16.3932005	118.682063
4.998425	38.420547	133.363693	-20.709255	17.998617	125.294891	38.523552	-0.372704	127.951172	36.160999	39.684971	137.074234	37.3422755	19.6561335	132.512703	-78.7607855	16.3411005	118.077079
5.718475	35.330662	132.523392	-20.535839	17.877321	125.080177	38.692642	-0.655834	128.091003	36.354359	39.453503	137.018784	37.5235005	19.3988345	132.5548935	-78.5951785	16.3558075	117.6054605
7.006877	30.448345	130.906601	-20.281588	17.722672	124.797203	39.006062	-1.115493	128.346756	36.638817	39.159782	136.790054	37.8224395	19.0221445	132.568405	-78.3856155	16.4231995	117.026001
7.769922	26.946375	129.857605	-20.126804	17.65317	124.615669	39.263985	-1.368623	128.514023	36.811386	38.97974	136.620468	38.0376855	18.8055585	132.5672455	-78.2912935	16.5007815	116.6640925
8.49945	23.280375	128.741562	-19.963673	17.557877	124.320198	39.544506	-1.628245	128.745422	36.968521	38.848515	136.378082	38.2565135	18.610135	132.561752	-78.1838595	16.505619	116.078644
9.151502	19.438227	127.639114	-19.79814	17.415884	123.962845	39.841122	-1.86978	128.961868	37.038918	38.7425	136.008301	38.44002	18.43636	132.4850845	-78.0363	16.395408	115.4406055
8.666348	15.933132	127.052605	-19.614922	17.246338	123.506187	40.139122	-2.100433	129.175873	37.099094	38.666397	135.397369	38.619108	18.282982	132.286621	-77.848952	16.209694	114.725753
10.231829	11.273083	125.796593	-19.538502	17.094118	123.095383	40.399437	-2.353895	129.54425	37.065083	38.610928	134.583527	38.73226	18.1285165	132.0638885	-77.809264	16.0597195	114.1268775
10.256532	7.131109	125.575127	-19.422226	16.885136	122.764732	40.661736	-2.582358	130.062729	36.974766	38.520008	133.499039	38.818251	17.968825	131.780884	-77.662703	15.801447	113.74858
10.940029	0.326554	126.083778	-19.227692	16.465347	122.55381	41.105972	-2.906063	131.007858	36.889938	38.286587	131.446686	38.997955	17.690262	131.227272	-77.453339	15.240432	113.880348
11.045986	-4.071925	127.136078	-19.376905	16.273056	122.657204	41.343124	-3.112017	131.601746	36.795357	37.999527	130.092804	39.0692405	17.443755	130.847275	-77.8230505	15.102357	114.467133
11.063293	-8.39021	128.566315	-19.365471	15.852547	122.737679	41.489014	-3.35389	132.112915	36.378857	37.672764	128.997574	38.9339355	17.159437	130.5552445	-77.6648775	14.545657	114.9201135
9.291306	-11.23658	129.658508	-19.409569	15.371227	122.914398	41.572208	-3.595537	132.491196	36.206253	37.152901	127.869118	38.8892305	16.778682	130.180157	-77.7083685	13.963772	115.648639
7.520039	-13.970987	130.867065	-19.479509	14.844311	123.126747	41.612965	-3.861611	132.768112	36.015762	36.594074	126.824066	38.8143635	16.3662315	129.796089	-77.7733815	13.3223905	116.457405
5.780616	-16.716434	132.073349	-19.574209	14.295751	123.373558	41.582012	-4.178731	132.952362	35.796825	35.958904	125.818527	38.6894185	15.8900865	129.3854445	-77.8378365	12.7014155	117.3616715
4.013171	-19.315996	133.11792	-19.659473	13.738449	123.712555	41.470047	-4.543885	132.971786	35.536533	35.2631	124.897362	38.50329	15.3596075	128.934574	-77.822236	12.1172905	118.490536
1.183653	-22.835493	134.349396	-19.751963	12.914072	124.340668	41.306915	-5.223351	132.703796	35.166332	34.201767	123.784889	38.2366235	14.489208	128.2443425	-77.7405495	11.338936	120.4369935
-0.514174	-22.933531	134.465317	-19.837101	12.415409	124.8423	41.146461	-5.710526	132.445389	34.922401	33.578457	123.233566	38.034431	13.9339655	127.8394775	-77.708633	10.8968525	121.8451225
-2.248907	-22.746658	134.275787	-19.686537	11.802597	125.329742	40.923519	-6.143358	132.101624	34.695869	33.01516	122.875	37.809694	13.435901	127.488312	-77.182768	10.169293	123.171172
-3.977397	-22.466187	134.202667	-19.749842	11.384894	125.994705	40.723087	-6.5121	131.835693	34.463894	32.545654	122.641441	37.5934905	13.016777	127.238567	-77.0931745	9.753011	124.750843
-5.697296	-22.031542	134.190338	-19.805414	10.997434	126.712456	40.555389	-6.808709	131.637817	34.23975	32.158165	122.577621	37.3975695	12.674728	127.107719	-77.0083975	9.32014	126.317193
-7.41563	-21.304054	134.103638	-19.867014	10.661137	127.397026	40.439693	-7.043736	131.449615	34.037788	31.885559	122.663239	37.2387405	12.4209115	127.056427	-76.9727685	8.9013625	127.737625
-9.106512	-20.393303	134.08931	-19.899349	10.340898	127.965996	40.358906	-7.247342	131.316071	33.861015	31.686089	122.787964	37.1099605	12.2193735	127.0520175	-76.9086585	8.4624225	128.8799745
-11.633825	-18.709326	133.896591	-19.951788	9.904819	128.557816	40.244938	-7.478579	131.060959	33.631401	31.442795	122.940277	36.9381695	11.982108	127.000618	-76.8417455	7.82753	130.115014
-13.228941	-17.388105	133.649475	-19.97031	9.646288	128.817566	40.165936	-7.627125	130.916153	33.480492	31.290606	123.000122	36.823214	11.8317405	126.9581375	-76.763834	7.4608355	130.6769945
-14.772511	-15.943623	133.367676	-19.999329	9.439376	129.072067	40.112785	-7.763486	130.737167	33.394505	31.156658	123.09948	36.753645	11.696586	126.9183235	-76.752303	7.182166	131.2258105
-16.096516	-14.507121	132.998138	-19.935011	9.182549	129.170822	40.078537	-7.920295	130.581207	33.405323	31.032101	123.251938	36.74193	11.555903	126.9165725	-76.611952	6.809195	131.4250715
-17.539797	-12.844624	132.350815	-19.886103	8.930577	129.135956	40.058422	-8.119797	130.419571	33.508614	30.909903	123.505905	36.783518	11.395053	126.962738	-76.555724	6.466101	131.309174
-18.91065	-11.069946	131.410004	-19.886509	8.711297	128.847092	40.030647	-8.360147	130.205902	33.669914	30.785769	123.857498	36.8502805	11.212811	127.0317	-76.6232985	6.209783	130.662484
-20.298069	-9.276531	130.150421	-19.92737	8.531837	128.179749	39.969467	-8.626721	130.026855	33.85812	30.693277	124.198547	36.9137935	11.033278	127.112701	-76.7685335	6.030396	129.246797
-22.385677	-6.276882	128.103531	-20.141281	8.437867	126.7257	39.769779	-8.940207	129.886322	33.952785	30.558374	124.447571	36.861282	10.8090835	127.1669465	-77.143844	6.0666505	126.2844535
-23.804491	-4.111005	126.68396	-20.395243	8.535489	125.744522	39.502743	-9.094949	129.737457	33.899151	30.474516	124.43174	36.700947	10.6897835	127.0845985	-77.491433	6.3811945	124.4044455
-25.163692	-1.857673	125.296272	-20.848148	8.783447	124.801758	39.24823	-9.190141	129.566238	33.819416	30.459839	124.336006	36.533823	10.634849	126.951122	-78.230119	6.932045	122.652394
-26.566814	0.462413	124.047279	-20.997864	8.842954	123.930618	39.01973	-9.249905	129.492264	33.736671	30.449081	124.04631	36.3782005	10.599588	126.769287	-78.3739285	7.08632	121.091949
-27.981754	2.925356	123.175812	-20.884666	8.712203	123.355148	38.811665	-9.333388	129.141159	33.671741	30.379725	123.78875	36.241703	10.5231685	126.4649545	-78.011035	6.9012375	120.2453415
-29.601231	5.64068	122.863541	-21.079041	8.822232	123.403915	38.678658	-9.432074	128.750778	33.683483	30.276663	123.419998	36.1810705	10.4222945	126.085388	-78.3391525	7.2221695	120.722442
-31.003424	8.32627	123.088135	-20.973883	8.724788	123.816109	38.58313	-9.578279	128.32132	33.773945	30.13998	123.227097	36.1785375	10.2808505	125.7742085	-78.1263035	7.1687255	121.8580095
-32.946438	12.412347	124.337448	-20.562357	8.285838	125.128281	38.142097	-9.631279	127.676453	33.971447	30.013657	123.408234	36.056772	10.191189	125.5423435	-77.181486	6.380487	124.7142185
-34.287601	15.327589	126.165222	-20.493336	7.992167	126.48941	37.928627	-9.767126	127.047714	34.039314	29.908381	123.803162	35.9839705	10.0706275	125.425438	-76.9706425	5.9137065	127.553382
-35.664635	18.247004	128.386429	-20.512672	7.703522	128.029694	37.573452	-9.8341	126.441109	33.938576	29.754532	124.464394	35.756014	9.960216	125.4527515	-76.781358	5.446828	130.6066365
-36.978889	21.180294	130.780762	-20.721441	7.439714	129.527084	37.11845	-9.850746	126.180779	33.706799	29.665392	125.213608	35.4126245	9.907323	125.6971935	-76.8555065	4.972105	133.3569745
-38.233673	24.143848	132.990295	-21.051886	7.243274	130.86702	36.598118	-9.855981	126.003052	33.390514	29.573895	126.105705	34.994316	9.858957	126.0543785	-77.098088	4.627591	135.6796615
-39.446129	27.072811	135.024597	-21.472431	7.060442	131.928619	36.019344	-9.94267	125.933632	32.997829	29.41291	126.929817	34.5085865	9.73512	126.4317245	-77.4534485	4.385764	137.4255135
-40.578861	29.981598	136.514679	-21.96369	6.901824	132.663315	35.421898	-10.019638	125.945076	32.609051	29.333294	127.558769	34.0154745	9.656828	126.7519225	-77.9428545	4.14682	138.5747075
-42.20697	34.270184	137.98349	-22.659897	6.731738	133.159409	34.581749	-10.211884	125.869629	32.100716	29.124599	128.009598	33.3412325	9.4563575	126.9396135	-78.6610265	4.0071185	139.3792045
-43.123482	37.10133	138.355927	-23.046137	6.664824	133.173248	34.115532	-10.406847	125.781998	32.084698	28.783533	127.859222	33.100115	9.188343	126.82061	-79.192389	4.141305	139.525886
-43.985397	39.89484	138.572357	-23.373756	6.668088	133.099075	33.716599	-10.584402	125.650955	31.538502	28.733471	127.869881	32.6275505	9.0745345	126.760418	-79.3750625	4.2616415	139.437732
-44.740562	42.485176	138.799728	-23.632154	6.721335	132.966888	33.391743	-10.699851	125.538399	31.314182	28.60828	127.624283	32.3529625	8.9542145	126.581341	-79.6172705	4.4884555	139.352435
-45.045059	43.350456	139.244766	-23.839729	6.813449	132.878571	33.139656	-10.759078	125.393845	31.401943	28.432619	127.227821	32.2707995	8.8367705	126.310833	-79.9502575	4.7901275	139.446309
-44.620338	42.000008	138.568436	-24.019733	6.951073	132.829163	32.883385	-10.703746	125.245499	31.217342	28.47271	126.996704	32.0503635	8.884482	126.1211015	-80.0898295	5.017664	139.5372245
-44.332851	40.762234	138.272446	-24.180735	7.116899	132.80661	32.637863	-10.562757	125.095665	31.008169	28.6168	126.799988	31.823016	9.0270215	125.9478265	-80.184486	5.2067765	139.6653935
-43.843563	39.278313	137.808578	-24.45952	7.516493	132.76442	32.267677	-10.13554	124.906097	30.706421	29.066441	126.641914	31.487049	9.4654505	125.7740055	-80.406089	5.5675355	139.7548345
-43.39872	38.243572	137.918869	-24.659218	7.874573	132.779144	32.046879	-9.779091	124.885216	30.496105	29.441183	126.646461	31.271492	9.831046	125.7658385	-80.589928	5.9181	139.7924495
-42.873714	37.141964	137.666214	-24.90431	8.317174	132.90184	31.842657	-9.338152	125.021126	30.274252	29.870186	126.810989	31.0584545	10.266017	125.9160575	-80.8670745	6.368331	139.8876225
-42.284039	36.078358	137.339478	-25.183947	8.826996	133.074356	31.653128	-8.878786	125.250923	29.746977	30.459261	127.215973	30.7000525	10.7902375	126.233448	-81.0679465	6.8637545	139.915264
-41.571777	34.917797	137.160065	-25.469181	9.32897	133.257446	31.439766	-8.444154	125.573326	29.467381	30.917873	127.469826	30.4535735	11.2368595	126.521576	-81.3919355	7.4210805	139.993316
-40.733997	33.70834	136.708588	-25.771832	9.828474	133.398621	31.23498	-8.032396	125.9328	29.232103	31.34487	127.606544	30.2335415	11.656237	126.769672	-81.7772055	8.000711	140.02757
-39.860477	32.489647	136.178665	-26.051682	10.301744	133.510239	31.064907	-7.694519	126.239273	28.987507	31.734081	127.635361	30.026207	12.019781	126.937317	-82.129571	8.583707	140.083161
-38.281651	30.496397	135.587067	-26.375952	10.900127	133.725616	30.841404	-7.360276	126.618729	28.647106	32.116497	127.386032	29.744255	12.3781105	127.0023805	-82.496159	9.4221435	140.4488515
-37.077454	29.098564	135.153519	-26.500753	11.251703	133.85463	30.683323	-7.248537	126.91243	28.496918	32.196629	127.025696	29.5901205	12.474046	126.969063	-82.5916265	10.02936	140.740197
-35.748516	27.717587	134.603317	-26.582956	11.528976	133.947617	30.558777	-7.300458	127.245842	28.384928	32.139271	126.537094	29.4718525	12.4194065	126.891468	-82.6377645	10.6385455	141.003766
-34.302254	26.283159	133.893661	-26.67358	11.775803	133.960098	30.440205	-7.441303	127.629623	28.271448	31.949087	125.992668	29.3558265	12.253892	126.8111455	-82.7029865	11.297714	141.1090505
-32.793747	24.861238	133.265884	-26.795185	11.968201	133.91597	30.317846	-7.597128	128.132111	28.068832	31.73045	125.383545	29.193339	12.066661	126.757828	-82.783709	11.869741	141.074112
-31.169573	23.419003	132.688232	-26.96505	12.087369	133.866806	30.492825	-7.902317	128.535858	27.783421	31.494495	124.879631	29.138123	11.796089	126.7077445	-83.068223	12.378649	141.0258675
-29.498682	22.07493	132.163818	-27.198792	12.120799	133.826904	30.370054	-7.971188	129.074127	27.481705	31.312687	124.584305	28.9258795	11.6707495	126.829216	-83.3234635	12.5708485	140.824592
-26.765352	20.187382	131.663223	-27.554508	12.100239	133.842773	30.179235	-7.963987	129.893005	27.133837	31.176653	124.370102	28.656536	11.606333	127.1315535	-83.765552	12.594145	140.5539925
-24.736532	19.042936	131.417999	-27.801138	12.122667	133.841034	30.053452	-7.960092	130.307327	26.902544	31.120005	124.315498	28.477998	11.5799565	127.3114125	-84.080274	12.6653775	140.3706555
-22.85173	18.141115	131.207077	-28.210878	12.33058	133.899612	29.858143	-7.911928	130.597015	26.664606	31.110754	124.226593	28.2613745	11.599413	127.411804	-84.6831305	13.061747	140.38742
-20.493044	17.188192	130.887634	-28.299707	12.37304	133.774216	29.592773	-7.79276	130.788956	26.406532	31.183624	124.121521	27.9996525	11.695432	127.4552385	-84.5990665	13.050648	140.0931935
-18.21394	16.516214	130.670471	-28.547934	12.637657	133.732254	29.329597	-7.620127	130.851578	26.147505	31.339725	124.052109	27.738551	11.859799	127.4518435	-84.834419	13.415515	140.0126645
-15.863996	15.975049	130.443573	-28.779007	12.972391	133.710739	29.042355	-7.377522	130.839233	25.917938	31.599823	124.089096	27.4801465	12.1111505	127.4641645	-85.0381605	13.8336315	139.9573135
-13.283791	15.556627	130.192261	-29.004925	13.375251	133.698685	28.776615	-7.059054	130.81778	25.784121	31.997978	124.338409	27.280368	12.469462	127.5780945	-85.290218	14.28104	139.8192755
-9.346506	15.209987	129.898697	-29.399433	14.064627	133.632782	28.305408	-6.564948	130.663055	25.763306	32.857231	125.379791	27.034357	13.1461415	128.021423	-85.833223	14.9831125	139.244141
-6.56561	15.150435	129.839874	-29.624876	14.580706	133.655594	27.966789	-6.135316	130.500488	25.857874	33.541931	126.381859	26.9123315	13.7033075	128.4411735	-86.1620835	15.4581045	138.8700145
-3.731916	15.151802	129.884262	-29.905718	15.158348	133.76004	27.233297	-5.518253	130.529709	26.020918	34.282272	127.747177	26.6271075	14.3820095	129.138443	-86.4385435	15.9346865	138.381637
-0.713756	15.153408	130.091553	-30.117411	15.804036	134.087662	27.208973	-5.16033	130.279907	26.553171	34.904335	129.325256	26.881072	14.8720025	129.8025815	-87.115894	16.7360695	138.3727425
2.386468	15.162388	130.499527	-30.267408	16.447445	134.496582	26.989311	-4.536302	130.388824	26.907412	35.659912	131.162231	26.9483615	15.561805	130.7755275	-87.4831775	17.333085	138.2176365
5.545055	15.070593	130.975113	-30.393875	17.052055	134.776611	26.889717	-3.974546	130.630981	27.319019	36.349167	133.16394	27.104368	16.1873105	131.8974605	-87.892118	17.9167995	137.6557615
8.804313	14.826508	131.503433	-30.407364	17.673523	134.908142	26.940453	-3.409295	131.020126	27.734154	36.932819	134.963303	27.3373035	16.761762	132.9917145	-88.1520315	18.585284	136.8245695
10.412848	15.629123	133.301865	-30.3969	18.538837	134.402756	27.242317	-2.926494	131.823303	28.291916	37.63456	136.994888	27.7671165	17.354033	134.4090955	-88.5609165	19.723641	134.3964165
9.693782	16.956518	134.115158	-30.316311	19.076412	133.791412	27.514605	-2.724248	132.266266	28.458685	37.934341	137.699783	27.986645	17.6050465	134.9830245	-88.619267	20.5477775	132.5997995
9.033855	18.232851	133.872223	-30.202332	19.614807	133.015366	27.724112	-2.651971	132.60762	28.589502	38.192791	137.858063	28.156807	17.77041	135.2328415	-88.561471	21.459204	130.7978905
8.515329	19.437317	133.245239	-30.089924	20.11257	132.219254	27.818192	-2.567538	132.736938	28.744108	38.384956	137.778061	28.28115	17.908709	135.2574995	-88.460998	22.316431	129.1810085
8.316036	20.08333	133.428833	-29.999992	20.524874	131.591248	27.845419	-2.46448	132.858093	28.814203	38.553135	137.385284	28.329811	18.0443275	135.1216885	-88.329795	23.0054205	128.0608075
8.157156	20.73204	132.55246	-29.947926	20.82473	131.058533	27.800623	-2.354101	132.928497	28.836302	38.705097	137.073898	28.3184625	18.175498	135.0011975	-88.2143145	23.473962	127.1158685
7.769111	21.178108	132.804672	-29.978561	21.035753	130.681351	27.724197	-2.275679	132.95575	28.780821	38.788891	136.916168	28.252509	18.256606	134.935959	-88.209631	23.8149	126.426743
7.25541	21.726305	132.444275	-30.122524	21.129545	130.511398	27.532059	-2.260803	132.951279	28.589016	38.785839	136.814087	28.0605375	18.262518	134.882683	-88.3055855	23.996572	126.140113
6.700887	21.862988	132.629807	-30.282173	21.070978	130.557495	27.327738	-2.298838	132.865662	28.469198	38.683071	136.991791	27.898468	18.1921165	134.9287265	-88.462814	23.9498395	126.1862635
6.227746	21.953041	132.76445	-30.476749	20.976673	130.683731	27.081257	-2.339541	132.721451	28.34103	38.553146	137.264435	27.7111435	18.1068025	134.992943	-88.6646415	23.8465435	126.374519
5.687096	21.917261	132.609818	-30.691921	20.946039	130.86998	26.835182	-2.379665	132.594788	28.23233	38.465343	137.56488	27.533756	18.042839	135.079834	-88.917598	23.849239	126.660126
5.060362	21.683647	132.991409	-30.893717	20.964149	131.065826	26.636652	-2.367915	132.50087	28.1551	38.444118	137.925476	27.395876	18.0381015	135.213173	-89.18331	23.8901965	126.918479
4.402507	21.353853	133.106949	-31.046093	21.079079	131.215561	26.531267	-2.256234	132.440765	28.115221	38.564434	138.317139	27.323244	18.1541	135.378952	-89.41543	24.004058	127.05217
3.631936	20.991833	133.013809	-31.161585	21.27634	131.274414	26.514912	-2.054513	132.464523	28.083712	38.826778	138.660187	27.299312	18.3861325	135.562355	-89.622482	24.1665475	126.986473
2.626727	20.248411	132.882996	-31.150623	21.736122	131.269913	26.65489	-1.534026	132.49826	28.111559	39.379917	139.067154	27.3832245	18.9229455	135.782707	-89.6844705	24.5492985	126.757119
1.904712	19.670973	132.604767	-31.074402	22.099634	131.252319	26.840109	-1.141578	132.595428	28.147804	39.84951	139.138245	27.4939565	19.353966	135.8668365	-89.6427605	24.845302	126.6378015
1.107083	18.898428	132.2724	-30.911272	22.484798	131.217056	27.079355	-0.722411	132.767029	28.224525	40.321014	139.072067	27.65194	19.7993015	135.919548	-89.474484	25.1702945	126.514564
0.360335	18.020325	131.924072	-30.717567	22.855768	131.11496	27.380796	-0.308232	133.003357	28.338634	40.824734	138.875671	27.859715	20.258251	135.939514	-89.294849	25.453285	126.290406
-0.483396	17.01618	131.621552	-30.50596	23.183432	130.880981	27.717527	0.09716	133.367859	28.404036	41.356644	138.498108	28.0607815	20.726902	135.9329835	-89.0727015	25.639962	125.8289785
-1.394368	15.891475	131.233429	-30.311308	23.456757	130.492416	28.072208	0.464067	133.834152	28.444471	41.857998	138.004196	28.2583395	21.1610325	135.919174	-88.8809555	25.7524815	125.065658
-2.304658	14.643511	130.961823	-30.131807	23.707291	129.995285	28.435633	0.771635	134.428162	28.457815	42.318157	137.376465	28.446724	21.544896	135.9023135	-88.710338	25.869686	124.0882565
-3.929439	12.557085	130.952637	-30.001984	23.987003	129.100281	28.932398	1.053732	135.610229	28.415867	42.934891	136.073471	28.6741325	21.9943115	135.84185	-88.6781005	25.9796945	122.358712
-5.144068	11.171006	131.225189	-29.974981	24.067221	128.456635	29.136971	1.21071	136.477966	28.329273	43.157322	135.070404	28.733122	22.184016	135.774185	-88.683084	25.950426	121.139085
-6.476042	9.814561	131.569717	-29.951981	24.082262	127.800575	29.281675	1.324493	137.349396	28.291407	43.249805	134.088577	28.786541	22.287149	135.7189865	-88.690503	25.877375	119.8821635
-7.730936	8.574129	132.164444	-29.930826	24.020586	127.186378	29.363409	1.415538	138.169495	28.249159	43.264778	133.167862	28.806284	22.340158	135.6686785	-88.667936	25.701014	118.7040775
-9.009785	7.416526	132.508667	-29.865414	23.831528	126.691345	29.404747	1.572692	138.730804	28.219244	43.221264	132.418198	28.8119955	22.396978	135.574501	-88.5428235	25.266078	117.808189
-10.215655	6.406188	132.394882	-29.760548	23.602947	126.295876	29.504507	1.774194	138.967758	28.200329	43.19001	131.844101	28.852418	22.482102	135.4059295	-88.373514	24.723792	117.1858225
-11.509955	5.607485	132.359909	-29.63591	23.386801	125.966522	29.705605	1.967819	139.057526	28.115705	43.246452	131.351883	28.910655	22.6071355	135.2047045	-88.182475	24.1664665	116.7283395
-13.664417	4.848619	132.319992	-29.428455	23.196518	125.959541	30.02578	2.406507	138.958847	27.700314	43.402729	130.505585	28.863047	22.904618	134.732216	-87.719957	23.488418	117.186866
-15.231617	4.696576	132.511215	-29.298231	23.179518	126.332901	30.234089	2.689804	138.877258	27.65539	43.408947	129.864929	28.9447395	23.0493755	134.3710935	-87.5412015	23.3096605	118.2947085
-16.967461	4.739769	132.69722	-29.279808	23.269676	126.950439	30.387085	2.90602	138.845642	27.567249	43.460697	129.475906	28.977167	23.1833585	134.160774	-87.536783	23.3559935	119.740104
-18.692871	4.929677	132.755219	-29.339609	23.3936	127.71022	30.42767	3.080292	138.781113	27.435505	43.568211	129.437393	28.9315875	23.3242515	134.109253	-87.6108055	23.4629485	121.311187
-20.602604	5.335477	132.773514	-29.467524	23.555262	128.533646	30.391479	3.23307	138.548187	27.333185	43.812153	129.717514	28.862332	23.5226115	134.1328505	-87.79738	23.5879125	122.9344415
-22.455662	5.853274	132.506897	-29.579729	23.738132	129.277267	30.317471	3.39062	138.165649	27.260691	44.177673	130.251648	28.789081	23.7841465	134.2086485	-87.948539	23.6921175	124.3458855
-24.403202	6.543585	132.12706	-29.694092	23.98461	129.937256	30.177217	3.564183	137.645645	27.212015	44.585087	130.905777	28.694616	24.074635	134.275711	-88.0828	23.894585	125.598801
-27.352602	7.900292	131.252304	-29.791441	24.445086	130.659256	30.020798	3.979055	136.574585	27.494913	45.099876	131.952454	28.7578555	24.5394655	134.2635195	-88.3407375	24.3507065	127.0549925
-29.28668	8.904616	130.731171	-29.807144	24.856396	130.94986	29.948732	4.335263	135.778122	27.508583	45.489483	132.59166	28.7286575	24.912373	134.184891	-88.3429455	24.800419	127.714829
-31.290388	10.054937	130.437973	-29.724264	25.357782	131.109039	29.919321	4.747645	135.077957	27.564096	45.837059	132.891876	28.7417085	25.292352	133.9849165	-88.1902365	25.423212	128.2331615
-33.247421	11.252197	130.486221	-29.638502	25.980156	131.186707	29.96664	5.136005	134.585739	27.642881	46.156986	132.711212	28.8047605	25.6464955	133.6484755	-88.0817645	26.3138165	128.7249385
-35.2714	12.559777	130.84407	-29.456881	26.613045	131.229507	30.067984	5.536383	134.294205	27.681032	46.448082	131.948166	28.874508	25.9922325	133.1211855	-87.78827	27.2338575	129.3378285
-37.161583	13.856829	131.495575	-29.210821	27.147495	131.345291	30.202679	5.916718	134.029358	27.452284	46.728718	130.917328	28.8274815	26.322718	132.473343	-87.2491235	27.972272	130.217239
-39.028824	15.245559	132.400894	-28.91641	27.448744	131.67894	30.419975	6.191777	133.815567	27.399025	46.74371	129.639114	28.9095	26.4677435	131.7273405	-86.74232	28.4297445	131.6305395
-41.694809	17.437935	134.339996	-28.45385	27.409945	132.777344	30.778751	6.339643	133.637924	27.276737	46.456383	127.829185	29.027744	26.398013	130.7335545	-85.935444	28.421877	134.8211335
-43.283665	19.030209	135.947144	-28.228632	27.16296	133.931259	30.915373	6.271423	133.587616	27.02124	46.075829	126.882317	28.9683065	26.173626	130.2349665	-85.4255705	28.152294	137.6275515
-44.731678	20.743961	137.613052	-28.055923	26.806217	135.243301	30.968594	6.189959	133.561523	26.683918	45.742012	126.271141	28.826256	25.9659855	129.916332	-84.938102	27.6464485	140.57027
-46.270798	22.590975	139.171036	-28.050014	26.422966	136.544052	30.888165	6.083034	133.591354	26.3311	45.483883	126.064774	28.6096325	25.7834585	129.828064	-84.7096605	27.0624735	143.26004
-47.597538	24.543791	140.3629	-28.103531	26.075342	137.70607	30.743092	6.015567	133.67099	26.002035	45.33474	126.047836	28.3725635	25.6751535	129.859413	-84.5796255	26.4755305	145.552727
-48.7756	26.644567	141.204025	-28.169203	25.801769	138.536972	30.57741	6.036397	133.634598	25.713327	45.342705	126.186752	28.1453685	25.689551	129.910675	-84.4837745	25.913987	147.163269
-49.986233	28.806507	141.494904	-28.287066	25.587755	138.924789	30.417315	6.117054	133.50705	25.493223	45.485886	126.500359	27.955269	25.80147	130.0037045	-84.529401	25.37404	147.8458735
-51.569469	32.267014	141.072495	-28.558964	25.373898	138.865829	30.193659	6.246027	133.2966	25.409546	45.82785	127.147995	27.8016025	26.0369385	130.2222975	-84.9195305	24.7108575	147.5093605
-52.498543	34.725811	140.482407	-28.745609	25.272137	138.523453	30.059252	6.31255	133.138489	25.488224	46.097054	127.777458	27.773738	26.204802	130.4579735	-85.264956	24.339472	146.5889325
-53.243996	37.315838	139.97644	-28.953815	25.237942	138.167389	29.919888	6.391958	132.935043	25.590006	46.411556	128.459244	27.754947	26.401757	130.6971435	-85.662577	24.074127	145.6376345
-53.833729	39.981575	139.783295	-29.074665	25.261011	137.918411	29.784155	6.563173	132.600708	25.68182	46.773075	129.128036	27.7329875	26.668124	130.864372	-85.8823175	23.853898	144.97245
-54.245174	42.745678	140.013	-29.169563	25.357113	137.770996	29.641235	6.794946	132.159149	25.813484	47.188171	129.808716	27.7273595	26.9915585	130.9839325	-86.0664855	23.7226675	144.5580595
-54.384274	45.551105	140.645081	-29.171446	25.479116	137.744659	29.50634	7.077705	131.642609	25.963036	47.596478	130.45401	27.734688	27.3370915	131.0483095	-86.07758	23.6211405	144.4410085
-54.293884	48.291607	141.611359	-29.073364	25.60766	137.834656	29.446802	7.41524	131.178314	26.204279	47.963802	131.048172	27.8255405	27.689521	131.113243	-85.9722685	23.525799	144.556069
-53.939213	52.335846	143.279068	-28.817326	25.760305	138.12291	29.446169	7.852618	130.542999	26.854294	48.318893	131.972855	28.1502315	28.0857555	131.257927	-85.7848835	23.4348545	144.987893
-53.477936	54.964912	144.581802	-28.624395	25.847563	138.397034	29.460627	8.11734	130.268845	27.13446	48.557491	132.593124	28.2975435	28.3374155	131.4309845	-85.5463335	23.3577105	145.3630835
-52.859612	57.466263	145.847504	-28.477631	25.924202	138.699829	29.484377	8.340717	130.108322	27.378586	48.768799	133.187836	28.4314815	28.554758	131.648079	-85.3867435	23.293646	145.751579
-52.165592	59.909855	146.928162	-28.35902	26.079296	139.058441	29.51285	8.544607	130.081436	27.535301	48.965488	133.697189	28.5240755	28.7550475	131.8893125	-85.2421155	23.4035445	146.2275695
NaN	NaN	NaN	-28.281195	26.250765	139.365738	29.563925	8.757372	130.149216	27.649666	49.190296	134.081497	28.6067955	28.973834	132.1153565	-85.1691855	23.527696	146.6161195
NaN	NaN	NaN	-28.166157	26.432133	139.592377	29.636023	8.980044	130.187271	27.736124	49.418797	134.355576	28.6860735	29.1994205	132.2714235	-85.0183875	23.6648455	146.9133305
-49.510746	60.635597	148.19545	-28.034115	26.602629	139.751068	29.753471	9.227636	130.193344	27.827639	49.660725	134.554703	28.790555	29.4441805	132.3740235	-84.858785	23.7610775	147.1281125
-47.719955	59.495525	147.831406	-27.876993	26.88835	139.888641	29.950916	9.644077	130.142914	27.919027	50.106972	134.75502	28.9349715	29.8755245	132.448967	-84.6889575	23.9011755	147.328315
-46.431854	58.479446	147.625336	-27.802547	27.140287	139.926941	30.040396	9.894156	130.060745	27.944771	50.364674	134.761612	28.9925835	30.129415	132.4111785	-84.5976775	24.151159	147.4427035
-45.040558	57.467335	147.083893	-27.748701	27.417299	139.884644	30.143112	10.107694	130.014984	28.004265	50.596272	134.696716	29.0736885	30.351983	132.35585	-84.5710905	24.482615	147.413438
-43.640621	56.427212	146.129578	-27.755264	27.750725	139.732361	30.257854	10.269746	130.089996	28.033548	50.825726	134.586151	29.145701	30.547736	132.3380735	-84.656229	24.953714	147.1266485
-42.121822	55.277676	144.749908	-27.79151	28.081322	139.385437	30.361614	10.358395	130.248428	28.067429	50.966732	134.479156	29.2145215	30.6625635	132.363792	-84.7975415	25.5000805	146.407082
-40.596062	54.101257	143.063538	-27.856327	28.357727	138.84343	30.490431	10.345375	130.536758	28.136679	51.024002	134.34938	29.313555	30.6846885	132.443069	-85.026209	26.0307655	145.243791
-38.963257	52.809845	141.125	-28.0072	28.576084	138.180405	30.634594	10.167341	131.00264	28.180584	51.01915	134.113556	29.407589	30.5932455	132.558098	-85.421989	26.5589225	143.802712
-36.465195	50.724155	138.158661	-28.417427	28.864038	137.054047	30.771557	9.759288	131.963455	28.006542	50.874496	133.710175	29.3890495	30.316892	132.836815	-86.2239035	27.411184	141.271279
-34.768322	49.196033	136.425552	-28.693707	28.9862	136.384293	30.844873	9.524276	132.637756	27.922899	50.753265	133.394974	29.383886	30.1387705	133.016365	-86.7713	27.8336295	139.752221
-32.991539	47.62051	134.948395	-28.941568	29.023605	135.680069	30.922703	9.302168	133.39035	27.87023	50.650017	133.180084	29.3964665	29.9760925	133.285217	-87.2796025	28.0711175	138.074921
-31.175262	45.990627	133.968658	-29.086658	28.94342	135.073349	30.963377	9.159241	133.975967	27.84659	50.535297	133.055405	29.4049835	29.847269	133.515686	-87.5782995	28.039571	136.631012
-29.337093	44.363518	133.472977	-29.080046	28.828339	134.777939	31.001732	9.134258	134.206802	27.886784	50.449203	132.900162	29.444258	29.7917305	133.553482	-87.60435	27.8649475	136.002396
-27.41445	42.739285	133.453796	-28.920021	28.731096	134.820847	31.13867	9.154297	134.330658	27.993908	50.371395	132.652405	29.566289	29.762846	133.4915315	-87.406331	27.699346	136.1501625
-25.487221	41.155941	133.706482	-28.672245	28.718245	135.133591	31.338888	9.167658	134.34848	28.188402	50.340248	132.529266	29.763645	29.753953	133.438873	-87.108135	27.682537	136.828309
-22.476492	38.921017	134.480911	-28.203032	28.877649	136.002319	31.636515	9.251284	134.410126	28.559744	50.378967	132.525589	30.0981295	29.8151255	133.4678575	-86.5041935	27.9401725	138.5367805
-20.462259	37.49622	135.196945	-27.920038	29.103296	136.714508	31.767241	9.384242	134.428192	28.842466	50.48716	132.793823	30.3048535	29.935701	133.6110075	-86.1449295	28.270891	139.8180085
-18.414215	36.09737	135.787445	-27.638317	29.366049	137.42215	31.909557	9.538401	134.471359	29.141315	50.661736	133.186478	30.525436	30.1000685	133.8289185	-85.80207	28.6320295	141.0153815
-16.299564	34.708874	136.330811	-27.354961	29.639622	138.055878	32.103428	9.678086	134.514389	29.506588	50.859566	133.654099	30.805008	30.268826	134.084244	-85.51493	29.010418	142.027512
-14.195178	33.314384	136.679764	-27.07226	29.890472	138.539963	32.358559	9.794445	134.557312	29.863813	51.057045	134.121368	31.111186	30.425745	134.33934	-85.255706	29.355199	142.740586
-11.994111	31.910458	136.799606	-26.832823	30.152651	138.780029	32.71907	9.877443	134.624893	30.208809	51.252914	134.501007	31.4639395	30.5651785	134.56295	-85.1295855	29.7401235	142.997108
-9.817976	30.517399	136.673065	-26.611286	30.40197	138.625153	33.16642	9.874743	134.6987	30.583254	51.449741	134.894638	31.874837	30.662242	134.796669	-85.097409	30.141698	142.453637
-6.453356	28.314983	135.96254	-26.258226	30.673365	137.566223	34.101448	9.762439	134.836548	31.196701	51.769958	135.304184	32.6490745	30.7661985	135.070366	-85.1655265	30.5805315	140.06208
-4.162807	26.822897	135.189484	-26.046768	30.813345	136.24646	34.767487	9.668669	134.938019	31.559568	52.005322	135.501816	33.1635275	30.8369955	135.2199175	-85.2570635	30.7896945	137.2730025
-1.948782	25.319735	134.363632	-25.873528	30.958271	134.702164	35.309471	9.600448	135.012848	31.713837	52.220718	135.36998	33.511654	30.910583	135.191414	-85.25871	31.005959	134.212914
0.231709	23.785547	133.536667	-25.73336	31.11335	133.120682	35.679726	9.543483	134.979996	31.820532	52.37302	134.878677	33.750129	30.9582515	134.9293365	-85.216849	31.2684485	131.3120275
2.39801	22.22958	132.768005	-25.486612	31.2955	131.650024	35.918839	9.530566	134.822495	31.986069	52.441685	134.399872	33.952454	30.9861255	134.6111835	-84.925678	31.6048745	128.6888645
4.437913	20.715431	132.141876	-25.185623	31.461885	130.54776	36.114033	9.601537	134.527725	32.23341	52.480038	133.766556	34.1737215	31.0407875	134.1471405	-84.5449675	31.8829825	126.9483795
6.5176	19.146797	131.571106	-24.777067	31.541517	129.738449	36.332615	9.64368	134.18959	32.547073	52.46954	133.278839	34.439844	31.05661	133.7342145	-83.993978	32.026424	125.7426835
9.433266	16.788153	130.910187	-24.128733	31.53208	129.075409	36.778008	9.723128	133.6185	33.025898	52.465527	132.791702	34.901953	31.0943275	133.205101	-83.159419	31.9698325	124.945717
10.757172	15.488091	130.561615	-23.687578	31.390333	128.843658	37.089561	9.779986	133.263153	33.346375	52.418701	132.72673	35.217968	31.0993435	132.9949415	-82.593124	31.6813225	124.6923745
10.047789	15.112774	130.033859	-23.307066	31.201754	128.721695	37.358932	9.76465	132.976135	33.650345	52.305882	132.84436	35.5046385	31.035266	132.9102475	-82.1187705	31.368242	124.5331425
9.554835	14.568332	129.778381	-23.035881	31.012732	128.713684	37.565086	9.703711	132.77771	33.889614	52.190239	133.032639	35.72735	30.946975	132.9051745	-81.799112	31.078489	124.5221935
9.096056	14.064534	129.494064	-22.823595	30.846735	128.699844	37.723713	9.644679	132.619156	34.079651	52.08234	133.270279	35.901682	30.8635095	132.9447175	-81.548872	30.8299605	124.4549705
8.498898	13.571535	129.338669	-22.689796	30.680557	128.630936	37.862659	9.586506	132.565628	34.190857	51.992828	133.537491	36.026758	30.789667	133.0515595	-81.40635	30.571447	124.2103125
7.832827	12.997922	129.146149	-22.674259	30.539625	128.470291	37.962349	9.519939	132.563919	34.208969	51.911892	133.787354	36.085659	30.7159155	133.1756365	-81.434177	30.3633345	123.7649455
6.672533	12.048952	128.874207	-22.752064	30.287991	128.052094	37.949818	9.318211	132.554169	34.08625	51.731037	133.938522	36.018034	30.524624	133.2463455	-81.522162	30.051358	122.8578425
5.860647	11.439746	128.448212	-22.898901	30.111265	127.805588	37.825459	9.110626	132.399231	33.96088	51.529278	133.940186	35.8931695	30.319952	133.1697085	-81.6909715	29.902578	122.4414675
4.912447	10.774608	127.940895	-23.005032	29.895473	127.536751	37.681713	8.918208	132.142273	33.843952	51.307339	133.965103	35.7628325	30.1127735	133.053688	-81.7728965	29.6781725	122.019814
3.987564	10.002659	127.572723	-23.088011	29.631325	127.378174	37.57336	8.773163	131.909073	33.743549	51.083195	133.926254	35.6584545	29.928179	132.9176635	-81.8344765	29.334471	121.8386845
3.031689	9.208915	127.235367	-23.162495	29.326763	127.239899	37.498276	8.63182	131.719681	33.631187	50.822025	133.908768	35.5647315	29.7269225	132.8142245	-81.8897215	28.9266035	121.6655735
2.002877	8.407948	127.002159	-23.234436	29.005491	127.064041	37.47097	8.456171	131.579208	33.5242	50.537331	133.895844	35.497585	29.496751	132.737526	-81.966457	28.514231	121.390556
0.918685	7.471263	126.774277	-23.306593	28.677458	126.801804	37.437847	8.261668	131.562851	33.38868	50.254326	133.798798	35.4132635	29.257997	132.6808245	-82.0264495	28.096919	120.9227835
-0.862	6.078217	126.651573	-23.3314	28.206593	126.240829	37.442226	7.940271	131.659698	33.211971	49.871452	133.476547	35.3270985	28.9058615	132.5681225	-81.9898985	27.5073245	119.9135355
-2.168678	5.113094	126.651169	-23.342821	27.920202	125.876404	37.481674	7.728664	131.776886	33.117397	49.64576	133.120911	35.2995355	28.687212	132.4488985	-81.9851775	27.153192	119.3039095
-3.529449	4.086451	126.785408	-23.336449	27.584139	125.516083	37.500298	7.479616	131.967682	33.05183	49.349979	132.694199	35.276064	28.4147975	132.3309405	-81.948962	26.7534805	118.7012255
-4.919898	3.124469	126.877197	-23.589199	27.360893	125.260864	37.500313	7.212391	132.123596	32.714046	49.09993	132.359558	35.1071795	28.1561605	132.241577	-82.2855775	26.5656255	118.280151
-6.442157	2.131721	126.854454	-23.597769	26.951704	124.913826	37.504093	6.881139	132.270294	32.972427	48.585747	131.758194	35.23826	27.733443	132.014244	-82.433798	26.169965	117.813408
-8.049467	1.141965	126.905991	-23.609007	26.507505	124.600685	37.461582	6.515186	132.328827	32.945652	48.123161	131.218033	35.203617	27.3191735	131.77343	-82.421631	25.6958365	117.42794
-9.671049	0.255925	126.719704	-23.599411	26.024183	124.319908	37.393463	6.109036	132.275101	32.922478	47.582977	130.679199	35.1579705	26.8460065	131.47715	-82.3567925	25.2023595	117.162666
-12.318632	-1.070123	126.291466	-23.582264	25.233591	123.964546	37.25787	5.386272	132.167191	32.612801	46.79768	130.070053	34.9353355	26.091976	131.118622	-82.0998635	24.375206	116.81047
-14.109728	-1.869377	125.908615	-23.55323	24.698002	123.777405	37.195724	4.942677	132.0354	32.587372	46.207832	129.678818	34.891548	25.5752545	130.857109	-81.998008	23.8207495	116.697701
-16.048977	-2.618819	125.685265	-23.526251	24.174852	123.594963	37.125332	4.501873	131.911316	32.539799	45.631973	129.377075	34.8325655	25.066923	130.6441955	-81.8850675	23.282781	116.5457305
-17.983644	-3.247237	125.556885	-23.5166	23.697577	123.436966	37.126816	4.108669	131.844162	32.48148	45.072575	128.963654	34.804148	24.590622	130.403908	-81.837348	22.804532	116.470024
-20.097551	-3.801305	125.752769	-23.47142	23.293699	123.259735	37.147655	3.778986	131.820129	32.371803	44.595425	128.370972	34.759729	24.1872055	130.0955505	-81.702569	22.4001925	116.4239195
-22.257389	-4.178802	126.223885	-23.465317	22.925303	123.064056	37.17197	3.476976	131.880585	32.234344	44.14563	127.574966	34.703157	23.811303	129.7277755	-81.633791	22.039303	116.4003365
-24.498724	-4.485879	126.694763	-23.483103	22.519806	122.885216	37.158432	3.160102	132.010666	32.077526	43.619026	126.676704	34.617979	23.389564	129.343685	-81.584185	21.650048	116.426747
-28.004536	-4.623911	127.521065	-23.5341	21.806604	122.751198	37.117985	2.656546	132.325653	31.811312	42.754025	125.3386	34.4646485	22.7052855	128.8321265	-81.5328485	20.9079225	116.6702695
-30.410925	-4.610834	127.793297	-23.594992	21.234377	122.781921	37.07486	2.340396	132.451019	31.578156	42.183788	124.570358	34.326508	22.262092	128.5106885	-81.516492	20.206662	117.0531535
-32.756062	-4.42767	128.51123	-23.677046	20.647264	122.985924	36.174438	2.443689	132.681793	31.374687	41.67775	123.888588	33.7745625	22.0607195	128.2851905	-81.1286545	19.2338085	117.6866575
-35.120232	-4.284054	128.164749	-23.758457	20.079561	123.302437	36.992588	1.812251	132.254913	31.148573	41.245808	123.337532	34.0705805	21.5290295	127.7962225	-81.5874945	18.6300925	118.8086515
-37.340965	-3.74404	129.253632	-23.872576	19.568029	123.715302	36.902767	1.590832	131.920929	30.908882	40.894249	122.927597	33.9058245	21.2425405	127.424263	-81.6509765	17.8935175	120.006341
-39.583664	-3.276967	129.288727	-23.983995	19.106037	124.306847	36.744232	1.395585	131.542496	30.642021	40.60033	122.542023	33.6931265	20.9979575	127.0422595	-81.6611165	17.2141165	121.5714345
-41.824306	-2.415835	129.747665	-24.11812	18.737177	125.144257	36.551094	1.266424	131.010757	30.298277	40.365391	122.195747	33.4246855	20.8159075	126.603252	-81.6609255	16.6584465	123.685262
-45.25106	-0.740424	130.746033	-24.163208	18.129782	126.563713	36.207676	1.1075	130.131714	29.658609	40.204376	121.939995	32.9331425	20.655938	126.0358545	-81.2595585	15.603626	127.0915715
-47.399841	0.64399	132.28508	-24.395964	17.863949	127.724365	35.864716	1.020943	129.531464	29.194939	40.219288	121.93158	32.5298275	20.6201155	125.731522	-81.3217555	15.1077825	129.717208
-49.553879	2.225222	133.404755	-24.582954	17.627169	128.990936	35.457878	1.011009	128.863983	28.681404	40.30711	122.031044	32.069641	20.6590595	125.4475135	-81.235549	14.5952785	132.5343585
-51.315861	3.686241	135.673889	-24.759329	17.403372	130.322922	34.999813	1.039758	128.235458	28.147007	40.429558	122.303177	31.57341	20.734658	125.2693175	-81.092068	14.072086	135.3765265
-52.979755	5.154297	138.253662	-25.002003	17.197538	131.68042	34.466404	1.122283	127.727654	27.608112	40.573101	122.727371	31.037258	20.847692	125.2275125	-81.041264	13.547384	138.1333275
-54.507065	6.580992	139.776138	-25.241953	16.963837	132.986191	33.896393	1.248714	127.364365	27.089968	40.692631	123.266876	30.4931805	20.9706725	125.3156205	-80.9770865	12.9570015	140.6567615
-56.121933	8.05415	140.165817	-25.447601	16.79423	134.198975	33.390282	1.351071	127.102043	26.625656	40.793388	123.848083	30.007969	21.0722295	125.475063	-80.903171	12.5162305	142.922887
-57.935894	10.647434	143.299683	-25.740837	16.473349	135.697296	32.778671	1.434564	126.909637	26.09461	40.886871	124.723969	29.4366405	21.1607175	125.816803	-80.9183145	11.7859805	145.577789
-59.049034	12.407444	144.388794	-25.884958	16.276785	136.405762	32.46962	1.455378	126.87677	25.851492	40.915234	125.227867	29.160556	21.185306	126.0523185	-80.930472	11.368264	146.7592055
-60.17688	14.225912	144.450195	-26.016354	16.108084	136.921188	32.2295	1.453138	126.849403	25.708359	40.930641	125.639938	28.9689295	21.1918895	126.2446705	-81.0016375	11.0242785	147.5977055
-60.600662	15.70344	145.623642	-26.152363	15.991962	137.224609	32.030067	1.427428	126.844025	25.578726	40.942596	125.940392	28.8043965	21.185012	126.3922085	-81.1091225	10.798912	148.0570095
-60.610588	17.112005	146.897964	-26.268492	15.905356	137.393661	31.852573	1.404676	126.814224	25.470171	40.944984	126.138496	28.661372	21.17483	126.47636	-81.198356	10.635882	148.310962
-60.716431	18.514322	147.022583	-26.393747	15.839696	137.469208	31.663647	1.400261	126.700821	25.380033	40.94717	126.276253	28.52184	21.1737155	126.488537	-81.309334	10.5056765	148.449879
-60.721737	19.889408	146.114044	-26.505842	15.816736	137.496368	31.493473	1.419445	126.591728	25.279791	40.973301	126.318398	28.386632	21.196373	126.455063	-81.398316	10.437099	148.537673
-60.21962	21.986401	145.971222	-26.633808	15.852946	137.464828	30.874046	1.696182	126.48085	25.089058	41.085823	126.357559	27.981552	21.3910025	126.4192045	-81.249168	10.3148895	148.5104515
-59.717632	23.410749	146.34082	-26.710487	15.917778	137.373535	30.708918	1.79577	126.300659	25.018534	41.207272	126.352486	27.863726	21.501521	126.3265725	-81.2847	10.334035	148.4204975
-58.952202	24.814631	145.717087	-26.81399	16.036446	137.197952	30.531967	1.928487	126.111938	24.971943	41.330288	126.346039	27.751955	21.6293875	126.2289885	-81.379935	10.4435045	148.1669155
-58.285133	26.259151	143.947662	-26.963074	16.238337	136.869141	30.385145	2.043941	126.009048	24.928083	41.488575	126.355896	27.656614	21.766258	126.182472	-81.582762	10.710416	147.55581
-57.102184	27.662134	143.671661	-27.21839	16.474968	136.422943	30.266365	2.194546	125.951889	24.862621	41.663452	126.436996	27.564493	21.928999	126.1944425	-82.001273	11.020937	146.6514435
-56.008564	29.038664	142.933853	-27.560436	16.717913	135.934525	30.071026	2.307921	126.00808	24.759069	41.847057	126.618233	27.4150475	22.077489	126.3131565	-82.5359195	11.358337	145.5558935
-54.81987	30.478754	141.1035	-27.939013	16.924883	135.443283	29.842409	2.387414	126.098183	24.701073	41.983849	126.914803	27.271741	22.1856315	126.506493	-83.149767	11.6641345	144.380073
-52.480583	32.419792	139.83876	-28.464064	17.15118	134.81369	29.497942	2.332299	126.310471	24.638062	42.034874	127.412521	27.068002	22.1835865	126.861496	-83.99613	12.1187735	142.765884
-50.817669	33.711926	138.469376	-28.736023	17.263195	134.561722	29.302826	2.229739	126.48777	24.607777	42.005192	127.757454	26.9553015	22.1174655	127.122612	-84.4273475	12.4089245	142.000832
-48.757877	34.884731	138.40567	-28.950533	17.32869	134.50708	29.45525	1.948341	126.598656	24.609173	41.968395	128.110657	27.0322115	21.958368	127.3546565	-84.9332775	12.699012	141.6595035
-46.653694	36.048977	137.594467	-29.108551	17.311975	134.571259	29.352787	1.799859	126.822701	24.62941	41.905571	128.459671	26.9910985	21.852715	127.641186	-85.2082005	12.771235	141.501332
-44.202374	37.077145	137.723434	-29.220474	17.266556	134.683304	29.239523	1.614705	127.02565	24.659321	41.767311	128.810287	26.949422	21.691008	127.9179685	-85.39037	12.842104	141.4486395
-41.735188	38.103329	137.145889	-29.314816	17.212658	134.785706	29.117188	1.418885	127.295776	24.745079	41.601673	129.220261	26.9311335	21.510279	128.2580185	-85.5607655	12.915037	141.3133935
-39.067078	39.055534	136.984619	-29.442585	17.204464	134.710434	29.043432	1.179251	127.636185	24.920801	41.450813	129.814774	26.9821165	21.315032	128.7254795	-85.8672865	13.093896	140.6953885
-34.934361	40.47459	135.867279	-29.819069	17.363045	133.873566	28.999556	0.772582	128.42804	25.692982	41.188984	131.138229	27.346269	20.980783	129.7831345	-86.984407	13.745307	137.9639975
-32.210621	41.38419	135.339981	-30.255159	17.53755	132.752563	28.940424	0.471239	129.099045	26.008999	41.131287	132.536011	27.4747115	20.801263	130.817528	-87.9850295	14.273837	134.687598
-29.530079	42.289478	134.3423	-30.8204	17.791054	131.308228	28.74028	0.0895	129.922638	26.170904	41.060322	134.161667	27.455592	20.574911	132.0421525	-89.096392	15.007197	130.5743035
-26.859879	43.0826	133.397385	-31.282848	18.104313	129.98703	28.475418	-0.158846	130.810013	26.028791	40.993851	135.582489	27.2521045	20.4175025	133.196251	-89.8178005	15.7911235	126.777809
-24.293522	43.71207	132.827271	-31.451643	18.491617	129.03746	28.362947	-0.268456	131.704956	25.926151	41.041405	136.558777	27.144549	20.3864745	134.1318665	-90.047835	16.5967595	123.9430535
-21.762054	44.126667	133.228256	-31.382027	18.938564	128.379196	28.43433	-0.247861	132.218658	26.185253	41.139187	137.489258	27.3097915	20.445663	134.853958	-90.0738455	17.431465	121.904434
-19.197781	44.46162	133.147614	-31.154829	19.402922	127.761986	28.61599	-0.202219	132.731873	26.527431	41.341175	138.313339	27.5717105	20.569478	135.522606	-89.8813685	18.236366	120.001366
-15.665418	44.625267	133.892349	-30.656164	19.950764	127.060425	28.939888	0.013201	133.08844	27.124527	41.521629	139.458176	28.0322075	20.767415	136.273308	-89.3445355	19.134113	117.847542
-13.439603	44.464653	134.798782	-30.296076	20.371019	126.763626	29.253414	0.207842	133.122849	27.501175	41.635029	140.186951	28.3772945	20.9214355	136.6549	-88.9694465	19.8206025	116.872352
-11.310404	44.174568	135.231613	-29.923042	20.706362	126.540527	29.501862	0.347559	133.164703	27.918404	41.705627	140.787308	28.710133	21.026593	136.9760055	-88.556217	20.386131	116.1050485
-9.203122	43.67173	135.703384	-29.572014	21.075439	126.493347	29.777447	0.524988	133.056992	28.329172	41.730152	141.317993	29.0533095	21.12757	137.1874925	-88.1973375	21.023308	115.7992015
-7.348458	42.904316	136.347046	-29.267593	21.472265	126.555725	29.999128	0.619709	133.063782	28.73188	41.785915	141.673248	29.365504	21.202812	137.368515	-87.90069	21.741718	115.742935
-5.500994	42.058811	136.645523	-29.018847	21.850653	126.670113	30.162519	0.726752	133.133286	29.138765	41.877522	141.962524	29.650642	21.302137	137.547905	-87.688336	22.399169	115.792321
-3.858041	41.10025	136.543564	-28.828413	22.309406	126.764297	30.300957	0.835569	133.256882	29.458485	41.979866	142.193909	29.879721	21.4077175	137.7253955	-87.536547	23.2110945	115.8031985
-1.586579	39.203346	136.515015	-28.660646	22.951408	126.829491	30.43218	1.032578	133.569214	29.766453	42.25605	142.443253	30.0993165	21.644314	138.0062335	-87.4206085	24.258502	115.6527485
-0.390943	37.75811	136.545319	-28.58725	23.346373	126.788795	30.498543	1.177809	133.837585	29.877907	42.463379	142.501312	30.188225	21.820594	138.1694485	-87.362725	24.872152	115.4081415
0.873239	36.290352	136.014404	-28.498772	23.664003	126.588127	30.562698	1.301681	134.180206	29.921808	42.707272	142.373901	30.242253	22.0044765	138.2770535	-87.239797	25.3235295	114.8992005
1.864686	34.661736	135.45491	-28.412834	23.931726	126.368011	30.674637	1.468752	134.625778	29.920378	43.014793	142.135529	30.2975075	22.2417725	138.3806535	-87.1231755	25.6216795	114.3553685
2.820057	32.895542	134.398514	-28.278267	24.154053	126.17762	30.89579	1.644873	135.305801	29.915371	43.413677	141.710327	30.4055805	22.529275	138.508064	-86.9621145	25.778831	113.847176
3.408455	31.020874	133.996185	-28.117653	24.263494	126.156006	31.227631	1.760033	136.285172	29.941872	43.859138	140.984833	30.5847515	22.8095855	138.6350025	-86.8200575	25.7174025	113.6770095
3.890861	29.034582	133.321075	-27.905209	24.239033	126.365578	31.675983	1.820697	137.522934	30.038408	44.218006	139.981689	30.8571955	23.0193515	138.7523115	-86.6676135	25.4587145	113.9788445
4.05976	25.979588	133.358505	-27.577299	23.827957	127.420517	32.393448	1.921359	139.300705	30.29178	44.344227	138.060028	31.342614	23.132793	138.6803665	-86.497212	24.523121	116.1606675
3.982475	23.977749	133.594299	-27.417315	23.407946	128.533554	32.862236	1.937645	140.25705	30.441603	44.117779	136.810089	31.6519195	23.027712	138.5335695	-86.4865495	23.78818	118.5335385
3.67229	22.078444	134.153198	-27.325455	22.857656	129.731506	33.210827	1.859155	140.960098	30.550295	43.690216	135.803635	31.880561	22.7746855	138.3818665	-86.531471	22.9406265	121.0811455
3.185334	20.255199	134.842606	-27.261433	22.244701	130.887787	33.458633	1.737623	141.2995	30.576107	43.286453	135.232224	32.01737	22.512038	138.265862	-86.540236	21.977364	123.509712
2.71306	18.631031	135.326065	-27.159008	21.733166	131.905502	33.705227	1.655953	141.162735	30.662266	43.057804	135.112579	32.1837465	22.3568785	138.137657	-86.5017625	21.1094535	125.673347
2.068502	17.093733	135.54483	-26.997746	21.398504	132.78363	33.958237	1.664809	140.649429	30.810467	43.045658	135.313385	32.384352	22.3552335	137.981407	-86.379844	20.4417745	127.585853
1.41724	15.717413	135.540192	-26.765139	21.239405	133.550797	34.18224	1.826408	139.901169	30.950603	43.166832	135.654312	32.5664215	22.49662	137.7777405	-86.0966995	19.98219	129.3238535
0.41472	13.943275	135.560745	-26.371881	21.258112	134.610947	34.516479	2.229966	138.784439	31.18552	43.576984	136.348679	32.8509995	22.903475	137.566559	-85.5947615	19.612749	131.655335
-0.405077	12.87618	135.586731	-26.135954	21.397074	135.272629	34.763527	2.558941	138.175354	31.364811	43.925308	136.926743	33.064169	23.2421245	137.5510485	-85.336077	19.5520235	132.9942095
-1.098997	11.865958	135.542938	-25.959709	21.59771	135.80925	34.938194	2.884804	137.653534	31.517298	44.270222	137.560623	33.227746	23.577513	137.6070785	-85.147164	19.617907	134.0114215
-1.999545	10.833472	135.371262	-25.8297	21.812702	136.248978	34.997948	3.188099	137.159668	31.656816	44.559917	138.165466	33.327382	23.874008	137.662567	-84.986782	19.751396	134.835389
-2.844265	9.812256	135.132553	-25.765026	22.062088	136.62677	34.98637	3.460682	136.658585	31.803146	44.838379	138.706223	33.394758	24.1495305	137.682404	-84.92481	19.9746455	135.571136
-3.724453	8.801255	134.886688	-25.695545	22.357241	136.906281	34.980862	3.745997	136.250717	31.941744	45.081036	139.116364	33.461303	24.4135165	137.6835405	-84.852393	20.3009655	136.1290215
-4.676058	7.685719	134.680389	-25.60778	22.661079	137.029831	35.004383	4.053916	136.039795	32.048901	45.342037	139.367706	33.526642	24.6979765	137.7037505	-84.742202	20.6241815	136.3559115
-5.883818	5.886817	134.801834	-25.417805	23.086548	137.029617	35.286541	4.465027	136.059875	32.14072	45.717602	139.292877	33.7136305	25.0913145	137.676376	-84.5492405	21.0817815	136.382858
-6.816088	4.545584	135.251617	-25.288391	23.300896	136.871109	35.604156	4.578374	136.470032	32.169373	45.929344	138.684891	33.8867645	25.253859	137.5774615	-84.4635465	21.347933	136.1647565
-7.598102	3.182388	136.018997	-25.125214	23.442476	136.605759	35.946564	4.659068	136.997269	32.154663	46.019623	137.805893	34.0506135	25.3393455	137.401581	-84.3010415	21.5456065	135.809937
-8.514015	1.805733	137.14534	-24.944044	23.520575	136.257782	36.371803	4.708884	137.717758	32.091953	45.970146	136.535614	34.231878	25.339515	137.126686	-84.119966	21.701635	135.388878
-9.390916	0.557379	138.51001	-24.746662	23.500479	135.811172	36.807808	4.748802	138.574951	32.037704	45.844379	135.122589	34.422756	25.2965905	136.84877	-83.91608	21.7043675	134.773574
-10.277793	-0.533369	139.994934	-24.510366	23.352909	135.360306	37.24173	4.821548	139.423019	31.999943	45.572758	133.576797	34.6208365	25.197153	136.499908	-83.6415685	21.508665	134.220704
-11.274915	-1.447502	141.445084	-24.187799	23.107372	135.034363	37.710094	4.889743	140.150696	32.006245	45.1768	132.020264	34.8581695	25.0332715	136.08548	-83.2337675	21.1814725	133.983246
-12.497533	-2.487542	143.197815	-23.67672	22.758005	135.095291	38.375221	4.978395	140.665894	31.865587	44.653271	130.115097	35.120404	24.815833	135.3904955	-82.473844	20.700177	134.8000865
-13.405339	-2.872581	144.109177	-23.348196	22.626955	135.414429	38.787868	5.032944	140.715103	31.959721	44.350304	129.161041	35.3737945	24.691624	134.938072	-82.0701865	20.562286	135.890786
-14.300402	-3.017145	144.817383	-23.070435	22.625847	135.80542	39.088017	5.169273	140.698669	32.07946	44.200821	128.48262	35.5837385	24.685047	134.5906445	-81.7246085	20.566647	137.0201955
-15.263939	-2.819061	145.244644	-22.84009	22.800402	136.11322	39.312752	5.384863	140.622574	32.214008	44.227455	128.048035	35.76338	24.806159	134.3353045	-81.44356	20.794645	137.8911355
-16.098881	-2.524948	145.275146	-22.655855	23.139959	136.308914	39.471905	5.594485	140.445511	32.328396	44.450302	127.825096	35.9001505	25.0223935	134.1353035	-81.2118605	21.2575245	138.4825245
-17.044497	-1.87676	145.014984	-22.490904	23.477278	136.313828	39.59166	5.780324	140.187973	32.446671	44.77684	127.810547	36.0191655	25.278582	133.99926	-81.0009735	21.675974	138.628396
-17.707275	-1.27399	144.343155	-22.319975	23.752516	136.156326	39.688011	5.956175	139.866241	32.61235	45.090702	127.814255	36.1501805	25.5234385	133.840248	-80.7901305	21.9815935	138.472404
-18.869316	0.161695	142.785187	-22.017683	24.048754	135.633759	39.797985	6.092595	139.214066	32.928364	45.476524	127.90432	36.3631745	25.7845595	133.559193	-80.3985405	22.3129485	137.708325
-19.519577	1.407366	141.526688	-21.839737	24.170313	135.152679	39.882507	6.069005	138.735794	33.136158	45.618942	127.952995	36.5093325	25.8439735	133.3443945	-80.1888065	22.4966525	136.9609635
-20.234091	2.819941	140.128845	-21.656719	24.245436	134.525314	39.920635	6.013743	138.209457	33.375683	45.709946	127.942062	36.648159	25.8618445	133.0757595	-79.961597	22.6290275	135.9748685
-20.781704	4.503804	138.524628	-21.526646	24.355328	133.772964	39.912189	5.962888	137.596573	33.544941	45.748825	127.798416	36.728565	25.8558565	132.6974945	-79.781857	22.8547995	134.8484335
-21.406441	6.382271	137.044159	-21.434116	24.47241	132.929245	39.845997	5.987605	137.008499	33.657307	45.814865	127.522766	36.751652	25.901235	132.2656325	-79.619884	23.043585	133.5928575
-21.88031	8.483248	135.368927	-21.397552	24.647629	132.007019	39.763954	6.03265	136.420502	33.743176	45.912613	127.269302	36.753565	25.9726315	131.844902	-79.548669	23.3226265	132.169136
-22.480669	10.78569	133.680191	-21.428694	24.840038	130.950195	39.6115	6.072035	135.958908	33.819054	46.073975	127.109299	36.715277	26.073005	131.5341035	-79.572665	23.607071	130.3662865
-23.249434	14.546737	130.934937	-21.605616	25.080807	129.343826	39.244698	6.151589	135.345108	33.864689	46.382439	127.095177	36.5546935	26.267014	131.2201425	-79.7659255	23.8946	127.4675095
-23.693914	17.253523	129.077209	-21.802217	25.1759	128.389923	38.905403	6.066181	134.887131	33.822315	46.577854	127.434937	36.363859	26.3220175	131.161034	-79.968293	24.0297825	125.618812
-24.283724	20.125141	127.57782	-22.052011	25.203026	127.62513	38.550644	5.970842	134.430923	33.777142	46.751152	127.814278	36.163893	26.360997	131.1226005	-80.267915	24.045055	124.1276595
-24.821264	23.191631	126.395142	-22.324879	25.196379	127.047493	38.158138	5.850331	133.90332	33.663586	46.927837	128.351669	35.910862	26.389084	131.1274945	-80.56062	24.003674	122.9674915
-25.79678	21.947306	126.412704	-22.600319	25.160259	126.647484	37.754704	5.752105	133.254013	33.506039	47.059433	128.918869	35.6303715	26.405769	131.086441	-80.8310095	23.914749	122.208527
-26.758116	20.516243	125.717712	-22.885122	25.152536	126.418808	37.379795	5.698769	132.583115	33.347633	47.177002	129.445068	35.363714	26.4378855	131.0140915	-81.133958	23.8671865	121.8235245
-27.733177	19.987543	125.665176	-23.202587	25.189342	126.313171	37.006016	5.704046	132.021027	33.140137	47.268669	129.920532	35.0730765	26.4863575	130.9707795	-81.4782505	23.8923265	121.6555625
-29.283264	19.167654	125.193848	-23.747721	25.316208	126.256035	36.404884	5.787772	131.369476	33.062965	47.287468	130.639511	34.7339245	26.53762	131.0044935	-82.2293665	24.094796	121.5075765
-30.377689	18.682592	124.8937	-24.097126	25.469156	126.195694	36.037289	5.861881	131.06488	32.487637	47.466545	131.186951	34.262463	26.664213	131.1259155	-82.456715	24.274099	121.2654725
-31.49029	18.240072	124.475876	-24.426609	25.643909	126.16378	35.725479	5.960404	130.948883	32.15847	47.55431	131.436172	33.9419745	26.757357	131.1925275	-82.7951925	24.530461	121.1350325
-32.670628	17.691772	124.50647	-24.698984	25.854031	126.141846	35.480057	6.104335	130.859131	32.144028	47.589127	131.492142	33.8120425	26.846731	131.1756365	-83.2100105	24.861331	121.1080555
-33.86219	17.119167	124.396309	-24.930931	26.080534	126.138046	35.290344	6.277315	130.897705	31.598276	47.868233	131.50444	33.44431	27.072774	131.2010725	-83.306172	25.088294	121.0750195
-35.137932	16.594625	124.383308	-25.095039	26.261347	126.139786	35.14901	6.422772	130.969589	31.351519	47.994652	131.238754	33.2502645	27.208712	131.1041715	-83.4403425	25.313982	121.1754005
-36.37986	15.993632	124.432495	-25.208832	26.362	126.161613	35.050167	6.515817	130.950409	31.13735	48.043629	130.950729	33.0937585	27.279723	130.950569	-83.5114225	25.444277	121.372657
-38.343243	15.044761	124.585358	-25.315603	26.43997	126.334068	34.95055	6.562098	130.890244	30.904383	48.044197	130.51619	32.9274665	27.3031475	130.703217	-83.5586725	25.5767925	121.964919
-39.654068	14.388311	124.926033	-25.356949	26.413933	126.519737	34.860485	6.574018	130.901611	30.775877	47.967876	130.126602	32.818181	27.270947	130.5141065	-83.532079	25.556919	122.5253675
-41.020123	13.700082	125.31263	-25.433393	26.353199	126.701447	34.780441	6.518476	130.963226	30.612642	47.839443	129.63681	32.6965415	27.1789595	130.300018	-83.5633275	25.5274385	123.102876
-42.321449	13.246259	125.778198	-25.511772	26.272818	126.759972	34.702068	6.442144	131.093475	30.369822	47.687717	129.125778	32.535945	27.0649305	130.1096265	-83.559489	25.4807055	123.4103175
-43.82093	12.514256	126.244881	-25.695654	26.183683	126.790932	34.605347	6.324643	131.396194	30.108538	47.481518	128.541214	32.3569425	26.9030805	129.968704	-83.7482505	25.4642855	123.61316
-45.263363	11.936674	126.409218	-25.937283	26.021132	126.644814	34.457787	6.146761	131.842224	29.823774	47.229568	127.983177	32.1407805	26.6881645	129.9127005	-84.0153465	25.3540995	123.3769275
-46.727669	11.518408	126.593742	-26.234924	25.844469	126.394043	34.246834	5.951974	132.269394	29.497688	46.942356	127.429688	31.872261	26.447165	129.849541	-84.342109	25.241773	122.938545
-48.905529	11.046073	126.908623	-26.643768	25.475988	126.051079	33.882298	5.646295	132.924973	28.998438	46.345978	126.224258	31.440368	25.9961365	129.5746155	-84.727904	24.9558395	122.5275425
-50.402008	10.952274	127.195068	-26.925894	25.158409	125.919357	33.625778	5.426028	133.130692	28.603989	45.891743	125.417419	31.1148835	25.6588855	129.2740555	-84.9666715	24.6579325	122.5646585
-51.884766	11.025228	127.706818	-27.211397	24.85742	126.048508	33.391132	5.182461	133.158493	28.180334	45.431511	124.594223	30.785733	25.306986	128.876358	-85.208527	24.407854	123.220658
-53.411491	11.3239	128.491623	-27.496248	24.55485	126.449371	33.120422	4.955957	133.024551	27.718098	45.011272	123.838509	30.41926	24.9836145	128.43153	-85.411756	24.1260855	124.467212
-54.930244	11.964687	129.642517	-27.838144	24.276426	127.15863	32.793575	4.775171	132.80719	27.181265	44.648586	123.245384	29.98742	24.7118785	128.026287	-85.663708	23.8409735	126.290973
-56.41272	12.77764	131.085068	-28.199562	24.041124	128.169846	32.399944	4.641462	132.603271	26.59704	44.319679	122.78997	29.498492	24.4805705	127.6966205	-85.897616	23.6016775	128.6430715
-57.89727	13.891795	132.581116	-28.60907	23.857121	129.299026	31.932949	4.542161	132.413712	25.919394	44.094467	122.585106	28.9261715	24.318314	127.499409	-86.1443115	23.395928	131.098643
-60.035717	15.797168	134.432144	-29.328356	23.603245	130.818604	31.063404	4.415875	132.050522	24.841	43.898697	122.668114	27.952202	24.157286	127.359318	-86.608914	23.049204	134.27789
-61.321331	17.313231	135.456177	-29.805443	23.429642	131.687042	30.362373	4.332502	131.651917	24.099047	43.787258	122.724236	27.23071	24.05988	127.1880765	-86.841596	22.799404	136.1860075
-62.631817	18.927895	136.339249	-30.282619	23.234568	132.398361	29.646597	4.227	131.095795	23.357058	43.672546	122.813728	26.5018275	23.949773	126.9547615	-87.0670655	22.519363	137.8419605
-63.749825	20.731949	136.984604	-30.735106	23.001722	132.924469	28.954264	4.073893	130.453949	22.705442	43.559093	122.939636	25.829853	23.816493	126.6967925	-87.300065	22.186951	139.1521455
-64.816917	22.666355	137.42569	-31.184322	22.722982	133.288147	28.261133	3.88643	129.671677	22.128365	43.489784	123.113403	25.194749	23.688107	126.39254	-87.563393	21.757857	140.183754
-65.759552	24.588139	137.901306	-31.62632	22.397024	133.551926	27.569618	3.66617	128.86763	21.612907	43.3853	123.291107	24.5912625	23.525735	126.0793685	-87.8439025	21.268313	141.0244835
-66.608513	26.705179	138.295792	-32.064007	22.058723	133.744186	26.88319	3.456007	128.012329	21.163582	43.275688	123.492577	24.023386	23.3658475	125.752453	-88.1514	20.7515985	141.735919
-67.512383	30.097836	138.898956	-32.687187	21.650703	134.021927	25.911394	3.192894	126.976921	20.625467	43.10009	124.021683	23.2684305	23.146492	125.499302	-88.6428045	20.154914	142.544552
-67.890671	32.348923	139.477188	-33.000919	21.48197	134.183319	25.408834	3.125797	126.538086	20.502394	43.027229	124.534752	22.955614	23.076513	125.536419	-88.957452	19.887427	142.830219
-68.087791	34.654911	139.576019	-33.210979	21.447762	134.244507	25.091854	3.074638	126.292351	20.565018	43.010948	125.139061	22.828436	23.042793	125.715706	-89.250394	19.852731	142.773308
NaN	NaN	NaN	-33.319317	21.500378	134.194809	24.919172	3.025206	126.1287	20.763618	43.016525	125.771011	22.841395	23.0208655	125.9498555	-89.480029	19.9798905	142.4397625
NaN	NaN	NaN	-33.334084	21.591692	134.077942	24.520605	3.228512	126.203392	21.011738	43.083183	126.363541	22.7661715	23.1558475	126.2834665	-89.4343395	20.0275365	141.8724175
NaN	NaN	NaN	-33.29715	21.744497	133.973557	24.490812	3.318575	126.112541	21.297171	43.239433	126.976135	22.8939915	23.279004	126.544338	-89.4882915	20.20999	141.402776
NaN	NaN	NaN	-33.22617	21.906652	133.86058	24.552124	3.454457	125.988747	21.575571	43.451202	127.605331	23.0638475	23.4528295	126.797039	-89.5161875	20.3604745	140.924121
-63.69902	44.403912	139.444977	-33.183311	22.062309	133.625381	24.676695	3.643049	125.773712	21.998089	43.757488	128.624893	23.337392	23.7002685	127.1993025	-89.704014	20.4243495	140.0514595
-62.076466	46.006161	139.462112	-33.184246	22.081762	133.409149	24.682304	3.714089	125.502518	22.238266	43.858608	129.231018	23.460285	23.7863485	127.366768	-89.828777	20.3771755	139.45153
-60.38736	47.273739	139.582382	-33.162628	22.058647	133.174057	24.669872	3.783761	125.088097	22.435076	43.891647	129.639999	23.552474	23.837704	127.364048	-89.87773	20.27959	138.984066
-58.575851	48.321064	139.668488	-33.089283	22.039028	132.83432	24.684589	3.819972	124.576225	22.650438	43.895756	129.910126	23.6675135	23.857864	127.2431755	-89.8460795	20.220192	138.4254645
-56.717247	49.334682	139.348923	-32.98307	22.022625	132.394455	24.704451	3.831297	124.066673	22.868904	43.820953	130.090897	23.7866775	23.826125	127.078785	-89.7528175	20.219125	137.710125
-54.691727	50.176674	138.918259	-32.856899	21.996807	131.910248	24.778492	3.777658	123.67482	23.082733	43.6987	130.052048	23.9306125	23.738179	126.863434	-89.6444105	20.255435	136.957062
-52.630253	50.98251	138.243652	-32.767349	21.976572	131.382034	24.942768	3.629841	123.478065	23.292238	43.542995	130.103882	24.117503	23.586418	126.7909735	-89.652201	20.366726	135.9730945
-49.410801	51.818569	137.382538	-32.728119	21.904804	130.601318	25.099274	3.333741	123.60939	23.575495	43.339417	130.646103	24.3373845	23.336579	127.1277465	-89.7936225	20.473029	134.0748895
-47.10236	52.095665	137.115799	-32.687923	21.861868	130.236038	25.172659	3.143706	123.806297	24.073238	43.104073	131.349701	24.6229485	23.1238895	127.577999	-89.9987945	20.5998465	132.894077
-44.749851	52.098476	137.229416	-32.691391	21.737192	130.108398	25.277052	2.91245	124.150017	24.42613	43.011124	132.493927	24.851591	22.961787	128.321972	-90.234373	20.512597	131.894824
-42.286293	51.827496	137.674561	-32.713127	21.586504	130.176849	25.421942	2.612772	124.678741	24.774256	42.928249	133.768646	25.098099	22.7705105	129.2236935	-90.524353	20.4024975	131.1300045
-39.866283	51.246799	138.42836	-32.706093	21.493626	130.412125	25.507822	2.40075	125.289063	25.127039	42.722103	135.2099	25.3174305	22.5614265	130.2494815	-90.7296165	20.4258255	130.5747685
-37.300213	50.466305	139.297882	-32.66013	21.432846	130.789703	25.60251	2.261142	126.001526	25.495226	42.552956	136.670273	25.548868	22.407049	131.3358995	-90.869128	20.458643	130.2435065
-34.815746	49.478592	140.089874	-32.539864	21.45385	131.243652	25.992805	2.007262	126.648834	25.82922	42.364319	138.02356	25.9110125	22.1857905	132.336197	-90.9907405	20.7219095	130.151107
-31.023464	47.696297	140.764694	-32.323231	21.640087	131.797333	26.18416	2.038531	127.47171	26.248085	42.079987	139.641571	26.2161225	22.059259	133.5566405	-90.8625845	21.220915	130.0380255
-28.46977	46.366138	140.586121	-32.192688	21.820499	131.977982	26.276043	2.076086	128.003876	26.464384	41.992348	140.32901	26.3702135	22.034217	134.166443	-90.7555895	21.606781	129.789521
-25.939312	44.875809	140.08699	-32.103729	22.034296	131.921066	26.433727	2.088308	128.486053	26.668203	41.985249	140.851135	26.550965	22.0367785	134.668594	-90.758423	22.0318135	129.173538
-23.52796	43.264084	139.187485	-32.028854	22.291451	131.596909	26.609798	2.050709	128.887726	26.790154	42.013874	141.199829	26.699976	22.0322915	135.0437775	-90.757684	22.5506105	128.1500405
-21.115156	41.351643	138.179031	-31.965694	22.494341	131.15506	26.753361	2.044966	129.105652	26.779148	42.091057	141.277496	26.7662545	22.0680115	135.191574	-90.6976425	22.9206705	127.118546
-18.788004	39.168938	137.048264	-31.886196	22.632343	130.625458	26.860172	2.068686	129.115143	26.834658	42.120796	141.248489	26.847415	22.094741	135.181816	-90.619807	23.169945	126.0691
-16.512171	36.702381	135.860596	-31.789244	22.782616	130.100006	26.981556	2.079693	129.039612	26.90045	42.136105	141.144974	26.941003	22.107899	135.092293	-90.519491	23.457333	125.107719
-13.296859	32.559055	133.890671	-31.61042	22.963602	129.314148	27.225271	2.028446	129.005188	27.05201	42.145622	140.959061	27.1386405	22.087034	134.9821245	-90.3594805	23.84017	123.6461715
-11.226859	29.466587	132.549393	-31.443718	23.123028	128.795715	27.49869	1.993671	129.211349	27.165995	42.234932	140.807663	27.3323425	22.1143015	135.009506	-90.2197785	24.1317545	122.581924
-9.248504	26.197512	131.062775	-31.268787	23.348366	128.265442	27.870459	1.938275	129.754929	27.261972	42.453884	140.610489	27.5662155	22.1960795	135.182709	-90.1037895	24.5006525	121.348175
-7.397013	22.628119	129.823242	-31.003002	23.579185	127.55542	28.389219	1.826959	130.746124	27.305964	42.835705	140.159531	27.8475915	22.331332	135.4528275	-89.8535955	24.827038	119.6580125
-5.711161	18.766079	129.029083	-30.751503	23.83868	126.7621	28.964407	1.643339	132.26239	27.280947	43.362175	139.232864	28.122677	22.502757	135.747627	-89.625683	25.174603	117.776573
-4.294112	14.660656	128.978317	-30.371698	23.979109	125.71479	29.598269	1.463179	134.012817	27.307869	43.843128	137.895264	28.453069	22.6531535	135.9540405	-89.196465	25.3050645	115.4755395
-3.188512	10.449319	129.644318	-29.940552	23.966091	124.619202	30.116507	1.297082	135.866547	27.373297	44.020115	136.23114	28.744902	22.6585985	136.0488435	-88.626006	25.2735835	113.1895605
-2.149526	4.152142	131.864624	-29.350624	23.536783	123.015045	30.681911	1.002454	138.291031	27.780815	43.491398	133.728912	29.231363	22.246926	136.0099715	-87.932611	24.82664	110.0201185
-1.79289	0.135913	133.564377	-28.772905	22.869295	121.868195	30.941633	0.755148	139.510529	28.185162	42.869812	132.394592	29.5633975	21.81248	135.9525605	-87.1092075	23.92611	107.7838295
-1.539457	-3.757452	134.846268	-28.236723	22.059723	120.815147	31.133118	0.467476	140.279968	28.595928	42.217628	131.398026	29.864523	21.342552	135.838997	-86.337969	22.776894	105.791297
-2.687978	-6.443738	134.773071	-27.763426	21.301264	119.942772	31.339979	0.173015	140.496536	28.981232	41.691952	130.764893	30.1606055	20.9324835	135.6307145	-85.6874575	21.6700445	104.2548295
-4.071276	-8.837155	133.979645	-27.379053	20.714991	119.356903	31.58322	-0.148726	140.267426	29.302671	41.318081	130.40976	30.4429455	20.5846775	135.338593	-85.2010515	20.8453045	103.375213
-5.499898	-11.185149	132.929733	-27.064974	20.372194	119.047997	31.858831	-0.382629	139.749969	29.543209	41.11673	130.325867	30.70102	20.3670505	135.037918	-84.830968	20.3773375	103.058076
-6.892152	-13.477098	131.812347	-26.826849	20.255835	119.016907	32.145569	-0.470955	139.169479	29.737175	41.114067	130.47731	30.941372	20.321556	134.8233945	-84.59507	20.190114	103.2104195
-9.563637	-16.251898	130.736572	-26.505821	20.436668	119.441353	32.670834	-0.390705	138.447495	29.753981	41.447895	131.039566	31.2124075	20.528595	134.7435305	-84.2240495	20.344741	104.1391755
-12.11071	-15.416336	130.620621	-26.307133	20.65206	119.912697	33.025257	-0.306603	138.177383	30.257866	41.459541	131.156235	31.6415615	20.576469	134.666809	-84.2558275	20.727651	105.158585
-13.55795	-15.598586	129.908325	-26.139698	20.79423	120.477036	33.316307	-0.245415	138.046371	30.506569	41.455624	131.198013	31.911438	20.6051045	134.622192	-84.190834	20.9833555	106.33188
-15.726244	-15.13928	129.67247	-25.957903	20.814833	121.162292	33.590023	-0.260992	137.907883	30.777063	41.336979	131.068497	32.183543	20.5379935	134.48819	-84.099349	21.0916725	107.836394
-18.22105	-14.416489	129.728683	-25.787083	20.705683	122.059906	33.938622	-0.306347	137.735229	30.982447	41.131504	130.745728	32.4605345	20.4125785	134.2404785	-84.0347005	20.9987875	109.8793335
-20.8162	-13.473478	129.909409	-25.650778	20.465052	123.098503	34.296684	-0.424779	137.515656	31.149918	40.858463	130.362137	32.723301	20.216842	133.9388965	-84.024857	20.713262	112.2581095
-23.529257	-12.413618	130.115585	-25.570589	20.14012	124.251137	34.598904	-0.612888	137.266357	31.208614	40.517693	130.046188	32.903759	19.9524025	133.6562725	-84.044937	20.3278375	114.8460015
-27.88356	-10.367518	131.003601	-25.210783	19.418564	126.284088	35.013	-0.889591	136.830154	31.180943	40.017258	129.602234	33.0969715	19.5638335	133.216194	-83.5185375	19.2732945	119.351982
-30.845547	-8.724756	132.082123	-25.098026	19.054485	127.961876	35.26379	-1.065784	136.534164	31.191891	39.711182	129.499924	33.2278405	19.322699	133.017044	-83.4238925	18.786271	122.906708
-33.849125	-6.880182	133.343918	-24.994135	18.729826	129.725754	35.480228	-1.234519	136.367264	31.16678	39.43399	129.509552	33.323504	19.0997355	132.938408	-83.311774	18.3599165	126.5131
-36.870068	-4.789077	134.879074	-24.907202	18.461061	131.503387	35.613686	-1.35527	136.226227	31.108585	39.222439	129.622955	33.3611355	18.9335845	132.924591	-83.1755395	17.9885375	130.082183
-39.871841	-2.513444	136.549683	-24.835577	18.240582	133.212418	35.68401	-1.431316	136.029907	30.720335	39.202633	129.811127	33.2021725	18.8856585	132.920517	-82.8733265	17.5955055	133.504319
-42.819126	-0.103368	138.070541	-24.811911	18.092247	134.715302	35.680264	-1.499401	135.820251	30.847158	38.986782	129.75032	33.263711	18.7436905	132.7852855	-82.887533	17.4408035	136.6453185
-45.721874	2.419212	139.233475	-24.802681	17.949312	135.923035	35.553131	-1.558019	135.412582	30.674913	38.902157	129.844376	33.114022	18.672069	132.628479	-82.719384	17.226555	139.217591
-49.847046	6.445371	140.849274	-24.758179	17.725916	137.261826	35.302811	-1.630979	134.548309	30.446339	38.837997	129.775681	32.874575	18.603509	132.161995	-82.390933	16.848323	142.361657
-52.506531	9.257836	141.498154	-24.734068	17.569828	137.859726	35.074024	-1.629215	133.849747	30.001732	38.946701	129.899902	32.537878	18.658743	131.8748245	-82.006014	16.480913	143.8446275
-54.991596	12.166168	142.129196	-24.767038	17.390446	138.29184	34.825748	-1.608179	133.059845	29.853117	38.956718	129.990143	32.3394325	18.6742695	131.524994	-81.8735085	16.1066225	145.058686
-57.14513	15.372684	142.90213	-24.816072	17.23704	138.618958	34.575722	-1.585326	132.258667	29.966948	38.874729	129.962372	32.271335	18.6447015	131.1105195	-81.903479	15.8293785	146.1273965
-59.4692	18.128124	143.841003	-24.836681	17.118437	138.762146	34.323997	-1.487109	131.518784	29.826822	38.882336	130.068115	32.0754095	18.6976135	130.7934495	-81.7487715	15.5392605	146.7308425
-61.49239	21.153399	144.158966	-24.805325	17.013319	138.75737	34.078045	-1.431998	130.813904	29.835308	38.846649	130.157013	31.9566765	18.7073255	130.4854585	-81.5673265	15.3193125	147.0292815
NaN	NaN	NaN	-24.719154	16.924229	138.639725	34.007706	-1.449793	130.275467	29.662296	38.907921	130.291229	31.835001	18.729064	130.283348	-81.273309	15.119394	146.996102
-61.544872	26.044958	144.84343	-24.486427	16.915775	138.471161	34.087654	-1.438771	129.719299	30.232641	38.78154	130.386597	32.1601475	18.6713845	130.052948	-81.1330015	15.1601655	146.889374
-59.643044	26.713444	144.338379	-24.304052	16.969917	138.390778	34.184513	-1.396221	129.5737	30.554089	38.848602	130.572708	32.369301	18.7261905	130.073204	-80.977405	15.2136435	146.708352
-57.786083	27.4277	143.799927	-24.104225	17.033606	138.32811	34.291809	-1.373029	129.44101	30.880074	38.891563	130.777893	32.5859415	18.759267	130.1094515	-80.7943915	15.307945	146.5467685
-55.686878	28.040287	143.648575	-23.911152	17.060095	138.237411	34.424198	-1.410191	129.367569	31.169172	38.889919	130.940872	32.796685	18.739864	130.1542205	-80.618989	15.380326	146.3206015
-53.534698	28.644339	143.085144	-23.739191	17.070513	138.121063	34.548359	-1.467676	129.317932	31.440184	38.843365	131.06691	32.9942715	18.6878445	130.192421	-80.4726535	15.4531815	146.049705
-51.234318	29.137785	142.449524	-23.61108	17.055288	137.920349	34.646313	-1.580174	129.230194	31.706509	38.782154	131.131607	33.176411	18.60099	130.1809005	-80.398571	15.509586	145.6597975
-48.841171	29.689152	141.698441	-23.490189	17.06559	137.537796	34.745373	-1.748539	129.123947	31.947304	38.652775	131.031357	33.3463385	18.452118	130.077652	-80.3267165	15.679062	144.99794
-45.124611	30.453257	139.838654	-23.358427	17.169527	136.682556	34.880535	-2.07472	128.911209	32.256683	38.413765	130.5224	33.568609	18.1695225	129.7168045	-80.285463	16.1695315	143.6483075
-42.433601	30.912914	138.345306	-23.259377	17.257132	135.996384	35.023846	-2.315371	128.860168	32.445129	38.204239	130.121353	33.7344875	17.944434	129.4907605	-80.2532415	16.56983	142.5020075
-39.810364	31.311264	136.840698	-23.169331	17.332811	135.323471	35.218716	-2.585743	129.113876	32.646935	38.016212	129.865295	33.9328255	17.7152345	129.4895855	-80.2714875	16.9503875	141.1573565
-36.970692	31.743128	135.595016	-23.077547	17.342741	134.833099	35.486332	-2.890447	129.685226	32.940395	37.798492	129.874176	34.2133635	17.4540225	129.779701	-80.3684575	17.2314595	139.886497
-34.000744	32.089607	134.601822	-22.979153	17.22084	134.546234	35.775726	-3.24791	130.477173	33.339012	37.585033	130.243866	34.557369	17.1685615	130.3605195	-80.515675	17.2731185	138.7319485
-30.986782	32.36124	134.177536	-22.864706	16.966572	134.358139	36.038773	-3.609819	131.206192	33.804184	37.398087	130.968048	34.9214785	16.894134	131.08712	-80.6508905	17.03901	137.629158
-27.840666	32.580257	134.01297	-22.804806	16.640177	134.161316	36.207859	-3.976497	131.674408	34.337467	37.259438	132.084244	35.272663	16.6414705	131.879326	-80.882275	16.6388835	136.443306
-23.027954	32.795109	134.3004	-22.735413	16.141413	133.918457	36.202332	-4.509272	131.998795	35.049393	36.924488	133.818298	35.6258625	16.207608	132.9085465	-81.0966885	16.075218	134.9283675
-19.752958	32.830509	134.752731	-22.631598	15.939116	133.843613	36.215057	-4.667994	132.139481	35.416939	36.713665	134.911224	35.815998	16.0228355	133.5253525	-81.079194	15.8553965	134.1618735
-16.408888	32.857159	135.035187	-22.617262	15.83475	133.703598	36.300369	-4.773899	132.531677	35.756634	36.677525	136.004059	36.0285015	15.951813	134.267868	-81.2630255	15.717687	133.139328
-13.092356	32.753502	135.226089	-22.613455	15.857887	133.322433	36.440102	-4.781674	133.125946	36.085381	36.744537	137.285309	36.2627415	15.9814315	135.2056275	-81.4896515	15.7343425	131.4392385
-9.873476	32.58123	135.223846	-22.65921	15.960966	132.616409	36.688766	-4.798976	133.957764	36.293804	36.897053	138.622726	36.491285	16.0490385	136.290245	-81.809705	15.8728935	128.942573
-6.69386	32.289768	135.036362	-22.745846	16.200283	131.708557	36.941719	-4.868068	135.063965	36.248093	37.102707	139.766266	36.594906	16.1173195	137.4151155	-82.086598	16.2832465	126.0019985
-3.599146	31.926706	134.905014	-22.746489	16.532431	130.826584	37.174637	-4.850017	136.36174	36.082493	37.422428	140.568771	36.628565	16.2862055	138.4652555	-82.121543	16.7786565	123.1879125
0.858444	31.109545	134.918121	-22.613539	16.957052	129.688217	37.461193	-4.723355	138.261307	35.965702	37.950336	141.371094	36.7134475	16.6134905	139.8162005	-81.9405255	17.3006135	119.5602335
3.704602	30.433941	135.059372	-22.460497	17.170242	129.17894	37.637566	-4.569237	139.462265	35.835037	38.275372	141.562241	36.7363015	16.8530675	140.512253	-81.6572955	17.4874165	117.845627
6.265146	29.626051	135.425995	-22.332396	17.311804	128.879578	37.825974	-4.343472	140.435043	35.80352	38.625355	141.583389	36.814747	17.1409415	141.009216	-81.479539	17.4826665	116.74994
8.586374	28.720516	135.832184	-22.23843	17.417297	128.63176	37.98835	-4.132084	141.233963	35.748695	38.962429	141.605652	36.8685225	17.4151725	141.4198075	-81.3453825	17.4194215	115.8437125
10.751972	27.749088	136.308273	-22.185705	17.45516	128.402496	38.10078	-3.971449	141.836639	35.672535	39.156265	141.623444	36.8866575	17.592408	141.7300415	-81.2580675	17.317912	115.0749505
12.669323	26.68758	136.792786	-22.15416	17.37768	128.233414	38.156738	-3.906667	142.242126	35.62318	39.194107	141.58432	36.889959	17.64372	141.913223	-81.198279	17.11164	114.553605
14.358026	25.567621	137.286575	-22.121395	17.243408	128.148239	38.225208	-3.926821	142.418564	35.628342	39.160172	141.605576	36.926775	17.6166755	142.01207	-81.169565	16.8701405	114.284408
16.609928	23.840441	137.921677	-21.993296	16.992462	128.071732	38.368206	-4.046359	142.501907	35.714275	38.991241	141.603775	37.0412405	17.472441	142.052841	-81.0278325	16.512483	114.090623
17.855696	22.670839	138.167343	-21.865883	16.853882	128.047012	38.491058	-4.110712	142.512039	35.801712	38.909172	141.628296	37.146385	17.39923	142.0701675	-80.878151	16.308534	114.0238565
18.948406	21.489614	138.435883	-21.737301	16.773554	128.026474	38.644253	-4.17658	142.522964	35.920029	38.839348	141.670349	37.282141	17.331384	142.0966565	-80.756743	16.215724	113.9562915
19.812904	20.318453	138.663483	-21.597519	16.738935	127.981926	38.770275	-4.230917	142.50322	36.032974	38.808846	141.792084	37.4016245	17.2889645	142.147652	-80.5966625	16.1889055	113.8162
20.464575	19.128977	138.852493	-21.455898	16.737255	127.927673	38.864079	-4.260138	142.406769	36.159985	38.769093	141.962784	37.512032	17.2544775	142.1847765	-80.423828	16.2200325	113.6705695
20.050306	18.366871	138.703949	-21.329203	16.800095	127.906227	38.972088	-4.276416	142.273697	36.272499	38.730972	142.164963	37.6222935	17.227278	142.21933	-80.2806995	16.372912	113.593124
19.153048	17.708025	138.422546	-21.176411	16.889839	127.956642	39.097816	-4.270623	142.114197	36.42477	38.702766	142.344421	37.761293	17.2160715	142.229309	-80.114115	16.5636065	113.683975
17.761959	16.736898	137.865082	-20.921635	17.065533	128.121048	39.31282	-4.237283	141.890503	36.740067	38.698074	142.558075	38.0264435	17.2303955	142.224289	-79.8697135	16.9006705	114.017807
16.437138	16.085785	137.490784	-20.754108	17.202003	128.276581	39.461025	-4.252113	141.805191	37.002148	38.686237	142.623703	38.2315865	17.217062	142.214447	-79.7398025	17.186944	114.338715
15.137238	15.403702	137.054932	-20.580582	17.34844	128.452515	39.591595	-4.275431	141.73259	37.265236	38.637291	142.696198	38.4284155	17.18093	142.214394	-79.5895795	17.51595	114.690636
13.479824	14.736465	136.56459	-20.413095	17.500513	128.641159	39.698799	-4.29916	141.596268	37.551052	38.580811	142.755157	38.6249255	17.1408255	142.1757125	-79.4511155	17.8602005	115.1066055
11.822846	14.021759	136.019333	-20.26659	17.664333	128.870789	39.805145	-4.352624	141.398987	37.821918	38.500469	142.785446	38.8135315	17.0739225	142.0922165	-79.3467115	18.2547435	115.6493615
9.849009	13.340649	135.390579	-20.134155	17.857323	129.118896	39.888783	-4.358136	141.093414	38.100281	38.454033	142.829971	38.994532	17.0479485	141.9616925	-79.262842	18.6666975	116.2760995
7.884523	12.609814	134.672791	-19.99666	18.081226	129.380463	39.952629	-4.34115	140.720596	38.348965	38.403366	142.865402	39.150797	17.031108	141.792999	-79.144117	19.131344	116.967927
4.516091	11.436486	133.551544	-19.841036	18.403902	129.871597	40.023365	-4.242984	139.970657	38.702347	38.325466	142.903931	39.362856	17.041241	141.437294	-79.044928	19.766563	118.3059
2.121529	10.574036	132.773514	-19.752747	18.564148	130.199295	40.074894	-4.160972	139.338226	38.887695	38.229973	142.827728	39.4812945	17.0345005	141.082977	-78.9867885	20.0937955	119.315613
-0.522108	9.649335	131.965317	-19.680843	18.674778	130.531311	40.149796	-4.057429	138.587204	39.036133	38.138218	142.705841	39.5929645	17.0403945	140.6465225	-78.9546505	20.3091615	120.4160995
-3.255223	8.673891	131.154694	-19.635115	18.739902	130.824219	40.228767	-3.939219	137.820847	39.137001	38.065933	142.514191	39.682884	17.063357	140.167519	-78.953114	20.416447	121.480919
-6.047013	7.551619	130.366913	-19.625038	18.787901	131.099945	40.299271	-3.743169	137.001877	39.179676	37.989567	142.180222	39.7394735	17.123199	139.5910495	-78.9895495	20.452603	122.6088405
-8.950964	6.367456	129.541595	-19.667957	18.854153	131.270676	40.287704	-3.520505	136.075562	39.153992	37.961803	141.786011	39.720848	17.220649	138.9307865	-79.056762	20.487657	123.6105655
-12.010044	5.071434	128.642105	-19.760651	18.947922	131.30127	40.256222	-3.307092	135.119522	39.023911	37.997051	141.252838	39.6400665	17.3449795	138.18618	-79.1613685	20.5508645	124.41636
-16.782282	2.900313	127.721535	-19.947592	19.116631	131.166916	40.250919	-2.86899	133.697678	38.657635	38.246265	140.058823	39.454277	17.6886375	136.8782505	-79.349461	20.5446245	125.4555815
-20.087667	1.170744	127.536156	-20.101374	19.191891	130.982849	40.262455	-2.545624	133.079239	38.257587	38.575493	138.812012	39.260021	18.0149345	135.9456255	-79.462769	20.3688475	126.0200725
-23.557457	-0.733811	128.046951	-20.267876	19.191998	130.784912	40.313503	-2.284151	132.812332	37.738281	38.882252	137.035019	39.025892	18.2990505	134.9236755	-79.561644	20.0849455	126.6461485
-27.138966	-2.733513	129.447418	-20.379778	19.053082	130.678711	40.38615	-2.14182	132.831329	37.158211	39.008312	134.649597	38.7721805	18.433246	133.740463	-79.5317365	19.672918	127.616959
-30.746254	-4.641754	131.575958	-20.391506	18.73341	130.797607	40.466187	-2.054765	132.922791	36.479919	38.792847	132.029099	38.473053	18.369041	132.475945	-79.256065	19.097779	129.119269
-34.297466	-6.395185	134.406708	-20.31439	18.176155	131.398056	40.566978	-2.06959	132.890076	35.796673	38.199638	129.470581	38.1818255	18.065024	131.1803285	-78.8106055	18.287286	131.6157835
-37.802071	-7.959271	137.595245	-20.198723	17.372982	132.344467	40.707565	-2.404731	132.975296	34.853691	37.470074	127.63871	37.780628	17.5326715	130.307003	-78.178074	17.2132925	134.381931
NaN	NaN	NaN	-20.094404	15.863058	134.033691	40.744965	-3.257647	133.15062	34.049927	35.984596	125.867889	37.397446	16.3634745	129.5092545	-77.586254	15.3626415	138.5581275
NaN	NaN	NaN	-20.067543	14.901386	135.020248	40.641224	-3.834308	133.263351	33.608009	35.074219	125.132607	37.1246165	15.6199555	129.197979	-77.2597025	14.1828165	140.842517
NaN	NaN	NaN	-20.086191	14.161797	135.802597	40.528793	-4.348207	133.286957	33.202843	34.337868	124.661842	36.865818	14.9948305	128.9743995	-77.0382	13.3287635	142.6307945
NaN	NaN	NaN	-20.128971	13.650447	136.371552	40.40807	-4.732171	133.32283	32.860947	33.816216	124.346123	36.6345085	14.5420225	128.8344765	-76.8924505	12.7588715	143.9086275
NaN	NaN	NaN	-20.15975	13.332945	136.667221	40.300747	-4.914365	133.259888	32.581596	33.523537	124.118233	36.4411715	14.304586	128.6890605	-76.7606715	12.361304	144.6453815
NaN	NaN	NaN	-20.14567	13.145033	136.718582	40.28194	-4.959948	133.127563	32.408951	33.407936	123.941628	36.3454455	14.223994	128.5345955	-76.6367855	12.066072	144.9025685
NaN	NaN	NaN	-20.106665	13.072407	136.60141	40.319695	-4.962796	132.956619	32.356663	33.380592	123.828934	36.338179	14.208898	128.3927765	-76.551509	11.935916	144.8100435
NaN	NaN	NaN	-19.936613	13.062713	136.309235	40.346691	-4.957799	132.683487	32.509956	33.421883	123.724838	36.4283235	14.232042	128.2041625	-76.3015495	11.893384	144.4143075
-46.042023	-1.973597	144.770599	-19.782667	13.10127	136.14592	40.343796	-4.968349	132.470642	32.665611	33.460712	123.727798	36.5047035	14.2461815	128.09922	-76.0700375	11.9563585	144.19262
NaN	NaN	NaN	-19.633501	13.160653	136.074219	40.337883	-4.956872	132.270432	32.857174	33.549042	123.857727	36.5975285	14.296085	128.0640795	-75.8645305	12.025221	144.0843585
-44.574501	2.566738	142.623444	-19.471607	13.237946	136.048782	40.339233	-4.866827	132.122894	33.098488	33.765175	124.124702	36.7188605	14.449174	128.123798	-75.6620745	12.026718	143.973766
-43.654381	5.144731	141.481155	-19.339249	13.366403	136.058929	40.393753	-4.696679	132.029312	33.35701	34.109009	124.545326	36.8753815	14.706165	128.287319	-75.5538795	12.026641	143.830539
-42.546974	7.95754	140.414383	-19.223864	13.519722	136.070221	40.460316	-4.527322	131.970016	33.672798	34.508343	125.129745	37.066557	14.9905105	128.5498805	-75.514285	12.0489335	143.5905615
-41.350361	10.89963	139.389725	-19.145054	13.653566	135.997589	40.500473	-4.37785	131.927689	34.059109	34.971615	125.876579	37.279791	15.2968825	128.902134	-75.569899	12.0102495	143.093044
-39.396614	15.559723	137.570602	-19.154789	13.820998	135.738022	40.459686	-4.181626	131.817368	34.699097	35.707767	127.345108	37.5793915	15.7630705	129.581238	-75.8889695	11.8789255	141.894806
-37.935455	18.849739	136.645996	-19.338877	13.930419	135.574203	40.276772	-4.085681	131.684998	35.06649	36.219013	128.649292	37.671631	16.066666	130.167145	-76.349385	11.794172	140.981261
-36.346088	22.230335	136.325211	-19.579618	14.048719	135.548447	39.919262	-3.99174	131.535507	35.683876	36.565762	129.995438	37.801569	16.287011	130.7654725	-76.960805	11.810427	140.3314215
-34.584778	25.617939	136.664764	-19.818924	14.169817	135.69136	39.51128	-3.841474	131.329224	36.010342	36.978676	131.658737	37.760811	16.568601	131.4939805	-77.398659	11.771033	139.8887395
-32.633949	28.940115	137.54422	-20.052986	14.330347	135.959	39.108456	-3.669219	131.102295	36.349957	37.343616	133.4664	37.7292065	16.8371985	132.2843475	-77.8351785	11.8234955	139.6336525
-30.478838	32.076298	139.20575	-20.174644	14.572006	136.396347	38.753265	-3.36478	130.929977	36.656399	37.556038	135.315613	37.704832	17.095629	133.122795	-78.05412	12.048383	139.669899
-28.159752	35.062187	141.056885	-20.17922	14.887242	136.894257	38.56131	-2.976033	130.946167	37.000294	37.765865	137.147095	37.780802	17.394916	134.046631	-78.139242	12.379568	139.741883
-24.46843	39.162384	143.644623	-20.075535	15.377833	137.63736	38.553192	-2.472876	131.413651	37.618797	38.034218	139.854568	38.0859945	17.780671	135.6341095	-78.2370645	12.974995	139.6406105
-21.917139	41.649429	145.315201	-19.980526	15.718673	138.165222	38.732887	-2.240695	132.010132	37.921001	38.147015	141.342621	38.326944	17.95316	136.6763765	-78.287996	13.484186	139.6540675
-19.316879	43.971794	146.649155	-19.901352	16.060768	138.625519	38.946388	-2.102267	132.6763	38.205933	38.258709	142.578659	38.5761605	18.078221	137.6274795	-78.3788645	14.043315	139.6235585
-16.640808	46.130363	147.560593	-19.832239	16.327559	138.963135	39.152187	-2.052174	133.27301	38.456524	38.329113	143.525711	38.8043555	18.1384695	138.3993605	-78.4688335	14.5166485	139.5269095
-14.007847	48.016308	148.313919	-19.812021	16.526089	139.147156	39.35096	-2.082559	133.783554	38.580643	38.368839	144.107468	38.9658015	18.14314	138.945511	-78.5898435	14.909038	139.348801
-11.350859	49.832344	148.737198	-19.815548	16.673258	139.144272	39.535542	-2.112048	134.178482	38.648434	38.416561	144.45047	39.091988	18.1522565	139.314476	-78.723084	15.1942595	138.974068
-8.69948	51.379055	148.843033	-19.816521	16.804316	138.94632	39.67329	-2.113422	134.406143	38.669289	38.432957	144.668671	39.1712895	18.1597675	139.537407	-78.8043315	15.4488645	138.355233
-4.713783	53.266884	148.787201	-19.843302	16.946234	138.288467	39.898285	-2.1558	134.758316	38.67849	38.539719	144.755188	39.2883875	18.1919595	139.756752	-78.9749915	15.7005085	136.820182
-2.168336	54.191566	148.583984	-19.851009	17.06806	137.690063	40.014042	-2.126824	134.925568	38.663193	38.634212	144.806549	39.3386175	18.253694	139.8660585	-79.0406355	15.882426	135.5140675
-0.362131	54.595608	148.205215	-19.853893	17.226255	136.974533	40.145107	-2.08145	135.079361	38.666946	38.761292	144.846863	39.4060265	18.339921	139.963112	-79.1138125	16.112589	133.985954
-1.164972	53.034897	147.146286	-19.862207	17.456327	136.258179	40.225426	-2.004021	135.229828	38.612366	38.932781	144.779724	39.418896	18.46438	140.004776	-79.14331	16.448274	132.511582
-1.831057	51.459091	145.673462	-19.886429	17.722683	135.583099	40.281582	-1.890627	135.260254	38.576748	39.10936	144.644257	39.429165	18.6093665	139.9522555	-79.202023	16.8359995	131.2139425
-2.295323	49.892365	144.52829	-19.902983	18.10791	134.876175	40.284286	-1.793858	135.278824	38.535538	39.292782	144.414017	39.409912	18.749462	139.8464205	-79.215878	17.466358	129.9059295
-2.834192	48.13702	143.265289	-19.90498	18.514193	134.202225	40.277122	-1.611411	135.30983	38.536263	39.53418	144.260559	39.4066925	18.9613845	139.7851945	-79.2166525	18.0670015	128.6192555
-3.735206	45.321995	141.370712	-19.9025	19.228584	133.324585	40.254459	-1.330379	135.436874	38.579365	39.940521	144.11972	39.416912	19.305071	139.778297	-79.221912	19.152097	126.870873
-4.410525	43.242882	140.082596	-19.829254	19.783009	132.986862	40.256111	-1.092282	135.591415	38.66095	40.266617	144.027359	39.4585305	19.5871675	139.809387	-79.1170385	19.9788505	126.164337
-5.146034	40.962543	138.800873	-19.745033	20.380775	132.833405	40.279106	-0.825027	135.843079	38.819244	40.642757	143.928085	39.549175	19.908865	139.885582	-79.039241	20.852685	125.781228
-6.072551	38.572891	137.804611	-19.681641	20.990068	132.860977	40.310555	-0.557206	136.171768	38.92535	41.041473	143.721497	39.6179525	20.2421335	139.9466325	-78.9812345	21.7380025	125.7753215
-7.16899	36.048534	137.027542	-19.652418	21.569332	133.022293	40.331585	-0.23211	136.457245	39.048199	41.467033	143.413589	39.689892	20.6174615	139.935417	-78.994728	22.5212025	126.109169
-8.368547	33.460503	136.055664	-19.651554	22.123611	133.20047	40.322536	0.070809	136.746826	39.114933	41.875065	143.066574	39.7187345	20.972937	139.9067	-79.0218425	23.274285	126.49424
-9.736414	30.730772	134.998138	-19.728624	22.643766	133.328186	40.29612	0.344942	137.111816	39.083717	42.261425	142.642227	39.6899185	21.3031835	139.8770215	-79.1471665	23.9843485	126.7793505
-12.056911	26.469145	133.965454	-19.885803	23.369295	133.370071	40.296631	0.702815	137.880035	38.958466	42.8685	141.928253	39.6275485	21.7856575	139.904144	-79.3991545	24.9529325	126.835998
-13.752898	23.49795	133.461304	-19.963699	23.779583	133.364944	40.321827	0.972511	138.498871	38.858738	43.289112	141.361481	39.5902825	22.1308115	139.930176	-79.5176805	25.4283545	126.799712
-15.597884	20.516499	133.061707	-19.993675	24.102652	133.282791	40.386162	1.331391	139.004623	38.76672	43.738537	140.826553	39.576441	22.534964	139.915588	-79.563791	25.67034	126.649994
-17.538755	17.568459	132.788162	-20.014782	24.354506	133.110947	40.464802	1.686462	139.439758	38.670719	44.162239	140.230804	39.5677605	22.9243505	139.835281	-79.5973245	25.7846615	126.386613
-19.572557	14.632614	132.445236	-20.033195	24.560152	132.854324	40.554432	2.040161	139.792969	38.609402	44.542133	139.513046	39.581917	23.291147	139.6530075	-79.648307	25.829157	126.0556405
-21.764439	11.732797	132.394592	-20.012278	24.718306	132.530823	40.635571	2.375716	140.096283	38.513687	44.838696	138.65567	39.574629	23.607206	139.3759765	-79.599185	25.829406	125.6856695
-24.025974	8.925106	132.465363	-19.979956	24.809315	132.203079	40.718784	2.673836	140.368423	38.42709	45.050465	137.697983	39.572937	23.8621505	139.033203	-79.532849	25.7564795	125.372955
-27.552387	4.826592	132.913513	-19.918716	24.798073	131.856506	40.897217	3.033527	140.658249	38.289127	45.244923	136.310608	39.593172	24.139225	138.4844285	-79.430604	25.456921	125.2285835
