# Supplementary material for: How to jointly control a ball trajectory on a moving board: Methodological insights into Motor Learning and Rehabilitation
Source: PLoS One. 2025 Oct 15;20(10):e0334588. doi: 10.1371/journal.pone.0334588 (PMC12527165; doi:10.1371/journal.pone.0334588)
Supplement: S2 Data — (ZIP) [file pone.0334588.s002.zip › D10_004.csv]

Ball_X	Ball_Y	Ball_Z	BoardCentre_X	BoardCentre_Y	BoardCentre_Z	P1LeftHand_X	P1LeftHand_Y	P1LeftHand_Z	P1RightHand_X	P1RightHand_Y	P1RightHand_Z	P1MidHands_X	P1MidHands_Y	P1MidHands_Z	P2MidHands_X	P2MidHands_Y	P2MidHands_Z
-0.820223	5.076395	113.178513	-21.348244	18.261341	110.982918	38.090645	1.129201	118.337318	31.318724	43.512783	114.456619	34.7046845	22.320992	116.3969685	-77.4011725	14.20169	105.5688675
-1.940813	3.562964	113.523712	-21.292873	18.282862	111.42012	38.190155	1.333034	118.430519	31.193682	43.983261	114.121666	34.6919185	22.6581475	116.2760925	-77.2776645	13.9075765	106.5641475
-3.064983	2.086018	114.102623	-21.257395	18.294151	111.866127	38.253746	1.519574	118.54892	31.144711	44.062866	113.758148	34.6992285	22.79122	116.153534	-77.2140185	13.797082	107.57872
-4.209512	0.842552	114.807678	-21.229412	18.291286	112.263153	38.611782	1.482187	118.531715	31.102102	44.140724	113.376633	34.856942	22.8114555	115.954174	-77.315766	13.7711165	108.572132
-5.347161	-0.416041	115.076637	-21.190485	18.300413	112.575447	38.639244	1.612223	118.624008	31.032949	44.205204	113.079628	34.8360965	22.9087135	115.851818	-77.2170665	13.6921125	109.299076
-6.449357	-1.472208	115.467514	-21.160896	18.31205	112.808083	38.660057	1.766195	118.690529	30.950569	44.313213	112.86042	34.805313	23.039704	115.7754745	-77.127105	13.584396	109.8406915
-8.236117	-2.949794	115.502609	-21.121172	18.348288	112.938049	38.682236	2.00068	118.700584	30.883377	44.562416	112.790909	34.7828065	23.281548	115.7457465	-77.0251505	13.415028	110.1303515
-9.398327	-3.803061	115.416786	-21.083813	18.381777	112.850662	38.669849	2.170982	118.661156	30.881536	44.746475	112.920723	34.7756925	23.4587285	115.7909395	-76.9433185	13.3048255	109.9103845
-10.655232	-4.601892	115.032722	-21.065418	18.426504	112.669525	38.659008	2.28151	118.589661	30.937267	44.913288	113.139137	34.7981375	23.597399	115.864399	-76.9289735	13.255609	109.474651
-11.900256	-5.342863	114.68251	-21.044285	18.482115	112.398132	38.630424	2.314669	118.500412	31.045944	45.031513	113.317444	34.838184	23.673091	115.908928	-76.926754	13.291139	108.887336
-13.034293	-5.93211	114.426788	-20.985538	18.557617	112.082718	38.291729	2.500985	118.524895	31.16408	45.063976	113.361526	34.7279045	23.7824805	115.9432105	-76.6989805	13.3327535	108.2222255
-14.141871	-6.416427	113.958755	-20.871044	18.648729	111.795845	38.638645	2.27563	118.240608	31.28784	44.999409	113.220726	34.9632425	23.6375195	115.730667	-76.7053305	13.6599385	107.861023
-15.132797	-6.915935	113.83976	-20.729452	18.737917	111.54232	38.684803	2.219793	118.136772	31.416067	44.879532	113.002266	35.050435	23.5496625	115.569519	-76.509339	13.9261715	107.515121
-16.714422	-7.655919	113.429871	-20.517387	18.855799	111.239174	38.836823	2.108644	118.038109	31.621498	44.721439	112.67366	35.2291605	23.4150415	115.3558845	-76.2639345	14.2965565	107.1224635
-17.818134	-8.164973	113.384506	-20.375286	18.901625	111.104568	38.929478	2.032405	118.055931	31.834661	44.581753	112.465431	35.3820695	23.307079	115.260681	-76.1326415	14.496171	106.948455
-18.934378	-8.638969	113.438011	-20.212612	18.912909	111.052414	39.027805	1.924231	118.120682	31.997221	44.418064	112.306282	35.512513	23.1711475	115.213482	-75.937737	14.6546705	106.891346
-20.075787	-8.9006	113.699432	-20.037991	18.889595	111.108604	39.153664	1.805845	118.239357	32.524998	44.102879	111.970901	35.839331	22.954362	115.105129	-75.915313	14.824828	107.112079
-21.460735	-8.940834	114.265617	-19.855349	18.839031	111.267052	39.305889	1.638629	118.412292	32.383705	43.985069	111.949623	35.844797	22.811849	115.1809575	-75.555495	14.866213	107.3531465
-22.657269	-9.036893	114.744247	-19.649305	18.734425	111.47596	39.476654	1.399673	118.52446	32.581497	43.656967	111.688889	36.0290755	22.52832	115.1066745	-75.3276855	14.94053	107.8452455
-23.624287	-9.175876	114.872482	-19.457336	18.569725	111.670433	39.633904	1.102978	118.563988	32.781174	43.269001	111.359039	36.207539	22.1859895	114.9615135	-75.122211	14.9534605	108.3793525
-25.563959	-8.96559	115.366531	-19.189102	18.22237	111.984421	39.82143	0.593347	118.359032	33.406754	42.480396	110.524025	36.614092	21.5368715	114.4415285	-74.992296	14.9078685	109.5273135
-26.8421	-8.690625	115.777031	-19.03311	17.959419	112.191734	39.871796	0.245304	118.087891	33.556263	41.997887	109.99324	36.7140295	21.1215955	114.0405655	-74.7802495	14.7972425	110.3429025
-28.120661	-8.309909	116.129517	-18.925867	17.695145	112.43589	39.865841	-0.063285	117.747734	33.615459	41.54771	109.557304	36.74065	20.7422125	113.652519	-74.592384	14.6480775	111.219261
-29.419338	-7.749044	116.462112	-18.832388	17.417269	112.753937	39.845871	-0.315408	117.487274	33.254032	41.283489	109.417091	36.5499515	20.4840405	113.4521825	-74.2147275	14.3504975	112.0556915
-30.646976	-7.088022	116.864822	-18.761946	17.187614	113.180687	39.855293	-0.512942	117.340981	33.295593	40.965305	109.310425	36.575443	20.2261815	113.325703	-74.099335	14.1490465	113.035671
-31.866997	-6.302063	117.238297	-18.693878	16.987089	113.718414	39.869137	-0.652658	117.270264	33.299118	40.775375	109.410683	36.5841275	20.0613585	113.3404735	-73.9718835	13.9128195	114.0963545
-33.059006	-5.29928	117.696823	-18.613968	16.829033	114.311363	39.899921	-0.744382	117.255577	33.323681	40.702553	109.639931	36.611801	19.9790855	113.447754	-73.839737	13.6789805	115.174972
-34.653915	-3.608345	118.363724	-18.505098	16.674437	115.161827	39.97377	-0.826102	117.201462	33.420357	40.785774	110.097275	36.6970635	19.979836	113.6493685	-73.7072595	13.369038	116.6742855
-35.651936	-2.296847	118.57225	-18.410398	16.626225	115.630104	40.018429	-0.820346	117.081879	33.512379	40.916641	110.361984	36.765404	20.0481475	113.7219315	-73.5862	13.2043025	117.5382765
-36.477478	-0.923038	118.714699	-18.322981	16.630417	115.983376	40.041233	-0.779415	116.863701	33.599354	41.062935	110.535049	36.8202935	20.14176	113.699375	-73.4662555	13.119074	118.267377
-37.145241	0.599293	118.955269	-18.245558	16.668299	116.24601	40.038433	-0.732224	116.522133	33.664703	41.181984	110.614716	36.851568	20.22488	113.5684245	-73.342684	13.111718	118.9235955
-37.742092	2.187052	118.967674	-18.167847	16.720369	116.447708	39.997501	-0.685617	116.143021	33.734032	41.282055	110.61866	36.8657665	20.298219	113.3808405	-73.2014605	13.142519	119.5145755
-38.206886	3.807184	119.017616	-18.083616	16.782526	116.575897	39.923416	-0.627422	115.712616	33.792458	41.360336	110.620079	36.857937	20.366457	113.1663475	-73.025169	13.198595	119.9854465
-38.70731	5.498506	118.83886	-17.99794	16.856731	116.657806	39.835388	-0.561033	115.260056	33.832733	41.408489	110.652458	36.8340605	20.423728	112.956257	-72.8299405	13.289734	120.359355
-39.188004	8.19419	118.694626	-17.886753	16.974657	116.75956	39.692631	-0.504618	114.674744	33.927017	41.483135	110.758881	36.809824	20.4892585	112.7168125	-72.58333	13.4600555	120.8023075
-39.465504	10.14372	118.499733	-17.805166	17.038719	116.840408	39.642673	-0.462811	114.36795	34.037445	41.534077	110.927711	36.840059	20.535633	112.6478305	-72.450391	13.541805	121.0329855
-39.62072	12.029053	118.653282	-17.714378	17.091642	116.929771	39.628544	-0.461414	114.110863	34.189266	41.621605	111.223984	36.908905	20.5800955	112.6674235	-72.337661	13.6031885	121.1921185
-39.688023	13.981703	118.656815	-17.629171	17.112953	117.034592	39.618225	-0.475667	113.879692	34.372631	41.711937	111.654915	36.995428	20.618135	112.7673035	-72.25377	13.607771	121.3018805
-39.701279	15.98883	118.685951	-17.536409	17.086576	117.149147	39.620651	-0.493204	113.651741	34.564476	41.804024	112.186218	37.0925635	20.65541	112.9189795	-72.1653815	13.517742	121.3793145
-39.587772	17.938005	118.715775	-17.453632	17.038609	117.276932	39.621838	-0.509081	113.437675	34.767239	41.429993	112.799057	37.1945385	20.460456	113.118366	-72.1018025	13.616762	121.435498
-39.428925	19.943029	118.910004	-17.372707	16.973419	117.406403	39.615978	-0.541777	113.228104	35.006569	41.915722	113.552055	37.3112735	20.6869725	113.3900795	-72.0566875	13.2598655	121.4227265
-39.003666	22.853554	119.32962	-17.335983	16.90519	117.642822	39.574543	-0.54808	113.060204	35.410706	41.502796	114.735069	37.4926245	20.477358	113.8976365	-72.1645905	13.333022	121.3880075
-38.65263	24.74527	119.675018	-17.344656	16.888702	117.828049	39.527809	-0.575821	113.092873	35.618229	41.482567	115.711037	37.573019	20.453373	114.401955	-72.262331	13.324031	121.254143
-38.187115	26.571079	120.109055	-17.385357	16.890997	118.05687	39.468651	-0.576137	113.30072	36.136246	41.774876	116.6026	37.8024485	20.5993695	114.95166	-72.5731625	13.1826245	121.16208
-37.691586	28.352026	120.502007	-17.451176	16.946032	118.318466	39.443169	-0.59305	113.662003	36.323093	41.801216	117.677452	37.883131	20.604083	115.6697275	-72.785483	13.287981	120.9672045
-37.127922	29.976585	120.978439	-17.520267	17.034946	118.603409	39.4505	-0.642957	114.08831	36.502682	41.837856	118.783257	37.976591	20.5974495	116.4357835	-73.017125	13.4724425	120.7710345
-36.398392	31.604132	121.493134	-17.58379	17.155333	118.912415	39.433876	-0.68341	114.575638	36.718849	41.888962	119.738182	38.0763625	20.602776	117.15691	-73.2439425	13.70789	120.66792
-35.651516	33.049072	122.010353	-17.660007	17.258089	119.206497	39.434185	-0.761645	115.000793	36.91584	41.913601	120.595589	38.1750125	20.575978	117.798191	-73.4950265	13.9402	120.614803
-34.345894	34.910549	122.63678	-17.738482	17.434402	119.519592	39.41642	-0.834026	115.617058	36.807419	42.084118	121.741867	38.1119195	20.625046	118.6794625	-73.5888835	14.243758	120.3597215
-33.43679	36.061836	122.82592	-17.820509	17.570498	119.636665	39.420994	-0.833943	116.01915	36.894245	42.139946	122.265862	38.1576195	20.6530015	119.142506	-73.7986375	14.4879945	120.130824
-32.527828	36.972008	122.94339	-17.898993	17.685587	119.757721	39.427418	-0.794498	116.431892	36.861298	42.217331	122.784569	38.144358	20.7114165	119.6082305	-73.942344	14.6597575	119.9072115
-31.506035	37.693562	123.064316	-18.017799	17.7966	119.847321	39.108856	-0.517403	117.026474	36.858383	42.33532	123.160484	37.9836195	20.9089585	120.093479	-74.0192175	14.6842415	119.601163
-30.439034	38.355549	123.047493	-18.128904	17.915148	119.936668	39.452259	-0.591943	117.325089	36.801071	42.459351	123.459717	38.126665	20.933704	120.392403	-74.384473	14.896592	119.480933
-29.432833	38.851768	123.148071	-18.221565	18.05406	120.070663	39.474827	-0.491825	117.705299	36.710732	42.582779	123.681915	38.0927795	21.045477	120.693607	-74.5359095	15.062643	119.447719
-28.380888	39.175777	123.183838	-18.334951	18.141823	120.219269	39.147305	-0.201524	118.193146	36.609928	42.746181	123.805061	37.8786165	21.2723285	120.9991035	-74.5485185	15.0113175	119.4394345
-26.664015	39.434494	123.186127	-18.470327	18.26527	120.422874	39.153839	-0.039354	118.654762	36.466682	42.985432	124.046051	37.8102605	21.473039	121.3504065	-74.7509145	15.057501	119.4953415
-25.575336	39.464672	123.215088	-18.561142	18.351868	120.526192	39.182709	0.110682	118.994812	36.368866	43.160721	124.2034	37.7757875	21.6357015	121.599106	-74.8980715	15.0680345	119.453278
-24.501518	39.368549	123.148743	-18.647293	18.449699	120.585739	39.233734	0.276183	119.338585	36.263172	43.372009	124.401031	37.748453	21.824096	121.869808	-75.043039	15.075302	119.30167
-23.349173	39.166862	122.994736	-18.716776	18.545631	120.608505	39.307961	0.462862	119.686035	36.147766	43.615391	124.594727	37.7278635	22.0391265	122.140381	-75.1614155	15.0521355	119.076629
-22.191679	38.874252	122.821167	-18.811161	18.70904	120.643867	39.377151	0.658364	120.085396	36.044575	43.872169	124.717621	37.710863	22.2652665	122.4015085	-75.333185	15.1528135	118.8862255
-21.118696	38.530369	122.581848	-18.93891	18.871075	120.6707	39.413403	0.850996	120.504059	35.917805	44.108486	124.74102	37.665604	22.479741	122.6225395	-75.543424	15.262409	118.7188605
-19.94632	38.102913	122.272003	-19.029015	19.075615	120.697876	39.420856	1.041642	120.968544	35.781708	44.324188	124.698547	37.601282	22.682915	122.8335455	-75.659312	15.468315	118.5622065
-18.252373	37.282166	121.844086	-19.206665	19.40731	120.774796	39.439568	1.285822	121.759781	35.593487	44.640453	124.585045	37.5165275	22.9631375	123.172413	-75.9298575	15.8514825	118.377179
-17.14361	36.670292	121.611191	-19.312773	19.628778	120.827576	39.465279	1.441076	122.351326	35.486595	44.851734	124.539566	37.475937	23.146405	123.445446	-76.101483	16.111151	118.209706
-16.017153	35.962543	121.363792	-19.416203	19.827713	120.897499	39.799179	1.399815	122.85495	35.383514	45.04451	124.469254	37.5913465	23.2221625	123.662102	-76.4237525	16.4332635	118.132896
-14.94333	35.249161	121.243561	-19.524355	20.029068	120.983383	39.487667	1.768288	123.598434	35.278957	45.239948	124.444405	37.383312	23.504118	124.0214195	-76.432022	16.554018	117.9453465
-13.865267	34.537537	121.22184	-19.642229	20.205578	121.09201	39.864185	1.768677	124.014626	35.459419	45.353176	124.329086	37.661802	23.5609265	124.171856	-76.94626	16.8502295	118.012164
-12.789636	33.744461	121.189438	-19.758888	20.377563	121.219109	39.55928	2.149158	124.626991	35.048912	45.688404	124.426521	37.304096	23.918781	124.526756	-76.821872	16.836345	117.911462
-11.807508	33.017372	121.255684	-19.892117	20.534266	121.34063	39.565113	2.366265	124.99485	34.904083	45.894699	124.406181	37.234598	24.130482	124.7005155	-77.018832	16.93805	117.9807445
-10.369851	31.897888	121.280457	-20.104397	20.716835	121.438309	39.522926	2.627563	125.421738	34.702061	46.138363	124.309113	37.1124935	24.382963	124.8654255	-77.3212875	17.050707	118.0111925
-9.420625	31.134399	121.293655	-20.27607	20.811222	121.446274	39.453609	2.756727	125.600815	34.534012	46.224007	124.242737	36.9938105	24.490367	124.921776	-77.5459505	17.132077	117.970772
-8.620208	30.43404	121.314453	-20.415092	20.872726	121.421219	39.394943	2.828965	125.757065	34.372417	46.264503	124.198662	36.88368	24.546734	124.9778635	-77.713864	17.198718	117.8645745
-7.719559	29.735851	121.324051	-20.547123	20.940012	121.402267	39.286114	2.851691	125.9133	34.257027	46.30555	124.164917	36.7715705	24.5786205	125.0391085	-77.8658165	17.3014035	117.7654255
-6.817835	28.989666	121.369148	-20.667246	21.009068	121.402649	39.227295	2.893367	125.942062	34.146301	46.339035	124.175583	36.686798	24.616201	125.0588225	-78.02129	17.401935	117.7464755
-6.042407	28.343132	121.49794	-20.756092	21.06855	121.408989	39.165489	2.93912	125.91156	34.071709	46.390091	124.209976	36.618599	24.6646055	125.060768	-78.130783	17.4724945	117.75721
-5.297943	27.75433	121.591248	-20.810324	21.136955	121.388481	39.093597	3.031281	125.838791	34.004871	46.468391	124.304451	36.549234	24.749836	125.071621	-78.169882	17.524074	117.705341
-4.083224	26.846498	121.639977	-20.91428	21.261812	121.269096	39.044491	3.175025	125.65416	34.178673	46.528233	124.457512	36.611582	24.851629	125.055836	-78.440142	17.671995	117.482356
-3.331947	26.273779	121.616699	-20.980164	21.366209	121.105408	39.004681	3.320923	125.529755	34.114933	46.682449	124.762138	36.559807	25.001686	125.1459465	-78.520135	17.730732	117.0648695
-2.708569	25.751892	121.643364	-21.041159	21.509373	120.884689	38.956879	3.510162	125.433601	34.072723	46.86171	125.074814	36.514801	25.185936	125.2542075	-78.597119	17.83281	116.5151705
-2.065593	25.240887	121.590683	-21.109495	21.68417	120.57058	38.939144	3.680966	125.385216	33.981426	47.042645	125.456848	36.460285	25.3618055	125.421032	-78.679275	18.0065345	115.720128
-1.403807	24.69833	121.425423	-21.150614	21.870518	120.255257	38.920731	3.865941	125.352325	33.594002	47.339348	125.907852	36.2573665	25.6026445	125.6300885	-78.5585945	18.1383915	114.8804255
-0.786435	24.113897	121.288658	-21.160393	22.067661	119.98056	38.935333	4.024753	125.345467	33.549107	47.514378	126.093018	36.24222	25.7695655	125.7192425	-78.563006	18.3657565	114.2418775
-0.266901	23.537088	121.19471	-21.144196	22.253738	119.722351	38.966087	4.136381	125.345322	33.542297	47.66935	126.184891	36.254192	25.9028655	125.7651065	-78.542584	18.6046105	113.6795955
0.455969	22.602871	120.983124	-21.064123	22.470198	119.390594	39.015171	4.202419	125.367439	33.590424	47.785275	126.111458	36.3027975	25.993847	125.7394485	-78.4310435	18.946549	113.0417395
0.89249	21.985115	120.80587	-21.025505	22.561466	119.204819	39.050549	4.17351	125.391663	33.649708	47.781849	125.947662	36.3501285	25.9776795	125.6696625	-78.4011385	19.1452525	112.7399755
1.284452	21.181826	120.666084	-20.982597	22.601089	119.006393	39.062737	4.066898	125.401772	33.706135	47.709126	125.818428	36.384436	25.888012	125.6101	-78.34963	19.314166	112.402686
1.811131	20.317217	120.43145	-20.953463	22.558758	118.834496	39.045021	3.935781	125.382256	33.751469	47.578388	125.724121	36.398245	25.7570845	125.5531885	-78.305171	19.3604315	112.1158035
1.770625	19.711748	120.464088	-20.935116	22.475073	118.714928	39.018322	3.792186	125.349716	33.811832	47.407776	125.662956	36.415077	25.599981	125.506336	-78.285309	19.350165	111.92352
1.903377	18.961555	120.404343	-20.905411	22.357489	118.660713	39.008801	3.634625	125.266922	33.852242	47.260155	125.693039	36.4305215	25.44739	125.4799805	-78.2413435	19.267588	111.8414455
1.969582	18.163496	120.368103	-20.896009	22.226105	118.671623	38.9986	3.488085	125.205734	33.887646	47.107941	125.721504	36.443123	25.298013	125.463619	-78.235141	19.154197	111.879627
1.928704	16.949076	120.319595	-20.859814	22.062832	118.839325	39.019062	3.370117	125.099266	33.915798	46.950504	125.687195	36.46743	25.1603105	125.3932305	-78.187058	18.9653535	112.2854195
1.835422	16.080574	120.330963	-20.835552	21.999092	118.975105	39.041	3.335757	125.048241	33.935604	46.900749	125.69268	36.488302	25.118253	125.3704605	-78.159406	18.879931	112.5797495
1.707439	15.217	120.329056	-20.81748	21.959837	119.096436	39.099037	3.309817	125.00293	33.936115	46.878468	125.717377	36.517576	25.0941425	125.3601535	-78.152536	18.8255315	112.8327185
1.544148	14.369655	120.340363	-20.777929	21.898521	119.174004	39.147766	3.293887	124.994591	33.932911	46.847645	125.772812	36.5403385	25.070766	125.3837015	-78.0961965	18.726276	112.9643065
1.363003	13.422821	120.296082	-20.762115	21.830877	119.18898	39.203732	3.243301	124.997818	33.959015	46.793034	125.89769	36.5813735	25.0181675	125.447754	-78.1056035	18.6435865	112.930206
1.089417	12.479172	120.177437	-20.738182	21.726345	119.124176	39.255127	3.166744	125.015732	33.982296	46.70726	126.031601	36.6187115	24.937002	125.5236665	-78.0950755	18.515688	112.7246855
0.773095	11.488988	120.041046	-20.719158	21.616962	119.01313	39.28841	3.067969	125.032616	34.011269	46.588238	126.03418	36.6498395	24.8281035	125.533398	-78.0881555	18.4058205	112.492862
0.286017	9.937887	119.752762	-20.588739	21.466887	118.808304	39.398403	2.918447	124.964081	34.068909	46.3974	125.797363	36.733656	24.6579235	125.380722	-77.911134	18.2758505	112.235886
-0.072025	8.806929	119.599785	-20.481926	21.392628	118.661331	39.514339	2.80361	124.925735	34.138645	46.262516	125.463844	36.826492	24.533063	125.1947895	-77.790344	18.252193	112.1278725
-0.544278	7.740703	119.426605	-20.350065	21.295063	118.491913	39.620087	2.682403	124.898186	34.222324	46.100971	125.066254	36.9212055	24.391687	124.98222	-77.6213355	18.198439	112.001606
-1.051245	6.551066	119.33931	-20.193991	21.161926	118.354622	39.737572	2.536864	124.867699	34.318211	45.902973	124.613632	37.0278915	24.2199185	124.7406655	-77.4158735	18.1039335	111.9685785
-1.570679	5.411976	119.364082	-20.054422	21.012545	118.260803	39.861282	2.360885	124.881126	34.738785	45.56554	123.95121	37.3000335	23.9632125	124.416168	-77.4088775	18.0618775	112.105438
-2.158006	4.169642	119.444206	-19.911858	20.824965	118.198738	39.988785	2.134272	124.957336	34.538948	45.3857	123.567894	37.2638665	23.759986	124.262615	-77.0875825	17.889944	112.134861
-2.840261	3.043643	119.595627	-19.793177	20.581385	118.176102	40.107666	1.85318	125.092781	34.624119	45.072449	123.111366	37.3658925	23.4628145	124.1020735	-76.9522465	17.6999555	112.2501305
-3.90289	1.286245	119.923805	-19.830984	20.225426	118.318329	40.294857	1.374637	125.3461	34.71434	44.567089	122.575272	37.5045985	22.970863	123.960686	-77.1665665	17.479989	112.675972
-4.665161	0.152483	120.214485	-19.74769	19.925161	118.436729	40.379204	1.080086	125.508499	34.766659	44.205292	122.257706	37.5729315	22.642689	123.8831025	-77.0683115	17.207633	112.9903555
-5.51526	-0.899899	120.49073	-19.444389	19.457022	118.404755	40.502796	0.756189	125.663078	34.833332	43.831619	121.966743	37.668064	22.293904	123.8149105	-76.556842	16.62014	112.9945995
-6.376581	-1.944173	120.834686	-19.345406	19.089958	118.562653	40.653709	0.416884	125.788666	34.917118	43.452633	121.680138	37.7854135	21.9347585	123.734402	-76.4762255	16.2451575	113.390904
-7.113311	-2.960398	120.985199	-19.23484	18.726721	118.710663	40.786209	0.092184	125.891411	35.012413	43.087421	121.425484	37.899311	21.5898025	123.6584475	-76.368991	15.8636395	113.7628785
-7.982896	-3.940524	121.149231	-19.142481	18.365788	118.842926	40.905102	-0.21065	125.933647	35.078564	42.735977	121.227959	37.991833	21.2626635	123.580803	-76.276795	15.4689125	114.105049
-8.97853	-4.719211	121.293152	-19.047192	18.02574	118.970726	40.991539	-0.469119	125.927269	35.129539	42.417351	121.062256	38.060539	20.974116	123.4947625	-76.154923	15.077364	114.4466895
-10.44801	-5.814662	121.393379	-18.908417	17.583128	119.131493	41.107391	-0.78563	125.865639	35.201298	42.046375	120.936516	38.1543445	20.6303725	123.4010775	-75.9711785	14.5358835	114.8619085
-11.396747	-6.494239	121.347633	-19.079008	17.501934	119.403625	41.206436	-0.949122	125.773941	35.246246	41.854671	120.882011	38.226341	20.4527745	123.327976	-76.384357	14.5510935	115.479274
-12.312054	-7.176732	121.175529	-18.771788	17.168503	119.291412	41.302414	-1.067965	125.645103	35.260765	41.725498	120.827957	38.2815895	20.3287665	123.23653	-75.8251655	14.0082395	115.346294
-13.375701	-7.65207	121.099594	-18.680481	17.020744	119.373146	41.398205	-1.152473	125.461327	35.266666	41.614933	120.73941	38.3324355	20.23123	123.1003685	-75.6933975	13.810258	115.6459235
-14.402773	-8.041352	121.07164	-18.570202	16.882919	119.453644	41.498421	-1.213378	125.25312	35.291733	41.511189	120.55085	38.395077	20.1489055	122.901985	-75.535481	13.6169325	116.005303
-15.734984	-8.278907	121.128273	-18.446226	16.763762	119.56459	41.608009	-1.263615	125.0168	35.291367	41.392582	120.298508	38.449688	20.0644835	122.657654	-75.34214	13.4630405	116.471526
-16.95731	-8.466834	121.448151	-18.324675	16.633507	119.730965	41.713619	-1.349807	124.766525	35.261497	41.254147	119.99321	38.487558	19.95217	122.3798675	-75.136908	13.314844	117.0820625
-18.506096	-8.83434	121.710861	-18.176872	16.35211	120.09597	41.829464	-1.52644	124.397102	35.259418	40.886162	119.454697	38.544441	19.679861	121.9258995	-74.898185	13.024359	118.2660405
-19.663069	-9.03911	122.0476	-18.102583	16.081957	120.397316	41.862942	-1.743519	124.193359	35.223011	40.570034	119.177696	38.5429765	19.4132575	121.6855275	-74.7481425	12.7506565	119.1091045
-20.669384	-9.298986	122.489861	-18.051916	15.725541	120.730759	41.875626	-2.035468	124.037132	35.518375	40.060722	118.772278	38.6970005	19.012627	121.404705	-74.8008325	12.438455	120.056813
-21.929255	-9.238737	122.904503	-18.011715	15.31954	121.049942	41.881351	-2.357956	123.892197	35.472565	39.659962	118.546989	38.676958	18.651003	121.219593	-74.700388	11.988077	120.880291
-23.033184	-9.249236	123.255798	-17.985001	14.908621	121.329842	41.872238	-2.679664	123.689903	35.031048	39.407021	118.520187	38.451643	18.3636785	121.105045	-74.421645	11.4535635	121.554639
-23.964109	-9.373708	123.52153	-17.963348	14.499319	121.579254	41.877304	-2.978084	123.500702	34.979698	39.061615	118.391731	38.428501	18.0417655	120.9462165	-74.355197	10.9568725	122.2122915
-25.068954	-9.228895	123.617661	-17.951275	14.101646	121.798325	41.901882	-3.191027	123.304619	34.896881	38.78516	118.326797	38.3993815	17.7970665	120.815708	-74.3019315	10.4062255	122.780942
-26.589622	-8.955058	123.721054	-17.917559	13.600956	122.071075	41.952614	-3.34456	122.982025	34.792458	38.549458	118.30629	38.372536	17.602449	120.6441575	-74.207654	9.599463	123.4979925
-28.22566	-7.934189	123.970749	-17.880859	13.357231	122.19931	41.994926	-3.345117	122.707512	34.74202	38.513958	118.281082	38.368473	17.5844205	120.494297	-74.130191	9.1300415	123.904323
-28.498394	-8.227558	123.683594	-17.822638	13.20281	122.291138	42.028145	-3.245451	122.355446	34.687965	38.57338	118.279015	38.358055	17.6639645	120.3172305	-74.003331	8.7416555	124.2650455
-29.347662	-7.809127	123.662636	-17.724352	13.130404	122.366043	42.062504	-3.081308	121.999046	34.629105	38.712822	118.298698	38.3458045	17.815757	120.148872	-73.7945085	8.445051	124.583214
-30.155811	-7.254034	123.594521	-17.61204	13.143095	122.458076	42.090797	-2.879001	121.693024	34.670094	38.926525	118.364487	38.3804455	18.023762	120.0287555	-73.6045255	8.262428	124.8873965
-30.936829	-6.733465	123.476097	-17.462894	13.233612	122.528961	42.174664	-2.644464	121.453499	34.740101	39.194656	118.553963	38.4573825	18.275096	120.003731	-73.3831705	8.192128	125.054191
-31.631786	-6.029029	123.354935	-17.298967	13.361648	122.579491	42.297226	-2.418286	121.282875	34.872826	39.488441	118.799316	38.585026	18.5350775	120.0410955	-73.18296	8.1882185	125.1178865
-32.567814	-5.077292	123.171684	-17.055433	13.581079	122.53981	42.506935	-2.062064	121.111572	35.125992	39.931782	119.103073	38.8164635	18.934859	120.1073225	-72.9273295	8.227299	124.9722975
-33.088478	-4.383213	122.938332	-16.917706	13.744433	122.472321	42.646179	-1.85998	121.018288	35.256565	40.17421	119.156815	38.951372	19.157115	120.0875515	-72.786784	8.331751	124.8570905
-33.630226	-3.695068	122.848152	-16.791891	13.90758	122.372208	42.757126	-1.664319	120.923676	35.354935	40.370296	119.008568	39.0560305	19.3529885	119.966122	-72.6398125	8.4621715	124.778294
-34.07909	-2.948633	122.857491	-16.667587	14.043432	122.239029	42.874233	-1.503998	120.808151	35.391289	40.534367	118.68737	39.132761	19.5151845	119.7477605	-72.467935	8.5716795	124.7302975
-34.440384	-2.322617	122.838066	-16.555662	14.141051	122.080521	42.99268	-1.369219	120.72908	35.400719	40.60181	118.244972	39.1966995	19.6162955	119.487026	-72.3080235	8.6658065	124.674016
-34.818481	-1.641558	122.986511	-16.46242	14.184425	121.947098	43.103901	-1.316872	120.729897	35.364876	40.589237	117.740929	39.2343885	19.6361825	119.235413	-72.1592285	8.7326675	124.658783
-35.150002	-0.9082	123.174271	-16.354279	14.159995	121.875359	43.18821	-1.319215	120.785049	35.331242	40.501808	117.223526	39.259726	19.5912965	119.0042875	-71.968284	8.7286935	124.7464305
-35.527363	0.235284	123.511337	-16.265413	14.021708	121.913651	43.327351	-1.422418	120.990578	35.261879	40.273251	116.573906	39.294615	19.4254165	118.782242	-71.825441	8.6179995	125.04506
-35.699711	0.998643	123.707367	-16.184139	13.881266	122.008583	43.423508	-1.50495	121.183624	35.220726	40.131371	116.272942	39.322117	19.3132105	118.728283	-71.690395	8.4493215	125.288883
-35.892784	1.80324	123.92318	-16.14028	13.699073	122.14341	43.523731	-1.571142	121.332039	35.166317	40.034969	116.104805	39.345024	19.2319135	118.718422	-71.625584	8.1662325	125.568398
-36.014141	2.743873	124.000252	-16.101767	13.503689	122.266647	43.625935	-1.617594	121.417702	35.116028	39.967148	116.02346	39.3709815	19.174777	118.720581	-71.5745155	7.832601	125.812713
-36.084198	3.737223	123.993767	-16.067007	13.308522	122.336304	43.691288	-1.6351	121.406433	35.068169	39.926632	115.963997	39.3797285	19.145766	118.685215	-71.5137425	7.471278	125.987393
-36.08094	4.723978	123.831963	-16.049709	13.131964	122.342743	43.73074	-1.629786	121.330345	35.038437	39.902847	115.901588	39.3845885	19.1365305	118.6159665	-71.4840065	7.1273975	126.0695195
-36.079491	5.902624	123.629807	-16.020521	12.993402	122.245178	43.740932	-1.614756	121.210602	35.007015	39.882797	115.808548	39.3739735	19.1340205	118.509575	-71.4150155	6.8527835	125.980781
-36.191639	7.938121	123.121368	-16.021912	12.889782	121.933472	43.744667	-1.553229	121.001175	34.985264	39.891155	115.688751	39.3649655	19.168963	118.344963	-71.4087895	6.610601	125.521981
-36.078026	9.273044	122.60424	-16.054193	12.861761	121.67395	43.70826	-1.556485	120.936119	34.999008	39.904327	115.721512	39.353634	19.173921	118.3288155	-71.46202	6.549601	125.0190845
-35.934544	10.73439	122.056541	-16.138378	12.852417	121.444046	43.61314	-1.607393	120.929565	35.035225	39.901176	115.947685	39.3241825	19.1468915	118.438625	-71.6009385	6.5579425	124.449467
-35.718056	12.255643	121.698715	-16.281553	12.829381	121.299492	43.462353	-1.709116	120.963684	35.121433	39.86874	116.372826	39.291893	19.079812	118.668255	-71.854999	6.57895	123.930729
-35.453831	13.793436	121.384857	-16.474873	12.772014	121.261406	43.260021	-1.907828	120.933533	35.244347	39.853798	117.010582	39.252184	18.972985	118.9720575	-72.20193	6.571043	123.5507545
-35.229359	15.482913	121.181213	-16.673002	12.680999	121.283737	42.984917	-2.099825	120.834663	35.367157	39.820835	117.762421	39.176037	18.860505	119.298542	-72.522041	6.501493	123.268932
-34.945061	17.164526	121.274857	-16.899426	12.596476	121.354546	42.659439	-2.292691	120.57563	35.452061	39.765244	118.570114	39.05575	18.7362765	119.572872	-72.854602	6.4566755	123.13622
-34.562859	19.750849	121.657906	-17.250086	12.47689	121.523331	42.041916	-2.520765	119.96888	35.474667	39.708473	119.694138	38.7582915	18.593854	119.831509	-73.2584635	6.359926	123.215153
-34.21088	21.466475	122.101547	-17.500038	12.445959	121.623184	41.601131	-2.672273	119.365585	35.417187	39.623714	120.393036	38.509159	18.4757205	119.8793105	-73.509235	6.4161975	123.3670575
-33.837379	23.138481	122.570763	-17.740005	12.440033	121.694252	41.131912	-2.811819	118.679062	35.456615	39.486271	120.951309	38.2942635	18.337226	119.8151855	-73.7742735	6.54284	123.5733185
-33.525448	24.83827	123.097336	-18.001699	12.480015	121.734474	40.676708	-2.970637	118.079842	35.458046	39.329586	121.22731	38.067377	18.1794745	119.653576	-74.070775	6.7805555	123.815372
-33.055393	26.370222	123.346924	-18.24053	12.587529	121.685806	40.286465	-3.150799	117.480179	35.416286	39.107529	121.379341	37.8513755	17.978365	119.42976	-74.3324355	7.196693	123.941852
-32.601479	27.974752	123.457085	-18.451328	12.717433	121.53363	39.908272	-3.300977	117.081558	35.403728	38.905602	121.357933	37.656	17.8023125	119.2197455	-74.558656	7.6325535	123.8475145
-32.186325	29.532633	123.42614	-18.645538	12.941696	121.359016	39.610878	-3.43865	116.920937	35.401657	38.782089	121.282066	37.5062675	17.6717195	119.1015015	-74.7973435	8.2116725	123.6165305
-31.33172	31.63755	123.145386	-18.90807	13.305945	121.161125	39.325134	-3.639175	116.917862	35.359447	38.714737	121.089745	37.3422905	17.537781	119.0038035	-75.1584305	9.074109	123.3184465
-30.764288	32.97588	123.023544	-18.995432	13.520615	121.060715	39.164349	-3.668757	116.944695	35.331692	38.718899	120.941566	37.2480205	17.525071	118.9431305	-75.2388845	9.516159	123.1782995
-30.206459	34.242416	123.111191	-19.067959	13.698593	121.005043	39.052395	-3.603442	116.916718	35.306976	38.797787	120.894012	37.1796855	17.5971725	118.905365	-75.3156035	9.8000135	123.104721
-29.526842	35.317665	123.254143	-19.127647	13.859431	120.936676	38.979279	-3.478713	116.827438	35.26849	38.921192	121.065269	37.1238845	17.7212395	118.9463535	-75.3791785	9.9976225	122.9269985
-28.846491	36.316139	123.532341	-19.178883	13.937609	120.891571	38.891148	-3.303933	116.714005	35.32534	39.031265	121.35376	37.108244	17.863666	119.0338825	-75.46601	10.011552	122.7492595
-28.16851	37.282078	124.044403	-19.160738	14.093143	120.8815	38.821014	-3.071672	116.62458	35.403599	39.171967	121.801086	37.1123065	18.0501475	119.212833	-75.4337825	10.1361385	122.550167
-27.411657	38.11359	124.672333	-19.204184	14.264568	120.951912	38.753693	-2.806389	116.511215	35.460384	39.339676	122.397781	37.1070385	18.2666435	119.454498	-75.5154065	10.2624925	122.449326
-26.272324	39.115463	125.420906	-19.264244	14.612734	121.058594	38.642113	-2.350127	116.438736	35.571663	39.678253	123.266411	37.106888	18.664063	119.8525735	-75.635376	10.561405	122.2646145
-25.464695	39.719772	125.781044	-19.313604	14.922439	121.089493	38.616257	-2.07075	116.452431	35.625313	39.917843	123.734406	37.120785	18.9235465	120.0934185	-75.747993	10.9213315	122.0855675
-24.403303	40.144897	125.816986	-19.373581	15.282199	121.058289	38.574089	-1.83125	116.489624	35.671196	40.141418	124.080994	37.1226425	19.155084	120.285309	-75.8698045	11.409314	121.831269
-23.513025	40.50539	125.760689	-19.429327	15.66906	120.996155	38.494446	-1.62483	116.532433	35.701015	40.371189	124.259903	37.0977305	19.3731795	120.396168	-75.9563845	11.9649405	121.596142
-22.650734	40.812092	125.627495	-19.491045	16.031868	120.924797	38.405903	-1.456596	116.574898	35.702568	40.567009	124.281349	37.0542355	19.5552065	120.4281235	-76.0363255	12.5085295	121.4214705
-21.744961	40.955223	125.493538	-19.561533	16.351274	120.83107	38.348724	-1.323015	116.630447	35.678772	40.71735	124.239204	37.013748	19.6971675	120.4348255	-76.136814	13.0053805	121.2273145
-20.870935	41.035709	125.195229	-19.626698	16.601892	120.760849	38.26429	-1.226422	116.708099	35.616055	40.859428	124.160828	36.9401725	19.816503	120.4344635	-76.1935685	13.387281	121.0872345
-19.377228	40.794147	124.681541	-19.746716	16.880342	120.650116	38.150898	-1.115483	116.907944	35.481148	41.015163	123.909653	36.816023	19.94984	120.4087985	-76.309455	13.810844	120.8914335
-18.637102	40.648186	124.295059	-19.833202	17.002018	120.564484	38.089352	-1.096935	117.062668	35.370579	41.083775	123.772919	36.7299655	19.99342	120.4177935	-76.3963695	14.010616	120.7111745
-17.600969	40.245716	123.771927	-19.974285	17.087971	120.541779	38.023682	-1.166031	117.331696	35.271904	41.095058	123.642143	36.647793	19.9645135	120.4869195	-76.596363	14.2114285	120.5966385
-16.494728	39.733189	123.247025	-20.134962	17.131847	120.559296	37.917873	-1.314761	117.851151	35.161423	41.078331	123.57589	36.539648	19.881785	120.7135205	-76.809572	14.381909	120.4050715
-15.45683	39.10516	122.84211	-20.376593	17.174477	120.61602	37.823135	-1.556039	118.561172	35.038212	40.965767	123.749695	36.4306735	19.704864	121.1554335	-77.1838595	14.64409	120.0766065
-14.411417	38.403858	122.634315	-20.674608	17.111824	120.673195	37.721569	-1.873126	119.469681	34.922241	40.85825	124.115036	36.321905	19.492562	121.7923585	-77.671121	14.731086	119.5540315
-13.29432	37.582321	122.605095	-20.955566	17.004889	120.747711	37.572922	-2.137448	120.488762	34.784317	40.73378	124.628662	36.1786195	19.298166	122.558712	-78.0897515	14.711612	118.93671
-11.391371	36.104671	122.684792	-21.376917	16.77239	120.818649	37.293915	-2.406029	121.769463	34.577423	40.572155	125.642517	35.935669	19.083063	123.70599	-78.689503	14.461717	117.931308
-10.444026	35.171547	122.966942	-21.580864	16.641354	120.857582	37.14106	-2.47346	122.494553	34.422962	40.530552	126.296005	35.782011	19.028546	124.395279	-78.943739	14.254162	117.319885
-9.378334	34.112789	123.177528	-21.57608	16.407173	120.840767	37.058834	-2.492695	123.0755	34.281757	40.552197	126.94516	35.6702955	19.029751	125.01033	-78.8224555	13.784595	116.671204
-8.234707	33.075611	123.234215	-21.706249	16.396429	120.81617	37.04163	-2.464568	123.573624	34.123386	40.618618	127.576385	35.582508	19.077025	125.5750045	-78.995006	13.715833	116.0573355
-7.341785	32.012238	123.362503	-21.796436	16.454138	120.680328	37.050339	-2.364638	124.058296	33.984791	40.761288	128.034119	35.517565	19.198325	126.0462075	-79.110437	13.709951	115.3144485
-6.315321	30.901926	123.220619	-21.89657	16.598177	120.464645	37.047691	-2.265091	124.479675	33.888046	40.932583	128.340485	35.4678685	19.333746	126.41008	-79.2610085	13.862608	114.51921
-5.371355	29.75528	122.908951	-21.987122	16.817953	120.168541	37.056847	-2.13366	124.828247	33.777782	41.109955	128.53157	35.4173145	19.4881475	126.6799085	-79.3915585	14.1477585	113.6571735
-3.969077	27.954891	122.304741	-22.06081	17.1168	119.621384	37.059353	-1.92871	125.280334	33.61937	41.424011	128.346558	35.3393615	19.7476505	126.813446	-79.4609815	14.4859495	112.429322
-3.411291	26.83852	121.967567	-22.085337	17.298199	119.304749	37.027092	-1.792059	125.487114	33.534382	41.583096	128.029404	35.280737	19.8955185	126.758259	-79.451411	14.7008795	111.851239
-2.620254	25.484436	121.599495	-22.094082	17.420549	119.079483	36.967861	-1.686371	125.678864	33.501587	41.666359	127.668312	35.234724	19.989994	126.673588	-79.422888	14.851104	111.485378
-1.916577	24.162626	121.433212	-22.125248	17.507999	118.940712	36.918385	-1.645607	125.826904	33.45974	41.718754	127.377663	35.1890625	20.0365735	126.6022835	-79.4395585	14.9794245	111.2791405
-1.271139	22.645941	121.349976	-22.200417	17.526541	118.831589	36.842545	-1.636761	125.974068	33.363285	41.752274	127.203873	35.102915	20.0577565	126.5889705	-79.503749	14.9953255	111.0742075
-0.778474	21.211927	121.308792	-22.315695	17.518827	118.744263	36.742207	-1.599219	126.055542	33.226891	41.786186	127.140106	34.984549	20.0934835	126.597824	-79.615939	14.9441705	110.890702
-0.346409	19.785631	121.246193	-22.449411	17.557997	118.673264	36.647297	-1.51641	126.109634	33.032043	41.856491	127.059471	34.83967	20.1700405	126.5845525	-79.738492	14.9459535	110.7619755
0.169394	17.576839	121.19912	-22.92466	17.880663	118.735443	36.503178	-1.257227	126.250648	32.741894	42.07756	126.752258	34.622536	20.4101665	126.501453	-80.471856	15.3511595	110.969433
0.405764	16.196684	121.164909	-23.275925	18.201321	118.79747	36.381172	-1.012015	126.448036	32.531506	42.286018	126.387177	34.456339	20.6370015	126.4176065	-81.008189	15.7656405	111.1773335
0.570643	14.685861	121.184387	-23.1523	18.314678	118.497971	36.357479	-0.787965	126.725258	32.320854	42.54842	125.910912	34.3391665	20.8802275	126.318085	-80.6437665	15.7491285	110.677857
0.663076	13.319357	121.314285	-23.274082	18.604286	118.347404	36.288788	-0.468881	127.054108	32.094398	42.784992	125.435516	34.191593	21.1580555	126.244812	-80.739757	16.0505165	110.449996
0.619915	11.979836	121.470749	-23.372911	18.886082	118.214928	36.589085	-0.384061	127.282928	31.899277	43.006195	124.893044	34.244181	21.311067	126.087986	-80.990003	16.461097	110.34187
0.547934	10.665843	121.638908	-23.441067	19.091722	118.093361	36.533516	-0.209941	127.687981	31.78693	43.126099	124.400284	34.160223	21.458079	126.0441325	-81.042357	16.725365	110.1425895
0.403694	9.385705	121.851768	-23.489849	19.222509	118.023323	36.500092	-0.105145	127.988708	31.713844	43.176357	124.053024	34.106968	21.535606	126.020866	-81.086666	16.909412	110.02578
0.043225	7.586024	122.079491	-23.508982	19.262146	118.041077	36.44643	-0.056789	128.18335	31.69277	43.185539	123.817291	34.0696	21.564375	126.0003205	-81.087564	16.959917	110.0818335
-0.259231	6.477054	122.091316	-23.506678	19.235914	118.125465	36.442657	-0.055654	128.136902	31.682405	43.197914	123.804977	34.062531	21.57113	125.9709395	-81.075887	16.900698	110.2799905
-0.606208	5.387912	122.011139	-23.504053	19.218246	118.231201	36.439224	-0.032895	127.987778	31.666904	43.251705	123.843613	34.053064	21.609405	125.9156955	-81.06117	16.827087	110.5467065
-1.032432	4.519052	121.864105	-23.498014	19.249849	118.336678	36.442295	0.035118	127.784279	31.627787	43.337395	123.916718	34.035041	21.6862565	125.8504985	-81.031069	16.8134415	110.8228575
-1.5407	3.598712	121.721115	-23.511753	19.348236	118.439995	36.439754	0.147349	127.581261	31.589096	43.476398	123.956383	34.014425	21.8118735	125.768822	-81.037931	16.8845985	111.111168
-2.130975	2.780131	121.560776	-23.5415	19.498331	118.497765	36.40155	0.307081	127.387711	31.510046	43.652725	124.011337	33.955798	21.979903	125.699524	-81.038798	17.016759	111.296006
-2.799047	1.991681	121.437965	-23.589928	19.707415	118.539063	36.362221	0.488223	127.239571	31.450289	43.823139	124.015129	33.906255	22.155681	125.62735	-81.086111	17.259149	111.450776
-3.951968	1.013658	121.447083	-23.65509	20.018379	118.565224	36.245502	0.693317	127.164337	31.379246	44.039024	124.000359	33.812374	22.3661705	125.582348	-81.122554	17.6705875	111.5481
-4.757259	0.34336	121.368217	-23.691202	20.221121	118.651268	36.173214	0.774531	127.166954	31.367592	44.110336	123.923279	33.770403	22.4424335	125.5451165	-81.152807	17.9998085	111.7574195
-5.657602	-0.313736	121.374092	-23.70126	20.377266	118.770134	36.134701	0.804854	127.145859	31.371828	44.15443	123.870041	33.7532645	22.479642	125.50795	-81.1557845	18.27489	112.032318
-6.625786	-0.906169	121.382126	-23.716152	20.484041	118.92041	36.105061	0.806241	127.115974	31.382223	44.175865	123.842323	33.743642	22.491053	125.4791485	-81.175946	18.477029	112.3616715
-7.70661	-1.420896	121.531143	-23.720308	20.549973	119.072296	36.07793	0.801902	127.069366	31.394646	44.168316	123.824417	33.736288	22.485109	125.4468915	-81.176904	18.614837	112.6977005
-8.783326	-1.914728	121.471535	-23.698853	20.562256	119.301392	36.068634	0.768598	126.953995	31.413572	44.122334	123.793556	33.741103	22.445466	125.3737755	-81.138809	18.679046	113.2290085
-9.699994	-2.621793	121.37532	-23.640173	20.535744	119.596413	35.757126	0.917464	126.954987	31.44969	44.069553	123.74649	33.603408	22.4935085	125.3507385	-80.883754	18.5779795	113.8420875
-11.209473	-3.538981	121.61174	-23.800417	20.601421	120.295868	35.844765	0.860665	126.87751	31.490267	43.982594	123.66333	33.667516	22.4216295	125.27042	-81.26835	18.7812125	115.321316
-12.566922	-3.877211	121.95665	-23.519846	20.396776	120.458755	35.89502	0.832039	126.906143	31.50868	43.888779	123.615524	33.70185	22.360409	125.2608335	-80.741542	18.433143	115.6566765
-13.855735	-4.369078	122.277084	-23.722782	20.475794	120.926216	36.291039	0.61063	126.895287	31.5158	43.801514	123.524353	33.9034195	22.206072	125.20982	-81.3489835	18.745516	116.642612
-14.918674	-4.921647	122.605469	-23.461498	20.284405	120.974747	36.359371	0.548546	127.058998	31.52043	43.697014	123.416435	33.9399005	22.12278	125.2377165	-80.8628965	18.44603	116.7117775
-16.336546	-5.085224	122.911514	-23.39901	20.20138	121.134888	36.440094	0.47465	127.20195	31.536251	43.581348	123.312759	33.9881725	22.027999	125.2573545	-80.7861925	18.374761	117.0124215
-17.688128	-5.555755	123.082176	-23.312197	20.113977	121.239151	36.555748	0.394306	127.358925	31.59586	43.467159	123.149536	34.075804	21.9307325	125.2542305	-80.700198	18.2972215	117.2240715
-18.857807	-5.971302	123.277046	-23.194016	20.019432	121.313522	36.685436	0.325851	127.443695	31.658619	43.351631	122.960297	34.1720275	21.838741	125.201996	-80.5600595	18.200123	117.425048
-20.963612	-6.189194	123.534271	-22.943407	19.859573	121.483276	36.932549	0.211658	127.401825	31.825581	43.172672	122.563423	34.379065	21.692165	124.982624	-80.265879	18.026981	117.983928
-22.240919	-6.482253	123.667252	-22.719107	19.737299	121.645996	37.143303	0.135504	127.258591	31.967636	43.047825	122.244179	34.5554695	21.5916645	124.751385	-79.9936835	17.8829335	118.540607
-23.543943	-6.570759	123.779297	-22.748981	19.74975	121.984863	37.347664	0.053374	127.065277	32.106373	42.936172	121.975998	34.7270185	21.494773	124.5206375	-80.2249805	18.004727	119.4490885
-24.955177	-6.630389	123.954842	-22.349817	19.478825	122.058716	37.183907	0.151219	126.984978	32.233685	42.812424	121.705101	34.708796	21.4818215	124.3450395	-79.40843	17.4758285	119.7723925
-26.377579	-6.608584	124.210609	-22.144985	19.321453	122.329987	37.346504	0.081541	126.780907	32.369698	42.679432	121.457794	34.858101	21.3804865	124.1193505	-79.148071	17.2624195	120.5406235
-28.055143	-6.209266	124.642456	-21.987345	19.155628	122.62056	37.512341	-0.01491	126.555016	32.459827	42.54129	121.33548	34.986084	21.26319	123.945248	-78.960774	17.048066	121.295872
-29.191504	-6.356016	124.630501	-21.853109	18.952833	122.924316	37.621449	-0.120905	126.398239	32.553024	42.382965	121.219566	35.0872365	21.13103	123.8089025	-78.7934545	16.774636	122.0397295
-31.272762	-5.963613	124.97702	-21.714287	18.62591	123.368851	37.749825	-0.289964	126.146103	32.571819	42.117523	121.108078	35.160822	20.9137795	123.6270905	-78.589396	16.3380405	123.1106115
-32.694679	-5.71736	125.192978	-21.663506	18.394484	123.690758	37.778263	-0.367417	125.945137	32.504009	41.951088	120.99128	35.141136	20.7918355	123.4682085	-78.468148	15.9971325	123.9133075
-34.116955	-5.325598	125.586273	-21.654675	18.15715	124.007263	37.775913	-0.432884	125.68586	32.370106	41.795071	120.798027	35.0730095	20.6810935	123.2419435	-78.3823595	15.6332065	124.7725825
-35.469349	-4.937984	125.974617	-21.666391	17.926605	124.293839	37.734211	-0.495768	125.376221	32.17345	41.644032	120.563293	34.9538305	20.574132	122.969757	-78.2866125	15.279078	125.617921
-36.789318	-4.489383	126.420189	-21.705847	17.69092	124.55851	37.66518	-0.543598	125.042412	31.964159	41.483284	120.333076	34.8146695	20.469843	122.687744	-78.2263635	14.911997	126.429276
-38.123589	-4.006446	126.699471	-21.731638	17.458088	124.80835	37.621765	-0.64376	124.707886	31.823376	41.2798	120.041672	34.7225705	20.31802	122.374779	-78.1858465	14.598156	127.241921
-39.425816	-3.424429	127.130302	-21.760023	17.227074	125.00869	37.560341	-0.760251	124.415756	31.647455	41.10841	119.811394	34.603898	20.1740795	122.113575	-78.123944	14.2800685	127.903805
-41.249542	-2.454628	127.43589	-21.783062	16.922171	125.193657	37.483742	-0.914509	123.910095	31.435732	40.917171	119.525757	34.459737	20.001331	121.717926	-78.025861	13.843011	128.669388
-42.366489	-1.786076	127.571297	-21.807482	16.745975	125.218727	37.428722	-1.00991	123.52301	31.347996	40.813614	119.292236	34.388359	19.901852	121.407623	-78.003323	13.590098	129.029831
-43.46841	-1.022332	127.544296	-21.830963	16.578835	125.152184	37.332779	-1.070185	123.07103	31.251408	40.751175	119.023155	34.2920935	19.840495	121.0470925	-77.9540195	13.317175	129.2572755
-44.512352	-0.191848	127.400421	-21.878067	16.456299	125.001595	37.204136	-1.08959	122.545967	31.131735	40.703697	118.757118	34.1679355	19.8070535	120.6515425	-77.9240695	13.1055445	129.3516475
-45.471767	0.620735	127.259811	-21.913488	16.344997	124.82077	37.047615	-1.084795	122.026184	30.987289	40.690029	118.51252	34.017452	19.802617	120.269352	-77.844428	12.887377	129.372188
-46.390141	1.513639	127.030777	-21.989941	16.243113	124.64209	36.889572	-1.061783	121.555267	30.843559	40.661438	118.377518	33.8665655	19.7998275	119.9663925	-77.8464475	12.6863985	129.3177875
-47.267185	2.479344	126.866219	-22.084442	16.150307	124.526176	36.710663	-1.038827	121.175171	30.710316	40.66058	118.348381	33.7104895	19.8108765	119.761776	-77.8793735	12.4897375	129.290576
-48.282036	3.957933	126.690804	-22.202892	16.014738	124.470818	36.516102	-1.021611	120.781914	30.572489	40.699276	118.446243	33.5442955	19.8388325	119.6140785	-77.9500795	12.1906435	129.3275575
-49.100033	4.860424	126.680901	-22.281965	15.945972	124.46756	36.397682	-1.003583	120.576324	30.512634	40.746136	118.54422	33.455158	19.8712765	119.560272	-78.019088	12.0206675	129.374848
-49.722275	5.907694	126.662552	-22.349897	15.899746	124.438606	36.306606	-0.98717	120.359299	30.449322	40.804615	118.577866	33.377964	19.9087225	119.4685825	-78.077758	11.8907695	129.4086295
-50.239616	6.86268	126.511658	-22.401512	15.869617	124.355766	36.2173	-0.968725	120.109619	30.378389	40.845184	118.546967	33.2978445	19.9382295	119.328293	-78.1008685	11.8010045	129.383239
-50.752228	7.892203	126.48407	-22.439575	15.847339	124.22113	36.127716	-0.930971	119.908188	30.305027	40.860455	118.503395	33.2163715	19.964742	119.2057915	-78.0955215	11.729936	129.2364685
-51.144497	8.947124	126.283112	-22.48143	15.817224	124.105095	36.070194	-0.899275	119.764153	30.250666	40.867794	118.504921	33.16043	19.9842595	119.134537	-78.12329	11.6501885	129.075653
-51.484467	9.998488	126.214722	-22.506485	15.795678	124.035027	36.016022	-0.891791	119.67028	30.227921	40.872017	118.569588	33.1219715	19.990113	119.119934	-78.1349415	11.601243	128.95012
-51.875782	11.493776	126.259254	-22.562307	15.7496	124.030891	35.916496	-0.889755	119.557892	30.179972	40.869843	118.657478	33.048234	19.990044	119.107685	-78.172848	11.509156	128.954097
-52.016594	12.527845	126.344124	-22.617233	15.725883	124.06205	35.830097	-0.897314	119.439491	30.129164	40.878113	118.686867	32.9796305	19.9903995	119.063179	-78.2140965	11.4613665	129.060921
-52.143486	13.559691	126.4235	-22.680054	15.70832	124.066612	35.741119	-0.893689	119.305275	30.052876	40.892136	118.668274	32.8969975	19.9992235	118.9867745	-78.2571055	11.4174165	129.1464495
-52.113598	14.573256	126.351456	-22.747982	15.715172	124.014595	35.644444	-0.88305	119.171158	29.981024	40.891102	118.613052	32.812734	20.004026	118.892105	-78.308698	11.426318	129.137085
-52.092625	15.579161	126.315399	-22.802515	15.73164	123.939049	35.569458	-0.869385	119.065681	29.922127	40.901764	118.564842	32.7457925	20.0161895	118.8152615	-78.3508225	11.4470905	129.0628365
-51.943161	16.636164	126.137054	-22.866158	15.772377	123.818733	35.496357	-0.844097	118.971397	29.885998	40.916759	118.547203	32.6911775	20.036331	118.7593	-78.4234935	11.508423	128.878166
-51.76786	17.676256	125.9328	-22.896866	15.800272	123.671082	35.463966	-0.830402	118.909073	29.882149	40.927593	118.542305	32.6730575	20.0485955	118.725689	-78.4667895	11.5519485	128.616475
-51.372398	19.169947	125.703003	-22.933786	15.857623	123.48468	35.43446	-0.791061	118.872246	29.898224	40.962643	118.55941	32.666342	20.085791	118.715828	-78.533914	11.629455	128.253532
-51.027958	20.222582	125.469757	-22.958899	15.935416	123.409149	35.410492	-0.752031	118.879951	29.92753	41.018738	118.594322	32.669011	20.1333535	118.7371365	-78.586809	11.7374785	128.0811615
-50.576939	21.326193	125.349411	-22.98634	16.027338	123.370041	35.378517	-0.685537	118.913841	29.954603	41.088413	118.600502	32.66656	20.201438	118.7571715	-78.63924	11.853238	127.9829105
-50.10162	22.383421	125.295174	-23.009304	16.166302	123.34993	35.372459	-0.608085	118.923737	29.967022	41.18528	118.589546	32.6697405	20.2885975	118.7566415	-78.6883485	12.0440065	127.9432185
-49.524231	23.480242	125.095856	-23.027679	16.316395	123.318848	35.376434	-0.499808	118.948273	29.993069	41.314281	118.536079	32.6847515	20.4072365	118.742176	-78.7401095	12.2255535	127.89552
-48.932514	24.553139	124.964699	-23.028599	16.502722	123.247421	35.725018	-0.532192	118.78154	30.034	41.484356	118.455383	32.879509	20.476082	118.6184615	-78.936707	12.529362	127.8763805
-48.203354	25.697458	124.752769	-23.010439	16.697779	123.139557	35.73312	-0.328172	118.752991	30.065125	41.678154	118.327919	32.8991225	20.674991	118.540455	-78.9200005	12.720567	127.738659
-47.012062	27.406574	124.433304	-22.981497	17.017878	122.967934	35.758118	0.028715	118.755257	30.109459	42.015572	118.149506	32.9337885	21.0221435	118.4523815	-78.8967825	13.0136125	127.4834865
-46.158089	28.502851	124.227654	-22.963345	17.263071	122.880997	35.771553	0.282437	118.799904	30.120722	42.264133	118.061813	32.9461375	21.273285	118.4308585	-78.8728275	13.252857	127.3311355
-45.226788	29.715548	124.04258	-22.941463	17.51104	122.834488	35.789978	0.509694	118.873123	30.147856	42.524067	118.017754	32.968917	21.5168805	118.4454385	-78.851843	13.5051995	127.2235375
-44.447716	31.057158	123.964378	-22.945461	17.757099	122.787308	35.788105	0.702061	118.925476	30.186138	42.755337	117.982719	32.9871215	21.728699	118.4540975	-78.8780435	13.785499	127.1205185
-43.404163	32.270329	123.787399	-22.946159	17.984598	122.73806	35.290154	1.089969	119.135353	30.219328	42.949223	117.991081	32.754741	22.019596	118.563217	-78.647059	13.9496	126.912903
-42.254898	33.519489	123.642555	-22.958012	18.178963	122.674988	35.232758	1.206225	119.110512	30.259493	43.112068	118.043579	32.7461255	22.1591465	118.5770455	-78.6621495	14.1987795	126.7729305
-41.11314	34.774555	123.542442	-22.983137	18.336302	122.594276	35.178471	1.302051	119.048653	30.308861	43.238552	118.164619	32.743666	22.2703015	118.606636	-78.70994	14.4023025	126.581916
-39.221359	36.657978	123.426804	-23.024698	18.531271	122.447815	35.152409	1.457225	118.881516	30.401457	43.468994	118.611168	32.776933	22.4631095	118.746342	-78.826329	14.5994325	126.149288
-37.926193	37.909004	123.423431	-23.041525	18.636196	122.345543	35.138401	1.582575	118.7995	30.504375	43.658096	119.164726	32.821388	22.6203355	118.982113	-78.904438	14.6520565	125.708973
-36.563362	39.143719	123.535263	-23.077364	18.753143	122.287788	35.132607	1.688505	118.721855	30.664291	43.846531	119.874977	32.898449	22.767518	119.298416	-79.053177	14.738768	125.27716
-35.116829	40.361851	123.844894	-23.126534	18.862064	122.264328	35.091244	1.8419	118.710121	30.86096	44.046505	120.688927	32.976102	22.9442025	119.699524	-79.22917	14.7799255	124.829132
-33.658264	41.544579	124.248589	-23.162552	19.039576	122.259735	35.076294	2.011725	118.798241	31.072241	44.262558	121.554161	33.0742675	23.1371415	120.176201	-79.3993715	14.9420105	124.343269
-32.128448	42.716976	124.649689	-23.197674	19.279203	122.307381	35.07225	2.209788	118.974686	31.259489	44.545273	122.507286	33.1658695	23.3775305	120.740986	-79.5612175	15.1808755	123.873776
-30.617485	43.842735	125.170532	-23.212778	19.584551	122.40007	35.057339	2.468216	119.320091	31.425467	44.849743	123.456993	33.241403	23.6589795	121.388542	-79.666959	15.5101225	123.411598
-28.272474	45.413826	125.906494	-23.24132	20.165548	122.608162	35.13171	2.85011	120.00631	31.682444	45.36084	124.876534	33.407077	24.105475	122.441422	-79.889717	16.225621	122.774902
-26.694706	46.359081	126.502739	-23.235933	20.5875	122.810066	35.192421	3.098713	120.535484	31.846432	45.713787	125.794891	33.5194265	24.40625	123.1651875	-79.9912925	16.76875	122.4549445
-24.958939	47.09465	126.956688	-23.1999	21.008652	123.036972	35.299473	3.355762	121.015839	32.011875	46.055458	126.618385	33.655674	24.70561	123.817112	-80.055474	17.311694	122.256832
-23.294456	47.874111	127.430344	-23.151474	21.392031	123.255768	35.405846	3.573689	121.49073	32.203438	46.389969	127.287903	33.804642	24.981829	124.3893165	-80.10759	17.802233	122.1222195
-21.63265	48.506962	127.757553	-23.082861	21.766935	123.431503	35.524567	3.761251	121.896912	32.395401	46.671329	127.863861	33.959984	25.21629	124.8803865	-80.125706	18.31758	121.9826195
-20.102791	49.058544	128.126068	-22.763346	21.946938	123.461998	35.66647	3.916046	122.214378	32.606049	46.921436	128.280197	34.1362595	25.418741	125.2472875	-79.6629515	18.475135	121.6767085
-18.406828	49.473915	128.218826	-22.611362	22.191008	123.462105	35.80687	4.049653	122.493591	32.834877	47.096706	128.570419	34.3208735	25.5731795	125.532005	-79.5435975	18.8088365	121.392205
-15.990962	49.907333	128.346405	-22.421616	22.526731	123.504929	36.034687	4.221779	122.814514	33.146126	47.293808	128.848801	34.5904065	25.7577935	125.8316575	-79.4336385	19.2956685	121.1782005
-14.3814	50.08828	128.32634	-22.303492	22.692472	123.491898	36.205353	4.294955	123.00351	33.310146	47.402355	128.938736	34.7577495	25.848655	125.971123	-79.3647335	19.536289	121.012673
-12.73403	50.096996	128.207138	-22.192024	22.844921	123.457214	36.330898	4.367167	123.190056	33.452095	47.492744	128.996292	34.8914965	25.9299555	126.093174	-79.2755445	19.7598865	120.821254
-11.200047	50.060844	128.031296	-22.079655	22.966805	123.3367	36.436707	4.407862	123.394356	33.556404	47.552498	129.017914	34.9965555	25.98018	126.206135	-79.1558655	19.95343	120.467265
-9.642436	49.945908	127.817657	-22.062336	23.08593	123.304955	36.52927	4.411801	123.611412	33.63372	47.575909	129.033539	35.081495	25.993855	126.3224755	-79.206167	20.178005	120.2874345
-8.071	49.660484	127.610359	-22.006092	23.194412	123.219109	36.593445	4.40519	123.853096	33.691181	47.60194	129.080475	35.142313	26.003565	126.4667855	-79.154497	20.385259	119.9714325
-6.582066	49.336754	127.427963	-21.955309	23.270658	123.130478	36.659657	4.413171	124.09967	33.763321	47.637386	129.142654	35.211489	26.0252785	126.621162	-79.122107	20.5160375	119.639794
-4.369141	48.670288	127.155914	-21.909443	23.377073	122.923004	36.816608	4.393313	124.496254	33.829807	47.708187	129.278839	35.3232075	26.05075	126.8875465	-79.1420935	20.703396	118.9584615
-3.067756	48.199547	126.978889	-21.88937	23.439814	122.720718	36.883751	4.380897	124.805489	33.839546	47.767361	129.374527	35.3616485	26.074129	127.090008	-79.1403885	20.805499	118.351428
-1.49712	47.541191	126.776886	-21.882359	23.491631	122.498489	36.957619	4.391212	125.136757	33.815502	47.812561	129.536804	35.3865605	26.1018865	127.3367805	-79.1512785	20.8813755	117.6601975
-0.158879	46.845428	126.666328	-21.89361	23.545303	122.261642	36.972054	4.418863	125.582954	33.79565	47.892673	129.782578	35.383852	26.155768	127.682766	-79.171072	20.934838	116.840518
1.204008	46.083378	126.627312	-21.885098	23.613609	122.055458	36.986996	4.483494	126.060356	33.757904	47.989288	130.137924	35.37245	26.236391	128.09914	-79.142646	20.990827	116.011776
2.399589	45.255733	126.756653	-21.883698	23.684258	121.896431	36.891632	4.599009	126.625488	33.738556	48.093491	130.612045	35.315094	26.34625	128.6187665	-79.08249	21.022266	115.1740955
3.583667	44.312035	126.951393	-21.862165	23.748884	121.753708	37.413162	4.392175	127.111176	33.708996	48.185833	131.14505	35.561079	26.289004	129.128113	-79.285409	21.208764	114.379303
5.223054	42.811264	127.417389	-21.823128	23.817053	121.599411	37.470615	4.406491	128.227814	33.66843	48.315956	132.174011	35.5695225	26.3612235	130.2009125	-79.2157785	21.2728825	112.9979095
6.208366	41.687687	127.811539	-21.787163	23.870684	121.465889	37.503223	4.367631	129.084686	33.937996	48.275936	132.84726	35.7206095	26.3217835	130.965973	-79.2949355	21.4195845	111.965805
7.154311	40.518753	128.176682	-21.755589	23.923553	121.352577	37.477955	4.298425	129.972336	33.92313	48.329483	133.61705	35.7005425	26.313954	131.794693	-79.2117205	21.533152	110.910461
7.901654	39.24316	128.567612	-22.068964	24.183321	121.423462	37.433666	4.268976	130.875687	33.895855	48.34024	134.415878	35.6647605	26.304608	132.6457825	-79.8026885	22.062034	110.2011415
8.580835	37.910725	128.921265	-21.566782	23.993605	121.063004	37.443909	4.213925	131.796906	33.900841	48.400974	135.119446	35.672375	26.3074495	133.458176	-78.805939	21.6797605	108.667832
9.21676	36.529083	129.126099	-21.451977	24.033552	120.921776	37.473671	4.155394	132.634811	33.882027	48.447506	135.658203	35.677849	26.30145	134.146507	-78.581803	21.765654	107.697045
9.699053	35.068409	129.242294	-21.319645	24.041336	120.719658	37.545315	4.11799	133.294418	33.888653	48.51683	136.021378	35.716984	26.31741	134.657898	-78.356274	21.765262	106.781418
10.194871	32.763947	129.007767	-21.095961	24.021547	120.391861	37.754532	4.108172	133.885162	33.944096	48.621456	136.107666	35.849314	26.364814	134.996414	-78.041236	21.67828	105.787308
10.345645	31.122753	128.650772	-20.969845	23.98312	120.171722	37.927605	4.123505	134.00322	33.991806	48.711166	135.796692	35.9597055	26.4173355	134.899956	-77.8993955	21.5489045	105.443488
10.383598	29.447634	128.144485	-20.876343	23.926201	120.010254	38.120312	4.205393	133.886002	34.044857	48.77467	135.210831	36.0825845	26.4900315	134.5484165	-77.8352705	21.3623705	105.4720915
10.369378	27.730925	127.505028	-20.815437	23.843529	119.923248	38.309155	4.322465	133.545868	34.086964	48.804962	134.43512	36.1980595	26.5637135	133.990494	-77.8289335	21.1233445	105.856002
10.068068	25.934368	126.986526	-20.835327	23.75456	119.989799	38.519474	4.402903	133.101273	34.085781	48.835136	133.575394	36.3026275	26.6190195	133.3383335	-77.9732815	20.8901005	106.6412645
9.687207	24.106701	126.47393	-20.896259	23.657207	120.193062	38.646053	4.47279	132.683487	34.009903	48.74218	132.787384	36.327978	26.607485	132.7354355	-78.120496	20.706929	107.6506885
9.109646	22.20096	126.150276	-21.015642	23.521461	120.532547	38.673054	4.521657	132.218597	33.889595	48.5676	132.092209	36.2813245	26.5446285	132.155403	-78.3126085	20.4982935	108.909691
8.049145	19.277098	125.703026	-21.30529	23.334169	121.19558	38.528374	4.585745	131.540131	33.636612	48.378124	131.397537	36.082493	26.4819345	131.468834	-78.693073	20.1864035	110.922326
7.162746	17.254332	125.471619	-21.523485	23.219944	121.73172	38.379444	4.671836	131.087631	33.387665	48.246212	130.935516	35.8835545	26.459024	131.0115735	-78.9305245	19.980864	112.4518665
6.258962	15.245387	125.285248	-21.718203	23.141512	122.333237	38.255684	4.76176	130.669098	32.852013	48.251305	130.572052	35.5538485	26.5065325	130.620575	-78.9902545	19.7764915	114.045899
5.195462	13.152149	125.296906	-22.354994	23.330284	123.267517	38.147629	4.834869	130.275742	32.658417	48.177029	129.964981	35.403023	26.505949	130.1203615	-80.113011	20.154619	116.4146725
4.139906	11.090986	125.33358	-22.26606	23.101936	123.757408	38.056694	4.858539	129.962753	32.446499	48.040176	129.223221	35.2515965	26.4493575	129.592987	-79.7837165	19.7545145	117.921829
2.719371	9.116564	125.630081	-22.353701	22.940437	124.304672	38.00845	4.855443	129.654816	32.211273	47.859344	128.493683	35.1098615	26.3573935	129.0742495	-79.8172635	19.5234805	119.5350945
1.57039	7.035001	125.907471	-22.401337	22.731398	124.795822	37.969746	4.78158	129.480316	32.014343	47.630882	127.730179	34.9920445	26.206231	128.6052475	-79.7947185	19.256565	120.9863965
0.10723	3.652565	126.59948	-22.453978	22.345093	125.335526	38.006737	4.53576	129.565781	31.738979	47.201187	126.523849	34.872858	25.8684735	128.044815	-79.780814	18.8217125	122.626237
-1.054725	1.622058	127.308273	-22.717295	22.218323	125.697746	38.051731	4.312872	129.654999	31.580511	46.816441	125.75576	34.816121	25.5646565	127.7053795	-80.250711	18.8719895	123.6901125
-2.223909	-0.376535	128.012085	-22.464754	21.760351	125.537155	37.85334	4.170513	129.889603	31.493176	46.394733	124.810699	34.673258	25.282623	127.350151	-79.602766	18.238079	123.724159
-3.373022	-2.242073	128.639328	-22.454527	21.456629	125.383064	38.139908	3.726946	129.848862	31.398409	45.888771	123.759888	34.7691585	24.8078585	126.804375	-79.6782125	18.1053995	123.961753
-4.535569	-4.061662	129.044571	-22.419205	21.121109	125.117851	38.159706	3.393241	129.757767	31.314819	45.347416	122.799706	34.7372625	24.3703285	126.2787365	-79.5756725	17.8718895	123.9569655
-5.632043	-5.72387	129.336563	-22.372063	20.765104	124.864578	38.152119	3.031662	129.558945	31.286499	44.819035	121.893524	34.719309	23.9253485	125.7262345	-79.463435	17.6048595	124.0029215
-6.746305	-7.34069	129.419327	-22.323584	20.391359	124.676453	38.118927	2.640781	129.286407	31.230207	44.319736	121.271515	34.674567	23.4802585	125.278961	-79.321735	17.3024595	124.073945
-8.336186	-9.535614	129.174988	-22.301897	19.837912	124.493111	38.059349	2.113385	128.80307	31.207344	43.756298	120.903564	34.6333465	22.9348415	124.853317	-79.2371405	16.7409825	124.132905
-9.344168	-10.840271	128.903183	-22.302277	19.522194	124.361565	37.998806	1.861521	128.504593	31.186476	43.552711	120.894989	34.592641	22.707116	124.699791	-79.197195	16.337272	124.023339
-10.357965	-12.017725	128.517838	-22.332617	19.305027	124.153877	37.935852	1.667454	128.284393	31.161108	43.395161	120.990311	34.54848	22.5313075	124.637352	-79.213714	16.0787465	123.670402
-11.327384	-12.97403	128.287094	-22.386669	19.184505	123.836174	37.879589	1.511878	128.191025	31.143341	43.267281	121.038773	34.511465	22.3895795	124.614899	-79.284803	15.9794305	123.057449
-12.285678	-13.814216	128.250229	-22.457462	19.11375	123.36882	37.824364	1.374904	128.258316	31.123457	43.149841	120.986496	34.4739105	22.2623725	124.622406	-79.3888345	15.9651275	122.115234
-13.253851	-14.506149	128.405365	-22.51618	19.063488	122.815117	37.764626	1.221706	128.370361	31.090658	42.984531	120.798981	34.427642	22.1031185	124.584671	-79.460002	16.0238575	121.045563
-14.20878	-15.074613	128.569275	-22.548332	19.001511	122.309181	37.725609	1.022296	128.494263	31.066422	42.733833	120.46096	34.3960155	21.8780645	124.4776115	-79.4926795	16.1249575	120.1407505
-15.599927	-15.690128	128.712143	-22.546396	18.768177	121.813118	37.686104	0.578716	128.56105	31.149725	42.195747	119.902336	34.4179145	21.3872315	124.231693	-79.5107065	16.1491225	119.394543
-16.465202	-15.971747	128.658615	-22.525673	18.520706	121.712723	37.642956	0.248811	128.484375	31.218279	41.837566	119.615112	34.4306175	21.0431885	124.0497435	-79.4819635	15.9982235	119.3757025
-17.321209	-16.102369	128.713394	-22.486429	18.231163	121.752502	37.627663	-0.048162	128.397079	31.24157	41.477921	119.341278	34.4346165	20.7148795	123.8691785	-79.4074745	15.7474465	119.6358255
-18.227201	-16.050871	128.800476	-22.480036	17.95356	121.870995	37.62656	-0.30533	128.362732	31.209656	41.145496	119.166588	34.418108	20.420083	123.76466	-79.37818	15.487037	119.97733
-19.128387	-15.871561	128.827301	-22.493727	17.688984	122.037041	37.62397	-0.507154	128.403214	31.162294	40.884575	119.013153	34.393132	20.1887105	123.7081835	-79.380586	15.1892575	120.3658985
-20.043337	-15.535318	128.722824	-22.558577	17.477859	122.235847	37.586735	-0.69789	128.399597	31.074684	40.692665	119.020065	34.3307095	19.9973875	123.709831	-79.4478635	14.9583305	120.761863
-20.952921	-15.100208	128.4702	-22.61495	17.255707	122.44841	37.489113	-0.904311	128.324646	30.930561	40.585594	119.303558	34.209837	19.8406415	123.814102	-79.439737	14.6707725	121.082718
-22.405897	-14.197275	127.682732	-22.748032	16.941349	122.833061	37.277046	-1.270174	128.127747	30.925175	40.434978	120.042694	34.1011105	19.582402	124.0852205	-79.5971745	14.300296	121.5809015
-23.353674	-13.465008	126.930534	-23.079239	16.905298	123.266922	37.124451	-1.54106	127.861801	30.988056	40.378429	120.75251	34.0562535	19.4186845	124.3071555	-80.2147315	14.3919115	122.2266885
-24.30098	-12.667992	125.978676	-22.853561	16.562193	123.208855	37.000774	-1.830022	127.55529	31.121719	40.324177	121.562767	34.0612465	19.2470775	124.5590285	-79.7683685	13.8773085	121.8586815
-25.566971	-11.520553	125.046036	-22.84251	16.40502	123.220535	36.600109	-1.891298	127.342163	31.328413	40.302059	122.44117	33.964261	19.2053805	124.8916665	-79.649281	13.6046595	121.5494035
-26.214499	-10.75933	123.710548	-22.806133	16.270388	123.112061	36.555893	-2.102942	126.961769	31.5439	40.286888	123.32058	34.0498965	19.091973	125.1411745	-79.6621625	13.448803	121.0829475
-27.365246	-9.563543	122.833839	-22.727501	16.193214	122.954582	36.557671	-2.239705	126.530434	31.747351	40.23291	124.09996	34.152511	18.9966025	125.315197	-79.607513	13.3898255	120.593967
-28.342537	-8.489207	122.080193	-22.641451	16.192068	122.806892	36.617382	-2.324134	126.246628	31.975559	40.200863	124.625755	34.2964705	18.9383645	125.4361915	-79.5793725	13.4457715	120.1775925
-29.9065	-6.84246	121.440331	-22.483585	16.305532	122.669479	36.746075	-2.389999	125.980057	32.292969	40.151878	125.096809	34.519522	18.8809395	125.538433	-79.486692	13.7301245	119.800525
-30.968109	-5.772849	121.340469	-22.315584	16.435974	122.71048	36.851936	-2.363792	125.784218	32.462372	40.151352	125.14238	34.657154	18.89378	125.463299	-79.288322	13.978168	119.957661
-32.02441	-4.743224	121.556267	-22.11405	16.544882	122.917244	37.026691	-2.263432	125.600471	32.631199	40.21109	124.934158	34.828945	18.973829	125.2673145	-79.057045	14.115935	120.5671735
-33.147095	-3.724451	122.046326	-21.908163	16.614649	123.22599	37.219788	-2.130565	125.483536	32.718616	40.290825	124.6987	34.969202	19.08013	125.091118	-78.785528	14.149168	121.360862
-34.245098	-2.770075	122.76329	-21.765392	16.637568	123.634781	37.412594	-1.996632	125.515617	32.720253	40.363163	124.360847	35.0664235	19.1832655	124.938232	-78.5972075	14.0918705	122.33133
-35.211418	-1.935661	123.672806	-21.654943	16.614563	124.15686	37.589237	-1.86495	125.655052	32.657181	40.408428	123.921371	35.123209	19.271739	124.7882115	-78.433095	13.957387	123.5255085
-36.304115	-1.03062	124.676964	-21.596792	16.56171	124.66713	37.752956	-1.771282	125.877037	32.527378	40.403542	123.55838	35.140167	19.31613	124.7177085	-78.333751	13.80729	124.6165515
-37.988819	0.379865	125.941704	-21.3869	16.176016	125.285172	37.911121	-1.791771	126.384285	32.261791	40.26712	123.071632	35.086456	19.2376745	124.7279585	-77.860256	13.1143575	125.8423855
-39.0028	1.313954	126.763176	-21.46957	15.925045	125.811852	37.922512	-1.897529	126.594353	32.026123	40.06826	122.805618	34.9743175	19.0853655	124.6999855	-77.9134575	12.7647245	126.9237185
-40.138538	2.239058	127.675568	-21.545101	15.586908	126.433655	37.901791	-2.062396	126.802444	31.794197	39.795589	122.494484	34.847994	18.8665965	124.648464	-77.938196	12.3072195	128.218846
-41.196671	3.246428	128.448303	-21.678228	15.239734	127.0205	37.846619	-2.235914	126.990875	31.536978	39.562607	122.324219	34.6917985	18.6633465	124.657547	-78.0482545	11.8161215	129.383453
-42.253761	4.284971	129.037445	-21.876793	14.923438	127.524948	37.748493	-2.337082	127.084518	31.246954	39.409164	122.287689	34.4977235	18.536041	124.6861035	-78.2513095	11.310835	130.3637925
-43.304653	5.389949	129.357117	-22.068136	14.616686	127.832306	37.584785	-2.367261	127.119637	30.952211	39.328632	122.266411	34.268498	18.4806855	124.693024	-78.40477	10.7526865	130.971588
-44.282669	6.568786	129.498871	-22.335894	14.431819	128.092819	37.43372	-2.358843	127.022507	30.634577	39.333576	122.293304	34.0341485	18.4873665	124.6579055	-78.7059365	10.3762715	131.5277325
-45.775295	8.544384	129.45668	-22.736626	14.287694	128.186981	37.074234	-2.233373	126.76226	30.18119	39.470737	122.452454	33.627712	18.618682	124.607357	-79.100964	9.956706	131.766605
-46.664886	9.952613	129.381058	-22.975746	14.287262	128.181641	36.810356	-2.110785	126.570534	29.939508	39.601261	122.586487	33.374932	18.745238	124.5785105	-79.326424	9.829286	131.7847715
-47.584267	11.456358	129.361771	-23.250147	14.391891	128.246994	36.53566	-1.955099	126.382782	29.721975	39.785816	122.778717	33.1288175	18.9153585	124.5807495	-79.6291115	9.8684235	131.9132385
-48.441959	13.025011	129.329559	-23.487997	14.548405	128.278046	36.289249	-1.756882	126.181755	29.524988	40.008934	123.019806	32.9071185	19.126026	124.6007805	-79.8831125	9.970784	131.9553115
-49.21236	14.603183	129.350266	-23.679861	14.701676	128.310211	36.053387	-1.518064	126.017891	29.32897	40.294945	123.287262	32.6911785	19.3884405	124.6525765	-80.0509005	10.0149115	131.9678455
-49.993618	16.256596	129.484329	-23.91242	14.903994	128.399261	35.807613	-1.236112	125.844826	29.138157	40.629395	123.577972	32.472885	19.6966415	124.711399	-80.297725	10.1113465	132.087123
-50.722748	17.914404	129.616867	-24.185429	15.124658	128.522934	35.558571	-0.906611	125.611687	28.920328	40.987637	123.86705	32.2394495	20.040513	124.7393685	-80.6103075	10.208803	132.3064995
-51.744205	20.374235	129.865234	-24.59465	15.442586	128.573776	35.121162	-0.363456	125.192665	28.52931	41.587563	124.221886	31.825236	20.6120535	124.7072755	-81.014536	10.2731185	132.4402765
-52.390522	22.01111	129.986389	-24.893444	15.636728	128.555481	34.806137	4.9e-05	124.823235	28.231123	41.96006	124.441925	31.51863	20.9800545	124.63258	-81.305518	10.2934015	132.478382
-52.938946	23.626209	130.153778	-25.221268	15.825905	128.518326	34.471626	0.374072	124.460808	27.906799	42.311939	124.580933	31.1892125	21.3430055	124.5208705	-81.6317485	10.3088045	132.5157815
-53.498875	25.241575	130.437241	-25.545427	16.028536	128.510345	34.10981	0.717832	124.080132	27.557064	42.623672	124.647095	30.833437	21.670752	124.3636135	-81.924291	10.38632	132.6570765
-53.957645	26.829634	130.696426	-25.862354	16.242426	128.544571	33.740467	1.044376	123.748077	27.189117	42.903423	124.714508	30.464792	21.9738995	124.2312925	-82.1895	10.5109525	132.8578495
-54.305935	28.354284	131.040207	-26.185072	16.449257	128.61908	33.351345	1.336939	123.51812	26.843977	43.17445	124.763283	30.097661	22.2556945	124.1407015	-82.467805	10.6428195	133.0974585
-54.609127	29.850403	131.498352	-26.473919	16.64831	128.779694	32.99638	1.605709	123.335838	26.5133	43.389847	124.797249	29.75484	22.497778	124.0665435	-82.702678	10.798842	133.4928445
-54.823135	32.041855	132.064102	-26.870573	16.927505	129.092102	32.535915	1.950556	123.269615	26.052431	43.696487	124.916626	29.294173	22.8235215	124.0931205	-83.035319	11.0314885	134.0910835
-54.864174	33.401005	132.330978	-27.089193	17.069794	129.250961	32.295715	2.114586	123.251358	25.805807	43.869381	125.033951	29.050761	22.9919835	124.1426545	-83.229147	11.1476045	134.3592675
-54.866512	34.74136	132.655655	-27.272379	17.177076	129.37677	32.024212	2.287275	123.197296	25.594048	44.002056	125.065849	28.80913	23.1446655	124.1315725	-83.353888	11.2094865	134.6219675
-54.734589	36.059483	132.909073	-27.432924	17.273504	129.459198	31.817123	2.384441	123.022652	25.40184	44.129765	125.007782	28.6094815	23.257103	124.015217	-83.4753295	11.289905	134.903179
-54.583092	37.313171	133.199966	-27.559006	17.388414	129.475754	31.594875	2.536996	122.735146	25.220501	44.266582	124.875366	28.407688	23.401789	123.805256	-83.5257	11.375039	135.146252
-54.310638	38.480423	133.460846	-27.682018	17.505751	129.400787	31.393024	2.720305	122.357788	25.057522	44.435658	124.713516	28.225273	23.5779815	123.535652	-83.589309	11.4335205	135.265922
-54.045795	39.690823	133.62056	-27.796974	17.630878	129.255219	31.185654	2.929573	121.942368	24.899845	44.6021	124.580887	28.0427495	23.7658365	123.2616275	-83.6366975	11.4959195	135.2488105
-53.392982	41.381161	133.756973	-27.917423	17.86788	128.907639	30.94095	3.32634	121.372772	24.783758	44.910271	124.555565	27.862354	24.1183055	122.9641685	-83.6972	11.6174545	134.8511095
-52.92598	42.401814	133.662079	-27.961313	18.062809	128.564728	30.887917	3.645109	121.110641	24.772781	45.187233	124.693848	27.830349	24.416171	122.9022445	-83.752975	11.709447	134.2272115
-52.412838	43.434002	133.393158	-27.958752	18.276665	128.104172	30.925423	3.986272	120.919289	24.823383	45.482315	124.984024	27.874403	24.7342935	122.9516565	-83.791907	11.8190365	133.2566875
-51.746731	44.417606	132.951752	-27.909452	18.510078	127.548004	31.017975	4.31103	120.807289	24.980873	45.814423	125.334297	27.999424	25.0627265	123.070793	-83.818328	11.9574295	132.025215
-51.056355	45.322025	132.452896	-27.792355	18.745569	126.891075	31.176689	4.643163	120.743988	25.189632	46.153667	125.695038	28.1831605	25.398415	123.219513	-83.7678705	12.092723	130.562637
-50.328995	46.139835	131.899963	-27.707663	19.09803	126.285553	31.353401	4.990736	120.630814	25.436043	46.521194	126.100388	28.394722	25.755965	123.365601	-83.810048	12.440095	129.205505
-49.532021	46.867924	131.478851	-27.543556	19.423092	125.576607	31.572071	5.326674	120.488647	25.724751	46.913063	126.489029	28.648411	26.1198685	123.488838	-83.735523	12.7263155	127.664376
-48.146328	47.74802	131.243271	-27.500837	20.152657	124.963699	31.873274	5.919292	120.17112	26.088467	47.504898	127.002846	28.9808705	26.712095	123.586983	-83.9825445	13.593219	126.340415
-47.186268	48.146385	131.277298	-27.349033	20.544825	124.708893	32.017647	6.32328	119.982483	26.282093	47.889187	127.438614	29.14987	27.1062335	123.7105485	-83.847936	13.9834165	125.7072375
-46.210014	48.445274	131.388458	-27.249527	20.928045	124.692024	32.159729	6.683987	119.935608	26.509127	48.250412	127.777161	29.334428	27.4671995	123.8563845	-83.833482	14.3888905	125.5276635
-45.37793	48.702656	131.442184	-27.168453	21.272602	124.841454	32.30518	6.94349	120.050369	26.663389	48.517971	128.137482	29.4842845	27.7307305	124.0939255	-83.8211905	14.8144735	125.5889825
-44.140305	48.706673	131.240402	-27.179369	21.580765	125.048195	32.43317	7.037917	120.421494	26.831753	48.738499	128.391953	29.6324615	27.888208	124.4067235	-83.9911995	15.273322	125.6896665
-43.077259	48.675854	130.94191	-27.019039	21.687178	125.126305	32.506744	6.995463	121.017349	26.93926	48.872421	128.567169	29.723002	27.933942	124.792259	-83.76108	15.440414	125.460351
-41.897018	48.526295	130.432526	-27.092346	21.955313	125.330795	32.570873	6.878413	121.708122	27.015669	48.949562	128.76416	29.793271	27.9139875	125.236141	-83.977963	15.9966385	125.425449
-40.152008	48.125546	129.608475	-27.300173	22.313387	125.726822	32.572147	6.663525	123.003052	27.007999	49.029915	128.781342	29.790073	27.84672	125.892197	-84.390419	16.780054	125.561447
-38.962296	47.70422	129.082718	-27.404224	22.453241	125.919411	32.553665	6.505343	123.726257	26.966473	49.040646	128.698044	29.760069	27.7729945	126.2121505	-84.568517	17.1334875	125.6266715
-37.905022	47.266109	128.714386	-27.545414	22.589006	126.182732	32.472046	6.347851	124.445953	26.884974	49.035107	128.598373	29.67851	27.691479	126.522163	-84.769338	17.486533	125.843301
-36.480934	46.5686	128.451187	-27.700584	22.659756	126.506996	32.389	6.201675	125.156021	26.7743	48.996956	128.399734	29.58165	27.5993155	126.7778775	-84.982818	17.7201965	126.2361145
-35.222019	45.872749	128.257477	-27.898386	22.689156	126.908096	32.313103	6.054385	125.781227	26.629459	48.92271	128.332458	29.471281	27.4885475	127.0568425	-85.268053	17.8897645	126.7593495
-34.141396	45.243645	128.188446	-28.050745	22.665594	127.355507	32.573635	5.777504	126.336876	26.460461	48.830769	128.177673	29.517048	27.3041365	127.2572745	-85.618538	18.0270515	127.4537395
-32.628155	44.431232	128.114517	-28.197422	22.659328	127.812256	32.517712	5.67634	127.063026	26.355604	48.773094	128.130615	29.436658	27.224717	127.5968205	-85.831502	18.093939	128.0276915
-30.800804	43.410038	128.111191	-28.418037	22.614889	128.375732	32.428181	5.50648	128.242905	26.21417	48.629642	128.475098	29.3211755	27.068061	128.3590015	-86.1572495	18.161717	128.3924625
-29.222858	42.601883	128.146622	-28.540865	22.524164	128.676132	32.421665	5.336637	129.056412	26.16617	48.541229	128.820938	29.2939175	26.938933	128.938675	-86.3756475	18.109395	128.413589
-27.799686	41.877876	128.22467	-28.64496	22.418598	128.799774	32.397526	5.151908	129.743332	26.17918	48.461048	129.375412	29.288353	26.806478	129.559372	-86.578273	18.030718	128.040176
-26.378345	41.223328	128.308243	-28.706377	22.321949	128.786331	32.381516	4.990764	130.274582	26.233288	48.391365	129.975098	29.307402	26.6910645	130.12484	-86.720156	17.9528335	127.447822
-24.976931	40.648003	128.340088	-28.751575	22.219585	128.584656	32.40744	4.843741	130.662247	26.343599	48.343582	130.562653	29.3755195	26.5936615	130.61245	-86.8786695	17.8455085	126.556862
-23.547234	40.028114	128.22612	-28.733408	22.140251	128.169449	32.440163	4.687472	130.893295	26.485256	48.284332	131.093185	29.4627095	26.485902	130.99324	-86.9295255	17.7946	125.345658
-22.537458	39.711826	128.146194	-28.642363	22.085136	127.639877	32.507999	4.551155	130.982849	26.625147	48.207016	131.464417	29.566573	26.3790855	131.223633	-86.851299	17.7911865	124.056121
-20.019888	38.730801	127.50988	-28.454914	22.085386	126.747559	32.660751	4.337972	130.868073	27.197214	48.006233	131.688919	29.9289825	26.1721025	131.278496	-86.8388105	17.9986695	122.216622
-18.670698	38.211678	127.203903	-28.24939	22.100241	126.160683	32.793118	4.265927	130.641357	27.395618	47.924873	131.783142	30.094368	26.0954	131.2122495	-86.593148	18.105082	121.1091165
-17.369614	37.724609	126.96701	-28.058878	22.123775	125.699059	32.962704	4.19311	130.44519	27.630177	47.876492	131.690125	30.2964405	26.034801	131.0676575	-86.4141965	18.212749	120.3304605
-16.157265	37.271397	126.798355	-27.77957	22.143797	125.292923	33.118744	4.197882	130.071976	27.886089	47.824402	131.719315	30.5024165	26.011142	130.8956455	-86.0615565	18.276452	119.6902005
-15.448748	37.003975	126.904144	-27.528614	22.14636	125.010979	33.31591	4.18795	129.798492	28.124098	47.779991	131.728287	30.720004	25.9839705	130.7633895	-85.777232	18.3087495	119.2585685
-14.263977	36.436226	126.879837	-27.296263	22.123352	124.85305	33.487389	4.166357	129.678238	28.37776	47.745167	131.774857	30.9325745	25.955762	130.7265475	-85.5251005	18.290942	118.9795525
-13.285522	35.909672	126.937927	-27.093142	22.094658	124.731918	33.652515	4.09986	129.604401	28.607616	47.675983	132.004669	31.1300655	25.8879215	130.804535	-85.3163495	18.3013945	118.659301
-11.418906	34.815319	126.857697	-26.891533	22.010355	124.495125	33.83614	3.887081	129.649628	28.851519	47.480068	132.480652	31.3438295	25.6835745	131.06514	-85.1268955	18.3371355	117.92511
-10.560937	34.157013	126.892181	-26.802086	21.907459	124.279701	33.900978	3.693882	129.755997	28.995583	47.336864	132.81868	31.4482805	25.515373	131.2873385	-85.0524525	18.299545	117.2720635
-9.78953	33.469669	126.926697	-26.721584	21.807081	124.006744	33.978592	3.524791	129.815033	29.092239	47.193356	133.156342	31.5354155	25.3590735	131.4856875	-84.9785835	18.2550885	116.5278005
-9.046383	32.781734	126.907707	-26.643187	21.762974	123.761307	34.053467	3.413431	129.76796	29.175558	47.050049	133.383209	31.6145125	25.23174	131.5755845	-84.9008865	18.294208	115.9470295
-8.422192	32.062439	126.872849	-26.522478	21.761127	123.583054	34.121479	3.355226	129.644501	29.295647	46.985371	133.524246	31.708563	25.1702985	131.5843735	-84.753519	18.3519555	115.5817345
-7.838401	31.300068	126.858185	-26.39603	21.813171	123.488152	34.220772	3.361644	129.470139	29.466026	46.943195	133.607956	31.843399	25.1524195	131.5390475	-84.635459	18.4739225	115.4372565
-7.312675	30.479441	126.774048	-26.259047	21.903702	123.473969	34.317158	3.400879	129.291718	29.617601	46.95171	133.626587	31.9673795	25.1762945	131.4591525	-84.4854735	18.6311095	115.4887855
-7.257219	29.425972	126.914742	-26.129072	22.11451	123.470901	34.407761	3.475493	129.133026	29.83836	46.968304	133.732101	32.1230605	25.2218985	131.4325635	-84.3812045	19.0071215	115.5092385
-6.984225	28.393856	126.821449	-26.067369	22.258039	123.516953	34.451027	3.492417	129.124069	29.944408	46.97438	133.793716	32.1977175	25.2333985	131.4588925	-84.3324555	19.2826795	115.5750135
-6.772562	27.277023	126.763466	-26.010292	22.380577	123.570885	34.493244	3.475479	129.197098	30.053101	46.985729	133.919724	32.2731725	25.230604	131.558411	-84.2937565	19.53055	115.583359
-5.956288	25.706276	126.362648	-25.95821	22.468079	123.632729	34.521111	3.44306	129.308197	30.15797	46.970608	134.051483	32.3395405	25.206834	131.67984	-84.2559605	19.729324	115.585618
-5.80882	24.35503	126.206863	-25.896008	22.521751	123.711227	34.567001	3.384414	129.490753	30.242884	46.921059	134.075104	32.4049425	25.1527365	131.7829285	-84.1969585	19.8907655	115.6395255
-5.841109	22.888042	126.070869	-25.84663	22.547127	123.758659	34.646587	3.307642	129.69902	30.317217	46.89423	133.954758	32.481902	25.100936	131.826889	-84.175162	19.993318	115.690429
-5.87636	21.336185	125.858452	-25.761349	22.513601	123.715164	34.723045	3.232854	129.892593	30.367121	46.847366	133.768921	32.545083	25.04011	131.830757	-84.067781	19.987092	115.599571
-6.042765	18.8512	125.379181	-26.027086	22.603882	123.661934	34.952091	3.111885	130.130402	30.447561	46.741562	133.391846	32.699826	24.9267235	131.761124	-84.753998	20.2810405	115.562744
-6.259826	17.058264	125.091553	-25.604893	22.278357	123.241295	35.180286	3.02391	130.323288	30.46833	46.644882	132.986343	32.824308	24.834396	131.6548155	-84.034094	19.722318	114.8277745
-6.491298	15.241231	124.847221	-25.204542	22.000084	122.900688	35.468418	2.960797	130.621201	30.54648	46.533264	132.415207	33.007449	24.7470305	131.518204	-83.416533	19.2531375	114.283172
-6.922282	13.349989	124.878014	-24.99078	21.857824	122.675232	35.784164	2.893945	131.061676	30.381527	46.516644	131.673401	33.0828455	24.7052945	131.3675385	-83.0644055	19.0103535	113.9829255
-7.371559	11.456815	125.031868	-24.748877	21.68726	122.475555	36.038433	2.752312	131.629105	30.543825	46.309124	130.640228	33.291129	24.530718	131.1346665	-82.788883	18.843802	113.8164435
-7.952019	9.592154	125.430534	-24.715618	21.600189	122.532043	36.256615	2.577109	132.125397	30.734747	45.944847	129.526184	33.495681	24.260978	130.8257905	-82.926917	18.9394	114.2382955
-8.628171	7.72458	125.951469	-24.448856	21.286613	122.785889	36.467045	2.302264	132.50708	30.974663	45.449326	128.41095	33.720854	23.875795	130.459015	-82.618566	18.697431	115.112763
-9.777067	5.143401	126.868164	-24.150267	20.676743	123.582397	36.773022	1.725506	132.728607	31.251249	44.611626	127.436569	34.0121355	23.168566	130.082588	-82.3126695	18.18492	117.082206
-10.654572	3.477504	127.354881	-24.071077	20.231337	124.205872	36.919487	1.303339	132.819595	31.323341	44.117462	127.274773	34.121414	22.7104005	130.047184	-82.263568	17.7522735	118.36456
-11.55598	1.956839	127.679024	-24.073126	19.815681	124.813736	36.969509	0.957334	132.843704	31.313789	43.768276	127.351967	34.141649	22.362805	130.0978355	-82.287901	17.268557	119.5296365
-12.514731	0.535775	127.889061	-23.86832	19.333578	125.253845	36.998459	0.728259	132.695374	31.283861	43.564407	127.596428	34.14116	22.146333	130.145901	-81.8778	16.520823	120.361789
-13.504863	-0.808163	127.986839	-23.840034	19.111891	125.724541	37.064548	0.569038	132.434097	31.252602	43.457447	127.829124	34.158575	22.0132425	130.1316105	-81.838643	16.2105395	121.3174715
-14.510872	-1.972312	128.125031	-23.780676	18.993368	126.157501	37.163517	0.462467	132.138565	31.274927	43.324432	127.918259	34.219222	21.8934495	130.028412	-81.780574	16.0932865	122.28659
-15.549362	-3.116379	128.351074	-23.667561	18.933947	126.507019	37.26535	0.37285	131.85434	31.332666	43.220783	127.886818	34.299008	21.7968165	129.870579	-81.63413	16.0710775	123.143459
-17.147743	-4.640612	128.752869	-23.433638	18.950321	126.903091	37.424671	0.287108	131.419083	31.48241	43.003334	127.445198	34.4535405	21.645221	129.4321405	-81.3208165	16.255421	124.3740415
-18.205128	-5.564288	129.146332	-23.269873	19.011719	127.064491	37.574039	0.229951	131.196487	31.595203	42.85165	127.040443	34.584621	21.5408005	129.118465	-81.124367	16.4826375	125.010517
-19.307003	-6.412596	129.575012	-23.094851	19.058407	127.097366	37.725258	0.178333	131.075653	31.692774	42.69249	126.542976	34.709016	21.4354115	128.8093145	-80.898718	16.6814025	125.3854175
-20.392633	-7.125851	129.985245	-22.955452	19.096607	126.991776	37.863258	0.108438	131.058319	31.789068	42.485123	126.07769	34.826163	21.2967805	128.5680045	-80.737067	16.8964335	125.4155475
-21.45273	-7.811668	130.349442	-22.806328	19.07172	126.747826	37.981533	-0.048164	131.162109	31.92124	42.218277	125.574959	34.9513865	21.0850565	128.368534	-80.5640425	17.0583835	125.127118
-22.562208	-8.360743	130.654831	-22.646965	18.991659	126.492249	38.087105	-0.241869	131.257782	32.048229	41.886528	124.948715	35.067667	20.8223295	128.1032485	-80.361597	17.1609885	124.8812495
-23.624104	-8.845484	130.907379	-22.428017	18.849367	126.321503	38.173996	-0.480888	131.172012	32.213711	41.513008	124.350761	35.1938535	20.51606	127.7613865	-80.0498875	17.182674	124.8816195
-25.157564	-9.306944	131.335342	-22.055975	18.543716	126.417397	38.423573	-0.931026	130.948303	32.501144	40.884308	123.468628	35.4623585	19.976641	127.2084655	-79.5743085	17.110791	125.6263285
-26.180407	-9.461008	131.572922	-21.815495	18.282394	126.608788	38.582993	-1.225562	130.74379	32.664185	40.497295	123.061989	35.623589	19.6358665	126.9028895	-79.254579	16.9289215	126.3146865
-27.211052	-9.577044	131.691986	-21.631313	17.972075	126.797935	38.719769	-1.513484	130.504791	32.784309	40.131519	122.82151	35.752039	19.3090175	126.6631505	-79.014665	16.6351325	126.9327195
-28.213114	-9.526973	131.726669	-21.501808	17.650486	126.978195	38.795631	-1.752756	130.274536	32.838699	39.801453	122.531975	35.817165	19.0243485	126.4032555	-78.820781	16.2766235	127.5531345
-29.190954	-9.376292	131.7798	-21.419937	17.330706	127.129242	38.837357	-1.955947	129.97728	32.776115	39.520645	122.290062	35.806736	18.782349	126.133671	-78.64661	15.879063	128.124813
-30.201349	-9.09839	131.851807	-21.366327	17.032076	127.275536	38.89043	-2.117086	129.687744	32.663177	39.311008	122.116325	35.7768035	18.596961	125.9020345	-78.5094575	15.467191	128.6490375
-31.177876	-8.684444	131.899185	-21.330324	16.742403	127.454796	38.926239	-2.236805	129.511139	32.552719	39.164951	121.980576	35.739479	18.464073	125.7458575	-78.400127	15.020733	129.1637345
-32.615654	-7.881577	131.859772	-21.323822	16.32539	127.654312	38.987919	-2.442763	129.300507	32.420273	38.999912	122.045601	35.704096	18.2785745	125.673054	-78.35174	14.3722055	129.63557
-33.596382	-7.210427	131.630676	-21.334454	16.060989	127.716408	39.00528	-2.584844	129.177017	32.393768	38.895279	122.166298	35.699524	18.1552175	125.6716575	-78.368432	13.9667605	129.7611585
-34.524158	-6.41124	131.289642	-21.351582	15.832637	127.729973	38.982952	-2.679844	128.985168	32.384674	38.82999	122.303665	35.683813	18.075073	125.6444165	-78.386977	13.590201	129.8155295
-35.447018	-5.516733	130.91597	-21.336685	15.650919	127.695702	38.937702	-2.769053	128.654877	32.422489	38.818604	122.562218	35.6800955	18.0247755	125.6085475	-78.3534655	13.2770625	129.7828565
-36.352085	-4.502808	130.363022	-21.311995	15.505904	127.718925	38.905273	-2.822758	128.301544	32.534306	38.856758	122.909714	35.7197895	18.017	125.605629	-78.3437795	12.994808	129.832221
-37.19907	-3.424675	129.684326	-21.269291	15.352286	127.707909	38.848427	-2.912881	127.977478	32.699024	38.960293	123.591469	35.7737255	18.023706	125.7844735	-78.3123075	12.680866	129.6313445
-38.111141	-2.252208	129.01683	-21.275135	15.189023	127.68409	38.808922	-2.993405	127.769852	32.953991	39.081615	124.545753	35.8814565	18.044105	126.1578025	-78.4317265	12.333941	129.2103775
-39.34267	-0.36212	127.385582	-21.374201	15.00414	127.434372	38.727966	-3.080507	127.763031	33.292717	39.290821	126.211418	36.0103415	18.105157	126.9872245	-78.7587435	11.903123	127.8815195
-40.184292	0.913237	126.197197	-21.523298	14.969566	127.007851	38.643562	-3.110599	127.795387	33.737679	39.292763	127.267014	36.1906205	18.091082	127.5312005	-79.2372165	11.84805	126.4845015
-41.033318	2.285174	124.898193	-21.683609	15.024794	126.389061	38.586395	-3.110811	127.990379	33.534195	39.500263	128.187531	36.060295	18.194726	128.088955	-79.427513	11.854862	124.689167
-41.916161	3.686164	123.838173	-21.862339	15.21312	125.744331	38.428337	-3.156926	128.100052	33.514103	39.537468	128.478043	35.97122	18.190271	128.2890475	-79.695898	12.235969	123.1996145
-42.793526	5.047149	123.385475	-21.913036	15.535397	125.299347	38.240162	-3.157483	127.939812	33.507614	39.543663	128.246918	35.873888	18.19309	128.093365	-79.69996	12.877704	122.505329
-43.829025	6.500234	123.232185	-22.090881	16.035408	125.141083	38.159828	-3.074149	127.742889	33.586018	39.631657	127.624474	35.872923	18.278754	127.6836815	-80.054685	13.792062	122.5984845
-44.830139	7.865576	123.439171	-22.003119	16.371992	125.153862	37.793438	-2.735906	127.5951	33.680752	39.75795	127.088036	35.737095	18.511022	127.341568	-79.743333	14.232962	122.966156
-46.367477	9.793266	124.249519	-21.608664	16.546926	125.476311	37.836178	-2.48495	127.323067	33.737659	39.834534	126.350189	35.7869185	18.674792	126.836628	-79.0042465	14.41906	124.115994
-47.44294	11.040485	124.952103	-21.549997	16.641005	125.925209	37.841434	-2.324357	127.1912	33.726814	39.84602	125.873421	35.784124	18.7608315	126.5323105	-78.884118	14.5211785	125.3181075
-48.448261	12.209608	125.68483	-21.487108	16.621973	126.367584	37.838684	-2.179838	127.02298	33.61496	39.849571	125.515198	35.726822	18.8348665	126.269089	-78.701038	14.4090795	126.466079
-49.554371	13.4112	126.678612	-21.436888	16.507406	126.891693	37.829453	-2.075738	126.826492	33.458286	39.828472	125.139214	35.6438695	18.876367	125.982853	-78.5176455	14.138445	127.800533
-50.595444	14.54542	127.728508	-21.384153	16.311411	127.448273	37.801201	-2.005229	126.472878	33.260826	39.831238	124.756012	35.5310135	18.9130045	125.614445	-78.2993195	13.7098175	129.282101
-51.58897	15.643705	128.753525	-21.288242	16.070213	127.903572	37.752323	-1.917269	126.025665	33.042099	39.836781	124.347481	35.397211	18.959756	125.186573	-77.973695	13.18067	130.620571
-52.591751	16.759924	129.670486	-21.271343	15.826756	128.292374	37.680702	-1.844583	125.493835	33.04187	39.751751	123.721657	35.361286	18.953584	124.607746	-77.903972	12.699928	131.977002
-54.001671	18.438951	130.964203	-21.294189	15.528898	128.740143	37.515724	-1.742325	124.683571	32.226326	39.863995	123.044502	34.871025	19.060835	123.8640365	-77.459403	11.996961	133.6162495
-54.907017	19.575605	131.655197	-21.329578	15.412606	128.954407	37.391369	-1.634024	124.196175	31.89497	39.925339	122.545036	34.6431695	19.1456575	123.3706055	-77.3023255	11.6795545	134.5382085
-55.681522	20.714838	132.253159	-21.369427	15.325509	129.134232	37.250938	-1.524358	123.773872	31.607693	40.001808	122.168839	34.4293155	19.238725	122.9713555	-77.1681695	11.412293	135.2971085
-56.488029	21.91287	132.800751	-21.421261	15.268372	129.277237	37.102623	-1.398762	123.487625	31.356249	40.085228	121.913147	34.229436	19.343233	122.700386	-77.071958	11.193511	135.854088
-57.190102	23.102301	133.184555	-21.489235	15.216574	129.397995	36.988182	-1.286842	123.2239	31.142509	40.180504	121.809723	34.0653455	19.446831	122.5168115	-77.0438155	10.986317	136.2791785
-57.774883	24.274605	133.494583	-21.582899	15.162756	129.471039	36.862492	-1.20399	123.010468	30.978289	40.266266	121.829498	33.9203905	19.531138	122.419983	-77.0861885	10.794374	136.522095
-58.292961	25.440819	133.89386	-21.679945	15.109473	129.515259	36.727551	-1.127746	122.819649	30.847427	40.348755	121.944824	33.787489	19.6105045	122.3822365	-77.147379	10.6084415	136.6482815
NaN	NaN	NaN	-21.845655	15.0353	129.533356	36.5303	-1.003991	122.543571	30.664408	40.491669	122.241165	33.597354	19.743839	122.392368	-77.288664	10.326761	136.674344
NaN	NaN	NaN	-21.935368	15.00629	129.490356	36.421146	-0.899495	122.395798	30.593252	40.592491	122.497498	33.507199	19.846498	122.446648	-77.377935	10.166082	136.534064
NaN	NaN	NaN	-22.02692	14.993111	129.427277	36.346203	-0.812829	122.261383	30.535761	40.70536	122.721825	33.440982	19.9462655	122.491604	-77.494822	10.0399565	136.36295
NaN	NaN	NaN	-22.096277	15.016934	129.358017	36.288513	-0.710118	122.137413	30.500116	40.804737	122.871529	33.3943145	20.0473095	122.504471	-77.5868685	9.9865585	136.211563
NaN	NaN	NaN	-22.138914	15.057685	129.247742	36.255898	-0.635576	121.987068	30.474415	40.913151	122.959076	33.3651565	20.1387875	122.473072	-77.6429845	9.9765825	136.022412
-56.517487	29.774847	133.756271	-22.178411	15.098461	129.119354	36.195377	-0.548975	121.840652	30.469835	40.995495	122.981644	33.332606	20.22326	122.411148	-77.689428	9.973662	135.82756
-55.847252	30.295187	133.556946	-22.23675	15.141117	128.985031	36.143494	-0.452581	121.696983	30.424694	41.074806	123.015388	33.284094	20.3111125	122.3561855	-77.757594	9.9711215	135.6138765
-54.599277	30.930412	133.235199	-22.311756	15.172024	128.843643	36.115505	-0.329074	121.65258	30.38549	41.195698	123.172844	33.2504975	20.433312	122.412712	-77.8740095	9.910736	135.274574
-53.649437	31.389496	132.925766	-22.374418	15.180133	128.783371	36.113789	-0.272874	121.754585	30.374548	41.260975	123.354828	33.2441685	20.4940505	122.5547065	-77.9930045	9.8662155	135.0120355
-52.518452	31.737545	132.509415	-22.45223	15.186739	128.746185	36.141499	-0.230039	121.968803	30.369287	41.332352	123.558983	33.255393	20.5511565	122.763893	-78.159853	9.8223215	134.728477
-51.368797	32.143234	132.181686	-22.524462	15.176076	128.726547	36.182735	-0.236975	122.211182	30.34622	41.389507	123.757378	33.2644775	20.576266	122.98428	-78.3134015	9.775886	134.468814
-50.150841	32.563694	131.761307	-22.599049	15.15283	128.677902	36.214016	-0.26049	122.476044	30.323654	41.431911	123.930801	33.268835	20.5857105	123.2034225	-78.466933	9.7199495	134.1523815
-48.782249	32.950027	131.320068	-22.71652	15.133574	128.650345	36.174828	-0.28636	122.698532	30.295271	41.460453	124.025665	33.2350495	20.5870465	123.3620985	-78.6680895	9.6801015	133.9385915
-47.379898	33.369442	130.921967	-22.798702	15.091862	128.536087	36.137814	-0.315506	122.826828	30.25729	41.44878	124.050858	33.197552	20.566637	123.438843	-78.794956	9.617087	133.633331
-45.100967	34.039013	130.281357	-23.02833	15.102535	128.385223	36.066418	-0.341591	122.978958	30.129528	41.486126	124.039749	33.097973	20.5722675	123.5093535	-79.154633	9.6328025	133.2610925
-43.532978	34.469463	129.918274	-23.167627	15.108024	128.217499	36.001152	-0.295234	123.065224	30.020866	41.533218	124.04332	33.011009	20.618992	123.554272	-79.346263	9.597056	132.880726
-41.921329	34.972591	129.539413	-23.312027	15.134975	128.053909	35.941845	-0.204149	123.148094	29.927122	41.621799	124.139893	32.9344835	20.708825	123.6439935	-79.5585375	9.561125	132.4638245
-40.180908	35.425465	129.141312	-23.451054	15.186633	127.888046	35.852165	-0.138661	123.305809	29.847601	41.707283	124.307419	32.849883	20.784311	123.806614	-79.751991	9.588955	131.969478
-38.436363	35.945499	128.89325	-23.58716	15.252401	127.749809	35.784966	-0.072428	123.479248	29.803291	41.796478	124.561562	32.7941285	20.862025	124.020405	-79.9684485	9.642777	131.479213
-36.54594	36.398369	128.622955	-23.709192	15.352567	127.661606	35.699669	-0.01335	123.669907	29.789436	41.895954	124.916481	32.7445525	20.941302	124.293194	-80.1629365	9.763832	131.030018
-34.69923	36.93306	128.634842	-23.815273	15.490432	127.635559	35.594528	0.063634	123.888565	29.817053	42.04557	125.337456	32.7057905	21.054602	124.6130105	-80.3363365	9.926262	130.6581075
-31.650661	37.684433	128.652252	-23.954269	15.765862	127.674736	35.442791	0.231715	124.216316	29.892069	42.360851	126.151299	32.66743	21.296283	125.1838075	-80.575968	10.235441	130.1656645
-29.624292	38.220215	128.926712	-24.026182	15.933516	127.631081	35.372753	0.333955	124.424019	30.007992	42.616177	126.970123	32.6903725	21.475066	125.697071	-80.7427365	10.391966	129.565091
-27.519405	38.659733	129.222916	-24.130682	16.169525	127.682236	35.296345	0.445112	124.712227	30.199715	42.876682	127.956261	32.74803	21.660897	126.334244	-81.009394	10.678153	129.030228
-25.421261	39.096912	129.565292	-24.246914	16.383823	127.654922	35.226528	0.58522	125.122391	30.391779	43.102489	128.959152	32.8091535	21.8438545	127.0407715	-81.3029815	10.9237915	128.2690725
-23.279499	39.433308	129.903549	-24.35158	16.579227	127.53627	35.20253	0.657054	125.555	30.521053	43.299522	129.935959	32.8617915	21.978288	127.7454795	-81.5649515	11.180166	127.3270605
-21.15016	39.758625	130.23111	-24.406078	16.829254	127.464043	35.197987	0.733478	125.961815	30.646492	43.450069	130.807892	32.9222395	22.0917735	128.3848535	-81.7343955	11.5667345	126.5432325
-18.9886	39.945076	130.492126	-24.451571	17.080805	127.450928	35.211819	0.799023	126.451889	31.055126	43.510437	131.459488	33.1334725	22.15473	128.9556885	-82.0366145	12.00688	125.9461675
-15.7296	40.087139	130.815186	-24.422472	17.476852	127.566109	35.594234	0.648193	127.063454	31.281605	43.662815	132.411713	33.4379195	22.155504	129.7375835	-82.2828635	12.7982	125.3946345
-13.581406	40.087425	131.04483	-24.376743	17.725861	127.747383	35.680809	0.578388	127.626144	31.482735	43.687592	132.885544	33.581772	22.13299	130.255844	-82.335258	13.318732	125.238922
-11.396777	39.964237	131.165024	-24.32703	17.963522	127.938858	35.775841	0.4206	128.224747	31.698057	43.674503	133.282242	33.736949	22.0475515	130.7534945	-82.391009	13.8794925	125.1242215
-9.268987	39.746876	131.394241	-24.274101	18.107931	128.110367	35.466526	0.435891	128.932114	31.944853	43.586224	133.704971	33.7056895	22.0110575	131.3185425	-82.2538915	14.2048045	124.9021915
-7.144351	39.438282	131.582779	-24.239065	18.240341	128.316025	35.927895	0.037507	129.355545	32.144421	43.46616	134.147141	34.036158	21.7518335	131.751343	-82.514288	14.7288485	124.880707
-5.087945	39.024326	131.870193	-24.157667	18.294542	128.440536	35.988079	-0.156298	129.877762	32.33477	43.315376	134.595322	34.1614245	21.579539	132.236542	-82.4767585	15.009545	124.64453
-3.080952	38.539803	132.200027	-24.128172	18.344257	128.622299	36.095299	-0.331819	130.372528	32.524109	43.18259	135.029297	34.309704	21.4253855	132.7009125	-82.566048	15.2631285	124.5436855
-0.098876	37.652336	132.694534	-23.989218	18.40519	128.672806	36.292641	-0.544281	130.967361	32.775097	43.054562	135.674423	34.533869	21.2551405	133.320892	-82.512305	15.5552395	124.02472
1.804911	37.022964	132.98201	-23.88406	18.491802	128.648102	36.464741	-0.593559	131.231247	32.948132	43.039715	136.027191	34.7064365	21.223078	133.629219	-82.4745565	15.760526	123.666985
3.640885	36.303596	133.188004	-23.79105	18.631605	128.554947	36.592632	-0.589378	131.346252	33.1217	43.076645	136.308136	34.857166	21.2436335	133.827194	-82.439266	16.0195765	123.2827
5.378088	35.558372	133.267471	-23.695187	18.769457	128.297806	36.690628	-0.543208	131.381516	33.233604	43.102093	136.506119	34.962116	21.2794425	133.9438175	-82.35249	16.2594715	122.6517945
7.133096	34.693752	133.179886	-23.629131	18.906174	127.938507	36.753254	-0.495184	131.443481	33.306297	43.127308	136.620499	35.0297755	21.316062	134.03199	-82.2880375	16.496286	121.845024
8.765921	33.768967	133.069641	-23.572762	19.056725	127.526245	36.790215	-0.454657	131.53949	33.319244	43.1367	136.722565	35.0547295	21.3410215	134.1310275	-82.2002535	16.7724285	120.9214625
10.326477	32.760818	132.900314	-23.541767	19.219883	127.209938	36.85384	-0.421904	131.712891	33.302505	43.174324	136.744995	35.0781725	21.37621	134.228943	-82.1617065	17.063556	120.190933
12.473243	31.097088	132.802841	-23.449881	19.459551	126.962677	36.975979	-0.35785	132.148117	33.33432	43.33873	136.61702	35.1551495	21.49044	134.3825685	-82.0549115	17.428662	119.5427855
13.820934	29.920677	132.72168	-23.402225	19.621429	126.978027	37.089546	-0.285978	132.504807	33.34869	43.479176	136.419785	35.219118	21.596599	134.462296	-82.023568	17.646259	119.493758
15.120212	28.700886	132.732193	-23.391418	19.744484	127.04277	37.186428	-0.211485	132.904495	33.372883	43.644623	136.155411	35.2796555	21.716569	134.529953	-82.0624915	17.772399	119.555587
16.177578	27.423683	132.825165	-23.371655	19.829868	127.100143	37.278088	-0.101208	133.268372	33.372395	43.789894	135.915833	35.3252415	21.844343	134.5921025	-82.0685515	17.815393	119.6081835
17.234846	26.146805	132.911789	-23.366682	19.852848	127.137741	37.3531	0.023939	133.582657	33.32132	43.904285	135.731079	35.33721	21.964112	134.656868	-82.070574	17.741584	119.618614
18.117245	24.805674	133.024765	-23.371927	19.827478	127.168274	37.404587	0.104848	133.846466	33.229668	43.979115	135.599426	35.3171275	22.0419815	134.722946	-82.0609815	17.6129745	119.613602
18.975063	23.45636	133.106537	-23.409899	19.740107	127.175835	37.40667	0.166404	134.070724	33.154106	44.026196	135.537933	35.280388	22.0963	134.8043285	-82.100186	17.383914	119.5473415
19.884985	21.555542	133.334885	-23.425461	19.573805	127.171135	37.40131	0.205643	134.331268	33.018841	44.043221	135.624802	35.2100755	22.124432	134.978035	-82.0609975	17.023178	119.364235
18.786539	21.359934	133.258316	-23.438576	19.470192	127.166	37.389519	0.191723	134.501465	32.967091	44.053925	135.718079	35.178305	22.122824	135.109772	-82.055457	16.81756	119.222228
17.793861	21.070456	133.186447	-23.432695	19.407774	127.160629	37.389961	0.19199	134.636765	32.937477	44.078194	135.804611	35.163719	22.135092	135.220688	-82.029109	16.680456	119.10057
16.696659	20.718014	132.974854	-23.416643	19.391005	127.159653	37.394943	0.176827	134.736176	32.924755	44.12291	135.851929	35.159849	22.1498685	135.2940525	-81.993135	16.6321415	119.0252535
15.527162	20.324806	132.789429	-23.377565	19.393686	127.148438	37.435947	0.206228	134.787094	32.960079	44.18784	135.802048	35.198013	22.197034	135.294571	-81.953143	16.590338	119.002305
14.303212	19.961292	132.523727	-23.320887	19.404259	127.10627	37.506702	0.244683	134.758331	33.010681	44.257633	135.695145	35.2586915	22.251158	135.226738	-81.9004655	16.55736	118.985802
12.922827	19.5956	132.142563	-23.261026	19.424528	127.034889	37.603672	0.302267	134.646057	33.05735	44.306477	135.539429	35.330511	22.304372	135.092743	-81.852563	16.544684	118.977035
10.742369	18.98036	131.580688	-23.153708	19.428371	126.898315	37.679569	0.385061	134.405167	33.164742	44.359444	135.270493	35.4221555	22.3722525	134.83783	-81.7295715	16.4844895	118.9588
9.164017	18.570194	131.11441	-23.072983	19.388563	126.827034	37.758812	0.445447	134.173584	33.223129	44.353218	135.137268	35.4909705	22.3993325	134.655426	-81.6369365	16.3777935	118.998642
7.483575	18.086153	130.664322	-23.003746	19.342327	126.847061	37.796799	0.441561	133.886993	33.304741	44.308586	135.113602	35.55077	22.3750735	134.5002975	-81.558262	16.3095805	119.1938245
5.792048	17.607277	130.482574	-22.898378	19.27437	127.030823	37.820324	0.407055	133.553986	33.410538	44.242081	135.167801	35.615431	22.324568	134.3608935	-81.412187	16.224172	119.7007525
3.995381	17.048498	130.156738	-22.807728	19.231962	127.413353	37.833351	0.340153	133.159134	33.574535	44.141281	135.300507	35.703943	22.240717	134.2298205	-81.319399	16.223207	120.5968855
2.214611	16.446249	130.099945	-22.675426	19.225302	127.991035	37.834976	0.273388	132.670456	33.774601	44.00629	135.553467	35.8047885	22.139839	134.1119615	-81.1556405	16.310765	121.8701085
0.382928	15.776062	129.837875	-22.584286	19.27145	128.848083	37.813004	0.277976	132.091705	34.007935	43.87212	135.888	35.9104695	22.075048	133.9898525	-81.0790415	16.467852	123.7063135
-2.444072	14.649666	129.830994	-22.370522	19.34016	130.25177	37.746429	0.505611	131.099304	34.374428	43.750587	136.567856	36.0604285	22.128099	133.83358	-80.8014725	16.552221	126.66996
-4.317372	13.663743	130.137451	-22.282633	19.42186	131.269531	37.67514	0.802669	130.534988	34.480785	43.697491	137.073456	36.0779625	22.25008	133.804222	-80.6432285	16.59364	128.73484
-6.191227	12.556209	130.358231	-22.260063	19.507231	132.319458	37.579704	1.126288	130.194672	34.488091	43.727009	137.411362	36.0338975	22.4266485	133.803017	-80.5540235	16.5878135	130.835899
-8.124114	11.296638	130.790543	-22.265469	19.693037	133.287033	37.502655	1.436323	130.07608	34.450512	43.846245	137.581497	35.9765835	22.641284	133.8287885	-80.5075215	16.74479	132.7452775
-10.065128	9.903538	130.824036	-22.356783	19.878387	134.058502	37.437061	1.651158	130.1698	34.307281	43.993317	137.584503	35.872171	22.8222375	133.8771515	-80.585737	16.9345365	134.2398525
-11.916211	8.333596	131.313568	-22.474133	20.07089	134.594818	37.372383	1.774887	130.366211	34.030071	44.131077	137.290619	35.701227	22.952982	133.828415	-80.649493	17.188798	135.361221
-13.790035	6.557446	131.650955	-22.587702	20.240324	134.935501	37.357758	1.835117	130.636902	33.712326	44.252335	136.687744	35.535042	23.043726	133.662323	-80.710446	17.436922	136.208679
-16.441181	3.64802	132.134567	-22.841282	20.396162	134.896057	37.467793	1.818019	131.220154	33.169125	44.402073	135.103958	35.318459	23.110046	133.162056	-81.001023	17.682278	136.630058
-18.203226	1.597864	132.578781	-23.04808	20.43973	134.355057	37.562077	1.770702	131.639954	32.649345	44.431271	133.644211	35.105711	23.1009865	132.6420825	-81.201871	17.7784735	136.0680315
-19.901228	-0.511365	132.929916	-23.255398	20.400063	133.409332	37.678223	1.754982	132.078522	32.067768	44.354424	131.907242	34.8729955	23.054703	131.992882	-81.3837915	17.745423	134.825782
-21.558577	-2.562681	133.277222	-23.438223	20.288437	132.154221	37.772167	1.76035	132.45665	31.253395	44.315823	130.148331	34.512781	23.0380865	131.3024905	-81.389227	17.5387875	133.0059515
-23.256357	-4.41676	133.88179	-23.611177	20.08147	130.808075	37.832779	1.729495	132.781357	30.769392	43.996574	128.184219	34.3010855	22.8630345	130.482788	-81.5234395	17.2999055	131.133362
-24.863468	-6.190498	134.46376	-23.656971	19.696306	129.786438	37.807728	1.667785	132.86795	30.356947	43.386223	126.121864	34.0823375	22.527004	129.494907	-81.3962795	16.865608	130.077969
-26.475842	-7.705748	135.220901	-23.620628	19.197077	129.127182	37.851414	1.466188	132.852325	30.072515	42.722595	124.450089	33.9619645	22.0943915	128.651207	-81.2032205	16.2997625	129.603157
-28.85302	-9.688961	136.753815	-23.549427	18.323868	128.923264	37.958778	0.911614	133.127304	29.778379	41.517086	122.720276	33.8685785	21.21435	127.92379	-80.9674325	15.433386	129.922738
-30.379539	-10.742606	137.728439	-23.528484	17.767614	129.230087	37.946041	0.49988	133.305496	29.670105	40.851086	122.273659	33.808073	20.675483	127.7895775	-80.865041	14.859745	130.6705965
-31.92671	-11.580343	138.600464	-23.5217	17.303635	129.764999	37.912331	0.142785	133.501404	29.617056	40.324886	122.092438	33.7646935	20.2338355	127.796921	-80.8080935	14.3734345	131.733077
-33.443558	-12.203794	139.401825	-23.542633	16.963938	130.370789	37.839161	-0.117155	133.61084	29.543709	39.993313	122.093292	33.691435	19.938079	127.852066	-80.776701	13.989797	132.889512
-34.955765	-12.630993	140.031387	-23.58803	16.741859	130.978149	37.75444	-0.270076	133.540131	29.43354	39.836163	122.231827	33.59399	19.7830435	127.885979	-80.77005	13.7006745	134.070319
-36.381523	-12.805629	140.500336	-23.611647	16.65057	131.544907	37.678875	-0.337912	133.401001	29.317492	39.806343	122.308517	33.4981835	19.7342155	127.854759	-80.7214775	13.5669245	135.235055
-37.730511	-12.797663	140.754074	-23.632898	16.642612	132.011871	37.601662	-0.317689	133.148056	29.179646	39.903595	122.405281	33.390654	19.792953	127.7766685	-80.65645	13.492271	136.2470735
-39.789886	-12.443161	140.834839	-23.678236	16.788982	132.501251	37.461044	-0.198501	132.631607	29.046631	40.196003	122.605392	33.2538375	19.998751	127.6184995	-80.6103095	13.579213	137.3840025
-41.034405	-11.987243	140.61441	-23.725801	16.90106	132.711807	37.339123	-0.068884	132.249771	28.956381	40.44397	122.761024	33.147752	20.187543	127.5053975	-80.599354	13.614577	137.9182165
-42.211052	-11.390604	140.365631	-23.765661	17.033258	132.897217	37.180443	0.07324	131.769867	28.856071	40.708317	122.942505	33.018257	20.3907785	127.356186	-80.549579	13.6757375	138.438248
-43.413116	-10.615726	140.168045	-23.819653	17.168123	133.067993	36.986645	0.190428	131.339844	28.750778	40.940609	123.08252	32.8687115	20.5655185	127.211182	-80.5080175	13.7707275	138.924804
-44.482479	-9.635347	139.972855	-23.896774	17.282179	133.249969	36.792408	0.296604	130.922836	28.652689	41.147961	123.209656	32.7225485	20.7222825	127.066246	-80.5160965	13.8420755	139.433692
-45.445271	-8.624287	139.711838	-23.992008	17.354292	133.418396	36.580017	0.386233	130.489532	28.518772	41.324341	123.374794	32.5493945	20.855287	126.932163	-80.5334105	13.853297	139.904629
-46.404358	-7.453182	139.509064	-24.138838	17.382992	133.599945	36.322784	0.454563	130.054169	28.368172	41.490147	123.539665	32.345478	20.972355	126.796917	-80.623154	13.793629	140.402973
-47.629955	-5.560832	139.104431	-24.408758	17.361025	133.78006	35.915386	0.568142	129.392258	28.099751	41.745857	123.908188	32.0075685	21.1569995	126.650223	-80.8250845	13.5650505	140.909897
-48.32346	-4.195278	138.641266	-24.603989	17.325878	133.841476	35.63205	0.653372	129.015793	27.938923	41.900532	124.195717	31.7854865	21.276952	126.605755	-80.9934645	13.374804	141.077197
-48.983528	-2.670752	138.267563	-24.808496	17.309418	133.888931	35.388912	0.732211	128.688568	27.801767	42.036839	124.473259	31.5953395	21.384525	126.5809135	-81.2123315	13.234311	141.1969485
-49.506645	-1.138843	137.849014	-24.994995	17.329832	133.880508	35.129669	0.804196	128.420624	27.715651	42.166851	124.786247	31.42266	21.4855235	126.6034355	-81.41265	13.1741405	141.1575805
-49.962837	0.533745	137.457794	-25.159294	17.407257	133.808517	34.498753	1.09568	128.309357	27.684841	42.291012	125.014618	31.091797	21.693346	126.6619875	-81.410385	13.121168	140.9550465
-50.316982	2.291176	137.08548	-25.305199	17.528702	133.734894	34.272991	1.190162	128.121002	27.64599	42.421116	125.188828	30.9594905	21.805639	126.654915	-81.5698885	13.251765	140.814873
-50.549667	4.058781	136.800247	-25.44409	17.681997	133.664078	34.477386	1.051336	127.790581	27.586386	42.56868	125.332596	31.031886	21.810008	126.5615885	-81.920066	13.553986	140.7665675
-50.770016	6.858072	136.361252	-25.622358	17.873236	133.54631	34.241688	1.231104	127.576935	27.494144	42.827488	125.523079	30.867916	22.029296	126.550007	-82.112632	13.717176	140.542613
-50.806511	8.707001	136.053162	-25.715626	17.965563	133.448914	34.136856	1.3336	127.454803	27.44647	42.997833	125.68251	30.791663	22.1657165	126.5686565	-82.222915	13.7654095	140.3291715
-50.620686	10.771415	135.736984	-25.763395	18.041725	133.34024	34.084812	1.437829	127.317154	27.443373	43.15892	125.864998	30.7640925	22.2983745	126.591076	-82.2908825	13.7850755	140.089404
-50.63525	12.549998	135.162048	-25.7859	18.132057	133.065918	34.059895	1.533621	127.201927	27.546204	43.327896	126.114037	30.8030495	22.4307585	126.657982	-82.3748495	13.8333555	139.473854
-50.470482	14.490557	134.285416	-25.822416	18.24354	132.562744	34.078102	1.618701	127.118767	27.738205	43.496609	126.393021	30.9081535	22.557655	126.755894	-82.5529855	13.929425	138.369594
-50.24292	16.514046	133.349335	-25.843132	18.448809	131.964569	34.099678	1.702595	126.943184	27.936646	43.641727	126.569832	31.018162	22.672161	126.756508	-82.704426	14.225457	137.17263
-49.977104	18.528028	132.397705	-25.861904	18.706503	131.303101	34.082813	1.810403	126.701424	28.159698	43.811424	126.772865	31.1212555	22.8109135	126.7371445	-82.8450635	14.6020925	135.8690575
-49.412312	21.583321	131.515823	-25.832754	19.170616	130.555557	33.639969	2.217157	126.339462	28.473064	44.111443	127.009293	31.0565165	23.1643	126.6743775	-82.7220245	15.176932	134.4367365
-48.977825	23.546938	131.362411	-25.752331	19.537617	130.305511	33.563465	2.415736	125.90625	28.724266	44.350643	127.232826	31.1438655	23.3831895	126.569538	-82.6485275	15.6920445	134.041484
-48.494102	25.473934	131.569809	-25.627687	19.88076	130.284134	33.479984	2.661511	125.518127	28.961069	44.587727	127.516891	31.2205265	23.624619	126.517509	-82.4759005	16.136901	134.050759
-47.883953	27.305115	131.961105	-25.491819	20.18742	130.40863	33.433716	2.897659	125.217369	29.189178	44.846973	127.86573	31.311447	23.872316	126.5415495	-82.295085	16.502524	134.2757105
-47.321354	29.032019	132.537323	-25.384501	20.471516	130.621033	33.399387	3.120735	124.904839	29.373056	45.046761	128.260757	31.3862215	24.083748	126.582798	-82.1552235	16.859284	134.659268
-46.661152	30.665428	133.311935	-25.258966	20.694342	130.901962	33.363052	3.313494	124.609962	29.530704	45.202682	128.68782	31.446878	24.258088	126.648891	-81.96481	17.130596	135.155033
-45.90667	32.170521	134.18338	-25.144157	20.866768	131.309967	33.307259	3.47149	124.32901	29.705528	45.313404	129.152222	31.5063935	24.392447	126.740616	-81.7947075	17.341089	135.879318
-44.747604	34.188786	135.508621	-24.954727	21.07609	131.997498	33.228676	3.629533	124.104736	30.060896	45.383781	129.896576	31.644786	24.506657	127.000656	-81.55424	17.645523	136.99434
-43.883167	35.413872	136.250961	-24.812689	21.186205	132.34433	33.264793	3.663951	124.032448	30.591599	45.264973	130.34642	31.928196	24.464462	127.189434	-81.553574	17.907948	137.499226
-42.925407	36.506836	136.677155	-24.684078	21.263931	132.564346	33.291775	3.659541	124.005638	30.595383	45.298008	130.868408	31.943579	24.4787745	127.437023	-81.311735	18.0490875	137.691669
-42.005043	37.523155	136.898972	-24.551668	21.311563	132.637985	33.378517	3.545172	124.026718	31.144657	45.075314	130.983765	32.261587	24.310243	127.5052415	-81.364923	18.312883	137.7707285
-40.943954	38.408775	136.867569	-24.38653	21.393839	132.624786	33.470657	3.387405	124.091469	31.391314	44.925766	130.952271	32.4309855	24.1565855	127.52187	-81.2040455	18.6310925	137.727702
-39.861782	39.237526	136.688553	-24.252035	21.448133	132.562042	33.578606	3.167042	124.187157	31.613747	44.790939	130.73027	32.5961765	23.9789905	127.4587135	-81.1002465	18.9172755	137.6653705
-38.7393	39.92115	136.415451	-24.113062	21.49045	132.471344	33.690342	2.938108	124.281036	31.779163	44.632526	130.468307	32.7347525	23.785317	127.3746715	-80.9608765	19.195583	137.5680165
-36.949997	40.708008	136.067719	-23.976976	21.413616	132.448517	33.815372	2.547436	124.460098	31.970442	44.352467	130.085266	32.892907	23.4499515	127.272682	-80.846859	19.3772805	137.624352
-35.652916	41.081802	135.974457	-23.89999	21.262697	132.474594	33.86134	2.245244	124.565926	32.112583	44.085484	129.97821	32.9869615	23.165364	127.272068	-80.7869415	19.36003	137.67712
-34.32864	41.338234	135.886688	-23.837393	21.065361	132.511917	33.910202	1.933443	124.63868	31.973198	43.914314	130.068085	32.9417	22.9238785	127.3533825	-80.616486	19.2068435	137.6704515
-32.955658	41.544571	135.806198	-23.770405	20.896725	132.502411	33.964756	1.65482	124.651039	32.133598	43.651768	130.112991	33.049177	22.653294	127.382015	-80.589987	19.140156	137.622807
-31.415787	41.599743	135.735657	-23.715437	20.739742	132.469742	33.98587	1.419451	124.63105	32.606762	43.28965	130.112106	33.296316	22.3545505	127.371578	-80.72719	19.1249335	137.567906
-29.89415	41.619774	135.655304	-23.655853	20.638948	132.438232	34.013851	1.184549	124.689034	32.584431	43.166893	130.421478	33.299141	22.175721	127.555256	-80.610847	19.102175	137.321208
-28.314548	41.603619	135.62561	-23.602777	20.555387	132.452362	34.043488	0.96162	124.821106	33.147629	42.84549	130.683807	33.5955585	21.903555	127.7524565	-80.8011125	19.207219	137.1522675
-25.705221	41.347141	135.671936	-23.488441	20.495089	132.585388	34.115211	0.643062	125.117577	33.570435	42.544785	131.278137	33.842823	21.5939235	128.197857	-80.819705	19.3962545	136.972919
-23.930805	41.073555	135.802551	-23.413185	20.484541	132.726913	34.186558	0.464146	125.310028	33.825001	42.406811	131.717957	34.0057795	21.4354785	128.5139925	-80.8321495	19.5336035	136.9398335
-22.073919	40.650764	135.897903	-23.339466	20.456373	132.822845	34.262199	0.342896	125.522102	34.070412	42.323296	132.185776	34.1663055	21.333096	128.853939	-80.8452375	19.57965	136.791751
-20.214998	40.136086	135.853928	-23.273041	20.364754	132.758514	34.429379	0.234984	125.75972	34.300522	42.231762	132.718796	34.3649505	21.233373	129.239258	-80.9110325	19.496135	136.27777
-18.339277	39.529762	135.577408	-23.228416	20.266884	132.481201	34.669563	0.108901	126.121353	34.499542	42.160484	133.310684	34.5845525	21.1346925	129.7160185	-81.0413845	19.3990755	135.2463835
-16.421478	38.807098	135.04483	-23.265512	20.165728	131.971451	34.966515	-0.002196	126.638329	34.621506	42.11174	133.910995	34.7940105	21.054772	130.274662	-81.3250345	19.276684	133.66824
-14.551393	38.038113	134.354675	-23.289343	20.110367	131.40773	35.601761	-0.2892	127.158714	34.626877	42.115963	134.414505	35.114319	20.9133815	130.7866095	-81.693005	19.3073525	132.0288505
-11.612924	36.64077	133.19635	-23.268011	20.114435	130.634552	36.217442	-0.458553	128.669388	34.647743	42.244801	134.85463	35.4325925	20.893124	131.762009	-81.9686145	19.335746	129.507095
-9.690039	35.639633	132.515427	-23.195469	20.149412	130.105057	36.657745	-0.626471	129.926315	34.710106	42.347588	135.186646	35.6839255	20.8605585	132.5564805	-82.0748635	19.4382655	127.6536335
-7.752433	34.509174	131.955032	-23.08864	20.175903	129.582169	37.126904	-0.788685	131.255157	34.790691	42.436604	135.562347	35.9587975	20.8239595	133.408752	-82.1360775	19.5278465	125.755586
-5.914651	33.318165	131.635742	-22.902246	20.138336	129.047089	37.572834	-0.932292	132.592926	34.913475	42.530979	135.947006	36.2431545	20.7993435	134.269966	-82.0476465	19.4773285	123.824212
-4.095284	32.049809	131.545868	-22.660164	20.071161	128.635696	37.978935	-1.022446	133.793243	35.113071	42.586529	136.352051	36.546003	20.7820415	135.072647	-81.866331	19.3602805	122.198745
-2.460633	30.750099	131.640991	-22.376913	20.006069	128.291504	38.390671	-1.058534	134.831436	35.337006	42.648876	136.840408	36.8638385	20.795171	135.835922	-81.6176645	19.216967	120.747086
-0.8118	29.44017	131.851883	-22.032967	19.922155	128.044815	38.790913	-1.076427	135.740128	35.573765	42.736088	137.291199	37.182339	20.8298305	136.5156635	-81.248273	19.0144795	119.5739665
1.289476	27.426111	132.282715	-21.427151	19.844883	127.935066	39.459896	-1.018971	136.636902	36.023064	42.833443	137.895309	37.74148	20.907236	137.2661055	-80.595782	18.78253	118.6040265
2.646964	26.104647	132.639236	-21.043894	19.828747	128.097473	39.940079	-0.966814	137.11235	36.352055	42.924767	138.103333	38.146067	20.9789765	137.6078415	-80.233855	18.6785175	118.5871045
3.731664	24.729774	133.041473	-20.713743	19.781965	128.392471	40.361683	-0.890317	137.620621	36.68634	43.023426	138.187531	38.5240115	21.0665545	137.904076	-79.9514975	18.4973755	118.880866
4.743752	23.391329	133.470551	-20.433674	19.748644	128.756683	40.721584	-0.822435	138.092728	36.971169	43.072845	138.219955	38.8463765	21.125205	138.1563415	-79.7137245	18.372083	119.3570245
5.66632	22.087942	133.927505	-20.249239	19.717493	129.137665	40.993221	-0.813199	138.546722	37.205719	43.086121	138.176285	39.09947	21.136461	138.3615035	-79.597948	18.298525	119.9138265
6.25694	20.73159	134.382706	-20.138107	19.6394	129.445847	41.159924	-0.816719	138.957794	37.349232	43.039509	138.10379	39.254578	21.111395	138.530792	-79.530792	18.167405	120.360902
6.78795	19.462412	134.748047	-20.125635	19.535809	129.655777	41.252377	-0.890578	139.325027	37.39798	42.944576	138.006989	39.3251785	21.026999	138.666008	-79.5764485	18.044619	120.645546
7.426467	17.629438	135.147018	-20.165625	19.310026	129.791656	41.258942	-1.056151	139.710464	37.325371	42.713978	137.784882	39.2921565	20.8289135	138.747673	-79.6234065	17.7911385	120.835639
7.565621	16.429249	135.329163	-20.234674	19.149517	129.849487	41.24609	-1.1773	139.824936	37.27253	42.542889	137.574326	39.25931	20.6827945	138.699631	-79.728658	17.6162395	120.999343
7.631145	15.350503	135.398819	-20.295124	19.003927	129.910767	41.223301	-1.285181	139.840561	37.196762	42.388733	137.347717	39.2100315	20.551776	138.594139	-79.8002795	17.456078	121.227395
7.610259	14.375589	135.432144	-20.32621	18.880827	129.942703	41.273846	-1.382998	139.855225	37.108543	42.270763	137.14444	39.1911945	20.4438825	138.4998325	-79.8436145	17.3177715	121.3855735
7.481559	13.428034	135.507507	-20.308451	18.780394	130.021957	41.357357	-1.3771	139.778275	37.060123	42.220856	136.979019	39.20874	20.421878	138.378647	-79.825642	17.13891	121.665267
7.278138	12.603158	135.499161	-20.274452	18.709036	130.135315	41.509918	-1.333914	139.71286	37.04229	42.204632	136.806091	39.276104	20.435359	138.2594755	-79.825008	16.982713	122.0111545
6.930623	11.836338	135.491211	-20.197323	18.652292	130.20752	41.639107	-1.290098	139.632278	37.03244	42.21825	136.641434	39.3357735	20.464076	138.136856	-79.7304195	16.840508	122.278184
6.214572	10.809011	135.38205	-20.106579	18.621548	130.28949	41.813293	-1.174429	139.433609	37.074772	42.281593	136.349884	39.4440325	20.553582	137.8917465	-79.6571905	16.689514	122.6872335
5.577427	10.214108	135.261749	-20.04525	18.60277	130.266937	41.898212	-1.083081	139.261353	37.095818	42.339417	136.144943	39.497015	20.628168	137.703148	-79.587515	16.577372	122.830726
4.829947	9.641755	135.017456	-20.004339	18.590565	130.196564	41.949619	-1.007483	139.052094	37.102108	42.39185	135.999069	39.5258635	20.6921835	137.5255815	-79.5345415	16.4889465	122.8675465
3.991561	9.18909	134.748215	-19.965096	18.575611	130.115479	42.016647	-0.943352	138.78598	37.105846	42.419395	135.931015	39.5612465	20.7380215	137.3584975	-79.4914385	16.4132005	122.8724605
3.116169	8.783632	134.30014	-19.918213	18.542408	130.04184	42.043568	-0.927995	138.48114	37.117916	42.425674	135.90036	39.580742	20.7488395	137.19075	-79.417168	16.3359765	122.89293
2.093336	8.41053	133.86026	-19.873949	18.504129	130.059067	42.019466	-0.934884	138.038269	37.165226	42.403278	135.924118	39.592346	20.734197	136.9811935	-79.340244	16.274061	123.1369405
0.933971	8.006878	133.301239	-19.853584	18.482098	130.176941	41.95575	-0.999791	137.423691	37.234875	42.370335	136.061539	39.5953125	20.685272	136.742615	-79.3024805	16.278924	123.611267
-0.88491	7.535599	132.322617	-19.855194	18.450571	130.489532	41.811745	-1.11179	136.176849	37.329063	42.310146	136.491776	39.570404	20.599178	136.3343125	-79.280792	16.301964	124.6447515
-2.235405	7.196978	131.654556	-19.860622	18.427584	130.765244	41.675285	-1.149234	135.179443	37.348804	42.249229	136.87175	39.5120445	20.5499975	136.0255965	-79.2332885	16.3051705	125.5048915
-3.682301	6.758385	131.082947	-19.860426	18.433279	131.142303	41.52853	-1.135065	134.229034	37.348576	42.159569	137.253845	39.438553	20.512252	135.7414395	-79.159405	16.354306	126.5431665
-5.152725	6.314248	130.718597	-19.885662	18.499544	131.68544	41.405663	-1.039911	133.476791	37.342606	42.117313	137.454971	39.3741345	20.538701	135.465881	-79.1454585	16.460387	127.904999
-6.772093	5.69053	130.678696	-19.893013	18.631468	132.366531	41.284866	-0.849798	133.060471	37.332756	42.143295	137.525208	39.308811	20.6467485	135.2928395	-79.094837	16.6161875	129.4402225
-8.410942	5.012496	130.950974	-19.918228	18.853621	133.108826	41.201488	-0.600853	132.907928	37.319843	42.270763	137.606262	39.2606655	20.834955	135.257095	-79.0971215	16.872287	130.960557
-10.070211	4.130011	131.378204	-19.987158	19.131201	133.851715	41.14502	-0.379904	133.028122	37.223034	42.482887	137.565094	39.184027	21.0514915	135.296608	-79.158343	17.2109105	132.406822
-12.576403	2.597873	132.285385	-20.118336	19.528419	134.746155	41.081795	-0.114924	133.457748	36.992065	42.818218	137.271149	39.03693	21.351647	135.3644485	-79.273602	17.705191	134.1278615
-14.294704	1.386025	133.040222	-20.22261	19.699049	135.145432	41.080261	-0.044463	133.842087	36.805065	42.964676	136.834045	38.942663	21.4601065	135.338066	-79.387883	17.9379915	134.952798
-15.983814	0.113777	133.856445	-20.351347	19.753929	135.320511	41.141338	-0.064029	134.357117	36.5769	43.037582	136.231216	38.859119	21.4867765	135.2941665	-79.561813	18.0210815	135.3468555
-17.693975	-1.26803	134.672836	-20.457615	19.672352	135.250473	41.206882	-0.152676	134.946579	36.320724	42.992393	135.524628	38.763803	21.4198585	135.2356035	-79.679033	17.9248455	135.2653425
-19.378174	-2.624549	135.528641	-20.565393	19.4813	134.98909	41.314243	-0.285633	135.585632	36.071083	42.830051	134.678802	38.692663	21.272209	135.132217	-79.823449	17.690391	134.845963
-21.088228	-3.981813	136.36763	-20.657684	19.204664	134.565262	41.427338	-0.486774	136.286362	35.842781	42.524284	133.682663	38.6350595	21.018755	134.9845125	-79.9504275	17.390573	134.1460115
-22.779293	-5.243068	137.249252	-20.7409	18.837605	134.089493	41.435669	-0.728327	136.935272	35.633419	42.074974	132.605652	38.534544	20.6733235	134.770462	-80.016344	17.0018865	133.408524
-25.336176	-6.920299	138.626755	-20.750336	18.093277	133.656357	41.424999	-1.126137	137.676437	35.405022	41.091423	130.84404	38.4150105	19.982643	134.2602385	-79.9156825	16.203911	133.0524755
-27.050119	-7.881574	139.550095	-20.729094	17.53964	133.574249	41.461021	-1.47517	138.017349	35.273521	40.344379	129.847183	38.367271	19.4346045	133.932266	-79.825459	15.6446755	133.216232
-28.72398	-8.665121	140.38356	-20.7075	16.961353	133.675842	41.519882	-1.852792	138.221817	34.838669	39.670223	129.121231	38.1792755	18.9087155	133.671524	-79.5942755	15.0139905	133.68016
-30.431774	-9.304863	141.077301	-20.674459	16.396845	133.929199	41.554226	-2.228986	138.316589	34.639645	38.952511	128.444199	38.0969355	18.3617625	133.380394	-79.4458535	14.4319275	134.478004
-32.097927	-9.668962	141.619431	-20.70051	15.8856	134.276581	41.547043	-2.549123	138.181229	34.396664	38.433525	127.987762	37.9718535	17.942201	133.0844955	-79.3728735	13.828999	135.4686665
-33.876644	-9.913763	142.112411	-20.789251	15.482612	134.721161	41.485191	-2.804503	137.898819	34.087261	38.098183	127.675652	37.786226	17.64684	132.7872355	-79.364728	13.318384	136.6550865
-35.527916	-9.882503	142.458755	-20.898035	15.149175	135.278976	41.377373	-2.978626	137.444611	33.682785	37.896473	127.441551	37.530079	17.4589235	132.443081	-79.326149	12.8394265	138.114871
-38.081806	-9.554773	142.871872	-21.091282	14.713314	136.133987	41.127228	-3.189988	136.530548	33.038273	37.807987	127.337753	37.0827505	17.3089995	131.9341505	-79.2653145	12.1176285	140.3338235
-39.681721	-9.089099	143.037415	-21.187675	14.440848	136.69635	40.93829	-3.319644	135.878601	32.639618	37.814911	127.317429	36.788954	17.2476335	131.598015	-79.164304	11.6340625	141.794685
-41.308956	-8.444167	143.318298	-21.271168	14.17261	137.287552	40.676121	-3.3763	135.130127	32.278233	37.845688	127.371452	36.477177	17.234694	131.2507895	-79.019513	11.110526	143.3243145
-42.813854	-7.632822	143.663544	-21.312292	13.898095	137.918671	40.359543	-3.451104	134.364899	31.93778	37.880047	127.516769	36.1486615	17.2144715	130.940834	-78.7732455	10.5817185	144.896508
-44.261913	-6.67097	144.231384	-21.323748	13.620014	138.649521	40.036057	-3.521329	133.696594	31.620487	37.911289	127.687393	35.828272	17.19498	130.6919935	-78.475768	10.045048	146.6070485
-45.593464	-5.560767	144.888031	-21.336519	13.354971	139.417511	39.668503	-3.554524	133.026428	31.359785	37.964882	127.953697	35.514144	17.205179	130.4900625	-78.187182	9.504763	148.3449595
-46.878414	-4.342013	145.538467	-21.404787	13.162973	140.101593	39.278557	-3.581725	132.430023	31.103813	38.022362	128.299179	35.191185	17.2203185	130.364601	-78.000759	9.1056275	149.838585
-48.618332	-2.295582	146.346054	-21.605204	13.078616	140.908783	38.617844	-3.526823	131.698746	30.755863	38.178696	128.766281	34.6868535	17.3259365	130.2325135	-77.8972615	8.8312955	151.5850525
-49.661877	-0.838815	146.90506	-21.78965	13.071706	141.343918	38.172565	-3.391052	131.216583	30.52713	38.317207	129.065338	34.3498475	17.4630775	130.1409605	-77.9291475	8.6803345	152.5468755
-50.57872	0.647164	147.368469	-21.999937	13.070308	141.716492	37.710625	-3.287673	130.800369	30.240604	38.470573	129.337936	33.9756145	17.59145	130.0691525	-77.9754885	8.549166	153.3638315
-51.350605	2.151811	147.793701	-22.228128	13.068293	142.056427	37.2892	-3.189431	130.49205	30.23748	38.49575	129.443436	33.76334	17.6531595	129.967743	-78.219596	8.4834265	154.145111
-52.032833	3.719004	148.127869	-22.454502	13.06622	142.308121	36.929962	-3.081602	130.287643	29.969259	38.650906	129.678101	33.4496105	17.784652	129.982872	-78.3586145	8.347788	154.63337
-52.579445	5.263779	148.230331	-22.67193	13.083367	142.414276	36.66103	-2.996017	130.149155	29.755449	38.776855	129.888412	33.2082395	17.890419	130.0187835	-78.5520995	8.276315	154.8097685
-53.055595	6.849989	148.07988	-22.904768	13.100192	142.333405	36.424175	-2.951753	130.071823	29.599527	38.861431	130.031067	33.011851	17.954839	130.051445	-78.821387	8.245545	154.615365
-53.503227	9.281269	147.463837	-23.26429	13.131246	141.918381	36.106083	-2.980158	129.934433	29.416143	38.876717	130.044357	32.761113	17.9482795	129.989395	-79.289693	8.3142125	153.847367
-53.648113	10.891094	146.791382	-23.565786	13.167648	141.492279	35.891445	-3.066099	129.841919	29.290953	38.827633	129.936264	32.591199	17.880767	129.8890915	-79.722771	8.454529	153.0954665
-53.619629	12.544823	146.089798	-23.842625	13.186453	141.037064	35.64526	-3.123557	129.750885	29.12851	38.756607	129.723938	32.386885	17.816525	129.7374115	-80.072135	8.556381	152.3367165
-53.469288	14.184167	145.348297	-24.09622	13.182356	140.600891	35.448662	-3.182484	129.642014	28.965706	38.696461	129.516953	32.207184	17.7569885	129.5794835	-80.399624	8.6077235	151.6222985
-53.228481	15.808918	144.727386	-24.311073	13.145926	140.230728	35.260983	-3.238124	129.574173	28.539476	38.757851	129.478012	31.9002295	17.7598635	129.5260925	-80.5223755	8.5319885	150.9353635
-52.78191	17.47295	144.205353	-24.467512	13.104078	139.946228	35.108711	-3.274962	129.501633	28.419903	38.732536	129.352997	31.764307	17.728787	129.427315	-80.699331	8.479369	150.465141
-52.209347	19.160315	143.797165	-24.610598	13.073979	139.746964	34.931885	-3.315882	129.421112	28.327164	38.710468	129.308304	31.6295245	17.697293	129.364708	-80.8507205	8.450665	150.12922
-51.069057	21.783403	143.508347	-24.775551	13.006498	139.571594	34.663296	-3.332383	129.18074	28.255589	38.756821	129.476212	31.4594425	17.712219	129.328476	-81.0105445	8.300777	149.814712
-50.176464	23.522276	143.525772	-24.883818	12.979468	139.537857	34.416904	-3.336822	128.935074	28.52717	38.712616	129.63176	31.472037	17.687897	129.283417	-81.239673	8.271039	149.792297
-49.109447	25.319931	143.608551	-24.999191	12.964704	139.538406	34.150253	-3.317838	128.68309	28.534477	38.771072	130.006866	31.342365	17.726617	129.344978	-81.340747	8.202791	149.731834
-47.969364	27.067951	143.814331	-25.142673	12.951441	139.556732	33.878849	-3.258438	128.401535	28.583065	38.886059	130.579071	31.230957	17.8138105	129.490303	-81.516303	8.0890715	149.623161
-46.679733	28.826315	144.003464	-25.296581	12.988345	139.577515	33.603153	-3.146925	128.150772	28.648081	39.022549	131.25592	31.125617	17.937812	129.703346	-81.718779	8.038878	149.451684
-45.320137	30.518654	144.245499	-25.48086	13.049891	139.542053	33.340282	-2.98497	127.965889	28.744608	39.175453	132.028397	31.042445	18.0952415	129.997143	-82.004165	8.0045405	149.086963
-43.841396	32.240124	144.203705	-25.719473	13.181578	139.34436	33.154758	-2.818106	127.863739	28.894001	39.342983	132.896317	31.0243795	18.2624385	130.380028	-82.4633255	8.1007175	148.308692
-41.559765	34.771206	143.707458	-26.134542	13.678935	138.538498	32.893925	-2.56205	127.899887	29.124454	39.58535	134.222168	31.0091895	18.51165	131.0610275	-83.2782735	8.84622	146.0159685
-39.948124	36.363895	143.118591	-26.440418	14.05965	137.784103	32.762779	-2.376563	127.961647	29.265511	39.767899	135.035355	31.014145	18.695668	131.498501	-83.894981	9.423632	144.069705
-38.259712	37.832687	142.530884	-26.726141	14.448668	136.985413	32.641361	-2.218301	128.06752	29.381641	39.876049	135.806686	31.011501	18.828874	131.937103	-84.463783	10.068462	142.033723
-36.458263	39.110336	142.067871	-26.902719	14.834741	136.321838	32.208206	-1.924968	128.392563	29.490984	39.984615	136.52739	30.849595	19.0298235	132.4599765	-84.655033	10.6396585	140.1836995
-34.57737	40.194233	141.929977	-27.012413	15.18751	135.886322	32.132729	-1.852824	128.641815	29.683372	40.077599	137.167862	30.9080505	19.1123875	132.9048385	-84.9328765	11.2626325	138.8678055
-32.608017	41.099785	141.874161	-27.054579	15.51932	135.644135	32.472225	-1.997498	128.835114	29.865211	40.138779	137.759979	31.168718	19.0706405	133.2975465	-85.277876	11.9679995	137.9907235
-30.658123	41.799274	142.070709	-27.063366	15.787165	135.582596	32.464485	-1.938776	129.271774	30.016973	40.248867	138.316437	31.240729	19.1550455	133.7941055	-85.367461	12.4192845	137.3710865
-27.692684	42.47823	142.479019	-27.074898	16.083735	135.743195	32.496269	-1.794676	129.930359	30.193626	40.420963	139.281921	31.3449475	19.3131435	134.60614	-85.4947435	12.8543265	136.88025
-25.735733	42.749588	142.759705	-27.104166	16.220417	135.854889	32.542133	-1.755795	130.533356	30.226063	40.497772	139.938599	31.384098	19.3709885	135.2359775	-85.59243	13.0698455	136.4738005
-23.721069	42.826645	142.894638	-27.140564	16.323257	135.893005	32.617027	-1.767804	131.135117	30.255663	40.538643	140.655945	31.436345	19.3854195	135.895531	-85.717473	13.2610945	135.890479
-21.753845	42.777145	142.97966	-27.223465	16.408741	135.813721	32.685677	-1.834492	131.778	30.216711	40.526218	141.349167	31.451194	19.345863	136.5635835	-85.898124	13.471619	135.0638585
-19.772947	42.568493	142.931488	-27.301376	16.519989	135.692276	32.70726	-1.915748	132.446777	30.141088	40.514545	142.003433	31.424174	19.2993985	137.225105	-86.026926	13.7405795	134.159447
-17.822487	42.202995	142.85936	-27.392044	16.580879	135.474945	32.725704	-2.008779	133.103912	30.083075	40.479069	142.65004	31.4043895	19.235145	137.876976	-86.1884775	13.926613	133.072914
-15.856154	41.695534	142.686935	-27.478832	16.673779	135.263962	32.754467	-2.133171	133.806564	30.006483	40.475128	143.233917	31.380475	19.1709785	138.5202405	-86.338139	14.1765795	132.0076835
-12.974043	40.636665	142.485474	-27.534306	16.824804	134.961731	32.833302	-2.260582	134.81752	29.941341	40.501091	143.96756	31.3873215	19.1202545	139.39254	-86.4559335	14.5293535	130.530922
-11.078887	39.732517	142.242859	-27.560429	16.939903	134.788925	32.901161	-2.357654	135.460236	29.903143	40.537605	144.326675	31.402152	19.0899755	139.8934555	-86.52301	14.7898305	129.6843945
-9.263309	38.702061	141.966171	-27.598694	17.051338	134.59729	33.006447	-2.416671	136.140442	29.856739	40.638443	144.567398	31.431593	19.110886	140.35392	-86.628981	14.99179	128.84066
-7.473127	37.525341	141.575241	-27.630827	17.196775	134.33577	33.094971	-2.485201	136.762726	29.821331	40.727322	144.695511	31.458151	19.1210605	140.7291185	-86.719805	15.2724895	127.9424215
-5.755178	36.273499	141.06366	-27.666098	17.405724	134.030746	33.205559	-2.531554	137.325302	29.748901	40.829582	144.683548	31.47723	19.149014	141.004425	-86.809426	15.662434	127.057067
-4.101611	34.875355	140.507813	-27.710932	17.59074	133.717758	33.308731	-2.571442	137.855331	29.686699	40.987946	144.50795	31.497715	19.208252	141.1816405	-86.919579	15.973228	126.2538755
-2.522287	33.356911	139.896667	-27.719053	17.756712	133.436996	33.388729	-2.55635	138.35228	29.649929	41.136848	144.191696	31.519329	19.290249	141.271988	-86.957435	16.223175	125.602004
-0.298489	30.89333	139.098145	-27.708084	17.94906	133.282211	33.535816	-2.469006	139.022369	29.647955	41.381943	143.451294	31.5918855	19.4564685	141.2368315	-87.0080535	16.4416515	125.3275905
1.114039	29.164627	138.740952	-27.621141	18.006523	133.485245	33.685261	-2.338842	139.384491	29.745356	41.588165	142.858612	31.7153085	19.6246615	141.1215515	-86.9575905	16.3883845	125.8489385
2.397869	27.35396	138.631668	-27.451265	18.023024	133.953918	33.939537	-2.160789	139.670273	29.901955	41.788399	142.246002	31.920746	19.813805	140.9581375	-86.823276	16.232243	126.9496985
3.648041	25.528543	138.679703	-27.283737	18.018606	134.583633	34.21711	-2.021489	139.979675	30.04809	41.946487	141.7827	32.1326	19.962499	140.8811875	-86.700074	16.074713	128.2860785
4.788277	23.649914	138.93544	-27.116972	17.976189	135.356491	34.50882	-1.913937	140.26741	30.156635	42.025856	141.434494	32.3327275	20.0559595	140.850952	-86.5666715	15.8964185	129.86203
5.891731	21.794001	139.341461	-26.940138	17.900511	136.265915	34.785709	-1.842129	140.564102	30.29143	42.035011	141.161133	32.5385695	20.096441	140.8626175	-86.4188455	15.704581	131.6692125
6.924138	19.926241	139.843811	-26.797087	17.841112	137.132751	35.048126	-1.835456	140.945953	30.43532	42.012386	140.964905	32.741723	20.088465	140.955429	-86.335897	15.593759	133.310073
8.42435	17.212894	140.597183	-26.584873	17.770905	138.172668	35.38372	-1.770886	141.51265	30.619493	42.014248	140.861221	33.0016065	20.121681	141.1869355	-86.1713525	15.420129	135.1584005
9.364224	15.476835	141.151642	-26.453543	17.773806	138.607697	35.643597	-1.703213	141.945084	30.737427	42.078674	140.817078	33.190512	20.1877305	141.381081	-86.097598	15.3598815	135.834313
10.281647	13.810153	141.633926	-26.328001	17.826464	138.732147	35.885803	-1.595285	142.384125	30.851225	42.179241	140.846893	33.368514	20.291978	141.615509	-86.024516	15.36095	135.848785
10.855234	12.337065	142.144196	-26.192793	17.881971	138.501877	36.110157	-1.507481	142.836304	30.971994	42.274929	140.862396	33.5410755	20.383724	141.84935	-85.9266615	15.380218	135.154404
11.974372	10.628845	142.401962	-26.071486	17.965176	137.921829	36.302437	-1.438304	143.252533	31.102785	42.355789	140.822311	33.702611	20.4587425	142.037422	-85.845583	15.4716095	133.806236
11.975174	9.733818	142.444672	-25.911301	18.029922	137.061188	36.393539	-1.372679	143.513031	31.244728	42.429405	140.688156	33.8191335	20.528363	142.1005935	-85.6417355	15.531481	132.0217825
11.495591	9.236022	141.990524	-25.765106	18.139414	136.042053	36.422543	-1.291651	143.58876	31.380224	42.491394	140.443176	33.9013835	20.5998715	142.015968	-85.4315955	15.6789565	130.068138
10.670463	8.683454	141.1129	-25.532188	18.262197	134.691742	36.453007	-1.204497	143.294449	31.570053	42.576241	139.889221	34.01153	20.685872	141.591835	-85.075906	15.838522	127.791649
10.034201	8.365394	140.294876	-25.334427	18.331701	134.15654	36.531906	-1.172489	142.860748	31.721762	42.60519	139.508636	34.126834	20.7163505	141.184692	-84.795688	15.9470515	127.128388
9.352846	8.077644	139.621231	-25.12064	18.429728	133.948807	36.686237	-1.132399	142.331665	31.932493	42.643459	139.215103	34.309365	20.75553	140.773384	-84.550645	16.103926	127.12423
8.569785	7.869946	139.010101	-24.913528	18.516083	133.959824	36.889297	-1.068949	141.755356	32.143272	42.693466	139.107925	34.5162845	20.8122585	140.4316405	-84.3433405	16.2199075	127.4880075
7.669453	7.67904	138.522415	-24.704819	18.583797	134.072632	37.047039	-1.002767	141.135254	32.389214	42.750305	139.148087	34.7181265	20.873769	140.1416705	-84.1277645	16.293825	128.0035935
6.66907	7.543312	137.952301	-24.549469	18.689413	134.296112	37.134106	-0.91943	140.493713	32.56815	42.799576	139.285873	34.851128	20.940073	139.889793	-83.950066	16.438753	128.702431
5.630039	7.424711	137.445862	-24.433769	18.818668	134.626144	37.210491	-0.816379	139.873688	32.75845	42.829102	139.451141	34.9844705	21.0063615	139.6624145	-83.8520085	16.6309745	129.5898735
3.860397	7.209423	136.895172	-24.255716	19.027672	135.171524	37.308605	-0.627293	138.984741	32.989983	42.861664	139.828186	35.149294	21.1171855	139.4064635	-83.660726	16.9381585	130.9365845
2.667475	7.026047	136.571701	-24.146154	19.201097	135.510086	37.338467	-0.501126	138.559097	33.163452	42.87196	140.061859	35.2509595	21.185417	139.310478	-83.5432675	17.216777	131.709694
1.370148	6.758454	136.353745	-24.033175	19.434685	135.874191	37.337696	-0.341495	138.128403	33.338486	42.916763	140.240311	35.338091	21.287634	139.184357	-83.404441	17.581736	132.564025
0.040262	6.52089	136.178085	-23.895264	19.707872	136.159912	37.391632	-0.153823	137.752625	33.536953	43.069191	140.380676	35.4642925	21.457684	139.0666505	-83.2548205	17.95806	133.2531735
-1.29657	6.190244	135.998077	-23.784153	20.006481	136.319061	37.46999	0.032902	137.501999	33.668224	43.267029	140.395264	35.569107	21.6499655	138.9486315	-83.137413	18.3629965	133.6894905
-2.664726	5.763935	135.787064	-23.663092	20.264359	136.331146	37.579754	0.23756	137.289948	33.802937	43.498726	140.353241	35.6913455	21.868143	138.8215945	-83.0175295	18.660575	133.8406975
-4.025769	5.276044	135.514694	-23.586473	20.510263	136.249847	37.697529	0.443518	137.127991	33.874138	43.715828	140.262741	35.7858335	22.079673	138.695366	-82.9587795	18.940853	133.804328
-6.190225	4.380079	135.113892	-23.460024	20.762154	136.048309	37.870029	0.712769	136.973511	33.941639	43.990013	139.903076	35.905834	22.351391	138.4382935	-82.825882	19.172917	133.6583245
-7.634505	3.667259	134.792465	-23.372383	20.857643	135.916534	37.967628	0.863208	136.810776	33.983742	44.106506	139.664536	35.975685	22.484857	138.237656	-82.720451	19.230429	133.595412
-9.11389	2.857694	134.619217	-23.286377	20.886326	135.851791	38.111736	0.990385	136.693253	33.982433	44.186241	139.4151	36.0470845	22.588313	138.0541765	-82.6198385	19.184339	133.6494055
-10.593437	1.977172	134.562836	-23.160934	20.85453	135.783844	38.292751	1.098334	136.709457	34.001873	44.263081	139.081482	36.147312	22.6807075	137.8954695	-82.46918	19.0283525	133.6722185
-12.130783	0.970714	134.801987	-23.034552	20.763258	135.685211	38.496571	1.196181	136.822739	33.989635	44.300369	138.61821	36.243103	22.748275	137.7204745	-82.312207	18.778241	133.6499475
-13.666898	-0.055402	135.348206	-22.902594	20.651026	135.68187	38.734394	1.26301	137.062714	33.90937	44.316044	137.79776	36.321882	22.789527	137.430237	-82.12707	18.512525	133.933503
-15.248503	-1.154114	136.238846	-22.788622	20.53986	135.756943	38.989388	1.299324	137.386536	33.814545	44.267986	136.678467	36.4019665	22.783655	137.0325015	-81.9792105	18.296065	134.4813845
-17.664782	-2.673433	137.8797	-22.664289	20.296883	136.027451	39.260197	1.287932	137.793365	33.531059	44.055275	134.820007	36.395628	22.6716035	136.306686	-81.724206	17.9221625	135.748216
-19.252235	-3.576694	139.154297	-22.610813	20.11377	136.39679	39.387547	1.269967	137.978714	33.26511	43.820271	133.501801	36.3263285	22.545119	135.7402575	-81.5479545	17.682421	137.0533225
-20.843599	-4.379253	140.338303	-22.582396	19.921528	136.882019	39.449234	1.229818	138.016113	32.951458	43.583782	132.448471	36.200346	22.4068	135.232292	-81.365138	17.436256	138.531746
-22.430389	-5.123293	141.436966	-22.594486	19.695837	137.439575	39.469601	1.171267	138.006668	32.661175	43.349598	131.677567	36.065388	22.2604325	134.8421175	-81.25436	17.1312415	140.0370325
-23.956703	-5.732569	142.283478	-22.588257	19.450401	138.012955	39.460987	1.122278	137.926559	32.400215	43.14883	131.205826	35.930601	22.135554	134.5661925	-81.107115	16.765248	141.4597175
-25.487068	-6.321483	142.97493	-22.597212	19.228638	138.541718	39.408253	1.078535	137.770233	32.198662	43.011314	131.015152	35.8034575	22.0449245	134.3926925	-80.9978815	16.4123515	142.6907435
-26.898417	-6.730199	143.35144	-22.614632	19.048986	138.959656	39.358658	1.06387	137.606155	31.752352	43.053272	131.042664	35.555505	22.058571	134.3244095	-80.784769	16.039401	143.5949025
-28.993851	-7.144489	143.425598	-22.612974	18.864185	139.19458	39.247467	1.087795	137.303299	31.90592	42.967045	131.110474	35.5766935	22.02742	134.2068865	-80.8026415	15.70095	144.1822735
-30.347422	-7.303462	143.167145	-22.604912	18.817604	139.099533	39.182434	1.112977	137.071259	31.936527	43.012543	131.274292	35.5594805	22.06276	134.1727755	-80.7693045	15.572448	144.0262905
-31.585348	-7.333588	142.657333	-22.598431	18.804438	138.83078	39.121021	1.091732	136.858093	31.998713	43.037735	131.389267	35.559867	22.0647335	134.12368	-80.756729	15.5441425	143.53788
-32.835152	-7.267617	142.133636	-22.576574	18.801472	138.480408	39.094673	1.070198	136.633179	31.77177	43.145771	131.495071	35.4332215	22.1079845	134.064125	-80.5863695	15.4949595	142.896691
-34.017899	-7.139237	141.71373	-22.563938	18.828712	138.124634	39.088802	1.045187	136.399399	32.082348	43.023632	131.277985	35.585575	22.0344095	133.838692	-80.713451	15.6230145	142.410576
-35.06649	-6.835683	141.422867	-22.533495	18.872599	137.802582	39.085533	1.047301	136.173309	31.765774	43.140503	131.109741	35.4256535	22.093902	133.641525	-80.4926435	15.651296	141.963639
-36.057938	-6.396214	141.392822	-22.502575	18.919117	137.584473	39.084488	1.082644	135.971771	31.962648	43.034378	130.57338	35.523568	22.058511	133.2725755	-80.528718	15.779723	141.8963705
-37.451305	-5.549662	141.774567	-22.484694	18.947966	137.496719	39.065758	1.128127	135.622559	31.416252	43.079117	129.890945	35.241005	22.103622	132.756752	-80.210393	15.79231	142.236686
-38.265823	-4.858484	142.191498	-22.476219	18.879856	137.596939	39.026051	1.126426	135.455399	31.202784	42.955029	129.365753	35.1144175	22.0407275	132.410576	-80.0668555	15.7189845	142.783302
-39.007378	-4.057933	142.709625	-22.490154	18.729136	137.834518	38.989422	1.058722	135.310806	30.988062	42.761768	128.947113	34.988742	21.910245	132.1289595	-79.96905	15.548027	143.5400765
-39.753208	-3.129729	143.146973	-22.502886	18.521805	138.121902	38.916752	0.935834	135.219604	30.784555	42.551144	128.689163	34.8506535	21.743489	131.9543835	-79.8564255	15.300121	144.2894205
-40.384838	-2.127534	143.441544	-22.530867	18.281729	138.426071	38.847179	0.796341	135.203461	30.628935	42.326645	128.549072	34.738057	21.561493	131.8762665	-79.799791	15.001965	144.9758755
-40.97578	-0.998238	143.623291	-22.569193	18.053146	138.688095	38.765972	0.661004	135.194839	30.509647	42.142555	128.527374	34.6378095	21.4017795	131.8611065	-79.7761955	14.7045125	145.5150835
-41.541077	0.267333	143.614349	-22.614895	17.849115	138.875717	38.685055	0.515477	135.180954	30.42754	42.002411	128.612061	34.5562975	21.258944	131.8965075	-79.7860875	14.439286	145.8549265
-42.203613	2.369828	143.269485	-22.721451	17.591463	139.026108	38.526875	0.309147	135.157288	30.344709	41.84201	128.840775	34.435792	21.0755785	131.9990315	-79.878694	14.1073475	146.0531845
-42.59177	3.950555	142.87233	-22.802507	17.45326	139.043503	38.429798	0.19486	135.077042	30.327311	41.777775	129.026749	34.3785545	20.9863175	132.0518955	-79.9835685	13.9202025	146.0351105
-42.875774	5.62	142.32045	-22.882795	17.34499	138.993973	38.313259	0.124243	134.952484	30.335539	41.768108	129.226578	34.324399	20.9461755	132.089531	-80.089989	13.7438045	145.898415
-43.100536	7.431988	141.61998	-22.940979	17.269203	138.805359	38.228287	0.07735	134.787674	30.391369	41.799744	129.455902	34.309828	20.938547	132.121788	-80.191786	13.599859	145.48893
-43.293232	9.343307	140.63591	-23.01828	17.217796	138.405579	38.19281	0.056077	134.631195	30.488565	41.871929	129.676819	34.3406875	20.964003	132.154007	-80.3772475	13.471589	144.657151
-43.422298	11.364082	139.523239	-23.062973	17.241404	137.825485	38.129395	0.032557	134.368698	30.604645	41.948273	129.853958	34.36702	20.990415	132.111328	-80.492966	13.492393	143.539642
-43.518974	13.478044	138.078613	-23.14032	17.293577	136.995346	38.081627	0.010149	134.092743	31.101439	41.900963	129.914612	34.591533	20.955556	132.0036775	-80.872173	13.631598	141.9870145
-43.592644	16.801918	135.791473	-23.33589	17.442762	135.512512	37.866558	-0.145944	133.632462	31.09606	42.031155	130.258377	34.481309	20.9426055	131.9454195	-81.153089	13.9429185	139.0796045
-43.601116	19.124765	134.365189	-23.512785	17.60853	134.544098	37.583649	-0.320604	133.242676	31.292858	41.983284	130.531235	34.4382535	20.83134	131.8869555	-81.4638235	14.38572	137.2012405
-43.57645	21.579475	133.582932	-23.674355	17.791031	133.906006	37.18586	-0.554194	132.65918	31.768024	41.786152	130.870361	34.476942	20.615979	131.7647705	-81.825652	14.966083	136.0472415
-43.511929	24.048841	133.535522	-23.776516	17.950357	133.714478	36.789898	-0.710751	132.050903	31.98159	41.684196	131.36232	34.385744	20.4867225	131.7066115	-81.938776	15.4139915	135.7223445
-43.380325	26.491859	134.137375	-23.832018	18.09034	133.884506	36.422096	-0.759461	131.445877	32.216343	41.694649	132.190094	34.3192195	20.467594	131.8179855	-81.9832555	15.713086	135.9510265
-43.22316	28.828522	135.257782	-23.877733	18.158798	134.328781	36.07373	-0.698083	130.860809	32.403805	41.752007	133.14978	34.2387675	20.526962	132.0052945	-81.9942335	15.790634	136.6522675
-43.012558	31.056087	136.816803	-23.933174	18.201109	134.941498	35.764286	-0.605915	130.320435	32.5495	41.780029	134.188004	34.156893	20.587057	132.2542195	-82.023241	15.815161	137.6287765
-42.623482	34.052155	139.642105	-23.971003	18.209543	136.04953	35.32695	-0.395243	129.52774	32.746052	41.727196	135.776672	34.036501	20.6659765	132.652206	-81.978507	15.7531095	139.446854
-42.259224	35.894474	141.529327	-23.984804	18.218512	136.745331	35.066906	-0.215834	129.130203	32.90667	41.65683	136.761414	33.986788	20.720498	132.9458085	-81.956396	15.716526	140.5448535
-41.840805	37.526661	143.173218	-24.00205	18.269594	137.391754	34.873638	-0.085031	128.929245	33.06768	41.570297	137.631866	33.970659	20.742633	133.2805555	-81.974759	15.796555	141.5029525
-41.376884	39.086891	144.521545	-24.041615	18.356056	137.915222	34.735092	-0.025076	128.878113	33.152298	41.489765	138.290222	33.943695	20.7323445	133.5841675	-82.026925	15.9797675	142.2462765
-40.927193	40.551617	145.50296	-24.122669	18.491421	138.344711	34.596764	-0.011233	128.956696	33.171204	41.441769	138.670624	33.883984	20.715268	133.81366	-82.129322	16.267574	142.875762
-40.440445	41.873566	146.07045	-24.248407	18.659384	138.659912	34.452564	-0.002803	129.069733	33.121693	41.432083	138.798889	33.7871285	20.71464	133.934311	-82.2839425	16.604128	143.385513
-39.916889	43.086048	146.295471	-24.416824	18.812586	138.852951	34.294018	-0.043147	129.203323	32.972542	41.448093	138.674576	33.63328	20.702473	133.9389495	-82.466928	16.922699	143.7669525
-39.068619	44.674297	146.078629	-24.726589	18.984118	139.038803	34.013805	-0.16758	129.375504	32.572029	41.49683	138.089325	33.292917	20.664625	133.7324145	-82.746095	17.303611	144.3451915
-38.482277	45.519535	145.674591	-24.924486	19.129988	139.049484	33.776535	-0.278028	129.438049	32.279266	41.494587	137.531921	33.0279005	20.6082795	133.484985	-82.8768725	17.6516965	144.613983
-37.829201	46.216011	145.296341	-25.156542	19.222828	139.034393	33.48513	-0.405262	129.415939	31.905132	41.461555	136.824493	32.695131	20.5281465	133.120216	-83.008215	17.9175095	144.94857
-37.085648	46.75005	144.852844	-25.374418	19.297773	139.004288	33.14151	-0.519032	129.365829	31.561829	41.383183	136.187119	32.3516695	20.4320755	132.776474	-83.1005055	18.1634705	145.232102
-36.23275	47.149281	144.519592	-25.592304	19.33091	139.007217	32.77158	-0.661053	129.295044	31.258863	41.263012	135.647018	32.0152215	20.3009795	132.471031	-83.1998295	18.3608405	145.543403
-35.291615	47.441723	144.262115	-25.796154	19.32382	139.050995	32.422169	-0.829539	129.194748	30.99325	41.124516	135.251877	31.7077095	20.1474885	132.2233125	-83.3000175	18.5001515	145.8786775
-34.266956	47.595119	144.167236	-25.958241	19.32678	139.109726	32.102272	-0.979828	129.113861	30.793032	40.969383	134.965134	31.447652	19.9947775	132.0394975	-83.364134	18.6587825	146.1799545
-32.537174	47.631783	143.990082	-26.137188	19.386063	139.19931	31.741268	-1.148128	128.999573	30.625629	40.846478	134.783661	31.1834485	19.849175	131.891617	-83.4578245	18.922951	146.507003
-31.219065	47.534805	143.779129	-26.229107	19.469116	139.182098	31.545969	-1.194278	128.871078	30.558344	40.811684	134.714874	31.0521565	19.808703	131.792976	-83.5103705	19.129529	146.57122
-29.822666	47.35833	143.534683	-26.328382	19.621544	139.077118	31.351133	-1.208789	128.707703	30.494495	40.821533	134.579926	30.922814	19.806372	131.6438145	-83.579578	19.436716	146.5104215
-28.351423	47.087822	143.180771	-26.43478	19.797632	138.906769	31.140629	-1.177834	128.446518	30.430408	40.857033	134.514084	30.7855185	19.8395995	131.480301	-83.6550785	19.7556645	146.333237
-26.765013	46.735165	142.766647	-26.554787	20.009817	138.693497	30.952242	-1.127912	128.18515	30.39518	40.902454	134.47345	30.673711	19.887271	131.3293	-83.783285	20.132363	146.057694
-25.061157	46.244823	142.400665	-26.67934	20.184772	138.453949	30.752522	-1.055645	127.950546	30.386787	40.959072	134.54213	30.5696545	19.9517135	131.246338	-83.9283345	20.4178305	145.66156
-23.27314	45.648106	142.058792	-26.787376	20.352026	138.197556	30.608707	-0.97536	127.787086	30.471893	41.008553	134.877975	30.5403	20.0165965	131.3325305	-84.115052	20.6874555	145.0625815
-20.387342	44.449608	141.608139	-26.95005	20.501505	137.671036	30.574614	-0.934026	127.774956	30.717314	41.038021	135.732513	30.645964	20.0519975	131.7537345	-84.546064	20.9510125	143.5883375
-18.326326	43.489559	141.339081	-27.03618	20.585209	137.334045	30.552292	-0.979574	127.863243	30.868113	40.976273	136.505493	30.7102025	19.9983495	132.184368	-84.7825625	21.1720685	142.483722
-16.187557	42.344074	141.165924	-27.089399	20.683844	137.022369	30.58404	-1.104121	128.166611	31.132895	40.850086	137.377014	30.8584675	19.8729825	132.7718125	-85.0372655	21.4947055	141.2729255
-13.95212	41.045578	141.02182	-27.096987	20.78937	136.9151	30.662119	-1.301976	128.674515	31.367817	40.680641	138.323074	31.014968	19.6893325	133.4987945	-85.208942	21.8894075	140.3314055
-11.677913	39.580681	140.879745	-27.049137	20.9256	136.949692	30.842278	-1.487125	129.46965	31.595459	40.519791	139.326553	31.2188685	19.516333	134.3981015	-85.3171425	22.334867	139.5012825
-9.322713	37.941532	140.769547	-26.941051	21.039917	137.038589	31.093861	-1.690913	130.481827	31.878897	40.420071	140.355652	31.486379	19.364579	135.4187395	-85.368481	22.715255	138.6584385
-6.946996	36.14621	140.645355	-26.790709	21.08062	137.169434	31.428183	-1.89252	131.630249	32.120838	40.336285	141.290863	31.7745105	19.2218825	136.460556	-85.3559285	22.9393575	137.878312
-3.344028	33.129032	140.474884	-26.528015	21.056639	137.323578	32.029499	-2.333621	133.620697	32.461262	40.239975	142.610458	32.2453805	18.953177	138.1155775	-85.3014105	23.160101	136.5315785
-0.928728	30.897942	140.376404	-26.324347	20.980007	137.392181	32.563953	-2.683627	135.02124	32.715481	40.15448	143.360626	32.639717	18.7354265	139.190933	-85.288411	23.2245875	135.593429
1.478998	28.499716	140.356094	-26.14373	20.849615	137.363068	33.113132	-3.131003	136.559891	32.896744	40.08456	143.935669	33.004938	18.4767785	140.24778	-85.292398	23.2224515	134.478356
3.853026	25.966812	140.428665	-25.918909	20.685728	137.395828	33.706795	-3.528763	137.936981	33.067501	39.97958	144.275803	33.387148	18.2254085	141.106392	-85.224966	23.1460475	133.685264
6.128167	23.318449	140.614227	-25.728365	20.463259	137.519928	34.318726	-3.904027	139.238342	33.224789	39.947403	144.295425	33.7717575	18.021688	141.7668835	-85.2284875	22.90483	133.2729725
8.350045	20.579954	140.896393	-25.54994	20.228323	137.693451	34.845119	-4.179084	140.330048	33.33873	39.922058	144.034271	34.0919245	17.871487	142.1821595	-85.1918045	22.585159	133.2047425
10.5197	17.790491	141.273438	-25.357569	19.932688	137.764816	35.340466	-4.320265	141.187317	33.453636	39.894192	143.710648	34.397051	17.7869635	142.4489825	-85.112189	22.0784125	133.0806495
13.552255	13.59818	142.010468	-25.161705	19.400909	137.628754	35.991474	-4.457787	142.218262	33.479126	39.851685	143.094635	34.7353	17.696949	142.6564485	-85.05871	21.104869	132.6010595
14.155134	11.852923	142.62059	-25.05864	19.051497	137.367386	36.307682	-4.491732	142.660278	33.480247	39.812641	142.808243	34.8939645	17.6604545	142.7342605	-85.0112445	20.4425395	132.0005115
13.123444	11.378667	142.551239	-24.968973	18.701693	137.042969	36.537914	-4.543562	142.973846	33.450642	39.741791	142.556015	34.994278	17.5991145	142.7649305	-84.932224	19.8042715	131.3210075
12.328334	10.687197	142.358521	-24.881489	18.361839	136.765869	36.707764	-4.591766	143.104324	33.465187	39.631474	142.344223	35.0864755	17.519854	142.7242735	-84.8494535	19.203824	130.8074645
11.620144	9.925982	142.077026	-24.7857	18.027359	136.452759	36.837204	-4.685494	143.153305	33.512798	39.518414	142.244339	35.175001	17.41646	142.698822	-84.746401	18.638258	130.206696
10.820697	9.203604	141.840561	-24.668514	17.727089	136.209274	36.961277	-4.793325	143.089706	33.569435	39.338589	142.137833	35.265356	17.272632	142.6137695	-84.602384	18.181546	129.8047785
9.947165	8.54063	141.613998	-24.537397	17.485258	136.07666	37.096909	-4.9022	142.925903	33.710823	39.198448	142.023285	35.403866	17.148124	142.474594	-84.47866	17.822392	129.678726
8.599177	7.657472	140.952606	-24.266546	17.230724	136.096024	37.329994	-5.007409	142.407547	33.973236	39.037971	141.947083	35.651615	17.015281	142.177315	-84.184707	17.446167	130.014733
7.593874	7.008511	140.437469	-24.073977	17.116512	136.240601	37.557209	-5.060178	141.942764	34.158428	38.969742	141.956589	35.8578185	16.954782	141.9496765	-84.0057725	17.278242	130.5315255
6.582618	6.456075	139.868851	-23.87674	17.018747	136.469223	37.738907	-5.038873	141.433899	34.32798	38.913979	142.019531	36.0334435	16.937553	141.726715	-83.7869235	17.099941	131.211731
5.464768	5.913404	139.358109	-23.685364	16.939875	136.787033	37.88731	-4.988514	140.900528	34.528942	38.89143	142.188309	36.208126	16.951458	141.5444185	-83.578854	16.928292	132.0296475
4.234993	5.255421	138.929749	-23.507557	16.886381	137.200302	38.056152	-4.886319	140.378448	34.72224	38.874416	142.486267	36.389196	16.9940485	141.4323575	-83.40431	16.7787135	132.9682465
3.041893	4.671595	138.559586	-23.311998	16.875746	137.66243	38.226456	-4.767551	139.895706	34.921101	38.863533	142.894409	36.5737785	17.047991	141.3950575	-83.1977745	16.703501	133.9298025
1.668342	3.933856	138.27623	-23.131144	16.863682	138.17305	38.398232	-4.621795	139.473557	35.102589	38.899773	143.300964	36.7504105	17.138989	141.3872605	-83.0126985	16.588375	134.9588395
-0.335928	2.826655	137.953003	-22.892611	16.867178	138.887787	38.670143	-4.34616	138.994202	35.293774	38.974709	143.81636	36.9819585	17.3142745	141.405281	-82.7671805	16.4200815	136.370293
-1.752476	1.84793	137.857513	-22.773445	16.888472	139.265793	38.864635	-4.168595	138.819412	35.384975	39.078857	144.003311	37.124805	17.455131	141.4113615	-82.671695	16.321813	137.1202245
-3.176856	0.836135	137.769821	-22.680662	16.904541	139.520615	39.020885	-4.00607	138.741058	35.442204	39.222717	144.03215	37.2315445	17.6083235	141.386604	-82.5928685	16.2007585	137.654626
-4.635618	-0.398109	137.750381	-22.61767	16.913052	139.661591	39.163094	-3.859088	138.746506	35.4333	39.376934	143.88028	37.298197	17.758923	141.313393	-82.533537	16.067181	138.009789
-6.121321	-1.672667	137.715683	-22.594961	16.915785	139.69751	39.284653	-3.730767	138.786926	35.368851	39.541454	143.566818	37.326752	17.9053435	141.176872	-82.516674	15.9262265	138.218148
-7.651635	-3.105406	137.86499	-22.594355	16.864992	139.708939	39.366879	-3.624192	138.831406	35.221245	39.667885	143.082901	37.294062	18.0218465	140.9571535	-82.482772	15.7081375	138.4607245
-9.18937	-4.608257	138.190567	-22.577412	16.708885	139.810135	39.461246	-3.546037	138.90239	35.018051	39.72242	142.328339	37.2396485	18.0881915	140.6153645	-82.3944725	15.3295785	139.0049055
-11.491367	-7.08965	139.270706	-22.520378	16.348238	140.225037	39.596958	-3.534902	139.062653	34.693256	39.676807	140.88945	37.145107	18.0709525	139.9760515	-82.185863	14.6255235	140.4740225
-13.044888	-8.800749	140.336823	-22.470695	16.070524	140.628098	39.662766	-3.55966	139.183273	34.455238	39.534958	139.81424	37.059002	17.987649	139.4987565	-82.000392	14.153399	141.7574395
-14.523128	-10.433714	141.464203	-22.454922	15.791109	140.998734	39.750019	-3.665106	139.31485	34.189381	39.299629	138.785553	36.9697	17.8172615	139.0502015	-81.879544	13.7649565	142.9472665
-16.036579	-12.069516	142.656372	-22.454557	15.548905	141.23671	39.811508	-3.826215	139.472809	33.930218	38.98901	137.834747	36.870863	17.5813975	138.653778	-81.779977	13.5164125	143.819642
-17.508762	-13.556197	143.733795	-22.46924	15.334906	141.328506	39.820858	-4.016568	139.669449	33.677204	38.645485	136.947815	36.749031	17.3144585	138.308632	-81.687511	13.3553535	144.34838
-18.948256	-15.017297	144.767731	-22.500444	15.151665	141.305756	39.799793	-4.208889	139.828247	33.477802	38.291645	136.084259	36.6387975	17.041378	137.956253	-81.6396855	13.261952	144.655259
-20.297235	-16.319748	145.614548	-22.517494	15.004401	141.235397	39.756405	-4.362644	139.843933	33.333199	37.988968	135.276718	36.544802	16.813162	137.5603255	-81.57979	13.19564	144.9104685
-22.220781	-18.127125	146.569305	-22.500034	14.785041	141.183868	39.715881	-4.540301	139.612717	33.110622	37.587151	134.277802	36.4132515	16.523425	136.9452595	-81.4133195	13.046657	145.4224765
-23.472	-19.144762	146.92009	-22.46236	14.642813	141.233643	39.684139	-4.60711	139.2995	32.998119	37.424355	133.790894	36.341129	16.4086225	136.545197	-81.265849	12.8770035	145.922089
-24.735308	-20.014668	147.098785	-22.41992	14.509979	141.325348	39.66872	-4.648784	138.864304	32.916809	37.30611	133.495834	36.2927645	16.328663	136.180069	-81.1326045	12.691295	146.470627
-25.707384	-20.929596	146.950027	-22.337122	14.374201	141.40921	39.65617	-4.695117	138.362	32.842323	37.244572	133.359482	36.2492465	16.2747275	135.860741	-80.9234905	12.4736745	146.957679
NaN	NaN	NaN	-22.269943	14.238475	141.505142	39.602211	-4.721234	137.728195	32.779499	37.229584	133.301285	36.190855	16.254175	135.51474	-80.730741	12.222775	147.495544
NaN	NaN	NaN	-22.239859	14.071555	141.577606	39.523167	-4.787816	137.037399	32.689655	37.209923	133.265823	36.106411	16.2110535	135.151611	-80.586129	11.9320565	148.003601
-28.582445	-22.909092	145.628159	-22.234238	13.904526	141.631134	39.428886	-4.830931	136.364258	32.579128	37.172409	133.194916	36.004007	16.170739	134.779587	-80.472483	11.638313	148.482681
NaN	NaN	NaN	-22.240877	13.68825	141.510117	39.206703	-4.764902	135.353455	32.412457	37.224453	133.067535	35.80958	16.2297755	134.210495	-80.291334	11.1467245	148.809739
NaN	NaN	NaN	-22.274723	13.607732	141.291046	39.072262	-4.681214	134.806519	32.260468	37.264458	132.864059	35.666365	16.291622	133.835289	-80.215811	10.923842	148.746803
NaN	NaN	NaN	-22.350615	13.547188	140.996994	38.931301	-4.568742	134.335175	32.080139	37.281197	132.578796	35.50572	16.3562275	133.4569855	-80.20695	10.7381485	148.5370025
NaN	NaN	NaN	-22.430853	13.52569	140.685425	38.779449	-4.456858	133.955032	31.888952	37.28915	132.2314	35.3342005	16.416146	133.093216	-80.1959065	10.635234	148.277634
NaN	NaN	NaN	-22.509359	13.507902	140.416046	38.655437	-4.3887	133.696243	31.685364	37.256821	131.84111	35.1704005	16.4340605	132.7686765	-80.1891185	10.5817435	148.0634155
NaN	NaN	NaN	-22.602549	13.49007	140.208908	38.526207	-4.340894	133.542374	31.482294	37.238701	131.528549	35.0042505	16.4489035	132.5354615	-80.2093485	10.5312365	147.8823545
NaN	NaN	NaN	-22.672983	13.477402	140.058395	38.388107	-4.267287	133.425507	31.330601	37.252392	131.313187	34.859354	16.4925525	132.369347	-80.20532	10.4622515	147.747443
NaN	NaN	NaN	-22.713243	13.437921	139.80426	38.29406	-4.204136	133.354172	31.196758	37.334869	131.123672	34.745409	16.5653665	132.238922	-80.171895	10.3104755	147.369598
NaN	NaN	NaN	-22.716404	13.426354	139.475296	38.281422	-4.121337	133.282272	31.225952	37.425526	131.049744	34.753687	16.6520945	132.166008	-80.186495	10.2006135	146.784584
NaN	NaN	NaN	-22.69972	13.43369	138.867538	38.322247	-4.037406	133.174362	31.295105	37.565975	130.969925	34.808676	16.7642845	132.0721435	-80.208116	10.1030955	145.6629325
NaN	NaN	NaN	-22.680984	13.513509	137.961334	38.416492	-3.899742	133.056656	31.417646	37.737965	130.785431	34.917069	16.9191115	131.9210435	-80.279037	10.1079065	144.0016245
NaN	NaN	NaN	-22.699827	13.640468	136.694031	38.555157	-3.711422	132.947571	31.581882	37.937321	130.670944	35.0685195	17.1129495	131.8092575	-80.4681735	10.1679865	141.5788045
NaN	NaN	NaN	-22.775928	13.813962	135.219498	38.686951	-3.53516	132.769455	31.750128	38.158081	130.481186	35.2185395	17.3114605	131.6253205	-80.7703955	10.3164635	138.8136755
NaN	NaN	NaN	-22.910185	13.991272	133.643967	38.714878	-3.371808	132.656158	31.822086	38.33474	130.210953	35.268482	17.481466	131.4335555	-81.088852	10.501078	135.8543785
-27.423964	-23.713743	134.076553	-23.020475	14.187328	131.64975	38.628113	-3.11056	132.193939	31.814735	38.59919	129.684753	35.221424	17.744315	130.939346	-81.262374	10.630341	132.360154
-26.786873	-23.319241	132.969574	-22.981089	14.260035	130.691833	38.651772	-2.927602	131.929657	31.51832	38.885357	129.361542	35.085046	17.9788775	130.6455995	-81.047224	10.5411925	130.7380665
-26.207565	-22.824127	132.187042	-22.893448	14.333185	129.905869	38.782238	-2.772794	131.681854	31.578445	39.05854	129.010696	35.1803415	18.142873	130.346275	-80.9672375	10.523497	129.465463
-25.641241	-22.227156	131.546265	-22.786007	14.397534	129.181427	38.917099	-2.602577	131.599991	31.636921	39.231319	128.727264	35.27701	18.314371	130.1636275	-80.849024	10.480697	128.1992265
-25.071445	-21.475285	131.135422	-22.655258	14.458399	128.645767	39.010021	-2.426245	131.538696	31.688082	39.358799	128.367737	35.3490515	18.466277	129.9532165	-80.6595675	10.450521	127.3383175
-24.567278	-20.614771	130.906647	-22.514263	14.536747	128.358215	39.129295	-2.292945	131.497452	31.74065	39.465031	128.053558	35.4349725	18.586043	129.775505	-80.4634985	10.487451	126.940925
-24.084188	-19.699802	130.644119	-22.341269	14.614693	128.237106	39.272717	-2.185891	131.511383	31.848917	39.601215	127.95948	35.560817	18.707662	129.7354315	-80.243355	10.521724	126.7387805
-23.502579	-18.226805	130.255417	-22.099054	14.779719	128.088898	39.490395	-1.988948	131.704071	32.137924	39.900734	128.262283	35.8141595	18.955893	129.983177	-80.0122675	10.603545	126.194619
-23.144453	-17.103653	129.831451	-21.967287	14.914671	127.864693	39.591633	-1.851015	131.921219	32.387497	40.155785	128.637238	35.989565	19.152385	130.2792285	-79.924139	10.676957	125.4501575
-22.837275	-15.896553	129.148666	-21.863626	15.089379	127.447639	39.649525	-1.76177	132.20256	32.656502	40.409145	129.118332	36.1530135	19.3236875	130.660446	-79.8802655	10.8550705	124.234832
-22.612589	-14.686375	128.390381	-21.752726	15.282694	126.9879	39.701828	-1.717892	132.455658	32.910419	40.620838	129.521179	36.3061235	19.451473	130.9884185	-79.8115755	11.113915	122.9873815
-22.437099	-13.435905	127.62014	-21.615017	15.462178	126.68232	39.70903	-1.72191	132.541687	33.480675	40.690353	129.704529	36.5948525	19.4842215	131.123108	-79.8248865	11.4401345	122.241532
-22.302488	-12.054435	126.997116	-21.427227	15.662876	126.634201	39.755558	-1.630389	132.303635	33.759979	40.86705	129.980881	36.7577685	19.6183305	131.142258	-79.6122225	11.7074215	122.126144
-22.238081	-10.66116	126.538696	-21.225092	15.854776	126.80867	39.852291	-1.484918	131.942642	34.011139	41.056629	130.204575	36.931715	19.7858555	131.0736085	-79.381899	11.9236965	122.5437315
-22.680199	-8.308178	126.230072	-20.966192	16.172161	127.293335	39.951923	-1.158725	131.365936	34.363422	41.354317	130.704285	37.1576725	20.097796	131.0351105	-79.0900565	12.246526	123.5515595
-22.437569	-7.260948	125.790512	-20.831171	16.40155	127.676949	39.980537	-0.88446	130.986816	34.544708	41.55666	131.159714	37.2626225	20.3361	131.073265	-78.9249645	12.467	124.280633
-22.679491	-5.835808	125.703796	-20.721922	16.615757	128.061981	40.005955	-0.608913	130.685181	34.665321	41.717834	131.570892	37.335638	20.5544605	131.1280365	-78.779482	12.6770535	124.9959255
-22.959763	-4.596571	125.780716	-20.694427	16.861576	128.472275	40.003143	-0.379281	130.467789	34.736206	41.87888	131.933563	37.3696745	20.7497995	131.200676	-78.7585285	12.9733525	125.743874
-23.269806	-3.432021	125.771248	-20.672985	17.067154	128.662354	39.961658	-0.187051	130.262482	34.752537	42.006203	132.228333	37.3570975	20.909576	131.2454075	-78.7030675	13.224732	126.0793005
-23.700369	-2.313062	125.700806	-20.739313	17.303934	128.745865	39.903301	-0.043913	130.09874	34.741997	42.117973	132.449554	37.322649	21.03703	131.274147	-78.801275	13.570838	126.217583
-24.189018	-1.232846	125.628746	-20.815916	17.514376	128.6026	39.810528	0.067762	130.003647	34.671066	42.224121	132.510773	37.240797	21.1459415	131.25721	-78.872629	13.8828105	125.94799
-24.8934	0.081965	125.26561	-20.932503	17.819204	128.185577	39.655338	0.191667	129.779358	34.554817	42.371784	132.407944	37.1050775	21.2817255	131.093651	-78.9700835	14.3566825	125.277503
-25.435272	0.846988	125.054764	-21.023319	18.041521	127.96019	39.54649	0.286911	129.589249	34.470909	42.482471	132.209778	37.0086995	21.384691	130.8995135	-79.0553375	14.698351	125.0208665
-26.040516	1.538548	124.870323	-21.105309	18.214092	127.76593	39.454544	0.413047	129.328186	34.380314	42.601196	131.987	36.917429	21.5071215	130.657593	-79.128047	14.9210625	124.874267
-26.699968	2.124322	124.784317	-21.139956	18.369671	127.572128	39.36153	0.540656	129.054901	34.280483	42.705898	131.780594	36.8210065	21.623277	130.4177475	-79.1009185	15.116065	124.7265085
-27.43158	2.630733	124.805412	-21.210329	18.520859	127.452293	39.267967	0.661131	128.908569	34.19194	42.790371	131.531616	36.7299535	21.725751	130.2200925	-79.1506115	15.315967	124.6844935
-28.118759	3.045789	124.828377	-21.299543	18.719007	127.332855	39.176903	0.790132	128.904999	34.086071	42.889664	131.282166	36.631487	21.839898	130.0935825	-79.230573	15.598116	124.5721275
-28.764954	3.331148	124.907684	-21.426756	18.993628	127.274979	39.114101	0.903139	129.047501	33.970543	43.030712	131.025772	36.542322	21.9669255	130.0366365	-79.395834	16.0203305	124.5133215
-29.868784	3.700529	125.284157	-21.538179	19.373611	127.139709	39.046268	1.115146	129.418121	33.813782	43.255634	130.390411	36.430025	22.18539	129.904266	-79.506383	16.561832	124.375152
-30.636887	3.847602	125.424957	-21.606544	19.606878	126.992119	38.981197	1.236933	129.663071	33.40535	43.514687	130.033218	36.1932735	22.37581	129.8481445	-79.4063615	16.837946	124.1360935
-31.65992	4.123986	125.674347	-21.670059	19.79215	126.807831	38.92271	1.352251	129.85202	33.284466	43.607159	129.346313	36.103588	22.479705	129.5991665	-79.443706	17.104595	124.0164955
-32.259617	4.099794	125.70578	-21.74057	19.919254	126.601601	38.846558	1.444639	129.853897	33.125477	43.662159	128.550125	35.9860175	22.553399	129.202011	-79.4671575	17.285109	124.001191
-33.015419	4.196469	125.619415	-21.819895	20.016582	126.326714	38.761475	1.539013	129.799927	32.959488	43.699207	127.69725	35.8604815	22.61911	128.7485885	-79.5002715	17.414054	123.9048395
-34.155392	4.601324	125.847015	-21.879496	20.059374	126.043976	38.695202	1.634064	129.725159	32.789219	43.704117	126.880142	35.7422105	22.6690905	128.3026505	-79.5012025	17.4496575	123.7853015
-34.600555	4.45232	125.50901	-21.911058	20.068073	125.701584	38.637108	1.743361	129.647354	32.631905	43.723759	126.211418	35.6345065	22.73356	127.929386	-79.4566225	17.402586	123.473782
-35.907398	4.711757	125.414421	-22.472054	20.386522	125.601509	38.493179	1.896811	129.63736	32.415848	43.724754	125.356056	35.4545135	22.8107825	127.496708	-80.3986215	17.9622615	123.70631
-36.785721	5.016336	125.589287	-22.286945	20.285603	125.354111	38.37719	1.977453	129.620468	32.252678	43.688095	124.855759	35.314934	22.832774	127.2381135	-79.888824	17.738432	123.4701085
-37.630531	5.409608	126.021156	-22.619946	20.53657	125.758194	38.266689	1.971575	129.590164	32.116077	43.589245	124.381554	35.191383	22.78041	126.985859	-80.431275	18.29273	124.530529
-38.486805	5.865274	126.73024	-22.184471	20.290131	125.938477	38.131611	1.890475	129.601334	32.004681	43.43821	124.019714	35.068146	22.6643425	126.810524	-79.437088	17.9159195	125.06643
-39.683105	6.656152	127.816437	-22.280224	20.329599	126.562073	37.958775	1.744517	129.581604	31.874414	43.276478	123.854706	34.9165945	22.5104975	126.718155	-79.4770425	18.1487005	126.405991
-40.297878	7.100913	128.787872	-22.424887	20.331758	127.478745	37.760429	1.593574	129.536819	31.677664	43.091492	123.684166	34.7190465	22.342533	126.6104925	-79.5688205	18.320983	128.3469975
-41.165306	7.848228	130.203171	-22.550692	20.260521	128.576355	37.531658	1.424962	129.451263	31.392637	42.906006	123.553932	34.4621475	22.165484	126.5025975	-79.5635315	18.355558	130.6501125
-42.390175	9.075313	132.587784	-22.850872	20.128174	130.416199	37.095692	1.206039	129.360016	30.811184	42.665543	123.713531	33.953438	21.935791	126.5367735	-79.655182	18.320557	134.2956245
-43.152462	10.028909	133.984985	-23.093405	20.041697	131.610367	36.753746	1.108687	129.419403	30.440022	42.577202	123.986778	33.596884	21.8429445	126.7030905	-79.783694	18.2404495	136.5176435
-43.889141	11.040763	135.153366	-23.33872	19.908295	132.623428	36.41568	1.026396	129.481293	30.060364	42.513287	124.3731	33.238022	21.7698415	126.9271965	-79.915462	18.0467485	138.3196595
-44.537651	12.022569	135.99408	-23.556826	19.707256	133.37944	36.169338	0.936419	129.619492	29.705265	42.390896	124.703003	32.9373015	21.6636575	127.1612475	-80.0509535	17.7508545	139.5976325
-45.114765	13.077229	136.510162	-23.712612	19.454063	133.90123	36.020763	0.767473	129.753494	29.465326	42.22007	125.004028	32.7430445	21.4937715	127.378761	-80.1682685	17.4143545	140.423699
-45.623211	14.221528	136.693176	-23.759079	19.155939	134.172684	35.987476	0.545834	129.855423	29.391003	42.010071	125.251427	32.6892395	21.2779525	127.553425	-80.2073975	17.0339255	140.791943
-46.029022	15.349421	136.553329	-23.761471	18.847431	134.206467	36.015671	0.257644	129.926712	29.448975	41.735985	125.356171	32.732323	20.9968145	127.6414415	-80.255265	16.6980475	140.7714925
-46.501625	17.282858	135.89389	-23.671389	18.390905	133.852234	36.104267	-0.31738	129.827087	29.621542	41.196171	125.307938	32.8629045	20.4393955	127.5675125	-80.2056825	16.3424145	140.1369555
-46.724941	18.591917	135.183197	-23.646746	18.122166	133.423645	36.12767	-0.687463	129.63974	29.770601	40.844738	125.195946	32.9491355	20.0786375	127.417843	-80.2426275	16.1656945	139.429447
-46.899868	20.062218	134.54451	-23.655689	17.93046	132.976349	36.083694	-0.992514	129.336761	29.874411	40.559464	125.112083	32.9790525	19.783475	127.224422	-80.2904305	16.077445	138.728276
-47.04232	21.65904	134.028778	-23.728985	17.825756	132.651306	35.94046	-1.232548	128.952454	29.952326	40.375351	125.054932	32.946393	19.5714015	127.003693	-80.404363	16.0801105	138.298919
-47.071037	23.315281	133.840637	-23.809736	17.756119	132.500198	35.677303	-1.371966	128.439133	29.9748	40.281712	125.075279	32.8260515	19.454873	126.757206	-80.4455235	16.057365	138.24319
-46.977024	25.08449	133.88855	-23.892979	17.698456	132.452423	35.33968	-1.433159	127.789307	29.919512	40.282318	125.172409	32.629596	19.4245795	126.480858	-80.415554	15.9723325	138.423988
-46.84462	26.882898	134.160477	-23.950317	17.632248	132.441147	34.682007	-1.223519	127.149071	29.855305	40.337704	125.275169	32.268656	19.5570925	126.21212	-80.16929	15.7074035	138.670174
-46.422726	29.620871	134.644165	-24.010153	17.582775	132.31926	34.182671	-1.191184	125.619423	29.809465	40.484871	125.665939	31.996068	19.6468435	125.642681	-80.016374	15.5187065	138.995839
-46.049194	31.413715	134.978378	-24.071615	17.526764	132.063843	33.794514	-1.112702	124.462021	29.846727	40.551151	126.005829	31.8206205	19.7192245	125.233925	-79.9638505	15.3343035	138.893761
-45.572136	33.187599	135.299179	-24.219786	17.487631	131.71669	33.423237	-0.943113	123.46331	29.88595	40.645985	126.419083	31.6545935	19.851436	124.9411965	-80.0941655	15.123826	138.4921835
-45.077179	34.902706	135.598526	-24.434589	17.45586	131.322021	33.059418	-0.710189	122.455383	29.908424	40.720253	127.078758	31.483921	20.005032	124.7670705	-80.353099	14.906688	137.8769715
-44.461945	36.4855	136.030396	-24.638088	17.506527	130.958298	32.756489	-0.401028	121.736206	30.245298	40.701279	127.520111	31.5008935	20.1501255	124.6281585	-80.7770695	14.8629285	137.2884375
-43.725475	38.035339	136.497772	-24.780109	17.616133	130.741043	32.537868	-0.072117	121.226486	30.252859	40.86274	128.084473	31.3953635	20.3953115	124.6554795	-80.9555815	14.8369545	136.8266065
-42.906635	39.387089	136.886032	-24.840904	17.777876	130.60704	32.510513	0.264188	120.874878	30.33968	41.046814	128.633453	31.4250965	20.655501	124.7541655	-81.1069045	14.900251	136.4599145
-41.478054	41.317398	137.285034	-24.782478	18.094315	130.543488	32.588173	0.632955	120.716164	30.200491	41.467484	129.2332	31.394332	21.0502195	124.974682	-80.959288	15.1384105	136.112294
-40.456459	42.429779	137.347	-24.692827	18.255487	130.533463	32.698364	0.769428	120.774353	30.626709	41.512482	129.121979	31.6625365	21.140955	124.948166	-81.0481905	15.370019	136.11876
-39.422203	43.383133	137.256699	-24.63636	18.326654	130.454269	32.843105	0.811262	120.914093	30.39467	41.735397	129.330246	31.6188875	21.2733295	125.1221695	-80.8916075	15.3799785	135.7863685
-38.213581	44.177601	137.108887	-24.597645	18.318024	130.379211	32.973701	0.783761	121.058929	30.755413	41.658123	129.182831	31.864557	21.220942	125.12088	-81.059847	15.415106	135.637542
-36.991207	44.80064	137.024078	-24.547232	18.222366	130.209335	33.067039	0.72671	121.147789	30.831877	41.655533	129.309708	31.949458	21.1911215	125.2287485	-81.043922	15.2536105	135.1899215
-35.731281	45.209354	137.098038	-24.491211	18.085566	130.158081	33.158989	0.679167	121.122612	30.922626	41.603233	129.509598	32.0408075	21.1412	125.316105	-81.0232295	15.029932	135.000057
-34.266693	45.439251	137.144836	-24.40732	17.968632	130.039917	33.258461	0.663188	121.08091	31.06299	41.551174	129.772873	32.1607255	21.107181	125.4268915	-80.9753655	14.830083	134.6529425
-32.085945	45.572933	137.034988	-24.339911	17.800035	129.805573	33.379093	0.607423	120.977448	31.253525	41.408577	130.289581	32.316309	21.008	125.6335145	-80.996131	14.59207	133.9776315
-30.543539	45.499641	136.890198	-24.319929	17.758404	129.584885	33.430882	0.555271	120.953049	31.315113	41.314831	130.482452	32.3729975	20.935051	125.7177505	-81.0128555	14.581757	133.4520195
-28.902615	45.245369	136.488022	-24.333673	17.693291	129.365952	33.463654	0.483807	120.990646	31.344393	41.24477	130.735947	32.4040235	20.8642885	125.8632965	-81.0713695	14.5222935	132.8686075
-27.313883	44.921612	135.979233	-24.540039	17.764204	128.833038	33.478355	0.415647	121.16761	31.349867	41.192085	131.069153	32.414111	20.803866	126.1183815	-81.494189	14.724542	131.5476945
-25.630335	44.439297	135.445847	-24.656725	17.80794	128.433746	33.514381	0.35139	121.404312	31.351227	41.152016	131.470566	32.432804	20.751703	126.437439	-81.746254	14.864177	130.430053
-23.892834	43.773396	134.93338	-24.808811	17.831554	128.031494	33.577255	0.27459	121.657776	31.336359	41.076546	132.062042	32.456807	20.675568	126.859909	-82.074429	14.98754	129.203079
-22.151213	42.930691	134.396545	-24.915768	17.932127	127.737953	33.664165	0.149366	122.159897	31.303089	40.965454	132.781769	32.483627	20.55741	127.470833	-82.315163	15.306844	128.005073
-19.398623	41.309528	133.736938	-25.055948	17.766939	127.424416	34.075802	-0.31955	124.125961	31.28927	40.814922	134.398132	32.682536	20.247686	129.2620465	-82.794432	15.286192	125.5867855
-17.540857	39.985352	133.599579	-25.077179	17.733517	127.777122	34.614967	-0.755705	126.245651	31.31266	40.743877	135.886368	32.9638135	19.994086	131.0660095	-83.1181715	15.472948	124.4882345
-15.729295	38.521461	133.562988	-25.126457	17.706406	128.27002	35.508713	-1.548596	128.808701	31.332815	40.62244	137.628204	33.420764	19.536922	133.2184525	-83.673678	15.87589	123.3215875
-13.873474	36.805077	133.651047	-25.172964	17.579216	128.883301	36.060036	-2.197201	131.795197	31.320057	40.51952	139.33783	33.6900465	19.1611595	135.5665135	-84.0359745	15.9972725	122.2000885
-12.178518	34.958782	133.911316	-25.129858	17.375492	129.376587	36.551437	-2.791512	134.679596	31.380951	40.340923	140.905487	33.966194	18.7747055	137.7925415	-84.22591	15.9762785	120.9606325
-10.444156	32.990372	134.221069	-25.029499	17.147705	129.8125	36.949028	-3.362073	137.252075	31.487366	40.154751	142.167877	34.218197	18.396339	139.709976	-84.277195	15.899071	119.915024
-8.947793	30.932232	134.659821	-24.842402	16.833042	130.179825	37.263878	-3.836174	139.320175	31.715233	39.932728	143.024155	34.4895555	18.048277	141.172165	-84.1743595	15.617807	119.187485
-6.873734	27.777794	135.308273	-24.44434	16.287903	130.607727	37.713028	-4.3408	141.410355	32.170956	39.593525	143.707977	34.941992	17.6263625	142.559166	-83.830672	14.9494435	118.656288
-5.662793	25.683712	135.703247	-24.183577	15.919696	130.824356	37.986912	-4.577952	142.128906	32.505859	39.376568	143.812943	35.2463855	17.399308	142.9709245	-83.6135395	14.440084	118.6777875
-4.677093	23.600044	135.936661	-23.945669	15.595171	130.980652	38.23896	-4.770961	142.504181	32.789051	39.15419	143.721375	35.5140055	17.1916145	143.112778	-83.4053435	13.9987275	118.848526
-3.855518	21.568928	136.111374	-23.753878	15.339628	131.056351	38.459122	-4.898588	142.628891	33.024281	39.003704	143.521744	35.7417015	17.052558	143.0753175	-83.2494575	13.626698	119.0373845
-3.1948	19.559147	136.192383	-23.574718	15.167912	131.103287	38.66927	-4.962499	142.595139	33.22369	38.885834	143.306564	35.94648	16.9616675	142.9508515	-83.095916	13.3741565	119.2557225
-2.76183	17.617535	136.291687	-23.45512	15.083538	131.209198	38.84938	-5.002957	142.467377	33.411949	38.809158	143.161407	36.1306645	16.9031005	142.814392	-83.0409045	13.2639755	119.604004
-2.43685	15.694936	136.339905	-23.354664	15.056684	131.325836	38.98867	-4.980615	142.334717	33.55365	38.771683	143.155273	36.27116	16.895534	142.744995	-82.980488	13.217834	119.906677
-2.354635	12.845628	136.495468	-23.221401	15.027532	131.580215	39.184517	-4.965749	142.239746	33.670807	38.719582	143.349899	36.427662	16.8769165	142.7948225	-82.870464	13.1781475	120.3656075
-2.411343	10.942807	136.559219	-23.117205	15.001626	131.798767	39.391914	-4.988683	142.251724	33.77562	38.678211	143.561752	36.583767	16.844764	142.906738	-82.818177	13.158488	120.690796
-2.695683	9.025401	136.73909	-22.950752	14.925906	131.997849	39.626766	-5.029455	142.386322	33.896915	38.609543	143.686249	36.7618405	16.790044	143.0362855	-82.6633445	13.061768	120.9594125
-3.02651	7.131962	136.739685	-22.739376	14.800119	132.155426	39.881969	-5.04535	142.552353	34.062077	38.537182	143.674927	36.972023	16.745916	143.11364	-82.450775	12.854322	121.197212
-3.587002	5.209103	136.820251	-22.525356	14.662516	132.289963	40.134068	-5.029846	142.713745	34.26836	38.48753	143.465027	37.201214	16.728842	143.089386	-82.251926	12.59619	121.49054
-4.249322	3.327931	136.777527	-22.351973	14.572008	132.439545	40.368591	-4.93766	142.746277	34.45031	38.454948	143.044693	37.4094505	16.758644	142.895485	-82.1133965	12.385372	121.983605
-5.126653	1.486573	136.744904	-22.218201	14.551722	132.499039	40.578606	-4.839743	142.627121	34.600224	38.423092	142.489075	37.589415	16.7916745	142.558098	-82.025817	12.3117695	122.43998
-6.660332	-1.204886	136.449783	-22.088804	14.588163	132.41449	40.763832	-4.715281	142.163437	34.723137	38.34705	141.351181	37.7434845	16.8158845	141.757309	-81.9210925	12.3604415	123.071671
-7.927087	-2.965479	136.182312	-22.011459	14.646432	132.261856	40.86829	-4.599375	141.734772	34.761635	38.287388	140.409882	37.8149625	16.8440065	141.072327	-81.8378805	12.4488575	123.451385
-9.266504	-4.594316	135.926743	-21.919744	14.696644	132.200867	40.936741	-4.440009	141.167175	34.806347	38.230785	139.39183	37.871544	16.895388	140.2795025	-81.711032	12.4979	124.1222315
-10.779491	-6.192853	135.797485	-21.795933	14.747262	132.336548	41.090118	-4.25851	140.561646	34.854462	38.170643	138.264648	37.97229	16.9560665	139.413147	-81.564156	12.5384575	125.259949
-12.36894	-7.660202	135.939957	-21.636654	14.783621	132.712173	41.246918	-4.035287	139.89325	34.90377	38.105564	137.14444	38.075344	17.0351385	138.518845	-81.348652	12.5321035	126.905501
-14.107993	-9.082404	136.382401	-21.435993	14.741418	133.327118	41.486938	-3.835338	139.19223	34.913124	38.021393	136.119217	38.200031	17.0930275	137.6557235	-81.072017	12.3898085	128.9985125
-15.859402	-10.353316	137.266891	-21.177034	14.583545	134.153503	41.780952	-3.66126	138.634796	34.879776	37.906696	135.195969	38.330364	17.122718	136.9153825	-80.684432	12.044372	131.3916235
-18.608915	-12.166485	139.158401	-20.764711	14.219831	135.711456	42.178165	-3.511469	137.933868	34.836884	37.618305	133.894485	38.5075245	17.053418	135.9141765	-80.0369465	11.386244	135.5087355
-20.467655	-13.235453	140.62352	-20.528589	13.962911	136.763031	42.38385	-3.546434	137.578186	34.740784	37.349064	133.109238	38.562317	16.901315	135.343712	-79.619495	11.024507	138.18235
-22.291025	-14.136183	142.119827	-20.360865	13.73813	137.705902	42.490795	-3.620011	137.284775	34.61924	37.078529	132.417709	38.5550175	16.729259	134.851242	-79.2767475	10.747001	140.560562
-24.144388	-14.938453	143.566345	-20.253948	13.556154	138.526566	42.467167	-3.691182	137.013626	34.429066	36.83564	131.799438	38.4481165	16.572229	134.406532	-78.9560125	10.540079	142.6466
-25.90757	-15.571496	144.94162	-20.194038	13.418568	139.205978	42.353561	-3.783608	136.763443	34.206398	36.611206	131.10878	38.2799795	16.413799	133.9361115	-78.6680555	10.423337	144.4758445
-27.666059	-16.108976	146.072189	-20.119471	13.29751	139.694458	42.191711	-3.860987	136.495453	33.984921	36.432037	130.425552	38.088316	16.285525	133.4605025	-78.327258	10.309495	145.9284135
-29.323009	-16.479403	147.06102	-20.05888	13.220353	140.047684	42.00668	-3.952146	136.14296	33.774296	36.257423	129.781799	37.890488	16.1526385	132.9623795	-78.008248	10.2880675	147.1329885
-31.683859	-16.844458	148.132843	-19.92683	13.139525	140.396713	41.77351	-4.159959	135.680496	33.213173	36.059074	128.911438	37.4933415	15.9495575	132.295967	-77.3470015	10.3294925	148.497459
-33.128231	-16.864256	148.713837	-19.7922	13.116593	140.512009	41.639694	-4.318448	135.318298	33.143505	35.835396	128.373688	37.3915995	15.758474	131.845993	-76.9759995	10.474712	149.178025
-34.432163	-16.741947	149.080215	-19.636808	13.1022	140.559753	41.552402	-4.474399	134.93074	33.158161	35.654873	127.944588	37.3552815	15.590237	131.437664	-76.6288975	10.614163	149.681842
NaN	NaN	NaN	-19.476011	13.083726	140.59726	41.466591	-4.632926	134.517715	33.228882	35.51627	127.578651	37.3477365	15.441672	131.048183	-76.2997585	10.72578	150.146337
NaN	NaN	NaN	-19.32996	13.064064	140.561905	41.366291	-4.760378	134.057999	33.296223	35.419373	127.312622	37.331257	15.3294975	130.6853105	-75.991177	10.7986305	150.4384995
NaN	NaN	NaN	-19.201189	13.027966	140.434875	41.270451	-4.866489	133.585663	33.373959	35.362118	127.079788	37.322205	15.2478145	130.3327255	-75.724583	10.8081175	150.5370245
NaN	NaN	NaN	-19.117485	13.005363	140.226791	41.19709	-4.906532	133.085327	33.443417	35.339104	126.810059	37.3202535	15.216286	129.947693	-75.5552235	10.79444	150.505889
NaN	NaN	NaN	-19.00757	12.943093	139.866821	41.065426	-4.969257	132.372009	33.444195	35.301311	126.427315	37.2548105	15.166027	129.399662	-75.2699505	10.720159	150.33398
NaN	NaN	NaN	-18.955072	12.874476	139.642014	41.016731	-4.989787	131.933411	33.443981	35.268402	126.180038	37.230356	15.1393075	129.0567245	-75.1405	10.6096445	150.2273035
NaN	NaN	NaN	-18.889002	12.786794	139.418442	40.949467	-5.008234	131.551376	33.453026	35.222057	125.95079	37.2012465	15.1069115	128.751083	-74.9792505	10.4666765	150.085801
NaN	NaN	NaN	-18.782373	12.650712	139.191025	40.946865	-5.081697	131.276062	33.500996	35.14743	125.751564	37.2239305	15.0328665	128.513813	-74.7886765	10.2685575	149.868237
NaN	NaN	NaN	-18.629704	12.488987	139.002838	41.000092	-5.174746	130.983109	33.609409	35.052963	125.581154	37.3047505	14.9391085	128.2821315	-74.5641585	10.0388655	149.7235445
-41.364578	-8.750859	146.100708	-18.453302	12.314659	138.766937	41.111656	-5.269696	130.733093	33.764484	34.97015	125.428238	37.43807	14.850227	128.0806655	-74.344674	9.779091	149.4532085
-41.305763	-7.335732	145.367493	-18.309031	12.180098	138.456696	41.2313	-5.374919	130.536957	33.929523	34.912254	125.265755	37.5804115	14.7686675	127.901356	-74.1984735	9.5915285	149.012036
-41.003124	-4.966473	144.18779	-18.143232	12.063267	137.880249	41.395702	-5.429458	130.184357	34.153767	34.866684	124.972687	37.7747345	14.718613	127.578522	-74.0611985	9.407921	148.181976
-40.667725	-3.202553	143.332413	-18.072418	12.012953	137.447021	41.467171	-5.422346	129.958389	34.232056	34.870392	124.724854	37.8496135	14.724023	127.3416215	-73.9944495	9.301883	147.5524205
-40.22551	-1.316086	142.512329	-18.030359	12.012329	137.0784	41.492149	-5.413829	129.672226	34.279301	34.875996	124.453499	37.885725	14.7310835	127.0628625	-73.946443	9.2935745	147.0939375
-39.660488	0.76641	141.764893	-17.987381	12.051128	136.803329	41.465797	-5.403768	129.349167	34.326088	34.902073	124.195053	37.8959425	14.7491525	126.77211	-73.8707045	9.3531035	146.834548
-38.977959	2.92867	141.062973	-17.904282	12.080793	136.590439	41.41177	-5.333629	129.007782	34.406898	34.99966	123.997032	37.909334	14.8330155	126.502407	-73.717898	9.3285705	146.678471
-38.161594	5.251879	140.270233	-17.816002	12.122054	136.367813	41.401241	-5.255855	128.610336	34.528481	35.15271	123.950233	37.964861	14.9484275	126.2802845	-73.596865	9.2956805	146.4553415
-37.285217	7.614245	139.264648	-17.734982	12.211446	135.995895	41.381283	-5.171522	128.181824	34.76115	35.389481	124.116173	38.0712165	15.1089795	126.1489985	-73.5411805	9.3139125	145.8427915
-35.776649	11.364369	137.276749	-17.711857	12.402631	135.022659	40.943489	-4.780737	127.567162	35.349464	35.907326	124.904266	38.1464765	15.5632945	126.235714	-73.5701905	9.2419675	143.809604
-34.670776	13.975435	135.834213	-17.834906	12.614878	134.174515	40.809483	-4.673454	127.149796	35.836662	36.281647	125.930237	38.3230725	15.8040965	126.5400165	-73.9928845	9.4256595	141.8090135
-33.51638	16.646961	134.538864	-18.073589	12.926785	133.338974	40.600464	-4.587001	126.991592	36.338116	36.644863	127.335228	38.46929	16.028931	127.16341	-74.616468	9.824639	139.514538
-32.238209	19.341955	133.492981	-18.380371	13.303084	132.610947	40.396591	-4.443562	127.049622	37.107666	36.902966	128.899506	38.7521285	16.229702	127.974564	-75.5128705	10.376466	137.24733
-30.926271	21.942968	132.850464	-18.737354	13.638947	131.987076	40.22501	-4.379313	127.39048	37.469337	37.268383	130.892654	38.8471735	16.444535	129.141567	-76.3218815	10.833359	134.832585
-29.591221	24.405937	132.763062	-19.080351	13.926975	131.651215	40.04216	-4.335154	127.9804	37.670525	37.50428	132.877228	38.8563425	16.584563	130.428814	-77.0170445	11.269387	132.873616
-28.240761	26.752954	133.236511	-19.386786	14.195474	131.578369	40.239162	-4.483763	128.592255	37.800915	37.619431	134.894531	39.0200385	16.567834	131.743393	-77.7936105	11.823114	131.413345
-26.277748	29.788723	134.741241	-19.722155	14.477411	131.949432	40.125759	-4.407481	129.912125	37.977684	37.698425	137.815994	39.0517215	16.645472	133.8640595	-78.4960315	12.30935	130.0348045
-25.051048	31.549082	135.936279	-19.879875	14.600568	132.400757	40.167797	-4.390798	130.903015	38.010315	37.70232	139.530197	39.089056	16.655761	135.216606	-78.848806	12.545375	129.584908
-23.833973	33.146286	137.128159	-19.968477	14.655404	132.856918	40.279243	-4.430931	131.955246	38.019337	37.649529	140.988739	39.14929	16.609299	136.4719925	-79.086244	12.701509	129.2418435
-22.716257	34.573765	138.1129	-20.008709	14.695735	133.298187	40.475388	-4.53568	133.08725	38.061485	37.571423	142.197815	39.2684365	16.5178715	137.6425325	-79.2858545	12.8735985	128.9538415
-21.633669	35.867847	138.918045	-19.970699	14.695578	133.712814	40.725418	-4.711342	134.225159	38.118244	37.482227	143.13092	39.421831	16.3854425	138.6780395	-79.363229	13.0057135	128.7475885
-20.593102	37.010365	139.505142	-19.896877	14.652479	134.090546	41.029869	-4.916268	135.280197	38.209717	37.373455	143.799164	39.619793	16.2285935	139.5396805	-79.413547	13.0763645	128.6414115
-19.67362	37.975887	139.87587	-19.829458	14.608696	134.407104	41.374409	-5.114237	136.228745	38.302376	37.312229	144.291565	39.8383925	16.098996	140.260155	-79.4973085	13.118396	128.554053
-18.453194	39.208549	140.159973	-19.704655	14.499704	134.664169	41.875751	-5.293285	137.306519	38.387547	37.280727	144.753632	40.131649	15.993721	141.0300755	-79.540959	13.005687	128.2982625
-17.801628	39.828606	140.269821	-19.664118	14.439297	134.69104	42.125366	-5.366881	137.706909	38.354645	37.299187	144.900986	40.2400055	15.966153	141.3039475	-79.5682415	12.912441	128.0781325
-17.286839	40.296867	140.320282	-19.645458	14.393298	134.602417	42.25692	-5.38587	137.885666	38.327755	37.313972	145.03392	40.2923375	15.964051	141.459793	-79.5832535	12.822545	127.745041
-16.92367	40.601425	140.411331	-19.667189	14.413945	134.468994	42.303207	-5.323732	137.873825	38.273674	37.314098	145.147415	40.2884405	15.995183	141.51062	-79.6228185	12.832707	127.427368
-16.673943	40.753601	140.564728	-19.721689	14.505405	134.388809	42.335155	-5.23711	137.768524	38.595436	37.209629	145.205444	40.4652955	15.9862595	141.486984	-79.9086735	13.0245505	127.290634
-16.562431	40.755264	140.792557	-19.775429	14.650286	134.415359	42.319088	-5.106864	137.601608	38.538025	37.289692	145.326721	40.4285565	16.091414	141.4641645	-79.9794145	13.209158	127.3665535
-16.553648	40.621479	141.00975	-19.814896	14.852269	134.518753	42.303059	-4.931834	137.451645	38.566544	37.383175	145.419266	40.4348015	16.2256705	141.4354555	-80.0645935	13.4788675	127.6020505
-16.782608	40.151127	141.259354	-19.871511	15.241723	134.820007	42.233742	-4.581078	137.222366	38.554619	37.648415	145.536087	40.3941805	16.5336685	141.3792265	-80.1372025	13.9497775	128.2607875
-17.054531	39.611645	141.341553	-19.936028	15.538992	135.098083	42.174561	-4.309856	137.081436	38.466789	37.920547	145.641739	40.320675	16.8053455	141.3615875	-80.192731	14.2726385	128.8345785
-17.50248	38.874283	141.430817	-20.004061	15.796074	135.498367	42.074482	-4.04168	136.925797	38.34729	38.165951	145.686279	40.210886	17.0621355	141.306038	-80.219008	14.5300125	129.690696
-18.012854	37.879326	141.671463	-20.10174	16.036674	136.144791	41.940292	-3.821489	136.728607	38.24649	38.389111	145.575363	40.093391	17.283811	141.151985	-80.296871	14.789537	131.137597
-18.626637	36.772816	142.051407	-20.19054	16.273428	137.088043	41.811932	-3.516385	136.438141	38.201759	38.576508	145.289703	40.0068455	17.5300615	140.863922	-80.3879255	15.0167945	133.312164
-19.355467	35.436222	142.555557	-20.226202	16.534554	138.253647	41.665741	-3.196242	136.110992	37.991596	38.887005	144.636826	39.8286685	17.8453815	140.373909	-80.2810725	15.2237265	136.133385
-20.051697	33.910706	143.034134	-20.293518	16.802776	139.499283	41.490398	-2.833054	135.830719	37.792576	39.161839	143.646515	39.641487	18.1643925	139.738617	-80.228523	15.4411595	139.259949
-21.201839	31.413385	143.401123	-20.307125	17.306725	141.119339	40.94838	-2.143936	135.071014	37.426205	39.691429	141.860611	39.1872925	18.7737465	138.4658125	-79.8015425	15.8397035	143.7728655
-21.954878	29.701513	143.223083	-20.382713	17.638821	141.75383	40.516121	-1.834632	134.69104	36.989449	39.936153	140.300354	38.752785	19.0507605	137.495697	-79.518211	16.2268815	146.011963
-22.693064	27.862762	142.682251	-20.548765	17.910984	142.011185	40.169857	-1.640782	134.502121	36.461472	40.07579	138.69165	38.3156645	19.217504	136.5968855	-79.4131945	16.604464	147.4254845
-23.445555	25.980982	142.065948	-20.746595	18.131321	142.102951	39.999519	-1.556495	134.605972	35.853722	40.164143	137.143295	37.9266205	19.303824	135.8746335	-79.4198105	16.958818	148.3312685
-24.121925	23.967636	141.701416	-20.928051	18.283548	142.19339	39.913197	-1.509815	134.985535	35.311127	40.180214	135.855118	37.612162	19.3351995	135.4203265	-79.468264	17.2318965	148.9664535
-24.708429	21.975159	141.685516	-21.063147	18.304039	142.325745	39.903252	-1.524804	135.578552	34.79002	40.084927	134.747421	37.346636	19.2800615	135.1629865	-79.47293	17.3280165	149.4885035
-25.163046	19.977293	141.929245	-21.178579	18.236929	142.478256	39.920132	-1.586449	136.174927	34.409676	39.905209	133.846909	37.164904	19.15938	135.010918	-79.522062	17.314478	149.945594
-25.68808	17.279161	142.47229	-21.260174	18.135324	142.655731	39.916645	-1.786934	136.920807	34.104774	39.458183	132.806152	37.0107095	18.8356245	134.8634795	-79.5310575	17.4350235	150.4479825
-25.924212	15.620399	142.895752	-21.343565	18.093641	142.745483	39.896141	-1.922126	137.31633	33.906231	39.166798	132.183685	36.901186	18.622336	134.7500075	-79.588316	17.564946	150.7409585
-26.064863	14.208135	143.261642	-21.386681	18.08568	142.772278	39.841549	-1.97868	137.545547	33.730713	38.966492	131.688858	36.786131	18.493906	134.6172025	-79.559493	17.677454	150.9273535
-26.281429	12.956595	143.664642	-21.587444	18.217505	142.823502	39.791374	-2.006128	137.674393	33.627647	38.856789	131.279709	36.7095105	18.4253305	134.477051	-79.8843985	18.0096795	151.169953
-26.262642	11.850381	143.997681	-21.619368	18.293762	142.806366	39.73959	-1.983022	137.788467	33.560249	38.773525	130.955093	36.6499195	18.3952515	134.37178	-79.8886555	18.1922725	151.240952
-26.041609	10.888761	144.167053	-21.456682	18.296804	142.699493	39.7122	-2.00048	137.90976	33.522186	38.712124	130.775284	36.617193	18.355822	134.342522	-79.530557	18.237786	151.056464
-25.876125	10.188671	144.385605	-21.476231	18.411095	142.668274	39.637569	-2.0174	137.970688	33.53508	38.678391	130.703384	36.5863245	18.3304955	134.337036	-79.5387865	18.4916945	150.999512
-25.418695	9.38836	144.572113	-21.489216	18.588655	142.64534	39.516727	-1.999682	138.055496	33.600376	38.650425	130.751419	36.5585515	18.3253715	134.4034575	-79.5369835	18.8519385	150.8872225
-25.006393	9.097198	144.601379	-21.522881	18.740969	142.609604	39.453358	-1.951019	138.090866	33.670589	38.742523	130.919235	36.5619735	18.395752	134.5050505	-79.6077355	19.086186	150.7141575
-24.561052	8.999515	144.514679	-21.572533	18.892456	142.511307	39.412685	-1.881986	138.18924	33.736496	38.92767	131.173859	36.5745905	18.522842	134.6815495	-79.7196565	19.26207	150.3410645
-24.061935	9.071556	144.306137	-21.631428	19.043787	142.385406	39.372208	-1.771725	138.330658	33.785831	39.133621	131.434113	36.5790195	18.680948	134.8823855	-79.8418755	19.406626	149.8884265
-23.51685	9.280925	144.067398	-21.720514	19.166449	142.269592	39.319374	-1.697178	138.463928	33.831348	39.339584	131.73999	36.575361	18.821203	135.101959	-80.016389	19.511695	149.437225
-22.775545	9.659765	143.781555	-21.834602	19.271946	142.221542	39.239174	-1.660331	138.633377	33.823566	39.494167	132.079956	36.53137	18.916918	135.3566665	-80.200574	19.626974	149.0864175
-22.055191	10.205628	143.621445	-21.947525	19.350403	142.312698	39.112404	-1.668398	138.755981	33.810089	39.609371	132.430618	36.4612465	18.9704865	135.5932995	-80.3562965	19.7303195	149.0320965
-20.690065	11.328922	143.431717	-22.122339	19.424545	142.673126	38.911133	-1.70146	138.809372	33.780148	39.800514	133.039276	36.3456405	19.049527	135.924324	-80.5903185	19.799563	149.421928
-19.629591	12.232841	143.276138	-22.254295	19.486597	142.959457	38.734177	-1.685801	138.797226	33.763935	39.975643	133.538544	36.249056	19.144921	136.167885	-80.757646	19.828273	149.751029
-18.618277	13.288063	143.066086	-22.394547	19.494005	143.179901	38.549641	-1.609133	138.708832	33.771889	40.228333	134.121674	36.160765	19.3096	136.415253	-80.949859	19.67841	149.944549
-17.466429	14.398498	142.742188	-22.549633	19.44887	143.273499	38.344296	-1.496506	138.523132	33.820187	40.518421	134.837799	36.0822415	19.5109575	136.6804655	-81.1815075	19.3867825	149.8665325
-16.238462	15.597625	142.216568	-22.729488	19.336597	143.230789	38.151241	-1.425747	138.287811	33.920776	40.79258	135.777359	36.0360085	19.6834165	137.032585	-81.4949845	18.9897775	149.428993
-14.919664	16.866573	141.819962	-22.870926	19.198217	143.095947	37.970821	-1.399677	138.067825	34.091095	41.043381	136.917084	36.030958	19.821852	137.4924545	-81.77281	18.574582	148.6994395
-13.476682	18.167233	141.502182	-22.958469	19.060003	142.984528	37.79232	-1.372019	137.844803	34.352928	41.226635	138.256317	36.072624	19.927308	138.05056	-81.989562	18.192698	147.918496
-11.286655	20.129002	141.658798	-23.157539	18.947239	142.92131	37.581047	-1.375988	137.689423	34.708134	41.347301	140.410797	36.1445905	19.9856565	139.05011	-82.4596685	17.9088215	146.79251
-9.723678	21.369438	141.967743	-23.289248	18.9876	142.883148	37.417625	-1.351894	137.743408	34.936501	41.370152	141.92186	36.177063	20.009129	139.832634	-82.755559	17.966071	145.933662
-8.110717	22.518595	142.401703	-23.433071	19.13266	142.825455	37.23473	-1.327958	137.80957	35.14529	41.34491	143.357834	36.19001	20.008476	140.583702	-83.056152	18.256844	145.067208
-6.52338	23.533312	142.8078	-23.575659	19.301342	142.690094	37.059109	-1.282449	137.845016	35.280182	41.245396	144.572205	36.1696455	19.9814735	141.2086105	-83.3209635	18.6212105	144.1715775
-4.889622	24.404209	143.216797	-23.688572	19.511103	142.477737	36.879345	-1.196859	137.735153	35.333447	41.0783	145.597595	36.106396	19.9407205	141.666374	-83.48354	19.0814855	143.2891
-3.298582	25.102991	143.405045	-23.80895	19.704718	142.196793	36.759384	-1.117818	137.638519	35.312008	40.98613	146.239609	36.035696	19.934156	141.939064	-83.653596	19.47528	142.454522
-1.739025	25.602514	143.533707	-23.893843	19.849531	141.799347	36.691944	-1.03402	137.593399	35.291561	40.936626	146.710449	35.9917525	19.951303	142.151924	-83.7794385	19.747759	141.44677
0.561403	25.979713	143.497009	-23.954109	20.0124	141.213257	36.747726	-0.951168	137.60379	35.186672	40.913868	147.070328	35.967199	19.98135	142.337059	-83.875417	20.04345	140.089455
2.106923	25.962082	143.377151	-23.994869	20.016247	140.669342	36.89418	-0.956524	137.853043	35.085957	40.98711	147.136673	35.9900685	20.015293	142.494858	-83.9798065	20.017201	138.843826
3.563108	25.766197	143.09317	-24.036118	19.934713	139.863525	37.061817	-1.002145	138.170486	34.974819	41.040127	147.195511	36.018318	20.018991	142.6829985	-84.090554	19.850435	137.0440515
4.875601	25.368134	142.682602	-24.099815	19.846622	138.924271	37.249115	-1.164221	138.490646	34.734417	41.058598	147.102737	35.991766	19.9471885	142.7966915	-84.191396	19.7460555	135.0518505
6.246202	24.784502	142.335373	-24.191788	19.721977	138.00087	37.342716	-1.320407	138.753891	34.530258	41.071091	146.884583	35.936487	19.875342	142.819237	-84.320063	19.568612	133.182503
7.42848	24.040232	141.860275	-24.257977	19.593672	137.073105	37.332939	-1.424413	138.908035	34.359081	41.062756	146.618317	35.84601	19.8191715	142.763176	-84.361964	19.3681725	131.383034
8.481601	23.134495	141.407639	-24.328508	19.457262	136.257324	37.317764	-1.478522	138.969177	34.172749	41.097103	146.239197	35.7452565	19.8092905	142.604187	-84.4022725	19.1052335	129.910461
9.975704	21.515831	140.682526	-24.343767	19.250399	135.101013	37.288441	-1.438343	138.918121	33.94133	41.180889	145.804749	35.6148855	19.871273	142.361435	-84.3024195	18.629525	127.840591
10.728175	20.290691	140.175949	-24.361567	19.12731	134.442886	37.296753	-1.403306	138.868408	33.786438	41.23819	145.538605	35.5415955	19.917442	142.2035065	-84.2647295	18.337178	126.6822655
11.393881	18.868626	139.76651	-24.327772	19.011623	133.890488	37.312016	-1.389334	138.92543	33.687813	41.277306	145.356537	35.4999145	19.943986	142.1409835	-84.1554585	18.07926	125.6399925
11.930161	17.361601	139.389297	-24.268505	18.948313	133.505829	37.325581	-1.353594	138.973846	33.637943	41.304474	145.292801	35.481762	19.97544	142.1333235	-84.018772	17.921186	124.8783345
12.306599	15.755424	139.033554	-24.206348	18.92597	133.283737	37.369469	-1.308777	139.057724	33.620617	41.343487	145.312149	35.495043	20.017355	142.1849365	-83.907739	17.834585	124.3825375
12.559594	13.950406	138.7453	-24.125027	18.942924	133.149353	37.435539	-1.254662	139.217789	33.621735	41.432648	145.440216	35.528637	20.088993	142.3290025	-83.778691	17.796855	123.9697035
12.644707	12.107224	138.427704	-24.020042	18.98296	133.007294	37.553505	-1.175942	139.431946	33.617538	41.521645	145.584625	35.5855215	20.1728515	142.5082855	-83.6256055	17.7930685	123.5063025
12.444164	9.037033	137.990707	-23.894749	19.06641	132.665787	37.735767	-1.13913	139.852173	33.556156	41.665833	145.5961	35.6459615	20.2633515	142.7241365	-83.4354595	17.8694685	122.6074375
12.120612	6.872611	137.559128	-23.820124	19.140562	132.247101	37.84185	-1.101513	140.068283	33.52343	41.764622	145.384842	35.68264	20.3315545	142.7265625	-83.322888	17.9495695	121.7676395
11.339227	4.871946	137.037033	-23.738651	19.203121	131.73674	37.903004	-1.059888	140.190094	33.4729	41.887733	144.98082	35.687952	20.4139225	142.585457	-83.165254	17.9923195	120.888023
10.145076	2.980608	136.463989	-23.683542	19.215431	131.238373	37.947273	-0.968039	140.280777	33.438709	42.014721	144.463272	35.692991	20.523341	142.3720245	-83.060075	17.907521	120.1047215
8.867967	0.943458	135.968674	-23.671709	19.181009	130.830154	37.948044	-0.889938	140.404007	33.393539	42.149311	143.872467	35.6707915	20.6296865	142.138237	-83.0142095	17.7323315	119.522071
7.357033	-1.169236	135.551208	-23.625313	19.075907	130.504028	37.980824	-0.834717	140.57489	33.343224	42.252209	143.279297	35.662024	20.708746	141.9270935	-82.91265	17.443068	119.0809625
5.649004	-3.308125	135.305801	-23.543707	18.911816	130.404037	38.104691	-0.747357	140.7332	33.293209	42.335258	142.660355	35.69895	20.7939505	141.6967775	-82.786364	17.0296815	119.1112965
2.706877	-6.59912	135.531097	-23.438738	18.465862	130.880646	38.473259	-0.615109	140.965973	33.290112	42.405872	141.501892	35.8816855	20.8953815	141.2339325	-82.7591615	16.0363425	120.5273595
0.478975	-8.771075	136.132324	-23.382715	18.0625	131.453079	38.753429	-0.574624	141.126236	33.311272	42.335873	140.648727	36.0323505	20.8806245	140.8874815	-82.7977805	15.2443755	122.0186765
-1.908011	-10.951508	136.776764	-23.322992	17.631935	132.017288	38.96191	-0.624089	141.306183	33.303783	42.152313	139.859909	36.1328465	20.764112	140.583046	-82.7788305	14.499758	123.45153
-4.558375	-12.980968	137.451569	-23.333626	17.237028	132.608047	39.102234	-0.692368	141.402664	33.246712	41.923801	139.158676	36.174473	20.6157165	140.28067	-82.841725	13.8583395	124.935424
-7.191136	-14.973554	138.240891	-23.400991	16.855713	133.184067	39.178528	-0.785861	141.511429	33.133514	41.644226	138.48613	36.156021	20.4291825	139.9987795	-82.958003	13.2822435	126.3693545
-9.92741	-16.798811	138.92128	-23.498024	16.479366	133.736008	39.177692	-0.889619	141.552521	32.954048	41.356365	137.906937	36.06587	20.233373	139.729729	-83.061918	12.725359	127.742287
-12.850313	-18.498308	139.572678	-23.651096	16.152058	134.269806	39.127804	-1.056394	141.60321	32.747696	41.032791	137.398407	35.93775	19.9881985	139.5008085	-83.239942	12.3159175	129.0388035
-17.612791	-20.64476	140.901703	-23.910608	15.749462	135.08844	38.923107	-1.392737	141.71788	32.408642	40.441765	136.516449	35.6658745	19.524514	139.1171645	-83.4870905	11.97441	131.0597155
-20.894861	-21.857977	141.917038	-24.101971	15.580932	135.720963	38.720058	-1.579059	141.654724	32.158974	40.083996	135.990967	35.439516	19.2524685	138.8228455	-83.643458	11.9093955	132.6190805
-24.694777	-22.185183	143.354034	-24.278072	15.470582	136.435623	38.542824	-1.756898	141.517883	31.870354	39.750454	135.439438	35.206589	18.996778	138.4786605	-83.762733	11.944386	134.3925855
NaN	NaN	NaN	-24.451429	15.353039	137.170059	38.371075	-1.921586	141.314011	31.538406	39.479996	135.072861	34.9547405	18.779205	138.193436	-83.8575985	11.926873	136.146682
NaN	NaN	NaN	-24.572332	15.187277	137.888428	38.212975	-2.088669	141.071732	31.298239	39.221088	134.825455	34.755607	18.5662095	137.9485935	-83.900271	11.8083445	137.8282625
NaN	NaN	NaN	-24.660463	15.004173	138.556549	38.103619	-2.26034	140.852097	31.099176	38.951885	134.599945	34.6013975	18.3457725	137.726021	-83.9223235	11.6625735	139.387077
-36.321957	-21.845713	145.163956	-24.710011	14.822902	139.091125	37.986595	-2.395416	140.509247	30.92938	38.765354	134.459671	34.4579875	18.184969	137.484459	-83.8780095	11.460835	140.697791
-40.771503	-20.955078	145.190262	-24.752186	14.512977	139.649353	37.804428	-2.605321	139.832382	30.705595	38.495453	134.278946	34.2550115	17.945066	137.055664	-83.7593835	11.080888	142.243042
-43.687283	-20.06888	145.252747	-24.769676	14.300355	139.879929	37.678562	-2.760064	139.346405	30.558247	38.305599	134.151855	34.1184045	17.7727675	136.74913	-83.6577565	10.8279425	143.010728
NaN	NaN	NaN	-24.783442	14.082757	139.994019	37.573418	-2.911729	138.885483	30.447542	38.136871	134.127289	34.01048	17.612571	136.506386	-83.577364	10.552943	143.481652
NaN	NaN	NaN	-24.781075	13.85051	140.082626	37.472839	-3.072983	138.488846	30.350912	37.968956	134.122879	33.9118755	17.4479865	136.3058625	-83.4740255	10.2530335	143.8593895
NaN	NaN	NaN	-24.742552	13.617107	140.180389	37.420128	-3.23428	138.170929	30.317753	37.806381	134.122498	33.8689405	17.2860505	136.1467135	-83.3540445	9.9481635	144.2140645
NaN	NaN	NaN	-24.689445	13.388819	140.308884	37.418175	-3.386882	137.906677	30.306223	37.686642	134.200333	33.862199	17.14988	136.053505	-83.241089	9.627758	144.564263
NaN	NaN	NaN	-24.625835	13.194038	140.484161	37.438057	-3.533915	137.696899	30.323124	37.56263	134.271759	33.8805905	17.0143575	135.984329	-83.1322605	9.3737185	144.983993
NaN	NaN	NaN	-24.516205	12.95717	140.719574	37.493317	-3.687716	137.433502	30.417025	37.497326	134.45546	33.955171	16.904805	135.944481	-82.987581	9.009535	145.494667
NaN	NaN	NaN	-24.434666	12.841032	140.834595	37.536575	-3.734102	137.20076	30.505959	37.492924	134.609985	34.021267	16.879411	135.9053725	-82.890599	8.802653	145.7638175
NaN	NaN	NaN	-24.337614	12.760075	140.89505	37.587749	-3.744277	136.913315	30.595287	37.51482	134.730988	34.091518	16.8852715	135.8221515	-82.766746	8.6348785	145.9679485
-58.24815	-2.173385	143.631821	-24.235821	12.679873	140.921295	37.624588	-3.728558	136.582321	30.679798	37.553143	134.846146	34.152193	16.9122925	135.7142335	-82.623835	8.4474535	146.1283565
-58.851784	0.362397	143.38707	-24.116724	12.583234	140.902222	37.670448	-3.701938	136.253387	30.742001	37.591015	134.965424	34.2062245	16.9445385	135.6094055	-82.4396725	8.2219295	146.1950385
-59.382484	2.746056	143.212936	-24.00766	12.481664	140.840149	37.689648	-3.695519	135.900116	30.791929	37.620251	135.061081	34.2407885	16.962366	135.4805985	-82.2561085	8.000962	146.1996995
-59.779037	5.273941	143.212357	-23.918564	12.37144	140.755463	37.689091	-3.712053	135.542603	30.812286	37.65731	135.169937	34.2506885	16.9726285	135.35627	-82.0878165	7.7702515	146.154656
-60.251499	9.08608	143.074326	-23.815735	12.203906	140.612457	37.616249	-3.738346	135.002853	30.858171	37.708549	135.32785	34.23721	16.9851015	135.1653515	-81.86868	7.4227105	146.0595625
-60.405685	11.687117	143.089813	-23.798191	12.105135	140.494049	37.515495	-3.779882	134.577667	30.870592	37.724522	135.424942	34.1930435	16.97232	135.0013045	-81.7894255	7.23795	145.9867935
-60.584343	13.975409	143.29744	-23.79863	12.024087	140.355301	37.387566	-3.854263	134.122421	30.873199	37.719723	135.465958	34.1303825	16.93273	134.7941895	-81.7276425	7.115444	145.9164125
-60.384018	16.683187	143.155289	-23.804842	11.966161	140.16423	37.205341	-3.901588	133.614594	30.891445	37.710167	135.494095	34.048393	16.9042895	134.5543445	-81.658077	7.0280325	145.7741155
-60.178749	19.231649	143.297562	-23.814398	11.872985	139.925537	37.036331	-3.954501	133.091766	30.905527	37.67186	135.48378	33.970929	16.8586795	134.287773	-81.599725	6.8872905	145.563301
-59.782059	21.67938	143.429749	-23.784805	11.85198	139.609039	36.909069	-3.96034	132.615433	30.937675	37.657639	135.444824	33.923372	16.8486495	134.0301285	-81.492982	6.8553105	145.1879495
NaN	NaN	NaN	-23.75668	11.865071	139.326462	36.787086	-3.922315	132.192276	30.97698	37.679474	135.409637	33.882033	16.8785795	133.8009565	-81.395393	6.8515625	144.8519675
NaN	NaN	NaN	-23.734497	11.922309	139.034027	36.634438	-3.80689	131.731857	30.958488	37.754658	135.408142	33.796463	16.973884	133.5699995	-81.265457	6.870734	144.4980545
NaN	NaN	NaN	-23.756195	11.975034	138.969574	36.567867	-3.720392	131.581146	30.958944	37.826046	135.509201	33.7634055	17.052827	133.5451735	-81.2757955	6.897241	144.3939745
NaN	NaN	NaN	-23.780331	12.01407	139.018982	36.468658	-3.670915	131.539032	30.954468	37.873631	135.73085	33.711563	17.101358	133.634941	-81.272225	6.926782	144.403023
NaN	NaN	NaN	-23.79125	12.010535	139.116135	36.386845	-3.670197	131.575012	30.988022	37.889679	136.006058	33.6874335	17.109741	133.790535	-81.2699335	6.911329	144.441735
NaN	NaN	NaN	-23.785978	11.972265	139.172195	36.35677	-3.69746	131.60817	31.069717	37.891243	136.320587	33.7132435	17.0968915	133.9643785	-81.2851995	6.8476385	144.3800115
NaN	NaN	NaN	-23.777208	11.913326	139.147354	36.3633	-3.734687	131.598709	31.179567	37.867943	136.701157	33.7714335	17.066628	134.149933	-81.3258495	6.760024	144.144775
NaN	NaN	NaN	-23.758453	11.845537	139.071304	36.394993	-3.740137	131.58725	31.30435	37.868916	137.098068	33.8496715	17.0643895	134.342659	-81.3665775	6.6266845	143.799949
-49.87146	40.886627	145.520325	-23.715466	11.840588	138.871231	36.415787	-3.708601	131.498291	31.506035	37.958466	137.680939	33.960911	17.1249325	134.589615	-81.391843	6.5562435	143.152847
-48.20742	42.342247	145.752029	-23.693613	11.866179	138.797928	36.415516	-3.69832	131.393082	31.601107	37.98111	137.954514	34.0083115	17.141395	134.673798	-81.3955375	6.590963	142.922058
-46.534328	43.475975	146.092682	-23.663525	11.926142	138.798492	36.419041	-3.652623	131.315155	31.720421	38.003502	138.1595	34.069731	17.1754395	134.7373275	-81.396781	6.6768445	142.8596565
-44.723057	44.559086	146.266144	-23.617096	12.033158	138.815903	36.466831	-3.573931	131.291931	31.844366	38.074749	138.368851	34.1555985	17.250409	134.830391	-81.3897905	6.815907	142.801415
-42.892059	45.372028	146.38797	-23.575779	12.170111	138.822983	36.547184	-3.500063	131.367447	31.908768	38.158424	138.497757	34.227976	17.3291805	134.932602	-81.379534	7.0110415	142.713364
-40.983471	46.177776	146.204071	-23.532639	12.302855	138.776276	36.653908	-3.415715	131.467056	31.971878	38.246326	138.566589	34.312893	17.4153055	135.0168225	-81.378171	7.1904045	142.5357295
-39.140686	46.916859	145.981949	-23.506357	12.395477	138.62236	36.784306	-3.360786	131.59668	32.022781	38.315796	138.602173	34.4035435	17.477505	135.0994265	-81.4162575	7.313449	142.1452935
-35.969589	47.552368	144.870331	-23.433783	12.493817	138.241898	36.991985	-3.372521	131.763092	32.112606	38.38718	138.544632	34.5522955	17.5073295	135.153862	-81.4198615	7.4803045	141.329934
-33.860867	47.799484	144.137939	-23.36236	12.554601	137.916977	37.179813	-3.374936	131.927521	32.1945	38.421463	138.526077	34.6871565	17.5232635	135.226799	-81.4118765	7.5859385	140.607155
-31.639606	48.016609	143.36908	-23.285219	12.621472	137.593597	37.363209	-3.374759	132.121277	32.300594	38.508823	138.558426	34.8319015	17.567032	135.3398515	-81.4023395	7.675912	139.8473425
-29.39006	47.993134	142.701584	-23.196201	12.698978	137.328842	37.559013	-3.320338	132.31543	32.457253	38.595253	138.699738	35.008133	17.6374575	135.507584	-81.400535	7.7604985	139.1501
-27.156717	47.76366	142.316071	-23.101265	12.811481	137.160629	37.772125	-3.277708	132.628799	32.654217	38.705006	138.947922	35.213171	17.713649	135.7883605	-81.415701	7.909313	138.5328975
-24.814657	47.328648	142.274719	-23.010063	12.942039	137.138504	37.986137	-3.201279	132.992615	32.880817	38.845539	139.345474	35.433477	17.82213	136.1690445	-81.453603	8.061948	138.1079635
-22.572199	46.664345	142.500961	-22.888311	13.064649	137.247391	38.169289	-3.069025	133.28656	33.0891	38.969963	139.848679	35.6291945	17.950469	136.5676195	-81.4058165	8.178829	137.9271625
-19.082512	45.366688	143.091843	-22.647194	13.246242	137.533203	38.425507	-2.807559	133.639877	33.44318	39.201221	140.54805	35.9343435	18.196831	137.0939635	-81.2287315	8.295653	137.9724425
-16.703466	44.30584	143.381378	-22.434174	13.388215	137.692123	38.614319	-2.593008	133.802353	33.714226	39.36866	141.036179	36.1642725	18.387826	137.419266	-81.0326205	8.388604	137.96498
-14.403372	43.108608	143.558975	-22.191605	13.518485	137.813828	38.873516	-2.366186	133.958405	33.972076	39.510983	141.475357	36.422796	18.5723985	137.716881	-80.806006	8.4645715	137.910775
-12.025054	41.802734	143.554321	-21.928514	13.679353	137.837967	39.185318	-2.192474	134.249039	34.280155	39.70166	141.904266	36.7327365	18.754593	138.0766525	-80.5897645	8.604113	137.5992815
-9.652397	40.308235	143.251526	-21.678854	13.885843	137.797684	39.551212	-2.077542	134.68364	34.576221	39.891129	142.35434	37.0637165	18.9067935	138.51899	-80.4214245	8.8648925	137.076378
-7.315686	38.74688	142.813858	-21.427	14.111746	137.794586	39.984974	-2.02764	135.287354	34.851082	40.049625	142.748978	37.418028	19.0109925	139.018166	-80.272028	9.2124995	136.571006
-5.000552	37.012566	142.341354	-21.18372	14.379263	137.861328	40.449642	-2.04528	136.08046	35.136662	40.23064	143.055038	37.793152	19.09268	139.567749	-80.160592	9.665846	136.154907
-1.611686	34.115334	141.416092	-20.87146	14.823547	137.891434	41.153698	-2.11104	137.495392	35.515701	40.554852	143.350418	38.3346995	19.221906	140.422905	-80.0776195	10.425188	135.359963
0.572568	31.972822	140.847229	-20.700457	15.115729	137.909088	41.635513	-2.168568	138.680573	35.706051	40.827663	143.277115	38.670782	19.3295475	140.978844	-80.071696	10.9019105	134.839332
2.584123	29.751289	140.387177	-20.557861	15.34946	137.877609	42.124912	-2.163479	139.962601	35.853325	41.134918	143.067474	38.9891185	19.4857195	141.5150375	-80.1048405	11.2132005	134.2401805
4.540068	27.437988	140.108643	-20.411297	15.586415	137.705856	42.595215	-2.104976	141.251892	35.99522	41.416801	142.80899	39.2952175	19.6559125	142.030441	-80.1178115	11.5169175	133.381271
6.291986	25.120729	140.086945	-20.240208	15.776998	137.469131	43.008705	-2.04186	142.429932	36.149624	41.642063	142.516403	39.5791645	19.8001015	142.4731675	-80.0595805	11.7538945	132.4650945
7.927175	22.754969	140.376968	-20.063587	15.942025	137.279449	43.347595	-1.994417	143.455719	36.354778	41.764275	142.164352	39.8511865	19.884929	142.8100355	-79.9783605	11.999121	131.7488625
9.387874	20.487616	140.789444	-19.843098	16.090715	137.139816	43.582394	-1.954471	144.317017	36.67865	41.842731	141.897095	40.130522	19.94413	143.107056	-79.816718	12.2373	131.172576
11.219951	17.229916	141.780777	-19.512829	16.268465	136.977814	43.807373	-1.91918	145.276016	37.20438	41.890072	141.78186	40.5058765	19.985446	143.528938	-79.5315345	12.551484	130.42669
12.251466	15.179542	142.468185	-19.315151	16.355831	136.908142	43.930519	-1.882356	145.675629	37.53381	41.911678	141.915817	40.7321645	20.014661	143.795723	-79.3624665	12.697001	130.020561
13.083088	13.216551	143.104935	-19.119328	16.439871	136.738937	44.080383	-1.857528	145.966919	37.815228	41.964645	142.217667	40.9478055	20.0535585	144.092293	-79.1864615	12.8261835	129.385581
13.810879	11.353586	143.479156	-18.910595	16.513279	136.479813	44.216053	-1.860275	146.125076	38.030045	42.002602	142.570572	41.123049	20.0711635	144.347824	-78.944239	12.9553945	128.611802
14.37793	9.524559	143.718216	-18.734383	16.577141	136.229294	44.341869	-1.881652	146.182053	38.233467	41.997547	142.874939	41.287668	20.0579475	144.528496	-78.756434	13.0963345	127.930092
14.838184	7.783485	143.819733	-18.531887	16.634548	136.05159	44.499352	-1.894381	146.156372	38.431271	41.976166	143.115921	41.4653115	20.0408925	144.6361465	-78.5290855	13.2282035	127.4670335
15.101348	6.105471	143.890503	-18.339775	16.729008	135.948318	44.685684	-1.892442	146.087128	38.650387	41.990623	143.316956	41.6680355	20.0490905	144.702042	-78.3475855	13.4089255	127.194594
15.239689	3.781079	143.872879	-18.045448	16.886106	135.879898	44.990494	-1.841084	145.96904	38.929062	42.032452	143.619537	41.959778	20.095684	144.7942885	-78.050674	13.676528	126.9655075
15.078226	2.313067	143.885223	-17.844065	16.991823	135.837097	45.210182	-1.783685	145.922668	39.119938	42.09671	143.863922	42.16506	20.1565125	144.893295	-77.85319	13.8271335	126.780899
14.709492	0.920024	143.840607	-17.641792	17.085775	135.742966	45.402615	-1.700435	145.923615	39.304012	42.163979	144.097061	42.3533135	20.231772	145.010338	-77.6368975	13.939778	126.475594
14.216574	-0.390473	143.769653	-17.425081	17.169096	135.673767	45.5994	-1.597305	145.891891	39.478321	42.266552	144.258331	42.5388605	20.3346235	145.075111	-77.3890225	14.0035685	126.272423
13.511814	-1.611341	143.635086	-17.228706	17.253305	135.707077	45.826977	-1.463656	145.840591	39.663654	42.390537	144.279846	42.7453155	20.4634405	145.0602185	-77.2027275	14.0431695	126.3539355
12.660213	-2.787417	143.518677	-17.022808	17.314827	135.924347	46.061859	-1.29546	145.761765	39.866726	42.510735	144.153519	42.9642925	20.6076375	144.957642	-77.0099085	14.0220165	126.891052
11.651903	-3.880971	143.551285	-16.871647	17.372866	136.373596	46.302887	-1.142832	145.680527	40.09494	42.613895	143.929947	43.1989135	20.7355315	144.805237	-76.9422075	14.0102005	127.941955
9.700529	-5.335656	143.672806	-16.600592	17.493183	137.188324	46.654079	-0.964768	145.642319	40.463398	42.756992	143.729813	43.5587385	20.896112	144.686066	-76.7599225	14.090254	129.690582
8.260423	-6.194533	143.844986	-16.42062	17.585291	137.899155	46.916103	-0.83001	145.631577	40.69175	42.863541	143.612549	43.8039265	21.0167655	144.622063	-76.6451665	14.1538165	131.176247
6.636877	-6.941185	144.16185	-16.246391	17.689356	138.83577	47.212681	-0.683048	145.60408	40.95256	42.999153	143.440903	44.0826205	21.1580525	144.5224915	-76.5754025	14.2206595	133.1490485
4.921371	-7.579826	144.521912	-16.030678	17.807491	139.905731	47.528778	-0.522192	145.521881	41.191879	43.111732	143.268997	44.3603285	21.29477	144.395439	-76.4216845	14.320212	135.416023
3.065479	-8.073537	145.107681	-15.807067	17.930401	141.155945	47.844238	-0.31971	145.349228	41.398098	43.225178	143.039841	44.621168	21.452734	144.1945345	-76.235302	14.408068	138.1173555
1.06667	-8.397129	145.937592	-15.58259	18.04455	142.645309	48.165657	-0.09134	145.156784	41.579033	43.331181	142.726059	44.872345	21.6199205	143.9414215	-76.037525	14.4691795	141.3491965
-0.895572	-8.625563	147.05191	-15.363942	18.130144	144.282043	48.407509	0.11631	144.931976	41.70105	43.412403	142.364166	45.0542795	21.7643565	143.648071	-75.7821635	14.4959315	144.916015
-4.030507	-8.628246	148.963913	-15.126443	18.325396	146.713715	48.540218	0.357415	144.630402	41.679466	43.496742	141.975769	45.109842	21.9270785	143.3030855	-75.362728	14.7237135	150.1243445
-6.146502	-8.45539	150.246902	-14.954149	18.530514	148.205261	48.537663	0.519584	144.542557	41.61171	43.518795	141.827759	45.0746865	22.0191895	143.185158	-74.9829845	15.0418385	153.225364
-8.126795	-8.184501	151.471771	-14.700818	18.744055	149.504654	48.584286	0.721522	144.546585	41.598366	43.573044	141.799789	45.091326	22.147283	143.173187	-74.492962	15.340827	155.836121
-10.178958	-7.773911	152.471756	-14.440804	18.917482	150.580429	48.630913	0.849058	144.62561	41.68589	43.665226	141.94249	45.1584015	22.257142	143.28405	-74.0400095	15.577822	157.876808
-12.06012	-7.306696	153.286819	-14.242562	19.03768	151.439117	48.616089	0.843789	144.682968	41.765614	43.665451	142.172073	45.1908515	22.25462	143.4275205	-73.6759755	15.82074	159.4507135
-13.912182	-6.817486	153.80452	-14.116685	19.095793	152.072189	48.558418	0.70627	144.562119	41.833988	43.57032	142.29631	45.196203	22.138295	143.4292145	-73.429573	16.053291	160.7151635
-15.742996	-6.187593	154.120667	-14.074686	19.09684	152.46991	48.422405	0.559873	144.359283	41.803162	43.396774	142.302231	45.1127835	21.9783235	143.330757	-73.2621555	16.2153565	161.609063
-18.364788	-5.13748	154.309235	-14.121427	19.016951	152.72084	48.152576	0.345288	143.851242	41.666187	43.059578	142.127182	44.9093815	21.702433	142.989212	-73.1522355	16.331469	162.452468
-19.980206	-4.293838	154.286285	-14.193734	18.919979	152.717438	47.94006	0.20918	143.451447	41.47921	42.832298	141.909607	44.709635	21.520739	142.680527	-73.097103	16.319219	162.754349
-21.424482	-3.411355	154.207108	-14.30103	18.810822	152.639908	47.705112	0.087141	143.068268	41.281921	42.617981	141.68486	44.4935165	21.352561	142.376564	-73.0955765	16.269083	162.903252
-22.79369	-2.402838	154.163818	-14.422576	18.704765	152.549698	47.449276	-0.024113	142.725449	41.073517	42.39143	141.477325	44.2613965	21.1836585	142.101387	-73.1065485	16.2258715	162.998009
-23.95853	-1.349542	154.037231	-14.558231	18.605429	152.419861	47.16954	-0.17027	142.463211	40.885597	42.169388	141.339035	44.0275685	20.999559	141.901123	-73.1440305	16.211299	162.938599
-25.069437	-0.23062	153.952209	-14.712649	18.52211	152.24704	46.908142	-0.283667	142.287643	40.719555	42.013599	141.203888	43.8138485	20.864966	141.7457655	-73.2391465	16.179254	162.7483145
-25.978779	0.969955	153.75325	-14.873992	18.47438	152.021545	46.690613	-0.377565	142.185867	40.562553	41.897057	141.113098	43.626583	20.759746	141.6494825	-73.374567	16.189014	162.3936075
-27.075228	2.884796	153.280365	-15.083918	18.41901	151.492142	46.387241	-0.465156	141.995468	40.377026	41.800461	140.932373	43.3821335	20.6676525	141.4639205	-73.5499695	16.1703675	161.5203635
-27.683302	4.226341	152.694351	-15.163563	18.435722	150.970322	46.25024	-0.487389	141.870209	40.319363	41.783272	140.710922	43.2848015	20.6479415	141.2905655	-73.6119275	16.2235025	160.6500785
-28.114101	5.687708	151.808472	-15.19062	18.50178	150.233322	46.21146	-0.490093	141.62944	40.416042	41.843262	140.499039	43.313751	20.6765845	141.0642395	-73.694991	16.3269755	159.4024045
-28.493288	7.075301	150.607391	-15.218297	18.612648	149.262161	46.245708	-0.489858	141.422775	40.593746	41.911934	140.336838	43.419727	20.711038	140.8798065	-73.856321	16.514258	157.6445155
-28.807878	8.577711	148.865372	-15.289288	18.73448	147.988586	46.311367	-0.497561	141.258102	40.856121	42.033833	140.279953	43.583744	20.768136	140.7690275	-74.16232	16.700824	155.2081445
-29.082981	10.110899	146.743988	-15.456115	18.810577	146.405716	46.307587	-0.535495	141.083237	41.056526	42.144249	140.324753	43.6820565	20.804377	140.703995	-74.5942865	16.816777	152.107437
-29.258009	11.566882	144.416107	-15.698374	18.810009	144.634811	46.222088	-0.639314	140.832779	41.101433	42.175613	140.323883	43.6617605	20.7681495	140.578331	-75.0585085	16.8518685	148.691291
-29.559666	13.846061	141.106369	-16.178177	18.770739	141.949081	45.981178	-1.002475	140.358475	40.878822	42.010109	139.994446	43.43	20.503817	140.1764605	-75.786354	17.037661	143.7217015
-29.58939	15.345222	139.207352	-16.425627	18.771349	140.382629	45.836334	-1.230335	139.999054	40.659882	41.80146	139.480881	43.248108	20.2855625	139.7399675	-76.099362	17.2571355	141.0252905
-29.687817	16.891747	137.718475	-16.582048	18.749693	139.049881	45.655586	-1.409233	139.597885	40.437904	41.545311	138.716202	43.046745	20.068039	139.1570435	-76.210841	17.431347	138.9427185
-29.675371	18.427605	136.58728	-16.692118	18.721691	137.975174	45.388584	-1.497388	139.063583	40.2052	41.324032	137.880676	42.796892	19.913322	138.4721295	-76.181128	17.53006	137.4782185
-29.708126	19.96151	135.709824	-16.820595	18.622503	137.167664	45.137001	-1.545194	138.552292	39.946537	41.192284	136.95932	42.541769	19.823545	137.755806	-76.182959	17.421461	136.579522
-29.740891	21.523346	135.229645	-16.942272	18.5126	136.604767	44.877483	-1.518316	137.9767	39.673393	41.112122	136.26358	42.275438	19.796903	137.12014	-76.159982	17.228297	136.089394
-29.714912	23.107046	134.891159	-17.085402	18.392416	136.290604	44.608624	-1.50059	137.32428	39.339752	41.056858	135.750198	41.974188	19.778134	136.537239	-76.144992	17.006698	136.043969
-29.73354	25.534019	134.940201	-17.330717	18.149315	136.056229	44.137962	-1.538399	136.223022	38.786125	41.046761	135.106827	41.4620435	19.754181	135.6649245	-76.1234775	16.544449	136.4475335
-29.708199	27.170013	135.130493	-17.448053	17.977909	135.95726	43.705395	-1.549373	135.223038	38.42778	41.109638	134.800369	41.0665875	19.7801325	135.0117035	-75.9626935	16.1756855	136.9028165
-29.585529	28.826832	135.65094	-17.565119	17.824751	135.920471	43.260826	-1.528421	134.09227	38.037262	41.147289	134.398956	40.649044	19.809434	134.245613	-75.779282	15.840068	137.595329
-29.423683	30.464224	136.294327	-17.671844	17.695778	135.952881	42.773655	-1.485144	132.929947	37.689629	41.213615	134.132462	40.231642	19.8642355	133.5312045	-75.57533	15.5273205	138.3745575
-29.170502	32.043648	137.233032	-17.758265	17.59421	136.124527	42.312553	-1.308015	131.925262	37.418339	41.31691	134.103088	39.865446	20.0044475	133.014175	-75.381976	15.1839725	139.234879
-28.810484	33.578697	138.192993	-17.888647	17.553596	136.501663	41.918518	-1.086319	131.232941	37.175293	41.424953	134.300369	39.5469055	20.169317	132.766655	-75.3241995	14.937875	140.236671
-28.413036	35.005825	139.282471	-18.042744	17.552061	137.004211	41.577904	-0.849165	130.89682	36.911797	41.546543	134.612747	39.2448505	20.348689	132.7547835	-75.3303385	14.755433	141.2536385
-27.638569	37.092232	140.423538	-18.423243	17.687004	137.846786	41.115654	-0.52466	130.840225	36.425678	41.783527	135.014008	38.770666	20.6294335	132.9271165	-75.617152	14.7445745	142.7664555
-27.05233	38.345062	140.943222	-18.692125	17.775318	138.33255	40.818581	-0.35593	130.976379	36.081299	41.925106	135.095718	38.44994	20.784588	133.0360485	-75.83419	14.766048	143.6290515
-26.359072	39.584965	141.156906	-18.986105	17.85215	138.69017	40.535809	-0.25583	131.136017	35.706821	42.028877	135.071014	38.121315	20.8865235	133.1035155	-76.093525	14.8177765	144.2768245
-25.60924	40.697403	141.15358	-19.249439	17.871235	138.910858	40.269924	-0.242469	131.313736	35.334187	42.083488	134.94426	37.8020555	20.9205095	133.128998	-76.3009335	14.8219605	144.692718
-24.683214	41.675125	141.09848	-19.484413	17.83955	139.030319	40.090508	-0.28106	131.459671	35.038979	42.079578	134.843399	37.5647435	20.899259	133.151535	-76.5335695	14.779841	144.909103
-23.652931	42.600555	141.019516	-19.707123	17.755714	139.115189	39.92144	-0.396086	131.580322	34.831047	42.031521	134.809586	37.3762435	20.8177175	133.194954	-76.7904895	14.6937105	145.035424
-22.542374	43.391949	141.029434	-19.903202	17.629763	139.147583	39.735405	-0.506835	131.628983	34.654842	41.938995	134.772217	37.1951235	20.71608	133.2006	-77.0015275	14.543446	145.094566
-20.585314	44.419949	140.95903	-20.163565	17.47014	139.049835	39.454533	-0.574287	131.486664	34.427814	41.863979	134.742905	36.9411735	20.644846	133.1147845	-77.2683035	14.295434	144.9848855
-19.149265	45.018669	140.806473	-20.291235	17.402763	138.858444	39.295673	-0.593389	131.352921	34.251579	41.84494	134.667206	36.773626	20.6257755	133.0100635	-77.356096	14.1797505	144.7068245
-17.618725	45.472801	140.521225	-20.410233	17.311731	138.567032	39.179672	-0.576706	131.174713	34.105461	41.86145	134.547256	36.6425665	20.642372	132.8609845	-77.4630325	13.98109	144.2730795
-16.002106	45.911522	140.029404	-20.533245	17.189629	138.178772	39.056679	-0.547499	130.977982	33.930157	41.83651	134.43573	36.493418	20.6445055	132.706856	-77.559908	13.7347525	143.650688
-14.320806	46.162552	139.395218	-20.676874	17.039869	137.717712	38.926003	-0.576573	130.840195	33.784973	41.770573	134.405624	36.355488	20.597	132.6229095	-77.709236	13.482738	142.8125145
-12.526433	46.404613	138.617523	-20.879818	16.899807	137.179657	38.790028	-0.663502	130.781128	33.685902	41.681286	134.582214	36.237965	20.508892	132.681671	-77.997601	13.290722	141.677643
-10.702287	46.434917	138.01326	-21.159618	16.752279	136.66275	38.649021	-0.812406	130.886444	33.583488	41.567085	134.922791	36.1162545	20.3773395	132.9046175	-78.4354905	13.1272185	140.4208825
-7.767	46.240959	137.842194	-21.597849	16.389406	136.003525	38.374805	-1.214905	131.310852	33.438187	41.265251	135.851639	35.906496	20.025173	133.5812455	-79.102194	12.753639	138.4258045
-5.669078	45.816212	138.402191	-21.93014	16.027256	135.843735	38.167545	-1.593229	131.654419	33.311375	40.974567	136.722748	35.73946	19.690669	134.1885835	-79.59974	12.363843	137.4988865
-3.655642	45.176937	139.269287	-22.24707	15.605016	135.819122	37.956627	-1.97831	132.233734	33.2117	40.638412	137.875748	35.5841635	19.330051	135.054741	-80.0783035	11.879981	136.583503
-1.535327	44.364212	140.352951	-22.518576	15.226144	135.910538	37.836426	-2.33	132.972351	33.186676	40.331097	139.24649	35.511551	19.0005485	136.1094205	-80.548703	11.4517395	135.7116555
0.551904	43.413483	141.251724	-22.752544	14.930609	135.996811	37.809471	-2.674351	133.808258	33.140217	40.06435	140.591568	35.474844	18.6949995	137.199913	-80.979932	11.1662185	134.793709
2.667303	42.352562	141.886459	-22.979336	14.732726	136.09523	37.851105	-2.988963	134.794693	33.002892	39.848335	141.748962	35.4269985	18.429686	138.2718275	-81.3856705	11.035766	133.9186325
4.57048	41.129021	142.287201	-23.237911	14.575068	136.150436	37.913513	-3.302782	135.766495	32.877174	39.673523	142.686127	35.3953435	18.1853705	139.226311	-81.8711655	10.9647655	133.074561
5.381679	38.262707	142.142029	-23.633604	14.373241	136.055832	38.011883	-3.782687	137.261337	32.639591	39.418747	143.699814	35.325737	17.81803	140.4805755	-82.592945	10.928452	131.6310885
6.018656	36.194794	141.879486	-23.936768	14.170955	135.896561	38.013794	-4.118375	138.16127	32.393505	39.22892	144.022995	35.2036495	17.5552725	141.0921325	-83.0771855	10.7866375	130.7009895
6.526205	34.068142	141.461365	-24.252167	13.972855	135.606064	37.974609	-4.381487	138.893845	32.097019	39.05801	144.127472	35.035814	17.3382615	141.5106585	-83.540148	10.6074485	129.7014695
6.969688	31.82855	140.896912	-24.561975	13.747043	135.232025	37.879417	-4.566564	139.488541	31.709358	38.945869	143.983917	34.7943875	17.1896525	141.736229	-83.9183375	10.3044335	128.727821
7.203331	29.50127	140.364212	-24.859642	13.47856	134.876434	37.710415	-4.679135	139.86525	31.319973	38.855579	143.631287	34.515194	17.088222	141.7482685	-84.234478	9.868898	128.0045995
7.381219	27.107025	139.803543	-25.117619	13.208548	134.597458	37.528366	-4.788597	140.01741	30.956585	38.733555	143.215546	34.2424755	16.972479	141.616478	-84.4777135	9.444617	127.578438
7.382295	24.59211	139.288208	-25.318941	12.898378	134.457977	37.369621	-4.918807	140.023132	30.673918	38.545296	142.740494	34.0217695	16.8132445	141.381813	-84.6596515	8.9835115	127.534141
7.173097	20.78721	138.790756	-25.520477	12.366604	134.489136	37.185234	-5.20322	139.991806	30.403822	38.158749	142.197464	33.794528	16.4777645	141.094635	-84.835482	8.2554435	127.883637
6.857684	18.206079	138.63208	-25.608355	11.972218	134.740555	37.116604	-5.37168	139.936859	30.321777	37.844559	141.923767	33.7191905	16.2364395	140.930313	-84.9359005	7.7079965	128.550797
6.361365	15.578316	138.577133	-25.668568	11.608963	135.06218	37.131496	-5.516183	139.907349	30.262352	37.599281	141.699905	33.696924	16.041549	140.803627	-85.03406	7.176377	129.320733
5.822195	13.034887	138.481689	-25.693359	11.279904	135.431778	37.190498	-5.601264	139.86618	30.168005	37.427086	141.501587	33.6792515	15.912911	140.6838835	-85.0659695	6.646897	130.1796725
5.224925	10.46749	138.363297	-25.664309	11.032023	135.845184	37.264248	-5.595896	139.729034	30.103886	37.299477	141.271896	33.684067	15.8517905	140.500465	-85.012685	6.2122555	131.189903
4.477589	7.945404	138.278885	-25.611773	10.813365	136.228058	37.384338	-5.577912	139.555267	30.037048	37.181519	140.916214	33.710693	15.8018035	140.2357405	-84.934239	5.8249265	132.2203755
3.665058	5.435264	138.127701	-25.524807	10.603394	136.534042	37.493866	-5.546091	139.341919	29.990896	37.098289	140.536758	33.742381	15.776099	139.9393385	-84.791995	5.430689	133.1287455
2.307261	1.702095	137.915512	-25.379726	10.365364	136.797958	37.673847	-5.48558	139.006393	29.955555	36.974342	139.906067	33.814701	15.744381	139.45623	-84.574153	4.986347	134.139686
1.298507	-0.767782	137.839844	-25.294649	10.285154	136.820602	37.767742	-5.425595	138.896271	29.90163	36.961861	139.513565	33.834686	15.768133	139.204918	-84.423984	4.802175	134.436286
0.234551	-3.134164	137.821548	-25.238493	10.260716	136.757385	37.890526	-5.376018	138.857666	29.862007	36.981289	139.122009	33.8762665	15.8026355	138.9898375	-84.3532525	4.7187965	134.5249325
-0.921702	-5.450647	137.887878	-25.199696	10.265975	136.655823	37.974987	-5.335512	138.898926	29.797352	36.982273	138.637207	33.8861695	15.8233805	138.7680665	-84.2855615	4.7085695	134.5435795
-2.166719	-7.760736	138.062424	-25.130463	10.288547	136.516724	38.0578	-5.234967	138.922562	29.75873	36.996948	138.103012	33.908265	15.8809905	138.512787	-84.169191	4.6961035	134.520661
-3.448348	-9.943027	138.330475	-25.054491	10.346801	136.340363	38.168606	-5.149607	138.948303	29.728544	37.042316	137.48613	33.948575	15.9463545	138.2172165	-84.057557	4.7472475	134.4635095
-4.811896	-12.022219	138.679962	-24.950647	10.397561	136.054947	38.300816	-5.087726	139.065048	29.706516	37.055984	136.799652	34.003666	15.984129	137.93235	-83.90496	4.810993	134.177544
-7.031435	-14.909638	139.293457	-24.856256	10.496156	135.519333	38.408661	-4.996711	139.116653	29.720921	36.97887	135.739868	34.064791	15.9910795	137.4282605	-83.777303	5.0012325	133.6104055
-8.594964	-16.704088	139.614563	-24.847776	10.525254	135.099197	38.390953	-4.991783	139.137573	29.705128	36.835865	134.968277	34.0480405	15.922041	137.052925	-83.7435925	5.128467	133.145469
-10.247684	-18.39344	139.679489	-24.879122	10.466625	134.632355	38.285522	-5.041965	139.100189	29.674133	36.695374	134.345779	33.9798275	15.8267045	136.722984	-83.7380715	5.1065455	132.541726
-11.944966	-19.963589	139.709869	-24.918674	10.409275	134.180832	38.197823	-5.123258	139.020645	29.63109	36.504856	133.915588	33.9144565	15.690799	136.4681165	-83.7518045	5.127751	131.8935475
-13.703857	-21.35112	139.710022	-24.927626	10.312287	133.747208	38.154705	-5.229962	139.051407	29.576975	36.332996	133.558228	33.86584	15.551517	136.3048175	-83.721092	5.073057	131.1895985
-15.49862	-22.598877	139.719727	-24.918308	10.192471	133.332092	38.147499	-5.318289	139.094681	29.591278	36.179588	133.20047	33.8693885	15.4306495	136.1475755	-83.7060045	4.9542925	130.5166085
-17.343699	-23.63205	139.719315	-24.864948	10.082703	132.941589	38.131691	-5.388905	139.053345	29.567644	36.054398	132.832047	33.8496675	15.3327465	135.942696	-83.5795635	4.8326595	129.940482
-20.21895	-24.904003	139.630112	-24.766163	9.871701	132.364548	38.177147	-5.486115	138.965271	29.577021	35.818153	132.174789	33.877084	15.166019	135.57003	-83.40941	4.577383	129.159066
-22.177444	-25.4793	139.516678	-24.69759	9.710246	131.986771	38.238071	-5.533747	138.788864	29.543547	35.693665	131.720322	33.890809	15.079959	135.254593	-83.285989	4.340533	128.718949
-24.206244	-25.87859	139.254822	-24.64348	9.532282	131.608994	38.291718	-5.591216	138.612762	29.523996	35.553593	131.273499	33.907857	14.9811885	134.9431305	-83.194817	4.0833755	128.2748575
-26.243433	-26.107672	138.930649	-24.570387	9.351082	131.237747	38.316025	-5.661395	138.485153	29.532633	35.369194	130.876633	33.924329	14.8538995	134.680893	-83.065103	3.8482645	127.794601
-28.360636	-26.156374	138.454498	-24.483194	9.203492	130.932983	38.34687	-5.764744	138.330353	29.579126	35.20446	130.54245	33.962998	14.719858	134.4364015	-82.929386	3.687126	127.4295645
-30.507235	-25.939438	137.936493	-24.377007	9.063884	130.76059	38.351906	-5.877279	138.174301	29.64127	35.070923	130.317551	33.996588	14.596822	134.245926	-82.750602	3.530946	127.275254
-32.649593	-25.563192	137.432388	-24.231413	8.914278	130.798981	38.422333	-5.973686	137.968185	29.724751	34.947132	130.204346	34.073542	14.486723	134.0862655	-82.536368	3.341833	127.5116965
-35.922165	-24.512197	137.169098	-23.917545	8.623616	131.537933	38.589909	-6.108712	137.419708	29.869801	34.814693	130.087296	34.229855	14.3529905	133.753502	-82.064945	2.8942415	129.322364
-38.082783	-23.491785	137.374359	-23.65629	8.383164	132.445938	38.763168	-6.267337	136.944885	29.909754	34.726883	130.086655	34.336461	14.229773	133.51577	-81.649041	2.536555	131.376106
-40.268921	-22.251757	137.976761	-23.369049	8.070171	133.625885	38.920078	-6.435303	136.299438	29.949389	34.612404	130.125122	34.4347335	14.0885505	133.21228	-81.1728315	2.0517915	134.03949
-42.351391	-20.814301	138.927887	-23.081757	7.699122	135.009857	38.9748	-6.663456	135.430359	29.932018	34.502678	130.21199	34.453409	13.919611	132.8211745	-80.616923	1.478633	137.1985395
-44.407642	-19.211843	140.124023	-22.823177	7.324948	136.422516	38.89196	-6.860826	134.510406	29.853991	34.339809	130.360001	34.3729755	13.7394915	132.4352035	-80.0193295	0.910404499999999	140.4098285
-46.360535	-17.378683	141.482529	-22.610613	7.010269	137.802856	38.69693	-7.032053	133.704605	29.782051	34.192078	130.551514	34.2394905	13.5800125	132.1280595	-79.4607165	0.4405255	143.4776525
-48.165314	-15.40159	143.094894	-22.424353	6.803325	139.124069	38.427227	-7.12055	132.963257	29.729336	34.148945	130.86203	34.0782815	13.5141975	131.9126435	-78.9269875	0.092452500000002	146.3354945
-50.503265	-12.251013	145.715591	-22.191551	6.616961	140.958542	38.032238	-7.019405	132.161209	29.571768	34.241764	131.454285	33.802003	13.6111795	131.807747	-78.185105	-0.377257500000002	150.109337
-51.791935	-10.056931	147.533524	-22.073177	6.543062	142.12088	37.845783	-6.860056	131.879349	29.416224	34.404583	131.874542	33.6310035	13.7722635	131.8769455	-77.7773575	-0.686139500000001	152.3648145
-52.885269	-7.83733	149.369934	-21.985914	6.488433	143.293076	37.663956	-6.740047	131.738373	29.217962	34.512856	132.273895	33.440959	13.8864045	132.006134	-77.412787	-0.9095385	154.580018
-53.789459	-5.549386	151.238068	-21.933319	6.441768	144.372833	37.458755	-6.710863	131.752197	28.993303	34.530254	132.56308	33.226029	13.9096955	132.1576385	-77.092667	-1.0261595	156.5880275
-54.514408	-3.260434	152.834625	-21.95071	6.348542	145.367691	37.243523	-6.771348	131.876724	28.817833	34.455128	132.833984	33.030678	13.84189	132.355354	-76.932098	-1.144806	158.380028
-55.084755	-0.951225	154.213135	-21.995722	6.22151	146.233948	37.020512	-6.909698	132.08577	28.634888	34.30582	133.118103	32.8277	13.698061	132.6019365	-76.819144	-1.255041	159.8659595
-55.497807	1.368911	155.335785	-22.077824	6.07795	146.948914	36.867886	-7.067017	132.363373	28.48028	34.167706	133.362549	32.674083	13.5503445	132.862961	-76.829731	-1.3944445	161.034867
-55.84914	4.953787	156.291794	-22.247683	5.957912	147.705185	36.637894	-7.276865	132.790176	28.312069	34.003002	133.71344	32.4749815	13.3630685	133.251808	-76.9703475	-1.4472445	162.158562
-55.870102	7.317374	156.443832	-22.400618	5.948149	147.943497	36.491848	-7.37827	133.019699	28.221611	33.946712	133.90152	32.3567295	13.284221	133.4606095	-77.1579655	-1.387923	162.4263845
-55.695297	9.716364	156.361298	-22.528563	5.938941	148.006317	36.374546	-7.427678	133.098633	28.180975	33.92094	134.087021	32.2777605	13.246631	133.592827	-77.3348865	-1.368749	162.419807
-55.27433	12.112887	156.161896	-22.598993	5.964662	147.94606	36.298363	-7.432709	133.066101	28.201412	33.942329	134.287231	32.2498875	13.25481	133.676666	-77.4478735	-1.325486	162.215454
-54.57486	14.450971	155.85878	-22.586618	6.001931	147.79541	36.294155	-7.393	132.956009	28.288317	33.996712	134.449768	32.291236	13.301856	133.7028885	-77.464472	-1.297994	161.8879315
-53.655277	16.826197	155.575211	-22.510702	6.064192	147.608978	36.322792	-7.27549	132.802353	28.485865	34.156502	134.707291	32.4043285	13.440506	133.754822	-77.4257325	-1.312122	161.463134
-52.443718	19.186344	155.234558	-22.383413	6.12869	147.426804	36.419525	-7.111875	132.627197	28.742119	34.352142	135.048996	32.580822	13.6201335	133.8380965	-77.347648	-1.3627535	161.0155115
-50.25013	22.605839	154.565628	-22.202917	6.31768	147.103683	36.627171	-6.794691	132.469345	29.245346	34.740143	135.684631	32.9362585	13.972726	134.076988	-77.3420925	-1.337366	160.130378
-48.565483	24.814888	153.802948	-22.10635	6.504211	146.718521	36.865692	-6.546763	132.466202	29.699165	35.039513	136.19046	33.2824285	14.246375	134.328331	-77.4951285	-1.237953	159.108711
-46.704662	27.023924	152.725922	-22.009714	6.735736	146.145462	37.184875	-6.318617	132.511963	30.201572	35.371414	136.753052	33.6932235	14.5263985	134.6325075	-77.7126515	-1.0549265	157.6584165
-44.649624	29.15616	151.598557	-21.927647	6.992661	145.340485	37.562534	-6.143576	132.592026	30.694679	35.642059	137.297302	34.1286065	14.7492415	134.944664	-77.9839005	-0.763919500000002	155.736306
-42.446728	31.195047	150.204712	-21.915817	7.287962	144.229095	37.931519	-6.02577	132.698517	31.281492	35.91391	137.950058	34.6065055	14.94407	135.3242875	-78.4381395	-0.368145999999999	153.1339025
-40.084457	33.159683	148.737137	-21.986952	7.596417	142.97702	38.192947	-6.014031	132.728867	31.87359	36.101906	138.648132	35.0332685	15.0439375	135.6884995	-79.0071725	0.148896499999999	150.2655405
-37.567581	34.936161	147.461182	-22.096783	7.975642	141.679398	38.344852	-5.99729	132.722641	32.345573	36.181984	139.311676	35.3452125	15.092347	136.0171585	-79.5387785	0.858936999999999	147.3416375
-33.640026	37.403263	145.628159	-22.403135	8.65644	139.856812	38.386959	-6.037425	132.896622	32.863712	36.333683	140.242538	35.6253355	15.148129	136.56958	-80.4316055	2.164751	143.144044
-30.926615	38.776066	144.666977	-22.64502	9.138824	138.835342	38.366173	-6.010659	133.106384	33.029861	36.445229	140.743317	35.698017	15.217285	136.9248505	-80.988057	3.060363	140.7458335
-28.180489	39.908707	143.906509	-22.862251	9.65808	137.896912	38.308933	-5.973747	133.393173	33.12294	36.543549	141.246994	35.7159365	15.284901	137.3200835	-81.4404385	4.031259	138.4737405
-25.369284	40.729965	143.415695	-23.058336	10.154068	137.034409	38.222878	-5.891097	133.572327	33.188889	36.623947	141.819656	35.7058835	15.366425	137.6959915	-81.8225555	4.941711	136.3728265
-22.557991	41.338757	143.083252	-23.193043	10.630912	136.354874	38.196648	-5.741142	133.803894	33.232948	36.771561	142.274445	35.714798	15.5152095	138.0391695	-82.100884	5.7466145	134.6705785
-19.770735	41.666988	142.964127	-23.211632	11.030078	135.754715	38.239201	-5.609355	134.114212	33.349712	36.94669	142.772537	35.7944565	15.6686675	138.4433745	-82.2177205	6.3914885	133.0660555
-16.932732	41.744217	142.911194	-23.120798	11.407606	135.273056	38.367096	-5.393121	134.25058	33.515713	37.074909	143.357208	35.9414045	15.840894	138.803894	-82.1830005	6.974318	131.742218
-12.819837	41.416718	142.953842	-22.912861	11.885393	134.766174	38.716789	-5.18719	134.632462	33.744118	37.372337	143.878967	36.2304535	16.0925735	139.2557145	-82.0561755	7.6782125	130.2766335
-10.140205	40.874046	142.900436	-22.721901	12.129701	134.464767	38.936653	-5.049596	134.818771	33.980019	37.518562	144.231522	36.458336	16.234483	139.5251465	-81.902138	8.024919	129.4043875
-7.521208	40.103081	142.782166	-22.546892	12.39911	134.179062	39.19516	-4.924146	134.970505	34.165619	37.617458	144.514664	36.6803895	16.346656	139.7425845	-81.7741735	8.451564	128.6155395
-5.051011	39.102535	142.666641	-22.43635	12.644036	133.917572	39.40538	-4.812071	135.187393	34.301159	37.753727	144.710205	36.8532695	16.470828	139.948799	-81.7259695	8.817244	127.886345
-2.661557	37.856709	142.510315	-22.315691	12.869165	133.673294	39.559216	-4.652567	135.363632	34.450016	37.873615	144.95166	37.004616	16.610524	140.157646	-81.635998	9.127806	127.188942
-0.375882	36.382679	142.278183	-22.163483	13.097019	133.432739	39.770905	-4.491238	135.548126	34.556602	38.008835	145.194946	37.1637535	16.7587985	140.371536	-81.4907195	9.4352395	126.493942
1.758783	34.705616	141.956528	-22.015009	13.281925	133.193268	40.026691	-4.339696	135.820908	34.641094	38.187374	145.36792	37.3338925	16.923839	140.594414	-81.3639105	9.640011	125.792122
4.806243	31.806734	141.344315	-21.700989	13.510211	132.840775	40.501923	-4.110615	136.249893	34.853699	38.490154	145.516495	37.677811	17.1897695	140.883194	-81.079789	9.8306525	124.798356
6.727088	29.668634	140.705292	-21.463182	13.661133	132.603424	40.906422	-3.974619	136.632813	34.965031	38.741512	145.449707	37.9357265	17.3834465	141.04126	-80.8620905	9.9388195	124.165588
8.435311	27.363861	140.043747	-21.237329	13.777622	132.383591	41.361362	-3.875458	137.134384	35.063038	39.049004	145.145294	38.2122	17.586773	141.139839	-80.686858	9.968471	123.627343
9.994231	24.880465	139.304489	-21.027214	13.853232	132.197464	41.818321	-3.760619	137.745636	35.149021	39.390991	144.577576	38.483671	17.815186	141.161606	-80.538099	9.891278	123.233322
11.386094	22.239777	138.704849	-20.823536	13.865572	132.012054	42.232643	-3.627559	138.420364	35.236446	39.716576	143.820435	38.7345445	18.0445085	141.1203995	-80.3816165	9.6866355	122.9037085
12.477253	19.449526	138.440002	-20.641674	13.816404	131.849976	42.526993	-3.495552	139.187607	35.323124	40.004761	142.898468	38.9250585	18.2546045	141.0430375	-80.2084065	9.3782035	122.6569145
13.380951	16.624758	138.353851	-20.435928	13.674619	131.803177	42.777588	-3.294186	139.936584	35.417519	40.242374	141.958267	39.0975535	18.474094	140.9474255	-79.9694095	8.875144	122.6589285
14.301456	12.341659	138.85701	-20.09593	13.358442	132.096039	43.212482	-2.962974	141.017609	35.520546	40.411701	140.502853	39.366514	18.7243635	140.760231	-79.558374	7.9925205	123.431847
14.672676	9.552174	139.473114	-19.783459	13.025105	132.722229	43.585911	-2.752425	141.655197	35.669914	40.394382	139.491577	39.6279125	18.8209785	140.573387	-79.1948305	7.2292315	124.871071
14.804736	6.860431	140.304718	-19.440763	12.600015	133.754166	44.060871	-2.568592	142.087555	35.88232	40.262432	138.563202	39.9715955	18.84692	140.3253785	-78.8531215	6.35311	127.1829535
14.839458	4.295428	141.172653	-19.108261	12.167204	135.131485	44.555374	-2.504143	142.304321	36.006859	39.986496	137.807388	40.2811165	18.7411765	140.0558545	-78.4976385	5.5932315	130.2071155
14.635234	1.833945	142.163635	-18.858824	11.750777	136.759872	44.991543	-2.562073	142.348984	36.075527	39.660149	137.281143	40.533535	18.549038	139.8150635	-78.251183	4.952516	133.7046805
14.337797	-0.419735	143.096725	-18.719738	11.39189	138.458145	45.300789	-2.693347	142.321747	36.023788	39.278744	136.939407	40.6622885	18.2926985	139.630577	-78.1017645	4.4910815	137.285713
13.839889	-2.542533	143.979126	-18.677563	11.122122	140.062149	45.454586	-2.800136	142.205002	35.89114	38.944904	136.817261	40.672863	18.072384	139.5111315	-78.027989	4.17186	140.6131665
12.996368	-5.324848	145.001617	-18.752487	10.964743	142.062256	45.452774	-2.878581	142.083771	35.597553	38.723667	137.028885	40.5251635	17.922543	139.556328	-78.0301375	4.006943	144.568184
12.297496	-6.983308	145.4422	-18.808128	10.991374	143.068909	45.343945	-2.811216	141.978638	35.416435	38.777504	137.34877	40.38019	17.983144	139.663704	-77.996446	3.999604	146.474114
11.698857	-8.482035	145.554138	-18.837423	11.009477	143.815445	45.189793	-2.72362	141.817886	35.332478	38.886166	137.740112	40.2611355	18.081273	139.778999	-77.9359815	3.937681	147.851891
11.060528	-9.913906	145.529922	-18.82583	10.997676	144.360764	45.083496	-2.650099	141.605957	35.308853	38.979073	138.103088	40.1961745	18.164487	139.8545225	-77.8478345	3.830865	148.8670055
10.374549	-11.233728	145.378632	-18.784338	10.978343	144.711594	45.049271	-2.623528	141.378891	35.343872	39.058258	138.471695	40.1965715	18.217365	139.925293	-77.7652475	3.739321	149.497895
9.788917	-12.368009	145.168793	-18.705975	10.984221	144.903641	45.056721	-2.607336	141.178528	35.428276	39.112518	138.796417	40.2424985	18.252591	139.9874725	-77.6544485	3.715851	149.8198095
9.196702	-13.410568	145.013458	-18.601595	11.030005	144.948349	45.107571	-2.520727	140.997208	35.549892	39.210228	139.056915	40.3287315	18.3447505	140.0270615	-77.5319215	3.7152595	149.8696365
8.339717	-14.75177	144.945908	-18.408752	11.193621	144.817322	45.200378	-2.34332	140.911057	35.812771	39.41777	139.40567	40.5065745	18.537225	140.1583635	-77.3240785	3.850017	149.4762805
7.79772	-15.474365	145.13002	-18.267879	11.348512	144.794464	45.294327	-2.238908	141.001434	36.005909	39.530193	139.527008	40.650118	18.6456425	140.264221	-77.185876	4.0513815	149.324707
7.280652	-16.113363	145.4431	-18.149014	11.554697	144.941299	45.372387	-2.180887	141.176712	36.225098	39.650234	139.634583	40.7987425	18.7346735	140.4056475	-77.0967705	4.3747205	149.4769505
6.726787	-16.634544	145.937271	-18.026443	11.805943	145.225647	45.444759	-2.115317	141.415024	36.42564	39.769615	139.726913	40.9351995	18.827149	140.5709685	-76.9880855	4.784737	149.8803255
6.258242	-17.022987	146.459381	-17.911142	12.102476	145.549698	45.548241	-1.977519	141.724716	36.635288	39.943306	139.88446	41.0917645	18.9828935	140.804588	-76.9140485	5.2220585	150.294808
5.825856	-17.261011	147.057709	-17.7918	12.435696	145.768387	45.70602	-1.735716	142.073517	36.850246	40.204655	140.057175	41.278133	19.2344695	141.065346	-76.861733	5.6369225	150.471428
5.404696	-17.429852	147.549988	-17.632828	12.786627	145.735138	45.930717	-1.461475	142.463104	37.095661	40.519478	140.17421	41.513189	19.5290015	141.318657	-76.778845	6.0442525	150.151619
4.868382	-17.45396	147.937164	-17.370523	13.386662	145.266571	46.286865	-1.023877	142.881821	37.558472	41.033691	140.116928	41.9226685	20.004907	141.4993745	-76.6637145	6.768417	149.0337675
4.456789	-17.347721	147.967712	-17.185778	13.827268	144.709686	46.532162	-0.716262	143.072098	37.868683	41.421661	139.921875	42.2004225	20.3526995	141.4969865	-76.5719785	7.3018365	147.9223855
4.105979	-17.092373	147.869537	-17.007759	14.339153	144.102432	46.729626	-0.373164	143.096786	38.187626	41.832481	139.643555	42.458626	20.7296585	141.3701705	-76.474144	7.9486475	146.8346935
3.755419	-16.666018	147.699799	-16.83243	14.926107	143.554001	46.927113	-0.017603	143.081314	38.510368	42.265591	139.365768	42.7187405	21.123994	141.223541	-76.3836005	8.72822	145.884461
3.374308	-16.124479	147.472305	-16.625357	15.55962	143.092926	47.10223	0.373334	142.967743	38.838215	42.74017	139.198776	42.9702225	21.556752	141.0832595	-76.2209365	9.562488	145.1025925
3.008789	-15.444231	147.115417	-16.445488	16.272079	142.78714	47.269455	0.783959	142.84938	39.159679	43.21999	139.134781	43.214567	22.0019745	140.9920805	-76.105543	10.5421835	144.5821995
2.669085	-14.652917	146.619339	-16.276974	16.992887	142.634949	47.389862	1.203372	142.719711	39.451591	43.728458	139.164047	43.4207265	22.465915	140.941879	-75.9746745	11.519859	144.328019
2.168058	-13.3011	145.667892	-16.141964	17.997644	142.687302	47.36602	1.691131	142.404526	39.75386	44.37151	139.438324	43.55994	23.0313205	140.921425	-75.843868	12.9639675	144.453179
1.787327	-12.296088	144.923859	-16.183561	18.587273	142.901367	47.178059	1.898186	142.094833	39.846577	44.665138	139.756989	43.512318	23.281662	140.925911	-75.87944	13.892884	144.876823
1.417092	-11.262756	144.120056	-16.292629	19.067066	143.227631	46.897327	1.957555	141.749603	39.901577	44.838276	140.164352	43.399452	23.3979155	140.9569775	-75.98471	14.7362165	145.4982845
1.103534	-10.220824	143.278854	-16.384441	19.38203	143.602173	46.556377	1.962793	141.355774	39.993389	44.909901	140.752731	43.274883	23.436347	141.0542525	-76.043765	15.327713	146.1500935
0.826029	-9.211796	142.418945	-16.480539	19.595245	143.962265	46.228004	1.936662	140.961639	40.136677	44.900536	141.509018	43.1823405	23.418599	141.2353285	-76.1434185	15.771891	146.6892015
0.759106	-8.119432	141.5047	-16.566959	19.728607	144.236893	45.931351	1.88021	140.568481	40.229572	44.811928	142.27652	43.0804615	23.346069	141.4225005	-76.2143795	16.111145	147.0512855
0.465546	-7.198008	140.719635	-16.686012	19.750458	144.434586	45.644382	1.8419	140.093933	40.240543	44.66478	142.995972	42.9424625	23.25334	141.5449525	-76.3144865	16.247576	147.3242195
0.399888	-6.011953	139.801224	-16.891699	19.599838	144.5867	45.234478	1.766591	139.444763	40.083786	44.378796	143.856705	42.659132	23.0726935	141.650734	-76.44253	16.1269825	147.522666
0.440178	-5.393475	139.453171	-17.066401	19.474556	144.683884	44.997246	1.746626	139.137421	39.89933	44.184071	144.292145	42.448288	22.9653485	141.714783	-76.58109	15.9837635	147.652985
0.511844	-4.881644	139.399841	-17.22117	19.406046	144.787491	44.819267	1.720355	139.016968	39.728325	44.070152	144.607361	42.273796	22.8952535	141.8121645	-76.716136	15.9168385	147.7628175
0.654553	-4.497842	139.52597	-17.364927	19.434591	144.870346	44.650333	1.697796	139.04715	39.587299	44.027061	144.828552	42.118816	22.8624285	141.937851	-76.84867	16.0067535	147.802841
0.871624	-4.238762	139.736359	-17.487406	19.519251	144.917221	44.522003	1.704826	139.142746	39.462162	44.031048	144.94548	41.9920825	22.867937	142.044113	-76.9668945	16.170565	147.790329
1.155096	-4.111234	139.936386	-17.568552	19.613045	144.913345	44.40168	1.652966	139.273712	39.383694	44.033615	144.919785	41.892687	22.8432905	142.0967485	-77.029791	16.3827995	147.7299415
1.443116	-4.093724	140.075897	-17.651228	19.673162	144.848709	44.287254	1.548074	139.410934	39.349262	43.990856	144.836288	41.818258	22.769465	142.123611	-77.120714	16.576859	147.573807
1.951887	-4.315768	140.133362	-17.73951	19.616827	144.689713	44.141891	1.300771	139.566635	39.340927	43.802635	144.656189	41.741409	22.551703	142.111412	-77.220429	16.681951	147.268014
2.307538	-4.604764	140.070419	-17.799463	19.501965	144.599442	44.052059	1.127497	139.606384	39.31123	43.637573	144.551941	41.6816445	22.382535	142.0791625	-77.2805705	16.621395	147.1197215
2.696026	-4.995589	139.969818	-17.852625	19.369667	144.511536	43.987404	0.979548	139.639999	39.238186	43.477077	144.47525	41.612795	22.2283125	142.0576245	-77.318045	16.5110215	146.9654475
3.080078	-5.500486	139.938538	-17.901157	19.23028	144.453812	43.948917	0.845267	139.709702	39.149933	43.369091	144.399567	41.549425	22.107179	142.0546345	-77.351739	16.353381	146.8529895
3.499419	-6.148099	139.943283	-17.957146	19.09857	144.40567	43.920052	0.698296	139.830673	39.030212	43.254738	144.307999	41.475132	21.976517	142.069336	-77.389424	16.220623	146.742004
3.899369	-6.883531	140.067703	-18.026209	18.981831	144.329834	43.946049	0.561255	139.990906	38.891159	43.142433	144.132263	41.418604	21.851844	142.0615845	-77.471022	16.111818	146.5980835
4.268189	-7.730977	140.31871	-18.109585	18.848286	144.209747	43.941456	0.393548	140.200378	38.739033	43.018864	143.86554	41.3402445	21.706206	142.032959	-77.5594145	15.990366	146.386535
4.823488	-9.186255	140.951889	-18.213079	18.591843	143.988403	44.006485	0.081165	140.672562	38.530151	42.789314	143.38916	41.268318	21.4352395	142.030861	-77.694476	15.7484465	145.945945
5.13435	-10.251362	141.608063	-18.285341	18.413742	143.834427	44.095482	-0.120466	141.083832	38.390038	42.654194	143.048401	41.24276	21.266864	142.0661165	-77.813442	15.56062	145.6027375
5.507626	-11.333907	142.232742	-18.341393	18.202459	143.723999	44.194035	-0.259702	141.469025	38.246456	42.568893	142.749161	41.2202455	21.1545955	142.109093	-77.9030315	15.2503225	145.338905
5.865444	-12.36613	142.841949	-18.408052	17.987818	143.673401	44.280331	-0.418234	141.801376	38.14381	42.483173	142.525772	41.2120705	21.0324695	142.163574	-78.0281745	14.9431665	145.183228
6.422682	-13.318276	143.255753	-18.462185	17.732035	143.652695	44.363945	-0.596607	142.102539	38.094986	42.360218	142.437302	41.2294655	20.8818055	142.2699205	-78.1538355	14.5822645	145.0354695
6.44322	-14.60357	143.889603	-18.485252	17.411657	143.545441	44.509254	-0.766473	142.458862	38.123573	42.24102	142.50708	41.3164135	20.7372735	142.482971	-78.2869175	14.0860405	144.607911
6.685127	-15.692554	144.459076	-18.510822	17.032709	143.347168	44.691547	-0.980695	142.850662	38.168381	42.114349	142.701141	41.429964	20.566827	142.7759015	-78.451608	13.498591	143.9184345
6.96391	-17.238688	145.401352	-18.576273	16.493816	142.873718	44.999256	-1.408012	143.487045	38.194084	41.860531	143.060455	41.59667	20.2262595	143.27375	-78.749216	12.7613725	142.473686
7.01777	-18.138062	146.185471	-18.658514	16.247105	142.447952	45.130737	-1.694919	143.938995	38.175777	41.716557	143.306976	41.653257	20.010819	143.6229855	-78.970285	12.483391	141.2729185
6.633865	-18.741299	146.912262	-18.791494	16.073044	141.977173	45.135921	-1.893802	144.367508	38.105114	41.623165	143.419998	41.6205175	19.8646815	143.893753	-79.2035055	12.2814065	140.060593
NaN	NaN	NaN	-18.946602	15.936139	141.45488	44.981773	-1.929354	144.691574	37.988632	41.581654	143.401718	41.4852025	19.82615	144.046646	-79.3784065	12.046128	138.863114
NaN	NaN	NaN	-19.109005	15.819637	140.973969	44.780983	-1.910189	144.918732	37.865429	41.60741	143.235306	41.323206	19.8486105	144.077019	-79.541216	11.7906635	137.870919
NaN	NaN	NaN	-19.237082	15.714582	140.491669	44.621555	-1.859963	145.058258	37.710632	41.639606	143.043884	41.1660935	19.8898215	144.051071	-79.6402575	11.5393425	136.932267
NaN	NaN	NaN	-19.328657	15.592283	140.001617	44.531055	-1.829234	145.203613	37.549538	41.639732	142.834869	41.0402965	19.905249	144.019241	-79.6976105	11.279317	135.983993
NaN	NaN	NaN	-19.441656	15.397233	139.377136	44.396393	-1.728167	145.283127	37.342197	41.611107	142.469879	40.869295	19.94147	143.876503	-79.752607	10.852996	134.877769
1.145529	-19.736076	147.350616	-19.51268	15.284803	139.040268	44.316227	-1.642729	145.234314	37.163872	41.592014	142.180176	40.7400495	19.9746425	143.707245	-79.7654095	10.5949635	134.373291
0.147023	-19.581278	146.958176	-19.6119	15.176305	138.788162	44.223816	-1.543812	145.153915	36.97377	41.606461	141.85376	40.598793	20.0313245	143.5038375	-79.822593	10.3212855	134.0724865
-0.958787	-19.279903	146.469604	-19.719303	15.083369	138.651047	44.115353	-1.413273	145.022659	36.7803	41.591099	141.460327	40.4478265	20.088913	143.241493	-79.8864325	10.077825	134.060601
-1.896126	-18.548784	145.888184	-19.80427	15.014936	138.642746	44.028076	-1.273376	144.800262	36.582668	41.607594	141.041718	40.305372	20.167109	142.92099	-79.913912	9.862763	134.364502
-3.515879	-18.073299	145.56163	-19.870687	14.968673	138.746094	43.973438	-1.142378	144.475632	36.416168	41.677879	140.622253	40.194803	20.2677505	142.5489425	-79.936177	9.6695955	134.9432455
-4.906788	-17.257973	144.998627	-19.918085	14.960475	138.917328	43.962055	-0.995079	144.04364	36.261131	41.749798	140.261551	40.111593	20.3773595	142.1525955	-79.947763	9.5435905	135.6820605
-7.050178	-15.854799	143.928284	-19.954384	14.88874	139.241592	43.989025	-0.756901	143.153412	35.964283	41.869625	139.716415	39.976654	20.556362	141.4349135	-79.885422	9.221118	137.0482705
-8.489688	-14.753196	142.952866	-19.975367	14.801185	139.432571	43.963684	-0.590933	142.506424	35.769142	41.965111	139.486938	39.866413	20.687089	140.996681	-79.817147	8.915281	137.868461
-10.021473	-13.633661	142.140549	-20.013302	14.672029	139.627426	43.941067	-0.423048	141.897812	35.606098	42.06321	139.373917	39.7735825	20.820081	140.6358645	-79.8001865	8.523977	138.6189875
-11.528643	-12.378204	141.146362	-20.021042	14.505238	139.782288	43.894993	-0.27132	141.379028	35.468784	42.13316	139.475082	39.6818885	20.93092	140.427055	-79.7239725	8.079556	139.137521
-13.084629	-11.11023	140.477905	-20.028452	14.367531	139.939255	43.861637	-0.151319	140.919876	35.374138	42.147533	139.699234	39.6178875	20.998107	140.309555	-79.6747915	7.736955	139.568955
-14.575924	-9.708324	139.779739	-20.008413	14.283922	140.104492	43.823235	-0.056317	140.544098	35.32859	42.126171	139.922012	39.5759125	21.034927	140.233055	-79.5927385	7.532917	139.975929
-16.112249	-8.3379	139.478821	-19.995882	14.315202	140.315674	43.745365	0.052018	140.223694	35.273033	42.187832	140.19017	39.509199	21.119925	140.206932	-79.500963	7.510479	140.424416
-18.41308	-6.155099	139.606216	-20.041021	14.552644	140.837296	43.520935	0.23246	139.805435	35.179501	42.335697	140.386475	39.350218	21.2840785	140.095955	-79.43226	7.8212095	141.578637
-19.947752	-4.754621	140.078857	-20.134363	14.786875	141.310043	43.338276	0.348679	139.616531	35.104778	42.431458	140.421921	39.221527	21.3900685	140.019226	-79.490253	8.1836815	142.60086
-21.44351	-3.266101	140.815979	-20.265965	15.070695	141.883286	43.148224	0.408668	139.593628	35.016502	42.496727	140.372437	39.082363	21.4526975	139.9830325	-79.614293	8.6886925	143.7835395
-22.96538	-1.866722	141.775879	-20.424362	15.379207	142.47963	42.955597	0.432272	139.779953	34.905441	42.53064	140.270493	38.930519	21.481456	140.025223	-79.779243	9.276958	144.934037
-24.420586	-0.387149	142.678116	-20.596931	15.713358	142.992126	42.790012	0.445549	140.137512	34.81786	42.562885	140.163284	38.803936	21.504217	140.150398	-79.997798	9.922499	145.833854
-25.851233	1.12056	143.474274	-20.766827	16.048128	143.406509	42.588867	0.477681	140.576294	34.730999	42.625504	140.001892	38.659933	21.5515925	140.289093	-80.193587	10.5446635	146.523925
-27.219681	2.684313	144.104401	-20.956621	16.37359	143.739105	42.363701	0.550491	140.948105	34.600433	42.686806	139.787949	38.482067	21.6186485	140.368027	-80.395309	11.1285315	147.110183
-29.210972	5.106436	144.637421	-21.225552	16.86138	144.083023	42.024006	0.686378	141.333878	34.369919	42.819424	139.489929	38.1969625	21.752901	140.4119035	-80.6480665	11.969859	147.7541425
-30.459517	6.819142	144.749588	-21.393066	17.170666	144.259323	41.766926	0.80916	141.38913	34.238201	42.955776	139.43219	38.0025635	21.882468	140.41066	-80.7886955	12.458864	148.107986
-31.621614	8.56476	144.7267	-21.511436	17.405306	144.38562	41.55191	0.92037	141.326065	34.134502	43.110985	139.507477	37.843206	22.0156775	140.416771	-80.866078	12.7949345	148.354469
-32.727978	10.315022	144.716812	-21.601357	17.561045	144.484955	41.361439	1.031887	141.196625	34.090778	43.238537	139.637558	37.7261085	22.135212	140.4170915	-80.9288225	12.986878	148.5528185
-33.724159	12.161842	144.578476	-21.673819	17.629387	144.536011	41.19783	1.109638	141.018387	34.051941	43.325081	139.849014	37.6248855	22.2173595	140.4337005	-80.9725235	13.0414145	148.6383215
-34.6754	13.941913	144.530411	-21.732183	17.605125	144.519531	41.054962	1.121513	140.815399	33.987392	43.32188	140.028519	37.521177	22.2216965	140.421959	-80.985543	12.9885535	148.617103
-35.531124	15.805139	144.400085	-21.814028	17.496325	144.445343	40.925007	1.096161	140.551636	33.885292	43.262161	140.085739	37.4051495	22.179161	140.3186875	-81.0332055	12.813489	148.5719985
-36.770195	18.538092	144.236237	-22.050493	17.211765	144.18338	40.614082	0.902209	139.94989	33.617943	43.135262	139.973557	37.1160125	22.0187355	139.9617235	-81.2169985	12.4047945	148.4050365
-37.491585	20.353405	144.225845	-22.270609	17.000439	143.980865	40.250553	0.73772	139.42746	33.327942	42.918972	139.717026	36.7892475	21.828346	139.572243	-81.3304655	12.172532	148.389487
-38.129631	22.213585	144.322891	-22.552177	16.811413	143.891647	39.752407	0.587535	138.777679	32.950737	42.672382	139.322357	36.351572	21.6299585	139.050018	-81.455926	11.9928675	148.733276
-38.689686	24.076344	144.720245	-22.883265	16.686974	143.993484	39.1549	0.429205	138.08226	32.439671	42.450813	138.788742	35.7972855	21.440009	138.435501	-81.5638155	11.933939	149.551467
-39.058865	25.949181	145.436218	-23.181572	16.63171	144.333969	38.518353	0.359466	137.510071	31.88306	42.21822	138.230499	35.2007065	21.288843	137.870285	-81.5638505	11.974577	150.797653
-39.338318	27.883478	146.24498	-23.444708	16.603045	144.857529	37.91938	0.394731	137.113113	31.365915	42.047531	137.94101	34.6426475	21.221131	137.5270615	-81.5320635	11.984959	152.1879965
-39.429836	29.716625	147.16597	-23.666571	16.610538	145.527634	37.451866	0.44633	136.912979	30.954269	42.007938	137.971893	34.2030675	21.227134	137.442436	-81.5362095	11.993942	153.612832
-39.273483	32.481789	148.769196	-23.875095	16.542442	146.745621	36.969048	0.463915	136.980362	30.576706	41.979443	138.400009	33.772877	21.221679	137.6901855	-81.523067	11.863205	155.8010565
-38.855495	34.24321	149.988083	-23.941078	16.409966	147.600037	36.759037	0.421443	137.133987	30.488798	41.93594	138.963943	33.6239175	21.1786915	138.048965	-81.5060735	11.6412405	157.151109
-38.281918	35.988796	151.302246	-23.946028	16.210264	148.464554	36.580925	0.336069	137.277191	30.522261	41.87328	139.596603	33.551593	21.1046745	138.436897	-81.443649	11.3158535	158.492211
-37.578522	37.609573	152.51355	-23.911528	15.947784	149.227219	36.451729	0.218899	137.329407	30.628227	41.794823	140.275497	33.539978	21.006861	138.802452	-81.363034	10.888707	159.651986
-36.664181	39.240131	153.674072	-23.885004	15.638052	149.84938	36.330311	0.08481	137.29808	30.768311	41.6549	140.944809	33.549311	20.869855	139.1214445	-81.319319	10.406249	160.5773155
-35.57336	40.738174	154.769165	-23.878994	15.333347	150.25148	36.213379	-0.056954	137.144821	30.94688	41.537266	141.57074	33.5801295	20.740156	139.3577805	-81.3381175	9.926538	161.1451795
-34.333889	42.208729	155.620224	-23.886976	15.083128	150.474976	36.09288	-0.131801	136.956665	31.12587	41.447453	142.157837	33.609375	20.657826	139.557251	-81.383327	9.50843	161.392701
-32.242317	44.229214	156.370117	-23.999474	14.84485	150.414459	35.951706	-0.157733	136.617767	31.294399	41.369766	142.891571	33.6230525	20.6060165	139.754669	-81.6220005	9.0836835	161.074249
-30.825562	45.518654	156.246613	-24.148035	14.773807	150.047577	35.981956	-0.085086	136.536545	31.315931	41.416721	143.326431	33.6489435	20.6658175	139.931488	-81.9450135	8.8817965	160.163666
-29.282362	46.696491	155.787811	-24.33292	14.734756	149.46669	36.071499	0.007983	136.494049	31.2127	41.483658	143.627563	33.6420995	20.7458205	140.060806	-82.3079395	8.7236915	158.872574
-27.635918	47.728001	155.101517	-24.498013	14.683941	148.77327	36.169319	0.067707	136.44928	31.051857	41.541111	143.774673	33.610588	20.804409	140.1119765	-82.606614	8.563473	157.4345635
-25.846859	48.591908	154.51088	-24.685534	14.539337	148.003922	36.204903	0.034566	136.383087	30.937429	41.542885	143.876556	33.571166	20.7887255	140.1298215	-82.942234	8.2899485	155.8780225
-23.940325	49.187099	153.976746	-24.844536	14.292394	147.271988	36.151783	-0.08701	136.317215	30.859283	41.418327	143.984604	33.505533	20.6656585	140.1509095	-83.194605	7.9191295	154.3930665
-22.031136	49.397167	153.658325	-24.991716	14.060169	146.657486	36.085518	-0.285156	136.258881	30.85981	41.172634	144.165726	33.472664	20.443739	140.2123035	-83.456096	7.676599	153.1026685
NaN	NaN	NaN	-25.231575	13.958051	145.917938	35.97015	-0.604577	136.311981	30.938456	40.927307	144.654282	33.454303	20.161365	140.4831315	-83.917453	7.754737	151.3527445
NaN	NaN	NaN	-25.443727	14.008517	145.466858	35.868618	-0.757711	136.460709	30.990658	40.794624	145.066025	33.429638	20.0184565	140.763367	-84.317092	7.9985775	150.170349
NaN	NaN	NaN	-25.674612	14.13209	144.978638	35.804947	-0.843447	136.647675	30.99061	40.674332	145.488052	33.3977785	19.9154425	141.0678635	-84.7470025	8.3487375	148.8894125
-11.124015	49.73428	152.085373	-25.937742	14.304987	144.338455	35.75959	-0.918732	136.874023	30.932114	40.650223	145.801086	33.345852	19.8657455	141.3375545	-85.221336	8.7442285	147.3393555
-8.587755	49.306911	151.353119	-26.221249	14.546288	143.600021	35.702576	-0.968303	136.983582	30.777269	40.642818	146.037369	33.2399225	19.8372575	141.5104755	-85.6824205	9.2553185	145.6895665
-6.166969	48.689899	150.554535	-26.495996	14.836786	142.796188	35.561153	-1.006266	136.990417	30.562513	40.695293	146.005493	33.061833	19.8445135	141.497955	-86.053825	9.8290585	144.094421
-3.601244	47.988636	149.526367	-26.768091	15.133757	141.996307	35.39135	-0.995537	136.889404	30.333883	40.795509	145.759995	32.8626165	19.899986	141.3246995	-86.3987985	10.367528	142.6679145
-2.038607	45.588531	147.748306	-27.061403	15.536615	140.929596	35.100887	-0.928759	136.630463	30.054981	40.971748	145.134201	32.577934	20.0214945	140.882332	-86.70074	11.0517355	140.97686
-0.947501	43.800446	146.442505	-27.160301	15.814865	140.25647	35.015282	-0.920891	136.533432	29.969343	41.084213	144.706406	32.4923125	20.081661	140.619919	-86.8129145	11.548069	139.893021
0.209415	41.880844	145.228012	-27.200407	16.0686	139.590576	35.013798	-0.930154	136.527237	29.945993	41.163929	144.381027	32.4798955	20.1168875	140.454132	-86.8807095	12.0203125	138.72702
1.362787	39.627991	144.167786	-27.223936	16.284449	138.917587	35.055897	-0.984975	136.595139	29.946795	41.214546	144.150299	32.501346	20.1147855	140.372719	-86.949218	12.4541125	137.462455
2.463761	37.324764	143.142731	-27.233562	16.496157	138.361496	35.070324	-1.07903	136.632034	29.933786	41.220467	143.904846	32.502055	20.0707185	140.26844	-86.969179	12.9215955	136.454552
3.550544	34.789322	142.343689	-27.233006	16.61566	137.830856	35.065807	-1.163063	136.651794	29.974382	41.217865	143.746384	32.5200945	20.027401	140.199089	-86.9861065	13.203919	135.462623
4.560289	32.008705	141.553223	-27.219301	16.707638	137.337357	35.07811	-1.256521	136.653549	30.061605	41.164677	143.683136	32.5698575	19.954078	140.1683425	-87.0084595	13.461198	134.5063715
5.997447	27.632273	140.537796	-27.149469	16.805939	136.732956	35.106174	-1.355316	136.472046	30.124865	41.041012	143.542725	32.6155195	19.842848	140.0073855	-86.9144575	13.76903	133.4585265
6.880419	24.595612	139.727005	-27.06567	16.834679	136.310684	35.193279	-1.361176	136.35907	30.183176	41.027077	143.436478	32.6882275	19.8329505	139.897774	-86.8195675	13.8364075	132.723594
7.717764	21.430374	138.839203	-26.935631	16.850912	135.744751	35.380836	-1.366918	136.348465	30.212355	40.99213	143.306854	32.7965955	19.812606	139.8276595	-86.6678575	13.889218	131.6618425
8.499157	18.130272	138.005814	-26.822096	16.942131	134.992279	35.654671	-1.437126	136.497437	30.217876	40.969818	143.027634	32.9362735	19.766346	139.7625355	-86.5804655	14.117916	130.2220225
9.239939	14.646112	137.285751	-26.712645	17.116388	134.084869	35.971088	-1.585483	136.819794	30.196445	41.013847	142.571609	33.0837665	19.714182	139.6957015	-86.5090565	14.518594	128.4740365
9.772134	11.036952	136.917404	-26.590258	17.307581	133.15155	36.287273	-1.74129	137.287933	30.150143	41.14896	141.737091	33.218708	19.703835	139.512512	-86.399224	14.911327	126.790588
10.168434	7.389442	136.952362	-26.428118	17.451315	132.256729	36.516205	-1.813757	137.788208	30.177513	41.332211	140.610489	33.346859	19.759227	139.1993485	-86.203095	15.143403	125.3141095
8.545711	3.541352	137.358597	-26.099649	17.575451	131.040787	36.744698	-1.808292	138.585327	30.302605	41.44643	138.718719	33.5236515	19.819069	138.652023	-85.7229495	15.331833	123.429551
6.986866	1.117763	137.814774	-25.880384	17.470968	130.390305	36.844555	-1.868276	139.164825	30.433304	41.326817	137.541504	33.6389295	19.7292705	138.3531645	-85.3996975	15.2126655	122.4274455
5.333387	-1.173728	138.170151	-25.681555	17.213144	129.930328	36.90873	-2.009102	139.666626	30.56171	41.059067	136.53418	33.73522	19.5249825	138.100403	-85.09833	14.9013055	121.760253
3.616059	-3.435946	138.404968	-25.529797	16.846064	129.638885	36.96067	-2.177906	139.997711	30.717485	40.694244	135.761078	33.8390775	19.258169	137.8793945	-84.8986715	14.433959	121.3983755
1.775403	-5.558326	138.552246	-25.413708	16.451649	129.39592	36.983673	-2.461476	140.176376	30.861422	40.284843	135.265762	33.9225475	18.9116835	137.721069	-84.7499635	13.9916145	121.070771
-0.204045	-7.63171	137.977875	-25.331303	16.065075	129.126709	37.015266	-2.836153	140.157944	30.934069	39.898666	134.996048	33.9746675	18.5312565	137.576996	-84.6372735	13.5988935	120.676422
-2.34464	-9.497753	137.588593	-25.262075	15.733864	128.853485	37.02338	-3.181568	139.97551	30.969137	39.549816	134.782425	33.9962585	18.184124	137.3789675	-84.5204085	13.283604	120.3280025
-5.673205	-12.062255	136.359024	-25.193441	15.400499	128.676834	37.019581	-3.605212	139.452728	30.97871	39.041172	134.382187	33.9991455	17.71798	136.9174575	-84.3860275	13.083018	120.4362105
-8.001738	-13.469683	135.846085	-25.181324	15.271518	128.86116	36.983089	-3.818545	138.910522	30.987331	38.723743	134.053513	33.98521	17.452599	136.4820175	-84.347858	13.090437	121.2403025
-10.513914	-14.675781	135.649734	-25.189728	15.115129	129.24234	36.948784	-4.080219	138.424301	30.959841	38.374561	133.821838	33.9543125	17.147171	136.1230695	-84.3337685	13.083087	122.3616105
-13.136941	-15.631002	135.697052	-25.199894	14.923875	129.870148	36.908298	-4.324574	138.039932	30.894684	37.982883	133.676285	33.901491	16.8291545	135.8581085	-84.301279	13.0185955	123.8821875
-15.753797	-16.378202	136.425293	-25.22999	14.694866	130.970154	36.863907	-4.603046	137.788071	30.801735	37.535873	133.376358	33.832821	16.4664135	135.5822145	-84.292801	12.9233185	126.3580935
-18.482109	-16.822416	137.930481	-25.262424	14.504929	132.558365	36.773373	-4.938871	137.501404	30.754816	37.102917	133.00441	33.7640945	16.082023	135.252907	-84.2889425	12.927835	129.863823
-21.217037	-17.116234	139.203827	-25.284975	14.368853	134.50531	36.700245	-5.35089	137.276215	30.650837	36.685047	132.869049	33.675541	15.6670785	135.072632	-84.245491	13.0706275	133.937988
-25.275997	-17.015829	142.435806	-25.348696	14.137197	138.028625	36.435139	-5.925585	137.173111	30.40801	36.045757	133.065109	33.4215745	15.060086	135.11911	-84.1189665	13.214308	140.93814
-28.023705	-16.713385	145.009811	-25.529129	13.954665	140.453781	36.119549	-6.26988	137.228256	30.153311	35.762814	133.540924	33.13643	14.746467	135.38459	-84.194688	13.162863	145.522972
-30.604511	-16.399374	146.775055	-25.774714	13.757044	142.51767	35.681831	-6.403361	137.49649	29.776546	35.601425	134.310287	32.7291885	14.599032	135.9033885	-84.2786165	12.915056	149.1319515
-33.083473	-15.916665	148.563644	-26.013374	13.569917	144.136627	35.264454	-6.278356	137.842117	29.413498	35.625668	135.100113	32.338976	14.673656	136.471115	-84.365724	12.466178	151.802139
-35.574883	-15.377138	149.717453	-26.258553	13.394636	145.311279	34.994186	-6.096186	138.136581	29.078146	35.866268	135.750122	32.036166	14.885041	136.9433515	-84.553272	11.904231	153.6792065
-37.812851	-14.776609	150.645096	-26.506933	13.235415	146.064178	34.811554	-5.948617	138.368195	28.718126	36.058079	136.21962	31.76484	15.054731	137.2939075	-84.778706	11.416099	154.8344485
-40.010067	-14.031301	151.09169	-26.666359	13.087533	146.498337	34.674473	-5.858234	138.495361	28.380331	36.137115	136.553024	31.527402	15.1394405	137.5241925	-84.86012	11.0356255	155.4724815
-43.072502	-12.709604	151.587494	-26.783737	12.851502	146.87355	34.558899	-5.918369	138.526611	28.145229	36.137367	136.936615	31.352064	15.109499	137.731613	-84.919538	10.593505	156.015487
-44.958706	-11.739369	151.664658	-26.806602	12.704727	147.03273	34.523865	-6.047691	138.570877	28.129562	36.032063	137.087433	31.3267135	14.992186	137.829155	-84.9399175	10.417268	156.236305
-46.712349	-10.586192	151.847839	-26.81782	12.597913	147.143204	34.442741	-6.206469	138.529022	28.137434	35.962032	137.144516	31.2900875	14.8777815	137.836769	-84.9257275	10.3180445	156.449639
-48.325012	-9.352124	152.120987	-26.879618	12.503635	147.269943	34.28186	-6.336039	138.362274	28.08013	35.908413	137.055222	31.180995	14.786187	137.708748	-84.940231	10.221083	156.831138
-49.732815	-7.979259	152.353638	-26.945368	12.416414	147.400482	34.085342	-6.450433	138.13942	27.941093	35.903252	136.864609	31.0132175	14.7264095	137.5020145	-84.9039535	10.1064185	157.2989495
-51.036419	-6.599195	152.699448	-27.018028	12.306318	147.578812	33.875885	-6.564834	137.823944	27.779764	35.944878	136.687897	30.8278245	14.690022	137.2559205	-84.8638805	9.922614	157.9017035
-52.106445	-5.076435	153.087433	-27.067739	12.15598	147.825287	33.697624	-6.647964	137.573456	27.580421	35.956791	136.595001	30.6390225	14.6544135	137.0842285	-84.7745005	9.6575465	158.5663455
-53.510803	-2.685932	153.70459	-27.092329	11.871609	148.341324	33.496872	-6.770312	137.396271	27.321022	35.899208	136.634766	30.408947	14.564448	137.0155185	-84.593605	9.17877	159.6671295
-54.202587	-1.020275	154.21669	-27.157572	11.628162	148.749512	33.339779	-6.887682	137.350281	27.14603	35.824574	136.754089	30.2429045	14.468446	137.052185	-84.5580485	8.787878	160.446839
-54.697155	0.752629	154.738754	-27.28754	11.374073	149.180649	33.141838	-6.985093	137.342148	26.940897	35.730934	136.948776	30.0413675	14.3729205	137.145462	-84.6164475	8.3752255	161.215836
-55.01775	2.53034	155.151291	-27.443377	11.147447	149.595566	32.922073	-7.045175	137.367935	26.69174	35.68573	137.179901	29.8069065	14.3202775	137.273918	-84.6936605	7.9746165	161.917214
-55.135853	4.350276	155.579422	-27.60034	10.952403	149.97496	32.674778	-7.068679	137.398834	26.44194	35.666821	137.362091	29.558359	14.299071	137.3804625	-84.759039	7.605735	162.5694575
-55.108356	6.268424	155.832748	-27.75259	10.790245	150.281143	32.504509	-7.093868	137.419647	26.244509	35.638752	137.502151	29.374509	14.272442	137.460899	-84.879689	7.308048	163.101387
-54.954338	8.158316	155.805878	-27.851543	10.629121	150.473465	32.372974	-7.114786	137.421066	26.065714	35.59726	137.654877	29.219344	14.241237	137.5379715	-84.92243	7.017005	163.4089585
-54.364403	11.136014	155.42392	-27.942762	10.414107	150.46106	32.359615	-7.095254	137.379044	26.019236	35.587872	137.918961	29.1894255	14.246309	137.6490025	-85.0749495	6.581905	163.2731175
-53.808014	13.170467	154.812851	-28.006741	10.293981	150.203857	32.305138	-7.080188	137.279892	26.090904	35.637211	138.144333	29.198021	14.2785115	137.7121125	-85.211503	6.3094505	162.6956015
-53.109722	15.191353	153.839462	-28.097034	10.193036	149.709915	32.337173	-7.04677	137.214401	26.205879	35.658054	138.404083	29.271526	14.305642	137.809242	-85.465594	6.08043	161.610588
-52.289818	17.28487	152.624695	-28.24431	10.14487	148.929184	32.403709	-6.995013	137.124496	26.404869	35.756348	138.697861	29.404289	14.3806675	137.9111785	-85.892909	5.9090725	159.9471895
-51.336067	19.339294	151.052612	-28.45212	10.137408	147.906036	32.441902	-6.98379	136.984268	26.587523	35.870083	138.978882	29.5147125	14.4431465	137.981575	-86.4189525	5.8316695	157.830497
-50.269108	21.350561	149.400772	-28.702105	10.111208	146.649078	32.409966	-7.038609	136.785461	26.76614	35.936592	139.246658	29.588053	14.4489915	138.0160595	-86.992263	5.7734245	155.2820965
-49.086205	23.360323	147.752579	-28.985123	10.170356	145.304047	32.311268	-7.157072	136.456375	26.922951	35.92923	139.491714	29.6171095	14.386079	137.9740445	-87.5873555	5.954633	152.6340495
-47.040997	26.316711	145.555588	-29.414621	10.434779	143.31073	32.043526	-7.27946	135.841507	27.115513	35.961136	139.832977	29.5795195	14.340838	137.837242	-88.4087615	6.52872	148.784218
-45.503651	28.141645	144.287628	-29.671705	10.776618	142.01059	31.809992	-7.193673	135.491531	27.237791	36.085663	140.110962	29.5238915	14.445995	137.8012465	-88.8673015	7.107241	146.2199335
-43.961975	29.90601	143.35817	-29.903131	11.223246	140.891678	31.546959	-7.003616	135.078094	27.287331	36.317299	140.328445	29.417145	14.6568415	137.7032695	-89.223407	7.7896505	144.0800865
-42.295933	31.523544	142.533279	-30.056507	11.730235	139.929245	31.348812	-6.698928	134.754044	27.314154	36.590229	140.493454	29.331483	14.9456505	137.623749	-89.444497	8.5148195	142.234741
-40.572681	32.932201	142.115768	-30.164623	12.170426	139.083313	31.184404	-6.365368	134.482162	27.344231	36.888947	140.715134	29.2643175	15.2617895	137.598648	-89.5935635	9.0790625	140.567978
-38.776344	34.157845	141.873978	-30.215908	12.568055	138.491562	31.095287	-6.018921	134.202148	27.368549	37.151672	141.044128	29.231918	15.5663755	137.623138	-89.663734	9.5697345	139.359986
-37.001862	35.117256	141.917252	-30.212709	12.811765	138.014206	31.124025	-5.760908	134.147842	27.376619	37.357529	141.399796	29.250322	15.7983105	137.773819	-89.67574	9.8252195	138.254593
-34.266575	36.1707	142.040771	-30.15925	12.932263	137.441177	31.215393	-5.535293	134.171677	27.510426	37.569798	142.186493	29.3629095	16.0172525	138.179085	-89.6814095	9.8472735	136.703269
-32.447193	36.598785	142.048553	-30.131987	12.992907	137.195038	31.322569	-5.573792	134.289627	27.555788	37.578079	142.600769	29.4391785	16.0021435	138.445198	-89.7031525	9.9836705	135.944878
-30.647966	36.876877	142.197495	-30.09786	12.989354	136.994324	31.429037	-5.681859	134.503479	27.670033	37.603996	142.858643	29.549535	15.9610685	138.681061	-89.745255	10.0176395	135.307587
-28.830124	36.961029	142.071457	-30.013081	13.029968	136.79129	31.579178	-5.768266	134.729904	27.898355	37.635067	143.218826	29.7387665	15.9334005	138.974365	-89.7649285	10.1265355	134.608215
-27.042454	36.907295	141.947495	-29.900539	13.11907	136.528152	31.79253	-5.859568	134.995728	28.07551	37.673653	143.479233	29.93402	15.9070425	139.2374805	-89.735098	10.3310975	133.8188235
-25.330687	36.706238	141.55838	-29.763668	13.205329	136.130035	32.015617	-5.88923	135.234329	28.245953	37.706791	143.660446	30.130785	15.9087805	139.4473875	-89.658121	10.5018775	132.8126825
-23.568462	36.359928	141.033066	-29.61998	13.366919	135.636765	32.238922	-5.862255	135.423752	28.349876	37.724937	143.811981	30.294399	15.931341	139.6178665	-89.534359	10.802497	131.6556635
-21.19165	35.515839	140.142532	-29.454508	13.646805	134.846725	32.493446	-5.788399	135.711258	28.386536	37.805595	143.823929	30.439991	16.008598	139.7675935	-89.349007	11.285012	129.9258565
-19.667521	34.753677	139.600189	-29.367908	13.843316	134.359116	32.614437	-5.674783	135.884277	28.431293	37.94701	143.801926	30.522865	16.1361135	139.8431015	-89.258681	11.5505185	128.8751305
-18.287169	33.798183	138.984299	-29.280073	14.054963	133.929642	32.701988	-5.623328	136.097946	28.455132	38.050381	143.679794	30.57856	16.2135265	139.88887	-89.138706	11.8963995	127.970414
-16.941065	32.669048	138.445419	-29.200342	14.258485	133.541138	32.768181	-5.582716	136.277588	28.503891	38.121239	143.513184	30.636036	16.2692615	139.895386	-89.03672	12.2477085	127.18689
-15.786338	31.417707	137.77446	-29.137384	14.463253	133.153625	32.827347	-5.589023	136.482666	28.539921	38.176159	143.358612	30.683634	16.293568	139.920639	-88.958402	12.632938	126.386611
-14.645973	29.984144	137.178314	-29.11096	14.626379	132.8022	32.846764	-5.616412	136.737106	28.554234	38.233349	143.124878	30.700499	16.3084685	139.930992	-88.922419	12.9442895	125.673408
-13.751735	28.417604	136.594269	-29.111103	14.77179	132.503067	32.826504	-5.643382	137.008972	28.535902	38.276184	142.876785	30.681203	16.316401	139.9428785	-88.903409	13.227179	125.0632555
-12.553013	25.852314	135.840485	-29.1991	15.021534	132.246887	32.741089	-5.601271	137.301376	28.365799	38.356712	142.431061	30.553444	16.3777205	139.8662185	-88.951644	13.6653475	124.6275555
-11.953037	23.932318	135.425537	-29.327198	15.167377	132.189255	32.641739	-5.548825	137.462967	28.218115	38.457066	142.0327	30.429927	16.4541205	139.7478335	-89.084323	13.8806335	124.6306765
-11.535037	21.974449	135.07373	-29.469173	15.312311	132.142807	32.518482	-5.511129	137.573196	28.081978	38.518177	141.663483	30.30023	16.503524	139.6183395	-89.238576	14.121098	124.6672745
-11.173457	19.892324	134.731339	-29.618587	15.438214	132.088638	32.346256	-5.471273	137.632828	27.913692	38.498234	141.308609	30.129974	16.5134805	139.4707185	-89.367148	14.3629475	124.7065575
-11.020563	17.756645	134.442795	-29.753893	15.540515	132.054626	32.188423	-5.402459	137.648361	27.767109	38.518543	140.981079	29.977766	16.558042	139.31472	-89.485552	14.522988	124.794532
-10.90816	15.55769	134.142838	-29.827621	15.651051	132.018494	32.11993	-5.262885	137.597076	27.639133	38.567657	140.716095	29.8795315	16.652386	139.1565855	-89.5347735	14.649716	124.8804025
-10.953278	13.284683	133.835785	-29.831032	15.771726	132.009827	32.161556	-5.07353	137.51149	27.490076	38.678268	140.411026	29.825816	16.802369	138.961258	-89.48788	14.741083	125.058396
-11.140795	9.820006	133.549423	-29.703039	15.912071	132.070862	32.382504	-4.68627	137.491257	27.411444	38.945168	139.779297	29.896974	17.129449	138.635277	-89.303052	14.694693	125.506447
-11.365323	7.510181	133.537155	-29.508245	15.990545	132.137756	32.652802	-4.460613	137.619064	27.449169	39.120705	139.18399	30.0509855	17.330046	138.401527	-89.0674755	14.651044	125.873985
-11.745049	5.120643	133.796982	-29.231665	16.073851	132.225769	33.003746	-4.278124	137.884766	27.581442	39.282478	138.418854	30.292594	17.502177	138.15181	-88.755924	14.645525	126.299728
-12.269564	2.820928	134.410446	-28.925177	16.111498	132.369614	33.402557	-4.138656	138.310135	27.780167	39.359795	137.326248	30.591362	17.6105695	137.8181915	-88.441716	14.6124265	126.9210365
-12.870296	0.588185	135.45845	-28.553263	16.107895	132.603714	33.829319	-4.027296	138.848129	28.010044	39.318447	135.999039	30.9196815	17.6455755	137.423584	-88.0262075	14.5702145	127.783844
-13.68017	-1.530654	136.829742	-28.152836	16.018456	133.076889	34.221943	-3.920783	139.339966	28.26428	39.082527	134.520935	31.2431115	17.580872	136.9304505	-87.5487835	14.45604	129.2233275
-14.465078	-3.386293	138.435333	-27.753109	15.791026	133.912201	34.598331	-3.916191	139.699341	28.49806	38.625988	133.136307	31.5481955	17.3548985	136.417824	-87.0544135	14.2271535	131.406578
-15.794394	-5.873463	141.109238	-27.198006	15.251393	135.807068	35.162498	-4.15515	140.019714	28.689495	37.741077	131.71553	31.9259965	16.7929635	135.867622	-86.3220085	13.7098225	135.746514
-16.715305	-7.249678	142.858948	-26.923355	14.833434	137.372406	35.491596	-4.43304	140.129196	28.646242	37.191288	131.2061	32.068919	16.379124	135.667648	-85.915629	13.287744	139.077164
-17.696583	-8.406364	144.616119	-26.727551	14.450073	138.949234	35.657017	-4.652007	140.193756	28.517321	36.717251	130.999893	32.087169	16.032622	135.5968245	-85.542271	12.867524	142.3016435
-18.525646	-9.350362	146.090515	-26.605228	14.186862	140.417175	35.660164	-4.812257	140.218246	28.32188	36.419048	131.079498	31.991022	15.8033955	135.648872	-85.201478	12.5703285	145.185478
-19.433708	-10.0994	147.347595	-26.550467	14.045776	141.711151	35.627876	-4.883183	140.309113	27.822287	36.417309	131.432526	31.7250815	15.767063	135.8708195	-84.8260155	12.324489	147.5514825
-20.280561	-10.638332	148.306137	-26.512035	13.988821	142.804749	35.577579	-4.867012	140.340103	27.947882	36.354904	131.745102	31.7627305	15.743946	136.0426025	-84.7868005	12.233696	149.5668955
-20.990974	-11.042568	148.874222	-26.470387	13.94867	143.680222	35.486214	-4.802796	140.25708	27.870317	36.528206	132.229202	31.6782655	15.862705	136.243141	-84.6190395	12.034635	151.117303
-22.056099	-11.349787	149.026337	-26.405325	13.910892	144.608551	35.329926	-4.766739	139.893433	27.857981	36.837723	132.840591	31.5939535	16.035492	136.367012	-84.4046035	11.786292	152.85009
-22.651752	-11.417343	148.925644	-26.355181	13.911198	145.041794	35.203342	-4.767591	139.477982	27.871401	37.026039	133.249542	31.5373715	16.129224	136.363762	-84.2477335	11.693172	153.719826
-23.056036	-11.257173	148.647888	-26.270618	13.907629	145.425369	35.065426	-4.754823	139.081375	27.952835	37.191952	133.697723	31.5091305	16.2185645	136.389549	-84.0503665	11.5966935	154.461189
-23.389866	-10.916463	148.40567	-26.155466	13.90087	145.820389	35.009529	-4.719974	138.794479	28.140173	37.393826	134.301331	31.574851	16.336926	136.547905	-83.885783	11.464814	155.092873
-23.546698	-10.496942	148.187759	-26.014774	13.942328	146.262283	35.022507	-4.650492	138.65892	28.402794	37.63063	135.047821	31.7126505	16.490069	136.8533705	-83.7421985	11.394587	155.6711955
-23.491196	-9.971662	147.970428	-25.865612	14.00288	146.625	35.139145	-4.552205	138.67717	28.748909	37.907681	135.897736	31.944027	16.677738	137.287453	-83.675251	11.328022	155.962547
-23.343533	-9.31426	147.578873	-25.728317	14.110327	146.829666	35.322617	-4.427466	138.862244	29.181974	38.218212	136.909622	32.2522955	16.895373	137.885933	-83.7089295	11.325281	155.773399
-22.961069	-8.205568	146.627441	-25.628111	14.309855	146.746674	35.672794	-4.301592	139.410187	29.956711	38.697815	138.664932	32.8147525	17.1981115	139.0375595	-84.0709745	11.4215985	154.4557885
-22.551065	-7.453182	145.667328	-25.60009	14.459612	146.32312	35.963932	-4.27394	139.967255	30.564728	38.936054	140.012634	33.26433	17.331057	139.9899445	-84.46451	11.588167	152.6562955
-22.10046	-6.780921	144.430481	-25.628319	14.588036	145.615738	36.265869	-4.344575	140.541122	31.245792	39.174213	141.466721	33.7558305	17.414819	141.0039215	-85.0124685	11.761253	150.2275545
-21.540695	-6.020144	143.070038	-25.688726	14.7641	144.632751	36.496445	-4.454888	141.106598	31.848484	39.382141	142.805237	34.1724645	17.4636265	141.9559175	-85.5499165	12.0645735	147.3095845
-21.057335	-5.322411	141.59407	-25.750086	14.994354	143.436371	36.626438	-4.544119	141.531433	32.268265	39.558895	143.904572	34.4473515	17.507388	142.7180025	-85.9475235	12.48132	144.1547395
-20.393875	-4.665583	140.096786	-25.796679	15.284531	142.220917	36.629894	-4.518864	141.601059	32.492306	39.666283	144.51973	34.5611	17.5737095	143.0603945	-86.154458	12.9953525	141.3814395
-19.868315	-4.121392	138.701431	-25.791862	15.617913	141.060562	36.603218	-4.349742	141.412659	32.559647	39.77005	144.660919	34.5814325	17.710154	143.036789	-86.1651565	13.525672	139.084335
-19.01132	-3.332209	137.203079	-25.661495	16.285831	139.632736	36.64489	-3.875173	140.800293	32.625084	40.035812	144.473618	34.634987	18.0803195	142.6369555	-85.957977	14.4913425	136.6285165
-18.681334	-3.007327	136.639221	-25.597864	16.680878	138.966721	36.735069	-3.531979	140.546844	32.618294	40.268768	144.004135	34.6766815	18.3683945	142.2754895	-85.8724095	14.9933615	135.6579525
-18.235939	-2.79881	136.20079	-25.482475	17.014164	138.430893	36.783878	-3.153065	140.39624	32.674328	40.566292	143.633774	34.729103	18.7066135	142.015007	-85.694053	15.3217145	134.846779
-17.950058	-2.752714	136.05687	-25.316328	17.316326	138.04509	36.916096	-2.85186	140.279846	32.729523	40.825958	143.295151	34.8228095	18.987049	141.7874985	-85.4554655	15.645603	134.3026815
-17.66144	-2.74622	135.991592	-25.19083	17.582029	137.78569	37.073101	-2.644939	140.199768	32.778168	41.038231	142.874008	34.9256345	19.196646	141.536888	-85.3072945	15.967412	134.034492
-17.428782	-2.75237	135.869675	-25.02018	17.785389	137.488602	37.237095	-2.428817	140.119293	32.872196	41.269817	142.586929	35.0546455	19.4205	141.353111	-85.0950055	16.150278	133.624093
-17.364679	-2.820517	135.776657	-24.854019	17.964783	137.159897	37.412384	-2.255056	140.051392	32.986469	41.466297	142.253311	35.1994265	19.6056205	141.1523515	-84.9074645	16.3239455	133.1674425
-17.350502	-3.112796	135.534027	-24.685999	18.148275	136.468048	37.669949	-2.007749	139.985321	33.064316	41.777153	141.607559	35.3671325	19.884702	140.79644	-84.7391305	16.411848	132.139656
-17.498325	-3.297998	135.332123	-24.589075	18.257648	135.846512	37.77813	-1.83489	140.000153	33.090935	41.960178	141.183517	35.4345325	20.062644	140.591835	-84.6126825	16.452652	131.101189
-17.612198	-3.528896	134.983582	-24.507956	18.374649	135.157715	37.851719	-1.716365	140.071899	33.107273	42.129314	140.783173	35.479496	20.2064745	140.427536	-84.495408	16.5428235	129.887894
-17.847631	-3.650461	134.59697	-24.456198	18.45013	134.521408	37.872223	-1.62005	140.129028	33.129318	42.240314	140.414124	35.5007705	20.310132	140.271576	-84.4131665	16.590128	128.77124
-18.2721	-3.771836	134.306427	-24.396709	18.498358	134.022232	37.83868	-1.53309	140.183121	33.142651	42.320831	140.088333	35.4906655	20.3938705	140.135727	-84.2840835	16.6028455	127.908737
-18.715307	-3.947603	134.047455	-24.371544	18.508984	133.703629	37.83884	-1.478204	140.259857	33.136143	42.383854	139.806717	35.4874915	20.452825	140.033287	-84.2305795	16.565143	127.373971
-19.3416	-4.050169	133.884659	-24.346087	18.506649	133.450165	37.868793	-1.409412	140.325546	33.125294	42.454044	139.668533	35.4970435	20.522316	139.9970395	-84.1892175	16.490982	126.9032905
-20.255192	-4.189309	133.3461	-24.359768	18.506083	133.112198	37.855705	-1.32817	140.353149	33.079384	42.57016	139.59874	35.4675445	20.620995	139.9759445	-84.1870805	16.391171	126.2484515
-21.042639	-4.193958	132.914673	-24.407055	18.475557	132.883041	37.798737	-1.273383	140.294189	33.012287	42.620853	139.579666	35.405512	20.673735	139.9369275	-84.219622	16.277379	125.8291545
-21.884922	-4.228363	132.362198	-24.460058	18.468493	132.626602	37.752083	-1.235069	140.144028	32.920273	42.680126	139.588898	35.336178	20.7225285	139.866463	-84.256294	16.2144575	125.386741
-22.885374	-4.19978	131.86528	-24.544237	18.491405	132.424149	37.698029	-1.169989	139.894547	32.823215	42.752754	139.577133	35.260622	20.7913825	139.73584	-84.349096	16.1914275	125.112458
-23.888557	-4.193868	131.298157	-24.612812	18.524456	132.265869	37.632996	-1.065205	139.597748	32.692921	42.850155	139.548248	35.1629585	20.892475	139.572998	-84.3885825	16.156437	124.95874
-25.070286	-4.139283	130.7957	-24.702728	18.571777	132.161072	37.566959	-0.88084	139.25354	32.53619	42.953159	139.484711	35.0515745	21.0361595	139.3691255	-84.4570305	16.1073945	124.9530185
-26.352257	-4.045842	130.459915	-24.811094	18.651169	132.075989	37.505005	-0.699328	138.858337	32.335896	43.041725	139.281723	34.9204505	21.1711985	139.07003	-84.5426385	16.1311395	125.081948
-28.381413	-3.915415	129.808624	-24.99926	18.82181	131.816055	37.362	-0.30599	137.964661	31.862965	43.088787	138.560944	34.6124825	21.3913985	138.2628025	-84.6110025	16.2522215	125.3693075
-29.915321	-3.882518	129.439514	-25.102707	18.888527	131.417267	37.17115	-0.064607	137.004517	31.511894	43.134747	137.642212	34.341522	21.53507	137.3233645	-84.546936	16.241984	125.5111695
-31.498426	-3.837314	129.149475	-25.184063	18.913647	130.802505	36.974453	0.079988	136.004883	31.106398	43.133266	136.122681	34.0404255	21.606627	136.063782	-84.4085515	16.220667	125.541228
-33.165775	-3.72544	129.061249	-25.226419	18.926554	130.048233	36.759342	0.241479	134.869904	30.725655	43.145267	134.10408	33.7424985	21.693373	134.486992	-84.1953365	16.159735	125.609474
-34.879646	-3.567051	129.119751	-25.205227	18.966276	129.17868	36.576374	0.408662	133.901779	30.316088	43.03233	131.725494	33.446231	21.720496	132.8136365	-83.856685	16.212056	125.5437235
-36.592346	-3.331702	129.292877	-25.146517	19.059942	128.36116	36.447437	0.554214	133.115921	29.555851	43.132526	129.492004	33.001644	21.84337	131.3039625	-83.294678	16.276514	125.4183575
-38.364471	-2.921261	129.88327	-25.097025	19.148277	127.86274	36.348091	0.75635	132.313278	29.1565	43.074738	127.309708	32.7522955	21.915544	129.811493	-82.9463455	16.38101	125.913987
-40.964996	-1.932482	131.669662	-24.942474	19.132547	128.120331	36.307182	0.983503	131.446426	28.493414	42.809601	124.325157	32.400298	21.896552	127.8857915	-82.285246	16.368542	128.3548705
-42.630596	-0.963185	133.629852	-24.854527	18.98448	129.068726	36.310101	1.011461	131.048126	28.030066	42.478664	123.000671	32.1700835	21.7450625	127.0243985	-81.8791375	16.2238975	131.1130535
-44.204239	0.204014	135.931671	-24.850508	18.730051	130.611282	36.170307	0.884355	130.855392	27.558228	42.097469	122.26136	31.8642675	21.490912	126.558376	-81.5652835	15.96919	134.664188
-45.71764	1.606534	138.454956	-24.94302	18.394249	132.511597	35.867073	0.624409	131.024811	27.054564	41.67725	122.150589	31.4608185	21.1508295	126.5877	-81.3468585	15.6376685	138.435494
-47.139889	3.166192	140.725113	-25.130171	18.0247	134.558807	35.477673	0.330836	131.429138	26.545805	41.286926	122.622574	31.011739	20.808881	127.025856	-81.272081	15.240519	142.091758
-48.506519	4.850522	142.881958	-25.350153	17.679043	136.505417	35.072842	0.042839	131.925995	26.111067	41.078762	123.479103	30.5919545	20.5608005	127.702549	-81.2922605	14.7972855	145.308285
-49.736118	6.717168	144.496826	-25.536324	17.345104	138.192795	34.711109	-0.121237	132.40451	25.798792	40.998158	124.481705	30.2549505	20.4384605	128.4431075	-81.3275985	14.2517475	147.9424825
-51.193176	9.726322	146.096558	-25.704962	16.878691	140.105255	34.346565	-0.321859	132.923721	25.564617	41.000595	125.932167	29.955591	20.339368	129.427944	-81.365515	13.418014	150.782566
-52.286808	11.597952	146.617264	-25.758282	16.542351	140.889832	34.191612	-0.477076	133.088791	25.568808	41.049473	126.848244	29.88021	20.2861985	129.9685175	-81.396774	12.7985035	151.8111465
-53.18528	13.707553	146.50502	-25.796785	16.163115	141.300919	34.089012	-0.633544	133.171097	25.719357	41.12191	127.73967	29.9041845	20.244183	130.4553835	-81.4977545	12.082047	152.1464545
-53.913498	15.900593	146.021255	-25.865534	15.812662	141.406281	34.047325	-0.809445	133.123276	26.028872	41.240646	128.742813	30.0380985	20.2156005	130.9330445	-81.7691665	11.4097235	151.8795175
-54.471237	18.133961	145.279907	-26.012722	15.455813	141.196106	33.991905	-0.96786	133.051773	26.441786	41.426765	129.947464	30.2168455	20.2294525	131.4996185	-82.2422895	10.6821735	150.8925935
-55.014317	20.609701	144.428238	-26.233616	15.155667	140.779877	33.890522	-1.147451	132.910248	27.223789	41.500111	131.244202	30.5571555	20.17633	132.077225	-83.0243875	10.135004	149.482529
-55.270599	23.012526	143.7155	-26.523203	14.954038	140.330841	33.742306	-1.32272	132.729675	27.748363	41.688835	132.78894	30.7453345	20.1830575	132.7593075	-83.7917405	9.7250185	147.9023745
-55.238499	26.801815	143.85141	-27.009014	15.010222	140.05304	33.310551	-1.495849	132.428436	28.421274	41.790001	135.127502	30.8659125	20.147076	133.777969	-84.8839405	9.873368	146.328111
-55.032085	29.348719	144.510574	-27.298239	15.274019	140.303604	32.924221	-1.391123	132.38147	28.661224	41.834026	136.452469	30.7927225	20.2214515	134.4169695	-85.3892005	10.3265865	146.1902385
-54.525875	31.691307	145.70697	-27.537245	15.745741	140.853668	32.533493	-1.157836	132.485733	28.75503	41.947441	137.731903	30.6442615	20.3948025	135.108818	-85.7187515	11.0966795	146.598518
-53.900837	33.91758	147.085983	-27.768486	16.223665	141.681641	32.222839	-0.811505	132.859177	28.784863	42.174294	138.871094	30.503851	20.6813945	135.8651355	-86.040823	11.7659355	147.4981465
-53.12569	35.886658	148.498169	-27.984501	16.595068	142.568176	31.995499	-0.442112	133.433411	28.753063	42.451504	140.00769	30.374281	21.004696	136.7205505	-86.343283	12.18544	148.4158015
-52.262817	37.745346	149.748962	-28.147142	16.804758	143.388397	31.869137	-0.186015	134.038635	28.691885	42.62812	141.153564	30.280511	21.2210525	137.5960995	-86.574795	12.3884635	149.1806945
-51.267021	39.306091	150.865387	-28.282032	16.909969	144.068115	31.828434	-0.094387	134.635391	28.637972	42.635368	142.145462	30.233203	21.2704905	138.3904265	-86.797267	12.5494475	149.7458035
-49.629295	41.489834	151.915405	-28.399532	16.88814	144.664352	31.820812	-0.194816	135.304565	28.634357	42.440933	143.253021	30.2275845	21.1230585	139.278793	-87.0266485	12.6532215	150.049911
-48.367828	42.727764	152.236893	-28.470745	16.857332	144.806915	31.863462	-0.358426	135.567078	28.689146	42.337124	143.676315	30.276304	20.989349	139.6216965	-87.217794	12.725315	149.9921335
-47.082096	43.920891	152.187408	-28.524361	16.880167	144.812576	31.902969	-0.526755	135.753326	28.72814	42.238029	143.842484	30.3155545	20.855637	139.797905	-87.3642765	12.904697	149.827247
-45.705231	44.941826	151.967651	-28.580084	16.952971	144.765549	31.934965	-0.662594	135.824677	28.754133	42.182686	143.730927	30.344549	20.760046	139.777802	-87.504717	13.145896	149.753296
-44.242832	45.846085	151.60144	-28.664526	17.120733	144.704895	31.914701	-0.772599	135.882263	28.729132	42.197227	143.482452	30.3219165	20.712314	139.6823575	-87.6509685	13.529152	149.7274325
-42.689453	46.656067	151.029175	-28.753531	17.333172	144.676392	31.848938	-0.778978	135.970001	28.648556	42.267956	143.159821	30.248747	20.744489	139.564911	-87.755809	13.921855	149.787873
-41.100533	47.25457	150.550583	-28.857508	17.576452	144.697372	31.769472	-0.699052	136.136017	28.567093	42.385887	142.91449	30.1682825	20.8434175	139.5252535	-87.8832985	14.3094865	149.8694905
-38.512257	47.804073	150.011703	-28.962994	17.872753	144.814835	31.664526	-0.582736	136.466187	28.503565	42.540512	142.878708	30.0840455	20.978888	139.6724475	-88.0100335	14.766618	149.9572225
-36.738182	47.90765	149.887329	-29.017389	18.002357	144.88916	31.617399	-0.531798	136.750549	28.482944	42.598904	143.066986	30.0501715	21.033553	139.9087675	-88.0849495	14.971161	149.8695525
-34.83403	47.811901	149.858994	-29.057671	18.051413	144.919266	31.60725	-0.476521	136.989548	28.542889	42.627766	143.352539	30.0750695	21.0756225	140.1710435	-88.1904115	15.0272035	149.6674885
-32.894794	47.594791	149.844635	-29.10239	18.070246	144.784988	31.594362	-0.466281	137.122818	28.603834	42.630215	143.682556	30.099098	21.081967	140.402687	-88.303878	15.058525	149.167289
-30.935774	47.153095	149.766479	-29.138756	18.076193	144.541107	31.573872	-0.457638	137.090576	28.632587	42.591805	143.981415	30.1032295	21.0670835	140.5359955	-88.3807415	15.0853025	148.5462185
-28.879913	46.638779	149.438431	-29.190767	18.117992	144.153656	31.56237	-0.456582	137.000763	28.642979	42.570045	144.164642	30.1026745	21.0567315	140.5827025	-88.4842085	15.1792525	147.7246095
-26.867065	45.971706	148.913879	-29.291981	18.200258	143.666962	31.516785	-0.471516	136.848602	28.663504	42.590759	144.245178	30.0901445	21.0596215	140.54689	-88.6741065	15.3408945	146.787034
-23.766083	44.733612	147.751617	-29.489378	18.381035	142.809692	31.407728	-0.466496	136.613754	28.570826	42.587585	144.167084	29.989277	21.0605445	140.390419	-88.968033	15.7015255	145.228965
-21.630733	43.756027	146.775513	-29.63143	18.540583	142.142899	31.375107	-0.432793	136.537323	28.472773	42.638882	144.039429	29.92394	21.1030445	140.288376	-89.1868	15.9781215	143.997422
-19.575968	42.657665	145.619827	-29.760338	18.757538	141.298386	31.395609	-0.435928	136.615112	28.387186	42.6987	144.001419	29.8913975	21.131386	140.3082655	-89.4120735	16.38369	142.2885065
-17.478571	41.413097	144.354431	-29.886049	19.004906	140.352982	31.451908	-0.458241	136.816406	28.241947	42.760193	143.963882	29.8469275	21.150976	140.390144	-89.6190255	16.858836	140.31582
-15.41024	39.958691	143.035751	-30.0315	19.278078	139.18399	31.52503	-0.495054	137.173111	28.137926	42.886395	143.945724	29.831478	21.1956705	140.5594175	-89.894478	17.3604855	137.8085625
-13.432588	38.400116	141.704529	-30.158529	19.578939	137.943665	31.547583	-0.550885	137.566422	27.978611	43.018707	143.94989	29.763097	21.233911	140.758156	-90.080155	17.923967	135.129174
-11.517401	36.65403	140.539505	-30.261019	19.866507	136.781616	31.569635	-0.562981	137.975937	27.803091	43.1633	143.741241	29.686363	21.3001595	140.858589	-90.208401	18.4328545	132.704643
-8.771111	33.774254	138.994781	-30.188095	20.365889	135.098404	31.661278	-0.416654	138.421051	27.70677	43.460205	143.436432	29.684024	21.5217755	140.9287415	-90.060214	19.2100025	129.2680665
-7.108691	31.675774	138.144913	-30.030653	20.655546	134.139877	31.859509	-0.282413	138.609009	27.69635	43.702438	143.021286	29.7779295	21.7100125	140.8151475	-89.8392355	19.6010795	127.4646065
-5.518119	29.489548	137.344177	-29.801277	20.883585	133.22966	32.130779	-0.115668	138.741287	27.803961	43.927883	142.573898	29.96737	21.9061075	140.6575925	-89.569924	19.8610625	125.8017275
-4.012018	27.178764	136.576981	-29.502106	21.161158	132.338531	32.404903	0.061313	138.735229	27.946892	44.127125	142.24556	30.1758975	22.094219	140.4903945	-89.1801095	20.228097	124.1866675
-2.703801	24.794369	135.952377	-29.209644	21.373997	131.56958	32.699074	0.207959	138.701782	28.073069	44.322006	141.797012	30.3860715	22.2649825	140.249397	-88.8053595	20.4830115	122.889763
-1.573221	22.321171	135.378799	-28.925938	21.492966	130.946991	32.944279	0.441733	138.587463	28.257837	44.505196	141.34758	30.601058	22.4734645	139.9675215	-88.452934	20.5124675	121.9264605
-0.576431	19.729774	134.855408	-28.650942	21.540005	130.403091	33.20858	0.670782	138.468582	28.383667	44.676071	141.01178	30.7961235	22.6734265	139.740181	-88.0980075	20.4065835	121.066001
0.524678	15.736991	134.353226	-28.338373	21.433228	129.634003	33.600735	0.767365	138.571182	28.461304	44.768974	140.412064	31.0310195	22.7681695	139.491623	-87.7077655	20.0982865	119.776383
1.019501	13.011846	134.075195	-28.194595	21.325867	129.127716	33.78804	0.745947	138.685745	28.476965	44.780003	140.04332	31.1325025	22.762975	139.3645325	-87.5216925	19.888759	118.8908995
1.323799	10.247777	133.898636	-28.054634	21.19433	128.684372	33.942898	0.716841	138.82515	28.509539	44.738022	139.587372	31.2262185	22.7274315	139.206261	-87.3354865	19.6612285	118.162483
1.35032	7.462172	133.883392	-27.938747	21.036297	128.29953	34.108288	0.693588	138.982971	28.538609	44.670696	139.02269	31.3234485	22.682142	139.0028305	-87.2009425	19.390452	117.5962295
1.222463	4.701249	133.912689	-27.815189	20.85103	127.960693	34.247173	0.664009	139.155472	28.597593	44.58765	138.382309	31.422383	22.6258295	138.7688905	-87.052761	19.0762305	117.1524955
0.907528	1.932095	134.108917	-27.669498	20.640409	127.674637	34.418591	0.657766	139.292145	28.674152	44.468472	137.590195	31.5463715	22.563119	138.44117	-86.8853675	18.717699	116.908104
0.414942	-0.746086	134.452682	-27.528208	20.418547	127.435852	34.578766	0.635807	139.422195	28.758892	44.35358	136.71637	31.668829	22.4946935	138.0692825	-86.725245	18.3424005	116.8024215
-0.721754	-4.577618	135.25499	-27.400616	20.07078	127.188622	34.770004	0.682467	139.623367	28.737181	44.145741	135.27623	31.7535925	22.414104	137.4497985	-86.5548245	17.727456	116.9274455
-1.730833	-6.989352	135.947647	-27.389812	19.775633	127.147102	34.819725	0.714244	139.738861	28.68523	43.931492	134.313736	31.7524775	22.322868	137.0262985	-86.5321015	17.228398	117.2679055
-2.91182	-9.258246	136.729248	-27.436729	19.429815	127.23465	34.824696	0.68798	139.88826	28.576311	43.600254	133.419174	31.7005035	22.144117	136.653717	-86.5739615	16.715513	117.815583
-4.278601	-11.368873	137.528717	-27.495304	19.039288	127.439346	34.800766	0.57944	140.062408	28.462421	43.246235	132.781906	31.6315935	21.9128375	136.422157	-86.6222015	16.1657385	118.456535
-5.774018	-13.314607	138.36937	-27.592623	18.596251	127.77066	34.776752	0.393898	140.25708	28.301006	42.856842	132.355865	31.538879	21.62537	136.3064725	-86.724125	15.567132	119.2348475
-7.418282	-15.061429	139.165421	-27.694342	18.125534	128.153488	34.752655	0.194355	140.450455	28.143219	42.466778	132.011444	31.447937	21.3305665	136.2309495	-86.836621	14.9205015	120.0760265
-9.330225	-16.466713	139.927078	-27.809	17.675179	128.552734	34.703804	-0.011578	140.578537	27.959812	42.100266	131.720108	31.331808	21.044344	136.1493225	-86.949808	14.306014	120.9561455
NaN	NaN	NaN	-27.981735	17.071157	129.042252	34.629158	-0.320628	140.679031	27.735266	41.575901	131.331802	31.182212	20.6276365	136.0054165	-87.145682	13.5146775	122.0790875
NaN	NaN	NaN	-28.104979	16.722652	129.312881	34.580227	-0.490647	140.661209	27.293104	41.405163	131.195541	30.9366655	20.457258	135.928375	-87.1466235	12.988046	122.697387
NaN	NaN	NaN	-28.185707	16.410667	129.523056	34.542942	-0.607488	140.656509	27.095089	41.145332	131.009262	30.8190155	20.268922	135.8328855	-87.1904295	12.552412	123.2132265
NaN	NaN	NaN	-28.24283	16.141695	129.746277	34.500011	-0.686082	140.67038	26.955437	40.91663	130.861359	30.727724	20.115274	135.7658695	-87.213384	12.168116	123.7266845
NaN	NaN	NaN	-28.267151	15.914514	130.028641	34.511589	-0.759576	140.711548	26.870895	40.749802	130.820984	30.691242	19.995113	135.766266	-87.225544	11.833915	124.291016
-21.94558	-18.813154	140.746643	-28.210348	15.70898	130.373734	34.543121	-0.819479	140.782288	26.851162	40.627045	130.916962	30.6971415	19.903783	135.849625	-87.1178375	11.514177	124.897843
-23.980579	-18.218534	140.346741	-28.151802	15.545586	130.850082	34.598358	-0.8885	140.802521	26.845213	40.521023	131.085602	30.7217855	19.8162615	135.9440615	-87.0253895	11.2749105	125.7561025
-27.210505	-16.763639	139.783142	-27.990908	15.338943	131.832962	34.760628	-1.040531	140.646317	27.219549	40.313618	131.333328	30.9900885	19.6365435	135.9898225	-86.9719045	11.0413425	127.6761015
-29.42186	-15.410707	139.51506	-27.844698	15.208279	132.650421	34.921108	-1.169955	140.421432	27.329115	40.297466	131.618622	31.1251115	19.5637555	136.020027	-86.8145075	10.8528025	129.280815
-31.609634	-13.942012	139.247925	-27.680387	15.046813	133.564102	35.110832	-1.317169	140.114182	27.444822	40.276638	131.92981	31.277827	19.4797345	136.021996	-86.638601	10.6138915	131.106208
-33.770947	-12.256936	139.037888	-27.463945	14.87546	134.55246	35.308838	-1.457466	139.724289	27.613255	40.280598	132.305862	31.4610465	19.411566	136.0150755	-86.3889365	10.339354	133.0898445
-35.979317	-10.321139	139.055176	-27.225136	14.676103	135.596664	35.495308	-1.640272	139.265091	27.832729	40.271595	132.72287	31.6640185	19.3156615	135.9939805	-86.1142905	10.0365445	135.1993475
-38.167553	-8.149825	139.336975	-27.007675	14.473331	136.676468	35.632915	-1.868161	138.810867	28.056854	40.197201	133.124802	31.8448845	19.16452	135.9678345	-85.8602345	9.782142	137.3851015
-40.305779	-5.811527	139.852463	-26.779022	14.25874	137.733948	35.687084	-2.042291	138.358383	28.244328	40.077339	133.511703	31.965706	19.017524	135.935043	-85.52375	9.499956	139.532853
-43.351963	-2.107984	140.694458	-26.523384	13.898519	139.158676	35.6371	-2.261334	137.771942	28.442829	39.906166	134.066254	32.0399645	18.822416	135.919098	-85.0867325	8.974622	142.398254
-45.326679	0.503727	141.305435	-26.405758	13.643559	139.952332	35.541378	-2.364468	137.347183	28.490353	39.786167	134.470093	32.0158655	18.7108495	135.908638	-84.8273815	8.5762685	143.996026
-47.214272	3.165344	141.960602	-26.331448	13.403077	140.620056	35.453465	-2.498936	137.002853	28.475861	39.652287	134.809143	31.964663	18.5766755	135.905998	-84.627559	8.2294785	145.334114
-48.95705	5.941451	142.706879	-26.264351	13.201949	141.181778	35.323898	-2.587545	136.626785	28.45396	39.574924	135.169983	31.888929	18.4936895	135.898384	-84.417631	7.9102085	146.465172
-50.56945	8.796322	143.62851	-26.23423	13.073068	141.772842	35.152927	-2.666542	136.1987	28.422768	39.541607	135.491669	31.7878475	18.4375325	135.8451845	-84.2563075	7.7086035	147.7004995
-52.031208	11.691354	144.758255	-26.240488	13.008477	142.453842	34.941788	-2.739838	135.813904	28.352001	39.509109	135.764374	31.6468945	18.3846355	135.789139	-84.1278705	7.6323185	149.118545
-53.355659	14.588746	146.18483	-26.275249	12.966042	143.225616	34.658619	-2.72297	135.47551	28.266293	39.524868	136.153107	31.462456	18.400949	135.8143085	-84.012954	7.531135	150.6369235
-54.995052	18.928692	148.420258	-26.408327	12.834152	144.509628	34.222187	-2.667479	135.213455	28.125874	39.569263	137.016266	31.1740305	18.450892	136.1148605	-83.9906845	7.217412	152.9043955
-55.916046	21.749561	149.915802	-26.511986	12.689172	145.292725	33.992393	-2.612066	135.167801	28.043219	39.669445	137.824036	31.017806	18.5286895	136.4959185	-84.041778	6.8496545	154.0895315
-56.650692	24.521914	151.330917	-26.593668	12.475397	145.888367	33.81715	-2.482026	135.212051	27.999098	39.775257	138.716858	30.908124	18.6466155	136.9644545	-84.09546	6.3041785	154.8122795
-57.172577	27.213329	152.692429	-26.631626	12.188974	146.282639	33.67625	-2.327313	135.189087	28.024858	39.867653	139.667603	30.850554	18.77017	137.428345	-84.113806	5.607778	155.136933
NaN	NaN	NaN	-26.617081	11.926577	146.542847	33.61792	-2.186463	135.15036	28.10936	39.947765	140.635849	30.86364	18.880651	137.8931045	-84.097802	4.972503	155.1925895
NaN	NaN	NaN	-26.574043	11.653075	146.706909	33.633873	-2.075724	135.098007	28.222773	39.998619	141.524734	30.928323	18.9614475	138.3113705	-84.076409	4.3447025	155.1024475
NaN	NaN	NaN	-26.505772	11.368298	146.832657	33.723324	-1.984222	135.083099	28.400248	40.039532	142.395004	31.061786	19.027655	138.7390515	-84.07333	3.708941	154.9262625
NaN	NaN	NaN	-26.418516	11.105421	147.125534	33.865528	-1.992836	135.248062	28.721947	40.013832	143.509796	31.2937375	19.010498	139.378929	-84.1307695	3.200344	154.872139
NaN	NaN	NaN	-26.395092	10.99044	147.311996	33.976276	-2.065758	135.475449	28.934893	39.976727	144.139389	31.4555845	18.9554845	139.807419	-84.2457685	3.0253955	154.816573
NaN	NaN	NaN	-26.408016	10.976626	147.399353	34.129173	-2.177572	135.78476	29.122845	39.947624	144.642014	31.626009	18.885026	140.213387	-84.442041	3.068226	154.585319
NaN	NaN	NaN	-26.455351	11.089873	147.38205	34.300491	-2.302651	136.190903	29.276428	39.947815	144.98999	31.7884595	18.822582	140.5904465	-84.6991615	3.357164	154.1736535
NaN	NaN	NaN	-26.561499	11.247214	147.195801	34.467319	-2.416155	136.617813	29.361841	39.997429	145.188522	31.91458	18.790637	140.9031675	-85.037578	3.703791	153.4884345
-50.466148	43.420921	156.553268	-26.718828	11.393956	146.929169	34.554314	-2.496653	136.983948	29.327988	40.064026	145.190262	31.941151	18.7836865	141.087105	-85.378807	4.0042255	152.771233
NaN	NaN	NaN	-26.890574	11.557846	146.654251	34.540348	-2.531867	137.267273	29.174036	40.059532	145.080673	31.857192	18.7638325	141.173973	-85.63834	4.3518595	152.134529
NaN	NaN	NaN	-27.120426	11.750592	146.302689	34.392258	-2.485993	137.54892	28.964758	40.135967	144.794739	31.678508	18.824987	141.1718295	-85.91936	4.676197	151.4335485
