# Supplementary material for: How to jointly control a ball trajectory on a moving board: Methodological insights into Motor Learning and Rehabilitation
Source: PLoS One. 2025 Oct 15;20(10):e0334588. doi: 10.1371/journal.pone.0334588 (PMC12527165; doi:10.1371/journal.pone.0334588)
Supplement: S2 Data — (ZIP) [file pone.0334588.s002.zip › D10_005.csv]

Ball_X	Ball_Y	Ball_Z	BoardCentre_X	BoardCentre_Y	BoardCentre_Z	P1LeftHand_X	P1LeftHand_Y	P1LeftHand_Z	P1RightHand_X	P1RightHand_Y	P1RightHand_Z	P1MidHands_X	P1MidHands_Y	P1MidHands_Z	P2MidHands_X	P2MidHands_Y	P2MidHands_Z
-49.01783	-8.331621	137.403473	-24.652111	12.256921	131.049652	34.189503	-1.918443	124.702682	26.736195	37.369701	120.41819	30.462849	17.725629	122.560436	-79.767071	6.788213	139.538868
-48.940533	-7.083482	137.24118	-24.653921	12.105842	131.217834	34.14753	-1.927117	124.66024	26.672548	37.47435	120.670555	30.410039	17.7736165	122.6653975	-79.717881	6.4380675	139.7702705
-48.695591	-5.727359	136.862366	-24.5889	11.999929	131.247131	33.966106	-1.875377	124.507019	26.692894	37.557526	120.825554	30.3295	17.8410745	122.6662865	-79.5073	6.1587835	139.8279755
-48.36834	-4.320822	136.307755	-24.472559	11.89747	131.116547	34.001507	-1.852527	124.255135	26.812845	37.656467	120.913628	30.407176	17.90197	122.5843815	-79.352294	5.89297	139.6487125
-47.934624	-2.75061	135.479599	-24.320284	11.788649	130.79068	34.099854	-1.838464	123.945404	27.009695	37.746166	121.000122	30.5547745	17.953851	122.472763	-79.1953425	5.623447	139.108597
-47.428257	-1.159313	134.389282	-24.175716	11.719642	130.261581	34.222591	-1.808763	123.613548	27.318939	37.838169	121.192131	30.770765	18.014703	122.4028395	-79.122197	5.424581	138.1203225
-46.498272	1.456441	132.521454	-24.048536	11.652435	129.469162	34.414608	-1.810083	123.341583	27.863634	37.986652	121.832527	31.139121	18.0882845	122.587055	-79.236193	5.2165855	136.351269
-45.843647	3.212354	131.255051	-24.032848	11.571925	128.892334	35.070045	-2.021529	123.20726	28.274736	38.078552	122.515915	31.6723905	18.0285115	122.8615875	-79.7380865	5.1153385	134.9230805
-45.07103	5.148998	130.13884	-24.119034	11.524646	128.455856	35.107578	-2.087778	123.227928	28.604633	38.188572	123.337433	31.8561055	18.050397	123.2826805	-80.0941735	4.998895	133.6290315
-44.231651	7.043126	129.361664	-24.238026	11.527439	128.227158	35.066551	-2.087392	123.253502	28.863043	38.316788	124.27858	31.964797	18.114698	123.766041	-80.440849	4.94018	132.688275
-43.311005	9.028008	129.005814	-24.355299	11.443116	128.151749	35.000973	-2.090334	123.233284	29.084078	38.482784	125.45649	32.0425255	18.196225	124.344887	-80.7531235	4.690007	131.958611
-42.36121	10.894541	129.124466	-24.45517	11.409154	128.372498	34.897331	-2.016234	123.148277	29.290442	38.679245	126.731781	32.0938865	18.3315055	124.940029	-81.0042265	4.4868025	131.804967
-41.273445	12.793944	129.6483	-24.515047	11.399259	128.807373	34.796898	-1.835615	123.094559	29.490795	38.901073	127.981064	32.1438465	18.532729	125.5378115	-81.1739405	4.265789	132.0769345
-39.593071	15.379676	130.914764	-24.539692	11.483493	129.648178	34.716537	-1.509222	123.010971	30.064144	39.08511	129.598572	32.3903405	18.787944	126.3047715	-81.4697245	4.179042	132.9915845
-38.298149	16.959404	131.743027	-24.541189	11.599021	130.188034	34.681606	-1.268513	123.124519	30.208925	39.282223	130.564697	32.4452655	19.006855	126.844608	-81.5276435	4.191187	133.53146
-37.074047	18.382832	132.526031	-24.567194	11.765062	130.707016	34.693317	-1.054965	123.222672	30.335751	39.455132	131.427444	32.514534	19.2000835	127.325058	-81.648922	4.3300405	134.088974
-35.68924	19.757214	133.208145	-24.575447	11.978515	131.181152	34.700459	-0.916009	123.467514	30.423964	39.635258	132.079926	32.5622115	19.3596245	127.77372	-81.7131055	4.5974055	134.588584
-34.32346	20.932673	133.692627	-24.588236	12.186139	131.596359	34.737366	-0.819828	123.812012	30.50757	39.780064	132.591782	32.622468	19.480118	128.201897	-81.79894	4.89216	134.990821
-32.87962	22.021357	134.089294	-24.591238	12.341002	131.936188	34.8307	-0.778476	124.185852	30.592001	39.909641	133.054611	32.7113505	19.5655825	128.6202315	-81.8938265	5.1164215	135.2521445
-31.30456	22.985743	134.267868	-24.570465	12.433598	132.211945	34.968292	-0.801054	124.60675	30.655972	40.042572	133.444244	32.812132	19.620759	129.025497	-81.953062	5.246437	135.398393
-28.898243	24.177412	134.465576	-24.455418	12.450604	132.466888	35.305351	-0.886434	125.263939	30.738258	40.205803	133.809036	33.0218045	19.6596845	129.5364875	-81.9326405	5.2415235	135.3972885
-27.15336	24.789949	134.351425	-24.362219	12.42229	132.56752	35.608376	-0.952515	125.668121	30.794371	40.268105	133.947708	33.2013735	19.657795	129.8079145	-81.9258115	5.186785	135.3271255
-25.457674	25.358454	134.147202	-24.273184	12.416104	132.612259	35.944767	-1.074796	126.229332	30.87109	40.336033	133.96405	33.4079285	19.6306185	130.096691	-81.9542965	5.2015895	135.127827
-23.589937	25.828457	133.745789	-24.196854	12.488172	132.624863	36.294239	-1.231853	126.842293	30.932825	40.386215	133.863693	33.613532	19.577181	130.352993	-82.00724	5.399163	134.896733
-21.803307	26.217216	133.377594	-24.154758	12.575516	132.598297	36.671436	-1.40323	127.456497	31.024384	40.415783	133.74205	33.84791	19.5062765	130.5992735	-82.157426	5.6447555	134.5973205
-19.900177	26.531559	133.094315	-24.153351	12.648304	132.588303	36.296494	-1.280355	128.293686	31.071854	40.433857	133.71579	33.684174	19.576751	131.004738	-81.990876	5.719857	134.171868
-17.984997	26.775953	132.989563	-24.14542	12.679074	132.626907	36.736645	-1.380266	128.826202	31.146229	40.470116	133.89827	33.941437	19.544925	131.362236	-82.232277	5.813223	133.891578
-15.033443	27.052992	133.185349	-24.121397	12.686494	132.527527	37.617458	-1.663348	129.201126	31.409922	40.55965	134.679871	34.51369	19.448151	131.9404985	-82.756484	5.924837	133.1145555
-13.126765	27.149565	133.412354	-24.100573	12.669688	132.330719	37.778786	-1.578604	129.50676	31.618473	40.614594	135.421997	34.6986295	19.517995	132.4643785	-82.8997755	5.821381	132.1970595
-11.166902	27.203226	133.591934	-24.066633	12.697753	131.977753	38.006351	-1.440415	129.793472	31.794273	40.699711	136.243835	34.900312	19.629648	133.0186535	-83.033578	5.765858	130.9368525
-9.192256	27.198553	133.628052	-23.969656	12.842626	131.542038	38.29826	-1.259719	130.014038	31.945122	40.801788	137.013977	35.121691	19.7710345	133.5140075	-83.061003	5.9142175	129.5700685
-7.28989	27.161772	133.563461	-23.855164	13.102659	130.9729	38.649494	-1.11961	130.381424	32.08609	40.976795	137.613739	35.367792	19.9285925	133.9975815	-83.07812	6.2767255	127.9482185
-5.307955	27.047085	133.318146	-23.722029	13.474476	130.279572	38.988358	-1.010052	130.898529	32.253117	41.230461	138.016541	35.6207375	20.1102045	134.457535	-83.0647955	6.8387475	126.101609
-3.436599	26.8857	132.987839	-23.582348	13.978992	129.544983	39.338505	-0.89041	131.388474	32.428394	41.477795	138.287415	35.8834495	20.2936925	134.8379445	-83.0481455	7.6642915	124.2520215
-0.758117	26.504744	132.374405	-23.353138	14.661777	128.216248	39.726521	-0.758721	132.269287	32.60078	41.906605	138.265839	36.1636505	20.573942	135.267563	-82.8699265	8.749612	121.164933
0.908683	26.167959	131.988983	-23.18825	15.120138	127.303696	39.882263	-0.673418	132.767883	32.721012	42.138065	138.178665	36.3016375	20.7323235	135.473274	-82.6781375	9.5079525	119.134118
2.417719	25.770845	131.742584	-23.012915	15.501918	126.46804	40.024796	-0.60557	133.293625	32.812325	42.333633	137.946487	36.4185605	20.8640315	135.620056	-82.4443905	10.1398045	117.316024
3.837193	25.313049	131.489044	-22.810944	15.79944	125.6968	40.189419	-0.516196	133.731949	32.960854	42.51527	137.803421	36.5751365	20.999537	135.767685	-82.1970245	10.599343	115.625915
5.133758	24.83272	131.354752	-22.547161	16.043827	125.056389	40.403797	-0.437232	134.013885	33.093227	42.687122	137.631638	36.748512	21.124945	135.8227615	-81.842834	10.962709	114.2900165
6.125928	24.328379	131.296371	-22.258413	16.173311	124.474045	40.647308	-0.424807	134.291016	33.279289	42.838932	137.461304	36.9632985	21.2070625	135.87616	-81.4801245	11.1395595	113.07193
7.100392	23.782976	131.185944	-21.963446	16.229576	123.992409	40.902061	-0.397216	134.424622	33.461376	42.933281	137.283157	37.1817185	21.2680325	135.8538895	-81.1086105	11.1911195	112.1309285
8.161884	22.981239	131.010284	-21.550852	16.199974	123.443352	41.249813	-0.388211	134.444672	33.719025	43.004089	136.928909	37.484419	21.307939	135.6867905	-80.586123	11.092009	111.1999135
8.637206	22.476381	130.876038	-21.317484	16.133881	123.140572	41.432949	-0.366042	134.409912	33.899372	43.033966	136.600494	37.6661605	21.333962	135.505203	-80.3011285	10.9338	110.775941
8.966584	21.96122	130.666656	-21.14521	16.087624	122.914207	41.585831	-0.329399	134.327423	34.031303	43.016441	136.263245	37.808567	21.343521	135.295334	-80.098987	10.831727	110.53308
9.093184	21.441437	130.469208	-21.012287	16.036436	122.756729	41.718475	-0.309219	134.219162	34.162392	42.963341	135.992523	37.9404335	21.327061	135.1058425	-79.9650075	10.745811	110.4076155
9.018543	20.930155	130.291397	-20.893803	15.962456	122.681198	41.861107	-0.344083	134.174118	34.260895	42.881767	135.85939	38.061001	21.268842	135.016754	-79.848607	10.65607	110.345642
8.777568	20.431059	130.128387	-20.783125	15.880522	122.70253	42.037216	-0.405859	134.111633	34.380341	42.767181	135.871368	38.2087785	21.180661	134.9915005	-79.7750285	10.580383	110.4135595
8.362611	19.975649	129.998016	-20.68745	15.841711	122.794662	42.205162	-0.476624	133.970657	34.508419	42.644768	136.029694	38.3567905	21.084072	135.0001755	-79.7316905	10.59935	110.5891485
7.432087	19.22121	129.778061	-20.509546	15.887644	123.07885	42.440777	-0.538939	133.610306	34.754051	42.533638	136.315704	38.597414	20.9973495	134.963005	-79.616506	10.7779385	111.194695
6.633104	18.689547	129.53212	-20.40885	16.002851	123.35421	42.564835	-0.534385	133.186646	34.970257	42.505413	136.534897	38.767546	20.985514	134.8607715	-79.585246	11.020188	111.8476485
5.687013	18.11145	129.264542	-20.291113	16.177992	123.672997	42.666489	-0.503889	132.664139	35.204811	42.473255	136.791748	38.93565	20.984683	134.7279435	-79.517876	11.371301	112.6180505
4.589455	17.507345	128.973846	-20.204037	16.378773	124.125053	42.745869	-0.433751	131.981323	35.436279	42.395927	137.110764	39.091074	20.981088	134.5460435	-79.499148	11.776458	113.7040625
3.362912	16.728298	128.741287	-20.162537	16.587458	124.800621	42.825401	-0.361128	131.406036	35.69952	42.248329	137.395325	39.2624605	20.9436005	134.4006805	-79.5875345	12.2313155	115.2005615
1.947653	15.849416	128.720612	-20.177729	16.810724	125.678185	42.556553	-0.209138	130.923553	35.939243	42.099689	137.807999	39.247898	20.9452755	134.365776	-79.603356	12.6761725	116.990594
0.376574	14.792768	128.778824	-20.247988	17.07234	126.768661	42.497463	-0.200102	130.639252	36.127876	41.914864	138.198441	39.3126695	20.857381	134.4188465	-79.8086455	13.287299	119.1184755
-2.144513	12.947686	129.267746	-20.393074	17.47304	128.606155	42.30711	-0.147441	130.453735	36.387123	41.788704	138.821106	39.3471165	20.8206315	134.6374205	-80.1332645	14.1254485	122.5748895
-3.899003	11.508571	129.646759	-20.516665	17.765894	129.672272	41.466366	0.144988	130.80513	36.448189	41.802223	139.093094	38.9572775	20.9736055	134.949112	-79.9906075	14.5581825	124.395432
-5.806107	9.919765	129.94606	-20.679707	18.150135	130.543991	42.180313	-0.224757	130.832153	36.408367	41.922615	139.152557	39.29434	20.848929	134.992355	-80.653754	15.451341	126.095627
-7.654725	8.258851	130.112076	-20.85351	18.521297	131.134155	41.989281	-0.230563	131.162399	36.282478	42.108818	138.904007	39.1358795	20.9391275	135.033203	-80.8428995	16.1034665	127.235107
-9.558976	6.488621	130.200012	-20.995005	18.861639	131.460052	41.823429	-0.198803	131.37294	36.123863	42.320786	138.430923	38.973646	21.0609915	134.9019315	-80.963656	16.6622865	128.0181725
-11.626209	4.550534	130.490295	-21.149223	19.114576	131.603546	41.666195	-0.216365	131.575607	35.913071	42.531208	137.679077	38.789633	21.1574215	134.627342	-81.088079	17.0717305	128.57975
-13.619058	2.528195	130.903412	-21.278675	19.227816	131.625061	41.507385	-0.267767	131.841522	35.667755	42.669037	136.696503	38.58757	21.200635	134.2690125	-81.14492	17.254997	128.9811095
-16.708687	-0.643339	132.269516	-21.417471	19.185452	131.538727	41.290718	-0.413964	132.454056	35.258015	42.619568	134.883026	38.2743665	21.102802	133.668541	-81.1093085	17.268102	129.408913
-18.793554	-2.70704	133.488983	-21.432682	19.040554	131.373734	41.152199	-0.565464	133.205643	35.037823	42.332043	133.422867	38.095011	20.8832895	133.314255	-80.960375	17.1978185	129.433213
-20.910839	-4.701213	135.095291	-21.378323	18.76725	131.26059	40.990387	-0.739811	133.953903	34.92841	41.849689	132.01416	37.9593985	20.554939	132.9840315	-80.7160445	16.979561	129.5371485
-23.006348	-6.438333	136.875214	-21.227919	18.364574	131.313812	40.668476	-0.808072	134.812195	34.90337	41.128098	130.595108	37.785923	20.160013	132.7036515	-80.241761	16.569135	129.9239725
-25.140057	-8.051501	138.628723	-21.033882	17.87587	131.563187	40.677666	-1.116878	135.528412	34.65712	40.437889	129.526993	37.667393	19.6605055	132.5277025	-79.735157	16.0912345	130.5986715
-27.195253	-9.44896	140.304108	-20.842262	17.344851	132.073883	40.770294	-1.451629	136.012955	34.702377	39.591114	128.640182	37.7363355	19.0697425	132.3265685	-79.4208595	15.6199595	131.8211975
-29.252491	-10.697936	141.876343	-20.66202	16.800039	132.855347	40.894688	-1.828188	136.271622	34.708862	38.811211	127.996552	37.801775	18.4915115	132.134087	-79.125815	15.1085665	133.576607
-32.361347	-12.173805	143.811829	-20.493273	16.091681	134.222061	41.120041	-2.416283	136.21347	34.595814	37.972893	127.529617	37.8579275	17.778305	131.8715435	-78.8444735	14.405057	136.5725785
-34.387676	-12.85713	144.869049	-20.449274	15.751789	135.127213	41.223465	-2.692848	136.0224	34.42712	37.607498	127.396812	37.8252925	17.457325	131.709606	-78.7238405	14.046253	138.54482
-36.447369	-13.31399	145.829086	-20.418896	15.499072	135.886353	41.265236	-2.898276	135.758224	34.209793	37.383572	127.334007	37.7375145	17.242648	131.5461155	-78.5753065	13.755496	140.2265905
NaN	NaN	NaN	-20.400936	15.317398	136.522369	41.178822	-3.025395	135.425751	33.971504	37.207478	127.260765	37.575163	17.0910415	131.343258	-78.377035	13.5437545	141.70148
NaN	NaN	NaN	-20.408794	15.217582	137.110382	40.96471	-3.09341	135.103729	33.712917	37.035976	127.131798	37.3388135	16.971283	131.1177635	-78.1564015	13.463881	143.1030005
NaN	NaN	NaN	-20.400295	15.135675	137.719376	40.792847	-3.221309	134.717773	33.410244	36.876972	126.989914	37.1015455	16.8278315	130.8538435	-77.9021355	13.4435185	144.5849085
NaN	NaN	NaN	-20.386175	15.001223	138.409943	40.469845	-3.248353	134.447906	33.056938	36.697304	126.87912	36.7633915	16.7244755	130.663513	-77.5357415	13.2779705	146.156373
NaN	NaN	NaN	-20.399727	14.813693	139.610214	40.153442	-3.407305	133.998184	32.545132	36.467426	126.863693	36.349287	16.5300605	130.4309385	-77.148741	13.0973255	148.7894895
NaN	NaN	NaN	-20.391958	14.69378	140.39119	39.905338	-3.486453	133.795975	32.249195	36.37632	126.889526	36.0772665	16.4449335	130.3427505	-76.8611825	12.9426265	150.4396295
NaN	NaN	NaN	-20.42868	14.577683	141.056259	39.560608	-3.551691	133.545547	31.975525	36.30407	126.900841	35.7680665	16.3761895	130.223194	-76.6254265	12.7791765	151.889324
NaN	NaN	NaN	-20.513283	14.463037	141.559921	39.627415	-3.863952	133.119049	31.65938	36.201443	126.848557	35.6433975	16.1687455	129.983803	-76.6699635	12.7573285	153.136039
NaN	NaN	NaN	-20.672478	14.363822	141.909637	39.256599	-3.964458	132.770828	31.306767	36.089825	126.736618	35.281683	16.0626835	129.753723	-76.626639	12.6649605	154.065551
NaN	NaN	NaN	-20.869448	14.257893	142.084244	38.826256	-4.027465	132.338943	30.935944	35.992233	126.592804	34.8811	15.982384	129.4658735	-76.619996	12.533402	154.7026145
NaN	NaN	NaN	-21.08913	14.167573	142.134018	38.432133	-4.088064	132.03595	30.573669	35.911568	126.461205	34.502901	15.911752	129.2485775	-76.681161	12.423394	155.0194585
NaN	NaN	NaN	-21.419121	14.027272	142.077835	37.887714	-4.134942	131.649704	30.18811	35.859257	126.373611	34.037912	15.8621575	129.0116575	-76.876154	12.1923865	155.1440125
NaN	NaN	NaN	-21.626165	13.900885	141.977386	37.582935	-4.181844	131.476013	29.985258	35.853268	126.404037	33.7840965	15.835712	128.940025	-77.0364265	11.966058	155.014747
NaN	NaN	NaN	-21.846455	13.77898	141.881592	37.309395	-4.209812	131.227554	29.81642	35.890045	126.470093	33.5629075	15.8401165	128.8488235	-77.2558175	11.7178435	154.9143605
NaN	NaN	NaN	-22.041965	13.662107	141.72644	37.080116	-4.231512	130.967407	29.657089	35.991905	126.612617	33.3686025	15.8801965	128.790012	-77.4525325	11.4440175	154.662868
NaN	NaN	NaN	-22.196255	13.590259	141.530594	36.89365	-4.183695	130.62944	29.584139	36.175549	126.751854	33.2388945	15.995927	128.690647	-77.6314045	11.184591	154.370541
NaN	NaN	NaN	-22.327072	13.577927	141.303162	36.738495	-4.101553	130.25499	29.562086	36.435883	126.940742	33.1502905	16.167165	128.597866	-77.8044345	10.988689	154.008458
-57.260185	13.196826	148.562195	-22.401556	13.574553	141.070496	36.596035	-3.947636	129.796036	29.599566	36.733692	127.182182	33.0978005	16.393028	128.489109	-77.9009125	10.756078	153.651883
-56.723248	17.31284	147.61586	-22.471775	13.547282	140.801849	36.425545	-3.662304	129.049316	29.753622	37.229137	127.688179	33.0895835	16.7834165	128.3687475	-78.0331335	10.3111475	153.2349505
NaN	NaN	NaN	-22.513779	13.509803	140.608505	36.313801	-3.403846	128.505386	29.923794	37.598732	128.136078	33.1187975	17.097443	128.320732	-78.1463555	9.922163	152.896278
-55.495731	23.16461	146.588593	-22.601154	13.461878	140.278076	36.201302	-3.117038	128.012741	30.140188	37.97208	128.708832	33.170745	17.427521	128.3607865	-78.373053	9.496235	152.1953655
-54.679417	26.174576	145.914886	-22.731415	13.47403	139.797623	36.08353	-2.848112	127.537445	30.379503	38.31955	129.431427	33.2315165	17.735719	128.484436	-78.6943465	9.212341	151.11081
-53.756039	29.181326	145.11377	-22.972034	13.50967	139.131454	35.619457	-2.363822	127.422729	30.959337	38.543804	130.153305	33.289397	18.089991	128.788017	-79.233465	8.929349	149.474891
-52.723206	32.151623	144.384445	-23.234362	13.61132	138.384705	35.481743	-2.096723	127.188721	31.300419	38.85244	131.184738	33.391081	18.3778585	129.1867295	-79.859805	8.8447815	147.5826805
-51.539349	35.056519	143.973846	-23.4708	13.760201	137.593155	35.379478	-1.80918	126.872658	31.665676	39.15797	132.377441	33.522577	18.674395	129.6250495	-80.464177	8.846007	145.5612605
-49.579285	39.26741	143.603317	-23.8053	14.123533	136.169754	35.347668	-1.278063	126.691544	32.33247	39.729313	134.422821	33.840069	19.225625	130.5571825	-81.450669	9.021441	141.7823255
-48.217972	41.9599	143.351395	-24.064636	14.488286	135.14946	35.476807	-0.883267	126.74469	32.708641	40.119915	135.778839	34.092724	19.618324	131.2617645	-82.221996	9.358248	139.0371555
-46.847351	44.371849	143.470734	-24.360531	14.926365	134.331802	35.597099	-0.590807	127.137199	32.807159	40.505722	136.856323	34.202129	19.9574575	131.996761	-82.923191	9.8952725	136.666843
-45.472137	46.571064	143.872635	-24.542425	15.535949	133.904251	36.027718	-0.375481	127.414299	32.734871	40.757648	137.869507	34.3812945	20.1910835	132.641903	-83.4661445	10.8808145	135.166599
-44.050045	48.56596	144.536789	-24.745121	16.190557	133.802933	36.188087	-0.027372	128.087769	32.844734	40.929604	138.735123	34.5164105	20.451116	133.411446	-84.0066525	11.929998	134.19442
-42.714478	50.211239	145.330078	-24.899059	16.808908	133.829041	36.301456	0.218912	128.870346	NaN	NaN	NaN	NaN	NaN	NaN	NaN	NaN	NaN
-41.43351	51.510124	146.111984	-25.00186	17.328562	133.882751	36.398266	0.449479	129.500168	NaN	NaN	NaN	NaN	NaN	NaN	NaN	NaN	NaN
NaN	NaN	NaN	-25.183788	17.883821	133.939301	36.400257	0.565528	130.532761	NaN	NaN	NaN	NaN	NaN	NaN	NaN	NaN	NaN
NaN	NaN	NaN	-25.337818	18.099787	133.93689	36.350636	0.553317	130.984665	NaN	NaN	NaN	NaN	NaN	NaN	NaN	NaN	NaN
NaN	NaN	NaN	-25.522923	18.300503	133.902893	36.261738	0.435077	131.369217	NaN	NaN	NaN	NaN	NaN	NaN	NaN	NaN	NaN
-36.233669	53.219711	146.84375	-25.761759	18.398714	133.902405	36.1408	0.246178	131.820206	NaN	NaN	NaN	NaN	NaN	NaN	NaN	NaN	NaN
-35.181862	52.932148	146.446014	-26.004679	18.432552	133.941193	35.996941	0.070135	132.206543	NaN	NaN	NaN	NaN	NaN	NaN	NaN	NaN	NaN
-34.250183	52.150578	146.080078	-26.232857	18.451336	133.925446	35.855453	-0.092206	132.483551	NaN	NaN	NaN	NaN	NaN	NaN	NaN	NaN	NaN
-33.326469	51.292366	145.577744	-26.465574	18.42424	133.869263	35.74506	-0.161433	132.636826	NaN	NaN	NaN	NaN	NaN	NaN	NaN	NaN	NaN
-32.183296	49.35054	144.602936	-26.857546	18.406013	133.716583	35.628986	-0.196452	132.707199	NaN	NaN	NaN	NaN	NaN	NaN	NaN	NaN	NaN
-31.434843	47.832508	143.779007	-27.112978	18.434795	133.573776	35.52924	-0.130546	132.733337	NaN	NaN	NaN	NaN	NaN	NaN	NaN	NaN	NaN
-30.779816	46.061546	142.840317	-27.328228	18.495241	133.501511	35.421219	0.024584	132.714722	NaN	NaN	NaN	NaN	NaN	NaN	NaN	NaN	NaN
-30.103159	44.095821	142.018646	-27.461498	18.582291	133.691208	35.294563	0.142884	132.715515	NaN	NaN	NaN	NaN	NaN	NaN	NaN	NaN	NaN
-29.536486	41.764008	141.475983	-27.516579	18.653728	134.249802	35.231064	0.331431	132.697144	NaN	NaN	NaN	NaN	NaN	NaN	NaN	NaN	NaN
-28.939766	39.161377	141.167587	-27.46517	18.712151	135.168381	35.197796	0.481346	132.718033	NaN	NaN	NaN	NaN	NaN	NaN	NaN	NaN	NaN
-28.369545	36.257122	141.136032	-27.334711	18.700184	136.450272	35.240631	0.634191	132.835968	NaN	NaN	NaN	NaN	NaN	NaN	NaN	NaN	NaN
-27.50391	31.271671	141.696518	-27.020201	18.483459	138.893585	35.377079	0.830346	133.212158	29.793358	41.68961	142.908554	32.5852185	21.259978	138.060356	-86.6256205	15.70694	139.726814
-26.876581	27.659719	142.367798	-26.759613	18.328745	140.7901	35.548798	0.904928	133.563416	30.079273	41.830261	142.506866	32.8140355	21.3675945	138.035141	-86.3332615	15.2898955	143.545059
-26.223343	23.837769	143.174103	-26.581106	18.19397	142.724716	35.673717	0.888237	134.061874	30.127018	42.037876	142.222839	32.9003675	21.4630565	138.1423565	-86.0625795	14.9248835	147.3070755
-25.59832	21.884779	145.080261	-26.464384	18.140644	144.515198	35.713333	0.782432	134.616974	30.024015	42.18417	141.9095	32.868674	21.483301	138.263237	-85.797442	14.797987	150.767159
-25.07723	23.175236	147.618286	-26.407164	18.144621	145.976547	35.678421	0.630861	135.157349	29.829136	42.208332	141.439743	32.7537785	21.4195965	138.298546	-85.5681065	14.8696455	153.654548
-24.476614	24.496231	148.986755	-26.402197	18.174389	147.050217	35.63916	0.447452	135.765701	29.616367	42.21526	140.957062	32.6277635	21.331356	138.3613815	-85.4321575	15.017422	155.7390525
-23.87084	25.90386	149.337433	-26.40546	18.236282	147.743134	35.618793	0.300025	136.369736	29.433691	42.147709	140.477692	32.526242	21.223867	138.423714	-85.337162	15.248697	157.062554
-22.955498	27.926558	147.772552	-26.403376	18.348269	148.212067	35.712032	0.12848	137.389954	29.293972	42.038639	139.777191	32.503002	21.0835595	138.5835725	-85.309754	15.6129785	157.8405615
-22.070206	28.720417	147.375122	-26.39991	18.417574	148.327271	35.802414	-0.03769	138.139191	29.251694	41.958027	139.275223	32.527054	20.9601685	138.707207	-85.326874	15.8749795	157.947335
-20.859674	29.037661	147.450577	-26.388443	18.429834	148.273987	35.899536	-0.196714	138.79866	29.256392	41.798748	138.76767	32.577964	20.801017	138.783165	-85.35485	16.058651	157.764809
-19.747261	29.337046	146.406311	-26.370413	18.388124	148.050079	35.927582	-0.403538	139.273895	29.293039	41.656651	138.302307	32.6103105	20.6265565	138.788101	-85.3511365	16.1496915	157.312057
-18.386566	29.809147	145.399002	-26.341087	18.341152	147.736633	35.902657	-0.556794	139.46402	29.35718	41.572468	137.835266	32.6299185	20.507837	138.649643	-85.3120925	16.174467	156.823623
-16.93685	30.452173	145.318924	-26.314634	18.314421	147.402451	35.873844	-0.647174	139.333527	29.384644	41.499352	137.367767	32.629244	20.426089	138.350647	-85.258512	16.202753	156.454255
-15.481019	31.08083	144.086914	-26.296326	18.353844	147.065002	35.827972	-0.73972	139.021957	29.371727	41.494648	136.935181	32.5998495	20.377464	137.978569	-85.1925015	16.330224	156.151435
-13.576035	33.308365	143.765137	-26.267693	18.542515	146.618362	35.694462	-0.63525	138.212692	29.412996	41.545444	136.6828	32.553729	20.455097	137.447746	-85.089115	16.629933	155.788978
-12.221911	34.805897	143.791992	-26.277975	18.660828	146.34523	35.675362	-0.464306	137.810104	29.486221	41.57217	136.914734	32.5807915	20.553932	137.362419	-85.1367415	16.767724	155.328041
-10.749731	36.308704	143.766815	-26.28232	18.783232	146.038727	35.549156	-0.375958	137.473434	29.667864	41.614105	137.563065	32.60851	20.6190735	137.5182495	-85.17315	16.9473905	154.5592045
-9.254709	37.768562	144.199783	-26.242155	18.917074	145.506714	35.6147	-0.280489	137.415344	30.045996	41.674416	138.610062	32.830348	20.6969635	138.012703	-85.314658	17.1371845	153.000725
-7.632649	39.190109	144.368393	-26.222824	19.103966	144.514023	35.843315	-0.229444	137.60173	30.640862	41.763485	140.008514	33.2420885	20.7670205	138.805122	-85.6877365	17.4409115	150.222924
-6.019273	40.609638	144.391403	-26.358858	19.319656	142.984543	36.026825	-0.345367	137.965164	31.040224	41.805202	141.418869	33.5335245	20.7299175	139.6920165	-86.2512405	17.9093945	146.2770695
-4.463178	41.936844	144.129135	-26.683191	19.460186	141.068573	35.969769	-0.603815	138.269745	31.060398	41.717407	142.465515	33.5150835	20.556796	140.36763	-86.8814655	18.363576	141.769516
-2.31592	43.679844	143.982498	-27.139679	19.467644	137.995377	35.521072	-0.858396	138.076599	30.674631	41.42173	143.406998	33.0978515	20.281667	140.7417985	-87.3772095	18.653621	135.2489555
-1.052764	44.647537	144.101837	-27.241913	19.388863	136.298859	35.381599	-0.964083	137.619812	30.531364	41.288422	143.665985	32.9564815	20.1621695	140.6428985	-87.4403075	18.6155565	131.9548195
0.176261	45.378757	144.389786	-27.128559	19.350962	135.05603	35.426922	-1.020364	136.965912	30.475075	41.151981	143.844788	32.9509985	20.0658085	140.40535	-87.2081165	18.6361155	129.70671
0.242515	45.427288	144.754944	-26.94729	19.318188	134.318787	35.621986	-1.044845	136.297272	30.541437	41.028057	143.933289	33.0817115	19.991606	140.1152805	-86.9762915	18.64477	128.5222935
-0.062764	45.08707	144.999664	-26.701281	19.306654	133.966888	35.812206	-0.990435	135.659393	30.685377	40.817184	144.082703	33.2487915	19.9133745	139.871048	-86.6513535	18.6999335	128.062728
-0.353242	44.595634	145.210236	-26.493792	19.350603	133.997955	35.981098	-0.863112	135.098511	NaN	NaN	NaN	NaN	NaN	NaN	NaN	NaN	NaN
-0.696227	43.951504	145.571213	-26.322491	19.426323	134.247604	36.096455	-0.794509	134.780746	NaN	NaN	NaN	NaN	NaN	NaN	NaN	NaN	NaN
-1.51519	42.664543	145.746353	-26.132084	19.631433	134.750748	36.146496	-0.723376	134.508194	NaN	NaN	NaN	NaN	NaN	NaN	NaN	NaN	NaN
-2.133523	41.558254	145.697189	-26.078436	19.839581	135.102615	36.155701	-0.709136	134.39061	NaN	NaN	NaN	NaN	NaN	NaN	NaN	NaN	NaN
-2.789562	40.38509	145.389862	-26.041096	20.08919	135.454117	36.147388	-0.666515	134.295639	NaN	NaN	NaN	NaN	NaN	NaN	NaN	NaN	NaN
-3.684209	39.010437	144.962158	-25.988356	20.432629	135.766388	36.108353	-0.598579	134.158508	31.504732	39.875488	145.43222	33.8065425	19.6384545	139.795364	-85.7832545	21.2268035	131.737412
-4.486674	37.527641	144.155838	-25.94853	20.845936	136.03154	36.041527	-0.513884	134.057968	31.69066	40.05582	145.324356	33.8660935	19.770968	139.691162	-85.7631535	21.920904	132.371918
-5.514225	35.884293	143.261017	-25.936565	21.337299	136.331039	35.932793	-0.395499	133.981888	NaN	NaN	NaN	NaN	NaN	NaN	NaN	NaN	NaN
-6.483834	34.054588	142.250153	-25.937929	21.836727	136.680939	35.817036	-0.23896	133.900085	NaN	NaN	NaN	NaN	NaN	NaN	NaN	NaN	NaN
-8.237119	30.888102	140.75412	-25.858202	22.548529	137.265503	35.727348	0.084534	133.840057	31.833744	41.538166	144.155197	33.780546	20.81135	138.997627	-85.49695	24.285708	135.533379
-9.51805	28.464157	139.885345	-25.77537	22.926678	137.670593	35.749058	0.28682	133.896149	32.644966	41.656914	143.419189	34.197012	20.971867	138.657669	-85.747752	24.881489	136.683517
-10.862305	25.772949	139.120255	-25.686792	23.191742	137.970459	35.872196	0.437746	134.118134	32.749729	42.00407	143.043716	34.3109625	21.220908	138.580925	-85.6845465	25.162576	137.359993
-12.246658	22.972839	138.341019	-25.613567	23.329626	137.971909	36.080723	0.524464	134.58429	32.766933	42.324154	142.815872	34.423828	21.424309	138.700081	-85.650962	25.234943	137.243737
-13.687643	19.949821	137.581284	-25.592569	23.354055	137.690933	36.376308	0.545089	135.258652	32.615108	42.669479	142.519958	34.495708	21.607284	138.889305	-85.680846	25.100826	136.492561
-15.267301	16.792219	137.227982	-25.612259	23.288527	137.290695	36.669067	0.50801	136.20105	32.41151	43.086693	141.881454	34.5402885	21.7973515	139.041252	-85.7648065	24.7797025	135.540138
-16.978914	13.556825	137.342285	-25.61006	23.113132	136.905334	36.889553	0.481764	137.267624	32.207462	43.399391	140.811081	34.5485075	21.9405775	139.0393525	-85.7686275	24.2856865	134.7713155
-19.798372	8.778551	138.436722	-25.48877	22.650309	136.662109	36.980572	0.414202	138.85997	32.181786	43.374985	138.543823	34.581179	21.8945935	138.7018965	-85.558719	23.4060245	134.6223215
-21.753368	5.808564	139.448624	-25.346746	22.204996	136.758209	37.226391	0.491146	139.873474	32.237083	43.056343	137.001953	34.731737	21.7737445	138.4377135	-85.425229	22.6362475	135.0787045
-23.802324	2.998071	140.461853	-25.222523	21.787109	136.960449	37.391026	0.479928	140.187042	32.241447	42.679234	135.868698	34.8162365	21.579581	138.02787	-85.2612825	21.994637	135.893028
-25.947037	0.406645	141.261047	-25.116316	21.509787	137.223663	36.439289	0.855398	140.428925	32.178616	42.345383	134.973984	34.3089525	21.6003905	137.7014545	-84.5415845	21.4191835	136.7458715
-28.112226	-1.988226	141.950531	-24.964619	21.322678	137.530487	37.160892	0.40639	140.137558	32.055862	42.081429	134.152634	34.608377	21.2439095	137.145096	-84.537615	21.4014465	137.915878
-30.286163	-4.047085	142.925446	-24.749153	21.083652	138.066483	37.723743	0.155061	139.577026	31.997141	41.818558	133.450806	34.860442	20.9868095	136.513916	-84.358748	21.1804945	139.61905
-32.474442	-5.867525	144.107285	-24.456156	20.769852	138.8591	38.005997	0.015891	139.125961	31.829834	41.521286	132.765076	34.9179155	20.7685885	135.9455185	-83.8302275	20.7711155	141.7726815
-35.843922	-8.130768	146.415955	-23.956446	20.265221	140.304825	38.335274	-0.261015	138.413651	31.730461	41.003323	131.956131	35.0328675	20.371154	135.184891	-82.9457595	20.159288	145.424759
-38.095478	-9.303573	148.194122	-23.623571	19.936214	141.361053	38.44416	-0.457907	137.983368	31.542206	40.659912	131.50769	34.993183	20.1010025	134.745529	-82.240325	19.7714255	147.976577
-40.344238	-10.208775	150.129318	-23.386135	19.674864	142.347748	38.471531	-0.675422	137.634186	31.417444	40.270279	131.094666	34.9444875	19.7974285	134.364426	-81.7167575	19.5522995	150.33107
NaN	NaN	NaN	-23.224388	19.49962	143.145172	38.438667	-0.874829	137.328156	31.29755	39.959503	130.8927	34.8681085	19.542337	134.110428	-81.3168845	19.456903	152.179916
NaN	NaN	NaN	-23.081961	19.355749	143.728317	38.417946	-1.029575	137.117249	31.240746	39.761185	130.773621	34.829346	19.365805	133.945435	-80.993268	19.345693	153.511199
NaN	NaN	NaN	-22.950823	19.242754	144.07193	38.425697	-1.105952	136.917953	31.293825	39.665401	130.724426	34.859761	19.2797245	133.8211895	-80.761407	19.2057835	154.3226705
NaN	NaN	NaN	-22.878113	19.119635	144.201233	38.361717	-1.134771	136.690689	31.326187	39.635605	130.746979	34.843952	19.250417	133.718834	-80.600178	18.988853	154.683632
NaN	NaN	NaN	-22.869324	18.878323	144.166763	38.382732	-1.262677	136.276642	31.300365	39.59185	130.840652	34.8415485	19.1645865	133.558647	-80.5801965	18.5920595	154.774879
NaN	NaN	NaN	-22.873331	18.676434	144.071564	38.610729	-1.487849	135.917816	31.308437	39.55875	130.931061	34.959583	19.0354505	133.4244385	-80.706245	18.3174175	154.7186895
NaN	NaN	NaN	-22.84017	18.459393	143.944244	38.591496	-1.607991	135.562042	31.33882	39.522377	131.019348	34.965158	18.957193	133.290695	-80.645498	17.961593	154.597793
NaN	NaN	NaN	-22.77243	18.25201	143.810791	38.568993	-1.696468	135.196106	31.421682	39.472431	131.107483	34.9953375	18.8879815	133.1517945	-80.5401975	17.6160385	154.4697875
NaN	NaN	NaN	-22.649559	18.077742	143.648972	38.58139	-1.793345	134.895508	31.561543	39.431484	131.215317	35.0714665	18.8190695	133.0554125	-80.3705845	17.3364145	154.2425315
-46.814297	-6.168894	149.047806	-22.465357	17.920769	143.479233	38.647755	-1.872387	134.597443	31.770908	39.41016	131.337402	35.2093315	18.7688865	132.9674225	-80.1400455	17.0726515	153.9910435
-46.111275	-4.881847	148.092484	-22.230316	17.764925	143.243439	38.789265	-1.971541	134.297577	32.354401	39.265274	131.410217	35.571833	18.6468665	132.853897	-80.032465	16.8829835	153.632981
-44.859436	-2.705038	146.859756	-21.806147	17.456764	142.896606	39.085476	-2.181716	133.839737	32.927162	39.064007	131.640167	36.006319	18.4411455	132.739952	-79.618613	16.4723825	153.05326
-43.784943	-1.18206	146.026688	-21.487616	17.259737	142.63443	39.316101	-2.322153	133.526123	33.358849	38.909264	131.778732	36.337475	18.2935555	132.6524275	-79.312707	16.2259185	152.6164325
-42.630707	0.336811	145.340942	-21.231504	17.054077	142.375595	39.524296	-2.460645	133.213562	33.735664	38.778206	131.846222	36.62998	18.1587805	132.529892	-79.092988	15.9493735	152.221298
-41.183247	2.000795	144.638062	-21.035252	16.849209	142.110519	39.711346	-2.538895	132.920135	33.96806	38.690613	131.824142	36.839703	18.075859	132.3721385	-78.910207	15.622559	151.8488995
-39.894539	3.483377	143.951065	-20.881304	16.614229	141.822235	39.869503	-2.58922	132.583084	34.100784	38.650963	131.810272	36.9851435	18.0308715	132.196678	-78.7477515	15.1975865	151.447792
-38.358036	5.093085	143.236221	-20.7761	16.389309	141.551071	39.976665	-2.620488	132.217468	34.183727	38.613041	131.796906	37.080196	17.9962765	132.007187	-78.632396	14.7823415	151.094955
-36.705372	6.67344	142.695099	-20.663671	16.164354	141.274475	40.091061	-2.680466	131.922867	34.278114	38.587952	131.800873	37.1845875	17.953743	131.86187	-78.5119295	14.374965	150.68708
-33.995758	9.048158	141.713531	-20.521624	15.899931	140.863068	40.209152	-2.755383	131.487457	34.491333	38.558815	131.993927	37.3502425	17.901716	131.740692	-78.3934905	13.898146	149.985444
-32.085152	10.657505	141.089325	-20.429846	15.720338	140.601974	40.229584	-2.810868	131.24115	34.647266	38.512482	132.212067	37.438425	17.850807	131.7266085	-78.298117	13.589869	149.4773395
-30.035841	12.20508	140.698563	-20.35709	15.545389	140.429184	40.199909	-2.875773	130.945389	34.820801	38.430912	132.49649	37.510355	17.7775695	131.7209395	-78.224535	13.3132085	149.1374285
-27.862877	13.695264	140.365219	-20.286982	15.370787	140.318359	40.150921	-2.987493	130.722855	35.028084	38.313477	132.815613	37.5895025	17.662992	131.769234	-78.1634665	13.078582	148.867484
-25.559938	15.16361	140.06105	-20.247366	15.204098	140.294769	40.148441	-3.091276	130.644684	35.240925	38.219772	133.19809	37.694683	17.564248	131.921387	-78.189415	12.843948	148.668151
-23.434172	16.517664	140.224457	NaN	NaN	NaN	40.129463	-3.220454	130.649567	35.475876	38.09164	133.734604	37.8026695	17.435593	132.1920855	NaN	NaN	NaN
NaN	NaN	NaN	-20.145119	14.878866	140.377579	40.152241	-3.385262	130.782852	35.747753	37.911499	134.371155	37.949997	17.2631185	132.5770035	-78.240235	12.4946135	148.1781545
-21.49086	20.113457	140.332764	-20.223743	14.608139	140.239517	40.223034	-3.7244	131.069153	36.249352	37.57819	135.629242	38.236193	16.926895	133.3491975	-78.683679	12.289383	147.1298365
-20.028532	21.377909	140.84137	-20.297939	14.50582	139.92897	40.266357	-3.962607	131.210251	36.56768	37.311237	136.571167	38.4170185	16.674315	133.890709	-79.0128965	12.337325	145.967231
-18.603018	22.623083	140.28775	-20.462976	14.453329	139.555954	40.247875	-4.182938	131.374634	36.764275	37.072708	137.360245	38.506075	16.444885	134.3674395	-79.432027	12.461773	144.7444685
-17.098732	23.587252	140.727936	-20.627457	14.520353	139.328033	40.150822	-4.346823	131.415161	36.808353	36.870281	137.906998	38.4795875	16.261729	134.6610795	-79.7345015	12.778977	143.9949865
-15.622176	24.440569	140.593826	-20.771351	14.656612	139.322647	40.03817	-4.445246	131.455719	36.791973	36.785366	138.220139	38.4150715	16.17006	134.837929	-79.9577735	13.143164	143.807365
-14.058084	25.133329	140.814209	-20.873381	14.829561	139.465363	40.000252	-4.473955	131.729324	36.776566	36.862892	138.325363	38.388409	16.1944685	135.0273435	-80.135171	13.4646535	143.9033825
-12.51524	25.627731	140.9534	-20.914921	15.055306	139.613052	40.025173	-4.441016	132.013672	36.766949	37.015335	138.501068	38.396061	16.2871595	135.25737	-80.225903	13.8234525	143.968734
-10.006292	26.219536	140.811859	-20.942533	15.280188	139.566452	40.170918	-4.422852	132.489227	36.779942	37.220798	138.822342	38.47543	16.398973	135.6557845	-80.360496	14.161403	143.4771195
-8.345987	26.44685	140.521957	-20.973047	15.334325	139.420288	40.280083	-4.402151	132.670486	36.820801	37.312897	139.171814	38.550442	16.455373	135.92115	-80.496536	14.213277	142.919426
-6.630563	26.430098	140.7444	-21.013931	15.350078	139.290543	40.336399	-4.382785	132.740326	36.850021	37.327652	139.571136	38.59321	16.4724335	136.155731	-80.621072	14.2277225	142.425355
-4.87098	26.31764	140.625443	-21.063322	15.31811	139.167343	40.319992	-4.352981	132.76709	36.913864	37.250359	140.050125	38.616928	16.448689	136.4086075	-80.743572	14.187531	141.9260785
-3.171781	25.956913	141.022797	-21.096786	15.312116	139.129623	40.26442	-4.310862	132.765823	37.019386	37.115623	140.634186	38.641903	16.4023805	136.7000045	-80.835475	14.2218515	141.5592415
-1.437158	25.458237	141.258163	-21.127974	15.350953	139.123077	40.293049	-4.236345	132.855911	37.069489	37.041878	141.193176	38.681269	16.4027665	137.0245435	-80.937217	14.2991395	141.2216105
0.257565	24.828892	141.129471	-21.157528	15.411232	138.997574	40.380173	-4.115091	133.083282	37.117901	37.053448	141.793976	38.749037	16.4691785	137.438629	-81.064093	14.3532855	140.556519
2.793483	23.580385	140.969803	-21.197317	15.646336	138.482224	40.68903	-3.990486	133.63118	37.05917	37.182564	142.526154	38.8741	16.596039	138.078667	-81.268734	14.696633	138.885781
4.373022	22.62047	140.730774	-21.278664	15.8061	138.013336	40.932343	-3.983495	134.198654	36.919033	37.388859	142.64093	38.925688	16.702682	138.419792	-81.483016	14.909518	137.60688
5.926828	21.497404	140.385132	-21.333937	16.01314	137.536911	41.122166	-3.994768	134.802612	36.761078	37.624363	142.616882	38.941622	16.8147975	138.709747	-81.609496	15.2114825	136.364075
7.384804	20.282274	140.073196	-21.409563	16.231586	137.245193	41.262375	-3.968811	135.41333	36.597408	37.922466	142.269775	38.9298915	16.9768275	138.8415525	-81.7490175	15.4863445	135.6488335
8.721533	18.896748	140.033691	-21.47888	16.456947	137.040787	41.341167	-3.909136	136.103104	36.471958	38.263794	141.811035	38.9065625	17.177329	138.9570695	-81.8643225	15.736565	135.1245045
9.960935	17.490826	140.069183	-21.538527	16.687008	136.788422	41.331421	-3.808023	136.859985	36.33672	38.592834	141.319626	38.8340705	17.3924055	139.0898055	-81.9111245	15.9816105	134.4870385
11.015775	16.01313	140.309677	-21.615005	16.910051	136.391663	41.317184	-3.666326	137.649017	36.172684	38.942894	140.871964	38.744934	17.638284	139.2604905	-81.974944	16.181818	133.5228355
12.337685	13.82158	140.58786	-21.716911	17.198406	135.522736	41.16856	-3.405508	138.686127	35.927788	39.408051	140.377396	38.548174	18.0012715	139.5317615	-81.981996	16.3955405	131.5137105
13.091853	12.354342	140.770157	-21.762882	17.3314	134.948212	41.073219	-3.241103	139.153748	35.815102	39.618828	140.055389	38.4441605	18.1888625	139.6045685	-81.9699245	16.4739375	130.2918555
13.694723	10.951724	140.883179	-21.785297	17.412487	134.474716	40.9851	-3.135494	139.450775	35.72649	39.731899	139.743454	38.355795	18.2982025	139.5971145	-81.926389	16.5267715	129.3523175
14.185884	9.554289	140.975113	-21.796091	17.463827	134.118851	40.917175	-3.039774	139.553284	35.696609	39.819042	139.528244	38.306892	18.389634	139.540764	-81.899074	16.53802	128.696938
14.510639	8.198042	141.027573	-21.793644	17.518974	133.872467	40.915554	-2.942533	139.559906	35.67601	39.890732	139.406311	38.295782	18.4740995	139.4831085	-81.88307	16.5638485	128.2618255
14.685713	6.96454	141.019302	-21.780499	17.566563	133.701843	40.932148	-2.831336	139.517532	35.646988	39.957741	139.410446	38.289568	18.5632025	139.463989	-81.850566	16.5699235	127.939697
14.404884	6.044581	140.85762	-21.775375	17.604834	133.643051	40.960266	-2.707701	139.412018	35.617645	40.029873	139.494858	38.2889555	18.661086	139.453438	-81.8397055	16.548582	127.832664
13.41135	4.917302	140.581558	-21.755899	17.707109	133.78952	41.023113	-2.558331	139.187653	35.600769	40.142376	139.684326	38.311941	18.7920225	139.4359895	-81.823739	16.6221955	128.1430505
12.748682	4.249279	140.374237	-21.733404	17.777863	134.031342	41.08231	-2.499926	139.017731	35.624619	40.182907	139.773254	38.3534645	18.8414905	139.3954925	-81.8202725	16.7142355	128.6671915
11.875926	3.670445	140.163605	-21.710188	17.834196	134.326599	41.12468	-2.443521	138.860352	35.680584	40.20137	139.868027	38.402632	18.8789245	139.3641895	-81.823008	16.7894675	129.2890085
10.825055	3.124247	139.930634	-21.684185	17.863894	134.61879	41.186516	-2.40642	138.71637	35.755135	40.196739	139.989929	38.4708255	18.8951595	139.3531495	-81.8391955	16.8326285	129.8844305
9.653713	2.622403	139.791046	-21.648552	17.874756	134.860565	41.267071	-2.394321	138.63176	35.795353	40.19363	140.138565	38.531212	18.8996545	139.3851625	-81.828316	16.8498575	130.3359675
8.4842	2.18649	139.616852	-21.620668	17.881863	135.077957	41.313534	-2.374393	138.572235	35.838768	40.184425	140.230835	38.576151	18.905016	139.401535	-81.817487	16.85871	130.754379
7.072772	1.807665	139.408569	-21.596193	17.893436	135.234146	41.338409	-2.352762	138.533035	35.861355	40.177402	140.21788	38.599882	18.91232	139.3754575	-81.792268	16.874552	131.0928345
4.892782	1.295499	138.989365	-21.596149	17.949688	135.287552	41.312046	-2.266654	138.3452	35.865677	40.210621	140.109253	38.5888615	18.9719835	139.2272265	-81.7811595	16.9273925	131.3478775
3.22526	1.021785	138.690247	-21.63286	18.004885	135.24588	41.266159	-2.209508	138.155685	35.814049	40.201687	139.823013	38.540104	18.9960895	138.989349	-81.805824	17.0136805	131.502411
1.446168	0.785533	138.354034	-21.707361	18.042881	135.128159	41.15176	-2.157565	137.981781	35.713219	40.196938	139.429886	38.4324895	19.0196865	138.7058335	-81.8472115	17.0660755	131.5504845
-0.325766	0.580887	138.012177	-21.804625	18.079618	135.003052	41.010815	-2.078167	137.820175	35.597691	40.191345	138.934418	38.304253	19.056589	138.3772965	-81.913503	17.102647	131.6288075
-2.329721	0.437581	137.771484	-21.928419	18.076715	134.968307	40.887486	-2.024256	137.756378	35.434654	40.167988	138.373444	38.16107	19.071866	138.064911	-82.017908	17.081564	131.871703
-4.316346	0.348167	137.602814	-22.03726	18.05665	135.004318	40.772026	-1.980724	137.756271	35.247578	40.127995	137.82402	38.009802	19.0736355	137.7901455	-82.084322	17.0396645	132.2184905
-6.4979	0.350087	137.537125	-22.128075	18.030169	135.110596	40.671379	-1.959184	137.747437	35.092781	40.071159	137.340256	37.88208	19.0559875	137.5438465	-82.13823	17.0043505	132.6773455
-9.805133	0.480363	137.419189	-22.250654	17.965349	135.344604	40.495277	-2.004071	137.676819	34.872879	40.008553	136.606293	37.684078	19.002241	137.141556	-82.185386	16.928457	133.547652
-12.080123	0.677839	137.164597	-22.349966	17.915861	135.498016	40.361694	-1.971302	137.441605	34.727459	39.976402	136.154419	37.5445765	19.00255	136.798012	-82.2445085	16.829172	134.19802
-14.420702	0.954035	136.757416	-22.441092	17.852247	135.562363	40.230896	-1.934774	137.070343	34.513184	39.912533	135.712982	37.37204	18.9888795	136.3916625	-82.254224	16.7156145	134.7330635
-16.746515	1.294503	136.225204	-22.562744	17.813601	135.58606	40.098782	-1.953681	136.598053	34.251049	39.884144	135.284271	37.1749155	18.9652315	135.941162	-82.3004035	16.6619705	135.230958
-19.15481	1.741931	135.791504	-22.702362	17.812462	135.657425	39.971737	-1.85535	135.957428	33.957436	39.885811	134.863342	36.9645865	19.0152305	135.410385	-82.3693105	16.6096935	135.904465
-21.548744	2.266371	135.544907	-22.838083	17.87068	135.858994	39.816978	-1.75975	135.293396	33.666855	39.88068	134.407928	36.7419165	19.060465	134.850662	-82.4180825	16.680895	136.867326
-23.977623	2.88287	135.556381	-22.936293	17.982874	136.140274	39.59034	-1.673683	134.692841	33.41011	39.928856	134.06485	36.500225	19.1275865	134.3788455	-82.372811	16.8381615	137.9017025
-27.586628	3.930793	136.324585	-23.012642	18.194681	136.951752	39.148052	-1.503127	133.838455	33.128994	39.978809	133.618973	36.138523	19.237841	133.728714	-82.163807	17.151521	140.17479
-29.910416	4.669454	137.364166	-23.040668	18.323362	137.733917	38.82037	-1.487882	133.505371	32.984768	39.898102	133.31192	35.902569	19.20511	133.4086455	-81.983905	17.441614	142.0591885
-32.175259	5.436823	138.681946	-23.042263	18.391079	138.589233	38.503277	-1.562501	133.422501	32.926388	39.728878	133.085495	35.7148325	19.0831885	133.253998	-81.7993585	17.6989695	143.924468
-34.366455	6.258403	140.002533	-23.056133	18.394617	139.401779	38.247116	-1.673258	133.60788	32.8713	39.502861	132.84407	35.559208	18.9148015	133.225975	-81.671474	17.8744325	145.577583
-36.454208	7.08992	141.160583	-23.105536	18.330605	140.102615	38.01091	-1.830392	133.901596	32.797424	39.284958	132.598282	35.404167	18.727283	133.249939	-81.615239	17.933927	146.955291
-38.536175	7.984205	142.121017	-23.214231	18.128742	140.662384	37.806053	-1.993016	134.124802	32.589588	39.040607	132.369476	35.1978205	18.5237955	133.247139	-81.6262825	17.7336885	148.077629
-40.444309	8.889336	142.8237	-23.363699	17.84053	141.119003	37.612263	-2.220318	134.20192	32.328625	38.784019	132.108566	34.970444	18.2818505	133.155243	-81.697842	17.3992095	149.082763
-43.275513	10.38392	143.611313	-23.610954	17.32756	141.595245	37.314556	-2.558975	134.100861	31.919538	38.413239	131.850891	34.617047	17.927132	132.975876	-81.838955	16.727988	150.214614
-44.975372	11.456882	144.028641	-23.762716	16.995432	141.832993	37.120167	-2.755957	133.944672	31.662121	38.194706	131.736938	34.391144	17.7193745	132.840805	-81.916576	16.2714895	150.825181
-46.585423	12.608015	144.377441	-23.931829	16.71286	142.016632	36.885902	-2.918715	133.7892	31.39259	38.027969	131.66893	34.139246	17.554627	132.729065	-82.002904	15.871093	151.304199
-47.943268	13.92598	144.703857	-24.095463	16.476887	142.146423	36.623852	-3.006612	133.58168	31.145685	37.891602	131.628281	33.8847685	17.442495	132.6049805	-82.0756945	15.511279	151.6878655
-49.374302	15.211964	144.907791	-24.219999	16.281872	142.176453	36.408451	-3.043664	133.363251	30.954052	37.800251	131.55069	33.6812515	17.3782935	132.4569705	-82.1212495	15.1854505	151.8959355
-50.526573	16.585638	145.009888	-24.312384	16.176153	142.134247	36.188541	-3.129348	133.108276	30.810329	37.751587	131.446136	33.499435	17.3111195	132.277206	-82.124203	15.0411865	151.991288
-51.569771	18.06312	145.082474	-24.366545	16.101292	141.988602	35.97987	-3.166811	132.792679	30.759386	37.695599	131.331955	33.369628	17.264394	132.062317	-82.102718	14.93819	151.914887
-52.796902	20.377365	144.836044	-24.436113	16.108601	141.63353	35.680576	-3.18557	132.347687	30.840202	37.64156	131.257858	33.260389	17.227995	131.8027725	-82.132615	14.989207	151.4642875
-53.495007	21.954784	144.607956	-24.506323	16.131153	141.338745	35.485786	-3.184944	132.012909	30.942383	37.687035	131.465775	33.2140845	17.2510455	131.739342	-82.2267305	15.0112605	150.938148
-54.032181	23.601364	144.295578	-24.663855	16.132467	141.045349	35.28339	-3.188693	131.746323	31.080442	37.697811	131.936783	33.181916	17.254559	131.841553	-82.509626	15.010375	150.249145
-54.495384	25.189989	144.206482	-24.852749	16.122419	140.825302	35.047497	-3.195984	131.527679	31.231228	37.751667	132.657501	33.1393625	17.2778415	132.09259	-82.8448605	14.9669965	149.558014
-54.606308	26.753738	144.379227	-25.085752	16.091078	140.729813	34.790035	-3.150509	131.299149	31.334887	37.829979	133.645721	33.062461	17.339735	132.472435	-83.233965	14.842421	148.987191
-54.820396	28.219805	144.748901	-25.298983	16.067345	140.827515	34.518864	-3.054576	131.099854	31.404936	37.891884	134.697281	32.9619	17.418654	132.8985675	-83.559866	14.716036	148.7564625
-54.73103	29.557117	145.481567	-25.470097	16.066078	141.118225	34.28793	-2.902137	130.967468	31.445848	37.967728	135.697845	32.866889	17.5327955	133.3326565	-83.807083	14.5993605	148.9037935
-54.280746	31.329981	146.699829	-25.611565	16.216499	141.727493	34.053024	-2.630607	130.883072	31.539768	38.10125	137.071487	32.796396	17.7353215	133.9772795	-84.019526	14.6976765	149.4777065
-53.878624	32.398838	147.474945	-25.606228	16.354454	142.170334	33.974403	-2.395308	131.097687	31.646084	38.269035	137.766754	32.8102435	17.9368635	134.4322205	-84.0226995	14.7720445	149.9084475
-53.344978	33.286919	148.03804	-25.553047	16.489849	142.559296	34.063156	-2.193102	131.350906	31.741911	38.485806	138.280304	32.9025335	18.146352	134.815605	-84.0086275	14.833346	150.302987
-52.727329	34.097569	148.384247	-25.483318	16.576151	142.832153	34.192093	-2.030892	131.424362	31.838268	38.694355	138.612442	33.0151805	18.3317315	135.018402	-83.9818165	14.8205705	150.645904
-52.029102	34.736435	148.44989	-25.400698	16.604881	142.990189	34.485317	-1.942402	131.845001	31.877064	38.867748	138.772461	33.1811905	18.462673	135.308731	-83.9825865	14.747089	150.671647
-51.272289	35.219196	148.344452	-25.329988	16.603533	143.014648	34.668308	-1.816469	132.035904	31.895071	39.021461	138.819275	33.2816895	18.602496	135.4275895	-83.9416655	14.60457	150.6017065
-50.398327	35.510128	148.091476	-25.223938	16.60346	142.970505	34.8825	-1.731753	132.20549	31.921642	39.14547	138.766968	33.402071	18.7068585	135.486229	-83.849947	14.5000615	150.454781
-48.922695	35.787521	147.681076	-25.125526	16.56732	142.816223	35.088394	-1.673739	132.351746	31.938044	39.313766	138.525909	33.513219	18.8200135	135.4388275	-83.764271	14.3146265	150.1936185
-47.866955	35.84568	147.168198	-25.076506	16.541706	142.716141	35.208221	-1.655692	132.433075	31.901211	39.383011	138.194839	33.554716	18.8636595	135.313957	-83.707728	14.2197525	150.118325
-46.744637	35.790653	146.663223	-25.044706	16.541428	142.625885	35.293751	-1.638394	132.4814	31.878746	39.437435	137.849457	33.5862485	18.8995205	135.1654285	-83.6756605	14.1833355	150.0863415
-45.559998	35.607742	146.143188	-25.067924	16.578562	142.582458	35.318039	-1.613194	132.578857	31.818407	39.501129	137.493698	33.568223	18.9439675	135.0362775	-83.704071	14.2131565	150.1286385
-44.323792	35.294247	145.575195	-25.113689	16.659901	142.58197	35.354927	-1.575837	132.785873	31.744858	39.614723	137.118835	33.5498925	19.019443	134.952354	-83.7772705	14.300359	150.211586
-43.01313	34.930767	145.018661	-25.161457	16.787188	142.649506	35.356464	-1.497947	133.140778	31.702036	39.749672	136.902252	33.52925	19.1258625	135.021515	-83.852164	14.4485135	150.277497
-41.678616	34.475361	144.589371	-25.2642	16.909153	142.83606	35.378925	-1.4703	133.673569	31.567732	39.883987	136.685959	33.4733285	19.2068435	135.179764	-84.0017285	14.6114625	150.492356
-39.536331	33.599178	143.958084	-25.39081	17.077074	143.263657	35.426136	-1.386132	134.762192	31.330624	40.101288	136.443848	33.37838	19.357578	135.60302	-84.16	14.79657	150.924294
-38.074963	32.9627	143.569427	-25.493753	17.129225	143.551895	35.554718	-1.320846	135.573441	31.128698	40.226532	136.308899	33.341708	19.452843	135.94117	-84.329214	14.805607	151.16262
-36.514568	32.294922	143.087357	-25.5914	17.161814	143.75238	35.683468	-1.276853	136.35289	30.882061	40.345272	136.14798	33.2827645	19.5342095	136.250435	-84.4655645	14.7894185	151.254325
-34.951286	31.664911	142.571594	-25.701868	17.140039	143.831223	35.779484	-1.205927	137.102615	30.702868	40.409107	135.973389	33.241176	19.60159	136.538002	-84.644912	14.678488	151.124444
-33.302322	31.033897	142.07019	-25.772282	17.045591	143.8125	35.827354	-1.159208	137.75621	30.57943	40.391857	135.913574	33.203392	19.6163245	136.834892	-84.747956	14.4748575	150.790108
-31.555876	30.532646	141.69371	-25.778631	16.898748	143.786072	35.892536	-1.169943	138.335556	30.583855	40.270294	135.920227	33.2381955	19.5501755	137.1278915	-84.7954575	14.2473205	150.4442525
-29.793049	30.039227	141.486832	-25.761545	16.733543	143.783112	35.732388	-1.121992	138.897842	30.669992	40.135536	136.104446	33.20119	19.506772	137.501144	-84.72428	13.960314	150.06508
-26.975771	29.564556	141.389435	-25.73107	16.519966	143.875488	35.793842	-1.157105	139.676941	30.9023	39.957367	136.692719	33.348071	19.400131	138.18483	-84.810211	13.639801	149.566146
-25.089985	29.327196	141.596542	-25.724304	16.421005	144.078217	35.845375	-1.22816	140.367218	31.037548	39.884277	137.161774	33.4414615	19.3280585	138.764496	-84.8900695	13.5139515	149.391938
-23.158758	29.269541	141.984711	-25.717169	16.3165	144.383865	35.918522	-1.324791	140.967422	31.205877	39.818661	137.808334	33.5621995	19.246935	139.387878	-84.9965375	13.386065	149.379852
-21.229767	29.168579	142.519592	-25.681396	16.180878	144.697754	36.255955	-1.615311	141.541397	31.441111	39.723793	138.608582	33.848533	19.054241	140.0749895	-85.211325	13.307515	149.3205185
-19.211336	29.218742	143.169907	-25.661335	16.030493	144.971436	36.250938	-1.825379	141.97081	31.754044	39.613728	139.560226	34.002491	18.8941745	140.765518	-85.325161	13.1668115	149.177354
-17.263838	29.185966	143.952484	-25.670921	15.832488	145.159927	36.168415	-2.0835	142.04184	32.026207	39.487373	140.644562	34.097311	18.7019365	141.343201	-85.439153	12.9630395	148.976653
-15.230645	29.245449	144.68544	-25.722418	15.623214	145.216217	36.088039	-2.373674	141.822067	32.149021	39.305641	141.67366	34.11853	18.4659835	141.7478635	-85.563366	12.7804445	148.6845705
-12.304195	29.155481	145.741852	-25.80735	15.364164	145.123306	36.014008	-2.584926	141.019028	32.216709	39.114178	143.190582	34.1153585	18.264626	142.104805	-85.7300585	12.463702	148.141807
-10.303196	29.059511	146.268707	-25.829052	15.230526	144.904205	36.042381	-2.568044	140.44986	NaN	NaN	NaN	NaN	NaN	NaN	NaN	NaN	NaN
-8.352993	28.798563	146.60556	-25.829023	15.11925	144.591736	36.123436	-2.458235	139.86731	NaN	NaN	NaN	NaN	NaN	NaN	NaN	NaN	NaN
-6.357718	28.474358	146.757263	-25.858986	15.072674	144.124969	36.271835	-2.329646	139.392654	NaN	NaN	NaN	NaN	NaN	NaN	NaN	NaN	NaN
-4.489246	27.960718	146.616608	-25.900312	14.992521	143.325806	36.484528	-2.228765	139.146957	NaN	NaN	NaN	NaN	NaN	NaN	NaN	NaN	NaN
-2.570743	27.327314	146.228302	-25.951565	14.897314	142.163605	36.685444	-2.193493	139.046188	NaN	NaN	NaN	NaN	NaN	NaN	NaN	NaN	NaN
-0.825234	26.490074	145.697479	-26.06391	14.78502	140.873474	36.840118	-2.281268	138.952972	NaN	NaN	NaN	NaN	NaN	NaN	NaN	NaN	NaN
1.766175	24.890671	144.783051	-26.13369	14.675193	139.062576	36.900181	-2.363818	138.708893	NaN	NaN	NaN	NaN	NaN	NaN	NaN	NaN	NaN
3.377496	23.506433	144.303162	-26.09201	14.607054	138.234909	36.971531	-2.361232	138.49855	NaN	NaN	NaN	NaN	NaN	NaN	NaN	NaN	NaN
4.922704	21.97261	143.765121	-25.954876	14.608828	137.475281	37.116451	-2.415901	138.439362	NaN	NaN	NaN	NaN	NaN	NaN	NaN	NaN	NaN
6.362291	20.242466	143.134995	-25.748941	14.731767	136.705994	37.313889	-2.410819	138.352936	NaN	NaN	NaN	NaN	NaN	NaN	NaN	NaN	NaN
7.689102	18.36079	142.433426	-25.572765	14.897253	136.049088	37.528584	-2.435757	138.259232	NaN	NaN	NaN	NaN	NaN	NaN	NaN	NaN	NaN
8.856039	16.255894	141.692245	-25.381321	15.05444	135.432297	37.72617	-2.423592	138.219757	NaN	NaN	NaN	NaN	NaN	NaN	NaN	NaN	NaN
9.891562	14.001706	140.865234	-25.170809	15.180212	134.881958	37.906082	-2.338341	138.084991	31.681669	38.674335	146.609222	34.7938755	18.167997	142.3471065	-85.1354935	12.192427	127.4168095
11.105865	10.197433	139.792709	-24.92136	15.308402	134.301147	38.22673	-2.346689	138.065125	31.84244	38.792198	146.004898	35.034585	18.2227545	142.0350115	-84.877305	12.3940495	126.5672825
11.695601	7.379375	139.181763	-24.773603	15.359475	134.066132	38.402149	-2.401842	138.173752	32.008587	38.933704	145.469406	35.205368	18.265931	141.821579	-84.752574	12.453019	126.310685
12.067474	4.428758	138.80275	-24.59646	15.348822	133.920486	38.62162	-2.441235	138.355255	32.149639	39.089809	144.780762	35.3856295	18.324287	141.5680085	-84.5785495	12.373357	126.2729635
11.010813	2.94555	138.707413	-24.42602	15.203839	133.98674	38.851509	-2.481339	138.632233	32.315056	39.253445	143.953186	35.5832825	18.386053	141.2927095	-84.4353225	12.021625	126.6807705
9.712935	1.315417	138.726181	-24.255608	14.9086	134.350891	39.116001	-2.537994	138.92337	32.48941	39.33057	142.994537	35.8027055	18.396288	140.9589535	-84.3139215	11.420912	127.7428285
8.287509	-0.390361	138.878143	-24.100218	14.522454	134.969391	39.351547	-2.664721	139.143112	32.662956	39.279781	142.023956	36.0072515	18.30753	140.583534	-84.2076875	10.737378	129.355248
6.621636	-2.1008	139.002457	-23.977825	14.109735	135.732422	39.538998	-2.874415	139.27388	32.767902	39.048313	141.143799	36.15345	18.086949	140.2088395	-84.1091	10.132521	131.2560045
3.936708	-4.750733	139.605942	-23.821848	13.414693	137.101166	39.774929	-3.326949	139.366791	32.845661	38.477104	140.097824	36.310295	17.5750775	139.7323075	-83.953991	9.2543085	134.4700245
2.046178	-6.492455	140.263062	-23.754614	12.965112	138.145706	39.874111	-3.6873	139.486771	32.882748	38.061703	139.592239	36.3784295	17.1872015	139.539505	-83.8876575	8.7430225	136.751907
0.061568	-8.17834	140.973434	-23.705868	12.569406	139.192215	39.940853	-4.011681	139.564636	32.909031	37.65168	139.241898	36.424942	16.8199995	139.403267	-83.836678	8.3188125	138.981163
-2.091062	-9.755235	141.668472	-23.690405	12.259731	140.088898	39.963367	-4.338395	139.697403	32.894276	37.269192	139.03421	36.4288215	16.4653985	139.3658065	-83.8096315	8.0540635	140.8119895
-4.142086	-11.252735	142.307404	-23.691618	12.017903	140.824158	39.930244	-4.612143	139.793213	32.853222	36.941574	138.910889	36.391733	16.1647155	139.352051	-83.774969	7.8710905	142.296265
-6.303019	-12.669572	142.920609	-23.720011	11.819573	141.383499	39.892326	-4.861454	139.864502	32.79837	36.626591	138.834137	36.345348	15.8825685	139.3493195	-83.78537	7.7565775	143.4176785
-8.588436	-13.977753	143.469116	-23.729597	11.622221	141.779099	39.842499	-5.148318	139.933807	32.781246	36.280121	138.71814	36.3118725	15.5659015	139.3259735	-83.7710665	7.6785405	144.2322245
-11.914715	-15.756864	144.321121	-23.675356	11.241879	142.145126	39.505791	-5.472648	140.056961	32.804031	35.643639	138.328857	36.154911	15.0854955	139.192909	-83.505623	7.3982625	145.097343
-14.09116	-16.826366	144.980103	-23.647203	10.958874	142.428345	39.450871	-5.813956	140.031677	32.804943	35.161297	137.843506	36.127907	14.6736705	138.9375915	-83.422313	7.2440775	145.9190985
-16.368181	-17.728189	145.727158	-23.602184	10.649686	142.790466	39.386677	-6.130028	139.950897	32.732384	34.654095	137.289413	36.0595305	14.2620335	138.620155	-83.2638985	7.0373385	146.960777
-18.532988	-18.489046	146.521027	-23.539799	10.284979	143.264313	39.328171	-6.466448	139.787155	32.60535	34.132442	136.704056	35.9667605	13.832997	138.2456055	-83.0463585	6.736961	148.2830205
-20.636778	-19.130941	147.399933	-23.450176	9.913663	143.816193	39.201973	-6.794012	139.596207	32.480259	33.599815	136.209366	35.841116	13.4029015	137.9027865	-82.741468	6.4244245	149.7295995
-22.783329	-19.588907	148.251968	-23.378731	9.560677	144.40329	39.149593	-7.14885	139.367325	32.346298	33.123596	135.817642	35.7479455	12.987373	137.5924835	-82.5054075	6.133981	151.2140965
-24.769644	-19.904675	149.072433	-23.302193	9.242571	144.971146	38.999485	-7.415438	139.185516	32.1996	32.671959	135.481567	35.5995425	12.6282605	137.3335415	-82.2039285	5.8568815	152.6087505
-27.765537	-20.046967	150.222473	-23.267136	8.873273	145.71286	38.813709	-7.786465	138.91597	31.907766	32.106537	134.988083	35.3607375	12.160036	136.9520265	-81.8950095	5.58651	154.4736935
-29.64621	-19.93128	150.920303	-23.262215	8.632289	146.09874	38.637207	-7.992733	138.750214	31.65929	31.740814	134.672623	35.1482485	11.8740405	136.7114185	-81.6726785	5.3905375	155.4860615
-31.444984	-19.64427	151.520447	-23.258043	8.37921	146.394913	38.410233	-8.256828	138.613144	31.486549	31.330173	134.37822	34.948391	11.5366725	136.495682	-81.464477	5.2217475	156.294144
-33.113277	-19.215427	151.993423	-23.247976	8.114056	146.609512	38.262985	-8.624816	138.422531	31.34672	30.883301	134.136032	34.8048525	11.1292425	136.2792815	-81.3008045	5.0988695	156.9397425
-34.736969	-18.604792	152.359222	-23.223576	7.837498	146.748566	38.0625	-8.98534	138.268051	31.274254	30.42247	133.94783	34.668377	10.718565	136.1079405	-81.115529	4.956431	157.3891915
-36.122402	-17.879444	152.556152	-23.204704	7.576061	146.816147	37.927151	-9.359074	138.133957	31.284302	29.983488	133.801346	34.6057265	10.312207	135.9676515	-81.0151345	4.839915	157.6646425
-37.469776	-16.980427	152.677536	-23.176594	7.351652	146.863098	37.826729	-9.694147	137.914993	31.288946	29.609034	133.706528	34.5578375	9.9574435	135.8107605	-80.9110255	4.7458605	157.9154355
-39.147022	-15.364106	152.509369	-23.133915	7.093606	146.832794	37.648941	-10.051977	137.641006	31.330153	29.210155	133.587997	34.489547	9.579089	135.6145015	-80.757377	4.608123	158.0510865
-40.180351	-14.095734	152.301437	-23.094536	6.99824	146.781082	37.492275	-10.1753	137.423843	31.411957	29.054287	133.50058	34.452116	9.4394935	135.4622115	-80.641188	4.5569865	158.0999525
-40.938148	-12.632617	151.906372	-23.030954	6.939735	146.654663	37.487457	-10.329366	137.157593	31.557161	28.970194	133.436234	34.522309	9.320414	135.2969135	-80.584217	4.559056	158.0124125
-41.644642	-11.105189	151.472473	-22.987484	6.931163	146.477982	37.491753	-10.467493	136.880157	31.69232	28.914865	133.349472	34.5920365	9.223686	135.1148145	-80.5670045	4.63864	157.8411495
-42.104836	-9.357123	150.92804	-22.921686	6.959789	146.235565	37.535713	-10.609531	136.584518	31.818491	28.841347	133.222977	34.677102	9.115908	134.9037475	-80.520474	4.80367	157.5673825
-42.447479	-7.566961	150.434372	-22.862421	7.003404	145.975616	37.576126	-10.76206	136.316162	31.980061	28.760008	133.054825	34.7780935	8.998974	134.6854935	-80.5029355	5.007834	157.2657385
-42.615242	-5.564946	149.895142	-22.752665	7.059097	145.713989	37.635113	-10.889732	136.141602	32.155117	28.667408	132.841446	34.895115	8.888838	134.491524	-80.400445	5.229356	156.936454
-42.522373	-2.447604	149.177856	-22.566538	7.141715	145.393906	37.734436	-11.07955	136.040192	32.415943	28.491121	132.548431	35.0751895	8.7057855	134.2943115	-80.2082655	5.5776445	156.4935005
-42.252171	-0.213415	148.676758	-22.408224	7.157539	145.191803	37.832024	-11.196113	136.075134	32.611252	28.339499	132.363708	35.221638	8.571693	134.219421	-80.038086	5.743385	156.164185
-41.905449	2.068793	147.947876	-22.26449	7.163958	144.927216	37.900661	-11.302197	136.165863	32.847141	28.178894	132.196335	35.373901	8.4383485	134.181099	-79.902881	5.8895675	155.673333
-41.352375	4.440657	147.11438	-22.140804	7.139898	144.583313	37.999893	-11.409414	136.259491	33.080685	28.013758	131.996918	35.540289	8.302172	134.1282045	-79.821897	5.977624	155.0384215
-40.776077	6.918036	146.129959	-22.063541	7.110547	144.177597	38.125156	-11.517954	136.318939	33.208649	27.865475	131.75383	35.6669025	8.1737605	134.0363845	-79.7939845	6.0473335	154.3188095
-40.066818	9.525182	144.953568	-22.057703	7.11255	143.753159	38.213135	-11.601782	136.36763	33.228096	27.742975	131.436264	35.7206155	8.0705965	133.901947	-79.8360215	6.1545035	153.604371
-39.184433	12.239511	143.797729	-22.107054	7.12058	143.364639	38.229061	-11.645996	136.356384	33.186264	27.651268	131.150345	35.7076625	8.002636	133.7533645	-79.9217705	6.238524	152.9759135
-37.771175	16.562029	142.155701	-22.341127	6.99947	142.851883	38.035751	-11.710572	136.199326	33.138752	27.614325	131.156021	35.5872515	7.9518765	133.6776735	-80.2695055	6.0470635	152.0260925
-36.609337	19.651022	141.297852	-22.646854	6.908539	142.450211	38.088272	-12.020472	135.875671	33.160877	27.687656	131.612244	35.6245745	7.833592	133.7439575	-80.9182825	5.983486	151.1564645
-35.341335	22.939798	140.907883	-23.042414	6.903911	141.96405	37.645561	-12.034954	135.330032	33.178188	27.945562	132.424637	35.4118745	7.955304	133.8773345	-81.4967025	5.852518	150.0507655
-33.880676	26.313066	141.230515	-23.522091	6.980454	141.508957	37.075729	-11.881644	134.40744	33.189938	28.377449	133.59343	35.1328335	8.2479025	134.000435	-82.1770155	5.7130055	149.017479
-32.186543	29.689976	142.439301	-23.881664	7.201402	141.086227	36.561031	-11.493144	133.351868	33.18642	28.858263	135.029907	34.8737255	8.6825595	134.1908875	-82.6370535	5.7202445	147.9815665
-30.26543	32.916565	144.417603	-24.099342	7.4719	140.870346	36.221771	-10.901153	132.301025	33.291626	29.381123	136.65831	34.7566985	9.239985	134.4796675	-82.9553825	5.703815	147.2610245
-28.135788	35.919395	146.804779	-24.158327	7.839767	140.795166	36.046982	-10.150176	131.328415	32.935215	30.106377	138.80304	34.4910985	9.9781005	135.0657275	-82.8077525	5.7014335	146.5246045
-24.692776	39.829487	150.813431	-24.09387	8.480097	140.951508	36.069759	-8.886857	130.368195	NaN	NaN	NaN	NaN	NaN	NaN	NaN	NaN	NaN
NaN	NaN	NaN	-23.992496	8.916607	141.229355	36.108227	-8.171856	130.307297	NaN	NaN	NaN	NaN	NaN	NaN	NaN	NaN	NaN
NaN	NaN	NaN	-23.882221	9.321404	141.505508	36.301579	-7.572609	130.173141	NaN	NaN	NaN	NaN	NaN	NaN	NaN	NaN	NaN
NaN	NaN	NaN	-23.776487	9.641067	141.626724	36.434471	-7.20234	130.363983	NaN	NaN	NaN	NaN	NaN	NaN	NaN	NaN	NaN
NaN	NaN	NaN	-23.705343	9.818345	141.610519	36.606514	-6.906589	130.425125	NaN	NaN	NaN	NaN	NaN	NaN	NaN	NaN	NaN
NaN	NaN	NaN	-23.638262	9.910977	141.50737	36.77673	-6.634167	130.429718	NaN	NaN	NaN	NaN	NaN	NaN	NaN	NaN	NaN
NaN	NaN	NaN	-23.531706	9.93234	141.397339	36.988991	-6.388059	130.469315	NaN	NaN	NaN	NaN	NaN	NaN	NaN	NaN	NaN
NaN	NaN	NaN	-23.33094	9.858919	141.242981	37.499798	-6.217381	130.583435	NaN	NaN	NaN	NaN	NaN	NaN	NaN	NaN	NaN
NaN	NaN	NaN	-23.219191	9.762545	141.156601	37.82151	-6.245328	130.73848	NaN	NaN	NaN	NaN	NaN	NaN	NaN	NaN	NaN
-2.383249	38.759274	153.221848	-23.118626	9.704264	141.061096	38.131409	-6.334372	130.926117	NaN	NaN	NaN	NaN	NaN	NaN	NaN	NaN	NaN
0.022344	36.958916	151.75177	-23.048227	9.657664	140.875076	38.384663	-6.439006	131.192474	NaN	NaN	NaN	NaN	NaN	NaN	NaN	NaN	NaN
2.368747	34.723194	150.362656	-22.994291	9.622945	140.635101	38.544125	-6.533968	131.563843	NaN	NaN	NaN	NaN	NaN	NaN	NaN	NaN	NaN
4.664872	32.269554	148.7547	-22.965067	9.636946	140.36644	38.679733	-6.590987	131.998459	NaN	NaN	NaN	NaN	NaN	NaN	NaN	NaN	NaN
6.913899	29.538122	147.162277	-22.975332	9.769669	140.042648	39.026371	-6.792299	132.708862	34.852428	32.115364	145.540695	36.9393995	12.6615325	139.1247785	-82.8900635	6.8778055	140.9605175
10.027039	24.968069	144.865265	-23.086967	10.292416	139.448349	39.513317	-7.04169	134.158264	35.235214	32.654213	145.346207	37.3742655	12.8062615	139.7522355	-83.5481995	7.7785705	139.1444625
11.916339	21.694588	143.659622	-23.239485	10.750935	138.878006	39.800167	-7.088306	135.12886	34.578548	33.529987	145.018875	37.1893575	13.2208405	140.0738675	-83.6683275	8.2810295	137.6821445
13.630671	18.23407	142.956619	-23.337599	11.2361	138.116272	39.879066	-6.973688	136.273102	34.378658	34.294937	144.630341	37.128862	13.6606245	140.4517215	-83.80406	8.8115755	135.7808225
15.165308	14.555542	142.462967	-23.383812	11.654005	137.314743	39.874928	-6.646472	136.951462	34.179325	34.943043	144.234543	37.0271265	14.1482855	140.5930025	-83.7947505	9.1597245	134.0364835
16.530722	10.76473	142.130295	-23.416838	11.923694	136.638977	39.893414	-6.347431	137.566696	34.03619	35.443256	143.685623	36.964802	14.5479125	140.6261595	-83.798478	9.2994755	132.6517945
16.240845	7.870724	142.222794	-23.378586	12.100339	136.065445	39.945023	-6.059447	137.916	33.992004	35.759449	143.141754	36.9685135	14.850001	140.528877	-83.7256855	9.350677	131.602013
14.070024	6.26782	141.940872	-23.269186	12.286104	135.575882	39.982059	-5.834315	138.007904	34.046391	35.983395	142.718582	37.014225	15.07454	140.363243	-83.552597	9.497668	130.788521
10.87222	3.649985	140.604767	-23.048357	12.59114	134.80687	40.228523	-5.437053	138.262589	34.18462	36.419647	142.231049	37.2065715	15.491297	140.246819	-83.3032855	9.690983	129.366921
8.775938	1.6358	140.154343	-22.903566	12.807944	134.34288	40.325718	-5.060498	138.304489	34.246845	36.782459	141.896942	37.2862815	15.8609805	140.1007155	-83.0934135	9.7549075	128.5850445
6.667503	-0.401071	139.214066	-22.79641	13.07189	133.93512	40.406998	-4.652275	138.259262	34.269287	37.169659	141.510208	37.3381425	16.258692	139.884735	-82.9309625	9.885088	127.985505
4.319929	-2.369013	138.777496	-22.704569	13.320362	133.596802	40.51194	-4.297375	138.261322	34.279366	37.560371	141.050812	37.395653	16.631498	139.656067	-82.804791	10.009226	127.537537
1.883073	-4.315158	138.018494	-22.647194	13.573755	133.410065	40.599407	-3.946006	138.18956	34.286743	37.894096	140.548019	37.443075	16.974045	139.3687895	-82.737463	10.173465	127.4513405
-0.756345	-6.24332	137.425476	-22.598469	13.788815	133.303757	40.685837	-3.678104	138.227997	34.266575	38.152065	140.004379	37.476206	17.2369805	139.116188	-82.673144	10.3406495	127.491326
-3.564098	-8.095602	137.517288	-22.561821	13.97948	133.270233	40.715439	-3.419863	138.320358	34.262218	38.375237	139.482193	37.4888285	17.477687	138.9012755	-82.6124705	10.481273	127.6391905
-7.969702	-10.83066	137.242828	-22.497126	14.238662	133.37648	40.777054	-3.07659	138.546082	34.240582	38.572147	138.691254	37.508818	17.7477785	138.618668	-82.50307	10.7295455	128.134292
-11.049387	-12.563221	136.982819	-22.473209	14.38015	133.579056	40.813427	-2.90435	138.713806	34.212269	38.649746	138.080948	37.512848	17.872698	138.397377	-82.459266	10.887602	128.760735
-14.392856	-14.194923	137.486465	-22.449406	14.463529	133.879288	40.572453	-2.627891	138.839584	34.20723	38.665157	137.459366	37.3898415	18.018633	138.149475	-82.2886535	10.908425	129.609101
-17.797583	-15.722454	137.846512	-22.404758	14.470482	134.39241	40.858139	-2.718905	138.706619	34.17025	38.530872	136.652969	37.5141945	17.9059835	137.679794	-82.3237105	11.0349805	131.105026
-21.340549	-17.091501	138.765961	-22.345947	14.402306	135.127518	40.67403	-2.57026	138.511322	34.134293	38.337959	135.769211	37.4041615	17.8838495	137.1402665	-82.0960555	10.9207625	133.1147695
-25.018347	-18.320601	140.251343	-22.265369	14.266194	136.042236	40.717484	-2.598667	138.257355	34.097446	38.081528	134.872162	37.407465	17.7414305	136.5647585	-81.938203	10.7909575	135.5197135
-28.767559	-19.321581	142.244354	-22.202429	14.077379	137.196487	40.668118	-2.651745	138.061737	33.93174	37.696655	133.898758	37.299929	17.522455	135.9802475	-81.704787	10.632303	138.4127265
-34.367229	-20.452509	145.432465	-22.211517	13.79052	139.050476	40.583004	-2.766323	137.780045	33.457413	37.193535	132.95166	37.0202085	17.213606	135.3658525	-81.4432425	10.367434	142.7350995
-38.10247	-21.044809	147.301361	-22.243582	13.58952	140.157074	40.480675	-2.753323	137.814911	33.100639	36.97945	132.69519	36.790657	17.1130635	135.2550505	-81.277821	10.0659765	145.0590975
NaN	NaN	NaN	-22.278721	13.441016	141.040131	40.375008	-2.715945	137.849152	32.861168	36.95554	132.687714	36.618088	17.1197975	135.268433	-81.17553	9.7622345	146.811829
NaN	NaN	NaN	-22.327616	13.344422	141.653763	40.259327	-2.614474	137.821274	32.649765	37.021938	132.76944	36.454546	17.203732	135.295357	-81.109778	9.485112	148.012169
NaN	NaN	NaN	-22.381805	13.301643	141.987564	40.184296	-2.496183	137.710205	32.433575	37.146961	132.797684	36.3089355	17.325389	135.2539445	-81.0725455	9.277897	148.7211835
NaN	NaN	NaN	-22.44161	13.305402	142.074524	40.170322	-2.370751	137.39595	32.246117	37.394821	132.869843	36.2082195	17.512035	135.1328965	-81.0914395	9.098769	149.0161515
NaN	NaN	NaN	-22.460335	13.381517	141.986542	40.178265	-2.235025	136.963669	32.131668	37.684044	132.941681	36.1549665	17.7245095	134.952675	-81.0756365	9.0385245	149.020409
-46.861012	-12.606555	146.36467	-22.455929	13.604076	141.797699	40.382828	-2.069365	136.178833	32.093365	38.162968	132.977631	36.2380965	18.0468015	134.578232	-81.1499545	9.1613505	149.017166
-47.208153	-10.356202	145.557312	-22.416832	13.785346	141.677231	40.287609	-1.859065	135.653915	32.126057	38.473156	132.989426	36.206833	18.3070455	134.3216705	-81.040497	9.2636465	149.0327915
-47.367962	-7.901091	144.994553	-22.396664	13.98538	141.549118	40.171131	-1.632218	135.151505	32.15596	38.798176	133.001068	36.1635455	18.582979	134.0762865	-80.9568735	9.387781	149.0219495
-47.466797	-5.381486	144.363434	-22.385115	14.151846	141.44458	40.00946	-1.398547	134.603638	32.16761	39.09549	133.071899	36.088535	18.8484715	133.8377685	-80.858765	9.4552205	149.0513915
-47.476421	-2.883734	143.757584	-22.40259	14.246145	141.358368	39.830067	-1.216352	134.116913	32.184486	39.308678	133.198151	36.0072765	19.046163	133.657532	-80.8124565	9.446127	149.059204
-47.432442	-0.346696	143.390335	-22.441813	14.274634	141.302673	39.672783	-1.117312	133.755035	32.172169	39.432041	133.392593	35.922476	19.1573645	133.573814	-80.806102	9.3919035	149.031532
-47.284794	2.297282	143.189972	-22.547102	14.322337	141.310257	39.474617	-1.040253	133.356186	32.137627	39.522476	133.685242	35.806122	19.2411115	133.520714	-80.900326	9.4035625	149.0998
-46.865879	6.197873	143.15123	-22.769938	14.434196	141.470413	39.055908	-0.9742	132.850372	31.927904	39.669266	134.00592	35.491906	19.347533	133.428146	-81.031782	9.520859	149.51268
-46.467403	8.805602	143.319168	-22.944576	14.548914	141.605652	38.735428	-0.851177	132.511047	31.765553	39.82362	134.209961	35.2504905	19.4862215	133.360504	-81.1396425	9.6116065	149.8508
-45.90554	11.414983	143.485962	-23.137922	14.710118	141.741684	38.413475	-0.714321	132.219543	31.588715	39.990486	134.422165	35.001095	19.6380825	133.320854	-81.276939	9.7821535	150.162514
-45.290901	14.001822	143.584732	-23.330223	14.955075	141.788605	38.129047	-0.526737	132.025162	31.453171	40.20446	134.610992	34.791109	19.8388615	133.318077	-81.451555	10.0712885	150.259133
-44.575176	16.587406	143.537216	-23.540129	15.272853	141.71582	37.849625	-0.334837	131.853424	31.378448	40.411057	134.799332	34.6140365	20.03811	133.326378	-81.6942945	10.507596	150.105262
-43.729515	19.1262	143.222015	-23.772802	15.640487	141.494965	37.576279	-0.168952	131.786102	31.29833	40.59734	134.889267	34.4373045	20.214194	133.3376845	-81.9829085	11.06678	149.6522455
-42.835678	21.581497	142.867065	-24.070173	16.064814	141.203522	37.259571	-0.001252	131.74762	31.161993	40.794201	134.857117	34.210782	20.3964745	133.3023685	-82.351128	11.7331535	149.1046755
-41.316868	25.227583	142.305008	-24.482588	16.700676	140.73381	36.812164	0.269437	131.670898	30.935673	41.107014	134.781296	33.8739185	20.6882255	133.226097	-82.8390945	12.7131265	148.241523
-40.201553	27.58815	142.000717	-24.691086	17.08239	140.519257	36.526371	0.381451	131.679993	30.871912	41.275795	134.808167	33.6991415	20.828623	133.24408	-83.0813135	13.336157	147.794434
-38.90855	29.860914	141.662476	-24.869532	17.423115	140.313004	36.282162	0.500528	131.840744	30.914923	41.418606	135.003082	33.5985425	20.959567	133.421913	-83.3376065	13.886663	147.204095
-37.610973	32.02277	141.445129	-25.072067	17.785366	140.136505	36.092529	0.625021	132.157974	30.986387	41.639225	135.388992	33.539458	21.132123	133.773483	-83.683592	14.438609	146.499527
-36.221878	34.165302	141.526978	-25.305922	18.208275	139.961899	35.903053	0.817434	132.399719	31.058062	41.94334	136.050934	33.4805575	21.380387	134.2253265	-84.0924015	15.036163	145.6984715
-34.670113	36.185421	141.907089	-25.560537	18.700079	139.799423	35.638012	1.102941	132.525436	31.144306	42.331844	136.98642	33.391159	21.7173925	134.755928	-84.512233	15.6827655	144.842918
-33.137867	38.011646	142.695511	-25.788948	19.189058	139.662979	35.360725	1.561744	132.422089	31.220978	42.778801	138.146255	33.2908515	22.1702725	135.284172	-84.8687475	16.2078435	144.041786
-30.613428	40.433331	144.197708	-26.055925	19.943562	139.523911	35.019131	2.415897	132.122177	31.238592	43.438992	140.041	33.1288615	22.9274445	136.0815885	-85.2407115	16.9596795	142.9662335
-28.91647	41.851868	145.10289	-26.175495	20.470104	139.518204	34.895672	3.007203	131.964035	31.242899	43.846256	141.085876	33.0692855	23.4267295	136.5249555	-85.4202755	17.5134785	142.5114525
-27.133829	43.029037	145.689453	-26.24515	20.954247	139.528397	34.862728	3.474929	131.968765	31.24007	44.235996	141.860855	33.051399	23.8554625	136.91481	-85.541699	18.0530315	142.141984
-25.352419	44.099213	145.933533	-26.271088	21.381708	139.432297	34.935169	3.811983	132.028687	31.258566	44.566025	142.431229	33.0968675	24.189004	137.229958	-85.6390435	18.574412	141.634636
-23.466389	44.988094	145.766861	-26.284229	21.724792	139.124908	35.081734	3.990281	132.164108	31.223015	44.805248	142.730469	33.1523745	24.3977645	137.4472885	-85.7208325	19.0518195	140.8025275
-21.661108	45.679504	145.453751	-26.324961	21.972666	138.710403	35.201374	4.076881	132.298309	31.162983	44.996906	142.789719	33.1821785	24.5368935	137.544014	-85.8321005	19.4084385	139.876792
-19.803612	46.135063	145.006058	-26.367533	22.153639	138.268311	35.23843	4.109666	132.363342	31.069405	45.088749	142.777756	33.1539175	24.5992075	137.570549	-85.8889835	19.7080705	138.966073
-17.098276	46.304157	144.420944	-26.435474	22.332481	137.694382	35.236748	4.165232	132.500046	31.054354	45.223267	142.70755	33.145551	24.6942495	137.603798	-86.016499	19.9707125	137.784966
-15.311083	46.147804	144.187073	-26.455025	22.456085	137.450607	35.275463	4.203516	132.651978	31.047709	45.33234	142.731384	33.161586	24.767928	137.691681	-86.071636	20.144242	137.209533
-13.464231	45.73682	143.97998	-26.430977	22.620134	137.335236	35.371799	4.299573	132.808258	31.078211	45.489803	142.894241	33.225005	24.894688	137.8512495	-86.086959	20.34558	136.8192225
-11.756915	45.12241	143.894272	-26.378733	22.815878	137.31601	35.518547	4.427321	133.047729	31.10751	45.713787	143.105835	33.3130285	25.070554	138.076782	-86.0704945	20.561202	136.555238
-9.943352	44.316246	143.756607	-26.31925	22.984428	137.40863	35.704311	4.590839	133.314728	31.167973	45.954754	143.389648	33.436142	25.2727965	138.352188	-86.074642	20.6960595	136.465072
-8.212624	43.351421	143.624023	-26.197975	23.214121	137.515137	35.893688	4.706269	133.571548	31.258287	46.129158	143.711746	33.5759875	25.4177135	138.641647	-85.9719375	21.0105285	136.388627
-6.521825	42.141079	143.532333	-26.093197	23.387234	137.642838	36.084614	4.769376	133.923904	31.377962	46.25209	144.032028	33.731288	25.510733	138.977966	-85.917682	21.263735	136.30771
-3.964218	39.922176	143.293945	-25.914154	23.587223	137.877106	36.392269	4.814886	134.580307	31.605534	46.340092	144.574875	33.9989015	25.577489	139.577591	-85.8272095	21.596957	136.176621
-2.276735	38.220741	142.968658	-25.832504	23.636629	137.917999	36.637783	4.757536	135.138519	31.709608	46.363239	144.883759	34.1736955	25.5603875	140.011139	-85.8387035	21.7128705	135.824859
-0.813246	36.352341	142.698639	-25.774855	23.63941	137.931549	36.885422	4.671443	135.736771	31.721016	46.382401	145.043427	34.303219	25.526922	140.390099	-85.852929	21.751898	135.472999
0.72134	34.264923	142.27359	-25.726667	23.579535	137.912613	37.162811	4.554683	136.356064	31.717974	46.441166	145.04071	34.4403925	25.4979245	140.698387	-85.8937265	21.6611455	135.126839
2.196747	32.098915	141.810303	-25.69854	23.51095	137.867203	37.432713	4.473478	136.984665	31.648605	46.515293	144.852692	34.540659	25.4943855	140.9186785	-85.937739	21.5275145	134.8157275
3.411107	29.769171	141.570374	-25.700289	23.439377	137.86351	37.664593	4.411897	137.644791	31.58074	46.621857	144.384415	34.6226665	25.516877	141.014603	-86.0232445	21.361877	134.712417
4.630724	27.30821	141.470474	-25.728422	23.351637	137.951675	37.768692	4.278634	138.346039	31.488111	46.724777	143.621948	34.6284015	25.5017055	140.9839935	-86.0852455	21.2015685	134.9193565
6.050943	23.575294	141.956146	-25.705338	23.204901	138.294357	37.678101	4.206196	139.338821	31.420465	46.81596	142.104248	34.549283	25.511078	140.7215345	-85.959959	20.898724	135.8671795
6.763416	21.223743	142.627121	-25.66371	23.058233	138.512833	37.580803	4.224452	140.034134	31.416529	46.794804	141.128433	34.498666	25.509628	140.5812835	-85.826086	20.606838	136.4443825
7.356264	19.035137	143.42453	-25.572945	22.830875	138.648407	NaN	NaN	NaN	31.408342	46.675919	140.379974	NaN	NaN	NaN	NaN	NaN	NaN
7.909115	16.864611	144.259552	-25.471664	22.594229	138.748001	NaN	NaN	NaN	31.453163	46.485004	139.822708	NaN	NaN	NaN	NaN	NaN	NaN
8.377891	14.928479	145.083389	-25.37323	22.3505	138.786133	NaN	NaN	NaN	31.519974	46.277893	139.444824	NaN	NaN	NaN	NaN	NaN	NaN
8.697227	13.034746	145.585449	-25.265186	22.071686	138.768295	NaN	NaN	NaN	31.616226	46.02042	139.207397	NaN	NaN	NaN	NaN	NaN	NaN
8.958128	11.299074	145.983566	-25.174269	21.815947	138.770828	NaN	NaN	NaN	31.71953	45.732159	139.090317	NaN	NaN	NaN	NaN	NaN	NaN
9.197723	8.966875	146.193558	-25.024918	21.468977	138.728973	NaN	NaN	NaN	31.889475	45.322041	139.029068	NaN	NaN	NaN	NaN	NaN	NaN
9.219913	7.630213	146.175583	-24.922737	21.287804	138.69165	NaN	NaN	NaN	32.016434	45.083862	139.129379	NaN	NaN	NaN	NaN	NaN	NaN
9.216329	6.43448	146.05188	-24.819937	21.140535	138.659531	NaN	NaN	NaN	32.154526	44.86631	139.300461	NaN	NaN	NaN	NaN	NaN	NaN
9.110139	5.392322	145.81662	-24.726646	20.972679	138.609924	NaN	NaN	NaN	32.288864	44.69516	139.555374	NaN	NaN	NaN	NaN	NaN	NaN
8.785365	4.543154	145.471115	-24.636673	20.775276	138.519592	NaN	NaN	NaN	32.383842	44.543205	139.859695	NaN	NaN	NaN	NaN	NaN	NaN
8.432711	3.806725	145.088333	-24.542273	20.538271	138.412201	NaN	NaN	NaN	32.452282	44.374878	140.116409	NaN	NaN	NaN	NaN	NaN	NaN
7.96981	3.226439	144.680542	-24.438538	20.292807	138.315659	NaN	NaN	NaN	32.523682	44.225601	140.320068	NaN	NaN	NaN	NaN	NaN	NaN
7.144936	2.807651	144.124176	-24.314365	19.932852	138.239883	NaN	NaN	NaN	32.636955	43.935894	140.524261	NaN	NaN	NaN	NaN	NaN	NaN
6.508867	2.615672	143.772308	-24.235859	19.673086	138.23584	NaN	NaN	NaN	32.720917	43.735348	140.628677	NaN	NaN	NaN	NaN	NaN	NaN
5.854409	2.466105	143.406815	-24.169754	19.400764	138.27388	NaN	NaN	NaN	32.807018	43.467411	140.763916	NaN	NaN	NaN	NaN	NaN	NaN
5.017425	2.357536	142.942352	-24.099066	19.080282	138.352158	NaN	NaN	NaN	32.9305	43.10836	140.979309	NaN	NaN	NaN	NaN	NaN	NaN
4.175488	2.284423	142.325546	-24.051413	18.747505	138.43866	39.056587	0.955088	139.477234	33.093662	42.675201	141.231827	36.0751245	21.8151445	140.3545305	-84.1779505	15.6798655	136.5227895
3.269659	2.213226	141.648682	-23.988871	18.447289	138.502518	39.091145	0.547771	139.173828	33.263695	42.192799	141.554245	36.17742	21.370285	140.3640365	-84.155162	15.524293	136.6409995
2.222279	2.136032	140.7827	-23.91135	18.182547	138.550674	39.214756	0.149693	138.789978	33.447609	41.688301	141.894028	36.3311825	20.918997	140.342003	-84.1538825	15.446097	136.759345
0.634436	2.026871	139.322754	-23.800024	17.873835	138.631363	39.405899	-0.375541	137.795364	33.654968	41.020027	142.390854	36.5304335	20.322243	140.093109	-84.1304815	15.425427	137.169617
-0.535204	1.90716	138.326401	-23.719791	17.648855	138.736343	39.546154	-0.615447	136.966385	33.745461	40.636726	142.736298	36.6458075	20.0106395	139.8513415	-84.0853895	15.2870705	137.6213445
-1.716275	1.66344	137.404007	-23.623238	17.395969	138.839752	39.678394	-0.738065	136.181015	33.786018	40.305435	143.107422	36.732206	19.783685	139.6442185	-83.978682	15.008253	138.0352855
-2.915858	1.319721	136.708649	-23.569889	17.128386	138.966995	39.740719	-0.777535	135.49527	33.771305	39.995583	143.463974	36.756012	19.609024	139.479622	-83.89579	14.647748	138.454368
-4.20912	0.673523	136.324646	-23.55938	16.904202	139.114182	39.73513	-0.868136	135.03421	33.716099	39.692844	143.80101	36.7256145	19.412354	139.41761	-83.8443745	14.39605	138.810754
-5.52761	-0.135665	136.253082	-23.605419	16.77915	139.256195	39.693306	-1.092453	134.986069	33.662354	39.444443	143.934036	36.67783	19.175995	139.4600525	-83.888668	14.382305	139.0523375
-6.954418	-1.231712	136.591995	-23.699224	16.764692	139.37384	39.581833	-1.342284	135.030411	33.617878	39.289734	143.802719	36.5998555	18.973725	139.416565	-83.9983035	14.555659	139.331115
-9.173252	-3.084954	137.488876	-23.824238	16.810591	139.316727	39.304615	-1.823003	135.656662	33.53397	39.140053	143.050461	36.4192925	18.658525	139.3535615	-84.0677685	14.962657	139.2798925
-10.697536	-4.537537	138.275925	-23.856848	16.77791	139.1604	39.061939	-2.12899	136.120453	33.519455	39.038624	142.191925	36.290697	18.454817	139.156189	-84.004393	15.101003	139.164611
-12.231917	-5.966331	139.028549	-23.873281	16.684795	138.904709	38.864182	-2.513105	136.672134	33.51952	38.820118	141.114655	36.191851	18.1535065	138.8933945	-83.938413	15.2160835	138.9160235
-13.840646	-7.496761	139.980133	-23.850185	16.513937	138.626053	38.763943	-2.956666	137.172729	33.48143	38.49575	139.772766	36.1226865	17.769542	138.4727475	-83.8230565	15.258332	138.7793585
-15.444318	-8.90865	140.900803	-23.804777	16.286636	138.406448	38.807766	-3.319561	137.704132	33.398254	38.093929	138.30159	36.10301	17.387184	138.002861	-83.712564	15.186088	138.810035
-17.092867	-10.340474	141.956787	-23.752144	15.938507	138.331604	38.841698	-3.609431	137.807999	33.265381	37.616531	136.762543	36.0535395	17.00355	137.285271	-83.5578275	14.873464	139.377937
-18.728386	-11.571481	143.003265	-23.704472	15.470548	138.541122	38.101067	-3.582561	137.700104	33.066856	37.023838	135.212509	35.5839615	16.7206385	136.4563065	-82.9929055	14.2204575	140.6259375
-21.232618	-13.272755	144.848526	-23.648951	14.69245	139.331085	38.334499	-4.280972	137.201218	32.620354	35.912075	133.27948	35.4774265	15.8155515	135.240349	-82.7753285	13.5693485	143.421821
-22.83741	-14.157589	146.015533	-23.633633	14.227269	139.961472	38.332642	-4.635084	137.043442	32.243469	35.251106	132.330292	35.2880555	15.308011	134.686867	-82.5553215	13.146527	145.236077
-24.444656	-14.929602	147.173264	-23.652344	13.831717	140.614014	38.349033	-4.959321	136.787003	31.912289	34.776203	131.699127	35.130661	14.908441	134.243065	-82.435349	12.754993	146.984963
-25.941086	-15.466927	148.070618	-23.7187	13.505692	141.216278	38.284027	-5.202198	136.54158	31.534681	34.435982	131.385834	34.909354	14.616892	133.963707	-82.346754	12.394492	148.468849
-27.470886	-15.893334	148.834427	-23.784113	13.201303	141.777328	38.161659	-5.412161	136.419495	31.204773	34.201015	131.333817	34.683216	14.394427	133.876656	-82.251442	12.008179	149.678
-28.92347	-16.132137	149.445236	-23.862818	12.891706	142.363754	37.778137	-5.505168	136.375244	30.99511	34.003536	131.477982	34.3866235	14.249184	133.926613	-82.1122595	11.534228	150.800895
-30.256969	-16.247507	149.89534	-23.928595	12.545131	142.948288	37.391281	-5.624247	136.365479	30.844793	33.737736	131.695953	34.118037	14.0567445	134.030716	-81.975227	11.0335175	151.86586
-32.234089	-16.171524	150.382538	-24.053288	11.983485	143.86972	NaN	NaN	NaN	30.620035	33.328163	132.060547	NaN	NaN	NaN	NaN	NaN	NaN
-33.396999	-15.930557	150.730652	-24.12105	11.682298	144.533997	NaN	NaN	NaN	30.446655	33.134357	132.33194	NaN	NaN	NaN	NaN	NaN	NaN
-34.444084	-15.465364	151.151917	-24.204857	11.481505	145.230682	NaN	NaN	NaN	30.256617	33.081226	132.64003	NaN	NaN	NaN	NaN	NaN	NaN
-35.395874	-14.836786	151.584229	-24.272493	11.392249	145.941849	NaN	NaN	NaN	30.078312	33.180897	133.042725	NaN	NaN	NaN	NaN	NaN	NaN
-36.223576	-14.062576	152.009232	-24.321089	11.426232	146.595337	NaN	NaN	NaN	29.977518	33.389942	133.509796	NaN	NaN	NaN	NaN	NaN	NaN
-36.912476	-13.160925	152.274017	-24.384659	11.510062	147.116821	NaN	NaN	NaN	29.957691	33.635445	134.004074	NaN	NaN	NaN	NaN	NaN	NaN
-37.608021	-12.170549	152.203339	-24.442295	11.568971	147.431396	NaN	NaN	NaN	30.046881	33.843098	134.516235	NaN	NaN	NaN	NaN	NaN	NaN
-38.417301	-10.623221	151.427704	-24.457291	11.517502	147.485825	NaN	NaN	NaN	30.364925	34.104309	135.243851	NaN	NaN	NaN	NaN	NaN	NaN
-38.831539	-9.505914	150.47319	-24.465437	11.457949	147.189331	NaN	NaN	NaN	30.618727	34.276371	135.641556	NaN	NaN	NaN	NaN	NaN	NaN
-39.254936	-8.347888	149.111633	-24.504002	11.39601	146.595917	NaN	NaN	NaN	30.859789	34.418571	135.993591	NaN	NaN	NaN	NaN	NaN	NaN
-39.567692	-7.181178	147.445816	-24.617952	11.257426	145.732544	NaN	NaN	NaN	31.035683	34.567074	136.320999	NaN	NaN	NaN	NaN	NaN	NaN
-39.801918	-5.992858	145.74437	-24.774521	11.088097	144.708664	37.092693	-5.771987	134.680954	31.060658	34.630066	136.532135	34.0766755	14.4290395	135.6065445	-83.6257175	7.7471545	153.8107835
-40.044018	-4.769989	144.144196	-24.952307	10.897712	143.676712	37.025578	-5.704152	134.277573	31.015182	34.613106	136.628677	34.02038	14.454477	135.453125	-83.924994	7.340947	151.900299
-40.166195	-3.569995	142.786285	-25.111761	10.70773	142.721634	36.963097	-5.818401	134.004425	31.000546	34.523838	136.755264	33.9818215	14.3527185	135.3798445	-84.2053435	7.0627415	150.0634235
-40.242367	-1.769991	141.40303	-25.258797	10.432688	141.729721	36.919861	-6.084825	133.536514	30.987457	34.319878	136.763077	33.953659	14.1175265	135.1497955	-84.471253	6.7478495	148.3096465
-40.217716	-0.60805	140.799271	-25.278667	10.269301	141.297272	36.888813	-6.226532	133.246796	31.04862	34.19455	136.821167	33.9687165	13.984009	135.0339815	-84.5260505	6.554593	147.5605625
-40.171223	0.481017	140.426987	-25.288824	10.100796	140.988846	36.888878	-6.383287	132.997543	31.106579	34.058876	136.82132	33.9977285	13.8377945	134.9094315	-84.5753765	6.3637975	147.0682605
-40.058563	1.554886	140.132492	-25.260115	9.893117	140.714676	36.904331	-6.504904	132.726028	31.093798	33.892857	136.724197	33.9990645	13.6939765	134.7251125	-84.5192945	6.0922575	146.7042395
-39.913128	2.552081	139.882202	-25.203156	9.688813	140.402527	36.963619	-6.604836	132.461243	31.114706	33.736946	136.571823	34.0391625	13.566055	134.516533	-84.4454745	5.811571	146.288521
-39.747429	3.47178	139.741486	-25.112114	9.534725	140.167526	37.05043	-6.673049	132.198654	31.143019	33.634098	136.328644	34.0967245	13.4805245	134.263649	-84.3209525	5.5889255	146.071403
-39.502422	4.387402	139.606232	-25.003683	9.432915	139.940506	37.114479	-6.695749	131.918213	31.152851	33.572136	136.032318	34.133665	13.4381935	133.9752655	-84.141031	5.4276365	145.9057465
-39.125019	5.704864	139.431808	-24.808477	9.354918	139.613205	37.227119	-6.708863	131.493134	31.223133	33.480927	135.504562	34.225126	13.386032	133.498848	-83.84208	5.323804	145.727562
-38.833885	6.52793	139.24176	-24.709459	9.38407	139.345093	37.286888	-6.768997	131.361084	31.321875	33.414536	135.118561	34.3043815	13.3227695	133.2398225	-83.7232995	5.4453705	145.4503635
-38.544426	7.34086	138.912354	-24.629498	9.456881	139.040405	37.302376	-6.847368	131.342834	31.43354	33.300385	134.744781	34.367958	13.2265085	133.0438075	-83.626954	5.6872535	145.0370025
-38.219574	8.208746	138.475616	-24.626587	9.551228	138.623672	37.324703	-6.984831	131.484573	31.52293	33.168056	134.410873	34.4238165	13.0916125	132.947723	-83.6769905	6.0108435	144.299621
-37.936623	9.014855	138.032944	-24.677265	9.645823	138.249466	37.287743	-7.118919	131.678848	31.512112	33.060165	134.00119	34.3999275	12.970623	132.840019	-83.7544575	6.321023	143.658913
-37.6092	9.815136	137.661331	-24.743176	9.726727	137.930542	37.248245	-7.239638	131.881119	31.415043	32.943054	133.461349	34.331644	12.851708	132.671234	-83.817996	6.601746	143.18985
-37.268143	10.61987	137.383194	-24.813314	9.767305	137.686935	37.173161	-7.357204	132.025894	31.280664	32.782642	132.804352	34.2269125	12.712719	132.415123	-83.8535405	6.821891	142.958747
-36.72649	11.947576	137.174118	-24.913185	9.70175	137.530594	36.995308	-7.517175	132.068588	30.984509	32.493546	131.606155	33.9899085	12.4881855	131.8373715	-83.8162785	6.9153145	143.2238165
-36.346199	12.857285	137.112915	-24.988878	9.607288	137.554016	36.861092	-7.611757	132.019836	30.694002	32.262482	130.79808	33.777547	12.3253625	131.408958	-83.755303	6.8892135	143.699074
-35.947399	13.859863	137.106567	-25.062218	9.489196	137.656982	36.743889	-7.691341	131.980835	30.363161	32.04097	130.113632	33.553525	12.1748145	131.0472335	-83.677961	6.8035775	144.2667305
-35.516251	15.010351	137.085495	-25.158007	9.39424	137.813034	36.66407	-7.741197	131.934769	30.048132	31.912201	129.569702	33.356101	12.085502	130.7522355	-83.672115	6.702978	144.8738325
-35.056416	16.234993	137.019592	-25.260757	9.328504	137.924164	36.600903	-7.725876	131.877853	29.754066	31.927542	129.238815	33.1774845	12.100833	130.558334	-83.6989985	6.556175	145.289994
-34.525143	17.568079	136.904449	-25.380817	9.276903	137.936737	36.491802	-7.632686	131.670456	29.536402	32.06736	129.247299	33.014102	12.217337	130.4588775	-83.775736	6.336469	145.4145965
-33.961494	19.080975	136.726456	-25.484356	9.259378	137.751358	36.378216	-7.506993	131.339615	29.469963	32.325207	129.55336	32.9240895	12.409107	130.4464875	-83.8928015	6.109649	145.0562285
-32.968685	21.422264	136.238403	-25.62859	9.315741	136.843063	36.217667	-7.189266	130.495667	29.643982	32.968426	130.418671	32.9308245	12.88958	130.457169	-84.1880045	5.741902	143.228957
-32.241982	23.130108	135.686142	-25.758987	9.496288	135.804779	36.073002	-6.868152	129.694183	29.842773	33.422863	131.297134	32.9578875	13.2773555	130.4956585	-84.4758615	5.7152205	141.1138995
-31.505394	24.784706	135.115952	-25.970247	9.917987	134.603271	35.897385	-6.470241	128.939117	30.039709	33.796333	132.199265	32.968547	13.663046	130.569191	-84.909041	6.172928	138.637351
-30.714485	26.483727	135.000107	-26.202494	10.527705	133.740997	35.60537	-6.113501	128.250153	30.14637	34.165192	133.095337	32.87587	14.0258455	130.672745	-85.280858	7.0295645	136.809249
-29.896936	28.09734	135.450607	-26.380741	11.250167	133.429413	35.016922	-5.367985	127.793625	30.32996	34.532623	134.347458	32.673441	14.582319	131.0705415	-85.434923	7.918015	135.7882845
-29.101688	29.40099	136.500046	-26.522144	11.878942	133.566559	34.869812	-4.839237	127.662704	30.533127	34.937935	135.806305	32.7014695	15.049349	131.7345045	-85.7457575	8.708535	135.3986135
-28.268423	30.500254	137.970215	-26.637804	12.360157	134.070801	34.859772	-4.342554	127.776321	30.704481	35.243923	137.540787	32.7821265	15.4506845	132.658554	-86.0577345	9.2696295	135.483048
-26.998407	31.695759	140.493118	-26.705381	12.892945	135.368759	35.34481	-3.880076	128.275528	30.855877	35.614159	140.085526	33.1003435	15.8670415	134.180527	-86.5111055	9.9188485	136.556991
-26.210392	32.210514	142.035141	-26.720032	13.204728	136.359268	35.46862	-3.554856	128.963699	30.93358	35.794567	141.66922	33.2011	16.1198555	135.3164595	-86.641164	10.2896005	137.4020765
-25.38007	32.584702	143.359512	-26.715132	13.525353	137.375809	35.67598	-3.429002	129.801987	31.005743	35.962681	142.861435	33.3408615	16.2668395	136.331711	-86.7711255	10.7838665	138.419907
-24.529318	32.823765	144.32695	-26.712471	13.853307	138.333191	35.660248	-3.245787	130.218369	31.318235	35.988499	143.769302	33.4892415	16.371356	136.9938355	-86.9141835	11.335258	139.6725465
-23.698137	32.896568	145.011871	-26.711487	14.149873	139.159668	35.63773	-3.144619	130.76796	31.178343	36.360748	144.12883	33.4080365	16.6080645	137.448395	-86.8310105	11.6916815	140.870941
-22.825836	32.856537	145.360062	-26.740334	14.473593	139.860352	35.552074	-3.05652	131.246429	31.211657	36.676018	144.252563	33.3818655	16.809749	137.749496	-86.8625335	12.137437	141.971208
-21.983273	32.675972	145.400803	-26.774193	14.792029	140.331131	35.52713	-2.920367	131.555252	31.224913	36.989868	144.23204	33.3760215	17.0347505	137.893646	-86.9244075	12.5493075	142.768616
-20.675776	32.0867	144.974823	-26.831993	15.291132	140.560944	35.519173	-2.68128	131.864395	31.420851	37.272953	144.16835	33.470012	17.2958365	138.0163725	-87.133998	13.2864275	143.1055155
-19.825293	31.45569	144.470001	-26.930216	15.545363	140.444687	35.50692	-2.615383	131.996902	31.103817	37.598114	143.811813	33.3053685	17.4913655	137.9043575	-87.1658005	13.5993605	142.9850165
-18.96067	30.619951	143.861374	-27.009211	15.792712	140.292007	35.471088	-2.531077	132.047897	31.062756	37.725788	143.553543	33.266922	17.5973555	137.80072	-87.285344	13.9880685	142.783294
-18.058037	29.601011	143.269089	-27.081335	16.003265	140.173965	35.335865	-2.402932	131.892807	31.030846	37.84581	143.304825	33.1833555	17.721439	137.598816	-87.3460255	14.285091	142.749114
-17.215303	28.369045	142.679901	-27.189795	16.191544	140.106735	35.197712	-2.344319	131.942215	30.987068	37.942787	143.075882	33.09239	17.799234	137.5090485	-87.47198	14.583854	142.7044215
-16.345198	27.001385	142.106689	-27.305281	16.443489	140.087265	35.034893	-2.266843	132.070587	30.926529	38.105171	142.841034	32.980711	17.919164	137.4558105	-87.591273	14.967814	142.7187195
-15.484736	25.458828	141.520966	-27.457962	16.742941	140.075989	34.856968	-2.177651	132.324661	30.810061	38.292961	142.637131	32.8335145	18.057655	137.480896	-87.7494385	15.428227	142.671082
-14.187902	22.934259	140.643387	-27.793779	17.306604	140.063599	34.635105	-2.042463	132.927444	30.499876	38.707066	142.257401	32.5674905	18.3323015	137.5924225	-88.1550485	16.2809065	142.5347755
-13.385512	21.109905	140.127518	-28.085999	17.706144	139.986343	34.410759	-2.01627	133.421982	30.188963	39.040985	141.800095	32.299861	18.5123575	137.6110385	-88.471859	16.8999305	142.3616475
-12.55678	19.156603	139.725372	-28.390181	18.122877	139.872711	34.116665	-1.956715	133.898819	29.839212	39.346485	141.15239	31.9779385	18.694885	137.5256045	-88.7583005	17.550869	142.2198175
-11.72195	17.165161	139.414734	-28.657145	18.525944	139.617554	33.826141	-1.875069	134.443344	29.577696	39.614861	140.500595	31.7019185	18.869896	137.4719695	-89.0162085	18.181992	141.7631385
-10.899882	15.107624	139.159805	-28.862991	18.880024	139.101288	33.596024	-1.755972	135.140945	29.369867	39.880226	140.016541	31.4829455	19.062127	137.578743	-89.2089275	18.697921	140.623833
-10.059557	13.058035	138.965363	-29.035442	19.22353	138.247208	33.453938	-1.564198	135.75592	29.208595	40.180698	139.665359	31.3312665	19.30825	137.7106395	-89.4021505	19.13881	138.7837765
-9.306047	11.052032	138.724625	-29.181225	19.580273	137.003845	33.334206	-1.326698	136.38942	29.022419	40.608845	139.399399	31.1783125	19.6410735	137.8944095	-89.5407625	19.5194725	136.1132805
-8.26924	8.182047	138.335007	-29.293465	20.08531	134.602768	33.161659	-0.74896	137.449661	28.714567	41.370136	138.848007	30.938113	20.310588	138.148834	-89.525043	19.860032	131.056702
-7.64979	6.400675	138.07579	-29.201778	20.32419	132.996811	33.105469	-0.284053	138.260544	28.605322	41.818298	138.263779	30.8553955	20.7671225	138.2621615	-89.2589515	19.8812575	127.7314605
-7.187263	4.740966	137.9814	-29.007757	20.530085	131.667572	33.099751	0.176137	138.551743	28.642029	42.17894	137.637299	30.87089	21.1775385	138.094521	-88.886404	19.8826315	125.240623
-6.805848	3.217265	138.001831	-28.754667	20.677618	130.684082	33.231949	0.477894	138.829346	28.771614	42.374477	137.030289	31.0017815	21.4261855	137.9298175	-88.5111155	19.9290505	123.4383465
-6.593604	1.771845	138.052612	-28.510132	20.721848	130.076416	32.840168	0.914705	138.988068	28.981226	42.453873	136.54567	30.910697	21.684289	137.766869	-87.930961	19.759407	122.385963
-6.478039	0.444648	138.03392	-28.281733	20.68593	129.78714	33.092987	1.006967	138.94072	29.163277	42.48222	136.358032	31.128132	21.7445935	137.649376	-87.691598	19.6272665	121.924904
-6.500477	-0.769861	137.928528	-28.141726	20.635838	129.843369	33.385372	1.014501	138.773102	29.291245	42.478691	136.397308	31.3383085	21.746596	137.585205	-87.6217605	19.52508	122.101533
-6.792212	-2.396694	137.642044	-28.090891	20.5893	130.411438	33.7201	0.918573	138.360519	29.388025	42.411186	136.760315	31.5540625	21.6648795	137.560417	-87.7358445	19.5137205	123.262459
-7.142305	-3.333678	137.438156	-28.094009	20.570417	130.925995	33.841835	0.905901	138.094009	29.422525	42.379749	137.070511	31.63218	21.642825	137.58226	-87.820198	19.498009	124.26973
-7.593459	-4.132627	137.347687	-28.090631	20.594893	131.416534	33.924473	0.96668	137.858643	29.455938	42.423336	137.414429	31.6902055	21.695008	137.636536	-87.8714675	19.494778	125.196532
-8.249779	-4.799724	137.424347	-28.092131	20.680012	131.757492	34.222469	0.944626	137.681717	29.468328	42.541916	137.670105	31.8453985	21.743271	137.675911	-88.0296605	19.616753	125.839073
-9.052323	-5.372883	137.683563	-28.086794	20.850901	131.908997	34.208565	1.094456	137.718155	29.428097	42.692127	137.739227	31.818331	21.8932915	137.728691	-87.991919	19.8085105	126.089303
-10.047594	-5.765323	138.074371	-28.124269	21.068296	131.916992	34.158173	1.277106	137.954788	29.385778	42.874344	137.503601	31.7719755	22.075725	137.7291945	-88.0205135	20.060867	126.1047895
-11.105611	-6.075297	138.352615	-28.171837	21.283567	131.802795	34.013771	1.52113	138.167511	29.355732	43.092136	137.08461	31.6847515	22.306633	137.6260605	-88.0284255	20.260501	125.9795295
-12.921548	-6.403112	138.467667	-28.239531	21.5214	131.55069	33.382999	2.072763	138.325974	29.281637	43.315689	136.404922	31.332318	22.694226	137.365448	-87.81138	20.348574	125.735932
-14.246418	-6.491618	138.267654	-28.293276	21.583654	131.43074	33.410728	2.142411	138.299179	29.226521	43.393776	136.030548	31.3186245	22.7680935	137.1648635	-87.9051765	20.3992145	125.6966165
-15.605424	-6.549732	137.820023	-28.321106	21.591116	131.325836	33.412266	2.218312	138.204117	29.175964	43.421413	135.771973	31.294115	22.8198625	136.988045	-87.936327	20.3623695	125.663627
-17.110506	-6.519344	137.181778	-28.340698	21.57239	131.249023	33.417725	2.280051	138.043091	29.103651	43.40287	135.554581	31.260688	22.8414605	136.798836	-87.942084	20.3033195	125.69921
-18.681639	-6.380907	136.406143	-28.371248	21.569534	131.161179	33.506607	2.348012	137.769073	29.000607	43.459763	135.417786	31.253607	22.9038875	136.5934295	-87.996103	20.2351805	125.7289285
-20.357452	-6.133034	135.641113	-28.392727	21.584547	131.102783	33.80312	2.343259	137.429138	28.879627	43.545406	135.29628	31.3413735	22.9443325	136.362709	-88.1268275	20.2247615	125.842857
-22.180601	-5.798945	134.918991	-28.411943	21.618443	131.114502	33.892292	2.48006	137.111053	28.734993	43.648193	135.097778	31.3136425	23.0641265	136.1044155	-88.1375285	20.1727595	126.1245885
-25.102228	-5.10487	134.125626	-28.413538	21.654167	131.223297	34.004093	2.702941	136.638596	28.602713	43.816349	134.822083	31.303403	23.259645	135.7303395	-88.130479	20.048689	126.7162545
-27.207111	-4.538823	133.916611	-28.35672	21.641087	131.486206	34.083496	2.773983	136.34024	28.544989	43.839172	134.526596	31.3142425	23.3065775	135.433418	-88.0276825	19.9755965	127.538994
-29.470772	-3.888106	134.213242	-28.309982	21.590456	132.034012	34.161549	2.788355	136.03949	28.516718	43.7976	134.040604	31.3391335	23.2929775	135.040047	-87.9590975	19.8879345	129.027977
-31.79661	-3.181378	134.924866	-28.244097	21.44495	132.796509	34.214855	2.756054	135.80896	28.464907	43.640339	133.438293	31.339881	23.1981965	134.6236265	-87.828075	19.6917035	130.9693915
-34.271141	-2.320215	136.15799	-28.218285	21.229044	133.853912	34.208378	2.647361	135.604523	28.29657	43.354771	132.679443	31.252474	23.001066	134.141983	-87.689044	19.457022	133.565841
-36.8069	-1.341399	137.878815	-28.278997	20.996264	135.237946	34.090675	2.473771	135.391479	28.01269	42.974571	131.791367	31.0516825	22.724171	133.591423	-87.6096765	19.268357	136.884469
-39.386951	-0.245864	139.892929	-28.426487	20.73163	136.835251	33.847225	2.280817	135.16069	27.27372	42.606941	131.062698	30.5604725	22.443879	133.111694	-87.4134465	19.019381	140.558808
-43.235985	1.620168	143.115112	-28.81893	20.279369	139.347977	33.186329	1.869254	134.813812	26.20929	41.938328	130.172424	29.6978095	21.903791	132.493118	-87.3356695	18.654947	146.202836
-45.78928	2.972726	145.042831	-29.168978	19.926298	140.83609	32.564476	1.640557	134.652161	25.376181	41.592796	129.900635	28.9703285	21.6166765	132.276398	-87.3082845	18.2359195	149.395782
-48.226486	4.370757	146.681305	-29.498096	19.572538	142.107712	31.908936	1.503268	134.437683	24.583214	41.346539	129.71579	28.246075	21.4249035	132.0767365	-87.242267	17.7201725	152.1386875
-50.615311	5.869653	148.065323	-29.822689	19.243074	143.141556	31.297749	1.423262	134.059875	23.844011	41.195435	129.639267	27.57088	21.3093485	131.849571	-87.216258	17.1767995	154.433541
-52.926781	7.416048	149.229004	-30.118689	18.922548	143.949966	30.663609	1.397634	133.748383	23.181421	41.085697	129.60289	26.922515	21.2416655	131.6756365	-87.159893	16.6034305	156.2242955
-55.077301	9.048102	150.195374	-30.378765	18.646162	144.610352	30.342821	1.268865	133.331024	22.615126	41.057442	129.638046	26.4789735	21.1631535	131.484535	-87.2365035	16.1291705	157.736169
-57.146496	10.784755	150.876205	-30.635906	18.390648	145.070511	29.892811	1.262274	132.95694	22.126143	41.117676	129.766388	26.009477	21.189975	131.361664	-87.281289	15.591321	158.779358
-60.151482	13.595486	151.650925	-31.066084	18.136038	145.485748	29.35125	1.322866	132.377213	21.506046	41.377987	130.118973	25.428648	21.3504265	131.248093	-87.560816	14.9216495	159.723403
-61.808533	15.359952	151.937241	-31.377829	17.999399	145.601364	28.978611	1.440498	131.971436	21.193228	41.605331	130.461731	25.0859195	21.5229145	131.2165835	-87.8415775	14.4758835	159.9861445
-63.437778	17.238838	152.028793	-31.685738	17.826361	145.607346	28.596167	1.51628	131.593399	21.162069	41.68969	130.824448	24.879118	21.602985	131.2089235	-88.250594	14.049737	160.0057685
-64.957329	19.170284	152.180084	-31.961765	17.662786	145.551987	28.299189	1.62582	131.155762	20.971466	41.851326	131.311127	24.6353275	21.738573	131.2334445	-88.5588575	13.586999	159.8705295
-66.283745	21.086308	152.271362	-32.20042	17.488451	145.434341	28.024632	1.6689	131.014725	20.829294	41.954967	131.751282	24.426963	21.8119335	131.3830035	-88.827803	13.1649685	159.4856785
-67.481865	23.033588	152.371033	-32.424953	17.365662	145.301971	27.798504	1.711679	130.819885	20.713833	42.036987	132.149078	24.2561685	21.874333	131.4844815	-89.1060745	12.856991	159.1194605
-68.445793	24.917728	152.562332	-32.602524	17.257246	145.157883	27.611832	1.744327	130.648758	20.624653	42.092918	132.496933	24.1182425	21.9186225	131.5728455	-89.3232905	12.5958695	158.7429205
NaN	NaN	NaN	-32.845058	17.140636	145.045944	27.377579	1.733834	130.479309	20.509731	42.128613	132.979614	23.943655	21.9312235	131.7294615	-89.633771	12.3500485	158.3624265
NaN	NaN	NaN	-32.989441	17.047787	145.062302	27.217358	1.728522	130.274506	20.446802	42.123013	133.262054	23.83208	21.9257675	131.76828	-89.810962	12.1698065	158.356324
NaN	NaN	NaN	-33.110397	16.962572	145.132339	27.057663	1.669303	130.367035	20.370853	42.106461	133.476212	23.714258	21.887882	131.9216235	-89.935052	12.037262	158.3430545
NaN	NaN	NaN	-33.223228	16.859911	145.214722	26.949415	1.640229	130.22197	20.278553	42.083626	133.663071	23.613984	21.8619275	131.9425205	-90.06044	11.8578945	158.4869235
NaN	NaN	NaN	-33.287197	16.701603	145.268188	26.856911	1.596504	130.202835	20.19902	42.049068	133.823303	23.5279655	21.822786	132.013069	-90.1023595	11.58042	158.523307
NaN	NaN	NaN	-33.340748	16.522734	145.286942	26.832333	1.522076	130.201935	20.135128	42.00642	133.93808	23.4837305	21.764248	132.0700075	-90.1652265	11.28122	158.5038765
-64.291862	32.844376	152.318497	-33.373356	16.314556	145.251221	26.820335	1.4267	130.318558	20.086416	41.908627	134.039719	23.4533755	21.6676635	132.1791385	-90.2000875	10.9614485	158.3233035
-61.983299	33.914436	151.790649	-33.473568	16.02911	145.203873	26.788774	1.233113	130.352875	20.045	41.721958	134.231079	23.416887	21.4775355	132.291977	-90.364023	10.5806845	158.115769
-60.179268	34.537514	151.36319	-33.531269	15.85199	145.163162	26.745092	1.078439	130.472397	20.057398	41.589226	134.418808	23.401245	21.3338325	132.4456025	-90.463783	10.3701475	157.8807215
-58.347424	35.231964	150.800949	-33.629929	15.706217	145.10289	26.74332	0.932631	130.681229	20.098427	41.478237	134.784531	23.4208735	21.205434	132.73288	-90.6807315	10.207	157.4729
-56.326771	35.856995	149.974854	-33.741425	15.579083	144.926147	26.830996	0.799169	130.858139	20.250114	41.426003	135.284576	23.540555	21.112586	133.0713575	-91.023405	10.04558	156.7809365
-54.238468	36.480507	149.287277	-33.849449	15.463887	144.632309	26.957718	0.571349	131.171906	20.451698	41.333832	135.855057	23.704708	20.9525905	133.5134815	-91.403606	9.9751835	155.7511365
-51.944969	37.131042	148.220062	-33.935673	15.391085	144.123428	27.13319	0.369093	131.456757	20.740856	41.228371	136.523697	23.937023	20.798732	133.990227	-91.808369	9.983438	154.256629
-49.659874	37.756496	147.303116	-34.082298	15.367188	143.567078	27.494955	0.016025	131.943924	21.067799	41.106503	137.293686	24.281377	20.561264	134.618805	-92.445973	10.173112	152.515351
-45.928352	38.588768	145.877548	-34.293922	15.417284	142.606857	27.506811	-0.208406	132.334274	21.499577	40.923698	138.426132	24.503194	20.357646	135.380203	-93.091038	10.476922	149.833511
-43.285706	39.077862	144.892044	-34.476601	15.536073	141.857285	27.644257	-0.36403	132.743042	21.756577	40.841873	139.238312	24.700417	20.2389215	135.990677	-93.653619	10.8332245	147.723893
-40.67289	39.505726	144.087921	-34.651081	15.645568	141.155258	27.782455	-0.52518	132.98645	21.838646	40.771015	139.895096	24.8105505	20.1229175	136.440773	-94.1127125	11.1682185	145.869743
-38.060425	39.844433	143.365784	-34.771584	15.769306	140.436295	27.955162	-0.602147	133.313965	21.897516	40.738495	140.435333	24.926339	20.068174	136.874649	-94.469507	11.470438	143.997941
-35.367336	40.034779	142.717911	-34.858303	15.87041	139.714493	28.102674	-0.704253	133.57724	21.965673	40.731144	140.915909	25.0341735	20.0134455	137.2465745	-94.7507795	11.7273745	142.1824115
-32.703621	40.210732	142.119858	-34.861176	15.921433	139.074738	28.291225	-0.754326	133.783569	22.029047	40.743847	141.245102	25.160136	19.9947605	137.5143355	-94.882488	11.8481055	140.6351405
-30.083475	40.324722	141.692078	-34.818546	15.910382	138.356552	28.510159	-0.833334	134.046585	22.123747	40.737423	141.648026	25.316953	19.9520445	137.8473055	-94.954045	11.8687195	138.8657985
-26.164991	40.32877	141.382523	-34.677166	15.755018	137.565048	28.885889	-1.000543	134.13681	22.246225	40.649189	141.969803	25.566057	19.824323	138.0533065	-94.920389	11.685713	137.0767895
-23.595869	40.220963	141.271515	-34.548512	15.599179	137.0634	29.162041	-1.091782	134.269058	22.383455	40.604668	142.213516	25.772748	19.756443	138.241287	-94.869772	11.441915	135.885513
-21.105701	40.057011	141.263336	-34.407406	15.412553	136.602188	29.420618	-1.227697	134.25499	22.464886	40.450863	142.502625	25.942752	19.611583	138.3788075	-94.757564	11.213523	134.8255685
-18.600109	39.732777	141.365646	-34.28968	15.198718	136.222702	29.694399	-1.381589	134.222992	22.570328	40.313732	142.693802	26.1323635	19.4660715	138.458397	-94.7117235	10.9313645	133.987007
-16.269299	39.325092	141.540878	-34.166019	14.987901	135.803299	29.94631	-1.508477	134.286942	22.663475	40.169193	142.935928	26.3048925	19.330358	138.611435	-94.6369305	10.645444	132.995163
-13.937532	38.763561	141.696426	-34.045719	14.808339	135.425598	30.191481	-1.645391	134.226196	22.728329	39.995308	143.204636	26.459905	19.1749585	138.715416	-94.551343	10.4417195	132.13578
-11.718326	38.115021	141.88826	-33.920387	14.629635	135.160172	30.453035	-1.733229	134.142502	22.779593	39.864025	143.362564	26.616314	19.065398	138.752533	-94.457088	10.193872	131.567811
-8.49903	36.905689	142.261383	-33.699844	14.42487	134.882935	30.784014	-1.784293	134.044022	22.955307	39.782452	143.626617	26.8696605	18.9990795	138.8353195	-94.2693485	9.8506605	130.9305505
-6.415128	35.979912	142.402313	-33.52253	14.343587	134.758728	30.976677	-1.777055	133.927032	23.08374	39.703358	143.820435	27.0302085	18.9631515	138.8737335	-94.0752685	9.7240225	130.6437225
-4.413983	34.915382	142.54126	-33.384186	14.305782	134.644333	31.188622	-1.756248	133.899109	23.187519	39.682529	143.979019	27.1880705	18.9631405	138.939064	-93.9564425	9.6484235	130.349602
-2.52082	33.736824	142.571884	-33.2425	14.307578	134.508438	31.360153	-1.727922	133.969254	23.305479	39.672985	144.124939	27.332816	18.9725315	139.0470965	-93.817816	9.6426245	129.9697795
-0.65419	32.417496	142.506927	-33.072281	14.341261	134.343033	31.552675	-1.717346	134.100754	23.402481	39.666004	144.259201	27.477578	18.974329	139.1799775	-93.62214	9.708193	129.5060885
1.042705	30.988651	142.36525	-32.911144	14.400734	134.114639	31.773636	-1.738083	134.380524	23.52252	39.703854	144.327362	27.648078	18.9828855	139.353943	-93.470366	9.8185825	128.875335
2.72309	29.418236	142.120392	-32.739159	14.483269	133.866898	31.961599	-1.82425	134.722397	23.66222	39.772068	144.270035	27.8119095	18.973909	139.496216	-93.2902275	9.992629	128.23758
4.587412	26.74065	141.61792	-32.475647	14.607631	133.412628	32.209637	-1.920938	135.260376	23.873775	39.932991	144.065338	28.041706	19.0060265	139.662857	-92.993	10.2092355	127.162399
5.709777	24.772995	141.289764	-32.277046	14.698249	133.048874	32.380547	-1.991431	135.626038	23.991198	40.028507	143.859512	28.1858725	19.018538	139.742775	-92.7399645	10.37796	126.354973
6.687967	22.755714	141.040848	-32.104591	14.767295	132.732635	32.523777	-2.017482	135.976547	24.11253	40.156696	143.542236	28.3181535	19.069607	139.7593915	-92.5273355	10.464983	125.7058785
7.523906	20.604671	140.778748	-31.900162	14.826995	132.380981	32.631809	-1.994932	136.305695	24.257479	40.289986	143.257263	28.444644	19.147527	139.781479	-92.244968	10.506463	124.980483
8.259138	18.435852	140.595657	-31.682405	14.884411	132.033417	32.762966	-1.972792	136.610489	24.396023	40.37077	142.923477	28.5794945	19.198989	139.766983	-91.9443045	10.569833	124.299851
8.759765	16.139051	140.434738	-31.48435	14.901969	131.74321	32.875629	-1.97594	136.898224	24.564161	40.423336	142.541138	28.719895	19.223698	139.719681	-91.688595	10.58024	123.766739
9.219574	13.848598	140.311722	-31.238413	14.919702	131.52916	32.987343	-1.954148	137.134171	24.79991	40.433529	142.171875	28.8936265	19.2396905	139.653023	-91.3704525	10.5997135	123.405297
8.005172	11.4609	139.825699	-30.857214	14.975124	131.484711	33.250423	-1.988261	137.32962	25.242115	40.412674	141.616089	29.246269	19.2122065	139.4728545	-90.960697	10.7380415	123.4965675
7.1562	9.782589	139.442307	-30.593904	15.024603	131.598083	33.490952	-2.001736	137.345139	25.563536	40.426964	141.317078	29.527244	19.212614	139.3311085	-90.715052	10.836592	123.8650575
6.16538	8.07676	139.163971	-30.321768	15.067516	131.746262	33.778057	-2.005543	137.322754	25.83979	40.394482	141.093002	29.8089235	19.1944695	139.207878	-90.4524595	10.9405625	124.284646
5.063695	6.390435	138.877625	-30.063461	15.114214	131.9151	34.067673	-2.007138	137.345093	26.091709	40.349144	140.866165	30.079691	19.171003	139.105629	-90.206613	11.057425	124.724571
3.771799	4.633151	138.762405	-29.846912	15.18045	132.136368	34.240555	-1.996125	137.393463	26.343554	40.314926	140.592422	30.2920545	19.1594005	138.9929425	-89.9858785	11.2014995	125.2797935
2.344483	2.954923	138.639832	-29.657026	15.237604	132.3853	34.362465	-1.970201	137.516113	26.597986	40.284187	140.2099	30.4802255	19.156993	138.8630065	-89.7942775	11.318215	125.9075935
0.749282	1.237197	138.632889	-29.491964	15.307344	132.66391	34.460087	-1.912269	137.643433	26.798197	40.269875	139.734833	30.629142	19.178803	138.689133	-89.61307	11.435885	126.638687
-1.867764	-1.265831	138.628036	-29.250196	15.412605	133.265656	34.601509	-1.776328	137.690521	27.11783	40.239826	138.963867	30.8596695	19.231749	138.327194	-89.3600615	11.593461	128.204118
-3.755706	-2.847564	138.656158	-29.087587	15.47676	133.859772	34.682331	-1.738457	137.605545	27.288658	40.173431	138.421295	30.9854945	19.217487	138.01342	-89.1606685	11.736033	129.706124
-5.765852	-4.409778	138.800079	-28.928345	15.475166	134.652878	34.5886	-1.614928	137.5233	27.437466	40.047626	137.897949	31.013033	19.216349	137.7106245	-88.869723	11.733983	131.5951315
-7.843966	-5.975043	139.223999	-28.751204	15.430786	135.657394	35.03587	-1.872523	137.370255	27.57427	39.844219	137.393204	31.30507	18.985848	137.3817295	-88.807478	11.875724	133.9330585
-9.959579	-7.400846	139.808365	-28.557512	15.315909	136.828476	35.214378	-2.027481	137.272293	27.697191	39.62294	136.928345	31.4557845	18.7977295	137.100319	-88.5708085	11.8340885	136.556633
-12.187591	-8.768931	140.757233	-28.351561	15.160868	138.181091	35.36454	-2.217687	137.156937	27.781538	39.351948	136.511368	31.573039	18.5671305	136.8341525	-88.276161	11.7546055	139.5280295
-14.424441	-10.061875	142.021118	-28.151014	14.926595	139.676453	35.465687	-2.463102	137.092834	27.761082	39.018936	136.105515	31.6133845	18.277917	136.5991745	-87.9154125	11.575273	142.7537315
-17.744455	-11.787378	144.343048	-27.86326	14.473947	142.022339	35.318195	-2.67837	137.058258	27.62402	38.508045	135.653198	31.4711075	17.9148375	136.355728	-87.1976275	11.0330565	147.68895
-19.892715	-12.808858	146.024506	-27.765226	14.145584	143.550629	35.280132	-2.89911	137.122223	27.411343	38.148891	135.432739	31.3457375	17.6248905	136.277481	-86.8761895	10.6662775	150.823777
-22.045551	-13.748916	147.727234	-27.752388	13.841887	144.913223	35.580128	-3.311807	137.321732	27.097687	37.774281	135.326279	31.3389075	17.231237	136.3240055	-86.8436835	10.452537	153.5024405
-24.113375	-14.560037	149.245361	-27.778563	13.568301	146.068924	35.439049	-3.568278	137.570267	26.806446	37.40358	135.320862	31.1227475	16.917651	136.4455645	-86.6798735	10.218951	155.6922835
-26.112309	-15.296947	150.579926	-27.802319	13.324906	147.027863	NaN	NaN	NaN	26.585623	37.106941	135.403152	NaN	NaN	NaN	NaN	NaN	NaN
-28.004333	-15.897758	151.705765	-27.801344	13.094382	147.812881	NaN	NaN	NaN	26.446915	36.855499	135.558884	NaN	NaN	NaN	NaN	NaN	NaN
-29.822081	-16.384268	152.633377	-27.778709	12.927611	148.409348	NaN	NaN	NaN	26.359003	36.61026	135.710281	NaN	NaN	NaN	NaN	NaN	NaN
-32.297943	-16.897505	153.584213	-27.720875	12.785128	149.002335	NaN	NaN	NaN	26.16744	36.361931	135.814896	NaN	NaN	NaN	NaN	NaN	NaN
-33.832844	-17.087082	154.010422	-27.615076	12.709962	149.240356	NaN	NaN	NaN	26.213001	36.181725	135.817795	NaN	NaN	NaN	NaN	NaN	NaN
-35.212929	-17.179874	154.293747	-27.472431	12.663023	149.390549	NaN	NaN	NaN	26.270199	36.02364	135.762527	NaN	NaN	NaN	NaN	NaN	NaN
-36.445553	-17.179955	154.512711	-27.337292	12.673214	149.466949	NaN	NaN	NaN	26.419617	35.875488	135.636063	NaN	NaN	NaN	NaN	NaN	NaN
-37.560879	-17.064398	154.662476	-27.184889	12.712441	149.463684	NaN	NaN	NaN	26.501633	35.802914	135.449188	NaN	NaN	NaN	NaN	NaN	NaN
-38.509228	-16.875185	154.779297	-27.073761	12.788716	149.414566	NaN	NaN	NaN	26.568556	35.730839	135.215408	NaN	NaN	NaN	NaN	NaN	NaN
-39.321217	-16.607182	154.827286	-27.012417	12.868808	149.308945	NaN	NaN	NaN	26.565434	35.698582	135.02298	NaN	NaN	NaN	NaN	NaN	NaN
-40.359657	-16.062727	154.798325	-26.934954	12.949234	149.103363	NaN	NaN	NaN	26.81505	35.547909	134.868179	NaN	NaN	NaN	NaN	NaN	NaN
-40.815281	-15.636128	154.654007	-26.864702	12.927111	148.970963	NaN	NaN	NaN	26.963919	35.460735	134.903381	NaN	NaN	NaN	NaN	NaN	NaN
-41.234615	-15.175864	154.48317	-26.802719	12.892582	148.882538	NaN	NaN	NaN	27.180668	35.35894	135.010681	NaN	NaN	NaN	NaN	NaN	NaN
-41.461327	-14.58968	154.303696	-26.695385	12.864533	148.805191	NaN	NaN	NaN	27.421316	35.289288	135.17244	NaN	NaN	NaN	NaN	NaN	NaN
-41.611023	-13.902342	154.106384	-26.583591	12.864295	148.761398	NaN	NaN	NaN	27.669569	35.245113	135.286743	NaN	NaN	NaN	NaN	NaN	NaN
-41.598366	-13.142268	153.892136	-26.432817	12.87442	148.704559	NaN	NaN	NaN	27.890625	35.215176	135.320114	NaN	NaN	NaN	NaN	NaN	NaN
-41.480366	-12.2789	153.64006	-26.261791	12.894002	148.616409	NaN	NaN	NaN	28.144363	35.164963	135.309357	NaN	NaN	NaN	NaN	NaN	NaN
-41.050003	-10.778789	153.126541	-25.99036	12.882355	148.449982	NaN	NaN	NaN	28.540846	35.069378	135.259598	NaN	NaN	NaN	NaN	NaN	NaN
-40.688782	-9.69523	152.666641	-25.815598	12.878148	148.288986	NaN	NaN	NaN	28.823441	35.030197	135.317276	NaN	NaN	NaN	NaN	NaN	NaN
-40.199261	-8.50355	152.179443	-25.654015	12.870416	148.100815	NaN	NaN	NaN	29.080742	34.98914	135.386459	NaN	NaN	NaN	NaN	NaN	NaN
-39.560524	-7.187493	151.62233	-25.550138	12.890402	147.898132	NaN	NaN	NaN	29.320734	34.961769	135.415131	NaN	NaN	NaN	NaN	NaN	NaN
-38.88036	-5.794273	151.019363	-25.455111	12.957735	147.648499	NaN	NaN	NaN	29.521883	34.960796	135.426575	NaN	NaN	NaN	NaN	NaN	NaN
-38.066345	-4.298392	150.415192	-25.343435	13.03299	147.353821	NaN	NaN	NaN	29.70223	34.960991	135.39502	NaN	NaN	NaN	NaN	NaN	NaN
-37.126793	-2.671081	149.704559	-25.211843	13.164304	147.016296	NaN	NaN	NaN	29.955769	34.983635	135.351807	NaN	NaN	NaN	NaN	NaN	NaN
-35.574001	-0.123735	148.305603	-25.032907	13.411863	146.236786	NaN	NaN	NaN	30.409395	35.02932	135.245804	NaN	NaN	NaN	NaN	NaN	NaN
-34.463383	1.720144	147.015686	-24.938753	13.631968	145.440369	36.4688	-5.544518	136.630646	30.738338	35.102264	135.165771	33.603569	14.778873	135.8982085	-83.481075	12.485063	154.9825295
-33.27681	3.592902	145.513138	-24.858397	13.862608	144.425354	36.586895	-5.403116	136.37323	31.096056	35.279583	135.091812	33.8414755	14.9382335	135.732521	-83.5582695	12.7869825	153.118187
-32.028522	5.554709	143.816467	-24.792294	14.028929	143.25766	36.687584	-5.200153	135.999222	31.410984	35.478653	135.022324	34.049284	15.13925	135.510773	-83.633872	12.918608	151.004547
-30.739534	7.526331	142.083328	-24.749622	14.067859	141.998978	36.720356	-5.031219	135.524292	31.703552	35.653557	135.14743	34.211954	15.311169	135.335861	-83.711198	12.824549	148.662095
-29.411543	9.546078	140.336899	-24.698874	13.95717	140.742218	36.891857	-4.949691	135.196701	32.041214	35.767361	135.494064	34.4665355	15.408835	135.3453825	-83.8642835	12.505505	146.1390535
-28.021473	11.586807	138.808304	-24.596107	13.726518	139.508789	37.095787	-4.911215	134.859268	32.384689	35.8358	136.034531	34.740238	15.4622925	135.4468995	-83.932452	11.9907435	143.5706785
-29.065639	10.865685	136.78009	-24.449762	13.221121	137.740189	37.498817	-5.015198	134.439346	32.840286	35.819725	137.015564	35.1695515	15.4022635	135.727455	-84.0690755	11.0399785	139.752923
-29.982805	9.867293	135.413788	-24.363699	12.872698	136.640793	37.764748	-5.074081	134.078522	32.989822	35.708817	137.642517	35.377285	15.317368	135.8605195	-84.104683	10.428028	137.4210665
-30.778057	9.103236	134.258881	-24.286875	12.61757	135.747284	37.991043	-5.095357	133.747513	33.061356	35.606449	138.090988	35.5261995	15.255546	135.9192505	-84.0999495	9.979594	135.5753175
-31.489367	8.318209	133.277267	-24.22662	12.493383	135.064072	38.170261	-5.013208	133.527573	33.0588	35.595428	138.340942	35.6145305	15.29111	135.9342575	-84.0677705	9.695656	134.1938865
-32.213142	7.481781	132.63765	-24.173803	12.504944	134.638474	38.30603	-4.875751	133.396545	33.042545	35.673454	138.450653	35.6742875	15.3988515	135.923599	-84.0218935	9.6110365	133.353349
-32.976021	6.593659	132.246475	-24.133892	12.629872	134.448578	38.431625	-4.744082	133.414337	33.010967	35.822495	138.399597	35.721296	15.5392065	135.906967	-83.98908	9.7205375	132.990189
-33.835117	5.55448	132.065079	-24.146915	12.793669	134.345764	38.468163	-4.678641	133.596069	32.969482	35.945179	138.2155	35.7188225	15.633269	135.9057845	-84.0126525	9.954069	132.7857435
-35.06794	3.932742	131.829453	-24.300076	12.975812	134.240356	38.383736	-4.627264	133.85994	32.7691	36.074337	137.81839	35.576418	15.7235365	135.839165	-84.17657	10.2280875	132.641547
-36.058319	2.743799	131.885666	-24.463072	13.043833	134.196808	38.259518	-4.636606	134.032349	32.557533	36.14373	137.411514	35.4085255	15.753562	135.7219315	-84.3346695	10.334104	132.6716845
-36.977268	1.639813	131.792633	-24.635725	13.034408	134.139969	38.113731	-4.61455	134.094101	32.32478	36.169083	137.024323	35.2192555	15.7772665	135.559212	-84.4907055	10.2915495	132.720726
-38.006798	0.31055	131.815369	-24.794039	12.959351	134.066071	37.970467	-4.609235	134.139496	32.078056	36.163166	136.633636	35.0242615	15.7769655	135.386566	-84.6123395	10.1417365	132.745576
-39.046036	-0.983364	131.787521	-24.929125	12.852629	133.943604	37.850723	-4.602952	134.168106	31.821701	36.114841	136.231094	34.836212	15.7559445	135.1996	-84.694462	9.9493135	132.687608
-40.02718	-2.255144	131.672501	-25.037781	12.737988	133.794479	37.754555	-4.595553	134.186096	31.633886	36.068264	135.875732	34.6942205	15.7363555	135.030914	-84.7697825	9.7396205	132.558044
-41.153248	-3.541296	131.663254	-25.123177	12.625875	133.626633	37.6894	-4.603025	134.269882	31.476727	36.027504	135.545639	34.5830635	15.7122395	134.9077605	-84.8294175	9.5395105	132.3455055
-42.708759	-5.394696	131.386261	-25.166595	12.524899	133.366119	37.643642	-4.66118	134.381149	31.36586	35.95665	135.321808	34.504751	15.647735	134.8514785	-84.837941	9.402063	131.8807595
-43.898235	-6.587209	131.337433	-25.17733	12.533483	133.240326	37.640419	-4.703092	134.511139	31.342463	35.927464	135.229691	34.491441	15.612186	134.870415	-84.846101	9.45478	131.610237
-45.02285	-7.701819	131.211166	-25.183571	12.600958	133.134918	37.627186	-4.726186	134.642502	31.35358	35.95752	135.133545	34.490383	15.615667	134.8880235	-84.857525	9.586249	131.3818125
-46.21571	-8.826262	131.046219	-25.239531	12.65399	132.994614	37.57452	-4.702656	134.722275	31.348423	36.015453	135.099121	34.4614715	15.6563985	134.910698	-84.9405335	9.6515815	131.07853
-47.455887	-9.984838	130.798965	-25.316561	12.642384	132.827881	37.53043	-4.668328	134.795837	31.229824	36.07402	135.030853	34.380127	15.702846	134.913345	-85.013249	9.581922	130.742417
-48.657394	-11.031922	130.422287	-25.453434	12.606279	132.669037	37.423153	-4.638787	134.79068	31.08139	36.087959	134.890671	34.2522715	15.724586	134.8406755	-85.1591395	9.487972	130.4973985
-50.06292	-12.106122	130.256409	-25.61655	12.5186	132.593079	37.295784	-4.618307	134.566895	30.871758	36.083355	134.76445	34.083771	15.732524	134.6656725	-85.316871	9.304676	130.5204855
-52.139568	-13.603385	131.231659	-25.729284	12.458299	132.993744	37.264648	-4.529578	134.130737	30.535904	35.980129	134.2043	33.900276	15.7252755	134.1675185	-85.358844	9.1913225	131.8199695
NaN	NaN	NaN	-25.731464	12.469307	133.426559	37.245647	-4.474721	134.302414	30.397146	35.930756	133.518112	33.8213965	15.7280175	133.910263	-85.2843245	9.2105965	132.942855
NaN	NaN	NaN	-25.706217	12.459804	133.871521	36.879456	-4.285109	134.728546	30.271179	35.836689	132.721863	33.5753175	15.77579	133.7252045	-84.9877515	9.143818	134.0178375
NaN	NaN	NaN	-25.728502	12.351235	134.427567	36.737991	-4.300213	135.226746	30.080997	35.590069	131.91684	33.409494	15.644928	133.571793	-84.866498	9.057542	135.283341
NaN	NaN	NaN	-25.838684	12.062579	135.001099	36.593689	-4.42481	135.721863	29.833233	35.259335	131.39064	33.213461	15.4172625	133.5562515	-84.890829	8.7078955	136.4459465
NaN	NaN	NaN	-26.061401	11.638294	135.556244	36.420322	-4.655039	136.075516	29.518171	34.890358	131.270523	32.9692465	15.1176595	133.6730195	-85.0920485	8.1589285	137.4394685
-53.067406	-13.598254	139.787231	-26.341101	11.109847	136.023514	36.35397	-4.995477	136.232651	29.182175	34.60601	131.436539	32.7680725	14.8052665	133.834595	-85.4502745	7.4144275	138.212433
-52.712536	-13.074915	139.201141	-26.825588	10.383615	136.409973	36.090469	-5.342805	136.144943	28.659853	34.429039	131.897491	32.375161	14.543117	134.021217	-86.026337	6.224113	138.798729
-52.427834	-12.527363	138.511307	-27.187675	10.040445	136.467743	35.849571	-5.385733	135.908081	28.265636	34.449234	132.227951	32.0576035	14.5317505	134.068016	-86.4329535	5.5491395	138.86747
-52.254982	-11.828618	137.968857	-27.541193	9.806564	136.400558	35.630535	-5.364776	135.67775	27.887011	34.51466	132.55748	31.758773	14.574942	134.117615	-86.841159	5.038186	138.683501
-52.010643	-10.976234	137.327744	-27.877245	9.652534	136.293274	35.407757	-5.329108	135.529968	27.513781	34.582554	132.909698	31.460769	14.626723	134.219833	-87.215259	4.678345	138.366715
-51.807522	-10.048152	136.767441	-28.179117	9.574636	136.172516	35.088539	-5.26278	135.484726	27.242226	34.650375	133.30397	31.1653825	14.6937975	134.394348	-87.5236165	4.4554745	137.950684
-51.56839	-8.906508	136.093826	-28.429544	9.527129	136.062439	34.835552	-5.274761	135.44278	27.035767	34.70274	133.713242	30.9356595	14.7139895	134.578011	-87.7947475	4.3402685	137.546867
-51.396187	-7.756471	135.641235	-28.656078	9.465474	135.992996	34.592319	-5.315137	135.350204	26.866203	34.703835	134.078674	30.729261	14.694349	134.714439	-88.041417	4.236599	137.271553
-51.105034	-5.925979	134.912994	-28.974068	9.310497	135.879959	34.516853	-5.606609	135.050812	26.570126	34.604767	134.535797	30.5434895	14.499079	134.7933045	-88.4916255	4.121915	136.9666135
-50.957428	-4.574507	134.451782	-29.155329	9.211226	135.752457	34.34845	-5.708508	134.79393	26.399221	34.517948	134.761505	30.3738355	14.40472	134.7777175	-88.6844935	4.017732	136.7271965
-50.7766	-3.196171	134.042542	-29.322403	9.178158	135.580414	34.204475	-5.78821	134.447662	26.242977	34.447193	134.902985	30.223726	14.3294915	134.6753235	-88.868532	4.0268245	136.4855045
-50.615334	-1.808543	133.759735	-29.471519	9.186468	135.401932	34.031879	-5.801674	134.107697	26.114553	34.415207	134.8741	30.073216	14.3067665	134.4908985	-89.016254	4.0661695	136.3129655
-50.465363	-0.333497	133.547226	-29.578856	9.24398	135.222275	33.832661	-5.788623	133.747208	26.022583	34.39156	134.767868	29.927622	14.3014685	134.257538	-89.085334	4.1864915	136.187012
-50.322048	1.128412	133.447678	-29.686987	9.334491	135.064758	33.652561	-5.773035	133.4543	25.95583	34.386791	134.573624	29.8041955	14.306878	134.013962	-89.1781695	4.362104	136.115554
-50.169094	2.563208	133.385178	-29.78982	9.458366	134.937714	33.457561	-5.747115	133.217926	25.870604	34.39254	134.319199	29.6640825	14.3227125	133.7685625	-89.2437225	4.5940195	136.1068655
-49.962402	4.8128	133.327393	-29.928621	9.682403	134.764587	33.157265	-5.681977	132.86232	25.742733	34.436703	133.87912	29.449999	14.377363	133.37072	-89.307241	4.987443	136.158454
-49.800087	6.337836	133.305069	-30.006945	9.805106	134.658661	32.961208	-5.583868	132.658432	25.626511	34.468399	133.418411	29.2938595	14.4422655	133.0384215	-89.3077495	5.1679465	136.2789005
-49.654633	7.827554	133.237823	-30.065495	9.876748	134.526657	32.771767	-5.491591	132.330566	25.554413	34.516487	133.029221	29.16309	14.512448	132.6798935	-89.29408	5.241048	136.3734205
-49.506638	9.33365	133.228607	-30.126554	9.926549	134.330368	32.64431	-5.392603	131.912079	25.48657	34.563358	132.769821	29.06544	14.5853775	132.34095	-89.318548	5.2677205	136.319786
-49.25909	10.783248	133.028412	-30.21954	10.004181	134.071533	32.554062	-5.328497	131.443161	25.416014	34.643097	132.724503	28.985038	14.6573	132.083832	-89.424118	5.351062	136.059234
-48.992584	12.220631	132.964157	-30.33062	10.187053	133.828445	32.4384	-5.236209	130.740799	25.366636	34.765648	132.903366	28.902518	14.7647195	131.8220825	-89.563758	5.6093865	135.8348075
-48.76049	13.755661	132.963913	-30.446583	10.484507	133.666031	32.239639	-5.048029	130.018585	25.348694	34.946369	133.092056	28.7941665	14.94917	131.5553205	-89.6873325	6.019844	135.7767415
-48.375065	15.960505	133.335281	-30.62928	11.098635	133.519165	31.800377	-4.591341	128.927933	25.29991	35.371761	133.378311	28.5501435	15.39021	131.153122	-89.8087035	6.80706	135.885208
-48.090164	17.302542	133.622421	-30.773237	11.591616	133.468109	31.44939	-4.156837	128.133972	25.219784	35.689262	133.451645	28.334587	15.7662125	130.7928085	-89.881061	7.4170195	136.1434095
-47.712017	18.622402	133.828247	-30.936741	12.170436	133.364227	31.075138	-3.762046	127.387321	25.086515	36.064114	133.306564	28.0808265	16.151034	130.3469425	-89.9543085	8.189838	136.3815115
-47.418739	19.78653	133.903564	-31.113604	12.754703	133.14032	30.363878	-3.139811	126.77298	24.952959	36.436642	132.983978	27.6584185	16.6484155	129.878479	-89.8856265	8.8609905	136.402161
-47.00782	20.869699	133.880066	-31.28174	13.317522	132.837814	29.969946	-2.693543	125.939438	24.782343	36.833454	132.572357	27.3761445	17.0699555	129.2558975	-89.9396245	9.5650885	136.4197305
-46.525375	21.821594	133.717239	-31.436363	13.843885	132.421692	29.636326	-2.276994	125.161324	24.587337	37.24577	132.043884	27.1118315	17.484388	128.602604	-89.9845575	10.203382	136.24078
-46.091507	22.52269	133.451324	-31.599382	14.353056	131.962006	29.322777	-1.804893	124.428001	24.385597	37.643253	131.501785	26.854187	17.91918	127.964893	-90.052951	10.786932	135.959119
-45.343361	23.333368	133.103012	-31.867609	15.007051	131.38028	28.807241	-1.124513	123.45446	24.012716	38.26849	130.6754	26.4099785	18.5719885	127.06493	-90.1451965	11.4421135	135.69563
-44.736004	23.629526	132.856842	-32.042538	15.379251	131.070709	28.502537	-0.722011	122.954521	23.797567	38.643265	130.251755	26.150052	18.960627	126.603138	-90.235128	11.797875	135.53828
-43.985237	23.745056	132.652985	-32.168457	15.738829	130.921417	28.287247	-0.377255	122.485718	23.606714	38.948627	129.930237	25.9469805	19.285686	126.2079775	-90.2838945	12.191972	135.6348565
-43.238087	23.728678	132.421783	-32.240822	16.11768	130.854584	28.093798	-0.184885	122.281982	23.192492	39.300957	129.661194	25.643145	19.558036	125.971588	-90.124789	12.677324	135.73758
-42.468258	23.590036	132.018906	-32.282387	16.503359	130.806976	27.929935	-0.113764	122.242035	23.434233	39.353687	129.02774	25.682084	19.6199615	125.6348875	-90.246858	13.3867565	135.9790645
-41.660629	23.34376	131.532166	-32.325233	16.953062	130.761566	27.76078	-0.188983	122.375931	23.410688	39.455112	128.215332	25.585734	19.6330645	125.2956315	-90.2362	14.2730595	136.2275005
-40.682598	22.996714	130.978607	-32.355125	17.387575	130.711777	27.587547	-0.374437	122.897789	23.002848	39.581505	127.235046	25.2951975	19.603534	125.0664175	-90.0054475	15.171616	136.3571365
-39.213078	22.288651	130.330139	-32.394615	17.858372	130.675171	27.879566	-0.920363	124.260803	22.83017	39.266277	125.70462	25.354868	19.172957	124.9827115	-90.144098	16.543787	136.3676305
-38.200569	21.735897	130.155106	-32.395042	17.98118	130.844666	28.108728	-1.241451	125.59729	22.857058	38.941269	125.289047	25.482893	18.849909	125.4431685	-90.272977	17.112451	136.2461635
-36.994354	21.221949	130.200668	-32.379211	18.013006	131.172714	28.387796	-1.609195	127.249992	22.994011	38.642357	125.182213	25.6909035	18.516581	126.2161025	-90.4493255	17.509431	136.1293255
-35.790329	20.820337	130.462463	-32.34827	18.044243	131.584396	28.623613	-1.884914	128.598511	23.105373	38.392838	125.271179	25.864493	18.253962	126.934845	-90.561033	17.834524	136.233947
-34.631138	20.515381	130.762131	-32.295712	18.077833	131.975632	28.76918	-2.066261	129.67218	23.212988	38.268272	125.324081	25.991084	18.1010055	127.4981305	-90.582508	18.0546605	136.4531335
-34.82478	20.860458	130.959808	-32.23658	18.153782	132.299789	28.883547	-2.15346	130.419418	23.305521	38.176476	125.325951	26.094534	18.011508	127.8726845	-90.567694	18.296056	136.7268935
-35.014229	21.32552	131.063293	-32.190617	18.27533	132.485947	28.994003	-2.204966	130.796082	23.388409	38.15477	125.429901	26.191206	17.974902	128.1129915	-90.57244	18.575758	136.8589025
-35.24633	22.324921	131.047714	-32.107277	18.540344	132.593887	29.046492	-2.079758	130.942078	23.58847	38.342545	125.810532	26.317481	18.1313935	128.376305	-90.532035	18.9492945	136.811469
-35.417809	23.271137	131.047379	-32.032963	18.756353	132.659576	29.015097	-1.928415	130.692291	23.804634	38.570007	126.315155	26.4098655	18.320796	128.503723	-90.4757915	19.19191	136.815429
-35.562088	24.404543	131.06163	-31.964462	18.943743	132.662079	28.979677	-1.770237	130.364014	24.094913	38.85812	127.013901	26.537295	18.5439415	128.6889575	-90.466219	19.3435445	136.6352005
-35.608997	25.62936	131.096512	-31.875986	19.105255	132.611755	28.955328	-1.573504	129.912216	24.377445	39.144878	127.835526	26.6663865	18.785687	128.873871	-90.4183585	19.424823	136.349639
-35.671452	26.894659	131.257996	-31.792074	19.230785	132.522125	28.99855	-1.355493	129.326111	24.709099	39.464317	128.734238	26.8538245	19.054412	129.0301745	-90.4379725	19.407158	136.0140755
-35.717331	28.229248	131.571442	-31.731445	19.346249	132.457489	29.064604	-1.097041	128.627747	24.940556	39.746399	129.49382	27.00258	19.324679	129.0607835	-90.46547	19.367819	135.8541945
-35.738678	29.616341	132.060974	-31.672239	19.492903	132.513733	29.142063	-0.762105	127.865707	24.977037	40.00526	129.934875	27.05955	19.6215775	128.900291	-90.404028	19.3642285	136.127175
-35.717896	31.610718	132.81868	-31.539637	19.829079	132.671616	29.149511	-0.147607	126.775787	24.9198	40.499763	130.240814	27.0346555	20.176078	128.5083005	-90.1139295	19.48208	136.8349315
-35.673328	32.85128	133.155685	-31.433273	20.113358	132.787155	29.112431	0.17388	126.212799	25.233805	40.691753	130.152664	27.173118	20.4328165	128.1827315	-90.039664	19.7938995	137.3915785
-35.623127	34.129375	133.274429	-31.35705	20.363916	132.833939	28.702965	0.544997	125.995483	25.331411	40.869881	130.132919	27.017188	20.707439	128.064201	-89.731288	20.020393	137.603677
-35.480106	35.327034	133.356735	-31.300983	20.527187	132.851807	28.534784	0.600312	125.764893	25.53179	40.890209	130.29837	27.033287	20.7452605	128.0316315	-89.635253	20.3091135	137.6719825
-35.280708	36.370518	133.558456	-31.298595	20.514099	132.864944	28.34815	0.578401	125.622917	25.748852	40.747612	130.627396	27.048501	20.6630065	128.1251565	-89.645691	20.3651915	137.6047315
-35.102272	37.221397	134.08049	-31.33849	20.341864	132.877869	28.231739	0.513435	125.593971	25.960213	40.517311	131.182236	27.095976	20.515373	128.3881035	-89.772956	20.168355	137.3676345
-34.918453	38.020195	134.855408	-31.363592	20.112608	132.953339	28.256929	0.422758	125.40654	26.149687	40.294186	131.95433	27.203308	20.358472	128.680435	-89.930492	19.866744	137.226243
-34.396103	39.014359	136.266006	-31.236038	19.898647	133.221695	28.459969	0.447676	125.196167	26.475746	40.131832	133.081436	27.4678575	20.289754	129.1388015	-89.9399335	19.50754	137.3045885
-34.013783	39.509785	137.141403	-31.066803	19.887667	133.499817	28.623442	0.607772	125.008286	26.719963	40.171803	133.738297	27.6717025	20.3897875	129.3732915	-89.8053085	19.3855465	137.6263425
-33.621605	39.862053	137.860214	-30.86134	19.947794	133.729828	28.775257	0.792248	124.76149	26.944748	40.226818	134.177673	27.8600025	20.509533	129.4695815	-89.5826825	19.386055	137.9900745
-33.226128	40.109127	138.317673	-30.694077	20.072021	133.843964	28.894484	0.985515	124.502014	27.084442	40.302197	134.308731	27.989463	20.643856	129.4053725	-89.377617	19.500186	138.2825555
-32.785469	40.245132	138.36853	-30.548519	20.218122	133.828659	28.913504	1.213189	124.178085	27.177057	40.386574	134.214676	28.0452805	20.7998815	129.1963805	-89.1423185	19.6363625	138.4609375
-32.346233	40.155209	138.235886	-30.402609	20.335569	133.67485	28.956259	1.405513	123.904739	27.253288	40.455143	133.972534	28.1047735	20.930328	128.9386365	-88.9099915	19.74081	138.4110635
-31.906244	39.897461	137.855469	-30.261984	20.446613	133.450775	29.051718	1.480418	123.723495	27.351109	40.537949	133.679276	28.2014135	21.0091835	128.7013855	-88.7253815	19.8840425	138.2001645
-31.102764	39.227764	137.073288	-30.058167	20.568663	133.07814	29.330582	1.475147	123.527	27.476248	40.613247	133.259857	28.403415	21.044197	128.3934285	-88.519749	20.093129	137.7628515
-30.50631	38.477631	136.574814	-29.913908	20.606821	132.884354	29.50399	1.439415	123.474327	27.5597	40.662609	132.983139	28.531845	21.051012	128.228733	-88.359661	20.16263	137.539975
-29.854948	37.603695	136.053299	-29.756987	20.639969	132.71521	29.651365	1.396394	123.394218	27.646318	40.684952	132.738617	28.6488415	21.040673	128.0664175	-88.1628155	20.239265	137.3640025
-29.178757	36.664505	135.610336	-29.576269	20.702566	132.561172	29.794088	1.310847	123.375595	27.774488	40.657055	132.404526	28.784288	20.983951	127.8900605	-87.936826	20.421181	137.2322835
-28.49777	35.724964	134.686264	-29.373863	20.807991	132.406403	29.979219	1.211049	123.53437	27.929487	40.668003	131.819214	28.954353	20.939526	127.676792	-87.702079	20.676456	137.136014
-27.74511	34.630211	133.672363	-29.177853	21.038179	132.295609	30.199532	1.069276	123.989021	27.798855	40.838116	131.14006	28.9991935	20.953696	127.5645405	-87.3548995	21.122662	137.0266775
-26.933094	33.532459	132.705826	-28.952545	21.263212	132.31926	30.50968	0.826123	124.942421	28.223696	40.735806	130.466202	29.366688	20.7809645	127.7043115	-87.271778	21.7454595	136.9342085
-25.56246	31.499763	132.503387	-28.503042	21.230274	133.365402	31.776085	-0.175405	127.825638	28.926399	40.355042	131.090027	30.351242	20.0898185	129.4578325	-87.357326	22.3707295	137.2729715
-24.548439	30.043665	133.293884	-28.230106	20.970943	134.689087	32.429005	-0.936383	130.528229	29.506308	39.965061	132.333923	30.9676565	19.514339	131.431076	-87.4278685	22.427547	137.947098
-23.569307	28.766266	134.519821	-27.998629	20.64769	136.147171	32.586136	-1.479079	133.528259	30.008915	39.613079	133.740036	31.2975255	19.067	133.6341475	-87.2947835	22.22838	138.6601945
-22.764503	27.663374	135.705627	-27.933907	20.373535	137.638367	33.580799	-2.340722	136.347763	30.463049	39.297955	134.987183	32.021924	18.4786165	135.667473	-87.889738	22.2684535	139.609261
-21.841812	26.675886	136.854218	-27.702904	19.912302	138.759155	NaN	NaN	NaN	30.874548	39.00774	136.04776	NaN	NaN	NaN	NaN	NaN	NaN
-20.850574	25.703922	137.684326	-27.340395	19.288538	139.445938	NaN	NaN	NaN	31.179953	38.741722	136.856903	NaN	NaN	NaN	NaN	NaN	NaN
-20.030664	24.976923	138.211868	-27.21566	18.806229	139.885635	NaN	NaN	NaN	31.408115	38.434242	137.455582	NaN	NaN	NaN	NaN	NaN	NaN
-19.0762	24.29146	138.769226	-27.097092	18.150303	140.105515	NaN	NaN	NaN	31.629137	37.941147	138.148911	NaN	NaN	NaN	NaN	NaN	NaN
-18.467979	24.080921	138.939148	-27.019077	17.775723	140.096283	NaN	NaN	NaN	31.737093	37.64838	138.521606	NaN	NaN	NaN	NaN	NaN	NaN
-17.973061	23.999361	139.05954	-26.938004	17.477028	140.076981	NaN	NaN	NaN	31.869968	37.357811	138.870056	NaN	NaN	NaN	NaN	NaN	NaN
-17.536058	24.058828	139.342697	-26.850569	17.258648	140.076431	NaN	NaN	NaN	32.01543	37.17099	139.249512	NaN	NaN	NaN	NaN	NaN	NaN
-17.073198	24.224192	139.557266	-26.766932	17.069153	140.081879	NaN	NaN	NaN	32.112564	37.075699	139.782196	NaN	NaN	NaN	NaN	NaN	NaN
-16.724455	24.453777	139.850754	-26.71147	16.862516	140.06662	34.832588	-4.811239	138.528534	32.157532	37.025364	140.311081	33.49506	16.1070625	139.4198075	-86.918	17.6179695	140.7134325
-16.466948	24.678185	140.09082	-26.712385	16.615862	139.984055	34.954296	-4.788409	137.751526	32.107063	37.002434	140.803543	33.5306795	16.1070125	139.2775345	-86.9554495	17.1247115	140.6905755
-16.210472	24.924538	140.402618	-26.745674	16.151501	139.816467	35.062786	-4.759674	136.485916	31.977591	36.77235	141.518631	33.5201885	16.006338	139.0022735	-87.0115365	16.296664	140.6306605
-16.032059	24.9736	140.642502	-26.782776	15.826887	139.759323	35.115864	-4.765198	135.795975	31.853775	36.537106	141.775742	33.4848195	15.885954	138.7858585	-87.0503715	15.76782	140.7327875
-15.888913	25.026585	140.896454	-26.777542	15.590401	139.820953	35.123241	-4.793324	135.169739	31.809044	36.335022	141.9272	33.4661425	15.770849	138.5484695	-87.0212265	15.409953	141.0934365
-15.722685	25.027445	141.142456	-26.748642	15.4363	140.021439	35.080235	-4.844811	134.611908	31.80261	36.188435	141.961975	33.4414225	15.671812	138.2869415	-86.9387065	15.200788	141.7559365
-15.576842	24.986145	141.324051	-26.721802	15.357871	140.237732	34.993664	-4.872783	134.276505	31.809637	36.070282	141.860321	33.4016505	15.5987495	138.068413	-86.8452545	15.1169925	142.407051
-15.460704	24.883226	141.424866	-26.697578	15.30873	140.41571	34.901943	-4.856361	133.951385	31.817944	36.010727	141.771835	33.3599435	15.577183	137.86161	-86.7550995	15.040277	142.96981
-15.333496	24.704451	141.427856	-26.668327	15.226944	140.507706	34.836494	-4.918917	133.799194	31.797722	35.929478	141.603928	33.317108	15.5052805	137.701561	-86.653762	14.9486075	143.313851
-15.145235	24.305069	141.240646	-26.634026	15.060804	140.492538	34.835632	-5.002476	133.497955	31.730143	35.848091	141.132385	33.2828875	15.4228075	137.31517	-86.5509395	14.6988005	143.669906
-14.996733	23.966524	141.006271	-26.57642	14.95914	140.389206	34.877476	-5.031197	133.272781	31.698311	35.814613	140.751251	33.2878935	15.391708	137.012016	-86.4407335	14.526572	143.766396
-14.822836	23.5776	140.706772	-26.504097	14.846982	140.227585	34.954704	-5.040476	133.050674	31.679195	35.804638	140.347137	33.3169495	15.382081	136.6989055	-86.3251435	14.311883	143.7562645
-14.59144	23.166224	140.401627	-26.440643	14.747254	140.056412	35.041153	-5.046986	132.867218	31.647894	35.814159	139.917755	33.3445235	15.3835865	136.3924865	-86.2258095	14.1109215	143.7203375
-14.30652	22.694351	140.098465	-26.394962	14.625412	139.878464	35.092361	-5.03948	132.68248	31.622208	35.802444	139.560776	33.3572845	15.381482	136.121628	-86.1472085	13.869342	143.6353
-13.967085	22.165178	139.815872	-26.355547	14.532866	139.7258	35.136955	-5.050679	132.529419	31.57942	35.781116	139.225327	33.3581875	15.3652185	135.877373	-86.0692815	13.7005135	143.574227
-13.632204	21.593117	139.577621	-26.362606	14.429031	139.595612	35.155205	-5.040621	132.378952	31.547758	35.796257	138.966507	33.3514815	15.377818	135.6727295	-86.0766935	13.480244	143.5184945
-13.053836	20.656416	139.246689	-26.392797	14.309793	139.415527	35.13306	-5.084321	132.127808	31.40732	35.798965	138.539169	33.27019	15.357322	135.3334885	-86.055784	13.262264	143.4975655
-12.621013	19.993954	138.879227	-26.461708	14.228572	139.22374	35.05114	-5.086157	131.820541	31.237829	35.815666	137.981537	33.1444845	15.3647545	134.901039	-86.0679005	13.0923895	143.546441
-12.16793	19.320089	138.29631	-26.554028	14.214967	138.858521	34.919403	-5.062896	131.376114	30.983349	35.870049	137.143906	32.951376	15.4035765	134.26001	-86.059432	13.0263575	143.457032
-11.684559	18.630873	137.453964	-26.686085	14.216269	138.262283	34.734058	-4.943067	130.609253	30.683556	35.972206	136.100739	32.708807	15.5145695	133.354996	-86.080977	12.9179685	143.16957
-11.214445	17.926893	136.439041	-26.817429	14.266236	137.460251	34.583542	-4.789544	129.798141	30.373266	36.045467	134.987213	32.478404	15.6279615	132.392677	-86.113262	12.9045105	142.527825
-10.675337	17.211645	135.384811	-26.973701	14.330943	136.518143	34.397114	-4.697278	128.964813	30.076614	36.100109	133.966034	32.236864	15.7014155	131.4654235	-86.184266	12.9604705	141.5708625
-10.054542	16.462095	134.306534	-27.189949	14.402045	135.398987	34.269257	-4.690555	128.582565	29.925697	36.141659	133.265121	32.097477	15.725552	130.923843	-86.477375	13.078538	139.874131
-9.109994	15.343459	132.971909	-27.652819	14.60243	133.524628	34.09111	-4.787283	129.078384	29.643637	36.158985	132.852249	31.8673735	15.685851	130.9653165	-87.1730115	13.519009	136.0839395
-8.453766	14.651217	132.526794	-27.925957	14.735627	132.522049	33.991779	-4.850938	129.725647	29.503059	36.179756	132.987152	31.747419	15.664409	131.3563995	-87.599333	13.806845	133.6876985
-7.739737	13.963694	132.468781	-28.092611	14.85587	131.793304	34.004448	-4.924616	130.885727	29.562277	36.235176	133.706589	31.7833625	15.65528	132.296158	-87.9685845	14.05646	131.29045
-7.049884	13.321583	132.977905	-28.12705	14.901024	131.519257	34.039486	-5.077855	132.283752	29.748461	36.259426	134.906799	31.8939735	15.5907855	133.5952755	-88.1480735	14.2112625	129.4432385
-6.39958	12.733714	133.80748	-28.013588	14.910489	131.610458	34.135559	-5.203712	133.67067	30.019804	36.271374	136.586319	32.0776815	15.533831	135.1284945	-88.1048575	14.287147	128.0924215
-5.862721	12.200491	134.867538	-27.900511	14.86879	131.979553	34.351715	-5.339601	135.126266	30.211126	36.344242	138.3526	32.2814205	15.5023205	136.739433	-88.0824425	14.2352595	127.219673
-5.394876	11.693109	135.95163	-27.784044	14.776182	132.461426	34.556122	-5.372411	136.416992	30.380302	36.403065	140.258713	32.468212	15.515327	138.3378525	-88.0363	14.037037	126.5849995
-4.871974	10.935942	137.29216	-27.647022	14.735751	133.091919	34.879951	-5.39641	137.925827	30.36968	36.351784	142.927246	32.6248155	15.477687	140.4265365	-87.9188595	13.993815	125.7573015
-4.679465	10.426102	137.847275	-27.515463	14.758374	133.29306	34.990318	-5.410398	138.734833	30.284824	36.2873	144.367538	32.637571	15.438451	141.5511855	-87.668497	14.078297	125.0349345
-4.607173	9.888924	138.264526	-27.389008	14.814511	133.506088	35.099731	-5.324472	138.986557	30.28219	36.240654	145.31015	32.6909605	15.458091	142.1483535	-87.4689765	14.170931	124.8638225
-4.691859	9.282313	138.458939	-27.294329	14.982684	133.656067	35.178211	-5.326118	139.190094	30.344322	36.250202	145.756622	32.7612665	15.462042	142.473358	-87.3499245	14.503326	124.838776
-4.87592	8.664994	138.323135	-27.23164	15.182259	133.735626	35.162823	-5.252648	139.204712	30.467113	36.336655	145.812042	32.814968	15.5420035	142.508377	-87.278248	14.8225145	124.962875
-5.162936	7.958314	138.074951	-27.190886	15.388964	133.783417	35.176941	-5.108733	139.082687	30.591837	36.461651	145.627777	32.884389	15.676459	142.355232	-87.266161	15.101469	125.211602
-5.699073	7.151874	137.838272	-27.179539	15.578959	133.879562	35.167706	-4.974122	138.855042	30.6791	36.57888	145.246979	32.923403	15.802379	142.0510105	-87.282481	15.355539	125.7081135
-6.751041	5.756607	137.505112	-27.17345	15.749825	134.183929	35.193913	-4.808349	138.555313	30.80019	36.675774	144.493622	32.9970515	15.9337125	141.5244675	-87.3439515	15.5659375	126.8433905
-7.569792	4.742534	137.342056	-27.206364	15.771967	134.511719	35.167252	-4.760027	138.388275	30.826214	36.692886	143.899536	32.996733	15.9664295	141.1439055	-87.409461	15.5775045	127.8795325
-8.634797	3.605158	137.314301	-27.26568	15.78642	134.926773	35.158432	-4.68657	138.174133	30.796558	36.698799	143.304016	32.977495	16.0061145	140.7390745	-87.508855	15.5667255	129.1144715
-9.846665	2.409159	137.303925	-27.38133	15.758768	135.284836	35.133522	-4.650051	138.041275	30.718977	36.700638	142.743454	32.9262495	16.0252935	140.3923645	-87.6889095	15.4922425	130.1773075
-11.120277	1.180973	137.262482	-27.516941	15.677373	135.4935	35.03381	-4.6179	137.90329	30.606991	36.728218	142.285126	32.8204005	16.055159	140.094208	-87.8542825	15.299587	130.892792
-12.527956	-0.139652	137.242798	-27.631681	15.537897	135.689056	34.932098	-4.540272	137.795975	30.414215	36.758141	141.84436	32.6731565	16.1089345	139.8201675	-87.9365185	14.9668595	131.5579445
-14.007792	-1.463964	137.378922	-27.733162	15.365088	135.912064	34.915359	-4.44815	137.80162	30.231657	36.827503	141.38353	32.573508	16.1896765	139.592575	-88.039832	14.5404995	132.231553
-16.463696	-3.507011	137.996536	-27.80863	15.11305	136.32019	NaN	NaN	NaN	29.975807	36.927013	140.435684	NaN	NaN	NaN	NaN	NaN	NaN
-18.193779	-4.817259	138.656586	-27.793234	14.989953	136.524841	NaN	NaN	NaN	29.897678	36.99921	139.730072	NaN	NaN	NaN	NaN	NaN	NaN
-19.998415	-6.077165	139.25441	-27.753445	14.970814	136.541153	NaN	NaN	NaN	29.853466	37.087116	139.043854	NaN	NaN	NaN	NaN	NaN	NaN
-21.881044	-7.195313	139.901245	-27.702105	15.073816	136.434021	NaN	NaN	NaN	29.808077	37.259121	138.321777	NaN	NaN	NaN	NaN	NaN	NaN
-23.821165	-8.219748	140.38295	-27.69487	15.255535	136.276382	NaN	NaN	NaN	29.761101	37.491337	137.478699	NaN	NaN	NaN	NaN	NaN	NaN
-25.813803	-9.090294	140.804581	-27.699467	15.454379	136.156326	NaN	NaN	NaN	29.708433	37.707649	136.609512	NaN	NaN	NaN	NaN	NaN	NaN
-27.874014	-9.862474	141.172546	-27.710957	15.657835	136.180237	NaN	NaN	NaN	29.590754	37.877399	135.692078	NaN	NaN	NaN	NaN	NaN	NaN
-31.055763	-10.710541	141.966217	-27.710606	15.865101	136.723969	NaN	NaN	NaN	29.36557	38.027287	134.327209	NaN	NaN	NaN	NaN	NaN	NaN
-33.230591	-11.065776	142.644836	-27.686274	15.914862	137.356033	NaN	NaN	NaN	29.183943	37.996323	133.564468	NaN	NaN	NaN	NaN	NaN	NaN
-35.455647	-11.327219	143.42099	-27.69385	15.935003	138.144272	33.968483	-1.671445	137.782364	28.932329	37.952507	132.958466	31.450406	18.140531	135.370415	-86.838106	13.729475	140.918129
-37.642555	-11.383225	144.268906	-27.711037	15.926343	139.052032	34.129738	-1.646543	137.12709	28.587374	37.987465	132.535995	31.358556	18.170461	134.8315425	-86.78063	13.682225	143.2725215
-39.885212	-11.388035	145.182358	-27.776531	15.879967	139.991898	34.113335	-1.476645	136.621887	28.161934	38.115128	132.294159	31.1376345	18.3192415	134.458023	-86.6906965	13.4406925	145.525773
-41.999729	-11.244607	145.967209	-27.8377	15.75795	140.926163	34.133125	-1.319277	136.174988	27.717745	38.299267	132.328217	30.925435	18.489995	134.2516025	-86.600835	13.025905	147.6007235
-44.151901	-11.056783	146.852768	-27.878349	15.534571	141.916641	33.957577	-1.081073	135.829346	27.316257	38.477306	132.458527	30.636917	18.6981165	134.1439365	-86.393615	12.3710255	149.6893455
-47.173401	-10.572004	148.29744	-27.920189	15.172894	143.352448	33.70681	-0.740069	135.396667	26.679644	38.765648	132.625748	30.193227	19.0127895	134.0112075	-86.033605	11.3329985	152.6936885
-49.060204	-10.096516	149.427338	-27.940851	15.022084	144.273941	33.373356	-0.40502	135.113693	26.24444	38.985073	132.677399	29.808898	19.2900265	133.895546	-85.6906	10.7541415	154.652336
-50.849079	-9.550826	150.811249	-27.923859	14.932532	145.157181	34.044697	-0.545771	134.720749	25.810982	39.241596	132.626694	29.9278395	19.3479125	133.6737215	-85.7755575	10.5171515	156.6406405
-52.533913	-8.819056	152.087402	-27.913055	14.901402	145.956573	NaN	NaN	NaN	25.394953	39.537777	132.532471	NaN	NaN	NaN	NaN	NaN	NaN
-54.086876	-8.064651	153.293823	-27.915066	14.889675	146.597031	NaN	NaN	NaN	25.00202	39.822617	132.445221	NaN	NaN	NaN	NaN	NaN	NaN
-55.471611	-7.256126	154.331116	-27.951324	14.907061	147.099701	33.29171	0.328031	133.836502	24.434853	40.152061	132.334808	28.8632815	20.240046	133.085655	-84.7659295	9.574076	161.113747
-56.86364	-6.220007	155.356888	-28.021818	14.959028	147.47084	33.102116	0.633563	133.735687	24.011469	40.444839	132.195374	28.5567925	20.539201	132.9655305	-84.6004285	9.378855	161.9761495
-58.708145	-4.644251	156.419922	-28.122181	15.044029	147.813919	32.884296	1.029658	133.785767	23.558712	40.832542	132.03067	28.221504	20.9311	132.9082185	-84.465866	9.156958	162.7196195
-53.297241	-13.627731	152.171829	-28.184233	15.091358	147.976929	32.747696	1.252133	133.763672	23.350668	41.048958	131.962585	28.049182	21.1505455	132.8631285	-84.417648	9.0321705	163.0907295
NaN	NaN	NaN	-28.259489	15.143117	148.103928	32.631577	1.448697	133.73233	23.173857	41.265549	131.963455	27.902717	21.357123	132.8478925	-84.421695	8.929111	163.3599635
NaN	NaN	NaN	-28.281694	15.188114	148.158188	32.53833	1.654008	133.655807	23.017502	41.509926	132.002396	27.777916	21.581967	132.8291015	-84.341304	8.794261	163.4872745
NaN	NaN	NaN	-28.318933	15.248847	148.17131	32.490475	1.853448	133.566193	22.903252	41.769039	132.015915	27.6968635	21.8112435	132.791054	-84.3347295	8.6864505	163.551566
NaN	NaN	NaN	-28.330418	15.295119	148.15152	32.483292	2.036724	133.437286	22.808075	42.010784	132.021194	27.6456835	22.023754	132.72924	-84.3065195	8.566484	163.5738
NaN	NaN	NaN	-28.338703	15.333062	148.106613	32.469574	2.214	133.290466	22.693205	42.263676	132.080948	27.5813895	22.238838	132.685707	-84.2587955	8.427286	163.527519
NaN	NaN	NaN	-28.346979	15.331287	148.043457	32.426548	2.442798	133.082855	22.486687	42.608475	132.249649	27.4566175	22.5256365	132.666252	-84.1505755	8.1369375	163.420662
NaN	NaN	NaN	-28.365967	15.31049	148.002731	32.395401	2.520996	132.920471	22.979748	42.587261	132.258133	27.6875745	22.5541285	132.589302	-84.4195085	8.0668515	163.41616
NaN	NaN	NaN	-28.408033	15.288481	147.940964	32.307182	2.541918	132.743759	22.991068	42.631836	132.32991	27.649125	22.586877	132.5368345	-84.465191	7.990085	163.3450935
-61.679893	8.283446	155.40097	-28.455221	15.24965	147.809143	32.214756	2.552417	132.581467	23.005861	42.637329	132.366043	27.6103085	22.594873	132.473755	-84.5207505	7.904427	163.144531
-61.182732	9.883524	154.697449	-28.521713	15.226427	147.532013	32.179649	2.590829	132.342529	23.001709	42.632748	132.333511	27.590679	22.6117885	132.33802	-84.634105	7.8410655	162.726006
-60.608738	11.528337	153.63829	-28.658381	15.277572	147.076385	32.1478	2.61024	132.414825	22.927967	42.594543	132.253723	27.5378835	22.6023915	132.334274	-84.8546455	7.9527525	161.818496
-59.969646	13.270527	152.313782	-28.80888	15.392667	146.40593	32.147308	2.674344	132.436493	23.004641	42.645561	132.161896	27.5759745	22.6599525	132.2991945	-85.1937345	8.1253815	160.5126655
-58.80761	16.057224	149.845642	-29.015102	15.660402	145.128784	32.189285	2.709511	132.52916	23.268618	42.748035	132.043594	27.7289515	22.728773	132.286377	-85.7591555	8.592031	157.971191
-57.897163	18.020775	148.087738	-29.143322	15.889084	144.209488	32.301556	2.742822	132.634842	23.549137	42.853764	132.071793	27.9253465	22.798293	132.3533175	-86.2119905	8.979875	156.0656585
-56.898277	19.939413	146.491608	-29.252312	16.188271	143.321213	32.342762	2.78051	132.541061	23.929157	43.043396	132.330383	28.1359595	22.911953	132.435722	-86.6405835	9.464589	154.206704
-55.696083	22.246077	145.0159	-29.369072	16.529358	142.564606	32.309422	2.878723	132.407471	24.330399	43.359558	132.828995	28.3199105	23.1191405	132.618233	-87.0580545	9.9395755	152.510979
-54.446323	24.471252	143.931641	-29.486353	16.89373	141.918747	32.273335	3.124675	132.218628	24.639826	43.786324	133.49263	28.4565805	23.4554995	132.855629	-87.4292865	10.3319605	150.981865
-53.136425	26.74135	143.448761	-29.613737	17.289259	141.449692	32.226372	3.481762	131.913895	24.784321	44.280098	134.161087	28.5053465	23.88093	133.037491	-87.7328205	10.697588	149.861893
-51.764278	28.990046	143.109543	-29.720158	17.638103	141.086807	32.232307	3.866437	131.553787	24.865755	44.737846	134.780731	28.549031	24.3021415	133.167259	-87.989347	10.9740645	149.006355
-49.598812	32.289875	143.121796	-29.794353	18.005188	140.633698	32.261406	4.329478	131.080994	24.982742	45.216064	135.730331	28.622074	24.772771	133.4056625	-88.21078	11.237605	147.8617335
-48.10051	34.380974	143.044754	-29.8417	18.138077	140.332077	32.315331	4.484596	130.947449	25.111189	45.330898	136.343216	28.71326	24.907747	133.6453325	-88.39666	11.368407	147.0188215
-46.571915	36.440315	142.746231	-29.90967	18.241388	139.983139	32.375484	4.467997	131.038361	25.301208	45.319794	136.930893	28.838346	24.8938955	133.984627	-88.657686	11.5888805	145.981651
-45.024147	38.433811	142.390259	-30.005985	18.298882	139.529739	32.421307	4.278937	131.208817	25.503138	45.18121	137.473083	28.9622225	24.7300735	134.34095	-88.9741925	11.8676905	144.718528
-43.499165	40.370811	141.949432	-30.1427	18.384272	138.976242	32.424854	4.014371	131.342331	25.665342	44.953934	137.911942	29.045098	24.4841525	134.6271365	-89.330498	12.2843915	143.3253475
-41.957287	42.23391	141.563995	-30.30619	18.461117	138.411057	32.390125	3.739572	131.462494	25.707785	44.741173	138.182999	29.048955	24.2403725	134.8227465	-89.661335	12.6818615	141.9993675
-40.469528	43.946041	141.257767	-30.479378	18.52718	137.901337	32.304562	3.500515	131.460632	25.702549	44.548409	138.309753	29.0035555	24.024462	134.8851925	-89.9623115	13.029898	140.9174815
-38.225807	46.36351	141.099091	-30.714182	18.579161	137.332916	32.158714	3.222919	131.396835	25.623428	44.347397	138.490326	28.891071	23.785158	134.9435805	-90.319435	13.373164	139.7222515
-36.764385	47.766369	141.349335	-30.832851	18.572536	137.121597	32.104923	3.072865	131.324524	25.602228	44.186115	138.717178	28.8535755	23.62949	135.020851	-90.5192775	13.515582	139.222343
-35.322781	49.053421	141.890121	-30.915255	18.573866	137.079834	32.077389	2.944451	131.259949	25.584539	44.014927	139.083023	28.830964	23.479689	135.171486	-90.661474	13.668043	138.988182
-33.936634	50.141762	142.80838	-30.986017	18.496418	137.176025	32.024902	2.843343	131.183685	25.649448	43.82991	139.619186	28.837175	23.3366265	135.4014355	-90.809209	13.6562095	138.9506145
-32.535942	51.092072	143.922668	-31.005053	18.436699	137.23526	32.037151	2.784061	131.095139	25.750351	43.602493	140.350372	28.893751	23.193277	135.7227555	-90.903857	13.680121	138.7477645
-31.220081	51.856506	145.126831	-31.001652	18.413151	137.392303	32.084953	2.760719	131.071579	25.878674	43.430328	141.190079	28.9818135	23.0955235	136.130829	-90.9851175	13.7307785	138.653777
-29.915466	52.518219	146.399399	-30.964386	18.440115	137.574844	32.153042	2.715181	131.078262	26.01285	43.291935	142.071945	29.082946	23.003558	136.5751035	-91.011718	13.876672	138.5745845
-28.031132	53.225159	147.947174	-30.887976	18.595713	137.682098	32.286263	2.7944	131.173874	26.19533	43.20607	143.292358	29.2407965	23.000235	137.233116	-91.0167485	14.191191	138.13108
-26.882658	53.550945	148.69046	-30.850601	18.76726	137.629669	32.417042	2.8996	131.280334	26.276514	43.281013	143.953781	29.346778	23.0903065	137.6170575	-91.04798	14.4442135	137.6422805
-25.698307	53.78688	149.034744	-30.825666	18.98946	137.450882	32.743549	2.927476	131.33017	26.314241	43.342979	144.455673	29.528895	23.1352275	137.8929215	-91.180227	14.8436925	137.0088425
-24.506166	53.890617	149.071259	-30.809084	19.22588	137.130768	32.654526	3.138588	131.317719	26.300964	43.445831	144.739182	29.477745	23.2922095	138.0284505	-91.095913	15.1595505	136.2330855
-23.418335	53.836292	148.901825	-30.821873	19.441614	136.6754	32.738136	3.241901	131.317978	26.265598	43.560589	144.901855	29.501867	23.401245	138.1099165	-91.145613	15.481983	135.2408835
-22.267168	53.650688	148.542709	-30.865183	19.670063	136.146255	32.779415	3.364317	131.227432	26.169189	43.575569	144.995346	29.474302	23.469943	138.111389	-91.204668	15.870183	134.181121
-21.242565	53.218864	148.14505	-30.94117	19.843386	135.68013	32.794067	3.423426	131.104584	26.101595	43.56889	145.00975	29.447831	23.496158	138.057167	-91.330171	16.190614	133.303093
-19.611458	52.245354	147.28537	-31.020494	20.074669	135.280701	32.739246	3.397752	131.192093	26.071072	43.536503	144.948608	29.405159	23.4671275	138.0703505	-91.446147	16.6822105	132.4910515
-18.570808	51.371658	146.571594	-31.036749	20.249535	135.313507	32.698315	3.276077	131.350571	26.086639	43.50967	144.812027	29.392477	23.3928735	138.081299	-91.465975	17.1061965	132.545715
-17.641371	50.306965	145.743759	-31.052017	20.469845	135.515457	32.639561	3.119594	131.651794	26.170046	43.575462	144.574142	29.4048035	23.347528	138.112968	-91.5088375	17.592162	132.917946
-16.615261	49.131744	144.844986	-31.095079	20.733038	135.852127	32.539211	2.956267	131.963837	26.240507	43.708534	144.268356	29.389859	23.3324005	138.1160965	-91.580017	18.1336755	133.5881575
-15.723346	47.686203	144.05864	-31.138302	20.984238	136.312241	32.417923	2.825958	132.26474	26.276325	43.852337	143.905457	29.347124	23.3391475	138.0850985	-91.623728	18.6293285	134.5393835
-14.793116	46.113033	143.288086	-31.209206	21.195871	136.90033	32.275234	2.739061	132.629196	26.293867	43.987118	143.527405	29.2845505	23.3630895	138.0783005	-91.7029625	19.0286525	135.7223595
-13.958504	44.284542	142.695755	-31.267447	21.35111	137.601425	32.122742	2.629692	133.146896	26.297441	44.105309	143.194565	29.2100915	23.3675005	138.1707305	-91.7449855	19.3347195	137.0321195
-12.704953	41.285671	142.206345	-31.340879	21.516901	138.837738	31.983742	2.390093	134.256134	26.325256	44.234867	142.84137	29.154499	23.31248	138.548752	-91.836257	19.721322	139.126724
-11.90922	39.172356	142.135376	-31.352156	21.613224	139.669403	31.884012	2.237689	135.105438	26.343697	44.289593	142.774277	29.1138545	23.263641	138.9398575	-91.8181665	19.962807	140.3989485
-11.118384	36.918362	142.19252	-31.34366	21.702921	140.460068	31.851213	2.167208	135.782898	26.372454	44.370762	142.764435	29.1118335	23.268985	139.2736665	-91.7991535	20.136857	141.6464695
-10.319735	34.683128	142.243378	-31.323492	21.808765	141.10437	31.855991	2.114356	136.614532	26.38172	44.495514	142.717041	29.1188555	23.304935	139.6657865	-91.7658395	20.312595	142.5429535
-9.612718	32.404293	142.306061	-31.314138	21.925875	141.541916	31.858353	2.075298	137.530518	26.362452	44.635231	142.536819	29.1104025	23.3552645	140.0336685	-91.7386785	20.4964855	143.0501635
-8.846829	30.166172	142.397522	-31.327789	22.010727	141.800278	31.803885	2.083613	138.497543	26.329041	44.760303	142.188599	29.066463	23.421958	140.343071	-91.722041	20.599496	143.257485
-8.184387	27.969927	142.526932	-31.354397	22.089159	141.844543	NaN	NaN	NaN	26.28167	44.8423	141.771103	NaN	NaN	NaN	NaN	NaN	NaN
-7.16131	24.880287	142.887009	-31.343212	22.182241	141.458603	NaN	NaN	NaN	26.311556	44.927814	141.320053	NaN	NaN	NaN	NaN	NaN	NaN
-6.519648	22.978451	143.160141	-31.303072	22.215517	141.016907	NaN	NaN	NaN	26.353842	44.973465	141.132248	NaN	NaN	NaN	NaN	NaN	NaN
-5.956008	21.204809	143.5112	-31.2215	22.162815	140.553116	NaN	NaN	NaN	26.427677	45.009048	141.026779	NaN	NaN	NaN	NaN	NaN	NaN
-5.427432	19.59338	143.748566	-31.10342	22.038382	140.010254	NaN	NaN	NaN	26.494059	45.018112	141.070007	NaN	NaN	NaN	NaN	NaN	NaN
-4.966693	18.096205	143.868118	-30.939419	21.84515	139.451599	NaN	NaN	NaN	26.573048	44.986942	141.170914	NaN	NaN	NaN	NaN	NaN	NaN
-4.576509	16.734615	143.927948	-30.758492	21.637749	138.984329	NaN	NaN	NaN	26.675501	44.911167	141.28923	NaN	NaN	NaN	NaN	NaN	NaN
-4.26728	15.512557	143.912903	-30.561914	21.432705	138.624542	NaN	NaN	NaN	26.805458	44.824444	141.373428	NaN	NaN	NaN	NaN	NaN	NaN
-3.888429	13.943291	143.803268	-30.237267	21.146589	138.465958	NaN	NaN	NaN	27.013588	44.765587	141.372162	NaN	NaN	NaN	NaN	NaN	NaN
-3.70963	13.067257	143.800522	-30.06922	21.012571	138.784698	NaN	NaN	NaN	27.122406	44.732796	141.385086	NaN	NaN	NaN	NaN	NaN	NaN
-3.626907	12.313587	143.873718	-29.94928	20.905928	139.288101	NaN	NaN	NaN	27.194483	44.712368	141.508316	NaN	NaN	NaN	NaN	NaN	NaN
-3.60487	11.664594	143.953445	-29.817099	20.767637	139.897659	NaN	NaN	NaN	27.265341	44.719326	141.75029	NaN	NaN	NaN	NaN	NaN	NaN
-3.646187	11.098686	144.080917	-29.678827	20.602249	140.571991	NaN	NaN	NaN	27.333197	44.750645	142.124146	NaN	NaN	NaN	NaN	NaN	NaN
-3.769643	10.601397	144.19812	-29.53549	20.413868	141.190689	NaN	NaN	NaN	27.407869	44.784111	142.601318	NaN	NaN	NaN	NaN	NaN	NaN
-3.949162	10.152617	144.240387	-29.386129	20.212385	141.650391	34.452923	2.673112	140.813705	27.482487	44.81295	143.164139	30.967705	23.743031	141.988922	-89.739963	16.681739	141.31186
-4.314187	9.48478	144.052063	-29.181538	19.889006	141.927368	34.799221	2.785769	140.519135	27.56818	44.851063	143.910034	31.1837005	23.818416	142.2145845	-89.5467765	15.959596	141.6401515
-4.649592	9.019482	143.735138	-29.076532	19.68342	141.845245	35.000553	2.869002	140.2603	27.600372	44.8605	144.370514	31.3004625	23.864751	142.315407	-89.4535265	15.502089	141.375083
-5.040906	8.535906	143.263229	-28.977432	19.496693	141.595093	35.188774	2.945847	139.989655	27.629053	44.865982	144.769897	31.4089135	23.9059145	142.379776	-89.3637775	15.0874715	140.81041
-5.431539	8.022908	142.737701	-28.894531	19.386696	141.279282	35.356426	2.976082	139.728104	27.655792	44.845062	145.080627	31.506109	23.910572	142.4043655	-89.295171	14.86282	140.1541985
-5.935979	7.453097	142.249832	-28.814837	19.322529	140.987137	35.501949	3.027583	139.470444	27.695932	44.807468	145.341293	31.5989405	23.9175255	142.4058685	-89.2286145	14.7275325	139.5684055
-6.532532	6.835344	141.824677	-28.717777	19.334536	140.75264	35.631786	3.028326	139.296783	27.76635	44.802631	145.536682	31.699068	23.9154785	142.4167325	-89.134622	14.7535935	139.0885475
-7.169547	6.121442	141.633545	-28.598255	19.403791	140.60318	35.788391	3.022371	139.302078	27.859804	44.847153	145.608871	31.8240975	23.934762	142.4554745	-89.0206075	14.87282	138.7508855
-8.233422	4.951309	141.80809	-28.375975	19.626684	140.466995	35.942883	3.002913	139.7444	28.064507	44.972237	145.372864	32.003695	23.987575	142.558632	-88.755645	15.265793	138.375358
-9.129133	4.069273	142.182602	-28.208103	19.798744	140.341278	36.014629	2.99238	140.207047	28.27257	45.094238	144.932495	32.1435995	24.043309	142.569771	-88.5598055	15.554179	138.112785
-10.044876	3.154032	142.639206	-28.005177	19.913267	140.210587	NaN	NaN	NaN	28.433842	45.212204	144.165787	NaN	NaN	NaN	NaN	NaN	NaN
-11.020464	2.252178	143.29068	-27.816519	19.870876	140.242615	NaN	NaN	NaN	28.55612	45.291775	143.100449	NaN	NaN	NaN	NaN	NaN	NaN
-12.106298	1.368492	144.016891	-27.605347	19.676441	140.430176	NaN	NaN	NaN	28.689972	45.244442	141.966156	NaN	NaN	NaN	NaN	NaN	NaN
-13.23723	0.479072	144.805771	-27.374008	19.39854	140.683502	NaN	NaN	NaN	28.715744	45.010529	140.912491	NaN	NaN	NaN	NaN	NaN	NaN
-14.404946	-0.303233	145.502182	-27.126408	19.083014	140.926483	NaN	NaN	NaN	28.804529	44.735764	140.026978	NaN	NaN	NaN	NaN	NaN	NaN
-16.272924	-1.290689	146.106522	-26.734806	18.661224	141.234802	NaN	NaN	NaN	29.019615	44.335793	139.0784	NaN	NaN	NaN	NaN	NaN	NaN
-17.560175	-1.800461	146.331497	-26.480574	18.428583	141.472214	NaN	NaN	NaN	29.193296	44.144909	138.702072	NaN	NaN	NaN	NaN	NaN	NaN
-18.887877	-2.121635	146.429031	-26.246246	18.267097	141.779434	NaN	NaN	NaN	29.345024	43.997673	138.476425	NaN	NaN	NaN	NaN	NaN	NaN
-20.31805	-2.391879	146.432373	-26.002062	18.136696	142.101425	NaN	NaN	NaN	29.49872	43.856178	138.366547	NaN	NaN	NaN	NaN	NaN	NaN
-21.71747	-2.483247	146.188278	-25.774721	18.013359	142.406784	NaN	NaN	NaN	29.715282	43.753288	138.461487	NaN	NaN	NaN	NaN	NaN	NaN
-23.212198	-2.546203	145.735703	-25.57106	17.893978	142.685501	NaN	NaN	NaN	29.948637	43.675728	138.738113	NaN	NaN	NaN	NaN	NaN	NaN
-24.7603	-2.461481	145.132797	-25.40509	17.777943	142.909485	NaN	NaN	NaN	30.169224	43.66581	139.219925	NaN	NaN	NaN	NaN	NaN	NaN
-27.090565	-2.241096	144.136078	-25.142973	17.585844	143.290543	NaN	NaN	NaN	30.415688	43.596684	140.105743	NaN	NaN	NaN	NaN	NaN	NaN
-28.70932	-1.980886	144.104034	-24.903145	17.442659	143.79068	NaN	NaN	NaN	30.541321	43.506176	140.519043	NaN	NaN	NaN	NaN	NaN	NaN
-30.337317	-1.728388	144.769638	-24.674623	17.281332	144.620972	NaN	NaN	NaN	30.612591	43.390869	140.541168	NaN	NaN	NaN	NaN	NaN	NaN
-32.001789	-1.476697	146.082886	-24.479132	17.115028	145.659393	NaN	NaN	NaN	30.593508	43.262863	140.360748	NaN	NaN	NaN	NaN	NaN	NaN
-33.609215	-1.181679	147.65741	-24.34164	16.962532	146.770233	NaN	NaN	NaN	30.488148	43.08202	140.086075	NaN	NaN	NaN	NaN	NaN	NaN
-35.21944	-0.911896	149.270325	-24.186972	16.788937	147.806244	NaN	NaN	NaN	30.39019	42.915268	139.829361	NaN	NaN	NaN	NaN	NaN	NaN
-36.765617	-0.547968	150.58754	-24.057627	16.599609	148.679703	NaN	NaN	NaN	30.3209	42.785316	139.718765	NaN	NaN	NaN	NaN	NaN	NaN
-39.022255	0.036173	152.298431	-23.934492	16.359884	149.702866	NaN	NaN	NaN	29.959345	42.58287	139.357666	NaN	NaN	NaN	NaN	NaN	NaN
-40.45063	0.52444	153.18103	-23.87009	16.194872	150.16066	NaN	NaN	NaN	29.732656	42.383217	138.894974	NaN	NaN	NaN	NaN	NaN	NaN
-41.791679	1.100038	154.010559	-23.782742	16.02297	150.524231	NaN	NaN	NaN	29.493904	42.174507	138.285202	NaN	NaN	NaN	NaN	NaN	NaN
-43.024681	1.768603	154.867859	-23.671614	15.851206	150.86293	NaN	NaN	NaN	29.217196	41.98053	137.572021	NaN	NaN	NaN	NaN	NaN	NaN
-44.157097	2.56243	155.796188	-23.542311	15.741303	151.242218	NaN	NaN	NaN	28.947163	41.807129	136.805573	NaN	NaN	NaN	NaN	NaN	NaN
-45.272972	3.572893	156.787399	-23.44289	15.665956	151.70575	NaN	NaN	NaN	28.538465	41.730927	136.219757	NaN	NaN	NaN	NaN	NaN	NaN
-46.155834	4.624748	157.769028	-23.349676	15.574481	152.234116	NaN	NaN	NaN	28.294945	41.609337	135.853683	NaN	NaN	NaN	NaN	NaN	NaN
-47.214699	6.393576	159.057312	-23.229595	15.435513	153.154175	NaN	NaN	NaN	28.00951	41.46204	135.745041	NaN	NaN	NaN	NaN	NaN	NaN
-47.831345	7.741404	159.731613	-23.20495	15.392944	153.691986	NaN	NaN	NaN	27.798748	41.553093	135.989777	NaN	NaN	NaN	NaN	NaN	NaN
-48.334648	9.14278	160.078217	-23.177103	15.345675	154.091751	NaN	NaN	NaN	27.411938	41.862511	136.565323	NaN	NaN	NaN	NaN	NaN	NaN
-48.779678	10.68716	160.197571	-23.164543	15.255877	154.329483	NaN	NaN	NaN	27.063131	42.25087	137.273987	NaN	NaN	NaN	NaN	NaN	NaN
-48.799644	11.97592	159.803024	-23.153452	15.116098	154.342758	NaN	NaN	NaN	NaN	NaN	NaN	NaN	NaN	NaN	NaN	NaN	NaN
-48.955471	13.523212	159.233139	-23.169992	14.924963	154.143661	NaN	NaN	NaN	NaN	NaN	NaN	NaN	NaN	NaN	NaN	NaN	NaN
-48.964912	15.098342	158.599228	-23.171537	14.69488	153.766907	NaN	NaN	NaN	NaN	NaN	NaN	NaN	NaN	NaN	NaN	NaN	NaN
-48.72739	17.554012	157.473572	-23.163883	14.286539	152.984024	NaN	NaN	NaN	NaN	NaN	NaN	NaN	NaN	NaN	NaN	NaN	NaN
-48.351582	19.248394	156.814789	-23.115461	14.082917	152.409119	NaN	NaN	NaN	NaN	NaN	NaN	NaN	NaN	NaN	NaN	NaN	NaN
-47.828957	20.979403	156.161987	-23.063549	14.032393	151.820648	38.916588	2.420045	135.571625	NaN	NaN	NaN	NaN	NaN	NaN	NaN	NaN	NaN
-47.191826	22.730064	155.573196	-23.042063	14.131342	151.209717	38.936218	2.66475	135.239334	29.871771	43.300964	139.988129	34.4039945	22.982857	137.6137315	-80.4881205	5.279827	164.8057025
-46.430332	24.541058	154.893387	-23.074169	14.400339	150.545685	38.934414	2.859329	134.915131	NaN	NaN	NaN	NaN	NaN	NaN	NaN	NaN	NaN
-45.579781	26.293547	154.184418	-23.151476	14.786832	149.853867	38.909096	3.079065	134.560486	30.267529	43.73317	140.366592	34.5883125	23.4061175	137.463539	-80.8912645	6.1675465	162.244195
-44.61676	28.040951	153.45369	-23.267864	15.231484	149.143936	38.842571	3.301361	134.220963	30.392998	43.972485	140.363556	34.6177845	23.636923	137.2922595	-81.1535125	6.826045	160.9956125
-42.938507	30.501425	152.399384	-23.429934	15.874429	148.14093	38.657089	3.583541	133.815079	30.504084	44.327782	140.27597	34.5805865	23.9556615	137.0455245	-81.4404545	7.7931965	159.2363355
-41.689362	32.026207	151.891724	-23.491117	16.215988	147.609131	38.607704	3.748363	133.53479	30.575567	44.507271	140.190872	34.5916355	24.127817	136.862831	-81.5738695	8.304159	158.355431
-40.253117	33.428272	151.372574	-23.493916	16.540245	147.171753	38.600925	3.84047	133.350815	30.736851	44.660873	140.219376	34.668888	24.2506715	136.7850955	-81.65672	8.82981849999999	157.5584105
-38.769855	34.70108	150.990311	-23.494795	16.767511	146.801895	38.589653	3.876704	133.239319	30.926264	44.768883	140.404251	34.7579585	24.3227935	136.821785	-81.7475485	9.21222849999999	156.782005
-37.13448	35.883022	150.769409	-23.530951	16.889603	146.544617	38.561836	3.879354	133.136398	31.082901	44.783207	140.589539	34.8223685	24.3312805	136.8629685	-81.8842705	9.4479255	156.2262655
-35.442055	36.889194	150.625656	-23.576145	16.930176	146.330017	38.499428	3.85536	133.055191	31.182934	44.717388	140.868134	34.841181	24.286374	136.9616625	-81.993471	9.573978	155.6983715
-33.669163	37.793957	150.539368	-23.651903	16.956417	146.155685	38.439659	3.799069	132.999802	31.26491	44.615814	141.206497	34.8522845	24.2074415	137.1031495	-82.1560905	9.70539249999999	155.2082205
-30.813227	38.911076	150.391571	-23.855841	16.934242	145.914383	38.304237	3.659329	133.079163	31.362156	44.34597	141.835983	34.8331965	24.0026495	137.457573	-82.5448785	9.8658345	154.371193
-28.782364	39.496887	150.197571	-24.037079	16.923735	145.711975	38.200878	3.527562	133.208206	31.431168	44.139816	142.358658	34.816023	23.833689	137.783432	-82.890181	10.013781	153.640518
-26.792648	39.986763	150.028107	-24.237005	16.892988	145.451416	38.12318	3.329659	133.388382	NaN	NaN	NaN	NaN	NaN	NaN	NaN	NaN	NaN
-24.657173	40.318321	149.679382	-24.455153	16.866823	144.987244	38.073696	3.137817	133.616318	NaN	NaN	NaN	NaN	NaN	NaN	NaN	NaN	NaN
-22.588482	40.550888	149.391174	-24.679384	16.843861	144.524612	38.050114	2.932585	133.790131	NaN	NaN	NaN	NaN	NaN	NaN	NaN	NaN	NaN
-20.367943	40.604561	149.047302	-24.893997	16.829281	144.022537	38.060059	2.720142	133.983582	31.557978	43.394924	144.530869	34.8090185	23.057533	139.2572255	-84.5970125	10.601029	148.7878485
-18.228737	40.579502	148.717178	-25.088188	16.871477	143.480911	38.141563	2.528456	134.259262	31.517231	43.217041	145.094147	34.829397	22.8727485	139.6767045	-85.005773	10.8702055	147.2851175
-14.862815	40.267086	148.19075	-25.357761	17.027088	142.712799	38.281998	2.222331	134.824905	31.445789	42.977352	146.009689	34.8638935	22.5998415	140.417297	-85.5794155	11.4543345	145.008301
-12.641676	39.886272	147.849197	-25.533632	17.223364	142.308472	38.389336	2.060848	135.349457	31.347301	42.855412	146.576828	34.8683185	22.45813	140.9631425	-85.9355825	11.988598	143.6538015
-10.470645	39.407738	147.589035	-25.711367	17.477386	141.87944	38.451187	1.907956	135.930054	31.263504	42.80695	147.149078	34.8573455	22.357453	141.539566	-86.2800795	12.597319	142.219314
-8.300598	38.828514	147.373703	-25.86928	17.767542	141.499191	38.457752	1.747481	136.563141	31.162674	42.802258	147.679077	34.810213	22.2748695	142.121109	-86.548773	13.2602145	140.877273
-6.243457	38.133636	147.192307	-26.011499	18.067595	141.126938	38.472183	1.587783	137.35376	31.081116	42.876457	148.188644	34.7766495	22.23212	142.771202	-86.7996475	13.90307	139.482674
-4.187626	37.301697	147.062988	-26.114363	18.323559	140.737305	NaN	NaN	NaN	30.996296	42.994549	148.634583	NaN	NaN	NaN	NaN	NaN	NaN
-2.323489	36.358921	147.040802	-26.146879	18.554609	140.394867	NaN	NaN	NaN	30.942163	43.095924	148.968369	NaN	NaN	NaN	NaN	NaN	NaN
0.451428	34.75116	146.991547	-26.00112	18.901661	139.783661	NaN	NaN	NaN	30.989727	43.226082	149.319687	NaN	NaN	NaN	NaN	NaN	NaN
2.153756	33.572704	147.028748	-25.822481	19.053616	139.326218	NaN	NaN	NaN	31.088554	43.287766	149.394684	NaN	NaN	NaN	NaN	NaN	NaN
3.721802	32.33371	147.014206	-25.657898	19.156628	138.840851	NaN	NaN	NaN	31.147648	43.296867	149.390381	NaN	NaN	NaN	NaN	NaN	NaN
5.114383	31.039932	146.986038	-25.513597	19.203575	138.322617	NaN	NaN	NaN	31.210333	43.31958	149.30127	NaN	NaN	NaN	NaN	NaN	NaN
6.398219	29.70155	146.898849	-25.401958	19.234463	137.790604	NaN	NaN	NaN	31.249481	43.344326	149.197037	NaN	NaN	NaN	NaN	NaN	NaN
7.396205	28.333204	146.860519	-25.326797	19.246033	137.262314	NaN	NaN	NaN	31.234636	43.397324	149.11763	NaN	NaN	NaN	NaN	NaN	NaN
8.305405	26.955391	146.75296	-25.248444	19.227541	136.682755	NaN	NaN	NaN	31.181564	43.468185	149.027771	NaN	NaN	NaN	NaN	NaN	NaN
9.270907	24.823643	146.599365	-25.075066	19.148275	135.891144	NaN	NaN	NaN	31.153458	43.551151	148.863403	NaN	NaN	NaN	NaN	NaN	NaN
9.730923	23.389702	146.439163	-24.918985	19.097662	135.513443	NaN	NaN	NaN	31.212395	43.555687	148.681427	NaN	NaN	NaN	NaN	NaN	NaN
10.059624	21.913687	146.246094	-24.738798	19.048639	135.313766	NaN	NaN	NaN	31.365602	43.53817	148.414627	NaN	NaN	NaN	NaN	NaN	NaN
10.147058	20.400166	146.012848	-24.582224	18.997185	135.263412	NaN	NaN	NaN	31.54903	43.497929	148.124878	NaN	NaN	NaN	NaN	NaN	NaN
10.085847	18.835911	145.711563	-24.464027	18.975628	135.333084	NaN	NaN	NaN	31.686771	43.437748	147.926834	NaN	NaN	NaN	NaN	NaN	NaN
9.87632	17.254267	145.402237	-24.449392	18.953648	135.5522	NaN	NaN	NaN	31.785521	43.363949	147.80722	NaN	NaN	NaN	NaN	NaN	NaN
9.365104	15.60213	145.140579	-24.473085	18.937922	135.81543	NaN	NaN	NaN	31.818844	43.258057	147.774857	NaN	NaN	NaN	NaN	NaN	NaN
8.366214	13.075347	144.644699	-24.504704	18.952381	136.151825	NaN	NaN	NaN	31.843445	43.134274	147.908096	NaN	NaN	NaN	NaN	NaN	NaN
7.407848	11.298334	144.367706	-24.520182	19.028948	136.391342	NaN	NaN	NaN	31.861206	43.101852	147.956604	NaN	NaN	NaN	NaN	NaN	NaN
6.396448	9.537304	144.081848	-24.521351	19.120277	136.734665	NaN	NaN	NaN	31.902555	43.151588	147.862625	NaN	NaN	NaN	NaN	NaN	NaN
5.121908	7.681105	143.92749	-24.494366	19.24674	137.193283	NaN	NaN	NaN	32.012512	43.301956	147.59729	NaN	NaN	NaN	NaN	NaN	NaN
3.767268	5.827393	143.856308	-24.444798	19.391832	137.733643	NaN	NaN	NaN	32.160172	43.456398	147.160217	NaN	NaN	NaN	NaN	NaN	NaN
2.205302	3.919337	143.877457	-24.397793	19.530546	138.448929	NaN	NaN	NaN	32.354076	43.578911	146.578629	NaN	NaN	NaN	NaN	NaN	NaN
0.487143	1.952932	144.195984	-24.397091	19.703167	139.414276	NaN	NaN	NaN	32.572113	43.645905	145.812027	NaN	NaN	NaN	NaN	NaN	NaN
-2.356714	-0.961624	144.998428	-24.374065	19.980989	140.992203	NaN	NaN	NaN	32.86977	43.668934	144.644714	NaN	NaN	NaN	NaN	NaN	NaN
-4.363461	-2.854513	145.758514	-24.355337	20.111326	142.120453	NaN	NaN	NaN	32.969193	43.596287	143.777237	NaN	NaN	NaN	NaN	NaN	NaN
-6.460708	-4.745106	146.589523	-24.391848	20.216366	143.357788	NaN	NaN	NaN	32.943951	43.481178	142.874222	NaN	NaN	NaN	NaN	NaN	NaN
-8.59701	-6.581601	147.585938	-24.485456	20.269226	144.672211	NaN	NaN	NaN	32.738827	43.300537	141.926743	NaN	NaN	NaN	NaN	NaN	NaN
-10.703812	-8.346438	148.582428	-24.583427	20.218771	145.991821	NaN	NaN	NaN	32.387016	43.035393	141.02655	NaN	NaN	NaN	NaN	NaN	NaN
-12.851644	-10.0807	149.545227	-24.672327	20.058693	147.355209	NaN	NaN	NaN	31.887341	42.679775	140.18338	NaN	NaN	NaN	NaN	NaN	NaN
-14.907233	-11.76193	150.542389	-24.755865	19.767891	148.6633	NaN	NaN	NaN	31.364914	42.339561	139.574936	NaN	NaN	NaN	NaN	NaN	NaN
-17.77668	-14.246273	151.947327	-24.811815	19.169954	150.493744	NaN	NaN	NaN	30.472374	41.834831	139.141678	NaN	NaN	NaN	NaN	NaN	NaN
-19.604254	-15.793848	152.935333	-24.815678	18.76545	151.610535	NaN	NaN	NaN	30.134058	41.502499	139.088486	NaN	NaN	NaN	NaN	NaN	NaN
-21.126175	-17.31658	153.852631	-24.791708	18.40329	152.533585	NaN	NaN	NaN	29.836369	41.263054	139.282425	NaN	NaN	NaN	NaN	NaN	NaN
-22.587252	-18.748903	154.718231	-24.77515	18.18119	153.277802	NaN	NaN	NaN	29.248667	41.29417	139.755936	NaN	NaN	NaN	NaN	NaN	NaN
-23.848581	-20.079851	155.420212	-24.780195	18.030949	153.806442	NaN	NaN	NaN	28.859138	41.278435	140.12619	NaN	NaN	NaN	NaN	NaN	NaN
-25.033522	-20.769596	156.194122	-24.808737	17.968649	154.118423	NaN	NaN	NaN	NaN	NaN	NaN	NaN	NaN	NaN	NaN	NaN	NaN
-25.796461	-20.342779	156.572174	-24.820808	17.933899	154.254669	NaN	NaN	NaN	28.66478	41.147423	140.200623	NaN	NaN	NaN	NaN	NaN	NaN
-26.634455	-19.526386	157.291107	-24.784903	18.005568	154.222412	NaN	NaN	NaN	29.082394	40.87355	139.812454	NaN	NaN	NaN	NaN	NaN	NaN
NaN	NaN	NaN	-24.696701	18.149597	154.062393	NaN	NaN	NaN	29.618597	40.652561	139.394943	NaN	NaN	NaN	NaN	NaN	NaN
NaN	NaN	NaN	-24.600124	18.343742	153.806854	NaN	NaN	NaN	29.969311	40.589569	139.047684	NaN	NaN	NaN	NaN	NaN	NaN
NaN	NaN	NaN	-24.491161	18.52721	153.458267	NaN	NaN	NaN	30.073166	40.608311	138.715057	NaN	NaN	NaN	NaN	NaN	NaN
NaN	NaN	NaN	-24.41432	18.663525	153.048721	NaN	NaN	NaN	30.23591	40.530895	138.305206	NaN	NaN	NaN	NaN	NaN	NaN
NaN	NaN	NaN	-24.370565	18.724758	152.627869	NaN	NaN	NaN	30.313683	40.469124	137.99231	NaN	NaN	NaN	NaN	NaN	NaN
NaN	NaN	NaN	-24.30542	18.729977	152.268921	NaN	NaN	NaN	30.471134	40.333984	137.701279	NaN	NaN	NaN	NaN	NaN	NaN
-26.288366	-13.335609	158.385086	-24.210594	18.742149	151.810638	NaN	NaN	NaN	30.772305	40.223885	137.596588	NaN	NaN	NaN	NaN	NaN	NaN
-25.467491	-12.562513	157.462387	-24.065464	18.755159	151.536255	NaN	NaN	NaN	31.057167	40.242744	137.714355	NaN	NaN	NaN	NaN	NaN	NaN
-24.992466	-11.209965	156.332474	-23.865517	18.774767	151.223923	NaN	NaN	NaN	31.446266	40.29126	137.995773	NaN	NaN	NaN	NaN	NaN	NaN
-24.304167	-9.85386	154.95134	-23.622969	18.75935	150.816528	NaN	NaN	NaN	32.089661	40.366318	138.442856	NaN	NaN	NaN	NaN	NaN	NaN
-23.611189	-8.315188	153.262985	-23.383545	18.709101	150.264069	NaN	NaN	NaN	32.693481	40.476871	139.05397	NaN	NaN	NaN	NaN	NaN	NaN
-22.92594	-6.713464	151.322418	-23.182083	18.631933	149.471603	NaN	NaN	NaN	33.3405	40.538597	139.753632	NaN	NaN	NaN	NaN	NaN	NaN
-22.141376	-5.034844	149.20166	-23.073584	18.554472	148.411438	NaN	NaN	NaN	34.115974	40.491852	140.406723	NaN	NaN	NaN	NaN	NaN	NaN
-21.02635	-2.355514	146.063477	-23.066158	18.587948	146.380646	NaN	NaN	NaN	34.685558	40.533371	141.385376	NaN	NaN	NaN	NaN	NaN	NaN
-20.232368	-0.501054	144.128098	-23.138769	18.658392	144.892166	NaN	NaN	NaN	34.844746	40.604179	141.796906	NaN	NaN	NaN	NaN	NaN	NaN
-19.513264	1.33502	142.478607	-23.250505	18.732525	143.454803	39.456768	-0.833281	138.083618	34.875843	40.636364	142.047058	37.1663055	19.9015415	140.065338	-83.6673155	17.5635085	146.844268
-18.777775	3.184256	141.09848	-23.332722	18.824562	142.161041	39.468548	-0.74505	137.688034	34.807892	40.695225	142.14386	37.13822	19.9750875	139.915947	-83.803664	17.6740365	144.406135
-18.133293	5.002822	140.051361	-23.300884	18.954294	141.077682	39.570652	-0.594595	137.376343	34.819763	40.829979	142.175903	37.1952075	20.117692	139.776123	-83.7969755	17.790896	142.379241
-17.514006	6.78202	139.37616	-23.188629	19.075529	140.282257	39.706497	-0.478403	137.131165	34.923901	40.917801	142.145615	37.315199	20.219699	139.63839	-83.692457	17.931359	140.926124
-17.02356	8.485789	138.877213	-23.059427	19.111958	139.695663	39.843697	-0.416248	136.997375	35.032646	40.941868	142.080872	37.4381715	20.26281	139.5391235	-83.5570255	17.961106	139.8522025
-16.465881	10.967122	138.520432	-22.827669	19.137928	139.129898	40.059464	-0.405031	136.901367	35.281517	40.967793	142.201752	37.6704905	20.281381	139.5515595	-83.3258285	17.994475	138.7082365
-16.242651	12.53268	138.422729	-22.726643	19.126326	138.971756	40.231541	-0.485495	136.897354	35.416664	40.989994	142.322098	37.8241025	20.2522495	139.609726	-83.2773885	18.0004025	138.333786
-16.103989	14.045609	138.463898	-22.599182	19.075901	138.929565	40.38448	-0.525881	136.798523	35.543736	40.97884	142.579697	37.964108	20.2264795	139.68911	-83.162472	17.9253225	138.17002
-16.111851	15.518771	138.572464	-22.484224	18.978964	139.007339	40.58168	-0.593981	136.643082	35.674171	40.978157	142.93544	38.1279255	20.192088	139.789261	-83.0963735	17.76584	138.225417
-16.191204	16.842989	138.756439	-22.338503	18.881891	139.114349	40.800632	-0.63064	136.477234	35.836468	40.921593	143.36676	38.31855	20.1454765	139.921997	-82.995556	17.6183055	138.306701
-16.31312	18.147507	138.927628	-22.148232	18.809225	139.186096	41.018875	-0.664408	136.232956	36.002098	40.778057	143.802826	38.5104865	20.0568245	140.017891	-82.8069505	17.5616255	138.354301
-16.55847	19.329302	139.0224	-21.945749	18.708099	139.124222	41.275169	-0.684292	135.948914	36.161388	40.568031	144.229263	38.7182785	19.9418695	140.0890885	-82.6097765	17.4743285	138.1593555
-17.040922	20.810423	139.107574	-21.665312	18.546095	138.925903	41.599865	-0.769722	135.49382	36.415218	40.169838	144.689758	39.0075415	19.700058	140.091789	-82.3381655	17.392132	137.760017
-17.535608	21.588741	139.134567	-21.489508	18.41486	138.797379	41.803978	-0.869819	135.193665	36.541656	39.785706	144.862381	39.172817	19.4579435	140.028023	-82.151833	17.3717765	137.566735
-18.056332	22.207634	139.181	-21.29817	18.268192	138.740265	41.987652	-0.991899	134.949188	36.835789	39.595242	144.963867	39.4117205	19.3016715	139.9565275	-82.0080605	17.2347125	137.5240025
-18.654942	22.60885	139.33548	-21.154432	18.099699	138.826218	42.107315	-1.155289	134.790451	36.981255	39.315231	145.017273	39.544285	19.079971	139.903862	-81.853149	17.119427	137.748574
-19.424833	22.804689	139.489014	-21.022173	17.944599	139.002808	42.200687	-1.298195	134.700333	37.107582	39.136642	145.103973	39.6541345	18.9192235	139.902153	-81.6984805	16.9699745	138.103463
-20.248806	22.838736	139.593338	-20.905416	17.803967	139.189438	42.292233	-1.418892	134.741028	37.210018	39.030182	145.175064	39.7511255	18.805645	139.958046	-81.5619575	16.802289	138.42083
-21.087202	22.700457	139.608704	-20.804852	17.678194	139.368378	42.371483	-1.555598	134.852127	37.261223	38.958012	145.155762	39.816353	18.701207	140.0039445	-81.426057	16.655181	138.7328115
-22.457691	22.235329	139.414352	-20.625458	17.574293	139.510132	42.501007	-1.596674	135.051529	37.3507	38.913666	145.079407	39.9258535	18.658496	140.065468	-81.1767695	16.49009	138.954796
-23.490215	21.686693	139.190369	-20.48147	17.542936	139.498398	42.608799	-1.635769	135.123978	37.492332	38.945518	144.928604	40.0505655	18.6548745	140.026291	-81.0135055	16.4309975	138.970505
-24.473103	21.101332	138.792175	-20.348164	17.570534	139.411957	42.747807	-1.622487	135.081192	37.6255	38.982464	144.727737	40.1866535	18.6799885	139.9044645	-80.8829815	16.4610795	138.9194495
-25.569729	20.327305	138.403137	-20.203056	17.637232	139.30162	42.896267	-1.57448	134.941299	37.772404	39.05135	144.540222	40.3343355	18.738435	139.7407605	-80.7404475	16.536029	138.8624795
-26.683283	19.450085	138.086395	-20.075844	17.790319	139.273422	43.008595	-1.534219	134.84462	37.918793	39.128609	144.304428	40.463694	18.797195	139.574524	-80.615382	16.783443	138.97232
-27.873835	18.426832	137.939529	-19.974861	18.0275	139.442856	43.054546	-1.47878	134.805786	38.040127	39.240616	143.916702	40.5473365	18.880918	139.361244	-80.4970585	17.174082	139.524468
-29.100508	17.197412	138.183121	-19.924866	18.30443	139.914459	43.009327	-1.382421	134.91037	38.112667	39.446621	143.312561	40.560997	19.0321	139.1114655	-80.410729	17.57676	140.7174525
-31.14901	15.058501	139.518616	-19.912212	18.79348	141.182877	42.81345	-1.225268	135.269989	38.055149	39.878925	141.959335	40.4342995	19.3268285	138.614662	-80.2587235	18.2601315	143.751092
-32.526596	13.575925	140.985397	-19.930035	19.076603	142.237045	42.640903	-1.177002	135.752243	37.902065	40.099461	140.900848	40.271484	19.4612295	138.3265455	-80.131554	18.6919765	146.1475445
-33.894505	11.959386	142.678421	-19.980936	19.309208	143.292221	NaN	NaN	NaN	37.650635	40.229382	139.943375	NaN	NaN	NaN	NaN	NaN	NaN
-35.201611	10.441839	144.395706	-20.005257	19.440895	144.205414	NaN	NaN	NaN	37.359547	40.275341	139.135941	NaN	NaN	NaN	NaN	NaN	NaN
-36.471958	8.870062	145.996399	-20.015266	19.48472	144.914551	NaN	NaN	NaN	37.079811	40.30764	138.418686	NaN	NaN	NaN	NaN	NaN	NaN
-37.646667	7.491096	147.437256	-20.015808	19.516922	145.354248	NaN	NaN	NaN	36.64217	40.427162	137.82225	NaN	NaN	NaN	NaN	NaN	NaN
-38.802944	6.179008	148.657288	-20.003134	19.56028	145.523392	NaN	NaN	NaN	36.44743	40.423729	137.067032	NaN	NaN	NaN	NaN	NaN	NaN
-40.57193	4.726744	149.912933	-19.958321	19.633963	145.307571	NaN	NaN	NaN	36.289261	40.311287	135.982269	NaN	NaN	NaN	NaN	NaN	NaN
-41.622639	3.908348	150.376129	-19.92598	19.684526	145.022827	NaN	NaN	NaN	36.353779	40.160583	135.326187	NaN	NaN	NaN	NaN	NaN	NaN
-42.591095	3.245831	150.580643	-19.89352	19.769203	144.693054	NaN	NaN	NaN	36.460159	40.078735	134.793335	NaN	NaN	NaN	NaN	NaN	NaN
-43.713997	2.993631	150.625092	-19.852793	19.8407	144.397491	NaN	NaN	NaN	36.506126	40.089203	134.326553	NaN	NaN	NaN	NaN	NaN	NaN
-44.675541	2.907085	150.545715	-19.823416	19.897667	144.188507	NaN	NaN	NaN	36.512947	40.14027	133.921478	NaN	NaN	NaN	NaN	NaN	NaN
-45.71352	3.059912	150.446899	-19.855614	19.888056	144.132263	NaN	NaN	NaN	36.454868	40.176655	133.697922	NaN	NaN	NaN	NaN	NaN	NaN
-46.725082	3.491783	150.363449	-19.904285	19.805199	144.249741	NaN	NaN	NaN	36.261272	40.169407	133.695038	NaN	NaN	NaN	NaN	NaN	NaN
-48.233604	4.597664	150.375549	-20.015711	19.57296	144.776688	NaN	NaN	NaN	36.101196	40.056492	133.821411	NaN	NaN	NaN	NaN	NaN	NaN
-49.21875	5.700207	150.503403	-20.01585	19.339388	145.347366	NaN	NaN	NaN	35.927391	40.060688	133.997269	NaN	NaN	NaN	NaN	NaN	NaN
-50.193169	7.115459	150.7659	-20.041079	19.04179	146.084015	NaN	NaN	NaN	35.632324	40.074203	134.263336	NaN	NaN	NaN	NaN	NaN	NaN
-51.141884	8.785057	151.000244	-20.053068	18.655239	146.851685	NaN	NaN	NaN	35.48999	39.977669	134.523193	NaN	NaN	NaN	NaN	NaN	NaN
-52.110004	10.706377	151.249817	-20.08499	18.240177	147.5569	NaN	NaN	NaN	35.194633	39.922737	134.820206	NaN	NaN	NaN	NaN	NaN	NaN
-53.012611	12.807989	151.236374	-20.085981	17.797943	148.078064	NaN	NaN	NaN	34.917877	39.847588	135.053207	NaN	NaN	NaN	NaN	NaN	NaN
-53.859257	15.064073	151.090973	-20.091692	17.372808	148.385101	NaN	NaN	NaN	34.668015	39.811611	135.249954	NaN	NaN	NaN	NaN	NaN	NaN
-54.955643	18.778791	150.756912	-20.081974	16.661564	148.404541	NaN	NaN	NaN	34.322403	39.773918	135.471634	NaN	NaN	NaN	NaN	NaN	NaN
-55.595554	21.501661	150.673218	-20.092949	16.23107	148.173721	NaN	NaN	NaN	34.120274	39.779114	135.518784	NaN	NaN	NaN	NaN	NaN	NaN
-56.327457	24.326351	150.461731	-20.103016	15.842734	147.757034	NaN	NaN	NaN	33.961678	39.84573	135.516235	NaN	NaN	NaN	NaN	NaN	NaN
NaN	NaN	NaN	-20.099022	15.493313	147.197891	42.112114	-1.158095	135.403809	34.157475	39.800774	135.427444	38.1347945	19.3213395	135.4156265	-78.3328385	11.6652865	158.9801555
NaN	NaN	NaN	-20.120749	15.184836	146.562607	41.743366	-1.082234	134.101486	34.130322	39.799114	135.288315	37.936844	19.35844	134.6949005	-78.178342	11.011232	158.4303135
NaN	NaN	NaN	-20.21125	14.961349	145.935364	41.338383	-0.942202	132.68309	34.06686	39.85675	135.264725	37.7026215	19.457274	133.9739075	-78.1251215	10.465424	157.8968205
-57.992149	23.274124	154.594788	-20.352592	14.798896	145.363098	40.973457	-0.714734	131.578186	33.976139	39.874584	135.368134	37.474798	19.579925	133.47316	-78.179982	10.017867	157.253036
-49.902065	35.321136	151.225082	-20.57691	14.604571	144.82901	40.491409	-0.521566	130.454468	33.942787	39.972221	135.917267	37.217098	19.7253275	133.1858675	-78.370918	9.4838145	156.4721525
-47.976242	37.05489	151.410172	-20.743347	14.500588	144.630859	40.276283	-0.511825	130.074951	33.902893	39.992325	136.430649	37.089588	19.74025	133.2528	-78.576282	9.260926	156.008918
-45.985283	38.673336	151.52803	-20.885614	14.438174	144.51207	40.1301	-0.506461	129.875229	33.877693	40.020733	136.932037	37.0038965	19.757136	133.403633	-78.7751245	9.119212	155.620507
-43.888985	40.245403	151.444138	-20.974533	14.372195	144.335205	40.103146	-0.448275	129.814331	33.960079	40.062099	137.469177	37.0316125	19.806912	133.641754	-78.9806785	8.937478	155.028656
-41.628578	41.718681	151.185074	-21.060972	14.322948	144.030487	40.171841	-0.415526	129.726028	34.136314	40.078297	138.061554	37.1540775	19.8313855	133.893791	-79.2760215	8.8145105	154.167183
-39.370964	43.074608	150.830887	-21.146936	14.271557	143.492935	40.286289	-0.402351	129.728073	34.280098	40.085106	138.723816	37.2831935	19.8413775	134.2259445	-79.5770655	8.7017365	152.7599255
-37.011398	44.324657	150.360901	-21.211988	14.254972	142.750305	40.450932	-0.290023	129.758087	34.494568	40.066765	139.462296	37.47275	19.888371	134.6101915	-79.896726	8.621573	150.8904185
-33.332184	46.016235	149.384109	-21.380758	14.351501	141.409302	40.790966	-0.240911	130.068817	34.021664	40.365314	141.145248	37.406315	20.0622015	135.6070325	-80.167831	8.6408005	147.2115715
-30.795734	46.955402	148.72525	-21.515753	14.532698	140.533722	41.037518	-0.226128	130.355515	34.997074	40.054634	141.429764	38.017296	19.914253	135.8926395	-81.048802	9.151143	145.1748045
-28.283453	47.757816	148.138809	-21.669302	14.770396	139.744537	41.177071	-0.23287	130.626007	34.980141	39.973442	142.125351	38.078606	19.870286	136.375679	-81.41721	9.670506	143.113395
-25.735796	48.340279	147.697144	-21.783686	15.033134	139.149612	41.314934	-0.242417	130.9272	35.085491	40.033543	142.562424	38.2002125	19.895563	136.744812	-81.7675845	10.170705	141.554412
-23.14728	48.662643	147.487747	-21.844236	15.323607	138.80101	41.436382	-0.289568	131.102692	35.162399	40.082005	142.964203	38.2993905	19.8962185	137.0334475	-81.9878625	10.7509955	140.5685725
-20.61212	48.831497	147.339615	-21.847845	15.591675	138.680054	41.629391	-0.304937	131.331848	35.239403	40.190269	143.269012	38.434397	19.942666	137.30043	-82.130087	11.240684	140.059678
-18.056969	48.774326	147.277069	-21.770895	15.817961	138.615158	41.861629	-0.278143	131.667358	35.420776	40.385658	143.701981	38.6412025	20.0537575	137.6846695	-82.1829925	11.5821645	139.5456465
-14.305489	48.359489	147.080093	-21.634754	16.147295	138.547318	42.240162	-0.272496	132.13237	35.56377	40.616398	144.466141	38.901966	20.171951	138.2992555	-82.171474	12.122639	138.7953805
-11.874106	47.83931	147.116348	-21.613701	16.291161	138.45195	42.477654	-0.21716	132.49617	35.555607	40.77869	144.910675	39.0166305	20.280765	138.7034225	-82.2440325	12.301557	138.2004775
-9.522516	47.131409	147.124069	-21.636501	16.410305	138.312881	42.643181	-0.161149	132.775558	35.510284	40.907715	145.375107	39.0767325	20.373283	139.0753325	-82.3497345	12.447327	137.5504295
-7.212214	46.231239	147.022369	-21.706818	16.509108	138.178268	42.72168	-0.182924	132.970688	35.377396	40.910732	145.727249	39.049538	20.363904	139.3489685	-82.463174	12.654312	137.0075675
-5.022441	45.126358	146.988403	-21.827593	16.524101	138.043198	42.766251	-0.257441	133.190567	35.302353	40.924717	145.976395	39.034302	20.333638	139.583481	-82.689488	12.714564	136.502915
-2.880462	43.813629	146.958801	-21.935308	16.596071	137.924088	42.749863	-0.309533	133.362839	35.233574	40.908401	146.218674	38.9917185	20.299434	139.7907565	-82.8623345	12.892708	136.0574195
-0.80456	42.397793	146.688385	-22.013231	16.742453	137.858353	42.707836	-0.294323	133.426544	35.166718	40.926464	146.367676	38.937277	20.3160705	139.89711	-82.963739	13.1688355	135.819596
2.172362	40.061363	146.238831	-22.08353	17.074917	137.851044	42.707233	-0.198853	133.834	35.091953	41.167839	146.523682	38.899593	20.484493	140.178841	-83.066653	13.665341	135.523247
4.093307	38.379955	145.846832	-22.072807	17.392677	137.907959	42.720089	-0.076899	134.26413	35.073826	41.491009	146.605667	38.8969575	20.707055	140.4348985	-83.0425715	14.078299	135.3810195
5.909779	36.584732	145.528442	-22.032661	17.75046	138.071198	NaN	NaN	NaN	35.0121	41.833588	146.647263	NaN	NaN	NaN	NaN	NaN	NaN
7.644428	34.666965	145.229492	-21.98344	18.086548	138.385651	NaN	NaN	NaN	35.055931	42.289352	146.568542	NaN	NaN	NaN	NaN	NaN	NaN
9.31608	32.620533	145.114594	-21.90922	18.4013	138.805298	NaN	NaN	NaN	35.140442	42.750557	146.456741	NaN	NaN	NaN	NaN	NaN	NaN
10.865935	30.486631	145.097046	-21.827566	18.699156	139.294037	NaN	NaN	NaN	35.221272	43.179123	146.328796	NaN	NaN	NaN	NaN	NaN	NaN
12.261298	28.239334	145.235626	-21.74593	18.961691	139.813477	NaN	NaN	NaN	35.309887	43.566628	146.169571	NaN	NaN	NaN	NaN	NaN	NaN
14.149456	24.788534	145.678528	-21.620911	19.311832	140.680008	NaN	NaN	NaN	35.450142	44.103588	145.851379	NaN	NaN	NaN	NaN	NaN	NaN
15.294332	22.452795	146.087997	-21.564499	19.522913	141.267639	NaN	NaN	NaN	35.523899	44.388348	145.545578	NaN	NaN	NaN	NaN	NaN	NaN
16.333202	20.157322	146.523788	-21.521286	19.721375	141.792938	NaN	NaN	NaN	35.584408	44.653046	145.253616	NaN	NaN	NaN	NaN	NaN	NaN
17.243032	17.874662	146.97287	-21.484625	19.93231	142.187866	NaN	NaN	NaN	35.622658	44.906624	144.945496	NaN	NaN	NaN	NaN	NaN	NaN
18.061405	15.676919	147.46196	-21.419033	20.152985	142.381592	NaN	NaN	NaN	35.65295	45.158775	144.672989	NaN	NaN	NaN	NaN	NaN	NaN
17.100395	14.778193	147.548264	-21.336176	20.398108	142.386703	NaN	NaN	NaN	35.705048	45.463314	144.422684	NaN	NaN	NaN	NaN	NaN	NaN
16.268908	13.670951	147.615509	-21.237192	20.645277	142.233078	NaN	NaN	NaN	35.742149	45.749428	144.176132	NaN	NaN	NaN	NaN	NaN	NaN
14.947258	12.110174	147.478073	-21.066462	20.980587	141.777039	NaN	NaN	NaN	35.865494	46.090775	143.903732	NaN	NaN	NaN	NaN	NaN	NaN
13.96077	11.128736	147.201431	-20.964695	21.166023	141.476807	NaN	NaN	NaN	35.96077	46.230934	143.705017	NaN	NaN	NaN	NaN	NaN	NaN
12.903518	10.201712	146.843216	-20.890226	21.325918	141.238907	NaN	NaN	NaN	36.043056	46.349216	143.492554	NaN	NaN	NaN	NaN	NaN	NaN
11.779532	9.288687	146.395157	-20.812672	21.48221	141.074722	NaN	NaN	NaN	36.146477	46.478912	143.290344	NaN	NaN	NaN	NaN	NaN	NaN
10.594751	8.472165	145.917984	-20.709589	21.646736	140.972214	NaN	NaN	NaN	36.2658	46.641163	143.187134	NaN	NaN	NaN	NaN	NaN	NaN
9.325682	7.685653	145.433014	-20.610977	21.862253	141.004898	NaN	NaN	NaN	36.363369	46.825264	143.148163	NaN	NaN	NaN	NaN	NaN	NaN
7.995267	6.993133	145.070892	-20.496193	22.07444	141.116806	44.133106	3.49684	140.856903	36.44706	47.023724	143.125854	40.290083	25.260282	141.9913785	-81.282469	18.888598	140.2422335
5.914581	5.963824	144.625626	-20.262047	22.382477	141.335266	NaN	NaN	NaN	36.626602	47.335201	143.039795	NaN	NaN	NaN	NaN	NaN	NaN
4.247141	5.372179	144.577255	-20.118536	22.550016	141.577942	NaN	NaN	NaN	36.709301	47.532509	142.896454	NaN	NaN	NaN	NaN	NaN	NaN
2.811832	4.696871	144.565125	-19.981508	22.688478	141.947342	44.657467	4.389685	140.261932	36.787865	47.734261	142.712433	40.722666	26.061973	141.4871825	-80.685682	19.314983	142.4075015
1.138966	4.065875	144.820419	-19.868393	22.789076	142.438904	44.798431	4.610471	140.238327	36.819874	47.925579	142.530716	40.8091525	26.268025	141.3845215	-80.5459385	19.310127	143.4932865
-0.569408	3.541147	145.199463	-19.743727	22.844313	143.000748	NaN	NaN	NaN	36.84153	48.071964	142.344925	NaN	NaN	NaN	NaN	NaN	NaN
-2.339171	2.968422	145.737518	-19.636076	22.861464	143.597275	NaN	NaN	NaN	36.843063	48.269459	142.200653	NaN	NaN	NaN	NaN	NaN	NaN
-4.118176	2.507767	146.280853	-19.514009	22.887348	144.172546	NaN	NaN	NaN	36.862385	48.485035	142.065826	NaN	NaN	NaN	NaN	NaN	NaN
-6.849247	1.855887	146.945709	-19.383699	22.9741	144.876663	NaN	NaN	NaN	36.827049	48.874741	141.893356	NaN	NaN	NaN	NaN	NaN	NaN
-8.736168	1.488506	147.312424	-19.338768	23.098581	145.271332	NaN	NaN	NaN	36.771999	49.18771	141.776978	NaN	NaN	NaN	NaN	NaN	NaN
-10.596525	1.239226	147.568741	-19.307741	23.229454	145.639709	NaN	NaN	NaN	36.652424	49.483604	141.660721	NaN	NaN	NaN	NaN	NaN	NaN
-12.525612	1.001468	147.806839	-19.336466	23.339235	146.028976	NaN	NaN	NaN	36.480686	49.742256	141.579391	NaN	NaN	NaN	NaN	NaN	NaN
-14.421764	0.859742	148.060791	-19.333696	23.40288	146.477295	NaN	NaN	NaN	36.295734	49.965302	141.502579	NaN	NaN	NaN	NaN	NaN	NaN
-16.332264	0.731312	148.358215	-19.322264	23.419827	146.986465	NaN	NaN	NaN	36.133976	50.134182	141.487579	NaN	NaN	NaN	NaN	NaN	NaN
-18.200375	0.685754	148.702499	-19.305979	23.386854	147.554703	NaN	NaN	NaN	35.993389	50.257641	141.542114	NaN	NaN	NaN	NaN	NaN	NaN
-20.971535	0.668547	149.233948	-19.267256	23.27808	148.402466	45.572308	7.28267	139.706116	35.806389	50.398819	141.794037	40.6893485	28.8407445	140.7500765	-79.2238605	17.7154155	156.0548555
-22.79269	0.716671	149.633179	-19.248217	23.179678	148.946732	45.547104	7.350072	139.559174	35.699936	50.46286	142.02417	40.62352	28.906466	140.791672	-79.119954	17.45289	157.101792
-24.527348	0.776809	149.986313	-19.235641	23.093872	149.419952	45.505444	7.426074	139.459442	35.593525	50.49678	142.266617	40.5494845	28.961427	140.8630295	-79.0207665	17.226317	157.9768745
-26.261217	0.9069	150.368286	-19.250711	23.038284	149.83226	45.460804	7.459389	139.349579	35.503544	50.516964	142.479294	40.482174	28.9881765	140.9144365	-78.983596	17.0883915	158.7500835
-27.909821	1.025654	150.7173	-19.286022	23.003969	150.17485	45.389961	7.489778	139.247162	35.387699	50.519569	142.633026	40.38883	29.0046735	140.940094	-78.960874	17.0032645	159.409606
-29.514742	1.180364	151.091263	-19.366325	22.960262	150.413208	45.322952	7.512844	139.199997	35.206417	50.499958	142.685608	40.2646845	29.006401	140.9428025	-78.9973345	16.914123	159.8836135
-31.061783	1.323124	151.461609	-19.465754	22.922407	150.577682	45.238445	7.507831	139.148026	35.014854	50.468739	142.59848	40.1266495	28.988285	140.873253	-79.0581575	16.856529	160.282111
-33.284489	1.607487	152.055466	-19.614481	22.834986	150.668777	45.082741	7.411685	139.178009	34.709927	50.338509	142.267426	39.896334	28.875097	140.7227175	-79.125296	16.794875	160.6148365
-34.675102	1.813377	152.445297	-19.756464	22.808985	150.65448	NaN	NaN	NaN	34.243298	50.295471	141.916473	NaN	NaN	NaN	NaN	NaN	NaN
-36.00304	2.059829	152.801239	-19.895462	22.76457	150.583542	NaN	NaN	NaN	34.010696	50.155903	141.4263	NaN	NaN	NaN	NaN	NaN	NaN
-37.337215	2.377683	153.111481	-20.088972	22.721476	150.47113	NaN	NaN	NaN	33.78215	49.943161	140.848404	NaN	NaN	NaN	NaN	NaN	NaN
-38.56551	2.722453	153.378983	-20.276855	22.65151	150.345413	NaN	NaN	NaN	33.455894	49.750019	140.322495	NaN	NaN	NaN	NaN	NaN	NaN
-39.704315	3.12941	153.612381	-20.45879	22.550852	150.21756	NaN	NaN	NaN	33.234406	49.49527	139.791611	NaN	NaN	NaN	NaN	NaN	NaN
-40.854828	3.605088	153.815918	-20.598515	22.423527	150.128967	NaN	NaN	NaN	32.995842	49.230598	139.352036	NaN	NaN	NaN	NaN	NaN	NaN
-42.366325	4.465231	154.061218	-20.783836	22.175789	150.086349	NaN	NaN	NaN	32.778072	48.851467	138.880325	NaN	NaN	NaN	NaN	NaN	NaN
-43.317375	5.160487	154.14856	-20.913836	21.991314	150.112244	NaN	NaN	NaN	32.657719	48.590874	138.695663	NaN	NaN	NaN	NaN	NaN	NaN
-44.192703	5.943664	154.15271	-21.029028	21.765831	150.147461	NaN	NaN	NaN	32.489059	48.348045	138.616272	NaN	NaN	NaN	NaN	NaN	NaN
-45.024334	6.805976	154.141418	-21.161963	21.488745	150.207596	NaN	NaN	NaN	32.310822	48.075272	138.552139	NaN	NaN	NaN	NaN	NaN	NaN
-45.83812	7.775029	154.032104	-21.300053	21.151728	150.24884	NaN	NaN	NaN	32.140732	47.790123	138.504486	NaN	NaN	NaN	NaN	NaN	NaN
-46.520714	8.782746	153.790482	-21.435791	20.731321	150.235504	NaN	NaN	NaN	31.9314	47.530842	138.520889	NaN	NaN	NaN	NaN	NaN	NaN
-47.184181	9.90483	153.351776	-21.591301	20.255037	150.108917	NaN	NaN	NaN	31.770277	47.219921	138.660004	NaN	NaN	NaN	NaN	NaN	NaN
-48.110111	11.687298	152.353287	-21.944519	19.486307	149.722534	NaN	NaN	NaN	31.595612	46.631504	139.097595	NaN	NaN	NaN	NaN	NaN	NaN
-48.686287	13.023879	151.583069	-22.287535	18.97665	149.341934	NaN	NaN	NaN	31.668192	46.073048	139.423218	NaN	NaN	NaN	NaN	NaN	NaN
-49.186424	14.428125	150.954819	-22.674973	18.505386	148.952606	41.415188	3.643009	137.350082	31.494776	45.539234	139.802246	36.454982	24.5911215	138.576164	-81.804928	12.4196505	159.329048
-49.569775	15.903948	150.532883	-23.077997	18.123528	148.615585	40.92741	3.245622	136.749191	31.28326	45.062084	140.198059	36.105335	24.153853	138.473625	-82.261329	12.093203	158.757545
-49.869232	17.430325	150.128586	-23.448349	17.835791	148.281479	40.502941	2.97717	136.237915	31.063015	44.727058	140.595001	35.782978	23.852114	138.416458	-82.679676	11.819468	158.1465
-50.085934	18.839773	149.738205	-23.7868	17.686884	147.925064	40.170425	2.87749	135.912842	30.864731	44.572495	141.061066	35.517578	23.7249925	138.486954	-83.091178	11.6487755	157.363174
-50.251389	20.287994	149.515594	-24.113827	17.619251	147.687851	39.861443	2.828901	135.645599	30.657732	44.515625	141.467133	35.2595875	23.672263	138.556366	-83.4872415	11.566239	156.819336
-50.263988	22.368168	149.575211	-24.506311	17.639021	147.536392	39.387386	2.750211	135.346741	30.354141	44.437256	141.790512	34.8707635	23.5937335	138.5686265	-83.8833855	11.6843085	156.5041575
-50.168083	23.702564	149.96843	-24.661777	17.71137	147.664032	39.103226	2.710416	135.128052	30.239826	44.418316	141.828262	34.671526	23.564366	138.478157	-83.99508	11.858374	156.849907
-49.923042	24.943874	150.546448	-24.732464	17.790722	147.931931	38.806007	2.668071	134.940979	30.139664	44.389679	141.710144	34.4728355	23.528875	138.3255615	-83.9377635	12.052569	157.5383005
-49.620789	26.102358	151.150055	-24.74189	17.835543	148.281479	38.55439	2.622301	134.805649	30.02458	44.403831	141.414474	34.289485	23.513066	138.1100615	-83.773265	12.15802	158.4528965
-49.226971	27.223343	151.720306	-24.719803	17.837357	148.597198	38.320827	2.672522	134.651825	29.793867	44.402115	140.899506	34.057347	23.5373185	137.7756655	-83.496953	12.1373955	159.4187305
-48.772778	28.225018	152.105133	-24.699074	17.774208	148.780167	38.113865	2.748473	134.487488	29.4422	44.441681	140.261902	33.7780325	23.595077	137.374695	-83.1761805	11.953339	160.185639
-48.265587	29.15748	152.237396	-24.70006	17.667923	148.762115	38.007687	2.922312	134.217285	29.071617	44.570648	139.697723	33.539652	23.74648	136.957504	-82.939772	11.589366	160.566726
-47.327034	30.588902	152.09375	-24.692831	17.507708	148.494843	38.019688	3.163368	133.999634	28.705999	44.766621	139.343567	33.3628435	23.9649945	136.6716005	-82.7485055	11.0504215	160.3180855
-46.584942	31.47777	151.807526	-24.682875	17.368402	148.228027	38.14312	3.273627	133.923111	28.664455	44.911503	139.426834	33.4037875	24.092565	136.6749725	-82.7695375	10.644239	159.7810815
-45.700977	32.403259	151.508301	-24.725756	17.282936	147.976852	38.244881	3.369406	133.91684	28.63065	45.017136	139.633087	33.4377655	24.193271	136.7749635	-82.8892775	10.372601	159.1787405
-44.813129	33.260468	151.183075	-24.841455	17.213497	147.750397	38.253517	3.415114	133.897949	28.537643	45.122562	139.790207	33.39558	24.268838	136.844078	-83.07849	10.158156	158.656716
-43.802105	34.112202	150.841553	-25.035408	17.233067	147.53743	38.147858	3.447747	133.84584	28.384478	45.187126	139.866669	33.266168	24.3174365	136.8562545	-83.336984	10.1486975	158.2186055
-42.674942	34.970753	150.464401	-25.236225	17.263567	147.31839	37.962742	3.521915	133.699844	28.187782	45.25639	139.820587	33.075262	24.3891525	136.7602155	-83.547712	10.1379815	157.8765645
-41.491051	35.743282	150.068741	-25.450623	17.278397	147.044205	37.781666	3.494978	133.617111	28.007866	45.251419	139.711517	32.894766	24.3731985	136.664314	-83.796012	10.1835955	157.424096
-39.462692	36.823082	149.431122	-25.727118	17.10696	146.559036	37.511456	3.336143	133.332596	27.776155	45.060352	139.491714	32.6438055	24.1982475	136.412155	-84.0980415	10.0156725	156.705917
-37.982021	37.420948	149.066986	-25.874794	16.923332	146.258621	37.355988	3.147447	133.153748	27.65288	44.849529	139.34433	32.504434	23.998488	136.249039	-84.254022	9.848176	156.268203
-36.376919	37.983475	148.694748	-25.998533	16.698738	145.952209	37.181175	2.915265	132.939545	27.56179	44.603886	139.229385	32.3714825	23.7595755	136.084465	-84.3685485	9.6379005	155.819953
-34.717609	38.489933	148.318451	-26.094553	16.449482	145.621033	37.058403	2.649385	132.763489	27.490162	44.323265	139.099854	32.2742825	23.486325	135.9316715	-84.4633885	9.412639	155.3103945
-32.941513	38.983025	147.805191	-26.218382	16.252985	145.22583	36.911045	2.420537	132.509796	27.420347	44.071884	138.932343	32.165696	23.2462105	135.7210695	-84.60246	9.2597595	154.7305905
-31.094799	39.423744	147.097733	-26.378342	16.133175	144.742874	36.820595	2.185431	132.423645	27.340544	43.839436	138.749573	32.0805695	23.0124335	135.586609	-84.8372535	9.2539165	153.899139
-29.201639	39.882744	146.169861	-26.552582	16.11895	144.141663	36.720779	1.995677	132.346268	27.26841	43.676792	138.586166	31.9945945	22.8362345	135.466217	-85.0997585	9.4016655	152.817109
-26.248259	40.490707	144.302383	-26.899723	16.262131	142.86702	36.62471	1.795077	132.433304	27.258158	43.581467	138.427994	31.941434	22.688272	135.430649	-85.74088	9.83599	150.303391
-24.180649	40.884895	142.924713	-27.222466	16.451471	141.72789	36.560909	1.683868	132.58577	27.296404	43.551403	138.470383	31.9286565	22.6176355	135.5280765	-86.3735885	10.2853065	147.9277035
-22.164116	41.227715	141.664261	-27.62413	16.65617	140.43042	36.419292	1.552456	132.707809	27.244429	43.497555	138.631989	31.8318605	22.5250055	135.669899	-87.0801205	10.7873345	145.190941
-20.018343	41.471249	140.641327	-28.037384	16.802401	139.025909	36.258228	1.436804	132.771378	27.193876	43.354977	138.920471	31.726052	22.3958905	135.8459245	-87.80082	11.2089115	142.2058935
-17.932096	41.622189	140.101471	-28.416908	16.891476	137.739456	35.993233	1.262374	132.667068	27.128517	43.199497	139.408539	31.560875	22.2309355	136.0378035	-88.394691	11.5520165	139.4411085
-15.83342	41.626873	139.861923	-28.764158	16.953234	136.555115	35.748775	1.067424	132.606522	27.068615	42.962025	140.028976	31.408695	22.0147245	136.317749	-88.937011	11.8917435	136.792481
-13.803875	41.545536	139.951721	-29.010952	17.050484	135.524811	35.566925	0.922108	132.531494	27.033937	42.735378	140.759018	31.300431	21.828743	136.645256	-89.322335	12.272225	134.404366
-10.881824	41.153805	140.479111	-29.242779	17.195669	134.255402	35.392403	0.725578	132.468597	27.035479	42.461769	142.031433	31.213941	21.5936735	137.250015	-89.699499	12.7976645	131.260789
-8.986133	40.715881	140.960342	-29.311171	17.391132	133.54567	35.375698	0.688007	132.503479	27.077112	42.276745	143.003769	31.226405	21.482376	137.753624	-89.848747	13.299888	129.337716
-7.259968	40.128525	141.599411	-29.32938	17.606701	132.95134	35.406712	0.609697	132.673828	27.089697	42.150215	143.955902	31.2482045	21.379956	138.314865	-89.9069645	13.833446	127.587815
-5.601151	39.348991	142.171997	-29.263258	17.832413	132.445572	35.476936	0.5646	132.887329	27.131123	41.992943	144.917633	31.3040295	21.2787715	138.902481	-89.8305455	14.3860545	125.988663
-4.083709	38.428696	142.64772	-29.183765	18.071898	132.066727	35.597767	0.49705	133.166595	27.119032	41.844181	145.765991	31.3583995	21.1706155	139.466293	-89.7259295	14.9731805	124.667161
-2.684928	37.355988	142.97287	-29.085203	18.268957	131.787949	35.669338	0.358447	133.600616	27.125338	41.72794	146.413727	31.397338	21.0431935	140.0071715	-89.567744	15.4947205	123.5687265
-1.343452	36.160492	143.071777	-28.963303	18.407421	131.571075	35.826157	0.218836	133.978348	27.162191	41.660797	146.866638	31.494174	20.9398165	140.422493	-89.42078	15.8750255	122.719657
0.409403	34.06274	142.910645	-28.729952	18.524246	131.193634	35.956253	-0.024007	134.455902	27.283039	41.563107	147.110504	31.619646	20.76955	140.783203	-89.07955	16.278942	121.604065
1.413376	32.475483	142.551498	-28.587887	18.509193	130.889542	36.032627	-0.211479	134.70314	27.367678	41.48238	147.010086	31.7001525	20.6354505	140.856613	-88.8759265	16.3829355	120.922471
2.288901	30.731401	142.040985	-28.439035	18.45771	130.543732	36.118656	-0.370395	134.826859	27.460772	41.390285	146.802399	31.789714	20.509945	140.814629	-88.667784	16.405475	120.272835
2.971702	28.832432	141.425064	-28.293324	18.360842	130.265472	36.226963	-0.508528	134.901764	27.560717	41.280521	146.511856	31.89384	20.3859965	140.70681	-88.480488	16.3356875	119.824134
3.48466	26.801468	140.836716	-28.165421	18.220694	130.145844	36.349091	-0.616538	135.044418	27.665722	41.250183	146.196625	32.0074065	20.3168225	140.6205215	-88.3382485	16.1245655	119.6711665
3.775271	24.588583	140.312714	-28.039196	18.088636	130.284805	36.461143	-0.647073	135.2948	27.815062	41.307526	145.846909	32.1381025	20.3302265	140.5708545	-88.2164945	15.8470455	119.9987555
3.878435	22.286211	139.930893	-27.908663	17.957882	130.69046	36.554745	-0.651967	135.639282	27.975491	41.455521	145.515488	32.265118	20.401777	140.577385	-88.082444	15.513987	120.803535
3.630407	18.569138	139.678589	-27.768749	17.773474	131.861221	36.702183	-0.589862	136.219116	28.253698	41.795998	144.944275	32.4779405	20.603068	140.5816955	-88.0154385	14.94388	123.1407465
3.196863	15.954115	139.736908	-27.733063	17.686804	132.998642	36.738529	-0.564649	136.574203	28.478008	41.95507	144.542694	32.6082685	20.6952105	140.5584485	-88.0743945	14.6783975	125.4388355
2.55799	13.242565	140.065125	-27.746483	17.646763	134.333069	36.700882	-0.646219	136.93486	28.6908	41.969318	144.096954	32.695841	20.6615495	140.515907	-88.188807	14.6319765	128.150231
1.720257	10.483686	140.526291	-27.799488	17.650637	135.783737	36.593594	-0.811825	137.309128	28.906389	41.874672	143.586121	32.7499915	20.5314235	140.4476245	-88.3489675	14.7698505	131.1198495
0.731115	7.708776	141.125381	-27.883711	17.69309	137.353729	36.420609	-0.91647	137.544815	29.072262	41.779274	143.012985	32.7464355	20.431402	140.2789	-88.5138575	14.954778	134.428558
-0.377507	4.950492	141.911621	-28.003847	17.709959	139.012238	36.247272	-1.050078	137.668304	29.070627	41.655361	142.277451	32.6589495	20.3026415	139.9728775	-88.6666435	15.1172765	138.0515985
-1.596408	2.215554	142.851471	-28.152287	17.663431	140.631577	36.080055	-1.180829	137.753479	28.869041	41.483765	141.414139	32.474548	20.151468	139.583809	-88.779122	15.175394	141.679345
-3.478198	-1.789412	144.558212	-28.384182	17.46913	142.920486	NaN	NaN	NaN	28.305351	41.141666	140.182068	NaN	NaN	NaN	NaN	NaN	NaN
-4.727612	-4.380539	145.904724	-28.534857	17.267784	144.405655	NaN	NaN	NaN	27.78565	40.812256	139.366913	NaN	NaN	NaN	NaN	NaN	NaN
-5.972795	-6.854443	147.390305	-28.667732	17.013592	145.831512	40.587406	2.226591	135.959	27.25819	40.47789	138.745789	33.922798	21.3522405	137.3523945	-91.258262	12.6749435	154.3106295
-7.103825	-9.215546	148.87207	-28.778324	16.716312	147.216019	NaN	NaN	NaN	26.749399	40.151127	138.286133	NaN	NaN	NaN	NaN	NaN	NaN
-8.03015	-11.533837	150.331711	-28.843689	16.452564	148.529358	NaN	NaN	NaN	26.267347	39.893696	138.078842	NaN	NaN	NaN	NaN	NaN	NaN
-8.845313	-13.62906	151.928146	-28.818113	16.262255	149.745926	NaN	NaN	NaN	25.643969	39.810799	138.07991	NaN	NaN	NaN	NaN	NaN	NaN
-9.605169	-15.44857	153.738739	-28.752777	16.167574	150.810547	NaN	NaN	NaN	25.426483	39.674805	138.00705	NaN	NaN	NaN	NaN	NaN	NaN
-10.330248	-17.975712	156.348282	-28.554886	16.066984	151.989151	NaN	NaN	NaN	25.246048	39.525509	137.992447	NaN	NaN	NaN	NaN	NaN	NaN
-10.643959	-19.422245	158.040588	-28.388659	15.959266	152.511139	NaN	NaN	NaN	25.29645	39.435398	138.009308	NaN	NaN	NaN	NaN	NaN	NaN
-10.86874	-20.148897	159.447601	-28.180328	15.790396	152.828308	NaN	NaN	NaN	25.417757	39.323639	138.000244	NaN	NaN	NaN	NaN	NaN	NaN
-11.044645	-19.523048	160.027237	-27.979877	15.626613	152.984467	NaN	NaN	NaN	25.533628	39.249645	138.04361	NaN	NaN	NaN	NaN	NaN	NaN
-11.112833	-18.896866	160.350662	-27.782648	15.471525	153.007126	NaN	NaN	NaN	25.761938	39.182793	138.05452	NaN	NaN	NaN	NaN	NaN	NaN
-11.170578	-18.245459	159.932251	-27.552986	15.27676	152.859741	NaN	NaN	NaN	25.995827	39.214111	138.13382	NaN	NaN	NaN	NaN	NaN	NaN
-11.179638	-17.489719	159.240555	-27.311035	15.079718	152.605865	NaN	NaN	NaN	26.332617	39.331009	138.310471	NaN	NaN	NaN	NaN	NaN	NaN
-11.174917	-16.193581	157.203964	-26.966875	14.789717	152.144928	NaN	NaN	NaN	26.998138	39.69009	138.882904	NaN	NaN	NaN	NaN	NaN	NaN
-11.083078	-15.18569	155.593781	-26.705011	14.6294	151.76947	NaN	NaN	NaN	27.440214	39.987492	139.454895	NaN	NaN	NaN	NaN	NaN	NaN
-10.776416	-14.097049	153.840714	-26.42436	14.482771	151.364487	NaN	NaN	NaN	28.009748	40.240143	140.104752	NaN	NaN	NaN	NaN	NaN	NaN
-10.584264	-12.844674	151.913773	-26.166416	14.327982	150.875061	NaN	NaN	NaN	28.705553	40.441399	140.944885	NaN	NaN	NaN	NaN	NaN	NaN
-10.341479	-11.498081	150.068329	-25.939905	14.185689	150.353134	40.770882	-3.303506	137.969727	29.2561	40.563633	141.841782	35.013491	18.6300635	139.9057545	-86.893301	9.7413145	160.8005135
-10.027491	-10.023829	148.391983	-25.781504	14.108205	149.731445	NaN	NaN	NaN	29.734585	40.670914	142.804398	NaN	NaN	NaN	NaN	NaN	NaN
-9.718581	-8.538989	146.890427	-25.733418	14.111227	149.067413	NaN	NaN	NaN	30.131409	40.779732	143.709381	NaN	NaN	NaN	NaN	NaN	NaN
-9.198204	-6.26978	144.974258	-25.816376	14.13592	148.027023	38.177002	-0.644647	138.41275	30.420307	40.817184	144.863052	34.2986545	20.0862685	141.637901	-85.9314065	8.1855715	154.416145
-8.882233	-4.860003	143.844147	-25.916338	14.17551	147.307617	38.129105	-0.523572	138.110321	30.516518	40.800293	145.600754	34.3228115	20.1383605	141.8555375	-86.1554875	8.2126595	152.7596965
-8.552126	-3.546963	142.94249	-26.011732	14.21099	146.607025	NaN	NaN	NaN	30.537241	40.698612	146.240051	NaN	NaN	NaN	NaN	NaN	NaN
-8.148048	-2.364621	142.139572	-26.059267	14.234835	145.964188	NaN	NaN	NaN	30.54562	40.534435	146.781082	NaN	NaN	NaN	NaN	NaN	NaN
-7.830791	-1.33706	141.517609	-26.09343	14.274785	145.381699	NaN	NaN	NaN	NaN	NaN	NaN	NaN	NaN	NaN	NaN	NaN	NaN
-7.503866	-0.511316	141.08197	-26.12727	14.400773	144.974335	NaN	NaN	NaN	NaN	NaN	NaN	NaN	NaN	NaN	NaN	NaN	NaN
-7.250807	0.153954	140.807175	-26.128012	14.566533	144.706833	NaN	NaN	NaN	NaN	NaN	NaN	NaN	NaN	NaN	NaN	NaN	NaN
-6.730522	0.841663	140.504715	-26.035713	14.887296	144.452469	NaN	NaN	NaN	NaN	NaN	NaN	NaN	NaN	NaN	NaN	NaN	NaN
-6.390916	1.000466	140.401932	-25.964079	15.153702	144.321716	NaN	NaN	NaN	30.852852	40.660007	147.426727	NaN	NaN	NaN	NaN	NaN	NaN
-6.124835	0.948431	140.3284	-25.877296	15.369363	144.126968	38.360832	0.1464	136.341156	30.94566	40.893044	147.15744	34.653246	20.519722	141.749298	-86.407838	10.219004	146.504638
-5.850839	0.726483	140.151703	-25.75746	15.561682	143.834503	38.467556	0.285753	136.223282	31.04336	41.087997	146.824295	34.755458	20.686875	141.5237885	-86.270378	10.436489	146.1452175
-5.589522	0.33171	139.896622	-25.65966	15.675486	143.314667	38.583927	0.386641	136.112518	31.122068	41.229351	146.472351	34.8529975	20.807996	141.2924345	-86.1723175	10.542976	145.3368995
-5.336309	-0.228346	139.574783	-25.627384	15.706423	142.692459	38.70219	0.400122	136.019943	31.141478	41.317101	146.018814	34.921834	20.8586115	141.0193785	-86.176602	10.5542345	144.3655395
-5.065348	-0.928192	139.184982	-25.589811	15.695162	141.96933	38.818066	0.330126	136.048416	31.137577	41.322437	145.614899	34.9778215	20.8262815	140.8316575	-86.1574435	10.5640425	143.1070025
-4.735978	-2.197293	138.716812	-25.586843	15.671714	140.918716	38.926186	0.14526	136.197357	31.1402	41.311871	145.028656	35.033193	20.7285655	140.6130065	-86.206879	10.6148625	141.2244255
-4.503873	-3.162841	138.436615	-25.577713	15.711917	140.256042	38.97459	0.069952	136.349258	31.098116	41.348206	144.636292	35.036353	20.709079	140.492775	-86.191779	10.714755	140.019309
-4.301239	-4.208082	138.139618	-25.58403	15.804479	139.613403	39.016041	0.062556	136.430893	31.054188	41.463409	144.213425	35.0351145	20.7629825	140.322159	-86.2031745	10.8459755	138.904647
-4.178519	-5.305738	137.762344	-25.59914	15.935102	138.944656	39.029167	0.079824	136.595291	30.969694	41.638844	143.699982	34.9994305	20.859334	140.1476365	-86.1977105	11.01087	137.7416755
-4.094737	-6.454935	137.348663	-25.630411	16.083992	138.22551	39.052002	0.204655	136.365646	30.870516	41.817017	143.109482	34.961259	21.010836	139.737564	-86.222081	11.157148	136.713456
-4.030158	-7.669054	136.899551	-25.664293	16.251286	137.434799	39.039833	0.29973	136.199234	30.748051	42.003216	142.407669	34.893942	21.151473	139.3034515	-86.222528	11.351099	135.5661465
-4.220915	-8.822727	136.512894	-25.699917	16.411222	136.620651	38.985706	0.433123	136.023209	30.632818	42.20314	141.610458	34.809262	21.3181315	138.8168335	-86.209096	11.5043125	134.4244685
-4.149509	-10.884247	136.038223	-25.729101	16.709515	135.384552	38.926941	0.608312	135.792084	30.443386	42.4772	140.323883	34.6851635	21.542756	138.0579835	-86.1433655	11.876274	132.7111205
-4.328845	-12.254802	135.967194	-25.754181	16.899687	134.667572	38.872341	0.703083	135.714966	30.334938	42.657104	139.453369	34.6036395	21.6800935	137.5841675	-86.1120015	12.1192805	131.7509765
-4.629249	-13.597263	136.153503	-25.740545	17.057497	134.040543	38.836166	0.799942	135.711868	30.260748	42.783127	138.633804	34.548457	21.7915345	137.172836	-86.029547	12.3234595	130.90825
-4.925352	-14.950022	136.527664	-25.707758	17.198116	133.493774	38.834789	0.870419	135.806976	30.221865	42.878307	137.911072	34.528327	21.874363	136.859024	-85.943843	12.521869	130.128524
-5.345944	-16.294918	136.948624	-25.66329	17.248934	133.069733	38.819824	0.912444	135.979034	30.229633	42.927967	137.208435	34.5247285	21.9202055	136.5937345	-85.8513085	12.5776625	129.5457315
-5.836793	-17.573013	137.427383	-25.585094	17.254452	132.740479	38.831638	0.943608	136.168335	30.248489	42.946815	136.612427	34.5400635	21.9452115	136.390381	-85.7102515	12.5636925	129.090577
-6.400633	-18.77656	137.889053	-25.49437	17.191555	132.467499	38.867218	0.936379	136.345657	30.288073	42.955849	136.21727	34.5776455	21.946114	136.2814635	-85.5663855	12.436996	128.6535345
-7.337427	-19.141769	138.15567	-25.353134	17.028513	132.096542	38.95462	0.87365	136.606339	30.366722	42.825092	135.812302	34.660671	21.849371	136.2093205	-85.366939	12.207655	127.9837635
-7.996178	-18.851042	138.192444	-25.266384	16.915203	131.87532	39.000469	0.855357	136.732208	30.409325	42.780899	135.635803	34.704897	21.818128	136.1840055	-85.237665	12.012278	127.5666345
-8.759658	-18.528515	138.108917	-25.195763	16.839943	131.69101	39.042767	0.873496	136.785797	30.462595	42.780148	135.44072	34.752681	21.826822	136.1132585	-85.144207	11.853064	127.2687615
-9.643455	-18.177656	137.934036	-25.151154	16.826067	131.547073	39.088295	0.92235	136.748581	30.501534	42.828476	135.280289	34.7949145	21.875413	136.014435	-85.0972225	11.776721	127.079711
-10.552608	-17.643789	137.612717	-25.119677	16.837738	131.434494	39.105873	0.98922	136.691956	30.520477	42.895649	135.138626	34.813175	21.9424345	135.915291	-85.052529	11.7330415	126.953697
-11.534251	-17.034512	137.537079	-25.098392	16.883032	131.37149	39.098396	1.061041	136.614792	30.549854	42.975281	135.076569	34.824125	22.018161	135.8456805	-85.020909	11.747903	126.8972995
-12.5467	-16.403475	136.889175	-25.079453	16.935972	131.367935	39.121883	1.114191	136.533569	30.586124	43.0471	135.123947	34.8540035	22.0806455	135.828758	-85.0129095	11.7912985	126.907112
-14.258197	-15.381254	136.066895	-25.007874	17.072092	131.546829	39.212112	1.198621	136.427231	30.662048	43.154194	135.338211	34.93708	22.1764075	135.882721	-84.952828	11.9677765	127.210937
-15.607558	-14.513217	135.670639	-24.910378	17.193995	131.864685	39.314636	1.30057	136.321075	30.771271	43.27541	135.494049	35.0429535	22.28799	135.907562	-84.8637095	12.1	127.821808
-17.083736	-13.537346	135.567123	-24.765165	17.343361	132.408371	39.46241	1.446945	136.186478	30.885113	43.437405	135.628723	35.1737615	22.442175	135.9076005	-84.7040915	12.244547	128.9091415
-18.552799	-12.411842	135.717697	-24.583267	17.508553	133.23732	39.662819	1.628638	136.03746	31.007702	43.614792	135.670212	35.3352605	22.621715	135.853836	-84.5017945	12.395391	130.620804
-20.207979	-11.215267	136.306122	-24.3932	17.651657	134.365921	39.889977	1.848664	135.885483	31.174004	43.831749	135.7117	35.5319905	22.8402065	135.7985915	-84.3183905	12.4631075	132.9332505
-21.763493	-9.880418	137.083359	-24.219929	17.801609	135.655121	40.075417	2.068218	135.814697	31.296534	44.055836	135.919464	35.6859755	23.062027	135.8670805	-84.1258335	12.541191	135.4431615
-23.509111	-8.4922	138.19751	-24.106173	17.968204	137.063904	40.182728	2.300673	135.857376	31.329601	44.300137	136.248138	35.7561645	23.300405	136.052757	-83.9685105	12.636003	138.075051
-26.080624	-6.23972	140.075714	-24.084263	18.168459	139.150726	40.125721	2.622679	136.164322	31.311068	44.612183	136.903671	35.7183945	23.617431	136.5339965	-83.8869205	12.719487	141.7674555
-27.750189	-4.747995	141.260681	-24.152786	18.307369	140.344543	39.986137	2.767727	136.473053	31.25576	44.754074	137.330963	35.6209485	23.7609005	136.902008	-83.9265205	12.8538375	143.787078
-29.542318	-3.168033	142.190094	-24.26255	18.425404	141.355225	39.808212	2.84076	136.77562	31.156519	44.840622	137.627319	35.4823655	23.840691	137.2014695	-84.0074655	13.010117	145.5089805
-31.248123	-1.64153	143.055176	-24.417715	18.497704	142.205566	39.611542	2.82038	136.985184	30.968126	44.833221	137.73317	35.289834	23.8268005	137.359177	-84.125264	13.1686075	147.051955
-33.078197	-0.001532	143.874863	-24.599997	18.528875	142.941101	39.392639	2.730856	137.037704	30.696518	44.7393	137.589844	35.0445785	23.735078	137.313774	-84.2445725	13.322672	148.568428
-34.777546	1.600881	144.701355	-24.795353	18.519556	143.568069	39.172626	2.626017	136.968582	30.34366	44.60215	137.216843	34.758143	23.6140835	137.0927125	-84.348849	13.4250285	150.0434255
-36.548603	3.304819	145.465347	-24.952728	18.473824	144.128052	38.877731	2.536401	136.810333	29.979589	44.428329	136.718369	34.42866	23.482365	136.764351	-84.334116	13.465283	151.491753
-38.903069	5.909653	146.680634	-25.079779	18.373371	144.944901	38.474228	2.413346	136.583954	29.481606	44.143135	135.937531	33.977917	23.2782405	136.2607425	-84.137475	13.4685015	153.6290595
-40.410175	7.727107	147.479538	-25.095972	18.299809	145.46077	38.278053	2.299595	136.454697	29.193396	43.95253	135.44873	33.7357245	23.1260625	135.9517135	-83.9276685	13.4735555	154.9698265
-41.82597	9.626174	148.211517	-25.05534	18.220837	145.918198	38.01033	2.19585	136.145523	28.932941	43.758152	134.979218	33.4716355	22.977001	135.5623705	-83.5823155	13.464673	156.2740255
-43.111744	11.56381	148.80011	-25.008064	18.157053	146.264236	37.814182	2.14973	135.859467	28.695408	43.572918	134.611282	33.254795	22.861324	135.2353745	-83.270923	13.452782	157.2930975
-44.344105	13.600787	149.215454	-24.962658	18.091442	146.518402	37.628181	2.117037	135.514236	28.52396	43.420658	134.347992	33.0760705	22.7688475	134.931114	-83.0013865	13.4140365	158.10569
-45.393353	15.698422	149.643829	-24.928476	18.02784	146.738846	37.461437	2.104946	135.088135	28.408972	43.294971	134.239426	32.9352045	22.6999585	134.6637805	-82.7921565	13.3557215	158.8139115
-46.331364	17.929646	150.005249	-24.877934	17.985882	146.965317	37.286228	2.0713	134.710281	28.37154	43.213268	134.272583	32.828884	22.642284	134.491432	-82.584752	13.32948	159.439202
-47.542351	21.336681	150.483521	-24.805099	18.034397	147.243195	37.085857	2.131402	134.296692	28.508524	43.287163	134.714813	32.7971905	22.7092825	134.5057525	-82.4073885	13.3595115	159.9806375
-48.166344	23.66396	150.817276	-24.759365	18.129869	147.403473	36.98354	2.222344	134.056747	28.702042	43.472988	135.242599	32.842791	22.847666	134.649673	-82.361521	13.412072	160.157273
-48.646706	26.067379	151.095505	-24.737101	18.257206	147.449524	36.886951	2.309978	133.937347	28.952318	43.715309	135.931488	32.9196345	23.0126435	134.9344175	-82.3938365	13.5017685	159.9646305
-48.993404	28.387108	151.405304	-24.736315	18.390734	147.394623	36.818195	2.461412	133.625946	29.272547	43.958061	136.720016	33.045371	23.2097365	135.172981	-82.518001	13.5717315	159.616265
-49.198223	30.760351	151.790665	-24.743187	18.511282	147.241638	36.718639	2.604899	133.21637	29.592648	44.185001	137.517624	33.1556435	23.39495	135.366997	-82.6420175	13.627614	159.116279
-49.254868	32.997753	152.227402	-24.76301	18.675472	147.012192	36.601887	2.771139	132.748764	29.921722	44.365128	138.297531	33.2618045	23.5681335	135.5231475	-82.7878245	13.7828105	158.5012365
-49.175175	35.218903	152.704239	-24.798454	18.874758	146.75769	36.436924	2.932644	132.2603	30.214102	44.512093	138.9711	33.325513	23.7223685	135.6157	-82.922421	14.0271475	157.89968
-48.770988	38.2201	153.518188	-24.806084	19.190763	146.422882	36.225613	3.242372	131.565231	30.565908	44.657871	139.753845	33.3957605	23.9501215	135.659538	-83.0079285	14.4314045	157.186226
-48.351963	40.105377	153.981079	-24.763561	19.390409	146.242935	36.163082	3.344303	131.263199	30.763948	44.714809	140.13707	33.463515	24.029556	135.7001345	-82.990637	14.751262	156.7857355
-47.800613	41.730774	154.417908	-24.682226	19.52919	146.071823	36.145798	3.444591	131.012253	30.976116	44.709171	140.441238	33.560957	24.076881	135.7267455	-82.925409	14.981499	156.4169005
-47.115887	43.229836	154.828903	-24.525721	19.601175	145.989471	36.228104	3.554647	130.726303	31.197426	44.711361	140.698486	33.712765	24.133004	135.7123945	-82.764207	15.069346	156.2665475
-46.367275	44.542675	155.165466	-24.340319	19.56983	145.951996	36.364986	3.584679	130.680145	31.420073	44.654648	140.961792	33.8925295	24.1196635	135.8209685	-82.5731675	15.0199965	156.0830235
-45.492332	45.605244	155.407059	-24.129177	19.463793	145.931488	36.60704	3.541672	130.623398	31.675138	44.573357	141.280258	34.141089	24.0575145	135.951828	-82.399443	14.8700715	155.911148
-44.472416	46.554703	155.654312	-23.909288	19.282454	145.870728	36.814564	3.375608	130.713684	31.923691	44.407288	141.613342	34.3691275	23.891448	136.163513	-82.1877035	14.67346	155.577943
-42.794762	47.550266	156.150192	-23.67449	19.007187	145.767395	37.117737	3.148651	130.577789	32.280289	44.052483	142.142944	34.699013	23.600567	136.3603665	-82.047993	14.413807	155.1744235
-41.602867	48.006676	156.531448	-23.610283	18.864601	145.725113	37.198242	3.056923	130.402451	32.487835	43.795265	142.53334	34.8430385	23.426094	136.4678955	-82.0636045	14.303108	154.9823305
-40.229919	48.171726	157.004379	-23.590525	18.77685	145.737198	37.204205	2.990809	130.318268	32.656914	43.578701	142.993515	34.9305595	23.284755	136.6558915	-82.1116095	14.268945	154.8185045
NaN	NaN	NaN	-23.595085	18.732151	145.817795	37.215553	2.976316	130.352478	32.765175	43.381504	143.496536	34.990364	23.17891	136.924507	-82.180534	14.285392	154.711083
NaN	NaN	NaN	-23.602083	18.720493	145.985947	37.611359	2.732205	130.477982	32.883228	43.252056	144.050461	35.2472935	22.9921305	137.2642215	-82.4514595	14.4488555	154.7076725
NaN	NaN	NaN	-23.572775	18.755371	146.203659	37.299591	3.052953	130.54158	33.001633	43.164871	144.557724	35.150612	23.108912	137.549652	-82.296162	14.40183	154.857666
NaN	NaN	NaN	-23.517971	18.794218	146.450638	37.414974	3.04994	130.761368	33.137012	43.07584	145.004028	35.275993	23.06289	137.882698	-82.311935	14.525546	155.018578
-31.075615	46.606556	157.096756	-23.404701	18.910103	146.791977	37.592728	2.905008	131.156998	33.37574	42.948654	145.473938	35.484234	22.926831	138.315468	-82.293636	14.893375	155.268486
-29.016182	45.882378	156.280258	-23.338835	19.030445	146.953552	37.755081	2.740821	131.536148	33.539528	42.903133	145.655609	35.6473045	22.821977	138.5958785	-82.3249745	15.238913	155.3112255
-27.015882	45.043079	155.168518	-23.284691	19.219137	147.01445	37.958382	2.550828	131.992096	33.72538	42.906197	145.810516	35.841881	22.7285125	138.901306	-82.411263	15.7097615	155.127594
-24.847286	44.006622	153.893143	-23.253845	19.356892	146.852005	38.239407	2.349198	132.52623	33.912132	42.909634	145.947998	36.0757695	22.629416	139.237114	-82.5834595	16.084368	154.466896
-22.67312	42.820141	152.360443	-23.219328	19.487234	146.42424	38.626408	2.121487	133.108154	34.122402	42.942036	146.064743	36.374405	22.5317615	139.5864485	-82.813061	16.4427065	153.2620315
-20.456537	41.470966	150.690872	-23.248737	19.621006	145.731247	39.026661	1.877373	133.682205	34.266289	42.921883	146.149185	36.646475	22.399628	139.915695	-83.143949	16.842384	151.546799
-18.162106	39.9296	149.002762	-23.350849	19.7803	144.91301	39.619564	1.360142	134.270081	34.326775	42.865604	146.112289	36.9731695	22.112873	140.191185	-83.6748675	17.447727	149.634835
-14.720599	37.325809	146.715302	-23.643475	19.983513	143.696701	39.602283	1.269497	134.92276	34.3041	42.789776	145.936127	36.9531915	22.0296365	140.4294435	-84.2401415	17.9373895	146.9639585
-12.368383	35.406902	145.474274	-23.802565	20.133677	143.036942	39.653976	1.152675	135.428864	34.308456	42.793831	145.874573	36.981216	21.973253	140.6517185	-84.586346	18.294101	145.4221655
-10.073807	33.371407	144.510391	-23.968979	20.342894	142.54184	39.657635	1.03442	136.062759	34.204639	42.820202	145.775909	36.931137	21.927311	140.919334	-84.869095	18.758477	144.164346
-7.785346	31.291595	143.940109	-24.121267	20.601921	142.257111	39.609375	0.832807	137.035583	34.146698	42.937355	145.630829	36.8780365	21.885081	141.333206	-85.1205705	19.318761	143.181016
-5.496299	29.138493	143.667084	-24.209488	20.855831	142.060745	NaN	NaN	NaN	34.116695	43.052071	145.501938	NaN	NaN	NaN	NaN	NaN	NaN
-3.253891	26.991943	143.726013	-24.298571	21.087255	141.929291	NaN	NaN	NaN	34.063385	43.18573	145.240707	NaN	NaN	NaN	NaN	NaN	NaN
-1.130069	24.911993	144.058533	-24.342983	21.212158	141.821793	NaN	NaN	NaN	34.019184	43.400421	144.942245	NaN	NaN	NaN	NaN	NaN	NaN
1.897473	21.941753	144.820816	-24.367411	21.232084	141.705978	NaN	NaN	NaN	33.919773	43.614586	144.444672	NaN	NaN	NaN	NaN	NaN	NaN
3.779584	20.095848	145.521729	-24.365189	21.151648	141.64032	NaN	NaN	NaN	33.896172	43.661533	144.218567	NaN	NaN	NaN	NaN	NaN	NaN
5.617913	18.313648	146.177933	-24.286652	21.02375	141.474136	NaN	NaN	NaN	33.906231	43.627171	144.151276	NaN	NaN	NaN	NaN	NaN	NaN
7.288313	16.66873	146.846497	-24.182127	20.891808	141.155579	NaN	NaN	NaN	33.953026	43.553928	144.157547	NaN	NaN	NaN	NaN	NaN	NaN
8.866649	15.127972	147.256577	-24.053774	20.709915	140.672272	NaN	NaN	NaN	34.045231	43.491379	144.188934	NaN	NaN	NaN	NaN	NaN	NaN
10.34797	13.703014	147.626114	-23.920877	20.532427	140.038757	NaN	NaN	NaN	34.106514	43.470024	144.28891	NaN	NaN	NaN	NaN	NaN	NaN
11.71273	12.396661	147.859772	-23.785877	20.383348	139.326706	NaN	NaN	NaN	34.146828	43.46418	144.398941	NaN	NaN	NaN	NaN	NaN	NaN
12.873906	11.028054	148.019852	-23.583279	20.11718	138.249039	NaN	NaN	NaN	34.170879	43.407978	144.513702	NaN	NaN	NaN	NaN	NaN	NaN
12.448638	10.815308	147.536362	-23.443308	19.905161	137.629852	NaN	NaN	NaN	34.2099	43.319653	144.543793	NaN	NaN	NaN	NaN	NaN	NaN
11.947873	10.635089	147.070862	-23.313383	19.684563	137.191315	NaN	NaN	NaN	34.251163	43.189774	144.537735	NaN	NaN	NaN	NaN	NaN	NaN
11.311297	10.583505	146.486038	-23.175531	19.449476	136.962265	NaN	NaN	NaN	34.341831	43.057747	144.510345	NaN	NaN	NaN	NaN	NaN	NaN
10.431816	10.629788	145.92984	-23.06473	19.226963	136.947769	NaN	NaN	NaN	34.454216	42.914558	144.569122	NaN	NaN	NaN	NaN	NaN	NaN
9.444344	10.727073	145.444168	-22.936369	19.051855	137.061493	NaN	NaN	NaN	34.583214	42.765774	144.755081	NaN	NaN	NaN	NaN	NaN	NaN
8.303274	10.846936	145.188812	-22.814119	18.935234	137.218063	NaN	NaN	NaN	34.71986	42.617195	145.050018	NaN	NaN	NaN	NaN	NaN	NaN
6.397621	11.020061	144.347198	-22.640505	18.816566	137.452911	NaN	NaN	NaN	34.918606	42.370052	145.623749	NaN	NaN	NaN	NaN	NaN	NaN
5.023699	11.145271	143.603699	-22.525675	18.772974	137.609467	NaN	NaN	NaN	35.033279	42.207565	146.044922	NaN	NaN	NaN	NaN	NaN	NaN
3.617825	11.13747	143.749527	-22.456713	18.790943	137.797607	NaN	NaN	NaN	35.151817	42.07954	146.463562	NaN	NaN	NaN	NaN	NaN	NaN
2.173362	11.157824	142.977219	-22.381792	18.829174	138.049377	NaN	NaN	NaN	35.244934	41.912399	146.867477	NaN	NaN	NaN	NaN	NaN	NaN
0.659338	11.074814	142.082031	-22.318285	18.852875	138.35965	NaN	NaN	NaN	35.321312	41.687881	147.217484	NaN	NaN	NaN	NaN	NaN	NaN
-1.091412	10.877741	141.869019	-22.237474	18.911509	138.79454	NaN	NaN	NaN	35.360073	41.454933	147.595978	NaN	NaN	NaN	NaN	NaN	NaN
-2.916924	10.647993	140.852142	-22.149849	19.019232	139.370041	NaN	NaN	NaN	35.407745	41.294125	147.890823	NaN	NaN	NaN	NaN	NaN	NaN
-5.945044	9.958279	140.861511	-22.06506	19.320259	140.467087	NaN	NaN	NaN	35.574799	41.34124	148.097244	NaN	NaN	NaN	NaN	NaN	NaN
-8.036228	9.306915	140.925171	-22.019348	19.568235	141.159027	NaN	NaN	NaN	35.702568	41.473366	148.102356	NaN	NaN	NaN	NaN	NaN	NaN
-10.255989	8.542801	140.899628	-21.981756	19.844234	141.730469	NaN	NaN	NaN	35.80146	41.650925	147.991577	NaN	NaN	NaN	NaN	NaN	NaN
-12.483288	7.624046	140.926636	-21.941696	20.121586	142.121857	NaN	NaN	NaN	35.923889	41.849251	147.698288	NaN	NaN	NaN	NaN	NaN	NaN
-14.836804	6.511261	141.062744	-21.903605	20.391073	142.284119	NaN	NaN	NaN	36.041225	42.066006	147.146774	NaN	NaN	NaN	NaN	NaN	NaN
-17.270691	5.300331	141.227676	-21.892811	20.629105	142.242035	NaN	NaN	NaN	36.082485	42.352253	146.245636	NaN	NaN	NaN	NaN	NaN	NaN
-19.769672	4.001691	141.304123	-21.901365	20.787325	142.121735	NaN	NaN	NaN	36.030807	42.669102	144.951004	NaN	NaN	NaN	NaN	NaN	NaN
-23.614098	1.959633	142.235153	-21.912338	20.798973	141.803864	NaN	NaN	NaN	35.808025	42.939548	142.705643	NaN	NaN	NaN	NaN	NaN	NaN
-26.246655	0.647985	143.204117	-21.886751	20.617571	141.621979	NaN	NaN	NaN	35.543865	42.889915	141.182892	NaN	NaN	NaN	NaN	NaN	NaN
-28.867069	-0.565047	144.148438	-21.830521	20.334005	141.59259	NaN	NaN	NaN	35.319252	42.768646	139.752823	NaN	NaN	NaN	NaN	NaN	NaN
-31.548742	-1.70935	145.045166	-21.693781	19.963654	141.82373	NaN	NaN	NaN	35.118786	42.550106	138.442596	NaN	NaN	NaN	NaN	NaN	NaN
-34.188473	-2.600159	146.617065	-21.541496	19.559448	142.289246	NaN	NaN	NaN	34.977554	42.226677	137.425583	NaN	NaN	NaN	NaN	NaN	NaN
-36.769279	-3.356394	147.795624	-21.373425	19.153921	142.869614	NaN	NaN	NaN	34.823696	41.862633	136.756363	NaN	NaN	NaN	NaN	NaN	NaN
-39.417202	-3.932821	148.941833	-21.210217	18.772221	143.513855	NaN	NaN	NaN	34.562256	41.556976	136.281509	NaN	NaN	NaN	NaN	NaN	NaN
-43.327766	-4.522278	150.317032	-21.012917	18.281536	144.440506	NaN	NaN	NaN	34.551525	41.070724	135.901077	NaN	NaN	NaN	NaN	NaN	NaN
NaN	NaN	NaN	-20.920784	18.042925	144.954025	NaN	NaN	NaN	34.49025	40.878963	135.929535	NaN	NaN	NaN	NaN	NaN	NaN
NaN	NaN	NaN	-20.858162	17.885406	145.357285	NaN	NaN	NaN	34.475372	40.786407	136.075836	NaN	NaN	NaN	NaN	NaN	NaN
NaN	NaN	NaN	-20.815392	17.783325	145.654999	NaN	NaN	NaN	34.477043	40.748524	136.320801	NaN	NaN	NaN	NaN	NaN	NaN
NaN	NaN	NaN	-20.815735	17.67849	145.8228	NaN	NaN	NaN	34.516289	40.68055	136.606522	NaN	NaN	NaN	NaN	NaN	NaN
NaN	NaN	NaN	-20.853659	17.572886	145.931335	NaN	NaN	NaN	34.566071	40.541862	136.743103	NaN	NaN	NaN	NaN	NaN	NaN
NaN	NaN	NaN	-20.91	17.44249	146.005707	NaN	NaN	NaN	34.486485	40.397858	136.827774	NaN	NaN	NaN	NaN	NaN	NaN
NaN	NaN	NaN	-21.029991	17.232758	146.121017	NaN	NaN	NaN	34.530727	40.084358	136.759262	NaN	NaN	NaN	NaN	NaN	NaN
NaN	NaN	NaN	-21.117937	17.051655	146.205338	NaN	NaN	NaN	34.445438	39.904469	136.717957	NaN	NaN	NaN	NaN	NaN	NaN
-55.153358	5.215218	149.918198	-21.248165	16.829166	146.24675	NaN	NaN	NaN	34.336437	39.755222	136.761658	NaN	NaN	NaN	NaN	NaN	NaN
-55.263908	7.219808	149.355927	-21.422184	16.578836	146.254211	NaN	NaN	NaN	34.192215	39.628178	136.879501	NaN	NaN	NaN	NaN	NaN	NaN
-55.39465	9.334616	148.930862	-21.619843	16.283899	146.215637	NaN	NaN	NaN	34.034447	39.493515	137.134369	NaN	NaN	NaN	NaN	NaN	NaN
-55.461563	11.638323	148.40863	-21.818069	15.942831	146.130356	NaN	NaN	NaN	33.903721	39.322609	137.45343	NaN	NaN	NaN	NaN	NaN	NaN
-55.45166	13.886292	148.291153	-22.046175	15.628296	146.060974	NaN	NaN	NaN	33.749329	39.169807	137.780258	NaN	NaN	NaN	NaN	NaN	NaN
-55.338161	17.49559	148.212738	-22.361425	15.302505	145.960556	40.334873	-2.20775	135.109619	33.523941	39.020599	138.342148	36.929407	18.4064245	136.7258835	-81.652257	12.1985855	155.1952285
-55.1548	19.976807	148.266525	-22.576447	15.18574	145.922012	40.061195	-2.234498	134.705032	33.422123	39.024139	138.798676	36.741659	18.3948205	136.751854	-81.894553	11.9766595	155.09217
-54.842697	22.441181	148.453796	-22.801294	15.134809	145.93013	39.791935	-2.261461	134.348038	33.323254	39.049564	139.323196	36.5575945	18.3940515	136.835617	-82.1601825	11.8755665	155.024643
-54.454834	24.848539	148.668655	-23.029181	15.133561	145.960373	39.493343	-2.28183	134.214401	33.231045	39.068459	139.872711	36.362194	18.3933145	137.043556	-82.420556	11.8738075	154.87719
-53.983463	27.32029	148.865326	-23.275917	15.155763	145.999634	39.212608	-2.277903	134.088104	33.170856	39.067532	140.400864	36.191732	18.3948145	137.244484	-82.743566	11.9167115	154.754784
-53.510189	29.657265	149.047195	-23.53199	15.222115	145.990341	38.923325	-2.280627	134.029602	33.10577	39.058407	140.919846	36.0145475	18.38889	137.474724	-83.0785275	12.05534	154.505958
-52.923901	32.039577	149.098633	-23.797861	15.30328	145.891449	38.659225	-2.258758	133.987183	33.069324	39.043091	141.479172	35.8642745	18.3921665	137.7331775	-83.4599965	12.2143935	154.0497205
-51.964413	35.386745	149.164658	-24.196449	15.394865	145.573349	38.287491	-2.249208	133.939392	32.99427	39.000038	142.23111	35.6408805	18.375415	138.085251	-84.0337785	12.414315	153.061447
-51.256542	37.431961	149.21463	-24.436859	15.48661	145.251312	38.063663	-2.214296	133.870834	32.949154	38.997875	142.649124	35.5064085	18.3917895	138.259979	-84.3801265	12.5814305	152.242645
-50.488323	39.45253	149.361313	-24.644814	15.574251	144.908188	37.869152	-2.153563	133.680038	32.874725	39.019588	142.95697	35.3719385	18.4330125	138.318504	-84.6615665	12.7154895	151.497872
-49.679737	41.250057	149.574493	-24.795931	15.655912	144.535309	37.717113	-2.069463	133.410477	32.789654	39.068512	143.152557	35.2533835	18.4995245	138.281517	-84.8452455	12.8122995	150.789101
-48.819767	42.977951	149.957245	-24.89698	15.762059	144.197723	37.631493	-1.95363	133.065598	32.687954	39.166321	143.217773	35.1597235	18.6063455	138.1416855	-84.9536835	12.9177725	150.2537605
-47.928593	44.486694	150.362701	-24.994591	15.857623	143.868942	37.529881	-1.829357	132.658768	32.606697	39.245399	143.223557	35.068289	18.708021	137.9411625	-85.057471	13.007225	149.7967215
-46.994053	45.882805	150.739151	-25.061699	15.940516	143.523056	37.412758	-1.702489	132.257813	32.49815	39.236607	143.211121	34.955454	18.767059	137.734467	-85.078852	13.113973	149.311645
-45.523834	47.651615	151.221039	-25.152922	16.051998	143.0905	37.268276	-1.561507	131.711227	32.464798	39.191444	143.320496	34.866537	18.8149685	137.5158615	-85.172381	13.2890275	148.6651385
-44.543995	48.613445	151.599594	-25.21706	16.139263	142.862244	37.175369	-1.502737	131.413895	32.444988	39.150261	143.463943	34.8101785	18.823762	137.438919	-85.2442985	13.454764	148.285569
-43.474121	49.319622	152.028702	-25.281757	16.21051	142.694199	37.341888	-1.610905	131.25853	32.372726	39.034004	143.668732	34.857307	18.7115495	137.463631	-85.420821	13.7094705	147.924767
-42.454632	49.881081	152.460358	-25.359226	16.313326	142.597229	37.396015	-1.662645	131.128983	32.358028	38.979668	143.972321	34.8770215	18.6585115	137.550652	-85.5954735	13.9681405	147.643806
-41.397858	50.260067	152.790848	-25.447285	16.430996	142.559845	37.37999	-1.699239	131.078369	32.336681	38.91766	144.284897	34.8583355	18.6092105	137.681633	-85.7529055	14.2527815	147.438057
-40.316689	50.528996	153.170853	-25.521612	16.555775	142.574188	36.790241	-1.319164	130.975708	32.36821	38.868137	144.592819	34.5792255	18.7744865	137.7842635	-85.6224495	14.3370635	147.3641125
-39.084808	50.627052	153.093796	-25.583258	16.707298	142.621338	36.712368	-1.335466	131.035797	32.420807	38.821239	144.908844	34.5665875	18.7428865	137.9723205	-85.7331035	14.6717095	147.2703555
-37.307339	50.527782	152.906677	-25.682848	16.95466	142.698944	36.619507	-1.42215	131.206833	32.463299	38.772789	145.25824	34.541403	18.6753195	138.2325365	-85.907099	15.2340005	147.1653515
-36.099731	50.294979	152.627838	-25.719822	17.10564	142.728317	36.570522	-1.477592	131.300491	32.681599	38.943531	145.34938	34.6260605	18.7329695	138.3249355	-86.0657045	15.4783105	147.1316985
-34.790787	49.812107	152.171783	-25.773865	17.240423	142.749344	36.516659	-1.538846	131.40921	32.699661	38.943085	145.405792	34.60816	18.7021195	138.407501	-86.15589	15.7787265	147.091187
-33.489796	49.153492	151.689255	-25.828869	17.405218	142.752625	36.462116	-1.584302	131.514725	32.495544	38.796326	145.395752	34.47883	18.606012	138.4552385	-86.136568	16.204424	147.0500115
-32.22142	48.322708	151.143585	-25.890659	17.596478	142.77565	36.376484	-1.609716	131.593353	32.516056	38.854469	145.319809	34.44627	18.6223765	138.456581	-86.227588	16.5705795	147.094719
-30.863777	47.311844	150.581146	-25.931877	17.829941	142.865204	36.251762	-1.625054	131.676926	32.554153	38.925674	145.210159	34.4029575	18.65031	138.4435425	-86.2667115	17.009572	147.2868655
-29.478931	46.077	150.173462	-25.954882	18.060102	143.06073	36.725082	-2.067041	131.951324	32.603172	39.041851	145.102936	34.664127	18.487405	138.52713	-86.573891	17.632799	147.59433
-27.228737	43.990814	149.56691	-25.958475	18.455875	143.578964	36.489262	-1.96434	132.14444	32.710075	39.274391	145.057098	34.5996685	18.6550255	138.600769	-86.5166185	18.2567245	148.557159
-25.780991	42.334263	149.220749	-25.942062	18.703556	144.030838	36.532532	-2.034366	132.442505	32.779343	39.426586	145.042908	34.6559375	18.69611	138.7427065	-86.5400615	18.711002	149.3189695
-24.224844	40.564602	148.785492	-25.942436	18.954979	144.480865	35.845127	-1.599988	132.728119	32.827969	39.586712	145.058472	34.336548	18.993362	138.8932955	-86.22142	18.916596	150.0684345
-22.67584	38.698994	148.259827	-25.961527	19.201994	144.930954	36.494514	-2.146351	133.309067	32.795792	39.730293	145.026855	34.645153	18.791971	139.167961	-86.568207	19.612017	150.693947
-21.076197	36.64756	147.70314	-25.979992	19.441744	145.29158	36.411022	-2.142602	133.862122	32.79026	39.919518	144.96376	34.600641	18.888458	139.412941	-86.560625	19.99503	151.170219
-19.397678	34.47987	147.111816	-25.988527	19.634714	145.538925	NaN	NaN	NaN	32.820145	40.070419	144.896164	NaN	NaN	NaN	NaN	NaN	NaN
-17.703974	32.213726	146.565659	-25.962521	19.772911	145.677811	35.942146	-1.886543	135.207428	32.88496	40.174992	144.854172	34.413553	19.1442245	140.0308	-86.338595	20.4015975	151.324822
-15.062824	28.574297	145.963806	-25.851244	19.930752	145.734161	36.192581	-2.098198	136.402374	33.161865	40.23687	144.983658	34.677223	19.069336	140.693016	-86.379711	20.792168	150.775306
-13.299266	26.033363	145.698807	-25.732077	20.033316	145.571854	36.41124	-2.260746	137.244904	33.464478	40.204792	145.231903	34.937859	18.972023	141.2384035	-86.402013	21.094609	149.9053045
-11.499317	23.471506	145.326141	-25.611696	20.184717	145.047241	36.654812	-2.41405	138.217331	33.859516	40.183552	145.684235	35.257164	18.884751	141.950783	-86.480556	21.484683	148.143699
-9.68476	20.919765	144.718567	-25.541882	20.402462	144.012375	36.92017	-2.582024	139.299423	34.14996	40.214375	146.316513	35.535065	18.8161755	142.807968	-86.618829	21.9887485	145.216782
-7.996844	18.383322	144.03476	-25.579182	20.675226	142.544907	NaN	NaN	NaN	34.10424	40.354069	146.826248	NaN	NaN	NaN	NaN	NaN	NaN
-6.426092	15.828219	143.377411	-25.64793	20.922079	140.934296	37.259529	-2.672386	141.268555	33.822517	40.669807	147.151855	35.541023	18.9987105	144.210205	-86.836883	22.8454475	137.658387
-4.933099	13.277334	142.980347	-25.655016	21.090687	139.587143	37.2127	-2.485277	141.922897	33.540237	41.060341	147.181839	35.3764685	19.287532	144.552368	-86.6865005	22.893842	134.621918
-2.963966	9.447606	143.045441	-25.427675	21.23168	138.346634	37.26598	-2.180085	142.725037	33.548523	41.473534	146.999237	35.4072515	19.6467245	144.862137	-86.2626015	22.8166355	131.831131
-1.827584	6.938009	143.439651	-25.152067	21.293842	137.898773	NaN	NaN	NaN	33.729588	41.565586	146.911148	NaN	NaN	NaN	NaN	NaN	NaN
-0.867574	4.459651	144.016312	-24.820967	21.298336	137.589203	NaN	NaN	NaN	33.965336	41.61306	146.885986	NaN	NaN	NaN	NaN	NaN	NaN
-0.043928	2.046671	144.745575	-24.471882	21.327375	137.430283	NaN	NaN	NaN	34.218933	41.732971	146.916321	NaN	NaN	NaN	NaN	NaN	NaN
0.636005	-0.2783	145.483047	-24.114981	21.325417	137.380814	NaN	NaN	NaN	34.463482	41.860275	146.892151	NaN	NaN	NaN	NaN	NaN	NaN
1.116273	-2.545145	146.207428	-23.783934	21.324713	137.429764	NaN	NaN	NaN	34.737717	42.017128	146.831161	NaN	NaN	NaN	NaN	NaN	NaN
1.49325	-4.718027	146.821014	-23.46752	21.32024	137.516586	NaN	NaN	NaN	35.008659	42.166035	146.732513	NaN	NaN	NaN	NaN	NaN	NaN
1.709831	-7.881463	147.418137	-23.076254	21.299929	137.663361	NaN	NaN	NaN	35.408611	42.298527	146.45903	NaN	NaN	NaN	NaN	NaN	NaN
1.695286	-9.886119	147.549072	-22.86945	21.266619	137.755814	NaN	NaN	NaN	35.62598	42.359634	146.29277	NaN	NaN	NaN	NaN	NaN	NaN
1.402478	-11.749903	147.530334	-22.697052	21.248123	137.864914	NaN	NaN	NaN	35.790428	42.427792	146.195435	NaN	NaN	NaN	NaN	NaN	NaN
0.587606	-13.142602	147.285004	-22.526611	21.241634	137.999588	NaN	NaN	NaN	35.901634	42.506966	146.177765	NaN	NaN	NaN	NaN	NaN	NaN
-0.400971	-14.547215	147.156769	-22.348642	21.206093	138.199432	NaN	NaN	NaN	36.026714	42.626362	146.176804	NaN	NaN	NaN	NaN	NaN	NaN
-1.64814	-15.717745	147.155762	-22.151413	21.147228	138.55249	NaN	NaN	NaN	36.161995	42.724571	146.120361	NaN	NaN	NaN	NaN	NaN	NaN
-2.861786	-16.088629	147.369034	-21.950792	21.034401	139.086426	NaN	NaN	NaN	36.348202	42.859123	146.071701	NaN	NaN	NaN	NaN	NaN	NaN
-4.78848	-15.316465	147.692902	-21.638718	20.678837	140.168823	NaN	NaN	NaN	36.61499	42.993141	145.832581	NaN	NaN	NaN	NaN	NaN	NaN
-6.282935	-14.944246	148.043381	-21.434649	20.348322	141.090744	NaN	NaN	NaN	36.730015	43.064762	145.68576	NaN	NaN	NaN	NaN	NaN	NaN
-8.018823	-14.454828	148.600769	-21.246195	19.936121	142.149765	NaN	NaN	NaN	36.807705	43.101139	145.51236	NaN	NaN	NaN	NaN	NaN	NaN
-9.868034	-13.928045	149.205917	-21.045706	19.467369	143.295151	NaN	NaN	NaN	36.88287	43.094864	145.340698	NaN	NaN	NaN	NaN	NaN	NaN
-11.85811	-13.261776	149.769775	-20.816647	18.994873	144.474365	NaN	NaN	NaN	36.941483	43.064976	145.202209	NaN	NaN	NaN	NaN	NaN	NaN
-13.955652	-12.506379	150.303711	-20.550915	18.581469	145.627213	NaN	NaN	NaN	37.042229	43.068718	145.123718	NaN	NaN	NaN	NaN	NaN	NaN
-16.09252	-11.682718	150.659958	-20.253181	18.2547	146.619431	NaN	NaN	NaN	37.204926	43.148731	145.170731	NaN	NaN	NaN	NaN	NaN	NaN
-19.476767	-10.167223	150.823944	-19.766914	18.067923	147.704117	NaN	NaN	NaN	37.191296	43.42189	145.226761	NaN	NaN	NaN	NaN	NaN	NaN
-21.831013	-8.986745	150.839615	-19.401606	18.099159	148.232727	NaN	NaN	NaN	37.463524	43.609642	145.262695	NaN	NaN	NaN	NaN	NaN	NaN
-24.253101	-7.725327	150.749573	-19.073017	18.19301	148.605301	NaN	NaN	NaN	37.711906	43.783424	145.268875	NaN	NaN	NaN	NaN	NaN	NaN
-26.700417	-6.35991	150.665085	-18.789209	18.329454	148.880249	NaN	NaN	NaN	37.946129	43.93499	145.205109	NaN	NaN	NaN	NaN	NaN	NaN
-29.241377	-4.911494	150.603897	-18.533283	18.467499	149.129059	NaN	NaN	NaN	38.12394	44.07859	145.085175	NaN	NaN	NaN	NaN	NaN	NaN
-31.862719	-3.329442	150.63768	-18.373585	18.605591	149.375488	NaN	NaN	NaN	38.298035	44.162537	144.892334	NaN	NaN	NaN	NaN	NaN	NaN
-34.531273	-1.702134	150.711563	-18.248806	18.702784	149.661942	NaN	NaN	NaN	38.330414	44.233967	144.714279	NaN	NaN	NaN	NaN	NaN	NaN
-38.580238	0.842219	150.907654	-18.118092	18.687361	150.139679	NaN	NaN	NaN	38.329506	44.249058	144.44223	NaN	NaN	NaN	NaN	NaN	NaN
-41.272335	2.621371	151.187256	-18.053726	18.588884	150.506653	NaN	NaN	NaN	38.30719	44.20562	144.262314	NaN	NaN	NaN	NaN	NaN	NaN
-43.989063	4.431623	151.552612	-17.964682	18.444923	150.87561	NaN	NaN	NaN	38.162567	44.150661	144.11792	NaN	NaN	NaN	NaN	NaN	NaN
-46.700798	6.339631	152.001236	-17.888397	18.280333	151.215576	NaN	NaN	NaN	38.041542	44.091297	143.974182	NaN	NaN	NaN	NaN	NaN	NaN
-49.37323	8.293373	152.291046	-17.784603	18.109617	151.497559	NaN	NaN	NaN	37.99715	44.032001	143.847137	NaN	NaN	NaN	NaN	NaN	NaN
-52.016876	10.311691	152.546371	-17.673933	17.917439	151.716537	NaN	NaN	NaN	37.958336	43.934204	143.804749	NaN	NaN	NaN	NaN	NaN	NaN
-54.579735	12.392464	152.845703	-17.572872	17.733236	151.844131	NaN	NaN	NaN	37.923908	43.89925	143.826324	NaN	NaN	NaN	NaN	NaN	NaN
-58.384747	15.628685	153.279556	-17.493544	17.456821	151.899231	NaN	NaN	NaN	37.731171	43.918655	143.857407	NaN	NaN	NaN	NaN	NaN	NaN
NaN	NaN	NaN	-17.480524	17.25441	151.815613	NaN	NaN	NaN	37.564133	43.936348	143.912338	NaN	NaN	NaN	NaN	NaN	NaN
-58.122845	17.304697	154.163803	-17.482788	17.057301	151.636963	NaN	NaN	NaN	37.852325	43.769154	143.819763	NaN	NaN	NaN	NaN	NaN	NaN
-56.34668	17.437605	153.943054	-17.474419	16.854202	151.408096	NaN	NaN	NaN	37.727161	43.64666	143.714584	NaN	NaN	NaN	NaN	NaN	NaN
-54.925953	17.738291	154.144257	-17.453197	16.667219	151.14418	NaN	NaN	NaN	36.81884	43.977642	144.102341	NaN	NaN	NaN	NaN	NaN	NaN
-53.411579	18.032482	153.848236	-17.428495	16.533989	150.853363	NaN	NaN	NaN	37.627327	43.476116	143.694702	NaN	NaN	NaN	NaN	NaN	NaN
-51.877777	18.396933	153.719162	-17.415674	16.470667	150.594162	NaN	NaN	NaN	37.598579	43.455669	143.686325	NaN	NaN	NaN	NaN	NaN	NaN
-49.322075	18.885439	153.305405	-17.454321	16.4753	150.289566	NaN	NaN	NaN	37.55365	43.525951	143.704758	NaN	NaN	NaN	NaN	NaN	NaN
-47.563553	19.175209	153.058807	-17.543255	16.542583	150.152023	NaN	NaN	NaN	37.465309	43.613548	143.676254	NaN	NaN	NaN	NaN	NaN	NaN
-45.691875	19.440636	152.599823	-17.652105	16.664404	150.08139	NaN	NaN	NaN	37.343933	43.743427	143.605453	NaN	NaN	NaN	NaN	NaN	NaN
-43.841629	19.689096	152.041519	-17.798332	16.823225	150.008575	NaN	NaN	NaN	37.195133	43.877663	143.446136	NaN	NaN	NaN	NaN	NaN	NaN
-41.835735	19.928131	151.527222	-17.983164	16.950085	149.893799	NaN	NaN	NaN	36.997398	43.969437	143.143204	NaN	NaN	NaN	NaN	NaN	NaN
-39.905926	20.1248	150.94635	-18.22731	17.015646	149.701889	NaN	NaN	NaN	36.771782	44.004189	142.713623	NaN	NaN	NaN	NaN	NaN	NaN
-37.804775	20.327831	150.260437	-18.503376	17.007402	149.442902	44.932133	2.458693	137.460022	36.505608	43.958847	142.271164	40.7188705	23.20877	139.865593	-77.7256225	10.806034	159.020211
-34.588371	20.596357	149.372849	-18.913034	16.882208	149.082733	44.593399	2.306195	137.715866	36.073345	43.861111	141.773148	40.333372	23.083653	139.744507	-78.15944	10.680763	158.420959
-32.457314	20.853319	149.046448	-19.208868	16.763687	149.006607	NaN	NaN	NaN	35.819771	43.842007	141.677994	NaN	NaN	NaN	NaN	NaN	NaN
-30.129353	21.146603	148.909348	-19.476393	16.629328	149.110764	NaN	NaN	NaN	35.60326	43.789898	141.881134	NaN	NaN	NaN	NaN	NaN	NaN
-27.787819	21.550364	149.054047	-19.739571	16.482691	149.406403	NaN	NaN	NaN	35.434853	43.736343	142.364349	NaN	NaN	NaN	NaN	NaN	NaN
-25.428368	21.960804	149.37146	-20.005697	16.332651	149.818176	43.750786	1.996041	138.943237	35.320148	43.675659	143.172974	39.535467	22.83585	141.0581055	-79.546861	9.829452	158.5782465
-22.931744	22.406103	149.784393	-20.270533	16.175222	150.339523	43.67276	1.801174	139.676056	35.241001	43.590691	144.257355	39.4568805	22.6959325	141.9667055	-79.9979465	9.6545115	158.7123405
-20.405037	22.90036	150.342911	-20.560602	16.029696	150.961563	43.613358	1.547169	140.610519	35.134159	43.455025	145.490189	39.3737585	22.501097	143.050354	-80.4949625	9.558295	158.872772
-16.586777	23.591305	151.339233	-21.036383	15.846348	151.974289	NaN	NaN	NaN	35.004616	43.298965	147.291382	NaN	NaN	NaN	NaN	NaN	NaN
-14.089918	24.060251	152.101227	-21.391006	15.742794	152.674149	NaN	NaN	NaN	33.381607	43.464638	148.877853	NaN	NaN	NaN	NaN	NaN	NaN
-11.475072	24.495564	152.839401	-21.738779	15.643479	153.331757	NaN	NaN	NaN	NaN	NaN	NaN	NaN	NaN	NaN	NaN	NaN	NaN
-8.899305	24.972376	153.563431	-22.073729	15.534827	153.92894	NaN	NaN	NaN	NaN	NaN	NaN	NaN	NaN	NaN	NaN	NaN	NaN
-6.427386	25.425232	154.377945	-22.365129	15.417377	154.470612	NaN	NaN	NaN	NaN	NaN	NaN	NaN	NaN	NaN	NaN	NaN	NaN
-3.872893	25.915836	155.21608	-22.642059	15.351768	155.035858	NaN	NaN	NaN	NaN	NaN	NaN	NaN	NaN	NaN	NaN	NaN	NaN
-1.361885	26.464039	156.182587	-22.890312	15.345044	155.638733	NaN	NaN	NaN	NaN	NaN	NaN	NaN	NaN	NaN	NaN	NaN	NaN
2.307405	27.310974	157.917374	-23.184093	15.387782	156.546249	NaN	NaN	NaN	NaN	NaN	NaN	NaN	NaN	NaN	NaN	NaN	NaN
4.617952	27.901905	159.218689	-23.351162	15.43604	157.111862	NaN	NaN	NaN	NaN	NaN	NaN	NaN	NaN	NaN	NaN	NaN	NaN
6.92785	28.462557	160.544022	-23.514927	15.504745	157.653976	NaN	NaN	NaN	NaN	NaN	NaN	NaN	NaN	NaN	NaN	NaN	NaN
9.167413	29.017368	161.805664	-23.690617	15.541283	158.125244	NaN	NaN	NaN	NaN	NaN	NaN	NaN	NaN	NaN	NaN	NaN	NaN
11.324387	29.55604	162.764496	-23.834396	15.528525	158.46434	NaN	NaN	NaN	NaN	NaN	NaN	NaN	NaN	NaN	NaN	NaN	NaN
13.193451	29.831282	163.517899	-23.917334	15.51102	158.659897	NaN	NaN	NaN	NaN	NaN	NaN	NaN	NaN	NaN	NaN	NaN	NaN
12.845039	28.712296	163.861267	-23.939146	15.483551	158.62233	NaN	NaN	NaN	NaN	NaN	NaN	NaN	NaN	NaN	NaN	NaN	NaN
12.389194	26.960072	162.513672	-23.897591	15.438282	158.244995	NaN	NaN	NaN	NaN	NaN	NaN	NaN	NaN	NaN	NaN	NaN	NaN
12.308455	25.892195	162.353973	-23.851755	15.448907	157.912079	NaN	NaN	NaN	NaN	NaN	NaN	NaN	NaN	NaN	NaN	NaN	NaN
12.255551	24.880585	161.165222	-23.812698	15.51298	157.601456	NaN	NaN	NaN	NaN	NaN	NaN	NaN	NaN	NaN	NaN	NaN	NaN
12.202015	23.674971	160.814072	-23.785543	15.673526	157.349152	NaN	NaN	NaN	NaN	NaN	NaN	NaN	NaN	NaN	NaN	NaN	NaN
11.915418	22.413677	160.018829	-23.736691	15.901944	157.195724	NaN	NaN	NaN	NaN	NaN	NaN	NaN	NaN	NaN	NaN	NaN	NaN
11.630779	21.124441	159.513916	-23.663586	16.165089	157.176651	NaN	NaN	NaN	NaN	NaN	NaN	NaN	NaN	NaN	NaN	NaN	NaN
11.433801	19.770905	159.101822	-23.567509	16.45874	157.219696	NaN	NaN	NaN	NaN	NaN	NaN	NaN	NaN	NaN	NaN	NaN	NaN
10.990701	17.57303	158.391769	-23.288507	16.920954	157.312759	NaN	NaN	NaN	NaN	NaN	NaN	NaN	NaN	NaN	NaN	NaN	NaN
10.751256	16.031797	158.272018	-23.051037	17.233223	157.356506	NaN	NaN	NaN	NaN	NaN	NaN	NaN	NaN	NaN	NaN	NaN	NaN
10.460087	14.437193	158.026428	-22.841221	17.540718	157.345505	NaN	NaN	NaN	NaN	NaN	NaN	NaN	NaN	NaN	NaN	NaN	NaN
10.214224	12.764613	157.743423	-22.695009	17.81389	157.286224	NaN	NaN	NaN	NaN	NaN	NaN	NaN	NaN	NaN	NaN	NaN	NaN
9.90497	11.027732	157.348328	-22.554502	18.021227	157.12793	NaN	NaN	NaN	NaN	NaN	NaN	NaN	NaN	NaN	NaN	NaN	NaN
9.687321	9.227791	156.827057	-22.389095	18.195341	156.808548	NaN	NaN	NaN	NaN	NaN	NaN	NaN	NaN	NaN	NaN	NaN	NaN
9.413548	7.354748	156.358994	-22.223581	18.378298	156.342804	NaN	NaN	NaN	NaN	NaN	NaN	NaN	NaN	NaN	NaN	NaN	NaN
9.082691	4.477871	155.601959	-22.083582	18.738203	155.359406	NaN	NaN	NaN	NaN	NaN	NaN	NaN	NaN	NaN	NaN	NaN	NaN
8.889881	2.482958	155.182297	-22.133804	19.048244	154.694733	NaN	NaN	NaN	NaN	NaN	NaN	NaN	NaN	NaN	NaN	NaN	NaN
8.46364	0.486402	154.966782	-22.249624	19.413902	154.138901	NaN	NaN	NaN	NaN	NaN	NaN	NaN	NaN	NaN	NaN	NaN	NaN
8.158228	-1.548965	154.878616	-22.349115	19.815386	153.739304	NaN	NaN	NaN	NaN	NaN	NaN	NaN	NaN	NaN	NaN	NaN	NaN
7.783226	-3.533948	155.01123	-22.353073	20.276243	153.43042	NaN	NaN	NaN	NaN	NaN	NaN	NaN	NaN	NaN	NaN	NaN	NaN
7.469621	-5.496226	155.321533	-22.224882	20.774061	153.184006	NaN	NaN	NaN	NaN	NaN	NaN	NaN	NaN	NaN	NaN	NaN	NaN
7.213408	-7.414382	155.687775	-21.981495	21.28808	153.000809	NaN	NaN	NaN	NaN	NaN	NaN	NaN	NaN	NaN	NaN	NaN	NaN
6.688897	-10.273603	156.374725	-21.465786	22.002172	152.779877	NaN	NaN	NaN	NaN	NaN	NaN	NaN	NaN	NaN	NaN	NaN	NaN
6.105518	-11.954427	156.793625	-21.106358	22.421957	152.716309	NaN	NaN	NaN	NaN	NaN	NaN	NaN	NaN	NaN	NaN	NaN	NaN
5.282307	-11.097503	157.152039	-20.785233	22.767982	152.728134	NaN	NaN	NaN	NaN	NaN	NaN	NaN	NaN	NaN	NaN	NaN	NaN
4.554863	-9.833586	157.080582	-20.475193	23.015669	152.880051	NaN	NaN	NaN	NaN	NaN	NaN	NaN	NaN	NaN	NaN	NaN	NaN
3.698076	-8.765211	156.965668	-20.237289	23.180021	153.223831	NaN	NaN	NaN	NaN	NaN	NaN	NaN	NaN	NaN	NaN	NaN	NaN
2.776709	-7.791375	156.927704	-20.019575	23.227188	153.739761	NaN	NaN	NaN	NaN	NaN	NaN	NaN	NaN	NaN	NaN	NaN	NaN
1.766584	-6.723674	156.934998	-19.833973	23.210997	154.358994	NaN	NaN	NaN	NaN	NaN	NaN	NaN	NaN	NaN	NaN	NaN	NaN
0.350941	-5.099884	156.98877	-19.597015	23.180107	155.294586	NaN	NaN	NaN	NaN	NaN	NaN	NaN	NaN	NaN	NaN	NaN	NaN
-0.660572	-3.914154	156.874878	-19.497017	23.17041	155.794434	NaN	NaN	NaN	NaN	NaN	NaN	NaN	NaN	NaN	NaN	NaN	NaN
-1.604279	-2.716523	156.631317	-19.453184	23.165106	156.125397	NaN	NaN	NaN	NaN	NaN	NaN	NaN	NaN	NaN	NaN	NaN	NaN
-2.597888	-1.455977	156.376953	-19.448952	23.155144	156.266205	NaN	NaN	NaN	NaN	NaN	NaN	NaN	NaN	NaN	NaN	NaN	NaN
-3.604438	-0.20558	155.850342	-19.467903	23.132236	156.222702	NaN	NaN	NaN	NaN	NaN	NaN	NaN	NaN	NaN	NaN	NaN	NaN
-4.589214	1.057921	155.304779	-19.514208	23.115324	156.022461	NaN	NaN	NaN	NaN	NaN	NaN	NaN	NaN	NaN	NaN	NaN	NaN
-5.600981	2.34886	154.708115	-19.563883	23.120655	155.738113	NaN	NaN	NaN	NaN	NaN	NaN	NaN	NaN	NaN	NaN	NaN	NaN
-6.969509	4.28641	153.75235	-19.601126	23.236792	155.216904	NaN	NaN	NaN	NaN	NaN	NaN	NaN	NaN	NaN	NaN	NaN	NaN
-7.915174	5.578863	153.129318	-19.552435	23.369856	154.840607	NaN	NaN	NaN	NaN	NaN	NaN	NaN	NaN	NaN	NaN	NaN	NaN
-8.747596	6.845506	152.554626	-19.46472	23.547628	154.500702	NaN	NaN	NaN	NaN	NaN	NaN	NaN	NaN	NaN	NaN	NaN	NaN
-9.542465	8.067105	152.047348	-19.358841	23.749174	154.168869	NaN	NaN	NaN	NaN	NaN	NaN	NaN	NaN	NaN	NaN	NaN	NaN
-10.372378	9.216493	151.565414	-19.212608	23.986156	153.842651	NaN	NaN	NaN	NaN	NaN	NaN	NaN	NaN	NaN	NaN	NaN	NaN
-11.070889	10.301778	151.157242	-19.027634	24.23358	153.549362	NaN	NaN	NaN	NaN	NaN	NaN	NaN	NaN	NaN	NaN	NaN	NaN
-11.737737	11.301394	150.885925	-18.824331	24.472496	153.296036	NaN	NaN	NaN	37.455437	49.808968	147.802612	NaN	NaN	NaN	NaN	NaN	NaN
-12.715469	12.569944	150.693298	-18.538723	24.788469	153.069931	NaN	NaN	NaN	37.851097	49.968304	147.827881	NaN	NaN	NaN	NaN	NaN	NaN
-13.306783	13.256895	150.731979	-18.375418	25.002298	153.037445	NaN	NaN	NaN	38.066559	50.082897	147.862534	NaN	NaN	NaN	NaN	NaN	NaN
-13.859679	13.859365	150.896805	-18.257395	25.261742	153.077072	NaN	NaN	NaN	38.223427	50.198078	147.896088	NaN	NaN	NaN	NaN	NaN	NaN
-14.444809	14.333847	151.138748	-18.138748	25.524151	153.167343	NaN	NaN	NaN	38.365719	50.341003	147.871994	NaN	NaN	NaN	NaN	NaN	NaN
-14.914171	14.723134	151.41629	-18.044979	25.835974	153.270599	NaN	NaN	NaN	38.477917	50.475014	147.847	NaN	NaN	NaN	NaN	NaN	NaN
-15.423289	15.023006	151.7155	-17.978941	26.144276	153.340454	NaN	NaN	NaN	NaN	NaN	NaN	NaN	NaN	NaN	NaN	NaN	NaN
-15.828888	15.236057	152.018463	-17.913229	26.409725	153.396149	NaN	NaN	NaN	NaN	NaN	NaN	NaN	NaN	NaN	NaN	NaN	NaN
-16.545122	15.509449	152.420959	-17.831676	26.733908	153.440094	NaN	NaN	NaN	NaN	NaN	NaN	NaN	NaN	NaN	NaN	NaN	NaN
-16.832764	15.833598	152.63356	-17.75432	26.895088	153.452225	NaN	NaN	NaN	NaN	NaN	NaN	NaN	NaN	NaN	NaN	NaN	NaN
-17.106955	16.107971	152.724304	-17.61647	27.00386	153.46022	NaN	NaN	NaN	NaN	NaN	NaN	NaN	NaN	NaN	NaN	NaN	NaN
-17.394615	16.370443	152.746292	-17.445919	27.104652	153.463348	NaN	NaN	NaN	NaN	NaN	NaN	NaN	NaN	NaN	NaN	NaN	NaN
-17.690557	16.644819	152.66806	-17.246668	27.208513	153.399796	NaN	NaN	NaN	NaN	NaN	NaN	NaN	NaN	NaN	NaN	NaN	NaN
-18.025524	16.893209	152.449066	-17.128023	27.342392	153.262192	NaN	NaN	NaN	NaN	NaN	NaN	NaN	NaN	NaN	NaN	NaN	NaN
-18.393379	17.139172	152.073166	-17.089792	27.465609	153.031036	NaN	NaN	NaN	NaN	NaN	NaN	NaN	NaN	NaN	NaN	NaN	NaN
-18.821535	17.794306	151.543137	-17.196629	27.599108	152.644669	NaN	NaN	NaN	NaN	NaN	NaN	NaN	NaN	NaN	NaN	NaN	NaN
-18.985535	18.169386	151.193314	-17.333576	27.650564	152.395233	NaN	NaN	NaN	NaN	NaN	NaN	NaN	NaN	NaN	NaN	NaN	NaN
-19.161703	18.516451	150.942581	-17.468512	27.62899	152.219528	NaN	NaN	NaN	NaN	NaN	NaN	NaN	NaN	NaN	NaN	NaN	NaN
-19.464258	18.80587	150.754257	-17.543871	27.550694	152.112183	NaN	NaN	NaN	NaN	NaN	NaN	NaN	NaN	NaN	NaN	NaN	NaN
-19.804153	19.013231	150.647369	-17.537573	27.406141	152.087158	NaN	NaN	NaN	NaN	NaN	NaN	NaN	NaN	NaN	NaN	NaN	NaN
-20.097612	19.180044	150.600845	-17.444809	27.219021	152.116577	NaN	NaN	NaN	NaN	NaN	NaN	NaN	NaN	NaN	NaN	NaN	NaN
-20.422224	19.231527	150.598648	-17.267069	27.017849	152.170914	NaN	NaN	NaN	NaN	NaN	NaN	NaN	NaN	NaN	NaN	NaN	NaN
-20.887117	19.190256	150.671494	-16.963606	26.727894	152.302811	NaN	NaN	NaN	NaN	NaN	NaN	NaN	NaN	NaN	NaN	NaN	NaN
-21.26895	19.059023	150.688171	-16.777248	26.573082	152.362305	NaN	NaN	NaN	NaN	NaN	NaN	NaN	NaN	NaN	NaN	NaN	NaN
-21.617682	18.845707	150.652664	-16.609182	26.474295	152.381302	NaN	NaN	NaN	NaN	NaN	NaN	NaN	NaN	NaN	NaN	NaN	NaN
-22.02165	18.568682	150.593094	-16.461378	26.453117	152.33609	NaN	NaN	NaN	NaN	NaN	NaN	NaN	NaN	NaN	NaN	NaN	NaN
-22.407133	18.288357	150.409637	-16.369011	26.514259	152.242981	NaN	NaN	NaN	NaN	NaN	NaN	NaN	NaN	NaN	NaN	NaN	NaN
-22.770491	17.963257	150.119751	-16.259171	26.632196	152.059479	NaN	NaN	NaN	NaN	NaN	NaN	NaN	NaN	NaN	NaN	NaN	NaN
-23.143314	17.578571	149.736725	-16.094221	26.765924	151.770859	NaN	NaN	NaN	NaN	NaN	NaN	NaN	NaN	NaN	NaN	NaN	NaN
-23.630255	16.741671	149.020523	-15.870598	26.880121	151.296402	NaN	NaN	NaN	NaN	NaN	NaN	NaN	NaN	NaN	NaN	NaN	NaN
-23.94558	16.104549	148.56102	-15.71206	26.858768	150.992401	NaN	NaN	NaN	NaN	NaN	NaN	NaN	NaN	NaN	NaN	NaN	NaN
-24.246927	15.3118	148.224289	-15.563381	26.831722	150.798325	NaN	NaN	NaN	NaN	NaN	NaN	NaN	NaN	NaN	NaN	NaN	NaN
-24.538885	14.421804	148.073547	-15.388597	26.806179	150.679153	NaN	NaN	NaN	NaN	NaN	NaN	NaN	NaN	NaN	NaN	NaN	NaN
-24.773329	13.354752	148.134537	-15.200154	26.798969	150.641861	NaN	NaN	NaN	NaN	NaN	NaN	NaN	NaN	NaN	NaN	NaN	NaN
-25.001806	12.290751	148.376022	-15.069382	26.862743	150.695389	NaN	NaN	NaN	NaN	NaN	NaN	NaN	NaN	NaN	NaN	NaN	NaN
-25.289736	11.143593	148.828583	-14.983529	26.975483	150.77211	NaN	NaN	NaN	NaN	NaN	NaN	NaN	NaN	NaN	NaN	NaN	NaN
-25.655115	9.352291	149.699097	-14.903839	27.118423	150.870132	NaN	NaN	NaN	NaN	NaN	NaN	NaN	NaN	NaN	NaN	NaN	NaN
-25.911373	8.181262	150.203461	-14.845	27.146318	150.849503	NaN	NaN	NaN	NaN	NaN	NaN	NaN	NaN	NaN	NaN	NaN	NaN
-26.192865	7.033108	150.620956	-14.789579	27.139408	150.754913	NaN	NaN	NaN	41.84594	48.471642	147.29953	NaN	NaN	NaN	NaN	NaN	NaN
-26.457047	5.907304	150.980118	-14.756094	27.116085	150.627045	NaN	NaN	NaN	41.96701	48.379494	146.893478	NaN	NaN	NaN	NaN	NaN	NaN
-26.711113	4.890984	151.176971	-14.746271	27.046272	150.377792	NaN	NaN	NaN	42.061279	48.200893	146.477844	NaN	NaN	NaN	NaN	NaN	NaN
-27.032501	3.886203	151.303238	-14.80688	26.907915	150.071289	NaN	NaN	NaN	42.08255	47.947407	145.975082	NaN	NaN	NaN	NaN	NaN	NaN
-27.382544	3.006953	151.416245	-14.874088	26.701391	149.679825	NaN	NaN	NaN	42.133377	47.606182	145.340698	NaN	NaN	NaN	NaN	NaN	NaN
-27.919249	1.887912	151.588409	-15.017006	26.29262	149.009979	NaN	NaN	NaN	42.154312	47.036598	144.30098	NaN	NaN	NaN	NaN	NaN	NaN
-28.263962	1.274534	151.684387	-15.134155	26.000782	148.575668	NaN	NaN	NaN	42.133759	46.74604	143.681122	NaN	NaN	NaN	NaN	NaN	NaN
-28.634586	0.789723	151.799072	-15.24944	25.697979	148.257523	NaN	NaN	NaN	41.974594	46.541214	143.129654	NaN	NaN	NaN	NaN	NaN	NaN
-29.03977	0.450577	151.931183	-15.428787	25.427034	148.103195	NaN	NaN	NaN	41.632698	46.468117	142.637589	NaN	NaN	NaN	NaN	NaN	NaN
-29.42087	0.223441	152.062714	-15.614102	25.145325	148.111877	NaN	NaN	NaN	41.282509	46.494411	142.299438	NaN	NaN	NaN	NaN	NaN	NaN
-29.717186	0.2431	152.160812	-15.738291	24.814224	148.257278	NaN	NaN	NaN	41.020679	46.492458	142.141815	NaN	NaN	NaN	NaN	NaN	NaN
-30.005894	0.468071	152.237076	-15.846382	24.469139	148.529861	NaN	NaN	NaN	40.688469	46.513535	142.143921	NaN	NaN	NaN	NaN	NaN	NaN
-30.553045	1.144295	152.392502	-15.995996	23.974335	149.093918	NaN	NaN	NaN	40.28101	46.552204	142.249985	NaN	NaN	NaN	NaN	NaN	NaN
-30.917105	1.74534	152.498444	-16.066071	23.71863	149.479416	NaN	NaN	NaN	40.102623	46.592022	142.337128	NaN	NaN	NaN	NaN	NaN	NaN
-31.283543	2.487069	152.597839	-16.071886	23.494173	149.790588	NaN	NaN	NaN	39.901638	46.655273	142.412262	NaN	NaN	NaN	NaN	NaN	NaN
-31.72583	3.415702	152.636353	-16.091673	23.338873	150.069336	NaN	NaN	NaN	39.769981	46.725868	142.430069	NaN	NaN	NaN	NaN	NaN	NaN
-32.138042	4.480065	152.575836	-16.081705	23.175808	150.221603	NaN	NaN	NaN	39.61544	46.75412	142.400604	NaN	NaN	NaN	NaN	NaN	NaN
-32.57925	5.600853	152.475372	-16.091076	22.992149	150.295532	NaN	NaN	NaN	39.56485	46.70372	142.264725	NaN	NaN	NaN	NaN	NaN	NaN
-33.006664	6.879167	152.300995	-16.09679	22.792477	150.302078	NaN	NaN	NaN	39.443493	46.648312	142.115753	NaN	NaN	NaN	NaN	NaN	NaN
-33.629128	8.953096	151.802856	-16.041029	22.419014	150.161926	NaN	NaN	NaN	39.426659	46.487785	141.915298	NaN	NaN	NaN	NaN	NaN	NaN
-34.00959	10.491247	151.405426	-15.994239	22.172852	150.086105	NaN	NaN	NaN	39.498474	46.377277	141.849655	NaN	NaN	NaN	NaN	NaN	NaN
-34.398083	12.141611	151.021317	-15.953657	21.94351	150.075546	NaN	NaN	NaN	39.546585	46.300793	141.914413	NaN	NaN	NaN	NaN	NaN	NaN
-34.796894	13.911311	150.72522	-15.949404	21.707859	150.119751	NaN	NaN	NaN	39.401531	46.304558	142.099594	NaN	NaN	NaN	NaN	NaN	NaN
-35.198555	15.769789	150.498657	-15.997834	21.461037	150.227646	NaN	NaN	NaN	39.292049	46.30735	142.239243	NaN	NaN	NaN	NaN	NaN	NaN
-35.644035	17.707594	150.30275	-16.136621	21.138485	150.366516	NaN	NaN	NaN	39.058449	46.320988	142.346222	NaN	NaN	NaN	NaN	NaN	NaN
-36.0723	19.642185	150.476563	-16.34697	20.65621	150.411514	NaN	NaN	NaN	38.760281	46.244217	142.526718	NaN	NaN	NaN	NaN	NaN	NaN
-36.585819	22.582951	150.035263	-16.803995	19.815306	150.196777	NaN	NaN	NaN	38.336468	45.853996	143.171814	NaN	NaN	NaN	NaN	NaN	NaN
-36.879974	24.581417	150.182205	-17.099308	19.360031	149.934433	NaN	NaN	NaN	38.387718	45.372185	143.615311	NaN	NaN	NaN	NaN	NaN	NaN
-37.181026	26.564003	150.614716	-17.376638	19.058969	149.676453	NaN	NaN	NaN	37.958813	44.916622	143.932297	NaN	NaN	NaN	NaN	NaN	NaN
-37.407143	28.525785	150.778854	-17.61706	18.868082	149.416763	NaN	NaN	NaN	37.508507	44.721416	144.256729	NaN	NaN	NaN	NaN	NaN	NaN
-37.587147	30.332508	151.461624	-17.790104	18.715885	149.1604	NaN	NaN	NaN	37.139683	44.650799	144.411926	NaN	NaN	NaN	NaN	NaN	NaN
-37.727036	32.118061	151.457809	-17.935511	18.573164	149.012115	NaN	NaN	NaN	36.893955	44.659908	144.361099	NaN	NaN	NaN	NaN	NaN	NaN
-37.824902	33.73455	152.095581	-18.132282	18.460461	148.966843	NaN	NaN	NaN	36.645596	44.619179	144.151306	NaN	NaN	NaN	NaN	NaN	NaN
-37.89098	36.1021	152.322693	-18.538301	18.32951	149.084854	NaN	NaN	NaN	36.165871	44.586269	143.670029	NaN	NaN	NaN	NaN	NaN	NaN
-37.925552	37.595833	152.438599	-18.760365	18.23024	149.178268	NaN	NaN	NaN	35.868031	44.560902	143.411896	NaN	NaN	NaN	NaN	NaN	NaN
-37.883575	39.007992	152.612213	-18.97888	18.082394	149.271484	NaN	NaN	NaN	35.566643	44.499989	143.173386	NaN	NaN	NaN	NaN	NaN	NaN
-37.77964	40.395706	152.824539	-19.158497	17.914305	149.334579	NaN	NaN	NaN	35.341263	44.44416	143.012848	NaN	NaN	NaN	NaN	NaN	NaN
-37.590073	41.613529	153.1064	-19.323454	17.725519	149.3134	NaN	NaN	NaN	35.112846	44.363831	142.89447	NaN	NaN	NaN	NaN	NaN	NaN
-37.345802	42.793468	153.493546	-19.465034	17.519417	149.237747	NaN	NaN	NaN	34.90752	44.31427	142.79631	NaN	NaN	NaN	NaN	NaN	NaN
-37.028862	43.90741	153.879684	-19.594643	17.33732	149.079498	NaN	NaN	NaN	34.704258	44.305103	142.779907	NaN	NaN	NaN	NaN	NaN	NaN
-36.439606	45.29911	154.652435	-19.846653	17.147408	148.814163	40.600632	4.084048	134.317337	34.273579	44.39851	142.893097	37.4371055	24.241279	138.605217	-77.1304115	10.053537	159.023109
-35.872448	46.159805	155.35379	-19.993855	17.056919	148.675583	40.412109	4.345143	133.833038	34.025509	44.558968	143.144363	37.218809	24.4520555	138.4887005	-77.206519	9.6617825	158.8624655
-35.237328	46.804832	156.329941	-20.092527	16.972279	148.567551	40.221626	4.694316	133.285599	33.842747	44.671967	143.574112	37.0321865	24.6831415	138.4298555	-77.2172405	9.2614165	158.7052465
-34.515427	47.151424	157.501678	-20.1705	16.874981	148.512604	40.086224	4.972243	132.847473	33.690784	44.688995	144.09259	36.888504	24.830619	138.4700315	-77.229504	8.919343	158.5551765
NaN	NaN	NaN	-20.243668	16.745407	148.482773	40.003506	5.202272	132.512756	33.595589	44.689323	144.681915	36.7995475	24.9457975	138.5973355	-77.2868835	8.5450165	158.3682105
NaN	NaN	NaN	-20.285257	16.652374	148.498856	39.901276	5.438519	132.137772	33.575336	44.654541	145.278748	36.738306	25.04653	138.70826	-77.30882	8.258218	158.289452
NaN	NaN	NaN	-20.300627	16.595507	148.512054	39.808689	5.612549	131.906403	33.552151	44.601559	145.730438	36.68042	25.107054	138.8184205	-77.281674	8.08396	158.2056875
NaN	NaN	NaN	-20.350031	16.55735	148.557785	39.707092	5.825725	131.718918	33.558945	44.595493	146.199417	36.6330185	25.210609	138.9591675	-77.3330805	7.904091	158.1564025
NaN	NaN	NaN	-20.389992	16.562796	148.57399	39.639282	5.926392	131.65477	33.534451	44.623268	146.37738	36.5868665	25.27483	139.016075	-77.3668505	7.850762	158.131905
NaN	NaN	NaN	-20.461052	16.602953	148.593552	39.584167	5.966738	131.749802	33.504738	44.686218	146.412231	36.5444525	25.326478	139.0810165	-77.4665565	7.879428	158.1060875
NaN	NaN	NaN	-20.527319	16.672661	148.63649	39.59449	5.984253	131.937332	33.476673	44.782169	146.417374	36.5355815	25.383211	139.177353	-77.5902195	7.962111	158.095627
-24.628073	45.786079	158.013504	-20.60565	16.765146	148.728607	39.642517	5.986876	132.172546	33.465172	44.91346	146.462753	36.5538445	25.450168	139.3176495	-77.7651445	8.080124	158.1395645
-22.940857	44.987263	157.042618	-20.693081	16.875923	148.831558	39.703308	5.923587	132.50647	33.435154	45.007698	146.532486	36.569231	25.4656425	139.519478	-77.955393	8.2862035	158.143638
-21.298286	44.015182	156.138733	-20.80381	17.018944	148.976089	39.737202	5.833512	132.911819	33.405144	45.059265	146.611893	36.571173	25.4463885	139.761856	-78.178793	8.5914995	158.190322
-18.524977	42.231583	154.607971	-21.000818	17.334257	149.147354	39.812363	5.62582	133.611908	33.398281	45.115936	146.777374	36.605322	25.370878	140.194641	-78.606958	9.297636	158.100067
-16.478071	40.838711	153.523514	-21.165005	17.665125	149.216156	NaN	NaN	NaN	33.463184	45.247478	146.851486	NaN	NaN	NaN	NaN	NaN	NaN
-14.506014	39.334438	152.448853	-21.348499	18.038696	149.245743	NaN	NaN	NaN	33.512833	45.371521	146.855759	NaN	NaN	NaN	NaN	NaN	NaN
-12.421998	37.745621	151.360779	-21.588467	18.470631	149.169281	NaN	NaN	NaN	33.559589	45.501423	146.827896	NaN	NaN	NaN	NaN	NaN	NaN
-10.19776	36.010571	150.370361	-21.810114	18.925793	149.055786	NaN	NaN	NaN	32.979107	45.92514	147.057983	NaN	NaN	NaN	NaN	NaN	NaN
-7.905718	34.19421	149.617004	-22.011747	19.363899	148.924377	NaN	NaN	NaN	33.60305	45.837627	146.598557	NaN	NaN	NaN	NaN	NaN	NaN
-5.62966	32.288708	149.032181	-22.149866	19.741982	148.747009	NaN	NaN	NaN	33.643162	45.998207	146.430832	NaN	NaN	NaN	NaN	NaN	NaN
-2.038379	29.400841	148.469772	-22.257814	20.267485	148.224884	NaN	NaN	NaN	33.778484	46.108639	146.217407	NaN	NaN	NaN	NaN	NaN	NaN
0.366589	27.523136	148.123093	-22.281025	20.647314	147.57399	NaN	NaN	NaN	33.968716	46.234928	146.123978	NaN	NaN	NaN	NaN	NaN	NaN
2.783074	25.688671	147.742508	-22.328802	21.107218	146.470169	NaN	NaN	NaN	34.052719	46.476055	146.141541	NaN	NaN	NaN	NaN	NaN	NaN
5.147204	23.868267	147.288544	-22.406214	21.51885	145.07962	NaN	NaN	NaN	33.853329	46.891586	145.942795	NaN	NaN	NaN	NaN	NaN	NaN
7.433259	22.13118	147.040253	-22.456182	21.805412	143.562241	NaN	NaN	NaN	33.589275	47.528152	145.500214	NaN	NaN	NaN	NaN	NaN	NaN
9.568645	20.427095	146.898148	-22.458416	21.93836	142.073151	NaN	NaN	NaN	33.381733	48.04406	144.868683	NaN	NaN	NaN	NaN	NaN	NaN
11.566907	18.776102	146.939789	-22.424511	21.966501	140.908783	NaN	NaN	NaN	33.23225	48.290356	144.130753	NaN	NaN	NaN	NaN	NaN	NaN
14.343065	16.450518	147.45993	-22.327946	22.056255	139.923462	NaN	NaN	NaN	33.329819	48.406219	143.390305	NaN	NaN	NaN	NaN	NaN	NaN
14.964255	15.65617	147.864227	-22.176453	22.132196	139.453506	NaN	NaN	NaN	33.482857	48.426323	143.264679	NaN	NaN	NaN	NaN	NaN	NaN
14.312572	15.567404	147.576843	-22.040398	22.239391	139.112885	NaN	NaN	NaN	33.653885	48.453659	143.320801	NaN	NaN	NaN	NaN	NaN	NaN
13.705221	15.476434	147.23111	-21.915039	22.338526	138.88829	NaN	NaN	NaN	33.80928	48.496403	143.415558	NaN	NaN	NaN	NaN	NaN	NaN
13.016454	15.668614	146.918549	-21.860863	22.450674	138.855438	NaN	NaN	NaN	33.942329	48.555183	143.488159	NaN	NaN	NaN	NaN	NaN	NaN
12.12995	15.927958	146.468216	-21.810389	22.588078	139.012955	NaN	NaN	NaN	34.055923	48.588326	143.566544	NaN	NaN	NaN	NaN	NaN	NaN
11.099314	16.216829	146.07901	-21.795191	22.779465	139.382141	NaN	NaN	NaN	34.174625	48.582764	143.662033	NaN	NaN	NaN	NaN	NaN	NaN
9.386766	16.767923	145.663239	-21.726423	23.139233	140.199203	NaN	NaN	NaN	34.42976	48.546669	143.888931	NaN	NaN	NaN	NaN	NaN	NaN
8.008635	17.131336	145.411057	-21.656816	23.422722	140.870483	NaN	NaN	NaN	34.637096	48.522476	144.17868	NaN	NaN	NaN	NaN	NaN	NaN
6.559312	17.55398	145.24559	-21.568085	23.715191	141.602798	NaN	NaN	NaN	34.817535	48.478664	144.59613	NaN	NaN	NaN	NaN	NaN	NaN
5.006852	17.971418	145.25267	-21.498241	24.014238	142.393158	NaN	NaN	NaN	34.942478	48.511459	145.160217	NaN	NaN	NaN	NaN	NaN	NaN
3.317992	18.330698	145.294434	-21.429062	24.279877	143.205292	NaN	NaN	NaN	35.01083	48.609859	145.816666	NaN	NaN	NaN	NaN	NaN	NaN
1.652612	18.683197	145.362595	-21.359753	24.492065	144.009506	NaN	NaN	NaN	35.063915	48.712166	146.53804	NaN	NaN	NaN	NaN	NaN	NaN
-0.2059	18.876453	145.417267	-21.328331	24.646425	144.766678	NaN	NaN	NaN	35.104679	48.79414	147.251099	NaN	NaN	NaN	NaN	NaN	NaN
-2.962312	19.072809	145.547592	-21.301834	24.78747	145.706757	NaN	NaN	NaN	34.474609	49.130417	148.51088	NaN	NaN	NaN	NaN	NaN	NaN
-4.924338	18.975502	145.640442	-21.308405	24.893908	146.234055	NaN	NaN	NaN	34.524822	49.090172	148.936218	NaN	NaN	NaN	NaN	NaN	NaN
-6.805442	18.812809	145.666031	-21.31011	25.056536	146.661514	NaN	NaN	NaN	34.602928	49.153946	149.189087	NaN	NaN	NaN	NaN	NaN	NaN
-8.794902	18.450626	145.680801	-21.280275	25.283373	146.971207	NaN	NaN	NaN	34.569454	49.329472	149.308533	NaN	NaN	NaN	NaN	NaN	NaN
-10.726572	18.050432	145.573944	-21.231621	25.592867	147.150833	NaN	NaN	NaN	34.659195	49.537563	149.255447	NaN	NaN	NaN	NaN	NaN	NaN
-12.726066	17.460684	145.46608	-21.171532	25.945816	147.213455	NaN	NaN	NaN	34.730766	49.806931	149.126221	NaN	NaN	NaN	NaN	NaN	NaN
-14.707467	16.76034	145.291107	-21.145956	26.356283	147.169678	NaN	NaN	NaN	35.553761	49.723618	148.529846	NaN	NaN	NaN	NaN	NaN	NaN
-17.733727	15.509635	145.131699	-21.187656	27.004787	147.034973	NaN	NaN	NaN	35.59642	50.211693	147.778076	NaN	NaN	NaN	NaN	NaN	NaN
-19.810278	14.515851	145.16925	-21.275154	27.437651	146.910522	NaN	NaN	NaN	35.554989	50.584412	147.039841	NaN	NaN	NaN	NaN	NaN	NaN
-21.906925	13.444681	145.313614	-21.353931	27.849176	146.709793	NaN	NaN	NaN	35.468269	50.866222	146.118469	NaN	NaN	NaN	NaN	NaN	NaN
-24.012535	12.358278	145.535187	-21.39366	28.273159	146.326263	NaN	NaN	NaN	35.434513	51.104649	145.131042	NaN	NaN	NaN	NaN	NaN	NaN
-26.150846	11.266726	145.912354	-21.470552	28.681433	145.876892	NaN	NaN	NaN	35.346882	51.425381	143.934937	NaN	NaN	NaN	NaN	NaN	NaN
-28.289989	10.258039	146.423386	-21.490583	29.108631	145.433624	NaN	NaN	NaN	34.936478	51.914932	142.691589	NaN	NaN	NaN	NaN	NaN	NaN
-30.446444	9.30155	147.053345	-21.512165	29.417212	145.053726	NaN	NaN	NaN	34.863472	52.219273	141.342743	NaN	NaN	NaN	NaN	NaN	NaN
-33.719936	8.142851	148.084564	-21.445425	29.718452	144.703003	NaN	NaN	NaN	34.708168	52.548145	139.746811	NaN	NaN	NaN	NaN	NaN	NaN
