# Supplementary material for: How to jointly control a ball trajectory on a moving board: Methodological insights into Motor Learning and Rehabilitation
Source: PLoS One. 2025 Oct 15;20(10):e0334588. doi: 10.1371/journal.pone.0334588 (PMC12527165; doi:10.1371/journal.pone.0334588)
Supplement: S2 Data — (ZIP) [file pone.0334588.s002.zip › D10_006.csv]

Ball_X	Ball_Y	Ball_Z	BoardCentre_X	BoardCentre_Y	BoardCentre_Z	P1LeftHand_X	P1LeftHand_Y	P1LeftHand_Z	P1RightHand_X	P1RightHand_Y	P1RightHand_Z	P1MidHands_X	P1MidHands_Y	P1MidHands_Z	P2MidHands_X	P2MidHands_Y	P2MidHands_Z
-2.578873	-10.470797	119.990051	-23.022512	14.025569	117.097702	38.756565	-4.09868	122.542168	33.665066	33.885387	118.925323	36.2108155	14.8933535	120.7337455	-82.2558395	13.1577845	113.4616585
-3.942579	-11.872532	120.739517	-23.070114	13.970547	117.840385	38.710888	-4.122268	122.687485	33.557991	33.787537	118.784866	36.1344395	14.8326345	120.7361755	-82.2746675	13.1084595	114.9445945
-5.400436	-13.261238	121.326019	-23.147169	13.895416	118.427917	38.637417	-4.193102	122.760155	33.424614	33.678772	118.57917	36.0310155	14.742835	120.6696625	-82.3253535	13.047997	116.1861715
-6.834641	-14.507423	121.703896	-23.24044	13.81174	118.830666	38.551434	-4.287065	122.667274	33.273212	33.563412	118.364784	35.912323	14.6381735	120.516029	-82.393203	12.9853065	117.145303
-8.282237	-15.66231	121.940788	-23.333412	13.719604	119.076324	38.427883	-4.357409	122.526527	33.15295	33.451363	118.141624	35.7904165	14.546977	120.3340755	-82.4572405	12.892231	117.8185725
-9.78273	-16.758499	122.109772	-23.413351	13.618042	119.234848	38.301456	-4.437034	122.462799	33.053635	33.289959	117.904114	35.6775455	14.4264625	120.1834565	-82.5042475	12.8096215	118.2862395
-12.056314	-17.928516	122.788857	-23.470106	13.486703	119.376541	38.214985	-4.566169	122.50824	32.54483	33.093678	117.756676	35.3799075	14.2637545	120.132458	-82.3201195	12.7096515	118.620624
-13.268606	-18.996105	122.943451	-23.464563	13.395058	119.457802	38.229527	-4.711406	122.58049	32.778854	32.718346	117.367889	35.5041905	14.00347	119.9741895	-82.4333165	12.786646	118.9414145
-14.784307	-19.421745	123.348404	-23.402376	13.285673	119.483185	38.222313	-4.872952	122.635635	32.747765	32.489212	117.180954	35.485039	13.80813	119.9082945	-82.289791	12.763216	119.0580755
-15.99789	-20.058071	123.758743	-23.329645	13.146178	119.437767	38.255043	-5.028509	122.674919	32.787289	32.273178	116.957031	35.521166	13.6223345	119.815975	-82.180456	12.6700215	119.059559
-17.41254	-20.355566	124.159554	-23.244637	12.991243	119.274208	38.307434	-5.218401	122.724403	32.839375	32.016895	116.761459	35.5734045	13.399247	119.742931	-82.0626785	12.583239	118.805485
-18.727516	-20.536751	124.258743	-23.165956	12.801184	119.04261	38.37265	-5.424957	122.722412	32.925762	31.747944	116.515732	35.649206	13.1614935	119.619072	-81.981118	12.4408745	118.466148
-20.074875	-20.599972	124.249504	-23.068451	12.571958	118.832306	38.433884	-5.63488	122.640732	33.018963	31.464296	116.190376	35.7264235	12.914708	119.415554	-81.8633255	12.229208	118.249058
-21.965008	-20.388784	124.033295	-22.892683	12.218875	118.617378	38.523079	-5.966786	122.362991	33.13031	31.071409	115.823349	35.8266945	12.5523115	119.09317	-81.6120605	11.8854385	118.141586
-23.079449	-20.084923	123.651817	-22.789455	11.996614	118.609955	38.548168	-6.144458	122.219002	33.232582	30.86648	115.670586	35.890375	12.361011	118.944794	-81.469285	11.632217	118.275116
-24.247837	-19.571775	123.314941	-22.665701	11.824514	118.758896	38.562096	-6.312496	122.079865	33.331566	30.705959	115.639008	35.946831	12.1967315	118.8594365	-81.278233	11.4522965	118.6583555
-25.348673	-18.829233	123.083069	-22.547861	11.703285	119.019402	38.568665	-6.4216	121.877457	33.433582	30.63241	115.690491	36.0011235	12.105405	118.783974	-81.0968455	11.301165	119.25483
-26.350546	-17.970537	122.817947	-22.445028	11.621051	119.294548	38.556843	-6.508659	121.622559	33.588512	30.64838	115.691605	36.0726775	12.0698605	118.657082	-80.9627335	11.1722415	119.932014
-27.457115	-16.828421	122.468552	-22.319048	11.560212	119.457947	38.545876	-6.591991	121.156334	33.714714	30.69137	115.568314	36.130295	12.0496895	118.362324	-80.768391	11.0707345	120.55357
-28.373257	-15.727888	121.945381	-22.151346	11.484796	119.46077	38.522175	-6.630521	120.474777	33.791809	30.746189	115.355301	36.156992	12.057834	117.915039	-80.459684	10.911758	121.006501
-29.515276	-13.905618	121.031105	-21.911598	11.336236	119.25956	38.432961	-6.67489	119.127426	33.849434	30.760372	114.952866	36.1411975	12.042741	117.040146	-79.9643935	10.629731	121.478974
-30.258869	-12.556499	120.465889	-21.734226	11.197206	119.088791	38.329315	-6.740306	118.183807	33.927265	30.728397	114.649239	36.12829	11.9940455	116.416523	-79.596742	10.4003665	121.761059
-30.819744	-11.208604	120.027992	-21.584673	11.059416	118.983498	38.206375	-6.828307	117.340706	34.012932	30.65904	114.420128	36.1096535	11.9153665	115.880417	-79.2789995	10.2034655	122.086579
-31.300264	-9.728878	119.760239	-21.464478	10.911763	118.975494	38.11219	-6.875662	116.605011	34.110001	30.584749	114.25058	36.1110955	11.8545435	115.4277955	-79.0400515	9.9689825	122.5231925
-31.738398	-8.273694	119.596359	-21.357368	10.770177	119.026016	38.046864	-6.89219	115.993248	34.197617	30.548244	114.177513	36.1222405	11.828027	115.0853805	-78.8369765	9.712327	122.9666515
-31.973007	-6.7709	119.548729	-21.277851	10.651324	119.120613	37.961288	-6.892864	115.60643	34.273193	30.568897	114.173233	36.1172405	11.8380165	114.8898315	-78.6729425	9.4646315	123.3513945
-32.085339	-5.235392	119.66008	-21.211525	10.570769	119.280388	37.931763	-6.83398	115.308418	34.338493	30.613031	114.210686	36.135128	11.8895255	114.759552	-78.558178	9.2520125	123.801224
-32.04076	-2.985245	119.804398	-21.111506	10.473104	119.486603	37.969856	-6.726894	115.0653	34.465374	30.754318	114.311134	36.217615	12.013712	114.688217	-78.440627	8.932496	124.284989
-31.840233	-1.457679	119.921051	-21.058859	10.415151	119.581047	38.015823	-6.653971	114.929901	34.569195	30.871502	114.34687	36.292509	12.1087655	114.6383855	-78.410227	8.7215365	124.5237085
-31.566704	0.017595	119.869995	-21.015285	10.368767	119.577583	38.080059	-6.579378	114.775917	34.687744	30.991098	114.339615	36.3839015	12.20586	114.557766	-78.4144715	8.531674	124.5974
-31.129297	1.519896	119.719742	-20.946939	10.305702	119.490883	38.132164	-6.514971	114.647003	34.797241	31.08046	114.296707	36.4647025	12.2827445	114.471855	-78.3585805	8.3286595	124.509911
-30.56674	2.954264	119.537338	-20.892733	10.253057	119.321297	38.234848	-6.461848	114.537216	34.897488	31.111824	114.354408	36.566168	12.324988	114.445812	-78.351634	8.181126	124.196782
-29.943687	4.372213	119.148468	-20.824455	10.18574	119.07383	38.392029	-6.410637	114.544975	35.048218	31.106731	114.485489	36.7201235	12.348047	114.515232	-78.3690335	8.023433	123.632428
-29.199526	5.794811	118.608223	-20.796556	10.127275	118.710159	38.567406	-6.412815	114.678642	35.26506	31.077591	114.694511	36.916233	12.332388	114.6865765	-78.509345	7.922162	122.7337415
-27.917498	7.892165	117.785133	-20.859468	10.142833	118.091537	38.810574	-6.486205	115.051308	35.653419	31.004726	115.097275	37.2319965	12.2592605	115.0742915	-78.9509325	8.0264055	121.1087825
-27.015266	9.230426	117.269203	-20.963642	10.287235	117.719376	38.891594	-6.567325	115.514282	35.892616	30.90752	115.362755	37.392105	12.1700975	115.4385185	-79.319389	8.4043725	120.0002335
-26.009077	10.611703	116.797188	-21.100422	10.454509	117.378784	38.9753	-6.677275	116.124321	36.011021	30.876076	115.902542	37.4931605	12.0994005	116.0134315	-79.6940045	8.8096175	118.7441365
-24.673077	11.793159	116.331245	-21.239639	10.605073	117.133331	39.129051	-6.776355	116.883469	36.131119	30.887398	116.431725	37.630085	12.0555215	116.657597	-80.109363	9.1546245	117.609065
-24.081907	13.220557	116.362854	-21.341389	10.722288	117.090515	39.335144	-6.876001	117.578674	36.22229	30.95117	117.07531	37.778717	12.0375845	117.326992	-80.461495	9.4069915	116.854038
-23.573729	14.61002	116.604576	-21.395784	10.775202	117.328583	39.508427	-6.929175	118.138123	36.321175	31.048466	117.769203	37.914801	12.0596455	117.953663	-80.706369	9.4907585	116.703503
-22.887251	16.010822	117.168358	-21.36599	10.75824	117.794502	39.659683	-6.902512	118.445953	36.428768	31.179634	118.522682	38.0442255	12.138561	118.4843175	-80.7762055	9.377919	117.1046865
-21.836126	17.990194	118.518234	-21.279398	10.646631	118.697098	39.810444	-6.754434	118.649864	36.546688	31.378328	119.927322	38.178566	12.311947	119.288593	-80.737362	8.981315	118.105603
-21.126537	19.21645	119.561371	-21.197704	10.568297	119.400826	39.917118	-6.57637	118.77607	36.59211	31.458088	120.954575	38.254614	12.440859	119.8653225	-80.650022	8.695735	118.9363295
-20.429586	20.326372	120.691368	-21.150667	10.551583	120.148972	40.013805	-6.412851	118.994049	36.585854	31.466793	122.074554	38.2998295	12.526971	120.5343015	-80.6011635	8.576195	119.7636425
-19.758583	21.342585	121.87188	-21.134365	10.591499	120.942688	40.101696	-6.267045	119.36132	36.264153	31.61051	123.369453	38.1829245	12.6717325	121.3653865	-80.4516545	8.5112655	120.5199895
-18.843681	22.164911	122.871109	-21.154358	10.700436	121.702347	40.165447	-6.203389	119.793579	36.244774	31.686378	124.447548	38.2051105	12.7414945	122.1205635	-80.5138265	8.6593775	121.2841305
-18.16601	22.986498	123.679283	-21.250019	10.812719	122.355804	40.194023	-6.190889	120.239365	36.260803	31.713108	125.36718	38.227413	12.7611095	122.8032725	-80.727451	8.8643285	121.9083355
-17.449963	23.76585	124.324623	-21.141724	10.840792	122.717453	40.180668	-6.240772	120.698761	36.251469	31.751654	126.143311	38.2160685	12.755441	123.421036	-80.4995165	8.926143	122.01387
-16.465033	24.656847	124.961197	-21.465977	11.05231	122.972107	40.094315	-6.31727	121.259567	36.128925	31.872917	127.070297	38.11162	12.7778235	124.164932	-81.043574	9.3267965	121.779282
-15.777205	25.07629	125.182297	-21.673149	11.27427	123.115555	40.016304	-6.289621	121.537971	36.029999	31.99473	127.603783	38.0231515	12.8525545	124.570877	-81.3694495	9.6959855	121.660233
-15.082924	25.436268	125.502922	-21.864758	11.497274	123.256538	39.928684	-6.211734	121.777985	35.921452	32.157745	128.018616	37.925068	12.9730055	124.8983005	-81.654584	10.0215425	121.6147755
-14.403807	25.558298	125.689064	-21.999735	11.713558	123.389641	39.856796	-6.073437	121.937653	35.840946	32.307198	128.37326	37.848871	13.1168805	125.1554565	-81.848341	10.3102355	121.6238255
-13.806497	25.633118	125.931915	-22.147251	12.013147	123.654961	39.780136	-5.923156	122.123383	36.037315	32.357273	128.478302	37.9087255	13.2170585	125.3008425	-82.2032275	10.8092355	122.0090795
-13.16566	25.539225	126.11599	-22.272039	12.28696	123.883759	39.686047	-5.731592	122.392036	35.956631	32.594059	128.663879	37.821339	13.4312335	125.5279575	-82.365417	11.1426865	122.2395605
-12.477134	25.309196	126.192764	-22.376207	12.622924	124.194077	39.625015	-5.491037	122.72377	35.883667	32.833595	128.877701	37.754341	13.671279	125.8007355	-82.506755	11.574569	122.5874185
-11.640246	24.72711	126.379227	-22.559401	13.164814	124.72467	39.545818	-5.241655	123.465088	35.797035	33.178223	129.229156	37.6714265	13.968284	126.347122	-82.7902285	12.361344	123.102218
-11.060012	24.226187	126.401962	-22.641565	13.502455	125.005997	39.516907	-5.158099	124.042442	35.775707	33.378689	129.447296	37.646307	14.110295	126.744869	-82.929437	12.894615	123.267125
-10.449553	23.543081	126.378311	-22.727509	13.884227	125.30632	39.500191	-5.131747	124.696884	35.824982	33.546951	129.580032	37.6625865	14.207602	127.138458	-83.1176045	13.560852	123.474182
-9.938427	22.749796	126.371002	-22.7817	14.214723	125.45507	39.457176	-5.140723	125.356224	35.887848	33.726757	129.741913	37.672512	14.293017	127.5490685	-83.235912	14.136429	123.3610715
-9.469043	21.949183	126.270119	-22.877758	14.552426	125.467369	39.48547	-5.099548	125.927643	35.97213	33.894493	129.920898	37.7288	14.3974725	127.9242705	-83.484316	14.7073795	123.0104675
-9.013065	21.02552	125.985039	-22.94495	14.818302	125.113998	39.51656	-5.080081	126.463356	36.023594	34.089245	130.079483	37.770077	14.504582	128.2714195	-83.659977	15.132022	121.9565765
-8.634492	20.017252	125.59259	-23.072872	15.084462	124.606689	39.520561	-5.031738	126.891327	35.994114	34.297184	130.263214	37.7573375	14.632723	128.5772705	-83.9030815	15.536201	120.6361075
-8.235633	18.500233	124.867416	-23.192965	15.401427	123.706566	39.540001	-4.827126	127.060226	35.844116	34.506432	130.36058	37.6920585	14.839653	128.710403	-84.0779885	15.963201	118.702729
-8.069062	17.354296	124.419617	-23.182268	15.594682	123.271904	39.600651	-4.625776	126.967133	35.73394	34.629143	130.177063	37.6672955	15.0016835	128.572098	-84.0318315	16.1876805	117.97171
-8.02143	16.16357	124.029854	-23.152559	15.795294	122.973824	39.671692	-4.414895	126.786057	35.706757	34.77335	129.978363	37.6892245	15.1792275	128.38221	-83.9943425	16.4113605	117.565438
-8.41749	15.194528	123.86924	-23.053623	16.000792	122.847214	39.760704	-4.153651	126.581299	35.726578	34.889866	129.815628	37.743641	15.3681075	128.1984635	-83.850887	16.6334765	117.4959645
-8.180091	13.648981	123.495102	-22.907993	16.232664	122.885406	39.882423	-3.893953	126.458916	35.814861	35.028751	129.677505	37.848642	15.567399	128.0682105	-83.664628	16.897929	117.7026015
-8.807544	12.533958	123.568283	-22.758093	16.514778	123.01532	39.984291	-3.692041	126.422844	35.936928	35.219444	129.628769	37.9606095	15.7637015	128.0258065	-83.4767955	17.2658545	118.0048335
-9.086379	11.152407	123.493515	-22.588276	16.807722	123.136269	40.128162	-3.470632	126.473106	36.044044	35.46122	129.626862	38.086103	15.995294	128.049984	-83.262655	17.62015	118.222554
-9.769087	9.005776	123.473427	-22.38554	17.31691	123.237701	40.412544	-3.13064	126.662491	36.172569	35.885422	129.494934	38.2925565	16.377391	128.0787125	-83.0636365	18.256429	118.3966895
-10.384288	7.560518	123.513939	-22.519106	17.822174	123.259605	40.539967	-2.917522	126.887825	36.229618	36.172024	129.244919	38.3847925	16.627251	128.066372	-83.4230045	19.017097	118.452838
-10.999653	6.021508	123.558365	-22.371931	18.111507	123.041573	40.644215	-2.688989	127.15094	36.299969	36.425056	128.786194	38.472092	16.8680335	127.968567	-83.215954	19.3549805	118.114579
-11.845552	4.682027	123.725983	-22.250441	18.351852	122.857872	40.743217	-2.480327	127.356316	36.046158	36.726604	128.32515	38.3946875	17.1231385	127.840733	-82.8955695	19.5805655	117.875011
-12.504932	3.107072	123.766205	-22.095472	18.496408	122.67778	40.876049	-2.328858	127.50721	36.104233	36.83968	127.64994	38.490141	17.255411	127.578575	-82.681085	19.737405	117.776985
-13.205388	1.617109	123.879646	-21.928385	18.553305	122.554924	41.044312	-2.201742	127.627792	36.178101	36.887444	126.925705	38.6112065	17.342851	127.2767485	-82.4679765	19.763759	117.8330995
-14.460623	0.439555	124.294724	-21.715631	18.531267	122.513367	41.26088	-2.123366	127.679428	36.265007	36.884087	126.194	38.7629435	17.3803605	126.936714	-82.1942055	19.6821735	118.09002
-15.859411	-1.438113	124.908104	-21.342806	18.423273	122.671402	41.647091	-2.007989	127.778099	36.41851	36.834133	125.182533	39.0328005	17.413072	126.480316	-81.7184125	19.433474	118.862488
-17.073444	-2.428682	125.549934	-21.065113	18.322605	122.925926	41.923527	-1.899396	127.833961	36.533901	36.774082	124.525261	39.228714	17.437343	126.179611	-81.35894	19.207867	119.672241
-18.24577	-3.283887	126.125572	-20.79763	18.229973	123.264397	42.198475	-1.803957	127.902939	36.644955	36.728645	123.950768	39.421715	17.462344	125.9268535	-81.016975	18.997602	120.6019405
-19.519468	-3.904881	126.808296	-20.540482	18.176804	123.659111	42.482834	-1.714631	127.919403	36.721428	36.717026	123.481842	39.602131	17.5011975	125.7006225	-80.683095	18.8524105	121.6175995
-20.794716	-4.411943	127.487694	-20.337769	18.130953	124.118111	42.656391	-1.692561	127.891388	36.818218	36.661453	122.97937	39.7373045	17.484446	125.435379	-80.4128425	18.77746	122.800843
-22.101017	-4.713797	128.134537	-20.151545	18.079372	124.626114	42.759777	-1.71807	127.721153	36.84824	36.53463	122.441544	39.8040085	17.40828	125.0813485	-80.1070985	18.750464	124.1708795
-23.506632	-4.837204	128.821396	-20.013676	17.998306	125.188721	42.772018	-1.822713	127.447258	36.808098	36.330997	121.904884	39.790058	17.254142	124.676071	-79.81741	18.74247	125.701371
-25.474188	-4.789408	129.556473	-19.719114	17.686836	125.938187	42.661018	-2.123673	127.023544	36.631329	36.024975	121.283257	39.6461735	16.950651	124.1534005	-79.0844015	18.423021	127.7229735
-26.778999	-4.537502	130.04245	-19.769007	17.553116	126.533386	42.491745	-2.348583	126.752647	36.461376	35.830517	121.031799	39.4765605	16.740967	123.892223	-79.0145745	18.365265	129.174549
-28.032312	-4.133056	130.444	-19.773407	17.371149	127.047195	42.269943	-2.539733	126.398697	36.270771	35.636837	120.853462	39.270357	16.548552	123.6260795	-78.817171	18.193746	130.4683105
-29.256163	-3.595195	130.810013	-19.867281	17.206991	127.583755	42.003014	-2.697324	126.081421	36.067028	35.451618	120.779182	39.035021	16.377147	123.4303015	-78.769583	18.036835	131.7372085
-30.343119	-2.935607	131.109726	-19.977592	17.036146	128.049896	41.713219	-2.849796	125.841225	35.867226	35.298542	120.82605	38.7902225	16.224373	123.3336375	-78.7454065	17.847919	132.7661545
-31.377645	-2.108191	131.310944	-20.10446	16.910986	128.486969	41.4711	-2.940481	125.628235	35.701927	35.199444	120.932877	38.5865135	16.1294815	123.280556	-78.7954335	17.6924905	133.693382
-32.296139	-1.180958	131.475311	-20.198513	16.786163	128.773178	41.250248	-3.002487	125.459908	35.567677	35.159924	121.090111	38.4089625	16.0787185	123.2750095	-78.8059885	17.4936075	134.2713465
-33.425961	0.397566	131.531982	-20.286713	16.658339	129.05806	41.011082	-3.111352	125.166748	35.432087	35.141571	121.254707	38.2215845	16.0151095	123.2107275	-78.7950105	17.3015685	134.9053925
-34.035336	1.617504	131.554932	-20.316931	16.614012	129.173553	40.826424	-3.166756	124.939728	35.361874	35.144531	121.256897	38.094149	15.9888875	123.0983125	-78.728011	17.2391365	135.2487935
-34.465691	2.910994	131.549698	-20.328621	16.599886	129.257767	40.65659	-3.183954	124.701218	35.373459	35.128574	121.149826	38.0150245	15.97231	122.925522	-78.6722665	17.227462	135.590012
-34.817417	4.34068	131.535202	-20.336969	16.608156	129.327316	40.508633	-3.178064	124.429237	35.303226	35.182945	121.072235	37.9059295	16.0024405	122.750736	-78.5798675	17.2138715	135.903896
-35.023186	5.792269	131.497345	-20.35387	16.636814	129.399323	40.361507	-3.110001	124.185852	35.251026	35.259933	120.974861	37.8062665	16.074966	122.5803565	-78.5140065	17.198662	136.2182895
-35.021976	7.325317	131.373367	-20.341003	16.652779	129.39122	40.20118	-3.006821	123.906921	35.187866	35.394867	120.890404	37.694523	16.194023	122.3986625	-78.376529	17.111535	136.3837775
-34.976093	8.910224	131.199509	-20.394703	16.687281	129.403732	40.053535	-2.877692	123.620567	35.146187	35.531391	120.760666	37.599861	16.3268495	122.1906165	-78.389267	17.0477125	136.6168475
-34.567688	11.369585	130.708237	-20.416634	16.695763	129.191849	39.845242	-2.732643	123.155807	35.006252	35.691349	120.646263	37.425747	16.479353	121.901035	-78.259015	16.912173	136.482663
-34.186508	13.034582	130.308838	-20.436182	16.663486	128.93367	39.700089	-2.661202	122.815773	35.009388	35.725254	120.535675	37.3547385	16.532026	121.675724	-78.2271025	16.794946	136.191616
-33.620075	14.737503	129.767014	-20.469574	16.595472	128.587311	39.51244	-2.698542	122.474052	35.03434	35.702286	120.462967	37.27339	16.501872	121.4685095	-78.212538	16.689072	135.7061125
-32.992981	16.416624	129.266998	-20.511908	16.500048	128.211197	39.297676	-2.760794	122.114357	35.062973	35.606766	120.399727	37.1803245	16.422986	121.257042	-78.2041405	16.57711	135.165352
-32.200451	18.157393	128.697067	-20.591145	16.392084	127.841034	39.031963	-2.902855	121.782539	35.122578	35.457344	120.390892	37.0772705	16.2772445	121.0867155	-78.2595605	16.5069235	134.5953525
-31.301823	19.82095	128.136017	-20.73628	16.294945	127.437569	38.754921	-3.11624	121.444489	35.231121	35.244484	120.56781	36.993021	16.064122	121.0061495	-78.465581	16.525768	133.8689885
-30.267477	21.537066	127.597275	-20.945574	16.196144	127.031578	38.397614	-3.33964	121.18895	35.335403	34.987335	120.951309	36.8665085	15.8238475	121.0701295	-78.7576565	16.5684405	132.9930265
-28.518433	24.009401	127.057144	-21.38394	16.108202	126.582542	37.798145	-3.669032	120.944214	35.525089	34.608242	121.980049	36.661617	15.469605	121.4621315	-79.429497	16.746799	131.7029525
-27.26092	25.603706	126.849091	-21.799595	16.056936	126.316544	37.471104	-3.891871	120.894897	35.664886	34.435925	123.015381	36.567995	15.272027	121.955139	-80.167185	16.841845	130.677949
-25.90098	27.08522	126.815506	-22.195293	15.970074	126.045761	37.231052	-4.066073	121.006104	35.764183	34.298782	124.172958	36.4976175	15.1163545	122.589531	-80.8882035	16.8237935	129.501991
-24.467096	28.44269	126.978394	-22.607929	15.969069	125.876831	37.088181	-4.249699	121.194626	35.757736	34.22908	125.464371	36.4229585	14.9896905	123.3294985	-81.6388165	16.9484475	128.4241635
-22.958202	29.685518	127.343681	-22.938801	16.006971	125.720894	37.01215	-4.381641	121.454445	35.753014	34.18438	126.763702	36.382582	14.9013695	124.1090735	-82.260184	17.1125725	127.3327145
-21.396868	30.790239	127.798737	-23.254982	16.104204	125.707222	36.962452	-4.466543	121.806625	35.753014	34.199284	127.96991	36.357733	14.8663705	124.8882675	-82.867697	17.3420375	126.5261765
-19.828707	31.711498	128.390686	-23.802334	16.478872	125.933899	36.955425	-4.548258	122.176277	36.056664	34.094898	128.992035	36.5060445	14.77332	125.584156	-84.1107125	18.184424	126.283642
-17.423639	32.838558	129.127777	-23.760315	16.551811	125.905739	37.036205	-4.592297	122.890244	36.046459	34.139072	130.55603	36.541332	14.7733875	126.723137	-84.061962	18.3302345	125.088341
-15.86247	33.327045	129.592529	-23.975615	16.669628	125.841629	36.747871	-4.437452	123.583008	36.01553	34.231213	131.435257	36.3817005	14.8968805	127.5091325	-84.3329305	18.4423755	124.1741255
-14.243081	33.698231	129.842117	-24.146957	16.82888	125.884293	36.792503	-4.499647	124.102226	35.932018	34.242828	132.23912	36.3622605	14.8715905	128.170673	-84.6561745	18.7861695	123.597913
-12.740646	33.862419	130.096359	-24.293085	17.002138	125.912323	36.838432	-4.548533	124.724091	35.797718	34.31295	132.875854	36.318075	14.8822085	128.7999725	-84.904245	19.1220675	123.0246735
-11.227289	33.83807	130.249619	-24.420681	17.08569	125.876854	36.890186	-4.619396	125.350929	35.719929	34.419167	133.399719	36.3050575	14.8998855	129.375324	-85.1464195	19.2714945	122.378384
-9.809056	33.689541	130.303406	-24.563269	17.202475	125.822891	36.977253	-4.719842	125.936745	35.632942	34.476223	133.956116	36.3050975	14.8781905	129.9464305	-85.4316355	19.5267595	121.6993515
-8.466433	33.375229	130.28479	-24.687683	17.289228	125.658119	37.076763	-4.773973	126.548859	35.458752	34.574638	134.355408	36.2677575	14.9003325	130.4521335	-85.6431235	19.6781235	120.8641045
-6.603523	32.599266	130.051224	-24.871866	17.356256	125.272247	37.23127	-4.828962	127.320572	35.179317	34.762783	134.704086	36.2052935	14.9669105	131.012329	-85.9490255	19.7456015	119.532165
-5.475895	31.934902	129.759613	-24.983837	17.432241	124.966225	37.347061	-4.807228	127.720352	34.954979	34.868877	134.734863	36.15102	15.0308245	131.2276075	-86.118694	19.8336575	118.7048425
-4.413952	31.121838	129.348083	-25.081501	17.488165	124.661591	37.713684	-4.965033	127.962959	34.737785	34.981354	134.537155	36.2257345	15.0081605	131.250057	-86.3887365	19.9681695	118.073125
-3.535942	30.244362	128.966492	-25.162401	17.525383	124.305519	37.746056	-4.889693	128.246887	34.561825	35.117226	134.273666	36.1539405	15.1137665	131.2602765	-86.4787425	19.9369995	117.3507615
-2.73389	29.251709	128.559158	-25.234661	17.564556	124.001221	37.779167	-4.764021	128.475052	34.391212	35.253326	134.013519	36.0851895	15.2446525	131.2442855	-86.5545115	19.8844595	116.7581565
-2.03627	28.130245	128.146347	-25.279722	17.540657	123.7155	37.794456	-4.638108	128.6866	34.225403	35.347984	133.690475	36.0099295	15.354938	131.1885375	-86.5693735	19.726376	116.2424625
-1.534213	26.989321	127.880989	-25.301971	17.488941	123.519005	37.825905	-4.557525	128.813553	34.127853	35.394585	133.395905	35.976879	15.41853	131.104729	-86.580821	19.559352	115.933281
-0.981483	25.074369	127.574715	-25.232182	17.412102	123.418282	37.945847	-4.49994	128.80426	34.061844	35.406796	132.991959	36.0038455	15.453428	130.8981095	-86.4682095	19.370776	115.9384545
-0.741651	23.723059	127.346214	-25.133934	17.3701	123.470428	38.046429	-4.483384	128.719238	34.093887	35.369759	132.714935	36.070158	15.4431875	130.7170865	-86.338026	19.2970125	116.2237695
-0.675291	22.369837	127.196083	-24.998657	17.346365	123.57254	38.184746	-4.460705	128.560257	34.167568	35.380737	132.523209	36.176157	15.460016	130.541733	-86.173471	19.232714	116.603347
-0.713619	20.931179	127.065933	-24.847975	17.365688	123.770775	38.358154	-4.367068	128.416275	34.250587	35.421387	132.333984	36.3043705	15.5271595	130.3751295	-86.0003205	19.2042165	117.1664205
-0.852322	19.465286	126.893913	-25.451094	17.78466	124.378815	38.552883	-4.258066	128.2798	34.377106	35.521488	132.145859	36.4649945	15.631711	130.2128295	-87.3671825	19.937609	118.5448005
-1.11338	17.998146	126.822212	-24.506041	17.498133	124.32872	38.765717	-4.136613	128.230743	34.500008	35.654495	131.997284	36.6328625	15.758941	130.1140135	-85.6449445	19.237325	118.5434265
-1.55601	16.430321	126.805183	-24.902119	17.946709	124.888466	38.947193	-3.992118	128.296204	34.59758	35.800747	131.841995	36.7723865	15.9043145	130.0690995	-86.5766245	19.9891035	119.7078325
-2.344086	14.122539	126.786697	-24.268496	17.870811	124.786423	39.108639	-3.858533	128.623306	34.631611	36.022835	131.619354	36.870125	16.082151	130.12133	-85.407117	19.659471	119.451516
-3.063827	12.517267	126.756577	-24.262342	18.038992	124.770485	39.163342	-3.790869	128.917328	34.615826	36.158443	131.378586	36.889584	16.183787	130.147957	-85.414268	19.894197	119.393013
-3.828554	10.975356	126.71769	-24.528296	18.324575	124.836967	39.197872	-3.744683	129.201675	34.59129	36.269535	131.045242	36.894581	16.262426	130.1234585	-85.951173	20.386724	119.5504755
-4.727341	9.377518	126.680504	-24.419704	18.35638	124.601051	39.244255	-3.736491	129.403168	34.580402	36.294518	130.593414	36.9123285	16.2790135	129.998291	-85.7517365	20.4337465	119.203811
-5.676364	7.873337	126.595749	-24.348045	18.345579	124.43309	39.3363	-3.786161	129.522766	34.581833	36.276794	130.060898	36.9590665	16.2453165	129.791832	-85.6551565	20.4458415	119.074348
-6.726472	6.358235	126.580391	-24.230106	18.269854	124.297607	39.449905	-3.888235	129.63652	34.614666	36.183071	129.442734	37.0322855	16.147418	129.539627	-85.4924975	20.39229	119.055587
-7.879382	4.924054	126.547516	-24.079191	18.130657	124.249161	39.586143	-3.98921	129.674179	34.383148	36.111736	128.86055	36.9846455	16.061263	129.2673645	-85.1430275	20.200051	119.2309575
-9.731853	2.979169	126.695122	-23.792974	17.791895	124.414909	39.840828	-4.167931	129.521454	34.447865	35.699955	127.712204	37.1443465	15.766012	128.616829	-84.7302945	19.817778	120.212989
-11.06808	1.758139	126.757393	-23.630838	17.495535	124.569168	39.996796	-4.352278	129.315567	34.451488	35.353493	126.923538	37.224142	15.5006075	128.1195525	-84.485818	19.4904625	121.0187835
-12.464688	0.664249	126.804161	-23.50581	17.18564	124.658249	40.107285	-4.565064	129.001648	34.381069	35.054928	126.121887	37.244177	15.244932	127.5617675	-84.255797	19.126348	121.7547305
-13.925919	-0.3009	126.788673	-23.429815	16.881523	124.684509	40.197952	-4.7262	128.561264	34.283566	34.811012	125.402657	37.240759	15.042406	126.9819605	-84.100389	18.72064	122.3870575
-15.360303	-1.121411	126.769241	-23.377934	16.619549	124.738358	40.270294	-4.87614	128.121658	34.102932	34.652557	124.723984	37.186613	14.8882085	126.422821	-83.942481	18.3508895	123.053895
-16.909945	-1.776777	126.761452	-23.356701	16.391832	124.794022	40.33865	-4.980997	127.707901	33.900917	34.514751	124.241615	37.1197835	14.766877	125.974758	-83.8331855	18.016787	123.613286
-18.422344	-2.348579	126.67009	-23.342667	16.176811	124.905716	40.386658	-5.015949	127.413902	33.724358	34.391438	124.034027	37.055508	14.6877445	125.7239645	-83.740842	17.6658775	124.0874675
-20.753756	-2.863523	126.592293	-23.076336	15.753571	125.131058	40.442482	-4.981442	127.128174	33.646751	34.325073	124.044548	37.0446165	14.6718155	125.586361	-83.1972885	16.8353265	124.675755
-22.234921	-3.118478	126.404892	-23.044048	15.61981	125.350395	40.473904	-4.961938	126.889076	33.671986	34.343346	124.295296	37.072945	14.690704	125.592186	-83.161041	16.548916	125.108604
-23.721661	-3.209968	126.198303	-22.953928	15.512615	125.511086	40.508202	-4.96992	126.603867	33.72887	34.396725	124.512245	37.118536	14.7134025	125.558056	-83.026392	16.3118275	125.464116
-25.250853	-3.19633	126.089027	-22.83989	15.444533	125.647606	40.549152	-4.99698	126.177635	33.820709	34.407433	124.626389	37.1849305	14.7052265	125.402012	-82.8647105	16.1838395	125.8932
-26.70937	-3.146008	125.945709	-22.655373	15.388243	125.749763	40.576431	-5.056529	125.68927	33.95396	34.344986	124.548935	37.2651955	14.6442285	125.1191025	-82.5759415	16.1322575	126.3804235
-28.176857	-2.977458	125.958679	-22.425688	15.310158	125.787331	40.60854	-5.143563	125.249565	34.556831	34.048939	124.094078	37.5826855	14.452688	124.6718215	-82.4340615	16.167628	126.9028405
-29.558504	-2.79379	126.107956	-22.189579	15.22953	125.908127	40.637787	-5.276154	124.811958	34.751846	33.844952	123.777473	37.6948165	14.284399	124.2947155	-82.0739745	16.174661	127.5215385
-31.580336	-2.410977	126.594994	-21.851467	15.001796	126.27877	40.638897	-5.523865	124.272987	35.004185	33.477444	123.36602	37.821541	13.9767895	123.8195035	-81.524475	16.0268025	128.7380365
-32.768147	-2.166698	127.198235	-21.688648	14.779774	126.710281	40.637661	-5.720457	124.024582	35.1325	33.186398	123.113953	37.8850805	13.7329705	123.5692675	-81.2623765	15.8265775	129.8512945
-33.997303	-1.880619	127.762184	-21.511387	14.454256	127.140335	40.673817	-5.924038	123.850456	35.231308	32.874401	122.950874	37.9525625	13.4751815	123.400665	-80.9753365	15.4333305	130.880005
-35.151131	-1.529202	128.349472	-21.369244	14.104555	127.557335	40.694851	-6.150179	123.76683	34.990654	32.713261	122.989021	37.8427525	13.281541	123.3779255	-80.5812405	14.927569	131.7367445
-36.124733	-1.195693	128.98201	-21.240852	13.736028	127.923599	40.723103	-6.372889	123.721504	35.05867	32.423038	122.900177	37.8908865	13.0250745	123.3108405	-80.3725905	14.4469815	132.5363575
-37.158829	-0.799362	129.297562	-21.152742	13.386642	128.195984	40.754055	-6.587717	123.669327	35.149998	32.136292	122.924576	37.9520265	12.7742875	123.2969515	-80.2575105	13.9989965	133.0950165
-38.028275	-0.371759	129.573715	-21.064402	13.00091	128.368301	40.792217	-6.859272	123.640045	35.233448	31.859756	123.040459	38.0128325	12.500242	123.340252	-80.1416365	13.501578	133.39635
-39.184036	0.313367	129.794754	-20.948973	12.366713	128.539734	40.824253	-7.280315	123.559738	35.52763	31.319016	123.165604	38.1759415	12.0193505	123.362671	-80.0738875	12.7140755	133.716797
-39.870388	0.825147	129.908035	-20.858906	11.881769	128.593475	40.802776	-7.670058	123.396446	35.715221	30.935551	123.276474	38.2589985	11.6327465	123.33646	-79.9768105	12.1307915	133.85049
-40.416412	1.346413	130.007355	-20.852539	11.421225	128.733032	40.756302	-8.033319	123.170113	35.889538	30.52899	123.340561	38.32292	11.2478355	123.255337	-80.027998	11.5946145	134.210727
-40.863914	1.892278	130.094498	-20.82192	10.977793	128.835785	40.654648	-8.370576	122.930016	36.008369	30.122581	123.43087	38.3315085	10.8760025	123.180443	-79.9753485	11.0795835	134.491127
-41.035419	2.766533	130.10379	-20.815901	10.566666	128.910294	40.552368	-8.658442	122.772171	36.091553	29.733404	123.618889	38.3219605	10.537481	123.19553	-79.9537625	10.595851	134.625058
-41.534496	3.160083	130.175659	-20.826561	10.229831	129.003571	40.249802	-8.783388	122.833672	36.200531	29.40214	123.89077	38.2251665	10.309376	123.362221	-79.8782885	10.150286	134.644921
-41.685757	3.769048	130.182343	-20.833549	9.928085	129.094818	39.575161	-8.751798	123.076263	36.304657	29.158428	124.225487	37.939909	10.203315	123.650875	-79.607007	9.652855	134.538761
-41.701855	4.785139	130.15033	-20.806997	9.588142	129.120972	39.606655	-9.013158	123.16291	36.403503	28.919727	124.640366	38.005079	9.9532845	123.901638	-79.619073	9.2229995	134.340306
-41.645645	5.437123	130.156738	-20.828285	9.440177	129.183548	39.758976	-9.177423	123.176659	36.429062	28.820536	124.772346	38.094019	9.8215565	123.9745025	-79.750589	9.0587975	134.3925935
-41.457172	6.071811	130.085968	-20.826458	9.260591	129.079468	39.738762	-9.293947	123.169838	36.425587	28.748312	124.830498	38.0821745	9.7271825	124.000168	-79.7350905	8.7939995	134.158768
-41.178932	6.707082	129.974503	-20.867718	9.173869	129.052582	39.72266	-9.361541	123.169014	36.392479	28.689598	124.796638	38.0575695	9.6640285	123.982826	-79.7930055	8.6837095	134.122338
-40.810238	7.310225	129.839401	-20.899416	9.053028	128.959106	39.674702	-9.418097	123.139214	36.335415	28.622345	124.754807	38.0050585	9.602124	123.9470105	-79.8038905	8.503932	133.9712015
-40.364761	7.856806	129.689316	-20.922256	8.88826	128.797256	39.633495	-9.45242	123.103699	36.245205	28.570219	124.726509	37.93935	9.5588995	123.915104	-79.783862	8.2176205	133.679408
-39.836437	8.392306	129.542908	-20.990028	8.752058	128.746307	39.574718	-9.471272	123.100769	36.162029	28.494144	124.722603	37.8683735	9.511436	123.911686	-79.8484295	7.99268	133.580928
-38.838318	9.180687	129.254486	-21.023224	8.487636	128.526138	39.464535	-9.524546	123.148003	36.071873	28.399593	124.803253	37.768204	9.4375235	123.975628	-79.814652	7.5377485	133.076648
-38.099403	9.668597	129.069763	-21.073967	8.372815	128.493576	39.215763	-9.533733	123.216309	36.039169	28.338341	124.895271	37.627466	9.402304	124.05579	-79.7754	7.343326	132.931362
-37.241253	10.094549	128.901886	-21.088276	8.232416	128.43985	39.125504	-9.56307	123.272179	36.02372	28.29315	125.024582	37.574612	9.36504	124.1483805	-79.751164	7.099792	132.7313195
-36.308189	10.572847	128.77066	-21.068256	8.108154	128.342056	39.105839	-9.670144	123.35994	36.050751	28.24287	125.147186	37.578295	9.286363	124.253563	-79.714807	6.929945	132.430549
-35.310467	10.973378	128.541748	-21.120825	8.0899	128.217468	39.740776	-10.062695	123.316002	36.087875	28.168089	125.223221	37.9143255	9.052697	124.2696115	-80.1559755	7.127103	132.1653245
-34.305279	11.38329	128.294998	-21.192207	8.133572	128.205521	39.032036	-9.937281	123.729477	36.07658	28.079388	125.242592	37.554308	9.0710535	124.4860345	-79.938722	7.1960905	131.9250075
-33.14109	11.821774	128.036713	-21.262814	8.160086	128.114075	39.008331	-10.093445	123.893776	36.074413	27.976427	125.273621	37.541372	8.941491	124.5836985	-80.067	7.378681	131.6444515
-31.336775	12.359706	127.730003	-21.291803	8.144925	127.944946	39.156609	-10.323815	124.161705	36.096035	27.862648	125.280701	37.626322	8.7694165	124.721203	-80.209928	7.5204335	131.168689
-30.089775	12.69591	127.504646	-21.334902	8.106005	127.864563	39.184906	-10.48838	124.31179	36.147518	27.783302	125.39772	37.666212	8.647461	124.854755	-80.336016	7.564549	130.874371
-28.729609	13.04677	127.306602	-21.377148	8.02093	127.769386	39.195911	-10.629752	124.469673	36.200394	27.719099	125.598061	37.6981525	8.5446735	125.033867	-80.4524485	7.4971865	130.504905
-27.333477	13.354736	127.22448	-21.411562	7.932626	127.743553	39.188084	-10.729667	124.596107	36.286777	27.673058	125.928604	37.7374305	8.4716955	125.2623555	-80.5605545	7.3935565	130.2247505
-25.9519	13.637093	127.199532	-21.462055	7.890714	127.819061	39.2015	-10.830638	124.706635	36.374119	27.642849	126.352188	37.7878095	8.4061055	125.5294115	-80.7119195	7.3753225	130.1087105
-24.437138	13.955381	127.2145	-21.498619	7.812885	127.821945	39.237343	-10.875129	124.901108	36.49107	27.662048	126.845253	37.8642065	8.3934595	125.8731805	-80.8614445	7.2323105	129.7707095
-22.94404	14.198083	127.276787	-21.566582	7.859297	127.852501	39.287643	-10.903112	125.102806	36.606533	27.740946	127.446533	37.947088	8.418917	126.2746695	-81.080252	7.299677	129.4303325
-20.636568	14.593561	127.394653	-21.626028	8.071891	127.92778	39.931385	-11.135135	125.215363	37.091099	27.796432	128.293854	38.511242	8.3306485	126.7546085	-81.763298	7.8131335	129.1009515
-19.123201	14.83299	127.570709	-21.699064	8.324657	127.991737	39.966156	-11.037802	125.52565	37.212746	28.000706	128.951874	38.589451	8.481452	127.238762	-81.987579	8.167862	128.744712
-17.592876	14.977028	127.692833	-21.783838	8.645149	128.097794	40.035137	-10.966606	125.86216	37.342541	28.260401	129.654785	38.688839	8.6468975	127.7584725	-82.256515	8.6434005	128.4371155
-16.054029	15.105462	127.914322	-21.924648	9.032506	128.284424	40.101177	-10.884343	126.32061	37.449993	28.518766	130.32991	38.775585	8.8172115	128.32526	-82.624881	9.2478005	128.243588
-14.580393	15.15807	128.221558	-22.058758	9.383102	128.39743	40.106773	-10.760431	126.810982	37.52948	28.795464	130.94838	38.8181265	9.0175165	128.879681	-82.9356425	9.7486875	127.915179
-13.171455	15.182443	128.556137	-22.234608	9.732769	128.538437	40.052174	-10.59442	127.167381	37.539543	29.058317	131.559128	38.7958585	9.2319485	129.3632545	-83.2650745	10.2335895	127.7136195
-11.769308	15.104983	128.816772	-22.410259	10.075861	128.626724	39.988182	-10.351881	127.500931	37.507378	29.302084	132.074463	38.74778	9.4751015	129.787697	-83.568298	10.6766205	127.465751
-9.741601	14.822587	128.978104	-22.692909	10.614916	128.61113	39.900307	-9.958037	128.032501	37.373581	29.663622	132.604034	38.636944	9.8527925	130.3182675	-84.022762	11.3770395	126.9039925
-8.462848	14.549992	128.99173	-22.821163	10.99616	128.476822	39.862347	-9.68784	128.299042	37.233215	29.953722	132.80838	38.547781	10.132941	130.553711	-84.190107	11.859379	126.399933
-7.220202	14.223009	128.930023	-22.9424	11.391338	128.226364	39.846432	-9.403647	128.534225	37.110821	30.292833	132.845703	38.4786265	10.444593	130.689964	-84.3634265	12.338083	125.762764
-6.080335	13.86791	128.767197	-23.015129	11.779742	127.883194	39.834709	-9.098496	128.689987	36.938904	30.669733	132.713364	38.3868065	10.7856185	130.7016755	-84.4170645	12.7738655	125.0647125
-5.011963	13.42089	128.539978	-23.083162	12.205616	127.530304	39.864952	-8.789497	128.73349	36.75494	31.040648	132.497574	38.309946	11.1255755	130.615532	-84.47627	13.2856565	124.445076
-3.981122	12.94063	128.296738	-23.149769	12.63898	127.142967	39.864853	-8.467251	128.801941	36.559189	31.404219	132.127792	38.212021	11.468484	130.4648665	-84.511559	13.809476	123.8210675
-3.075548	12.455026	127.991913	-23.219992	13.056362	126.711151	39.821926	-8.145071	128.841614	36.401672	31.741169	131.722198	38.111799	11.798049	130.281906	-84.551783	14.314675	123.140396
-1.944582	11.585806	127.621094	-23.335213	13.62608	126.108398	39.737297	-7.621728	128.836044	36.115559	32.219494	131.300446	37.926428	12.298883	130.068245	-84.596854	14.953277	122.148551
-1.297622	10.975825	127.44989	-23.39572	13.944719	125.784195	39.68808	-7.275835	128.853958	35.99968	32.484009	131.123108	37.84388	12.604087	129.988533	-84.63532	15.285351	121.579857
-0.748879	10.389569	127.310005	-23.443188	14.232119	125.500916	39.656456	-6.995957	128.886566	35.893864	32.762932	131.114777	37.77516	12.8834875	130.0006715	-84.661536	15.5807505	121.0011605
-0.356731	9.741921	127.249039	-23.465326	14.509852	125.264191	39.642925	-6.744556	128.93837	35.79137	33.000797	131.131592	37.7171475	13.1281205	130.034981	-84.6477995	15.8915835	120.493401
-0.009392	9.110165	127.119492	-23.475433	14.797417	125.024292	39.665276	-6.494577	128.938065	35.693184	33.251537	131.095093	37.67923	13.37848	130.016579	-84.630096	16.216354	120.032005
0.193664	8.47851	126.932236	-23.482279	15.103999	124.746742	39.693977	-6.22359	128.873474	35.58567	33.564293	131.040146	37.6398235	13.6703515	129.95681	-84.6043815	16.5376465	119.536674
0.354038	7.859404	126.602448	-23.482019	15.434837	124.50106	39.771072	-5.839342	128.661285	35.4986	33.911575	130.943024	37.634836	14.0361165	129.8021545	-84.598874	16.8335575	119.1999655
0.333689	6.9759	126.174583	-23.44706	15.9778	124.216866	39.936974	-5.193477	128.313263	35.361233	34.567841	130.735229	37.6491035	14.687182	129.524246	-84.5432235	17.268418	118.909486
0.200735	6.362923	125.901497	-23.3936	16.355787	124.090576	40.02943	-4.719141	128.086761	35.29826	35.014706	130.682053	37.663845	15.1477825	129.384407	-84.451045	17.5637915	118.796745
-0.096638	5.742527	125.707161	-23.349514	16.740515	124.034134	39.24802	-3.895545	128.16066	35.263649	35.431519	130.632156	37.2558345	15.767987	129.396408	-83.9548625	17.713043	118.67186
-0.732941	5.292089	125.643768	-23.81883	17.407639	124.278816	39.938988	-3.787529	127.917862	35.262642	35.82402	130.604141	37.600815	16.0182455	129.2610015	-85.238475	18.7970325	119.2966305
-1.221461	4.652343	125.461639	-23.273567	17.459982	123.971939	40.218117	-3.579142	127.838257	35.249695	36.175636	130.691055	37.733906	16.298247	129.264656	-84.28104	18.621717	118.679222
-1.855381	4.011007	125.289223	-23.210556	17.801191	123.960243	40.280407	-3.294291	127.848526	35.272598	36.479233	130.771103	37.7765025	16.592471	129.3098145	-84.1976145	19.009911	118.6106715
-2.446317	3.239245	125.12236	-23.127945	18.130085	123.979507	40.341888	-3.074238	127.852654	35.31144	36.771481	130.807892	37.826664	16.8486215	129.330273	-84.082554	19.4115485	118.628741
-3.212245	1.957233	124.687874	-23.006708	18.602509	123.998627	40.461151	-2.76221	127.828705	35.400452	37.184608	130.771774	37.9308015	17.211199	129.3002395	-83.9442175	19.993819	118.6970145
-4.466321	1.399211	124.736252	-22.908831	18.922646	124.01825	40.528042	-2.559908	127.759407	35.466652	37.438065	130.606888	37.997347	17.4390785	129.1831475	-83.815009	20.4062135	118.8533525
-5.424856	0.602491	124.621895	-22.810104	19.239115	124.029793	40.605659	-2.346763	127.695969	35.542725	37.677677	130.309631	38.074192	17.665457	129.0028	-83.6944	20.812773	119.056786
-6.094563	-0.383545	124.465622	-22.962683	19.701202	124.156761	40.65374	-2.149256	127.676559	35.612457	37.902294	129.923981	38.1330985	17.876519	128.80027	-84.0584645	21.525885	119.513252
-7.52939	-0.996938	124.774017	-22.813986	19.965101	124.087631	40.709576	-1.973807	127.701859	35.65889	38.07547	129.449814	38.184233	18.0508315	128.5758365	-83.812205	21.8793705	119.5994255
-8.728287	-1.793131	124.981117	-22.713028	20.188759	124.084709	40.748589	-1.823347	127.814171	35.387196	38.32568	128.999191	38.0678925	18.2511665	128.406681	-83.4939485	22.1263515	119.762737
-9.858768	-2.704953	125.330208	-22.607235	20.324305	124.130424	40.801876	-1.684268	127.94442	35.419552	38.372288	128.316544	38.110714	18.34401	128.130482	-83.325184	22.3046	120.130366
-11.979499	-3.729843	126.004044	-22.483171	20.414547	124.240685	40.87466	-1.545757	128.10408	35.39764	38.382591	127.340294	38.13615	18.418417	127.722187	-83.102492	22.410677	120.759183
-13.44267	-4.311469	126.55748	-22.414082	20.405865	124.385582	40.906563	-1.462493	128.222305	35.348152	38.376476	126.739273	38.1273575	18.4569915	127.480789	-82.9555215	22.3547385	121.290375
-14.947846	-4.811305	127.10495	-22.361713	20.355198	124.610649	40.950523	-1.35953	128.32431	35.330795	38.335255	126.184441	38.140659	18.4878625	127.2543755	-82.864085	22.2225335	121.9669225
-16.484291	-5.176036	127.690826	-22.285215	20.284712	124.852203	40.985966	-1.266534	128.462036	35.302326	38.311806	125.727356	38.144146	18.522636	127.094696	-82.714576	22.046788	122.60971
-18.067928	-5.44322	128.205582	-22.236805	20.245838	125.082382	41.047592	-1.161569	128.590042	35.267105	38.318348	125.365128	38.1573485	18.5783895	126.977585	-82.6309585	21.9132865	123.187179
-19.618927	-5.595278	128.63562	-22.155888	20.210657	125.263557	41.084053	-1.035358	128.716385	35.240547	38.337044	125.021492	38.1623	18.650843	126.8689385	-82.474076	21.770471	123.6581755
-21.167274	-5.546205	128.924591	-22.064091	20.21245	125.378693	41.13409	-0.901605	128.810318	35.247784	38.353493	124.662842	38.190937	18.725944	126.73658	-82.319119	21.698956	124.020806
-23.532379	-5.27017	129.211044	-21.924002	20.267443	125.472427	41.221828	-0.763267	128.781937	35.283085	38.389729	124.153015	38.2524565	18.813231	126.467476	-82.1004605	21.721655	124.477378
-25.088936	-4.873588	129.298309	-21.831619	20.329567	125.48674	41.248528	-0.702818	128.745514	35.324196	38.393772	123.783646	38.286362	18.845477	126.26458	-81.9496	21.813657	124.7089
-26.650425	-4.314566	129.306686	-21.764479	20.413486	125.474586	41.248688	-0.64398	128.651123	35.329201	38.390362	123.397301	38.2889445	18.873191	126.024212	-81.8179025	21.953781	124.92496
-28.238464	-3.583346	129.274887	-21.749115	20.497749	125.439262	41.199619	-0.549409	128.510818	35.286694	38.395638	123.010384	38.2431565	18.9231145	125.760601	-81.7413865	22.0723835	125.117923
-29.783905	-2.700473	129.184311	-21.773743	20.597006	125.397194	41.096657	-0.414976	128.381561	35.203709	38.414997	122.623146	38.150183	19.0000105	125.5023535	-81.697669	22.1940015	125.2920345
-31.310215	-1.623242	129.066727	-21.850618	20.703691	125.346504	40.963203	-0.257461	128.272186	35.060616	38.457424	122.301659	38.0119095	19.0999815	125.2869225	-81.7131455	22.3074005	125.4060855
-32.803814	-0.387248	128.887207	-21.941236	20.811689	125.317467	40.836403	-0.055229	128.172165	34.890862	38.514446	122.036743	37.8636325	19.2296085	125.104454	-81.7461045	22.3937695	125.53048
-35.015495	1.776766	128.540985	-22.072651	20.936255	125.335922	40.634003	0.263786	128.079987	34.634174	38.689304	121.761192	37.6340885	19.476545	124.9205895	-81.7793905	22.395965	125.7512545
-36.431675	3.403015	128.26622	-22.160751	20.975351	125.397156	40.506763	0.457054	127.98494	34.475822	38.82312	121.663322	37.4912925	19.640087	124.824131	-81.8127945	22.310615	125.970181
-37.826424	5.166468	127.964973	-22.307407	20.96332	125.518311	40.348045	0.645263	127.84536	34.283104	38.97002	121.646324	37.3155745	19.8076415	124.745842	-81.9303885	22.1189985	126.29078
-39.190033	7.0442	127.716919	-22.222477	20.735657	125.648628	40.158199	0.826299	127.707336	34.064018	39.110863	121.721992	37.1111085	19.968581	124.714664	-81.5560625	21.502733	126.582592
-40.479153	9.082252	127.562561	-22.469923	20.590813	125.964149	39.946198	0.978174	127.538971	33.850006	39.303001	121.95443	36.898102	20.1405875	124.7467005	-81.837948	21.0410385	127.1815975
-41.816868	11.182034	127.250755	-22.781265	20.400282	126.21312	39.653759	1.101509	127.335724	33.637012	39.526485	122.379829	36.6453855	20.313997	124.8577765	-82.2079155	20.486567	127.5684635
-43.127213	13.44701	126.948441	-23.202429	20.280842	126.454208	39.225761	1.232666	127.055611	33.414371	39.816017	122.960403	36.320066	20.5243415	125.008007	-82.724924	20.0373425	127.900409
-45.069782	17.106052	127.231026	-23.936399	20.310074	126.996277	38.340412	1.446298	126.503685	33.006321	40.303101	123.964691	35.6733665	20.8746995	125.234188	-83.5461645	19.7454485	128.758366
-46.250645	19.700396	128.292206	-24.410976	20.521133	127.957794	37.664467	1.635306	126.022163	32.678898	40.576672	124.475571	35.1716825	21.105989	125.248867	-83.9936345	19.936277	130.666721
-47.279976	22.325226	129.955505	-24.748732	20.803339	129.166153	37.040894	1.824948	125.568794	32.390614	40.892513	125.009033	34.715754	21.3587305	125.2889135	-84.213218	20.2479475	133.0433925
-48.193562	24.947233	131.834	-25.001223	21.073772	130.355255	36.530708	2.099575	125.217186	32.148354	41.326271	125.716415	34.339531	21.712923	125.4668005	-84.341977	20.434621	135.2437095
-48.97094	27.481621	133.667084	-25.28562	21.317312	131.480377	36.155209	2.498106	124.99231	31.93199	41.806515	126.590576	34.0435995	22.1523105	125.791443	-84.6148395	20.4823135	137.169311
-49.663647	29.964823	135.426895	-25.53446	21.516647	132.461792	35.847916	2.917561	124.844383	31.71624	42.282017	127.646149	33.782078	22.599789	126.245266	-84.850998	20.433505	138.678318
-50.23848	32.285919	137.045471	-25.769117	21.61252	133.2677	35.569786	3.361432	124.782768	31.551838	42.705551	128.736572	33.560812	23.0334915	126.75967	-85.099046	20.1915485	139.77573
-50.819057	35.499378	139.360229	-26.034424	21.686722	134.266663	34.865231	4.013186	124.904419	31.431925	43.025581	130.249374	33.148578	23.5193835	127.5768965	-85.217426	19.8540605	140.9564295
-51.147293	37.532787	140.550293	-26.147636	21.720238	134.777023	34.723248	4.155466	124.952232	31.729841	42.997196	130.938477	33.2265445	23.576331	127.9453545	-85.5218165	19.864145	141.6086915
-51.329689	39.422997	141.518539	-26.242903	21.699646	135.161819	34.632225	4.172812	125.043472	31.813721	42.997746	131.536133	33.222973	23.585279	128.2898025	-85.708779	19.814013	142.0338355
-51.386303	41.244156	142.220474	-26.358658	21.68018	135.428741	34.598289	4.097048	125.132111	31.844309	42.930801	131.918945	33.221299	23.5139245	128.525528	-85.938615	19.8464355	142.331954
-51.368618	42.870152	142.735916	-26.491175	21.613541	135.61055	34.533703	3.949975	125.243248	31.77318	42.85849	132.091812	33.1534415	23.4042325	128.66753	-86.1357915	19.8228495	142.55357
-51.238609	44.351318	143.098969	-26.659956	21.551809	135.792953	34.445927	3.855909	125.305199	31.616446	42.753654	132.115143	33.0311865	23.3047815	128.710171	-86.3510985	19.7988365	142.875735
-51.016418	45.666462	143.40712	-26.82336	21.438303	135.938782	34.346226	3.780853	125.375404	31.390657	42.678013	132.101532	32.8684415	23.229433	128.738468	-86.5151615	19.647173	143.139096
-50.458508	47.345047	143.67926	-27.088217	21.301353	136.252899	34.165459	3.644171	125.60955	31.080967	42.592861	132.128632	32.623213	23.118516	128.869091	-86.799647	19.48419	143.636707
-49.924187	48.244591	143.819	-27.27426	21.17293	136.523621	34.027771	3.544851	125.876389	30.850101	42.548923	132.202209	32.438936	23.046887	129.039299	-86.987456	19.298973	144.007943
-49.28043	49.010498	143.966782	-27.449032	21.04822	136.811478	33.932129	3.417314	126.166153	30.656576	42.469173	132.371094	32.2943525	22.9432435	129.2686235	-87.1924165	19.1531965	144.3543325
-48.525478	49.618843	144.10054	-27.591228	20.917561	137.09613	33.850021	3.272069	126.480225	30.460718	42.408916	132.567902	32.1553695	22.8404925	129.5240635	-87.3378255	18.9946295	144.6681965
-47.635586	50.087666	144.256485	-27.726406	20.760437	137.324341	34.108959	2.948766	126.621475	30.340714	42.390499	132.81662	32.2248365	22.6696325	129.7190475	-87.6776485	18.8512415	144.9296345
-46.644001	50.366909	144.420959	-27.864822	20.589893	137.481842	34.06181	2.84093	126.810837	30.247242	42.38723	133.113113	32.154526	22.61408	129.961975	-87.88417	18.565706	145.001709
-45.449562	50.525917	144.692398	-27.984688	20.41535	137.595444	34.03373	2.820493	126.957489	30.151091	42.413841	133.44043	32.0924105	22.617167	130.1989595	-88.0617865	18.213533	144.9919285
-43.673195	50.468117	144.688599	-28.12579	20.168594	137.619812	34.051792	2.805123	127.140633	30.071705	42.41185	134.065048	32.0617485	22.6084865	130.6028405	-88.3133285	17.7287015	144.6367835
-42.354694	50.287785	144.487152	-28.247976	19.935865	137.432175	34.125259	2.797124	127.335609	30.043198	42.405998	134.526611	32.0842285	22.601561	130.93111	-88.5801805	17.270169	143.93324
-41.031219	49.950909	143.876114	-28.456842	19.711308	136.926819	34.241863	2.727265	127.60675	30.002054	42.330215	135.126526	32.1219585	22.52874	131.366638	-89.0356425	16.893876	142.487
-39.677731	49.509918	142.93425	-28.740183	19.488876	136.219727	34.066689	2.725911	127.960098	29.867592	42.213528	135.734375	31.9671405	22.4697195	131.8472365	-89.4475065	16.5080325	140.5922175
-38.238304	48.924728	141.824341	-29.019848	19.267595	135.35556	34.066868	2.567947	128.258316	29.677269	42.002098	136.214447	31.8720685	22.2850225	132.2363815	-89.9117645	16.2501675	138.4747385
-36.807682	48.249619	140.501114	-29.284302	19.100796	134.497101	34.068226	2.324414	128.457886	29.496828	41.709446	136.603516	31.782527	22.01693	132.530701	-90.351131	16.184662	136.463501
-35.29248	47.36372	139.234268	-29.485332	18.923763	133.787567	34.057953	1.990008	128.731445	29.272652	41.50964	136.675201	31.6653025	21.749824	132.703323	-90.6359665	16.097702	134.871811
-33.043995	45.840118	137.062454	-29.674593	18.782722	132.948761	34.332401	1.376583	129.042191	29.135448	41.236683	136.564453	31.7339245	21.306633	132.803322	-91.0831105	16.258811	133.0942
-31.49902	44.644672	135.596176	-29.772505	18.731548	132.57901	34.322319	1.001419	129.503006	28.971285	41.06078	136.134583	31.646802	21.0310995	132.8187945	-91.191812	16.4319965	132.3392255
-30.04283	43.358265	134.22908	-29.898781	18.648813	132.287903	34.299522	0.671084	129.977371	28.921053	40.851776	135.744553	31.6102875	20.76143	132.860962	-91.4078495	16.536196	131.714844
-28.574696	41.926132	132.96463	-30.05608	18.585257	132.032974	34.237419	0.36484	130.648544	28.73691	40.68084	135.329437	31.4871645	20.52284	132.9889905	-91.5993245	16.647674	131.0769575
-27.245865	40.4146	132.093613	-30.199739	18.425196	131.934601	34.191235	0.172541	131.371292	28.506195	40.528847	134.906387	31.348715	20.350694	133.1388395	-91.748193	16.499698	130.7303625
-25.97378	38.801304	131.705719	-30.324703	18.164391	132.021255	34.182777	-0.045783	131.97702	28.318331	40.376411	134.694595	31.250554	20.165314	133.3358075	-91.89996	16.163468	130.7067025
-24.76108	37.199772	131.656204	-30.411615	17.816031	132.288757	34.174877	-0.247956	132.60817	28.122145	40.095879	134.656174	31.148511	19.9239615	133.632172	-91.971741	15.7081005	130.945342
-23.092999	34.745388	132.195145	-30.585423	17.360933	132.878555	34.086506	-0.687225	133.454376	27.999914	39.611393	134.909531	31.04321	19.462084	134.1819535	-92.214056	15.259782	131.5751565
-22.036177	33.201801	132.582214	-30.70541	17.175016	133.234467	33.977882	-0.922051	133.905396	27.943125	39.34433	135.18782	30.9605035	19.2111395	134.546608	-92.3713235	15.1388925	131.922326
-21.061516	31.689756	133.012939	-30.822676	17.110086	133.526337	33.862946	-1.081273	134.208298	27.908663	39.205013	135.463516	30.8858045	19.06187	134.835907	-92.5311565	15.158302	132.216767
-20.121367	30.228287	133.380371	-30.919828	17.15155	133.737518	33.758297	-1.173193	134.365723	27.895494	39.142719	135.733398	30.8268955	18.984763	135.0495605	-92.6665515	15.318337	132.4254755
-19.264343	28.848835	133.662277	-30.986866	17.29104	133.89563	33.700535	-1.246797	134.4263	27.871761	39.114735	135.938049	30.786148	18.933969	135.1821745	-92.75988	15.648111	132.6090855
-18.433586	27.468374	133.905655	-31.032511	17.474382	134.031815	33.636017	-1.371773	134.478226	27.871576	39.08527	136.005432	30.7537965	18.8567485	135.241829	-92.8188185	16.0920155	132.821801
-17.634661	26.141293	134.058029	-31.058508	17.653074	134.179871	33.565063	-1.51716	134.455658	27.909172	39.020489	136.069901	30.7371175	18.7516645	135.2627795	-92.8541335	16.5544835	133.0969625
-16.610687	24.132925	134.428009	-31.063795	17.833588	134.45192	33.467968	-1.755716	134.367462	28.022453	38.863533	136.110489	30.7452105	18.5539085	135.2389755	-92.8728005	17.1132675	133.6648645
-15.983953	22.799583	134.597351	-31.0716	17.864801	134.606125	33.389664	-1.934124	134.27684	28.107912	38.693932	136.220139	30.748788	18.379904	135.2484895	-92.891988	17.349698	133.9637605
-15.457625	21.494158	134.83313	-31.094269	17.837801	134.778702	33.311581	-2.137698	134.18425	28.122976	38.468231	136.328812	30.7172785	18.1652665	135.256531	-92.9058165	17.5103355	134.300873
-14.938399	20.165171	134.976608	-31.162907	17.75923	134.916733	33.216656	-2.362373	134.096664	28.11886	38.211842	136.439957	30.667758	17.9247345	135.2683105	-92.993572	17.5937255	134.5651555
-14.481447	18.833477	135.051514	-31.219833	17.66753	135.006683	33.107948	-2.580466	133.996811	28.104591	37.91489	136.495087	30.6062695	17.667212	135.245949	-93.0459355	17.667848	134.767417
-14.056828	17.563787	135.053543	-31.257231	17.600706	135.04892	33.001404	-2.806951	133.874969	28.097233	37.626736	136.431442	30.5493185	17.4098925	135.1532055	-93.0637805	17.7915195	134.9446345
-13.701556	16.260437	134.985321	-31.280479	17.573196	135.010712	32.888073	-3.013635	133.738541	28.102386	37.346661	136.283661	30.4952295	17.166513	135.011101	-93.0561875	17.979879	135.010323
-13.188295	14.355344	134.750397	-31.269968	17.591175	134.746567	32.753639	-3.307959	133.521164	28.166666	37.046398	136.038513	30.4601525	16.8692195	134.7798385	-93.0000885	18.3131305	134.7132955
-12.879123	13.143343	134.536331	-31.262886	17.609388	134.511536	32.691257	-3.476701	133.407532	28.192308	36.879528	135.874359	30.4417825	16.7014135	134.6409455	-92.9675545	18.5173625	134.3821265
-12.660178	11.901374	134.386429	-31.219286	17.614872	134.273682	32.649887	-3.638874	133.310074	28.222248	36.735378	135.746399	30.4360675	16.548252	134.5282365	-92.8746395	18.681492	134.0191275
-12.457599	10.679052	134.28833	-31.150866	17.597397	134.016586	32.683796	-3.754308	133.31105	28.270435	36.619423	135.623962	30.4771155	16.4325575	134.467506	-92.7788475	18.7622365	133.565666
-12.271308	9.493896	134.162384	-31.101027	17.529924	133.68396	32.765217	-3.880321	133.398483	28.365303	36.527355	135.612137	30.56526	16.323517	134.50531	-92.767314	18.736331	132.86261
-12.160096	8.352379	134.061661	-31.05143	17.427353	133.248917	32.834614	-3.983588	133.542191	28.389853	36.435215	135.651871	30.6122335	16.2258135	134.597031	-92.7150935	18.6288925	131.900803
-12.147114	7.202761	133.962585	-30.972189	17.318476	132.773712	32.930244	-4.065632	133.735199	28.398785	36.356628	135.600586	30.6645145	16.145498	134.6678925	-92.6088925	18.491454	130.8795315
-12.206234	5.583332	133.823257	-30.816496	17.068834	132.144348	33.088001	-4.192982	133.882217	28.52664	36.220516	135.310684	30.8073205	16.013767	134.5964505	-92.4403125	18.123901	129.6922455
-12.266998	4.570829	133.635178	-30.652979	16.871435	131.789169	33.241318	-4.293432	133.896988	28.648285	36.095821	135.086426	30.9448015	15.9011945	134.491707	-92.2507595	17.8416755	129.086631
-12.388114	3.662113	133.42601	-30.435722	16.696976	131.533676	33.424721	-4.363386	133.78862	28.808475	35.980736	134.835617	31.116598	15.808675	134.3121185	-91.988042	17.585277	128.7552335
-12.634295	2.831346	133.271179	-30.215776	16.537125	131.404419	33.642452	-4.426873	133.604797	29.013332	35.88575	134.593323	31.327892	15.7294385	134.09906	-91.759444	17.3448115	128.709778
-12.966828	2.08361	133.088242	-29.997301	16.422268	131.340805	33.853207	-4.481484	133.422531	29.215607	35.806175	134.373062	31.534407	15.6623455	133.8977965	-91.529009	17.1821905	128.7838135
-13.330189	1.442552	132.941589	-29.785627	16.350687	131.372253	34.055008	-4.497983	133.22261	29.386879	35.741634	134.17868	31.7209435	15.6218255	133.700645	-91.2921975	17.0795485	129.043861
-13.77219	0.875087	132.825027	-29.585535	16.309839	131.465668	34.235867	-4.519009	133.083313	29.541403	35.672535	134.030396	31.888635	15.576763	133.5568545	-91.059705	17.042915	129.3744815
-14.495623	0.176358	132.654434	-29.341703	16.21748	131.680267	34.49807	-4.583018	132.981232	29.751143	35.547417	134.063034	32.1246065	15.4821995	133.522133	-90.8080125	16.9527605	129.838401
-15.136619	-0.185662	132.623947	-29.206308	16.14809	131.86969	34.641422	-4.650504	132.977646	29.869471	35.439091	134.189163	32.2554465	15.3942935	133.5834045	-90.6680625	16.9018865	130.1559755
-15.810195	-0.486286	132.563919	-29.091421	16.08341	132.065933	34.760601	-4.773952	132.930527	30.006859	35.348938	134.385986	32.38373	15.287493	133.6582565	-90.566572	16.879327	130.4736095
-16.418989	-0.765182	132.434525	-28.974993	16.015676	132.238235	34.882401	-4.894573	132.861389	30.095875	35.281139	134.612488	32.489138	15.193283	133.7369385	-90.439124	16.838069	130.7395315
-17.11352	-1.013324	132.259018	-28.887516	15.963568	132.379715	34.998173	-4.998134	132.71376	30.211174	35.210896	134.83902	32.6046735	15.106381	133.77639	-90.3797055	16.820755	130.98304
-17.828278	-1.199372	132.02243	-28.795206	15.920514	132.465225	35.096943	-5.091601	132.518524	30.308359	35.165005	135.082031	32.702651	15.036702	133.8002775	-90.293063	16.804326	131.1301725
-18.618029	-1.327544	131.796005	-28.706255	15.890244	132.490997	35.191936	-5.144091	132.323029	30.431864	35.113743	135.278824	32.8119	14.984826	133.8009265	-90.22441	16.795662	131.1810675
-19.821381	-1.552876	131.408829	-28.565153	15.893887	132.41684	35.322701	-5.19889	132.060898	30.611982	35.043831	135.562103	32.9673415	14.9224705	133.8115005	-90.0976475	16.8653035	131.0221795
-20.604191	-1.712919	131.14978	-28.467739	15.916101	132.298019	35.418655	-5.243737	131.968842	30.71538	35.021217	135.709244	33.0670175	14.88874	133.839043	-90.0024955	16.943462	130.756995
-21.446005	-1.884365	130.860321	-28.360765	15.932284	132.134232	35.525303	-5.306282	131.903503	30.846743	34.963791	135.828613	33.186023	14.8287545	133.866058	-89.907553	17.0358135	130.402406
-22.37038	-2.014563	130.622696	-28.255547	15.949037	131.887573	35.642525	-5.371071	131.935196	30.929651	34.873737	135.895966	33.286088	14.751333	133.915581	-89.797182	17.146741	129.859565
-23.351522	-2.188469	130.446274	-28.138054	15.932505	131.627823	35.742165	-5.457118	131.981201	31.027851	34.776035	135.887238	33.385008	14.6594585	133.9342195	-89.661116	17.2055515	129.3214265
-24.258562	-2.392324	130.322189	-27.958982	15.894389	131.428711	35.872257	-5.575048	132.017578	31.169479	34.636127	135.709381	33.520868	14.5305395	133.8634795	-89.438832	17.2582385	128.9939425
-25.258619	-2.614749	130.290451	-27.747906	15.84492	131.302032	36.060612	-5.710466	132.034821	31.345854	34.496815	135.39537	33.703233	14.3931745	133.7150955	-89.199045	17.2966655	128.8889685
-26.879566	-2.854972	130.496002	-27.332741	15.685652	131.219208	36.392273	-5.917049	131.94223	31.650967	34.222618	134.763641	34.02162	14.1527845	133.3529355	-88.687102	17.2185195	129.0854805
-27.904356	-3.008566	130.818466	-27.007761	15.544651	131.365829	36.666363	-6.037698	131.799637	31.826359	34.023571	134.0914	34.246361	13.9929365	132.9455185	-88.261883	17.0963655	129.7861395
-29.043737	-3.130226	131.407913	-26.645025	15.39565	131.671524	36.971066	-6.125122	131.581085	32.013069	33.835159	133.309753	34.4920675	13.8550185	132.445419	-87.7821175	16.9362815	130.897629
-30.188948	-3.173427	132.240295	-26.302334	15.252363	132.074692	37.259743	-6.230107	131.423035	32.132633	33.615879	132.51973	34.696188	13.692886	131.9713825	-87.300856	16.81184	132.1780015
-31.272966	-3.129679	133.231064	-25.980461	15.097926	132.636932	37.491127	-6.298177	131.301819	32.174385	33.355576	131.764267	34.832756	13.5286995	131.533043	-86.793678	16.6671525	133.740821
-32.396023	-2.979835	134.350311	-25.678646	14.943178	133.331757	37.705841	-6.358735	131.222946	32.211571	33.114349	131.177017	34.958706	13.377807	131.1999815	-86.315998	16.508549	135.4635325
-33.46302	-2.775936	135.519333	-25.458714	14.825519	134.075684	37.864487	-6.475075	131.308578	32.225452	32.881947	130.713196	35.0449695	13.203436	131.010887	-85.9623975	16.447602	137.140481
-35.054104	-2.180727	137.127121	-25.256538	14.665939	135.151505	37.938847	-6.64115	131.454575	32.172169	32.56942	130.268784	35.055508	12.964135	130.8616795	-85.568584	16.367743	139.4413305
-36.051186	-1.669842	138.005295	-25.170803	14.60924	135.790161	37.917686	-6.699843	131.461349	32.094036	32.421326	129.975754	35.005861	12.8607415	130.7185515	-85.347467	16.3577385	140.8617705
-36.96138	-1.053675	138.707214	-25.15469	14.59688	136.31076	37.855335	-6.691095	131.36615	31.981049	32.325363	129.674011	34.918192	12.817134	130.5200805	-85.227572	16.376626	142.1014395
-37.84663	-0.26816	139.178146	-25.174501	14.602667	136.668488	37.773552	-6.694851	131.179825	31.82443	32.294617	129.476028	34.798991	12.799883	130.3279265	-85.147993	16.405451	143.0090495
-38.655956	0.596435	139.393219	-25.228113	14.636498	136.892624	37.654037	-6.637449	131.036026	31.703768	32.286282	129.250977	34.6789025	12.8244165	130.1435015	-85.1351285	16.4485795	143.6417465
-39.334492	1.529877	139.371826	-25.2733	14.701147	136.980438	37.54763	-6.52064	130.867477	31.588009	32.370594	129.051117	34.5678195	12.924977	129.959297	-85.1144195	16.477317	144.001579
-39.934021	2.601037	139.241287	-25.336823	14.784712	136.964294	37.446709	-6.37933	130.64563	31.503233	32.501923	128.965378	34.474971	13.0612965	129.805504	-85.148617	16.5081275	144.123084
-40.619663	4.392475	138.975342	-25.357723	14.900124	136.84024	37.350174	-6.150188	130.379517	31.390541	32.741245	128.807312	34.3703575	13.2955285	129.5934145	-85.0858035	16.5047195	144.0870655
-40.866623	5.692242	138.761414	-25.306358	14.98607	136.78804	37.354313	-6.004686	130.227554	31.38558	32.875832	128.735443	34.3699465	13.435573	129.4814985	-84.9826625	16.536567	144.0945815
-41.01495	7.143202	138.600998	-25.203032	15.065535	136.753983	37.402405	-5.892399	130.126251	31.475323	33.003647	128.702606	34.438864	13.555624	129.4144285	-84.844928	16.575446	144.0935375
-41.003849	8.589845	138.373108	-25.075956	15.122661	136.695786	37.487209	-5.784271	130.044708	31.614185	33.160137	128.728165	34.550697	13.687933	129.3864365	-84.702609	16.557389	144.0051355
-40.708038	10.275571	137.991898	-24.965189	15.171234	136.578674	37.594608	-5.67217	129.936279	31.794605	33.301323	128.801956	34.6946065	13.8145765	129.3691175	-84.6249845	16.5278915	143.7882305
-40.617119	11.779125	137.734589	-24.879854	15.226305	136.438751	37.628395	-5.565733	129.763382	31.939066	33.415668	128.932388	34.7837305	13.9249675	129.347885	-84.5434385	16.5276425	143.529617
-40.223778	13.439621	137.376755	-24.817551	15.254015	136.300232	37.604733	-5.446232	129.558044	32.111401	33.495728	129.013397	34.858067	14.024748	129.2857205	-84.493169	16.483282	143.3147435
-39.451187	15.931376	136.830704	-24.753742	15.284597	136.0056	37.49498	-5.323906	129.084869	32.375725	33.631741	129.180862	34.9353525	14.1539175	129.1328655	-84.4428365	16.4152765	142.8783345
-38.736416	17.67671	136.470764	-24.736639	15.294737	135.752289	37.403866	-5.261492	128.728928	32.521812	33.708717	129.243469	34.962839	14.2236125	128.9861985	-84.436117	16.3658615	142.5183795
-37.97031	19.369864	136.108505	-24.749203	15.298607	135.471085	37.311478	-5.210707	128.403442	32.66695	33.786221	129.367599	34.989214	14.287757	128.8855205	-84.48762	16.309457	142.0566495
-37.062862	21.062044	135.656113	-24.809168	15.311726	135.088699	37.008762	-5.06295	128.135254	32.896843	33.864681	129.827255	34.9528025	14.4008655	128.9812545	-84.5711385	16.2225865	141.1961435
-36.096893	22.725281	135.060928	-24.973415	15.341677	134.624695	37.123047	-5.1664	128.046021	33.20414	33.947063	130.666061	35.1635935	14.3903315	129.356041	-85.1104235	16.2930225	139.893349
-35.032551	24.336178	134.590591	-25.209612	15.409866	134.188354	37.048565	-5.183117	128.239594	33.534	34.014149	131.801743	35.2912825	14.415516	130.0206685	-85.7105065	16.404216	138.3560395
-33.876003	25.882441	134.210007	-25.434828	15.512312	133.771225	36.982635	-5.222847	128.544266	33.847839	34.039207	133.232697	35.415237	14.40818	130.8884815	-86.284893	16.616444	136.6539685
-32.05162	27.924812	134.110184	-25.72253	15.704654	133.309448	36.989002	-5.207624	129.202103	34.228874	34.10672	135.372208	35.608938	14.449548	132.2871555	-87.053998	16.95976	134.3317405
-30.796585	29.097525	134.300354	-25.820395	15.874606	133.18483	37.053169	-5.170299	129.634064	34.398289	34.165359	136.548996	35.725729	14.49753	133.09153	-87.366519	17.251682	133.27813
-29.493914	30.09794	134.656326	-25.835537	16.092793	133.159698	37.188087	-5.033347	130.032898	34.577549	34.289455	137.554596	35.882818	14.628054	133.793747	-87.553892	17.557532	132.525649
-28.229124	30.933762	134.999344	-25.800276	16.342062	133.172089	37.340874	-4.857556	130.431824	34.746033	34.467651	138.383606	36.0434535	14.8050475	134.407715	-87.6440055	17.8790765	131.936463
-26.976629	31.623184	135.204773	-25.738079	16.601971	133.146973	37.494133	-4.638496	130.882568	34.942947	34.637939	139.097183	36.21854	14.9997215	134.9898755	-87.694698	18.2042205	131.3040705
-25.735113	32.193348	135.308914	-25.643482	16.93766	133.147125	37.657761	-4.417517	131.361603	35.101025	34.839367	139.649994	36.379393	15.210925	135.5057985	-87.666357	18.664395	130.7884515
-24.532623	32.574783	135.294159	-25.52359	17.314249	133.187439	37.837849	-4.194139	131.914444	35.257771	35.087894	140.00058	36.54781	15.4468775	135.957512	-87.59499	19.1816205	130.417366
-22.863922	32.902168	135.090103	-25.334341	17.886786	133.253845	38.091591	-3.890454	132.734573	35.437607	35.559948	140.206558	36.764599	15.834747	136.4705655	-87.433281	19.938825	130.0371245
-21.894642	32.950809	134.798599	-25.254042	18.206797	133.228882	38.206394	-3.679461	133.257599	35.522957	35.904572	140.152603	36.8646755	16.1125555	136.705101	-87.3727595	20.3010385	129.752663
-21.072794	32.816929	134.473618	-25.215513	18.47389	133.111893	38.281647	-3.50581	133.678726	35.564175	36.231007	140.031143	36.922911	16.3625985	136.8549345	-87.353937	20.5851815	129.3688515
-20.393179	32.537724	134.053452	-25.243053	18.659458	132.92244	38.314293	-3.392962	133.98822	35.496136	36.495239	139.7883	36.9052145	16.5511385	136.88826	-87.3913205	20.7677775	128.95662
-19.802185	32.193398	133.639221	-25.303196	18.779634	132.65477	38.286884	-3.321321	134.224945	35.378502	36.660522	139.513657	36.832693	16.6696005	136.869301	-87.439085	20.8896675	128.440239
-19.329126	31.756386	133.233078	-25.401762	18.868818	132.406738	38.212414	-3.25857	134.357147	35.255196	36.745304	139.20961	36.733805	16.743367	136.7833785	-87.537329	20.994269	128.0300975
-19.009148	31.263607	132.848343	-25.480669	18.935404	132.186783	38.110619	-3.21393	134.461075	35.140755	36.794689	138.852661	36.625687	16.7903795	136.656868	-87.587025	21.0804285	127.716698
-18.833208	30.478107	132.495346	-25.557825	19.108715	131.978348	37.97921	-3.071254	134.510208	35.003017	36.900784	138.435364	36.4911135	16.914765	136.472786	-87.6067635	21.302665	127.48391
-18.882952	29.926306	132.439178	-25.595358	19.27421	131.949005	37.937847	-2.932608	134.41008	34.947144	37.02079	138.264359	36.4424955	17.044091	136.3372195	-87.6332115	21.504329	127.5607905
-19.063864	29.401583	132.46579	-25.601805	19.483093	131.97905	37.918903	-2.760763	134.243958	34.948997	37.190922	138.230927	36.43395	17.2150795	136.2374425	-87.63756	21.7511065	127.7206575
-19.392214	28.895569	132.6138	-25.594803	19.736156	132.049347	37.920853	-2.551886	134.011566	34.95496	37.362583	138.331345	36.4379065	17.4053485	136.1714555	-87.6275125	22.0669635	127.9272385
-19.795061	28.389702	132.791489	-25.582726	20.066046	132.194733	37.910595	-2.284761	133.72316	35.003365	37.541355	138.521637	36.45698	17.628297	136.1223985	-87.622432	22.503795	128.2670675
-20.297861	27.899651	133.053528	-25.541336	20.459402	132.468872	37.871288	-1.991377	133.332855	35.10918	37.704712	138.662415	36.490234	17.8566675	135.997635	-87.572906	23.0621365	128.940109
-20.947092	27.33938	133.407364	-25.478384	20.889996	132.830124	37.823261	-1.690762	132.83345	35.193359	37.865467	138.70253	36.50831	18.0873525	135.76799	-87.465078	23.6926395	129.892258
-22.079615	26.444	133.751205	-25.389069	21.630646	133.3853	37.783051	-1.061579	131.884888	35.283531	38.177624	138.697296	36.533291	18.5580225	135.291092	-87.311429	24.7032695	131.479508
-22.892948	25.761822	133.841187	-25.352669	22.101683	133.74408	37.67358	-0.709823	131.233704	35.267521	38.525764	138.517883	36.4705505	18.9079705	134.8757935	-87.1758885	25.2953955	132.6123665
-23.546101	25.674301	134.618896	-25.366158	22.57905	134.043152	37.515469	-0.328267	130.688828	35.215515	38.850597	138.252548	36.365492	19.261165	134.470688	-87.097808	25.896935	133.615616
-23.943079	26.206579	135.18425	-25.407499	23.066523	134.280975	37.346481	0.052432	130.270004	35.101189	39.158352	137.958878	36.223835	19.605392	134.114441	-87.038833	26.527654	134.447509
-24.229391	26.99168	134.805161	-25.438297	23.563509	134.499054	37.136997	0.330721	129.962891	34.961926	39.485432	137.604614	36.0494615	19.9080765	133.7837525	-86.9260555	27.2189415	135.2143555
-24.520952	27.444876	135.195068	-25.44257	24.057652	134.673553	37.006123	0.56944	129.819016	34.870972	39.749153	137.221954	35.9385475	20.1592965	133.520485	-86.8236875	27.9560075	135.826621
-24.888659	27.788383	135.108231	-25.410675	24.471529	134.795959	36.887913	0.687021	129.757217	34.815468	39.94368	136.742401	35.8516905	20.3153505	133.249809	-86.6730405	28.6277075	136.342109
-25.432169	28.041225	134.97522	-25.360382	24.963694	134.800034	36.733414	0.722707	129.703125	34.793118	40.138454	135.901093	35.763266	20.4305805	132.802109	-86.48403	29.4968075	136.797959
-25.760904	28.084084	134.381897	-25.319695	25.1549	134.660873	36.661732	0.723163	129.690979	34.756721	40.211712	135.357224	35.7092265	20.4674375	132.5241015	-86.3486165	29.8423625	136.7976445
-25.998381	28.132195	134.441238	-25.349575	25.255358	134.461884	36.629711	0.721266	129.714554	34.691494	40.260807	134.861771	35.6606025	20.4910365	132.2881625	-86.3597525	30.0196795	136.6356055
-26.100218	28.5133	133.870468	-25.402218	25.268497	134.26532	36.591618	0.686907	129.771729	34.513371	40.293385	134.452744	35.5524945	20.490146	132.1122365	-86.3569305	30.046848	136.4184035
-25.726902	28.500566	133.845596	-25.471909	25.263876	134.132797	36.554138	0.633361	129.887512	34.362518	40.307705	134.05809	35.458328	20.470533	131.972801	-86.402146	30.057219	136.292793
-25.564516	28.59532	133.68454	-25.547958	25.257694	134.03653	36.469303	0.571082	130.036865	34.207283	40.306873	133.754456	35.338293	20.4389775	131.8956605	-86.434209	30.0764105	136.1773995
-25.363523	28.654051	133.599747	-25.618771	25.30394	134.051865	36.3895	0.508429	130.125504	34.084789	40.257267	133.52359	35.2371445	20.382848	131.824547	-86.4746865	30.225032	136.279183
-25.159121	28.801531	133.799866	-25.883997	25.555908	134.338669	36.22171	0.423851	130.24884	34.010296	40.247669	133.332001	35.116003	20.33576	131.7904205	-86.883997	30.776056	136.8869175
-24.856901	28.807407	133.932922	-25.882113	25.616014	134.46167	36.129719	0.402257	130.291061	33.984013	40.260857	133.386063	35.056866	20.331557	131.838562	-86.821092	30.900471	137.084778
-24.559927	28.989553	133.984985	-25.96575	25.679529	134.581543	36.026997	0.39464	130.322937	33.960125	40.28511	133.526901	34.993561	20.339875	131.924919	-86.925061	31.019183	137.238167
-24.324036	29.16671	134.115906	-26.104832	25.706207	134.639481	35.874573	0.374661	130.301315	33.95919	40.282146	133.800949	34.9168815	20.3284035	132.051132	-87.1265455	31.0840105	137.22783
-24.116909	29.312689	134.183044	-26.315296	25.70101	134.680344	35.676273	0.314999	130.266418	33.942837	40.200947	134.128525	34.809555	20.257973	132.1974715	-87.440147	31.144047	137.1632165
-23.869669	29.353016	134.264709	-26.508701	25.611187	134.718445	35.466583	0.213872	130.255493	33.865604	40.084759	134.527267	34.6660935	20.1493155	132.39138	-87.6834955	31.0730585	137.04551
-23.598553	29.326523	134.428329	-26.691162	25.489271	134.82402	35.26823	0.095407	130.296219	33.801296	39.939274	135.010803	34.534763	20.0173405	132.653511	-87.917087	30.9612015	136.994529
-23.088104	29.144053	134.82753	-26.799747	25.177813	135.070831	35.001301	-0.171844	130.644043	33.73035	39.69548	135.860855	34.3658255	19.761818	133.252449	-87.9653195	30.593808	136.889213
-22.796391	28.997253	135.143784	-26.956299	25.042248	135.375305	34.830917	-0.357305	130.954559	33.65712	39.490768	136.435272	34.2440185	19.5667315	133.6949155	-88.1566165	30.5177645	137.0556945
-22.520067	28.793007	135.482269	-27.125744	24.9203	135.701019	34.689816	-0.564472	131.258575	33.629505	39.305328	136.962387	34.1596605	19.370428	134.110481	-88.4111485	30.470172	137.291557
-22.279394	28.533354	135.792389	-27.273008	24.79479	135.984039	34.568085	-0.779294	131.546265	33.575325	39.147972	137.446442	34.071705	19.184339	134.4963535	-88.617721	30.405241	137.4717245
-21.990921	28.210285	136.052261	-27.39534	24.679609	136.209137	34.4487	-0.991539	131.756744	33.538464	39.002293	137.794739	33.993582	19.005377	134.7757415	-88.784262	30.353841	137.6425325
-21.689325	27.8305	136.208054	-27.491608	24.584761	136.332947	34.342007	-1.162853	131.880432	33.504753	38.833519	138.053497	33.92338	18.835333	134.9669645	-88.906596	30.334189	137.6989295
-21.407862	27.401209	136.201721	-27.603796	24.491911	136.319336	34.26086	-1.329672	131.911362	33.45792	38.683342	138.264343	33.85939	18.676835	135.0878525	-89.066982	30.306987	137.5508195
-21.054422	26.644653	135.822174	-27.84284	24.313522	135.912674	34.109932	-1.52537	131.90094	33.313732	38.444366	138.466141	33.711832	18.459498	135.1835405	-89.397512	30.167546	136.6418075
-20.799122	26.059092	135.373245	-28.026506	24.137384	135.418411	34.005516	-1.573644	131.738373	33.1008	38.308422	138.573669	33.553158	18.367389	135.156021	-89.60617	29.907379	135.680801
-20.53768	25.327721	134.725174	-28.191639	23.942905	134.824448	33.947674	-1.62738	131.524292	32.873417	38.180782	138.56842	33.4105455	18.276701	135.046356	-89.7938235	29.609109	134.60254
-20.408068	24.483398	134.115372	-28.317186	23.727156	134.207001	33.922459	-1.695616	131.330154	32.676159	38.067913	138.443802	33.299309	18.1861485	134.886978	-89.933681	29.2681635	133.527024
-20.258389	23.57546	133.524399	-28.393564	23.541836	133.660568	33.879707	-1.773657	131.044434	32.530388	37.970245	138.280441	33.2050475	18.098294	134.6624375	-89.9921755	28.985378	132.6586985
-20.086475	22.568819	132.977127	-28.408972	23.381592	133.260056	33.881344	-1.813442	130.758179	32.419907	37.863514	138.032318	33.1506255	18.025036	134.3952485	-89.9685695	28.738148	132.1248635
-19.933987	21.452232	132.578842	-28.408596	23.287897	133.031891	33.885292	-1.828979	130.516464	32.349308	37.784729	137.71228	33.1173	17.977875	134.114372	-89.934492	28.597919	131.94941
-19.714127	19.552877	132.057541	-28.332663	23.190975	132.938141	33.922581	-1.760355	130.266739	32.311951	37.767372	137.392639	33.117266	18.0035085	133.829689	-89.782592	28.3784415	132.046593
-19.667923	18.173105	131.893127	-28.298157	23.183872	133.031479	33.96973	-1.70716	130.240311	32.260128	37.776573	137.21991	33.114929	18.0347065	133.7301105	-89.711243	28.3330375	132.3328475
-19.580675	16.651556	131.756119	-28.272987	23.182663	133.153961	34.008915	-1.666997	130.281189	32.208149	37.804466	137.179901	33.108532	18.0687345	133.730545	-89.654506	28.2965915	132.577377
-19.516499	15.004616	131.615417	-28.283649	23.170132	133.285034	34.019016	-1.661616	130.375259	32.163574	37.830956	137.173752	33.091295	18.08467	133.7745055	-89.658593	28.255594	132.7955625
-19.510538	13.296286	131.550262	-28.312668	23.149391	133.415405	34.003315	-1.718311	130.499146	32.110882	37.845879	137.20372	33.0570985	18.063784	133.851433	-89.6824345	28.234998	132.979377
-19.379148	11.409061	131.387085	-28.327692	23.09761	133.473236	34.012356	-1.805911	130.70314	32.059135	37.845039	137.238907	33.0357455	18.019564	133.9710235	-89.6911295	28.175656	132.9754485
-19.407156	9.413625	131.45195	-28.346247	22.978849	133.414688	34.095345	-1.91654	131.03093	32.018124	37.854233	137.238815	33.0567345	17.9688465	134.1348725	-89.7492285	27.9888515	132.6945035
-19.301723	6.21417	131.695557	-28.422918	22.755981	133.02243	34.278557	-2.132138	131.813828	31.787453	37.952324	137.037552	33.033005	17.910093	134.42569	-89.878841	27.601869	131.61917
-19.3512	4.034966	132.110504	-28.454586	22.506016	132.573303	34.409027	-2.240134	132.489975	31.644514	37.998833	136.638763	33.0267705	17.8793495	134.564369	-89.9359425	27.1326825	130.582237
-19.289158	1.827827	132.475693	-28.468313	22.184662	131.900085	34.540874	-2.332649	133.214371	31.523022	37.993465	136.230392	33.031948	17.830408	134.7223815	-89.968574	26.538916	129.0777885
-19.169811	-0.183721	132.934906	-28.415552	21.772276	131.038284	34.625408	-2.481202	133.944199	31.408432	37.865494	135.719543	33.01692	17.692146	134.831871	-89.848024	25.852406	127.244697
-19.484764	-2.48143	133.104782	-28.308868	21.270229	130.017441	34.677734	-2.616244	134.537766	31.403446	37.662033	135.198105	33.04059	17.5228945	134.8679355	-89.658326	25.0175635	125.1669465
-19.596851	-4.593106	133.118668	-28.178682	20.745457	128.869629	34.761604	-2.734611	134.959259	31.38599	37.483376	134.737656	33.073797	17.3743825	134.8484575	-89.431161	24.1165315	122.8908005
-19.803017	-6.507522	132.965927	-27.991592	20.114376	127.721992	34.668495	-2.74533	135.326904	31.374895	37.276306	134.15509	33.021695	17.265488	134.740997	-89.004879	22.963264	120.702987
-20.173424	-9.226011	132.85051	-27.673717	19.140911	126.503815	34.942795	-2.866077	135.409927	31.405243	36.941093	133.143906	33.174019	17.037508	134.2769165	-88.521453	21.244314	118.7307135
-20.67807	-10.76589	133.058838	-27.45299	18.546324	125.991226	35.273815	-3.049552	135.450531	31.462978	36.670811	132.467682	33.3683965	16.8106295	133.9591065	-88.2743765	20.2820185	118.0233455
-21.315414	-12.095994	133.535767	-27.220169	17.976187	125.766159	35.515606	-3.211987	135.508514	31.536283	36.274796	131.707474	33.5259445	16.5314045	133.607994	-87.9662825	19.4209695	117.924324
-22.056835	-13.169556	134.166885	-27.034166	17.477648	125.837616	35.680367	-3.382242	135.588425	31.615284	35.887859	131.051544	33.6478255	16.2528085	133.3199845	-87.7161575	18.7024875	118.3552475
-23.014446	-14.029828	134.963242	-26.918682	17.102613	126.112762	35.883858	-3.623855	135.677795	31.69216	35.472633	130.475418	33.788009	15.924389	133.0766065	-87.625373	18.280837	119.1489175
-23.983809	-14.710124	135.546631	-26.866055	16.757383	126.453659	35.977459	-3.841698	135.784058	31.70315	35.083138	130.019073	33.8403045	15.62072	132.9015655	-87.5724145	17.894046	120.0057525
-25.121859	-15.302343	135.810379	-26.861017	16.440483	126.808617	36.102234	-4.080844	135.694305	31.680817	34.784691	129.791702	33.8915255	15.3519235	132.7430035	-87.6135595	17.5290425	120.8742305
-26.839298	-15.825817	135.583252	-26.924294	16.055809	127.361176	36.217892	-4.342604	135.452744	31.568373	34.463131	129.666016	33.8931325	15.0602635	132.55938	-87.7417205	17.0513545	122.162972
-28.022209	-16.03513	135.157135	-26.963741	15.837656	127.691826	36.330582	-4.510343	135.196442	31.511385	34.308716	129.785309	33.9209835	14.8991865	132.4908755	-87.8484655	16.7761255	122.8927765
-29.426277	-16.119438	134.59552	-26.974979	15.675707	128.034592	36.387062	-4.677737	134.942215	31.464859	34.179081	129.97229	33.9259605	14.750672	132.4572525	-87.8759185	16.600742	123.6119315
-30.779678	-15.938046	134.013977	-26.949799	15.525182	128.385971	36.501526	-4.895449	134.616211	31.478283	34.008923	130.160004	33.9899045	14.556737	132.3881075	-87.8895025	16.493627	124.3838345
-32.247784	-15.646726	133.599396	-26.904701	15.366748	128.779739	36.784874	-5.208776	134.237488	31.495682	33.833637	130.314758	34.140278	14.3124305	132.276123	-87.94968	16.4210655	125.283355
-33.85915	-15.23329	133.313477	-26.806662	15.190679	129.229218	36.87849	-5.449175	133.842041	31.589582	33.601292	130.3535	34.234036	14.0760585	132.0977705	-87.84736	16.3052995	126.3606655
-35.42601	-14.643099	133.135422	-26.686668	14.989713	129.661453	36.967972	-5.720485	133.451324	31.703953	33.310986	130.327469	34.3359625	13.7952505	131.8893965	-87.7092985	16.1841755	127.4335095
-38.040989	-13.549397	133.056	-26.524315	14.653449	130.255371	37.06282	-6.144291	132.914215	31.831854	32.873692	130.239944	34.447337	13.3647005	131.5770795	-87.495967	15.9421975	128.9336625
-39.836357	-12.699416	133.222229	-26.415337	14.42028	130.645447	37.11121	-6.423362	132.587234	31.906981	32.546429	130.082581	34.5090955	13.0615335	131.3349075	-87.3397695	15.7790265	129.9559865
-41.633312	-11.736843	133.360107	-26.321453	14.163216	130.993484	37.144043	-6.690527	132.271683	31.947916	32.252903	129.898315	34.5459795	12.781188	131.084999	-87.1888855	15.545244	130.901969
-43.508701	-10.737278	133.58844	-26.22999	13.869764	131.298264	37.182243	-6.925226	131.997498	31.962399	31.953323	129.701477	34.572321	12.5140485	130.8494875	-87.032301	15.2254795	131.7470405
-45.325718	-9.603893	133.90152	-26.128357	13.535911	131.686035	37.215504	-7.155213	131.710236	31.940163	31.602093	129.420746	34.5778335	12.22344	130.565491	-86.8345475	14.848382	132.806579
-47.245564	-8.399557	134.62735	-26.003042	13.165667	132.250656	37.276993	-7.411968	131.359833	31.892788	31.213007	129.090256	34.5848905	11.9005195	130.2250445	-86.5909745	14.4308145	134.2762675
-49.023796	-7.028943	135.700012	-25.845293	12.803947	133.045883	37.352863	-7.702108	131.045105	31.833321	30.760107	128.717117	34.593092	11.5289995	129.881111	-86.283678	14.0788945	136.210655
-51.640713	-4.750632	138.021896	-25.560125	12.274523	134.581604	37.366646	-8.153242	130.677765	31.715763	30.059114	128.191437	34.5412045	10.952936	129.434601	-85.6614545	13.59611	139.728607
-53.347099	-3.033169	140.004257	-25.361628	11.96229	135.818375	37.27684	-8.440336	130.474655	31.27977	29.749691	127.966095	34.278305	10.6546775	129.220375	-85.001561	13.2699025	142.416375
-54.935318	-1.276853	141.982513	-25.251511	11.720669	137.094269	37.133953	-8.657718	130.298264	31.032673	29.41946	127.711166	34.083313	10.380871	129.004715	-84.586335	13.060467	145.183823
-56.448029	0.5628	143.750793	-25.213961	11.492984	138.257034	36.945709	-8.765614	130.172348	30.657465	29.247553	127.640411	33.801587	10.2409695	128.9063795	-84.229509	12.7449985	147.6076885
-57.964783	2.483638	145.305679	-25.20326	11.24152	139.265167	36.775864	-8.79387	130.07901	30.312649	29.203596	127.71196	33.5442565	10.204863	128.895485	-83.9507765	12.278177	149.634849
-59.327621	4.407517	146.50441	-25.157299	10.954014	140.076111	36.659115	-8.815495	129.978363	30.090088	29.219341	127.891708	33.3746015	10.201923	128.9350355	-83.6891995	11.706105	151.2171865
-60.583561	6.37234	147.351654	-25.091002	10.635186	140.693497	36.642696	-8.81171	129.823135	29.988045	29.247328	128.151489	33.3153705	10.217809	128.987312	-83.4973745	11.052563	152.399682
-62.281208	9.436442	148.307571	-24.96743	10.240071	141.334274	36.57761	-8.923658	129.407303	30.327515	29.190462	128.437195	33.4525625	10.133402	128.922249	-83.3874225	10.34674	153.746299
-63.287579	11.61929	148.949875	-24.915865	10.06333	141.598526	36.468719	-8.920774	128.986069	30.361504	29.262348	128.551453	33.4151115	10.170787	128.768761	-83.2468415	9.955873	154.428291
-64.042999	13.770244	149.644485	-24.926735	9.899123	141.74881	36.309437	-8.870049	128.522278	30.263144	29.338381	128.620773	33.2862905	10.234166	128.5715255	-83.1397605	9.56408	154.9260945
NaN	NaN	NaN	-24.970249	9.793212	141.815674	36.129906	-8.736029	128.073288	30.116684	29.439253	128.680466	33.123295	10.351612	128.376877	-83.063793	9.234812	155.254471
NaN	NaN	NaN	-25.012699	9.703273	141.794067	35.995895	-8.583109	127.764534	30.017027	29.548016	128.71788	33.006461	10.4824535	128.241207	-83.031859	8.9240925	155.346927
NaN	NaN	NaN	-25.016132	9.64653	141.728653	35.926868	-8.482031	127.529442	29.976252	29.624918	128.812775	32.95156	10.5714435	128.1711085	-82.983824	8.7216165	155.2861975
NaN	NaN	NaN	-24.99416	9.533778	141.634338	35.899731	-8.446968	127.360764	30.015104	29.623409	128.904129	32.9574175	10.5882205	128.1324465	-82.9457375	8.4793355	155.1362295
NaN	NaN	NaN	-24.898867	9.404093	141.433365	35.933674	-8.491886	127.210869	30.167997	29.570145	129.032822	33.0508355	10.5391295	128.1218455	-82.8485695	8.2690565	154.7448845
NaN	NaN	NaN	-24.825171	9.326557	141.242844	35.989456	-8.553312	127.133224	30.303701	29.52466	129.117432	33.1465785	10.485674	128.125328	-82.7969205	8.16744	154.36036
-57.217617	24.068298	148.035767	-24.735319	9.197093	140.997345	36.115448	-8.626756	127.067184	30.472198	29.481789	129.196121	33.293823	10.4275165	128.1316525	-82.764461	7.9666695	153.8630375
-55.462605	25.355249	147.220627	-24.632776	9.114818	140.729614	36.245712	-8.677275	126.971832	30.690306	29.460955	129.259781	33.468009	10.39184	128.1158065	-82.733561	7.837796	153.3434215
-53.619427	26.642859	146.409363	-24.533987	9.052776	140.403061	36.399754	-8.740047	126.856567	30.950665	29.491638	129.353485	33.6752095	10.3757955	128.105026	-82.7431835	7.7297565	152.701096
-51.543171	27.893829	145.616364	-24.501238	8.986039	140.043839	36.536636	-8.7524	126.699051	31.191631	29.584837	129.530807	33.8641335	10.4162185	128.114929	-82.8666095	7.5558595	151.972749
-49.389832	29.186377	144.96315	-24.481125	8.949522	139.659744	36.658813	-8.795776	126.509331	31.437325	29.68342	129.805344	34.048069	10.443822	128.1573375	-83.010319	7.455222	151.1621505
-45.950516	31.080029	143.58847	-24.602839	8.988647	138.928986	36.86697	-8.716829	126.440659	31.821896	29.888216	130.562271	34.344433	10.5856935	128.501465	-83.550111	7.3916005	149.356507
-43.464573	32.348259	142.46138	-24.808998	9.131954	138.301819	36.974747	-8.666913	126.518738	32.100517	30.068142	131.301239	34.537632	10.7006145	128.9099885	-84.155628	7.5632935	147.6936495
-40.951427	33.649803	141.288406	-25.071901	9.363665	137.548035	36.703842	-8.374555	126.847649	32.338329	30.248934	132.118958	34.5210855	10.9371895	129.4833035	-84.6648875	7.7901405	145.6127665
-38.435978	34.901817	140.23201	-25.403973	9.683726	136.654938	36.697041	-8.263256	127.128006	32.542404	30.427292	133.062424	34.6197225	11.082018	130.095215	-85.4276685	8.285434	143.214661
-35.651421	36.036087	139.268951	-25.606558	10.014704	135.771301	36.972702	-8.370779	127.204536	32.764217	30.594196	133.988937	34.8684595	11.1117085	130.5967365	-86.0815755	8.9176995	140.9458655
-32.834869	37.108501	138.474518	-25.790361	10.357101	134.810196	36.715153	-8.08696	127.690636	33.09771	30.753687	134.984406	34.9064315	11.3333635	131.337521	-86.4871535	9.3808385	138.282871
-30.057907	38.054745	138.163345	-25.828308	10.770714	134.093689	36.771786	-8.055195	127.904716	33.378143	30.904633	135.872726	35.0749645	11.424719	131.888721	-86.7315805	10.116709	136.298657
-25.722254	39.174931	138.242966	-25.719851	11.331127	133.464508	37.010189	-8.015922	128.323547	33.845058	31.090033	137.093704	35.4276235	11.5370555	132.7086255	-86.8673255	11.1251985	134.2203905
-22.775167	39.678589	138.669266	-25.562122	11.661307	133.407669	37.527542	-8.295609	128.55275	34.195942	31.250584	137.893738	35.861742	11.4774875	133.223244	-86.985986	11.8451265	133.592094
-19.93475	40.042484	139.319855	-25.419474	11.946132	133.532623	37.801754	-8.439099	129.021194	34.566002	31.411865	138.75946	36.183878	11.486383	133.890327	-87.022826	12.405881	133.174919
-17.15473	40.300888	140.034882	-25.288448	12.21773	133.709991	38.043392	-8.577411	129.63089	34.859104	31.59906	139.682526	36.451248	11.5108245	134.656708	-87.028144	12.9246355	132.763274
-14.372769	40.317108	140.716919	-25.203312	12.395316	133.818954	38.279243	-8.742456	130.337799	35.143051	31.696547	140.658508	36.711147	11.4770455	135.4981535	-87.117771	13.3135865	132.1397545
-11.773298	40.205528	141.372482	-25.133261	12.522366	133.752701	38.506622	-8.914658	131.078735	35.372334	31.681007	141.630661	36.939478	11.3831745	136.354698	-87.206	13.6615575	131.150704
-9.114377	39.954285	141.772507	-25.040752	12.629202	133.539902	38.699203	-9.061883	131.829102	35.481041	31.608904	142.445999	37.090122	11.2735105	137.1375505	-87.171626	13.9848935	129.9422535
-5.32969	39.322025	142.101288	-24.855894	12.728043	133.16655	38.970737	-9.205054	132.706436	35.659512	31.584696	143.197937	37.3151245	11.189821	137.9521865	-87.0269125	14.266265	128.3809135
-2.956434	38.78252	142.004639	-24.712389	12.830734	132.820847	39.161552	-9.239815	133.201019	35.763329	31.645512	143.462341	37.4624405	11.2028485	138.33168	-86.8872185	14.4586195	127.310014
-0.576928	38.14922	141.744873	-24.561291	12.933004	132.482941	39.346516	-9.201928	133.628296	35.839481	31.816143	143.519623	37.5929985	11.3071075	138.5739595	-86.7155805	14.5589005	126.3919225
1.608059	37.412289	141.477463	-24.436735	13.054183	132.177368	39.516121	-9.152625	133.986328	35.8993	32.071686	143.412918	37.7077105	11.4595305	138.699623	-86.5811805	14.6488355	125.655113
3.711659	36.565216	141.085571	-24.329725	13.193173	131.832397	39.641209	-8.984514	134.261459	35.953094	32.326401	143.216293	37.7971515	11.6709435	138.738876	-86.4566015	14.7154025	124.925918
5.62976	35.617699	140.756287	-24.245613	13.315153	131.507828	39.721947	-8.765326	134.436768	35.987274	32.56459	142.94841	37.8546105	11.899632	138.692589	-86.3458365	14.730674	124.323067
6.4913	34.259201	140.181488	-24.194666	13.448647	131.202682	39.76482	-8.574771	134.560043	35.990768	32.769787	142.711716	37.877794	12.097508	138.6358795	-86.267126	14.799786	123.7694845
7.316016	31.946522	139.449829	-24.097517	13.626768	130.847168	39.854641	-8.30472	134.723831	36.028122	33.007355	142.452316	37.9413815	12.3513175	138.5880735	-86.1364155	14.9022185	123.1062625
7.704613	30.317753	139.052673	-23.995466	13.769606	130.699539	39.938175	-8.128903	134.840439	36.083977	33.159344	142.324448	38.011076	12.5152205	138.5824435	-86.002008	15.0239915	122.8166345
8.032621	28.594	138.758835	-23.872456	13.949844	130.641449	40.054489	-7.94633	134.952545	36.18639	33.334343	142.230682	38.1204395	12.6940065	138.5916135	-85.8653515	15.2056815	122.6912845
8.159577	26.810438	138.423325	-23.75614	14.197304	130.653778	40.15012	-7.74311	135.037811	36.3008	33.558456	142.147034	38.22546	12.907673	138.5924225	-85.73774	15.486935	122.7151335
8.235245	24.952587	138.124008	-23.657795	14.506888	130.69957	40.241669	-7.462512	135.072144	36.407856	33.815964	142.040421	38.3247625	13.176726	138.5562825	-85.6403525	15.83705	122.8428575
8.081319	23.059759	137.741989	-23.581991	14.873712	130.762894	40.302204	-7.164189	135.066818	36.491604	34.124912	141.888947	38.396904	13.4803615	138.4778825	-85.560886	16.2670625	123.0479055
7.863356	21.095114	137.349564	-23.515345	15.269062	130.816956	40.344315	-6.845114	135.033554	36.578941	34.476006	141.713257	38.461628	13.815446	138.3734055	-85.492318	16.722678	123.2605065
7.251699	18.029667	136.717743	-23.425739	15.818271	130.916061	40.455532	-6.32208	134.956863	36.676865	34.965931	141.353424	38.5661985	14.3219255	138.1551435	-85.4176765	17.3146165	123.6769785
6.648032	15.901014	136.299255	-23.333254	16.077114	131.008881	40.539585	-6.006718	135.022446	36.737507	35.261005	141.118591	38.638546	14.6271435	138.0705185	-85.305054	17.5270845	123.9472435
5.981428	13.685467	135.94397	-23.21006	16.260151	131.222015	40.694706	-5.654907	135.093872	36.778873	35.515511	140.832214	38.7367895	14.930302	137.963043	-85.1569095	17.59	124.480987
5.149153	11.388777	135.732712	-23.043806	16.341438	131.698792	40.938324	-5.327416	135.189362	36.830109	35.780506	140.426636	38.8842165	15.226545	137.807999	-84.9718285	17.456331	125.589585
4.26191	9.070607	135.670227	-22.915094	16.339003	132.414032	41.213409	-5.030241	135.350449	36.881416	36.079182	139.866379	39.0474125	15.5244705	137.608414	-84.8776005	17.1535355	127.21965
3.250662	6.680265	135.919434	-22.772757	16.2237	133.366684	41.466835	-4.762231	135.511475	36.853989	36.365448	139.163727	39.160412	15.8016085	137.337601	-84.705926	16.6457915	129.395767
2.128804	4.250367	136.572617	-22.61195	16.093189	134.748001	41.716301	-4.522486	135.607437	36.76041	36.495071	138.201538	39.2383555	15.9862925	136.9044875	-84.4622555	16.2000855	132.5915145
0.334288	0.716856	138.271271	-22.456068	16.067432	137.181671	41.951145	-4.402607	135.791763	36.497486	36.482471	136.707703	39.2243155	16.039932	136.249733	-84.1364515	16.094932	138.113609
-0.907421	-1.531535	139.74791	-22.433048	16.109854	138.641708	41.945259	-4.373909	135.995148	36.247097	36.38673	136.079102	39.096178	16.0064105	136.037125	-83.962274	16.2132975	141.246291
-2.147426	-3.66698	141.413406	-22.442179	16.20859	139.806671	41.618252	-4.246223	136.383682	35.993042	36.248672	135.610474	38.805647	16.0012245	135.997078	-83.690005	16.4159555	143.616264
-3.396507	-5.673044	142.995468	-22.501158	16.364782	140.576233	41.474365	-4.180497	136.788986	35.804596	36.235386	135.338943	38.6394805	16.0274445	136.0639645	-83.6417965	16.7021195	145.0885015
-4.818678	-7.418919	144.393906	-22.606873	16.535681	141.044739	41.299511	-4.130048	137.159103	35.615971	36.265511	135.006531	38.457741	16.0677315	136.082817	-83.671487	17.0036305	146.006661
-5.915785	-9.258604	145.481155	-22.73901	16.665539	141.319031	41.185463	-4.024368	137.312241	35.346371	36.252041	134.654709	38.265917	16.1138365	135.983475	-83.743937	17.2172415	146.654587
-7.171679	-10.819912	146.37912	-22.846514	16.770582	141.517014	41.021095	-3.934807	137.410934	35.050129	36.219097	134.317581	38.035612	16.142145	135.8642575	-83.72864	17.399019	147.1697705
-8.70986	-13.064051	147.341324	-22.960207	16.941402	141.787415	40.857994	-3.733951	137.516403	34.801018	36.281254	134.119293	37.829506	16.2736515	135.817848	-83.74992	17.6091525	147.756982
-9.778261	-14.324474	147.677277	-22.979513	17.076679	141.986984	40.873466	-3.635854	137.497879	34.773144	36.388103	134.22435	37.823305	16.3761245	135.8611145	-83.782331	17.7772335	148.1128535
-10.675669	-15.55109	147.741272	-23.000992	17.208218	142.175247	40.778423	-3.43622	137.39119	34.77998	36.576572	134.473862	37.7792015	16.570176	135.932526	-83.7811855	17.84626	148.417968
-11.601114	-16.580439	147.492981	-23.003166	17.367544	142.32695	40.794529	-3.233969	137.135574	34.826763	36.845982	134.818604	37.810646	16.8060065	135.977089	-83.816978	17.9290815	148.676811
-12.414074	-17.526197	146.991318	-23.029371	17.554493	142.423065	40.773701	-2.954137	136.816879	34.878399	37.180092	135.17897	37.82605	17.1129775	135.9979245	-83.884792	17.9960085	148.8482055
-13.184977	-18.304348	146.467941	-23.048346	17.771852	142.507889	40.725494	-2.612174	136.468964	34.881386	37.484749	135.417847	37.80344	17.4362875	135.9434055	-83.900132	18.1074165	149.0723725
NaN	NaN	NaN	-23.081482	18.022285	142.565933	40.66571	-2.209455	136.14505	34.866543	37.81282	135.63414	37.7661265	17.8016825	135.889595	-83.9290905	18.2428875	149.242271
NaN	NaN	NaN	-23.112764	18.493504	142.635834	40.582775	-1.595438	135.905457	34.788616	38.372334	135.844528	37.6856955	18.388448	135.8749925	-83.9112235	18.59856	149.3966755
NaN	NaN	NaN	-23.119038	18.792446	142.631943	40.576981	-1.268011	135.8965	34.770996	38.738216	135.981476	37.6739885	18.7351025	135.938988	-83.9120645	18.8497895	149.324898
NaN	NaN	NaN	-23.138193	19.038956	142.605652	40.549076	-0.975502	135.917206	34.745083	39.010174	136.05072	37.6470795	19.017336	135.983963	-83.9234655	19.060576	149.227341
NaN	NaN	NaN	-23.169479	19.234114	142.587357	40.449249	-0.738525	135.932999	34.711056	39.219589	136.016663	37.5801525	19.240532	135.974831	-83.9191105	19.227696	149.199883
NaN	NaN	NaN	-23.196625	19.345631	142.566971	40.417934	-0.558764	135.871368	34.734138	39.428295	136.028168	37.576036	19.4347655	135.949768	-83.969286	19.2564965	149.184174
-16.947079	-16.461802	145.4375	-23.210531	19.442188	142.581177	40.463226	-0.375021	135.795212	34.789791	39.701473	136.166962	37.6265085	19.663226	135.981087	-84.0475705	19.22115	149.181267
-16.924238	-16.10465	144.885971	-23.207176	19.522099	142.650101	40.461647	-0.139403	135.773972	34.891533	40.020786	136.447205	37.67659	19.9406915	136.1105885	-84.090942	19.1035065	149.1896135
-17.135147	-15.021974	143.979797	-23.236311	19.668236	142.846863	40.817783	0.119281	135.704727	35.058559	40.513214	136.959885	37.938171	20.3162475	136.332306	-84.410793	19.0202245	149.36142
-17.296686	-14.162218	143.357956	-23.274336	19.76969	142.961456	40.798584	0.370411	135.615265	35.10643	40.785904	137.308304	37.952507	20.5781575	136.4617845	-84.501179	18.9612225	149.4611275
-17.468203	-13.283165	142.840561	-23.331472	19.878752	143.008682	40.746979	0.583933	135.566422	35.139065	41.010731	137.629913	37.943022	20.797332	136.5981675	-84.605966	18.960172	149.4191965
-17.567509	-12.392982	142.375046	-23.404398	19.979616	142.973892	40.692791	0.754891	135.517609	35.182945	41.127369	137.901291	37.937868	20.94113	136.70945	-84.746664	19.018102	149.238334
-17.710226	-11.471978	141.914688	-23.438986	20.012203	142.848022	40.640728	0.810546	135.460846	35.229015	41.117771	138.127808	37.9348715	20.9641585	136.794327	-84.8128435	19.0602475	148.901717
-17.789728	-10.579729	141.38829	-23.462561	20.015125	142.546982	40.618919	0.764602	135.431976	35.336487	40.973175	138.324677	37.977703	20.8688885	136.8783265	-84.902825	19.1613615	148.2156375
-17.877085	-9.696687	140.732162	-23.485502	20.010427	141.948013	40.558331	0.610816	135.418839	35.503056	40.755013	138.569534	38.0306935	20.6829145	136.9941865	-85.0016975	19.3379395	146.9018395
-17.992687	-8.376881	139.502487	-23.538542	20.06871	140.582672	40.513783	0.357082	135.45433	35.746002	40.452061	138.813705	38.1298925	20.4045715	137.1340175	-85.2069765	19.7328485	144.0313265
-18.147516	-7.485049	138.428848	-23.688478	20.191307	139.415314	40.409931	0.185387	135.422897	35.813114	40.304199	138.829468	38.1115225	20.244793	137.1261825	-85.4884785	20.137821	141.7044455
-18.286795	-6.5674	137.202805	-23.823689	20.36727	138.189072	40.259686	0.164957	135.183304	35.732788	40.246048	138.670135	37.996237	20.2055025	136.9267195	-85.643615	20.5290375	139.4514245
-18.452263	-5.665441	135.968689	-23.934919	20.528738	137.06192	40.153503	0.23787	134.798233	35.648449	40.342663	138.443649	37.900976	20.2902665	136.620941	-85.770814	20.7672095	137.502899
-18.637741	-4.796551	134.833069	-23.990335	20.654064	136.102493	40.150799	0.337605	134.391907	35.560055	40.482964	138.283371	37.855427	20.4102845	136.337639	-85.836097	20.8978435	135.867347
-18.88237	-3.980697	133.913879	-23.983864	20.716522	135.441162	40.204857	0.422157	133.945923	35.490154	40.563118	138.083374	37.8475055	20.4926375	136.0146485	-85.8152335	20.9404065	134.8676755
-19.214439	-3.250796	133.159988	-23.940477	20.688877	135.054321	40.249065	0.507177	133.53714	35.480724	40.552216	137.988724	37.8648945	20.5296965	135.762932	-85.7458485	20.8480575	134.34571
-19.834904	-2.29746	132.595078	-23.871939	20.606249	134.96875	40.315784	0.567681	133.074478	35.469772	40.419353	138.028946	37.892778	20.493517	135.551712	-85.636656	20.718981	134.385788
-20.320848	-1.787749	132.576782	-23.858765	20.542215	135.13475	40.32391	0.596435	132.948486	35.438255	40.348911	138.144714	37.8810825	20.472673	135.5466	-85.5986125	20.611757	134.7229
-20.681974	-1.193166	132.708817	-23.850098	20.452913	135.401474	40.325657	0.602529	132.896545	35.402462	40.266777	138.258163	37.8640595	20.434653	135.577354	-85.5642555	20.471173	135.225594
-21.509384	-1.0261	132.989151	-23.838739	20.381428	135.738693	40.316521	0.56294	132.887955	35.374977	40.202911	138.355103	37.845749	20.3829255	135.621529	-85.523227	20.3799305	135.855857
-22.183258	-0.833166	133.277252	-23.846949	20.282816	136.101608	40.31028	0.500566	132.863373	35.323833	40.122749	138.38002	37.8170565	20.3116575	135.6216965	-85.5109545	20.2539745	136.5815195
-22.876253	-0.753612	133.545624	-23.845917	20.147963	136.417572	40.326027	0.443926	132.776749	35.268005	40.059525	138.387589	37.797016	20.2517255	135.582169	-85.48885	20.0442005	137.252975
-23.538647	-0.724085	133.859604	-23.831854	20.012468	136.65451	40.346848	0.358765	132.685608	35.163273	39.968414	138.281723	37.7550605	20.1635895	135.4836655	-85.4187685	19.8613465	137.8253545
-24.650391	-0.910734	134.333679	-23.924374	19.754414	136.71225	40.276253	0.179706	132.685776	35.005764	39.812817	137.902512	37.6410085	19.9962615	135.294144	-85.4897565	19.5125665	138.130356
-25.372768	-1.106727	134.509613	-24.002872	19.577646	136.499008	40.224987	0.05493	132.701294	34.830845	39.695976	137.5327	37.527916	19.875453	135.116997	-85.53366	19.279839	137.881019
-26.178005	-1.384025	134.532898	-24.124428	19.399853	136.092346	40.14975	-0.064838	132.803848	34.634243	39.580517	137.034042	37.3919965	19.7578395	134.918945	-85.6408525	19.0418665	137.265747
-26.932863	-1.677063	134.457352	-24.27047	19.223627	135.594696	40.035484	-0.160628	132.846085	34.417896	39.47377	136.479523	37.22669	19.656571	134.662804	-85.76763	18.790683	136.526588
-27.695993	-1.932138	134.444778	-24.405695	19.071718	135.094757	39.948444	-0.270114	132.864578	34.136246	39.318581	135.784561	37.042345	19.5242335	134.3245695	-85.853735	18.6192025	135.8649445
-28.502342	-2.187515	134.58757	-24.521574	18.925417	134.664658	39.839859	-0.41829	132.944077	33.855492	39.165535	134.990295	36.8476755	19.3736225	133.967186	-85.8908235	18.4772115	135.36213
-29.143507	-2.378562	134.740906	-24.604794	18.745275	134.26033	39.755745	-0.550749	133.014618	33.629547	39.022522	134.255798	36.692646	19.2358865	133.635208	-85.902234	18.2546635	134.885452
-30.611015	-2.965917	135.089355	-24.72859	18.392092	133.787125	39.646255	-0.789239	133.1651	33.270817	38.751789	133.198792	36.458536	18.981275	133.181946	-85.915716	17.802909	134.392304
-31.418043	-3.156086	135.177963	-24.835623	18.090218	133.557465	39.585102	-0.942902	133.164444	33.011051	38.545048	132.551682	36.2980765	18.801073	132.858063	-85.9693225	17.379363	134.256867
-32.247456	-3.269848	135.195297	-24.936399	17.723284	133.367325	39.53949	-1.086917	133.077301	32.767067	38.312248	132.086624	36.1532785	18.6126655	132.5819625	-86.0260765	16.8339025	134.1526875
-33.154999	-3.348474	135.146271	-25.032169	17.351038	133.234131	39.5	-1.240273	133.009201	32.554497	38.079746	131.675552	36.0272485	18.4197365	132.3423765	-86.0915865	16.2823395	134.1258855
-34.050266	-3.303245	135.068481	-25.106256	17.023052	133.136734	39.432968	-1.39667	132.911758	32.349632	37.843784	131.313889	35.8913	18.223557	132.1128235	-86.103812	15.822547	134.1606445
-35.003002	-3.169843	135.03096	-25.183788	16.75576	133.091583	39.368057	-1.523473	132.767792	32.180492	37.600033	131.051285	35.7742745	18.03828	131.9095385	-86.1418505	15.47324	134.2736275
-35.897507	-2.863934	135.103699	-25.254213	16.564453	133.134811	39.294899	-1.655851	132.71759	32.039608	37.334652	130.770691	35.6672535	17.8394005	131.7441405	-86.1756795	15.2895055	134.5254815
-37.359627	-2.213278	135.433212	-25.355858	16.316177	133.4375	39.122791	-1.875014	132.625885	31.81526	37.066803	130.456299	35.4690255	17.5958945	131.541092	-86.1807415	15.0364595	135.333908
-38.308643	-1.604613	135.795837	-25.420935	16.149616	133.875656	39.018402	-1.969502	132.481705	31.640127	36.936729	130.372177	35.3292645	17.4836135	131.426941	-86.1711345	14.8156185	136.324371
-39.189659	-0.879232	136.2659	-25.498253	15.932596	134.493668	38.928379	-2.080945	132.345657	31.435234	36.817406	130.350891	35.1818065	17.3682305	131.348274	-86.1783125	14.4969615	137.639062
-40.148293	-0.171136	136.735138	-25.583961	15.670691	135.196472	38.836868	-2.226371	132.116165	31.237734	36.7244	130.533127	35.037301	17.2490145	131.324646	-86.205223	14.0923675	139.068298
-41.081001	0.640382	137.176483	-25.657173	15.345766	135.902481	38.734501	-2.310627	131.830612	31.089884	36.680527	130.783112	34.9121925	17.18495	131.306862	-86.2265385	13.506582	140.4981
-41.931438	1.445403	137.534637	-25.71806	14.984681	136.544205	38.622726	-2.390111	131.48024	30.942902	36.657749	131.072815	34.782814	17.133819	131.2765275	-86.218934	12.835543	141.8118825
-42.769421	2.317181	137.82254	-25.792959	14.62324	137.09819	38.494537	-2.441608	131.003769	30.802259	36.594395	131.454971	34.648398	17.0763935	131.22937	-86.234316	12.1700865	142.96701
-43.932434	3.66227	138.389526	-25.937408	14.124377	137.838013	38.19104	-2.486762	130.118622	30.56336	36.43988	132.046936	34.3772	16.976559	131.082779	-86.252016	11.272195	144.593247
-44.615116	4.511332	138.860504	-26.048508	13.858135	138.261551	37.888577	-2.511716	129.583496	30.454657	36.334599	132.461868	34.171617	16.9114415	131.022682	-86.268633	10.8048285	145.50042
-45.293297	5.339798	139.33017	-26.166296	13.62728	138.631516	37.58252	-2.557998	129.09549	30.356989	36.172432	132.787048	33.9697545	16.807217	130.941269	-86.3023465	10.447343	146.321763
-45.857079	6.133292	139.833466	-26.30621	13.403373	138.955215	37.293797	-2.662081	128.717422	30.25927	35.956749	132.950363	33.7765335	16.647334	130.8338925	-86.3889535	10.159412	147.0765375
-46.36388	6.828789	140.260147	-26.445112	13.213472	139.12439	36.988361	-2.813093	128.401718	30.14315	35.683796	132.98909	33.5657555	16.4353515	130.695404	-86.4559795	9.9915925	147.553376
-46.762882	7.45132	140.634399	-26.566578	13.007355	139.241501	36.726059	-2.994057	128.244827	30.015909	35.394749	132.854141	33.370984	16.200346	130.549484	-86.50414	9.814364	147.933518
-47.081429	8.027215	140.877396	-26.672421	12.817929	139.269043	36.494499	-3.235153	128.111725	29.870922	35.115932	132.595581	33.1827105	15.9403895	130.353653	-86.5275525	9.6954685	148.184433
-47.444199	8.800258	141.122192	-26.742676	12.523315	139.239319	36.250893	-3.544654	127.986526	29.601625	34.735306	132.040924	32.926259	15.595326	130.013725	-86.411611	9.451304	148.464913
-47.521412	9.248419	141.202896	-26.736444	12.364228	139.134628	36.151566	-3.766923	127.949677	29.420303	34.482723	131.510208	32.7859345	15.3579	129.7299425	-86.2588225	9.370556	148.5393135
-47.532097	9.654338	141.164658	-26.720625	12.219806	138.96492	36.095577	-3.981247	127.893921	29.292467	34.245678	130.981705	32.694022	15.1322155	129.437813	-86.135272	9.3073965	148.492027
-47.446796	10.025581	141.0298	-26.630587	12.132524	138.727386	36.117931	-4.206115	127.960907	29.2187	34.007328	130.37561	32.6683155	14.9006065	129.1682585	-85.9294895	9.3644415	148.2865135
-47.269646	10.400211	140.761383	-26.569389	12.065859	138.435028	36.173477	-4.451615	128.073822	29.195246	33.757671	129.755081	32.6843615	14.653028	128.9144515	-85.8231395	9.47869	147.9556045
-46.924789	10.808709	140.505341	-26.52314	12.028581	138.173859	36.193386	-4.693179	128.156982	29.15848	33.500107	129.227737	32.675933	14.403464	128.6923595	-85.722213	9.653698	147.6553585
-46.476398	11.230549	140.324051	-26.519976	11.968675	138.036972	36.195507	-4.919668	128.362732	29.07247	33.245556	128.717255	32.6339885	14.162944	128.5399935	-85.6739405	9.774406	147.5339505
-45.520351	12.008001	140.127823	-26.522541	11.870692	138.057114	36.16996	-5.2196	128.673615	28.636238	33.014153	128.352554	32.403099	13.8972765	128.5130845	-85.448181	9.8441075	147.6011435
-44.772797	12.565909	140.18399	-26.562515	11.755337	138.149002	36.135921	-5.398217	128.921844	28.600792	32.780861	128.195007	32.3683565	13.691322	128.5584255	-85.4933865	9.819352	147.7395785
-43.963116	13.278064	139.920227	-26.5755	11.674386	138.210876	36.099415	-5.591897	129.116394	28.619373	32.5774	128.121155	32.359394	13.4927515	128.6187745	-85.510394	9.8560205	147.8029775
-43.067768	14.135727	139.695496	-26.575085	11.591529	138.201981	36.07613	-5.775818	129.226074	28.65778	32.391624	128.085144	32.366955	13.307903	128.655609	-85.517125	9.875155	147.748353
-41.974991	14.969325	139.185181	-26.525518	11.532371	138.042313	36.080475	-5.972266	129.300659	28.80267	32.204952	128.083466	32.4415725	13.116343	128.6920625	-85.4926085	9.948399	147.3925635
-40.862713	15.901529	138.435989	-26.426271	11.464253	137.615082	36.143513	-6.212804	129.302963	29.095846	32.028423	128.194183	32.6196795	12.9078095	128.748573	-85.4722215	10.0206965	146.481591
-39.697979	16.942163	137.366837	-26.334698	11.368111	136.919205	36.223133	-6.49087	129.236649	29.884809	31.687181	128.459091	33.053971	12.5981555	128.84787	-85.723367	10.1380665	144.99054
-37.706841	18.600601	135.819382	-26.245346	11.216421	135.931412	36.297523	-6.980258	129.174088	30.845791	31.328314	129.96965	33.571657	12.174028	129.571869	-86.062349	10.258814	142.290955
-36.352921	19.862328	135.469742	-26.259869	11.122033	135.7202	36.262497	-7.407329	129.413879	31.525553	31.029943	131.474823	33.894025	11.811307	130.444351	-86.413763	10.432759	140.996049
-34.848202	21.107061	135.693527	-26.341629	10.998149	135.876236	36.243851	-7.805981	129.933243	32.119667	30.775267	133.387436	34.181759	11.484643	131.6603395	-86.865017	10.511655	140.0921325
-33.419987	22.358372	136.447189	-26.579041	10.905712	136.30014	36.265827	-8.261332	130.728394	32.657848	30.574312	135.714767	34.4618375	11.15649	133.2215805	-87.6199195	10.654934	139.3786995
-31.926971	23.597292	137.747879	-26.804167	10.972363	137.074463	36.343853	-8.718248	131.874115	33.10944	30.504358	138.280518	34.7266465	10.893055	135.0773165	-88.3349805	11.051671	139.0716095
-30.544582	24.712305	139.63501	-26.984259	11.147102	138.219498	36.520081	-9.040029	133.273483	33.592793	30.531353	140.976563	35.056437	10.745662	137.125023	-89.024955	11.548542	139.313973
-29.179293	25.796207	141.780136	-27.02182	11.435287	139.704224	36.711548	-9.371626	134.722061	34.024975	30.512577	143.657959	35.3682615	10.5704755	139.19001	-89.4119015	12.3000985	140.218438
-27.111403	27.076557	144.949707	-26.942429	11.881927	142.151016	36.886875	-9.870749	136.674194	35.85968	29.606211	146.38121	36.3732775	9.867731	141.527702	-90.2581355	13.896123	142.77433
-25.841812	27.807798	146.700851	-26.839071	12.079833	143.544922	36.956337	-10.01618	137.565491	NaN	NaN	NaN	NaN	NaN	NaN	NaN	NaN	NaN
-24.501106	28.398621	147.962463	-26.754765	12.163568	144.627975	36.96912	-10.177512	138.304321	NaN	NaN	NaN	NaN	NaN	NaN	NaN	NaN	NaN
-23.297161	28.825531	148.82811	-26.684412	12.17568	145.36348	NaN	NaN	NaN	NaN	NaN	NaN	NaN	NaN	NaN	NaN	NaN	NaN
-22.135344	29.158884	149.33313	-26.606417	12.130059	145.796738	NaN	NaN	NaN	NaN	NaN	NaN	NaN	NaN	NaN	NaN	NaN	NaN
-21.038786	29.438507	149.576538	-26.544544	12.052268	146.016251	NaN	NaN	NaN	NaN	NaN	NaN	NaN	NaN	NaN	NaN	NaN	NaN
-19.832865	29.526896	149.565536	-26.451069	11.946145	146.074982	NaN	NaN	NaN	NaN	NaN	NaN	NaN	NaN	NaN	NaN	NaN	NaN
-18.251587	29.420895	149.512939	-26.335556	11.731819	145.964401	NaN	NaN	NaN	NaN	NaN	NaN	NaN	NaN	NaN	NaN	NaN	NaN
-17.281628	29.203583	149.368713	-26.275745	11.550261	145.762329	NaN	NaN	NaN	NaN	NaN	NaN	NaN	NaN	NaN	NaN	NaN	NaN
-16.329039	28.849649	149.14241	-26.239815	11.334065	145.471924	NaN	NaN	NaN	NaN	NaN	NaN	NaN	NaN	NaN	NaN	NaN	NaN
-15.428932	28.405285	148.749496	-26.221605	11.135813	145.175247	NaN	NaN	NaN	NaN	NaN	NaN	NaN	NaN	NaN	NaN	NaN	NaN
-14.500801	27.796518	148.308212	-26.203176	10.983203	144.949417	NaN	NaN	NaN	34.637833	27.687286	146.366959	NaN	NaN	NaN	NaN	NaN	NaN
-13.651323	27.165964	147.797409	-26.173534	10.927431	144.803833	NaN	NaN	NaN	34.692097	27.655235	145.811295	NaN	NaN	NaN	NaN	NaN	NaN
-12.69386	26.452446	147.214676	-26.134447	10.917497	144.708221	NaN	NaN	NaN	35.752319	27.32637	145.191055	NaN	NaN	NaN	NaN	NaN	NaN
-11.549197	25.097433	146.392487	-26.137697	10.896596	144.635696	NaN	NaN	NaN	34.646095	27.824242	144.699356	NaN	NaN	NaN	NaN	NaN	NaN
-10.733513	24.072771	145.911987	-26.19726	10.831916	144.595245	NaN	NaN	NaN	34.565651	27.861923	144.410995	NaN	NaN	NaN	NaN	NaN	NaN
-9.832802	22.94067	145.476563	-26.270378	10.713189	144.515854	NaN	NaN	NaN	34.480904	27.865393	144.21817	NaN	NaN	NaN	NaN	NaN	NaN
-9.17397	21.705051	145.246536	-26.360714	10.524468	144.417953	36.751713	-11.192447	136.326691	34.38097	27.783585	144.038528	35.5663415	8.295569	140.1826095	-88.2877695	12.753367	148.6532965
-8.358908	20.397573	145.038589	-26.453049	10.306737	144.315475	36.740475	-11.376483	136.448868	34.257057	27.671103	143.919418	35.498766	8.14731	140.184143	-88.404864	12.466164	148.446807
-7.457433	19.065836	144.780807	-26.541815	10.113123	144.164459	36.778034	-11.516695	136.496765	34.105961	27.557701	143.779617	35.4419975	8.020503	140.138191	-88.5256275	12.205743	148.190727
-6.793234	17.683224	144.525284	-26.614719	9.912745	143.967361	36.810799	-11.667284	136.42662	33.951725	27.446959	143.542831	35.381262	7.8898375	139.9847255	-88.6107	11.9356525	147.9499965
-5.487588	15.524322	143.862503	-26.664309	9.536391	143.459229	36.893154	-11.947253	136.281937	33.793621	27.196003	143.031143	35.3433875	7.624375	139.65654	-88.6720055	11.448407	147.261918
-4.68243	13.976794	143.264633	-26.635036	9.249629	142.866592	37.059002	-12.129373	136.269669	33.720329	26.975737	142.659592	35.3896655	7.423182	139.4646305	-88.6597375	11.076076	146.2685535
-3.858324	12.476898	142.595703	-26.649475	8.972616	141.931503	37.242874	-12.280018	136.398209	33.610008	26.947006	142.398529	35.426441	7.333494	139.398369	-88.725391	10.611738	144.464637
-2.951691	11.033973	141.714813	-26.677588	8.758448	140.67543	37.340508	-12.253356	136.519913	33.402397	27.095444	141.988785	35.3714525	7.421044	139.254349	-88.7266285	10.095852	142.096511
-2.29107	9.590572	140.758759	-26.726278	8.609518	139.163177	37.406593	-12.12747	136.496124	33.209553	27.306011	141.495895	35.308073	7.5892705	138.9960095	-88.760629	9.6297655	139.3303445
-1.507072	8.19783	139.733459	-26.70108	8.500151	137.69223	NaN	NaN	NaN	33.005806	27.426073	140.745987	NaN	NaN	NaN	NaN	NaN	NaN
-0.659205	6.83897	138.882584	-26.555717	8.338157	136.514038	NaN	NaN	NaN	32.981308	27.474749	139.919296	NaN	NaN	NaN	NaN	NaN	NaN
0.286039	4.941621	138.21756	-26.140839	8.008168	135.421417	NaN	NaN	NaN	33.13715	27.387253	138.798523	NaN	NaN	NaN	NaN	NaN	NaN
0.88482	3.83506	138.101303	-25.835794	7.754455	135.1297	NaN	NaN	NaN	33.342548	27.288124	138.251282	NaN	NaN	NaN	NaN	NaN	NaN
1.469813	2.814203	138.109467	-25.593513	7.46378	135.006317	NaN	NaN	NaN	33.542862	27.218533	138.04184	NaN	NaN	NaN	NaN	NaN	NaN
1.937673	1.82945	138.107986	-25.434488	7.175544	134.999542	NaN	NaN	NaN	33.662136	27.184286	138.004761	NaN	NaN	NaN	NaN	NaN	NaN
2.235294	0.99119	138.127167	-25.356043	6.90314	135.024277	NaN	NaN	NaN	33.737724	27.207983	138.136917	NaN	NaN	NaN	NaN	NaN	NaN
2.560936	0.236145	137.988342	-25.301882	6.708328	135.042053	24.092091	-5.14124	139.715881	33.794163	27.214777	138.385513	28.943127	11.0367685	139.050697	-79.546891	2.3798875	131.033409
2.813932	-0.450412	137.809616	-25.257212	6.600306	135.055511	24.190153	-5.086348	139.376099	33.85751	27.218624	138.608887	29.0238315	11.066138	138.992493	-79.5382555	2.134474	131.118529
3.048518	-1.351108	137.602737	-25.175339	6.622355	135.084183	24.37233	-4.967472	138.871841	33.9902	27.346464	139.050537	29.181265	11.189496	138.961189	-79.531943	2.055214	131.207177
3.156738	-1.94674	137.474686	-25.12677	6.708693	135.09169	24.46682	-4.83465	138.697418	34.047337	27.483549	139.334015	29.2570785	11.3244495	139.0157165	-79.5106185	2.0929365	131.1676635
3.27495	-2.539203	137.360153	-25.111298	6.772611	135.136673	24.535782	-4.705451	138.614944	34.048237	27.628887	139.53653	29.2920095	11.461718	139.075737	-79.5146055	2.083504	131.197609
3.187289	-3.184354	137.393875	-25.141991	6.786206	135.184799	39.578106	-11.247518	134.532196	33.99313	27.722088	139.697327	36.785618	8.237285	137.1147615	-87.0696	5.335127	133.2548365
3.072121	-3.82745	137.369476	-25.214397	6.759692	135.190247	39.573158	-11.164703	134.561279	33.868645	27.765816	139.75769	36.7209015	8.3005565	137.1594845	-87.1496955	5.2188275	133.2210095
2.92719	-4.476667	137.266815	-25.313377	6.697635	135.125809	39.495487	-11.119026	134.579956	33.733978	27.771837	139.692398	36.6147325	8.3264055	137.136177	-87.2414865	5.0688645	133.115441
2.724391	-5.132352	137.153046	-25.385099	6.629111	135.017975	39.44928	-11.037189	134.530502	33.57851	27.795151	139.576187	36.513895	8.378981	137.0533445	-87.284093	4.879241	132.9826055
2.354888	-6.250281	136.96199	-25.444912	6.555738	134.825378	39.441982	-10.988484	134.500427	33.375736	27.866367	139.360992	36.408859	8.4389415	136.9307095	-87.298683	4.6725345	132.7200465
2.142413	-6.964266	136.790939	-25.441534	6.509189	134.665878	39.44836	-10.969214	134.486908	33.295483	27.886322	139.151627	36.3719215	8.458554	136.8192675	-87.2549895	4.559824	132.5124885
1.748269	-7.751387	136.73494	-25.445467	6.486151	134.488937	39.444824	-10.950843	134.47287	33.193691	27.886068	138.898651	36.3192575	8.4676125	136.6857605	-87.2101915	4.5046895	132.2921135
1.329205	-8.521168	136.639252	-25.452618	6.467443	134.295578	39.417774	-10.944399	134.458786	33.142403	27.861101	138.6427	36.2800885	8.458351	136.550743	-87.1853245	4.476535	132.040413
0.853436	-9.286759	136.649628	-25.464079	6.449415	134.109406	39.390694	-10.955481	134.500153	33.096802	27.82642	138.378494	36.243748	8.4354695	136.4393235	-87.171906	4.4633605	131.7794885
0.319929	-10.124527	136.730148	-25.473801	6.44395	133.938843	39.375542	-10.972497	134.596863	33.042007	27.798637	138.125259	36.2087745	8.41307	136.361061	-87.1563765	4.47483	131.516625
-0.17616	-10.872991	136.873764	-25.482698	6.439321	133.809799	39.332355	-10.989947	134.783218	32.999672	27.79851	137.863281	36.1660135	8.4042815	136.3232495	-87.1314095	4.4743605	131.2963485
-1.171024	-11.967794	137.19519	-25.499519	6.446213	133.658417	39.296131	-10.942491	135.083466	32.929596	27.873674	137.52623	36.1128635	8.4655915	136.304848	-87.1119015	4.4268345	131.011986
-1.88554	-12.616775	137.289841	-25.526094	6.452049	133.596802	39.275944	-10.894577	135.211212	32.872078	27.939054	137.358536	36.074011	8.5222385	136.284874	-87.126199	4.3818595	130.90873
-2.830315	-13.202429	137.328369	-25.576124	6.472647	133.550613	38.580395	-10.519564	135.338211	32.827888	28.013653	137.262726	35.7041415	8.7470445	136.3004685	-86.8563895	4.1982495	130.8007575
-3.519134	-13.847278	137.19577	-25.613937	6.497243	133.531815	38.581299	-10.48168	135.330963	32.775764	28.055784	137.215256	35.6785315	8.787052	136.2731095	-86.9064055	4.207434	130.7905205
-4.431602	-14.374087	137.105621	-25.64187	6.541012	133.554108	38.549541	-10.428214	135.300308	32.769382	28.078238	137.168427	35.6594615	8.825012	136.2343675	-86.9432015	4.257012	130.8738485
-5.360729	-14.840796	136.982941	-25.683775	6.613672	133.589355	38.508892	-10.343349	135.254684	32.771954	28.139643	137.165939	35.640423	8.898147	136.2103115	-87.007973	4.329197	130.9683985
-6.421013	-15.279515	136.896317	-25.731289	6.730533	133.609848	38.374306	-10.138488	135.261993	32.723061	28.263813	137.159653	35.5486835	9.0626625	136.210823	-87.0112615	4.3984035	131.008873
-8.096771	-15.799687	136.800034	-25.85817	6.998304	133.680374	38.262058	-9.825146	135.216888	32.588341	28.56806	137.084381	35.4251995	9.371457	136.1506345	-87.1415395	4.625151	131.2101135
-9.26554	-16.069077	136.75415	-25.961758	7.214193	133.762558	38.238953	-9.588909	135.18222	32.452236	28.835905	136.973755	35.3455945	9.623498	136.0779875	-87.2691105	4.804888	131.4471285
-10.577789	-16.308393	136.851044	-26.088631	7.460868	133.855896	38.172531	-9.335828	135.195084	32.279148	29.135292	136.857376	35.2258395	9.899732	136.02623	-87.4031015	5.022004	131.685562
-11.924399	-16.510429	136.951447	-26.216618	7.714592	133.966446	37.987373	-9.030032	135.247086	32.103668	29.448322	136.727097	35.0455205	10.209145	135.9870915	-87.4787565	5.220039	131.9458005
-13.318843	-16.638222	137.056885	-26.362286	7.989503	134.07579	37.927078	-8.77614	135.269241	31.949812	29.739151	136.566055	34.938445	10.4815055	135.917648	-87.663017	5.4975005	132.233932
-14.775046	-16.703936	137.141495	-26.497005	8.275228	134.151047	37.828087	-8.495641	135.291595	31.763411	30.052692	136.421021	34.795749	10.7785255	135.856308	-87.789759	5.7719305	132.445786
-16.335264	-16.772671	137.158981	-26.657238	8.538755	134.279221	37.660812	-8.182753	135.27066	31.582026	30.352922	136.284378	34.621419	11.0850845	135.777519	-87.935895	5.9924255	132.780923
-18.653097	-16.67795	137.248642	-26.856583	8.908454	134.673111	37.580608	-7.7865	135.232162	31.318554	30.722935	136.068909	34.449581	11.4682175	135.6505355	-88.162747	6.3486905	133.6956865
-20.337015	-16.591034	137.466293	-26.93539	9.113832	135.153442	37.469673	-7.538426	135.167419	31.202829	30.982212	135.979309	34.336251	11.721893	135.573364	-88.207031	6.505771	134.73352
-21.993467	-16.387228	137.951508	-26.984009	9.298662	135.838562	37.42149	-7.317495	135.123795	31.117371	31.204124	135.915024	34.2694305	11.9433145	135.5194095	-88.2374485	6.6540095	136.1577145
-23.6555	-16.116634	138.710098	-27.029562	9.5093	136.66243	37.391136	-7.140374	135.074234	30.985561	31.38471	135.822601	34.1883485	12.122168	135.4484175	-88.2474725	6.896432	137.8764425
-25.481197	-15.81368	139.649887	-27.125311	9.741781	137.527328	37.27298	-6.961536	135.114182	30.830372	31.537399	135.675949	34.051676	12.2879315	135.3950655	-88.302298	7.1956305	139.6595905
-27.213053	-15.352315	140.613052	-27.254272	9.975591	138.306564	37.079025	-6.784582	135.228516	30.628788	31.659714	135.513962	33.8539065	12.437566	135.371239	-88.3624505	7.513616	141.241889
-29.017347	-14.832303	141.544952	-27.443844	10.223803	138.962479	36.819149	-6.566763	135.347794	30.372698	31.825586	135.340942	33.5959235	12.6294115	135.344368	-88.4836115	7.8181945	142.58059
-31.676605	-13.911788	142.69162	-27.757788	10.619859	139.756775	36.448002	-6.259537	135.483078	29.925957	32.140858	135.054749	33.1869795	12.9406605	135.2689135	-88.7025555	8.2990575	144.2446365
-33.412167	-13.201894	143.295868	-27.968819	10.880913	140.189224	36.173939	-6.051135	135.555771	29.645735	32.325439	134.882202	32.909837	13.137152	135.2189865	-88.847475	8.624674	145.1594615
-35.184574	-12.419388	143.778717	-28.169464	11.133872	140.58931	35.969257	-5.886781	135.619736	29.368767	32.521488	134.811035	32.669012	13.3173535	135.2153855	-89.00794	8.9503905	145.9632345
-36.810146	-11.488618	144.085663	-28.328806	11.3945	141.006851	35.774899	-5.718791	135.662766	29.204306	32.707199	134.825272	32.4896025	13.494204	135.244019	-89.1472145	9.294796	146.769683
-38.49823	-10.484736	144.333359	-28.446028	11.671457	141.397903	35.605431	-5.567372	135.672333	29.092598	32.914974	134.949219	32.3490145	13.673801	135.310776	-89.2410705	9.669113	147.48503
-40.100838	-9.39271	144.513107	-28.520748	11.950139	141.792114	35.513687	-5.411577	135.639114	29.032787	33.117302	135.091492	32.273237	13.8528625	135.365303	-89.314733	10.0474155	148.218925
-41.630379	-8.238495	144.728043	-28.580481	12.262435	142.186127	35.381031	-5.234611	135.581512	28.997627	33.329941	135.247559	32.189329	14.047665	135.4145355	-89.350291	10.477205	148.9577185
-43.878551	-6.279615	145.063126	-28.627729	12.715396	142.691559	35.201668	-4.972517	135.388626	28.908175	33.58881	135.298706	32.0549215	14.3081465	135.343666	-89.3103795	11.1226455	150.039452
-45.257145	-4.944464	145.30426	-28.633457	12.98967	142.934982	35.283455	-4.945777	135.148651	28.863583	33.701363	135.190689	32.073519	14.377793	135.16967	-89.340433	11.601547	150.700294
-46.641777	-3.499453	145.542725	-28.653881	13.252883	143.111755	35.143349	-4.844703	134.912689	28.800335	33.796814	135.01532	31.971842	14.4760555	134.9640045	-89.279604	12.0297105	151.2595055
-47.892849	-2.030913	145.742844	-28.723356	13.490565	143.201599	34.980503	-4.764485	134.700638	28.677729	33.86998	134.78186	31.829116	14.5527475	134.741249	-89.275828	12.4283825	151.661949
-49.146126	-0.479683	146.00647	-28.841766	13.748966	143.282394	34.736355	-4.695348	134.486633	28.502184	33.898556	134.504654	31.6192695	14.601604	134.4956435	-89.3028015	12.896328	152.0691445
-50.316132	1.137641	146.223648	-29.016697	13.997063	143.372162	34.450806	-4.636013	134.289688	28.291719	33.906467	134.212646	31.3712625	14.635227	134.251167	-89.4046565	13.358899	152.493157
-51.390625	2.785913	146.47937	-29.224691	14.246503	143.487274	34.136738	-4.568973	134.105438	28.022978	33.912365	133.903259	31.079858	14.671696	134.0043485	-89.52924	13.82131	152.9701995
-52.940582	5.425517	146.825287	-29.610502	14.65604	143.691025	33.62862	-4.322509	133.886063	27.474203	34.144291	133.656342	30.5514115	14.910891	133.7712025	-89.7724155	14.401189	153.6108475
-53.814507	7.227319	146.918839	-29.814291	14.956823	143.795013	33.300175	-4.075507	133.844421	27.126841	34.423058	133.596939	30.213508	15.1737755	133.72068	-89.84209	14.7398705	153.869346
-54.648163	9.111985	146.905609	-29.993109	15.273645	143.801437	33.119534	-3.817209	133.676834	26.905146	34.754105	133.615265	30.01234	15.468448	133.6460495	-89.998558	15.078842	153.9568245
-55.381786	11.042204	146.591919	-30.145899	15.572244	143.638428	32.961891	-3.556085	133.588776	26.75725	35.06583	133.665375	29.8595705	15.7548725	133.6270755	-90.1513685	15.3896155	153.6497805
-56.031479	12.97898	145.97171	-30.299112	15.872086	143.281281	32.862514	-3.339113	133.440704	26.706951	35.337799	133.762421	29.7847325	15.999343	133.6015625	-90.3829565	15.744829	152.9609995
-56.659187	15.029984	144.961731	-30.499277	16.189861	142.654068	32.715591	-3.157063	133.289261	26.720222	35.577534	133.977768	29.7179065	16.2102355	133.6335145	-90.7164605	16.1694865	151.6746215
-57.216911	17.050753	143.777603	-30.771347	16.467381	141.852249	32.480907	-3.005804	133.048706	26.780233	35.793549	134.214279	29.63057	16.3938725	133.6314925	-91.173264	16.5408895	150.0730055
-57.923473	20.150404	142.570633	-31.103992	16.84547	140.78862	32.039127	-2.888256	132.436554	26.785633	35.968582	134.313599	29.41238	16.540163	133.3750765	-91.620364	17.150777	148.2021635
-58.243622	22.176645	142.546814	-31.24522	17.134712	140.493362	31.707127	-2.840421	131.900024	26.733919	36.080975	134.056595	29.220523	16.620277	132.9783095	-91.710963	17.649147	148.0084145
-58.485699	24.092447	143.045502	-31.298382	17.455648	140.532578	31.42787	-2.679315	131.379211	26.55862	36.305817	133.760864	28.993245	16.813251	132.5700375	-91.590009	18.098045	148.4951185
-58.585209	26.006777	143.926483	-31.269056	17.767174	140.908264	31.27253	-2.443412	131.01564	26.353853	36.648052	133.432892	28.8131915	17.10232	132.224266	-91.3513035	18.432028	149.592262
-58.597988	27.796013	144.94368	-31.238239	17.989603	141.483109	31.152514	-2.251552	130.862091	26.116457	37.009941	133.203873	28.6344855	17.3791945	132.032982	-91.1109635	18.6000115	150.933236
-58.554501	29.549465	145.977707	-31.222979	18.077139	142.117905	31.07416	-2.080286	130.897781	25.850904	37.24284	133.13942	28.462532	17.581277	132.0186005	-90.90849	18.573001	152.2172095
-58.379848	31.227736	146.778976	-31.182423	18.014599	142.664917	31.030527	-1.949705	131.026749	25.665289	37.322243	133.284729	28.347908	17.686269	132.155739	-90.712754	18.342929	153.174095
-57.904087	33.633976	147.91568	-31.076483	17.680935	143.22229	31.015936	-1.896117	131.048599	25.670301	37.301174	133.674332	28.3431185	17.7025285	132.3614655	-90.4960845	17.6593415	154.0831145
-57.419403	35.169029	148.506729	-30.958551	17.403065	143.363449	31.059624	-1.854681	130.914795	25.8134	37.237335	133.977325	28.436512	17.691327	132.44606	-90.353614	17.114803	154.280838
-56.885273	36.690235	149.032043	-30.808941	17.190878	143.355087	31.13044	-1.793089	130.690018	26.037577	37.216824	134.321625	28.5840085	17.7118675	132.5058215	-90.2018905	16.6698885	154.2043525
-56.178402	38.167526	149.470688	-30.666252	17.048832	143.271774	31.214432	-1.680933	130.432648	26.270655	37.24205	134.62767	28.7425435	17.7805585	132.530159	-90.0750475	16.3171055	154.013389
-55.420017	39.571381	149.895889	-30.537363	17.004608	143.177612	31.317448	-1.507593	130.130188	26.475727	37.280792	134.91153	28.8965875	17.8865995	132.520859	-89.9713135	16.1226165	153.834365
-54.544151	40.930809	150.262802	-30.428461	17.051039	143.110184	31.403109	-1.277102	129.886993	26.660696	37.419666	135.230423	29.0319025	18.071282	132.558708	-89.8888245	16.030796	153.66166
-53.607021	42.219666	150.515991	-30.317503	17.154396	143.050735	31.504131	-1.03725	129.728043	26.848871	37.629669	135.52951	29.176501	18.2962095	132.6287765	-89.811507	16.0125825	153.4726935
-52.031933	43.954079	150.755676	-30.160376	17.328236	142.910507	31.735235	-0.682762	129.551773	27.059723	37.955303	135.93605	29.397479	18.6362705	132.7439115	-89.718231	16.0202015	153.0771025
-50.838577	44.998981	150.795441	-30.034681	17.417149	142.730408	31.920624	-0.442523	129.418655	27.217272	38.161404	136.188675	29.568948	18.8594405	132.803665	-89.63831	15.9748575	152.657151
-49.609421	45.940613	150.739258	-29.919741	17.48418	142.513504	32.12159	-0.21497	129.362244	27.365049	38.361149	136.403748	29.7433195	19.0730895	132.882996	-89.5828015	15.8952705	152.144012
-48.229507	46.738815	150.630142	-29.806105	17.569681	142.294968	32.322166	0.005649	129.365295	27.510313	38.566723	136.641006	29.9162395	19.286186	133.0031505	-89.5284495	15.853176	151.5867855
-46.807961	47.460823	150.50589	-29.697186	17.616219	142.136902	32.515842	0.177463	129.37616	27.661356	38.733715	136.879974	30.088599	19.455589	133.128067	-89.482971	15.776849	151.145737
-45.256847	48.014771	150.257919	-29.59621	17.661337	142.05304	32.713345	0.295083	129.469177	27.831671	38.888355	137.096909	30.272508	19.591719	133.283043	-89.464928	15.730955	150.823037
-43.576241	48.460491	150.008499	-29.49651	17.682158	142.018463	32.913063	0.380127	129.604889	28.010391	39.038147	137.40419	30.461727	19.709137	133.5045395	-89.454747	15.655179	150.5323865
-40.945721	48.967136	149.41568	-29.394552	17.684887	142.105453	33.247948	0.366679	129.863602	28.337488	39.060448	137.891891	30.792718	19.7135635	133.8777465	-89.581822	15.6562105	150.3331595
-39.069168	49.245182	148.572556	-29.441761	17.836298	142.123627	33.378647	0.137853	130.234482	28.575495	39.066216	138.240768	30.977071	19.6020345	134.237625	-89.860593	16.0705615	150.009629
-37.194546	49.539501	147.44429	-29.556263	18.107615	142.213028	33.457386	-0.075976	130.818741	28.733086	39.08638	138.572693	31.095236	19.505202	134.695717	-90.207762	16.710028	149.730339
-35.181042	49.728237	146.166	-29.708649	18.437922	142.223099	33.512547	-0.296549	131.694504	28.849274	39.166214	138.937088	31.1809105	19.4348325	135.315796	-90.5982085	17.4410115	149.130402
-33.187328	49.855968	144.919891	-29.869095	18.769356	142.144211	33.614361	-0.406463	132.617004	28.989485	39.340736	139.41214	31.301923	19.4671365	136.014572	-91.040113	18.0715755	148.27385
-31.072041	49.829552	143.943283	-30.005154	19.044968	141.971207	33.799278	-0.404076	133.667328	29.148144	39.563606	140.079941	31.473711	19.579765	136.8736345	-91.484019	18.510171	147.0687795
-28.978619	49.758015	143.309937	-30.082481	19.177332	141.858261	34.004429	-0.380354	134.459106	29.291613	39.716835	140.755005	31.648021	19.6682405	137.6070555	-91.812983	18.6864235	146.1094665
-25.705702	49.476128	142.952713	-30.070955	19.172516	141.595108	34.257629	-0.466303	135.545807	29.620668	39.773098	141.836624	31.9391485	19.6533975	138.6912155	-92.0810585	18.6916345	144.4990005
-23.513546	49.230591	143.126465	-30.013865	19.114697	141.474121	34.431915	-0.573662	135.971802	29.841274	39.732571	142.334671	32.1365945	19.5794545	139.1532365	-92.1643245	18.6499395	143.7950055
-21.406624	48.983402	143.548309	-29.90205	19.075264	141.292511	34.573406	-0.663275	136.108047	30.076859	39.646343	142.763107	32.3251325	19.491534	139.435577	-92.1292325	18.658994	143.149445
-19.267033	48.698429	144.049011	-29.795879	19.094143	141.178467	34.689316	-0.667785	135.916901	30.280468	39.556786	143.095123	32.484892	19.4445005	139.506012	-92.07665	18.7437855	142.850922
-17.203594	48.383827	144.778122	-29.680847	19.157295	141.127701	34.841652	-0.574763	135.6763	30.475796	39.568172	143.354675	32.658724	19.4967045	139.5154875	-92.020418	18.8178855	142.7399145
-15.195958	48.045109	145.474213	-29.553614	19.289312	141.163589	34.977383	-0.394674	135.393143	30.632496	39.619419	143.672211	32.8049395	19.6123725	139.532677	-91.9121675	18.9662515	142.794501
-13.166259	47.595825	146.298981	-29.405182	19.44982	141.32991	35.136677	-0.191116	135.168594	30.803913	39.711445	144.094925	32.970295	19.7601645	139.6317595	-91.780659	19.1394755	143.0280605
-10.276178	46.751274	147.657455	-29.189184	19.724806	141.752533	35.401161	0.144652	135.025833	31.089609	39.917259	144.964188	33.245385	20.0309555	139.9950105	-91.623753	19.4186565	143.5100555
-8.340368	46.0215	148.503143	-29.050955	19.873451	141.960037	35.606174	0.342637	135.103592	31.24691	40.009987	145.723892	33.426542	20.176312	140.413742	-91.528452	19.57059	143.506332
-6.536875	45.189823	149.125137	-28.92107	19.967825	141.959518	35.816498	0.478467	135.327759	31.335726	40.02676	146.517014	33.576112	20.2526135	140.9223865	-91.418252	19.6830365	142.9966495
-4.681546	44.230705	149.47406	-28.819355	20.040026	141.755081	36.055489	0.534162	135.659561	31.342579	40.010201	147.179489	33.699034	20.2721815	141.419525	-91.337744	19.8078705	142.090637
-2.96503	43.169151	149.510223	-28.715302	20.048029	141.327362	36.305065	0.617551	135.972321	31.334454	39.999557	147.632645	33.8197595	20.308554	141.802483	-91.2503635	19.787504	140.852241
-1.190439	41.981567	149.267181	-28.582113	20.081951	140.717285	36.524036	0.712193	136.14386	31.347858	39.984097	147.865891	33.935947	20.348145	142.0048755	-91.100173	19.815757	139.4296945
0.465402	40.740719	148.722	-28.405813	20.144623	139.956726	36.792686	0.765133	136.313965	31.409323	40.024437	147.878342	34.1010045	20.394785	142.0961535	-90.9126305	19.894461	137.8172985
2.954924	38.634048	147.657532	-28.060219	20.200079	138.726929	37.147377	0.855674	136.496826	31.583828	40.212643	147.508118	34.3656025	20.5341585	142.002472	-90.4860405	19.8659995	135.451386
4.408585	37.101353	146.844818	-27.785522	20.304646	137.872604	NaN	NaN	NaN	31.762924	40.405731	147.17627	NaN	NaN	NaN	NaN	NaN	NaN
5.876861	35.468597	146.012146	-27.500034	20.468485	137.074814	NaN	NaN	NaN	31.995314	40.664299	146.871109	NaN	NaN	NaN	NaN	NaN	NaN
7.067943	33.720833	145.337921	-27.215437	20.615028	136.37175	NaN	NaN	NaN	32.195789	40.945553	146.547165	NaN	NaN	NaN	NaN	NaN	NaN
8.231089	31.861391	144.74704	-26.917255	20.750614	135.746323	NaN	NaN	NaN	32.396549	41.280781	146.244583	NaN	NaN	NaN	NaN	NaN	NaN
9.160556	29.957426	144.295227	-26.605909	20.889366	135.170715	NaN	NaN	NaN	32.577312	41.622143	145.957535	NaN	NaN	NaN	NaN	NaN	NaN
9.994711	27.934977	143.916016	-26.293234	20.98991	134.700958	NaN	NaN	NaN	32.788422	41.960499	145.659882	NaN	NaN	NaN	NaN	NaN	NaN
10.953042	24.883717	143.516647	-25.812033	21.054026	134.41655	NaN	NaN	NaN	33.148098	42.486744	145.145172	NaN	NaN	NaN	NaN	NaN	NaN
11.289985	22.783031	143.450821	-25.508738	21.014585	134.454117	NaN	NaN	NaN	33.41095	42.846561	144.776947	NaN	NaN	NaN	NaN	NaN	NaN
11.623343	20.666374	143.396591	-25.190014	20.93395	134.426224	NaN	NaN	NaN	33.652065	43.177406	144.465775	NaN	NaN	NaN	NaN	NaN	NaN
11.658119	18.531263	143.449524	-24.852041	20.831099	134.322647	NaN	NaN	NaN	33.881725	43.467133	144.211563	NaN	NaN	NaN	NaN	NaN	NaN
11.674596	16.409435	143.424225	-24.51403	20.744635	134.180511	NaN	NaN	NaN	34.089539	43.728462	143.94577	NaN	NaN	NaN	NaN	NaN	NaN
11.428362	14.309125	143.457382	-24.20892	20.707193	134.075027	NaN	NaN	NaN	34.321548	43.992558	143.614441	NaN	NaN	NaN	NaN	NaN	NaN
11.121854	12.265563	143.449982	-23.918066	20.712101	134.010818	NaN	NaN	NaN	34.557343	44.222427	143.194183	NaN	NaN	NaN	NaN	NaN	NaN
10.330673	9.291605	143.467743	-23.573854	20.78603	134.092575	NaN	NaN	NaN	34.905178	44.559254	142.496796	NaN	NaN	NaN	NaN	NaN	NaN
9.537952	7.331461	143.498245	-23.366928	20.835667	134.124832	NaN	NaN	NaN	35.095695	44.733082	142.081055	NaN	NaN	NaN	NaN	NaN	NaN
8.674738	5.459696	143.433182	-23.197029	20.865122	134.066818	NaN	NaN	NaN	35.227547	44.811287	141.786224	NaN	NaN	NaN	NaN	NaN	NaN
7.568241	3.588838	143.393738	-23.023769	20.863331	134.014297	NaN	NaN	NaN	35.3111	44.794609	141.469406	NaN	NaN	NaN	NaN	NaN	NaN
6.376906	1.831976	143.421112	-22.904514	20.817938	134.182419	NaN	NaN	NaN	35.435493	44.78751	141.084534	NaN	NaN	NaN	NaN	NaN	NaN
4.983562	0.124927	143.483688	-22.817545	20.774956	134.59819	NaN	NaN	NaN	35.561897	44.797222	140.658157	NaN	NaN	NaN	NaN	NaN	NaN
3.486494	-1.45626	143.669128	-22.765593	20.741949	135.351486	NaN	NaN	NaN	35.633492	44.799587	140.177002	NaN	NaN	NaN	NaN	NaN	NaN
0.97901	-3.680509	144.208801	-22.728954	20.765905	137.147675	NaN	NaN	NaN	35.664619	44.742657	139.596893	NaN	NaN	NaN	NaN	NaN	NaN
-0.874836	-5.050495	144.783295	-22.738979	20.722439	138.746643	NaN	NaN	NaN	35.63538	44.508144	139.329239	NaN	NaN	NaN	NaN	NaN	NaN
-2.79898	-6.386529	145.506683	-22.726555	20.557617	140.599457	NaN	NaN	NaN	35.590565	44.145088	139.159622	NaN	NaN	NaN	NaN	NaN	NaN
-4.805268	-7.639328	146.325394	-22.72864	20.320147	142.589203	NaN	NaN	NaN	35.510788	43.735119	139.170959	NaN	NaN	NaN	NaN	NaN	NaN
-6.803658	-8.86705	147.139954	-22.72537	19.975483	144.525864	NaN	NaN	NaN	35.347271	43.32225	139.383759	NaN	NaN	NaN	NaN	NaN	NaN
-8.803634	-10.050581	147.831238	-22.736832	19.543964	146.276703	NaN	NaN	NaN	35.118191	42.905178	139.780563	NaN	NaN	NaN	NaN	NaN	NaN
-10.741409	-11.225223	148.425125	-22.744371	19.056301	147.741837	NaN	NaN	NaN	34.88166	42.562637	140.272812	NaN	NaN	NaN	NaN	NaN	NaN
-13.555905	-12.871141	149.283905	-22.817423	18.418142	149.263336	NaN	NaN	NaN	34.572609	42.139034	141.00766	NaN	NaN	NaN	NaN	NaN	NaN
-15.32427	-13.946031	149.874222	-22.942633	18.117554	149.774582	NaN	NaN	NaN	34.353207	41.87257	141.281555	NaN	NaN	NaN	NaN	NaN	NaN
-17.045439	-14.939563	150.410675	-23.09737	17.945755	149.915405	NaN	NaN	NaN	34.186852	41.605572	141.310791	NaN	NaN	NaN	NaN	NaN	NaN
-18.654505	-15.892591	151.005524	-23.205414	17.835749	149.779053	NaN	NaN	NaN	34.101563	41.32711	141.113571	NaN	NaN	NaN	NaN	NaN	NaN
-20.171864	-16.791983	151.679276	-23.210775	17.769854	149.496246	NaN	NaN	NaN	34.112041	41.008427	140.758331	NaN	NaN	NaN	NaN	NaN	NaN
-21.456337	-17.63854	152.554779	-23.086557	17.777786	149.181274	NaN	NaN	NaN	34.240242	40.664822	140.225952	NaN	NaN	NaN	NaN	NaN	NaN
-22.71204	-18.298101	153.749512	-22.90312	17.83629	148.935638	NaN	NaN	NaN	34.357944	40.304192	139.469421	NaN	NaN	NaN	NaN	NaN	NaN
NaN	NaN	NaN	-22.616339	17.90601	148.800308	NaN	NaN	NaN	34.252357	39.806938	138.086212	NaN	NaN	NaN	NaN	NaN	NaN
NaN	NaN	NaN	-22.465933	17.862566	148.969589	NaN	NaN	NaN	34.094524	39.415146	137.230591	NaN	NaN	NaN	NaN	NaN	NaN
NaN	NaN	NaN	-22.370094	17.727707	149.333099	NaN	NaN	NaN	33.910561	38.910412	136.537003	NaN	NaN	NaN	NaN	NaN	NaN
NaN	NaN	NaN	-22.289654	17.560036	149.747162	NaN	NaN	NaN	33.672237	38.461922	136.14151	NaN	NaN	NaN	NaN	NaN	NaN
NaN	NaN	NaN	-22.174074	17.44416	150.052139	NaN	NaN	NaN	33.532429	38.173294	135.99678	NaN	NaN	NaN	NaN	NaN	NaN
NaN	NaN	NaN	-22.046949	17.334156	150.115585	NaN	NaN	NaN	33.599567	37.967064	135.891098	NaN	NaN	NaN	NaN	NaN	NaN
NaN	NaN	NaN	-21.919371	17.174322	149.793198	NaN	NaN	NaN	33.833549	37.759209	135.90564	NaN	NaN	NaN	NaN	NaN	NaN
NaN	NaN	NaN	-21.787518	16.752422	148.740051	NaN	NaN	NaN	34.422256	37.241554	136.074966	NaN	NaN	NaN	NaN	NaN	NaN
NaN	NaN	NaN	-21.736298	16.445423	147.899384	NaN	NaN	NaN	34.865665	36.748482	136.103104	NaN	NaN	NaN	NaN	NaN	NaN
NaN	NaN	NaN	-21.701445	16.241333	147.123398	NaN	NaN	NaN	35.225822	36.277222	136.112564	NaN	NaN	NaN	NaN	NaN	NaN
NaN	NaN	NaN	-21.679855	16.134859	146.578949	NaN	NaN	NaN	35.624523	35.91304	136.013672	NaN	NaN	NaN	NaN	NaN	NaN
-31.175385	-17.0721	152.908508	-21.636024	16.045452	146.205444	NaN	NaN	NaN	35.774891	35.787323	135.942261	NaN	NaN	NaN	NaN	NaN	NaN
-31.369955	-16.03022	151.85788	-21.622034	15.952286	146.028839	NaN	NaN	NaN	35.800583	35.731098	135.914856	NaN	NaN	NaN	NaN	NaN	NaN
-31.497261	-14.838952	151.00087	-21.631041	15.80105	146.009933	NaN	NaN	NaN	35.776863	35.628288	135.95752	NaN	NaN	NaN	NaN	NaN	NaN
-31.664614	-12.793866	149.617798	-21.733717	15.458313	146.11113	NaN	NaN	NaN	35.80851	35.413906	136.440277	NaN	NaN	NaN	NaN	NaN	NaN
-31.679272	-11.351104	148.669693	-21.811794	15.216645	146.24707	NaN	NaN	NaN	35.86623	35.245174	137.033752	NaN	NaN	NaN	NaN	NaN	NaN
-31.603645	-9.765406	147.855896	-21.798899	15.008267	146.356613	NaN	NaN	NaN	36.009193	35.167747	137.765991	NaN	NaN	NaN	NaN	NaN	NaN
-31.4086	-8.192947	146.985809	-21.714029	14.829448	146.440903	41.523914	-3.419132	135.132324	36.280148	35.246796	138.680679	38.902031	15.913832	136.9065015	-82.330089	13.745064	155.9753045
-31.146362	-6.564908	146.243515	-21.549496	14.623759	146.552307	41.750156	-3.364646	135.106567	36.642735	35.350739	139.704208	39.1964455	15.9930465	137.4053875	-82.2954375	13.2544715	155.6992265
-30.750006	-4.928814	145.685516	-21.361383	14.388752	146.739929	42.03442	-3.349635	135.099976	37.100948	35.434418	140.819687	39.567684	16.0423915	137.9598315	-82.29045	12.7351125	155.5200265
-30.336702	-3.415401	145.295776	-21.140127	14.146419	146.965073	42.340458	-3.327845	135.274536	37.59277	35.480618	141.964264	39.966614	16.0763865	138.6194	-82.246868	12.2164515	155.310746
-29.598227	-1.158789	144.8815	-20.815334	13.841145	147.174759	NaN	NaN	NaN	38.297302	35.506474	143.692001	NaN	NaN	NaN	NaN	NaN	NaN
-29.106062	0.212094	144.458984	-20.647755	13.701592	147.03595	NaN	NaN	NaN	38.592743	35.522739	144.632584	NaN	NaN	NaN	NaN	NaN	NaN
-28.616869	1.561759	143.974609	-20.508286	13.694247	146.606705	NaN	NaN	NaN	38.717281	35.516079	145.312393	NaN	NaN	NaN	NaN	NaN	NaN
-28.111353	2.811975	143.395752	-20.420259	13.741829	145.995743	NaN	NaN	NaN	38.730545	35.534767	145.549744	NaN	NaN	NaN	NaN	NaN	NaN
-27.714127	3.951976	142.833466	-20.374388	13.856922	145.295959	NaN	NaN	NaN	38.732708	35.711426	145.437973	NaN	NaN	NaN	NaN	NaN	NaN
-27.333502	5.012678	142.329956	-20.317707	14.00964	144.609909	NaN	NaN	NaN	38.742123	35.985458	144.972092	NaN	NaN	NaN	NaN	NaN	NaN
-27.006107	6.033416	141.917145	-20.219522	14.178874	143.959747	NaN	NaN	NaN	38.810192	36.259209	144.370056	NaN	NaN	NaN	NaN	NaN	NaN
-26.550112	7.384319	141.295731	-19.996754	14.41697	143.061493	NaN	NaN	NaN	38.941212	36.646107	143.405777	NaN	NaN	NaN	NaN	NaN	NaN
-26.357281	8.14912	140.923294	-19.856499	14.478354	142.569565	NaN	NaN	NaN	38.992851	36.864601	142.843506	NaN	NaN	NaN	NaN	NaN	NaN
-26.221012	8.829776	140.640945	-19.747261	14.425285	142.201935	NaN	NaN	NaN	39.014904	36.988361	142.412338	NaN	NaN	NaN	NaN	NaN	NaN
-26.149071	9.444923	140.386322	-19.665741	14.271325	141.931686	NaN	NaN	NaN	38.980564	37.038101	142.182297	NaN	NaN	NaN	NaN	NaN	NaN
-26.127056	10.003144	140.151978	-19.605947	14.047434	141.678299	NaN	NaN	NaN	38.968689	36.983879	142.211075	NaN	NaN	NaN	NaN	NaN	NaN
-26.142994	10.47311	139.904266	-19.539688	13.792427	141.426743	NaN	NaN	NaN	38.942989	36.797127	142.346222	NaN	NaN	NaN	NaN	NaN	NaN
-26.209089	10.826736	139.6185	-19.486801	13.544793	141.147095	45.702747	-2.011264	134.785889	38.952065	36.606686	142.476074	42.327406	17.297711	138.6309815	-81.301008	9.791875	143.6632085
-26.39336	11.18263	139.104218	-19.379082	13.291226	140.645844	45.831459	-2.033828	134.354584	38.970257	36.299957	142.571732	42.400858	17.1330645	138.463158	-81.159022	9.4493875	142.82853
-26.582161	11.287462	138.780106	-19.358727	13.232155	140.319962	45.870419	-2.064334	134.084229	38.957672	36.182724	142.520111	42.4140455	17.059195	138.30217	-81.1314995	9.405115	142.337754
-26.833075	11.281106	138.491638	-19.355461	13.21209	140.050934	45.863228	-2.014693	133.867462	38.896896	36.186321	142.339966	42.380062	17.085814	138.103714	-81.090984	9.338366	141.998154
-27.137167	11.162365	138.19043	-19.380733	13.225863	139.787659	45.839802	-1.888339	133.686203	38.808891	36.253937	142.177536	42.3243465	17.182799	137.9318695	-81.0858125	9.268927	141.6434485
-27.512663	10.921499	137.937302	-19.424606	13.237288	139.58876	45.819538	-1.76863	133.496719	38.680454	36.28854	142.037888	42.249996	17.259955	137.7673035	-81.099208	9.214621	141.4102165
-27.930298	10.548133	137.719299	-19.483658	13.258973	139.463074	45.797626	-1.725851	133.384125	38.55798	36.343307	141.891083	42.177803	17.308728	137.637604	-81.145119	9.209218	141.288544
-28.349758	10.113206	137.596161	-19.543816	13.305108	139.378433	45.773487	-1.661558	133.241302	38.47998	36.409508	141.813004	42.1267335	17.373975	137.527153	-81.2143655	9.236241	141.229713
-28.952	9.236141	137.384232	-19.602449	13.460048	139.366623	45.682232	-1.584299	133.158188	38.400192	36.540607	141.797012	42.041212	17.478154	137.4776	-81.24611	9.441942	141.255646
-29.389997	8.586151	137.360077	-19.655457	13.686508	139.434998	45.576363	-1.548314	133.27359	38.337212	36.710552	141.674728	41.9567875	17.581119	137.474159	-81.2677015	9.791897	141.395837
-29.904869	7.773127	137.514984	-19.747807	13.995832	139.551132	45.430218	-1.49585	133.52774	38.195286	36.926128	141.33075	41.812752	17.715139	137.429245	-81.308366	10.276525	141.673019
-30.495491	6.913517	137.80217	-19.867682	14.354755	139.587326	45.221893	-1.554469	134.077484	38.036438	37.171024	140.68602	41.6291655	17.8082775	137.381752	-81.3645295	10.9012325	141.7929
-31.03264	6.014112	138.082474	-19.984543	14.733343	139.447403	45.057472	-1.666031	134.893875	37.88718	37.344471	139.7491	41.472326	17.83922	137.3214875	-81.441412	11.627466	141.5733185
-31.664259	5.217897	138.351456	-20.074051	15.107937	139.068542	NaN	NaN	NaN	37.759762	37.447739	138.62468	NaN	NaN	NaN	NaN	NaN	NaN
-32.35191	4.453447	138.588577	-20.181747	15.411666	138.548767	NaN	NaN	NaN	37.614273	37.509521	137.376892	NaN	NaN	NaN	NaN	NaN	NaN
-33.458599	3.59901	138.972321	-20.315876	15.647003	137.751266	NaN	NaN	NaN	37.314789	37.349514	135.516846	NaN	NaN	NaN	NaN	NaN	NaN
-34.235294	3.286398	139.119644	-20.4097	15.630751	137.368591	NaN	NaN	NaN	37.122864	37.14727	134.456818	NaN	NaN	NaN	NaN	NaN	NaN
-35.079296	3.207678	139.24884	-20.532677	15.55438	137.158676	NaN	NaN	NaN	36.952351	36.873306	133.586304	NaN	NaN	NaN	NaN	NaN	NaN
-36.031883	3.362727	139.244431	-20.668388	15.446912	137.090988	NaN	NaN	NaN	36.757809	36.621792	133.020279	NaN	NaN	NaN	NaN	NaN	NaN
-37.016434	3.768043	139.096954	-20.821117	15.341512	137.134872	NaN	NaN	NaN	36.576286	36.394691	132.659821	NaN	NaN	NaN	NaN	NaN	NaN
-38.051575	4.349025	138.809174	-21.010599	15.205214	137.261627	NaN	NaN	NaN	36.409805	36.227871	132.552399	NaN	NaN	NaN	NaN	NaN	NaN
-39.110832	5.102528	138.507813	-21.214045	15.067603	137.437729	NaN	NaN	NaN	36.231026	36.164894	132.781616	NaN	NaN	NaN	NaN	NaN	NaN
-40.818039	6.682113	138.129242	-21.460596	14.996445	137.776764	NaN	NaN	NaN	35.901215	36.165436	133.183456	NaN	NaN	NaN	NaN	NaN	NaN
-41.960743	8.029296	138.110809	-21.606766	15.02107	138.057907	42.529881	-1.974171	136.20723	35.678368	36.162174	133.361633	39.1041245	17.0940015	134.7844315	-82.3176565	12.9481385	141.3313825
-43.142887	9.56554	138.48999	-21.707375	15.066491	138.478546	42.640938	-2.159745	135.507248	35.478897	36.060558	133.352631	39.0599175	16.9504065	134.4299395	-82.4746675	13.1825755	142.5271525
-44.320805	11.401209	139.450806	-21.820799	15.145782	139.175781	42.453503	-2.249163	134.953384	35.236675	35.920967	133.181076	38.845089	16.835902	134.06723	-82.486687	13.455662	144.284332
-45.408348	13.357232	140.871185	-21.938583	15.242908	140.178284	41.993404	-2.188204	134.552032	34.8843	35.785454	132.904083	38.438852	16.798625	133.7280575	-82.316018	13.687191	146.6285105
-46.407356	15.460649	142.52066	-22.056192	15.334288	141.385468	41.668324	-2.175934	134.320847	34.383541	35.744373	132.604401	38.0259325	16.7842195	133.462624	-82.1383165	13.8843565	149.308312
-47.353146	17.677595	144.207932	-22.23156	15.44884	142.72937	41.709038	-2.380436	134.272842	33.774612	35.836731	132.289429	37.741825	16.7281475	133.2811355	-82.204945	14.1695325	152.1776045
-48.53083	21.210495	146.659668	-22.577871	15.441245	144.703049	40.329479	-1.909763	134.037537	32.679699	35.966103	131.889389	36.504589	17.02817	132.963463	-81.660331	13.85432	156.442635
-49.134403	23.634939	148.086761	-22.739748	15.164691	145.851776	40.258442	-2.104394	133.982162	31.988323	35.921486	131.820282	36.1233825	16.908546	132.901222	-81.6028785	13.420836	158.80233
-49.588039	26.172787	149.461609	-22.818201	14.784023	146.844894	39.766438	-2.068858	133.613708	31.492373	35.879211	131.956161	35.6294055	16.9051765	132.7849345	-81.2658075	12.6628695	160.9048535
-49.752827	28.817373	151.178207	-22.842133	14.364882	147.643448	39.470207	-2.034165	133.189148	31.146559	35.870834	132.185913	35.308383	16.9183345	132.6875305	-80.992649	11.8114295	162.5993655
-49.866745	31.520784	152.312973	-22.84882	13.978452	148.149078	39.241665	-1.925386	132.650986	31.010103	36.029659	132.733276	35.125884	17.0521365	132.692131	-80.823524	10.9047675	163.606025
-49.693123	34.261658	153.610947	-22.890528	13.623964	148.392868	39.059673	-1.645786	132.049973	31.066641	36.408211	133.617783	35.063157	17.3812125	132.833878	-80.844213	9.8667155	163.951858
-49.294369	37.02824	154.912048	-22.991236	13.319613	148.307831	38.948776	-1.2339	131.559296	31.276257	36.887081	134.843369	35.1125165	17.8265905	133.2013325	-81.0949885	8.8126355	163.4143295
NaN	NaN	NaN	-23.265713	13.156504	147.658463	38.895706	-0.557947	130.951447	31.949568	37.534454	137.19458	35.422637	18.4882535	134.0730135	-81.954063	7.8247545	161.2439125
NaN	NaN	NaN	-23.540197	13.225434	146.796783	38.91666	-0.070462	130.483765	32.48624	37.75267	138.973724	35.70145	18.841104	134.7287445	-82.781844	7.609764	158.8648215
NaN	NaN	NaN	-23.845478	13.435009	145.653549	38.881229	0.388375	130.243469	NaN	NaN	NaN	NaN	NaN	NaN	NaN	NaN	NaN
NaN	NaN	NaN	-24.169313	13.737822	144.319473	39.271416	0.575626	129.934891	NaN	NaN	NaN	NaN	NaN	NaN	NaN	NaN	NaN
NaN	NaN	NaN	-24.438231	14.236304	142.976868	38.985699	1.274422	129.408569	NaN	NaN	NaN	NaN	NaN	NaN	NaN	NaN	NaN
-43.725605	43.552975	157.592072	-24.613739	14.926614	141.85704	39.018841	1.736233	128.995209	NaN	NaN	NaN	NaN	NaN	NaN	NaN	NaN	NaN
-42.690742	41.892452	154.757339	-24.749952	15.793583	140.985687	39.055901	2.177372	128.756744	NaN	NaN	NaN	NaN	NaN	NaN	NaN	NaN	NaN
-40.900757	39.17556	150.757553	-24.940414	17.23048	140.086777	39.053112	2.790159	128.671921	NaN	NaN	NaN	NaN	NaN	NaN	NaN	NaN	NaN
-39.652363	37.176876	148.005005	-25.108429	18.085449	139.82785	39.332092	2.840376	128.975906	NaN	NaN	NaN	NaN	NaN	NaN	NaN	NaN	NaN
-38.326805	35.086639	145.526718	-25.299322	18.842676	139.661026	38.88707	3.22835	129.355072	NaN	NaN	NaN	NaN	NaN	NaN	NaN	NaN	NaN
-36.948689	32.73632	143.227798	-25.615437	19.569693	139.690964	38.626827	3.088251	129.966812	33.374805	41.046326	143.112228	36.000816	22.0672885	136.53952	-87.23169	17.0720975	142.842408
-35.633831	29.998646	141.473251	-25.958151	20.320354	139.841187	38.239677	2.729872	130.963516	33.089111	41.472027	142.40892	35.664394	22.1009495	136.686218	-87.580696	18.5397585	142.996156
-34.340668	26.955595	140.253677	-26.246075	21.032419	140.040771	37.843601	2.528116	132.065277	32.826511	41.99498	141.473572	35.335056	22.261548	136.7694245	-87.827206	19.80329	143.3121175
-33.10281	23.65274	139.906586	-26.536884	21.502853	140.362335	37.469269	2.442035	133.111786	32.495842	42.479229	140.407684	34.9825555	22.460632	136.759735	-88.0563235	20.545074	143.964935
-31.423676	18.470385	140.627304	-26.854361	21.689453	141.068893	37.184673	2.600844	134.125092	31.875256	42.845387	139.050751	34.5299645	22.7231155	136.5879215	-88.2386865	20.6557905	145.5498645
-30.306667	14.918925	141.044266	-26.967346	21.546881	141.663559	37.156746	2.514476	134.642807	31.451113	42.856792	138.495193	34.3039295	22.685634	136.569	-88.2386215	20.408128	146.758118
-29.10951	11.370859	141.884201	-27.053665	21.30061	142.21196	37.237175	2.443366	135.211105	31.09568	42.777451	138.162094	34.1664275	22.6104085	136.6865995	-88.2737575	19.9908115	147.7373205
-27.892368	7.838688	142.637115	-27.109793	21.059156	142.653488	37.264854	2.36741	135.644562	30.879671	42.689522	138.002335	34.0722625	22.528466	136.8234485	-88.2918485	19.589846	148.4835275
-26.669598	4.400081	143.15799	-27.172316	20.867567	142.902313	37.236168	2.32117	135.903137	30.743452	42.60236	137.929962	33.98981	22.461765	136.9165495	-88.334442	19.273369	148.8880765
-25.438469	1.016376	143.602997	-27.22522	20.715942	142.945755	37.177448	2.22326	136.044937	30.625937	42.526409	137.840576	33.9016925	22.3748345	136.9427565	-88.3521325	19.0570495	148.9487535
-24.234291	-2.238188	143.947678	-27.240776	20.628527	142.862396	37.14975	2.116921	136.085724	30.564981	42.412518	137.61319	33.8573655	22.2647195	136.849457	-88.3389175	18.9923345	148.875335
-22.268837	-6.926093	144.671021	-27.235699	20.595856	142.614029	NaN	NaN	NaN	30.504721	42.213223	137.089996	NaN	NaN	NaN	NaN	NaN	NaN
-20.972609	-9.869321	145.468979	-27.179523	20.681454	142.412445	NaN	NaN	NaN	30.508713	42.132835	136.694092	NaN	NaN	NaN	NaN	NaN	NaN
-19.697914	-12.640539	146.383957	-27.118952	20.822063	142.149765	NaN	NaN	NaN	30.541771	42.117706	136.344131	NaN	NaN	NaN	NaN	NaN	NaN
-18.47558	-15.125942	147.394806	-27.067879	20.949221	141.800888	37.365635	2.04969	137.037888	30.599543	42.101952	136.066681	33.982589	22.075821	136.5522845	-88.118347	19.822621	147.0494915
-17.604828	-15.887833	148.533417	-27.060863	21.055252	141.42952	37.37923	2.127183	137.422821	30.650631	42.086159	135.804565	34.0149305	22.106671	136.613693	-88.1366565	20.003833	146.245347
-17.289782	-14.631271	148.639725	-27.098509	21.12188	141.006485	NaN	NaN	NaN	30.668259	42.029999	135.553528	NaN	NaN	NaN	NaN	NaN	NaN
-17.147446	-13.105869	148.757797	-27.136528	21.133005	140.578979	NaN	NaN	NaN	30.712843	41.930424	135.34314	NaN	NaN	NaN	NaN	NaN	NaN
-16.401838	-11.36011	148.129745	-27.207047	21.1105	140.082779	NaN	NaN	NaN	30.817211	41.823112	135.283203	NaN	NaN	NaN	NaN	NaN	NaN
-15.957585	-10.222082	147.299713	-27.227493	21.081869	139.832275	NaN	NaN	NaN	30.952036	41.796318	135.464355	NaN	NaN	NaN	NaN	NaN	NaN
-15.45009	-9.091526	146.584122	-27.242571	21.053843	139.688049	37.091816	1.989982	138.363297	31.08238	41.851147	135.728577	34.087098	21.9205645	137.045937	-88.57224	20.1871215	142.330161
-14.900178	-7.879032	145.425354	-27.266174	21.046177	139.609619	37.103619	1.976401	138.113617	31.182676	41.97715	136.032562	34.1431475	21.9767755	137.0730895	-88.6754955	20.1155785	142.1461485
-14.416036	-6.570163	144.117844	-27.29122	21.053257	139.558823	36.345882	2.278328	137.767761	31.281801	42.13525	136.410202	33.8138415	22.206789	137.0889815	-88.3962815	19.899725	142.0286645
-13.755517	-5.152438	143.301865	-27.327442	21.037846	139.547974	36.514736	2.159357	137.356216	31.353086	42.19286	136.814468	33.933911	22.1761085	137.085342	-88.588795	19.8995835	142.010606
-13.099202	-3.662137	142.175476	-27.37327	20.993265	139.523163	36.596725	2.028629	136.976868	31.456795	42.186001	137.361008	34.02676	22.107315	137.168938	-88.7733	19.879215	141.877388
-12.184508	-1.378863	140.742081	-27.443481	20.807505	139.468414	36.637039	1.755422	136.553436	31.650618	41.976624	138.521866	34.1438285	21.866023	137.537651	-89.0307905	19.748987	141.399177
-11.568794	0.179606	140.040176	-27.471912	20.562037	139.46875	36.662018	1.467592	136.389633	31.792837	41.738697	139.498016	34.2274275	21.6031445	137.9438245	-89.1712515	19.5209295	140.9936755
-10.983137	1.67988	139.575119	-27.488745	20.203133	139.490524	36.900669	1.011214	136.30098	31.940937	41.408916	140.564163	34.420803	21.210065	138.4325715	-89.398293	19.196201	140.5484765
-10.376283	3.162132	139.340347	-27.477566	19.745956	139.607437	36.945572	0.584678	136.269897	32.076557	40.985962	141.603012	34.5110645	20.78532	138.9364545	-89.4661965	18.706592	140.2784195
-9.919592	4.495759	139.423721	-27.484116	19.227367	139.7854	36.994953	0.103997	136.318726	32.165401	40.512146	142.514984	34.580177	20.3080715	139.416855	-89.548409	18.1466625	140.153945
-9.477885	5.877151	139.437088	-27.498081	18.685488	139.95311	37.019867	-0.280337	136.034454	32.207531	40.01099	143.233215	34.613699	19.8653265	139.6338345	-89.609861	17.5056495	140.2723855
-9.161908	7.135569	139.556183	-27.526611	18.150179	140.024246	37.010227	-0.634161	135.805359	32.226376	39.505009	143.78392	34.6183015	19.435424	139.7946395	-89.6715235	16.864934	140.2538525
-8.74206	8.930974	139.604996	-27.625422	17.405941	139.930054	36.938404	-1.073819	135.365372	32.097286	38.752495	144.35524	34.517845	18.839338	139.860306	-89.768689	15.972544	139.999802
-8.596874	9.988051	139.640747	-27.727798	16.998547	139.793518	36.899948	-1.332582	135.106171	31.960163	38.304646	144.584366	34.4300555	18.486032	139.8452685	-89.8856515	15.511062	139.7417675
-8.527955	10.910082	139.699036	-27.816551	16.662727	139.655457	36.882725	-1.60386	134.974335	31.843578	37.956135	144.726334	34.3631515	18.1761375	139.8503345	-89.9962535	15.1493165	139.4605795
-8.505751	11.772468	139.851517	-27.873093	16.369719	139.57901	36.870415	-1.857973	134.953766	31.743542	37.655495	144.838516	34.3069785	17.898761	139.896141	-90.0531645	14.840677	139.261879
-8.547713	12.499596	140.044098	-27.900425	16.130991	139.567703	36.832283	-2.153331	135.015259	31.706787	37.411201	144.943542	34.269535	17.628935	139.9794005	-90.070385	14.633047	139.1560055
-8.678237	13.040069	140.254669	-27.931808	15.893237	139.603714	36.758759	-2.488684	135.084503	31.697603	37.187916	145.023132	34.228181	17.349616	140.0538175	-90.091797	14.436858	139.1536105
-8.859282	13.429851	140.39566	-27.972752	15.644838	139.626831	36.679745	-2.822125	135.131485	31.695753	36.931587	145.085495	34.187749	17.054731	140.10849	-90.133253	14.234945	139.145172
-9.352268	13.777156	140.447906	-28.09593	15.203333	139.588272	36.536285	-3.374387	135.037643	31.591406	36.359261	145.054276	34.0638455	16.492437	140.0459595	-90.2557055	13.914229	139.1305845
-9.799953	13.886295	140.41571	-28.229427	14.846013	139.5065	36.41745	-3.757391	134.923264	31.500504	35.880932	145.006638	33.958977	16.0617705	139.964951	-90.417831	13.6302555	139.048049
-10.323216	13.871294	140.348053	-28.376045	14.469751	139.391342	36.306305	-4.129902	134.861954	31.358868	35.377441	144.964401	33.8325865	15.6237695	139.9131775	-90.5846765	13.3157325	138.8695065
-10.906805	13.716969	140.188705	-28.501308	14.104855	139.262299	36.246124	-4.46179	134.810501	31.126303	34.894596	144.91127	33.6862135	15.216403	139.8608855	-90.6888295	12.993307	138.6637125
-11.512319	13.425216	140.100708	-28.633503	13.790824	139.140305	36.182274	-4.770028	134.807175	30.886877	34.531933	144.818359	33.5345755	14.8809525	139.812767	-90.8015815	12.7006955	138.467843
-12.182545	13.01687	140.000732	-28.763803	13.530232	139.07637	36.111904	-5.021827	134.829941	30.663725	34.312206	144.663467	33.3878145	14.6451895	139.746704	-90.9154205	12.4152745	138.406036
-12.857072	12.505524	139.836945	-28.867674	13.298622	139.055527	36.004097	-5.2515	134.891022	30.506329	34.178265	144.433304	33.255213	14.4633825	139.662163	-90.990561	12.1338615	138.448891
-13.951484	11.48477	139.617462	-28.988304	13.014046	138.998138	35.786423	-5.612023	135.087006	30.347956	33.954014	144.018692	33.0671895	14.1709955	139.552849	-91.0437975	11.8570965	138.443427
-14.725407	10.677937	139.394791	-29.05158	12.838441	138.93251	35.654411	-5.879459	135.202698	30.282795	33.767754	143.650162	32.968603	13.9441475	139.42643	-91.071763	11.7327345	138.43859
-15.533694	9.782641	139.251648	-29.088629	12.665733	138.861328	35.562271	-6.13833	135.315414	30.222439	33.581814	143.213577	32.892355	13.721742	139.2644955	-91.069613	11.609724	138.4581605
-16.411638	8.815545	139.03418	-29.112297	12.504448	138.765411	35.491936	-6.396044	135.39946	30.150444	33.398109	142.721466	32.82119	13.5010325	139.060463	-91.045784	11.5078635	138.470359
-17.300749	7.794233	138.864685	-29.139351	12.359727	138.656631	35.446194	-6.628042	135.45961	30.081316	33.261017	142.204971	32.763755	13.3164875	138.8322905	-91.042457	11.4029665	138.4809715
-18.178883	6.770784	138.711914	-29.146763	12.211869	138.569748	35.418243	-6.842255	135.564804	29.985481	33.141029	141.623825	32.701862	13.149387	138.5943145	-90.995388	11.274351	138.5451815
-19.227821	5.701314	138.755341	-29.160578	12.038084	138.55217	35.404751	-7.031646	135.686996	29.853973	33.009071	141.046021	32.629362	12.9887125	138.3665085	-90.950518	11.0874555	138.7378315
-20.743076	4.088038	138.960052	-29.18078	11.69632	138.676392	NaN	NaN	NaN	29.651741	32.711498	140.162262	NaN	NaN	NaN	NaN	NaN	NaN
-21.761223	3.052539	139.26918	-29.180977	11.432845	138.843887	NaN	NaN	NaN	29.529995	32.431149	139.588943	NaN	NaN	NaN	NaN	NaN	NaN
-22.900219	2.042851	139.698929	-29.17127	11.106477	139.116302	NaN	NaN	NaN	29.419765	32.108273	139.028732	NaN	NaN	NaN	NaN	NaN	NaN
-23.980265	1.097776	140.251755	-29.162985	10.763336	139.524704	NaN	NaN	NaN	29.291677	31.777683	138.524734	NaN	NaN	NaN	NaN	NaN	NaN
-25.132544	0.247008	140.938599	-29.136738	10.408694	140.069656	NaN	NaN	NaN	29.123806	31.436279	138.119827	NaN	NaN	NaN	NaN	NaN	NaN
-26.228249	-0.504717	141.747879	-29.06794	10.010448	140.719315	NaN	NaN	NaN	28.984198	31.086189	137.808762	NaN	NaN	NaN	NaN	NaN	NaN
-27.297888	-1.119406	142.527954	-28.973326	9.604914	141.412872	NaN	NaN	NaN	28.89044	30.744898	137.564499	NaN	NaN	NaN	NaN	NaN	NaN
-28.979328	-1.905582	143.699265	-28.795355	8.983109	142.451416	NaN	NaN	NaN	28.764116	30.250984	137.283463	NaN	NaN	NaN	NaN	NaN	NaN
-29.989326	-2.242765	144.383316	-28.671148	8.556883	143.104553	NaN	NaN	NaN	28.714947	29.960182	137.139648	NaN	NaN	NaN	NaN	NaN	NaN
-30.970606	-2.463084	145.040176	-28.538204	8.103998	143.771881	NaN	NaN	NaN	28.658644	29.696167	137.038239	NaN	NaN	NaN	NaN	NaN	NaN
-31.966225	-2.603161	145.711075	-28.403187	7.650097	144.483643	NaN	NaN	NaN	28.615353	29.440788	136.998718	NaN	NaN	NaN	NaN	NaN	NaN
-32.929794	-2.59636	146.370407	-28.232224	7.229307	145.182693	NaN	NaN	NaN	28.610743	29.237902	137.059052	NaN	NaN	NaN	NaN	NaN	NaN
-33.733097	-2.430453	146.958237	-28.039574	6.900481	145.8564	NaN	NaN	NaN	28.640663	29.148928	137.225525	NaN	NaN	NaN	NaN	NaN	NaN
-34.503372	-2.196778	147.452255	-27.834192	6.694031	146.40625	NaN	NaN	NaN	28.761343	29.193926	137.470001	NaN	NaN	NaN	NaN	NaN	NaN
-35.673603	-1.564448	147.984344	-27.552786	6.596487	146.961624	NaN	NaN	NaN	29.028133	29.38183	137.890106	NaN	NaN	NaN	NaN	NaN	NaN
-36.300652	-0.984895	148.147858	-27.407799	6.657526	147.187836	NaN	NaN	NaN	29.223099	29.493925	138.087509	NaN	NaN	NaN	NaN	NaN	NaN
-36.860184	-0.35206	148.210983	-27.28203	6.737356	147.292725	NaN	NaN	NaN	29.429501	29.547813	138.181656	NaN	NaN	NaN	NaN	NaN	NaN
-37.379425	0.346272	148.175842	-27.142075	6.817811	147.286926	NaN	NaN	NaN	29.613041	29.576555	138.130585	NaN	NaN	NaN	NaN	NaN	NaN
-37.864578	1.138859	148.100998	-27.010653	6.91182	147.200043	NaN	NaN	NaN	29.783218	29.600502	137.983215	NaN	NaN	NaN	NaN	NaN	NaN
-38.281803	2.011713	147.932617	-26.902462	7.003032	147.04921	NaN	NaN	NaN	29.910076	29.622952	137.789169	NaN	NaN	NaN	NaN	NaN	NaN
-38.604465	2.906955	147.731796	-26.809532	7.124101	146.887039	NaN	NaN	NaN	29.999165	29.681667	137.557465	NaN	NaN	NaN	NaN	NaN	NaN
-38.905693	4.409735	147.384827	-26.677536	7.329524	146.655396	NaN	NaN	NaN	30.108601	29.796299	137.292831	NaN	NaN	NaN	NaN	NaN	NaN
-39.08979	5.56814	147.21936	-26.607496	7.475373	146.555481	NaN	NaN	NaN	30.173756	29.91485	137.171097	NaN	NaN	NaN	NaN	NaN	NaN
-39.17355	6.807234	147.02887	-26.569658	7.635528	146.490173	NaN	NaN	NaN	30.218224	30.066717	137.128433	NaN	NaN	NaN	NaN	NaN	NaN
-39.217289	8.117961	146.881577	-26.531321	7.784245	146.44899	NaN	NaN	NaN	30.28203	30.254757	137.150497	NaN	NaN	NaN	NaN	NaN	NaN
-39.174278	9.484529	146.805527	-26.50672	7.94677	146.443695	NaN	NaN	NaN	30.363264	30.480471	137.245773	NaN	NaN	NaN	NaN	NaN	NaN
-39.085598	10.985812	146.861954	-26.446161	8.088334	146.48027	NaN	NaN	NaN	30.499161	30.70451	137.447342	NaN	NaN	NaN	NaN	NaN	NaN
-38.868332	12.541225	146.926666	-26.374092	8.231444	146.572739	NaN	NaN	NaN	30.665579	30.936634	137.686539	NaN	NaN	NaN	NaN	NaN	NaN
-38.447845	14.897211	147.091965	-26.249413	8.51596	146.729935	NaN	NaN	NaN	30.975351	31.329771	138.223892	NaN	NaN	NaN	NaN	NaN	NaN
-38.069904	16.56374	147.187653	-26.163792	8.718121	146.700943	37.65633	-7.31532	134.338455	31.206285	31.588661	138.571884	34.4313075	12.1366705	136.4551695	-86.7588915	5.2995715	156.9467165
-37.648949	18.199423	147.142334	-26.088116	8.953549	146.602646	37.711979	-7.058667	134.216888	31.448095	31.878149	138.884521	34.580037	12.409741	136.5507045	-86.756269	5.497357	156.6545875
-37.187031	19.811089	147.004623	-26.014059	9.151587	146.402054	37.79213	-6.822427	134.211975	31.662365	32.121292	139.165146	34.7272475	12.6494325	136.6885605	-86.7553655	5.6537415	156.1155475
-36.638275	21.461245	146.781235	-25.943157	9.354689	146.089157	37.886841	-6.597766	134.104767	31.918016	32.332874	139.499176	34.9024285	12.867554	136.8019715	-86.7887425	5.841824	155.3763425
-36.065544	23.066797	146.465958	-25.847609	9.552618	145.682388	38.024578	-6.422863	134.047211	32.272926	32.546658	140.028915	35.148752	13.0618975	137.038063	-86.84397	6.0433385	154.326713
-35.437569	24.593765	146.290924	-25.762602	9.708716	145.313004	38.198498	-6.264442	134.039459	32.668377	32.757305	140.739548	35.4334375	13.2464315	137.3895035	-86.9586415	6.1710005	153.2365045
-34.383072	26.831207	146.385345	-25.678238	9.956562	144.842987	38.451984	-6.08287	134.114395	33.311638	32.977272	142.048828	35.881811	13.447201	138.0816115	-87.238287	6.465923	151.6043625
-33.717197	28.217579	146.690063	-25.67428	10.173694	144.547089	38.545525	-5.985986	134.209625	33.71294	33.013733	143.060074	36.1292325	13.5138735	138.6348495	-87.4777925	6.8335145	150.4593285
-33.009125	29.472029	147.245758	-25.722206	10.446053	144.285095	38.507019	-5.834785	134.104599	34.815361	32.68478	143.845673	36.66119	13.4249975	138.975136	-88.105602	7.4671085	149.595054
-32.313404	30.596128	147.989166	-25.778025	10.809859	144.082184	38.403748	-5.684721	133.952682	35.739754	32.336281	144.5177	37.071751	13.32578	139.235191	-88.627801	8.293938	148.929177
-31.62928	31.541924	148.792938	-25.829088	11.225397	143.972916	38.274879	-5.440773	133.650223	NaN	NaN	NaN	NaN	NaN	NaN	NaN	NaN	NaN
-30.998241	32.356838	149.597305	-25.870853	11.699549	144.010056	38.183491	-5.152885	133.389465	NaN	NaN	NaN	NaN	NaN	NaN	NaN	NaN	NaN
-30.391846	33.013256	150.292175	-25.887547	12.223996	144.156815	38.083996	-4.778747	133.310669	NaN	NaN	NaN	NaN	NaN	NaN	NaN	NaN	NaN
-29.413467	33.696426	151.020798	-25.888187	13.067972	144.536575	37.989742	-4.233388	133.440643	NaN	NaN	NaN	NaN	NaN	NaN	NaN	NaN	NaN
-28.713259	33.964573	151.283112	-25.876337	13.632965	144.811111	37.925007	-3.97571	133.625931	NaN	NaN	NaN	NaN	NaN	NaN	NaN	NaN	NaN
-28.04521	34.026711	151.326721	-25.860014	14.127442	145.058807	37.886795	-3.803372	133.803329	NaN	NaN	NaN	NaN	NaN	NaN	NaN	NaN	NaN
-27.312618	33.919632	151.205597	-25.852743	14.530422	145.227936	37.839333	-3.670333	133.908127	NaN	NaN	NaN	NaN	NaN	NaN	NaN	NaN	NaN
-26.55813	33.573601	150.822144	-25.818995	14.929893	145.355286	37.762764	-3.600465	133.955795	NaN	NaN	NaN	NaN	NaN	NaN	NaN	NaN	NaN
-25.909924	33.099678	150.29866	-25.788683	15.357694	145.435394	37.650196	-3.495078	133.921875	NaN	NaN	NaN	NaN	NaN	NaN	NaN	NaN	NaN
-25.129677	32.485645	149.52298	-25.747829	15.862807	145.495255	37.506046	-3.391458	133.837128	NaN	NaN	NaN	NaN	NaN	NaN	NaN	NaN	NaN
-23.923651	31.242905	148.231598	-25.693651	16.629652	145.625488	37.331997	-3.127621	133.887787	34.692616	35.110855	144.939743	36.0123065	15.991617	139.413765	-87.3996085	17.267687	151.837211
-23.077171	30.215645	147.614136	-25.670856	17.137569	145.939117	NaN	NaN	NaN	34.686897	35.624813	144.512421	NaN	NaN	NaN	NaN	NaN	NaN
-22.116392	28.97546	147.236237	-25.648207	17.608665	146.422241	NaN	NaN	NaN	34.711224	36.168213	144.395264	NaN	NaN	NaN	NaN	NaN	NaN
-21.197878	27.592617	147.331818	-25.619158	17.948597	147.137741	NaN	NaN	NaN	34.747353	36.66877	144.602722	NaN	NaN	NaN	NaN	NaN	NaN
-20.088556	26.0788	147.761322	-25.528509	18.190783	148.077576	NaN	NaN	NaN	34.878189	37.141045	145.013229	NaN	NaN	NaN	NaN	NaN	NaN
-19.061695	24.505363	148.5896	-25.401428	18.410925	149.140457	NaN	NaN	NaN	35.059795	37.588078	145.635986	NaN	NaN	NaN	NaN	NaN	NaN
-17.809435	22.955284	149.444397	-25.259298	18.640465	150.212875	NaN	NaN	NaN	35.277782	38.015877	146.189194	NaN	NaN	NaN	NaN	NaN	NaN
-16.060286	20.669167	150.753265	-25.014046	19.068573	151.518478	NaN	NaN	NaN	35.571297	38.611801	146.783035	NaN	NaN	NaN	NaN	NaN	NaN
-14.802112	19.169968	151.352875	-24.806564	19.36799	152.080444	NaN	NaN	NaN	35.675232	38.969643	146.990128	NaN	NaN	NaN	NaN	NaN	NaN
-13.516765	17.748779	151.776306	-24.608267	19.652369	152.390366	NaN	NaN	NaN	35.778004	39.371517	147.11731	NaN	NaN	NaN	NaN	NaN	NaN
-12.20782	16.333317	151.945801	-24.429407	19.887341	152.446793	NaN	NaN	NaN	35.832512	39.684231	147.116638	NaN	NaN	NaN	NaN	NaN	NaN
-10.892365	15.037976	152.012054	-24.268398	20.102489	152.341385	NaN	NaN	NaN	NaN	NaN	NaN	NaN	NaN	NaN	NaN	NaN	NaN
-9.510539	13.766006	151.957352	-24.124826	20.264927	152.122086	NaN	NaN	NaN	34.91745	40.28685	146.894165	NaN	NaN	NaN	NaN	NaN	NaN
-8.193849	12.57044	151.869659	-23.983461	20.399332	151.847244	NaN	NaN	NaN	35.082008	40.360332	146.64241	NaN	NaN	NaN	NaN	NaN	NaN
-6.085035	10.86263	151.738205	-23.797899	20.589684	151.421066	NaN	NaN	NaN	NaN	NaN	NaN	NaN	NaN	NaN	NaN	NaN	NaN
-4.716465	9.871542	151.652344	-23.650377	20.711643	151.119492	NaN	NaN	NaN	NaN	NaN	NaN	NaN	NaN	NaN	NaN	NaN	NaN
-3.245688	8.952739	151.57692	-23.489206	20.869129	150.82222	NaN	NaN	NaN	NaN	NaN	NaN	NaN	NaN	NaN	NaN	NaN	NaN
-1.90066	8.124416	151.536972	-23.297995	21.045376	150.533234	NaN	NaN	NaN	NaN	NaN	NaN	NaN	NaN	NaN	NaN	NaN	NaN
-0.513479	7.351131	151.633881	-23.105865	21.209249	150.303802	NaN	NaN	NaN	NaN	NaN	NaN	NaN	NaN	NaN	NaN	NaN	NaN
0.836277	6.619043	151.930481	-22.910604	21.333336	150.218048	NaN	NaN	NaN	NaN	NaN	NaN	NaN	NaN	NaN	NaN	NaN	NaN
2.069557	5.974397	152.346878	-22.731403	21.437225	150.19191	NaN	NaN	NaN	NaN	NaN	NaN	NaN	NaN	NaN	NaN	NaN	NaN
3.863855	5.061294	153.191299	-22.465889	21.595163	150.290817	NaN	NaN	NaN	NaN	NaN	NaN	NaN	NaN	NaN	NaN	NaN	NaN
4.980727	4.502023	153.79306	-22.295891	21.70146	150.400223	NaN	NaN	NaN	NaN	NaN	NaN	NaN	NaN	NaN	NaN	NaN	NaN
5.964391	4.007099	154.338287	-22.095308	21.767044	150.455185	NaN	NaN	NaN	NaN	NaN	NaN	NaN	NaN	NaN	NaN	NaN	NaN
6.906036	3.572966	154.769775	-21.875452	21.809841	150.422089	NaN	NaN	NaN	NaN	NaN	NaN	NaN	NaN	NaN	NaN	NaN	NaN
7.827791	3.189048	155.057129	-21.636654	21.859041	150.273315	NaN	NaN	NaN	NaN	NaN	NaN	NaN	NaN	NaN	NaN	NaN	NaN
8.671598	2.879596	155.208542	-21.413651	21.929138	150.075226	NaN	NaN	NaN	NaN	NaN	NaN	NaN	NaN	NaN	NaN	NaN	NaN
9.421241	2.640851	155.283264	-21.186169	21.997705	149.885361	NaN	NaN	NaN	NaN	NaN	NaN	NaN	NaN	NaN	NaN	NaN	NaN
10.303968	2.39921	155.367554	-20.873455	22.104284	149.812622	NaN	NaN	NaN	NaN	NaN	NaN	NaN	NaN	NaN	NaN	NaN	NaN
10.820359	2.331111	155.378922	-20.635496	22.119513	149.928329	NaN	NaN	NaN	NaN	NaN	NaN	NaN	NaN	NaN	NaN	NaN	NaN
11.258178	2.313324	155.414001	-20.367144	22.142683	150.135284	NaN	NaN	NaN	NaN	NaN	NaN	NaN	NaN	NaN	NaN	NaN	NaN
11.620771	2.344608	155.368576	-20.070902	22.162563	150.371811	NaN	NaN	NaN	NaN	NaN	NaN	NaN	NaN	NaN	NaN	NaN	NaN
11.897886	2.421379	155.250031	-19.741211	22.169916	150.559845	NaN	NaN	NaN	NaN	NaN	NaN	NaN	NaN	NaN	NaN	NaN	NaN
12.098756	2.533697	155.011703	-19.429546	22.167419	150.641479	NaN	NaN	NaN	NaN	NaN	NaN	NaN	NaN	NaN	NaN	NaN	NaN
12.222554	2.683824	154.687195	-19.18071	22.160816	150.619049	NaN	NaN	NaN	NaN	NaN	NaN	NaN	NaN	NaN	NaN	NaN	NaN
12.135259	2.90648	154.322113	-18.883856	22.103374	150.438904	NaN	NaN	NaN	NaN	NaN	NaN	NaN	NaN	NaN	NaN	NaN	NaN
11.915413	3.010625	154.128601	-18.764677	22.036644	150.259964	NaN	NaN	NaN	NaN	NaN	NaN	NaN	NaN	NaN	NaN	NaN	NaN
11.600469	3.077584	153.875626	-18.687593	21.943409	150.129303	NaN	NaN	NaN	NaN	NaN	NaN	NaN	NaN	NaN	NaN	NaN	NaN
11.236884	3.125174	153.649475	-18.60667	21.823919	150.022583	NaN	NaN	NaN	NaN	NaN	NaN	NaN	NaN	NaN	NaN	NaN	NaN
10.790699	3.101637	153.344208	-18.513071	21.68911	149.913528	NaN	NaN	NaN	NaN	NaN	NaN	NaN	NaN	NaN	NaN	NaN	NaN
10.261764	3.04324	152.945206	-18.398617	21.545097	149.798126	NaN	NaN	NaN	NaN	NaN	NaN	NaN	NaN	NaN	NaN	NaN	NaN
9.566158	2.962285	152.530853	-18.28129	21.399206	149.664276	NaN	NaN	NaN	NaN	NaN	NaN	NaN	NaN	NaN	NaN	NaN	NaN
8.367294	2.820005	151.806458	-18.156616	21.193422	149.421875	NaN	NaN	NaN	NaN	NaN	NaN	NaN	NaN	NaN	NaN	NaN	NaN
7.37985	2.691464	151.304337	-18.147434	21.043045	149.219421	NaN	NaN	NaN	NaN	NaN	NaN	NaN	NaN	NaN	NaN	NaN	NaN
6.38336	2.519724	150.738953	-18.236906	20.932585	148.975052	NaN	NaN	NaN	NaN	NaN	NaN	NaN	NaN	NaN	NaN	NaN	NaN
5.250535	2.314546	150.205475	-18.379065	20.849205	148.694809	NaN	NaN	NaN	NaN	NaN	NaN	NaN	NaN	NaN	NaN	NaN	NaN
3.989734	2.061554	149.600906	-18.585751	20.811636	148.393951	NaN	NaN	NaN	NaN	NaN	NaN	NaN	NaN	NaN	NaN	NaN	NaN
2.630941	1.806443	149.040726	-18.799778	20.799402	148.064957	NaN	NaN	NaN	NaN	NaN	NaN	NaN	NaN	NaN	NaN	NaN	NaN
1.279337	1.514099	148.465149	-18.994478	20.790962	147.734695	NaN	NaN	NaN	NaN	NaN	NaN	NaN	NaN	NaN	NaN	NaN	NaN
-0.970375	1.000631	147.575958	-19.317118	20.795469	147.259338	NaN	NaN	NaN	NaN	NaN	NaN	NaN	NaN	NaN	NaN	NaN	NaN
-2.53952	0.637477	147.008667	-19.523794	20.815535	146.916901	NaN	NaN	NaN	NaN	NaN	NaN	NaN	NaN	NaN	NaN	NaN	NaN
-4.112567	0.228694	146.451126	-19.720013	20.846861	146.555573	NaN	NaN	NaN	NaN	NaN	NaN	NaN	NaN	NaN	NaN	NaN	NaN
-5.855011	-0.26471	145.937119	-19.901693	20.883305	146.134033	NaN	NaN	NaN	NaN	NaN	NaN	NaN	NaN	NaN	NaN	NaN	NaN
-7.609769	-0.757117	145.486069	-20.087164	20.911625	145.69986	NaN	NaN	NaN	NaN	NaN	NaN	NaN	NaN	NaN	NaN	NaN	NaN
-9.386755	-1.28524	145.139938	-20.293653	20.955303	145.308182	NaN	NaN	NaN	NaN	NaN	NaN	NaN	NaN	NaN	NaN	NaN	NaN
-11.289661	-1.873698	144.85083	-20.494602	20.969814	144.979553	NaN	NaN	NaN	NaN	NaN	NaN	NaN	NaN	NaN	NaN	NaN	NaN
-14.146787	-2.703331	144.643494	-20.745945	20.934219	144.56369	NaN	NaN	NaN	NaN	NaN	NaN	NaN	NaN	NaN	NaN	NaN	NaN
-16.159082	-3.28875	144.773315	-20.85597	20.842588	144.407303	NaN	NaN	NaN	38.32402	39.608208	142.273956	NaN	NaN	NaN	NaN	NaN	NaN
-18.13468	-3.807359	145.06926	-20.952908	20.681343	144.406784	NaN	NaN	NaN	38.13076	39.469742	141.239685	NaN	NaN	NaN	NaN	NaN	NaN
-20.169271	-4.291939	145.723419	-21.0396	20.419395	144.619232	NaN	NaN	NaN	37.741947	39.367294	140.459732	NaN	NaN	NaN	NaN	NaN	NaN
-22.201195	-4.679641	146.761627	-21.155865	20.107069	145.121445	NaN	NaN	NaN	37.373016	39.150192	139.710312	NaN	NaN	NaN	NaN	NaN	NaN
-24.223427	-4.989531	147.996643	-21.300993	19.69936	145.839005	NaN	NaN	NaN	37.046005	38.825058	138.982437	NaN	NaN	NaN	NaN	NaN	NaN
-26.242432	-5.204736	149.39415	-21.487103	19.207535	146.675568	NaN	NaN	NaN	36.665108	38.506794	138.474472	NaN	NaN	NaN	NaN	NaN	NaN
-29.003733	-5.42073	151.483185	-21.786362	18.451366	148.073517	NaN	NaN	NaN	35.956764	37.911869	138.025421	NaN	NaN	NaN	NaN	NaN	NaN
-30.788702	-5.383539	152.851013	-21.962902	17.9478	149.033142	NaN	NaN	NaN	35.447311	37.574432	137.924606	NaN	NaN	NaN	NaN	NaN	NaN
-32.451813	-5.252771	153.966492	-22.123241	17.424646	149.958588	NaN	NaN	NaN	35.038422	37.288357	137.988464	NaN	NaN	NaN	NaN	NaN	NaN
-34.076836	-5.013428	154.925079	-22.266289	16.906654	150.839493	NaN	NaN	NaN	34.595253	37.09705	138.203506	NaN	NaN	NaN	NaN	NaN	NaN
-35.495426	-4.737432	155.628036	-22.397728	16.419056	151.668472	NaN	NaN	NaN	34.135201	36.976479	138.509659	NaN	NaN	NaN	NaN	NaN	NaN
-36.875587	-4.231855	156.402054	-22.520012	15.960254	152.414871	NaN	NaN	NaN	33.681915	36.912582	138.847534	NaN	NaN	NaN	NaN	NaN	NaN
-38.212788	-3.742661	157.054642	-22.651821	15.555641	153.063049	NaN	NaN	NaN	33.38456	36.744381	139.079956	NaN	NaN	NaN	NaN	NaN	NaN
-40.028496	-2.714995	157.890305	-22.86941	15.032536	153.768143	NaN	NaN	NaN	32.73201	36.567188	139.301926	NaN	NaN	NaN	NaN	NaN	NaN
-41.106083	-1.962232	158.35672	-22.998976	14.733979	154.049225	NaN	NaN	NaN	32.43499	36.468842	139.323578	NaN	NaN	NaN	NaN	NaN	NaN
-42.021694	-1.060203	158.614487	-23.094625	14.455432	154.219452	NaN	NaN	NaN	32.236145	36.356331	139.241974	NaN	NaN	NaN	NaN	NaN	NaN
-42.764431	-0.058693	158.647568	-23.168945	14.157905	154.255432	NaN	NaN	NaN	32.013657	36.244202	139.111725	NaN	NaN	NaN	NaN	NaN	NaN
-43.381889	0.965882	158.602509	-23.254595	13.887967	154.20636	NaN	NaN	NaN	31.869173	36.107182	138.929871	NaN	NaN	NaN	NaN	NaN	NaN
-43.919815	2.128177	158.346008	-23.296246	13.597302	154.077988	NaN	NaN	NaN	31.753349	35.978317	138.754623	NaN	NaN	NaN	NaN	NaN	NaN
-44.285618	3.409465	158.097382	-23.310999	13.334778	153.927368	NaN	NaN	NaN	31.804657	35.834671	138.612137	NaN	NaN	NaN	NaN	NaN	NaN
-44.542156	5.48607	157.520386	-23.281242	12.917367	153.714874	NaN	NaN	NaN	31.70414	35.802532	138.557938	NaN	NaN	NaN	NaN	NaN	NaN
-44.5256	6.998932	157.148087	-23.263815	12.633608	153.576248	NaN	NaN	NaN	31.630898	35.847401	138.601425	NaN	NaN	NaN	NaN	NaN	NaN
-44.362206	8.577621	156.701202	-23.279011	12.360045	153.451553	NaN	NaN	NaN	31.497288	35.933327	138.71582	NaN	NaN	NaN	NaN	NaN	NaN
-44.070904	10.235771	156.252975	-23.30546	12.081604	153.337311	NaN	NaN	NaN	31.304789	36.045029	138.910736	NaN	NaN	NaN	NaN	NaN	NaN
-43.635883	11.918664	155.733521	-23.33514	11.784585	153.129318	NaN	NaN	NaN	31.216526	36.115147	139.187057	NaN	NaN	NaN	NaN	NaN	NaN
-43.116169	13.68845	154.849075	-23.404757	11.492908	152.740509	NaN	NaN	NaN	31.220436	36.135197	139.53244	NaN	NaN	NaN	NaN	NaN	NaN
-42.487995	15.474094	153.712402	-23.544508	11.210385	152.04834	NaN	NaN	NaN	31.400585	36.01849	139.865845	NaN	NaN	NaN	NaN	NaN	NaN
-41.405834	18.291075	151.772263	-23.884573	10.812142	150.61882	NaN	NaN	NaN	32.074211	35.555767	140.126343	NaN	NaN	NaN	NaN	NaN	NaN
-40.48188	20.15061	150.67392	-24.13541	10.60849	149.636841	NaN	NaN	NaN	32.347317	35.254162	140.175217	NaN	NaN	NaN	NaN	NaN	NaN
-39.472633	21.995033	150.014145	-24.343857	10.491526	148.765259	39.200775	-2.899951	136.223145	32.33136	35.100357	140.168793	35.7660675	16.100203	138.195969	-84.4537815	4.882849	159.334549
-38.294411	23.797823	149.55426	-24.47538	10.453257	148.12059	39.084373	-2.965662	135.62648	NaN	NaN	NaN	NaN	NaN	NaN	NaN	NaN	NaN
-36.993633	25.510899	149.455185	-24.533527	10.430205	147.680511	39.022511	-2.940115	135.139221	NaN	NaN	NaN	NaN	NaN	NaN	NaN	NaN	NaN
-35.565006	27.089184	149.406296	-24.580339	10.34198	147.441376	38.992779	-2.849882	134.873093	NaN	NaN	NaN	NaN	NaN	NaN	NaN	NaN	NaN
-34.043251	28.580383	149.5979	-24.623926	10.165175	147.323792	NaN	NaN	NaN	NaN	NaN	NaN	NaN	NaN	NaN	NaN	NaN	NaN
-31.610029	30.539766	150.130325	-24.749704	9.735807	147.31279	NaN	NaN	NaN	NaN	NaN	NaN	NaN	NaN	NaN	NaN	NaN	NaN
-29.852407	31.581322	150.754486	-24.88834	9.331777	147.385544	NaN	NaN	NaN	NaN	NaN	NaN	NaN	NaN	NaN	NaN	NaN	NaN
-28.038172	32.418533	151.716751	-25.066694	8.891304	147.498566	NaN	NaN	NaN	NaN	NaN	NaN	NaN	NaN	NaN	NaN	NaN	NaN
-26.193832	33.054131	152.7155	-25.265799	8.515673	147.650528	NaN	NaN	NaN	NaN	NaN	NaN	NaN	NaN	NaN	NaN	NaN	NaN
-24.306128	33.549084	153.700562	-25.530064	8.177911	147.754547	NaN	NaN	NaN	NaN	NaN	NaN	NaN	NaN	NaN	NaN	NaN	NaN
-22.432009	33.898361	154.358047	-25.807594	7.928795	147.78212	NaN	NaN	NaN	NaN	NaN	NaN	NaN	NaN	NaN	NaN	NaN	NaN
-20.549877	34.097805	154.798309	-26.074366	7.73809	147.737793	NaN	NaN	NaN	NaN	NaN	NaN	NaN	NaN	NaN	NaN	NaN	NaN
-17.726803	34.163754	154.752884	-26.449812	7.537521	147.44809	NaN	NaN	NaN	NaN	NaN	NaN	NaN	NaN	NaN	NaN	NaN	NaN
-15.846391	33.984409	154.375488	-26.679882	7.473536	147.126007	NaN	NaN	NaN	NaN	NaN	NaN	NaN	NaN	NaN	NaN	NaN	NaN
-13.95962	33.714981	153.801086	-26.88632	7.49805	146.677643	NaN	NaN	NaN	NaN	NaN	NaN	NaN	NaN	NaN	NaN	NaN	NaN
-12.061719	33.23457	153.062744	-27.106226	7.636142	146.156738	NaN	NaN	NaN	NaN	NaN	NaN	NaN	NaN	NaN	NaN	NaN	NaN
-10.238297	32.583397	152.342377	-27.318985	7.884897	145.586563	NaN	NaN	NaN	NaN	NaN	NaN	NaN	NaN	NaN	NaN	NaN	NaN
-8.406443	31.710732	151.586227	-27.522377	8.189786	145.042862	NaN	NaN	NaN	NaN	NaN	NaN	NaN	NaN	NaN	NaN	NaN	NaN
-6.712265	30.665674	150.925446	-27.70657	8.524249	144.549805	NaN	NaN	NaN	NaN	NaN	NaN	NaN	NaN	NaN	NaN	NaN	NaN
-4.274443	28.725239	149.945526	-27.884003	9.050187	143.926132	NaN	NaN	NaN	NaN	NaN	NaN	NaN	NaN	NaN	NaN	NaN	NaN
-2.704664	27.188162	149.34903	-27.950642	9.36749	143.613907	NaN	NaN	NaN	NaN	NaN	NaN	NaN	NaN	NaN	NaN	NaN	NaN
-1.314915	25.51738	148.870041	-28.004242	9.631749	143.414032	NaN	NaN	NaN	NaN	NaN	NaN	NaN	NaN	NaN	NaN	NaN	NaN
0.003923	23.630062	148.341766	-28.045898	9.809578	143.299438	NaN	NaN	NaN	NaN	NaN	NaN	NaN	NaN	NaN	NaN	NaN	NaN
1.17979	21.581532	147.987823	-28.061682	9.936466	143.243561	NaN	NaN	NaN	29.903862	33.626522	148.133606	NaN	NaN	NaN	NaN	NaN	NaN
2.212307	19.400108	147.714645	-28.075071	10.019785	143.232742	NaN	NaN	NaN	29.883856	33.699535	148.001862	NaN	NaN	NaN	NaN	NaN	NaN
3.153176	17.082706	147.599457	-28.070566	10.099416	143.216248	NaN	NaN	NaN	29.834015	33.78125	147.966553	NaN	NaN	NaN	NaN	NaN	NaN
4.190579	13.506418	147.732864	-28.057888	10.243717	143.199692	NaN	NaN	NaN	29.723173	33.991665	147.966309	NaN	NaN	NaN	NaN	NaN	NaN
4.700552	11.091621	147.879166	-28.090937	10.358757	143.146088	NaN	NaN	NaN	29.605791	34.1996	147.93045	NaN	NaN	NaN	NaN	NaN	NaN
5.080997	8.593897	148.093567	-28.170225	10.453192	143.078613	NaN	NaN	NaN	29.485952	34.440907	147.8293	NaN	NaN	NaN	NaN	NaN	NaN
5.23091	6.119104	148.459763	-28.304529	10.514634	143.040115	NaN	NaN	NaN	29.296291	34.584778	147.616013	NaN	NaN	NaN	NaN	NaN	NaN
5.246519	3.633504	148.817856	-28.452602	10.540613	143.010529	NaN	NaN	NaN	29.137325	34.672306	147.332031	NaN	NaN	NaN	NaN	NaN	NaN
5.118325	1.142208	149.192337	-28.563601	10.535352	142.97403	NaN	NaN	NaN	29.029005	34.72728	147.028931	NaN	NaN	NaN	NaN	NaN	NaN
4.897864	-1.2309	149.526138	-28.657318	10.546788	142.922729	NaN	NaN	NaN	28.930008	34.779701	146.717896	NaN	NaN	NaN	NaN	NaN	NaN
4.289912	-4.673045	149.984161	-28.728756	10.583232	142.829391	NaN	NaN	NaN	28.824896	34.93277	146.241135	NaN	NaN	NaN	NaN	NaN	NaN
3.674187	-6.87756	150.276062	-28.734827	10.628098	142.776855	NaN	NaN	NaN	28.825621	35.059311	145.972137	NaN	NaN	NaN	NaN	NaN	NaN
2.986472	-8.907663	150.482681	-28.711096	10.723745	142.734833	NaN	NaN	NaN	28.824959	35.190319	145.759399	NaN	NaN	NaN	NaN	NaN	NaN
2.088664	-10.892314	150.682175	-28.671915	10.841385	142.698608	NaN	NaN	NaN	28.878447	35.318035	145.567657	NaN	NaN	NaN	NaN	NaN	NaN
1.108502	-12.705152	150.766785	-28.602034	10.989854	142.67897	NaN	NaN	NaN	28.930029	35.469105	145.39209	NaN	NaN	NaN	NaN	NaN	NaN
-0.043689	-14.473876	150.823471	-28.537649	11.14356	142.732559	NaN	NaN	NaN	28.9559	35.630756	145.20723	NaN	NaN	NaN	NaN	NaN	NaN
-1.291755	-16.037016	150.966507	-28.484552	11.281239	142.973083	NaN	NaN	NaN	28.952646	35.809303	144.963913	NaN	NaN	NaN	NaN	NaN	NaN
-3.456903	-18.144241	151.626678	-28.400591	11.338995	143.806808	NaN	NaN	NaN	28.877926	36.047508	144.374176	NaN	NaN	NaN	NaN	NaN	NaN
-5.088133	-19.385334	152.387863	-28.398579	11.255052	144.877625	NaN	NaN	NaN	28.746532	36.122616	143.816696	NaN	NaN	NaN	NaN	NaN	NaN
-6.805837	-20.475945	153.364655	-28.500107	11.121024	146.415466	NaN	NaN	NaN	28.314781	36.125076	143.194061	NaN	NaN	NaN	NaN	NaN	NaN
-8.728435	-21.367552	154.56987	-28.707972	10.951531	148.241699	NaN	NaN	NaN	27.914333	35.946644	142.676849	NaN	NaN	NaN	NaN	NaN	NaN
-10.653448	-22.120667	155.62117	-28.878036	10.744747	150.089493	NaN	NaN	NaN	27.455854	35.723995	142.429169	NaN	NaN	NaN	NaN	NaN	NaN
-12.505484	-22.750425	156.68895	-28.985224	10.557649	151.849258	NaN	NaN	NaN	26.952816	35.580456	142.357635	NaN	NaN	NaN	NaN	NaN	NaN
-14.284325	-23.154116	157.723709	-29.024092	10.418021	153.397797	NaN	NaN	NaN	26.415993	35.662712	142.38176	NaN	NaN	NaN	NaN	NaN	NaN
-16.724348	-23.412848	159.396408	-29.06925	10.229422	155.113098	NaN	NaN	NaN	25.640392	36.065102	142.503006	NaN	NaN	NaN	NaN	NaN	NaN
-18.297815	-23.365593	160.410172	-29.140516	10.150554	155.815811	NaN	NaN	NaN	25.266695	36.280155	142.561279	NaN	NaN	NaN	NaN	NaN	NaN
-19.840288	-23.184109	161.295731	-29.249922	10.053706	156.261047	NaN	NaN	NaN	24.938774	36.414326	142.542648	NaN	NaN	NaN	NaN	NaN	NaN
-21.325493	-22.840643	161.886475	-29.348558	9.918515	156.427307	NaN	NaN	NaN	24.689674	36.434891	142.521515	NaN	NaN	NaN	NaN	NaN	NaN
-22.701788	-22.462797	162.055832	-29.451885	9.761889	156.398071	NaN	NaN	NaN	24.541687	36.37545	142.45993	NaN	NaN	NaN	NaN	NaN	NaN
-24.144173	-21.960783	161.822891	-29.539579	9.547409	156.137619	NaN	NaN	NaN	24.554014	36.298965	142.409668	NaN	NaN	NaN	NaN	NaN	NaN
-25.411749	-21.376276	161.231354	-29.662743	9.331946	155.736847	NaN	NaN	NaN	24.458456	36.26722	142.395187	NaN	NaN	NaN	NaN	NaN	NaN
-27.196703	-20.22871	159.989243	-29.881224	9.028234	155.038757	NaN	NaN	NaN	24.340652	36.260475	142.385025	NaN	NaN	NaN	NaN	NaN	NaN
-28.288296	-19.222837	159.060104	-29.994345	8.830029	154.553894	NaN	NaN	NaN	24.262024	36.317528	142.41864	NaN	NaN	NaN	NaN	NaN	NaN
-29.346573	-18.064426	158.073227	-30.106339	8.69058	154.071335	NaN	NaN	NaN	24.231243	36.375511	142.521729	NaN	NaN	NaN	NaN	NaN	NaN
-30.238304	-16.744884	156.956604	-30.18047	8.568117	153.558945	NaN	NaN	NaN	24.286915	36.453365	142.684204	NaN	NaN	NaN	NaN	NaN	NaN
-31.195679	-15.360507	155.590195	-30.248514	8.410279	152.993683	NaN	NaN	NaN	24.403549	36.523472	142.9478	NaN	NaN	NaN	NaN	NaN	NaN
-32.035915	-13.906402	153.970825	-30.339142	8.198419	152.354645	NaN	NaN	NaN	24.559879	36.525463	143.360886	NaN	NaN	NaN	NaN	NaN	NaN
-32.872044	-12.349968	152.234573	-30.358675	7.989712	151.606262	NaN	NaN	NaN	24.901915	36.404564	143.872589	NaN	NaN	NaN	NaN	NaN	NaN
-33.911118	-9.871086	149.767303	-30.315346	7.781743	150.504379	NaN	NaN	NaN	25.005526	36.154251	144.874619	NaN	NaN	NaN	NaN	NaN	NaN
-34.612976	-8.182289	148.320908	-30.272882	7.683791	149.804306	NaN	NaN	NaN	26.305723	35.702789	145.221008	NaN	NaN	NaN	NaN	NaN	NaN
-35.213707	-6.50805	147.097473	-30.271107	7.663863	149.164169	NaN	NaN	NaN	NaN	NaN	NaN	NaN	NaN	NaN	NaN	NaN	NaN
-35.794937	-4.836108	146.222946	-30.297386	7.767108	148.631805	NaN	NaN	NaN	NaN	NaN	NaN	NaN	NaN	NaN	NaN	NaN	NaN
-36.34045	-3.299478	145.4561	-30.305538	7.956738	148.134369	NaN	NaN	NaN	NaN	NaN	NaN	NaN	NaN	NaN	NaN	NaN	NaN
-36.814194	-1.839843	144.839478	-30.270056	8.238675	147.679459	NaN	NaN	NaN	NaN	NaN	NaN	NaN	NaN	NaN	NaN	NaN	NaN
-37.222111	-0.502305	144.469467	-30.234125	8.592187	147.285614	NaN	NaN	NaN	NaN	NaN	NaN	NaN	NaN	NaN	NaN	NaN	NaN
-37.827045	1.186286	144.217285	-30.171989	9.208422	146.850204	NaN	NaN	NaN	NaN	NaN	NaN	NaN	NaN	NaN	NaN	NaN	NaN
-38.208889	2.120679	144.196838	-30.108074	9.652533	146.600967	NaN	NaN	NaN	NaN	NaN	NaN	NaN	NaN	NaN	NaN	NaN	NaN
-38.553322	2.919398	144.237335	-30.040854	10.091725	146.395523	NaN	NaN	NaN	NaN	NaN	NaN	NaN	NaN	NaN	NaN	NaN	NaN
-38.851353	3.610667	144.433716	-29.974895	10.455199	146.27533	NaN	NaN	NaN	25.556829	38.160694	145.894623	NaN	NaN	NaN	NaN	NaN	NaN
-39.111336	4.196915	144.698792	-29.856783	10.639875	146.226715	NaN	NaN	NaN	25.649082	38.457424	144.945984	NaN	NaN	NaN	NaN	NaN	NaN
-39.314236	4.7412	144.910919	-29.571423	10.6486	146.195465	NaN	NaN	NaN	25.889227	38.540813	144.145508	NaN	NaN	NaN	NaN	NaN	NaN
-39.540554	5.202149	145.063599	-29.180536	10.553363	146.214844	NaN	NaN	NaN	26.253548	38.480598	143.617416	NaN	NaN	NaN	NaN	NaN	NaN
-39.814644	5.953291	145.079132	-28.577	10.423107	146.195236	NaN	NaN	NaN	26.88287	38.26128	143.20903	NaN	NaN	NaN	NaN	NaN	NaN
-39.974827	6.478286	144.906387	-28.271025	10.395525	146.075775	NaN	NaN	NaN	27.234983	38.112961	143.099625	NaN	NaN	NaN	NaN	NaN	NaN
-40.125694	7.038139	144.60202	-28.066673	10.380755	145.824936	NaN	NaN	NaN	27.452724	38.016174	143.064926	NaN	NaN	NaN	NaN	NaN	NaN
-40.296047	7.61838	144.206833	-27.943596	10.357736	145.460419	NaN	NaN	NaN	27.545967	37.989307	143.043854	NaN	NaN	NaN	NaN	NaN	NaN
-40.505486	8.131046	143.789108	-27.862215	10.325411	145.000458	38.077457	0.358495	137.132904	27.544815	38.029324	143.063431	32.811136	19.1939095	140.0981675	-88.535566	1.4569125	149.9027485
-40.682888	8.532212	143.324127	-27.769447	10.278728	144.496262	38.274654	0.47196	136.615051	27.533234	38.054993	143.066528	32.903944	19.2634765	139.8407895	-88.442838	1.2939795	149.1517345
-40.805286	8.83856	142.910065	-27.644018	10.206348	144.048889	38.429462	0.550504	136.193787	27.567041	38.030006	143.05069	32.9982515	19.290255	139.6222385	-88.2862875	1.122441	148.4755395
-40.938965	9.153672	142.510025	-27.428797	10.089078	143.593491	38.666676	0.5549	135.814774	27.715767	37.887375	142.954727	33.1912215	19.2211375	139.3847505	-88.0488155	0.957018500000004	147.8022315
-41.003189	9.269597	142.356644	-27.274523	10.051625	143.409378	38.788723	0.517821	135.65715	27.826332	37.778103	142.803711	33.3075275	19.147962	139.2304305	-87.8565735	0.955287999999999	147.5883255
-41.045742	9.302063	142.226105	-27.135113	10.04054	143.280334	38.917007	0.451382	135.601151	27.950954	37.753147	142.543381	33.4339805	19.1022645	139.072266	-87.7042065	0.9788155	147.488402
-41.05809	9.272165	142.083099	-26.950609	10.050611	143.119568	39.054268	0.447818	135.557083	28.116699	37.799549	142.200607	33.5854835	19.1236835	138.878845	-87.4867015	0.977538500000001	147.360291
-41.047024	9.169214	141.923523	-26.739765	10.028053	142.958084	39.221062	0.412221	135.477112	28.277699	37.827778	141.909195	33.7493805	19.1199995	138.6931535	-87.2289105	0.936106499999998	147.2230145
-41.043652	9.040384	141.762222	-26.54143	10.002942	142.789215	39.435314	0.329483	135.382431	28.455406	37.79813	141.619186	33.94536	19.0638065	138.5008085	-87.02822	0.9420775	147.0776215
-41.045727	8.867111	141.594437	-26.322716	9.974824	142.617172	39.665108	0.229914	135.263016	28.672119	37.736664	141.35643	34.1686135	18.983289	138.309723	-86.8140455	0.966359000000001	146.924621
-41.071514	8.533379	141.30072	-25.974972	9.964313	142.339981	39.983215	0.087291	135.041412	29.060215	37.611313	141.008774	34.521715	18.849302	138.025093	-86.471659	1.079324	146.654869
-41.104172	8.299485	141.024918	-25.761833	10.06551	142.130325	40.185963	-0.023831	134.962814	29.336485	37.525898	140.723114	34.761224	18.7510335	137.842964	-86.28489	1.3799865	146.417686
-41.186119	8.064122	140.646957	-25.591368	10.276362	141.836884	40.347069	-0.131284	134.953384	29.589298	37.532211	140.376282	34.9681835	18.7004635	137.664833	-86.1509195	1.8522605	146.008935
-41.303288	7.816719	140.124863	-25.482903	10.574292	141.43927	40.484299	-0.16891	135.073914	29.769161	37.615967	139.919052	35.12673	18.7235285	137.496483	-86.092536	2.4250555	145.382057
-41.426464	7.548924	139.475998	-25.434927	10.89892	140.9198	40.549496	-0.133921	135.227951	29.884983	37.758621	139.465683	35.2172395	18.81235	137.346817	-86.0870935	2.98549	144.492783
-41.605534	7.316045	138.859192	-25.44355	11.197524	140.386551	40.543571	-0.124964	135.354401	29.90819	37.873585	138.946259	35.2258805	18.8743105	137.15033	-86.1129805	3.5207375	143.622772
-41.879524	7.113852	138.357758	-25.459856	11.458573	139.891739	40.532879	-0.132726	135.425919	29.927763	37.901669	138.390152	35.230321	18.8844715	136.9080355	-86.150033	4.0326745	142.8754425
-42.456776	6.893035	137.985199	-25.465628	11.81771	139.390915	40.511593	-0.297984	135.479156	30.032804	37.861286	137.552994	35.2721985	18.781651	136.516075	-86.2034545	4.853769	142.265755
-42.909115	6.863172	138.023117	-25.406733	12.0632	139.291	40.648434	-0.414125	135.871323	30.134043	37.805885	136.956375	35.3912385	18.69588	136.413849	-86.2047045	5.43052	142.168151
-43.402653	6.961132	138.160355	-25.301378	12.295256	139.319916	NaN	NaN	NaN	30.299738	37.742996	136.36441	NaN	NaN	NaN	NaN	NaN	NaN
-43.882477	7.152018	138.309937	-25.196297	12.517675	139.377136	NaN	NaN	NaN	30.485592	37.711891	135.981506	NaN	NaN	NaN	NaN	NaN	NaN
-44.398453	7.48724	138.444321	-25.120358	12.750691	139.467163	NaN	NaN	NaN	30.611717	37.660492	135.59433	NaN	NaN	NaN	NaN	NaN	NaN
-44.914188	7.99776	138.556274	-25.058424	12.933707	139.563675	NaN	NaN	NaN	30.731544	37.584087	135.201599	NaN	NaN	NaN	NaN	NaN	NaN
-45.411934	8.697498	138.63414	-25.006104	13.059059	139.679749	NaN	NaN	NaN	30.814671	37.492123	134.886627	NaN	NaN	NaN	NaN	NaN	NaN
-46.140831	10.140229	138.911835	-24.986399	13.153964	140.018967	NaN	NaN	NaN	30.890671	37.322227	134.511108	NaN	NaN	NaN	NaN	NaN	NaN
-46.718372	11.384438	139.390961	-24.988602	13.222493	140.394531	NaN	NaN	NaN	30.86816	37.203968	134.34697	NaN	NaN	NaN	NaN	NaN	NaN
-47.257454	12.829669	140.134247	-25.007353	13.296415	140.937759	39.738853	-0.61931	136.710327	30.801872	37.093227	134.220749	35.2703625	18.2369585	135.465538	-85.2850685	8.3558715	146.40998
-47.688709	14.469093	141.202179	-25.042358	13.38979	141.69545	39.877712	-0.807476	136.102448	30.640915	37.070038	134.207031	35.2593135	18.131281	135.1547395	-85.3440295	8.648299	148.2361605
-48.165512	16.263363	142.488617	-25.099045	13.464899	142.553635	39.815964	-0.818431	135.636932	30.39673	37.15358	134.327393	35.106347	18.1675745	134.9821625	-85.304437	8.7622235	150.1251075
-48.514206	18.093485	143.701416	-25.168415	13.551556	143.385132	39.962894	-0.832103	135.264786	30.151848	37.365116	134.63446	35.057371	18.2665065	134.949623	-85.394201	8.8366055	151.820641
-48.825966	20.036718	144.845474	-25.291809	13.646782	144.142151	39.603302	-0.636552	134.764847	29.87878	37.639923	135.117035	34.741041	18.5016855	134.940941	-85.324659	8.7918785	153.343361
-49.09626	22.950808	146.205765	-25.49802	13.761398	145.026794	39.181816	-0.36622	134.434021	29.543671	37.968533	135.885696	34.3627435	18.8011565	135.1598585	-85.3587835	8.7216395	154.8937295
-49.195488	24.955313	146.869766	-25.64045	13.8245	145.4272	38.973743	-0.249751	134.355118	29.413105	38.120518	136.387787	34.193424	18.9353835	135.3714525	-85.474324	8.7136165	155.4829475
-49.159916	26.965252	147.250305	-25.767845	13.907935	145.675125	38.804211	-0.202537	134.349442	29.320284	38.235493	136.84668	34.0622475	19.016478	135.598061	-85.5979375	8.799392	155.752189
-49.059071	28.996113	147.407608	-25.905388	14.007018	145.778473	38.696392	-0.179918	134.38678	29.291206	38.342999	137.224365	33.993799	19.0815405	135.8055725	-85.804575	8.9324955	155.7513735
-48.837349	30.993187	147.406509	-26.051395	14.110258	145.752197	38.545025	-0.11079	134.384659	29.214584	38.454506	137.474014	33.8798045	19.171858	135.9293365	-85.9825945	9.048658	155.5750575
-48.508316	32.989658	147.2547	-26.1754	14.194096	145.569916	38.423664	-0.010772	134.302979	29.183479	38.58749	137.598602	33.8035715	19.288359	135.9507905	-86.1543715	9.099833	155.1890415
-48.097115	34.95858	147.14917	-26.275375	14.2791	145.260071	38.33334	0.090876	134.210785	29.183876	38.745079	137.699905	33.758608	19.4179775	135.955345	-86.309358	9.1402225	154.564797
-47.212727	37.851898	147.077942	-26.383871	14.451173	144.738602	38.256767	0.216511	133.773117	29.214159	38.917774	137.782028	33.735463	19.5671425	135.7775725	-86.503205	9.3352035	153.6996315
-46.447632	39.733128	147.294861	-26.434725	14.567203	144.456177	38.187744	0.333697	133.430756	29.252825	39.0019	137.883133	33.7202845	19.6677985	135.6569445	-86.5897345	9.4666075	153.2554095
-45.549862	41.506752	147.786896	-26.463684	14.677241	144.350464	38.048882	0.452369	133.076004	29.321417	39.120529	138.099457	33.6851495	19.786449	135.5877305	-86.6125175	9.568033	153.1131975
-44.53495	43.158386	148.7108	-26.520485	14.754293	144.423035	37.877998	0.557563	132.779327	29.406797	39.239693	138.601776	33.6423975	19.898628	135.6905515	-86.6833675	9.609958	153.1555185
-43.387016	44.671787	149.965378	-26.571608	14.787462	144.665436	37.710552	0.704828	132.594421	29.471731	39.320316	139.347107	33.5911415	20.012572	135.970764	-86.7343575	9.562352	153.360108
-42.099873	45.969311	151.513824	-26.601633	14.804043	145.022186	37.561069	0.834072	132.544937	29.570263	39.372601	140.344559	33.565666	20.1033365	136.444748	-86.768932	9.5047495	153.599624
-40.714939	47.102158	153.11734	-26.62859	14.857562	145.380585	37.456936	0.955958	132.485779	29.643322	39.320095	141.412903	33.550129	20.1380265	136.949341	-86.807309	9.5770975	153.811829
NaN	NaN	NaN	-26.692921	15.034824	145.706909	37.828659	0.683933	132.592102	NaN	NaN	NaN	NaN	NaN	NaN	NaN	NaN	NaN
NaN	NaN	NaN	-26.77747	15.243845	145.727112	37.256168	1.060948	132.472687	NaN	NaN	NaN	NaN	NaN	NaN	NaN	NaN	NaN
NaN	NaN	NaN	-26.863226	15.516846	145.640594	37.196529	1.095504	132.50148	NaN	NaN	NaN	NaN	NaN	NaN	NaN	NaN	NaN
NaN	NaN	NaN	-26.95801	15.843226	145.500809	37.173019	1.139009	132.561203	NaN	NaN	NaN	NaN	NaN	NaN	NaN	NaN	NaN
NaN	NaN	NaN	-27.02009	16.182842	145.341537	37.164219	1.200578	132.577209	NaN	NaN	NaN	NaN	NaN	NaN	NaN	NaN	NaN
NaN	NaN	NaN	-27.07375	16.490059	145.224625	37.139729	1.25573	132.600098	NaN	NaN	NaN	NaN	NaN	NaN	NaN	NaN	NaN
NaN	NaN	NaN	-27.11569	16.804712	145.144119	37.07328	1.300818	132.601715	NaN	NaN	NaN	NaN	NaN	NaN	NaN	NaN	NaN
-25.685974	51.827728	154.404037	-27.167231	17.32316	144.893829	36.980854	1.310557	132.679108	NaN	NaN	NaN	NaN	NaN	NaN	NaN	NaN	NaN
-23.76519	51.53191	153.801041	-27.240965	17.702066	144.4655	36.950668	1.339084	132.798706	NaN	NaN	NaN	NaN	NaN	NaN	NaN	NaN	NaN
-21.874819	50.918209	153.159149	-27.3521	18.072359	143.864456	36.964245	1.306266	132.998199	30.530886	39.576767	145.192841	33.7475655	20.4415165	139.09552	-88.4517655	15.7032015	148.633392
-20.03281	50.069321	152.403992	-27.499666	18.432331	143.133652	36.935215	1.250747	133.191574	NaN	NaN	NaN	NaN	NaN	NaN	NaN	NaN	NaN
-18.175259	49.00972	151.542007	-27.624977	18.806782	142.484467	36.891006	1.181221	133.161285	NaN	NaN	NaN	NaN	NaN	NaN	NaN	NaN	NaN
-16.380774	47.704727	150.687866	-27.715557	19.170723	141.928024	37.215256	0.845855	133.300079	NaN	NaN	NaN	NaN	NaN	NaN	NaN	NaN	NaN
-14.579489	46.169769	149.75705	-27.698544	19.529259	141.457153	36.912334	1.070112	133.287048	NaN	NaN	NaN	NaN	NaN	NaN	NaN	NaN	NaN
-12.008969	43.482666	148.415512	-27.62875	20.046881	141.001816	36.998413	1.110369	133.423355	NaN	NaN	NaN	NaN	NaN	NaN	NaN	NaN	NaN
-10.421907	41.371857	147.595047	-27.601168	20.379929	140.753922	37.091248	1.237794	133.624725	31.062826	39.954556	145.971436	34.077037	20.596175	139.7980805	-89.279373	20.163683	141.7097635
-8.87356	39.04607	146.858749	-27.636868	20.680101	140.611832	37.120956	1.364818	133.92984	31.069437	40.108974	146.284561	34.0951965	20.736896	140.1072005	-89.3689325	20.623306	141.1164635
-7.504934	36.453098	146.316986	-27.700897	20.973822	140.60405	37.131794	1.46571	134.397369	31.059349	40.280281	146.702606	34.0955715	20.8729955	140.5499875	-89.4973655	21.0746485	140.6581125
-6.195927	33.66843	145.796661	-27.760679	21.227324	140.641434	37.097332	1.534195	135.001114	31.029854	40.429451	147.271698	34.063593	20.981823	141.136406	-89.584951	21.472825	140.146462
-5.000806	30.682972	145.280746	-27.797274	21.491804	140.609985	NaN	NaN	NaN	30.969774	40.548813	147.859573	NaN	NaN	NaN	NaN	NaN	NaN
-3.857186	27.528599	144.811111	-27.772469	21.74262	140.438858	NaN	NaN	NaN	30.889008	40.781796	148.296478	NaN	NaN	NaN	NaN	NaN	NaN
-2.425694	22.544388	144.340103	-27.612442	22.045942	140.130859	NaN	NaN	NaN	30.86021	41.472202	148.305389	NaN	NaN	NaN	NaN	NaN	NaN
-1.688578	19.09477	144.271347	-27.438402	22.226774	139.990814	NaN	NaN	NaN	30.975348	42.067474	147.811249	NaN	NaN	NaN	NaN	NaN	NaN
-1.125466	15.596792	144.539886	-27.219358	22.355968	140.016998	NaN	NaN	NaN	31.168179	42.540943	146.937119	NaN	NaN	NaN	NaN	NaN	NaN
-0.771959	12.087048	145.300003	-27.026018	22.412712	140.267105	NaN	NaN	NaN	31.382652	42.871414	145.735657	NaN	NaN	NaN	NaN	NaN	NaN
-0.610494	8.640661	146.356293	-26.833767	22.378637	140.527206	NaN	NaN	NaN	31.604239	43.055298	144.429062	NaN	NaN	NaN	NaN	NaN	NaN
-0.646914	5.344857	147.632431	-26.698927	22.333729	140.711334	NaN	NaN	NaN	31.754595	43.107307	143.170792	NaN	NaN	NaN	NaN	NaN	NaN
-0.784987	2.216691	148.842163	-26.658171	22.345793	140.879044	NaN	NaN	NaN	31.760582	43.107517	142.084396	NaN	NaN	NaN	NaN	NaN	NaN
-1.300538	-2.177568	150.47403	-26.636288	22.356667	141.071808	NaN	NaN	NaN	31.519556	43.148876	140.85994	NaN	NaN	NaN	NaN	NaN	NaN
-1.705305	-4.884871	151.361343	-26.5959	22.348038	141.108109	NaN	NaN	NaN	31.46553	43.205379	140.315216	NaN	NaN	NaN	NaN	NaN	NaN
-2.170321	-7.444298	152.098267	-26.525419	22.329573	141.100754	NaN	NaN	NaN	31.431341	43.292664	139.851563	NaN	NaN	NaN	NaN	NaN	NaN
-2.893639	-9.675264	152.971024	-26.46229	22.331591	141.110565	NaN	NaN	NaN	31.375837	43.416286	139.434113	NaN	NaN	NaN	NaN	NaN	NaN
-3.566933	-11.710167	153.846512	-26.390659	22.332785	141.15419	NaN	NaN	NaN	31.315422	43.548225	139.057373	NaN	NaN	NaN	NaN	NaN	NaN
-4.324579	-10.853052	154.282791	-26.312912	22.303854	141.258316	NaN	NaN	NaN	31.334162	43.58456	138.633575	NaN	NaN	NaN	NaN	NaN	NaN
-5.069685	-9.486151	153.835373	-26.259502	22.237373	141.35553	NaN	NaN	NaN	31.362295	43.576004	138.254547	NaN	NaN	NaN	NaN	NaN	NaN
-6.262227	-7.428176	153.005051	-26.20599	22.064678	141.498749	NaN	NaN	NaN	31.386137	43.594978	137.77713	NaN	NaN	NaN	NaN	NaN	NaN
-7.131265	-5.940844	152.414459	-26.152287	21.94733	141.624512	NaN	NaN	NaN	31.48098	43.618488	137.568527	NaN	NaN	NaN	NaN	NaN	NaN
-8.102055	-4.289429	151.338837	-26.064163	21.849672	141.771088	NaN	NaN	NaN	31.566477	43.636631	137.504562	NaN	NaN	NaN	NaN	NaN	NaN
-9.061052	-2.502502	149.927689	-25.936174	21.731468	141.912552	NaN	NaN	NaN	31.714582	43.709923	137.599075	NaN	NaN	NaN	NaN	NaN	NaN
-10.000554	-0.503441	148.361542	-25.783426	21.58626	142.097351	NaN	NaN	NaN	31.934452	43.817593	137.931641	NaN	NaN	NaN	NaN	NaN	NaN
-11.048025	1.585375	146.83551	-25.619289	21.404161	142.248947	NaN	NaN	NaN	32.08189	43.900085	138.55899	NaN	NaN	NaN	NaN	NaN	NaN
-12.046559	3.910573	145.37558	-25.519394	21.207523	142.358582	NaN	NaN	NaN	32.246494	43.836166	139.272308	NaN	NaN	NaN	NaN	NaN	NaN
-13.585239	7.6265	143.370651	-25.433121	20.857529	142.46965	39.317486	3.979179	139.209259	32.575615	43.504021	140.356003	35.9465505	23.7416	139.782631	-86.8127925	17.973458	145.156669
-14.624159	10.247725	142.468231	-25.448946	20.610003	142.545471	39.428799	3.877546	138.304886	32.544376	43.341995	141.134674	35.9865875	23.6097705	139.71978	-86.8844795	17.6102355	145.371162
-15.683087	12.858852	141.901581	-25.483078	20.358194	142.615173	39.512413	3.814575	137.398132	32.436237	43.151829	141.796494	35.974325	23.483202	139.597313	-86.940481	17.233186	145.633033
-16.835636	15.372523	141.793961	-25.510798	20.142231	142.700333	39.542881	3.844303	136.550064	32.290092	42.977188	142.427917	35.9164865	23.4107455	139.4889905	-86.9380825	16.8737165	145.9116755
-17.918526	17.82077	142.087692	-25.56636	20.029701	142.822021	39.517906	3.892196	135.957886	32.104279	42.838913	142.976563	35.8110925	23.3655545	139.4672245	-86.9438125	16.6938475	146.1768175
-18.914003	20.266361	142.446106	-25.623953	19.990036	142.963104	39.410648	3.999965	135.58989	31.978775	42.795719	143.448715	35.6947115	23.397842	139.5193025	-86.9426175	16.58223	146.4069055
-20.008335	22.478401	142.926651	-25.660276	19.946692	143.086792	39.315903	4.050253	135.421188	31.892469	42.774426	143.858521	35.604186	23.4123395	139.6398545	-86.924738	16.4810445	146.5337295
-21.527411	25.623413	143.464417	-25.651419	19.775118	143.067566	39.275284	3.9992	135.552673	31.858212	42.660892	144.286438	35.566748	23.330046	139.9195555	-86.869586	16.22019	146.2155765
-22.464277	27.583439	143.654297	-25.611921	19.561268	142.911118	39.324791	3.861719	135.616882	31.952589	42.484612	144.474426	35.63869	23.1731655	140.045654	-86.862532	15.9493705	145.776582
-23.415318	29.394753	143.733002	-25.555185	19.371538	142.766541	39.421432	3.600469	135.541382	32.06353	42.257465	144.483276	35.742481	22.928967	140.012329	-86.852851	15.814109	145.520753
-24.430223	31.06859	144.026398	-25.487923	19.139835	142.682129	39.552769	3.326401	135.391632	32.347633	42.185081	144.346146	35.950201	22.755741	139.868889	-86.926047	15.523929	145.495369
-25.299809	32.664856	144.223099	-25.365513	18.973129	142.65892	39.655296	3.067527	135.234329	32.418186	41.85191	144.302338	36.036741	22.4597185	139.7683335	-86.767767	15.4865395	145.5495065
-26.310692	34.139153	144.563583	-25.237867	18.829102	142.669632	39.740868	2.835736	135.130386	32.575871	41.648579	144.270691	36.1583695	22.2421575	139.7005385	-86.6341035	15.4160465	145.6387255
-27.15077	35.535561	144.779984	-25.129208	18.81469	142.729004	39.795345	2.645066	135.141037	32.706192	41.496815	144.246201	36.2507685	22.0709405	139.693619	-86.5091845	15.5584395	145.764389
-28.644735	37.476768	145.085022	-25.058249	18.898388	142.80748	39.733345	2.469881	135.09317	32.805016	41.404175	144.17775	36.2691805	21.937028	139.63546	-86.3856785	15.859748	145.9795
-29.536734	38.665161	145.062317	-25.071716	19.028709	142.779236	NaN	NaN	NaN	32.819004	41.403893	144.079346	NaN	NaN	NaN	NaN	NaN	NaN
-30.595848	39.750896	144.999664	-25.131815	19.084917	142.63504	NaN	NaN	NaN	32.783176	41.384365	143.92514	NaN	NaN	NaN	NaN	NaN	NaN
-31.510618	40.699516	144.791107	-25.214954	19.035894	142.400223	NaN	NaN	NaN	32.704437	41.279064	143.755432	NaN	NaN	NaN	NaN	NaN	NaN
-32.544319	41.525642	144.720505	-25.331303	18.922962	142.139511	39.338066	2.073024	134.640045	32.57972	41.06348	143.559082	35.958893	21.568252	139.0995635	-86.621499	16.277672	145.1794585
-33.553551	42.279842	144.580917	-25.451895	18.784372	141.937164	39.262218	1.830989	134.519318	32.460091	40.809441	143.330017	35.8611545	21.320215	138.9246675	-86.7649445	16.248529	144.9496605
-34.462803	42.883003	144.415527	-25.559605	18.666267	141.801208	39.165737	1.534365	134.518417	32.364891	40.53392	143.124664	35.765314	21.0341425	138.8215405	-86.884524	16.2983915	144.7808755
-36.031151	43.703728	144.130417	-25.672657	18.540936	141.717606	38.934399	1.053082	134.737442	32.368774	40.209488	142.977341	35.6515865	20.631285	138.8573915	-86.9969005	16.450587	144.5778205
-36.945812	44.083889	143.860046	-25.733522	18.443918	141.762299	38.792477	0.769906	134.933456	32.323364	39.956944	142.868088	35.5579205	20.363425	138.900772	-87.0249645	16.524411	144.623826
-37.984051	44.395302	143.806366	-25.807503	18.321602	141.836731	38.632412	0.487167	134.983383	32.258167	39.734066	142.715942	35.4452895	20.1106165	138.8496625	-87.0602955	16.5325875	144.8237995
-39.078777	44.617756	143.792587	-25.90028	18.162376	141.85614	38.482536	0.262089	134.853928	32.165928	39.487083	142.510254	35.324232	19.874586	138.682091	-87.124792	16.450166	145.030189
-40.056538	44.725529	143.72316	-25.9839	17.977158	141.740768	38.326054	0.069728	134.593658	32.066425	39.194782	142.247925	35.1962395	19.632255	138.4207915	-87.1640395	16.322061	145.0607445
-41.126625	44.791943	143.685501	-26.053562	17.77284	141.474701	38.195709	-0.156402	134.218475	32.025612	38.884308	141.986359	35.1106605	19.363953	138.102417	-87.2177845	16.181727	144.846985
-42.189934	44.814636	143.557968	-26.116133	17.59675	141.098145	38.063206	-0.324979	133.873108	31.994312	38.534939	141.735916	35.028759	19.10498	137.804512	-87.261025	16.08852	144.391778
-43.724613	44.696537	143.250336	-26.221767	17.429035	140.534897	37.919037	-0.660072	133.426804	31.944414	38.070335	141.354889	34.9317255	18.7051315	137.3908465	-87.3752595	16.1529385	143.6789475
-44.801647	44.567905	143.180267	-26.311102	17.373854	140.285263	37.83577	-0.853017	133.178818	31.898394	37.838734	141.114365	34.867082	18.4928585	137.1465915	-87.489286	16.2548495	143.4239345
-45.812557	44.306149	143.09024	-26.364035	17.359261	140.139389	37.735031	-1.052119	132.973389	31.882269	37.657063	140.901138	34.80865	18.302472	136.9372635	-87.53672	16.41605	143.3415145
-46.900433	44.01292	142.936478	-26.397392	17.350954	140.038925	37.608814	-1.242091	132.798615	31.851822	37.496632	140.712555	34.730318	18.1272705	136.755585	-87.525102	16.5746375	143.322265
-47.926159	43.601196	142.699097	-26.430426	17.348078	139.90242	37.483685	-1.426077	132.62146	31.819481	37.315231	140.428207	34.651583	17.944577	136.5248335	-87.512435	16.751579	143.2800065
-48.963306	43.133907	142.37915	-26.47126	17.349916	139.665924	37.291283	-1.577131	132.2556	31.724695	37.119717	139.942642	34.507989	17.771293	136.099121	-87.450509	16.928539	143.232727
-50.091888	42.623016	141.894073	-26.537844	17.338839	139.227585	37.105804	-1.728526	131.736206	31.583923	36.923923	139.167999	34.3448635	17.5976985	135.4521025	-87.4205515	17.0799795	143.0030675
-51.629513	41.702335	140.81897	-26.636196	17.378408	138.14653	36.859047	-1.848429	130.698257	31.250677	36.661251	137.260971	34.054862	17.406411	133.979614	-87.327254	17.350405	142.313446
-52.740841	41.06403	139.803452	-26.679712	17.465149	137.197525	36.745113	-1.910778	129.756622	30.976238	36.611511	135.739456	33.8606755	17.3503665	132.748039	-87.2200995	17.5799315	141.647011
-53.789063	40.319832	138.663925	-26.694885	17.611526	136.239349	36.62257	-1.976444	129.080704	30.703941	36.669411	134.207397	33.6632555	17.3464835	131.6440505	-87.0530255	17.8765685	140.8346475
-54.808079	39.602703	137.552963	-26.702639	17.792482	135.442749	36.513355	-2.016534	128.479584	30.431139	36.818375	132.814819	33.472247	17.4009205	130.6472015	-86.877525	18.1840435	140.2382965
-55.884193	38.83675	136.527969	-26.735554	17.990742	134.854889	36.432831	-2.088864	128.053925	30.213514	36.946014	131.778	33.3231725	17.428575	129.9159625	-86.7942805	18.552909	139.7938155
-56.836361	38.028797	135.799118	-26.797672	18.130377	134.520477	36.345856	-2.201584	127.849319	30.022223	36.957123	131.004089	33.1840395	17.3777695	129.426704	-86.7793835	18.8829845	139.61425
-57.811676	37.249691	135.320938	-26.883312	18.215673	134.366699	36.224422	-2.338656	127.824127	29.917633	36.890831	130.550934	33.0710275	17.2760875	129.1875305	-86.8376515	19.1552585	139.5458675
-59.217716	36.082687	134.98172	-27.010849	18.248203	134.404343	36.007439	-2.47064	128.02243	29.858318	36.654583	130.22229	32.9328785	17.0919715	129.12236	-86.9545765	19.4044345	139.686326
-60.029434	35.36108	134.994308	-27.09947	18.204515	134.543472	35.858425	-2.561455	128.217178	29.83363	36.519753	130.236725	32.8460275	16.979149	129.2269515	-87.0449675	19.429881	139.8599925
-60.875427	34.610992	135.255005	-27.158016	18.089956	134.699982	35.785683	-2.612032	128.367035	29.862293	36.373554	130.393204	32.823988	16.880761	129.3801195	-87.14002	19.299151	140.0198445
-61.653961	33.918053	135.613052	-27.188683	17.977194	134.852081	35.759712	-2.691253	128.425674	29.929295	36.292	130.636734	32.8445035	16.8003735	129.531204	-87.2218695	19.1540145	140.172958
-62.300659	33.188541	136.052078	-27.205038	17.863684	134.978775	35.77668	-2.715755	128.410339	29.983812	36.246441	130.863876	32.880246	16.765343	129.6371075	-87.290322	18.962025	140.3204425
NaN	NaN	NaN	-27.186426	17.806301	135.066895	35.8218	-2.695349	128.33844	30.036554	36.263077	131.049622	32.929177	16.783864	129.694031	-87.302029	18.828738	140.439759
NaN	NaN	NaN	-27.143631	17.821449	135.13942	35.889523	-2.608513	128.243835	30.11064	36.364639	131.22644	33.0000815	16.878063	129.7351375	-87.2873435	18.764835	140.5437025
NaN	NaN	NaN	-27.037313	17.994858	135.176285	36.009598	-2.429215	128.092346	30.241125	36.597614	131.307251	33.1253615	17.0841995	129.6997985	-87.1999875	18.9055165	140.6527715
NaN	NaN	NaN	-26.964781	18.195807	135.090988	36.060963	-2.269691	128.002548	30.335867	36.759659	131.182556	33.198415	17.244984	129.592552	-87.127977	19.14663	140.589424
NaN	NaN	NaN	-26.901018	18.424204	134.909515	36.054489	-2.123722	127.959702	30.40522	36.901218	130.884415	33.2298545	17.388748	129.4220585	-87.0318905	19.45966	140.3969715
NaN	NaN	NaN	-26.889175	18.650099	134.677231	36.036655	-1.983944	127.99559	30.402306	37.004318	130.539124	33.2194805	17.510187	129.267357	-86.9978305	19.790011	140.087105
NaN	NaN	NaN	-26.915771	18.856998	134.502563	36.006062	-1.902149	128.14444	30.352152	37.056343	130.219345	33.179107	17.577097	129.1818925	-87.010649	20.136899	139.8232335
NaN	NaN	NaN	-26.954597	18.982433	134.463745	35.984547	-1.886312	128.3797	30.292501	37.080029	130.001999	33.138524	17.5968585	129.1908495	-87.047718	20.3680075	139.7366405
NaN	NaN	NaN	-27.020323	19.01993	134.573212	35.956612	-1.910397	128.637177	30.184683	37.109783	129.924179	33.0706475	17.599693	129.280678	-87.1112935	20.440167	139.865746
NaN	NaN	NaN	-27.12903	18.943245	134.920746	35.887581	-1.939519	128.979279	30.021286	37.144604	129.855484	32.9544335	17.6025425	129.4173815	-87.2124935	20.2839475	140.4241105
NaN	NaN	NaN	-27.192396	18.872873	135.13974	35.831757	-1.944921	129.185898	29.890972	37.144032	129.753357	32.8613645	17.5995555	129.4696275	-87.2461565	20.1461905	140.8098525
NaN	NaN	NaN	-27.241234	18.825359	135.306503	35.789757	-1.925701	129.357986	29.779732	37.134926	129.525345	32.7847445	17.6046125	129.4416655	-87.2672125	20.0461055	141.1713405
NaN	NaN	NaN	-27.264425	18.814922	135.389297	35.754681	-1.89353	129.554993	29.672169	37.082336	129.184402	32.713425	17.594403	129.3696975	-87.242275	20.035441	141.4088965
-67.191193	25.617521	136.285324	-27.274254	18.793991	135.38472	35.713535	-1.889154	129.753876	29.31171	37.144371	128.945389	32.5126225	17.6276085	129.3496325	-87.0611305	19.9603735	141.4198075
-67.246666	25.46542	136.250183	-27.276621	18.738832	135.368759	35.693748	-1.902604	129.903641	29.242495	37.047348	128.553345	32.4681215	17.572372	129.228493	-87.0213635	19.905292	141.509025
-67.262222	25.409395	136.27861	-27.274185	18.649649	135.363739	35.689415	-1.9478	129.988556	29.151949	36.947281	128.182358	32.420682	17.4997405	129.085457	-86.969052	19.7995575	141.642021
NaN	NaN	NaN	-27.312365	18.470942	135.398132	35.673191	-2.032262	129.994751	28.983536	36.833672	127.786636	32.3283635	17.400705	128.8906935	-86.9530935	19.541179	141.9055705
NaN	NaN	NaN	-27.341089	18.332365	135.461212	35.65871	-2.096501	129.984039	28.884968	36.801117	127.670349	32.271839	17.352308	128.827194	-86.954017	19.312422	142.09523
NaN	NaN	NaN	-27.37846	18.233086	135.534485	35.637177	-2.123796	129.971375	28.809664	36.801632	127.634789	32.2234205	17.338918	128.803082	-86.9803405	19.127254	142.265888
NaN	NaN	NaN	-27.410082	18.149843	135.610138	35.625343	-2.156054	129.923233	28.741407	36.799984	127.670631	32.183375	17.321965	128.796932	-87.003539	18.977721	142.423344
-66.203529	26.767925	136.933746	-27.434752	18.093416	135.675461	35.589848	-2.195487	129.82338	28.689545	36.797256	127.702629	32.1396965	17.3008845	128.7630045	-87.0092005	18.8859475	142.5879175
-65.741722	27.446375	137.057449	-27.45364	18.046772	135.714539	35.520779	-2.216615	129.645233	28.635386	36.802338	127.711166	32.0780825	17.2928615	128.6781995	-86.9853625	18.8006825	142.7508785
-65.361282	27.902239	137.301575	-27.450666	17.992188	135.73526	35.441795	-2.227371	129.374603	28.613249	36.825962	127.710953	32.027522	17.2992955	128.542778	-86.928854	18.6850805	142.927742
-64.426025	29.178596	137.312393	-27.445936	17.91869	135.699265	35.353642	-2.209249	128.921738	28.604826	36.898476	127.864731	31.979234	17.3446135	128.3932345	-86.871106	18.4927665	143.0052955
-63.709961	29.976707	137.289719	-27.458372	17.869755	135.635864	35.268089	-2.142906	128.616638	28.904274	36.851307	127.972397	32.0861815	17.3542005	128.2945175	-87.0029255	18.3853095	142.9772105
-62.917244	30.883446	137.269302	-27.480766	17.839167	135.56752	35.185234	-2.095412	128.337051	28.960609	36.935951	128.322556	32.0729215	17.4202695	128.3298035	-87.0344535	18.2580645	142.8052365
-62.024452	31.791639	137.336075	-27.489805	17.801798	135.497162	35.116982	-2.029297	128.095184	28.772045	37.135857	128.849045	31.9445135	17.55328	128.4721145	-86.9241235	18.050316	142.5222095
-61.04644	32.700928	137.394409	-27.461893	17.791384	135.430832	35.104259	-1.978083	127.868225	29.149765	37.124653	129.203003	32.127012	17.573285	128.535614	-87.050798	18.009483	142.32605
-59.918839	33.630241	137.415283	-27.388664	17.803598	135.326859	35.145752	-1.951986	127.649223	29.309082	37.224464	129.684082	32.227417	17.636239	128.6666525	-87.004745	17.970957	141.9870655
-58.733494	34.481209	137.476044	-27.299913	17.823359	135.201675	35.210678	-1.898247	127.410484	29.49469	37.296478	130.085175	32.352684	17.6991155	128.7478295	-86.95251	17.9476025	141.6555205
-56.811214	35.752174	137.457916	-27.149082	17.904144	134.958282	35.033234	-1.577892	127.218338	29.811806	37.429749	130.553024	32.42252	17.9259285	128.885681	-86.720684	17.8823595	141.030883
-55.389362	36.543526	137.43573	-27.029938	17.980881	134.791107	35.142666	-1.464311	127.026199	30.051315	37.496613	130.885269	32.5969905	18.016151	128.955734	-86.6568665	17.945611	140.62648
-53.99828	37.259396	137.361465	-26.908796	18.054293	134.685989	35.286694	-1.378803	126.934181	30.261364	37.575497	131.262161	32.774029	18.098347	129.098171	-86.591621	18.010239	140.273807
-52.490746	37.822258	137.406235	-26.830334	18.105516	134.63829	35.412254	-1.264317	126.987755	30.484087	37.657059	131.751633	32.9481705	18.196371	129.369694	-86.6088385	18.014661	139.906886
-50.951099	38.302711	137.481827	-26.776579	18.119461	134.699829	35.557434	-1.242054	127.022957	30.655497	37.698521	132.298752	33.1064655	18.2282335	129.6608545	-86.6596235	18.0106885	139.7388035
-49.368465	38.67625	137.675079	-26.712564	18.113745	134.810593	35.620979	-1.209067	127.137924	30.805126	37.725716	132.769913	33.2130525	18.2583245	129.9539185	-86.6381805	17.9691655	139.6672675
-47.71965	38.885155	137.837738	-26.657021	18.090109	134.914505	35.695984	-1.212209	127.243248	30.937975	37.713806	133.162567	33.3169795	18.2507985	130.2029075	-86.6310215	17.9294195	139.6261025
-45.181652	39.066296	137.935196	-26.558336	18.076763	135.013214	35.816769	-1.246831	127.341042	31.145842	37.661503	133.587341	33.4813055	18.207336	130.4641915	-86.5979775	17.94619	139.5622365
-43.470074	39.02552	137.838028	-26.460352	18.098812	135.004883	36.247646	-1.422921	127.310089	31.27702	37.686234	133.758087	33.762333	18.1316565	130.534088	-86.683037	18.0659675	139.475678
-41.684582	38.949005	137.543076	-26.361443	18.154945	134.926712	36.386192	-1.396787	127.407349	31.432352	37.757507	133.901413	33.909272	18.18036	130.654381	-86.632158	18.12953	139.199043
-39.91098	38.766781	137.15477	-26.267328	18.255489	134.808044	36.558956	-1.330806	127.513863	31.5772	37.861332	134.028595	34.068078	18.265263	130.771229	-86.602734	18.245715	138.844859
-38.14238	38.447956	136.695618	-26.192833	18.394386	134.713852	36.67345	-1.267349	127.620552	31.673861	37.999058	134.044998	34.1736555	18.3658545	130.832775	-86.5593215	18.4229175	138.594929
-36.307049	38.088875	136.282013	-26.150215	18.532108	134.638641	36.75349	-1.201194	127.785835	31.795984	38.149517	134.059891	34.274737	18.4741615	130.922863	-86.575167	18.5900545	138.354419
-34.525719	37.601261	135.839127	-26.117933	18.705078	134.64856	36.843803	-1.123829	128.024704	31.923941	38.281006	134.07193	34.383872	18.5785885	131.048317	-86.619738	18.8315675	138.248803
-31.793499	36.781536	135.352325	-26.064169	18.960985	134.821838	36.962971	-1.084332	128.651978	32.12307	38.475159	134.23291	34.5430205	18.6954135	131.442444	-86.6713585	19.2265565	138.201232
-30.015146	36.082848	135.204895	-26.041561	19.080803	135.080963	37.033817	-1.039549	129.216461	32.292679	38.585812	134.584549	34.663248	18.7731315	131.900505	-86.74637	19.3884745	138.261421
-28.200907	35.33823	135.31987	-26.010328	19.16988	135.470062	37.097382	-1.007104	129.929276	32.462513	38.699112	135.045624	34.7799475	18.846004	132.48745	-86.8006035	19.493756	138.452674
-26.463369	34.481983	135.619507	-25.980831	19.203421	135.911499	37.150494	-0.986762	130.709229	32.627518	38.810368	135.640228	34.889006	18.911803	133.1747285	-86.850668	19.495039	138.6482695
-24.67775	33.634422	135.990509	-25.944006	19.213053	136.354691	37.200432	-0.969934	131.561096	32.787781	38.887314	136.314301	34.9941065	18.95869	133.9376985	-86.8821185	19.467416	138.7716835
-23.008745	32.733696	136.475464	-25.901014	19.192461	136.795624	37.370689	-0.957988	132.376068	32.973011	38.959202	137.034714	35.17185	19.000607	134.705391	-86.973878	19.384315	138.885857
-21.290785	31.770187	136.947525	-25.839783	19.161528	137.223724	37.564999	-0.976996	133.179825	33.156906	39.014618	137.78302	35.3609525	19.018811	135.4814225	-87.0405185	19.304245	138.9660255
-18.931013	30.307648	137.734741	-25.698465	19.112087	137.779327	37.851055	-1.03371	134.210678	33.453304	39.06649	138.825302	35.6521795	19.01639	136.51799	-87.0491095	19.207784	139.040664
-17.321821	29.284126	138.146622	-25.589943	19.072598	138.085281	38.022949	-1.036054	134.696274	33.663498	39.077217	139.420242	35.8432235	19.0205815	137.058258	-87.0231095	19.1246145	139.112304
-15.904772	28.252628	138.586716	-25.47839	19.007992	138.310257	38.180317	-1.079591	135.154144	33.84967	39.109631	139.925507	36.0149935	19.01502	137.5398255	-86.9717735	19.000964	139.0806885
-14.493491	27.159557	138.907639	-25.39945	18.933804	138.4655	38.301991	-1.100634	135.48848	34.016991	39.135731	140.365997	36.159491	19.0175485	137.9272385	-86.958391	18.8500595	139.0037615
-13.157104	26.070314	139.220947	-25.329334	18.859535	138.575714	38.415318	-1.049735	135.692291	34.098022	39.187183	140.735092	36.25667	19.068724	138.2136915	-86.915338	18.650346	138.9377365
-11.982787	24.98313	139.479813	-25.307169	18.811386	138.654343	38.489494	-0.972663	135.8759	34.130959	39.304775	141.097305	36.3102265	19.166056	138.4866025	-86.9245645	18.456716	138.8220835
-10.81496	23.795187	139.661087	-25.300598	18.764093	138.665634	38.591042	-0.855422	136.080856	34.118729	39.467411	141.501968	36.3548855	19.3059945	138.791412	-86.9560815	18.2221915	138.539856
-9.365232	22.064709	140.015488	-25.270676	18.728973	138.728729	38.762272	-0.634788	136.394348	34.063286	39.697098	142.19696	36.412779	19.531155	139.295654	-86.954131	17.926791	138.161804
-8.445512	20.800728	140.232773	-25.21739	18.691681	138.789551	38.887959	-0.525728	136.646881	34.088715	39.822472	142.664032	36.488337	19.648372	139.6554565	-86.923117	17.73499	137.9236455
-7.629286	19.513729	140.417938	-25.123878	18.666872	138.881866	39.048569	-0.392988	136.873932	34.110794	39.915077	143.079742	36.5796815	19.7610445	139.976837	-86.8274375	17.5726995	137.786895
-6.970042	18.222799	140.587067	-24.999035	18.669016	139.01358	39.276634	-0.240313	137.022949	34.176163	40.03933	143.417892	36.7263985	19.8995085	140.2204205	-86.7244685	17.4385235	137.8067395
-6.335701	16.833887	140.705551	-24.821672	18.701988	139.143784	39.501614	-0.062166	137.167297	34.301933	40.225563	143.686081	36.9017735	20.0816985	140.426689	-86.5451175	17.3222775	137.860879
-5.779755	15.46083	140.764206	-24.598179	18.777924	139.253815	39.796829	0.170909	137.300903	34.464943	40.458862	143.850311	37.130886	20.3148855	140.575607	-86.327244	17.2409625	137.932023
-5.357798	14.076206	140.791489	-24.33209	18.864265	139.304825	40.13298	0.411568	137.426453	34.644577	40.735825	143.930298	37.3887785	20.5736965	140.6783755	-86.0529585	17.1548335	137.9312745
-4.880921	11.832716	140.664474	-23.859747	19.018227	139.178543	NaN	NaN	NaN	34.933846	41.193604	143.819183	NaN	NaN	NaN	NaN	NaN	NaN
-4.724228	10.356067	140.574097	-23.552109	19.096098	138.95929	NaN	NaN	NaN	35.118855	41.492771	143.532776	NaN	NaN	NaN	NaN	NaN	NaN
-4.719613	8.785542	140.464752	-23.295822	19.133802	138.657837	NaN	NaN	NaN	35.295284	41.820911	143.130814	NaN	NaN	NaN	NaN	NaN	NaN
-4.795676	7.271504	140.309723	-23.075571	19.161034	138.300781	NaN	NaN	NaN	35.449211	42.114624	142.654953	NaN	NaN	NaN	NaN	NaN	NaN
-5.044656	5.731017	140.254074	-22.885035	19.164354	137.942734	NaN	NaN	NaN	35.549732	42.385265	142.113586	NaN	NaN	NaN	NaN	NaN	NaN
-5.481062	4.166879	140.227432	-22.74206	19.156513	137.639908	41.916718	1.808508	138.708115	35.613529	42.629562	141.563904	38.7651235	22.219035	140.1360095	-84.2492435	16.093991	135.1438065
-5.999529	2.73898	140.257874	-22.647388	19.125568	137.406128	42.016476	1.965492	138.877258	35.615932	42.817467	141.076294	38.816204	22.3914795	139.976776	-84.11098	15.8596565	134.83548
-7.15229	0.588652	140.314713	-22.567484	19.059826	137.21167	42.156075	2.147161	139.0495	35.493008	42.987297	140.512589	38.8245415	22.567229	139.7810445	-83.9595095	15.552423	134.6422955
-8.009471	-0.69109	140.414444	-22.548159	18.996531	137.224716	42.259163	2.24727	139.084946	35.370464	43.046524	140.182144	38.8148135	22.646897	139.633545	-83.9111315	15.346165	134.815887
-9.046766	-1.93192	140.542053	-22.511839	18.927563	137.331238	42.36166	2.329206	139.070618	35.272945	43.064171	139.881897	38.8173025	22.6966885	139.4762575	-83.8409805	15.1584375	135.1862185
-10.237889	-3.089109	140.681503	-22.460287	18.838512	137.501648	NaN	NaN	NaN	35.192478	43.062721	139.584534	NaN	NaN	NaN	NaN	NaN	NaN
-11.455048	-4.103298	140.838989	-22.427691	18.754856	137.720551	NaN	NaN	NaN	35.106636	43.045982	139.307404	NaN	NaN	NaN	NaN	NaN	NaN
-12.90164	-5.0101	141.036316	-22.371084	18.670536	137.957214	NaN	NaN	NaN	35.029926	43.063526	139.072525	NaN	NaN	NaN	NaN	NaN	NaN
-14.298577	-5.840063	141.187851	-22.329088	18.620543	138.178116	NaN	NaN	NaN	34.975475	43.087944	138.83934	NaN	NaN	NaN	NaN	NaN	NaN
-16.731636	-6.833561	141.461914	-22.21652	18.548788	138.429718	NaN	NaN	NaN	34.903744	43.087814	138.333588	NaN	NaN	NaN	NaN	NaN	NaN
-18.313126	-7.356144	141.573853	-22.125378	18.514183	138.543121	NaN	NaN	NaN	34.892536	43.095348	137.93277	NaN	NaN	NaN	NaN	NaN	NaN
-20.101418	-7.685987	141.699661	-21.998901	18.487225	138.60434	NaN	NaN	NaN	34.88773	43.044537	137.36058	NaN	NaN	NaN	NaN	NaN	NaN
-21.870514	-7.914122	141.838867	-21.884941	18.468128	138.624405	NaN	NaN	NaN	34.861874	42.974735	136.700745	NaN	NaN	NaN	NaN	NaN	NaN
-23.758745	-7.936813	142.010208	-21.76372	18.452042	138.637878	NaN	NaN	NaN	34.873554	42.911503	136.028839	NaN	NaN	NaN	NaN	NaN	NaN
-25.651688	-7.824314	142.22641	-21.623228	18.414589	138.692871	NaN	NaN	NaN	34.8862	42.757236	135.344528	NaN	NaN	NaN	NaN	NaN	NaN
-27.612055	-7.541696	142.488022	-21.478783	18.349459	138.822556	43.768799	2.935946	137.353104	34.901974	42.556866	134.750671	39.3353865	22.746406	136.0518875	-82.2929525	13.952512	141.5932245
-30.477858	-6.809748	142.850906	-21.265749	18.191206	139.178497	42.988594	3.109282	137.130768	34.958084	42.244228	134.137131	38.973339	22.676755	135.6339495	-81.504837	13.705657	142.7230445
-32.434483	-6.126294	143.082733	-21.14489	18.022795	139.515106	43.261017	2.839415	136.835556	34.94408	41.992378	133.818848	39.1025485	22.4158965	135.327202	-81.3923285	13.6296935	143.70301
-34.406067	-5.273049	143.276825	-21.072235	17.785004	139.860641	43.461174	2.565732	136.480789	34.886074	41.722954	133.526306	39.173624	22.144343	135.0035475	-81.318094	13.425665	144.7177345
-36.306252	-4.311389	143.406281	-21.043646	17.501112	140.193802	43.569801	2.318723	136.032623	34.729023	41.440826	133.213135	39.149412	21.8797745	134.622879	-81.236704	13.1224495	145.764725
-38.254608	-3.160807	143.517548	-21.033833	17.198402	140.480011	43.569138	2.140731	135.523026	34.51812	41.16571	132.869705	39.043629	21.6532205	134.1963655	-81.111295	12.7435835	146.7636565
-39.996895	-1.839705	143.639893	-21.037939	16.887924	140.726761	43.499027	1.975004	134.893661	34.280552	40.911354	132.506851	38.8897895	21.443179	133.700256	-80.9656675	12.332669	147.753266
-41.839619	-0.458023	143.792892	-21.031597	16.60531	140.961685	43.610199	1.724669	134.156082	34.037216	40.694283	132.177673	38.8237075	21.209476	133.1668775	-80.8869015	12.001144	148.7564925
-44.38229	1.912178	144.106598	-21.025446	16.256687	141.264557	43.293404	1.560735	133.063049	33.770706	40.484734	131.840546	38.532055	21.0227345	132.4517975	-80.582947	11.4906395	150.0773165
-45.950661	3.639034	144.402969	-21.087543	16.078716	141.479889	43.01112	1.430689	132.371887	33.590397	40.336029	131.753998	38.3007585	20.883359	132.0629425	-80.4758445	11.274073	150.8968355
-47.384476	5.467287	144.749893	-21.188602	15.923042	141.703918	42.692043	1.305735	131.794312	33.388432	40.199753	131.749649	38.0402375	20.752744	131.7719805	-80.4174415	11.09334	151.6358555
-48.707462	7.374874	145.170517	-21.293398	15.810424	141.929688	42.34285	1.173391	131.29921	33.2589	40.101665	131.913879	37.800875	20.637528	131.6065445	-80.387671	10.98332	152.2528315
-49.804012	9.350952	145.571167	-21.386862	15.745239	142.147354	42.032043	1.068693	130.982727	33.176914	40.011726	132.112167	37.6044785	20.5402095	131.547447	-80.3782025	10.9502685	152.747261
-50.865089	11.36012	146.052505	-21.474821	15.747966	142.36084	41.774448	0.937241	130.736862	33.14328	39.979652	132.360489	37.458864	20.4584465	131.5486755	-80.408506	11.0374855	153.1730045
-51.660484	13.407378	146.456757	-21.563065	15.773487	142.54689	41.509815	0.831399	130.552658	33.110493	39.950794	132.598389	37.310154	20.3910965	131.5755235	-80.436284	11.1558775	153.5182565
-52.565487	16.383799	147.181351	-21.691101	15.806622	142.689606	41.182072	0.787221	130.153473	33.042503	39.950539	132.880173	37.1122875	20.36888	131.516823	-80.4944895	11.244364	153.862389
-53.082611	18.405111	147.32106	-21.765846	15.804399	142.699982	41.020954	0.780296	129.8927	33.01067	39.937035	133.049362	37.015812	20.3586655	131.471031	-80.547504	11.2501325	153.928933
-53.358521	20.268015	147.554581	-21.859325	15.784587	142.64621	40.781284	0.802357	129.35936	32.988514	39.910988	133.203751	36.884899	20.3566725	131.2815555	-80.603549	11.2125015	154.0108645
-53.461926	22.232754	147.673798	-21.962753	15.789919	142.523468	40.588631	0.83337	129.051117	32.964916	39.870964	133.355423	36.7767735	20.352167	131.20327	-80.7022795	11.227671	153.843666
-53.456306	24.03817	147.774643	-22.089815	15.829454	142.399704	40.391453	0.845954	128.786133	32.915272	39.819572	133.453278	36.6533625	20.332763	131.1197055	-80.8329925	11.326145	153.6797025
-53.228485	25.833544	147.805756	-22.246431	15.877419	142.240891	40.160004	0.871463	128.52272	32.871929	39.826916	133.526581	36.5159665	20.3491895	131.0246505	-81.0088285	11.4056485	153.4571315
-52.912979	27.557663	147.869202	-22.380369	15.999171	142.102737	39.944641	0.907795	128.26503	32.823486	39.839859	133.578201	36.3840635	20.373827	130.9216155	-81.1448015	11.624515	153.2838585
-52.051933	29.993483	147.823257	-22.622097	16.202873	141.928268	39.615421	0.965398	128.03096	32.737072	39.874653	133.631729	36.1762465	20.4200255	130.8313445	-81.4204405	11.9857205	153.0251915
-51.332645	31.463219	147.781677	-22.787472	16.391476	141.85495	39.43388	1.0259	127.969322	32.702415	39.92189	133.82724	36.0681475	20.473895	130.898281	-81.6430915	12.309057	152.811619
-50.407673	32.865547	147.740753	-22.962622	16.554962	141.864441	39.27282	1.084053	128.064758	32.714619	39.972809	134.120987	35.9937195	20.528431	131.0928725	-81.9189635	12.581493	152.6360095
-49.379505	34.151745	147.730835	-23.138641	16.702553	141.974091	39.112221	1.056271	128.24353	32.688396	40.023766	134.505203	35.9003085	20.5400185	131.3743665	-82.1775905	12.8650875	152.5738155
-48.197807	35.28426	147.807495	-23.33444	16.80995	142.167023	38.915981	0.982681	128.590042	32.704285	40.076397	135.04068	35.810133	20.529539	131.815361	-82.479013	13.090361	152.518685
-46.850502	36.303749	147.774384	-23.540861	16.875696	142.387939	38.792728	0.970099	128.754639	32.721756	40.088406	135.585922	35.757242	20.5292525	132.1702805	-82.838964	13.2221395	152.6055975
-45.410244	37.146194	147.738724	-23.745193	16.910099	142.585617	38.640968	0.881416	129.07402	32.748814	40.097031	136.140152	35.694891	20.4892235	132.607086	-83.185277	13.3309745	152.564148
-43.029327	38.302292	147.612289	-24.057293	16.966972	142.782578	38.384663	0.718406	129.624786	32.762112	40.038525	136.850388	35.5733875	20.3784655	133.237587	-83.6879735	13.5554785	152.327569
-41.284882	38.957962	147.373245	-24.259148	17.011608	142.828781	38.25893	0.664917	129.893539	32.759434	40.002468	137.193985	35.509182	20.3336925	133.543762	-84.027478	13.6895235	152.1138
-39.49395	39.420593	147.03978	-24.478176	17.076431	142.786331	38.158287	0.579825	130.132828	32.743607	39.978756	137.474442	35.450947	20.2792905	133.803635	-84.407299	13.8735715	151.769027
-37.596203	39.848328	146.565598	-24.698185	17.11655	142.672607	38.030861	0.539769	130.281418	32.669464	39.959278	137.678131	35.3501625	20.2495235	133.9797745	-84.7465325	13.9835765	151.3654395
-35.634632	40.100948	146.042557	-24.902216	17.180889	142.490631	37.941872	0.479016	130.521484	32.581516	39.967434	137.782623	35.261694	20.223225	134.1520535	-85.066126	14.138553	150.8292085
-33.587303	40.314247	145.432251	-25.142319	17.295815	142.209	37.833656	0.47258	130.67691	32.5103	39.975601	137.916016	35.171978	20.2240905	134.296463	-85.456616	14.3675395	150.121537
-31.51359	40.368618	144.628922	-25.408379	17.443674	141.777176	37.715939	0.403878	130.937164	32.426746	39.960442	138.117142	35.0713425	20.18216	134.527153	-85.8881005	14.705188	149.027199
-28.274839	40.206253	143.587601	-25.797262	17.711664	141.087311	37.575535	0.444505	131.377762	32.29015	40.003235	138.457092	34.9328425	20.22387	134.917427	-86.5273665	15.199458	147.257195
-26.084045	39.944397	142.923874	-26.025051	17.924297	140.654495	37.521641	0.375673	131.803116	32.253929	39.979641	138.88855	34.887785	20.177657	135.345833	-86.937887	15.670937	145.963157
-23.839663	39.538544	142.443939	-26.21916	18.121639	140.417664	37.52626	0.311899	132.331436	32.208374	39.950706	139.330811	34.867317	20.1313025	135.8311235	-87.305637	16.1119755	145.0042045
-21.593712	38.978477	142.215347	-26.355398	18.312094	140.352936	37.559666	0.203839	132.996887	32.296989	39.983521	139.965759	34.9283275	20.09368	136.481323	-87.6391235	16.530508	144.224549
-19.308121	38.294991	142.128784	-26.44762	18.503555	140.3983	37.537964	0.095348	133.684631	32.394341	39.968933	140.775299	34.9661525	20.0321405	137.229965	-87.8613925	16.9749695	143.566635
-17.088648	37.478607	142.33725	-26.522633	18.652582	140.564972	37.56216	-0.039224	134.516586	32.507843	40.000378	141.569	35.0350015	19.980577	138.042793	-88.0802675	17.324587	143.087151
-14.89549	36.514618	142.591309	-26.58894	18.759285	140.711563	37.523918	-0.159406	135.408524	32.686138	40.017628	142.499695	35.105028	19.929111	138.9541095	-88.282908	17.589459	142.4690165
-11.73658	34.866421	143.101257	-26.651728	18.949121	140.935516	37.453381	-0.422522	136.820908	32.778908	39.908199	143.727325	35.1161445	19.7428385	140.2741165	-88.4196005	18.1554035	141.5969155
-9.783442	33.651154	143.484314	-26.663265	19.050697	141.023834	NaN	NaN	NaN	32.9109	39.831314	144.472443	NaN	NaN	NaN	NaN	NaN	NaN
-7.865462	32.352505	143.796768	-26.640276	19.183622	141.095428	NaN	NaN	NaN	33.000938	39.763752	145.105469	NaN	NaN	NaN	NaN	NaN	NaN
-6.112523	30.989304	144.180267	-26.5711	19.315428	141.222885	NaN	NaN	NaN	33.092533	39.734032	145.474854	NaN	NaN	NaN	NaN	NaN	NaN
-4.470065	29.550516	144.531876	-26.498371	19.434938	141.331436	NaN	NaN	NaN	33.218559	39.821728	145.760864	NaN	NaN	NaN	NaN	NaN	NaN
-3.012579	28.072506	144.824036	-26.398373	19.560497	141.374283	NaN	NaN	NaN	33.324467	39.914371	145.984879	NaN	NaN	NaN	NaN	NaN	NaN
-1.62763	26.527754	145.036972	-26.275122	19.677874	141.391937	NaN	NaN	NaN	33.385113	39.933033	146.031464	NaN	NaN	NaN	NaN	NaN	NaN
0.034351	24.183643	145.392792	-26.136961	19.792942	141.386719	NaN	NaN	NaN	33.578159	40.07198	146.09697	NaN	NaN	NaN	NaN	NaN	NaN
0.970722	22.551838	145.494568	-26.043797	19.839895	141.352051	NaN	NaN	NaN	33.667614	40.065357	146.088593	NaN	NaN	NaN	NaN	NaN	NaN
1.679728	20.918976	145.652878	-25.993956	19.853636	141.37709	NaN	NaN	NaN	33.739395	40.054928	146.067719	NaN	NaN	NaN	NaN	NaN	NaN
2.252945	19.245043	145.793518	-25.952404	19.851767	141.440048	NaN	NaN	NaN	33.789192	40.028908	146.058426	NaN	NaN	NaN	NaN	NaN	NaN
2.618215	17.610161	145.924515	-25.948656	19.852343	141.534012	NaN	NaN	NaN	33.796703	39.989925	146.046967	NaN	NaN	NaN	NaN	NaN	NaN
2.840024	15.961014	146.009201	-25.938385	19.853056	141.604477	NaN	NaN	NaN	33.782951	39.958141	146.047058	NaN	NaN	NaN	NaN	NaN	NaN
2.942762	14.315287	145.997681	-25.932621	19.87215	141.656906	NaN	NaN	NaN	33.76543	39.952698	146.040634	NaN	NaN	NaN	NaN	NaN	NaN
2.76472	11.915774	145.944031	-25.893494	19.941282	141.715347	NaN	NaN	NaN	33.755711	40.015007	146.039093	NaN	NaN	NaN	NaN	NaN	NaN
2.456225	10.321791	145.890945	-25.853971	19.988327	141.810089	NaN	NaN	NaN	33.754704	40.0784	145.964676	NaN	NaN	NaN	NaN	NaN	NaN
2.00332	8.796411	145.857376	-25.767469	20.0313	141.9104	NaN	NaN	NaN	33.823177	40.221073	145.924683	NaN	NaN	NaN	NaN	NaN	NaN
1.384302	7.255978	145.83136	-25.675249	20.073959	142.002335	NaN	NaN	NaN	33.868416	40.345547	145.822815	NaN	NaN	NaN	NaN	NaN	NaN
0.701874	5.776394	145.778564	-25.55356	20.115591	142.116699	NaN	NaN	NaN	33.942768	40.490383	145.664673	NaN	NaN	NaN	NaN	NaN	NaN
-0.142504	4.323239	145.80632	-25.435808	20.152245	142.244629	NaN	NaN	NaN	34.035599	40.651844	145.447845	NaN	NaN	NaN	NaN	NaN	NaN
-1.165216	2.913747	145.861908	-25.315615	20.203627	142.38768	NaN	NaN	NaN	34.132454	40.821438	145.18869	NaN	NaN	NaN	NaN	NaN	NaN
-2.926106	0.963204	146.113586	-25.156015	20.286993	142.742889	NaN	NaN	NaN	34.244446	41.121147	144.715866	NaN	NaN	NaN	NaN	NaN	NaN
-4.258788	-0.239014	146.324509	-25.061831	20.372108	143.098816	NaN	NaN	NaN	34.323616	41.332226	144.384079	NaN	NaN	NaN	NaN	NaN	NaN
-5.678258	-1.3547	146.616104	-24.951712	20.462866	143.517899	NaN	NaN	NaN	34.360043	41.532333	144.056259	NaN	NaN	NaN	NaN	NaN	NaN
-7.237102	-2.374705	146.951141	-24.847927	20.552282	144.042511	NaN	NaN	NaN	34.378601	41.733307	143.704178	NaN	NaN	NaN	NaN	NaN	NaN
-8.838103	-3.263548	147.440262	-24.738297	20.639786	144.711349	NaN	NaN	NaN	34.388577	41.936527	143.311371	NaN	NaN	NaN	NaN	NaN	NaN
-10.553269	-4.051588	147.981186	-24.626884	20.704855	145.496735	NaN	NaN	NaN	34.317791	42.101742	142.902084	NaN	NaN	NaN	NaN	NaN	NaN
-12.249218	-4.728606	148.620102	-24.514893	20.720329	146.336182	NaN	NaN	NaN	34.239025	42.235325	142.548233	NaN	NaN	NaN	NaN	NaN	NaN
-14.883833	-5.510633	149.654205	-24.374191	20.615265	147.584839	NaN	NaN	NaN	34.021465	42.312351	142.159531	NaN	NaN	NaN	NaN	NaN	NaN
-16.650309	-5.90288	150.392075	-24.311724	20.492554	148.370483	NaN	NaN	NaN	33.646679	42.38007	141.933044	NaN	NaN	NaN	NaN	NaN	NaN
-18.411276	-6.18263	151.070374	-24.259741	20.350525	149.043747	NaN	NaN	NaN	33.429241	42.384506	141.689056	NaN	NaN	NaN	NaN	NaN	NaN
-20.093206	-6.367902	151.673584	-24.220793	20.201035	149.595718	NaN	NaN	NaN	33.254623	42.33136	141.394211	NaN	NaN	NaN	NaN	NaN	NaN
-21.765457	-6.415362	152.197815	-24.185854	20.033106	150.032227	NaN	NaN	NaN	33.024551	42.29324	141.129929	NaN	NaN	NaN	NaN	NaN	NaN
-23.342552	-6.382333	152.647537	-24.168371	19.824123	150.386887	NaN	NaN	NaN	32.801773	42.204212	140.772491	NaN	NaN	NaN	NaN	NaN	NaN
-24.877987	-6.247068	153.020233	-24.167866	19.6222	150.672623	NaN	NaN	NaN	32.577087	42.07716	140.416885	NaN	NaN	NaN	NaN	NaN	NaN
-27.034878	-5.806198	153.428406	-24.12233	19.318598	150.930328	NaN	NaN	NaN	32.307911	41.795158	139.9048	NaN	NaN	NaN	NaN	NaN	NaN
-28.351768	-5.404168	153.575256	-24.073133	19.123676	151.029694	NaN	NaN	NaN	32.219219	41.603088	139.564209	NaN	NaN	NaN	NaN	NaN	NaN
-29.542616	-4.869402	153.621399	-24.013042	18.930208	151.069122	NaN	NaN	NaN	32.088425	41.462399	139.259964	NaN	NaN	NaN	NaN	NaN	NaN
-30.647552	-4.237123	153.579391	-23.982243	18.740337	151.076141	NaN	NaN	NaN	32.00779	41.291092	138.915985	NaN	NaN	NaN	NaN	NaN	NaN
-31.644472	-3.516717	153.493851	-23.930977	18.553368	151.023224	NaN	NaN	NaN	31.898212	41.161392	138.608002	NaN	NaN	NaN	NaN	NaN	NaN
-32.469994	-2.696739	153.347244	-23.898787	18.366055	150.971756	NaN	NaN	NaN	31.780052	41.032291	138.276917	NaN	NaN	NaN	NaN	NaN	NaN
-33.193615	-1.809392	153.171112	-23.873503	18.157719	150.892365	NaN	NaN	NaN	31.689262	40.861938	137.985428	NaN	NaN	NaN	NaN	NaN	NaN
-33.984669	-0.336892	152.777191	-23.871004	17.819572	150.751846	39.204079	0.611098	136.492966	31.529808	40.632797	137.731094	35.3669435	20.6219475	137.11203	-83.1089515	15.0171965	164.391662
-34.343964	0.72254	152.459137	-23.882277	17.570246	150.621063	39.101994	0.496294	136.178101	31.3375	40.539215	137.749634	35.219747	20.5177545	136.9638675	-82.984301	14.6227375	164.2782585
-34.549118	1.79057	152.081329	-23.918592	17.311188	150.477142	39.015182	0.379391	135.881165	31.671412	40.311138	137.720795	35.343297	20.3452645	136.80098	-83.180481	14.2771115	164.153304
-34.594685	2.9317	151.692322	-23.950424	17.070423	150.304932	38.970592	0.275412	135.584061	31.521749	40.110085	137.655792	35.2461705	20.1927485	136.6199265	-83.1470185	13.9480975	163.9899375
-34.493435	4.068654	151.341873	-23.995668	16.865471	150.120346	38.879726	0.156577	135.253738	31.486761	40.040493	137.627747	35.1832435	20.098535	136.4407425	-83.1745795	13.632407	163.7999495
-34.215073	5.224662	150.962967	-24.036438	16.682676	149.935028	38.791988	0.114268	134.938446	31.445992	39.951359	137.603027	35.11899	20.0328135	136.2707365	-83.191866	13.3325385	163.5993195
-33.773262	6.374876	150.631088	-24.077509	16.525354	149.768692	38.711784	0.062065	134.674316	31.422005	39.878609	137.619553	35.0668945	19.970337	136.1469345	-83.2219125	13.080371	163.3904495
-32.796253	8.05551	150.235977	-24.103121	16.304371	149.638107	38.709347	-0.018972	134.555237	31.494585	39.725266	137.920792	35.101966	19.853147	136.2380145	-83.308208	12.755595	163.0381995
-31.566584	9.579479	149.79422	-24.06702	16.141171	149.633041	38.807522	-0.14699	134.742432	31.653601	39.56691	138.305328	35.2305615	19.70996	136.52388	-83.3646015	12.572382	162.742202
-30.857048	10.242847	149.76799	-24.034748	16.032356	149.640228	38.98156	-0.306799	135.151581	31.963882	39.440327	138.953537	35.472721	19.566764	137.052559	-83.542217	12.497948	162.227897
-29.688835	11.303882	149.404922	-24.022579	16.008543	149.572891	39.201717	-0.492082	135.760498	32.386528	39.405403	139.834946	35.7941225	19.4566605	137.797722	-83.8392805	12.5604255	161.34806
-28.423098	12.373112	148.776993	-24.057074	16.055733	149.242599	39.453018	-0.690081	136.47226	32.925907	39.376137	140.875122	36.1894625	19.343028	138.673691	-84.3036105	12.768438	159.811507
-27.122915	13.464616	147.873062	-24.224409	16.148825	148.550781	39.682178	-0.906696	137.241791	33.432899	39.364918	141.937241	36.5575385	19.229111	139.589516	-85.0063565	13.068539	157.512046
-26.927423	14.007878	147.538834	-24.71254	16.435646	147.519669	NaN	NaN	NaN	33.800827	39.252026	142.896286	NaN	NaN	NaN	NaN	NaN	NaN
-27.283787	14.282179	145.909836	-25.400425	16.852547	145.565033	39.256565	-1.502498	138.4366	33.733212	39.006187	143.633713	36.4948885	18.7518445	141.0351565	-87.2957385	14.9532495	150.0949095
-27.441273	14.351508	143.687805	-25.718924	17.070498	144.331192	38.739086	-1.521526	138.324844	33.400745	39.024761	143.547089	36.0699155	18.7516175	140.9359665	-87.5077635	15.3893785	147.7264175
-27.934921	14.04225	142.674881	-26.123598	17.411549	143.430359	38.316113	-1.328838	138.131195	33.030918	39.244289	143.189651	35.6735155	18.9577255	140.660423	-87.9207115	15.8653725	146.200295
-28.481617	13.56916	142.190231	-26.426979	17.689177	142.816269	38.022793	-1.067218	137.948837	32.721634	39.520897	142.741455	35.3722135	19.2268395	140.345146	-88.2261715	16.1515145	145.287392
-29.067904	13.048644	141.338333	-26.552439	17.915087	142.355515	37.894161	-0.870298	137.896332	32.475857	39.73415	142.391647	35.185009	19.431926	140.1439895	-88.289887	16.398248	144.5670405
-29.564926	12.453954	141.4245	-26.625242	18.085674	142.08374	37.822842	-0.748583	138.017807	32.271023	39.851124	142.098694	35.0469325	19.5512705	140.0582505	-88.2974165	16.6200775	144.1092295
-30.057461	11.828837	141.444809	-26.703358	18.160906	142.070847	37.706482	-0.645798	138.230713	32.138218	39.946655	141.904221	34.92235	19.6504285	140.067467	-88.329066	16.6713835	144.074227
-30.886665	10.934637	141.898834	-26.807007	18.203281	142.470581	NaN	NaN	NaN	31.965006	39.925392	141.808075	NaN	NaN	NaN	NaN	NaN	NaN
-31.425074	10.350941	142.466492	-26.853746	18.196373	143.006989	NaN	NaN	NaN	31.851816	39.903442	141.789383	NaN	NaN	NaN	NaN	NaN	NaN
-31.973833	9.76385	143.237411	-26.912594	18.157555	143.710022	NaN	NaN	NaN	31.737238	39.90387	141.736755	NaN	NaN	NaN	NaN	NaN	NaN
-32.552784	9.170339	143.993347	-26.95179	18.075253	144.407761	NaN	NaN	NaN	31.599197	39.891491	141.694809	NaN	NaN	NaN	NaN	NaN	NaN
-33.095242	8.589896	144.625595	-26.998211	17.961596	144.996338	NaN	NaN	NaN	31.479382	39.854664	141.637558	NaN	NaN	NaN	NaN	NaN	NaN
-33.630074	8.028611	145.082993	-27.038988	17.83555	145.428375	NaN	NaN	NaN	31.374815	39.826698	141.610229	NaN	NaN	NaN	NaN	NaN	NaN
-34.176052	7.501091	145.441406	-27.084324	17.703642	145.709396	NaN	NaN	NaN	31.250889	39.794079	141.576523	NaN	NaN	NaN	NaN	NaN	NaN
-34.885662	6.775276	145.696609	-27.175213	17.584478	145.845825	NaN	NaN	NaN	31.091932	39.74324	141.513885	NaN	NaN	NaN	NaN	NaN	NaN
-35.324928	6.337734	145.772003	-27.246222	17.573967	145.808533	NaN	NaN	NaN	31.010834	39.689156	141.417694	NaN	NaN	NaN	NaN	NaN	NaN
-35.733147	5.949585	145.798859	-27.299589	17.588465	145.68457	NaN	NaN	NaN	30.975157	39.640419	141.264893	NaN	NaN	NaN	NaN	NaN	NaN
-36.119061	5.628668	145.795029	-27.350023	17.643026	145.530762	NaN	NaN	NaN	30.937469	39.616245	141.055649	NaN	NaN	NaN	NaN	NaN	NaN
-36.47205	5.372496	145.775299	-27.414196	17.704803	145.376205	NaN	NaN	NaN	30.890297	39.610172	140.768509	NaN	NaN	NaN	NaN	NaN	NaN
-36.807949	5.178319	145.761795	-27.483963	17.757969	145.22403	NaN	NaN	NaN	30.827232	39.592396	140.429504	NaN	NaN	NaN	NaN	NaN	NaN
-37.11359	5.076823	145.74736	-27.544889	17.784573	145.094666	NaN	NaN	NaN	30.726555	39.529846	140.057785	NaN	NaN	NaN	NaN	NaN	NaN
-37.515633	5.074066	145.64476	-27.611303	17.744938	144.880539	NaN	NaN	NaN	30.569597	39.408367	139.511475	NaN	NaN	NaN	NaN	NaN	NaN
-37.737705	5.152204	145.549561	-27.638432	17.65723	144.739761	NaN	NaN	NaN	30.462212	39.295681	139.188354	NaN	NaN	NaN	NaN	NaN	NaN
-37.956345	5.295676	145.50473	-27.682308	17.563135	144.625717	NaN	NaN	NaN	30.342108	39.166752	138.901703	NaN	NaN	NaN	NaN	NaN	NaN
-38.174644	5.491315	145.473663	-27.733881	17.448769	144.54393	NaN	NaN	NaN	30.240196	39.018814	138.697128	NaN	NaN	NaN	NaN	NaN	NaN
-38.422272	5.80515	145.455688	-27.785879	17.349257	144.501709	NaN	NaN	NaN	30.162216	38.844818	138.569534	NaN	NaN	NaN	NaN	NaN	NaN
-38.651226	6.266728	145.465866	-27.803955	17.269232	144.488632	NaN	NaN	NaN	30.136183	38.673157	138.463409	NaN	NaN	NaN	NaN	NaN	NaN
-38.858978	6.914923	145.410599	-27.790478	17.208906	144.495316	NaN	NaN	NaN	30.153767	38.53051	138.369812	NaN	NaN	NaN	NaN	NaN	NaN
-39.180653	8.109234	145.307098	-27.735706	17.155613	144.523651	NaN	NaN	NaN	30.231974	38.376659	138.227814	NaN	NaN	NaN	NaN	NaN	NaN
-39.305714	9.046911	145.154007	-27.684998	17.115005	144.520798	NaN	NaN	NaN	30.257658	38.324265	138.11644	NaN	NaN	NaN	NaN	NaN	NaN
-39.470039	10.035594	144.997147	-27.626532	17.057629	144.483231	NaN	NaN	NaN	30.277473	38.264633	137.969727	NaN	NaN	NaN	NaN	NaN	NaN
-39.605099	11.217571	144.719238	-27.604807	16.991463	144.424881	NaN	NaN	NaN	30.273623	38.176109	137.781143	NaN	NaN	NaN	NaN	NaN	NaN
-39.762478	12.518612	144.386734	-27.600485	16.877106	144.311188	NaN	NaN	NaN	30.229027	38.070889	137.576096	NaN	NaN	NaN	NaN	NaN	NaN
-39.889874	13.850588	144.019211	-27.622341	16.734943	144.164413	NaN	NaN	NaN	30.172905	37.95116	137.394394	NaN	NaN	NaN	NaN	NaN	NaN
-40.016178	15.357976	143.592773	-27.674994	16.552719	143.97879	NaN	NaN	NaN	30.086893	37.812847	137.24437	NaN	NaN	NaN	NaN	NaN	NaN
-40.214516	17.756506	143.071304	-27.846739	16.245699	143.650558	NaN	NaN	NaN	29.889511	37.523361	137.088974	NaN	NaN	NaN	NaN	NaN	NaN
-40.339333	19.525547	142.92276	-28.030365	16.000452	143.499634	36.007584	-2.927236	136.431091	29.692156	37.268684	136.925491	32.84987	17.170724	136.678291	-88.9106	14.83018	150.320977
-40.432758	21.332676	143.056076	-28.216276	15.722968	143.404526	35.659153	-3.1497	135.448532	29.458656	37.030296	136.885529	32.5589045	16.940298	136.1670305	-88.9914565	14.505638	150.6420215
-40.476429	23.174337	143.481125	-28.325254	15.42559	143.421143	35.353451	-3.214595	134.412689	29.275816	36.816257	137.08638	32.3146335	16.800831	135.7495345	-88.9651415	14.050349	151.0927515
-40.430813	24.989418	144.22644	-28.42046	15.112662	143.574753	35.121693	-3.259136	133.768097	29.226976	36.708553	137.629211	32.1743345	16.7247085	135.698654	-89.0152545	13.5006155	151.450852
-40.350525	26.734188	145.179596	-28.517422	14.809958	143.877502	34.993942	-3.194151	133.302689	29.268351	36.625221	138.576248	32.1311465	16.715535	135.9394685	-89.1659905	12.904381	151.8155355
-40.207417	28.422573	146.273285	-28.608561	14.573439	144.266205	34.965775	-3.189075	133.237549	29.36722	36.539509	139.802414	32.1664975	16.675217	136.5199815	-89.3836195	12.471661	152.0124285
-39.815075	30.728821	148.242752	-28.669373	14.342123	145.135696	34.867241	-3.195213	133.337265	29.611626	36.308964	141.809845	32.2394335	16.5568755	137.573555	-89.5781795	12.1273705	152.697837
-39.501938	32.110897	149.493378	-28.653711	14.212831	145.715286	34.858383	-3.310806	133.626419	NaN	NaN	NaN	NaN	NaN	NaN	NaN	NaN	NaN
-39.130089	33.332272	150.621689	-28.617361	14.090702	146.208786	35.232822	-3.686076	133.953964	NaN	NaN	NaN	NaN	NaN	NaN	NaN	NaN	NaN
-38.721279	34.491009	151.592972	-28.560703	14.004901	146.592224	NaN	NaN	NaN	30.007866	35.335907	144.88002	NaN	NaN	NaN	NaN	NaN	NaN
-38.286533	35.481308	152.337173	-28.508392	13.913671	146.885025	NaN	NaN	NaN	30.21306	35.11623	145.515091	NaN	NaN	NaN	NaN	NaN	NaN
-37.823593	36.284916	152.879745	-28.474283	13.838804	147.099518	NaN	NaN	NaN	NaN	NaN	NaN	NaN	NaN	NaN	NaN	NaN	NaN
-37.346844	36.946159	153.264709	-28.435019	13.79359	147.282776	NaN	NaN	NaN	NaN	NaN	NaN	NaN	NaN	NaN	NaN	NaN	NaN
-36.553062	37.699501	153.508865	-28.387424	13.79825	147.563324	NaN	NaN	NaN	NaN	NaN	NaN	NaN	NaN	NaN	NaN	NaN	NaN
-35.931931	37.999928	153.506042	-28.350254	13.820702	147.755508	NaN	NaN	NaN	NaN	NaN	NaN	NaN	NaN	NaN	NaN	NaN	NaN
-35.335548	38.137905	153.432724	-28.333372	13.853534	147.95993	NaN	NaN	NaN	NaN	NaN	NaN	NaN	NaN	NaN	NaN	NaN	NaN
-34.754734	38.138771	153.322891	-28.342793	13.893209	148.177734	NaN	NaN	NaN	NaN	NaN	NaN	NaN	NaN	NaN	NaN	NaN	NaN
-34.168762	37.987106	153.260178	-28.355589	13.90833	148.41626	NaN	NaN	NaN	NaN	NaN	NaN	NaN	NaN	NaN	NaN	NaN	NaN
-33.549747	37.68343	153.236771	-28.379169	13.909379	148.65564	NaN	NaN	NaN	NaN	NaN	NaN	NaN	NaN	NaN	NaN	NaN	NaN
-32.832069	37.237736	153.129395	-28.397488	13.905165	148.853928	NaN	NaN	NaN	NaN	NaN	NaN	NaN	NaN	NaN	NaN	NaN	NaN
-31.750494	36.267872	152.985291	-28.363621	13.948681	149.051117	NaN	NaN	NaN	NaN	NaN	NaN	NaN	NaN	NaN	NaN	NaN	NaN
-30.937408	35.537647	152.592499	-28.317297	14.085891	149.107193	NaN	NaN	NaN	NaN	NaN	NaN	NaN	NaN	NaN	NaN	NaN	NaN
-30.156067	34.77356	151.961136	-28.301159	14.355868	149.071198	NaN	NaN	NaN	30.316019	34.831238	147.370911	NaN	NaN	NaN	NaN	NaN	NaN
-29.33046	33.933796	151.18927	-28.314709	14.739245	149.049789	NaN	NaN	NaN	31.31547	34.696793	146.483582	NaN	NaN	NaN	NaN	NaN	NaN
-28.441223	32.998951	150.464737	-28.344002	15.173944	149.027283	NaN	NaN	NaN	31.321442	34.994637	146.025497	NaN	NaN	NaN	NaN	NaN	NaN
-27.580082	32.009628	149.871078	-28.342649	15.54865	149.034195	NaN	NaN	NaN	31.330585	35.317886	145.629852	NaN	NaN	NaN	NaN	NaN	NaN
-26.655579	30.880922	149.4823	-28.31208	15.855275	149.074142	NaN	NaN	NaN	31.313938	35.57457	145.39682	NaN	NaN	NaN	NaN	NaN	NaN
-25.172853	29.137871	149.098328	-28.206549	16.154238	149.163605	NaN	NaN	NaN	31.438023	35.868801	145.436523	NaN	NaN	NaN	NaN	NaN	NaN
-24.134172	27.853653	149.121796	-28.171152	16.253258	149.302353	NaN	NaN	NaN	31.517076	35.995369	145.695389	NaN	NaN	NaN	NaN	NaN	NaN
-23.066101	26.547745	149.28215	-28.181526	16.297474	149.550049	NaN	NaN	NaN	31.553411	36.081806	146.073807	NaN	NaN	NaN	NaN	NaN	NaN
-21.966825	25.217215	149.542435	-28.20343	16.31451	149.893982	NaN	NaN	NaN	31.574785	36.122047	146.509689	NaN	NaN	NaN	NaN	NaN	NaN
-20.865776	23.82093	149.933975	-28.214041	16.318779	150.304321	NaN	NaN	NaN	31.602596	36.102135	146.973953	NaN	NaN	NaN	NaN	NaN	NaN
-19.75839	22.481152	150.32695	-28.192738	16.335299	150.706894	NaN	NaN	NaN	31.776428	36.260658	147.426178	NaN	NaN	NaN	NaN	NaN	NaN
-18.652939	21.08017	150.685425	-28.160515	16.382452	151.087769	NaN	NaN	NaN	31.854397	36.373268	147.782349	NaN	NaN	NaN	NaN	NaN	NaN
-16.914864	19.002481	151.020752	-28.083754	16.486105	151.516251	NaN	NaN	NaN	NaN	NaN	NaN	NaN	NaN	NaN	NaN	NaN	NaN
-15.767437	17.58699	151.152344	-28.013111	16.578636	151.636536	NaN	NaN	NaN	30.971289	36.995483	148.499481	NaN	NaN	NaN	NaN	NaN	NaN
-14.613588	16.225405	151.136688	-27.910992	16.704624	151.595779	NaN	NaN	NaN	31.01449	37.140823	148.39917	NaN	NaN	NaN	NaN	NaN	NaN
-13.399967	14.851679	150.967667	-27.773151	16.864252	151.399429	NaN	NaN	NaN	NaN	NaN	NaN	NaN	NaN	NaN	NaN	NaN	NaN
-12.21532	13.517679	150.782501	-27.605682	17.041008	151.070984	NaN	NaN	NaN	31.246901	37.567665	148.159225	NaN	NaN	NaN	NaN	NaN	NaN
-10.956702	12.246639	150.481812	-27.396969	17.206347	150.588623	NaN	NaN	NaN	31.544685	37.780334	148.121338	NaN	NaN	NaN	NaN	NaN	NaN
-9.805314	10.915608	150.276596	-27.229548	17.410887	149.875732	NaN	NaN	NaN	NaN	NaN	NaN	NaN	NaN	NaN	NaN	NaN	NaN
-8.068703	9.088509	149.813263	-27.099722	17.673622	148.68399	NaN	NaN	NaN	32.146454	38.499786	148.580475	NaN	NaN	NaN	NaN	NaN	NaN
-7.061806	7.850843	149.768845	-26.993412	17.746635	147.919754	NaN	NaN	NaN	32.145119	38.913391	148.951736	NaN	NaN	NaN	NaN	NaN	NaN
-6.063459	6.693646	149.805374	-26.805365	17.729319	147.236496	NaN	NaN	NaN	33.151348	38.969311	148.954834	NaN	NaN	NaN	NaN	NaN	NaN
-5.094339	5.502802	149.764694	-26.582304	17.649452	146.688828	NaN	NaN	NaN	33.279289	39.205112	149.217209	NaN	NaN	NaN	NaN	NaN	NaN
-4.286249	4.358405	149.754517	-26.341904	17.545212	146.210052	NaN	NaN	NaN	NaN	NaN	NaN	NaN	NaN	NaN	NaN	NaN	NaN
-3.553927	3.261321	149.653046	-26.043489	17.445492	145.80661	NaN	NaN	NaN	NaN	NaN	NaN	NaN	NaN	NaN	NaN	NaN	NaN
-2.888837	2.192386	149.426971	-25.732574	17.384335	145.419205	NaN	NaN	NaN	NaN	NaN	NaN	NaN	NaN	NaN	NaN	NaN	NaN
-2.162117	0.675734	149.148254	-25.269514	17.465063	144.897446	NaN	NaN	NaN	NaN	NaN	NaN	NaN	NaN	NaN	NaN	NaN	NaN
-1.820821	-0.247639	148.985229	-25.014194	17.642401	144.599274	NaN	NaN	NaN	NaN	NaN	NaN	NaN	NaN	NaN	NaN	NaN	NaN
-1.681875	-1.11556	148.98941	-24.813023	17.863728	144.381577	NaN	NaN	NaN	NaN	NaN	NaN	NaN	NaN	NaN	NaN	NaN	NaN
-1.57318	-1.90545	148.968536	-24.688547	18.121099	144.273727	NaN	NaN	NaN	NaN	NaN	NaN	NaN	NaN	NaN	NaN	NaN	NaN
-1.763654	-2.655375	149.11911	-24.600475	18.371698	144.227448	NaN	NaN	NaN	NaN	NaN	NaN	NaN	NaN	NaN	NaN	NaN	NaN
-1.988837	-3.338721	149.156876	-24.539234	18.604847	144.211548	NaN	NaN	NaN	NaN	NaN	NaN	NaN	NaN	NaN	NaN	NaN	NaN
-2.366259	-3.981329	149.180252	-24.480644	18.808594	144.184265	NaN	NaN	NaN	33.259918	41.603733	147.294037	NaN	NaN	NaN	NaN	NaN	NaN
-3.03895	-4.937093	148.90654	-24.401819	18.985464	144.111176	NaN	NaN	NaN	33.152054	41.764641	147.059448	NaN	NaN	NaN	NaN	NaN	NaN
-3.635881	-5.552878	148.75267	-24.361267	19.025734	144.016174	NaN	NaN	NaN	NaN	NaN	NaN	NaN	NaN	NaN	NaN	NaN	NaN
-4.389188	-6.10329	148.477051	-24.314987	19.014328	143.859741	NaN	NaN	NaN	NaN	NaN	NaN	NaN	NaN	NaN	NaN	NaN	NaN
-5.180273	-6.610817	148.203323	-24.278719	18.96563	143.647812	NaN	NaN	NaN	NaN	NaN	NaN	NaN	NaN	NaN	NaN	NaN	NaN
-6.182454	-7.112408	147.936768	-24.276886	18.90556	143.453262	NaN	NaN	NaN	NaN	NaN	NaN	NaN	NaN	NaN	NaN	NaN	NaN
-7.210552	-7.544683	147.780472	-24.284218	18.845243	143.320267	NaN	NaN	NaN	NaN	NaN	NaN	NaN	NaN	NaN	NaN	NaN	NaN
-8.469324	-7.913826	147.621048	-24.307661	18.784418	143.226303	NaN	NaN	NaN	34.077168	41.057514	145.466583	NaN	NaN	NaN	NaN	NaN	NaN
-10.504292	-8.387319	147.440201	-24.328262	18.707809	143.157272	NaN	NaN	NaN	34.257889	40.998577	144.943268	NaN	NaN	NaN	NaN	NaN	NaN
-12.006827	-8.588376	147.428207	-24.343513	18.65863	143.186417	NaN	NaN	NaN	34.538151	40.90884	144.664795	NaN	NaN	NaN	NaN	NaN	NaN
-13.581615	-8.733023	147.386154	-24.361919	18.600143	143.3078	NaN	NaN	NaN	34.548424	40.871273	144.482407	NaN	NaN	NaN	NaN	NaN	NaN
-15.307514	-8.834469	147.336426	-24.349684	18.544846	143.494659	NaN	NaN	NaN	34.270763	40.910103	144.257858	NaN	NaN	NaN	NaN	NaN	NaN
-17.118555	-8.828745	147.38002	-24.300516	18.467714	143.772964	NaN	NaN	NaN	34.287598	40.866829	143.965668	NaN	NaN	NaN	NaN	NaN	NaN
-19.001556	-8.764945	147.385681	-24.251947	18.388731	144.169235	NaN	NaN	NaN	34.218361	40.84375	143.629105	NaN	NaN	NaN	NaN	NaN	NaN
-20.950092	-8.582846	147.54306	-24.178034	18.290834	144.609802	NaN	NaN	NaN	34.252167	40.785744	143.296234	NaN	NaN	NaN	NaN	NaN	NaN
-24.033457	-8.225374	148.004807	-24.08823	18.099598	145.45755	NaN	NaN	NaN	34.188606	40.689873	142.765503	NaN	NaN	NaN	NaN	NaN	NaN
-26.161295	-7.835431	148.463715	-24.06319	17.9601	146.146851	NaN	NaN	NaN	34.088326	40.615654	142.450195	NaN	NaN	NaN	NaN	NaN	NaN
-28.360733	-7.34856	149.094543	-24.095032	17.800156	146.954865	NaN	NaN	NaN	33.950043	40.516068	142.217484	NaN	NaN	NaN	NaN	NaN	NaN
-30.567461	-6.78776	149.879425	-24.149485	17.595663	147.826462	NaN	NaN	NaN	33.723595	40.405346	142.029449	NaN	NaN	NaN	NaN	NaN	NaN
-32.767056	-6.129549	150.786652	-24.240356	17.347271	148.750687	NaN	NaN	NaN	33.38728	40.287994	141.952576	NaN	NaN	NaN	NaN	NaN	NaN
-34.991177	-5.443496	151.659363	-24.327538	17.053112	149.679688	NaN	NaN	NaN	33.162117	40.088009	141.895325	NaN	NaN	NaN	NaN	NaN	NaN
-37.079979	-4.683856	152.660782	-24.401505	16.727221	150.616745	NaN	NaN	NaN	32.819221	39.942024	141.900848	NaN	NaN	NaN	NaN	NaN	NaN
-40.211185	-3.420649	154.253571	-24.50355	16.23123	151.931534	NaN	NaN	NaN	32.387207	39.720963	141.87381	NaN	NaN	NaN	NaN	NaN	NaN
-42.215626	-2.523031	155.372635	-24.543602	15.922816	152.744751	NaN	NaN	NaN	32.018757	39.616058	141.878098	NaN	NaN	NaN	NaN	NaN	NaN
-44.032757	-1.556799	156.514725	-24.539825	15.628155	153.496414	NaN	NaN	NaN	31.720257	39.513756	141.829834	NaN	NaN	NaN	NaN	NaN	NaN
-45.899548	-0.520277	157.629456	-24.52392	15.365316	154.187424	NaN	NaN	NaN	31.408024	39.405178	141.743881	NaN	NaN	NaN	NaN	NaN	NaN
-47.516449	0.590566	158.668549	-24.499805	15.115121	154.746109	NaN	NaN	NaN	31.214142	39.247345	141.569794	NaN	NaN	NaN	NaN	NaN	NaN
-49.193596	1.735377	159.552216	-24.471483	14.867266	155.185562	NaN	NaN	NaN	30.829716	39.172722	141.34996	NaN	NaN	NaN	NaN	NaN	NaN
-50.585556	2.960791	160.329071	-24.48278	14.633404	155.505997	NaN	NaN	NaN	30.593872	39.054562	140.98407	NaN	NaN	NaN	NaN	NaN	NaN
-52.794312	5.006313	161.011765	-24.594955	14.287609	155.748062	NaN	NaN	NaN	30.055428	38.770889	140.366837	NaN	NaN	NaN	NaN	NaN	NaN
-54.137276	6.488466	161.307266	-24.677458	14.043186	155.799026	NaN	NaN	NaN	29.698467	38.53693	139.945648	NaN	NaN	NaN	NaN	NaN	NaN
-55.253838	8.007908	161.4599	-24.762972	13.817009	155.801132	NaN	NaN	NaN	29.434156	38.275337	139.551971	NaN	NaN	NaN	NaN	NaN	NaN
-56.340645	9.731913	161.477737	-24.840012	13.595204	155.751862	NaN	NaN	NaN	29.260492	38.030479	139.248535	NaN	NaN	NaN	NaN	NaN	NaN
-57.279396	11.560106	161.438782	-24.915724	13.415634	155.688156	NaN	NaN	NaN	29.112816	37.815666	139.038818	NaN	NaN	NaN	NaN	NaN	NaN
-58.179665	13.633204	161.365265	-24.972208	13.263914	155.602463	NaN	NaN	NaN	29.005861	37.666725	138.952499	NaN	NaN	NaN	NaN	NaN	NaN
-58.406776	15.377129	161.233597	-25.053055	13.123238	155.517029	NaN	NaN	NaN	28.880882	37.582279	138.937241	NaN	NaN	NaN	NaN	NaN	NaN
-59.182255	18.604507	160.466141	-25.181421	12.923336	155.330872	NaN	NaN	NaN	28.808069	37.435913	138.925552	NaN	NaN	NaN	NaN	NaN	NaN
-59.488861	20.892166	160.165039	-25.28503	12.770486	155.167114	NaN	NaN	NaN	28.590059	37.40773	139.022125	NaN	NaN	NaN	NaN	NaN	NaN
-59.619278	23.22576	159.919327	-25.379	12.55423	154.961197	NaN	NaN	NaN	28.305769	37.415089	139.222794	NaN	NaN	NaN	NaN	NaN	NaN
-59.542698	25.683695	159.716293	-25.496738	12.280719	154.712341	NaN	NaN	NaN	27.925682	37.441792	139.572937	NaN	NaN	NaN	NaN	NaN	NaN
NaN	NaN	NaN	-25.6259	11.97064	154.407318	NaN	NaN	NaN	NaN	NaN	NaN	NaN	NaN	NaN	NaN	NaN	NaN
NaN	NaN	NaN	-25.747988	11.641201	154.066467	37.11198	-3.187067	136.658112	NaN	NaN	NaN	NaN	NaN	NaN	NaN	NaN	NaN
NaN	NaN	NaN	-25.875387	11.271833	153.687744	36.874908	-3.340091	136.187927	28.853107	36.454739	140.176239	32.8640075	16.557324	138.182083	-84.6147815	5.986342	169.193405
NaN	NaN	NaN	-26.064659	10.654135	153.099426	NaN	NaN	NaN	29.069134	36.047253	140.909882	NaN	NaN	NaN	NaN	NaN	NaN
NaN	NaN	NaN	-26.192612	10.241606	152.701263	NaN	NaN	NaN	NaN	NaN	NaN	NaN	NaN	NaN	NaN	NaN	NaN
NaN	NaN	NaN	-26.288322	9.89777	152.382141	NaN	NaN	NaN	NaN	NaN	NaN	NaN	NaN	NaN	NaN	NaN	NaN
NaN	NaN	NaN	-26.357141	9.586288	152.074417	36.0784	-4.11436	133.884933	NaN	NaN	NaN	NaN	NaN	NaN	NaN	NaN	NaN
NaN	NaN	NaN	-26.459139	9.323394	151.814468	35.971519	-4.297693	133.55014	29.335482	34.617458	143.085236	32.6535005	15.1598825	138.317688	-85.5717785	3.4869055	165.311248
NaN	NaN	NaN	-26.58157	9.118229	151.626038	35.855949	-4.496892	133.351288	NaN	NaN	NaN	NaN	NaN	NaN	NaN	NaN	NaN
NaN	NaN	NaN	-26.760355	8.924213	151.504593	35.733627	-4.689482	133.306442	NaN	NaN	NaN	NaN	NaN	NaN	NaN	NaN	NaN
NaN	NaN	NaN	-27.095142	8.768744	151.417938	35.510036	-4.949416	133.437256	NaN	NaN	NaN	NaN	NaN	NaN	NaN	NaN	NaN
NaN	NaN	NaN	-27.337173	8.757764	151.430725	35.374191	-5.104306	133.67218	NaN	NaN	NaN	NaN	NaN	NaN	NaN	NaN	NaN
-43.562054	35.249947	159.180481	-27.549124	8.805992	151.485855	35.249981	-5.196582	133.941925	NaN	NaN	NaN	NaN	NaN	NaN	NaN	NaN	NaN
-41.585869	33.960594	158.043198	-27.751011	8.994551	151.572037	NaN	NaN	NaN	NaN	NaN	NaN	NaN	NaN	NaN	NaN	NaN	NaN
-39.541771	32.670643	156.658478	-27.93631	9.31584	151.577682	NaN	NaN	NaN	NaN	NaN	NaN	NaN	NaN	NaN	NaN	NaN	NaN
-37.367107	31.318707	155.009705	-28.129345	9.73312	151.560181	NaN	NaN	NaN	NaN	NaN	NaN	NaN	NaN	NaN	NaN	NaN	NaN
-35.029465	29.908726	153.614532	-28.262049	10.29814	151.606201	NaN	NaN	NaN	NaN	NaN	NaN	NaN	NaN	NaN	NaN	NaN	NaN
-31.407297	27.67149	152.015427	-28.354633	11.198447	151.92691	NaN	NaN	NaN	29.896412	34.314465	145.836548	NaN	NaN	NaN	NaN	NaN	NaN
-28.831301	26.165823	151.582581	-28.417515	11.781483	152.278137	NaN	NaN	NaN	30.108387	34.749023	146.512848	NaN	NaN	NaN	NaN	NaN	NaN
-26.219606	24.682373	151.655991	-28.44162	12.318068	152.689804	NaN	NaN	NaN	30.303467	35.170128	147.26651	NaN	NaN	NaN	NaN	NaN	NaN
-23.554319	23.283636	152.05423	-28.47776	12.754351	153.139801	NaN	NaN	NaN	30.407452	35.550419	148.108932	NaN	NaN	NaN	NaN	NaN	NaN
-20.842308	21.888348	152.64888	-28.536781	13.06289	153.600769	NaN	NaN	NaN	30.457329	35.796757	148.967178	NaN	NaN	NaN	NaN	NaN	NaN
-18.113956	20.559916	153.326385	-28.557417	13.255919	154.0345	NaN	NaN	NaN	NaN	NaN	NaN	NaN	NaN	NaN	NaN	NaN	NaN
-15.434538	19.273958	153.888565	-28.517595	13.338221	154.356964	NaN	NaN	NaN	NaN	NaN	NaN	NaN	NaN	NaN	NaN	NaN	NaN
-11.341702	17.416336	154.40126	-28.326813	13.288708	154.550201	NaN	NaN	NaN	NaN	NaN	NaN	NaN	NaN	NaN	NaN	NaN	NaN
-8.614033	16.268797	154.558151	-28.191858	13.189038	154.51738	NaN	NaN	NaN	NaN	NaN	NaN	NaN	NaN	NaN	NaN	NaN	NaN
-5.867886	15.139635	154.637787	-28.092709	13.084234	154.461227	NaN	NaN	NaN	NaN	NaN	NaN	NaN	NaN	NaN	NaN	NaN	NaN
-3.2105	14.12196	154.795807	-28.025293	12.965177	154.414047	NaN	NaN	NaN	NaN	NaN	NaN	NaN	NaN	NaN	NaN	NaN	NaN
-0.583755	13.192816	155.069931	-27.992815	12.860082	154.43718	NaN	NaN	NaN	NaN	NaN	NaN	NaN	NaN	NaN	NaN	NaN	NaN
2.049005	12.343952	155.54834	-27.95932	12.785862	154.541367	NaN	NaN	NaN	NaN	NaN	NaN	NaN	NaN	NaN	NaN	NaN	NaN
4.670982	11.611147	156.200989	-27.921959	12.749399	154.774002	NaN	NaN	NaN	NaN	NaN	NaN	NaN	NaN	NaN	NaN	NaN	NaN
8.463303	10.602755	157.458267	-27.824142	12.757538	155.243439	NaN	NaN	NaN	NaN	NaN	NaN	NaN	NaN	NaN	NaN	NaN	NaN
10.931645	10.03223	158.240173	-27.714449	12.790033	155.527664	NaN	NaN	NaN	NaN	NaN	NaN	NaN	NaN	NaN	NaN	NaN	NaN
12.193357	9.890304	158.986267	-27.594629	12.842016	155.763092	NaN	NaN	NaN	NaN	NaN	NaN	NaN	NaN	NaN	NaN	NaN	NaN
11.861103	10.34892	158.994766	-27.413162	12.893091	155.858002	NaN	NaN	NaN	NaN	NaN	NaN	NaN	NaN	NaN	NaN	NaN	NaN
11.819041	10.748437	159.022141	-27.228949	12.983873	155.845612	NaN	NaN	NaN	NaN	NaN	NaN	NaN	NaN	NaN	NaN	NaN	NaN
11.78559	11.213197	158.81955	-27.026403	13.0591	155.758743	NaN	NaN	NaN	NaN	NaN	NaN	NaN	NaN	NaN	NaN	NaN	NaN
11.585518	11.600143	158.695358	-26.848347	13.120738	155.631668	NaN	NaN	NaN	NaN	NaN	NaN	NaN	NaN	NaN	NaN	NaN	NaN
11.33773	12.134002	158.24884	-26.611774	13.164576	155.417175	NaN	NaN	NaN	NaN	NaN	NaN	NaN	NaN	NaN	NaN	NaN	NaN
11.110823	12.441609	157.956131	-26.470787	13.157553	155.263718	NaN	NaN	NaN	NaN	NaN	NaN	NaN	NaN	NaN	NaN	NaN	NaN
11.050042	12.648055	157.736603	-26.308786	13.126646	155.084305	NaN	NaN	NaN	NaN	NaN	NaN	NaN	NaN	NaN	NaN	NaN	NaN
10.947803	12.848579	157.467575	-26.1357	13.077134	154.892654	NaN	NaN	NaN	NaN	NaN	NaN	NaN	NaN	NaN	NaN	NaN	NaN
10.79299	13.039391	157.16626	-25.948772	13.02294	154.720688	NaN	NaN	NaN	NaN	NaN	NaN	NaN	NaN	NaN	NaN	NaN	NaN
10.543101	13.197907	156.957489	-25.751623	12.975139	154.602478	NaN	NaN	NaN	NaN	NaN	NaN	NaN	NaN	NaN	NaN	NaN	NaN
10.274114	13.282167	156.797989	-25.55825	12.938438	154.533356	NaN	NaN	NaN	NaN	NaN	NaN	NaN	NaN	NaN	NaN	NaN	NaN
9.863372	13.393162	156.640167	-25.239967	12.930804	154.49852	NaN	NaN	NaN	NaN	NaN	NaN	NaN	NaN	NaN	NaN	NaN	NaN
9.566487	13.43306	156.553726	-25.02051	12.954253	154.524338	NaN	NaN	NaN	NaN	NaN	NaN	NaN	NaN	NaN	NaN	NaN	NaN
9.250745	13.4252	156.512497	-24.7642	12.999442	154.532333	NaN	NaN	NaN	NaN	NaN	NaN	NaN	NaN	NaN	NaN	NaN	NaN
8.865388	13.372657	156.433517	-24.483524	13.072928	154.51358	NaN	NaN	NaN	NaN	NaN	NaN	NaN	NaN	NaN	NaN	NaN	NaN
8.409986	13.284238	156.278397	-24.185177	13.159142	154.424866	NaN	NaN	NaN	NaN	NaN	NaN	NaN	NaN	NaN	NaN	NaN	NaN
7.863151	13.161267	156.01976	-23.887857	13.262114	154.250671	NaN	NaN	NaN	NaN	NaN	NaN	NaN	NaN	NaN	NaN	NaN	NaN
7.311049	12.965472	155.712677	-23.612217	13.376544	154.025787	NaN	NaN	NaN	NaN	NaN	NaN	NaN	NaN	NaN	NaN	NaN	NaN
6.492851	12.605778	155.161636	-23.299274	13.605404	153.662933	NaN	NaN	NaN	NaN	NaN	NaN	NaN	NaN	NaN	NaN	NaN	NaN
5.798944	12.304807	154.828644	-23.129801	13.807874	153.439316	NaN	NaN	NaN	NaN	NaN	NaN	NaN	NaN	NaN	NaN	NaN	NaN
5.005952	11.956758	154.488312	-22.983511	14.06366	153.263687	NaN	NaN	NaN	NaN	NaN	NaN	NaN	NaN	NaN	NaN	NaN	NaN
4.172791	11.569777	154.195999	-22.846102	14.339977	153.110916	NaN	NaN	NaN	NaN	NaN	NaN	NaN	NaN	NaN	NaN	NaN	NaN
3.382686	11.16247	153.879868	-22.715536	14.637178	152.97525	NaN	NaN	NaN	NaN	NaN	NaN	NaN	NaN	NaN	NaN	NaN	NaN
2.438768	10.702682	153.567917	-22.575865	14.956544	152.8237	NaN	NaN	NaN	NaN	NaN	NaN	NaN	NaN	NaN	NaN	NaN	NaN
1.368511	10.223883	153.272385	-22.43013	15.289547	152.668121	NaN	NaN	NaN	NaN	NaN	NaN	NaN	NaN	NaN	NaN	NaN	NaN
-0.045671	9.442417	152.759094	-22.180029	15.771368	152.363449	NaN	NaN	NaN	NaN	NaN	NaN	NaN	NaN	NaN	NaN	NaN	NaN
-1.17216	8.899481	152.386475	-21.990677	16.069027	152.126205	NaN	NaN	NaN	NaN	NaN	NaN	NaN	NaN	NaN	NaN	NaN	NaN
-2.287415	8.329535	152.047119	-21.792164	16.352812	151.901993	NaN	NaN	NaN	NaN	NaN	NaN	NaN	NaN	NaN	NaN	NaN	NaN
-3.408126	7.758956	151.726334	-21.575031	16.5966	151.673141	NaN	NaN	NaN	NaN	NaN	NaN	NaN	NaN	NaN	NaN	NaN	NaN
-4.703631	7.186451	151.433197	-21.337389	16.828207	151.477814	NaN	NaN	NaN	NaN	NaN	NaN	NaN	NaN	NaN	NaN	NaN	NaN
-5.840945	6.596984	151.160172	-21.066479	17.012014	151.315826	NaN	NaN	NaN	NaN	NaN	NaN	NaN	NaN	NaN	NaN	NaN	NaN
-7.084194	6.017182	150.98912	-20.815769	17.173487	151.223129	NaN	NaN	NaN	NaN	NaN	NaN	NaN	NaN	NaN	NaN	NaN	NaN
-9.061663	5.180456	150.873734	-20.505123	17.346563	151.211212	NaN	NaN	NaN	NaN	NaN	NaN	NaN	NaN	NaN	NaN	NaN	NaN
-10.38293	4.658998	150.968246	-20.371311	17.438976	151.270721	NaN	NaN	NaN	NaN	NaN	NaN	NaN	NaN	NaN	NaN	NaN	NaN
-11.839605	4.233314	151.055435	-20.260601	17.532816	151.343292	NaN	NaN	NaN	NaN	NaN	NaN	NaN	NaN	NaN	NaN	NaN	NaN
-13.127121	3.818585	151.137024	-20.140392	17.621693	151.426392	NaN	NaN	NaN	NaN	NaN	NaN	NaN	NaN	NaN	NaN	NaN	NaN
-14.505283	3.469618	151.261169	-20.037727	17.709581	151.527496	NaN	NaN	NaN	NaN	NaN	NaN	NaN	NaN	NaN	NaN	NaN	NaN
-15.916138	3.197277	151.444153	-19.941481	17.770445	151.634155	NaN	NaN	NaN	NaN	NaN	NaN	NaN	NaN	NaN	NaN	NaN	NaN
-17.182554	2.955982	151.582245	-19.85183	17.801277	151.726303	NaN	NaN	NaN	NaN	NaN	NaN	NaN	NaN	NaN	NaN	NaN	NaN
-19.176468	2.732618	151.900375	-19.668692	17.777161	151.805023	NaN	NaN	NaN	NaN	NaN	NaN	NaN	NaN	NaN	NaN	NaN	NaN
-20.404854	2.641065	152.136063	-19.540415	17.708138	151.84024	NaN	NaN	NaN	NaN	NaN	NaN	NaN	NaN	NaN	NaN	NaN	NaN
-21.572699	2.637556	152.383453	-19.438927	17.629686	151.857361	NaN	NaN	NaN	NaN	NaN	NaN	NaN	NaN	NaN	NaN	NaN	NaN
-22.838366	2.756881	152.619995	-19.370361	17.551989	151.860779	NaN	NaN	NaN	38.215401	39.991425	143.634689	NaN	NaN	NaN	NaN	NaN	NaN
-23.986366	2.958136	152.843338	-19.311893	17.464281	151.868805	NaN	NaN	NaN	38.087799	40.021324	143.22934	NaN	NaN	NaN	NaN	NaN	NaN
-25.063688	3.287739	152.980438	-19.266056	17.398783	151.871155	NaN	NaN	NaN	38.161613	39.945484	142.825134	NaN	NaN	NaN	NaN	NaN	NaN
-26.205269	3.736016	153.063477	-19.20932	17.342796	151.861206	NaN	NaN	NaN	38.106682	39.926003	142.52948	NaN	NaN	NaN	NaN	NaN	NaN
-27.636581	4.613368	153.006287	-19.123495	17.325438	151.818176	NaN	NaN	NaN	38.100578	39.956619	142.188293	NaN	NaN	NaN	NaN	NaN	NaN
-28.534149	5.360805	152.856705	-19.048538	17.356215	151.728012	NaN	NaN	NaN	38.113499	40.011692	142.02301	NaN	NaN	NaN	NaN	NaN	NaN
-29.392782	6.201474	152.648727	-18.960567	17.374554	151.608185	NaN	NaN	NaN	38.214779	40.045071	141.862442	NaN	NaN	NaN	NaN	NaN	NaN
-30.071445	7.187488	152.360657	-18.866964	17.37829	151.448074	NaN	NaN	NaN	38.286209	40.058804	141.72673	NaN	NaN	NaN	NaN	NaN	NaN
-30.775801	8.197054	152.034943	-18.773443	17.35911	151.25267	NaN	NaN	NaN	38.330696	40.022614	141.616272	NaN	NaN	NaN	NaN	NaN	NaN
-31.365618	9.317894	151.735428	-18.703793	17.313738	151.046936	NaN	NaN	NaN	38.381813	39.935158	141.515976	NaN	NaN	NaN	NaN	NaN	NaN
-31.817827	10.55578	151.397552	-18.66074	17.245113	150.84346	NaN	NaN	NaN	38.398026	39.813255	141.40834	NaN	NaN	NaN	NaN	NaN	NaN
-32.429832	12.396086	151.074493	-18.661634	17.12842	150.570419	45.01387	-0.979838	138.744492	38.382721	39.64851	141.259018	41.6982955	19.334336	140.001755	-79.0215635	14.922504	161.139083
-32.632454	13.694418	150.875198	-18.685411	17.045179	150.425964	44.888844	-0.945388	138.449768	38.308907	39.596222	141.201828	41.5988755	19.325417	139.825798	-78.9696975	14.764941	161.02613
-32.829464	15.059714	150.78624	-18.710772	16.950712	150.331573	44.822266	-0.930187	138.26149	38.181686	39.564632	141.152237	41.501976	19.3172225	139.7068635	-78.92352	14.5842015	160.9562825
-32.897285	16.389141	150.649673	-18.775425	16.831629	150.261017	44.755733	-0.908693	138.137543	38.083363	39.508747	141.072342	41.419548	19.300027	139.6049425	-78.970398	14.363231	160.9170915
-32.820374	17.776281	150.475952	-18.882502	16.677336	150.19368	NaN	NaN	NaN	37.95533	39.447594	140.99707	NaN	NaN	NaN	NaN	NaN	NaN
-32.766029	19.137327	150.3871	-19.033213	16.509159	150.115479	44.546616	-0.902503	138.002243	37.778759	39.334251	140.867554	41.1626875	19.215874	139.4348985	-79.2291135	13.802444	160.7960595
-32.546062	20.541636	150.147736	-19.211737	16.3232	149.982971	44.335072	-0.941916	137.886734	37.521027	39.223267	140.736145	40.9280495	19.1406755	139.3114395	-79.3515235	13.5057245	160.6545025
-32.124691	22.700645	149.881012	-19.546751	16.062849	149.733978	NaN	NaN	NaN	37.350552	38.962021	140.419632	NaN	NaN	NaN	NaN	NaN	NaN
-31.683441	24.218937	149.838501	-19.772491	15.911956	149.623901	NaN	NaN	NaN	37.031837	38.86285	140.065552	NaN	NaN	NaN	NaN	NaN	NaN
-31.159973	25.707441	149.913498	-19.965183	15.790735	149.550949	NaN	NaN	NaN	36.706089	38.802834	139.755753	NaN	NaN	NaN	NaN	NaN	NaN
-30.458128	27.227106	150.086624	-20.076271	15.667346	149.515106	NaN	NaN	NaN	36.457424	38.826832	139.560654	NaN	NaN	NaN	NaN	NaN	NaN
-29.579758	28.712151	150.273758	-20.105434	15.519625	149.518707	43.114872	-1.036726	135.66478	36.33802	38.920044	139.619339	39.726446	18.941659	137.6420595	-79.937314	12.097591	161.3953545
-28.551313	30.135611	150.648376	-20.100754	15.351476	149.632843	43.059162	-0.979772	135.417389	36.380352	39.018608	140.031403	39.719757	19.019418	137.724396	-79.921265	11.683534	161.54129
-27.349585	31.525696	151.149231	-20.063608	15.131479	149.895294	43.084171	-0.992239	135.500366	36.54192	39.010696	140.810715	39.8130455	19.0092285	138.1555405	-79.9402615	11.2537295	161.6350475
-25.315968	33.360806	152.329422	-20.011993	14.701774	150.549606	NaN	NaN	NaN	36.903294	38.795185	142.586655	NaN	NaN	NaN	NaN	NaN	NaN
-23.782063	34.427353	153.25415	-19.978439	14.335733	151.090805	NaN	NaN	NaN	37.132263	38.493538	143.980087	NaN	NaN	NaN	NaN	NaN	NaN
-22.108969	35.384857	154.311874	-19.968901	13.912447	151.587051	NaN	NaN	NaN	NaN	NaN	NaN	NaN	NaN	NaN	NaN	NaN	NaN
-20.392727	36.168037	155.26387	-19.966846	13.453531	151.961151	NaN	NaN	NaN	NaN	NaN	NaN	NaN	NaN	NaN	NaN	NaN	NaN
-18.548532	36.812004	156.300598	-19.998377	13.006093	152.229095	NaN	NaN	NaN	NaN	NaN	NaN	NaN	NaN	NaN	NaN	NaN	NaN
-16.702734	37.274635	157.229156	-20.055336	12.598343	152.384308	NaN	NaN	NaN	NaN	NaN	NaN	NaN	NaN	NaN	NaN	NaN	NaN
-14.772662	37.572777	158.162109	-20.12311	12.293996	152.44899	NaN	NaN	NaN	NaN	NaN	NaN	NaN	NaN	NaN	NaN	NaN	NaN
-11.879216	37.750404	159.316879	-20.295029	12.046825	152.491837	NaN	NaN	NaN	NaN	NaN	NaN	NaN	NaN	NaN	NaN	NaN	NaN
-10.014845	37.601334	159.914185	-20.451868	12.025702	152.523575	NaN	NaN	NaN	NaN	NaN	NaN	NaN	NaN	NaN	NaN	NaN	NaN
-8.03349	37.375481	160.311096	-20.594269	12.092521	152.582275	NaN	NaN	NaN	NaN	NaN	NaN	NaN	NaN	NaN	NaN	NaN	NaN
-6.153365	36.912094	160.504593	-20.705534	12.224981	152.66069	NaN	NaN	NaN	NaN	NaN	NaN	NaN	NaN	NaN	NaN	NaN	NaN
-4.172921	36.261414	160.514313	-20.763311	12.358974	152.754181	NaN	NaN	NaN	NaN	NaN	NaN	NaN	NaN	NaN	NaN	NaN	NaN
-2.286604	35.41647	160.34671	-20.760336	12.526369	152.84967	NaN	NaN	NaN	NaN	NaN	NaN	NaN	NaN	NaN	NaN	NaN	NaN
-0.32819	34.351627	159.979156	-20.729517	12.708038	152.932007	NaN	NaN	NaN	NaN	NaN	NaN	NaN	NaN	NaN	NaN	NaN	NaN
2.510018	32.397728	159.124023	-20.647783	12.967485	152.935333	NaN	NaN	NaN	NaN	NaN	NaN	NaN	NaN	NaN	NaN	NaN	NaN
4.356321	30.82259	158.457611	-20.549625	13.198974	152.883102	NaN	NaN	NaN	NaN	NaN	NaN	NaN	NaN	NaN	NaN	NaN	NaN
6.172918	29.000086	157.723175	-20.439869	13.383611	152.762222	NaN	NaN	NaN	NaN	NaN	NaN	NaN	NaN	NaN	NaN	NaN	NaN
7.881747	27.010658	157.032959	-20.333086	13.608824	152.586594	NaN	NaN	NaN	NaN	NaN	NaN	NaN	NaN	NaN	NaN	NaN	NaN
9.564828	24.85873	156.388718	-20.256638	13.870698	152.352219	NaN	NaN	NaN	NaN	NaN	NaN	NaN	NaN	NaN	NaN	NaN	NaN
11.118219	22.499804	155.835861	-20.219437	14.139143	152.094254	NaN	NaN	NaN	NaN	NaN	NaN	NaN	NaN	NaN	NaN	NaN	NaN
12.525124	20.027565	155.467377	-20.241764	14.362952	151.884216	NaN	NaN	NaN	NaN	NaN	NaN	NaN	NaN	NaN	NaN	NaN	NaN
14.368253	16.05559	155.099426	-20.299234	14.622002	151.45166	NaN	NaN	NaN	NaN	NaN	NaN	NaN	NaN	NaN	NaN	NaN	NaN
15.434593	13.330738	154.923599	-20.350296	14.762707	151.062668	NaN	NaN	NaN	NaN	NaN	NaN	NaN	NaN	NaN	NaN	NaN	NaN
16.383846	10.588815	154.861938	-20.447878	14.903336	150.631943	NaN	NaN	NaN	NaN	NaN	NaN	NaN	NaN	NaN	NaN	NaN	NaN
17.15781	7.828034	154.92186	-20.524086	15.055048	150.124924	NaN	NaN	NaN	NaN	NaN	NaN	NaN	NaN	NaN	NaN	NaN	NaN
16.265394	6.154026	154.665405	-20.570522	15.179893	149.52475	NaN	NaN	NaN	NaN	NaN	NaN	NaN	NaN	NaN	NaN	NaN	NaN
15.348522	4.432102	154.411209	-20.585009	15.289952	148.855209	NaN	NaN	NaN	NaN	NaN	NaN	NaN	NaN	NaN	NaN	NaN	NaN
14.331529	2.720368	154.073227	-20.626108	15.371111	148.207336	NaN	NaN	NaN	NaN	NaN	NaN	NaN	NaN	NaN	NaN	NaN	NaN
12.535067	0.280251	153.420547	-20.765306	15.440453	147.353699	NaN	NaN	NaN	NaN	NaN	NaN	NaN	NaN	NaN	NaN	NaN	NaN
