# Supplementary material for: How to jointly control a ball trajectory on a moving board: Methodological insights into Motor Learning and Rehabilitation
Source: PLoS One. 2025 Oct 15;20(10):e0334588. doi: 10.1371/journal.pone.0334588 (PMC12527165; doi:10.1371/journal.pone.0334588)
Supplement: S2 Data — (ZIP) [file pone.0334588.s002.zip › D10_007.csv]

Ball_X	Ball_Y	Ball_Z	BoardCentre_X	BoardCentre_Y	BoardCentre_Z	P1LeftHand_X	P1LeftHand_Y	P1LeftHand_Z	P1RightHand_X	P1RightHand_Y	P1RightHand_Z	P1MidHands_X	P1MidHands_Y	P1MidHands_Z	P2MidHands_X	P2MidHands_Y	P2MidHands_Z
-38.572243	7.761883	123.371948	-23.457434	11.238393	121.937439	36.272427	-1.794516	116.602791	27.609972	37.971577	113.765182	31.9411995	18.0885305	115.1839865	-78.8560675	4.3882555	128.6908915
-37.951706	8.782132	123.101128	-23.603964	11.002909	121.805916	36.1096	-1.85463	116.411903	27.462435	37.912117	113.920464	31.7860175	18.0287435	115.1661835	-78.9939455	3.9770745	128.4456485
-37.282417	10.049409	122.809792	-23.776669	10.814481	121.723747	35.895378	-1.90903	116.219398	27.353468	37.886742	114.216789	31.624423	17.988856	115.2180935	-79.177761	3.640106	128.2294005
-36.352947	11.178056	122.484352	-23.959717	10.664812	121.626198	35.650913	-2.002477	116.076241	27.317017	37.866718	114.611412	31.483965	17.9321205	115.3438265	-79.403399	3.3975035	127.9085695
-35.303871	12.273484	122.137856	-24.175243	10.546693	121.510338	35.381329	-2.163388	116.003212	27.288321	37.844383	115.132347	31.334825	17.8404975	115.5677795	-79.685311	3.2528885	127.4528965
-34.086834	13.411768	121.84272	-24.41107	10.436728	121.445274	35.169178	-2.345499	115.939331	27.279408	37.812107	115.770737	31.224293	17.733304	115.855034	-80.046433	3.140152	127.035514
-32.019035	15.069221	121.601395	-24.52368	10.097076	121.391907	34.932182	-2.631325	116.06456	27.397558	37.742527	116.939041	31.16487	17.555601	116.5018005	-80.21223	2.638551	126.2820135
-30.516647	16.108343	121.507751	-24.927994	10.172974	121.523056	34.869488	-2.911847	116.349701	27.599924	37.624352	117.864227	31.234706	17.3562525	117.106964	-81.090694	2.9896955	125.939148
-28.886362	17.092953	121.521866	-25.131035	10.076848	121.570671	34.808308	-3.265579	116.994301	27.832443	37.479267	118.919327	31.3203755	17.106844	117.956814	-81.5824455	3.046852	125.184528
-27.186945	18.035152	121.567116	-25.339008	10.006078	121.75045	34.829105	-3.657138	117.827972	28.076967	37.285969	120.232834	31.453036	16.8144155	119.030403	-82.131052	3.1977405	124.470497
-25.378735	18.901058	121.715225	-25.51321	9.97082	121.906914	34.889149	-4.086249	118.949425	28.299809	37.103306	121.7481	31.594479	16.5085285	120.3487625	-82.620899	3.4331115	123.4650655
-23.542439	19.663872	122.06881	-25.688011	9.850664	122.206345	34.619026	-4.33788	120.43306	28.517502	36.842445	123.297668	31.568264	16.2522825	121.865364	-82.944286	3.4490455	122.547326
-21.612101	20.33983	122.679962	-25.809288	9.729735	122.667419	34.72644	-4.821473	121.811501	28.701559	36.575802	124.875282	31.7139995	15.8771645	123.3433915	-83.3325755	3.5823055	121.9914465
-18.656675	21.11895	123.957085	-25.940287	9.515853	123.73867	35.227516	-5.797698	124.01049	28.994459	36.252098	127.054047	32.1109875	15.2272	125.5322685	-83.9915615	3.804506	121.9450715
-16.794434	21.537762	125.089577	-25.76968	9.21037	124.501953	35.092331	-6.128097	125.685097	29.218752	36.055458	128.405914	32.1555415	14.9636805	127.0455055	-83.6949015	3.4570595	121.9584005
-14.597646	21.772654	125.99527	-25.844374	9.112891	125.315628	35.479969	-6.745912	127.219582	29.711288	35.778316	129.679321	32.5956285	14.516202	128.4494515	-84.2843765	3.70958	122.1818045
-12.791265	22.047636	127.170525	-25.95051	9.041577	126.03006	35.554977	-7.172556	128.796585	29.920053	35.673328	131.170593	32.737515	14.250386	129.983589	-84.638535	3.832768	122.076531
-10.938483	22.278223	128.228729	-26.051702	8.955112	126.480553	35.587509	-7.551882	130.175186	30.151472	35.554272	132.804474	32.8694905	14.001195	131.48983	-84.9728945	3.909029	121.471276
-9.221699	22.424295	129.313904	-26.100994	8.847461	126.680038	35.562302	-7.906087	131.376724	30.358999	35.437355	134.474091	32.9606505	13.765634	132.9254075	-85.1626385	3.929288	120.4346685
-7.585111	22.427855	130.388229	-26.139524	8.782607	126.821609	35.580845	-8.245134	132.317902	30.526611	35.326122	135.9935	33.053728	13.540494	134.155701	-85.332776	4.02472	119.487517
-5.208929	22.322071	131.831528	-26.045069	8.733183	126.956787	35.628109	-8.687516	133.415787	30.830828	35.027599	137.861938	33.2294685	13.1700415	135.6388625	-85.3196065	4.2963245	118.2747115
-3.764252	22.062822	132.672836	-25.892559	8.821941	127.038361	35.789997	-8.884327	133.923264	31.060541	34.892101	138.84552	33.425269	13.003887	136.384392	-85.210387	4.639995	117.69233
-2.345496	21.791105	133.313736	-25.706821	8.960596	126.996407	35.978024	-9.028441	134.330826	31.295994	34.82814	139.552612	33.637009	12.8998495	136.941719	-85.050651	5.0213425	117.051095
-1.066647	21.405052	133.614319	-25.471771	9.158278	126.821281	36.200058	-9.112923	134.5793	31.502319	34.795742	140.047531	33.8511885	12.8414095	137.3134155	-84.7947305	5.4751465	116.3291465
0.060632	20.952408	133.703186	-25.266764	9.42619	126.563385	36.459137	-9.125383	134.705536	31.631924	34.81102	140.173874	34.0455305	12.8428185	137.439705	-84.5790585	6.0095615	115.687065
1.089374	20.364315	133.533127	-25.078032	9.692124	126.257431	36.654446	-9.034658	134.702057	31.725634	34.929043	140.054474	34.19004	12.9471925	137.3782655	-84.346104	6.4370555	115.1365965
1.951143	19.660885	133.236115	-24.903708	9.942916	125.959351	36.842358	-8.837979	134.580475	31.88715	35.087547	139.795273	34.364754	13.124784	137.187874	-84.17217	6.761048	114.730828
2.956389	18.466751	132.523087	-24.61586	10.293841	125.531731	37.146107	-8.415316	134.317856	32.123287	35.359554	139.188019	34.634697	13.472119	136.7529375	-83.866417	7.115563	114.3105245
3.453974	17.513311	131.955688	-24.37179	10.5334	125.31942	37.368046	-8.11403	134.115158	32.323235	35.604729	138.717819	34.8456405	13.7453495	136.4164885	-83.5892205	7.3214505	114.2223515
3.690222	16.458422	131.475143	-24.119501	10.785303	125.177673	37.618561	-7.84426	133.945709	32.56691	35.867493	138.240387	35.0927355	14.0116165	136.093048	-83.3317375	7.5589895	114.262298
3.834561	15.375006	130.920914	-23.860979	11.056081	125.072052	37.891396	-7.560661	133.712189	32.794197	36.13026	137.808167	35.3427965	14.2847995	135.760178	-83.0647545	7.8273625	114.383926
3.773058	14.164358	130.410141	-23.571417	11.329669	125.096107	38.190601	-7.229896	133.370117	33.017601	36.360611	137.31456	35.604101	14.5653575	135.3423385	-82.746935	8.0939805	114.8498755
3.509771	12.872802	129.945251	-23.30282	11.564086	125.271797	38.515697	-6.925956	133.008392	33.329563	36.572273	136.77948	35.92263	14.8231585	134.893936	-82.52827	8.3050135	115.649658
3.132795	11.561051	129.492874	-23.035305	11.750911	125.457397	38.833607	-6.621794	132.639999	33.604504	36.798363	136.252243	36.2190555	15.0882845	134.446121	-82.2896655	8.4135375	116.468673
2.243052	9.387334	128.821228	-22.701481	12.049738	125.710609	39.276127	-6.172204	132.117447	33.869152	37.103058	135.393967	36.5726395	15.465427	133.755707	-81.9756015	8.634049	117.665511
1.456873	7.908091	128.517853	-22.560352	12.283669	125.815598	39.490177	-5.917246	131.936172	33.982891	37.30336	134.773514	36.736534	15.693057	133.354843	-81.857238	8.874281	118.276353
0.482837	6.360018	128.282959	-22.488686	12.581934	125.83567	39.6008	-5.707553	131.990585	34.040825	37.495789	134.082672	36.8208125	15.894118	133.0366285	-81.7981845	9.26975	118.6347115
-0.595646	4.856419	128.14743	-22.431383	12.908681	125.769638	39.674088	-5.47198	132.156387	34.041687	37.705139	133.385117	36.8578875	16.1165795	132.770752	-81.7206535	9.7007825	118.768524
-1.837015	3.315224	128.125778	-22.376623	13.207251	125.713112	39.72488	-5.227696	132.330078	34.04549	37.902706	132.598907	36.885185	16.337505	132.4644925	-81.638431	10.076997	118.9617315
-3.166286	1.862427	128.135742	-22.292749	13.456334	125.634659	39.798702	-5.010179	132.438263	34.0494	38.080582	131.764679	36.924051	16.5352015	132.101471	-81.509549	10.3774665	119.167847
-4.627056	0.415999	128.157837	-22.215355	13.662963	125.555626	39.898537	-4.799133	132.455582	34.044872	38.237831	130.887054	36.9717045	16.719349	131.671318	-81.4024145	10.606577	119.439934
-6.982777	-1.533734	128.179855	-22.020617	13.910049	125.508354	40.099079	-4.469082	132.249466	34.07085	38.352837	129.451889	37.0849645	16.9418775	130.8506775	-81.1261985	10.8782205	120.1660305
-8.582438	-2.736428	128.224594	-21.820583	14.02603	125.593147	40.297085	-4.230808	131.942017	33.763771	38.496902	128.625961	37.030428	17.133047	130.283989	-80.671594	10.919013	120.902305
-10.332433	-3.790056	128.427383	-21.587221	14.104359	125.852539	40.521805	-4.029715	131.549591	33.803257	38.520348	127.663193	37.162531	17.2453165	129.606392	-80.336973	10.9634015	122.098686
-12.05234	-4.724113	128.753815	-21.306725	14.158487	126.240669	40.777901	-3.826864	131.106766	33.807449	38.502159	126.852547	37.292675	17.3376475	128.9796565	-79.906125	10.9793265	123.5016815
-13.89582	-5.492747	129.358078	-21.04776	14.16927	126.867035	41.011749	-3.677071	130.651657	33.81501	38.440399	126.133362	37.4133795	17.381664	128.3925095	-79.5088995	10.956876	125.3415605
-15.720059	-6.107926	130.166809	-20.827303	14.171953	127.666054	41.164261	-3.523929	130.27298	33.816093	38.351269	125.502625	37.490177	17.41367	127.8878025	-79.144783	10.930236	127.4443055
-17.626745	-6.557602	131.017715	-20.685959	14.190931	128.505386	41.233028	-3.351274	129.937485	33.734894	38.304577	125.127876	37.483961	17.4766515	127.5326805	-78.855879	10.9052105	129.4780915
-20.463791	-6.931058	132.103806	-20.564898	14.287409	129.61412	41.249744	-3.078744	129.525131	33.563076	38.360062	124.874138	37.40641	17.640659	127.1996345	-78.536206	10.934159	132.0286055
-22.261545	-7.066575	132.612152	-20.505527	14.402169	130.193527	41.229519	-2.838264	129.231979	33.440689	38.50605	124.790489	37.335104	17.833893	127.011234	-78.346158	10.970445	133.37582
-24.058842	-6.996418	132.977646	-20.464159	14.558273	130.620392	41.171951	-2.597774	128.873795	33.354866	38.672222	124.758804	37.2634085	18.037224	126.8162995	-78.1917265	11.079322	134.4244845
-25.792784	-6.818515	133.328323	-20.384033	14.709684	130.929276	41.112827	-2.385972	128.551224	33.321877	38.823666	124.628975	37.217352	18.218847	126.5900995	-77.985418	11.200521	135.2684525
-27.4447	-6.533115	133.626999	-20.263102	14.848196	131.180145	41.056847	-2.241785	128.178116	33.301018	38.937481	124.394241	37.1789325	18.347848	126.2861785	-77.7051365	11.348544	136.0741115
-29.022551	-6.115817	133.93129	-20.132042	14.96711	131.328888	41.009647	-2.129549	127.810524	33.301945	39.002792	124.133446	37.155796	18.4366215	125.971985	-77.41988	11.4975985	136.685791
-30.483692	-5.555656	134.127441	-19.99728	15.058282	131.387604	40.978661	-2.064651	127.489975	33.327595	39.053093	123.825874	37.153128	18.494221	125.6579245	-77.147688	11.622343	137.1172835
-32.513729	-4.575977	134.236328	-19.797615	15.160582	131.315445	40.951752	-2.003743	127.002968	33.425903	39.073311	123.412659	37.1888275	18.534784	125.2078135	-76.7840575	11.78638	137.4230765
-33.723846	-3.727427	134.291977	-19.686195	15.183317	131.22113	40.948574	-2.031611	126.72702	33.531345	39.035007	123.135582	37.2399595	18.501698	124.931301	-76.6123495	11.864936	137.510959
-34.840401	-2.839331	134.275192	-19.569851	15.169148	131.130249	40.946285	-2.061455	126.470055	33.635818	38.951363	122.791695	37.2910515	18.444954	124.630875	-76.4307535	11.893342	137.629623
-35.78376	-1.840049	134.387878	-19.488756	15.145535	131.126541	40.933681	-2.111655	126.190201	33.648239	38.840328	122.403572	37.29096	18.3643365	124.2968865	-76.268472	11.9267335	137.9561955
-36.622402	-0.686154	134.575317	-19.414413	15.086911	131.177597	40.905525	-2.155309	125.977066	33.581787	38.732094	122.086464	37.243656	18.2883925	124.031765	-76.072482	11.8854295	138.323429
-37.327801	0.510097	134.716003	-19.341957	14.994149	131.283569	40.867085	-2.216971	125.802902	33.512493	38.632317	121.835587	37.189789	18.207673	123.8192445	-75.873703	11.780625	138.7478935
-37.831547	1.819707	134.82988	-19.236521	14.886443	131.380371	40.857758	-2.24958	125.66774	33.524628	38.564457	121.645081	37.191193	18.1574385	123.6564105	-75.664235	11.6154475	139.1043315
-38.37331	3.934917	134.792862	-19.022364	14.732404	131.390976	40.926285	-2.335062	125.552872	33.60527	38.438622	121.377693	37.2657775	18.05178	123.4652825	-75.3105055	11.413028	139.3166695
-38.531101	5.511432	134.590302	-18.864569	14.643748	131.30249	41.004353	-2.39537	125.446609	33.76178	38.359989	121.213509	37.3830665	17.9823095	123.330059	-75.1122045	11.3051865	139.274921
-38.587364	7.131587	134.358978	-18.680773	14.566689	131.184967	41.099083	-2.46034	125.326347	33.906452	38.298107	121.007881	37.5027675	17.9188835	123.167114	-74.8643135	11.2144945	139.20282
-38.43277	8.854275	133.955704	-18.532202	14.518231	130.994232	41.169353	-2.522892	125.112831	34.061665	38.246883	120.816612	37.615509	17.8619955	122.9647215	-74.679913	11.1744665	139.0237425
-38.200657	10.659024	133.447586	-18.414673	14.458477	130.716293	41.203663	-2.558239	124.834	34.236656	38.227932	120.626625	37.7201595	17.8348465	122.7303125	-74.5495055	11.0821075	138.7022735
-37.764626	12.5255	132.645691	-18.326021	14.377371	130.278778	41.194317	-2.615491	124.525429	34.427124	38.203365	120.516418	37.8107205	17.793937	122.5209235	-74.4627625	10.960805	138.0366325
-37.329163	14.423378	131.714798	-18.373148	14.351929	129.774933	41.132935	-2.680342	124.193314	34.683884	38.165047	120.604645	37.9084095	17.7423525	122.3989795	-74.6547055	10.9615055	137.1508865
-36.424004	17.475775	130.437866	-18.591379	14.313066	129.0457	40.856888	-2.79021	123.765419	35.010807	38.215439	121.327972	37.9338475	17.7126145	122.5466955	-75.1166055	10.9135175	135.5447045
-35.645466	19.527946	129.999466	-18.796125	14.267514	128.756927	40.602921	-2.799161	123.426186	35.218502	38.399414	122.35067	37.9107115	17.8001265	122.888428	-75.5029615	10.7349015	134.625426
-34.703175	21.565279	129.859238	-19.012222	14.212542	128.632523	40.326431	-2.716721	123.171844	35.445286	38.648399	123.662254	37.8858585	17.965839	123.417049	-75.9103025	10.459245	133.847997
-33.55798	23.540472	130.137451	-19.113741	14.199357	128.679276	40.135792	-2.478334	122.888992	35.684361	38.956245	125.103935	37.9100765	18.2389555	123.9964635	-76.1375585	10.1597585	133.3620885
-32.281799	25.43259	130.642151	-19.182095	14.276762	128.809616	40.083435	-2.222961	122.738564	35.961487	39.227608	126.538216	38.022461	18.5023235	124.63839	-76.386651	10.0512005	132.980842
-30.854908	27.238413	131.297989	-19.163713	14.392956	128.979523	40.124638	-1.946587	122.785225	36.225811	39.463623	127.913795	38.1752245	18.758518	125.34951	-76.5026505	10.027394	132.609536
-29.367859	28.904034	131.974869	-19.151108	14.622094	129.208221	40.199032	-1.709992	123.063324	36.462257	39.642227	129.307602	38.3306445	18.9661175	126.185463	-76.6328605	10.2780705	132.230979
-26.972162	31.119888	132.923019	-19.18227	14.92352	129.719666	40.375744	-1.528857	124.063599	37.111588	39.754086	131.2164	38.743666	19.1126145	127.6399995	-77.108206	10.7344255	131.7993325
-25.317612	32.396282	133.508881	-19.257574	15.059325	130.11087	40.186096	-1.38615	125.162506	37.266514	39.831852	132.578705	38.726305	19.222851	128.8706055	-77.241453	10.895799	131.3511345
-23.630201	33.463673	134.098969	-19.339272	15.131995	130.568207	40.675167	-1.699511	126.109245	37.3596	39.894493	133.822083	39.0173835	19.097491	129.965664	-77.6959275	11.166499	131.17075
-21.91411	34.33987	134.583618	-19.47961	15.162809	131.010178	40.818981	-1.870659	127.339027	37.418137	39.989197	134.996307	39.118559	19.059269	131.167667	-78.077779	11.266349	130.852689
-20.191957	35.052311	134.994629	-19.587337	15.172362	131.407913	40.990326	-2.115091	128.601868	37.423882	40.093899	136.007278	39.207104	18.989404	132.304573	-78.381778	11.35532	130.511253
-18.450043	35.60405	135.24173	-19.704634	15.158968	131.737717	41.200298	-2.438203	129.845917	37.458969	40.182026	136.845016	39.3296335	18.8719115	133.3454665	-78.7389015	11.4460245	130.1299675
-16.725744	36.021759	135.366455	-19.824686	15.197405	131.982834	41.403137	-2.800515	131.071518	37.489815	40.301247	137.529785	39.446476	18.750366	134.3006515	-79.095848	11.644444	129.6650165
-14.161149	36.380051	135.436981	-20.051994	15.267381	132.18222	41.599812	-3.272849	132.790405	37.44574	40.465839	138.268494	39.522776	18.596495	135.5294495	-79.626764	11.938267	128.8349905
-12.505451	36.431484	135.519897	-20.171528	15.351993	132.228119	41.675602	-3.463536	133.689087	37.425045	40.59227	138.742416	39.5503235	18.564367	136.2157515	-79.8933795	12.139619	128.2404865
-10.952419	36.297688	135.758163	-20.246859	15.410641	132.265289	41.742619	-3.522428	134.377243	37.42701	40.742233	139.136368	39.5848145	18.6099025	136.7568055	-80.0785325	12.2113795	127.7737725
-9.44229	35.986023	136.019958	-20.258982	15.470237	132.245026	41.815411	-3.453111	134.753204	37.496212	40.88818	139.646835	39.6558115	18.7175345	137.2000195	-80.1737755	12.2229395	127.2900325
-7.958857	35.53685	136.252411	-20.266581	15.556767	132.150513	41.905113	-3.336322	134.987625	37.477917	41.000267	140.027969	39.691515	18.8319725	137.507797	-80.224677	12.2815615	126.793229
-6.635644	34.969658	136.46286	-20.248892	15.628651	132.006393	41.97673	-3.235398	135.107071	37.477993	41.086491	140.281265	39.7273615	18.9255465	137.694168	-80.2251455	12.3317555	126.318618
-5.369983	34.254913	136.568008	-20.212776	15.742454	131.861374	42.041664	-3.067613	134.946152	37.473667	41.149189	140.504196	39.7576655	19.040788	137.725174	-80.1832175	12.44412	125.997574
-3.615474	32.967888	136.506912	-20.158077	16.061495	131.690948	42.136368	-2.754048	134.680313	37.50769	41.294975	140.591843	39.822029	19.2704635	137.636078	-80.138183	12.8525265	125.745818
-2.606351	31.953917	136.312241	-20.126837	16.371759	131.557251	42.199589	-2.534112	134.521027	37.525745	41.512527	140.650208	39.862667	19.4892075	137.5856175	-80.116341	13.2543105	125.5288845
-1.685834	30.811644	136.030396	-20.124453	16.709827	131.399307	41.972481	-2.122772	134.550446	37.487717	41.75618	140.626953	39.730099	19.816704	137.5886995	-79.979005	13.60295	125.2099145
-0.948158	29.567627	135.672104	-20.178328	17.047115	131.163925	42.286701	-1.988083	134.548767	37.401913	42.085743	140.648117	39.844307	20.04883	137.598442	-80.200963	14.0454	124.729408
-0.295842	28.181639	135.222549	-20.263815	17.359247	130.83168	42.280624	-1.75195	134.760101	37.198223	42.405491	140.701218	39.7394235	20.3267705	137.7306595	-80.2670535	14.3917235	123.9327005
0.259055	26.658131	134.719116	-20.346769	17.638081	130.508621	42.265163	-1.557013	135.050766	36.985966	42.64373	140.677399	39.6255645	20.5433585	137.8640825	-80.3191025	14.7328035	123.1531595
0.63492	24.984531	134.279114	-20.43845	17.897512	130.243332	42.219933	-1.416327	135.381363	36.812344	42.860588	140.616104	39.5161385	20.7221305	137.9987335	-80.3930385	15.0728935	122.4879305
0.956589	22.249344	133.70369	-20.498522	18.227549	130.048981	42.182297	-1.179224	135.917618	36.663494	43.17067	140.290573	39.4228955	20.995723	138.1040955	-80.4199395	15.459375	121.9938665
0.979547	20.278847	133.429413	-20.510677	18.460896	130.020264	42.18853	-1.041969	136.241821	36.654991	43.36937	139.91362	39.4217605	21.1637005	138.0777205	-80.4431145	15.7580915	121.9628075
0.874249	18.29184	133.161026	-20.506706	18.698076	129.995544	42.149586	-0.94443	136.577881	36.668499	43.543034	139.377335	39.4090425	21.299302	137.977608	-80.4224545	16.09685	122.01348
0.555177	16.209681	132.991714	-20.486216	18.914812	129.970398	42.1269	-0.799399	136.799332	36.722275	43.703976	138.756729	39.4245875	21.4522885	137.7780305	-80.3970195	16.3773355	122.1627655
0.12454	14.166364	132.851486	-20.492943	19.143482	129.98259	42.075417	-0.692652	136.94548	36.706703	43.840141	137.985199	39.39106	21.5737445	137.4653395	-80.376946	16.7132195	122.4998405
-0.497255	12.071486	132.833206	-20.496622	19.302984	130.050217	42.072567	-0.511246	136.975449	36.669323	43.945404	137.097687	39.370945	21.717079	137.036568	-80.364189	16.888889	123.063866
-1.238672	10.057414	132.940506	-20.483917	19.418058	130.158173	42.076511	-0.350477	136.915283	36.587841	44.00341	136.167862	39.332176	21.8264665	136.5415725	-80.30001	17.0096495	123.7747735
-2.6672	7.161138	133.433105	-20.510382	19.511894	130.499084	42.085846	-0.138309	136.900742	36.350327	43.944962	134.543808	39.2180865	21.9033265	135.722275	-80.2388505	17.1204615	125.275893
-3.787985	5.341572	133.964325	-20.544048	19.510189	130.783661	42.070694	-0.059076	136.895889	36.176434	43.83099	133.517044	39.123564	21.885957	135.2064665	-80.21166	17.134421	126.3608555
-5.014465	3.64519	134.553772	-20.608765	19.461466	131.099564	42.030796	-0.021047	136.925751	35.933254	43.620461	132.572861	38.982025	21.799707	134.749306	-80.199555	17.123225	127.449822
-6.319853	2.093355	135.170288	-20.692623	19.404415	131.363586	41.960571	-0.017413	136.943405	35.366611	43.480473	131.88652	38.663591	21.73153	134.4149625	-80.048837	17.0773	128.3122095
-7.732575	0.670856	135.66539	-20.794941	19.309755	131.534271	41.859684	-0.061293	136.921234	35.441734	43.17696	131.192322	38.650709	21.5578335	134.056778	-80.240591	17.0616765	129.011764
-9.156034	-0.580779	135.98468	-20.923779	19.239731	131.626068	41.745525	-0.090495	136.80574	35.249512	42.979301	130.692215	38.4975185	21.444403	133.7489775	-80.3450765	17.035059	129.5031585
-10.638714	-1.727432	135.984146	-21.018877	19.161697	131.610062	41.628658	-0.085874	136.514771	34.779377	42.957176	130.379395	38.2040175	21.435651	133.447083	-80.2417715	16.887743	129.773041
-12.855988	-3.156152	135.490936	-21.143885	19.091909	131.448944	41.430508	-0.081056	135.689972	34.88842	42.759434	129.819672	38.159464	21.339189	132.754822	-80.447234	16.844629	130.143066
-14.424714	-3.892981	134.938782	-21.2075	19.104042	131.243759	41.328449	-0.055867	135.021378	34.447517	42.800861	129.591446	37.887983	21.372497	132.306412	-80.302983	16.835587	130.181106
-15.940547	-4.504394	134.254623	-21.270401	19.132858	130.916077	41.194736	0.008309	134.318466	34.336121	42.809116	129.276474	37.7654285	21.4087125	131.79747	-80.3062305	16.8570035	130.034684
-17.542355	-4.927248	133.696686	-21.311539	19.183018	130.530579	41.049187	0.126139	133.627563	34.24374	42.749352	128.878174	37.6464635	21.4377455	131.2528685	-80.2695415	16.9282905	129.8082895
-19.1653	-5.172345	133.293655	-21.314316	19.261942	130.118835	40.926662	0.237188	133.049911	34.144947	42.659889	128.308228	37.5358045	21.4485385	130.6790695	-80.1644365	17.0753455	129.5586005
-20.715387	-5.258767	132.975189	-21.302805	19.335411	129.806442	40.793236	0.312807	132.494553	34.05423	42.561668	127.633476	37.423733	21.4372375	130.0640145	-80.029343	17.2335845	129.5488695
-22.382288	-5.157736	132.890625	-21.246849	19.362226	129.640717	40.717503	0.359869	131.825714	33.966091	42.406345	126.901337	37.341797	21.383107	129.3635255	-79.835495	17.341345	129.9179085
-24.687204	-4.799175	132.798462	-21.139767	19.238823	129.594315	40.673836	0.388502	131.035538	33.800861	42.132206	125.899994	37.2373485	21.260354	128.467766	-79.5168825	17.217292	130.720864
-26.217577	-4.42877	132.739548	-21.073494	19.109892	129.604858	40.681999	0.362424	130.485123	33.713787	42.010029	125.457314	37.197893	21.1862265	127.9712185	-79.344881	17.0335575	131.2384975
-27.695517	-3.876127	132.620575	-21.025579	18.940914	129.609375	40.638954	0.323802	129.990417	33.643349	41.880287	125.101913	37.1411515	21.1020445	127.546165	-79.1923095	16.7797835	131.672585
-29.1422	-3.236832	132.396576	-20.993122	18.778717	129.581314	40.557663	0.26306	129.533859	33.582123	41.7341	124.794754	37.069893	20.99858	127.1643065	-79.056137	16.558854	131.9983215
-30.547752	-2.45942	132.158585	-21.005432	18.607735	129.543716	40.489548	0.229504	129.050415	33.506851	41.584255	124.600937	36.9981995	20.9068795	126.825676	-79.0090635	16.3085905	132.261756
-31.940382	-1.512565	131.949753	-21.05703	18.436783	129.529587	40.366764	0.160373	128.671829	33.401291	41.435024	124.493217	36.8840275	20.7976985	126.582523	-78.9980875	16.0758675	132.476651
-33.233875	-0.505167	131.756393	-21.173204	18.283541	129.615311	40.216698	0.056777	128.428345	33.283703	41.291553	124.482201	36.7502005	20.674165	126.455273	-79.0966085	15.892917	132.775349
-35.07914	1.285411	131.592239	-21.314539	17.952921	129.760468	39.925179	-0.120016	128.081635	33.094292	41.086063	124.652008	36.5097355	20.4830235	126.3668215	-79.1388135	15.4228185	133.1541145
-36.189384	2.562331	131.493835	-21.463568	17.725878	129.93187	39.711269	-0.263501	127.842499	32.960621	40.961178	124.843803	36.335945	20.3488385	126.343151	-79.263081	15.1029175	133.520589
-37.261547	3.970422	131.457703	-21.601858	17.503405	130.102509	39.508518	-0.397634	127.5839	32.850189	40.869202	124.992668	36.1793535	20.235784	126.288284	-79.3830695	14.771026	133.916734
-38.198387	5.408242	131.352219	-21.735476	17.289173	130.225998	39.285652	-0.531015	127.239204	32.723995	40.773338	125.139809	36.0048235	20.1211615	126.1895065	-79.4757755	14.4571845	134.2624895
-39.082706	6.96092	131.298096	-21.852566	17.062981	130.294098	39.057495	-0.643134	126.809334	32.607445	40.718582	125.294113	35.83247	20.037724	126.0517235	-79.537602	14.088238	134.5364725
-39.817364	8.515535	131.271027	-21.960747	16.887403	130.337006	38.843338	-0.734286	126.315475	32.514252	40.701981	125.37793	35.678795	19.9838475	125.8467025	-79.600289	13.7909585	134.8273095
-40.424595	10.208858	131.325745	-22.062332	16.736662	130.386536	38.589962	-0.805686	125.789276	32.693836	40.590584	125.467613	35.641899	19.892449	125.6284445	-79.766563	13.580875	135.1446275
-41.038292	12.651979	131.559174	-22.223129	16.49622	130.59996	38.167961	-0.907792	125.249359	32.333229	40.683811	126.216141	35.250595	19.8880095	125.73275	-79.696853	13.1044305	135.46717
-41.534599	14.225281	131.800308	-22.372345	16.299864	130.84343	37.602695	-0.809551	125.331642	32.372898	40.615704	126.951935	34.9877965	19.9030765	126.1417885	-79.7324865	12.6966515	135.5450715
-41.829918	15.747235	132.014786	-22.552671	16.080622	131.1259	37.770203	-1.198019	125.345139	32.474022	40.523102	127.985023	35.1221125	19.6625415	126.665081	-80.2274545	12.4987025	135.586719
-42.017288	17.263062	132.331039	-22.816996	15.821852	131.440842	37.615395	-1.42995	125.714767	32.599812	40.388359	129.186554	35.1076035	19.4792045	127.4506605	-80.7415955	12.1644995	135.4310235
-42.167862	18.646278	132.687607	-23.090223	15.599394	131.80545	37.446739	-1.725778	126.132111	32.988075	40.081669	130.300659	35.217407	19.1779455	128.216385	-81.397853	12.0208425	135.394515
-42.206497	19.917404	133.094727	-23.378448	15.36745	132.207138	36.940735	-1.849761	126.729622	33.065517	39.872379	131.437515	35.003126	19.011309	129.0835685	-81.760022	11.723591	135.3307075
-42.199436	21.152239	133.615738	-23.667032	15.216349	132.612701	37.086964	-2.352714	127.035271	33.087601	39.711201	132.503616	35.0872825	18.6792435	129.7694435	-82.4213465	11.7534545	135.4559585
-42.029831	22.745354	134.475937	-24.089851	15.086375	133.35231	36.852989	-2.689025	127.788834	33.072655	39.524521	133.862183	34.962822	18.417748	130.8255085	-83.142524	11.755002	135.8791115
-41.847469	23.727804	134.886627	-24.375313	15.082356	133.82457	36.697514	-2.90014	128.377716	33.014374	39.473969	134.679489	34.855944	18.2869145	131.5286025	-83.60657	11.8777975	136.1205375
-41.612988	24.558916	135.329453	-24.696854	15.10515	134.28334	36.556767	-3.104796	129.052811	32.880199	39.460354	135.299713	34.718483	18.177779	132.176262	-84.112191	12.032521	136.390418
-41.320072	25.235346	135.772644	-24.993753	15.151845	134.748337	36.420322	-3.269001	129.67627	32.647343	39.452656	135.833191	34.5338325	18.0918275	132.7547305	-84.5213385	12.2118625	136.7419435
-40.954002	25.805658	136.324692	-25.261868	15.190914	135.316803	36.294071	-3.343191	130.226898	32.361603	39.457329	136.220688	34.327837	18.057069	133.223793	-84.851573	12.324759	137.409813
-40.539883	26.208786	136.875732	-25.50263	15.165668	135.894516	36.16687	-3.369701	130.723038	32.09119	39.480396	136.4655	34.12903	18.0553475	133.594269	-85.13429	12.2759885	138.194763
-40.09404	26.506186	137.322968	-25.668133	15.164748	136.454788	36.042969	-3.389449	131.201324	31.916264	39.513554	136.684464	33.9796165	18.0620525	133.942894	-85.3158825	12.2674435	138.966682
-39.253372	26.775881	137.878571	-25.84564	15.189203	137.224823	35.913528	-3.400596	131.949692	31.634945	39.537624	136.62941	33.7742365	18.068514	134.289551	-85.4655165	12.309892	140.160095
-38.640682	26.854996	138.135529	-25.85607	15.223697	137.666458	35.884785	-3.366255	132.362869	31.48988	39.532486	136.453629	33.6873325	18.0831155	134.408249	-85.3994725	12.3642785	140.924667
-37.999805	26.830574	138.267075	-25.830254	15.205576	138.033218	35.922943	-3.337891	132.763351	31.351662	39.517128	136.039154	33.6373025	18.0896185	134.4012525	-85.2978105	12.3215335	141.6651835
-37.331806	26.728443	138.213913	-25.763937	15.153689	138.300903	35.999405	-3.364188	133.18895	31.224384	39.487259	135.488907	33.6118945	18.0615355	134.3389285	-85.1397685	12.2458425	142.2628775
-36.679028	26.604355	138.091309	-25.702116	15.076353	138.500702	36.118664	-3.37932	133.544098	31.09606	39.38929	134.91391	33.607362	18.004985	134.229004	-85.011594	12.147721	142.7724
-35.987782	26.465416	137.918121	-25.648249	14.942815	138.666077	36.184589	-3.488538	133.906799	30.972546	39.260612	134.32869	33.5785675	17.886037	134.1177445	-84.8750655	11.999593	143.2144095
-35.189457	26.307955	137.703842	-25.635567	14.774572	138.787231	36.198215	-3.534271	134.184128	30.874104	39.131496	133.982498	33.5361595	17.7986125	134.083313	-84.8072935	11.7505315	143.491149
-33.933159	26.138363	137.556946	-25.625853	14.48095	139.018661	36.234844	-3.566867	134.719437	30.808729	38.942318	133.922821	33.5217865	17.6877255	134.321129	-84.7734925	11.2741745	143.716193
-33.043365	26.054964	137.570801	-25.639809	14.311083	139.212158	36.289906	-3.667211	135.25563	30.854622	38.919128	134.247818	33.572264	17.6259585	134.751724	-84.851882	10.9962075	143.672592
-32.157864	26.043785	137.739273	-25.614742	14.196682	139.471512	36.362968	-3.74136	135.921921	30.974686	38.897602	134.721664	33.668827	17.578121	135.3217925	-84.898311	10.815243	143.6212315
-31.161982	26.130041	138.004318	-25.61377	14.13686	139.805206	36.412518	-3.859946	136.594589	31.175385	38.932404	135.324188	33.7939515	17.536229	135.9593885	-85.0214915	10.737491	143.6510235
-30.11644	26.285139	138.349457	-25.612032	14.117426	140.129456	36.416992	-3.948899	137.198669	31.407234	39.016476	136.035019	33.912113	17.5337885	136.616844	-85.136177	10.7010635	143.642068
-29.065311	26.487164	138.77684	-25.593754	14.134483	140.400375	36.407585	-4.011085	137.646851	31.716776	39.079353	136.799576	34.0621805	17.534134	137.2232135	-85.2496885	10.734832	143.5775365
-28.034464	26.701403	139.22757	-25.588989	14.164199	140.576797	36.375393	-4.099869	137.88707	32.08955	39.171654	137.614746	34.2324715	17.5358925	137.750908	-85.4104495	10.7925055	143.402686
-26.435169	27.095762	140.005081	-25.546255	14.241055	140.770248	36.344795	-4.151556	137.680542	32.563557	39.275871	138.757813	34.454176	17.5621575	138.2191775	-85.546686	10.9199525	143.3213185
-25.317389	27.345959	140.545563	-25.492641	14.294374	140.855713	36.375038	-4.112216	137.330673	32.806442	39.318928	139.410187	34.59074	17.603356	138.37043	-85.576022	10.985392	143.340996
-24.212399	27.534584	141.013062	-25.423359	14.376829	140.921616	36.419865	-4.050302	136.893082	33.019741	39.355942	139.973755	34.719803	17.65282	138.4334185	-85.566521	11.100838	143.4098135
-23.145414	27.639544	141.337601	-25.350428	14.4828	140.959747	36.452381	-3.99357	136.518036	33.163879	39.338066	140.382019	34.80813	17.672248	138.4500275	-85.508986	11.293352	143.4694665
-22.060841	27.736292	141.511459	-25.286356	14.629295	141.003281	36.494675	-3.925515	136.265884	33.287254	39.323479	140.601761	34.8909645	17.698982	138.4338225	-85.4636765	11.559608	143.5727395
-20.909279	27.744522	141.51268	-25.229874	14.803303	140.997894	36.52832	-3.876806	136.165802	33.405579	39.365612	140.696472	34.9669495	17.744403	138.431137	-85.4266975	11.862203	143.564651
-19.797163	27.683506	141.444046	-25.17626	15.007432	140.98111	36.559124	-3.843017	136.133438	33.509411	39.426079	140.668762	35.0342675	17.791531	138.4011	-85.3867875	12.223333	143.56112
-18.21847	27.450245	141.211441	-25.142351	15.351754	140.888733	36.631229	-3.817221	136.304092	33.599514	39.600704	140.576996	35.1153715	17.8917415	138.440544	-85.4000735	12.8117665	143.336922
-17.140999	27.206806	141.116501	-25.114048	15.571112	140.838791	36.69545	-3.705747	136.425201	33.633728	39.775425	140.635269	35.164589	18.034839	138.530235	-85.392685	13.107385	143.147347
-16.081467	26.861637	141.090881	-25.065311	15.761547	140.810089	36.799065	-3.583941	136.619476	33.679195	39.933147	140.821503	35.23913	18.174603	138.7204895	-85.369752	13.348491	142.8996885
-15.046081	26.423603	141.149597	-25.01232	15.913457	140.810699	36.937611	-3.500938	136.94046	33.774601	40.085571	141.121613	35.356106	18.2923165	139.0310365	-85.380746	13.5345975	142.5903615
-14.061734	25.932594	141.27269	-24.963053	16.046423	140.874008	37.117638	-3.453942	137.314651	33.864895	40.188904	141.489471	35.4912665	18.367481	139.402061	-85.4173725	13.725365	142.345955
-13.086078	25.322569	141.418793	-24.902344	16.190506	140.959793	37.262024	-3.39622	137.697525	33.923161	40.246181	141.811813	35.5925925	18.4249805	139.754669	-85.3972805	13.9560315	142.164917
-12.155308	24.667023	141.560684	-24.873672	16.332521	141.062241	37.347332	-3.33404	138.058548	34.006691	40.348389	142.123032	35.6770115	18.5071745	140.09079	-85.4243555	14.1578675	142.033692
-10.84629	23.551136	141.696426	-24.835342	16.566635	141.231079	37.455269	-3.259603	138.609344	34.169373	40.469231	142.443954	35.812321	18.604814	140.526649	-85.483005	14.528456	141.935509
-10.054775	22.713797	141.828201	-24.840733	16.750586	141.364807	37.510429	-3.254113	139.043503	34.240498	40.53746	142.565262	35.8754635	18.6416735	140.8043825	-85.5569295	14.8594985	141.9252315
-9.285558	21.851612	141.956863	-24.812557	16.961517	141.509399	37.603619	-3.202032	139.499603	34.32534	40.652458	142.676743	35.9644795	18.725213	141.088173	-85.5895935	15.197821	141.930625
-8.594872	20.952604	142.11615	-24.814205	17.20924	141.651047	37.713657	-3.150751	140.040558	34.380211	40.846046	142.80899	36.046934	18.8476475	141.424774	-85.675344	15.5708325	141.87732
-7.9877	20.067202	142.368866	-24.785088	17.492029	141.802856	37.838169	-3.094944	140.640823	34.447491	41.076443	142.922058	36.14283	18.9907495	141.7814405	-85.713006	15.9933085	141.8242715
-7.406175	19.115988	142.639145	-24.711124	17.748484	141.912872	37.960197	-2.979987	141.199356	34.617928	41.300453	143.148727	36.2890625	19.160233	142.1740415	-85.7113105	16.336735	141.6517025
-6.933708	18.158703	142.915268	-24.640305	18.007799	141.917007	38.075615	-2.918838	141.775208	34.783714	41.512539	143.445023	36.4296645	19.2968505	142.6101155	-85.7102745	16.7187475	141.2238985
-6.349002	16.756687	143.181854	-24.502602	18.307991	141.720444	38.176815	-2.859786	142.580582	34.96954	41.740261	143.843002	36.5731775	19.4402375	143.211792	-85.5783815	17.1757445	140.229096
-6.082691	15.787358	143.2827	-24.433821	18.4723	141.551605	38.207169	-2.751158	142.881302	35.06842	41.86142	144.130325	36.6377945	19.555131	143.5058135	-85.5054365	17.389469	139.5973965
-5.933275	14.841442	143.305267	-24.357084	18.582661	141.350037	38.301594	-2.665434	143.11145	35.109581	41.926277	144.34964	36.7055875	19.6304215	143.730545	-85.4197555	17.5349005	138.969529
-5.852206	13.881651	143.178589	-24.249908	18.65233	141.137283	38.395691	-2.581349	143.139145	35.16996	41.954601	144.504242	36.7828255	19.686626	143.8216935	-85.2826415	17.618034	138.4528725
-5.893245	12.9583	142.973709	-24.153618	18.709833	140.930908	38.52137	-2.544399	143.018967	35.243477	41.95425	144.605637	36.8824235	19.7049255	143.812302	-85.1896595	17.7147405	138.049514
-6.073881	12.017496	142.717407	-24.022491	18.768269	140.739288	38.694702	-2.506713	142.801117	35.309227	41.907864	144.634018	37.0019645	19.7005755	143.7175675	-85.0469465	17.8359625	137.7610085
-6.356216	11.103884	142.406082	-23.868862	18.862162	140.54303	38.882656	-2.38757	142.575806	35.379143	41.909245	144.61412	37.1308995	19.7608375	143.594963	-84.8686235	17.9634865	137.491097
-6.968473	9.782204	141.915955	-23.588129	19.034691	140.224136	39.169254	-2.106898	142.332458	35.561813	42.124146	144.508469	37.3655335	20.008624	143.4204635	-84.5417915	18.060758	137.0278085
-7.555219	8.933132	141.666885	-23.35187	19.197012	140.000717	39.373692	-1.870553	142.291672	35.701527	42.305634	144.377869	37.5376095	20.2175405	143.3347705	-84.2413495	18.1764835	136.6666635
-8.27779	8.083731	141.459091	-23.125038	19.36026	139.843201	39.612286	-1.642685	142.326797	35.868069	42.50869	144.143936	37.7401775	20.4330025	143.2353665	-83.9902535	18.2875175	136.4510355
-9.111924	7.257553	141.227264	-22.89292	19.52635	139.700882	39.836227	-1.433538	142.351715	36.087479	42.726295	143.831284	37.961853	20.6463785	143.0914995	-83.747693	18.4063215	136.3102645
-10.087211	6.487635	141.027618	-22.642557	19.6791	139.565933	40.060051	-1.178882	142.021515	36.28701	42.888016	143.438766	38.1735305	20.854567	142.7301405	-83.4586445	18.503633	136.4017255
-11.162892	5.711362	140.754333	-22.424698	19.813555	139.441025	40.294312	-1.080806	142.039948	36.455399	43.01725	142.932617	38.3748555	20.968222	142.4862825	-83.2242515	18.658888	136.3957675
-12.381524	4.996059	140.40979	-22.250778	19.907846	139.299835	40.51749	-0.94919	141.711945	36.618248	43.134262	142.414993	38.567869	21.092536	142.063469	-83.069425	18.723156	136.536201
-14.396799	3.98367	139.792206	-22.041821	19.956234	139.072266	40.788208	-0.750827	141.006714	36.766918	43.211666	141.616119	38.777563	21.2304195	141.3114165	-82.861205	18.6820485	136.8331155
-15.874523	3.362638	139.297318	-21.904642	19.942137	138.942368	40.980721	-0.621711	140.44252	36.837719	43.210098	141.213974	38.90922	21.2941935	140.828247	-82.718504	18.5900805	137.056489
-17.449831	2.796633	138.833542	-21.822487	19.919304	138.851669	41.083309	-0.532759	139.88768	36.884617	43.199093	140.991623	38.983963	21.333167	140.4396515	-82.628937	18.505441	137.2636865
-19.101631	2.263403	138.426727	-21.741762	19.895399	138.798706	41.192757	-0.475377	139.468643	36.889534	43.134644	140.864517	39.0411455	21.3296335	140.16658	-82.5246695	18.4611645	137.430832
-20.868153	1.829292	138.135971	-21.67598	19.905472	138.811905	41.294476	-0.425021	139.168457	36.887638	43.057083	140.773499	39.091057	21.316031	139.970978	-82.443017	18.494913	137.652832
-22.702374	1.384011	138.091461	-21.616377	19.952021	138.924103	41.333534	-0.389664	138.981766	36.893574	43.017654	140.622818	39.113554	21.313995	139.802292	-82.346308	18.590047	138.045914
-24.684586	1.095163	138.391327	-21.53327	20.036789	139.216156	41.361183	-0.326015	138.83902	36.904957	43.032772	140.304428	39.13307	21.3533785	139.571724	-82.19961	18.7201995	138.860588
-27.755283	0.756625	139.366776	-21.418438	20.19368	139.867325	41.39753	-0.210049	138.688354	36.896973	43.025677	139.481384	39.1472515	21.407814	139.084869	-81.9841275	18.979546	140.649781
-29.843166	0.683257	140.266769	-21.332016	20.274538	140.332764	41.103733	-0.029612	138.638611	36.871632	42.951611	138.768311	38.9876825	21.4609995	138.703461	-81.6517145	19.0880765	141.962067
-31.987238	0.678947	141.245087	-21.240669	20.306856	140.808228	41.141804	-0.089011	138.487686	36.759628	42.825649	137.927094	38.950716	21.368319	138.20739	-81.432054	19.245393	143.409066
-34.08268	0.750178	142.264755	-21.150743	20.234093	141.222839	41.151333	-0.169694	138.245773	36.619526	42.64957	136.999405	38.8854295	21.239938	137.622589	-81.1869155	19.228248	144.823089
-36.201088	0.899667	143.249161	-21.087399	20.064917	141.575104	41.092289	-0.253391	137.918503	36.390583	42.40778	136.095581	38.741436	21.0771945	137.007042	-80.916234	19.0526395	146.143166
-38.23251	1.153686	144.254013	-21.033953	19.816566	141.885956	41.003204	-0.340611	137.583023	36.048309	42.037155	135.122757	38.5257565	20.848272	136.35289	-80.5936625	18.78486	147.419022
-40.229424	1.512561	145.174759	-20.996387	19.471537	142.150818	40.997036	-0.508147	137.134094	35.662441	41.633461	134.099991	38.3297385	20.562657	135.6170425	-80.3225125	18.380417	148.6845935
-43.091473	2.304731	146.406967	-20.972075	18.826555	142.431213	40.848225	-0.773585	136.515686	35.031162	40.787754	132.609482	37.9396935	20.0070845	134.562584	-79.8838435	17.6460255	150.299842
-44.861397	2.983277	147.159653	-20.949797	18.351055	142.584183	40.819733	-1.055062	136.022079	34.620445	40.221207	131.682693	37.720089	19.5830725	133.852386	-79.619683	17.1190375	151.31598
-46.560959	3.852483	147.828766	-20.913921	17.87816	142.734375	40.75705	-1.314598	135.615891	34.227364	39.656986	130.847153	37.492207	19.171194	133.231522	-79.320049	16.585126	152.237228
-48.156017	4.861768	148.319153	-20.897978	17.447208	142.841751	40.587471	-1.596743	135.215408	33.922939	39.144413	130.244019	37.255205	18.773835	132.7297135	-79.051161	16.120581	152.9537885
NaN	NaN	NaN	-20.896492	17.033411	142.945755	40.490746	-1.917607	134.747345	33.669479	38.769508	129.821259	37.0801125	18.4259505	132.284302	-78.8730965	15.6408715	153.607208
-50.993084	7.355152	148.915009	-20.905487	16.629175	143.031982	40.527912	-2.312706	134.332092	33.436005	38.473198	129.442673	36.9819585	18.080246	131.8873825	-78.7929325	15.178104	154.1765815
NaN	NaN	NaN	-20.938633	16.261703	143.044418	40.325264	-2.556546	133.789978	33.263359	38.235821	129.250259	36.7943115	17.8396375	131.5201185	-78.6715775	14.6837685	154.5687175
-53.78614	11.188839	148.872818	-20.995913	15.799528	142.970703	40.004936	-2.838062	132.91748	32.796402	38.12907	129.255386	36.400669	17.645504	131.086433	-78.392495	13.953552	154.854973
-54.602516	12.972604	148.65213	-21.013718	15.515404	142.828598	39.751781	-2.953457	132.240753	32.765884	38.071186	129.315948	36.2588325	17.5588645	130.7783505	-78.2862685	13.4719435	154.8788455
NaN	NaN	NaN	-20.999897	15.216096	142.603012	39.517105	-3.028949	131.50087	33.092644	37.944736	129.430283	36.3048745	17.4578935	130.4655765	-78.3046685	12.9742985	154.7404475
-55.697334	16.807798	148.254211	-20.950502	14.969711	142.336136	39.36042	-3.076375	130.831451	33.217739	37.995476	129.760391	36.2890795	17.4595505	130.295921	-78.1900835	12.4798715	154.376351
-55.93779	18.779434	148.033203	-20.880747	14.825669	142.033279	39.26849	-3.038626	130.10907	33.474751	38.094727	130.198532	36.3716205	17.5280505	130.153801	-78.1331145	12.1232875	153.912757
-56.049068	20.911882	147.862457	-20.831448	14.756555	141.732056	39.173782	-2.978564	129.537888	33.745567	38.22403	130.678253	36.4596745	17.622733	130.1080705	-78.1225705	11.890377	153.3560415
-55.912216	22.949783	147.744171	-20.816607	14.774321	141.463928	39.083019	-2.894945	129.105469	33.99509	38.393391	131.157394	36.5390545	17.749223	130.1314315	-78.1722685	11.799419	152.7964245
-55.448662	25.970734	147.67421	-20.833876	14.869341	141.136139	38.901482	-2.721168	128.575226	34.249474	38.662544	131.832062	36.575478	17.970688	130.203644	-78.24323	11.767994	152.068634
NaN	NaN	NaN	-20.908546	14.910359	140.953461	38.813496	-2.601843	128.404633	34.283539	38.824303	132.09581	36.5485175	18.11123	130.2502215	-78.3656095	11.709488	151.6567005
NaN	NaN	NaN	-20.996161	14.927003	140.7836	38.744228	-2.546478	128.25087	34.265068	38.923916	132.296387	36.504648	18.188719	130.2736285	-78.49697	11.665287	151.2935715
-57.729427	24.2668	150.224823	-21.117992	14.892736	140.609222	38.672523	-2.623886	128.226837	34.192322	38.936348	132.392426	36.4324225	18.156231	130.3096315	-78.6684065	11.629241	150.9088125
NaN	NaN	NaN	-21.245041	14.799328	140.474625	38.587467	-2.774019	128.271042	34.136902	38.888893	132.440598	36.3621845	18.057437	130.35582	-78.8522665	11.541219	150.59343
NaN	NaN	NaN	-21.328716	14.680387	140.371857	38.582745	-3.004681	128.373932	34.114124	38.780098	132.568436	36.3484345	17.8877085	130.471184	-79.0058665	11.4730655	150.27253
-50.227676	36.467659	146.292465	-21.398983	14.506563	140.358017	38.602036	-3.240518	128.601166	34.128788	38.68766	132.763474	36.365412	17.723571	130.68232	-79.163378	11.289555	150.033714
-48.087494	38.559074	145.88446	-21.492062	14.19846	140.497437	38.655167	-3.625311	129.110596	34.251598	38.568859	133.336914	36.4533825	17.471774	131.223755	-79.4375065	10.925146	149.771119
-46.479954	39.871769	145.662231	-21.545444	13.982359	140.694611	38.7453	-3.885902	129.567322	34.356041	38.490788	133.769089	36.5506705	17.302443	131.6682055	-79.6415585	10.662275	149.7210165
-44.736515	41.050087	145.558029	-21.604721	13.751343	140.90535	38.82959	-4.249192	130.077118	34.502186	38.448738	134.267929	36.665888	17.099773	132.1725235	-79.87533	10.402913	149.6381765
-42.86393	42.196606	145.493149	-21.66655	13.531918	141.117096	38.936024	-4.601165	130.635483	34.692307	38.420135	134.847321	36.8141655	16.909485	132.741402	-80.1472655	10.154351	149.49279
-40.866982	43.247437	145.584625	-21.729235	13.329045	141.316849	39.077766	-4.930971	131.19516	34.887756	38.386894	135.524017	36.982761	16.7279615	133.3595885	-80.441231	9.9301285	149.2741095
-38.793129	44.187813	145.615036	-21.794807	13.134373	141.461746	39.249607	-5.257402	131.806778	35.152264	38.377289	136.389343	37.2009355	16.5599435	134.0980605	-80.7905495	9.7088025	148.8254315
-36.630917	45.083344	145.74852	-21.860977	12.971941	141.528198	39.444656	-5.525757	132.493835	35.433033	38.354065	137.373352	37.4388445	16.414154	134.9335935	-81.1607985	9.529728	148.1228025
-33.228405	46.203342	146.142853	-21.9366	12.786301	141.466644	39.761059	-5.848257	133.535706	35.802902	38.26976	138.944839	37.7819805	16.2107515	136.2402725	-81.6551805	9.3618505	146.6930155
-30.929712	46.79821	146.4487	-21.993416	12.753815	141.359512	39.943161	-6.04505	134.116943	36.006237	38.143211	140.08519	37.974699	16.0490805	137.1010665	-81.961531	9.4585495	145.6179575
-28.562176	47.337807	146.661865	-22.026402	12.808461	141.167938	40.097748	-6.190274	134.643478	36.173122	38.015739	141.181946	38.135435	15.9127325	137.912712	-82.188239	9.7041895	144.423164
-26.218372	47.699162	146.960693	-22.000526	12.90201	141.029388	40.241474	-6.290258	135.129684	NaN	NaN	NaN	NaN	NaN	NaN	NaN	NaN	NaN
-23.861538	47.920902	147.220215	-21.948008	13.044845	140.862335	40.427017	-6.35227	135.561371	NaN	NaN	NaN	NaN	NaN	NaN	NaN	NaN	NaN
-21.518343	47.993202	147.472031	-21.851446	13.186665	140.754745	40.610985	-6.429837	135.96228	NaN	NaN	NaN	NaN	NaN	NaN	NaN	NaN	NaN
-19.215467	47.846294	147.830551	-21.704132	13.261483	140.736145	40.812901	-6.470089	136.304047	NaN	NaN	NaN	NaN	NaN	NaN	NaN	NaN	NaN
-15.856012	47.288822	148.304886	-21.455935	13.345899	140.759323	41.140476	-6.484947	136.577988	NaN	NaN	NaN	NaN	NaN	NaN	NaN	NaN	NaN
-13.774302	46.689926	148.600174	-21.317621	13.393404	140.728134	41.389374	-6.449699	136.802826	NaN	NaN	NaN	NaN	NaN	NaN	NaN	NaN	NaN
-11.700387	45.916603	148.817322	-21.174299	13.429538	140.649933	41.622238	-6.316684	136.886581	NaN	NaN	NaN	NaN	NaN	NaN	NaN	NaN	NaN
-9.746519	45.016273	148.824554	-21.042334	13.496852	140.534149	41.819393	-6.218448	136.938065	NaN	NaN	NaN	NaN	NaN	NaN	NaN	NaN	NaN
-7.820153	43.892235	148.829514	-20.937672	13.546379	140.410995	42.000874	-6.140172	137.054382	NaN	NaN	NaN	NaN	NaN	NaN	NaN	NaN	NaN
-6.027927	42.648674	148.712006	-20.821032	13.605478	140.301834	42.170063	-6.024637	137.116241	NaN	NaN	NaN	NaN	NaN	NaN	NaN	NaN	NaN
-4.275783	41.215221	148.495209	-20.716127	13.678056	140.213318	42.351959	-5.882991	137.186951	NaN	NaN	NaN	NaN	NaN	NaN	NaN	NaN	NaN
-1.869253	38.8298	147.879776	-20.571037	13.832588	140.135986	42.675827	-5.486543	137.461426	NaN	NaN	NaN	NaN	NaN	NaN	NaN	NaN	NaN
-0.393188	37.085663	147.335617	-20.472874	13.989157	140.182343	42.875069	-5.296963	137.837372	NaN	NaN	NaN	NaN	NaN	NaN	NaN	NaN	NaN
0.967332	35.175152	146.793259	-20.392212	14.173727	140.284302	43.060013	-5.130929	138.411789	NaN	NaN	NaN	NaN	NaN	NaN	NaN	NaN	NaN
2.201204	33.127804	146.297943	-20.277252	14.352433	140.431335	43.236645	-5.046554	139.178879	NaN	NaN	NaN	NaN	NaN	NaN	NaN	NaN	NaN
3.354501	30.934891	145.968765	-20.144066	14.522441	140.603287	43.418682	-5.031797	140.134399	NaN	NaN	NaN	NaN	NaN	NaN	NaN	NaN	NaN
4.312599	28.658861	145.845108	-20.003084	14.670687	140.796448	NaN	NaN	NaN	NaN	NaN	NaN	NaN	NaN	NaN	NaN	NaN	NaN
5.120951	26.277754	145.883392	-19.859297	14.788419	141.038498	NaN	NaN	NaN	NaN	NaN	NaN	NaN	NaN	NaN	NaN	NaN	NaN
6.018247	22.590153	146.223907	-19.655794	14.87867	141.509216	NaN	NaN	NaN	38.230556	40.369789	146.803619	NaN	NaN	NaN	NaN	NaN	NaN
6.379639	20.091707	146.597214	-19.502399	14.888245	141.922897	NaN	NaN	NaN	38.413322	40.497936	146.774612	NaN	NaN	NaN	NaN	NaN	NaN
6.636043	17.625406	146.963913	-19.293123	14.898475	142.36969	NaN	NaN	NaN	38.664375	40.555946	146.774536	NaN	NaN	NaN	NaN	NaN	NaN
6.722046	15.145148	147.420059	-19.050165	14.958822	142.869247	NaN	NaN	NaN	38.962547	40.550251	146.757751	NaN	NaN	NaN	NaN	NaN	NaN
6.68934	12.759601	147.883743	-18.810711	15.038666	143.430145	NaN	NaN	NaN	39.275227	40.54866	146.583267	NaN	NaN	NaN	NaN	NaN	NaN
6.476083	10.428151	148.380753	-18.596367	15.119399	144.133102	NaN	NaN	NaN	39.571613	40.629917	146.240082	NaN	NaN	NaN	NaN	NaN	NaN
6.142401	8.201006	148.891098	-18.436102	15.216869	144.976486	NaN	NaN	NaN	38.332462	41.095016	146.096634	NaN	NaN	NaN	NaN	NaN	NaN
5.354263	5.019343	149.670074	-18.241056	15.423749	146.37854	NaN	NaN	NaN	38.398788	41.337872	145.620972	NaN	NaN	NaN	NaN	NaN	NaN
4.710257	2.957513	150.147247	-18.138128	15.542743	147.27919	NaN	NaN	NaN	38.28392	41.525414	145.430695	NaN	NaN	NaN	NaN	NaN	NaN
4.044158	1.005503	150.564713	-18.082832	15.605201	148.156921	NaN	NaN	NaN	38.185356	41.619946	145.17894	NaN	NaN	NaN	NaN	NaN	NaN
3.2257	-0.908067	150.971924	-18.058313	15.613125	148.957626	NaN	NaN	NaN	38.031197	41.61179	144.885208	NaN	NaN	NaN	NaN	NaN	NaN
2.412942	-2.708617	151.2621	-18.02743	15.596275	149.582031	NaN	NaN	NaN	38.009834	41.571213	144.640335	NaN	NaN	NaN	NaN	NaN	NaN
1.485396	-4.437981	151.582092	-17.993841	15.565051	150.073029	NaN	NaN	NaN	38.020039	41.506363	144.343811	NaN	NaN	NaN	NaN	NaN	NaN
0.573002	-6.037589	151.800079	-17.974846	15.546793	150.469437	NaN	NaN	NaN	38.025475	41.453003	144.003342	NaN	NaN	NaN	NaN	NaN	NaN
-0.976651	-8.240385	152.250488	-18.018808	15.552038	150.981171	NaN	NaN	NaN	38.129425	41.307068	143.589157	NaN	NaN	NaN	NaN	NaN	NaN
-1.959559	-9.557616	152.523972	-18.065086	15.549047	151.35524	NaN	NaN	NaN	38.114784	41.19799	143.371552	NaN	NaN	NaN	NaN	NaN	NaN
-2.999289	-10.770411	152.933365	-18.094574	15.549164	151.781937	NaN	NaN	NaN	38.075352	41.115334	143.314499	NaN	NaN	NaN	NaN	NaN	NaN
-4.047046	-11.874846	153.459824	-18.084763	15.534428	152.304001	NaN	NaN	NaN	38.107491	41.026901	143.40303	NaN	NaN	NaN	NaN	NaN	NaN
-5.022141	-12.820618	154.019882	-18.033535	15.528234	152.892242	47.14278	-4.716835	142.941284	37.997341	41.026642	143.677292	42.5700605	18.1549035	143.309288	-78.6371305	12.9015645	162.475196
-6.01084	-13.625664	154.679688	-17.976089	15.565738	153.489502	NaN	NaN	NaN	37.863304	41.105389	144.093002	NaN	NaN	NaN	NaN	NaN	NaN
-6.963	-14.322068	155.301254	-17.933275	15.628806	154.080078	NaN	NaN	NaN	37.611198	41.276455	144.596741	NaN	NaN	NaN	NaN	NaN	NaN
-8.314023	-15.147018	156.047028	-17.904741	15.721971	154.812805	NaN	NaN	NaN	37.402771	41.465927	145.276352	NaN	NaN	NaN	NaN	NaN	NaN
-9.17016	-15.578836	156.427597	-17.889709	15.768601	155.143326	NaN	NaN	NaN	37.468052	41.489769	145.576462	NaN	NaN	NaN	NaN	NaN	NaN
-10.006711	-15.962198	156.545486	-17.875702	15.789691	155.281494	NaN	NaN	NaN	NaN	NaN	NaN	NaN	NaN	NaN	NaN	NaN	NaN
-10.783275	-16.263319	156.488464	-17.878086	15.802296	155.271881	NaN	NaN	NaN	NaN	NaN	NaN	NaN	NaN	NaN	NaN	NaN	NaN
-11.571074	-16.493649	156.299179	-17.907852	15.808627	155.172714	NaN	NaN	NaN	NaN	NaN	NaN	NaN	NaN	NaN	NaN	NaN	NaN
-12.312696	-16.619432	155.986343	-17.977781	15.796651	155.005737	NaN	NaN	NaN	NaN	NaN	NaN	NaN	NaN	NaN	NaN	NaN	NaN
-13.023985	-16.634323	155.656357	-18.050419	15.761711	154.835815	NaN	NaN	NaN	NaN	NaN	NaN	NaN	NaN	NaN	NaN	NaN	NaN
-13.986702	-16.56394	155.130386	-18.118202	15.657243	154.630066	NaN	NaN	NaN	NaN	NaN	NaN	NaN	NaN	NaN	NaN	NaN	NaN
-14.512725	-16.411953	154.847397	-18.134651	15.578578	154.594925	NaN	NaN	NaN	NaN	NaN	NaN	NaN	NaN	NaN	NaN	NaN	NaN
-14.953693	-16.174603	154.694153	-18.148331	15.511958	154.636383	NaN	NaN	NaN	NaN	NaN	NaN	NaN	NaN	NaN	NaN	NaN	NaN
-15.273754	-15.860341	154.661667	-18.155169	15.465185	154.750107	NaN	NaN	NaN	NaN	NaN	NaN	NaN	NaN	NaN	NaN	NaN	NaN
-15.472884	-15.486389	154.625397	-18.110075	15.441674	154.848953	NaN	NaN	NaN	NaN	NaN	NaN	NaN	NaN	NaN	NaN	NaN	NaN
-15.546865	-15.063243	154.555862	-18.028427	15.424212	154.93782	NaN	NaN	NaN	NaN	NaN	NaN	NaN	NaN	NaN	NaN	NaN	NaN
-15.538057	-14.60716	154.450745	-17.948343	15.392111	154.984116	NaN	NaN	NaN	NaN	NaN	NaN	NaN	NaN	NaN	NaN	NaN	NaN
-15.494776	-13.834763	154.103516	-17.819962	15.327915	154.921204	NaN	NaN	NaN	NaN	NaN	NaN	NaN	NaN	NaN	NaN	NaN	NaN
-15.251255	-13.434887	153.707886	-17.696178	15.254037	154.763824	NaN	NaN	NaN	NaN	NaN	NaN	NaN	NaN	NaN	NaN	NaN	NaN
-14.969865	-13.002973	153.189255	-17.558245	15.177831	154.498734	NaN	NaN	NaN	NaN	NaN	NaN	NaN	NaN	NaN	NaN	NaN	NaN
-14.631905	-12.591759	152.606384	-17.40048	15.090651	154.103821	NaN	NaN	NaN	NaN	NaN	NaN	NaN	NaN	NaN	NaN	NaN	NaN
-14.215793	-12.199129	151.847488	-17.294636	15.012338	153.494095	NaN	NaN	NaN	NaN	NaN	NaN	NaN	NaN	NaN	NaN	NaN	NaN
-13.774454	-11.828584	151.03978	-17.22337	14.982167	152.742432	NaN	NaN	NaN	NaN	NaN	NaN	NaN	NaN	NaN	NaN	NaN	NaN
-13.308599	-11.509995	150.250763	-17.237013	14.976546	151.92395	NaN	NaN	NaN	NaN	NaN	NaN	NaN	NaN	NaN	NaN	NaN	NaN
-12.566895	-11.09642	149.222137	-17.332106	15.002124	150.769501	NaN	NaN	NaN	NaN	NaN	NaN	NaN	NaN	NaN	NaN	NaN	NaN
-12.082304	-10.888285	148.740784	-17.392849	15.015824	150.212463	NaN	NaN	NaN	NaN	NaN	NaN	NaN	NaN	NaN	NaN	NaN	NaN
-11.601475	-10.716125	148.404022	-17.399563	15.032093	149.799911	NaN	NaN	NaN	39.857063	40.341293	146.341415	NaN	NaN	NaN	NaN	NaN	NaN
-11.116846	-10.600439	148.158859	-17.348572	15.051971	149.471344	NaN	NaN	NaN	NaN	NaN	NaN	NaN	NaN	NaN	NaN	NaN	NaN
-10.654326	-10.510401	147.969818	-17.30492	15.042853	149.25383	NaN	NaN	NaN	40.012405	40.573505	145.856827	NaN	NaN	NaN	NaN	NaN	NaN
-10.195505	-10.46782	147.771042	-17.261269	14.987783	149.102112	NaN	NaN	NaN	NaN	NaN	NaN	NaN	NaN	NaN	NaN	NaN	NaN
-9.736856	-10.496471	147.603912	-17.212059	14.891249	148.985809	NaN	NaN	NaN	NaN	NaN	NaN	NaN	NaN	NaN	NaN	NaN	NaN
-9.037291	-10.61458	147.482452	-17.132103	14.739259	148.874573	NaN	NaN	NaN	NaN	NaN	NaN	NaN	NaN	NaN	NaN	NaN	NaN
-8.551255	-10.729205	147.471802	-17.100567	14.675657	148.8237	NaN	NaN	NaN	NaN	NaN	NaN	NaN	NaN	NaN	NaN	NaN	NaN
-8.084102	-10.877753	147.460342	-17.047976	14.623062	148.768906	NaN	NaN	NaN	NaN	NaN	NaN	NaN	NaN	NaN	NaN	NaN	NaN
-7.653463	-11.038663	147.440262	-16.986332	14.60834	148.684708	NaN	NaN	NaN	NaN	NaN	NaN	NaN	NaN	NaN	NaN	NaN	NaN
-7.281319	-11.20575	147.439026	-16.912907	14.652414	148.526596	NaN	NaN	NaN	NaN	NaN	NaN	NaN	NaN	NaN	NaN	NaN	NaN
-6.959186	-11.38398	147.416718	-16.863533	14.705544	148.291153	NaN	NaN	NaN	NaN	NaN	NaN	NaN	NaN	NaN	NaN	NaN	NaN
-6.700949	-11.599658	147.359848	-16.829699	14.757021	147.954758	NaN	NaN	NaN	NaN	NaN	NaN	NaN	NaN	NaN	NaN	NaN	NaN
-6.435977	-11.948672	147.224564	-16.88369	14.779523	147.406006	NaN	NaN	NaN	40.439163	41.209232	144.959564	NaN	NaN	NaN	NaN	NaN	NaN
-6.358212	-12.212067	147.133423	-16.943476	14.761337	147.070435	NaN	NaN	NaN	40.421219	41.337967	144.596451	NaN	NaN	NaN	NaN	NaN	NaN
-6.357861	-12.489758	147.059448	-16.998976	14.710816	146.762253	NaN	NaN	NaN	40.34306	41.37925	144.246323	NaN	NaN	NaN	NaN	NaN	NaN
-6.411469	-12.766163	147.005066	-17.0298	14.64684	146.526962	47.273697	-2.983896	142.537857	39.308594	41.631508	144.292068	43.2911455	19.323806	143.4149625	-77.3507455	9.969874	149.6389615
-6.509569	-13.031685	146.953506	-17.028341	14.569147	146.32222	NaN	NaN	NaN	40.036396	41.249531	143.690186	NaN	NaN	NaN	NaN	NaN	NaN
-6.663667	-13.269377	146.894699	-17.015699	14.480395	146.154709	47.337471	-2.949151	142.447601	39.995861	41.24913	143.510513	43.666666	19.1499895	142.979057	-77.698064	9.8108005	149.330361
-6.848469	-13.496156	146.769913	-16.991718	14.388633	146.02713	NaN	NaN	NaN	39.974575	41.250137	143.389526	NaN	NaN	NaN	NaN	NaN	NaN
-7.137814	-13.782241	146.472	-16.925596	14.205374	145.814972	47.519054	-2.923653	142.323608	39.992481	41.233616	143.37999	43.7557675	19.1549815	142.851799	-77.6069595	9.2557665	148.778145
-7.361299	-13.920816	146.2202	-16.88192	14.06604	145.651855	NaN	NaN	NaN	39.981033	41.221355	143.43277	NaN	NaN	NaN	NaN	NaN	NaN
-7.61969	-14.027254	145.904724	-16.866198	13.938396	145.465469	47.671875	-2.91779	142.219727	39.97451	41.196079	143.536118	43.8231925	19.1391445	142.8779225	-77.5555885	8.7376475	148.0530155
-7.911249	-14.085078	145.55722	-16.877777	13.820429	145.277451	47.714825	-2.933687	142.176041	39.93998	41.164291	143.619202	43.8274025	19.115302	142.8976215	-77.5829565	8.525556	147.6572805
-8.200482	-14.110459	145.21373	-16.893158	13.732635	145.118469	47.742371	-2.932119	142.089584	39.906792	41.15876	143.689423	43.8245815	19.1133205	142.8895035	-77.6108975	8.3519495	147.3474345
-8.522118	-14.087732	144.897141	-16.899015	13.664937	144.97403	47.758579	-2.917102	141.97525	39.887825	41.172558	143.740616	43.823202	19.127728	142.857933	-77.621232	8.202146	147.090127
-8.898582	-14.028347	144.612305	-16.888626	13.630709	144.848831	47.769909	-2.890516	141.835358	39.924236	41.25053	143.769363	43.8470725	19.180007	142.8023605	-77.6243245	8.081411	146.8953015
-9.553638	-13.851202	144.253616	-16.863495	13.614565	144.70343	47.805717	-2.799427	141.609222	39.919266	41.297989	143.696716	43.8624915	19.249281	142.652969	-77.5894815	7.979849	146.753891
-10.078527	-13.662317	144.080643	-16.839016	13.612585	144.625946	47.836555	-2.722327	141.443008	39.900295	41.336704	143.638214	43.868425	19.3071885	142.540611	-77.546457	7.9179815	146.711281
-10.620936	-13.509159	143.956619	-16.819065	13.613033	144.580368	47.89793	-2.64098	141.301651	39.810104	41.325806	143.538666	43.854017	19.342413	142.4201585	-77.492147	7.883653	146.7405775
-11.18937	-13.343975	143.836197	-16.768721	13.591187	144.522278	47.96022	-2.561505	141.197418	39.823334	41.396568	143.504456	43.891777	19.4175315	142.350937	-77.429219	7.7648425	146.693619
-11.801693	-13.154939	143.669937	-16.695669	13.550252	144.445724	48.055637	-2.492566	141.131775	39.846439	41.443573	143.503601	43.951038	19.4755035	142.317688	-77.342376	7.6250005	146.57376
-12.392138	-12.975472	143.527863	-16.645947	13.513045	144.366821	48.118149	-2.474428	141.090988	39.861813	41.457367	143.4935	43.989981	19.4914695	142.292244	-77.281875	7.5346205	146.441398
-13.073455	-12.777651	143.369141	-16.612144	13.465381	144.293304	48.150986	-2.45075	141.019363	39.875824	41.485767	143.508728	44.013405	19.5175085	142.2640455	-77.237693	7.4132535	146.3225625
-14.177484	-12.39799	143.128738	-16.627121	13.4115	144.196808	48.177181	-2.410437	140.859268	39.815731	41.488579	143.427933	43.996456	19.539071	142.1436005	-77.250698	7.283929	146.2500155
-14.944964	-12.157535	143.019058	-16.66086	13.401717	144.109863	48.147545	-2.349341	140.768768	39.743336	41.512287	143.318359	43.9454405	19.581473	142.0435635	-77.2671605	7.221961	146.1761625
-15.786573	-11.877338	142.901794	-16.716402	13.415165	144.025101	48.112904	-2.281139	140.663193	39.654152	41.578236	143.179138	43.883528	19.6485485	141.9211655	-77.316332	7.1817815	146.1290365
-16.590454	-11.589957	142.848282	-16.774801	13.443587	143.914139	48.093555	-2.197161	140.591415	39.551033	41.644344	142.975876	43.822294	19.7235915	141.7836455	-77.371896	7.1635825	146.0446325
-17.491533	-11.277784	142.813797	-16.843716	13.507014	143.788605	48.023487	-2.064863	140.540451	39.42997	41.73674	142.734955	43.7267285	19.8359385	141.637703	-77.4141605	7.1780895	145.939507
-18.423971	-10.89902	142.830521	-16.920033	13.588502	143.685257	NaN	NaN	NaN	39.305408	41.860142	142.43924	NaN	NaN	NaN	NaN	NaN	NaN
-19.374853	-10.520028	142.908844	-17.012535	13.695333	143.590958	NaN	NaN	NaN	39.1651	41.984959	142.091949	NaN	NaN	NaN	NaN	NaN	NaN
-20.841295	-9.849413	142.945724	-17.11525	13.857341	143.43335	NaN	NaN	NaN	38.969261	42.227234	141.602509	NaN	NaN	NaN	NaN	NaN	NaN
-21.907352	-9.353737	143.008224	-17.211557	13.971977	143.371597	NaN	NaN	NaN	38.79406	42.378025	141.227509	NaN	NaN	NaN	NaN	NaN	NaN
-22.931332	-8.805907	143.071793	-17.323986	14.065001	143.353043	NaN	NaN	NaN	38.596428	42.51078	140.860428	NaN	NaN	NaN	NaN	NaN	NaN
-24.039093	-8.220289	143.229507	-17.453747	14.135438	143.365143	NaN	NaN	NaN	38.361652	42.628529	140.494171	NaN	NaN	NaN	NaN	NaN	NaN
-25.123346	-7.58091	143.442291	-17.627138	14.166077	143.469467	47.383526	-0.935869	139.901642	38.048939	42.733429	140.081192	42.7162325	20.89878	139.991417	-77.9705085	7.433374	146.947517
-26.286301	-6.858704	143.828247	-17.840675	14.166472	143.735428	47.162113	-0.790138	139.59227	37.679565	42.820213	139.658524	42.420839	21.0150375	139.625397	-78.102189	7.3179065	147.845459
-27.284527	-6.110082	144.314926	-18.044407	14.137237	144.123383	NaN	NaN	NaN	37.287045	42.814671	139.337219	NaN	NaN	NaN	NaN	NaN	NaN
-28.913073	-4.87604	145.26059	-18.267864	14.004416	144.893753	46.611572	-0.674058	138.996201	36.804565	42.754745	139.10704	41.7080685	21.0403435	139.0516205	-78.2437965	6.9684885	150.7358855
-29.906628	-3.999057	145.92717	-18.379004	13.893959	145.51297	NaN	NaN	NaN	36.563042	42.677944	139.125305	NaN	NaN	NaN	NaN	NaN	NaN
-30.752426	-3.024485	146.570572	-18.455973	13.770868	146.120483	NaN	NaN	NaN	36.380093	42.607578	139.30423	NaN	NaN	NaN	NaN	NaN	NaN
-31.639353	-2.072633	147.167755	-18.514833	13.65061	146.703766	NaN	NaN	NaN	36.236416	42.549393	139.596375	NaN	NaN	NaN	NaN	NaN	NaN
-32.409966	-1.036326	147.734726	-18.593281	13.538231	147.254868	NaN	NaN	NaN	36.091827	42.483891	139.865891	NaN	NaN	NaN	NaN	NaN	NaN
-33.056549	0.084767	148.201218	-18.683828	13.452978	147.70961	NaN	NaN	NaN	35.945145	42.421158	140.100525	NaN	NaN	NaN	NaN	NaN	NaN
-33.700951	1.174146	148.585953	-18.732395	13.367513	148.048325	NaN	NaN	NaN	35.854469	42.350952	140.255005	NaN	NaN	NaN	NaN	NaN	NaN
-34.416355	2.923083	148.834549	-18.710331	13.266171	148.284668	NaN	NaN	NaN	35.810505	42.222084	140.283661	NaN	NaN	NaN	NaN	NaN	NaN
-34.816586	4.186871	148.841431	-18.702517	13.217047	148.251801	NaN	NaN	NaN	35.82515	42.119312	140.205322	NaN	NaN	NaN	NaN	NaN	NaN
-35.15361	5.409555	148.628845	-18.720661	13.157664	148.085556	NaN	NaN	NaN	35.836536	41.994476	140.058868	NaN	NaN	NaN	NaN	NaN	NaN
-35.364746	6.671291	148.347794	-18.738842	13.088078	147.838242	NaN	NaN	NaN	35.838223	41.871609	139.921539	NaN	NaN	NaN	NaN	NaN	NaN
-35.5359	7.979995	148.034958	-18.788473	12.990623	147.558517	NaN	NaN	NaN	35.830463	41.732769	139.811783	NaN	NaN	NaN	NaN	NaN	NaN
-35.591721	9.260364	147.747818	-18.857496	12.863441	147.298599	45.119034	-1.495055	137.845734	35.788662	41.54361	139.709747	40.453848	20.0242775	138.7777405	-78.16884	5.7026045	155.8194575
-35.50259	10.531473	147.526031	-18.973017	12.714392	147.102173	44.960381	-1.619897	137.571213	35.71537	41.361855	139.699142	40.3378755	19.870979	138.6351775	-78.2839095	5.557805	155.5691685
-35.307301	12.427672	147.497559	-19.151644	12.49278	146.993408	44.716251	-1.831419	137.265854	35.577988	41.105709	139.810104	40.1471195	19.637145	138.537979	-78.4504075	5.348415	155.448837
-35.00367	13.667877	147.600525	-19.253101	12.358906	147.063354	44.557919	-1.967053	137.17807	35.554287	40.936573	140.020569	40.056103	19.48476	138.5993195	-78.562305	5.233052	155.5273885
-34.547665	14.916578	147.744919	-19.321493	12.236728	147.240799	44.402374	-2.119713	137.177673	35.556133	40.742912	140.285126	39.9792535	19.3115995	138.7313995	-78.6222395	5.1618565	155.7501985
-34.038177	16.06883	148.119965	-19.346935	12.120895	147.479889	44.306705	-2.313256	137.25412	35.595665	40.550335	140.57016	39.951185	19.1185395	138.91214	-78.645055	5.1232505	156.047638
-33.387848	17.244564	148.362244	-19.367119	12.019172	147.728271	44.217651	-2.510395	137.32959	35.703403	40.368889	140.911865	39.960527	18.929247	139.1207275	-78.694765	5.109097	156.3358145
-32.598835	18.346846	148.543701	-19.374128	11.915167	147.96077	44.133766	-2.720682	137.402222	35.79501	40.158333	141.189041	39.964388	18.7188255	139.2956315	-78.712644	5.1115085	156.6259085
-31.820137	19.361544	148.796204	-19.383795	11.804626	148.110977	44.04039	-2.947041	137.453949	35.911224	39.951466	141.437271	39.975807	18.5022125	139.44561	-78.743397	5.1070395	156.776344
-30.361275	20.84034	148.969742	-19.405634	11.628977	148.313873	43.928394	-3.353328	137.565384	36.184776	39.623329	141.92894	40.056585	18.1350005	139.747162	-78.867853	5.1229535	156.880584
-29.3183	21.690077	149.083237	-19.380733	11.495049	148.544052	43.985439	-3.741588	137.835876	36.470703	39.362026	142.442154	40.228071	17.810219	140.139015	-78.989537	5.179879	156.949089
-28.119282	22.503685	149.417282	-19.328394	11.358846	148.920471	44.108494	-4.216922	138.385193	36.774239	39.067753	143.178146	40.4413665	17.4254155	140.7816695	-79.0981545	5.2922765	157.0592725
-26.876772	23.240965	149.908585	-19.271097	11.212245	149.466095	44.325157	-4.80477	139.214767	37.096458	38.755695	144.119446	40.7108075	16.9754625	141.6671065	-79.2530015	5.4490275	157.2650835
-25.57855	23.864542	150.509888	-19.234375	11.076267	150.165787	44.554581	-5.375841	140.230042	NaN	NaN	NaN	NaN	NaN	NaN	NaN	NaN	NaN
-24.193663	24.433247	151.325821	-19.211697	10.936618	150.957993	NaN	NaN	NaN	NaN	NaN	NaN	NaN	NaN	NaN	NaN	NaN	NaN
-22.839592	24.876053	152.221298	-19.195089	10.784009	151.755066	NaN	NaN	NaN	NaN	NaN	NaN	NaN	NaN	NaN	NaN	NaN	NaN
-20.718571	25.421349	153.460938	-19.188404	10.548347	152.87326	NaN	NaN	NaN	NaN	NaN	NaN	NaN	NaN	NaN	NaN	NaN	NaN
-19.304197	25.615862	154.239426	-19.194395	10.41013	153.499298	NaN	NaN	NaN	NaN	NaN	NaN	NaN	NaN	NaN	NaN	NaN	NaN
-17.925318	25.751284	154.894043	-19.195095	10.316239	154.008728	NaN	NaN	NaN	NaN	NaN	NaN	NaN	NaN	NaN	NaN	NaN	NaN
-16.478594	25.864506	155.385269	-19.220339	10.279695	154.421112	NaN	NaN	NaN	NaN	NaN	NaN	NaN	NaN	NaN	NaN	NaN	NaN
-15.119098	25.865368	155.712784	-19.217287	10.29963	154.699677	NaN	NaN	NaN	NaN	NaN	NaN	NaN	NaN	NaN	NaN	NaN	NaN
-13.797508	25.757336	155.966507	-19.200813	10.383657	154.901169	NaN	NaN	NaN	NaN	NaN	NaN	NaN	NaN	NaN	NaN	NaN	NaN
-12.379466	25.64077	156.078369	-19.165424	10.466361	155.053452	NaN	NaN	NaN	NaN	NaN	NaN	NaN	NaN	NaN	NaN	NaN	NaN
-10.440346	25.277401	156.139954	-19.107656	10.581291	155.154968	NaN	NaN	NaN	NaN	NaN	NaN	NaN	NaN	NaN	NaN	NaN	NaN
-9.237782	24.910372	156.111771	-19.108034	10.684165	155.157684	NaN	NaN	NaN	NaN	NaN	NaN	NaN	NaN	NaN	NaN	NaN	NaN
-7.950135	24.509117	155.984177	-19.107475	10.813365	155.09407	NaN	NaN	NaN	NaN	NaN	NaN	NaN	NaN	NaN	NaN	NaN	NaN
-6.830212	24.067926	155.859116	-19.121902	10.95545	154.975037	NaN	NaN	NaN	NaN	NaN	NaN	NaN	NaN	NaN	NaN	NaN	NaN
-5.77649	23.528811	155.724854	-19.14307	11.075226	154.826706	NaN	NaN	NaN	NaN	NaN	NaN	NaN	NaN	NaN	NaN	NaN	NaN
-4.712049	22.906	155.618683	-19.169376	11.185036	154.652969	NaN	NaN	NaN	NaN	NaN	NaN	NaN	NaN	NaN	NaN	NaN	NaN
-3.730359	22.239872	155.529663	-19.218641	11.294146	154.49025	NaN	NaN	NaN	NaN	NaN	NaN	NaN	NaN	NaN	NaN	NaN	NaN
-2.494625	21.174076	155.468552	-19.290989	11.506822	154.302673	NaN	NaN	NaN	NaN	NaN	NaN	NaN	NaN	NaN	NaN	NaN	NaN
-1.71363	20.378712	155.46489	-19.321169	11.686124	154.208557	NaN	NaN	NaN	NaN	NaN	NaN	NaN	NaN	NaN	NaN	NaN	NaN
-0.981631	19.557066	155.442947	-19.335564	11.901736	154.146286	NaN	NaN	NaN	NaN	NaN	NaN	NaN	NaN	NaN	NaN	NaN	NaN
-0.407581	18.726679	155.433807	-19.320238	12.150396	154.094391	NaN	NaN	NaN	NaN	NaN	NaN	NaN	NaN	NaN	NaN	NaN	NaN
0.158646	17.842655	155.396912	-19.289818	12.408058	154.028214	NaN	NaN	NaN	NaN	NaN	NaN	NaN	NaN	NaN	NaN	NaN	NaN
0.650317	16.864775	155.301743	-19.196924	12.678138	153.943558	NaN	NaN	NaN	NaN	NaN	NaN	NaN	NaN	NaN	NaN	NaN	NaN
1.103834	15.899509	155.143448	-19.05756	12.936471	153.813766	NaN	NaN	NaN	NaN	NaN	NaN	NaN	NaN	NaN	NaN	NaN	NaN
1.644891	14.366734	154.813828	-18.794216	13.34584	153.516678	NaN	NaN	NaN	NaN	NaN	NaN	NaN	NaN	NaN	NaN	NaN	NaN
1.934218	13.26125	154.517288	-18.622555	13.644108	153.20961	NaN	NaN	NaN	NaN	NaN	NaN	NaN	NaN	NaN	NaN	NaN	NaN
2.126196	12.187584	154.137283	-18.469915	13.962666	152.828186	NaN	NaN	NaN	NaN	NaN	NaN	NaN	NaN	NaN	NaN	NaN	NaN
2.238563	11.047874	153.722839	-18.330307	14.29262	152.411621	NaN	NaN	NaN	NaN	NaN	NaN	NaN	NaN	NaN	NaN	NaN	NaN
2.231691	9.853764	153.290985	-18.211838	14.638059	151.996201	NaN	NaN	NaN	NaN	NaN	NaN	NaN	NaN	NaN	NaN	NaN	NaN
2.124296	8.70458	152.839783	-18.069592	14.979224	151.608627	NaN	NaN	NaN	NaN	NaN	NaN	NaN	NaN	NaN	NaN	NaN	NaN
1.9614	7.485099	152.417175	-17.89575	15.302636	151.281433	NaN	NaN	NaN	NaN	NaN	NaN	NaN	NaN	NaN	NaN	NaN	NaN
1.533485	5.623136	151.93187	-17.57605	15.716371	150.982559	NaN	NaN	NaN	NaN	NaN	NaN	NaN	NaN	NaN	NaN	NaN	NaN
1.137045	4.353737	151.727554	-17.323818	15.954656	150.879868	NaN	NaN	NaN	NaN	NaN	NaN	NaN	NaN	NaN	NaN	NaN	NaN
0.610051	3.075575	151.649277	-17.042301	16.170319	150.847672	NaN	NaN	NaN	NaN	NaN	NaN	NaN	NaN	NaN	NaN	NaN	NaN
0.024653	1.858583	151.660339	-16.767456	16.368055	150.855743	NaN	NaN	NaN	NaN	NaN	NaN	NaN	NaN	NaN	NaN	NaN	NaN
-0.677632	0.620298	151.668686	-16.509134	16.542208	150.834824	NaN	NaN	NaN	NaN	NaN	NaN	NaN	NaN	NaN	NaN	NaN	NaN
-1.426083	-0.547413	151.610031	-16.303331	16.702436	150.814514	NaN	NaN	NaN	NaN	NaN	NaN	NaN	NaN	NaN	NaN	NaN	NaN
-2.248862	-1.722122	151.579132	-16.143961	16.820694	150.794327	NaN	NaN	NaN	NaN	NaN	NaN	NaN	NaN	NaN	NaN	NaN	NaN
-3.685107	-3.380048	151.435394	-15.9983	16.934011	150.747482	NaN	NaN	NaN	NaN	NaN	NaN	NaN	NaN	NaN	NaN	NaN	NaN
-4.695876	-4.399655	151.319031	-15.941036	16.982584	150.700302	NaN	NaN	NaN	NaN	NaN	NaN	NaN	NaN	NaN	NaN	NaN	NaN
-5.776613	-5.38636	151.168365	-15.908776	17.021219	150.649704	NaN	NaN	NaN	NaN	NaN	NaN	NaN	NaN	NaN	NaN	NaN	NaN
-6.877146	-6.328698	150.98555	-15.903236	17.038921	150.623383	NaN	NaN	NaN	NaN	NaN	NaN	NaN	NaN	NaN	NaN	NaN	NaN
-8.016755	-7.205081	150.849518	-15.90702	17.028774	150.591583	NaN	NaN	NaN	NaN	NaN	NaN	NaN	NaN	NaN	NaN	NaN	NaN
-9.219091	-8.018015	150.711258	-15.938799	16.995844	150.5634	NaN	NaN	NaN	NaN	NaN	NaN	NaN	NaN	NaN	NaN	NaN	NaN
-10.41488	-8.812876	150.611221	-15.98605	16.959398	150.531845	NaN	NaN	NaN	NaN	NaN	NaN	NaN	NaN	NaN	NaN	NaN	NaN
-12.279325	-9.868873	150.681488	-16.072002	16.926245	150.428726	NaN	NaN	NaN	NaN	NaN	NaN	NaN	NaN	NaN	NaN	NaN	NaN
-13.555553	-10.46157	150.886017	-16.14362	16.922699	150.392853	NaN	NaN	NaN	NaN	NaN	NaN	NaN	NaN	NaN	NaN	NaN	NaN
-14.780158	-11.017426	151.149323	-16.225304	16.940742	150.379883	NaN	NaN	NaN	NaN	NaN	NaN	NaN	NaN	NaN	NaN	NaN	NaN
-16.020683	-11.468364	151.565689	-16.278595	16.954308	150.374832	NaN	NaN	NaN	NaN	NaN	NaN	NaN	NaN	NaN	NaN	NaN	NaN
-17.292852	-11.804094	151.992615	-16.322676	16.954521	150.389694	NaN	NaN	NaN	NaN	NaN	NaN	NaN	NaN	NaN	NaN	NaN	NaN
-18.482368	-12.134833	152.389282	-16.359491	16.917694	150.430084	NaN	NaN	NaN	NaN	NaN	NaN	NaN	NaN	NaN	NaN	NaN	NaN
-19.671053	-12.291178	152.794052	-16.374384	16.86805	150.496231	NaN	NaN	NaN	NaN	NaN	NaN	NaN	NaN	NaN	NaN	NaN	NaN
-21.501637	-12.37255	153.198029	-16.373175	16.768677	150.602646	NaN	NaN	NaN	NaN	NaN	NaN	NaN	NaN	NaN	NaN	NaN	NaN
-22.641937	-12.299553	153.275101	-16.323481	16.711475	150.579956	NaN	NaN	NaN	NaN	NaN	NaN	NaN	NaN	NaN	NaN	NaN	NaN
-23.719856	-12.08153	153.225739	-16.286633	16.706152	150.502319	NaN	NaN	NaN	NaN	NaN	NaN	NaN	NaN	NaN	NaN	NaN	NaN
-24.843775	-11.76978	153.11879	-16.27511	16.729517	150.382004	NaN	NaN	NaN	NaN	NaN	NaN	NaN	NaN	NaN	NaN	NaN	NaN
-25.886646	-11.322414	152.893753	-16.330236	16.779099	150.188141	NaN	NaN	NaN	NaN	NaN	NaN	NaN	NaN	NaN	NaN	NaN	NaN
-26.931242	-10.756709	152.598846	-16.414488	16.83548	149.944061	NaN	NaN	NaN	NaN	NaN	NaN	NaN	NaN	NaN	NaN	NaN	NaN
-27.937624	-10.072643	152.23526	-16.52684	16.868231	149.679703	NaN	NaN	NaN	NaN	NaN	NaN	NaN	NaN	NaN	NaN	NaN	NaN
-29.254604	-8.924363	151.609985	-16.727915	16.801231	149.304718	NaN	NaN	NaN	NaN	NaN	NaN	NaN	NaN	NaN	NaN	NaN	NaN
-30.160765	-8.023929	151.309326	-16.867031	16.694197	149.133118	NaN	NaN	NaN	38.810825	41.772675	140.21701	NaN	NaN	NaN	NaN	NaN	NaN
-30.92967	-7.044824	151.101318	-17.011314	16.545326	149.060776	NaN	NaN	NaN	38.62233	41.666435	140.070374	NaN	NaN	NaN	NaN	NaN	NaN
-31.559885	-5.948277	151.065384	-17.150705	16.384312	149.126938	NaN	NaN	NaN	38.442467	41.566372	139.949417	NaN	NaN	NaN	NaN	NaN	NaN
-32.211246	-4.776627	151.278214	-17.274849	16.198393	149.331787	NaN	NaN	NaN	38.215683	41.488361	139.852982	NaN	NaN	NaN	NaN	NaN	NaN
-32.696594	-3.569559	151.490921	-17.351994	16.01383	149.595016	NaN	NaN	NaN	37.955521	41.451645	139.811356	NaN	NaN	NaN	NaN	NaN	NaN
-33.038315	-2.214207	151.728241	-17.376957	15.822585	149.891006	NaN	NaN	NaN	37.678337	41.449783	139.848572	NaN	NaN	NaN	NaN	NaN	NaN
-33.482136	-0.136734	152.086563	-17.362547	15.544544	150.313263	NaN	NaN	NaN	37.408875	41.410923	139.938782	NaN	NaN	NaN	NaN	NaN	NaN
-33.596046	1.416102	152.182724	-17.328737	15.357217	150.538101	NaN	NaN	NaN	37.31675	41.353725	139.991165	NaN	NaN	NaN	NaN	NaN	NaN
-33.700485	2.969611	152.235199	-17.293163	15.173264	150.699478	NaN	NaN	NaN	37.232162	41.27729	140.060379	NaN	NaN	NaN	NaN	NaN	NaN
-33.612667	4.59824	152.13913	-17.227726	14.992541	150.802643	NaN	NaN	NaN	37.252712	41.20853	140.191833	NaN	NaN	NaN	NaN	NaN	NaN
-33.544533	6.313397	151.95108	-17.099909	14.798128	150.856659	NaN	NaN	NaN	37.281754	41.230965	140.606186	NaN	NaN	NaN	NaN	NaN	NaN
-33.279449	8.025425	151.571732	-16.956371	14.606625	150.902145	NaN	NaN	NaN	37.383316	41.308258	141.32193	NaN	NaN	NaN	NaN	NaN	NaN
-33.028713	9.864135	151.289673	-16.835148	14.423023	150.995392	NaN	NaN	NaN	37.499664	41.400982	142.218155	NaN	NaN	NaN	NaN	NaN	NaN
-32.413887	12.673001	150.884766	-16.715477	14.164487	151.279205	NaN	NaN	NaN	NaN	NaN	NaN	NaN	NaN	NaN	NaN	NaN	NaN
-32.02219	14.556766	150.860443	-16.737331	13.987687	151.611588	NaN	NaN	NaN	NaN	NaN	NaN	NaN	NaN	NaN	NaN	NaN	NaN
-31.550827	16.478832	150.945129	-16.831303	13.817638	152.064713	NaN	NaN	NaN	NaN	NaN	NaN	NaN	NaN	NaN	NaN	NaN	NaN
-31.143999	18.386641	151.356583	-16.973368	13.633368	152.629684	NaN	NaN	NaN	NaN	NaN	NaN	NaN	NaN	NaN	NaN	NaN	NaN
-30.671648	20.29994	151.804688	-17.149258	13.423575	153.237442	NaN	NaN	NaN	NaN	NaN	NaN	NaN	NaN	NaN	NaN	NaN	NaN
-30.266088	22.203972	152.438385	-17.306618	13.182261	153.830002	NaN	NaN	NaN	NaN	NaN	NaN	NaN	NaN	NaN	NaN	NaN	NaN
-29.796528	24.07946	152.995071	-17.461147	12.919128	154.383362	NaN	NaN	NaN	NaN	NaN	NaN	NaN	NaN	NaN	NaN	NaN	NaN
-29.133152	26.868948	153.864639	-17.660097	12.509372	155.068451	NaN	NaN	NaN	NaN	NaN	NaN	NaN	NaN	NaN	NaN	NaN	NaN
-28.761557	28.684685	154.440506	-17.778162	12.256073	155.421936	NaN	NaN	NaN	NaN	NaN	NaN	NaN	NaN	NaN	NaN	NaN	NaN
-28.311676	30.513641	155.024872	-17.901165	12.030685	155.730133	NaN	NaN	NaN	NaN	NaN	NaN	NaN	NaN	NaN	NaN	NaN	NaN
-27.969069	32.269894	155.5896	-18.051373	11.827844	155.978897	NaN	NaN	NaN	NaN	NaN	NaN	NaN	NaN	NaN	NaN	NaN	NaN
-27.578074	34.054226	156.11618	-18.200504	11.682286	156.159439	NaN	NaN	NaN	NaN	NaN	NaN	NaN	NaN	NaN	NaN	NaN	NaN
-27.250952	35.747677	156.682022	-18.372936	11.571069	156.309174	NaN	NaN	NaN	NaN	NaN	NaN	NaN	NaN	NaN	NaN	NaN	NaN
-26.900314	37.429764	157.315979	-18.565178	11.483018	156.470276	NaN	NaN	NaN	NaN	NaN	NaN	NaN	NaN	NaN	NaN	NaN	NaN
-26.378229	39.736294	158.415894	-18.828688	11.298961	156.740463	NaN	NaN	NaN	NaN	NaN	NaN	NaN	NaN	NaN	NaN	NaN	NaN
-26.015966	41.199348	159.402206	-18.998434	11.210569	156.92157	NaN	NaN	NaN	NaN	NaN	NaN	NaN	NaN	NaN	NaN	NaN	NaN
-25.674911	42.523724	160.46875	-19.153437	11.181066	157.068222	NaN	NaN	NaN	NaN	NaN	NaN	NaN	NaN	NaN	NaN	NaN	NaN
-25.277409	43.681805	161.712997	-19.29459	11.160878	157.139435	NaN	NaN	NaN	NaN	NaN	NaN	NaN	NaN	NaN	NaN	NaN	NaN
-24.819958	44.717903	163.052094	-19.394844	11.083678	157.190186	NaN	NaN	NaN	NaN	NaN	NaN	NaN	NaN	NaN	NaN	NaN	NaN
NaN	NaN	NaN	-19.42951	10.911996	157.233932	NaN	NaN	NaN	NaN	NaN	NaN	NaN	NaN	NaN	NaN	NaN	NaN
NaN	NaN	NaN	-19.423666	10.702424	157.27803	NaN	NaN	NaN	NaN	NaN	NaN	NaN	NaN	NaN	NaN	NaN	NaN
NaN	NaN	NaN	-19.43051	10.470572	157.38327	NaN	NaN	NaN	NaN	NaN	NaN	NaN	NaN	NaN	NaN	NaN	NaN
NaN	NaN	NaN	-19.480974	10.45767	157.453506	NaN	NaN	NaN	NaN	NaN	NaN	NaN	NaN	NaN	NaN	NaN	NaN
NaN	NaN	NaN	-19.556063	10.537034	157.49823	NaN	NaN	NaN	NaN	NaN	NaN	NaN	NaN	NaN	NaN	NaN	NaN
NaN	NaN	NaN	-19.623825	10.661039	157.480667	NaN	NaN	NaN	NaN	NaN	NaN	NaN	NaN	NaN	NaN	NaN	NaN
NaN	NaN	NaN	-19.695866	10.806255	157.440903	NaN	NaN	NaN	NaN	NaN	NaN	NaN	NaN	NaN	NaN	NaN	NaN
NaN	NaN	NaN	-19.758263	10.934188	157.377747	NaN	NaN	NaN	NaN	NaN	NaN	NaN	NaN	NaN	NaN	NaN	NaN
NaN	NaN	NaN	-19.79648	11.019992	157.311829	NaN	NaN	NaN	NaN	NaN	NaN	NaN	NaN	NaN	NaN	NaN	NaN
-17.960773	46.899979	163.839081	-19.788578	11.075871	157.215881	NaN	NaN	NaN	NaN	NaN	NaN	NaN	NaN	NaN	NaN	NaN	NaN
-17.33522	46.127441	163.612442	-19.778044	11.070435	157.162994	NaN	NaN	NaN	NaN	NaN	NaN	NaN	NaN	NaN	NaN	NaN	NaN
-16.700161	45.218273	163.312561	-19.764074	11.033349	157.102814	NaN	NaN	NaN	NaN	NaN	NaN	NaN	NaN	NaN	NaN	NaN	NaN
-16.096678	44.096992	162.960052	-19.770193	11.021117	157.070343	NaN	NaN	NaN	NaN	NaN	NaN	NaN	NaN	NaN	NaN	NaN	NaN
-15.560176	42.897926	162.50943	-19.776312	11.045895	157.036926	NaN	NaN	NaN	NaN	NaN	NaN	NaN	NaN	NaN	NaN	NaN	NaN
-15.005617	41.581177	161.950775	-19.792377	11.127221	157.017166	NaN	NaN	NaN	NaN	NaN	NaN	NaN	NaN	NaN	NaN	NaN	NaN
-14.477955	40.111713	161.296814	-19.811592	11.218523	157.05307	NaN	NaN	NaN	NaN	NaN	NaN	NaN	NaN	NaN	NaN	NaN	NaN
-13.749846	37.73378	160.446869	-19.881531	11.365295	157.203323	NaN	NaN	NaN	NaN	NaN	NaN	NaN	NaN	NaN	NaN	NaN	NaN
-13.324189	35.967693	159.996384	-19.959627	11.482124	157.413132	NaN	NaN	NaN	NaN	NaN	NaN	NaN	NaN	NaN	NaN	NaN	NaN
-12.988411	34.14814	159.689941	-20.098562	11.628249	157.658829	NaN	NaN	NaN	NaN	NaN	NaN	NaN	NaN	NaN	NaN	NaN	NaN
-12.709371	32.194134	159.427902	-20.288639	11.765461	157.9505	NaN	NaN	NaN	NaN	NaN	NaN	NaN	NaN	NaN	NaN	NaN	NaN
-12.528607	30.216101	159.291992	-20.504406	11.881717	158.237396	NaN	NaN	NaN	NaN	NaN	NaN	NaN	NaN	NaN	NaN	NaN	NaN
-12.41217	28.139812	159.160355	-20.741056	11.970961	158.494263	NaN	NaN	NaN	NaN	NaN	NaN	NaN	NaN	NaN	NaN	NaN	NaN
-12.3826	26.073402	159.079056	-20.964508	12.031687	158.710297	NaN	NaN	NaN	NaN	NaN	NaN	NaN	NaN	NaN	NaN	NaN	NaN
-12.490833	22.894093	158.99054	-21.21962	12.077675	158.988754	NaN	NaN	NaN	NaN	NaN	NaN	NaN	NaN	NaN	NaN	NaN	NaN
-12.665996	20.804335	159.007477	-21.299761	12.070165	159.135742	NaN	NaN	NaN	NaN	NaN	NaN	NaN	NaN	NaN	NaN	NaN	NaN
-12.896893	18.683689	159.045776	-21.333839	12.034584	159.284561	NaN	NaN	NaN	NaN	NaN	NaN	NaN	NaN	NaN	NaN	NaN	NaN
-13.200583	16.655128	159.140472	-21.339481	11.997674	159.447922	NaN	NaN	NaN	NaN	NaN	NaN	NaN	NaN	NaN	NaN	NaN	NaN
-13.620284	14.597663	159.269302	-21.339102	11.967837	159.614319	NaN	NaN	NaN	NaN	NaN	NaN	NaN	NaN	NaN	NaN	NaN	NaN
-14.085613	12.684059	159.444901	-21.33182	11.928083	159.796326	NaN	NaN	NaN	NaN	NaN	NaN	NaN	NaN	NaN	NaN	NaN	NaN
-14.650763	10.747553	159.671677	-21.32262	11.895607	160.01236	NaN	NaN	NaN	NaN	NaN	NaN	NaN	NaN	NaN	NaN	NaN	NaN
-15.519214	8.016716	160.068771	-21.30587	11.817813	160.3862	NaN	NaN	NaN	NaN	NaN	NaN	NaN	NaN	NaN	NaN	NaN	NaN
-16.196306	6.26846	160.386292	-21.27026	11.819888	160.663208	NaN	NaN	NaN	NaN	NaN	NaN	NaN	NaN	NaN	NaN	NaN	NaN
-16.880104	4.647871	160.64328	-21.234966	11.818665	160.924515	NaN	NaN	NaN	NaN	NaN	NaN	NaN	NaN	NaN	NaN	NaN	NaN
-17.61603	3.022618	160.859497	-21.152308	11.802618	161.118042	NaN	NaN	NaN	NaN	NaN	NaN	NaN	NaN	NaN	NaN	NaN	NaN
-18.358891	1.476133	160.946045	-21.078077	11.783275	161.28064	NaN	NaN	NaN	NaN	NaN	NaN	NaN	NaN	NaN	NaN	NaN	NaN
-19.13694	-0.003557	161.028214	-21.017221	11.744467	161.388428	NaN	NaN	NaN	NaN	NaN	NaN	NaN	NaN	NaN	NaN	NaN	NaN
-19.995602	-1.475456	160.991043	-20.983856	11.721002	161.416016	NaN	NaN	NaN	NaN	NaN	NaN	NaN	NaN	NaN	NaN	NaN	NaN
-21.257542	-3.498756	160.78183	-20.961868	11.724029	161.309464	NaN	NaN	NaN	NaN	NaN	NaN	NaN	NaN	NaN	NaN	NaN	NaN
-22.187037	-4.822771	160.583633	-20.958063	11.783598	161.138351	NaN	NaN	NaN	NaN	NaN	NaN	NaN	NaN	NaN	NaN	NaN	NaN
-23.074038	-6.062558	160.311447	-20.975206	11.858344	160.913986	NaN	NaN	NaN	NaN	NaN	NaN	NaN	NaN	NaN	NaN	NaN	NaN
-23.996872	-7.272198	160.118256	-20.972433	11.930373	160.645645	NaN	NaN	NaN	NaN	NaN	NaN	NaN	NaN	NaN	NaN	NaN	NaN
-24.995354	-8.454011	159.969803	-20.966825	12.005112	160.376907	NaN	NaN	NaN	NaN	NaN	NaN	NaN	NaN	NaN	NaN	NaN	NaN
-25.912106	-9.538306	159.86676	-20.910215	12.09417	160.106522	NaN	NaN	NaN	NaN	NaN	NaN	NaN	NaN	NaN	NaN	NaN	NaN
-26.859167	-10.602324	159.965744	-20.839905	12.15716	159.86821	NaN	NaN	NaN	NaN	NaN	NaN	NaN	NaN	NaN	NaN	NaN	NaN
-28.322372	-12.031486	160.512878	-20.780344	12.271904	159.665176	NaN	NaN	NaN	NaN	NaN	NaN	NaN	NaN	NaN	NaN	NaN	NaN
-29.246538	-12.823709	161.182678	-20.713633	12.335708	159.695953	NaN	NaN	NaN	NaN	NaN	NaN	NaN	NaN	NaN	NaN	NaN	NaN
-30.1833	-13.536157	161.953323	-20.532763	12.340811	159.837738	NaN	NaN	NaN	NaN	NaN	NaN	NaN	NaN	NaN	NaN	NaN	NaN
-31.063614	-14.172001	162.726776	-20.282253	12.288645	160.01619	NaN	NaN	NaN	NaN	NaN	NaN	NaN	NaN	NaN	NaN	NaN	NaN
-31.862684	-14.656703	163.423584	-20.032883	12.219728	160.176834	NaN	NaN	NaN	NaN	NaN	NaN	NaN	NaN	NaN	NaN	NaN	NaN
-32.716091	-15.032712	164.052872	-19.847067	12.172551	160.280472	NaN	NaN	NaN	NaN	NaN	NaN	NaN	NaN	NaN	NaN	NaN	NaN
-33.541889	-15.22579	164.554581	-19.709751	12.116049	160.287811	NaN	NaN	NaN	NaN	NaN	NaN	NaN	NaN	NaN	NaN	NaN	NaN
-34.691204	-15.314304	165.145691	-19.612663	12.001602	160.285431	NaN	NaN	NaN	NaN	NaN	NaN	NaN	NaN	NaN	NaN	NaN	NaN
-35.399773	-15.163361	165.439117	-19.551329	11.860142	160.318832	NaN	NaN	NaN	NaN	NaN	NaN	NaN	NaN	NaN	NaN	NaN	NaN
-36.100151	-14.919424	165.453217	-19.479612	11.666009	160.329575	NaN	NaN	NaN	NaN	NaN	NaN	NaN	NaN	NaN	NaN	NaN	NaN
-36.740448	-14.498949	165.246201	-19.389297	11.465346	160.314102	NaN	NaN	NaN	NaN	NaN	NaN	NaN	NaN	NaN	NaN	NaN	NaN
-37.296822	-13.984966	164.817596	-19.339354	11.251191	160.205261	NaN	NaN	NaN	NaN	NaN	NaN	NaN	NaN	NaN	NaN	NaN	NaN
-37.671822	-13.54288	164.15715	-19.333824	11.003742	160.00206	NaN	NaN	NaN	NaN	NaN	NaN	NaN	NaN	NaN	NaN	NaN	NaN
-38.115536	-12.859364	163.40004	-19.366659	10.707985	159.780472	NaN	NaN	NaN	NaN	NaN	NaN	NaN	NaN	NaN	NaN	NaN	NaN
-38.648193	-11.551722	162.316437	-19.404654	10.169069	159.406433	NaN	NaN	NaN	NaN	NaN	NaN	NaN	NaN	NaN	NaN	NaN	NaN
-38.921143	-10.607073	161.724808	-19.408901	9.843111	159.189636	NaN	NaN	NaN	NaN	NaN	NaN	NaN	NaN	NaN	NaN	NaN	NaN
-39.065807	-9.517392	161.223312	-19.379396	9.597377	159.012589	NaN	NaN	NaN	NaN	NaN	NaN	NaN	NaN	NaN	NaN	NaN	NaN
-39.141975	-8.244951	160.797852	-19.315407	9.411468	158.83757	NaN	NaN	NaN	NaN	NaN	NaN	NaN	NaN	NaN	NaN	NaN	NaN
-39.135185	-6.978015	160.436569	-19.247232	9.32077	158.654922	NaN	NaN	NaN	NaN	NaN	NaN	NaN	NaN	NaN	NaN	NaN	NaN
-38.972572	-5.600385	160.110291	-19.172091	9.304893	158.46521	NaN	NaN	NaN	NaN	NaN	NaN	NaN	NaN	NaN	NaN	NaN	NaN
-38.784782	-4.095768	159.849899	-19.072954	9.337414	158.234665	NaN	NaN	NaN	NaN	NaN	NaN	NaN	NaN	NaN	NaN	NaN	NaN
-38.240669	-1.817869	159.453278	-18.867548	9.447083	157.903915	NaN	NaN	NaN	NaN	NaN	NaN	NaN	NaN	NaN	NaN	NaN	NaN
-37.768768	-0.1988	159.199448	-18.712305	9.536125	157.678528	NaN	NaN	NaN	NaN	NaN	NaN	NaN	NaN	NaN	NaN	NaN	NaN
-37.171284	1.414266	158.930756	-18.509489	9.588178	157.450241	NaN	NaN	NaN	NaN	NaN	NaN	NaN	NaN	NaN	NaN	NaN	NaN
-36.427658	3.055087	158.57782	-18.264622	9.60708	157.229324	NaN	NaN	NaN	NaN	NaN	NaN	NaN	NaN	NaN	NaN	NaN	NaN
-35.651321	4.712821	158.235519	-17.976151	9.598442	156.955994	NaN	NaN	NaN	NaN	NaN	NaN	NaN	NaN	NaN	NaN	NaN	NaN
-34.683739	6.407621	157.765381	-17.689632	9.578125	156.677017	NaN	NaN	NaN	NaN	NaN	NaN	NaN	NaN	NaN	NaN	NaN	NaN
-33.704075	8.109687	157.301895	-17.422585	9.574952	156.383957	NaN	NaN	NaN	NaN	NaN	NaN	NaN	NaN	NaN	NaN	NaN	NaN
-31.95912	10.732751	156.485001	-17.089252	9.589902	155.813828	NaN	NaN	NaN	NaN	NaN	NaN	NaN	NaN	NaN	NaN	NaN	NaN
-30.736435	12.443946	155.938004	-16.904978	9.600764	155.336731	NaN	NaN	NaN	NaN	NaN	NaN	NaN	NaN	NaN	NaN	NaN	NaN
-29.353693	14.220706	155.19455	-16.737349	9.609228	154.724152	NaN	NaN	NaN	NaN	NaN	NaN	NaN	NaN	NaN	NaN	NaN	NaN
-27.934181	15.946979	154.518082	-16.587479	9.640594	154.070816	NaN	NaN	NaN	NaN	NaN	NaN	NaN	NaN	NaN	NaN	NaN	NaN
-26.362646	17.731138	153.931168	-16.423769	9.660922	153.505905	NaN	NaN	NaN	NaN	NaN	NaN	NaN	NaN	NaN	NaN	NaN	NaN
-24.693428	19.432533	153.684937	-16.256659	9.670886	153.143875	NaN	NaN	NaN	NaN	NaN	NaN	NaN	NaN	NaN	NaN	NaN	NaN
-22.852732	21.11727	153.861557	-16.059158	9.675038	153.157135	NaN	NaN	NaN	NaN	NaN	NaN	NaN	NaN	NaN	NaN	NaN	NaN
-19.769754	23.398735	155.041611	-15.716022	9.689581	153.747086	NaN	NaN	NaN	NaN	NaN	NaN	NaN	NaN	NaN	NaN	NaN	NaN
-17.573471	24.739084	156.232895	-15.516088	9.687909	154.36203	NaN	NaN	NaN	NaN	NaN	NaN	NaN	NaN	NaN	NaN	NaN	NaN
-15.32757	25.902418	157.515244	-15.383574	9.715185	155.077499	NaN	NaN	NaN	NaN	NaN	NaN	NaN	NaN	NaN	NaN	NaN	NaN
-13.02588	26.94602	158.801773	-15.354405	9.748744	155.789642	NaN	NaN	NaN	NaN	NaN	NaN	NaN	NaN	NaN	NaN	NaN	NaN
-10.748328	27.8001	159.928772	-15.3846	9.917734	156.470291	NaN	NaN	NaN	NaN	NaN	NaN	NaN	NaN	NaN	NaN	NaN	NaN
-8.450359	28.581202	160.804321	-15.467529	10.183077	156.971848	NaN	NaN	NaN	NaN	NaN	NaN	NaN	NaN	NaN	NaN	NaN	NaN
-6.178625	29.245317	161.311798	-15.587197	10.516886	157.189575	NaN	NaN	NaN	NaN	NaN	NaN	NaN	NaN	NaN	NaN	NaN	NaN
-2.826582	30.017523	161.476532	-15.772223	11.080765	156.832275	NaN	NaN	NaN	NaN	NaN	NaN	NaN	NaN	NaN	NaN	NaN	NaN
-0.548006	30.347717	161.254898	-15.851152	11.45597	156.178696	NaN	NaN	NaN	NaN	NaN	NaN	NaN	NaN	NaN	NaN	NaN	NaN
1.631983	30.466848	160.943756	-15.975899	11.797423	155.35524	NaN	NaN	NaN	NaN	NaN	NaN	NaN	NaN	NaN	NaN	NaN	NaN
3.713753	30.377823	160.590698	-16.128906	12.112941	154.515137	NaN	NaN	NaN	NaN	NaN	NaN	NaN	NaN	NaN	NaN	NaN	NaN
5.696829	30.125257	160.215652	-16.248665	12.419253	153.676331	NaN	NaN	NaN	NaN	NaN	NaN	NaN	NaN	NaN	NaN	NaN	NaN
7.567939	29.669083	159.887115	-16.305161	12.685442	152.862732	NaN	NaN	NaN	NaN	NaN	NaN	NaN	NaN	NaN	NaN	NaN	NaN
9.295512	29.088873	159.552826	-16.320465	12.919746	152.108185	NaN	NaN	NaN	NaN	NaN	NaN	NaN	NaN	NaN	NaN	NaN	NaN
11.667803	27.883226	159.092941	-16.252039	13.259515	151.065079	NaN	NaN	NaN	NaN	NaN	NaN	NaN	NaN	NaN	NaN	NaN	NaN
13.014071	26.915253	158.820038	-16.142248	13.466718	150.428299	NaN	NaN	NaN	NaN	NaN	NaN	NaN	NaN	NaN	NaN	NaN	NaN
14.189293	25.793753	158.596741	-16.035215	13.658115	149.851624	NaN	NaN	NaN	NaN	NaN	NaN	NaN	NaN	NaN	NaN	NaN	NaN
15.184919	24.601124	158.310226	-15.927084	13.896051	149.312241	NaN	NaN	NaN	NaN	NaN	NaN	NaN	NaN	NaN	NaN	NaN	NaN
15.969501	23.307039	158.031845	-15.787647	14.180295	148.739624	NaN	NaN	NaN	NaN	NaN	NaN	NaN	NaN	NaN	NaN	NaN	NaN
16.551744	21.915445	157.756409	-15.658951	14.496437	148.159119	NaN	NaN	NaN	NaN	NaN	NaN	NaN	NaN	NaN	NaN	NaN	NaN
16.881035	20.502258	157.433868	-15.519878	14.808623	147.602005	NaN	NaN	NaN	NaN	NaN	NaN	NaN	NaN	NaN	NaN	NaN	NaN
17.065489	18.200407	156.817322	-15.308719	15.247093	146.865341	NaN	NaN	NaN	NaN	NaN	NaN	NaN	NaN	NaN	NaN	NaN	NaN
16.916576	16.619688	156.355148	-15.152203	15.492871	146.50383	NaN	NaN	NaN	NaN	NaN	NaN	NaN	NaN	NaN	NaN	NaN	NaN
16.519905	14.946149	155.780945	-14.988628	15.695646	146.09819	NaN	NaN	NaN	NaN	NaN	NaN	NaN	NaN	NaN	NaN	NaN	NaN
15.98576	13.264768	155.017548	-14.80636	15.854488	145.63324	NaN	NaN	NaN	NaN	NaN	NaN	NaN	NaN	NaN	NaN	NaN	NaN
15.14323	11.480416	154.247131	-14.685845	15.963626	145.244507	NaN	NaN	NaN	NaN	NaN	NaN	NaN	NaN	NaN	NaN	NaN	NaN
14.130199	9.696768	153.432938	-14.60726	16.050417	144.915451	NaN	NaN	NaN	NaN	NaN	NaN	NaN	NaN	NaN	NaN	NaN	NaN
12.809088	7.812192	152.628067	-14.551447	16.069071	144.690567	NaN	NaN	NaN	NaN	NaN	NaN	NaN	NaN	NaN	NaN	NaN	NaN
10.503639	4.970621	151.340103	-14.4895	16.003025	144.569366	NaN	NaN	NaN	NaN	NaN	NaN	NaN	NaN	NaN	NaN	NaN	NaN
8.656623	3.102361	150.539368	-14.41808	16.010096	144.710983	NaN	NaN	NaN	NaN	NaN	NaN	NaN	NaN	NaN	NaN	NaN	NaN
6.526959	1.239176	150.052719	-14.353693	16.130871	145.322006	NaN	NaN	NaN	NaN	NaN	NaN	NaN	NaN	NaN	NaN	NaN	NaN
4.15564	-0.521618	150.163925	-14.279461	16.319263	146.544312	NaN	NaN	NaN	NaN	NaN	NaN	NaN	NaN	NaN	NaN	NaN	NaN
1.528198	-2.269301	150.916321	-14.135778	16.518621	148.287811	NaN	NaN	NaN	NaN	NaN	NaN	NaN	NaN	NaN	NaN	NaN	NaN
-1.342116	-3.914841	152.46431	-14.037563	16.659031	150.521225	NaN	NaN	NaN	NaN	NaN	NaN	NaN	NaN	NaN	NaN	NaN	NaN
-4.406977	-5.54771	154.542038	-14.11401	16.665524	152.940292	NaN	NaN	NaN	NaN	NaN	NaN	NaN	NaN	NaN	NaN	NaN	NaN
-9.010618	-7.843697	157.699814	-14.133282	16.428959	155.916443	NaN	NaN	NaN	NaN	NaN	NaN	NaN	NaN	NaN	NaN	NaN	NaN
-12.038344	-9.263947	159.690094	-14.003401	16.289608	157.374268	NaN	NaN	NaN	NaN	NaN	NaN	NaN	NaN	NaN	NaN	NaN	NaN
-15.053606	-10.472393	161.469315	-13.901785	16.180954	158.444443	NaN	NaN	NaN	NaN	NaN	NaN	NaN	NaN	NaN	NaN	NaN	NaN
-17.828892	-11.819942	162.718048	-14.044073	16.030071	159.142715	NaN	NaN	NaN	NaN	NaN	NaN	NaN	NaN	NaN	NaN	NaN	NaN
-20.765108	-12.975735	163.631821	-14.299228	15.842295	159.545593	NaN	NaN	NaN	NaN	NaN	NaN	NaN	NaN	NaN	NaN	NaN	NaN
-23.646448	-14.038025	164.380905	-14.559396	15.706693	159.751328	NaN	NaN	NaN	NaN	NaN	NaN	NaN	NaN	NaN	NaN	NaN	NaN
-26.495123	-14.95266	164.735703	-14.785251	15.597886	159.792679	NaN	NaN	NaN	NaN	NaN	NaN	NaN	NaN	NaN	NaN	NaN	NaN
-30.688763	-15.997505	164.933182	-15.118839	15.443452	159.630295	NaN	NaN	NaN	NaN	NaN	NaN	NaN	NaN	NaN	NaN	NaN	NaN
NaN	NaN	NaN	-15.405008	15.35426	159.508667	NaN	NaN	NaN	NaN	NaN	NaN	NaN	NaN	NaN	NaN	NaN	NaN
NaN	NaN	NaN	-15.676634	15.218335	159.347458	NaN	NaN	NaN	NaN	NaN	NaN	NaN	NaN	NaN	NaN	NaN	NaN
NaN	NaN	NaN	-15.897818	15.073543	159.153778	NaN	NaN	NaN	NaN	NaN	NaN	NaN	NaN	NaN	NaN	NaN	NaN
NaN	NaN	NaN	-16.118803	14.930822	158.999817	NaN	NaN	NaN	NaN	NaN	NaN	NaN	NaN	NaN	NaN	NaN	NaN
NaN	NaN	NaN	-16.307682	14.777179	158.838806	NaN	NaN	NaN	NaN	NaN	NaN	NaN	NaN	NaN	NaN	NaN	NaN
NaN	NaN	NaN	-16.506147	14.629414	158.691162	NaN	NaN	NaN	NaN	NaN	NaN	NaN	NaN	NaN	NaN	NaN	NaN
NaN	NaN	NaN	-16.76881	14.525576	158.418671	NaN	NaN	NaN	NaN	NaN	NaN	NaN	NaN	NaN	NaN	NaN	NaN
NaN	NaN	NaN	-16.924681	14.5237	158.204742	NaN	NaN	NaN	NaN	NaN	NaN	NaN	NaN	NaN	NaN	NaN	NaN
NaN	NaN	NaN	-17.068487	14.553624	157.968552	NaN	NaN	NaN	NaN	NaN	NaN	NaN	NaN	NaN	NaN	NaN	NaN
NaN	NaN	NaN	-17.216068	14.603668	157.68483	NaN	NaN	NaN	NaN	NaN	NaN	NaN	NaN	NaN	NaN	NaN	NaN
NaN	NaN	NaN	-17.327141	14.64662	157.351334	NaN	NaN	NaN	NaN	NaN	NaN	NaN	NaN	NaN	NaN	NaN	NaN
-39.860935	-8.457243	160.379623	-17.413391	14.682224	156.928452	NaN	NaN	NaN	NaN	NaN	NaN	NaN	NaN	NaN	NaN	NaN	NaN
-39.455402	-7.02997	158.910049	-17.525356	14.749262	156.337555	NaN	NaN	NaN	NaN	NaN	NaN	NaN	NaN	NaN	NaN	NaN	NaN
-38.580227	-4.773172	156.233536	-17.828032	15.040292	155.07254	NaN	NaN	NaN	NaN	NaN	NaN	NaN	NaN	NaN	NaN	NaN	NaN
-38.06905	-3.201546	154.051453	-18.11705	15.375435	153.853714	NaN	NaN	NaN	NaN	NaN	NaN	NaN	NaN	NaN	NaN	NaN	NaN
-37.370426	-1.582657	151.972992	-18.414865	15.778171	152.604202	NaN	NaN	NaN	NaN	NaN	NaN	NaN	NaN	NaN	NaN	NaN	NaN
-36.658058	-0.032432	149.981415	-18.726871	16.229891	151.38826	NaN	NaN	NaN	NaN	NaN	NaN	NaN	NaN	NaN	NaN	NaN	NaN
-35.965424	1.448752	148.372925	-19.026375	16.703995	150.24498	NaN	NaN	NaN	NaN	NaN	NaN	NaN	NaN	NaN	NaN	NaN	NaN
-35.074402	2.883127	147.037064	-19.237972	17.148869	149.343536	NaN	NaN	NaN	NaN	NaN	NaN	NaN	NaN	NaN	NaN	NaN	NaN
-34.302921	4.149837	146.03331	-19.380041	17.495779	148.525986	NaN	NaN	NaN	NaN	NaN	NaN	NaN	NaN	NaN	NaN	NaN	NaN
-33.078026	5.84833	145.078583	-19.557404	17.787889	147.541183	NaN	NaN	NaN	NaN	NaN	NaN	NaN	NaN	NaN	NaN	NaN	NaN
-32.369183	6.835126	144.620987	-19.675762	17.886686	146.940308	NaN	NaN	NaN	NaN	NaN	NaN	NaN	NaN	NaN	NaN	NaN	NaN
-31.688478	7.75456	144.142334	-19.757149	17.92667	146.296234	NaN	NaN	NaN	NaN	NaN	NaN	NaN	NaN	NaN	NaN	NaN	NaN
-30.936218	8.680969	143.593262	-19.844944	17.939251	145.654541	NaN	NaN	NaN	NaN	NaN	NaN	NaN	NaN	NaN	NaN	NaN	NaN
-30.41715	9.572148	143.315323	-20.021395	17.986914	145.146805	NaN	NaN	NaN	NaN	NaN	NaN	NaN	NaN	NaN	NaN	NaN	NaN
-29.909229	10.458459	143.123962	-20.179714	18.064304	144.75386	NaN	NaN	NaN	35.426617	43.763901	143.629166	NaN	NaN	NaN	NaN	NaN	NaN
-29.356045	11.384402	142.935928	-20.293556	18.185368	144.480545	NaN	NaN	NaN	35.48193	43.839527	143.077637	NaN	NaN	NaN	NaN	NaN	NaN
-28.841377	12.818244	142.986984	-20.469669	18.36879	144.35672	NaN	NaN	NaN	35.234497	44.095467	142.626114	NaN	NaN	NaN	NaN	NaN	NaN
-28.505568	13.87719	143.106705	-20.617182	18.44668	144.443649	NaN	NaN	NaN	35.145905	44.178295	142.4897	NaN	NaN	NaN	NaN	NaN	NaN
-28.20063	14.885727	143.207901	-20.766481	18.491247	144.616196	NaN	NaN	NaN	35.059311	44.176579	142.533905	NaN	NaN	NaN	NaN	NaN	NaN
-28.020344	15.966309	143.366684	-20.902271	18.465809	144.787186	NaN	NaN	NaN	35.070946	44.116447	142.661667	NaN	NaN	NaN	NaN	NaN	NaN
-27.76207	17.111155	143.42186	-20.993862	18.407679	144.865601	NaN	NaN	NaN	34.897995	44.078995	142.918488	NaN	NaN	NaN	NaN	NaN	NaN
-27.535387	18.193727	143.34761	-21.062336	18.341719	144.849701	NaN	NaN	NaN	34.669731	44.078064	143.132523	NaN	NaN	NaN	NaN	NaN	NaN
-27.415899	19.350689	143.290604	-21.121464	18.282825	144.702698	NaN	NaN	NaN	34.583374	44.022972	143.492752	NaN	NaN	NaN	NaN	NaN	NaN
-27.107531	21.070456	143.019623	-21.200251	18.275646	144.364655	NaN	NaN	NaN	34.299297	43.997688	143.248978	NaN	NaN	NaN	NaN	NaN	NaN
-27.059006	22.277002	142.896942	-21.293648	18.341805	144.133865	NaN	NaN	NaN	NaN	NaN	NaN	NaN	NaN	NaN	NaN	NaN	NaN
-26.992249	23.448862	142.878479	-21.388226	18.482824	143.949249	NaN	NaN	NaN	33.921597	44.214718	142.034515	NaN	NaN	NaN	NaN	NaN	NaN
-26.834826	24.61211	142.855103	-21.506369	18.668951	143.882202	NaN	NaN	NaN	33.727261	44.392475	141.218567	NaN	NaN	NaN	NaN	NaN	NaN
-26.809402	25.765879	143.018127	-21.598331	18.803692	143.95311	NaN	NaN	NaN	33.580334	44.602398	140.539398	NaN	NaN	NaN	NaN	NaN	NaN
-26.739815	26.882416	143.349274	-21.605078	18.861099	144.094849	NaN	NaN	NaN	33.483341	44.747234	140.19838	NaN	NaN	NaN	NaN	NaN	NaN
-26.52919	27.959648	143.736359	-21.564283	18.820372	144.285095	42.272984	3.066813	136.812057	33.410873	44.810314	140.202606	37.8419285	23.9385635	138.5073315	-80.9704945	13.7021805	150.0628585
-26.238676	29.456425	144.436996	-21.473452	18.616737	144.585388	42.224277	3.188413	136.229355	33.443565	44.906391	140.385269	37.833921	24.047402	138.307312	-80.780825	13.186072	150.863464
-25.985563	30.369183	145.133774	-21.435637	18.460487	144.817688	42.174225	3.248935	135.815567	33.381416	44.830887	140.6185	37.7778205	24.039911	138.2170335	-80.6490945	12.881063	151.4183425
-25.606987	31.229473	145.819992	-21.388252	18.309645	145.097488	42.152882	3.283324	135.406052	33.303379	44.740784	140.815659	37.7281305	24.012054	138.1108555	-80.5046345	12.607236	152.0841205
-25.226439	31.973721	146.466461	-21.30942	18.167269	145.379288	42.142044	3.308527	135.030502	33.287918	44.678482	141.073425	37.714981	23.9935045	138.0519635	-80.333821	12.3410335	152.7066125
-24.816143	32.649715	147.143539	-21.248661	18.034822	145.671387	42.126518	3.260843	134.806595	33.306129	44.62867	141.342255	37.7163235	23.9447565	138.074425	-80.2136455	12.1248875	153.268349
-24.291235	33.173286	147.791855	-21.183453	17.874504	146.001617	NaN	NaN	NaN	33.331818	44.576702	141.564682	NaN	NaN	NaN	NaN	NaN	NaN
-23.650501	33.643681	148.273407	-21.148031	17.718706	146.297699	41.983376	3.211048	134.26355	33.336399	44.491379	141.753464	37.6598875	23.8512135	138.008507	-79.9559495	11.5861985	154.586891
-22.700611	34.049252	148.893509	-21.155598	17.501207	146.674606	41.852539	3.100845	134.099014	NaN	NaN	NaN	NaN	NaN	NaN	NaN	NaN	NaN
-21.936264	34.186043	149.202652	-21.185251	17.398457	146.888565	41.734516	3.019348	134.031189	NaN	NaN	NaN	NaN	NaN	NaN	NaN	NaN	NaN
-21.170504	34.189919	149.480515	-21.24374	17.350521	147.093903	41.596573	2.905813	133.952316	NaN	NaN	NaN	NaN	NaN	NaN	NaN	NaN	NaN
-20.293747	34.059082	149.680847	-21.281179	17.385506	147.299164	41.460712	2.808768	133.894699	NaN	NaN	NaN	NaN	NaN	NaN	NaN	NaN	NaN
-19.324244	33.817501	149.852295	-21.266609	17.469799	147.481079	41.348755	2.752745	133.837646	NaN	NaN	NaN	NaN	NaN	NaN	NaN	NaN	NaN
-18.308678	33.404331	149.932144	-21.207882	17.521814	147.638824	41.32465	2.706367	133.832245	NaN	NaN	NaN	NaN	NaN	NaN	NaN	NaN	NaN
-17.25346	32.855709	149.941666	-21.116203	17.544004	147.752533	41.416981	2.629611	133.969711	NaN	NaN	NaN	NaN	NaN	NaN	NaN	NaN	NaN
-15.558042	31.68808	149.833374	-21.031183	17.490288	148.001022	NaN	NaN	NaN	NaN	NaN	NaN	NaN	NaN	NaN	NaN	NaN	NaN
-14.415304	30.704599	149.801407	-21.021429	17.466419	148.254471	NaN	NaN	NaN	NaN	NaN	NaN	NaN	NaN	NaN	NaN	NaN	NaN
-13.238822	29.560555	149.836533	-21.000223	17.470379	148.612961	NaN	NaN	NaN	NaN	NaN	NaN	NaN	NaN	NaN	NaN	NaN	NaN
-12.05003	28.310541	149.8479	-20.974922	17.53796	148.988602	NaN	NaN	NaN	NaN	NaN	NaN	NaN	NaN	NaN	NaN	NaN	NaN
-10.903213	26.967928	149.862289	-20.980947	17.717525	149.279556	NaN	NaN	NaN	NaN	NaN	NaN	NaN	NaN	NaN	NaN	NaN	NaN
-9.775672	25.534504	149.775162	-21.018036	18.012259	149.421112	NaN	NaN	NaN	NaN	NaN	NaN	NaN	NaN	NaN	NaN	NaN	NaN
-8.736213	24.090458	149.690231	-21.047268	18.353813	149.311737	NaN	NaN	NaN	NaN	NaN	NaN	NaN	NaN	NaN	NaN	NaN	NaN
-7.273907	21.789507	149.349335	-21.122679	18.745596	148.601715	NaN	NaN	NaN	NaN	NaN	NaN	NaN	NaN	NaN	NaN	NaN	NaN
-6.438126	20.217545	149.036926	-21.220888	18.909233	147.865845	NaN	NaN	NaN	NaN	NaN	NaN	NaN	NaN	NaN	NaN	NaN	NaN
-5.696412	18.602303	148.686371	-21.351051	18.967028	147.036591	NaN	NaN	NaN	NaN	NaN	NaN	NaN	NaN	NaN	NaN	NaN	NaN
-5.139996	16.990992	148.317062	-21.497189	18.89473	146.180191	NaN	NaN	NaN	NaN	NaN	NaN	NaN	NaN	NaN	NaN	NaN	NaN
-4.672226	15.333576	147.887283	-21.639668	18.782381	145.395477	NaN	NaN	NaN	NaN	NaN	NaN	NaN	NaN	NaN	NaN	NaN	NaN
-4.427593	13.738259	147.577225	-21.775631	18.628006	144.784256	NaN	NaN	NaN	NaN	NaN	NaN	NaN	NaN	NaN	NaN	NaN	NaN
-4.315567	12.158083	147.309662	-21.883316	18.475618	144.35849	NaN	NaN	NaN	NaN	NaN	NaN	NaN	NaN	NaN	NaN	NaN	NaN
-4.40097	9.857237	147.155441	-21.8979	18.284714	144.089066	NaN	NaN	NaN	NaN	NaN	NaN	NaN	NaN	NaN	NaN	NaN	NaN
-4.731404	8.442272	147.311752	-21.828297	18.201307	144.158646	NaN	NaN	NaN	NaN	NaN	NaN	NaN	NaN	NaN	NaN	NaN	NaN
-5.26002	7.070145	147.683014	-21.686211	18.15563	144.363647	NaN	NaN	NaN	32.940437	43.063831	147.039688	NaN	NaN	NaN	NaN	NaN	NaN
-5.843843	5.81977	148.124451	-21.504103	18.086056	144.630859	NaN	NaN	NaN	33.223629	43.066643	146.488037	NaN	NaN	NaN	NaN	NaN	NaN
-6.617565	4.656138	148.57132	-21.289726	17.981049	144.881821	NaN	NaN	NaN	33.644962	43.081306	145.817764	NaN	NaN	NaN	NaN	NaN	NaN
-7.581274	3.589156	148.969498	-21.065861	17.870689	145.142273	NaN	NaN	NaN	34.078121	43.104099	145.118408	NaN	NaN	NaN	NaN	NaN	NaN
-8.546492	2.702405	149.304016	-20.849247	17.787867	145.353851	NaN	NaN	NaN	34.408806	43.111134	144.514343	NaN	NaN	NaN	NaN	NaN	NaN
-10.363466	1.608751	149.468811	-20.550955	17.708586	145.558746	NaN	NaN	NaN	34.709312	43.157482	143.7565	NaN	NaN	NaN	NaN	NaN	NaN
-11.587169	1.021557	149.301361	-20.381735	17.720636	145.581467	NaN	NaN	NaN	34.933807	43.215275	143.33548	NaN	NaN	NaN	NaN	NaN	NaN
-12.992602	0.633255	149.010635	-20.195698	17.78504	145.517349	NaN	NaN	NaN	35.075905	43.321323	143.021606	NaN	NaN	NaN	NaN	NaN	NaN
-14.531205	0.40907	148.617691	-20.051405	17.864176	145.402267	NaN	NaN	NaN	35.174084	43.456482	142.775146	NaN	NaN	NaN	NaN	NaN	NaN
-16.03034	0.294351	148.070053	-19.915001	17.892738	145.261139	NaN	NaN	NaN	35.225868	43.54422	142.615799	NaN	NaN	NaN	NaN	NaN	NaN
-17.72666	0.356871	147.507278	-19.800455	17.879065	145.134827	NaN	NaN	NaN	35.286667	43.54689	142.456268	NaN	NaN	NaN	NaN	NaN	NaN
-19.478565	0.579961	147.098068	-19.694788	17.785036	145.165176	NaN	NaN	NaN	35.326004	43.489361	142.253464	NaN	NaN	NaN	NaN	NaN	NaN
-22.334435	1.234023	147.176117	-19.591719	17.494856	145.775375	NaN	NaN	NaN	35.256241	43.289207	141.64183	NaN	NaN	NaN	NaN	NaN	NaN
-24.332823	1.913683	147.829346	-19.491169	17.180176	146.604813	NaN	NaN	NaN	35.163784	43.090103	141.106873	NaN	NaN	NaN	NaN	NaN	NaN
-26.300323	2.745837	149.001312	-19.348867	16.734213	147.750839	NaN	NaN	NaN	34.94873	42.850685	140.554718	NaN	NaN	NaN	NaN	NaN	NaN
-28.240156	3.681034	150.308578	-19.208958	16.144804	149.046432	NaN	NaN	NaN	34.645798	42.549538	140.006027	NaN	NaN	NaN	NaN	NaN	NaN
-30.204544	4.766857	151.717316	-19.063284	15.449369	150.337296	NaN	NaN	NaN	34.274338	42.179562	139.641693	NaN	NaN	NaN	NaN	NaN	NaN
-32.091232	5.933485	152.931091	-18.94356	14.726226	151.536545	NaN	NaN	NaN	33.876564	41.803741	139.499802	NaN	NaN	NaN	NaN	NaN	NaN
-33.902596	7.270977	154.00946	-18.822531	14.058449	152.612823	NaN	NaN	NaN	33.658314	41.448856	139.458542	NaN	NaN	NaN	NaN	NaN	NaN
-36.522644	9.552357	155.369675	-18.62545	13.137921	153.94603	NaN	NaN	NaN	33.343079	41.036915	139.745773	NaN	NaN	NaN	NaN	NaN	NaN
-38.225586	11.236382	156.147858	-18.483318	12.53659	154.599625	NaN	NaN	NaN	33.214092	40.827515	140.20726	NaN	NaN	NaN	NaN	NaN	NaN
-39.750771	13.034588	156.770325	-18.324038	11.911577	155.010361	NaN	NaN	NaN	NaN	NaN	NaN	NaN	NaN	NaN	NaN	NaN	NaN
-41.11496	14.893556	157.336731	-18.156839	11.291993	155.136887	NaN	NaN	NaN	NaN	NaN	NaN	NaN	NaN	NaN	NaN	NaN	NaN
-42.370018	16.820871	157.869888	-17.979244	10.697963	154.977997	NaN	NaN	NaN	NaN	NaN	NaN	NaN	NaN	NaN	NaN	NaN	NaN
-43.455528	18.723234	158.453705	-17.845871	10.130095	154.533432	NaN	NaN	NaN	NaN	NaN	NaN	NaN	NaN	NaN	NaN	NaN	NaN
-44.380207	20.574139	159.057739	-17.83349	9.615123	153.916565	NaN	NaN	NaN	NaN	NaN	NaN	NaN	NaN	NaN	NaN	NaN	NaN
NaN	NaN	NaN	-17.927656	9.110531	152.912064	44.739895	-0.306772	134.557663	NaN	NaN	NaN	NaN	NaN	NaN	NaN	NaN	NaN
NaN	NaN	NaN	-17.991489	8.970003	152.285843	44.45488	-0.127017	133.596771	NaN	NaN	NaN	NaN	NaN	NaN	NaN	NaN	NaN
NaN	NaN	NaN	NaN	NaN	NaN	44.232716	0.027588	132.859512	NaN	NaN	NaN	NaN	NaN	NaN	NaN	NaN	NaN
NaN	NaN	NaN	NaN	NaN	NaN	44.101543	0.169772	132.410706	NaN	NaN	NaN	NaN	NaN	NaN	NaN	NaN	NaN
NaN	NaN	NaN	NaN	NaN	NaN	44.003567	0.269464	132.227997	NaN	NaN	NaN	NaN	NaN	NaN	NaN	NaN	NaN
NaN	NaN	NaN	NaN	NaN	NaN	44.000267	0.278974	132.350311	NaN	NaN	NaN	NaN	NaN	NaN	NaN	NaN	NaN
NaN	NaN	NaN	-18.430267	9.414644	151.271606	44.094879	0.190783	132.726196	NaN	NaN	NaN	NaN	NaN	NaN	NaN	NaN	NaN
NaN	NaN	NaN	-18.558716	9.761088	151.288147	44.342201	-0.113359	133.562881	NaN	NaN	NaN	NaN	NaN	NaN	NaN	NaN	NaN
NaN	NaN	NaN	-18.648741	10.028787	151.272797	NaN	NaN	NaN	NaN	NaN	NaN	NaN	NaN	NaN	NaN	NaN	NaN
NaN	NaN	NaN	-18.73241	10.248961	151.191895	NaN	NaN	NaN	NaN	NaN	NaN	NaN	NaN	NaN	NaN	NaN	NaN
-45.942211	30.806149	157.259109	-18.870184	10.421061	151.095886	NaN	NaN	NaN	NaN	NaN	NaN	NaN	NaN	NaN	NaN	NaN	NaN
-45.644608	30.595165	156.101425	-19.061995	10.707335	151.023773	NaN	NaN	NaN	NaN	NaN	NaN	NaN	NaN	NaN	NaN	NaN	NaN
-45.168495	30.268866	155.038208	-19.314146	11.126648	151.05304	NaN	NaN	NaN	NaN	NaN	NaN	NaN	NaN	NaN	NaN	NaN	NaN
-44.675343	29.738701	154.352402	-19.505758	11.598502	151.253006	NaN	NaN	NaN	33.598839	40.433903	144.461227	NaN	NaN	NaN	NaN	NaN	NaN
-43.783573	28.705252	154.14093	-19.612921	11.992923	151.937637	NaN	NaN	NaN	NaN	NaN	NaN	NaN	NaN	NaN	NaN	NaN	NaN
-42.963184	27.859301	154.30574	-19.532717	12.044954	152.532944	NaN	NaN	NaN	NaN	NaN	NaN	NaN	NaN	NaN	NaN	NaN	NaN
-42.063507	26.992188	154.617859	-19.395931	12.031629	153.161423	NaN	NaN	NaN	NaN	NaN	NaN	NaN	NaN	NaN	NaN	NaN	NaN
-41.116161	26.191477	154.777222	-19.295015	12.071166	153.709595	NaN	NaN	NaN	NaN	NaN	NaN	NaN	NaN	NaN	NaN	NaN	NaN
-40.172516	25.43338	154.738449	-19.242495	12.195306	154.147766	NaN	NaN	NaN	NaN	NaN	NaN	NaN	NaN	NaN	NaN	NaN	NaN
-39.004196	24.719481	154.520889	-19.199062	12.353334	154.492569	NaN	NaN	NaN	NaN	NaN	NaN	NaN	NaN	NaN	NaN	NaN	NaN
-37.877323	24.13768	154.170273	-19.190662	12.523396	154.684799	NaN	NaN	NaN	NaN	NaN	NaN	NaN	NaN	NaN	NaN	NaN	NaN
-36.012783	23.442245	153.388565	-19.233494	12.928391	154.692871	NaN	NaN	NaN	32.115364	41.687893	139.879959	NaN	NaN	NaN	NaN	NaN	NaN
-34.69973	23.213667	152.800827	-19.309059	13.268746	154.506866	NaN	NaN	NaN	32.192566	41.834236	139.481323	NaN	NaN	NaN	NaN	NaN	NaN
-33.409908	23.112028	152.154648	-19.403067	13.582964	154.184647	NaN	NaN	NaN	32.185699	42.055298	139.25209	NaN	NaN	NaN	NaN	NaN	NaN
-31.917221	23.20211	151.570206	-19.479294	13.796851	153.798431	NaN	NaN	NaN	32.168053	42.253494	139.116318	NaN	NaN	NaN	NaN	NaN	NaN
-30.437353	23.459526	151.113098	-19.57439	13.87191	153.448166	NaN	NaN	NaN	32.16114	42.392563	139.088089	NaN	NaN	NaN	NaN	NaN	NaN
-28.880669	23.837488	150.729462	-19.642214	13.809556	153.124313	NaN	NaN	NaN	32.170914	42.445374	139.179642	NaN	NaN	NaN	NaN	NaN	NaN
-27.233267	24.419256	150.497223	-19.680958	13.619699	152.833847	NaN	NaN	NaN	32.126762	42.556309	139.572357	NaN	NaN	NaN	NaN	NaN	NaN
-24.630705	25.489855	150.441376	-19.753271	13.289778	152.378616	NaN	NaN	NaN	NaN	NaN	NaN	NaN	NaN	NaN	NaN	NaN	NaN
-22.818098	26.377832	150.583725	-19.907557	13.122784	151.938538	NaN	NaN	NaN	NaN	NaN	NaN	NaN	NaN	NaN	NaN	NaN	NaN
-20.938503	27.290497	150.795639	-20.219772	13.03118	151.404709	NaN	NaN	NaN	NaN	NaN	NaN	NaN	NaN	NaN	NaN	NaN	NaN
-19.028891	28.210857	151.119003	-20.570986	13.127931	150.805878	NaN	NaN	NaN	32.26173	42.594723	144.296707	NaN	NaN	NaN	NaN	NaN	NaN
-16.988953	29.083574	151.37413	-20.832075	13.362028	150.092194	NaN	NaN	NaN	32.35218	42.626804	145.624237	NaN	NaN	NaN	NaN	NaN	NaN
-14.936251	29.815796	151.695129	-21.05764	13.656935	149.370834	NaN	NaN	NaN	NaN	NaN	NaN	NaN	NaN	NaN	NaN	NaN	NaN
-12.80961	30.384312	151.937149	-21.288696	14.042017	148.770844	NaN	NaN	NaN	NaN	NaN	NaN	NaN	NaN	NaN	NaN	NaN	NaN
-9.698811	30.838743	152.306366	-21.644497	14.664543	148.136108	NaN	NaN	NaN	NaN	NaN	NaN	NaN	NaN	NaN	NaN	NaN	NaN
-7.524233	30.855339	152.575378	-21.799021	15.064096	147.927292	49.710716	8.3552	132.515427	NaN	NaN	NaN	NaN	NaN	NaN	NaN	NaN	NaN
-5.362606	30.624825	152.698929	-21.841387	15.499176	147.791672	50.042431	8.638615	133.19487	NaN	NaN	NaN	NaN	NaN	NaN	NaN	NaN	NaN
-3.211046	30.209335	152.764709	-21.88735	15.992231	147.711639	NaN	NaN	NaN	NaN	NaN	NaN	NaN	NaN	NaN	NaN	NaN	NaN
-1.12901	29.519781	152.861267	-21.903845	16.56274	147.599213	NaN	NaN	NaN	NaN	NaN	NaN	NaN	NaN	NaN	NaN	NaN	NaN
0.82377	28.68408	152.85376	-21.934	17.159702	147.23735	NaN	NaN	NaN	NaN	NaN	NaN	NaN	NaN	NaN	NaN	NaN	NaN
2.689254	27.677122	152.923904	-22.010567	17.710312	146.783249	NaN	NaN	NaN	NaN	NaN	NaN	NaN	NaN	NaN	NaN	NaN	NaN
5.099688	25.797451	153.118423	-22.066666	18.462042	145.851105	NaN	NaN	NaN	NaN	NaN	NaN	NaN	NaN	NaN	NaN	NaN	NaN
6.484176	24.394012	153.255493	-22.000515	18.914913	145.133575	NaN	NaN	NaN	NaN	NaN	NaN	NaN	NaN	NaN	NaN	NaN	NaN
7.6194	22.904728	153.356216	-21.897169	19.263939	144.486359	NaN	NaN	NaN	NaN	NaN	NaN	NaN	NaN	NaN	NaN	NaN	NaN
8.524701	21.322056	153.48819	-21.742104	19.507706	143.86174	NaN	NaN	NaN	NaN	NaN	NaN	NaN	NaN	NaN	NaN	NaN	NaN
9.142476	19.74626	153.624008	-21.585123	19.717594	143.326599	NaN	NaN	NaN	NaN	NaN	NaN	NaN	NaN	NaN	NaN	NaN	NaN
9.525137	18.132181	153.735809	-21.439737	19.920353	142.890915	NaN	NaN	NaN	NaN	NaN	NaN	NaN	NaN	NaN	NaN	NaN	NaN
9.600336	16.610043	153.802734	-21.299534	20.143444	142.566544	NaN	NaN	NaN	NaN	NaN	NaN	NaN	NaN	NaN	NaN	NaN	NaN
9.226435	14.354244	153.707428	-21.120943	20.555117	142.286591	NaN	NaN	NaN	NaN	NaN	NaN	NaN	NaN	NaN	NaN	NaN	NaN
8.639702	12.993818	153.478012	-21.020334	20.899012	142.208359	NaN	NaN	NaN	NaN	NaN	NaN	NaN	NaN	NaN	NaN	NaN	NaN
7.732693	11.652958	153.14093	-20.92742	21.302141	142.275421	NaN	NaN	NaN	NaN	NaN	NaN	NaN	NaN	NaN	NaN	NaN	NaN
6.604089	10.470056	152.850647	-20.859133	21.764692	142.520065	NaN	NaN	NaN	NaN	NaN	NaN	NaN	NaN	NaN	NaN	NaN	NaN
5.128287	9.353333	152.51857	-20.747948	22.236322	142.834656	NaN	NaN	NaN	NaN	NaN	NaN	NaN	NaN	NaN	NaN	NaN	NaN
3.517046	8.363712	152.101822	-20.605091	22.706348	143.245193	NaN	NaN	NaN	NaN	NaN	NaN	NaN	NaN	NaN	NaN	NaN	NaN
1.520993	7.475788	151.750198	-20.498791	23.161835	143.812378	NaN	NaN	NaN	NaN	NaN	NaN	NaN	NaN	NaN	NaN	NaN	NaN
-1.78571	6.286462	151.190231	-20.283375	23.653433	144.683884	NaN	NaN	NaN	NaN	NaN	NaN	NaN	NaN	NaN	NaN	NaN	NaN
-4.183706	5.577501	150.836899	-20.133575	23.853426	145.262878	NaN	NaN	NaN	NaN	NaN	NaN	NaN	NaN	NaN	NaN	NaN	NaN
-6.886902	5.025679	150.606628	-20.028774	23.957481	145.926636	NaN	NaN	NaN	NaN	NaN	NaN	NaN	NaN	NaN	NaN	NaN	NaN
-9.882302	4.644053	150.582214	-19.985365	23.998278	146.752487	NaN	NaN	NaN	NaN	NaN	NaN	NaN	NaN	NaN	NaN	NaN	NaN
-12.95766	4.394973	150.933731	-20.002914	23.994671	147.824631	NaN	NaN	NaN	NaN	NaN	NaN	NaN	NaN	NaN	NaN	NaN	NaN
-16.214012	4.220222	151.658096	-20.013666	23.882244	149.183975	NaN	NaN	NaN	NaN	NaN	NaN	NaN	NaN	NaN	NaN	NaN	NaN
-19.590517	4.246734	152.695831	-19.974669	23.667513	150.684128	NaN	NaN	NaN	NaN	NaN	NaN	NaN	NaN	NaN	NaN	NaN	NaN
-24.800562	4.511068	154.735168	-19.860554	23.143591	152.959396	NaN	NaN	NaN	NaN	NaN	NaN	NaN	NaN	NaN	NaN	NaN	NaN
-28.216215	4.844118	156.1604	-19.73728	22.696577	154.353012	NaN	NaN	NaN	NaN	NaN	NaN	NaN	NaN	NaN	NaN	NaN	NaN
-31.608191	5.324914	157.636292	-19.563747	22.186651	155.62616	NaN	NaN	NaN	NaN	NaN	NaN	NaN	NaN	NaN	NaN	NaN	NaN
-34.931454	5.9092	159.259308	-19.327457	21.603209	156.873245	NaN	NaN	NaN	NaN	NaN	NaN	NaN	NaN	NaN	NaN	NaN	NaN
-38.143764	6.642144	161.219345	-19.145916	20.991774	158.156677	NaN	NaN	NaN	NaN	NaN	NaN	NaN	NaN	NaN	NaN	NaN	NaN
-41.175743	7.504893	163.624817	-18.920248	20.34411	159.493561	NaN	NaN	NaN	NaN	NaN	NaN	NaN	NaN	NaN	NaN	NaN	NaN
-44.150398	8.685565	166.583862	-18.520161	19.650146	160.931885	NaN	NaN	NaN	NaN	NaN	NaN	NaN	NaN	NaN	NaN	NaN	NaN
NaN	NaN	NaN	-17.546394	18.753092	163.362869	NaN	NaN	NaN	NaN	NaN	NaN	NaN	NaN	NaN	NaN	NaN	NaN
NaN	NaN	NaN	NaN	NaN	NaN	NaN	NaN	NaN	NaN	NaN	NaN	NaN	NaN	NaN	NaN	NaN	NaN
NaN	NaN	NaN	NaN	NaN	NaN	NaN	NaN	NaN	6.626695	60.93042	152.725952	NaN	NaN	NaN	NaN	NaN	NaN
NaN	NaN	NaN	NaN	NaN	NaN	NaN	NaN	NaN	NaN	NaN	NaN	NaN	NaN	NaN	NaN	NaN	NaN
NaN	NaN	NaN	NaN	NaN	NaN	NaN	NaN	NaN	NaN	NaN	NaN	NaN	NaN	NaN	NaN	NaN	NaN
NaN	NaN	NaN	-17.608023	17.798836	163.805389	NaN	NaN	NaN	NaN	NaN	NaN	NaN	NaN	NaN	NaN	NaN	NaN
NaN	NaN	NaN	-18.196041	17.659178	162.838058	NaN	NaN	NaN	NaN	NaN	NaN	NaN	NaN	NaN	NaN	NaN	NaN
NaN	NaN	NaN	-18.933327	17.562782	161.749893	NaN	NaN	NaN	NaN	NaN	NaN	NaN	NaN	NaN	NaN	NaN	NaN
NaN	NaN	NaN	-19.368536	17.509869	160.998199	NaN	NaN	NaN	NaN	NaN	NaN	NaN	NaN	NaN	NaN	NaN	NaN
-55.736126	19.955263	166.269058	-19.745285	17.473188	160.185455	NaN	NaN	NaN	NaN	NaN	NaN	NaN	NaN	NaN	NaN	NaN	NaN
-54.883598	20.919859	164.477188	-20.077927	17.448412	159.325531	NaN	NaN	NaN	NaN	NaN	NaN	NaN	NaN	NaN	NaN	NaN	NaN
-53.826054	21.817278	162.787689	-20.425667	17.390406	158.450195	NaN	NaN	NaN	NaN	NaN	NaN	NaN	NaN	NaN	NaN	NaN	NaN
-52.593021	22.741886	161.334473	-20.7421	17.243538	157.603271	NaN	NaN	NaN	NaN	NaN	NaN	NaN	NaN	NaN	NaN	NaN	NaN
-51.206665	23.626036	159.97435	-21.024975	17.063555	156.855881	NaN	NaN	NaN	NaN	NaN	NaN	NaN	NaN	NaN	NaN	NaN	NaN
-48.826164	24.926706	158.132187	-21.427914	16.870159	155.84024	NaN	NaN	NaN	NaN	NaN	NaN	NaN	NaN	NaN	NaN	NaN	NaN
-47.116638	25.818729	156.830551	-21.663929	16.821062	155.172913	NaN	NaN	NaN	NaN	NaN	NaN	NaN	NaN	NaN	NaN	NaN	NaN
-45.309505	26.713285	155.410614	-21.895494	16.837376	154.400162	NaN	NaN	NaN	NaN	NaN	NaN	NaN	NaN	NaN	NaN	NaN	NaN
-43.456287	27.602886	154.039108	-22.179945	16.874126	153.546387	NaN	NaN	NaN	NaN	NaN	NaN	NaN	NaN	NaN	NaN	NaN	NaN
-41.523655	28.469038	152.575363	-22.514366	16.956425	152.593384	NaN	NaN	NaN	NaN	NaN	NaN	NaN	NaN	NaN	NaN	NaN	NaN
-39.562489	29.336136	151.271851	-22.853832	17.084379	151.610382	NaN	NaN	NaN	NaN	NaN	NaN	NaN	NaN	NaN	NaN	NaN	NaN
-37.572758	30.219454	150.024445	-23.181297	17.305759	150.635773	NaN	NaN	NaN	NaN	NaN	NaN	NaN	NaN	NaN	NaN	NaN	NaN
-34.529869	31.480778	148.544662	-23.663273	17.691486	149.314377	NaN	NaN	NaN	NaN	NaN	NaN	NaN	NaN	NaN	NaN	NaN	NaN
-32.500595	32.279236	147.746552	-23.955566	17.941366	148.553009	NaN	NaN	NaN	NaN	NaN	NaN	NaN	NaN	NaN	NaN	NaN	NaN
-30.486969	33.014004	147.095047	-24.206934	18.151106	147.924881	NaN	NaN	NaN	NaN	NaN	NaN	NaN	NaN	NaN	NaN	NaN	NaN
-28.442324	33.692844	146.583969	-24.376755	18.293926	147.41246	NaN	NaN	NaN	NaN	NaN	NaN	NaN	NaN	NaN	NaN	NaN	NaN
-26.411291	34.319214	146.191605	-24.488197	18.356583	146.976166	NaN	NaN	NaN	NaN	NaN	NaN	NaN	NaN	NaN	NaN	NaN	NaN
-24.354609	34.882179	145.931931	-24.537773	18.352621	146.580276	NaN	NaN	NaN	NaN	NaN	NaN	NaN	NaN	NaN	NaN	NaN	NaN
-22.30514	35.398811	145.79808	-24.544928	18.271484	146.173279	NaN	NaN	NaN	NaN	NaN	NaN	NaN	NaN	NaN	NaN	NaN	NaN
-19.251064	36.083122	145.807739	-24.632376	18.161663	145.454132	NaN	NaN	NaN	NaN	NaN	NaN	NaN	NaN	NaN	NaN	NaN	NaN
-17.234066	36.474564	145.892944	-24.766983	18.1369	144.869034	NaN	NaN	NaN	28.967762	46.796616	143.126907	NaN	NaN	NaN	NaN	NaN	NaN
-15.236968	36.726318	146.017532	-24.929892	18.137104	144.175949	39.956612	4.442941	136.630219	28.932529	46.509426	143.726288	34.4445705	25.4761835	140.1782535	-84.3043545	10.7980245	148.1736445
-13.243476	36.923393	146.063477	-25.084091	18.227724	143.369293	39.826839	4.341928	136.358948	28.958658	46.274246	144.429398	34.3927485	25.308087	140.394173	-84.5609305	11.147361	146.344413
-11.298481	36.953487	146.050491	-25.241236	18.410978	142.50589	NaN	NaN	NaN	28.933531	46.107895	145.163849	NaN	NaN	NaN	NaN	NaN	NaN
-9.383373	36.888294	145.854401	-25.43236	18.69145	141.572815	NaN	NaN	NaN	28.810974	45.994667	145.768875	NaN	NaN	NaN	NaN	NaN	NaN
-7.590643	36.64518	145.578369	-25.666925	19.018347	140.622787	NaN	NaN	NaN	28.672871	45.969776	146.168701	NaN	NaN	NaN	NaN	NaN	NaN
-5.029469	36.025436	144.940781	-25.987438	19.580311	139.173859	NaN	NaN	NaN	28.476446	46.060085	146.407211	NaN	NaN	NaN	NaN	NaN	NaN
-3.481009	35.381496	144.46109	-26.108238	19.918091	138.206528	NaN	NaN	NaN	28.400713	46.117699	146.381317	NaN	NaN	NaN	NaN	NaN	NaN
-2.003125	34.548603	143.958694	-26.163982	20.224627	137.358124	NaN	NaN	NaN	28.352293	46.179874	146.266953	NaN	NaN	NaN	NaN	NaN	NaN
-0.737988	33.545517	143.468597	-26.139282	20.519865	136.579269	NaN	NaN	NaN	28.407562	46.274345	146.098312	NaN	NaN	NaN	NaN	NaN	NaN
0.448604	32.382938	143.014603	-26.024977	20.786631	135.851181	NaN	NaN	NaN	28.51125	46.357292	145.865067	NaN	NaN	NaN	NaN	NaN	NaN
1.378527	31.12215	142.597778	-25.905155	21.052837	135.277588	NaN	NaN	NaN	28.685328	46.485722	145.591278	NaN	NaN	NaN	NaN	NaN	NaN
2.103142	29.73764	142.213211	-25.784176	21.349411	134.793671	NaN	NaN	NaN	28.840906	46.654381	145.353836	NaN	NaN	NaN	NaN	NaN	NaN
2.80486	27.514488	141.68483	-25.571056	21.773598	134.079193	NaN	NaN	NaN	29.102341	46.881977	144.803177	NaN	NaN	NaN	NaN	NaN	NaN
2.945226	25.941187	141.396744	-25.430548	21.984079	133.698776	NaN	NaN	NaN	29.31813	47.019421	144.380692	NaN	NaN	NaN	NaN	NaN	NaN
2.835109	24.349134	141.076355	-25.278452	22.165247	133.330536	NaN	NaN	NaN	29.490021	47.154999	143.902771	NaN	NaN	NaN	NaN	NaN	NaN
2.449507	22.789808	140.773407	-25.169468	22.328854	132.998444	NaN	NaN	NaN	29.626215	47.278492	143.329254	NaN	NaN	NaN	NaN	NaN	NaN
1.796534	21.198267	140.494171	-25.072828	22.496946	132.810471	NaN	NaN	NaN	29.812494	47.355709	142.740799	NaN	NaN	NaN	NaN	NaN	NaN
0.936925	19.744562	140.225433	-24.996735	22.747519	132.829041	NaN	NaN	NaN	30.032421	47.40107	142.217667	NaN	NaN	NaN	NaN	NaN	NaN
-0.213535	18.319876	140.052048	-24.937075	23.065434	133.119156	NaN	NaN	NaN	29.992676	47.5121	141.7397	NaN	NaN	NaN	NaN	NaN	NaN
-2.343187	16.402319	139.864075	-24.912188	23.496555	134.118073	NaN	NaN	NaN	30.344296	47.620869	140.983932	NaN	NaN	NaN	NaN	NaN	NaN
-4.099791	15.249303	139.900894	-24.947784	23.765671	135.037796	NaN	NaN	NaN	30.498028	47.753048	140.593643	NaN	NaN	NaN	NaN	NaN	NaN
-6.035743	14.202556	140.112869	-24.965906	23.956369	136.108963	NaN	NaN	NaN	30.550528	47.897697	140.382126	NaN	NaN	NaN	NaN	NaN	NaN
-8.169174	13.235466	140.510483	-24.963461	24.062338	137.30864	NaN	NaN	NaN	30.623817	47.977234	140.266708	NaN	NaN	NaN	NaN	NaN	NaN
-10.448757	12.377028	141.115219	-24.929445	24.120733	138.636078	NaN	NaN	NaN	30.597353	48.119736	140.292099	NaN	NaN	NaN	NaN	NaN	NaN
-12.847468	11.605344	141.903717	-24.861895	24.195911	140.03891	NaN	NaN	NaN	30.59597	48.281502	140.343445	NaN	NaN	NaN	NaN	NaN	NaN
-15.394192	10.960555	142.844406	-24.774357	24.283026	141.429977	NaN	NaN	NaN	30.660152	48.426292	140.285797	NaN	NaN	NaN	NaN	NaN	NaN
-19.266294	10.212982	144.430939	-24.590475	24.403744	143.479752	NaN	NaN	NaN	30.662918	48.683311	139.950607	NaN	NaN	NaN	NaN	NaN	NaN
-21.890575	9.844585	145.589859	-24.468925	24.486345	144.750305	NaN	NaN	NaN	30.626535	48.841381	139.636414	NaN	NaN	NaN	NaN	NaN	NaN
-24.494177	9.602115	146.783737	-24.315304	24.535027	145.920502	NaN	NaN	NaN	30.55644	48.960781	139.288681	NaN	NaN	NaN	NaN	NaN	NaN
-27.123856	9.483372	148.043747	-24.13081	24.485312	147.038361	NaN	NaN	NaN	30.483866	49.104691	138.973862	NaN	NaN	NaN	NaN	NaN	NaN
-29.707691	9.403758	149.265564	-23.988171	24.333088	148.106247	NaN	NaN	NaN	30.305147	49.158405	138.792557	NaN	NaN	NaN	NaN	NaN	NaN
-32.225002	9.422426	150.477798	-23.849615	24.074415	149.143219	NaN	NaN	NaN	30.077696	49.131538	138.721756	NaN	NaN	NaN	NaN	NaN	NaN
-34.651951	9.515192	151.770676	-23.726517	23.728266	150.187927	NaN	NaN	NaN	29.865265	49.085522	138.708542	NaN	NaN	NaN	NaN	NaN	NaN
-38.138126	9.793161	153.807785	-23.575119	23.071966	151.720276	NaN	NaN	NaN	28.51963	49.368454	139.332336	NaN	NaN	NaN	NaN	NaN	NaN
-40.282791	10.094382	155.277634	-23.504799	22.514677	152.749771	NaN	NaN	NaN	NaN	NaN	NaN	NaN	NaN	NaN	NaN	NaN	NaN
-42.253834	10.397419	156.801971	-23.413727	21.822464	153.79512	NaN	NaN	NaN	NaN	NaN	NaN	NaN	NaN	NaN	NaN	NaN	NaN
-44.081467	10.693275	158.325165	-23.301952	20.964716	154.816437	NaN	NaN	NaN	NaN	NaN	NaN	NaN	NaN	NaN	NaN	NaN	NaN
-45.76096	10.961071	159.827225	-23.19886	20.013617	155.772858	NaN	NaN	NaN	NaN	NaN	NaN	NaN	NaN	NaN	NaN	NaN	NaN
-47.289257	11.290205	161.163086	-23.141768	19.07317	156.599518	NaN	NaN	NaN	NaN	NaN	NaN	NaN	NaN	NaN	NaN	NaN	NaN
-48.684238	11.673331	162.274414	-23.136415	18.200857	157.25705	NaN	NaN	NaN	NaN	NaN	NaN	NaN	NaN	NaN	NaN	NaN	NaN
-50.539612	12.33751	163.343124	-23.267075	17.035761	157.798172	NaN	NaN	NaN	NaN	NaN	NaN	NaN	NaN	NaN	NaN	NaN	NaN
-51.620853	12.897463	163.734451	-23.438515	16.447815	157.930923	NaN	NaN	NaN	NaN	NaN	NaN	NaN	NaN	NaN	NaN	NaN	NaN
-52.559143	13.532405	163.855774	-23.649439	15.982969	157.936279	NaN	NaN	NaN	NaN	NaN	NaN	NaN	NaN	NaN	NaN	NaN	NaN
-53.31311	14.195211	163.74852	-23.867409	15.622332	157.821732	NaN	NaN	NaN	NaN	NaN	NaN	NaN	NaN	NaN	NaN	NaN	NaN
-53.928288	14.89522	163.408997	-24.097269	15.280418	157.584717	NaN	NaN	NaN	NaN	NaN	NaN	NaN	NaN	NaN	NaN	NaN	NaN
-54.347874	15.5868	162.804825	-24.342735	14.908796	157.218414	NaN	NaN	NaN	NaN	NaN	NaN	NaN	NaN	NaN	NaN	NaN	NaN
-54.59581	16.316254	162.12291	-24.628584	14.530842	156.827118	NaN	NaN	NaN	NaN	NaN	NaN	NaN	NaN	NaN	NaN	NaN	NaN
-54.599804	17.200508	160.976593	-25.065147	13.877476	156.146591	NaN	NaN	NaN	NaN	NaN	NaN	NaN	NaN	NaN	NaN	NaN	NaN
-54.367912	17.738808	160.213699	-25.356344	13.46003	155.760712	NaN	NaN	NaN	NaN	NaN	NaN	NaN	NaN	NaN	NaN	NaN	NaN
-53.918266	18.171835	159.634979	-25.657824	13.075484	155.526276	NaN	NaN	NaN	NaN	NaN	NaN	NaN	NaN	NaN	NaN	NaN	NaN
-53.268085	18.619698	159.27861	-25.938133	12.705593	155.492432	NaN	NaN	NaN	NaN	NaN	NaN	NaN	NaN	NaN	NaN	NaN	NaN
-52.466381	19.057566	158.907379	-26.185993	12.416875	155.589508	NaN	NaN	NaN	NaN	NaN	NaN	NaN	NaN	NaN	NaN	NaN	NaN
-51.498997	19.414402	158.487793	-26.406691	12.159077	155.748062	NaN	NaN	NaN	NaN	NaN	NaN	NaN	NaN	NaN	NaN	NaN	NaN
-50.411827	19.823187	158.096985	-26.600868	11.907423	155.935669	NaN	NaN	NaN	21.504688	45.975899	142.794174	NaN	NaN	NaN	NaN	NaN	NaN
-48.482178	20.546726	157.479126	-26.863585	11.564522	156.197601	NaN	NaN	NaN	21.119261	45.74535	142.583099	NaN	NaN	NaN	NaN	NaN	NaN
-47.05645	21.124258	157.183548	-27.073437	11.359981	156.296524	NaN	NaN	NaN	NaN	NaN	NaN	NaN	NaN	NaN	NaN	NaN	NaN
-45.493202	21.733723	156.814651	-27.282969	11.147392	156.291763	NaN	NaN	NaN	NaN	NaN	NaN	NaN	NaN	NaN	NaN	NaN	NaN
-43.797073	22.384291	156.477371	-27.440107	10.893392	156.144226	NaN	NaN	NaN	NaN	NaN	NaN	NaN	NaN	NaN	NaN	NaN	NaN
-42.000301	23.071455	156.062317	-27.55563	10.596741	155.915176	NaN	NaN	NaN	NaN	NaN	NaN	NaN	NaN	NaN	NaN	NaN	NaN
-40.060696	23.746788	155.69191	-27.629963	10.226173	155.627045	NaN	NaN	NaN	NaN	NaN	NaN	NaN	NaN	NaN	NaN	NaN	NaN
-38.018581	24.416887	155.24263	-27.634357	9.772281	155.311493	NaN	NaN	NaN	NaN	NaN	NaN	NaN	NaN	NaN	NaN	NaN	NaN
-34.785416	25.427008	154.570694	-27.588484	9.052959	154.83696	NaN	NaN	NaN	NaN	NaN	NaN	NaN	NaN	NaN	NaN	NaN	NaN
-32.467632	26.092403	154.124176	-27.551865	8.604341	154.563873	NaN	NaN	NaN	NaN	NaN	NaN	NaN	NaN	NaN	NaN	NaN	NaN
-30.059153	26.779991	153.64415	-27.509615	8.219669	154.326431	NaN	NaN	NaN	NaN	NaN	NaN	NaN	NaN	NaN	NaN	NaN	NaN
-27.544065	27.450413	153.182236	-27.463966	7.941399	154.114395	NaN	NaN	NaN	NaN	NaN	NaN	NaN	NaN	NaN	NaN	NaN	NaN
-24.941008	28.149563	152.667877	-27.424664	7.8048	153.897842	NaN	NaN	NaN	NaN	NaN	NaN	NaN	NaN	NaN	NaN	NaN	NaN
-22.236473	28.91044	152.214386	-27.403667	7.866064	153.655869	NaN	NaN	NaN	NaN	NaN	NaN	NaN	NaN	NaN	NaN	NaN	NaN
-19.411608	29.675791	151.847717	-27.399599	8.190702	153.319427	NaN	NaN	NaN	NaN	NaN	NaN	NaN	NaN	NaN	NaN	NaN	NaN
-15.027735	30.930296	151.561081	-27.428823	9.138974	152.658325	NaN	NaN	NaN	NaN	NaN	NaN	NaN	NaN	NaN	NaN	NaN	NaN
-11.99073	31.773495	151.467392	-27.435085	10.033353	151.932816	NaN	NaN	NaN	NaN	NaN	NaN	NaN	NaN	NaN	NaN	NaN	NaN
-8.93313	32.542854	151.522812	-27.443546	11.144703	150.975861	NaN	NaN	NaN	NaN	NaN	NaN	NaN	NaN	NaN	NaN	NaN	NaN
-5.892203	33.256454	151.633804	-27.500391	12.429025	149.761551	NaN	NaN	NaN	NaN	NaN	NaN	NaN	NaN	NaN	NaN	NaN	NaN
-2.888667	33.86113	151.606277	-27.691999	13.829114	148.274384	NaN	NaN	NaN	NaN	NaN	NaN	NaN	NaN	NaN	NaN	NaN	NaN
-0.019997	34.308666	151.451248	-28.005287	15.257022	146.652145	NaN	NaN	NaN	NaN	NaN	NaN	NaN	NaN	NaN	NaN	NaN	NaN
2.77845	34.608345	151.191971	-28.331814	16.65126	144.951645	NaN	NaN	NaN	NaN	NaN	NaN	NaN	NaN	NaN	NaN	NaN	NaN
6.029076	34.346359	150.546219	-28.630516	18.511492	141.909515	NaN	NaN	NaN	NaN	NaN	NaN	NaN	NaN	NaN	NaN	NaN	NaN
6.417765	33.19809	149.357178	-28.792572	19.53097	139.653702	NaN	NaN	NaN	NaN	NaN	NaN	NaN	NaN	NaN	NaN	NaN	NaN
6.823309	31.957418	148.157166	-28.965082	20.384682	137.405426	NaN	NaN	NaN	NaN	NaN	NaN	NaN	NaN	NaN	NaN	NaN	NaN
7.204814	30.485231	146.875748	-29.054487	21.158688	135.273224	NaN	NaN	NaN	NaN	NaN	NaN	NaN	NaN	NaN	NaN	NaN	NaN
7.351641	28.878609	145.654541	-29.004856	21.864477	133.368668	NaN	NaN	NaN	25.004887	46.494602	148.316757	NaN	NaN	NaN	NaN	NaN	NaN
7.342919	27.0394	144.450668	-28.798944	22.464104	131.753784	NaN	NaN	NaN	24.983253	46.92347	147.78833	NaN	NaN	NaN	NaN	NaN	NaN
7.080508	25.082043	143.253143	-28.535753	22.987848	130.558624	NaN	NaN	NaN	25.069839	47.341888	147.150803	NaN	NaN	NaN	NaN	NaN	NaN
6.178946	21.820351	141.690552	-28.068632	23.434624	129.606155	NaN	NaN	NaN	25.458115	47.870148	146.096985	NaN	NaN	NaN	NaN	NaN	NaN
5.320877	19.51861	140.704193	-27.674955	23.488228	129.557388	NaN	NaN	NaN	25.898912	48.215969	145.393402	NaN	NaN	NaN	NaN	NaN	NaN
4.038278	17.044586	140.050568	-27.377087	23.339159	130.215759	NaN	NaN	NaN	26.341784	48.512249	144.654892	NaN	NaN	NaN	NaN	NaN	NaN
2.458443	14.528355	139.641541	-27.150261	23.039577	131.489639	NaN	NaN	NaN	26.834557	48.713158	143.86937	NaN	NaN	NaN	NaN	NaN	NaN
0.522243	11.914674	139.653885	-26.885664	22.602079	133.191772	NaN	NaN	NaN	27.296539	48.840096	143.135315	NaN	NaN	NaN	NaN	NaN	NaN
-1.675146	9.282493	140.213013	-26.65453	22.138815	135.356064	NaN	NaN	NaN	27.69442	48.885361	142.44693	NaN	NaN	NaN	NaN	NaN	NaN
-4.158877	6.651148	141.160782	-26.433064	21.712992	137.632935	NaN	NaN	NaN	27.986601	48.792213	141.81691	NaN	NaN	NaN	NaN	NaN	NaN
-8.432031	2.820723	143.644363	-26.155788	21.176907	141.193985	NaN	NaN	NaN	28.327551	48.398796	140.78775	NaN	NaN	NaN	NaN	NaN	NaN
-11.448089	0.445029	145.799957	-25.915369	20.851986	143.451202	NaN	NaN	NaN	28.454807	48.06469	140.055054	NaN	NaN	NaN	NaN	NaN	NaN
-14.4851	-1.75813	148.317963	-25.642803	20.537735	145.640213	NaN	NaN	NaN	28.297329	47.852493	139.440994	NaN	NaN	NaN	NaN	NaN	NaN
-17.541254	-3.787914	151.118149	-25.388353	20.269278	147.78595	NaN	NaN	NaN	28.217411	47.466015	138.90097	NaN	NaN	NaN	NaN	NaN	NaN
-20.576412	-5.630918	154.005127	-25.085577	19.990952	149.839874	NaN	NaN	NaN	28.097153	47.02692	138.589142	NaN	NaN	NaN	NaN	NaN	NaN
-23.543911	-7.301442	156.723267	-24.689861	19.722565	151.646683	NaN	NaN	NaN	28.055334	46.716736	138.540268	NaN	NaN	NaN	NaN	NaN	NaN
-26.372799	-8.747955	159.255493	-24.160278	19.46167	153.13797	NaN	NaN	NaN	28.096819	46.604492	138.615463	NaN	NaN	NaN	NaN	NaN	NaN
-30.581379	-10.598946	162.200974	-23.472181	19.114235	154.824875	NaN	NaN	NaN	28.259563	46.462585	138.710785	NaN	NaN	NaN	NaN	NaN	NaN
-33.342838	-11.684656	163.651794	-23.093447	18.867136	155.513458	NaN	NaN	NaN	28.353405	46.345161	138.875549	NaN	NaN	NaN	NaN	NaN	NaN
NaN	NaN	NaN	-22.828957	18.632559	155.96022	NaN	NaN	NaN	28.434944	46.186302	138.990845	NaN	NaN	NaN	NaN	NaN	NaN
NaN	NaN	NaN	-22.662159	18.4125	156.181946	NaN	NaN	NaN	28.484964	46.043205	139.021576	NaN	NaN	NaN	NaN	NaN	NaN
NaN	NaN	NaN	-22.494793	18.196329	156.210663	NaN	NaN	NaN	28.444624	45.989037	139.109528	NaN	NaN	NaN	NaN	NaN	NaN
NaN	NaN	NaN	-22.355492	17.976345	156.16188	NaN	NaN	NaN	28.403139	45.976852	139.236374	NaN	NaN	NaN	NaN	NaN	NaN
NaN	NaN	NaN	-22.225883	17.742622	156.017746	NaN	NaN	NaN	28.43051	45.929955	139.424545	NaN	NaN	NaN	NaN	NaN	NaN
NaN	NaN	NaN	-22.106113	17.403198	155.734955	NaN	NaN	NaN	NaN	NaN	NaN	NaN	NaN	NaN	NaN	NaN	NaN
NaN	NaN	NaN	-22.052567	17.200872	155.519012	NaN	NaN	NaN	NaN	NaN	NaN	NaN	NaN	NaN	NaN	NaN	NaN
NaN	NaN	NaN	-22.000612	16.996344	155.296188	NaN	NaN	NaN	NaN	NaN	NaN	NaN	NaN	NaN	NaN	NaN	NaN
NaN	NaN	NaN	-21.928974	16.778091	155.114395	NaN	NaN	NaN	NaN	NaN	NaN	NaN	NaN	NaN	NaN	NaN	NaN
NaN	NaN	NaN	-21.855465	16.570639	154.956314	NaN	NaN	NaN	NaN	NaN	NaN	NaN	NaN	NaN	NaN	NaN	NaN
NaN	NaN	NaN	-21.79129	16.386301	154.805069	NaN	NaN	NaN	NaN	NaN	NaN	NaN	NaN	NaN	NaN	NaN	NaN
-46.64299	-3.991029	158.370453	-21.773855	16.211535	154.672562	NaN	NaN	NaN	NaN	NaN	NaN	NaN	NaN	NaN	NaN	NaN	NaN
-46.275364	-1.315352	157.200485	-21.794741	16.00029	154.394012	NaN	NaN	NaN	NaN	NaN	NaN	NaN	NaN	NaN	NaN	NaN	NaN
-45.907486	0.564277	156.327316	-21.847181	15.889671	154.146927	NaN	NaN	NaN	NaN	NaN	NaN	NaN	NaN	NaN	NaN	NaN	NaN
-45.340942	2.496062	155.408295	-21.897715	15.824896	153.812408	NaN	NaN	NaN	NaN	NaN	NaN	NaN	NaN	NaN	NaN	NaN	NaN
-44.752216	4.470163	154.478943	-21.934954	15.773569	153.3741	NaN	NaN	NaN	NaN	NaN	NaN	NaN	NaN	NaN	NaN	NaN	NaN
-44.019413	6.456336	153.443085	-21.963488	15.768926	152.857498	NaN	NaN	NaN	NaN	NaN	NaN	NaN	NaN	NaN	NaN	NaN	NaN
-43.214916	8.455445	152.438995	-22.014915	15.835412	152.24408	NaN	NaN	NaN	NaN	NaN	NaN	NaN	NaN	NaN	NaN	NaN	NaN
-42.373623	10.415662	151.36377	-22.073929	15.979682	151.554794	NaN	NaN	NaN	NaN	NaN	NaN	NaN	NaN	NaN	NaN	NaN	NaN
-40.996635	13.335363	149.796982	-22.202868	16.232309	150.40126	NaN	NaN	NaN	NaN	NaN	NaN	NaN	NaN	NaN	NaN	NaN	NaN
-40.078556	15.254196	148.861435	-22.298389	16.368776	149.654984	NaN	NaN	NaN	NaN	NaN	NaN	NaN	NaN	NaN	NaN	NaN	NaN
-39.162003	17.133123	147.883102	-22.378571	16.456415	148.931747	NaN	NaN	NaN	NaN	NaN	NaN	NaN	NaN	NaN	NaN	NaN	NaN
-38.159046	19.020874	147.147919	-22.466188	16.488771	148.394852	NaN	NaN	NaN	NaN	NaN	NaN	NaN	NaN	NaN	NaN	NaN	NaN
-37.272789	20.85207	146.770752	-22.52895	16.448383	148.107681	NaN	NaN	NaN	NaN	NaN	NaN	NaN	NaN	NaN	NaN	NaN	NaN
-36.308117	22.764904	146.523895	-22.563139	16.355679	148.021744	NaN	NaN	NaN	NaN	NaN	NaN	NaN	NaN	NaN	NaN	NaN	NaN
-35.325218	24.664398	146.613068	-22.589432	16.201962	148.095566	NaN	NaN	NaN	NaN	NaN	NaN	NaN	NaN	NaN	NaN	NaN	NaN
-33.929131	27.517122	146.970001	-22.6453	15.872964	148.268478	NaN	NaN	NaN	NaN	NaN	NaN	NaN	NaN	NaN	NaN	NaN	NaN
-33.04715	29.386435	147.331192	-22.672131	15.612663	148.352081	NaN	NaN	NaN	32.466888	42.322838	143.809753	NaN	NaN	NaN	NaN	NaN	NaN
-32.006191	31.355711	147.659149	-22.68017	15.35711	148.340729	NaN	NaN	NaN	32.435722	42.126656	143.983078	NaN	NaN	NaN	NaN	NaN	NaN
-31.015345	33.254204	148.061295	-22.669605	15.104665	148.214417	NaN	NaN	NaN	32.406509	41.926018	144.222168	NaN	NaN	NaN	NaN	NaN	NaN
-29.99585	35.084663	148.401215	-22.648899	14.852201	148.018997	NaN	NaN	NaN	32.364483	41.721664	144.510696	NaN	NaN	NaN	NaN	NaN	NaN
-28.824442	36.885704	148.914047	-22.646879	14.584115	147.773987	NaN	NaN	NaN	32.371719	41.449764	144.890915	NaN	NaN	NaN	NaN	NaN	NaN
-27.796873	38.512291	149.710617	-22.651089	14.325961	147.539749	NaN	NaN	NaN	32.37748	41.060101	145.378906	NaN	NaN	NaN	NaN	NaN	NaN
-26.036009	40.761986	151.131042	-22.654976	13.971008	147.307343	NaN	NaN	NaN	32.470028	40.502937	146.17569	NaN	NaN	NaN	NaN	NaN	NaN
-24.745075	42.116909	152.227005	-22.611763	13.76712	147.21431	NaN	NaN	NaN	NaN	NaN	NaN	NaN	NaN	NaN	NaN	NaN	NaN
-23.50482	43.218792	153.429596	-22.530954	13.56962	147.182541	NaN	NaN	NaN	NaN	NaN	NaN	NaN	NaN	NaN	NaN	NaN	NaN
-22.135353	44.208672	154.463379	-22.436678	13.37616	147.223648	NaN	NaN	NaN	NaN	NaN	NaN	NaN	NaN	NaN	NaN	NaN	NaN
-20.805956	44.94519	155.452881	-22.35442	13.156353	147.305328	NaN	NaN	NaN	NaN	NaN	NaN	NaN	NaN	NaN	NaN	NaN	NaN
-19.379753	45.556587	156.202621	-22.237795	12.971631	147.437714	NaN	NaN	NaN	NaN	NaN	NaN	NaN	NaN	NaN	NaN	NaN	NaN
-17.910057	45.953636	156.83989	-22.114515	12.78902	147.612549	NaN	NaN	NaN	NaN	NaN	NaN	NaN	NaN	NaN	NaN	NaN	NaN
-15.722643	46.187786	157.411209	-21.929846	12.580112	147.867508	NaN	NaN	NaN	NaN	NaN	NaN	NaN	NaN	NaN	NaN	NaN	NaN
-14.148104	46.148403	157.605667	-21.842216	12.483704	148.003098	NaN	NaN	NaN	NaN	NaN	NaN	NaN	NaN	NaN	NaN	NaN	NaN
-12.616741	45.894115	157.628738	-21.773827	12.395196	148.125839	NaN	NaN	NaN	NaN	NaN	NaN	NaN	NaN	NaN	NaN	NaN	NaN
-11.086057	45.418873	157.536163	-21.730494	12.275359	148.233871	NaN	NaN	NaN	NaN	NaN	NaN	NaN	NaN	NaN	NaN	NaN	NaN
-9.568652	44.728142	157.305557	-21.663555	12.148307	148.292236	NaN	NaN	NaN	NaN	NaN	NaN	NaN	NaN	NaN	NaN	NaN	NaN
-8.101366	43.861851	156.909332	-21.600634	12.044896	148.305649	NaN	NaN	NaN	NaN	NaN	NaN	NaN	NaN	NaN	NaN	NaN	NaN
-6.596201	42.779263	156.377884	-21.565989	11.983797	148.192017	NaN	NaN	NaN	NaN	NaN	NaN	NaN	NaN	NaN	NaN	NaN	NaN
-4.411006	40.773056	155.441574	-21.572889	11.904339	147.934235	NaN	NaN	NaN	NaN	NaN	NaN	NaN	NaN	NaN	NaN	NaN	NaN
-2.982561	39.1488	154.746429	-21.623703	11.853469	147.594772	NaN	NaN	NaN	NaN	NaN	NaN	NaN	NaN	NaN	NaN	NaN	NaN
-1.64811	37.359711	153.877823	-21.660025	11.865941	147.047729	NaN	NaN	NaN	NaN	NaN	NaN	NaN	NaN	NaN	NaN	NaN	NaN
-0.355405	35.414272	152.957504	-21.691313	11.871864	146.283905	NaN	NaN	NaN	NaN	NaN	NaN	NaN	NaN	NaN	NaN	NaN	NaN
0.826806	33.253498	152.084244	-21.746134	11.914533	145.477234	NaN	NaN	NaN	NaN	NaN	NaN	NaN	NaN	NaN	NaN	NaN	NaN
1.873838	30.890942	151.291733	-21.817654	11.918504	144.775513	NaN	NaN	NaN	NaN	NaN	NaN	NaN	NaN	NaN	NaN	NaN	NaN
2.808084	28.33527	150.709335	-21.858778	11.886701	144.308243	NaN	NaN	NaN	NaN	NaN	NaN	NaN	NaN	NaN	NaN	NaN	NaN
3.853822	24.223528	150.217209	-21.8162	11.882806	144.046066	NaN	NaN	NaN	NaN	NaN	NaN	NaN	NaN	NaN	NaN	NaN	NaN
4.309569	21.369102	150.1427	-21.70738	11.87214	144.1642	NaN	NaN	NaN	NaN	NaN	NaN	NaN	NaN	NaN	NaN	NaN	NaN
4.589852	18.410761	150.263062	-21.526739	11.862634	144.608231	NaN	NaN	NaN	NaN	NaN	NaN	NaN	NaN	NaN	NaN	NaN	NaN
4.67213	15.397784	150.61235	-21.328423	11.855709	145.330261	NaN	NaN	NaN	NaN	NaN	NaN	NaN	NaN	NaN	NaN	NaN	NaN
4.489915	12.368861	151.170715	-21.071785	11.866955	146.194748	NaN	NaN	NaN	NaN	NaN	NaN	NaN	NaN	NaN	NaN	NaN	NaN
4.195536	9.35626	151.821426	-20.810522	11.880594	147.181808	NaN	NaN	NaN	NaN	NaN	NaN	NaN	NaN	NaN	NaN	NaN	NaN
3.671285	6.346749	152.530945	-20.53474	11.885206	148.200195	NaN	NaN	NaN	NaN	NaN	NaN	NaN	NaN	NaN	NaN	NaN	NaN
2.556745	1.899141	153.537781	-20.160583	11.867135	149.697464	NaN	NaN	NaN	NaN	NaN	NaN	NaN	NaN	NaN	NaN	NaN	NaN
1.595046	-0.9962	154.112534	-19.96274	11.848534	150.629852	NaN	NaN	NaN	NaN	NaN	NaN	NaN	NaN	NaN	NaN	NaN	NaN
0.46944	-3.777202	154.593979	-19.801941	11.815342	151.457031	NaN	NaN	NaN	NaN	NaN	NaN	NaN	NaN	NaN	NaN	NaN	NaN
-0.723938	-6.50584	155.029449	-19.676617	11.75631	152.194321	NaN	NaN	NaN	NaN	NaN	NaN	NaN	NaN	NaN	NaN	NaN	NaN
-2.079788	-9.14754	155.47493	-19.589495	11.657821	152.927277	NaN	NaN	NaN	NaN	NaN	NaN	NaN	NaN	NaN	NaN	NaN	NaN
-3.573157	-11.740464	155.992188	-19.542534	11.499578	153.665894	NaN	NaN	NaN	NaN	NaN	NaN	NaN	NaN	NaN	NaN	NaN	NaN
-5.062559	-14.219501	156.479721	-19.482738	11.239711	154.393921	NaN	NaN	NaN	NaN	NaN	NaN	NaN	NaN	NaN	NaN	NaN	NaN
-7.485949	-17.806921	157.134872	-19.403776	10.676021	155.473816	NaN	NaN	NaN	NaN	NaN	NaN	NaN	NaN	NaN	NaN	NaN	NaN
-9.149378	-20.092955	157.603516	-19.335167	10.260158	156.209824	NaN	NaN	NaN	NaN	NaN	NaN	NaN	NaN	NaN	NaN	NaN	NaN
-10.832611	-22.195139	158.31926	-19.269453	9.871611	156.994064	NaN	NaN	NaN	NaN	NaN	NaN	NaN	NaN	NaN	NaN	NaN	NaN
-12.478268	-24.18462	159.294907	-19.162989	9.490648	157.796051	NaN	NaN	NaN	NaN	NaN	NaN	NaN	NaN	NaN	NaN	NaN	NaN
-14.10883	-26.00416	160.668045	-19.027031	9.11407	158.694351	NaN	NaN	NaN	NaN	NaN	NaN	NaN	NaN	NaN	NaN	NaN	NaN
-15.612841	-27.629709	162.227982	-18.796942	8.75837	159.640594	NaN	NaN	NaN	NaN	NaN	NaN	NaN	NaN	NaN	NaN	NaN	NaN
-16.961956	-29.198217	164.021683	-18.51062	8.450535	160.622375	NaN	NaN	NaN	NaN	NaN	NaN	NaN	NaN	NaN	NaN	NaN	NaN
NaN	NaN	NaN	-17.981361	8.032413	162.053741	NaN	NaN	NaN	NaN	NaN	NaN	NaN	NaN	NaN	NaN	NaN	NaN
NaN	NaN	NaN	-17.661066	7.84688	162.812729	NaN	NaN	NaN	NaN	NaN	NaN	NaN	NaN	NaN	NaN	NaN	NaN
NaN	NaN	NaN	-17.464907	7.771723	163.368637	NaN	NaN	NaN	NaN	NaN	NaN	NaN	NaN	NaN	NaN	NaN	NaN
NaN	NaN	NaN	-17.346104	7.751503	163.594513	NaN	NaN	NaN	NaN	NaN	NaN	NaN	NaN	NaN	NaN	NaN	NaN
NaN	NaN	NaN	-17.322107	7.78237	163.519623	NaN	NaN	NaN	NaN	NaN	NaN	NaN	NaN	NaN	NaN	NaN	NaN
-27.867456	-24.445444	170.892487	-17.336586	7.764454	163.197937	NaN	NaN	NaN	NaN	NaN	NaN	NaN	NaN	NaN	NaN	NaN	NaN
-28.127777	-24.675365	170.336807	-17.368797	7.706808	162.763702	NaN	NaN	NaN	NaN	NaN	NaN	NaN	NaN	NaN	NaN	NaN	NaN
-25.550556	-28.921604	167.448669	-17.459669	7.566824	162.12413	NaN	NaN	NaN	NaN	NaN	NaN	NaN	NaN	NaN	NaN	NaN	NaN
-26.137035	-28.29077	166.521347	-17.486576	7.428565	161.747818	NaN	NaN	NaN	NaN	NaN	NaN	NaN	NaN	NaN	NaN	NaN	NaN
-26.681581	-27.532534	165.635696	-17.494827	7.268919	161.476791	NaN	NaN	NaN	NaN	NaN	NaN	NaN	NaN	NaN	NaN	NaN	NaN
-27.090132	-26.657265	164.852356	-17.483727	7.095612	161.317139	NaN	NaN	NaN	NaN	NaN	NaN	NaN	NaN	NaN	NaN	NaN	NaN
-27.433002	-25.702864	164.314194	-17.438112	6.911987	161.235199	NaN	NaN	NaN	NaN	NaN	NaN	NaN	NaN	NaN	NaN	NaN	NaN
-27.595026	-24.64427	163.836792	-17.378637	6.693572	161.181763	NaN	NaN	NaN	NaN	NaN	NaN	NaN	NaN	NaN	NaN	NaN	NaN
-27.631718	-23.610531	163.349838	-17.261602	6.442997	161.054077	NaN	NaN	NaN	NaN	NaN	NaN	NaN	NaN	NaN	NaN	NaN	NaN
-27.556292	-21.831566	162.099182	-17.018038	6.152898	160.487595	NaN	NaN	NaN	NaN	NaN	NaN	NaN	NaN	NaN	NaN	NaN	NaN
-27.459816	-20.638912	160.867538	-16.936552	6.0644	159.729721	NaN	NaN	NaN	NaN	NaN	NaN	NaN	NaN	NaN	NaN	NaN	NaN
-27.370871	-19.32984	159.143127	-17.04352	6.090985	158.557999	NaN	NaN	NaN	NaN	NaN	NaN	NaN	NaN	NaN	NaN	NaN	NaN
-27.255989	-18.022833	157.058456	-17.411489	6.221421	156.965576	NaN	NaN	NaN	NaN	NaN	NaN	NaN	NaN	NaN	NaN	NaN	NaN
-27.243433	-16.649261	154.733643	-17.919046	6.428744	155.125763	NaN	NaN	NaN	NaN	NaN	NaN	NaN	NaN	NaN	NaN	NaN	NaN
-27.086866	-15.313389	152.298203	-18.408857	6.592919	153.201828	NaN	NaN	NaN	NaN	NaN	NaN	NaN	NaN	NaN	NaN	NaN	NaN
-27.028551	-13.97939	150.062286	-18.806467	6.713381	151.433212	NaN	NaN	NaN	NaN	NaN	NaN	NaN	NaN	NaN	NaN	NaN	NaN
-26.802031	-12.072695	147.280731	-19.195023	6.852036	149.294464	NaN	NaN	NaN	NaN	NaN	NaN	NaN	NaN	NaN	NaN	NaN	NaN
-26.726475	-10.788088	145.947311	-19.326664	6.896352	148.325653	NaN	NaN	NaN	NaN	NaN	NaN	NaN	NaN	NaN	NaN	NaN	NaN
-26.606071	-9.664637	144.976303	-19.330963	6.878939	147.62674	NaN	NaN	NaN	NaN	NaN	NaN	NaN	NaN	NaN	NaN	NaN	NaN
-26.561806	-8.544118	144.30687	-19.246145	6.817925	147.166138	NaN	NaN	NaN	NaN	NaN	NaN	NaN	NaN	NaN	NaN	NaN	NaN
-26.513365	-7.556675	143.950211	-19.124817	6.71074	146.926346	NaN	NaN	NaN	NaN	NaN	NaN	NaN	NaN	NaN	NaN	NaN	NaN
-26.58633	-6.669382	143.799606	-18.951096	6.567894	146.788193	NaN	NaN	NaN	NaN	NaN	NaN	NaN	NaN	NaN	NaN	NaN	NaN
-26.638931	-5.80461	143.746124	-18.773363	6.455289	146.709381	NaN	NaN	NaN	NaN	NaN	NaN	NaN	NaN	NaN	NaN	NaN	NaN
-26.867359	-4.703047	143.92482	-18.580694	6.419974	146.61911	NaN	NaN	NaN	NaN	NaN	NaN	NaN	NaN	NaN	NaN	NaN	NaN
-27.05191	-3.986622	143.977707	-18.49707	6.493546	146.525848	NaN	NaN	NaN	NaN	NaN	NaN	NaN	NaN	NaN	NaN	NaN	NaN
-27.261343	-3.357319	143.898926	-18.414316	6.629287	146.314209	NaN	NaN	NaN	NaN	NaN	NaN	NaN	NaN	NaN	NaN	NaN	NaN
-27.482277	-2.718426	143.66774	-18.348215	6.808428	145.965164	NaN	NaN	NaN	NaN	NaN	NaN	NaN	NaN	NaN	NaN	NaN	NaN
-27.754328	-2.127632	143.372299	-18.341133	7.022859	145.580811	NaN	NaN	NaN	35.523014	35.264557	145.328003	NaN	NaN	NaN	NaN	NaN	NaN
-28.069574	-1.646027	143.086899	-18.397989	7.248338	145.212723	NaN	NaN	NaN	NaN	NaN	NaN	NaN	NaN	NaN	NaN	NaN	NaN
-28.426052	-1.18318	142.873932	-18.493502	7.459383	144.89032	NaN	NaN	NaN	NaN	NaN	NaN	NaN	NaN	NaN	NaN	NaN	NaN
-29.040802	-0.560775	142.616135	-18.618799	7.789268	144.477936	NaN	NaN	NaN	NaN	NaN	NaN	NaN	NaN	NaN	NaN	NaN	NaN
-29.492002	-0.213998	142.532394	-18.660282	7.991864	144.288376	NaN	NaN	NaN	33.847572	37.182068	143.431274	NaN	NaN	NaN	NaN	NaN	NaN
-29.900364	0.149889	142.504715	-18.656698	8.157694	144.167679	NaN	NaN	NaN	35.444946	36.480331	142.309387	NaN	NaN	NaN	NaN	NaN	NaN
-30.357996	0.47387	142.522964	-18.626343	8.31315	144.095383	NaN	NaN	NaN	35.451046	36.688824	141.924744	NaN	NaN	NaN	NaN	NaN	NaN
-30.819839	0.775226	142.516418	-18.595535	8.474187	144.056274	NaN	NaN	NaN	35.409977	36.887196	141.606155	NaN	NaN	NaN	NaN	NaN	NaN
-31.299299	1.110824	142.505905	-18.556837	8.63343	144.002197	NaN	NaN	NaN	35.396584	37.077923	141.356445	NaN	NaN	NaN	NaN	NaN	NaN
-31.755325	1.456553	142.449005	-18.516291	8.808741	143.895477	NaN	NaN	NaN	35.403416	37.282299	141.159439	NaN	NaN	NaN	NaN	NaN	NaN
-32.478489	1.955892	142.135117	-18.44656	9.117003	143.619003	NaN	NaN	NaN	35.45031	37.624794	140.816711	NaN	NaN	NaN	NaN	NaN	NaN
-32.961956	2.319503	141.87207	-18.410662	9.364411	143.354797	NaN	NaN	NaN	35.50201	37.87125	140.589111	NaN	NaN	NaN	NaN	NaN	NaN
-33.430271	2.685404	141.616211	-18.381788	9.63594	143.084412	NaN	NaN	NaN	35.524742	38.104797	140.307755	NaN	NaN	NaN	NaN	NaN	NaN
-33.944893	3.046635	141.347031	-18.377012	9.929113	142.8069	NaN	NaN	NaN	35.500156	38.373341	139.927841	NaN	NaN	NaN	NaN	NaN	NaN
-34.463818	3.397992	141.135712	-18.379841	10.229232	142.548553	NaN	NaN	NaN	35.492115	38.672779	139.533798	NaN	NaN	NaN	NaN	NaN	NaN
-34.935074	3.762532	140.991028	-18.374693	10.521599	142.320648	NaN	NaN	NaN	35.454865	38.893013	139.050507	NaN	NaN	NaN	NaN	NaN	NaN
-35.466431	4.122123	140.962524	-18.398632	10.788126	142.163177	NaN	NaN	NaN	35.379116	39.061829	138.496643	NaN	NaN	NaN	NaN	NaN	NaN
-36.285122	4.612976	141.259583	-18.470331	11.067682	142.161453	NaN	NaN	NaN	35.202183	39.203259	137.485062	NaN	NaN	NaN	NaN	NaN	NaN
-36.837273	4.983176	141.983597	-18.617514	11.1436	142.480621	NaN	NaN	NaN	34.925552	39.176132	136.658432	NaN	NaN	NaN	NaN	NaN	NaN
-37.378155	5.400414	143.018326	-18.745607	11.10791	143.035141	NaN	NaN	NaN	34.584908	39.021591	135.875748	NaN	NaN	NaN	NaN	NaN	NaN
-37.838737	5.830897	144.134003	-18.797499	11.012486	143.758575	NaN	NaN	NaN	34.091663	38.887741	135.343033	NaN	NaN	NaN	NaN	NaN	NaN
-38.264542	6.301973	145.34227	-18.781864	10.888616	144.605576	NaN	NaN	NaN	33.852196	38.693619	135.041504	NaN	NaN	NaN	NaN	NaN	NaN
-38.577469	6.907896	146.434891	-18.723661	10.747266	145.463135	NaN	NaN	NaN	33.75721	38.492107	134.944	NaN	NaN	NaN	NaN	NaN	NaN
-38.835087	7.623062	147.369354	-18.623341	10.643695	146.264038	NaN	NaN	NaN	33.695175	38.330101	135.035538	NaN	NaN	NaN	NaN	NaN	NaN
-39.058205	8.774045	148.344711	-18.447121	10.537539	147.188263	NaN	NaN	NaN	33.703568	38.134239	135.216751	NaN	NaN	NaN	NaN	NaN	NaN
-39.132187	9.736153	148.67868	-18.360924	10.499782	147.575546	NaN	NaN	NaN	33.828831	37.978863	135.263718	NaN	NaN	NaN	NaN	NaN	NaN
-39.143925	10.760523	148.776672	-18.331982	10.452173	147.804031	NaN	NaN	NaN	33.863022	37.894867	135.384399	NaN	NaN	NaN	NaN	NaN	NaN
-39.093464	11.844797	148.601715	-18.35322	10.381744	147.845917	NaN	NaN	NaN	33.897163	37.87117	135.63501	NaN	NaN	NaN	NaN	NaN	NaN
-39.03265	13.027321	148.17981	-18.4883	10.297005	147.668976	NaN	NaN	NaN	34.063625	37.881706	136.122101	NaN	NaN	NaN	NaN	NaN	NaN
-38.87188	14.304355	147.578583	-18.718145	10.243475	147.303955	NaN	NaN	NaN	34.181068	37.961914	136.967743	NaN	NaN	NaN	NaN	NaN	NaN
-38.638123	15.666824	147.024231	-19.055662	10.263081	146.92157	NaN	NaN	NaN	34.241962	38.030052	137.996475	NaN	NaN	NaN	NaN	NaN	NaN
-38.119495	17.81435	146.884888	-19.70335	10.475946	146.602692	NaN	NaN	NaN	34.452896	38.021252	139.713867	NaN	NaN	NaN	NaN	NaN	NaN
-37.624889	19.212257	147.412247	-20.101044	10.718005	146.890503	NaN	NaN	NaN	34.270294	38.254875	141.018036	NaN	NaN	NaN	NaN	NaN	NaN
-37.007992	20.484045	148.375107	-20.40497	10.950858	147.543091	43.746956	-4.662888	136.561172	34.024155	38.530151	142.390732	38.8855555	16.9336315	139.475952	-79.6954955	4.9680845	155.61023
-36.254711	21.668064	149.552017	-20.587635	11.139321	148.426514	NaN	NaN	NaN	33.750889	38.75264	143.682159	NaN	NaN	NaN	NaN	NaN	NaN
-35.416176	22.708244	150.704117	-20.667181	11.271305	149.389709	NaN	NaN	NaN	33.621021	38.903023	144.742538	NaN	NaN	NaN	NaN	NaN	NaN
-34.46611	23.615339	151.731171	-20.664076	11.382521	150.259369	NaN	NaN	NaN	33.617115	38.99398	145.460846	NaN	NaN	NaN	NaN	NaN	NaN
-33.428551	24.486992	152.492142	-20.598743	11.468944	150.996216	NaN	NaN	NaN	33.698902	38.98877	145.757217	NaN	NaN	NaN	NaN	NaN	NaN
-31.766092	25.585487	153.136444	-20.358152	11.556688	151.77095	NaN	NaN	NaN	33.944901	38.905041	145.699768	NaN	NaN	NaN	NaN	NaN	NaN
-30.577396	26.209312	153.231506	-20.138893	11.566606	152.115845	NaN	NaN	NaN	34.112278	38.855034	145.564026	NaN	NaN	NaN	NaN	NaN	NaN
-29.3354	26.810732	153.082443	-19.93786	11.602203	152.356583	NaN	NaN	NaN	34.273987	38.879074	145.457886	NaN	NaN	NaN	NaN	NaN	NaN
-28.083021	27.35079	152.891739	-19.775309	11.668404	152.532913	NaN	NaN	NaN	NaN	NaN	NaN	NaN	NaN	NaN	NaN	NaN	NaN
-26.73991	27.79948	152.733658	-19.650654	11.745485	152.687103	NaN	NaN	NaN	NaN	NaN	NaN	NaN	NaN	NaN	NaN	NaN	NaN
-25.347889	28.25766	152.699692	-19.566631	11.834757	152.827759	NaN	NaN	NaN	NaN	NaN	NaN	NaN	NaN	NaN	NaN	NaN	NaN
-23.935999	28.66795	152.78595	-19.51207	11.939523	152.963501	NaN	NaN	NaN	NaN	NaN	NaN	NaN	NaN	NaN	NaN	NaN	NaN
-21.648335	29.17337	152.947769	-19.388876	12.119057	153.031509	NaN	NaN	NaN	NaN	NaN	NaN	NaN	NaN	NaN	NaN	NaN	NaN
-20.068962	29.478704	153.115585	-19.273767	12.210485	153.047028	NaN	NaN	NaN	NaN	NaN	NaN	NaN	NaN	NaN	NaN	NaN	NaN
-18.433176	29.657284	153.258163	-19.123039	12.314996	153.016846	NaN	NaN	NaN	NaN	NaN	NaN	NaN	NaN	NaN	NaN	NaN	NaN
-16.686546	29.821205	153.423889	-18.918629	12.419703	152.993271	NaN	NaN	NaN	NaN	NaN	NaN	NaN	NaN	NaN	NaN	NaN	NaN
-14.968244	29.899921	153.652405	-18.682556	12.542682	153.013657	NaN	NaN	NaN	NaN	NaN	NaN	NaN	NaN	NaN	NaN	NaN	NaN
-13.191107	29.851107	153.885574	-18.481007	12.709178	153.095383	NaN	NaN	NaN	NaN	NaN	NaN	NaN	NaN	NaN	NaN	NaN	NaN
-11.355216	29.756161	154.103149	-18.294897	12.951257	153.197693	NaN	NaN	NaN	NaN	NaN	NaN	NaN	NaN	NaN	NaN	NaN	NaN
-8.755558	29.451904	154.44516	-18.077309	13.488425	153.340118	NaN	NaN	NaN	NaN	NaN	NaN	NaN	NaN	NaN	NaN	NaN	NaN
-7.012762	29.168011	154.520096	-18.011366	13.936511	153.252518	NaN	NaN	NaN	NaN	NaN	NaN	NaN	NaN	NaN	NaN	NaN	NaN
-5.40246	28.811714	154.476059	-17.970604	14.449347	153.01889	NaN	NaN	NaN	NaN	NaN	NaN	NaN	NaN	NaN	NaN	NaN	NaN
-3.831523	28.357765	154.336609	-17.936548	14.978604	152.649841	NaN	NaN	NaN	NaN	NaN	NaN	NaN	NaN	NaN	NaN	NaN	NaN
-2.365834	27.855778	154.066879	-17.926384	15.477322	152.139542	NaN	NaN	NaN	NaN	NaN	NaN	NaN	NaN	NaN	NaN	NaN	NaN
-1.041829	27.199879	153.868027	-17.937635	15.929701	151.671616	NaN	NaN	NaN	NaN	NaN	NaN	NaN	NaN	NaN	NaN	NaN	NaN
0.200024	26.453621	153.685806	-17.950176	16.325443	151.258606	NaN	NaN	NaN	NaN	NaN	NaN	NaN	NaN	NaN	NaN	NaN	NaN
1.713925	25.190235	153.568497	-17.946383	16.809849	150.878006	NaN	NaN	NaN	NaN	NaN	NaN	NaN	NaN	NaN	NaN	NaN	NaN
2.560917	24.248953	153.598694	-17.913824	17.072462	150.816681	NaN	NaN	NaN	NaN	NaN	NaN	NaN	NaN	NaN	NaN	NaN	NaN
3.26018	23.308355	153.669907	-17.835075	17.297646	150.837845	NaN	NaN	NaN	NaN	NaN	NaN	NaN	NaN	NaN	NaN	NaN	NaN
3.839447	22.279041	153.73056	-17.7337	17.476732	150.877625	NaN	NaN	NaN	NaN	NaN	NaN	NaN	NaN	NaN	NaN	NaN	NaN
4.232976	21.230902	153.865585	-17.637856	17.630867	150.935822	NaN	NaN	NaN	NaN	NaN	NaN	NaN	NaN	NaN	NaN	NaN	NaN
4.561355	20.18668	153.907349	-17.529615	17.741936	150.948074	NaN	NaN	NaN	NaN	NaN	NaN	NaN	NaN	NaN	NaN	NaN	NaN
4.674479	19.078678	153.947586	-17.439896	17.845592	150.938141	NaN	NaN	NaN	NaN	NaN	NaN	NaN	NaN	NaN	NaN	NaN	NaN
4.562008	17.419556	153.946121	-17.378088	17.968954	150.861359	NaN	NaN	NaN	NaN	NaN	NaN	NaN	NaN	NaN	NaN	NaN	NaN
4.359928	16.345631	153.751526	-17.340971	18.089672	150.654404	NaN	NaN	NaN	NaN	NaN	NaN	NaN	NaN	NaN	NaN	NaN	NaN
3.961616	15.236659	153.486282	-17.286304	18.249556	150.368164	NaN	NaN	NaN	NaN	NaN	NaN	NaN	NaN	NaN	NaN	NaN	NaN
3.394969	14.160666	153.207199	-17.275602	18.458052	150.126419	NaN	NaN	NaN	NaN	NaN	NaN	NaN	NaN	NaN	NaN	NaN	NaN
2.707914	13.139046	152.896805	-17.299501	18.682898	150.069763	NaN	NaN	NaN	NaN	NaN	NaN	NaN	NaN	NaN	NaN	NaN	NaN
1.761468	12.108402	152.775604	-17.341274	18.892677	150.248779	NaN	NaN	NaN	NaN	NaN	NaN	NaN	NaN	NaN	NaN	NaN	NaN
0.677871	11.100833	152.752335	-17.330803	19.074963	150.563248	NaN	NaN	NaN	NaN	NaN	NaN	NaN	NaN	NaN	NaN	NaN	NaN
-1.19631	9.670514	152.89801	-17.243408	19.291384	151.244324	NaN	NaN	NaN	NaN	NaN	NaN	NaN	NaN	NaN	NaN	NaN	NaN
-2.599606	8.71365	153.090805	-17.195335	19.364719	151.819305	NaN	NaN	NaN	NaN	NaN	NaN	NaN	NaN	NaN	NaN	NaN	NaN
-4.146048	7.845345	153.325668	-17.144016	19.383299	152.402267	NaN	NaN	NaN	NaN	NaN	NaN	NaN	NaN	NaN	NaN	NaN	NaN
-5.760786	6.964616	153.541382	-17.107346	19.377697	152.997208	NaN	NaN	NaN	NaN	NaN	NaN	NaN	NaN	NaN	NaN	NaN	NaN
-7.504845	6.185635	153.745438	-17.081909	19.361086	153.566818	NaN	NaN	NaN	NaN	NaN	NaN	NaN	NaN	NaN	NaN	NaN	NaN
-9.296288	5.396526	153.99762	-17.107859	19.341087	154.166122	NaN	NaN	NaN	NaN	NaN	NaN	NaN	NaN	NaN	NaN	NaN	NaN
-11.219602	4.697188	154.339432	-17.22451	19.327774	154.81813	NaN	NaN	NaN	NaN	NaN	NaN	NaN	NaN	NaN	NaN	NaN	NaN
-14.177601	3.668467	155.098328	-17.422924	19.252819	155.823425	NaN	NaN	NaN	NaN	NaN	NaN	NaN	NaN	NaN	NaN	NaN	NaN
-16.183367	3.085254	155.811722	-17.52125	19.13723	156.568039	NaN	NaN	NaN	NaN	NaN	NaN	NaN	NaN	NaN	NaN	NaN	NaN
-18.09399	2.452381	156.637314	-17.536617	18.94335	157.328323	NaN	NaN	NaN	NaN	NaN	NaN	NaN	NaN	NaN	NaN	NaN	NaN
-20.035378	1.913072	157.607468	-17.499224	18.700529	158.086533	NaN	NaN	NaN	NaN	NaN	NaN	NaN	NaN	NaN	NaN	NaN	NaN
-21.844034	1.371333	158.579514	-17.386972	18.438908	158.795868	NaN	NaN	NaN	NaN	NaN	NaN	NaN	NaN	NaN	NaN	NaN	NaN
-23.648603	0.918546	159.510681	-17.190987	18.180109	159.414703	NaN	NaN	NaN	NaN	NaN	NaN	NaN	NaN	NaN	NaN	NaN	NaN
-25.344404	0.528678	160.324173	-17.001097	17.964684	159.893326	NaN	NaN	NaN	NaN	NaN	NaN	NaN	NaN	NaN	NaN	NaN	NaN
-27.870188	0.132065	161.267059	-16.820366	17.742392	160.286789	NaN	NaN	NaN	NaN	NaN	NaN	NaN	NaN	NaN	NaN	NaN	NaN
-29.449621	-0.035616	161.692154	-16.789024	17.660049	160.309708	NaN	NaN	NaN	NaN	NaN	NaN	NaN	NaN	NaN	NaN	NaN	NaN
-31.010426	-0.112094	161.982315	-16.788759	17.599745	160.145767	NaN	NaN	NaN	NaN	NaN	NaN	NaN	NaN	NaN	NaN	NaN	NaN
-32.441895	-0.099106	162.180618	-16.812599	17.534338	159.890457	NaN	NaN	NaN	NaN	NaN	NaN	NaN	NaN	NaN	NaN	NaN	NaN
-33.779274	0.014026	162.207428	-16.847754	17.43252	159.570419	NaN	NaN	NaN	NaN	NaN	NaN	NaN	NaN	NaN	NaN	NaN	NaN
-35.034756	0.14193	162.151138	-16.887304	17.282711	159.235153	NaN	NaN	NaN	NaN	NaN	NaN	NaN	NaN	NaN	NaN	NaN	NaN
-36.162319	0.404692	162.070602	-16.962696	17.098047	158.952972	NaN	NaN	NaN	NaN	NaN	NaN	NaN	NaN	NaN	NaN	NaN	NaN
-37.649395	0.917953	161.83667	-17.080366	16.731312	158.585266	NaN	NaN	NaN	NaN	NaN	NaN	NaN	NaN	NaN	NaN	NaN	NaN
-38.464642	1.34883	161.654877	-17.163128	16.429653	158.401062	NaN	NaN	NaN	NaN	NaN	NaN	NaN	NaN	NaN	NaN	NaN	NaN
-39.155148	1.879691	161.485199	-17.245619	16.106144	158.221268	NaN	NaN	NaN	NaN	NaN	NaN	NaN	NaN	NaN	NaN	NaN	NaN
-39.727669	2.472197	161.274277	-17.350634	15.805933	158.048187	NaN	NaN	NaN	NaN	NaN	NaN	NaN	NaN	NaN	NaN	NaN	NaN
-40.145248	3.150336	160.970932	-17.470505	15.507205	157.843704	NaN	NaN	NaN	NaN	NaN	NaN	NaN	NaN	NaN	NaN	NaN	NaN
-40.451778	3.923897	160.597626	-17.568001	15.199804	157.587646	NaN	NaN	NaN	NaN	NaN	NaN	NaN	NaN	NaN	NaN	NaN	NaN
-40.610588	4.699909	160.10405	-17.679897	14.889084	157.266754	NaN	NaN	NaN	NaN	NaN	NaN	NaN	NaN	NaN	NaN	NaN	NaN
-40.640682	5.960673	159.022339	-17.871553	14.401653	156.588608	NaN	NaN	NaN	NaN	NaN	NaN	NaN	NaN	NaN	NaN	NaN	NaN
-40.540756	6.84158	158.198456	-18.04451	14.08931	156.041168	NaN	NaN	NaN	NaN	NaN	NaN	NaN	NaN	NaN	NaN	NaN	NaN
-40.239994	7.75431	157.364578	-18.209713	13.764837	155.477081	NaN	NaN	NaN	NaN	NaN	NaN	NaN	NaN	NaN	NaN	NaN	NaN
-39.839027	8.694319	156.529739	-18.403296	13.450913	154.928177	NaN	NaN	NaN	NaN	NaN	NaN	NaN	NaN	NaN	NaN	NaN	NaN
-39.334064	9.654446	155.754883	-18.581762	13.168868	154.395477	NaN	NaN	NaN	NaN	NaN	NaN	NaN	NaN	NaN	NaN	NaN	NaN
-38.658134	10.673954	154.926315	-18.752808	12.952057	153.843277	NaN	NaN	NaN	NaN	NaN	NaN	NaN	NaN	NaN	NaN	NaN	NaN
-37.912628	11.707419	153.975739	-18.915998	12.770722	153.214401	NaN	NaN	NaN	NaN	NaN	NaN	NaN	NaN	NaN	NaN	NaN	NaN
-36.629642	13.251218	152.518799	-19.242517	12.444937	152.163513	NaN	NaN	NaN	NaN	NaN	NaN	NaN	NaN	NaN	NaN	NaN	NaN
-35.65411	14.241582	151.641617	-19.488354	12.19013	151.513336	NaN	NaN	NaN	NaN	NaN	NaN	NaN	NaN	NaN	NaN	NaN	NaN
-34.614017	15.17294	150.952682	-19.712616	11.889299	150.952499	NaN	NaN	NaN	NaN	NaN	NaN	NaN	NaN	NaN	NaN	NaN	NaN
-33.425182	16.058968	150.394196	-19.891531	11.546168	150.496796	NaN	NaN	NaN	NaN	NaN	NaN	NaN	NaN	NaN	NaN	NaN	NaN
-32.179977	16.853981	150.078461	-20.028275	11.186636	150.195175	NaN	NaN	NaN	NaN	NaN	NaN	NaN	NaN	NaN	NaN	NaN	NaN
-30.858225	17.581398	149.966965	-20.134201	10.821371	150.036743	NaN	NaN	NaN	NaN	NaN	NaN	NaN	NaN	NaN	NaN	NaN	NaN
-29.467541	18.228004	149.990387	-20.205624	10.448931	149.981918	NaN	NaN	NaN	NaN	NaN	NaN	NaN	NaN	NaN	NaN	NaN	NaN
-27.284046	19.003614	150.147659	-20.267593	9.939682	149.995636	NaN	NaN	NaN	NaN	NaN	NaN	NaN	NaN	NaN	NaN	NaN	NaN
-25.791889	19.427433	150.289017	-20.296297	9.639797	150.00798	NaN	NaN	NaN	NaN	NaN	NaN	NaN	NaN	NaN	NaN	NaN	NaN
-24.295187	19.737139	150.391418	-20.361111	9.384702	149.983597	NaN	NaN	NaN	NaN	NaN	NaN	NaN	NaN	NaN	NaN	NaN	NaN
-22.756506	19.951277	150.390747	-20.440561	9.182758	149.886765	NaN	NaN	NaN	NaN	NaN	NaN	NaN	NaN	NaN	NaN	NaN	NaN
-21.229862	20.099667	150.386459	-20.560888	9.040946	149.750107	NaN	NaN	NaN	NaN	NaN	NaN	NaN	NaN	NaN	NaN	NaN	NaN
-19.766954	20.101036	150.33812	-20.720789	8.945602	149.619064	NaN	NaN	NaN	NaN	NaN	NaN	NaN	NaN	NaN	NaN	NaN	NaN
-18.263145	19.99659	150.287399	-20.903761	8.902957	149.513275	NaN	NaN	NaN	NaN	NaN	NaN	NaN	NaN	NaN	NaN	NaN	NaN
-16.120312	19.64323	150.20192	-21.19175	8.934759	149.372925	NaN	NaN	NaN	NaN	NaN	NaN	NaN	NaN	NaN	NaN	NaN	NaN
-14.693813	19.244171	150.151413	-21.390715	8.980075	149.308517	NaN	NaN	NaN	NaN	NaN	NaN	NaN	NaN	NaN	NaN	NaN	NaN
-13.319789	18.71559	150.123795	-21.577021	9.061487	149.282394	NaN	NaN	NaN	NaN	NaN	NaN	NaN	NaN	NaN	NaN	NaN	NaN
-12.054081	18.117687	150.119614	-21.755522	9.15097	149.266113	NaN	NaN	NaN	NaN	NaN	NaN	NaN	NaN	NaN	NaN	NaN	NaN
-10.80247	17.380865	150.157776	-21.900822	9.258296	149.279556	NaN	NaN	NaN	NaN	NaN	NaN	NaN	NaN	NaN	NaN	NaN	NaN
-9.595832	16.561655	150.151794	-22.023453	9.387567	149.298325	NaN	NaN	NaN	NaN	NaN	NaN	NaN	NaN	NaN	NaN	NaN	NaN
-8.496586	15.64616	150.18602	-22.115372	9.572707	149.323166	NaN	NaN	NaN	NaN	NaN	NaN	NaN	NaN	NaN	NaN	NaN	NaN
-6.903047	14.151268	150.217987	-22.158537	9.986135	149.317505	NaN	NaN	NaN	NaN	NaN	NaN	NaN	NaN	NaN	NaN	NaN	NaN
-5.979385	13.130098	150.233231	-22.100409	10.41964	149.296967	NaN	NaN	NaN	NaN	NaN	NaN	NaN	NaN	NaN	NaN	NaN	NaN
-5.157645	12.084438	150.490601	-22.099354	10.982604	149.566391	NaN	NaN	NaN	NaN	NaN	NaN	NaN	NaN	NaN	NaN	NaN	NaN
-4.432422	11.037072	150.942307	-22.129326	11.597996	150.167435	NaN	NaN	NaN	NaN	NaN	NaN	NaN	NaN	NaN	NaN	NaN	NaN
-3.837811	9.973602	151.631577	-22.107141	12.260807	151.003159	NaN	NaN	NaN	NaN	NaN	NaN	NaN	NaN	NaN	NaN	NaN	NaN
-3.311805	8.939284	152.505646	-22.026352	12.89934	151.93457	NaN	NaN	NaN	NaN	NaN	NaN	NaN	NaN	NaN	NaN	NaN	NaN
-2.889656	7.980529	153.366882	-21.955492	13.473873	152.84082	NaN	NaN	NaN	NaN	NaN	NaN	NaN	NaN	NaN	NaN	NaN	NaN
-2.399218	6.593944	154.570084	-21.955706	14.132992	153.954666	NaN	NaN	NaN	NaN	NaN	NaN	NaN	NaN	NaN	NaN	NaN	NaN
-2.134484	5.720148	155.095688	-22.017347	14.391397	154.505692	NaN	NaN	NaN	NaN	NaN	NaN	NaN	NaN	NaN	NaN	NaN	NaN
-1.939232	4.891788	155.488159	-22.114294	14.52314	154.888321	NaN	NaN	NaN	NaN	NaN	NaN	NaN	NaN	NaN	NaN	NaN	NaN
-1.768058	4.081507	155.635986	-22.228569	14.553194	155.117096	NaN	NaN	NaN	NaN	NaN	NaN	NaN	NaN	NaN	NaN	NaN	NaN
-1.59936	3.346502	155.623123	-22.342863	14.518011	155.216187	NaN	NaN	NaN	NaN	NaN	NaN	NaN	NaN	NaN	NaN	NaN	NaN
-1.458176	2.681084	155.480362	-22.484127	14.455393	155.256851	NaN	NaN	NaN	NaN	NaN	NaN	NaN	NaN	NaN	NaN	NaN	NaN
-1.31077	2.069804	155.239914	-22.624876	14.365842	155.28746	NaN	NaN	NaN	NaN	NaN	NaN	NaN	NaN	NaN	NaN	NaN	NaN
-1.11644	1.266853	154.801025	-22.828188	14.189346	155.339355	NaN	NaN	NaN	NaN	NaN	NaN	NaN	NaN	NaN	NaN	NaN	NaN
-0.979548	0.751858	154.51442	-22.922531	14.046081	155.408188	NaN	NaN	NaN	NaN	NaN	NaN	NaN	NaN	NaN	NaN	NaN	NaN
-0.790197	0.262228	154.224701	-22.966696	13.898376	155.494217	NaN	NaN	NaN	NaN	NaN	NaN	NaN	NaN	NaN	NaN	NaN	NaN
-0.567652	-0.183917	153.927551	-22.960913	13.755538	155.588181	NaN	NaN	NaN	NaN	NaN	NaN	NaN	NaN	NaN	NaN	NaN	NaN
-0.292088	-0.610751	153.664337	-22.900509	13.612612	155.65979	NaN	NaN	NaN	NaN	NaN	NaN	NaN	NaN	NaN	NaN	NaN	NaN
-0.001248	-1.049464	153.460938	-22.799854	13.479105	155.734711	NaN	NaN	NaN	NaN	NaN	NaN	NaN	NaN	NaN	NaN	NaN	NaN
0.303355	-1.531039	153.333801	-22.71542	13.37945	155.846588	NaN	NaN	NaN	NaN	NaN	NaN	NaN	NaN	NaN	NaN	NaN	NaN
0.829273	-2.333162	153.38945	-22.622395	13.240502	156.098724	NaN	NaN	NaN	NaN	NaN	NaN	NaN	NaN	NaN	NaN	NaN	NaN
1.169769	-2.903146	153.667191	-22.57329	13.191642	156.330139	NaN	NaN	NaN	NaN	NaN	NaN	NaN	NaN	NaN	NaN	NaN	NaN
1.455244	-3.536883	154.114944	-22.58894	13.235097	156.551361	NaN	NaN	NaN	NaN	NaN	NaN	NaN	NaN	NaN	NaN	NaN	NaN
1.734564	-4.215296	154.587799	-22.64535	13.316865	156.707153	NaN	NaN	NaN	NaN	NaN	NaN	NaN	NaN	NaN	NaN	NaN	NaN
1.982126	-4.943903	155.060318	-22.753868	13.416915	156.772263	NaN	NaN	NaN	NaN	NaN	NaN	NaN	NaN	NaN	NaN	NaN	NaN
2.184643	-5.753195	155.446854	-22.863373	13.524199	156.744461	NaN	NaN	NaN	NaN	NaN	NaN	NaN	NaN	NaN	NaN	NaN	NaN
2.358559	-6.599432	155.810349	-22.95854	13.657244	156.647675	NaN	NaN	NaN	NaN	NaN	NaN	NaN	NaN	NaN	NaN	NaN	NaN
2.385983	-7.939909	156.738434	-23.110376	13.920691	156.525452	NaN	NaN	NaN	NaN	NaN	NaN	NaN	NaN	NaN	NaN	NaN	NaN
2.295502	-8.860001	157.650665	-23.181299	14.121582	156.417572	NaN	NaN	NaN	NaN	NaN	NaN	NaN	NaN	NaN	NaN	NaN	NaN
2.074832	-9.771841	158.763885	-23.253553	14.387854	156.293076	NaN	NaN	NaN	NaN	NaN	NaN	NaN	NaN	NaN	NaN	NaN	NaN
1.740066	-10.561937	160.035187	-23.352505	14.750115	156.161575	NaN	NaN	NaN	NaN	NaN	NaN	NaN	NaN	NaN	NaN	NaN	NaN
1.226407	-11.246674	161.458405	-23.494123	15.180357	156.096893	NaN	NaN	NaN	NaN	NaN	NaN	NaN	NaN	NaN	NaN	NaN	NaN
0.573554	-11.83885	162.906158	-23.632597	15.558855	156.087433	NaN	NaN	NaN	NaN	NaN	NaN	NaN	NaN	NaN	NaN	NaN	NaN
-0.096464	-12.370535	164.07309	-23.699461	15.878116	156.081253	NaN	NaN	NaN	NaN	NaN	NaN	NaN	NaN	NaN	NaN	NaN	NaN
-1.184896	-12.967546	164.985626	-23.714437	16.226044	156.171097	NaN	NaN	NaN	NaN	NaN	NaN	NaN	NaN	NaN	NaN	NaN	NaN
-1.933096	-13.331183	164.880814	-23.669706	16.341082	156.315231	NaN	NaN	NaN	NaN	NaN	NaN	NaN	NaN	NaN	NaN	NaN	NaN
-2.79854	-13.590653	164.540268	-23.569355	16.388468	156.56395	NaN	NaN	NaN	NaN	NaN	NaN	NaN	NaN	NaN	NaN	NaN	NaN
-3.70907	-13.693793	164.18512	-23.418859	16.426088	156.887497	NaN	NaN	NaN	NaN	NaN	NaN	NaN	NaN	NaN	NaN	NaN	NaN
-4.704628	-13.574748	163.97905	-23.217598	16.48436	157.261475	NaN	NaN	NaN	NaN	NaN	NaN	NaN	NaN	NaN	NaN	NaN	NaN
-5.768578	-13.288088	163.783981	-22.993418	16.529829	157.605225	NaN	NaN	NaN	NaN	NaN	NaN	NaN	NaN	NaN	NaN	NaN	NaN
-6.857224	-12.938041	163.461456	-22.750458	16.468748	157.775085	NaN	NaN	NaN	NaN	NaN	NaN	NaN	NaN	NaN	NaN	NaN	NaN
-8.56545	-12.162924	162.362671	-22.315786	16.213821	157.423187	NaN	NaN	NaN	NaN	NaN	NaN	NaN	NaN	NaN	NaN	NaN	NaN
-9.669605	-11.577965	161.014862	-22.105675	16.011642	156.815521	NaN	NaN	NaN	NaN	NaN	NaN	NaN	NaN	NaN	NaN	NaN	NaN
-10.901143	-10.843184	159.577087	-22.043015	15.861967	156.185181	NaN	NaN	NaN	NaN	NaN	NaN	NaN	NaN	NaN	NaN	NaN	NaN
-12.290393	-9.978635	158.265945	-22.111547	15.766621	155.724762	NaN	NaN	NaN	NaN	NaN	NaN	NaN	NaN	NaN	NaN	NaN	NaN
-13.744424	-9.034094	157.264313	-22.212761	15.675348	155.514282	NaN	NaN	NaN	NaN	NaN	NaN	NaN	NaN	NaN	NaN	NaN	NaN
-15.349105	-7.954223	156.585175	-22.248512	15.566404	155.575119	NaN	NaN	NaN	NaN	NaN	NaN	NaN	NaN	NaN	NaN	NaN	NaN
-16.916626	-6.858026	156.111008	-22.196924	15.480818	155.839386	NaN	NaN	NaN	NaN	NaN	NaN	NaN	NaN	NaN	NaN	NaN	NaN
-19.472359	-5.003229	155.96962	-22.129757	15.533033	156.516724	NaN	NaN	NaN	NaN	NaN	NaN	NaN	NaN	NaN	NaN	NaN	NaN
-21.193193	-3.695653	156.175415	-22.120964	15.646304	157.099335	NaN	NaN	NaN	NaN	NaN	NaN	NaN	NaN	NaN	NaN	NaN	NaN
-22.910023	-2.381822	156.505692	-22.059288	15.698195	157.65799	NaN	NaN	NaN	NaN	NaN	NaN	NaN	NaN	NaN	NaN	NaN	NaN
-24.564978	-1.096954	157.011948	-21.990786	15.694115	158.201279	NaN	NaN	NaN	NaN	NaN	NaN	NaN	NaN	NaN	NaN	NaN	NaN
-26.2314	0.186377	157.708603	-21.911993	15.641292	158.764938	NaN	NaN	NaN	NaN	NaN	NaN	NaN	NaN	NaN	NaN	NaN	NaN
-27.776279	1.457863	158.603119	-21.828733	15.612655	159.387054	NaN	NaN	NaN	NaN	NaN	NaN	NaN	NaN	NaN	NaN	NaN	NaN
-29.274183	2.775819	159.665436	-21.70783	15.651141	160.058487	NaN	NaN	NaN	NaN	NaN	NaN	NaN	NaN	NaN	NaN	NaN	NaN
-31.216797	4.821978	161.435516	-21.411644	15.866868	161.104843	NaN	NaN	NaN	NaN	NaN	NaN	NaN	NaN	NaN	NaN	NaN	NaN
-32.393654	6.224834	162.559113	-21.194624	16.040766	161.751236	NaN	NaN	NaN	NaN	NaN	NaN	NaN	NaN	NaN	NaN	NaN	NaN
-33.46508	7.664635	163.526184	-20.99794	16.205389	162.314392	NaN	NaN	NaN	NaN	NaN	NaN	NaN	NaN	NaN	NaN	NaN	NaN
-34.479393	9.15728	164.27153	-20.838776	16.348261	162.70253	NaN	NaN	NaN	NaN	NaN	NaN	NaN	NaN	NaN	NaN	NaN	NaN
-35.324703	10.693518	164.69751	-20.705465	16.460087	162.902313	NaN	NaN	NaN	NaN	NaN	NaN	NaN	NaN	NaN	NaN	NaN	NaN
-36.143036	12.240343	164.817856	-20.53586	16.509655	162.879379	NaN	NaN	NaN	NaN	NaN	NaN	NaN	NaN	NaN	NaN	NaN	NaN
-36.763672	13.863532	164.632339	-20.363045	16.502371	162.688416	NaN	NaN	NaN	NaN	NaN	NaN	NaN	NaN	NaN	NaN	NaN	NaN
-37.57148	16.317835	164.053238	-20.127211	16.452515	162.168625	NaN	NaN	NaN	NaN	NaN	NaN	NaN	NaN	NaN	NaN	NaN	NaN
-37.919071	18.073555	163.55629	-19.981693	16.40177	161.749023	NaN	NaN	NaN	NaN	NaN	NaN	NaN	NaN	NaN	NaN	NaN	NaN
-38.155087	19.768551	163.031784	-19.834341	16.299141	161.289505	NaN	NaN	NaN	NaN	NaN	NaN	NaN	NaN	NaN	NaN	NaN	NaN
-38.262459	21.53068	162.413376	-19.727476	16.148781	160.813049	NaN	NaN	NaN	NaN	NaN	NaN	NaN	NaN	NaN	NaN	NaN	NaN
-38.281315	23.253283	161.676804	-19.655169	15.966111	160.26358	NaN	NaN	NaN	NaN	NaN	NaN	NaN	NaN	NaN	NaN	NaN	NaN
-38.166653	24.97249	160.745865	-19.579138	15.738022	159.573257	NaN	NaN	NaN	NaN	NaN	NaN	NaN	NaN	NaN	NaN	NaN	NaN
-37.984104	26.677448	159.857803	-19.52314	15.513457	158.843918	NaN	NaN	NaN	NaN	NaN	NaN	NaN	NaN	NaN	NaN	NaN	NaN
-37.435287	29.230808	159.038635	-19.455215	15.282711	157.974258	NaN	NaN	NaN	NaN	NaN	NaN	NaN	NaN	NaN	NaN	NaN	NaN
-36.932621	30.84	159.135483	-19.406979	15.187599	157.736282	NaN	NaN	NaN	NaN	NaN	NaN	NaN	NaN	NaN	NaN	NaN	NaN
-36.303005	32.359825	159.634979	-19.294436	15.120192	157.774277	NaN	NaN	NaN	NaN	NaN	NaN	NaN	NaN	NaN	NaN	NaN	NaN
-35.626457	33.75082	160.359619	-19.100203	15.039113	157.963638	NaN	NaN	NaN	NaN	NaN	NaN	NaN	NaN	NaN	NaN	NaN	NaN
-34.8246	35.071774	160.970505	-18.830887	14.969401	158.179276	NaN	NaN	NaN	NaN	NaN	NaN	NaN	NaN	NaN	NaN	NaN	NaN
-33.962193	36.275803	161.375336	-18.514725	14.873405	158.327454	NaN	NaN	NaN	NaN	NaN	NaN	NaN	NaN	NaN	NaN	NaN	NaN
-33.062393	37.403046	161.567703	-18.2404	14.822526	158.381424	NaN	NaN	NaN	NaN	NaN	NaN	NaN	NaN	NaN	NaN	NaN	NaN
-31.614124	38.9967	161.450256	-17.969633	14.871674	158.301727	NaN	NaN	NaN	NaN	NaN	NaN	NaN	NaN	NaN	NaN	NaN	NaN
-30.575943	39.875801	161.335449	-17.826574	14.920012	158.247162	NaN	NaN	NaN	NaN	NaN	NaN	NaN	NaN	NaN	NaN	NaN	NaN
-29.506033	40.633831	161.320587	-17.72418	14.974165	158.215805	NaN	NaN	NaN	NaN	NaN	NaN	NaN	NaN	NaN	NaN	NaN	NaN
-28.417618	41.243477	161.287292	-17.672796	15.009679	158.256073	NaN	NaN	NaN	NaN	NaN	NaN	NaN	NaN	NaN	NaN	NaN	NaN
-27.310047	41.736462	161.349655	-17.648926	15.045704	158.356659	NaN	NaN	NaN	NaN	NaN	NaN	NaN	NaN	NaN	NaN	NaN	NaN
-26.128685	42.091908	161.570068	-17.605881	15.073406	158.536331	NaN	NaN	NaN	NaN	NaN	NaN	NaN	NaN	NaN	NaN	NaN	NaN
-24.886101	42.303204	161.894028	-17.524103	15.065196	158.760651	NaN	NaN	NaN	NaN	NaN	NaN	NaN	NaN	NaN	NaN	NaN	NaN
-23.080647	42.325638	162.375015	-17.382843	15.000666	159.14386	NaN	NaN	NaN	NaN	NaN	NaN	NaN	NaN	NaN	NaN	NaN	NaN
-21.761616	42.20459	162.614502	-17.260265	14.913482	159.34935	NaN	NaN	NaN	NaN	NaN	NaN	NaN	NaN	NaN	NaN	NaN	NaN
-20.460077	41.967686	162.770813	-17.144266	14.804874	159.495911	NaN	NaN	NaN	NaN	NaN	NaN	NaN	NaN	NaN	NaN	NaN	NaN
-19.163591	41.58482	162.783005	-17.0305	14.669275	159.581619	NaN	NaN	NaN	NaN	NaN	NaN	NaN	NaN	NaN	NaN	NaN	NaN
-17.877478	41.107384	162.744064	-16.917776	14.537306	159.633163	NaN	NaN	NaN	NaN	NaN	NaN	NaN	NaN	NaN	NaN	NaN	NaN
-16.532167	40.496075	162.64061	-16.824095	14.393423	159.636246	NaN	NaN	NaN	NaN	NaN	NaN	NaN	NaN	NaN	NaN	NaN	NaN
-15.184954	39.782787	162.453735	-16.756109	14.284981	159.597809	NaN	NaN	NaN	NaN	NaN	NaN	NaN	NaN	NaN	NaN	NaN	NaN
-13.23165	38.59465	162.090347	-16.707525	14.211191	159.482498	NaN	NaN	NaN	NaN	NaN	NaN	NaN	NaN	NaN	NaN	NaN	NaN
-11.901887	37.669617	161.808365	-16.716192	14.203278	159.358139	NaN	NaN	NaN	NaN	NaN	NaN	NaN	NaN	NaN	NaN	NaN	NaN
-10.615507	36.692791	161.40184	-16.74622	14.226016	159.159897	NaN	NaN	NaN	NaN	NaN	NaN	NaN	NaN	NaN	NaN	NaN	NaN
-9.339048	35.574356	161.019272	-16.803709	14.294486	158.955353	NaN	NaN	NaN	NaN	NaN	NaN	NaN	NaN	NaN	NaN	NaN	NaN
-8.091842	34.373863	160.665588	-16.859558	14.394329	158.750763	NaN	NaN	NaN	NaN	NaN	NaN	NaN	NaN	NaN	NaN	NaN	NaN
-6.899394	33.100704	160.267471	-16.921692	14.534612	158.556183	NaN	NaN	NaN	NaN	NaN	NaN	NaN	NaN	NaN	NaN	NaN	NaN
-5.685926	31.736973	159.9151	-16.95731	14.695276	158.405548	NaN	NaN	NaN	NaN	NaN	NaN	NaN	NaN	NaN	NaN	NaN	NaN
-3.969851	29.553905	159.420166	-16.972265	14.935553	158.251175	NaN	NaN	NaN	NaN	NaN	NaN	NaN	NaN	NaN	NaN	NaN	NaN
-2.81514	27.979717	159.161453	-16.928205	15.074089	158.205719	NaN	NaN	NaN	NaN	NaN	NaN	NaN	NaN	NaN	NaN	NaN	NaN
-1.729507	26.3395	158.908691	-16.836016	15.168144	158.178635	NaN	NaN	NaN	NaN	NaN	NaN	NaN	NaN	NaN	NaN	NaN	NaN
-0.62957	24.614481	158.701141	-16.70792	15.249748	158.14064	NaN	NaN	NaN	NaN	NaN	NaN	NaN	NaN	NaN	NaN	NaN	NaN
0.402534	22.85803	158.489197	-16.589468	15.371318	158.068405	NaN	NaN	NaN	NaN	NaN	NaN	NaN	NaN	NaN	NaN	NaN	NaN
1.420604	21.045389	158.285583	-16.524376	15.563936	157.951263	NaN	NaN	NaN	NaN	NaN	NaN	NaN	NaN	NaN	NaN	NaN	NaN
2.38063	19.227556	158.00441	-16.433012	15.820448	157.680649	NaN	NaN	NaN	NaN	NaN	NaN	NaN	NaN	NaN	NaN	NaN	NaN
3.819748	16.438494	157.455978	-16.177608	16.302071	156.792603	NaN	NaN	NaN	NaN	NaN	NaN	NaN	NaN	NaN	NaN	NaN	NaN
4.672058	14.594904	156.924362	-16.072149	16.672062	155.80658	NaN	NaN	NaN	NaN	NaN	NaN	NaN	NaN	NaN	NaN	NaN	NaN
5.392233	12.736514	156.393051	-16.151711	16.988197	154.727158	NaN	NaN	NaN	NaN	NaN	NaN	NaN	NaN	NaN	NaN	NaN	NaN
5.919234	10.87886	155.890121	-16.322638	17.261806	153.613159	NaN	NaN	NaN	NaN	NaN	NaN	NaN	NaN	NaN	NaN	NaN	NaN
6.367972	9.009257	155.40213	-16.429399	17.469997	152.496643	NaN	NaN	NaN	NaN	NaN	NaN	NaN	NaN	NaN	NaN	NaN	NaN
6.64905	7.179467	155.024002	-16.471962	17.629957	151.406052	NaN	NaN	NaN	NaN	NaN	NaN	NaN	NaN	NaN	NaN	NaN	NaN
6.825627	5.401608	154.74469	-16.452766	17.786999	150.377319	NaN	NaN	NaN	NaN	NaN	NaN	NaN	NaN	NaN	NaN	NaN	NaN
6.788292	2.89653	154.363678	-16.344048	17.931765	148.944229	NaN	NaN	NaN	NaN	NaN	NaN	NaN	NaN	NaN	NaN	NaN	NaN
6.583935	1.289887	153.999161	-16.273432	17.958254	148.104279	NaN	NaN	NaN	NaN	NaN	NaN	NaN	NaN	NaN	NaN	NaN	NaN
6.182395	-0.2183	153.640884	-16.217184	17.95812	147.354187	NaN	NaN	NaN	NaN	NaN	NaN	NaN	NaN	NaN	NaN	NaN	NaN
5.627552	-1.66767	153.178665	-16.144554	17.897917	146.606262	NaN	NaN	NaN	NaN	NaN	NaN	NaN	NaN	NaN	NaN	NaN	NaN
4.966048	-3.026139	152.552994	-16.041771	17.796179	145.882874	NaN	NaN	NaN	NaN	NaN	NaN	NaN	NaN	NaN	NaN	NaN	NaN
4.121323	-4.194739	152.025635	-15.948997	17.670639	145.329361	NaN	NaN	NaN	NaN	NaN	NaN	NaN	NaN	NaN	NaN	NaN	NaN
3.117606	-5.222114	151.565628	-15.87957	17.565224	145.007126	NaN	NaN	NaN	NaN	NaN	NaN	NaN	NaN	NaN	NaN	NaN	NaN
1.249082	-6.378921	151.178909	-15.756623	17.526796	145.055695	NaN	NaN	NaN	NaN	NaN	NaN	NaN	NaN	NaN	NaN	NaN	NaN
-0.179792	-6.964473	151.059967	-15.687595	17.591583	145.460495	NaN	NaN	NaN	NaN	NaN	NaN	NaN	NaN	NaN	NaN	NaN	NaN
-1.756876	-7.389724	151.059677	-15.583343	17.630262	146.150177	NaN	NaN	NaN	NaN	NaN	NaN	NaN	NaN	NaN	NaN	NaN	NaN
-3.393019	-7.665112	151.19577	-15.434887	17.569515	147.094498	NaN	NaN	NaN	NaN	NaN	NaN	NaN	NaN	NaN	NaN	NaN	NaN
-5.120398	-7.85583	151.447495	-15.299508	17.426023	148.249695	NaN	NaN	NaN	NaN	NaN	NaN	NaN	NaN	NaN	NaN	NaN	NaN
-6.962	-7.923896	151.832169	-15.221974	17.266468	149.486557	NaN	NaN	NaN	NaN	NaN	NaN	NaN	NaN	NaN	NaN	NaN	NaN
-8.846147	-7.873773	152.299881	-15.239247	17.104689	150.702103	NaN	NaN	NaN	NaN	NaN	NaN	NaN	NaN	NaN	NaN	NaN	NaN
-11.720287	-7.612483	152.907532	-15.42075	16.81391	152.310699	NaN	NaN	NaN	NaN	NaN	NaN	NaN	NaN	NaN	NaN	NaN	NaN
-13.651991	-7.329588	153.298798	-15.600117	16.601559	153.173447	NaN	NaN	NaN	NaN	NaN	NaN	NaN	NaN	NaN	NaN	NaN	NaN
-15.550303	-6.980209	153.683243	-15.819777	16.415861	153.864822	NaN	NaN	NaN	NaN	NaN	NaN	NaN	NaN	NaN	NaN	NaN	NaN
-17.361139	-6.530434	154.037979	-16.028624	16.243462	154.37854	NaN	NaN	NaN	NaN	NaN	NaN	NaN	NaN	NaN	NaN	NaN	NaN
-19.100887	-6.003822	154.295273	-16.231379	16.09321	154.734009	NaN	NaN	NaN	NaN	NaN	NaN	NaN	NaN	NaN	NaN	NaN	NaN
-20.789627	-5.455052	154.487869	-16.454273	15.971863	154.956619	NaN	NaN	NaN	NaN	NaN	NaN	NaN	NaN	NaN	NaN	NaN	NaN
-22.397705	-4.782677	154.72496	-16.663834	15.888105	155.109863	NaN	NaN	NaN	NaN	NaN	NaN	NaN	NaN	NaN	NaN	NaN	NaN
-24.592255	-3.697288	155.006958	-16.966278	15.815614	155.24176	NaN	NaN	NaN	NaN	NaN	NaN	NaN	NaN	NaN	NaN	NaN	NaN
-25.858807	-2.886622	155.254944	-17.137741	15.800573	155.325562	NaN	NaN	NaN	NaN	NaN	NaN	NaN	NaN	NaN	NaN	NaN	NaN
-27.025467	-2.016477	155.530487	-17.313004	15.799639	155.447922	NaN	NaN	NaN	NaN	NaN	NaN	NaN	NaN	NaN	NaN	NaN	NaN
-28.043613	-1.123045	155.837875	-17.443762	15.796924	155.598495	NaN	NaN	NaN	NaN	NaN	NaN	NaN	NaN	NaN	NaN	NaN	NaN
-28.910374	-0.195217	156.132599	-17.562891	15.784846	155.77417	NaN	NaN	NaN	NaN	NaN	NaN	NaN	NaN	NaN	NaN	NaN	NaN
-29.627827	0.797651	156.428375	-17.642372	15.781925	155.954407	NaN	NaN	NaN	NaN	NaN	NaN	NaN	NaN	NaN	NaN	NaN	NaN
-30.208523	1.81432	156.699615	-17.689791	15.765333	156.143372	NaN	NaN	NaN	NaN	NaN	NaN	NaN	NaN	NaN	NaN	NaN	NaN
-30.817076	3.386734	156.964233	-17.69124	15.754169	156.362579	NaN	NaN	NaN	NaN	NaN	NaN	NaN	NaN	NaN	NaN	NaN	NaN
-31.042953	4.470275	156.99588	-17.662357	15.741226	156.419296	NaN	NaN	NaN	NaN	NaN	NaN	NaN	NaN	NaN	NaN	NaN	NaN
-31.175503	5.568847	156.831406	-17.608953	15.708323	156.34201	NaN	NaN	NaN	NaN	NaN	NaN	NaN	NaN	NaN	NaN	NaN	NaN
-31.2148	6.674021	156.446152	-17.551027	15.639307	156.110458	NaN	NaN	NaN	NaN	NaN	NaN	NaN	NaN	NaN	NaN	NaN	NaN
-31.15193	7.792917	155.926849	-17.527853	15.596817	155.805832	NaN	NaN	NaN	NaN	NaN	NaN	NaN	NaN	NaN	NaN	NaN	NaN
-31.019253	8.907566	155.309311	-17.550364	15.588683	155.374908	NaN	NaN	NaN	NaN	NaN	NaN	NaN	NaN	NaN	NaN	NaN	NaN
-30.811682	10.035719	154.660721	-17.607855	15.606024	154.917313	NaN	NaN	NaN	NaN	NaN	NaN	NaN	NaN	NaN	NaN	NaN	NaN
-30.337519	11.635686	153.831909	-17.782232	15.626044	154.348572	NaN	NaN	NaN	NaN	NaN	NaN	NaN	NaN	NaN	NaN	NaN	NaN
-29.921358	12.605341	153.532867	-17.941143	15.582389	154.136642	NaN	NaN	NaN	NaN	NaN	NaN	NaN	NaN	NaN	NaN	NaN	NaN
-29.426855	13.551326	153.461136	-18.089195	15.491525	154.092056	NaN	NaN	NaN	NaN	NaN	NaN	NaN	NaN	NaN	NaN	NaN	NaN
-28.880465	14.451538	153.565445	-18.202688	15.374342	154.21402	NaN	NaN	NaN	NaN	NaN	NaN	NaN	NaN	NaN	NaN	NaN	NaN
-28.299019	15.267108	153.788574	-18.298105	15.237163	154.432312	NaN	NaN	NaN	NaN	NaN	NaN	NaN	NaN	NaN	NaN	NaN	NaN
-27.615952	16.012926	154.103394	-18.364336	15.107089	154.698547	NaN	NaN	NaN	NaN	NaN	NaN	NaN	NaN	NaN	NaN	NaN	NaN
-26.916367	16.762875	154.410629	-18.395235	14.975513	154.952042	NaN	NaN	NaN	NaN	NaN	NaN	NaN	NaN	NaN	NaN	NaN	NaN
-25.798723	17.77055	154.726944	-18.44544	14.766994	155.237961	NaN	NaN	NaN	NaN	NaN	NaN	NaN	NaN	NaN	NaN	NaN	NaN
-24.99283	18.326307	154.880112	-18.497663	14.596918	155.353241	NaN	NaN	NaN	NaN	NaN	NaN	NaN	NaN	NaN	NaN	NaN	NaN
-24.174723	18.849064	154.968384	-18.571859	14.424829	155.385849	NaN	NaN	NaN	NaN	NaN	NaN	NaN	NaN	NaN	NaN	NaN	NaN
-23.325676	19.324661	154.961777	-18.647854	14.27065	155.337769	NaN	NaN	NaN	NaN	NaN	NaN	NaN	NaN	NaN	NaN	NaN	NaN
-22.461994	19.720995	154.831406	-18.696409	14.131683	155.194778	NaN	NaN	NaN	NaN	NaN	NaN	NaN	NaN	NaN	NaN	NaN	NaN
-21.543758	20.057472	154.677933	-18.753405	14.03659	155.013382	NaN	NaN	NaN	NaN	NaN	NaN	NaN	NaN	NaN	NaN	NaN	NaN
-20.636824	20.335123	154.481918	-18.820581	13.975954	154.79248	NaN	NaN	NaN	NaN	NaN	NaN	NaN	NaN	NaN	NaN	NaN	NaN
-19.268209	20.597519	154.170395	-18.91317	13.889649	154.428375	NaN	NaN	NaN	NaN	NaN	NaN	NaN	NaN	NaN	NaN	NaN	NaN
-18.387613	20.688101	153.984879	-19.00975	13.795588	154.208618	NaN	NaN	NaN	NaN	NaN	NaN	NaN	NaN	NaN	NaN	NaN	NaN
-17.46636	20.682138	153.873428	-19.147453	13.704165	154.028839	NaN	NaN	NaN	NaN	NaN	NaN	NaN	NaN	NaN	NaN	NaN	NaN
-16.618263	20.580648	153.825424	-19.298708	13.596884	153.899536	NaN	NaN	NaN	NaN	NaN	NaN	NaN	NaN	NaN	NaN	NaN	NaN
-15.794809	20.394253	153.828613	-19.444611	13.521407	153.85257	NaN	NaN	NaN	NaN	NaN	NaN	NaN	NaN	NaN	NaN	NaN	NaN
-14.995925	20.145134	153.827347	-19.597553	13.506496	153.898209	NaN	NaN	NaN	NaN	NaN	NaN	NaN	NaN	NaN	NaN	NaN	NaN
-14.231231	19.822826	153.89534	-19.747934	13.560478	154.018127	NaN	NaN	NaN	NaN	NaN	NaN	NaN	NaN	NaN	NaN	NaN	NaN
-13.188495	19.240688	154.133743	-20.012547	13.805601	154.460526	NaN	NaN	NaN	NaN	NaN	NaN	NaN	NaN	NaN	NaN	NaN	NaN
-12.536695	18.832773	154.408951	-20.144688	14.023601	154.863876	NaN	NaN	NaN	NaN	NaN	NaN	NaN	NaN	NaN	NaN	NaN	NaN
-11.92406	18.415512	154.714584	-20.25556	14.231881	155.319733	NaN	NaN	NaN	NaN	NaN	NaN	NaN	NaN	NaN	NaN	NaN	NaN
-11.347228	17.96389	155.130585	-20.317795	14.393067	155.772537	NaN	NaN	NaN	NaN	NaN	NaN	NaN	NaN	NaN	NaN	NaN	NaN
-10.803667	17.519506	155.546005	-20.36084	14.493977	156.209366	NaN	NaN	NaN	NaN	NaN	NaN	NaN	NaN	NaN	NaN	NaN	NaN
-10.281673	17.136639	155.979294	-20.43059	14.552084	156.58667	NaN	NaN	NaN	NaN	NaN	NaN	NaN	NaN	NaN	NaN	NaN	NaN
-9.815617	16.797777	156.330307	-20.520723	14.604897	156.888794	NaN	NaN	NaN	NaN	NaN	NaN	NaN	NaN	NaN	NaN	NaN	NaN
-9.239838	16.445244	156.686295	-20.690336	14.722012	157.138428	NaN	NaN	NaN	NaN	NaN	NaN	NaN	NaN	NaN	NaN	NaN	NaN
-8.898798	16.337786	156.797989	-20.814026	14.868222	157.157837	NaN	NaN	NaN	NaN	NaN	NaN	NaN	NaN	NaN	NaN	NaN	NaN
-8.57303	16.325249	156.822784	-20.905806	15.045069	157.073944	NaN	NaN	NaN	NaN	NaN	NaN	NaN	NaN	NaN	NaN	NaN	NaN
-8.274993	16.428522	156.731339	-20.928223	15.211551	156.918915	NaN	NaN	NaN	45.670921	33.675335	142.426544	NaN	NaN	NaN	NaN	NaN	NaN
-8.019766	16.632458	156.559387	-20.90921	15.341563	156.742279	NaN	NaN	NaN	45.53532	33.827747	142.182648	NaN	NaN	NaN	NaN	NaN	NaN
-7.801976	16.947317	156.316742	-20.848335	15.412725	156.531784	NaN	NaN	NaN	45.518288	33.889057	141.942688	NaN	NaN	NaN	NaN	NaN	NaN
-7.62414	17.370804	156.012314	-20.77573	15.407136	156.277817	NaN	NaN	NaN	NaN	NaN	NaN	NaN	NaN	NaN	NaN	NaN	NaN
-7.547903	18.231092	155.530853	-20.731697	15.243753	155.896133	NaN	NaN	NaN	NaN	NaN	NaN	NaN	NaN	NaN	NaN	NaN	NaN
-7.634125	19.004154	155.308853	-20.777084	15.053969	155.718262	NaN	NaN	NaN	NaN	NaN	NaN	NaN	NaN	NaN	NaN	NaN	NaN
-7.760707	19.886749	155.30867	-20.896959	14.820877	155.656647	NaN	NaN	NaN	NaN	NaN	NaN	NaN	NaN	NaN	NaN	NaN	NaN
-7.954067	20.79632	155.500381	-21.074923	14.508687	155.665939	NaN	NaN	NaN	NaN	NaN	NaN	NaN	NaN	NaN	NaN	NaN	NaN
-8.214172	21.495255	156.179871	-21.226616	14.12779	155.809052	NaN	NaN	NaN	NaN	NaN	NaN	NaN	NaN	NaN	NaN	NaN	NaN
-8.503989	22.104912	156.43399	-21.322861	13.753531	156.031662	NaN	NaN	NaN	NaN	NaN	NaN	NaN	NaN	NaN	NaN	NaN	NaN
-8.749548	22.616959	157.109711	-21.362091	13.448188	156.32077	NaN	NaN	NaN	NaN	NaN	NaN	NaN	NaN	NaN	NaN	NaN	NaN
-9.093041	23.273136	157.576614	-21.312332	13.254222	156.744095	NaN	NaN	NaN	NaN	NaN	NaN	NaN	NaN	NaN	NaN	NaN	NaN
-9.278408	23.6327	157.821716	-21.235987	13.264544	156.979446	NaN	NaN	NaN	NaN	NaN	NaN	NaN	NaN	NaN	NaN	NaN	NaN
-9.352643	23.945847	157.970993	-21.135046	13.306967	157.135498	NaN	NaN	NaN	NaN	NaN	NaN	NaN	NaN	NaN	NaN	NaN	NaN
-9.360334	24.183886	158.089691	-21.035276	13.35463	157.279251	NaN	NaN	NaN	NaN	NaN	NaN	NaN	NaN	NaN	NaN	NaN	NaN
-9.374861	24.350086	158.208176	-20.950863	13.383101	157.435471	NaN	NaN	NaN	NaN	NaN	NaN	NaN	NaN	NaN	NaN	NaN	NaN
-9.388459	24.414688	158.47023	-20.860968	13.424725	157.596863	NaN	NaN	NaN	NaN	NaN	NaN	NaN	NaN	NaN	NaN	NaN	NaN
-9.372067	24.398008	158.659668	-20.782677	13.462837	157.775436	NaN	NaN	NaN	NaN	NaN	NaN	NaN	NaN	NaN	NaN	NaN	NaN
-9.306341	24.202242	158.844818	-20.677938	13.587364	158.032516	NaN	NaN	NaN	NaN	NaN	NaN	NaN	NaN	NaN	NaN	NaN	NaN
-9.254492	23.986271	158.853058	-20.616266	13.723144	158.183334	NaN	NaN	NaN	NaN	NaN	NaN	NaN	NaN	NaN	NaN	NaN	NaN
-9.214334	23.688066	158.795517	-20.54785	13.87928	158.300613	NaN	NaN	NaN	NaN	NaN	NaN	NaN	NaN	NaN	NaN	NaN	NaN
-9.186124	23.278496	158.682022	-20.464045	14.028279	158.36853	NaN	NaN	NaN	NaN	NaN	NaN	NaN	NaN	NaN	NaN	NaN	NaN
-9.103744	22.744097	158.513702	-20.351551	14.164657	158.403656	NaN	NaN	NaN	NaN	NaN	NaN	NaN	NaN	NaN	NaN	NaN	NaN
-9.009537	22.087046	158.380325	-20.242249	14.296664	158.434021	NaN	NaN	NaN	NaN	NaN	NaN	NaN	NaN	NaN	NaN	NaN	NaN
-8.957722	21.325142	158.263641	-20.165686	14.422575	158.440247	NaN	NaN	NaN	NaN	NaN	NaN	NaN	NaN	NaN	NaN	NaN	NaN
-8.779271	20.11919	158.065414	-20.043123	14.564024	158.426788	NaN	NaN	NaN	NaN	NaN	NaN	NaN	NaN	NaN	NaN	NaN	NaN
-8.688783	19.179705	157.94696	-19.947145	14.615279	158.391647	NaN	NaN	NaN	NaN	NaN	NaN	NaN	NaN	NaN	NaN	NaN	NaN
-8.541368	18.130415	157.772034	-19.860109	14.647102	158.320038	NaN	NaN	NaN	NaN	NaN	NaN	NaN	NaN	NaN	NaN	NaN	NaN
-8.447862	17.005951	157.582489	-19.774336	14.660978	158.179535	NaN	NaN	NaN	NaN	NaN	NaN	NaN	NaN	NaN	NaN	NaN	NaN
-8.296613	15.879601	157.295334	-19.67794	14.687702	157.974167	NaN	NaN	NaN	NaN	NaN	NaN	NaN	NaN	NaN	NaN	NaN	NaN
-8.197201	14.64738	157.013641	-19.594578	14.718589	157.76918	NaN	NaN	NaN	NaN	NaN	NaN	NaN	NaN	NaN	NaN	NaN	NaN
-8.108582	13.327405	156.749847	-19.527235	14.754992	157.574905	NaN	NaN	NaN	NaN	NaN	NaN	NaN	NaN	NaN	NaN	NaN	NaN
-7.988416	11.343869	156.341583	-19.429087	14.873107	157.262451	NaN	NaN	NaN	NaN	NaN	NaN	NaN	NaN	NaN	NaN	NaN	NaN
-7.888023	9.937541	156.02272	-19.335518	14.985906	156.960266	NaN	NaN	NaN	NaN	NaN	NaN	NaN	NaN	NaN	NaN	NaN	NaN
-7.853703	8.512076	155.759079	-19.256338	15.144241	156.563095	NaN	NaN	NaN	NaN	NaN	NaN	NaN	NaN	NaN	NaN	NaN	NaN
-7.813337	7.11977	155.395508	-19.212744	15.330657	156.072586	NaN	NaN	NaN	NaN	NaN	NaN	NaN	NaN	NaN	NaN	NaN	NaN
-7.80664	5.642436	155.049973	-19.230431	15.475877	155.557068	NaN	NaN	NaN	NaN	NaN	NaN	NaN	NaN	NaN	NaN	NaN	NaN
-7.889664	4.191927	154.732101	-19.29175	15.588652	155.041016	NaN	NaN	NaN	NaN	NaN	NaN	NaN	NaN	NaN	NaN	NaN	NaN
-8.030777	2.739215	154.514343	-19.362263	15.653378	154.577591	NaN	NaN	NaN	NaN	NaN	NaN	NaN	NaN	NaN	NaN	NaN	NaN
-8.326619	0.540554	154.241425	-19.426853	15.696187	153.98732	NaN	NaN	NaN	NaN	NaN	NaN	NaN	NaN	NaN	NaN	NaN	NaN
-8.542583	-0.835231	154.078598	-19.433302	15.704161	153.638763	NaN	NaN	NaN	NaN	NaN	NaN	NaN	NaN	NaN	NaN	NaN	NaN
-8.878532	-2.242563	153.992065	-19.40752	15.72975	153.317017	NaN	NaN	NaN	NaN	NaN	NaN	NaN	NaN	NaN	NaN	NaN	NaN
-9.263946	-3.557396	153.943115	-19.365898	15.766811	152.986267	NaN	NaN	NaN	NaN	NaN	NaN	NaN	NaN	NaN	NaN	NaN	NaN
-9.673999	-4.775358	153.907623	-19.320595	15.830618	152.621338	NaN	NaN	NaN	NaN	NaN	NaN	NaN	NaN	NaN	NaN	NaN	NaN
-10.227968	-5.965329	153.950241	-19.325363	15.912268	152.232132	NaN	NaN	NaN	NaN	NaN	NaN	NaN	NaN	NaN	NaN	NaN	NaN
-10.849832	-7.045032	154.015656	-19.347324	16.021786	151.803635	NaN	NaN	NaN	NaN	NaN	NaN	NaN	NaN	NaN	NaN	NaN	NaN
-11.926843	-8.440163	154.148727	-19.412003	16.147839	151.136093	NaN	NaN	NaN	NaN	NaN	NaN	NaN	NaN	NaN	NaN	NaN	NaN
-12.798412	-9.266857	154.2211	-19.463181	16.183489	150.666214	NaN	NaN	NaN	NaN	NaN	NaN	NaN	NaN	NaN	NaN	NaN	NaN
-13.70147	-9.958813	154.166351	-19.539213	16.173512	150.20993	NaN	NaN	NaN	NaN	NaN	NaN	NaN	NaN	NaN	NaN	NaN	NaN
-14.682743	-10.535936	154.009369	-19.6161	16.115252	149.779984	NaN	NaN	NaN	NaN	NaN	NaN	NaN	NaN	NaN	NaN	NaN	NaN
-15.721398	-10.982486	153.788986	-19.721102	15.981767	149.420731	NaN	NaN	NaN	NaN	NaN	NaN	NaN	NaN	NaN	NaN	NaN	NaN
-16.948214	-11.30735	153.628189	-19.82884	15.790998	149.134781	NaN	NaN	NaN	NaN	NaN	NaN	NaN	NaN	NaN	NaN	NaN	NaN
-18.155279	-11.444151	153.524643	-19.914934	15.561753	148.9599	NaN	NaN	NaN	NaN	NaN	NaN	NaN	NaN	NaN	NaN	NaN	NaN
-20.145828	-11.352713	153.492661	-20.056578	15.159724	148.955627	NaN	NaN	NaN	NaN	NaN	NaN	NaN	NaN	NaN	NaN	NaN	NaN
-21.546688	-11.082033	153.602219	-20.162497	14.869287	149.101532	NaN	NaN	NaN	NaN	NaN	NaN	NaN	NaN	NaN	NaN	NaN	NaN
-23.025702	-10.608639	153.751404	-20.252396	14.541903	149.390427	NaN	NaN	NaN	NaN	NaN	NaN	NaN	NaN	NaN	NaN	NaN	NaN
-24.499998	-9.975945	153.893082	-20.361382	14.150593	149.807999	NaN	NaN	NaN	NaN	NaN	NaN	NaN	NaN	NaN	NaN	NaN	NaN
-26.051212	-9.169331	154.064529	-20.462963	13.712533	150.312393	NaN	NaN	NaN	NaN	NaN	NaN	NaN	NaN	NaN	NaN	NaN	NaN
-27.596426	-8.239715	154.116196	-20.55768	13.235177	150.850967	NaN	NaN	NaN	NaN	NaN	NaN	NaN	NaN	NaN	NaN	NaN	NaN
-29.219433	-7.098537	154.156921	-20.638712	12.770398	151.359909	NaN	NaN	NaN	NaN	NaN	NaN	NaN	NaN	NaN	NaN	NaN	NaN
-31.586153	-5.094233	153.97583	-20.713442	12.170469	152.002838	NaN	NaN	NaN	NaN	NaN	NaN	NaN	NaN	NaN	NaN	NaN	NaN
-33.13715	-3.554959	153.740967	-20.743231	11.850461	152.326187	NaN	NaN	NaN	NaN	NaN	NaN	NaN	NaN	NaN	NaN	NaN	NaN
-34.73645	-1.822126	153.488159	-20.76601	11.586722	152.548752	NaN	NaN	NaN	NaN	NaN	NaN	NaN	NaN	NaN	NaN	NaN	NaN
-36.243351	0.025872	153.118271	-20.784464	11.348941	152.649231	NaN	NaN	NaN	NaN	NaN	NaN	NaN	NaN	NaN	NaN	NaN	NaN
-37.823925	1.984031	152.758438	-20.818682	11.1281	152.67865	NaN	NaN	NaN	NaN	NaN	NaN	NaN	NaN	NaN	NaN	NaN	NaN
-39.340641	4.085442	152.420746	-20.860655	10.88739	152.643906	NaN	NaN	NaN	NaN	NaN	NaN	NaN	NaN	NaN	NaN	NaN	NaN
-40.774403	6.286452	152.192337	-20.905704	10.627517	152.580551	NaN	NaN	NaN	NaN	NaN	NaN	NaN	NaN	NaN	NaN	NaN	NaN
-42.819332	9.687727	152.267776	-20.961315	10.215144	152.5914	NaN	NaN	NaN	NaN	NaN	NaN	NaN	NaN	NaN	NaN	NaN	NaN
-44.159195	12.043373	152.5672	-20.977926	9.955141	152.733124	NaN	NaN	NaN	NaN	NaN	NaN	NaN	NaN	NaN	NaN	NaN	NaN
-45.369755	14.459519	153.271835	-20.980999	9.687515	153.019928	NaN	NaN	NaN	NaN	NaN	NaN	NaN	NaN	NaN	NaN	NaN	NaN
-46.434734	16.880339	154.292984	-21.001362	9.396921	153.447372	NaN	NaN	NaN	NaN	NaN	NaN	NaN	NaN	NaN	NaN	NaN	NaN
-47.402081	19.205593	155.750443	-21.085346	9.095621	153.985413	NaN	NaN	NaN	NaN	NaN	NaN	NaN	NaN	NaN	NaN	NaN	NaN
-48.341076	21.429243	157.553085	-21.20253	8.790393	154.5457	NaN	NaN	NaN	NaN	NaN	NaN	NaN	NaN	NaN	NaN	NaN	NaN
-49.044067	23.589397	159.466965	-21.264208	8.508687	155.007294	NaN	NaN	NaN	NaN	NaN	NaN	NaN	NaN	NaN	NaN	NaN	NaN
NaN	NaN	NaN	-21.263832	8.234095	155.473648	NaN	NaN	NaN	NaN	NaN	NaN	NaN	NaN	NaN	NaN	NaN	NaN
NaN	NaN	NaN	-21.184931	8.144671	155.627975	NaN	NaN	NaN	NaN	NaN	NaN	NaN	NaN	NaN	NaN	NaN	NaN
NaN	NaN	NaN	-21.04911	8.118012	155.704544	NaN	NaN	NaN	NaN	NaN	NaN	NaN	NaN	NaN	NaN	NaN	NaN
NaN	NaN	NaN	-20.934395	8.148872	155.70578	NaN	NaN	NaN	NaN	NaN	NaN	NaN	NaN	NaN	NaN	NaN	NaN
NaN	NaN	NaN	-20.795019	8.275684	155.724442	NaN	NaN	NaN	NaN	NaN	NaN	NaN	NaN	NaN	NaN	NaN	NaN
NaN	NaN	NaN	-20.690958	8.469944	155.733734	NaN	NaN	NaN	NaN	NaN	NaN	NaN	NaN	NaN	NaN	NaN	NaN
NaN	NaN	NaN	-20.607208	8.738413	155.750977	NaN	NaN	NaN	NaN	NaN	NaN	NaN	NaN	NaN	NaN	NaN	NaN
NaN	NaN	NaN	-20.58827	9.186311	155.868561	NaN	NaN	NaN	NaN	NaN	NaN	NaN	NaN	NaN	NaN	NaN	NaN
NaN	NaN	NaN	-20.606741	9.516878	156.008453	NaN	NaN	NaN	NaN	NaN	NaN	NaN	NaN	NaN	NaN	NaN	NaN
-49.520557	39.421844	164.766129	-20.648132	9.867039	156.162186	NaN	NaN	NaN	NaN	NaN	NaN	NaN	NaN	NaN	NaN	NaN	NaN
NaN	NaN	NaN	-20.684397	10.218319	156.426224	NaN	NaN	NaN	NaN	NaN	NaN	NaN	NaN	NaN	NaN	NaN	NaN
NaN	NaN	NaN	-20.748665	10.53395	156.794342	NaN	NaN	NaN	NaN	NaN	NaN	NaN	NaN	NaN	NaN	NaN	NaN
NaN	NaN	NaN	-20.754858	10.840178	157.236557	NaN	NaN	NaN	NaN	NaN	NaN	NaN	NaN	NaN	NaN	NaN	NaN
-47.089691	39.69685	164.29126	-20.703793	11.07373	157.675125	NaN	NaN	NaN	NaN	NaN	NaN	NaN	NaN	NaN	NaN	NaN	NaN
-45.64835	39.283543	164.275131	-20.527592	11.377524	158.364944	NaN	NaN	NaN	NaN	NaN	NaN	NaN	NaN	NaN	NaN	NaN	NaN
-44.637112	38.865215	164.325912	-20.376234	11.520639	158.827896	NaN	NaN	NaN	NaN	NaN	NaN	NaN	NaN	NaN	NaN	NaN	NaN
-43.618946	38.284798	164.390137	-20.241163	11.609948	159.27298	NaN	NaN	NaN	NaN	NaN	NaN	NaN	NaN	NaN	NaN	NaN	NaN
-42.51593	37.543316	164.260315	-20.109184	11.676364	159.620743	NaN	NaN	NaN	NaN	NaN	NaN	NaN	NaN	NaN	NaN	NaN	NaN
-41.31142	36.757858	163.743561	-19.996237	11.770821	159.784012	NaN	NaN	NaN	NaN	NaN	NaN	NaN	NaN	NaN	NaN	NaN	NaN
-40.183006	35.980053	162.89624	-19.919828	11.924184	159.724243	NaN	NaN	NaN	NaN	NaN	NaN	NaN	NaN	NaN	NaN	NaN	NaN
-39.008568	35.13364	161.581833	-19.918022	12.167981	159.444504	NaN	NaN	NaN	NaN	NaN	NaN	NaN	NaN	NaN	NaN	NaN	NaN
-37.25761	33.821342	159.179398	-20.011066	12.74085	158.630402	NaN	NaN	NaN	NaN	NaN	NaN	NaN	NaN	NaN	NaN	NaN	NaN
-36.055164	32.907219	157.68222	-20.098999	13.181329	157.994492	NaN	NaN	NaN	NaN	NaN	NaN	NaN	NaN	NaN	NaN	NaN	NaN
-34.878212	31.987753	156.263031	-20.278788	13.621185	157.27771	NaN	NaN	NaN	NaN	NaN	NaN	NaN	NaN	NaN	NaN	NaN	NaN
-33.799286	31.078053	155.15744	-20.466518	14.042601	156.719788	NaN	NaN	NaN	NaN	NaN	NaN	NaN	NaN	NaN	NaN	NaN	NaN
-32.706226	30.10417	154.569901	-20.63798	14.364613	156.416016	NaN	NaN	NaN	NaN	NaN	NaN	NaN	NaN	NaN	NaN	NaN	NaN
-31.801044	29.214949	154.484772	-20.739492	14.610206	156.40863	NaN	NaN	NaN	NaN	NaN	NaN	NaN	NaN	NaN	NaN	NaN	NaN
-30.85112	28.30072	154.776947	-20.735567	14.82323	156.674484	NaN	NaN	NaN	NaN	NaN	NaN	NaN	NaN	NaN	NaN	NaN	NaN
-29.442116	27.025267	155.66806	-20.522728	15.099827	157.519638	NaN	NaN	NaN	NaN	NaN	NaN	NaN	NaN	NaN	NaN	NaN	NaN
-28.583706	26.272148	156.467102	-20.296064	15.272718	158.284958	NaN	NaN	NaN	NaN	NaN	NaN	NaN	NaN	NaN	NaN	NaN	NaN
-27.681183	25.541908	157.319519	-20.138487	15.449556	159.120453	NaN	NaN	NaN	NaN	NaN	NaN	NaN	NaN	NaN	NaN	NaN	NaN
-26.820585	24.855864	158.143997	-20.011791	15.611248	159.930237	NaN	NaN	NaN	NaN	NaN	NaN	NaN	NaN	NaN	NaN	NaN	NaN
-25.992172	24.283632	158.914063	-19.890518	15.744145	160.656113	NaN	NaN	NaN	NaN	NaN	NaN	NaN	NaN	NaN	NaN	NaN	NaN
-25.222298	23.761127	159.669464	-19.790419	15.835984	161.274734	NaN	NaN	NaN	NaN	NaN	NaN	NaN	NaN	NaN	NaN	NaN	NaN
-24.46096	23.276621	160.268509	-19.811621	15.887369	161.710938	NaN	NaN	NaN	NaN	NaN	NaN	NaN	NaN	NaN	NaN	NaN	NaN
-23.349598	22.560026	160.76091	-20.023174	15.887589	161.952164	NaN	NaN	NaN	NaN	NaN	NaN	NaN	NaN	NaN	NaN	NaN	NaN
-22.693167	22.174927	160.819687	-20.226774	15.923182	161.913147	NaN	NaN	NaN	NaN	NaN	NaN	NaN	NaN	NaN	NaN	NaN	NaN
-22.051167	21.796024	160.768585	-20.435125	16.043943	161.761002	NaN	NaN	NaN	NaN	NaN	NaN	NaN	NaN	NaN	NaN	NaN	NaN
-21.378506	21.459467	160.599335	-20.596407	16.248039	161.542358	NaN	NaN	NaN	NaN	NaN	NaN	NaN	NaN	NaN	NaN	NaN	NaN
-20.687021	21.143003	160.422577	-20.704525	16.505056	161.299088	NaN	NaN	NaN	NaN	NaN	NaN	NaN	NaN	NaN	NaN	NaN	NaN
-20.144558	20.933807	160.235809	-20.786316	16.790167	161.131119	NaN	NaN	NaN	NaN	NaN	NaN	NaN	NaN	NaN	NaN	NaN	NaN
-19.477345	20.693434	160.121582	-20.988632	17.192078	161.057999	NaN	NaN	NaN	NaN	NaN	NaN	NaN	NaN	NaN	NaN	NaN	NaN
-18.436264	20.325089	160.008102	-20.814665	17.549189	160.892624	NaN	NaN	NaN	NaN	NaN	NaN	NaN	NaN	NaN	NaN	NaN	NaN
-17.680454	20.081734	160.001251	-21.054672	17.984985	160.930756	NaN	NaN	NaN	NaN	NaN	NaN	NaN	NaN	NaN	NaN	NaN	NaN
-16.823656	19.781494	160.002579	-20.907244	18.12657	160.883545	NaN	NaN	NaN	NaN	NaN	NaN	NaN	NaN	NaN	NaN	NaN	NaN
-16.141565	19.616123	160.064941	-20.898918	18.337339	160.935928	NaN	NaN	NaN	NaN	NaN	NaN	NaN	NaN	NaN	NaN	NaN	NaN
-15.456647	19.449408	160.22287	-20.87842	18.550936	161.03952	NaN	NaN	NaN	NaN	NaN	NaN	NaN	NaN	NaN	NaN	NaN	NaN
-14.733751	19.284491	160.407013	-20.846872	18.776182	161.208862	NaN	NaN	NaN	NaN	NaN	NaN	NaN	NaN	NaN	NaN	NaN	NaN
-14.006259	19.142151	160.640259	-20.772476	18.985464	161.399948	NaN	NaN	NaN	NaN	NaN	NaN	NaN	NaN	NaN	NaN	NaN	NaN
-12.899698	18.856987	160.978165	-20.61026	19.270109	161.67305	NaN	NaN	NaN	NaN	NaN	NaN	NaN	NaN	NaN	NaN	NaN	NaN
-12.198951	18.668356	161.168091	-20.484819	19.42918	161.852127	NaN	NaN	NaN	NaN	NaN	NaN	NaN	NaN	NaN	NaN	NaN	NaN
-11.520298	18.496653	161.374924	-20.356913	19.571062	162.018417	NaN	NaN	NaN	NaN	NaN	NaN	NaN	NaN	NaN	NaN	NaN	NaN
-10.870343	18.294937	161.593582	-20.213903	19.69771	162.155243	NaN	NaN	NaN	NaN	NaN	NaN	NaN	NaN	NaN	NaN	NaN	NaN
-10.191455	18.095573	161.793594	-20.068365	19.821136	162.301392	NaN	NaN	NaN	NaN	NaN	NaN	NaN	NaN	NaN	NaN	NaN	NaN
-9.535928	17.92276	161.979538	-19.934982	19.91754	162.43689	NaN	NaN	NaN	NaN	NaN	NaN	NaN	NaN	NaN	NaN	NaN	NaN
-8.918151	17.739498	162.19458	-19.844252	19.974174	162.583954	NaN	NaN	NaN	NaN	NaN	NaN	NaN	NaN	NaN	NaN	NaN	NaN
-8.033557	17.421003	162.449646	-19.699808	19.981543	162.791031	NaN	NaN	NaN	NaN	NaN	NaN	NaN	NaN	NaN	NaN	NaN	NaN
-7.488483	17.253244	162.54837	-19.563766	19.940702	162.888977	NaN	NaN	NaN	NaN	NaN	NaN	NaN	NaN	NaN	NaN	NaN	NaN
-6.960606	17.126411	162.592941	-19.39975	19.869225	162.925415	NaN	NaN	NaN	NaN	NaN	NaN	NaN	NaN	NaN	NaN	NaN	NaN
-6.44617	17.028809	162.576904	-19.2201	19.79258	162.909927	NaN	NaN	NaN	NaN	NaN	NaN	NaN	NaN	NaN	NaN	NaN	NaN
-5.93721	16.928082	162.480896	-19.031239	19.720146	162.816666	NaN	NaN	NaN	NaN	NaN	NaN	NaN	NaN	NaN	NaN	NaN	NaN
-5.425494	16.846769	162.353226	-18.839376	19.627453	162.672348	NaN	NaN	NaN	NaN	NaN	NaN	NaN	NaN	NaN	NaN	NaN	NaN
-4.884381	16.793114	162.130859	-18.649601	19.534502	162.495346	NaN	NaN	NaN	NaN	NaN	NaN	NaN	NaN	NaN	NaN	NaN	NaN
-4.021879	16.772305	161.683167	-18.294876	19.330055	162.165329	NaN	NaN	NaN	NaN	NaN	NaN	NaN	NaN	NaN	NaN	NaN	NaN
-3.42488	16.777008	161.363007	-17.99696	19.148592	161.926575	NaN	NaN	NaN	NaN	NaN	NaN	NaN	NaN	NaN	NaN	NaN	NaN
-2.813908	16.796381	160.987274	-17.702831	18.897551	161.640091	NaN	NaN	NaN	NaN	NaN	NaN	NaN	NaN	NaN	NaN	NaN	NaN
-2.167181	16.821768	160.593613	-17.425745	18.642765	161.358246	NaN	NaN	NaN	NaN	NaN	NaN	NaN	NaN	NaN	NaN	NaN	NaN
-1.493861	16.852156	160.176971	-17.143562	18.389351	161.053268	NaN	NaN	NaN	NaN	NaN	NaN	NaN	NaN	NaN	NaN	NaN	NaN
-0.784265	16.911379	159.7686	-16.826859	18.12945	160.74321	NaN	NaN	NaN	NaN	NaN	NaN	NaN	NaN	NaN	NaN	NaN	NaN
-0.070605	17.015268	159.392548	-16.479731	17.87138	160.446594	NaN	NaN	NaN	NaN	NaN	NaN	NaN	NaN	NaN	NaN	NaN	NaN
1.087357	17.244808	158.742111	-15.966317	17.497652	159.942017	NaN	NaN	NaN	NaN	NaN	NaN	NaN	NaN	NaN	NaN	NaN	NaN
1.917698	17.418531	158.205826	-15.675801	17.236559	159.583878	NaN	NaN	NaN	NaN	NaN	NaN	NaN	NaN	NaN	NaN	NaN	NaN
2.780632	17.6192	157.705307	-15.366448	16.938772	159.243713	NaN	NaN	NaN	NaN	NaN	NaN	NaN	NaN	NaN	NaN	NaN	NaN
3.729898	17.852482	157.200211	-15.046217	16.60779	158.898956	NaN	NaN	NaN	NaN	NaN	NaN	NaN	NaN	NaN	NaN	NaN	NaN
4.750344	18.102383	156.687744	-14.72743	16.268356	158.580185	NaN	NaN	NaN	NaN	NaN	NaN	NaN	NaN	NaN	NaN	NaN	NaN
5.761968	18.409481	156.339722	-14.422771	15.925821	158.390396	NaN	NaN	NaN	NaN	NaN	NaN	NaN	NaN	NaN	NaN	NaN	NaN
6.876074	18.743845	156.062515	-14.158243	15.561375	158.296951	NaN	NaN	NaN	NaN	NaN	NaN	NaN	NaN	NaN	NaN	NaN	NaN
8.705986	19.294302	155.998291	-13.743216	14.905283	158.262283	NaN	NaN	NaN	NaN	NaN	NaN	NaN	NaN	NaN	NaN	NaN	NaN
9.986303	19.624687	156.120804	-13.478616	14.421311	158.196533	NaN	NaN	NaN	NaN	NaN	NaN	NaN	NaN	NaN	NaN	NaN	NaN
11.352282	19.930801	156.343994	-13.228355	13.898627	157.96048	NaN	NaN	NaN	NaN	NaN	NaN	NaN	NaN	NaN	NaN	NaN	NaN
12.749592	20.203123	156.716202	-13.107236	13.317117	157.471909	NaN	NaN	NaN	NaN	NaN	NaN	NaN	NaN	NaN	NaN	NaN	NaN
14.065886	20.372129	157.099091	-13.26851	12.740715	156.709137	NaN	NaN	NaN	NaN	NaN	NaN	NaN	NaN	NaN	NaN	NaN	NaN
15.297786	20.481659	157.523788	-13.651361	12.203205	155.84848	NaN	NaN	NaN	NaN	NaN	NaN	NaN	NaN	NaN	NaN	NaN	NaN
16.471937	20.521473	158.091553	-14.192971	11.650885	154.958313	NaN	NaN	NaN	NaN	NaN	NaN	NaN	NaN	NaN	NaN	NaN	NaN
17.948874	20.280127	159.080368	-15.09116	10.840356	153.795135	NaN	NaN	NaN	NaN	NaN	NaN	NaN	NaN	NaN	NaN	NaN	NaN
18.898653	19.992371	159.719864	-15.536811	10.339386	153.026932	NaN	NaN	NaN	NaN	NaN	NaN	NaN	NaN	NaN	NaN	NaN	NaN
19.69154	19.535549	160.210938	-15.824869	9.875144	152.336105	NaN	NaN	NaN	NaN	NaN	NaN	NaN	NaN	NaN	NaN	NaN	NaN
20.554165	19.034845	160.502625	-16.025829	9.470014	151.730453	NaN	NaN	NaN	NaN	NaN	NaN	NaN	NaN	NaN	NaN	NaN	NaN
21.263901	18.432598	160.65065	-16.142593	9.152697	151.219299	NaN	NaN	NaN	NaN	NaN	NaN	NaN	NaN	NaN	NaN	NaN	NaN
21.872307	17.701782	160.629715	-16.237516	8.938396	150.824768	NaN	NaN	NaN	NaN	NaN	NaN	NaN	NaN	NaN	NaN	NaN	NaN
22.324659	16.899446	160.455734	-16.296907	8.825703	150.534836	NaN	NaN	NaN	NaN	NaN	NaN	NaN	NaN	NaN	NaN	NaN	NaN
22.685759	15.443593	160.056732	-16.417816	8.773829	150.21962	NaN	NaN	NaN	NaN	NaN	NaN	NaN	NaN	NaN	NaN	NaN	NaN
22.743092	14.34438	159.625885	-16.51403	8.774212	149.971512	NaN	NaN	NaN	NaN	NaN	NaN	NaN	NaN	NaN	NaN	NaN	NaN
22.596703	13.145769	159.064835	-16.633192	8.790376	149.610931	NaN	NaN	NaN	NaN	NaN	NaN	NaN	NaN	NaN	NaN	NaN	NaN
22.282022	11.849556	158.389404	-16.775131	8.82519	149.131302	NaN	NaN	NaN	NaN	NaN	NaN	NaN	NaN	NaN	NaN	NaN	NaN
21.782829	10.386501	157.659729	-16.927763	8.881924	148.569672	NaN	NaN	NaN	NaN	NaN	NaN	NaN	NaN	NaN	NaN	NaN	NaN
21.088224	8.874875	156.855316	-17.081694	8.966476	148.038788	NaN	NaN	NaN	NaN	NaN	NaN	NaN	NaN	NaN	NaN	NaN	NaN
20.17087	7.278664	156.164322	-17.229328	9.128327	147.607834	NaN	NaN	NaN	NaN	NaN	NaN	NaN	NaN	NaN	NaN	NaN	NaN
18.464218	4.777948	155.199982	-17.405304	9.468796	147.154373	NaN	NaN	NaN	NaN	NaN	NaN	NaN	NaN	NaN	NaN	NaN	NaN
17.080345	3.025553	154.569977	-17.464264	9.691431	146.918655	NaN	NaN	NaN	NaN	NaN	NaN	NaN	NaN	NaN	NaN	NaN	NaN
15.568206	1.258046	153.970047	-17.498644	9.943537	146.706955	NaN	NaN	NaN	NaN	NaN	NaN	NaN	NaN	NaN	NaN	NaN	NaN
13.799603	-0.532085	153.361481	-17.530123	10.175444	146.50058	NaN	NaN	NaN	NaN	NaN	NaN	NaN	NaN	NaN	NaN	NaN	NaN
11.876531	-2.311015	152.780243	-17.533867	10.371039	146.305405	NaN	NaN	NaN	NaN	NaN	NaN	NaN	NaN	NaN	NaN	NaN	NaN
9.776479	-4.09213	152.178589	-17.489542	10.509031	146.133881	NaN	NaN	NaN	NaN	NaN	NaN	NaN	NaN	NaN	NaN	NaN	NaN
7.477539	-5.900566	151.571518	-17.398222	10.558045	145.995377	NaN	NaN	NaN	NaN	NaN	NaN	NaN	NaN	NaN	NaN	NaN	NaN
3.734505	-8.51848	150.665695	-17.195833	10.520374	145.898178	NaN	NaN	NaN	NaN	NaN	NaN	NaN	NaN	NaN	NaN	NaN	NaN
0.998775	-10.198599	150.19165	-17.020748	10.472096	145.913971	NaN	NaN	NaN	NaN	NaN	NaN	NaN	NaN	NaN	NaN	NaN	NaN
-1.849018	-11.784618	149.78006	-16.808167	10.43885	146.033295	NaN	NaN	NaN	NaN	NaN	NaN	NaN	NaN	NaN	NaN	NaN	NaN
-4.913669	-13.290055	149.574631	-16.57333	10.423353	146.330978	NaN	NaN	NaN	NaN	NaN	NaN	NaN	NaN	NaN	NaN	NaN	NaN
-8.162032	-14.655885	149.6409	-16.362597	10.421334	146.84761	NaN	NaN	NaN	NaN	NaN	NaN	NaN	NaN	NaN	NaN	NaN	NaN
-11.620434	-15.904866	150.01503	-16.186609	10.423101	147.543335	NaN	NaN	NaN	NaN	NaN	NaN	NaN	NaN	NaN	NaN	NaN	NaN
-15.252301	-17.041264	150.67894	-16.058857	10.401589	148.413635	NaN	NaN	NaN	NaN	NaN	NaN	NaN	NaN	NaN	NaN	NaN	NaN
-20.926302	-18.479881	151.934006	-16.054571	10.300318	149.899323	NaN	NaN	NaN	NaN	NaN	NaN	NaN	NaN	NaN	NaN	NaN	NaN
-24.854988	-19.303408	152.890091	-16.1423	10.116878	150.900009	NaN	NaN	NaN	NaN	NaN	NaN	NaN	NaN	NaN	NaN	NaN	NaN
-28.932968	-19.973242	154.046692	-16.317719	9.877165	151.955154	NaN	NaN	NaN	NaN	NaN	NaN	NaN	NaN	NaN	NaN	NaN	NaN
-33.118095	-20.499926	155.534439	-16.598289	9.69873	153.127365	NaN	NaN	NaN	NaN	NaN	NaN	NaN	NaN	NaN	NaN	NaN	NaN
-37.515068	-20.548439	157.334305	-16.873777	9.583516	154.344727	NaN	NaN	NaN	NaN	NaN	NaN	NaN	NaN	NaN	NaN	NaN	NaN
NaN	NaN	NaN	-17.044622	9.532103	155.538315	NaN	NaN	NaN	NaN	NaN	NaN	NaN	NaN	NaN	NaN	NaN	NaN
NaN	NaN	NaN	-17.131468	9.522846	156.693863	NaN	NaN	NaN	NaN	NaN	NaN	NaN	NaN	NaN	NaN	NaN	NaN
NaN	NaN	NaN	-17.121689	9.541278	158.286514	NaN	NaN	NaN	NaN	NaN	NaN	NaN	NaN	NaN	NaN	NaN	NaN
-44.917393	-14.336252	163.574722	-17.148359	9.551091	159.208984	NaN	NaN	NaN	NaN	NaN	NaN	NaN	NaN	NaN	NaN	NaN	NaN
-45.819378	-12.162399	164.378052	-17.270714	9.576788	160.008087	NaN	NaN	NaN	NaN	NaN	NaN	NaN	NaN	NaN	NaN	NaN	NaN
-46.52076	-10.018396	164.56012	-17.449738	9.603323	160.597046	NaN	NaN	NaN	NaN	NaN	NaN	NaN	NaN	NaN	NaN	NaN	NaN
-47.325371	-7.745838	164.886902	-17.664188	9.630726	160.921356	NaN	NaN	NaN	NaN	NaN	NaN	NaN	NaN	NaN	NaN	NaN	NaN
-47.900726	-5.430143	164.57251	-17.893257	9.672823	160.966324	NaN	NaN	NaN	NaN	NaN	NaN	NaN	NaN	NaN	NaN	NaN	NaN
-48.533516	-3.10352	163.792496	-18.146748	9.771013	160.812958	NaN	NaN	NaN	NaN	NaN	NaN	NaN	NaN	NaN	NaN	NaN	NaN
-49.268063	0.53198	162.903351	-18.520531	10.017254	160.377472	NaN	NaN	NaN	NaN	NaN	NaN	NaN	NaN	NaN	NaN	NaN	NaN
-49.645889	3.057788	162.437897	-18.790016	10.218768	160.15126	NaN	NaN	NaN	NaN	NaN	NaN	NaN	NaN	NaN	NaN	NaN	NaN
-49.871311	5.749741	161.986847	-19.044285	10.362916	159.990738	NaN	NaN	NaN	NaN	NaN	NaN	NaN	NaN	NaN	NaN	NaN	NaN
-50.015259	8.365493	161.642563	-19.25165	10.461536	159.898193	NaN	NaN	NaN	NaN	NaN	NaN	NaN	NaN	NaN	NaN	NaN	NaN
-49.984383	10.928069	161.487427	-19.430422	10.548127	159.809616	NaN	NaN	NaN	NaN	NaN	NaN	NaN	NaN	NaN	NaN	NaN	NaN
-49.935703	13.625975	161.097641	-19.608545	10.660891	159.712921	NaN	NaN	NaN	NaN	NaN	NaN	NaN	NaN	NaN	NaN	NaN	NaN
-49.701874	16.259706	160.794632	-19.78091	10.733955	159.691101	NaN	NaN	NaN	NaN	NaN	NaN	NaN	NaN	NaN	NaN	NaN	NaN
-49.133438	20.18939	160.581573	-20.156252	10.735863	159.585159	NaN	NaN	NaN	NaN	NaN	NaN	NaN	NaN	NaN	NaN	NaN	NaN
-48.633408	22.668358	160.681076	-20.42696	10.708316	159.55661	NaN	NaN	NaN	NaN	NaN	NaN	NaN	NaN	NaN	NaN	NaN	NaN
-48.125179	25.167358	160.779648	-20.683596	10.712051	159.539307	NaN	NaN	NaN	NaN	NaN	NaN	NaN	NaN	NaN	NaN	NaN	NaN
-47.544106	27.526695	160.981934	-20.86731	10.695801	159.471359	NaN	NaN	NaN	NaN	NaN	NaN	NaN	NaN	NaN	NaN	NaN	NaN
-46.853687	29.887131	161.10672	-21.008743	10.674347	159.336731	NaN	NaN	NaN	NaN	NaN	NaN	NaN	NaN	NaN	NaN	NaN	NaN
-46.079086	32.177517	161.457245	-21.141867	10.581622	159.145889	NaN	NaN	NaN	NaN	NaN	NaN	NaN	NaN	NaN	NaN	NaN	NaN
-45.292896	34.354	161.958694	-21.276009	10.443331	158.976517	NaN	NaN	NaN	NaN	NaN	NaN	NaN	NaN	NaN	NaN	NaN	NaN
-43.902809	37.370232	162.802841	-21.401613	10.244051	158.811874	NaN	NaN	NaN	NaN	NaN	NaN	NaN	NaN	NaN	NaN	NaN	NaN
-42.912148	39.268932	163.199936	-21.421429	10.150422	158.7061	NaN	NaN	NaN	NaN	NaN	NaN	NaN	NaN	NaN	NaN	NaN	NaN
-41.879463	41.069801	163.598129	-21.443735	10.125139	158.623047	NaN	NaN	NaN	NaN	NaN	NaN	NaN	NaN	NaN	NaN	NaN	NaN
-40.935516	42.592365	163.822083	-21.48842	10.101816	158.548004	NaN	NaN	NaN	NaN	NaN	NaN	NaN	NaN	NaN	NaN	NaN	NaN
NaN	NaN	NaN	-21.559847	10.054143	158.513794	NaN	NaN	NaN	NaN	NaN	NaN	NaN	NaN	NaN	NaN	NaN	NaN
NaN	NaN	NaN	-21.580826	9.995369	158.5233	NaN	NaN	NaN	NaN	NaN	NaN	NaN	NaN	NaN	NaN	NaN	NaN
NaN	NaN	NaN	-21.546694	9.897198	158.560913	NaN	NaN	NaN	NaN	NaN	NaN	NaN	NaN	NaN	NaN	NaN	NaN
NaN	NaN	NaN	-21.341988	9.658902	158.583237	NaN	NaN	NaN	NaN	NaN	NaN	NaN	NaN	NaN	NaN	NaN	NaN
NaN	NaN	NaN	-21.166485	9.433244	158.563782	NaN	NaN	NaN	NaN	NaN	NaN	NaN	NaN	NaN	NaN	NaN	NaN
NaN	NaN	NaN	-21.025681	9.118691	158.496094	NaN	NaN	NaN	NaN	NaN	NaN	NaN	NaN	NaN	NaN	NaN	NaN
NaN	NaN	NaN	-20.956779	8.806508	158.400208	NaN	NaN	NaN	NaN	NaN	NaN	NaN	NaN	NaN	NaN	NaN	NaN
-28.704744	41.319786	165.22876	-20.99338	8.599005	158.300705	NaN	NaN	NaN	NaN	NaN	NaN	NaN	NaN	NaN	NaN	NaN	NaN
-26.949638	40.189259	164.302078	-21.108456	8.562081	158.177322	NaN	NaN	NaN	NaN	NaN	NaN	NaN	NaN	NaN	NaN	NaN	NaN
-25.383499	39.082726	163.542053	-21.243071	8.733613	158.041733	NaN	NaN	NaN	NaN	NaN	NaN	NaN	NaN	NaN	NaN	NaN	NaN
-23.03253	37.160835	162.031036	-21.457809	9.233364	157.814682	NaN	NaN	NaN	NaN	NaN	NaN	NaN	NaN	NaN	NaN	NaN	NaN
-21.528067	35.720402	161.004257	-21.558117	9.650014	157.63324	NaN	NaN	NaN	NaN	NaN	NaN	NaN	NaN	NaN	NaN	NaN	NaN
-20.017668	34.240627	160.105209	-21.655155	10.074627	157.522568	NaN	NaN	NaN	NaN	NaN	NaN	NaN	NaN	NaN	NaN	NaN	NaN
-18.446592	32.5672	159.506546	-21.762077	10.482283	157.456146	NaN	NaN	NaN	NaN	NaN	NaN	NaN	NaN	NaN	NaN	NaN	NaN
-16.989824	30.737305	159.140656	-21.880516	10.833786	157.473068	NaN	NaN	NaN	NaN	NaN	NaN	NaN	NaN	NaN	NaN	NaN	NaN
-15.588438	28.832096	158.99147	-21.991554	11.117015	157.563019	NaN	NaN	NaN	NaN	NaN	NaN	NaN	NaN	NaN	NaN	NaN	NaN
-14.124745	26.802584	158.860046	-22.158606	11.349759	157.685928	NaN	NaN	NaN	NaN	NaN	NaN	NaN	NaN	NaN	NaN	NaN	NaN
-12.094912	23.602591	158.716385	-22.433481	11.651545	157.932693	NaN	NaN	NaN	NaN	NaN	NaN	NaN	NaN	NaN	NaN	NaN	NaN
-10.786326	21.366177	158.591476	-22.613529	11.876493	158.101883	NaN	NaN	NaN	NaN	NaN	NaN	NaN	NaN	NaN	NaN	NaN	NaN
-9.503093	19.101564	158.441528	-22.759047	12.126423	158.219955	NaN	NaN	NaN	NaN	NaN	NaN	NaN	NaN	NaN	NaN	NaN	NaN
-8.241253	16.839821	158.280228	-22.89559	12.423139	158.260742	NaN	NaN	NaN	NaN	NaN	NaN	NaN	NaN	NaN	NaN	NaN	NaN
-7.00195	14.511345	158.214783	-23.009745	12.796248	158.186005	NaN	NaN	NaN	NaN	NaN	NaN	NaN	NaN	NaN	NaN	NaN	NaN
-5.813719	12.212967	158.147842	-23.146076	13.240417	157.919815	NaN	NaN	NaN	NaN	NaN	NaN	NaN	NaN	NaN	NaN	NaN	NaN
-4.769903	9.985386	158.088501	-23.316299	13.712011	157.40033	NaN	NaN	NaN	NaN	NaN	NaN	NaN	NaN	NaN	NaN	NaN	NaN
-3.268521	6.663102	157.947784	-23.592525	14.304476	156.222351	NaN	NaN	NaN	NaN	NaN	NaN	NaN	NaN	NaN	NaN	NaN	NaN
-2.365703	4.494552	157.754547	-23.769201	14.587019	155.239944	NaN	NaN	NaN	NaN	NaN	NaN	NaN	NaN	NaN	NaN	NaN	NaN
-1.529126	2.345653	157.528595	-23.875237	14.745283	154.240997	NaN	NaN	NaN	NaN	NaN	NaN	NaN	NaN	NaN	NaN	NaN	NaN
-0.817106	0.272299	157.208832	-23.917273	14.811193	153.344528	NaN	NaN	NaN	NaN	NaN	NaN	NaN	NaN	NaN	NaN	NaN	NaN
-0.156034	-1.710838	156.957001	-23.914095	14.873112	152.638382	NaN	NaN	NaN	NaN	NaN	NaN	NaN	NaN	NaN	NaN	NaN	NaN
0.352255	-3.595888	156.8564	-23.894396	14.970543	152.209991	NaN	NaN	NaN	NaN	NaN	NaN	NaN	NaN	NaN	NaN	NaN	NaN
0.77683	-5.308898	156.805725	-23.852085	15.064394	151.959824	NaN	NaN	NaN	NaN	NaN	NaN	NaN	NaN	NaN	NaN	NaN	NaN
1.248072	-7.700819	156.931335	-23.695541	15.198941	151.781982	NaN	NaN	NaN	NaN	NaN	NaN	NaN	NaN	NaN	NaN	NaN	NaN
1.401772	-9.188116	157.110733	-23.556456	15.273148	151.663727	NaN	NaN	NaN	NaN	NaN	NaN	NaN	NaN	NaN	NaN	NaN	NaN
1.495058	-10.607988	157.305557	-23.387089	15.325417	151.52034	NaN	NaN	NaN	NaN	NaN	NaN	NaN	NaN	NaN	NaN	NaN	NaN
1.468488	-11.841098	157.528198	-23.233084	15.428109	151.383911	NaN	NaN	NaN	NaN	NaN	NaN	NaN	NaN	NaN	NaN	NaN	NaN
1.324119	-13.006288	157.746109	-23.12228	15.564492	151.279434	NaN	NaN	NaN	NaN	NaN	NaN	NaN	NaN	NaN	NaN	NaN	NaN
1.09106	-14.023241	157.996094	-23.052086	15.691146	151.208984	NaN	NaN	NaN	NaN	NaN	NaN	NaN	NaN	NaN	NaN	NaN	NaN
0.708027	-14.890814	158.294373	-23.001177	15.786105	151.178284	NaN	NaN	NaN	NaN	NaN	NaN	NaN	NaN	NaN	NaN	NaN	NaN
-0.032052	-16.072481	158.697922	-22.929531	15.831152	151.182144	NaN	NaN	NaN	NaN	NaN	NaN	NaN	NaN	NaN	NaN	NaN	NaN
-0.650753	-16.664474	158.850021	-22.872847	15.832085	151.181641	NaN	NaN	NaN	NaN	NaN	NaN	NaN	NaN	NaN	NaN	NaN	NaN
-1.419745	-17.161856	158.88678	-22.808006	15.822972	151.150833	NaN	NaN	NaN	NaN	NaN	NaN	NaN	NaN	NaN	NaN	NaN	NaN
-2.273596	-17.491413	158.811996	-22.773472	15.846297	151.094269	NaN	NaN	NaN	NaN	NaN	NaN	NaN	NaN	NaN	NaN	NaN	NaN
-3.067578	-17.707821	158.586639	-22.754591	15.952725	151.030563	NaN	NaN	NaN	NaN	NaN	NaN	NaN	NaN	NaN	NaN	NaN	NaN
-4.056625	-17.719194	158.330368	-22.733271	16.096291	150.953064	NaN	NaN	NaN	NaN	NaN	NaN	NaN	NaN	NaN	NaN	NaN	NaN
-5.1244	-17.578688	158.049698	-22.727482	16.254993	150.909607	NaN	NaN	NaN	NaN	NaN	NaN	NaN	NaN	NaN	NaN	NaN	NaN
-6.680637	-17.227468	157.344101	-22.630732	16.470705	150.871933	NaN	NaN	NaN	NaN	NaN	NaN	NaN	NaN	NaN	NaN	NaN	NaN
-7.857735	-16.893291	156.565262	-22.556614	16.560007	150.889221	NaN	NaN	NaN	NaN	NaN	NaN	NaN	NaN	NaN	NaN	NaN	NaN
-9.101553	-16.45903	155.541382	-22.520557	16.565224	150.884979	NaN	NaN	NaN	NaN	NaN	NaN	NaN	NaN	NaN	NaN	NaN	NaN
-10.333616	-15.96798	154.224747	-22.529005	16.529547	150.764938	NaN	NaN	NaN	NaN	NaN	NaN	NaN	NaN	NaN	NaN	NaN	NaN
-11.762654	-15.379925	152.82399	-22.574188	16.45816	150.443192	NaN	NaN	NaN	NaN	NaN	NaN	NaN	NaN	NaN	NaN	NaN	NaN
-13.13537	-14.760071	151.258438	-22.632772	16.411543	149.970673	NaN	NaN	NaN	NaN	NaN	NaN	NaN	NaN	NaN	NaN	NaN	NaN
-14.637953	-14.051143	149.944901	-22.712048	16.405041	149.498047	NaN	NaN	NaN	NaN	NaN	NaN	NaN	NaN	NaN	NaN	NaN	NaN
-16.986609	-12.852986	148.61293	-22.836039	16.582756	148.961182	NaN	NaN	NaN	NaN	NaN	NaN	NaN	NaN	NaN	NaN	NaN	NaN
-18.749403	-11.96822	148.365265	-22.912073	16.79928	148.766052	NaN	NaN	NaN	NaN	NaN	NaN	NaN	NaN	NaN	NaN	NaN	NaN
-20.564941	-11.110262	148.406082	-22.985771	17.000298	148.795013	NaN	NaN	NaN	NaN	NaN	NaN	NaN	NaN	NaN	NaN	NaN	NaN
-22.558664	-10.216428	148.962311	-23.042187	17.128038	149.121353	NaN	NaN	NaN	NaN	NaN	NaN	NaN	NaN	NaN	NaN	NaN	NaN
-24.604532	-9.322598	149.928207	-23.0362	17.136791	149.839371	NaN	NaN	NaN	NaN	NaN	NaN	NaN	NaN	NaN	NaN	NaN	NaN
-26.740139	-8.356832	151.269379	-22.978186	17.046867	150.895905	NaN	NaN	NaN	NaN	NaN	NaN	NaN	NaN	NaN	NaN	NaN	NaN
-28.887966	-7.322614	152.904495	-22.862108	16.888889	152.154724	NaN	NaN	NaN	NaN	NaN	NaN	NaN	NaN	NaN	NaN	NaN	NaN
-32.157497	-5.613188	155.532684	-22.682369	16.574026	154.113815	NaN	NaN	NaN	NaN	NaN	NaN	NaN	NaN	NaN	NaN	NaN	NaN
-34.2505	-4.395122	157.045105	-22.605247	16.292587	155.305405	NaN	NaN	NaN	NaN	NaN	NaN	NaN	NaN	NaN	NaN	NaN	NaN
-36.414913	-3.091888	158.267334	-22.542887	15.943484	156.283875	NaN	NaN	NaN	NaN	NaN	NaN	NaN	NaN	NaN	NaN	NaN	NaN
-38.52029	-1.68406	159.239777	-22.488884	15.537162	156.99733	NaN	NaN	NaN	NaN	NaN	NaN	NaN	NaN	NaN	NaN	NaN	NaN
-40.520676	-0.230418	159.891953	-22.472486	15.082648	157.481537	NaN	NaN	NaN	NaN	NaN	NaN	NaN	NaN	NaN	NaN	NaN	NaN
-42.547127	1.313138	160.229599	-22.516956	14.61849	157.784241	NaN	NaN	NaN	NaN	NaN	NaN	NaN	NaN	NaN	NaN	NaN	NaN
-44.584286	2.979634	160.373901	-22.558659	14.134752	157.909821	NaN	NaN	NaN	NaN	NaN	NaN	NaN	NaN	NaN	NaN	NaN	NaN
-47.48497	5.770969	160.42276	-22.600491	13.403252	158.008438	NaN	NaN	NaN	NaN	NaN	NaN	NaN	NaN	NaN	NaN	NaN	NaN
-49.182838	7.71725	160.591156	-22.662977	12.88446	158.119278	NaN	NaN	NaN	NaN	NaN	NaN	NaN	NaN	NaN	NaN	NaN	NaN
-50.784462	9.89614	160.90303	-22.685627	12.362411	158.30542	NaN	NaN	NaN	NaN	NaN	NaN	NaN	NaN	NaN	NaN	NaN	NaN
-52.234371	12.167313	161.295975	-22.647503	11.862186	158.499695	NaN	NaN	NaN	NaN	NaN	NaN	NaN	NaN	NaN	NaN	NaN	NaN
-53.632141	14.442623	161.873489	-22.584005	11.435989	158.666214	NaN	NaN	NaN	NaN	NaN	NaN	NaN	NaN	NaN	NaN	NaN	NaN
-54.804886	16.850117	162.445801	-22.476883	11.094653	158.747726	NaN	NaN	NaN	NaN	NaN	NaN	NaN	NaN	NaN	NaN	NaN	NaN
-55.852318	19.264492	162.943161	-22.320757	10.74843	158.703232	NaN	NaN	NaN	NaN	NaN	NaN	NaN	NaN	NaN	NaN	NaN	NaN
NaN	NaN	NaN	-22.130045	10.215159	158.518616	NaN	NaN	NaN	NaN	NaN	NaN	NaN	NaN	NaN	NaN	NaN	NaN
NaN	NaN	NaN	-22.071655	9.950956	158.356354	NaN	NaN	NaN	NaN	NaN	NaN	NaN	NaN	NaN	NaN	NaN	NaN
NaN	NaN	NaN	-22.004383	9.694134	158.223221	NaN	NaN	NaN	NaN	NaN	NaN	NaN	NaN	NaN	NaN	NaN	NaN
NaN	NaN	NaN	-21.917608	9.431139	158.092621	NaN	NaN	NaN	NaN	NaN	NaN	NaN	NaN	NaN	NaN	NaN	NaN
NaN	NaN	NaN	-21.766876	9.221058	158.037247	NaN	NaN	NaN	NaN	NaN	NaN	NaN	NaN	NaN	NaN	NaN	NaN
17.076084	20.64954	149.713821	-21.624136	9.048759	157.963623	NaN	NaN	NaN	NaN	NaN	NaN	NaN	NaN	NaN	NaN	NaN	NaN
17.923515	20.197752	149.316177	-21.490501	8.96329	157.931931	NaN	NaN	NaN	NaN	NaN	NaN	NaN	NaN	NaN	NaN	NaN	NaN
NaN	NaN	NaN	-21.344086	8.902421	157.840866	NaN	NaN	NaN	NaN	NaN	NaN	NaN	NaN	NaN	NaN	NaN	NaN
-44.682224	29.135382	162.848694	-21.253868	8.920543	157.770584	NaN	NaN	NaN	NaN	NaN	NaN	NaN	NaN	NaN	NaN	NaN	NaN
-42.472401	29.193609	162.181259	-21.210995	8.916888	157.722015	NaN	NaN	NaN	NaN	NaN	NaN	NaN	NaN	NaN	NaN	NaN	NaN
-40.290966	29.104403	161.542038	-21.159595	8.880692	157.674484	NaN	NaN	NaN	NaN	NaN	NaN	NaN	NaN	NaN	NaN	NaN	NaN
-37.933315	28.905592	160.919128	-21.107903	8.784538	157.605133	NaN	NaN	NaN	NaN	NaN	NaN	NaN	NaN	NaN	NaN	NaN	NaN
-35.554169	28.589762	160.371292	-21.043228	8.73401	157.53595	NaN	NaN	NaN	NaN	NaN	NaN	NaN	NaN	NaN	NaN	NaN	NaN
-33.107807	28.198967	159.866302	-20.989471	8.807949	157.510468	NaN	NaN	NaN	NaN	NaN	NaN	NaN	NaN	NaN	NaN	NaN	NaN
-29.292398	27.431473	159.318344	-20.933168	9.103269	157.618118	NaN	NaN	NaN	NaN	NaN	NaN	NaN	NaN	NaN	NaN	NaN	NaN
-26.653177	26.838516	158.898468	-20.908289	9.450789	157.745392	NaN	NaN	NaN	NaN	NaN	NaN	NaN	NaN	NaN	NaN	NaN	NaN
-24.048029	26.172703	158.497177	-20.912426	9.863976	157.924103	NaN	NaN	NaN	NaN	NaN	NaN	NaN	NaN	NaN	NaN	NaN	NaN
-21.448179	25.410864	158.16037	-20.908615	10.200721	158.034378	NaN	NaN	NaN	NaN	NaN	NaN	NaN	NaN	NaN	NaN	NaN	NaN
-18.776272	24.541286	157.869339	-20.925556	10.381392	158.095627	NaN	NaN	NaN	NaN	NaN	NaN	NaN	NaN	NaN	NaN	NaN	NaN
-16.161343	23.552721	157.749969	-20.978672	10.454455	158.116302	NaN	NaN	NaN	NaN	NaN	NaN	NaN	NaN	NaN	NaN	NaN	NaN
-13.56367	22.498211	157.541321	-21.077528	10.548784	158.063904	NaN	NaN	NaN	NaN	NaN	NaN	NaN	NaN	NaN	NaN	NaN	NaN
-9.688329	20.923906	157.26474	-21.218	10.917785	157.645462	NaN	NaN	NaN	NaN	NaN	NaN	NaN	NaN	NaN	NaN	NaN	NaN
-7.162393	19.922962	156.859604	-21.240816	11.316446	156.996384	NaN	NaN	NaN	NaN	NaN	NaN	NaN	NaN	NaN	NaN	NaN	NaN
-4.627615	18.9118	156.479782	-21.300243	11.770743	156.154449	NaN	NaN	NaN	NaN	NaN	NaN	NaN	NaN	NaN	NaN	NaN	NaN
-2.196678	17.922436	156.066055	-21.449814	12.253654	155.211533	NaN	NaN	NaN	NaN	NaN	NaN	NaN	NaN	NaN	NaN	NaN	NaN
0.081165	16.913574	155.761749	-21.717525	12.714437	154.350632	NaN	NaN	NaN	NaN	NaN	NaN	NaN	NaN	NaN	NaN	NaN	NaN
2.275255	15.916038	155.617599	-21.977493	13.170974	153.648071	NaN	NaN	NaN	NaN	NaN	NaN	NaN	NaN	NaN	NaN	NaN	NaN
4.388089	14.952171	155.617676	-22.052401	13.611717	152.956314	NaN	NaN	NaN	NaN	NaN	NaN	NaN	NaN	NaN	NaN	NaN	NaN
7.369456	13.534607	155.695313	-21.9429	14.162572	151.8741	NaN	NaN	NaN	NaN	NaN	NaN	NaN	NaN	NaN	NaN	NaN	NaN
9.239624	12.613894	155.701447	-21.862724	14.518613	151.127655	NaN	NaN	NaN	NaN	NaN	NaN	NaN	NaN	NaN	NaN	NaN	NaN
10.962376	11.747602	155.655624	-21.802139	14.841178	150.393478	NaN	NaN	NaN	NaN	NaN	NaN	NaN	NaN	NaN	NaN	NaN	NaN
12.565649	10.953969	155.567383	-21.72876	15.137458	149.664749	NaN	NaN	NaN	NaN	NaN	NaN	NaN	NaN	NaN	NaN	NaN	NaN
14.035424	10.169163	155.435989	-21.650192	15.404675	149.061234	NaN	NaN	NaN	NaN	NaN	NaN	NaN	NaN	NaN	NaN	NaN	NaN
15.364471	9.491443	155.313995	-21.577782	15.678626	148.591522	NaN	NaN	NaN	NaN	NaN	NaN	NaN	NaN	NaN	NaN	NaN	NaN
16.071215	8.895308	155.096832	-21.496933	15.926316	148.247543	NaN	NaN	NaN	NaN	NaN	NaN	NaN	NaN	NaN	NaN	NaN	NaN
15.550139	8.398566	154.466797	-21.403105	16.269026	147.961945	NaN	NaN	NaN	NaN	NaN	NaN	NaN	NaN	NaN	NaN	NaN	NaN
15.092402	8.166674	154.123337	-21.316328	16.456619	147.807449	NaN	NaN	NaN	NaN	NaN	NaN	NaN	NaN	NaN	NaN	NaN	NaN
14.647976	8.026692	153.710968	-21.219244	16.61083	147.652603	NaN	NaN	NaN	NaN	NaN	NaN	NaN	NaN	NaN	NaN	NaN	NaN
13.920003	7.941534	153.376419	-21.130817	16.742201	147.533768	NaN	NaN	NaN	NaN	NaN	NaN	NaN	NaN	NaN	NaN	NaN	NaN
13.154125	7.896627	152.981049	-21.074306	16.885277	147.411026	NaN	NaN	NaN	NaN	NaN	NaN	NaN	NaN	NaN	NaN	NaN	NaN
12.196789	7.937696	152.63765	-21.035831	17.085066	147.259918	NaN	NaN	NaN	NaN	NaN	NaN	NaN	NaN	NaN	NaN	NaN	NaN
11.291543	8.029851	152.206299	-21.015503	17.347521	147.094971	NaN	NaN	NaN	NaN	NaN	NaN	NaN	NaN	NaN	NaN	NaN	NaN
9.539955	8.215262	151.501938	-21.013168	17.7122	146.819382	NaN	NaN	NaN	NaN	NaN	NaN	NaN	NaN	NaN	NaN	NaN	NaN
8.294794	8.355768	150.985748	-20.96344	17.882126	146.653687	NaN	NaN	NaN	NaN	NaN	NaN	NaN	NaN	NaN	NaN	NaN	NaN
6.971774	8.529197	150.40506	-20.906015	18.001648	146.681442	NaN	NaN	NaN	NaN	NaN	NaN	NaN	NaN	NaN	NaN	NaN	NaN
5.520042	8.657991	149.912781	-20.815887	18.0797	146.89183	NaN	NaN	NaN	NaN	NaN	NaN	NaN	NaN	NaN	NaN	NaN	NaN
4.066491	8.784513	149.39122	-20.713284	18.077469	147.288605	NaN	NaN	NaN	NaN	NaN	NaN	NaN	NaN	NaN	NaN	NaN	NaN
2.450373	8.866418	148.988647	-20.617496	17.960577	147.860535	NaN	NaN	NaN	NaN	NaN	NaN	NaN	NaN	NaN	NaN	NaN	NaN
0.797171	8.875858	148.861694	-20.578379	17.739258	148.630997	NaN	NaN	NaN	NaN	NaN	NaN	NaN	NaN	NaN	NaN	NaN	NaN
-1.901481	8.760585	149.177322	-20.559437	17.29668	150.054016	NaN	NaN	NaN	NaN	NaN	NaN	NaN	NaN	NaN	NaN	NaN	NaN
-3.634385	8.537365	149.581116	-20.47028	17.010687	150.943497	NaN	NaN	NaN	NaN	NaN	NaN	NaN	NaN	NaN	NaN	NaN	NaN
-5.498725	8.236526	150.190308	-20.383722	16.798595	151.779327	NaN	NaN	NaN	NaN	NaN	NaN	NaN	NaN	NaN	NaN	NaN	NaN
-7.252288	7.85666	150.821518	-20.394173	16.685091	152.5177	NaN	NaN	NaN	NaN	NaN	NaN	NaN	NaN	NaN	NaN	NaN	NaN
-9.164252	7.433496	151.34845	-20.520418	16.643648	153.05397	NaN	NaN	NaN	NaN	NaN	NaN	NaN	NaN	NaN	NaN	NaN	NaN
-10.968191	6.9935	151.825912	-20.719818	16.697777	153.40538	NaN	NaN	NaN	NaN	NaN	NaN	NaN	NaN	NaN	NaN	NaN	NaN
-12.903177	6.550779	152.218643	-20.94297	16.830324	153.592911	NaN	NaN	NaN	NaN	NaN	NaN	NaN	NaN	NaN	NaN	NaN	NaN
-15.5909	5.913722	152.766403	-21.221767	17.0979	153.58815	NaN	NaN	NaN	NaN	NaN	NaN	NaN	NaN	NaN	NaN	NaN	NaN
-17.447346	5.54116	153.139145	-21.32843	17.269989	153.505905	NaN	NaN	NaN	NaN	NaN	NaN	NaN	NaN	NaN	NaN	NaN	NaN
-19.15658	5.227418	153.63533	-21.473989	17.422249	153.514404	NaN	NaN	NaN	NaN	NaN	NaN	NaN	NaN	NaN	NaN	NaN	NaN
-20.967073	4.986863	154.139526	-21.641323	17.536358	153.575058	NaN	NaN	NaN	NaN	NaN	NaN	NaN	NaN	NaN	NaN	NaN	NaN
-22.731232	4.853261	154.669876	-21.795372	17.583597	153.735413	NaN	NaN	NaN	NaN	NaN	NaN	NaN	NaN	NaN	NaN	NaN	NaN
-24.410818	4.80372	155.135223	-21.886889	17.528694	153.97467	NaN	NaN	NaN	NaN	NaN	NaN	NaN	NaN	NaN	NaN	NaN	NaN
-26.084158	4.86434	155.480652	-21.905315	17.414747	154.26796	NaN	NaN	NaN	NaN	NaN	NaN	NaN	NaN	NaN	NaN	NaN	NaN
-28.45751	5.239673	155.814209	-21.854248	17.238909	154.676224	NaN	NaN	NaN	NaN	NaN	NaN	NaN	NaN	NaN	NaN	NaN	NaN
-29.959423	5.625321	155.822571	-21.856949	17.128939	154.860794	NaN	NaN	NaN	NaN	NaN	NaN	NaN	NaN	NaN	NaN	NaN	NaN
-31.450594	6.140752	155.768066	-21.869307	17.047869	154.933609	NaN	NaN	NaN	NaN	NaN	NaN	NaN	NaN	NaN	NaN	NaN	NaN
-32.840885	6.712397	155.574615	-21.819834	16.90727	154.885559	NaN	NaN	NaN	NaN	NaN	NaN	NaN	NaN	NaN	NaN	NaN	NaN
-34.147923	7.375631	155.372543	-21.703411	16.744411	154.790359	NaN	NaN	NaN	NaN	NaN	NaN	NaN	NaN	NaN	NaN	NaN	NaN
-35.369701	8.13414	155.010345	-21.524351	16.504025	154.661865	NaN	NaN	NaN	NaN	NaN	NaN	NaN	NaN	NaN	NaN	NaN	NaN
-36.445862	8.910733	154.683823	-21.352804	16.209206	154.542648	NaN	NaN	NaN	NaN	NaN	NaN	NaN	NaN	NaN	NaN	NaN	NaN
-38.084347	10.138556	154.451721	-21.1185	15.73339	154.445572	NaN	NaN	NaN	NaN	NaN	NaN	NaN	NaN	NaN	NaN	NaN	NaN
-38.983215	10.983638	154.441208	-21.015545	15.441701	154.484375	NaN	NaN	NaN	NaN	NaN	NaN	NaN	NaN	NaN	NaN	NaN	NaN
-39.915009	11.767593	154.68486	-20.918385	15.171568	154.580338	NaN	NaN	NaN	NaN	NaN	NaN	NaN	NaN	NaN	NaN	NaN	NaN
-40.694839	12.593905	154.928818	-20.810696	14.928037	154.741409	NaN	NaN	NaN	NaN	NaN	NaN	NaN	NaN	NaN	NaN	NaN	NaN
-41.276653	13.338016	155.35675	-20.663553	14.667747	154.962189	NaN	NaN	NaN	NaN	NaN	NaN	NaN	NaN	NaN	NaN	NaN	NaN
-41.867264	13.958004	155.828003	-20.489553	14.406641	155.208115	NaN	NaN	NaN	NaN	NaN	NaN	NaN	NaN	NaN	NaN	NaN	NaN
-42.354172	14.604153	156.232224	-20.28084	14.190355	155.48291	NaN	NaN	NaN	NaN	NaN	NaN	NaN	NaN	NaN	NaN	NaN	NaN
-42.843719	15.466007	156.627197	-19.976625	13.927666	155.836899	NaN	NaN	NaN	NaN	NaN	NaN	NaN	NaN	NaN	NaN	NaN	NaN
-43.150143	15.921073	156.701477	-19.860367	13.774803	155.929855	NaN	NaN	NaN	NaN	NaN	NaN	NaN	NaN	NaN	NaN	NaN	NaN
-43.4361	16.313913	156.588135	-19.842949	13.609594	155.912796	NaN	NaN	NaN	NaN	NaN	NaN	NaN	NaN	NaN	NaN	NaN	NaN
-43.606792	16.712097	156.455307	-19.894527	13.438293	155.853241	NaN	NaN	NaN	NaN	NaN	NaN	NaN	NaN	NaN	NaN	NaN	NaN
-43.726879	17.1541	156.306564	-19.969622	13.35947	155.778397	NaN	NaN	NaN	NaN	NaN	NaN	NaN	NaN	NaN	NaN	NaN	NaN
-43.806694	17.583576	156.06015	-20.011671	13.364773	155.661316	NaN	NaN	NaN	NaN	NaN	NaN	NaN	NaN	NaN	NaN	NaN	NaN
-43.770092	18.010939	155.754547	-20.026739	13.445389	155.52919	NaN	NaN	NaN	NaN	NaN	NaN	NaN	NaN	NaN	NaN	NaN	NaN
-43.577419	18.625587	155.168304	-20.04388	13.660084	155.298859	NaN	NaN	NaN	NaN	NaN	NaN	NaN	NaN	NaN	NaN	NaN	NaN
-43.42329	19.076794	154.841003	-20.080254	13.815166	155.166504	NaN	NaN	NaN	NaN	NaN	NaN	NaN	NaN	NaN	NaN	NaN	NaN
-43.214802	19.579809	154.570587	-20.154745	13.978626	155.055664	NaN	NaN	NaN	NaN	NaN	NaN	NaN	NaN	NaN	NaN	NaN	NaN
-42.998016	20.0851	154.37262	-20.219313	14.150344	154.985886	NaN	NaN	NaN	NaN	NaN	NaN	NaN	NaN	NaN	NaN	NaN	NaN
-42.701839	20.608486	154.257217	-20.237896	14.291418	154.944855	NaN	NaN	NaN	NaN	NaN	NaN	NaN	NaN	NaN	NaN	NaN	NaN
-42.315647	21.189796	154.16655	-20.19968	14.385406	154.909454	NaN	NaN	NaN	NaN	NaN	NaN	NaN	NaN	NaN	NaN	NaN	NaN
-41.846691	21.774349	154.038651	-20.143566	14.445477	154.876663	NaN	NaN	NaN	NaN	NaN	NaN	NaN	NaN	NaN	NaN	NaN	NaN
-41.148724	22.738426	154.037079	-20.134354	14.468363	154.810425	NaN	NaN	NaN	NaN	NaN	NaN	NaN	NaN	NaN	NaN	NaN	NaN
