# Supplementary material for: How to jointly control a ball trajectory on a moving board: Methodological insights into Motor Learning and Rehabilitation
Source: PLoS One. 2025 Oct 15;20(10):e0334588. doi: 10.1371/journal.pone.0334588 (PMC12527165; doi:10.1371/journal.pone.0334588)
Supplement: S2 Data — (ZIP) [file pone.0334588.s002.zip › D10_008.csv]

Ball_X	Ball_Y	Ball_Z	BoardCentre_X	BoardCentre_Y	BoardCentre_Z	P1LeftHand_X	P1LeftHand_Y	P1LeftHand_Z	P1RightHand_X	P1RightHand_Y	P1RightHand_Z	P1MidHands_X	P1MidHands_Y	P1MidHands_Z	P2MidHands_X	P2MidHands_Y	P2MidHands_Z
-1.2384	22.785124	113.984535	-24.717907	13.668021	109.690414	36.381493	-2.118363	118.496513	30.533516	36.759552	120.034454	33.4575045	17.3205945	119.2654835	-82.8933185	10.0154475	100.1153445
-1.000391	20.988646	113.975082	-24.474764	13.741909	110.214676	36.641922	-2.029452	118.608299	30.860571	36.85746	119.773041	33.7512465	17.414004	119.19067	-82.7007745	10.069814	101.238682
-0.914365	19.207306	114.146172	-24.574799	14.030337	111.011902	36.831463	-1.781991	118.776764	31.026115	37.023506	119.615517	33.928789	17.6207575	119.1961405	-83.078387	10.4399165	102.8276635
-1.014542	17.413124	114.511452	-24.549543	14.185821	111.758446	36.937946	-1.521569	119.221588	31.030994	37.22377	119.609451	33.98447	17.8511005	119.4155195	-83.083556	10.5205415	104.1013725
-1.2783	15.57713	115.108017	-24.602751	14.357317	112.455437	37.016289	-1.299695	119.823875	31.324089	37.264233	119.42971	34.170189	17.982269	119.6267925	-83.375691	10.732365	105.2840815
-1.639595	13.814898	115.593895	-24.674965	14.534001	113.046356	37.025433	-1.10424	120.553627	30.935755	37.579365	119.509529	33.980594	18.2375625	120.031578	-83.330524	10.8304395	106.061134
-2.397034	11.126859	116.359459	-24.76865	14.624561	113.752708	37.064171	-0.909558	121.470497	30.844284	37.724365	119.116524	33.9542275	18.4074035	120.2935105	-83.4915275	10.8417185	107.2119055
-3.023391	9.378613	116.683662	-24.843142	14.531	114.09874	37.113716	-0.781513	121.728722	30.737221	37.755905	118.991539	33.9254685	18.487196	120.3601305	-83.6117525	10.574804	107.8373495
-3.723988	7.674904	116.87355	-24.91037	14.416125	114.34729	37.207989	-0.705485	121.81089	30.579004	37.813118	118.965515	33.8934965	18.5538165	120.3882025	-83.7142365	10.2784335	108.3063775
-4.506464	6.154228	116.921768	-24.930716	14.355251	114.586891	37.300041	-0.558437	121.640419	30.44762	37.895943	119.011429	33.8738305	18.668753	120.325924	-83.7352625	10.041749	108.847858
-5.33861	4.576953	117.0457	-25.074011	14.523962	115.09565	37.362801	-0.317946	121.463837	30.43062	38.056229	118.893707	33.8967105	18.8691415	120.178772	-84.0447325	10.1787825	110.012528
-6.266089	3.235159	117.239639	-24.767694	14.541796	115.354492	37.411343	0.053278	121.380142	30.481783	38.26936	118.708649	33.946563	19.161319	120.0443955	-83.481951	9.922273	110.6645885
-7.266408	1.937517	117.539421	-24.596018	14.75268	115.722107	37.51825	0.429911	121.414543	30.56584	38.504406	118.676399	34.042045	19.4671585	120.045471	-83.234081	10.0382015	111.398743
-8.95143	0.259985	118.232155	-24.372204	15.168947	116.400162	37.77771	0.954727	121.852127	30.669161	38.994995	118.913361	34.2234355	19.974861	120.382744	-82.9678435	10.363033	112.41758
-10.100762	-0.845149	118.678871	-24.41297	15.533823	116.978661	37.953194	1.253812	122.220848	30.790037	39.271458	119.168007	34.3716155	20.262635	120.6944275	-83.1975555	10.805011	113.2628945
-11.346945	-1.800431	119.042397	-24.266388	15.772402	117.390739	38.145645	1.520937	122.512863	30.987152	39.554459	119.382813	34.5663985	20.537698	120.947838	-83.0991745	11.007106	113.83364
-12.472947	-2.792739	119.259277	-24.060266	15.977557	117.679108	38.373631	1.787316	122.638046	31.153635	39.830292	119.43985	34.763633	20.808804	121.038948	-82.884165	11.14631	114.319268
-13.994818	-3.428217	119.480919	-23.587482	16.074471	117.740013	38.618023	2.062016	122.548523	31.303055	40.105171	119.299889	34.960539	21.0835935	120.924206	-82.135503	11.0653485	114.55582
-15.345562	-4.080293	119.577026	-23.325146	16.335085	118.011368	38.799076	2.375178	122.314522	31.465387	40.399246	118.995689	35.1322315	21.387212	120.6551055	-81.7825235	11.282958	115.3676305
-16.783333	-4.70871	119.62056	-23.042662	16.581293	118.226791	38.970901	2.687967	121.958633	31.671471	40.672676	118.626022	35.321186	21.6803215	120.2923275	-81.40651	11.4822645	116.1612545
-18.963417	-5.420422	119.489349	-22.718609	16.883677	118.411064	39.215717	3.148177	121.41069	31.838406	41.123234	118.235443	35.5270615	22.1357055	119.8230665	-80.9642795	11.6316485	116.9990615
-20.473463	-5.86576	119.183289	-22.544849	17.035311	118.382904	39.317375	3.450114	121.073677	31.895277	41.400986	118.106857	35.606326	22.42555	119.590267	-80.696024	11.645072	117.175541
-21.930668	-6.164649	118.724373	-22.420496	17.18639	118.229637	39.392223	3.797496	120.747932	31.954145	41.684326	118.0895	35.673184	22.740911	119.418716	-80.514176	11.631869	117.040558
-23.52844	-6.478991	118.262184	-22.33481	17.37513	117.954613	39.429279	4.090237	120.639923	32.014545	41.978409	118.114563	35.721912	23.034323	119.377243	-80.391532	11.715937	116.531983
-25.089445	-6.590882	117.878403	-22.248714	17.625505	117.659798	39.443836	4.37178	120.53833	32.083839	42.2416	118.124008	35.7638375	23.30669	119.331169	-80.2612655	11.94432	115.988427
-26.674572	-6.678247	117.686607	-22.135014	17.915438	117.388283	39.474506	4.625245	120.551231	32.192337	42.503063	117.997101	35.8334215	23.564154	119.274166	-80.1034495	12.266722	115.5024
-28.287277	-6.671418	117.981003	-21.958054	18.190619	117.349602	39.879314	4.648797	120.407555	32.653481	42.578514	117.384789	36.2663975	23.6136555	118.896172	-80.1825055	12.7675825	115.803032
-30.653454	-6.484641	119.198517	-21.524481	18.343262	118.014374	40.063034	4.796024	120.204498	32.830517	42.65226	116.386757	36.4467755	23.724142	118.2956275	-79.4957375	12.962382	117.7331205
-32.213531	-6.263991	120.542351	-21.221231	18.288902	118.889259	40.234161	4.754109	119.884834	32.566727	42.718678	115.960358	36.400444	23.7363935	117.922596	-78.842906	12.8414105	119.855922
-33.713314	-5.928329	122.180855	-20.940771	18.165026	119.993637	40.301792	4.721566	119.592346	32.898193	42.497227	115.230583	36.5999925	23.6093965	117.4114645	-78.4815345	12.7206555	122.5758095
-35.004501	-5.6476	123.918236	-20.713261	17.948792	121.17672	40.240406	4.638327	119.293663	32.783665	42.373756	114.796188	36.5120355	23.5060415	117.0449255	-77.9385575	12.3915425	125.3085145
-36.501438	-5.090219	125.541939	-20.576212	17.703409	122.339867	40.098202	4.533573	118.856087	32.171375	42.398819	114.6045	36.1347885	23.466196	116.7302935	-77.2872125	11.940622	127.9494405
-37.659161	-4.534826	127.165283	-20.525452	17.460861	123.392296	39.882698	4.484647	118.513428	31.865147	42.340324	114.277458	35.8739225	23.4124855	116.395443	-76.9248265	11.5092365	130.389149
-38.986279	-3.820858	128.539307	-20.550234	17.233934	124.32177	39.59766	4.457489	118.146729	31.443735	42.320129	114.105011	35.5206975	23.388809	116.12587	-76.6211655	11.079059	132.51767
-40.580845	-2.728037	130.116455	-20.722794	16.857349	125.468536	39.083691	4.432916	117.952278	30.83201	42.308098	114.074814	34.9578505	23.370507	116.013546	-76.4034385	10.344191	134.923526
-41.598804	-1.830241	130.848053	-20.706963	16.481899	125.997864	38.79977	4.40566	117.944923	30.443499	42.289413	114.320007	34.6216345	23.3475365	116.132465	-76.0355605	9.6162615	135.863263
-42.470272	-0.922918	131.215317	-20.899096	16.245916	126.377617	38.560383	4.346875	118.02404	30.179474	42.251431	114.608322	34.3699285	23.299153	116.316181	-76.1681205	9.19267900000001	136.439053
-43.214298	0.145912	131.401703	-21.126637	16.065397	126.679611	38.333458	4.236665	118.105721	30.010908	42.174694	114.879395	34.172183	23.2056795	116.492558	-76.425457	8.9251145	136.866664
-43.806999	1.278146	131.384399	-21.282669	15.901999	126.776886	38.143696	4.10777	118.101608	29.901266	42.069153	115.090202	34.022481	23.0884615	116.595905	-76.587819	8.7155365	136.957867
-44.185329	2.436774	131.199234	-21.424402	15.764999	126.762978	38.013027	3.998066	118.054871	29.841814	41.983299	115.216805	33.9274205	22.9906825	116.635838	-76.7762245	8.5393155	136.890118
-44.424416	3.789022	131.040787	-21.528675	15.685036	126.708092	37.891376	3.928275	117.961205	29.723385	41.926895	115.256104	33.8073805	22.927585	116.6086545	-76.8647305	8.442487	136.8075295
-44.396664	5.779959	130.69075	-21.672146	15.590337	126.593483	37.742123	3.913218	117.763588	29.565773	41.902428	115.22348	33.653948	22.907823	116.493534	-76.99824	8.272851	136.693432
-44.175407	7.248143	130.361206	-21.779785	15.524663	126.489487	37.6548	3.894368	117.613342	29.446108	41.90387	115.212082	33.550454	22.899119	116.412712	-77.110024	8.150207	136.566262
-43.781147	8.677673	130.069656	-21.884161	15.4534	126.390961	37.506664	3.864333	117.455399	29.363251	41.878166	115.34877	33.4349575	22.8712495	116.4020845	-77.2032795	8.0355505	136.3798375
-43.1665	10.162287	129.733475	-21.994135	15.34352	126.401688	37.053524	4.028203	117.747856	29.40781	41.81982	115.85791	33.230667	22.9240115	116.802883	-77.218937	7.7630285	136.000493
-42.466091	11.615866	129.560013	-22.10564	15.197128	126.671944	37.44054	3.748662	118.201538	29.616854	41.765594	117.157555	33.528697	22.757128	117.6795465	-77.739977	7.637128	135.6643415
-41.482944	13.155381	129.496872	-22.224018	14.998611	127.303825	37.416389	3.757852	119.645096	30.109903	41.702278	118.948212	33.763146	22.730065	119.296654	-78.211182	7.267157	135.310996
-40.365711	14.578882	129.678528	-22.29225	14.792624	128.091019	37.907505	3.524855	121.146034	30.964079	41.565258	120.858093	34.435792	22.5450565	121.0020635	-79.020292	7.0401915	135.1799745
-38.433681	16.791502	129.363846	-22.488573	14.533432	128.75882	38.538578	3.181421	123.321999	31.648272	41.438137	123.691811	35.093425	22.309779	123.506905	-80.070571	6.757085	134.010735
-37.025417	18.238623	128.917999	-22.6744	14.434216	128.771011	38.731979	2.930708	124.455429	31.929853	41.298851	125.070023	35.330916	22.1147795	124.762726	-80.679716	6.7536525	132.779296
-35.616138	19.667795	128.255615	-22.884474	14.41295	128.461273	38.812645	2.731817	125.287224	32.106842	41.113907	125.993477	35.4597435	21.922862	125.6403505	-81.2286915	6.903038	131.2821955
-34.078033	21.096327	127.627373	-23.126091	14.425276	128.059723	38.797714	2.551935	125.918915	32.144562	40.969257	126.642273	35.471138	21.760596	126.280594	-81.72332	7.089956	129.838852
-32.554028	22.46059	127.066818	-23.294554	14.506157	127.683876	38.796654	2.418786	126.317108	31.931995	40.944801	127.1819	35.3643245	21.6817935	126.749504	-81.9534325	7.3305205	128.618248
-30.956081	23.793354	126.687981	-23.477674	14.552175	127.272667	38.799759	2.258199	126.660706	31.967461	40.864353	127.591919	35.38361	21.561276	127.1263125	-82.338958	7.543074	127.4190215
-29.350006	25.003359	126.242844	-23.627726	14.555386	126.81929	38.782375	2.123466	126.873459	31.99057	40.763145	128.10437	35.3864725	21.4433055	127.4889145	-82.6419245	7.6674665	126.1496655
-26.924557	26.721716	126.146301	-23.843971	14.483396	126.315544	39.13142	1.793766	126.986382	31.958305	40.611259	128.758072	35.5448625	21.2025125	127.872227	-83.2328045	7.7642795	124.758861
-25.340319	27.701525	126.26107	-23.930992	14.36336	126.104607	39.08548	1.691544	126.97998	31.984058	40.447178	129.366226	35.534769	21.069361	128.173103	-83.396753	7.657359	124.036111
-23.722095	28.602726	126.749573	-23.955658	14.198362	126.010178	39.068542	1.604973	126.922318	32.316048	40.130146	129.875534	35.692295	20.8675595	128.398926	-83.603611	7.5291645	123.62143
-22.173615	29.36491	127.272202	-23.993217	14.060455	126.002205	39.091381	1.508577	126.87793	32.380981	39.987114	130.532532	35.736181	20.7478455	128.705231	-83.722615	7.3730645	123.299179
-20.63851	30.047611	127.839149	-24.039032	13.945745	125.907478	38.762161	1.606924	126.933907	32.438297	39.847466	131.278748	35.600229	20.727195	129.1063275	-83.678293	7.164295	122.7086285
-19.135561	30.573412	128.200745	-24.098602	13.921435	125.736298	38.762703	1.589118	126.945068	32.400414	39.704067	131.976563	35.5815585	20.6465925	129.4608155	-83.7787625	7.1962775	122.0117805
-17.688812	31.10215	128.424316	-24.172684	13.994098	125.498726	39.092453	1.38105	126.908936	32.332096	39.661808	132.523163	35.7122745	20.521429	129.7160495	-84.0576425	7.466767	121.2814025
-15.606475	31.533251	128.514206	-24.323637	14.259234	125.238274	39.086887	1.359252	127.126541	32.244854	39.693363	132.987488	35.6658705	20.5263075	130.0570145	-84.3131445	7.9921605	120.4195335
-14.239361	31.712585	128.548569	-24.361177	14.436516	125.092697	39.101616	1.350888	127.270081	32.228191	39.785316	133.195572	35.6649035	20.568102	130.2328265	-84.3872575	8.30493	119.9525675
-13.059875	31.736172	128.643661	-24.393835	14.583923	124.94706	39.116058	1.322359	127.427826	32.220562	39.806622	133.372864	35.66831	20.5644905	130.400345	-84.45598	8.6033555	119.493775
-11.895921	31.544378	128.58345	-24.446489	14.697708	124.791351	39.133678	1.24138	127.569214	32.184746	39.778133	133.493057	35.659212	20.5097565	130.5311355	-84.55219	8.8856595	119.0515665
-10.865541	31.26762	128.554474	-24.520443	14.774023	124.575363	39.098255	1.150019	127.75589	32.112522	39.724777	133.486038	35.6053885	20.437398	130.620964	-84.6462745	9.110648	118.529762
-9.868242	30.82268	128.290848	-24.623642	14.831306	124.31234	39.042004	1.050391	127.880539	32.030109	39.642857	133.423767	35.5360565	20.346624	130.652153	-84.7833405	9.315988	117.972527
-9.05843	30.281538	128.044464	-24.715189	14.904341	124.072456	38.945354	0.931823	127.938805	31.910917	39.543835	133.296234	35.4281355	20.237829	130.6175195	-84.8585135	9.570853	117.5273925
-8.004591	29.22233	127.610222	-24.864822	15.135175	123.939468	38.811802	0.710667	128.108612	31.828854	39.436375	132.925095	35.320328	20.073521	130.5168535	-85.049972	10.196829	117.3620825
-7.435494	28.346174	127.371849	-24.940702	15.293503	123.963974	38.692673	0.527183	128.210693	31.863007	39.374496	132.66333	35.27784	19.9508395	130.4370115	-85.159244	10.6361665	117.4909365
-6.991562	27.425304	127.107414	-24.983255	15.403491	123.929573	38.573006	0.340185	128.341599	31.866402	39.290966	132.387253	35.219704	19.8155755	130.364426	-85.186214	10.9914065	117.49472
-6.761269	26.393196	126.840233	-25.270916	15.616369	123.923042	38.415977	0.153775	128.439392	31.820063	39.203014	132.132538	35.11802	19.6783945	130.285965	-85.659852	11.5543435	117.560119
-6.610827	25.277328	126.513824	-25.21986	15.520935	123.676895	38.267834	-0.062065	128.54303	31.731861	39.065762	131.84639	34.9998475	19.5018485	130.19471	-85.4395675	11.5400215	117.15908
-6.615326	24.074213	126.202377	-25.361876	15.482144	123.461708	38.10207	-0.293816	128.602798	31.632889	38.895233	131.529297	34.8674795	19.3007085	130.0660475	-85.5912315	11.6635795	116.8573685
-6.7094	22.878115	125.839706	-25.493504	15.399352	123.267303	37.934937	-0.490748	128.614883	31.532824	38.684334	131.182724	34.7338805	19.096793	129.8988035	-85.7208885	11.701911	116.6358025
-7.134004	20.983557	125.443939	-25.616375	15.182297	123.070076	37.755508	-0.747125	128.493286	31.391466	38.375465	130.775726	34.573487	18.81417	129.634506	-85.806237	11.550424	116.505646
-7.599822	19.680878	125.263885	-25.65881	15.029974	123.046066	37.722263	-0.896002	128.358002	31.331053	38.166103	130.594818	34.526658	18.6350505	129.47641	-85.844278	11.4248975	116.615722
-8.133393	18.395199	125.057411	-25.646278	14.890928	123.121902	37.736954	-1.020724	128.1707	31.288403	38.006706	130.460663	34.5126785	18.492991	129.3156815	-85.8052345	11.288865	116.9281225
-8.800903	17.133606	124.990105	-25.632048	14.776895	123.313675	37.754597	-1.104234	127.972939	31.312836	37.868519	130.394012	34.5337165	18.3821425	129.1834755	-85.7978125	11.1716475	117.4438745
-9.577152	15.815226	124.926567	-25.570435	14.665927	123.570671	37.81115	-1.161242	127.745796	31.048923	37.855099	130.517654	34.4300365	18.3469285	129.131725	-85.5709065	10.9849255	118.009617
-10.446867	14.480133	124.876579	-25.549587	14.628835	123.952713	37.855217	-1.213155	127.524963	31.370672	37.646763	130.525635	34.6129445	18.216804	129.025299	-85.7121185	11.040866	118.880127
-11.394404	13.161232	124.959061	-25.498919	14.613922	124.399651	37.890129	-1.242932	127.304504	31.44475	37.548916	130.586884	34.6674395	18.152992	128.945694	-85.6652775	11.074852	119.853608
-13.036235	11.046021	125.171303	-25.409683	14.649831	125.266098	37.533844	-1.089698	127.224991	31.556658	37.465042	130.410233	34.545251	18.187672	128.817612	-85.364617	11.11199	121.714584
-14.228198	9.659602	125.444237	-25.354603	14.714638	125.86058	37.517208	-1.048123	127.024063	31.596188	37.481464	130.160767	34.556698	18.2166705	128.592415	-85.265904	11.2126055	123.128745
-15.464948	8.167782	125.608109	-25.282007	14.778302	126.33432	37.538345	-0.964556	126.8162	31.564558	37.515434	129.820831	34.5514515	18.275439	128.3185155	-85.1154655	11.281165	124.3501245
-16.752722	6.749781	125.792061	-25.253265	14.828296	126.749657	37.530727	-0.892359	126.550087	31.495699	37.548119	129.420502	34.513213	18.32788	127.9852945	-85.019743	11.328712	125.5140195
-18.081953	5.209675	125.855316	-25.249928	14.851332	127.053596	37.486916	-0.830184	126.344124	31.103806	37.655434	129.111664	34.295361	18.412625	127.727894	-84.795217	11.290039	126.379298
-19.405632	3.688077	125.905991	-25.246134	14.843218	127.260849	37.381218	-0.770528	126.209084	31.006292	37.624607	128.70433	34.193755	18.4270395	127.456707	-84.686023	11.2593965	127.064991
-20.793261	2.10208	126.025368	-25.224119	14.837374	127.407265	37.347725	-0.686623	126.036644	30.904469	37.613617	128.316467	34.126097	18.463497	127.1765555	-84.574335	11.211251	127.6379745
-22.857649	-0.192502	126.395844	-25.172413	14.926617	127.640236	37.308468	-0.550488	125.921631	30.79882	37.661472	127.804329	34.053644	18.555492	126.86298	-84.39847	11.297742	128.417492
-24.262535	-1.767047	126.911377	-25.147251	15.056983	127.916924	37.318794	-0.480086	125.938728	30.752611	37.732903	127.387833	34.0357025	18.6264085	126.6632805	-84.3302045	11.4875575	129.1705675
-25.620804	-3.193041	127.785149	-25.079409	15.219301	128.1884	37.336033	-0.403996	126.059868	30.730057	37.8004	126.802017	34.033045	18.698202	126.4309425	-84.191863	11.7404	129.9458575
-27.015839	-4.69101	128.686188	-25.021112	15.3711	128.422745	37.329708	-0.296022	126.279045	30.941973	37.751614	126.058563	34.1358405	18.727796	126.168804	-84.1780645	12.014404	130.676686
-28.352802	-6.002308	129.606308	-24.980404	15.432244	128.618958	37.317581	-0.215402	126.481079	30.566561	37.869675	125.633682	33.942071	18.8271365	126.0573805	-83.902879	12.0373515	131.1805355
-29.736328	-7.416848	130.313553	-24.910896	15.356668	128.722382	37.334236	-0.174538	126.682838	30.499516	37.813194	125.215408	33.916876	18.819328	125.949123	-83.738668	11.894008	131.495641
-31.012566	-8.681591	130.830688	-24.884075	15.203589	128.864868	37.371876	-0.204916	126.966789	30.489782	37.659336	124.960541	33.930829	18.72721	125.963665	-83.698979	11.679968	131.766071
-32.990562	-10.480785	131.266617	-24.78264	14.86509	128.843781	37.831734	-0.546379	127.273628	30.607235	37.376884	124.931847	34.2194845	18.4152525	126.1027375	-83.7847645	11.3149275	131.5848245
-34.210091	-11.484108	131.382401	-24.703541	14.68319	128.652176	37.905525	-0.67978	127.620659	30.760332	37.205994	124.946999	34.3329285	18.263107	126.283829	-83.7400105	11.103273	131.020523
-35.536011	-12.335755	131.547379	-24.64805	14.585088	128.405212	37.94154	-0.797322	127.954956	30.895584	37.052849	124.850716	34.418562	18.1277635	126.402836	-83.714662	11.0424125	130.407588
-36.805859	-13.021907	131.829987	-24.613585	14.558252	128.077225	37.967854	-0.883497	128.215546	30.999323	36.923874	124.593925	34.4835885	18.0201885	126.4047355	-83.7107585	11.0963155	129.7497145
-38.025002	-13.486488	132.239502	-24.567034	14.553044	127.734055	38.00029	-0.919014	128.485291	31.039158	36.823116	124.058136	34.519724	17.952051	126.2717135	-83.653792	11.154037	129.1963965
-39.321606	-13.758021	132.708099	-24.517895	14.507517	127.460243	38.020775	-0.934029	128.649551	31.03385	36.699291	123.474693	34.5273125	17.882631	126.062122	-83.5631025	11.132403	128.858364
-40.522526	-13.914035	133.142395	-24.500309	14.372004	127.295898	38.068264	-0.957907	128.704865	30.976469	36.53664	122.947075	34.5223665	17.7893665	125.82597	-83.5229845	10.9546415	128.765826
-42.29567	-13.887403	133.608963	-24.482433	13.972216	127.400505	38.096733	-1.041168	128.701523	30.836941	36.202396	122.309578	34.466837	17.580614	125.5055505	-83.431703	10.363818	129.2954595
-43.442421	-13.724199	133.785492	-24.485619	13.637255	127.664017	38.064384	-1.168906	128.582306	30.72966	35.961018	122.184334	34.397022	17.396056	125.38332	-83.36826	9.878454	129.944714
-44.564846	-13.279204	133.959335	-24.470112	13.292724	128.061707	38.048473	-1.282531	128.553589	30.633175	35.760273	122.131767	34.340824	17.238871	125.342678	-83.281048	9.346577	130.780736
-45.63895	-12.688035	134.09726	-24.464413	13.00762	128.581238	38.004486	-1.373454	128.470062	30.505657	35.678787	122.251534	34.2550715	17.1526665	125.360798	-83.1838975	8.8625735	131.801678
-46.640015	-11.868214	134.367615	-24.473291	12.776336	129.241562	37.965603	-1.436866	128.22023	30.345627	35.680916	122.483276	34.155615	17.122025	125.351753	-83.102197	8.430647	133.131371
-47.628712	-10.831928	134.71138	-24.478043	12.583756	129.951279	37.915806	-1.42277	128.000397	30.15024	35.802891	122.674629	34.033023	17.1900605	125.337513	-82.989109	7.9774515	134.565045
-48.471352	-9.715654	134.963562	-24.53364	12.435532	130.604324	37.804501	-1.310458	127.638313	29.894009	36.008465	122.941605	33.849255	17.3490035	125.289959	-82.916535	7.5220605	135.918689
-49.697189	-7.71523	135.20256	-24.730885	12.259744	131.306946	37.186481	-0.903164	127.058838	29.401134	36.408432	123.289154	33.2938075	17.752634	125.173996	-82.7555775	6.766854	137.439896
-50.367268	-6.254346	135.297836	-24.897217	12.172975	131.648773	36.897041	-0.634113	126.532318	28.995022	36.687187	123.314346	32.9460315	18.026537	124.923332	-82.7404655	6.319413	138.374214
-50.984234	-4.669611	135.492889	-25.105259	12.098811	131.951813	36.533577	-0.359079	125.712372	28.526806	36.963608	123.364952	32.5301915	18.3022645	124.538662	-82.7407095	5.8953575	139.364964
-51.423676	-3.063044	135.720963	-25.3064	12.012354	132.208328	36.105404	-0.051605	124.914314	28.065756	37.231564	123.34446	32.08558	18.5899795	124.129387	-82.69838	5.4347285	140.287269
-51.770775	-1.347075	136.151108	-25.511909	11.933646	132.523117	35.638622	0.195887	124.226013	27.601389	37.49934	123.283768	31.6200055	18.8476135	123.7548905	-82.6438235	5.0196785	141.2913435
-51.912735	0.339665	136.575684	-25.737101	11.877481	132.880737	35.157173	0.514436	123.520493	27.159744	37.765697	123.357414	31.1584585	19.1400665	123.4389535	-82.6326605	4.6148955	142.3225205
-51.99086	2.12216	136.875671	-25.941944	11.862731	133.122757	34.707726	0.848787	123.045563	26.817257	38.045036	123.518143	30.7624915	19.4469115	123.281853	-82.6463795	4.2785505	142.963661
-51.780457	4.735994	136.874084	-26.181519	11.876467	133.198853	34.320034	1.244179	122.666672	26.473564	38.415161	123.63858	30.396799	19.82967	123.152626	-82.759837	3.923264	143.24508
-51.48526	6.522324	136.637039	-26.23744	11.964243	132.999313	34.232792	1.477814	122.450172	26.36232	38.582783	123.568237	30.297556	20.0302985	123.0092045	-82.772436	3.8981875	142.9894215
-50.976597	8.300134	136.161713	-26.20993	12.010044	132.65181	34.271004	1.578302	122.402122	26.332014	38.690506	123.201141	30.301509	20.134404	122.8016315	-82.721369	3.885684	142.5019885
-50.31469	10.062471	135.558868	-26.086924	12.068338	132.175323	34.345318	1.623936	122.229233	26.379362	38.717426	122.609795	30.36234	20.170681	122.419514	-82.536188	3.965995	141.931132
-49.504078	11.860113	134.701294	-25.948858	12.143869	131.52623	34.497463	1.638962	122.047127	26.469915	38.686665	121.928108	30.483689	20.1628135	121.9876175	-82.381405	4.1249245	141.0648425
-48.541515	13.599782	133.79422	-25.818411	12.17731	130.911774	34.661491	1.595791	121.931549	26.531225	38.636692	121.099922	30.596358	20.1162415	121.5157355	-82.23318	4.2383785	140.3078125
-47.4114	15.377111	132.995605	-25.693766	12.157516	130.379532	34.7714	1.568615	121.642426	26.543287	38.565948	120.419739	30.6573435	20.0672815	121.0310825	-82.0448755	4.2477505	139.7279815
-45.402863	18.017595	131.949127	-25.581854	11.992809	129.802307	34.75396	1.547944	121.252907	26.594019	38.472824	119.744934	30.6739895	20.010384	120.4989205	-81.8376975	3.975234	139.1056935
-43.878109	19.833744	131.370911	-25.554493	11.876004	129.57225	34.653152	1.477585	120.934555	26.665751	38.428791	119.66584	30.6594515	19.953188	120.3001975	-81.7684375	3.79882	138.8443025
-42.19957	21.66643	130.881912	-25.568602	11.695443	129.33075	34.587326	1.525673	120.743439	26.827494	38.494549	120.149933	30.70741	20.010111	120.446686	-81.844614	3.380775	138.214814
-40.399258	23.518253	130.466599	-25.684086	11.548923	129.09024	34.645592	1.531731	120.97541	27.203188	38.637054	121.422279	30.92439	20.0843925	121.1988445	-82.292562	3.0134535	136.9816355
-38.467144	25.431454	130.237503	-25.85533	11.552468	128.973236	34.877449	1.566981	121.755257	27.785069	38.797749	123.308037	31.331259	20.182365	122.531647	-83.041919	2.922571	135.414825
-36.486996	27.335266	130.038879	-26.204193	11.706516	128.678284	35.332386	1.578443	123.126221	28.414097	38.993382	125.839912	31.8732415	20.2859125	124.4830665	-84.2816275	3.1271195	132.8735015
-34.462688	29.177025	129.726273	-26.616076	11.973232	128.218002	35.790588	1.475929	124.661461	28.903135	38.998638	128.829956	32.3468615	20.2372835	126.7457085	-85.5790135	3.7091805	129.6902955
-31.402353	31.713852	129.832016	-27.073681	12.443631	127.539337	36.727848	1.033771	127.184082	29.314873	38.907925	132.473175	33.0213605	19.970848	129.8286285	-87.1687225	4.916414	125.2500455
-29.304844	33.164894	130.445892	-27.090034	12.791584	127.37738	37.008221	0.925374	128.457108	29.515064	38.901939	134.707642	33.2616425	19.9136565	131.582375	-87.4417105	5.6695115	123.172385
-27.25098	34.429062	131.20517	-26.956976	13.238602	127.395081	37.35833	0.894113	129.55455	29.796864	39.013943	136.532471	33.577597	19.954028	133.0435105	-87.491549	6.523176	121.7466515
-25.236786	35.534111	131.965607	-26.784424	13.686222	127.566467	37.687752	0.80263	130.661209	30.119926	39.136269	137.901001	33.903839	19.9694495	134.281105	-87.472687	7.4029945	120.851829
-23.293606	36.462238	132.651093	-26.575283	14.11913	127.899483	37.96542	0.798934	131.456436	30.482611	39.2379	138.967926	34.2240155	20.018417	135.212181	-87.3745815	8.219843	120.586785
-21.441872	37.24588	133.219162	-26.401482	14.554186	128.205444	38.243942	0.823513	132.313232	30.766001	39.395226	139.68541	34.5049715	20.1093695	135.999321	-87.3079355	8.9990025	120.411567
-19.708778	37.905411	133.610947	-26.252121	14.906041	128.382263	38.427189	0.890195	133.040054	31.007851	39.535145	140.25148	34.71752	20.21267	136.645767	-87.221762	9.599412	120.118759
-17.352093	38.608788	133.749741	-25.969639	15.319668	128.301758	38.739414	1.013549	133.888702	31.213575	39.717819	140.742279	34.9764945	20.365684	137.3154905	-86.9157725	10.273652	119.2880255
-15.951029	38.897884	133.749893	-25.74943	15.521039	128.133743	38.991634	1.06333	134.266281	31.378174	39.849468	140.78418	35.184904	20.456399	137.5252305	-86.683764	10.585679	118.7422555
-14.677726	39.054085	133.657028	-25.496239	15.699055	127.944092	39.221512	1.170378	134.293121	31.578094	39.97287	140.650253	35.399803	20.571624	137.471687	-86.392281	10.826486	118.416497
-13.610606	39.080429	133.534714	-25.243668	15.842334	127.763176	39.467266	1.273314	134.120285	31.822845	40.076782	140.227768	35.6450555	20.675048	137.1740265	-86.1323915	11.00962	118.3523255
-12.714609	39.007835	133.383148	-25.040218	16.011518	127.593338	39.688488	1.383165	133.769958	32.079643	40.17152	139.675705	35.8840655	20.7773425	136.7228315	-85.9645015	11.2456935	118.4638445
-11.967221	38.792801	133.097641	-24.870728	16.240938	127.441872	39.877514	1.509513	133.278412	32.29987	40.2784	139.026825	36.088692	20.8939565	136.1526185	-85.830148	11.5879195	118.7311255
-11.391427	38.461704	132.771851	-24.712198	16.502592	127.316177	40.033215	1.682492	132.810852	32.536575	40.411335	138.285492	36.284895	21.0469135	135.548172	-85.709291	11.9582705	119.084182
-10.927391	37.782307	132.321686	-24.495108	16.99329	127.277397	40.189419	2.080421	131.976089	32.868797	40.612835	137.332535	36.529108	21.346628	134.654312	-85.519324	12.639952	119.900482
-10.788168	37.225494	132.037186	-24.383783	17.333481	127.343033	40.286972	2.328004	131.536407	33.060379	40.797985	136.787918	36.6736755	21.5629945	134.1621625	-85.4412415	13.1039675	120.5239035
-10.824295	36.592407	131.845078	-24.291252	17.665161	127.426872	40.298431	2.587668	131.069321	33.215351	41.037167	136.409302	36.756891	21.8124175	133.7393115	-85.339395	13.5179045	121.1144325
-10.997978	35.827549	131.621857	-24.231915	18.025394	127.587593	40.279274	2.83906	130.650177	33.280117	41.245396	136.109299	36.7796955	22.042228	133.379738	-85.2435255	14.00856	121.795448
-11.328381	34.966167	131.494919	-24.178875	18.440037	127.911987	40.250015	3.056969	130.257553	33.391922	41.445168	135.727554	36.8209685	22.2510685	132.9925535	-85.1787185	14.6290055	122.8314205
-11.707379	34.044189	131.447083	-24.085569	18.892879	128.575516	40.199509	3.318826	129.707108	33.59129	41.697803	135.144531	36.8953995	22.5083145	132.4258195	-85.0665375	15.2774435	124.7252125
-12.206254	33.020058	131.517136	-23.94935	19.368149	129.350693	40.127384	3.548895	129.237976	33.794369	42.005054	134.442612	36.9608765	22.7769745	131.840294	-84.8595765	15.9593235	126.861092
-13.092077	31.332165	131.690598	-23.78821	20.116323	130.659668	39.963909	3.922461	128.684677	34.007313	42.42485	133.393463	36.985611	23.1736555	131.03907	-84.562031	17.0589905	130.280266
-13.757632	30.107477	131.91777	-23.683472	20.603878	131.497055	39.86058	4.143709	128.476379	34.06171	42.69149	132.801514	36.961145	23.4175995	130.6389465	-84.328089	17.7901565	132.3551635
-14.507111	28.797552	132.130951	-23.629593	21.054653	132.193069	39.764259	4.350468	128.584442	34.131496	42.932095	132.363419	36.9478775	23.6412815	130.4739305	-84.2070635	18.4680245	133.9122075
-15.229281	27.489859	132.363724	-23.557663	21.431217	132.743088	39.733837	4.515543	128.887421	34.210033	43.133469	132.190857	36.971935	23.824506	130.539139	-84.087261	19.037928	134.947037
-15.986298	26.078299	132.619934	-23.487816	21.750628	133.195435	39.787193	4.591353	129.431015	34.320507	43.289474	132.267395	37.05385	23.9404135	130.849205	-84.029482	19.5608425	135.541665
-16.699207	24.7075	132.926117	-23.398733	22.023504	133.638138	39.927567	4.646657	130.084091	34.50079	43.460194	132.565933	37.2141785	24.0534255	131.325012	-84.0116445	19.9935825	135.951264
-17.464565	23.27733	133.458313	-23.278767	22.235273	134.208984	40.098087	4.648836	130.877106	34.736885	43.597717	133.066269	37.417486	24.1232765	131.9716875	-83.97502	20.3472695	136.4462805
-18.622902	21.194265	134.573257	-23.059586	22.448839	135.296219	40.386806	4.492778	132.222717	35.258369	43.687904	134.147903	37.8225875	24.090341	133.18531	-83.9417595	20.807337	137.407128
NaN	NaN	NaN	NaN	NaN	NaN	40.55048	4.374676	133.106705	35.611332	43.698505	134.979492	38.080906	24.0365905	134.0430985	NaN	NaN	NaN
-20.225821	18.520021	136.128922	-22.78178	22.782036	136.846436	40.658257	4.280309	133.870422	35.936047	43.676014	135.737869	38.297152	23.9781615	134.8041455	-83.860712	21.5859105	138.8887265
-21.058788	17.232462	136.729019	-22.686584	22.939304	137.447327	40.730721	4.159424	134.425705	36.192699	43.643196	136.368912	38.46171	23.90131	135.3973085	-83.834878	21.977298	139.4973455
-21.940159	15.946105	137.164764	-22.589697	23.092175	137.9021	40.792038	4.049528	134.828217	36.411938	43.62199	136.814697	38.601988	23.835759	135.821457	-83.781382	22.348591	139.982743
-22.775492	14.723592	137.458008	-22.474268	23.256783	138.24115	40.861275	4.002955	135.080292	36.564568	43.61253	137.085541	38.7129215	23.8077425	136.0829165	-83.6614575	22.7058235	140.3993835
-23.42543	13.757336	137.729645	-22.344652	23.426359	138.512787	40.953247	3.999642	135.216949	36.697437	43.646984	137.143326	38.825342	23.823313	136.1801375	-83.514646	23.029405	140.8454365
-25.031858	11.727023	138.208191	-22.110836	23.649246	138.876282	41.15078	4.075003	135.293686	36.892639	43.756954	136.945587	39.0217095	23.9159785	136.1196365	-83.2433815	23.3825135	141.6329275
-25.955471	10.596643	138.569504	-21.93503	23.789766	139.085098	41.294842	4.124874	135.174469	36.984097	43.815838	136.632034	39.1394695	23.970356	135.9032515	-83.0095295	23.609176	142.2669445
-26.879332	9.506007	138.934998	-21.731106	23.882719	139.236191	41.454617	4.174071	134.974777	37.049206	43.84613	136.133392	39.2519115	24.0101005	135.5540845	-82.7141235	23.7553375	142.9182975
-27.740591	8.477766	139.224014	-21.544331	23.954409	139.324814	41.552048	4.256355	134.697418	37.145306	43.827324	135.56221	39.348677	24.0418395	135.129814	-82.437339	23.8669785	143.519814
-28.671663	7.468473	139.568024	-21.351213	23.957376	139.297318	41.6506	4.302285	134.440933	37.233421	43.733292	134.927612	39.4420105	24.0177885	134.6842725	-82.1444365	23.8969635	143.9103635
-29.563839	6.507228	139.900894	-21.171638	23.920935	139.188141	41.742798	4.334836	134.251282	37.269585	43.610401	134.314178	39.5061915	23.9726185	134.28273	-81.8494675	23.8692515	144.093552
-30.356709	5.658584	140.200821	-20.98423	23.819874	139.039429	41.874649	4.344699	134.146698	37.295353	43.458755	133.697601	39.585001	23.901727	133.9221495	-81.553461	23.738021	144.1567085
-31.631443	4.514443	140.572708	-20.660152	23.464512	138.649628	42.172691	4.301109	134.247711	37.426174	43.2467	132.904251	39.7994325	23.7739045	133.575981	-81.1197365	23.1551195	143.723275
-32.354229	3.765564	140.50177	-20.4496	23.095495	138.258392	42.437363	4.25605	134.371918	37.518948	43.05653	132.527145	39.9781555	23.65629	133.4495315	-80.8773555	22.5347	143.0672525
-33.063663	3.130964	140.131714	-20.233171	22.63736	137.702255	42.744415	4.165538	134.509842	37.627758	42.875507	132.214035	40.1860865	23.5205225	133.3619385	-80.6524285	21.7541975	142.0425715
-33.776085	2.657645	139.675644	-20.06883	22.163145	137.080582	43.05991	4.023273	134.556717	37.704231	42.694202	131.887955	40.3820705	23.3587375	133.222336	-80.5197305	20.9675525	140.938828
-34.464062	2.287422	139.262543	-19.868372	21.675499	136.493011	43.339775	3.838267	134.511154	37.80106	42.392746	131.417847	40.5704175	23.1155065	132.9645005	-80.3071615	20.2354915	140.0215215
-35.094444	2.168934	138.875885	-19.645926	21.193466	135.988953	43.577488	3.599543	134.429016	37.893528	42.024414	130.943527	40.735508	22.8119785	132.6862715	-80.02736	19.5749535	139.2916345
-35.759598	2.17735	138.52536	-19.452784	20.719831	135.598236	43.459896	3.510584	134.313324	38.017376	41.665764	130.523926	40.738636	22.588174	132.418625	-79.644204	18.851488	138.777847
-36.636986	2.499497	138.034622	-19.213526	20.017744	135.224609	43.698795	3.180112	134.046829	38.113819	41.124615	129.998444	40.906307	22.1523635	132.0226365	-79.333359	17.8831245	138.4265815
-37.215458	2.989702	137.804657	-19.11054	19.579515	135.124069	43.659088	3.05944	133.920044	38.124874	40.802494	129.759094	40.891981	21.930967	131.839569	-79.113061	17.228063	138.408569
-37.77914	3.686182	137.674194	-19.063698	19.150953	135.176514	43.818939	2.771141	133.753021	38.074348	40.496056	129.570801	40.9466435	21.6335985	131.661911	-79.0740395	16.6683075	138.691117
-38.288609	4.515578	137.590607	-19.075203	18.762514	135.336121	44.122318	2.422434	133.571136	37.960609	40.188618	129.463058	41.0414635	21.305526	131.517097	-79.1918695	16.219502	139.155145
-38.810394	5.598072	137.531799	-19.087624	18.40848	135.526596	44.11095	2.202247	133.401962	37.8111	39.921097	129.362183	40.961025	21.061672	131.3820725	-79.136273	15.755288	139.6711195
-39.220966	6.764897	137.391647	-19.094223	18.039288	135.635391	44.053028	1.981128	133.200806	37.361084	39.787415	129.320282	40.707056	20.8842715	131.260544	-78.895502	15.1943045	140.010238
-39.592133	8.092003	137.10112	-19.110924	17.639744	135.644669	43.958813	1.758767	132.83226	37.182243	39.529793	129.082809	40.570528	20.64428	130.9575345	-78.792376	14.635208	140.3318035
-40.041862	10.221523	136.544205	-19.160391	16.944359	135.430374	43.781261	1.336858	131.937531	36.834404	39.105339	128.501877	40.3078325	20.2210985	130.219704	-78.6286145	13.6676195	140.641044
-40.288578	11.836813	136.116104	-19.196878	16.420786	135.151154	43.618019	1.069837	131.17189	36.545067	38.806976	128.092926	40.081543	19.9384065	129.632408	-78.475299	12.9031655	140.6699
-40.418907	13.470474	135.708817	-19.237406	15.882711	134.826279	43.404411	0.842342	130.195831	36.290649	38.480312	127.687363	39.84753	19.661327	128.941597	-78.322342	12.104095	140.710961
-40.300144	15.46572	135.33551	-19.290022	15.372738	134.460098	43.122627	0.552168	129.336624	36.063519	38.150059	127.273476	39.593073	19.3511135	128.30505	-78.173117	11.3943625	140.615146
-40.37183	17.152927	135.182251	-19.381483	14.927152	134.192444	42.733932	0.343504	128.414352	35.847736	37.848637	126.91404	39.290834	19.0960705	127.664196	-78.0538	10.7582335	140.720692
-40.20977	19.070091	135.136459	-19.491491	14.528835	134.001404	42.269344	0.177036	127.492439	35.679459	37.576496	126.709007	38.9744015	18.876766	127.100723	-77.9573835	10.180904	140.902085
-39.859951	21.018681	135.184143	-19.65435	14.160271	133.927185	41.470264	0.16053	127.057091	35.801403	37.220631	126.664497	38.6358335	18.6905805	126.860794	-77.9445335	9.6299615	140.993576
-39.104061	23.989899	135.523621	-19.981441	13.636986	134.071945	40.921398	-0.153459	126.445618	35.361652	37.078438	127.437172	38.141525	18.4624895	126.941395	-78.104407	8.8114825	141.202495
-38.464825	25.942928	135.857803	-20.227596	13.287057	134.201187	40.614925	-0.320032	126.306175	35.284569	36.961468	128.047363	37.949747	18.320718	127.176769	-78.404939	8.253396	141.225605
-37.69672	27.852879	136.204636	-20.49789	12.96331	134.308197	40.282806	-0.472792	126.256142	35.209949	36.874329	128.672714	37.7463775	18.2007685	127.464428	-78.7421575	7.7258515	141.151966
-36.80872	29.740221	136.522095	-20.805771	12.695827	134.302933	39.978401	-0.601639	126.081551	35.385227	36.690334	129.088135	37.681814	18.0443475	127.584843	-79.293356	7.3473065	141.021023
-35.838787	31.543266	136.747528	-21.124212	12.472369	134.160263	39.671021	-0.76028	125.886009	35.203575	36.61005	129.403992	37.437298	17.924885	127.6450005	-79.685722	7.019853	140.6755255
-34.769051	33.32233	136.792023	-21.526224	12.339418	133.763458	39.316113	-0.873891	125.502075	34.972057	36.53521	129.685318	37.144085	17.8306595	127.5936965	-80.196533	6.8481765	139.9332195
-33.630547	34.965576	136.69986	-21.983065	12.257994	133.207077	38.891647	-0.994281	125.159027	34.682861	36.427872	129.877213	36.787254	17.7167955	127.51812	-80.753384	6.7991925	138.896034
-31.782454	37.247353	136.418381	-22.71834	12.241144	132.385361	38.184135	-1.076314	124.829628	34.213703	36.309589	130.152863	36.198919	17.6166375	127.4912455	-81.635599	6.8656505	137.2794765
-30.401274	38.569485	136.548157	-23.139345	12.271038	132.085999	37.803478	-1.06622	124.850342	33.931179	36.245884	130.552979	35.8673285	17.589832	127.7016605	-82.1460185	6.952244	136.4703375
-28.959728	39.72316	136.994904	-23.495371	12.304543	132.102859	37.558182	-1.025625	125.25737	33.762928	36.222431	131.251678	35.660555	17.598403	128.254524	-82.651297	7.010683	135.951194
-27.400923	40.660492	137.728455	-23.781046	12.345936	132.418091	37.429546	-0.966412	125.917862	33.658073	36.267479	132.226791	35.5438095	17.6505335	129.0723265	-83.1059015	7.0413385	135.7638555
-25.799126	41.451519	138.56488	-24.034952	12.416924	132.920181	37.391277	-0.945871	126.789322	33.5984	36.318993	133.370789	35.4948385	17.686561	130.0800555	-83.5647425	7.147287	135.7603065
-24.1612	42.049904	139.409439	-24.278593	12.505573	133.486954	37.700089	-1.148193	127.70121	33.569778	36.383484	134.527237	35.6349335	17.6176455	131.1142235	-84.1921195	7.3935005	135.8596845
-22.487741	42.579807	140.064056	-24.532452	12.643583	134.022751	37.682259	-1.226409	128.817459	33.542213	36.437592	135.699982	35.612236	17.6055915	132.2587205	-84.67714	7.6815745	135.7867815
-20.000284	43.120018	140.604156	-25.023592	12.961738	134.535736	37.589775	-1.471038	130.642166	33.375851	36.508438	137.304672	35.482813	17.5187	133.973419	-85.529997	8.404776	135.098053
-18.344038	43.33836	140.67778	-25.446487	13.208818	134.555725	37.473972	-1.622689	131.831772	33.174477	36.573395	138.30629	35.3242245	17.475353	135.069031	-86.2171985	8.942283	134.042419
-16.750666	43.381393	140.613434	-25.828093	13.474062	134.326202	37.315094	-1.763757	132.88295	32.931324	36.626633	139.241745	35.123209	17.431438	136.0623475	-86.779395	9.516686	132.5900565
-15.163919	43.26392	140.487823	-26.160372	13.671474	133.950623	37.189529	-1.835856	133.787476	32.634624	36.67189	139.934891	34.9120765	17.418017	136.8611835	-87.2328205	9.924931	131.0400625
-13.685303	42.985561	140.357574	-26.426092	13.824121	133.375992	37.080593	-1.920081	134.529343	32.374699	36.675194	140.505493	34.727646	17.3775565	137.517418	-87.57983	10.2706855	129.234566
-12.21955	42.55603	140.10997	-26.614523	13.986656	132.68895	37.032696	-1.920696	135.07869	32.135387	36.696102	140.965942	34.5840415	17.387703	138.022316	-87.8130875	10.585609	127.355584
-10.933735	41.975647	139.851486	-26.711094	14.133841	131.939758	37.048035	-1.91329	135.526871	31.899511	36.769733	141.332047	34.473773	17.4282215	138.429459	-87.895961	10.8394605	125.450057
-9.159914	40.742126	139.541443	-26.734591	14.367406	131.01532	37.086098	-1.761575	135.851517	31.681931	36.818691	141.755539	34.3840145	17.528558	138.803528	-87.8531965	11.206254	123.227112
-8.168472	39.766438	139.293121	-26.740091	14.571754	130.577835	37.139957	-1.74851	135.996017	31.592619	36.856045	141.915314	34.366288	17.5537675	138.9556655	-87.84647	11.5897405	122.2000045
-7.333517	38.597687	139.074448	-26.735756	14.778534	130.311676	37.133446	-1.677321	136.057495	31.575954	36.868961	141.995651	34.3547	17.59582	139.026573	-87.826212	11.961248	121.596779
-6.644882	37.272556	138.873428	-26.729572	14.969182	130.20549	37.169865	-1.577945	136.0121	31.60181	36.881767	142.00528	34.3858375	17.651911	139.00869	-87.8449815	12.286453	121.40229
-6.136884	35.865635	138.629974	-26.74328	15.158775	130.175735	37.16729	-1.548314	135.991852	31.613333	36.900116	141.982605	34.3903115	17.675901	138.9872285	-87.8768715	12.641649	121.3642415
-5.802517	34.266544	138.336594	-26.75779	15.362288	130.244919	37.142029	-1.46651	135.893906	31.612143	36.930866	141.941635	34.377086	17.732178	138.9177705	-87.892666	12.992398	121.5720675
-5.640195	32.553951	138.020981	-26.804834	15.580231	130.431015	37.13652	-1.355618	135.743835	31.619135	36.998478	141.863617	34.3778275	17.82143	138.803726	-87.9874955	13.339032	122.058304
-5.810162	29.733177	137.571472	-26.912079	15.966402	130.829239	37.045593	-1.198466	135.595047	31.668831	37.133324	141.786087	34.357212	17.967429	138.690567	-88.18137	13.965375	122.967911
-6.078814	27.75473	137.147308	-27.00609	16.253407	131.17749	36.950481	-1.071054	135.574966	31.675629	37.247955	141.74382	34.313055	18.0884505	138.659393	-88.325235	14.4183635	123.695587
-6.561713	25.595469	136.763535	-27.107849	16.554686	131.526489	36.843323	-0.953573	135.687775	31.702721	37.390701	141.702347	34.273022	18.218564	138.695061	-88.48872	14.890808	124.357917
-7.165234	23.377428	136.362152	-27.187174	16.824457	131.793625	36.766785	-0.778369	135.875641	31.675762	37.588688	141.703598	34.2212735	18.4051595	138.7896195	-88.5956215	15.2437545	124.7976305
-7.942832	21.04669	135.846573	-27.263769	17.090809	131.831818	36.696262	-0.609643	136.188324	31.577141	37.83461	141.733994	34.1367015	18.6124835	138.961159	-88.6642395	15.5691345	124.702477
-8.90297	18.623011	135.29715	-27.327383	17.350338	131.708618	36.641319	-0.434193	136.513626	31.456432	38.115284	141.739349	34.0488755	18.8405455	139.1264875	-88.7036415	15.8601305	124.2907485
-9.96788	16.145416	134.702621	-27.324986	17.550045	131.605316	36.612309	-0.213777	136.793335	31.36565	38.408897	141.56987	33.9889795	19.09756	139.1816025	-88.6389515	16.00253	124.0290295
-11.941591	12.243089	134.267776	-27.248442	17.681391	131.930023	36.673054	0.206957	137.103638	31.406425	38.848618	140.862961	34.0397395	19.5277875	138.9832995	-88.5366235	15.8349945	124.8767465
-13.499524	9.594287	134.333725	-27.138386	17.616209	132.486969	36.813892	0.47139	137.318756	31.53706	39.080902	140.092545	34.175476	19.776146	138.7056505	-88.452248	15.456272	126.2682875
-15.283899	6.896163	134.810364	-26.968452	17.442345	133.336823	36.995205	0.795635	137.352142	31.707302	39.254078	139.151413	34.3512535	20.0248565	138.2517775	-88.2881575	14.8598335	128.4218685
-17.206284	4.280786	135.704651	-26.78178	17.261003	134.412537	37.243736	1.06126	137.262817	31.792923	39.351055	138.152893	34.5183295	20.2061575	137.707855	-88.0818895	14.3158485	131.117219
-19.297707	1.737625	136.975815	-26.613813	17.058447	135.587296	37.501846	1.212242	137.179413	31.724506	39.338085	137.053848	34.613176	20.2751635	137.1166305	-87.840802	13.8417305	134.0579615
-21.48081	-0.694743	138.541641	-26.435011	16.77696	136.888046	37.365883	1.515102	137.075302	31.602224	39.211872	135.995544	34.4840535	20.363487	136.535423	-87.3540755	13.190433	137.240669
-23.737947	-3.017127	140.514679	-26.201111	16.418591	138.328659	37.536316	1.599106	136.89769	31.402153	38.965977	134.953125	34.4692345	20.2825415	135.9254075	-86.8714565	12.5546405	140.7319105
-27.082359	-6.177114	144.021194	-25.804401	15.78726	140.704071	37.800713	1.592979	136.684067	30.880383	38.568047	133.564896	34.340548	20.080513	135.1244815	-85.94935	11.494007	146.2836605
-29.281797	-8.048168	146.660538	-25.567961	15.307072	142.435333	37.871761	1.453719	136.499695	30.505762	38.17614	132.842987	34.1887615	19.8149295	134.671341	-85.3246835	10.7992145	150.199325
-31.424126	-9.809042	149.08728	-25.452557	14.774698	144.051056	37.890499	1.1769	136.420059	30.007708	37.743881	132.442932	33.9491035	19.4603905	134.4314955	-84.8542175	10.0890055	153.6706165
-33.565086	-11.476501	151.077042	-25.381357	14.277763	145.302444	37.617821	1.063532	136.502106	29.301739	37.520863	132.450241	33.45978	19.2921975	134.4761735	-84.222494	9.2633285	156.1287145
-35.641811	-13.010833	152.460327	-25.391071	13.859612	146.104675	36.95042	1.274782	136.68428	29.064465	37.380505	132.512711	33.0074425	19.3276435	134.5984955	-83.7895845	8.3915805	157.6108545
-37.670502	-14.421323	153.308212	-25.514776	13.552691	146.432877	NaN	NaN	NaN	28.807831	37.315475	132.54686	NaN	NaN	NaN	NaN	NaN	NaN
-39.729633	-15.744545	153.649582	-25.681343	13.277525	146.390823	NaN	NaN	NaN	28.603888	37.17506	132.385834	NaN	NaN	NaN	NaN	NaN	NaN
NaN	NaN	NaN	-25.982254	12.835057	145.974243	36.324883	0.554961	135.705643	28.255749	36.86515	132.025284	32.290316	18.7100555	133.8654635	-84.254824	6.9600585	158.0830225
NaN	NaN	NaN	-26.152069	12.626022	145.757446	36.183918	0.224948	135.168869	28.161034	36.540329	131.566437	32.172476	18.3826385	133.367653	-84.476614	6.8694055	158.147239
NaN	NaN	NaN	-26.219723	12.477043	145.658691	35.997963	0.034684	134.723755	27.934027	36.341125	131.204193	31.965995	18.1879045	132.963974	-84.405441	6.7661815	158.353408
NaN	NaN	NaN	-26.161423	12.344769	145.762314	35.811424	-0.091887	134.483215	27.533234	36.294308	130.954147	31.672329	18.1012105	132.718681	-83.995175	6.5883275	158.805947
NaN	NaN	NaN	-26.112152	12.252339	146.041992	35.750069	-0.319848	134.212418	27.474016	36.152924	130.8069	31.6120425	17.916538	132.509659	-83.8363465	6.58814	159.574325
NaN	NaN	NaN	-26.092827	12.164462	146.323425	35.552341	-0.408598	134.065598	27.38143	36.033482	130.742889	31.4668855	17.812442	132.4042435	-83.6525395	6.516482	160.2426065
NaN	NaN	NaN	-26.156218	12.126188	146.561432	35.36179	-0.443143	134.015076	27.278065	36.023621	130.814728	31.3199275	17.790239	132.414902	-83.6323635	6.462137	160.707962
NaN	NaN	NaN	-26.429483	12.107781	146.743927	35.162777	-0.353401	134.103149	27.344843	35.988785	131.039124	31.25381	17.817692	132.5711365	-84.112776	6.39787	160.9167175
NaN	NaN	NaN	-26.633585	12.116362	146.669846	35.052608	-0.263197	134.254974	27.23077	36.097221	131.254715	31.141689	17.917012	132.7548445	-84.408859	6.315712	160.5848475
NaN	NaN	NaN	-26.821381	12.117155	146.412598	34.994114	-0.159609	134.383972	27.159626	36.220539	131.431	31.07687	18.030465	132.907486	-84.719632	6.203845	159.91771
NaN	NaN	NaN	-26.98625	12.152458	145.857819	34.999229	-0.09023	134.532303	27.189943	36.335709	131.621552	31.094586	18.1227395	133.0769275	-85.067086	6.1821765	158.6387105
NaN	NaN	NaN	-27.090847	12.23694	144.941406	35.04549	-0.103429	134.658905	27.549225	36.400867	131.84729	31.2973575	18.148719	133.2530975	-85.4790515	6.325161	156.6297145
NaN	NaN	NaN	-27.221584	12.395768	143.665131	35.077023	-0.086373	134.931351	28.029808	36.490295	132.121155	31.5534155	18.201961	133.526253	-85.9965835	6.589575	153.804009
-49.7841	-14.941967	147.792862	-27.398003	12.61255	142.222351	35.092831	-0.03643	135.202637	28.383219	36.647823	132.282211	31.738025	18.3056965	133.742424	-86.534031	6.9194035	150.702278
-49.242134	-13.197621	144.977203	-27.699263	12.865369	140.254211	35.111462	0.063509	135.505432	28.564171	36.895649	132.058441	31.8378165	18.479579	133.7819365	-87.2363425	7.251159	146.7264855
-48.693329	-11.902518	143.580963	-27.85466	12.924704	139.330566	34.981178	0.09557	135.464554	28.537523	36.945908	131.827042	31.7593505	18.520739	133.645798	-87.4686705	7.328669	145.015334
-48.050648	-10.523284	142.167633	-27.953777	12.904675	138.665848	34.95636	-0.022763	135.312836	28.553003	36.894192	131.702469	31.7546815	18.4357145	133.5076525	-87.6622355	7.3736355	143.8240435
-47.487701	-9.060391	140.767365	-28.030188	12.863996	138.100708	35.146477	-0.308205	135.003616	28.653891	36.826782	131.790787	31.900184	18.2592885	133.3972015	-87.96056	7.4687035	142.8042145
-46.888744	-7.399603	139.219666	-28.125477	12.843648	137.624725	35.019871	-0.467336	134.541641	28.740871	36.754814	131.95401	31.880371	18.143739	133.2478255	-88.131325	7.543557	142.0016245
-46.349171	-5.704215	137.726852	-28.200712	12.877708	137.066223	34.858376	-0.513071	133.940704	28.831711	36.708355	132.304337	31.8450435	18.097642	133.1225205	-88.2464675	7.657774	141.0099255
-45.761887	-3.880506	136.236313	-28.250397	12.987618	136.350739	34.778038	-0.494973	133.486465	29.001337	36.74102	132.759995	31.8896875	18.1230235	133.12323	-88.3904815	7.8522125	139.578248
-44.811779	-1.098454	133.950775	-28.277454	13.259663	135.054367	34.706978	-0.41158	133.163071	29.259396	36.903774	133.40387	31.983187	18.246097	133.2834705	-88.538095	8.273229	136.8252635
-44.229034	0.83094	132.741516	-28.298246	13.503854	134.208191	34.708366	-0.414688	133.097672	29.409466	37.039402	133.68573	32.058916	18.312357	133.391701	-88.655408	8.695351	135.024681
-43.625546	2.746341	131.817703	-28.299725	13.774447	133.571075	34.71608	-0.362201	132.993073	29.521919	37.197842	133.85347	32.1189995	18.4178205	133.4232715	-88.7184495	9.1310735	133.7188785
-43.139294	4.585515	131.213669	-28.259731	14.004744	133.145676	34.795319	-0.296146	132.834702	29.645487	37.367531	134.081116	32.220403	18.5356925	133.457909	-88.739865	9.4737955	132.833443
-42.666615	6.457101	130.893158	-28.156141	14.10103	132.926193	34.911144	-0.266454	132.76181	29.79595	37.483257	134.355087	32.353547	18.6084015	133.5584485	-88.665829	9.5936585	132.2939375
-42.254635	8.180113	130.736404	-27.986214	14.089174	132.841995	35.108845	-0.225121	132.685669	30.00271	37.535191	134.703247	32.5557775	18.655035	133.694458	-88.5282055	9.523313	131.989532
-41.895218	9.850116	130.837097	-27.807178	14.016422	132.891876	35.37429	-0.218774	132.667511	30.156431	37.519539	134.967041	32.7653605	18.6503825	133.817276	-88.3797165	9.3824615	131.966476
-41.438736	12.254594	131.151932	-27.534628	13.847116	133.087311	35.734211	-0.230918	132.693375	30.375158	37.462887	135.105209	33.0546845	18.6159845	133.899292	-88.1239405	9.0782475	132.27533
-41.231682	13.773031	131.398605	-27.381886	13.748338	133.184006	35.933952	-0.205031	132.646942	30.496719	37.432831	135.073669	33.2153355	18.6139	133.8603055	-87.9791075	8.882776	132.5077065
-41.066299	15.292886	131.499405	-27.229294	13.669088	133.195053	36.104935	-0.201211	132.652969	30.563057	37.399643	134.851593	33.333996	18.599216	133.752281	-87.792584	8.73896	132.637825
-40.966927	16.672934	131.595154	-27.110428	13.630426	133.189529	36.185894	-0.197351	132.629639	30.591026	37.386425	134.402176	33.38846	18.594537	133.5159075	-87.609316	8.666315	132.8631505
-40.956364	18.083761	131.923935	-26.991638	13.607615	133.35759	36.224186	-0.166586	132.505798	30.568453	37.344631	133.605057	33.3963195	18.5890225	133.0554275	-87.3795955	8.6262075	133.6597525
-40.986267	19.514822	132.476639	-26.833984	13.578497	133.715988	36.253731	-0.176723	132.28244	30.495695	37.285454	132.572586	33.374713	18.5543655	132.427513	-87.042681	8.6026285	135.004463
-41.040756	20.842855	133.292267	-26.619497	13.522508	134.229691	36.241505	-0.296471	131.934723	30.399509	37.252846	131.586807	33.320507	18.4781875	131.760765	-86.559501	8.5668285	136.698617
-41.172031	22.956415	134.997101	-26.325926	13.290754	135.325134	36.183189	-0.409378	130.949753	30.131289	37.12027	130.1978	33.157239	18.355446	130.5737765	-85.809091	8.226062	140.0764915
-41.237957	24.280022	136.393707	-26.194698	13.037207	136.097473	35.982979	-0.55677	130.163208	29.897461	37.010098	129.52507	32.94022	18.226664	129.844139	-85.329616	7.84775	142.350807
-41.257317	25.61211	137.846985	-26.132668	12.710023	136.802399	35.675896	-0.597988	129.23996	29.554352	36.910236	129.214676	32.615124	18.156124	129.227318	-84.88046	7.263922	144.37748
-41.202782	26.963139	139.230713	-26.138233	12.408088	137.417786	35.35907	-0.61833	128.551468	29.005836	37.007019	129.320343	32.182453	18.1943445	128.9359055	-84.458919	6.6218315	145.8996665
-41.105114	28.217813	140.540619	-26.156448	12.154025	137.893951	35.004036	-0.578131	127.86515	29.088009	36.917305	129.483749	32.0460225	18.169587	128.6744495	-84.3589185	6.138463	147.1134525
-40.895245	29.502777	141.688004	-26.146471	11.94822	138.242905	34.722038	-0.462679	127.32959	28.971636	36.940414	129.760193	31.846837	18.2388675	128.5448915	-84.139779	5.6575725	147.9409185
-40.526146	30.707975	142.545975	-26.104147	11.843188	138.476883	34.195824	-0.191206	127.029404	28.673723	37.091972	130.1418	31.4347735	18.450383	128.585602	-83.6430675	5.235993	148.368164
-39.897614	32.403393	143.280869	-25.956562	11.737499	138.529068	34.131916	-0.044635	126.582298	NaN	NaN	NaN	NaN	NaN	NaN	NaN	NaN	NaN
-39.273964	33.481285	143.413116	-25.806734	11.642497	138.38475	34.269791	0.048665	126.413979	NaN	NaN	NaN	NaN	NaN	NaN	NaN	NaN	NaN
-38.567974	34.388649	143.497391	-25.63825	11.543215	138.166626	34.502007	0.089763	126.285828	NaN	NaN	NaN	NaN	NaN	NaN	NaN	NaN	NaN
-37.78743	35.224445	143.440155	-25.448912	11.456128	137.922485	34.731155	0.045569	126.238548	29.738575	37.077187	131.295151	32.234865	18.561378	128.7668495	-83.132689	4.350878	147.0781205
-36.872314	36.036121	143.24292	-25.300455	11.390036	137.691132	34.990944	-0.03243	126.222374	30.056316	37.041771	131.49118	32.52363	18.5046705	128.856777	-83.12454	4.2754015	146.525487
-35.8475	36.778877	142.674637	-25.229439	11.347222	137.352951	35.226646	-0.151973	126.329712	30.32597	36.991264	131.65744	32.776308	18.4196455	128.993576	-83.235186	4.2747985	145.712326
-34.830841	37.367306	142.123428	-25.21347	11.380171	136.989288	35.471115	-0.281776	126.427666	30.495756	36.929554	131.680511	32.9834355	18.323889	129.0540885	-83.4103755	4.436453	144.9244875
-33.137764	38.109203	141.289429	-25.184977	11.396523	136.443741	35.763191	-0.478909	126.550903	30.721638	36.819469	131.68959	33.2424145	18.17028	129.1202465	-83.6123685	4.622766	143.7672355
-31.733734	38.443058	140.751434	-25.145462	11.395116	136.134705	35.902271	-0.602466	126.619553	30.884434	36.720619	131.70668	33.3933525	18.0590765	129.1631165	-83.6842765	4.7311555	143.1062935
-30.369902	38.67659	140.263397	-25.113335	11.416576	135.899536	36.094223	-0.721694	126.685478	31.028929	36.637047	131.736633	33.561576	17.9576765	129.2110555	-83.788246	4.8754755	142.5880165
-28.914165	38.855797	139.740982	-25.123219	11.488753	135.752426	36.232635	-0.849872	126.84758	31.09745	36.580357	131.737076	33.6650425	17.8652425	129.292328	-83.9114805	5.1122635	142.212524
-27.312046	38.936619	139.337845	-25.142214	11.585126	135.780853	36.261166	-0.953241	127.101028	31.141788	36.537422	131.702423	33.701477	17.7920905	129.4017255	-83.985905	5.3781615	142.1599805
-25.69313	38.905102	139.156189	-25.141167	11.656218	136.008881	36.604332	-1.226361	127.27066	31.231457	36.466038	131.786377	33.9178945	17.6198385	129.5285185	-84.2002285	5.6925975	142.4892435
-23.946524	38.805977	139.046936	-25.127632	11.715463	136.396027	36.679337	-1.383134	127.778114	31.375828	36.393528	132.052658	34.0275825	17.505197	129.915386	-84.2828465	5.925729	142.876668
-21.086676	38.483189	139.113846	-25.104561	11.79805	137.094666	36.863781	-1.676475	128.698532	31.656322	36.26424	132.7229	34.2600515	17.2938825	130.710716	-84.4691735	6.3022175	143.478616
-19.150227	38.217045	139.109512	-25.12767	11.848692	137.481873	36.993488	-1.924047	129.37619	31.861391	36.159428	133.251602	34.4274395	17.1176905	131.313896	-84.6827795	6.5796935	143.64985
-17.085815	37.848793	139.093048	-25.189083	11.896869	137.779205	37.07843	-2.179974	130.088562	32.029827	36.069565	133.716873	34.5541285	16.9447955	131.9027175	-84.9322945	6.8489425	143.6556925
-15.04042	37.464325	139.000443	-25.288239	11.972279	137.913483	37.119492	-2.44392	130.696213	32.191681	35.94352	134.18866	34.6555865	16.7498	132.4424365	-85.2320645	7.194758	143.3845295
-12.889509	37.037094	138.776337	-25.450157	12.123187	137.844025	37.170853	-2.742973	131.259567	32.333164	35.834858	134.660095	34.7520085	16.5459425	132.959831	-85.6523225	7.7004315	142.728219
-10.804271	36.607651	138.446838	-25.634756	12.340361	137.410904	37.207092	-2.963442	131.901077	32.420696	35.795189	135.065689	34.813894	16.4158735	133.483383	-86.083406	8.2648485	141.338425
-8.603487	36.115917	138.074356	-25.879204	12.528077	136.715759	37.199593	-3.137927	132.460999	32.511265	35.745247	135.548172	34.855429	16.30366	134.0045855	-86.613837	8.752494	139.4269325
-5.388531	35.338081	137.630081	-26.162157	12.800492	135.472351	37.149155	-3.220565	133.017456	32.490166	35.670555	136.167053	34.8196605	16.224995	134.5922545	-87.1439745	9.375989	136.3524475
-3.28637	34.787857	137.413605	-26.263826	13.037123	134.622986	37.209873	-3.174377	133.242111	32.45998	35.671227	136.535034	34.8349265	16.248425	134.8885725	-87.3625785	9.825821	134.3573995
-1.173638	34.235088	137.193176	-26.287848	13.315836	133.835022	37.301571	-3.067039	133.371185	32.415257	35.755054	136.840958	34.858414	16.3440075	135.1060715	-87.43411	10.2876645	132.5639725
0.867548	33.648743	137.02562	-26.254034	13.618689	133.233337	37.433903	-2.936331	133.476212	32.393642	35.877159	136.971237	34.9137725	16.470414	135.2237245	-87.4218405	10.766964	131.2429495
2.913509	33.014614	136.922485	-26.173473	13.906324	132.933945	37.589077	-2.754599	133.455933	32.439697	36.041687	136.991409	35.014387	16.643544	135.223671	-87.361333	11.169104	130.644219
4.866179	32.321304	137.005936	-26.053488	14.141273	132.882553	37.769329	-2.588674	133.418869	32.568264	36.186497	137.014191	35.1687965	16.7989115	135.21653	-87.2757725	11.4836345	130.548576
6.777334	31.568399	137.216537	-25.887463	14.335172	132.958511	37.949978	-2.396921	133.449844	32.729996	36.263393	137.128906	35.339987	16.933236	135.289375	-87.114913	11.737108	130.627647
9.393838	30.363285	137.758652	-25.644981	14.589645	133.100739	38.25148	-2.249743	133.626816	33.015526	36.343784	137.59639	35.633503	17.0470205	135.611603	-86.923465	12.1322695	130.589875
10.143329	29.159504	137.9767	-25.49864	14.731314	133.203552	38.449081	-2.150141	133.851608	33.19025	36.402603	137.945572	35.8196655	17.126231	135.89859	-86.8169455	12.336397	130.508514
10.461706	28.010496	138.607071	-25.358805	14.828544	133.361023	38.611084	-2.128287	134.03389	33.332809	36.482887	138.22319	35.9719465	17.1773	136.12854	-86.6895565	12.479788	130.593506
10.929315	26.879465	138.257294	-25.208769	14.877586	133.55545	38.796955	-2.066153	134.173935	33.462875	36.553688	138.413696	36.129915	17.2437675	136.2938155	-86.547453	12.5114045	130.8170845
11.119872	25.743616	138.705231	-25.036219	14.896881	133.749847	38.961643	-2.013762	134.239822	33.593987	36.633568	138.478531	36.277815	17.309903	136.3591765	-86.350253	12.483859	131.1405175
11.336393	24.681244	138.545746	-24.886076	14.900623	133.870865	39.143898	-1.976725	134.333313	33.748867	36.689205	138.481323	36.4463825	17.35624	136.407318	-86.2185345	12.445006	131.334412
11.4014	23.519779	138.415604	-24.738745	14.895598	133.84404	39.305012	-1.915596	134.456085	33.870792	36.742592	138.449081	36.587902	17.413498	136.452583	-86.065392	12.377698	131.235497
11.395381	21.715185	138.087524	-24.544874	14.85698	133.648727	39.510529	-1.937144	134.670212	33.997108	36.758457	138.320343	36.7538185	17.4106565	136.4952775	-85.8435665	12.3033035	130.8021765
11.313457	20.5238	138.069519	-24.449703	14.802067	133.529556	39.627029	-1.918641	134.786087	34.095184	36.717106	138.167694	36.8611065	17.3992325	136.4768905	-85.7605125	12.2049015	130.5822215
11.201669	19.303528	137.920715	-24.344358	14.742157	133.454819	39.719776	-1.954429	134.879059	34.184486	36.663036	138.033157	36.952131	17.3543035	136.456108	-85.640847	12.1300105	130.45353
10.875545	18.00695	137.793381	-24.221254	14.673792	133.456528	39.822693	-1.988729	135.002701	34.303822	36.587326	137.893234	37.0632575	17.2992985	136.4479675	-85.5057655	12.0482855	130.4650885
10.593157	16.768719	137.720261	-24.076849	14.601222	133.526428	39.945755	-2.035341	135.082123	34.440136	36.521454	137.777863	37.1929455	17.2430565	136.429993	-85.3466435	11.9593875	130.622863
10.202603	15.496546	137.726944	-23.918308	14.532742	133.57431	40.103367	-2.045091	135.135559	34.579063	36.477905	137.745163	37.341215	17.216407	136.440361	-85.177831	11.849077	130.708259
9.79232	14.235973	137.654907	-23.764273	14.456781	133.662918	40.256413	-2.047237	135.124344	34.709801	36.455219	137.7323	37.483107	17.203991	136.428322	-85.011653	11.709571	130.897514
9.026785	12.331191	137.488388	-23.560711	14.309441	133.86171	40.470852	-2.052058	135.00795	34.901764	36.37669	137.729233	37.686308	17.162316	136.3685915	-84.80773	11.456566	131.3548285
8.499661	11.082478	137.32695	-23.41708	14.211827	134.095047	40.612656	-2.04233	134.828217	35.017208	36.303539	137.815201	37.814932	17.1306045	136.321709	-84.649092	11.2930495	131.868385
7.772405	9.777531	137.1866	-23.28134	14.142447	134.418106	40.806946	-2.051119	134.685974	35.126976	36.248138	137.872696	37.966961	17.0985095	136.279335	-84.529641	11.1863845	132.556877
7.082122	8.429288	137.120087	-23.139229	14.056561	134.85704	40.958889	-2.053663	134.521149	35.242043	36.210396	137.918381	38.100466	17.0783665	136.219765	-84.378924	11.0347555	133.494315
6.403848	7.151332	137.039108	-22.992847	13.97624	135.421448	41.134411	-1.995104	134.319992	35.323048	36.201523	137.925369	38.2287295	17.1032095	136.1226805	-84.2144235	10.8492705	134.7202155
5.590396	5.770223	137.099182	-22.844574	13.897464	136.098434	41.274921	-1.926975	134.169418	35.405075	36.249481	137.874771	38.339998	17.161253	136.0220945	-84.029146	10.633675	136.1747735
4.818395	4.351798	137.32695	-22.712833	13.830447	136.779984	41.396793	-1.858418	134.090225	35.478687	36.273472	137.845535	38.43774	17.207527	135.96788	-83.863406	10.453367	137.592088
3.557134	2.145502	137.86084	-22.529594	13.743647	137.584778	41.471943	-1.838979	134.350616	35.567863	36.251114	137.788132	38.519903	17.2060675	136.069374	-83.579091	10.2812265	139.100182
2.768352	0.649648	138.228088	-22.43532	13.678576	137.867981	41.612537	-1.856003	134.593933	35.618187	36.241035	137.742569	38.615362	17.192516	136.168251	-83.486002	10.164636	139.567711
1.887179	-0.885057	138.471344	-22.382624	13.587358	137.949448	41.683899	-1.886282	134.828583	35.651775	36.198189	137.619507	38.667837	17.1559535	136.224045	-83.433085	10.0187625	139.674851
1.053566	-2.457338	138.602448	-22.346678	13.48878	137.932541	41.736023	-1.93184	134.90625	35.640083	36.13858	137.365692	38.688053	17.10337	136.135971	-83.381409	9.87419	139.729111
0.250576	-3.961201	138.649841	-22.309484	13.375918	137.980576	41.444302	-1.834393	134.898804	35.580723	36.075516	136.930008	38.5125125	17.1205615	135.914406	-83.1314805	9.6312745	140.046746
-0.62306	-5.502303	138.739273	-22.259834	13.22506	138.205551	41.420219	-1.872069	134.762115	35.525719	35.98415	136.443558	38.472969	17.0560405	135.6028365	-82.992637	9.3940795	140.8082655
-1.373972	-6.997336	138.936035	-22.1618	13.045504	138.649124	41.456688	-1.922989	134.553833	35.447876	35.849987	135.934769	38.452282	16.963499	135.244301	-82.775882	9.127509	142.053947
-2.548302	-9.226905	139.486938	-22.007605	12.718542	139.59375	41.836472	-2.1563	134.194031	35.297737	35.697334	135.361526	38.5671045	16.770517	134.7777785	-82.5823145	8.666567	144.4097215
-3.19314	-10.660913	140.003815	-21.916325	12.489419	140.304901	41.812622	-2.216396	134.179596	35.188854	35.617756	135.177856	38.500738	16.70068	134.678726	-82.333388	8.278158	145.931076
-3.808529	-12.073879	140.488495	-21.827799	12.257826	140.948547	41.829895	-2.236969	134.184158	35.08778	35.531715	135.086243	38.4588375	16.647373	134.6352005	-82.1144355	7.868279	147.2618935
-4.40757	-13.465693	140.921494	-21.772129	12.023533	141.450546	41.782608	-2.253307	134.151337	35.000847	35.492371	135.121323	38.3917275	16.619532	134.63633	-81.9359855	7.427534	148.264762
-4.852131	-14.789504	141.143524	-21.752661	11.797798	141.735107	41.802753	-2.232689	134.142075	34.900875	35.447674	135.163422	38.351814	16.6074925	134.6527485	-81.857136	6.9881035	148.8174655
-5.344225	-16.090839	141.167175	-21.732616	11.573679	141.770248	41.838924	-2.229996	134.149124	34.831245	35.410835	135.193436	38.3350845	16.5904195	134.67128	-81.8003165	6.5569385	148.869216
-5.772409	-17.364248	140.986374	-21.717735	11.371023	141.559784	41.887066	-2.227731	134.085983	34.798805	35.384743	135.199615	38.3429355	16.578506	134.642799	-81.7784055	6.16354	148.476769
-6.190759	-19.179989	140.312653	-21.686045	11.139886	140.781555	42.07935	-2.230921	133.974106	34.87352	35.329311	135.156631	38.476435	16.549195	134.5653685	-81.848525	5.730577	146.9977415
-6.493816	-20.359917	139.713562	-21.696259	11.052291	139.917892	42.179424	-2.255566	133.904221	34.986198	35.323666	135.10556	38.582811	16.53405	134.5048905	-81.975329	5.570532	145.3308935
-6.733742	-21.469355	139.135117	-21.762739	11.008343	138.926331	42.291794	-2.199097	133.730957	34.96833	35.369061	134.863235	38.630062	16.584982	134.297096	-82.15554	5.431704	143.555566
-6.887459	-22.523115	138.533707	-21.878595	10.999257	137.784271	42.130493	-1.996082	133.72258	34.894642	35.460644	134.629089	38.5125675	16.732281	134.1758345	-82.2697575	5.266233	141.3927075
-7.116786	-23.544943	138.091202	-22.001045	10.98596	136.562515	42.436703	-2.038376	133.740997	34.784897	35.552269	134.335754	38.6108	16.7569465	134.0383755	-82.61289	5.2149735	139.0866545
-7.329499	-24.479612	137.84024	-22.156593	10.955101	135.331924	42.192066	-1.816469	133.975082	34.655846	35.651066	134.02861	38.423956	16.9172985	134.001846	-82.737142	4.9929035	136.662002
-7.669306	-25.261831	137.877487	-22.294634	10.863226	134.328827	41.936951	-1.663039	134.210266	34.448399	35.695763	133.572418	38.192675	17.016362	133.891342	-82.781943	4.71009	134.766312
-8.068371	-26.380062	138.113144	-22.406935	10.595645	133.536011	41.826221	-1.622653	134.243942	34.157551	35.621513	132.851181	37.991886	16.99943	133.5475615	-82.805756	4.19186	133.5244605
-8.301306	-26.670361	138.244766	-22.406349	10.345018	133.447067	41.8736	-1.672613	134.270737	34.040943	35.507996	132.531509	37.9572715	16.9176915	133.401123	-82.7699695	3.7723445	133.493011
-8.573008	-26.637459	138.286301	-22.348705	10.045499	133.577332	41.95129	-1.725284	134.271011	33.987705	35.408997	132.423935	37.9694975	16.8418565	133.347473	-82.6669075	3.2491415	133.807191
-8.761692	-26.574612	137.994247	-22.275356	9.733229	133.815613	42.231213	-1.875097	134.16069	33.967072	35.313477	132.533508	38.0991425	16.71919	133.347099	-82.6498545	2.747268	134.284127
-9.032701	-26.38125	137.560837	-22.205988	9.460587	134.107193	42.547928	-2.043596	134.045837	33.993801	35.248852	132.766876	38.2708645	16.602628	133.4063565	-82.6828405	2.318546	134.8080295
-9.425777	-26.139528	136.864517	-22.17589	9.274548	134.412842	42.608322	-2.10215	133.916794	34.03896	35.221661	133.152084	38.323641	16.5597555	133.534439	-82.675421	1.9893405	135.291245
-9.853487	-25.793251	136.05423	-22.155167	9.174356	134.643539	42.621197	-2.126884	133.718292	34.107796	35.257557	133.690964	38.3644965	16.5653365	133.704628	-82.6748305	1.7833755	135.58245
-10.47718	-25.189257	134.361206	-22.160553	9.150083	134.789841	42.611198	-2.052939	133.351608	34.25996	35.365822	134.691757	38.435579	16.6564415	134.0216825	-82.756685	1.6437245	135.5579995
-10.92639	-24.764626	133.146362	-22.187717	9.23278	134.65303	42.598106	-1.98169	133.134125	34.392609	35.468296	135.47377	38.4953575	16.743303	134.3039475	-82.8707915	1.722257	135.0021125
-11.410769	-24.291075	132.051056	-22.229322	9.395354	134.34906	42.600811	-1.888947	132.991669	34.491955	35.572052	136.179062	38.546383	16.8415525	134.5853655	-83.005027	1.9491555	134.1127545
-12.008567	-23.858912	131.12941	-22.295399	9.583778	134.008057	42.559132	-1.772124	132.875092	34.522533	35.697838	136.690094	38.5408325	16.962857	134.782593	-83.1316305	2.204699	133.233521
-12.762915	-23.541182	130.513947	-22.385544	9.808031	133.738083	42.472382	-1.63467	132.74942	34.509315	35.816532	136.945343	38.4908485	17.090931	134.8473815	-83.2619365	2.525131	132.6287845
-13.470739	-23.334457	130.528198	-22.478172	10.063595	133.54277	42.414276	-1.498058	132.723297	34.396732	35.96986	136.930252	38.405504	17.235901	134.8267745	-83.361848	2.891289	132.2587655
-14.313063	-23.260553	130.861115	-22.574564	10.298731	133.413254	42.331333	-1.373651	132.844879	34.307873	36.175545	136.708115	38.319603	17.400947	134.776497	-83.468731	3.196515	132.050011
-15.515704	-23.234718	131.740723	-22.687908	10.50421	133.248199	42.159615	-1.239358	133.108383	34.144882	36.414623	136.215988	38.1522485	17.5876325	134.6621855	-83.5280645	3.4207875	131.8342125
-16.417118	-23.28142	132.33252	-22.767376	10.485538	133.164734	42.054707	-1.204329	133.305939	34.003563	36.495834	135.785431	38.029135	17.6457525	134.545685	-83.563887	3.3253235	131.783783
-17.40596	-23.364527	132.708633	-22.84301	10.338107	133.077225	41.948189	-1.283091	133.428223	33.867184	36.464432	135.430542	37.9076865	17.5906705	134.4293825	-83.5937065	3.0855435	131.7250675
-18.430586	-23.502377	132.950897	-22.913483	10.106788	132.896881	41.903938	-1.447016	133.569809	33.719444	36.28846	135.102829	37.811691	17.420722	134.336319	-83.638657	2.792854	131.457443
-19.413908	-23.643084	132.853012	-22.99057	9.814779	132.634857	41.845104	-1.660772	133.6884	33.563499	36.028568	134.800415	37.7043015	17.183898	134.2444075	-83.6854415	2.44566	131.0253065
-20.373886	-23.816874	132.406738	-23.09993	9.545574	132.225662	41.786297	-1.870081	133.730865	33.380577	35.724533	134.518295	37.583437	16.927226	134.12458	-83.783297	2.163922	130.326744
-21.541367	-23.975964	131.918503	-23.246727	9.341245	131.758255	41.676537	-2.098442	133.646393	33.183987	35.43367	134.201721	37.430262	16.667614	133.924057	-83.923716	2.014876	129.592453
-23.442009	-24.144033	131.79924	-23.482388	9.116383	131.291458	41.449146	-2.459114	133.437271	32.856876	35.00119	133.315048	37.153011	16.271038	133.3761595	-84.117787	1.961728	129.2067565
-24.679991	-24.239668	132.380157	-23.609337	8.991018	131.246109	41.247112	-2.642986	133.225052	32.643543	34.767254	132.581116	36.9453275	16.062134	132.903084	-84.1640015	1.919902	129.589134
-25.930044	-24.373238	133.302399	-23.726002	8.840387	131.466064	41.030224	-2.804415	133.029968	32.381214	34.535938	131.732864	36.705719	15.8657615	132.381416	-84.157723	1.8150125	130.550712
-27.228371	-24.458527	134.371017	-23.843502	8.650173	131.937164	40.837894	-2.916543	132.819992	32.017265	34.306412	130.868393	36.4275795	15.6949345	131.8441925	-84.1145835	1.6054115	132.0301355
-28.545744	-24.493172	135.644241	-23.974218	8.393468	132.576416	40.683495	-3.030703	132.570633	31.628477	34.090176	130.227829	36.155986	15.5297365	131.399231	-84.104422	1.2571995	133.753601
-29.681019	-24.416348	136.924744	-24.127747	8.124359	133.320786	40.527348	-3.167597	132.375336	31.219223	33.860252	129.736191	35.8732855	15.3463275	131.0557635	-84.1287795	0.902390499999999	135.5858085
-30.782682	-24.248058	137.692673	-24.267282	7.848173	134.012192	40.312584	-3.313098	132.197052	30.843445	33.651554	129.378555	35.5780145	15.169228	130.7878035	-84.1125785	0.527118000000002	137.2365805
-32.476665	-23.875702	138.44754	-24.511135	7.457656	134.745316	39.919491	-3.459015	131.869141	30.338737	33.425152	129.135925	35.129114	14.9830685	130.502533	-84.151384	-0.067756499999998	138.988099
-33.347439	-23.549417	138.640137	-24.647076	7.251771	134.977142	39.684536	-3.544533	131.668869	30.055614	33.275066	128.961639	34.870075	14.8652665	130.315254	-84.164227	-0.361724500000001	139.63903
-33.93045	-23.058725	138.851929	-24.780079	7.083289	134.992371	39.455715	-3.635476	131.44458	29.833752	33.171219	128.769775	34.6447335	14.7678715	130.1071775	-84.2048915	-0.601293500000001	139.8775645
-34.574963	-22.543303	137.980225	-24.880203	6.942384	134.814041	39.301971	-3.70727	131.204086	29.386055	33.186287	128.700333	34.344013	14.7395085	129.9522095	-84.104419	-0.8547405	139.6758725
-35.193546	-21.884745	138.082184	-24.91674	6.861296	134.555771	39.178459	-3.766523	130.967941	29.292852	33.107643	128.435318	34.2356555	14.67056	129.7016295	-84.0691355	-0.947968000000001	139.4099125
-35.738106	-21.136583	137.222092	-24.922667	6.829577	134.168365	39.127151	-3.790469	130.730682	29.287088	33.082333	128.186493	34.2071195	14.645932	129.4585875	-84.0524535	-0.986777999999999	138.8781425
-36.274574	-20.210529	136.353928	-24.91259	6.848727	133.680771	39.097862	-3.811052	130.506241	29.319159	33.082615	127.958275	34.2085105	14.6357815	129.232258	-84.0336905	-0.938327499999998	138.129284
-37.102345	-18.496948	134.980194	-24.932123	7.015406	132.807892	39.055611	-3.773367	130.028793	29.450485	33.169651	127.620384	34.253048	14.698142	128.8245885	-84.117294	-0.667330000000002	136.7911955
-37.66832	-17.235361	134.079437	-25.010225	7.213864	132.174103	38.940315	-3.684025	129.683411	29.46879	33.276184	127.342621	34.2045525	14.7960795	128.513016	-84.2250025	-0.368351500000001	135.83519
-38.129601	-15.881391	133.176865	-25.111107	7.461659	131.622009	38.757065	-3.580951	129.240662	29.388596	33.407997	126.96048	34.0728305	14.913523	128.100571	-84.2950445	0.00979499999999867	135.143447
-38.428978	-14.451921	132.495743	-25.238504	7.744902	131.115311	38.550232	-3.379737	128.746933	29.273684	33.625923	126.572891	33.911958	15.123093	127.659912	-84.388966	0.366710999999999	134.57071
-38.662086	-12.930611	131.743195	-25.339592	7.999774	130.652512	38.349209	-3.168288	128.30513	29.126719	33.908848	126.237167	33.737964	15.37028	127.2711485	-84.417148	0.629268000000001	134.0338755
-38.87891	-11.379572	130.912201	-25.419039	8.234731	130.227631	38.161942	-2.939596	127.786598	28.999754	34.198769	126.00808	33.580848	15.6295865	126.897339	-84.418926	0.839875500000002	133.557923
-38.891907	-9.828602	130.333374	-25.465721	8.444242	129.857986	37.693989	-2.576299	127.328087	28.951061	34.488239	125.862823	33.322525	15.95597	126.595455	-84.253967	0.932513999999998	133.120517
-39.160103	-7.79818	129.377136	-25.477242	8.764834	129.385193	37.508137	-2.256948	126.52388	28.906689	34.95771	125.742996	33.207413	16.350381	126.133438	-84.161897	1.179287	132.636948
-39.215202	-6.330097	128.728897	-25.446012	9.044611	129.087845	37.400074	-1.922804	125.904022	28.914318	35.321457	125.733551	33.157196	16.6993265	125.8187865	-84.04922	1.3898955	132.3569035
-39.152493	-4.953754	128.45755	-25.387367	9.380865	128.873306	37.278652	-1.569979	125.351074	29.200571	35.596367	125.421524	33.2396115	17.013194	125.386299	-84.0143455	1.748536	132.360313
-39.125454	-3.457855	128.289795	-25.323769	9.747983	128.703552	37.149029	-1.202648	124.838898	29.146666	35.97871	125.094208	33.1478475	17.388031	124.966553	-83.7953855	2.107935	132.440551
-38.930092	-1.971358	128.248779	-25.261795	10.075047	128.592316	37.01318	-0.875964	124.310997	28.768641	36.413574	124.85218	32.8909105	17.768805	124.5815885	-83.4145005	2.381289	132.6030435
-38.733746	-0.453688	128.422195	-25.177067	10.397218	128.55986	36.902588	-0.600737	123.996208	28.758427	36.651085	124.415909	32.8305075	18.025174	124.2060585	-83.1846415	2.769262	132.9136615
-38.405529	0.805106	128.684097	-25.08235	10.661741	128.538376	36.845474	-0.386057	123.860458	28.804169	36.820526	124.054276	32.8248215	18.2172345	123.957367	-82.9895215	3.1062475	133.119385
-37.763588	2.422688	128.648453	-24.971012	11.058983	128.422516	36.878471	-0.187904	124.020592	28.900951	36.984241	123.571846	32.889711	18.3981685	123.796219	-82.831735	3.7197975	133.048813
-37.222023	3.605966	128.660233	-24.958477	11.294862	128.333237	36.948666	-0.1087	124.194038	28.88022	37.104115	123.209175	32.914443	18.4977075	123.7016065	-82.831397	4.0920165	132.9648675
-36.661686	4.751667	128.765747	-24.988825	11.4872	128.275269	36.981426	-0.01038	124.486923	28.785463	37.230774	122.86087	32.8834445	18.610197	123.6738965	-82.8610945	4.364203	132.8766415
-36.106525	5.685435	128.725784	-25.06744	11.664985	128.294724	37.032982	0.077511	124.752701	28.667603	37.366566	122.593559	32.8502925	18.7220385	123.67313	-82.9851725	4.6079315	132.916318
-35.596745	6.445319	129.039505	-25.09152	11.765514	128.238022	37.05883	0.169547	125.058731	28.568617	37.487492	122.400024	32.8137235	18.8285195	123.7293775	-82.9967635	4.7025085	132.7466665
-34.953045	7.213571	128.369675	-25.125265	11.864717	128.189362	37.071266	0.211112	125.358688	28.544851	37.573517	122.250534	32.8080585	18.8923145	123.804611	-83.0585885	4.8371195	132.574113
-34.272263	8.163352	128.558289	-25.119055	11.975999	128.032883	37.074505	0.206245	125.535492	28.551054	37.625877	122.039505	32.8127795	18.916061	123.7874985	-83.0508895	5.035937	132.2782675
-33.148735	9.588173	127.836624	-25.062593	12.149385	127.622131	37.062244	0.247514	125.381744	28.591406	37.675873	121.494797	32.826825	18.9616935	123.4382705	-82.952011	5.3370765	131.8059915
-32.407684	10.621782	127.207611	-24.989687	12.251988	127.227989	36.986824	0.312419	125.065407	28.634462	37.729359	121.037231	32.810643	19.020889	123.051319	-82.790017	5.483087	131.404659
-31.546247	11.803322	126.821198	-24.874395	12.360256	126.803436	36.937	0.354013	124.617897	28.706842	37.81638	120.596138	32.821921	19.0851965	122.6070175	-82.570711	5.6353155	130.9998545
-30.607201	12.998067	125.910736	-24.770533	12.501797	126.376869	36.893608	0.426432	124.108742	28.812283	37.929264	120.233284	32.8529455	19.177848	122.171013	-82.3940115	5.825746	130.582725
-29.708893	14.26319	125.617302	-24.698286	12.6703	125.974342	36.818455	0.498329	123.642136	28.923025	38.090607	120.001175	32.87074	19.294468	121.8216555	-82.267312	6.046132	130.1270285
-28.724024	15.648156	125.037018	-24.633171	12.858006	125.653824	36.729549	0.608425	123.156181	29.017008	38.270355	119.908318	32.8732785	19.43939	121.5322495	-82.1396205	6.276622	129.7753985
-27.639288	17.179226	124.664474	-24.614574	13.076107	125.396584	36.581333	0.738977	122.720024	29.108932	38.464451	120.018875	32.8451325	19.601714	121.3694495	-82.0742805	6.5505	129.4237185
-26.197359	19.559708	124.510124	-24.64324	13.365999	125.12326	36.31797	0.886845	122.207466	29.338083	38.740314	120.671059	32.8280265	19.8135795	121.4392625	-82.1145065	6.9184185	128.8072575
-24.980589	21.145515	124.517273	-24.73518	13.607338	125.029327	36.165462	0.928873	122.003853	29.542122	38.927658	121.414474	32.853792	19.9282655	121.7091635	-82.324152	7.2864105	128.3494905
-23.797243	22.646454	124.647949	-24.835047	13.832288	124.957527	35.993202	0.990127	121.876038	30.088953	38.965832	122.295448	33.0410775	19.9779795	122.085743	-82.7111715	7.6865965	127.829311
-22.493402	24.151451	125.226067	-24.962482	14.117503	125.180565	35.843884	1.097203	122.001541	30.057579	39.257084	123.62027	32.9507315	20.1771435	122.8109055	-82.8756955	8.0578625	127.5502245
-21.184277	25.560513	126.07489	-25.096659	14.492446	125.634323	35.761719	1.220258	122.3256	30.366415	39.455971	124.992004	33.064067	20.3381145	123.658802	-83.257385	8.6467775	127.609844
-19.638439	26.734108	127.031418	-25.20993	14.867083	126.355682	35.792004	1.348064	122.947899	30.683773	39.671768	126.476578	33.2378885	20.509916	124.7122385	-83.6577485	9.22425	127.9991255
-18.261427	27.966499	128.455414	-25.280125	15.23384	127.26355	35.97617	1.435961	123.836372	31.004799	39.912537	128.058594	33.4904845	20.674249	125.947483	-84.0507345	9.793431	128.579617
-16.090879	29.437435	130.63002	-25.279182	15.725038	128.87767	36.349072	1.537795	125.379822	31.498264	40.289845	130.452927	33.923668	20.91382	127.9163745	-84.482032	10.536256	129.8389655
-14.652419	30.249968	132.109222	-25.251823	15.952167	129.95314	36.56374	1.603404	126.481178	32.03804	40.378368	131.862778	34.30089	20.990886	129.171978	-84.804536	10.913448	130.734302
-13.17083	30.849043	133.422989	-25.207933	16.116316	130.850037	37.126736	1.447072	127.377533	32.270111	40.546776	133.265091	34.6984235	20.996924	130.321312	-85.1142895	11.235708	131.378762
-11.698531	31.303757	134.618698	-25.158613	16.159513	131.549545	37.339657	1.433288	128.258301	32.480206	40.6133	134.523849	34.9099315	21.023294	131.391075	-85.2271575	11.295732	131.708015
-10.2805	31.599442	135.567566	-25.069036	16.179859	132.016998	37.58168	1.400282	129.033142	32.616463	40.615421	135.596802	35.0990715	21.0078515	132.314972	-85.2371435	11.3518665	131.719024
-8.826393	31.747202	136.186615	-25.012636	16.149723	132.244858	37.843346	1.36839	129.71257	32.718212	40.601131	136.452927	35.280779	20.9847605	133.0827485	-85.306051	11.3146855	131.4069675
-7.327599	31.785429	136.553131	-24.931236	16.208036	132.28743	38.111725	1.321538	130.302841	32.865288	40.575493	137.12648	35.4885065	20.9485155	133.7146605	-85.3509785	11.4675565	130.8601995
-5.342422	31.519989	136.779221	-24.862745	16.334965	132.052399	38.487019	1.204089	131.087616	33.067295	40.565022	137.908127	35.777157	20.8845555	134.4978715	-85.502647	11.7853745	129.6069265
-4.06051	31.18819	136.750107	-24.846428	16.497349	131.83847	38.691246	1.12513	131.573639	33.154354	40.613346	138.268509	35.9228	20.869238	134.921074	-85.615656	12.12546	128.755866
-2.75239	30.681625	136.684937	-24.818428	16.654196	131.647446	38.880249	1.135047	132.029053	33.223755	40.725849	138.56633	36.052002	20.930448	135.2976915	-85.688858	12.377944	127.9972005
-1.555838	29.975124	136.69693	-24.807735	16.827911	131.473984	39.037231	1.204711	132.486282	33.250313	40.875153	138.883789	36.143772	21.039932	135.6850355	-85.759242	12.61589	127.2629325
-0.500601	29.159969	136.708755	-24.77512	17.04372	131.347412	39.193977	1.330071	132.922226	33.249527	41.019108	139.163696	36.221752	21.1745895	136.042961	-85.771992	12.9128505	126.651863
0.565541	28.139681	136.584427	-24.756805	17.28146	131.277008	39.334789	1.46281	133.377975	33.266296	41.186859	139.438492	36.3005425	21.3248345	136.4082335	-85.8141525	13.2380855	126.1457825
1.473998	26.951874	136.566299	-24.732889	17.512592	131.185333	39.440685	1.579847	133.801025	33.290535	41.338642	139.753296	36.36561	21.4592445	136.7771605	-85.831388	13.5659395	125.5935055
2.727281	24.904825	136.454697	-24.638601	17.817966	131.076187	39.617077	1.718664	134.379135	33.329281	41.494534	140.108841	36.473179	21.606599	137.243988	-85.750381	14.029333	124.908386
3.383943	23.341524	136.359268	-24.581203	17.977779	131.062836	39.734806	1.783677	134.669205	33.396484	41.574829	140.295319	36.565645	21.679253	137.482262	-85.728051	14.276305	124.64341
3.901634	21.641243	136.226349	-24.499556	18.129736	131.054459	39.86364	1.827185	134.916382	33.456558	41.634453	140.408112	36.660099	21.730819	137.662247	-85.659211	14.528653	124.446671
4.378489	19.811995	136.121582	-24.429462	18.298357	131.041748	39.977055	1.849723	135.171921	33.505562	41.727169	140.457947	36.7413085	21.788446	137.814934	-85.6002325	14.808268	124.268562
4.618908	17.869003	136.034195	-24.340466	18.425804	131.039001	40.091042	1.872351	135.482437	33.584991	41.835831	140.433075	36.8380165	21.854091	137.957756	-85.5189485	14.997517	124.120246
4.829332	15.860682	135.866943	-24.256639	18.531881	131.099182	40.178123	1.93219	135.692978	33.658176	41.932522	140.299454	36.9181495	21.932356	137.996216	-85.4314275	15.131406	124.202148
4.809555	13.720997	135.789307	-24.165703	18.634377	131.187805	40.237473	1.974283	135.883713	33.732841	42.022972	140.100998	36.985157	21.9986275	137.9923555	-85.316563	15.2701265	124.3832545
4.63021	10.368289	135.778946	-24.10467	18.800425	131.346466	40.277874	1.951585	136.25322	33.837471	42.097019	139.665466	37.0576725	22.024302	137.959343	-85.2670125	15.576548	124.733589
4.246308	8.013582	136.001068	-24.064445	18.877426	131.562927	40.264606	1.933898	136.552185	33.931488	42.111221	139.259277	37.098047	22.0225595	137.905731	-85.226937	15.7322925	125.220123
3.724511	5.67335	136.430878	-23.997192	18.892029	131.908676	40.248817	1.935569	136.887115	34.028893	42.132294	138.751709	37.138855	22.0339315	137.819412	-85.133239	15.7501265	125.99794
3.066973	3.265512	136.99884	-23.894442	18.772484	132.436981	40.274727	1.978443	137.189835	34.123878	42.122974	138.157364	37.1993025	22.0507085	137.6735995	-84.9881865	15.4942595	127.2003625
2.264083	0.909758	137.694489	-23.737967	18.500271	133.271606	40.370476	2.017662	137.398087	34.221767	42.041199	137.522705	37.2961215	22.0294305	137.460396	-84.7720555	14.9711115	129.082816
1.382712	-1.448896	138.644211	-23.561672	18.093473	134.450668	40.577904	1.964616	137.569824	34.292786	41.842426	136.857544	37.435345	21.903521	137.213684	-84.558689	14.283425	131.687652
0.354836	-3.71259	139.814758	-23.36652	17.554951	135.899246	40.847092	1.831893	137.665237	34.28545	41.516045	136.264343	37.566271	21.673969	136.96479	-84.299311	13.435933	134.833702
-1.282171	-6.945524	141.956894	-23.098989	16.551588	138.457733	41.254581	1.450775	137.705643	34.043262	40.82885	135.452866	37.6489215	21.1398125	136.5792545	-83.8468995	11.9633635	140.3362115
-2.423774	-9.051515	143.557159	-22.962225	15.791623	140.212006	41.489647	1.15599	137.71196	33.726646	40.365047	135.028183	37.6081465	20.7605185	136.3700715	-83.5325965	10.8227275	144.0539405
-3.540442	-10.975627	145.232361	-22.837189	14.935192	141.889694	41.375076	1.010776	137.8004	33.32378	39.899246	134.748734	37.349428	20.455011	136.274567	-83.023806	9.415373	147.504821
-4.587053	-12.851551	146.897278	-22.73292	14.003929	143.431717	41.445	0.767586	137.958252	32.875313	39.447956	134.651871	37.1601565	20.107771	136.3050615	-82.6259965	7.900087	150.5583725
-5.669726	-14.535217	148.436127	-22.637173	13.018113	144.791763	41.256477	0.685385	138.408325	32.246254	39.075397	134.809082	36.7513655	19.880391	136.6087035	-82.0257115	6.155835	152.9748225
-6.697616	-16.131109	149.809814	-22.578836	12.074816	145.974731	NaN	NaN	NaN	31.83279	38.631203	135.025375	NaN	NaN	NaN	NaN	NaN	NaN
-7.687799	-17.565504	150.961472	-22.564236	11.259025	146.952545	NaN	NaN	NaN	31.434345	38.229084	135.243317	NaN	NaN	NaN	NaN	NaN	NaN
-9.089751	-19.481016	151.966278	-22.605661	10.222995	147.997284	NaN	NaN	NaN	31.030893	37.722923	135.508926	NaN	NaN	NaN	NaN	NaN	NaN
-9.940955	-20.639112	152.174805	-22.65041	9.601874	148.472198	NaN	NaN	NaN	30.675745	37.468887	135.652725	NaN	NaN	NaN	NaN	NaN	NaN
-10.824183	-21.589924	152.11351	-22.691223	9.057007	148.74472	NaN	NaN	NaN	30.558395	37.179375	135.736053	NaN	NaN	NaN	NaN	NaN	NaN
-11.653645	-22.513988	151.822693	-22.725668	8.580275	148.856644	NaN	NaN	NaN	30.433083	36.917328	135.787506	NaN	NaN	NaN	NaN	NaN	NaN
-12.323812	-23.286207	151.314941	-22.700384	8.153525	148.819702	NaN	NaN	NaN	30.36685	36.666584	135.800201	NaN	NaN	NaN	NaN	NaN	NaN
-12.961237	-23.96838	150.604218	-22.664223	7.774855	148.64151	NaN	NaN	NaN	30.400944	36.432339	135.837372	NaN	NaN	NaN	NaN	NaN	NaN
-13.536284	-24.565477	149.699692	-22.665178	7.461875	148.386551	NaN	NaN	NaN	30.473614	36.214031	135.847168	NaN	NaN	NaN	NaN	NaN	NaN
-14.132002	-25.264975	148.206528	-22.689878	7.060703	147.880737	NaN	NaN	NaN	30.577549	35.88208	135.836227	NaN	NaN	NaN	NaN	NaN	NaN
-14.367895	-25.598743	147.276581	-22.748882	6.817459	147.474808	41.140541	-2.555925	135.94397	30.511505	35.729603	135.766617	35.826023	16.586839	135.8552935	-81.323787	-2.951921	159.0943225
-14.421524	-25.852007	146.415894	-22.763493	6.603102	147.095673	41.088009	-2.677449	135.578171	30.525818	35.588909	135.767853	35.8069135	16.45573	135.673012	-81.3338995	-3.249526	158.518334
-14.271991	-26.073801	145.708649	-22.72945	6.369692	146.761047	41.127949	-2.832877	135.355453	30.583595	35.424938	135.87175	35.855772	16.2960305	135.6136015	-81.314672	-3.5566465	157.9084925
-13.972376	-26.251337	145.308929	-22.655235	6.120532	146.562286	41.228695	-3.032617	135.336426	30.777296	35.232582	136.091537	36.0029955	16.0999825	135.7139815	-81.3134655	-3.8589185	157.4105905
-13.470495	-26.396778	145.304352	-22.557617	5.905561	146.532913	41.436272	-3.256689	135.573975	31.037457	35.036095	136.546829	36.2368645	15.889703	136.060402	-81.3520985	-4.078581	157.005424
-12.774054	-26.522585	145.618866	-22.429083	5.681781	146.682236	41.688534	-3.510173	135.974411	31.381687	34.805878	137.132401	36.5351105	15.6478525	136.553406	-81.3932765	-4.2842905	156.811066
-11.63685	-26.672295	146.346939	-22.252001	5.376972	146.995026	42.065342	-3.999883	136.838013	31.894032	34.398132	138.035828	36.979687	15.1991245	137.4369205	-81.483689	-4.4451805	156.5531315
-10.843495	-26.747963	146.842102	-22.167709	5.211922	147.105576	NaN	NaN	NaN	32.207962	34.113434	138.571579	NaN	NaN	NaN	NaN	NaN	NaN
-9.931028	-26.663265	147.164139	-22.104889	5.073402	147.000412	NaN	NaN	NaN	32.618336	33.86055	139.143341	NaN	NaN	NaN	NaN	NaN	NaN
-9.101968	-26.621798	147.101013	-22.073385	4.926182	146.610764	NaN	NaN	NaN	33.055904	33.602055	139.758942	NaN	NaN	NaN	NaN	NaN	NaN
-8.23987	-26.502354	146.771011	-22.111521	4.82476	145.906952	NaN	NaN	NaN	33.482132	33.315193	140.435776	NaN	NaN	NaN	NaN	NaN	NaN
-7.460512	-26.369265	146.12056	-22.229149	4.780809	144.956635	NaN	NaN	NaN	33.823948	33.036156	141.09053	NaN	NaN	NaN	NaN	NaN	NaN
-6.678625	-26.163467	145.296631	-22.419935	4.7593	143.95578	NaN	NaN	NaN	33.97303	32.785835	141.545532	NaN	NaN	NaN	NaN	NaN	NaN
-5.578938	-25.767126	143.983215	-22.722256	4.747909	142.62825	NaN	NaN	NaN	33.957584	32.449543	141.921463	NaN	NaN	NaN	NaN	NaN	NaN
-4.902554	-25.468767	143.319824	-22.860453	4.761652	141.993256	NaN	NaN	NaN	33.88451	32.298592	142.020889	NaN	NaN	NaN	NaN	NaN	NaN
-4.32608	-25.191086	142.883957	-22.926067	4.780626	141.618423	NaN	NaN	NaN	33.812962	32.188072	142.011642	NaN	NaN	NaN	NaN	NaN	NaN
-3.842559	-24.815029	142.765396	-22.890097	4.750365	141.471283	NaN	NaN	NaN	33.822437	32.079651	141.949478	NaN	NaN	NaN	NaN	NaN	NaN
-3.39961	-24.432652	142.878479	-22.802433	4.674517	141.503189	NaN	NaN	NaN	33.849663	31.940777	141.84726	NaN	NaN	NaN	NaN	NaN	NaN
-2.979321	-24.045689	143.048279	-22.677147	4.522501	141.651077	NaN	NaN	NaN	33.923092	31.770845	141.751251	NaN	NaN	NaN	NaN	NaN	NaN
-2.594965	-23.644144	143.213348	-22.512241	4.304894	141.774933	NaN	NaN	NaN	34.039162	31.612991	141.740829	NaN	NaN	NaN	NaN	NaN	NaN
-2.193634	-23.129583	143.506516	-22.233465	3.851508	141.825775	NaN	NaN	NaN	34.216278	31.2992	141.738495	NaN	NaN	NaN	NaN	NaN	NaN
-1.868672	-22.754356	143.309647	-22.075459	3.506117	141.708099	NaN	NaN	NaN	34.35458	31.090513	141.724747	NaN	NaN	NaN	NaN	NaN	NaN
-1.657079	-22.416786	142.926926	-21.943785	3.197983	141.476486	NaN	NaN	NaN	34.44474	30.918783	141.716751	NaN	NaN	NaN	NaN	NaN	NaN
-1.508872	-22.025639	142.443604	-21.873608	2.979849	141.230957	NaN	NaN	NaN	34.472019	30.773676	141.674362	NaN	NaN	NaN	NaN	NaN	NaN
-1.386042	-21.599112	141.815536	-21.83992	2.838768	140.967453	NaN	NaN	NaN	34.455196	30.704811	141.648392	NaN	NaN	NaN	NaN	NaN	NaN
-1.29658	-21.152868	141.127853	-21.83198	2.783871	140.722412	NaN	NaN	NaN	34.417961	30.708838	141.634766	NaN	NaN	NaN	NaN	NaN	NaN
-1.228222	-20.660091	140.525833	-21.812307	2.799379	140.498535	NaN	NaN	NaN	34.371178	30.798763	141.628845	NaN	NaN	NaN	NaN	NaN	NaN
-1.321758	-19.949381	140.081146	-21.727217	2.951143	140.234467	NaN	NaN	NaN	34.361897	31.052074	141.67778	NaN	NaN	NaN	NaN	NaN	NaN
-1.404429	-19.54496	140.062912	-21.646208	3.120683	140.18251	NaN	NaN	NaN	34.391579	31.263786	141.697784	NaN	NaN	NaN	NaN	NaN	NaN
-1.519422	-19.199768	140.164154	-21.583052	3.321565	140.209015	NaN	NaN	NaN	34.435955	31.529062	141.679901	NaN	NaN	NaN	NaN	NaN	NaN
-1.650185	-18.886978	140.220764	-21.522852	3.4922	140.215698	NaN	NaN	NaN	34.457653	31.79859	141.639664	NaN	NaN	NaN	NaN	NaN	NaN
-1.808046	-18.647614	140.193359	-21.471703	3.660345	140.159973	NaN	NaN	NaN	34.480595	32.033302	141.637924	NaN	NaN	NaN	NaN	NaN	NaN
-2.00527	-18.473137	140.093964	-21.435802	3.809196	140.068237	NaN	NaN	NaN	34.478352	32.231274	141.638321	NaN	NaN	NaN	NaN	NaN	NaN
-2.267514	-18.330257	139.890625	-21.439011	3.960454	139.960281	NaN	NaN	NaN	34.472683	32.397495	141.599075	NaN	NaN	NaN	NaN	NaN	NaN
-2.797153	-18.21126	139.441223	-21.465878	4.15589	139.773529	NaN	NaN	NaN	34.442772	32.663593	141.468262	NaN	NaN	NaN	NaN	NaN	NaN
-3.256303	-18.170172	139.132797	-21.474871	4.322528	139.650757	NaN	NaN	NaN	34.427799	32.842415	141.336716	NaN	NaN	NaN	NaN	NaN	NaN
-3.808687	-18.175631	138.902405	-21.479721	4.543106	139.522766	NaN	NaN	NaN	34.403252	33.031185	141.137253	NaN	NaN	NaN	NaN	NaN	NaN
-4.414912	-18.249781	138.755005	-21.483196	4.799381	139.391418	NaN	NaN	NaN	34.412663	33.268948	140.885468	NaN	NaN	NaN	NaN	NaN	NaN
-5.098744	-18.303638	138.898544	-21.503105	5.112452	139.282623	NaN	NaN	NaN	34.386696	33.508591	140.554092	NaN	NaN	NaN	NaN	NaN	NaN
-5.831252	-18.358479	139.128265	-21.569431	5.458989	139.181213	NaN	NaN	NaN	34.32206	33.76088	140.181503	NaN	NaN	NaN	NaN	NaN	NaN
-6.571522	-18.379011	139.414001	-21.644299	5.79157	139.068588	NaN	NaN	NaN	34.247982	34.030659	139.792511	NaN	NaN	NaN	NaN	NaN	NaN
-7.904279	-18.346693	139.899994	-21.76232	6.246754	138.823151	43.950214	-3.867333	137.745621	34.119728	34.340675	139.156158	39.034971	15.236671	138.4508895	-82.559611	-2.743163	139.1954125
-8.867219	-18.338753	140.161957	-21.839752	6.512831	138.687729	43.892853	-3.788251	137.822647	34.034546	34.489666	138.630066	38.9636995	15.3507075	138.2263565	-82.6432035	-2.3250455	139.1491015
-9.87904	-18.292271	140.510208	-21.91646	6.716837	138.615646	43.837322	-3.715878	137.796799	33.950718	34.617104	138.063629	38.89402	15.450613	137.930214	-82.72694	-2.016939	139.301078
-10.9168	-18.223566	140.690704	-21.954594	6.8661	138.600296	42.849529	-3.259641	137.740616	33.892174	34.668739	137.557693	38.3708515	15.704549	137.6491545	-82.2800395	-1.972349	139.5514375
-11.899239	-17.992683	140.875443	-21.974274	6.997037	138.695084	42.900131	-3.247088	137.615204	33.830605	34.69368	137.170731	38.365368	15.723296	137.3929675	-82.313916	-1.729222	139.9972005
-12.980676	-17.689808	141.004715	-21.980175	7.1363	138.910309	42.946995	-3.226447	137.492157	33.822601	34.746487	136.881989	38.384798	15.76002	137.187073	-82.345148	-1.48742	140.633545
-14.068744	-17.287918	141.120544	-21.999798	7.298878	139.228745	42.885483	-3.155535	137.349197	33.832569	34.805569	136.711288	38.359026	15.825017	137.0302425	-82.358622	-1.227261	141.4272475
-15.790446	-16.571335	141.494904	-22.070616	7.597438	139.876907	42.759823	-3.087091	137.077316	33.779541	34.89566	136.499924	38.269682	15.9042845	136.78862	-82.410914	-0.709408499999999	142.965194
-16.892443	-15.947019	141.755707	-22.140827	7.786637	140.320892	42.587234	-3.000629	136.956436	33.708855	34.973152	136.448639	38.1480445	15.9862615	136.7025375	-82.4296985	-0.412987499999999	143.9392465
-18.040388	-15.249884	141.855042	-22.234402	7.953934	140.727066	42.481709	-2.934676	136.855179	33.618893	35.065319	136.488571	38.050301	16.0653215	136.671875	-82.519105	-0.157453499999999	144.782257
-19.187021	-14.536992	141.956909	-22.329372	8.085012	141.035706	42.330647	-2.88223	136.8638	33.54332	35.142307	136.668396	37.9369835	16.1300385	136.766098	-82.5957275	0.0399855000000002	145.305314
-20.292095	-13.807082	141.846359	-22.44278	8.165143	141.233917	42.183338	-2.879202	136.942719	33.510715	35.156853	136.998489	37.8470265	16.1388255	136.970604	-82.7325865	0.191460500000002	145.49723
-21.385466	-13.020507	141.585754	-22.554741	8.206792	141.299515	42.526848	-3.194158	136.914688	33.503716	35.102493	137.378281	38.015282	15.9541675	137.1464845	-83.124764	0.4594165	145.4525455
-22.520565	-12.204683	141.033859	-22.681913	8.238389	141.206329	42.337532	-3.340423	136.852066	33.524578	34.953724	137.71521	37.931055	15.8066505	137.283638	-83.294881	0.6701275	145.12902
-24.170256	-10.961869	140.294922	-22.918901	8.324643	140.961914	41.973125	-3.600025	136.493744	33.474201	34.65863	137.981918	37.723663	15.5293025	137.237831	-83.561465	1.1199835	144.685997
-25.309757	-10.161388	139.833481	-23.10667	8.449363	140.794891	41.776402	-3.695376	136.187286	33.370129	34.557755	138.00267	37.5732655	15.4311895	137.094978	-83.7866055	1.4675365	144.494804
-26.466602	-9.299017	139.493134	-23.283249	8.625813	140.670593	41.54776	-3.663422	135.881775	33.218704	34.55331	137.952057	37.383232	15.444944	136.916916	-83.94973	1.806682	144.42427
-27.627621	-8.47394	139.424927	-23.444225	8.848289	140.595322	41.318382	-3.555264	135.659058	33.093758	34.654758	137.903732	37.20607	15.549747	136.781395	-84.09452	2.146831	144.409249
-28.690231	-7.637714	139.453384	-23.585625	9.11758	140.639114	41.080372	-3.411083	135.518433	32.978111	34.790119	137.82634	37.0292415	15.689518	136.6723865	-84.2004915	2.545642	144.6058415
-29.749632	-6.824164	139.731186	-23.707033	9.408579	140.773697	40.854156	-3.24774	135.464676	32.841702	34.927689	137.684036	36.847929	15.8399745	136.574356	-84.261995	2.9771835	144.973038
-30.810339	-5.987256	140.033844	-23.818325	9.675334	140.92865	40.68013	-3.036587	135.491776	32.699745	35.07761	137.486496	36.6899375	16.0205115	136.489136	-84.3265875	3.3301565	145.368164
-32.357704	-4.798297	140.538193	-23.960203	10.004689	141.158142	40.343296	-2.726173	135.435684	32.453381	35.303741	137.146591	36.3983385	16.288784	136.2911375	-84.3187445	3.720594	146.0251465
-33.288879	-4.052686	140.809982	-24.043438	10.168173	141.281372	40.207142	-2.592568	135.414993	32.2742	35.41209	136.922577	36.240671	16.409761	136.168785	-84.327547	3.926585	146.393959
-34.226479	-3.273203	141.053131	-24.111965	10.302212	141.371216	40.12117	-2.500268	135.36702	32.108978	35.506351	136.701187	36.115074	16.5030415	136.0341035	-84.339004	4.1013825	146.7083285
-35.134747	-2.456188	141.167953	-24.167908	10.38901	141.414124	40.058537	-2.436523	135.313751	31.96801	35.587185	136.461014	36.0132735	16.575331	135.8873825	-84.3490895	4.202689	146.9408655
-35.963261	-1.664163	141.281464	-24.210037	10.455708	141.400345	39.975655	-2.336827	135.204178	31.854736	35.659008	136.192627	35.9151955	16.6610905	135.6984025	-84.3352695	4.2503255	147.1022875
-36.726551	-0.872455	141.334976	-24.254354	10.538485	141.338562	39.888779	-2.213009	135.042786	31.717348	35.757462	135.923843	35.8030635	16.7722265	135.4833145	-84.3117715	4.3047435	147.1938095
-37.486866	-0.05614	141.416794	-24.294859	10.644137	141.289413	39.840481	-2.065055	134.89122	31.579319	35.849461	135.587646	35.7099	16.892203	135.239433	-84.299618	4.396071	147.339393
-38.560673	1.283212	141.589569	-24.358957	10.849883	141.276962	39.660919	-1.779072	134.653168	31.376162	36.04744	135.055466	35.5185405	17.134184	134.854317	-84.2364545	4.565582	147.699607
-39.146687	2.24818	141.7341	-24.387381	11.014889	141.301651	39.55574	-1.539897	134.509354	31.239504	36.225533	134.723526	35.397622	17.342818	134.61644	-84.172384	4.68696	147.986862
-39.714417	3.196465	141.883087	-24.406845	11.221315	141.338791	39.46653	-1.277133	134.38385	31.128967	36.449871	134.394485	35.2977485	17.586369	134.3891675	-84.1114385	4.856261	148.2884145
-40.228722	4.194969	141.994476	-24.414413	11.480963	141.339188	39.386028	-0.973378	134.196991	31.027514	36.742928	134.132553	35.206771	17.884775	134.164772	-84.035597	5.077151	148.513604
-40.688023	5.315641	141.990906	-24.404297	11.783001	141.296982	39.296272	-0.628045	134.040146	30.970816	37.108032	133.841522	35.133544	18.2399935	133.940834	-83.942138	5.3260085	148.65313
-41.107311	6.440793	141.929245	-24.364582	12.121554	141.186707	39.215504	-0.211636	133.901947	30.949863	37.587021	133.573669	35.0826835	18.6876925	133.737808	-83.8118475	5.5554155	148.635606
-41.38488	7.645518	141.747345	-24.303057	12.511395	141.019379	39.189625	0.258071	133.744598	30.953554	38.129745	133.323532	35.0715895	19.193908	133.534065	-83.6777035	5.828882	148.504693
-41.782566	9.446957	141.393356	-24.199646	13.143272	140.640289	39.222973	0.909379	133.417358	30.881575	38.974693	132.848923	35.052274	19.942036	133.1331405	-83.451566	6.344508	148.1474375
-41.949291	10.764153	141.039291	-24.171637	13.549932	140.292816	39.208416	1.341725	133.157867	30.784306	39.492531	132.45575	34.996361	20.417128	132.8068085	-83.339635	6.682736	147.7788235
-42.084808	12.121969	140.696732	-24.160673	13.912909	139.935272	39.161301	1.688974	132.817657	30.637363	39.893677	132.026215	34.899332	20.7913255	132.421936	-83.220678	7.0344925	147.448608
-42.129208	13.436757	140.382904	-24.193155	14.181118	139.58139	39.065483	1.904411	132.511551	30.488405	40.189026	131.632477	34.776944	21.0467185	132.072014	-83.163254	7.3155175	147.090766
-42.164749	14.749087	140.091034	-24.292841	14.352062	139.274185	38.919445	2.021948	132.226288	30.355614	40.325661	131.340729	34.6375295	21.1738045	131.7835085	-83.2232115	7.5303195	146.7648615
-42.072418	16.101032	139.817947	-24.416969	14.427163	139.02446	38.744469	2.015154	131.962906	30.22036	40.347973	131.164825	34.4824145	21.1815635	131.5638655	-83.3163525	7.6727625	146.4850545
-41.945221	17.464603	139.650391	-24.559828	14.429754	138.828003	38.518543	1.928565	131.687958	29.811144	40.393696	131.150513	34.1648435	21.1611305	131.4192355	-83.2844995	7.6983775	146.2367705
-41.653721	19.450417	139.520218	-24.828592	14.340949	138.609604	38.122078	1.725347	131.264999	29.866467	40.151672	130.919403	33.9942725	20.9385095	131.092201	-83.6514565	7.7433885	146.127007
-41.31115	20.812429	139.359772	-25.016712	14.270696	138.45108	37.866478	1.63497	130.954742	29.660711	40.084793	130.807648	33.7635945	20.8598815	130.881195	-83.7970185	7.6815105	146.020965
-40.956703	22.16036	139.234467	-25.171705	14.222055	138.25441	37.614822	1.591174	130.628281	29.230049	40.193157	130.836304	33.4224355	20.8921655	130.7322925	-83.7658455	7.5519445	145.7765275
-40.556995	23.508614	139.136322	-25.303179	14.187089	138.038971	37.367596	1.588815	130.276413	29.111313	40.205486	130.778366	33.2394545	20.8971505	130.5273895	-83.8458125	7.4770275	145.5505525
-39.970875	24.86009	138.962799	-25.412809	14.211013	137.789413	37.164749	1.646345	129.966125	29.028038	40.249031	130.77832	33.0963935	20.947688	130.3722225	-83.9220115	7.474338	145.2066035
-39.39175	26.180098	138.776047	-25.523445	14.259258	137.573532	36.967602	1.715257	129.706284	29.267326	40.21249	130.833694	33.117464	20.9638735	130.269989	-84.164354	7.5546425	144.877075
-38.741997	27.497759	138.738586	-25.628885	14.287229	137.388092	36.787361	1.738444	129.447632	29.30068	40.255634	131.131317	33.0440205	20.997039	130.2894745	-84.3017905	7.577419	144.4867095
-37.491291	29.395014	138.646408	-25.8407	14.261569	137.097519	36.535854	1.71448	129.317123	29.419395	40.225105	131.820206	32.9776245	20.9697925	130.5686645	-84.6590245	7.5533455	143.6263735
-36.638145	30.572786	138.669006	-26.035229	14.231359	136.860168	36.3531	1.642675	129.291397	29.556673	40.191223	132.450485	32.9548865	20.916949	130.870941	-85.0253445	7.545769	142.849395
-35.707821	31.747702	138.757751	-26.226271	14.214759	136.652451	36.205135	1.50639	129.289337	29.685974	40.108433	133.184326	32.9455545	20.8074115	131.2368315	-85.3980965	7.6221065	142.0680705
-34.696476	32.81382	138.954849	-26.416906	14.211246	136.476303	36.098751	1.390863	129.407745	29.809124	39.982491	133.878403	32.9539375	20.686677	131.643074	-85.7877495	7.735815	141.309532
-33.712803	33.741451	139.135056	-26.605242	14.229396	136.357498	36.029156	1.250772	129.540192	29.937935	39.898968	134.561188	32.9835455	20.57487	132.05069	-86.1940295	7.883922	140.664306
-32.630203	34.605251	139.370544	-26.737537	14.289127	136.291855	35.994869	1.108294	129.704529	30.028873	39.809303	135.167068	33.011871	20.4587985	132.4357985	-86.486945	8.1194555	140.1479115
-31.487406	35.35355	139.542358	-26.855076	14.3793	136.284058	35.998539	1.011175	129.863632	30.115393	39.741364	135.64743	33.056966	20.3762695	132.755531	-86.767118	8.3823305	139.812585
-29.84474	36.235252	139.717041	-26.985704	14.538505	136.307495	36.043144	0.934276	130.190323	30.182272	39.719616	136.199524	33.112708	20.326946	133.1949235	-87.084116	8.750064	139.4200665
-28.650778	36.735916	139.701736	-27.06551	14.67192	136.349503	36.115097	0.883209	130.462555	30.218311	39.712505	136.4814	33.166704	20.297857	133.4719775	-87.297724	9.045983	139.2270285
-27.422974	37.086277	139.642303	-27.115976	14.825418	136.383789	36.204357	0.802131	130.779053	30.257935	39.751263	136.747253	33.231146	20.276697	133.763153	-87.463098	9.374139	139.004425
-26.256222	37.336929	139.558929	-27.168291	14.959772	136.423187	36.285748	0.756541	131.13002	30.299681	39.803047	137.039963	33.2927145	20.279794	134.0849915	-87.6292965	9.63975	138.7613825
-25.010406	37.487499	139.490402	-27.223169	15.113481	136.492996	36.336483	0.751593	131.422974	30.349573	39.879787	137.318787	33.343028	20.31569	134.3708805	-87.789366	9.911272	138.6151115
-23.782782	37.522648	139.556854	-27.267736	15.258579	136.627014	36.360088	0.750823	131.729309	30.421129	39.981987	137.632935	33.3906085	20.366405	134.681122	-87.9260805	10.150753	138.572906
-22.543941	37.439491	139.646652	-27.31464	15.409986	136.72908	36.35363	0.765576	131.981781	30.489037	40.041565	137.95137	33.4213335	20.4035705	134.9665755	-88.0506135	10.4164015	138.4915845
-20.695127	37.128078	139.837189	-27.38558	15.620019	136.914276	36.361088	0.799987	132.31459	30.570185	40.152176	138.437286	33.4656365	20.4760815	135.375938	-88.2367965	10.7639565	138.452614
-19.503319	36.775528	140.106842	-27.464666	15.753484	137.053986	36.34639	0.849355	132.503403	30.595875	40.206738	138.745316	33.4711325	20.5280465	135.6243595	-88.4004645	10.9789215	138.4836125
-18.283985	36.350227	140.250046	-27.530659	15.932004	137.197693	36.315826	0.890581	132.666794	30.610487	40.240116	139.014191	33.4631565	20.5653485	135.8404925	-88.5244745	11.2986595	138.5548935
-17.011053	35.86961	140.339828	-27.595037	16.158161	137.341736	36.262501	0.948504	132.909195	30.599836	40.279415	139.275803	33.4311685	20.6139595	136.092499	-88.6212425	11.7023625	138.590973
-15.884429	35.210339	140.411896	-27.666414	16.380663	137.460678	36.201607	1.027807	133.152359	30.597553	40.357571	139.538925	33.39958	20.692689	136.345642	-88.732408	12.068637	138.575714
-14.66553	34.473904	140.38089	-27.730629	16.626348	137.557083	36.158836	1.104547	133.432739	30.592144	40.463314	139.778122	33.37549	20.7839305	136.6054305	-88.836748	12.4687655	138.5087355
-13.412124	33.690033	140.254715	-27.780584	16.857763	137.636414	36.139004	1.184452	133.754578	30.600473	40.597065	139.972778	33.3697385	20.8907585	136.863678	-88.9309065	12.8247675	138.40915
-11.686357	32.222851	140.16835	-27.815157	17.21056	137.662704	36.201408	1.261886	134.221848	30.650356	40.795258	140.283936	33.425882	21.028572	137.252892	-89.056196	13.392548	138.072516
-10.461324	31.202776	139.937454	-27.812401	17.425419	137.538162	36.288746	1.291242	134.585358	30.70859	40.921265	140.515518	33.498668	21.1062535	137.550438	-89.12347	13.7445845	137.525886
-9.365244	29.983578	139.768509	-27.776184	17.610996	137.321884	36.401794	1.336843	134.975174	30.766163	41.047009	140.729813	33.5839785	21.191926	137.8524935	-89.1363465	14.030066	136.7912745
-8.222289	28.739845	139.527649	-27.731258	17.782669	137.08461	36.567158	1.408047	135.329025	30.796566	41.146832	140.854645	33.681862	21.2774395	138.091835	-89.144378	14.2878985	136.077385
-7.154494	27.399096	139.239716	-27.6577	17.933836	136.888916	36.750084	1.484545	135.68483	30.822855	41.280666	140.92215	33.7864695	21.3826055	138.30349	-89.1018695	14.4850665	135.474342
-6.084607	25.948084	139.067734	-27.543732	18.052828	136.829559	36.932449	1.613913	135.979523	30.877769	41.443832	140.873245	33.905109	21.5288725	138.426384	-88.992573	14.5767835	135.232734
-4.995606	24.429451	138.917786	-27.409491	18.108784	136.923431	37.12249	1.783229	136.236481	30.960402	41.606998	140.751724	34.041446	21.6951135	138.4941025	-88.860428	14.5224545	135.3527595
-3.624391	22.010296	139.035568	-27.14057	18.089357	137.240021	37.470127	2.013191	136.660492	31.12536	41.834976	140.5186	34.2977435	21.9240835	138.589546	-88.5788835	14.2546305	135.890496
-2.667747	20.306501	139.142212	-26.93227	18.019258	137.531921	37.725296	2.12312	136.96283	31.236828	41.918213	140.380203	34.481062	22.0206665	138.6715165	-88.345602	14.0178495	136.3923255
-1.84328	18.572062	139.432709	-26.717525	17.904003	137.885864	37.987148	2.190589	137.347839	31.346357	41.964745	140.215637	34.6667525	22.077667	138.781738	-88.1018025	13.730339	136.98999
-0.972694	16.866768	139.745605	-26.498678	17.761499	138.30571	38.268333	2.247506	137.764008	31.440205	42.017303	140.074463	34.854269	22.1324045	138.9192355	-87.851625	13.3905935	137.6921845
-0.249513	15.117245	140.277267	-26.27766	17.599409	138.785934	38.564365	2.312801	138.187103	31.525091	42.07135	139.927979	35.044728	22.1920755	139.057541	-87.600048	13.0067425	138.514327
0.486421	13.409756	140.893433	-26.037344	17.410679	139.254715	38.876923	2.35014	138.627502	31.61779	42.102562	139.827911	35.2473565	22.226351	139.2277065	-87.3220445	12.595007	139.2817235
1.241138	11.72695	141.40802	-25.785971	17.191538	139.65242	39.209156	2.373015	139.084183	31.736616	42.119629	139.767639	35.472886	22.246322	139.425911	-87.044828	12.136754	139.878929
2.211922	9.36054	142.375	-25.423332	16.87602	140.098434	39.677444	2.409874	139.739075	31.899048	42.105003	139.660721	35.788246	22.2574385	139.699898	-86.63491	11.4946015	140.49697
2.924175	7.858253	142.824478	-25.211699	16.672798	140.271133	39.958206	2.459172	140.168365	32.039764	42.097794	139.595993	35.998985	22.278483	139.882179	-86.422383	11.067113	140.660087
3.421585	6.46968	143.347549	-25.032993	16.489326	140.379227	40.190636	2.486067	140.472549	32.149269	42.067795	139.534409	36.1699525	22.276931	140.003479	-86.2359385	10.701721	140.754975
3.97985	5.169759	143.688217	-24.879969	16.313078	140.417969	40.402958	2.503762	140.791016	32.261703	42.014233	139.49527	36.3323305	22.2589975	140.143143	-86.0922685	10.3671585	140.692795
4.542482	3.947374	143.893188	-24.751143	16.129614	140.423965	40.607399	2.484405	141.073547	32.36832	41.961433	139.534424	36.4878595	22.222919	140.3039855	-85.9901455	10.036309	140.5439445
4.949178	2.795758	144.168488	-24.63851	15.950513	140.380783	40.761204	2.42599	141.347824	32.493286	41.863216	139.698135	36.627245	22.144603	140.5229795	-85.904265	9.756423	140.2385865
5.338948	1.751938	144.330566	-24.517771	15.764422	140.298126	40.876015	2.320697	141.585159	32.623726	41.734913	139.901733	36.7498705	22.027805	140.743446	-85.7854125	9.501039	139.852806
5.841733	0.389292	144.491257	-24.365578	15.493749	140.153305	40.998539	2.145857	141.892212	32.822712	41.546516	140.342163	36.9106255	21.8461865	141.1171875	-85.6417815	9.1413115	139.1894225
6.115407	-0.425135	144.53302	-24.302906	15.312052	140.081558	41.039993	2.020908	142.069122	32.913925	41.404617	140.672485	36.976959	21.7127625	141.3708035	-85.582771	8.9113415	138.7923125
6.387929	-1.167569	144.435745	-24.257654	15.146523	140.026047	41.079487	1.872696	142.17926	32.953754	41.272934	140.980209	37.0166205	21.572815	141.5797345	-85.5319285	8.720231	138.4723595
6.503757	-1.869886	144.410873	-24.234127	14.989841	139.977463	41.116524	1.743023	142.218842	32.985802	41.1451	141.238449	37.051163	21.4440615	141.7286455	-85.519417	8.5356205	138.2262805
6.536036	-2.468702	144.383316	-24.221016	14.852662	139.94368	41.13871	1.604506	142.171295	32.982628	41.027431	141.448135	37.060669	21.3159685	141.809715	-85.502701	8.3893555	138.077645
6.532279	-2.982227	144.283325	-24.203426	14.695647	139.902283	41.188831	1.444131	142.103699	32.998417	40.879242	141.55484	37.093624	21.1616865	141.8292695	-85.500476	8.2296075	137.9752965
6.495389	-3.471506	144.045334	-24.179539	14.496798	139.82225	41.237316	1.291882	141.961319	32.99411	40.724285	141.613907	37.115713	21.0080835	141.787613	-85.474791	7.9855125	137.856887
6.310079	-4.113581	143.50177	-24.146261	14.168983	139.613144	41.273548	1.0255	141.661255	33.019196	40.420006	141.684128	37.146372	20.722753	141.6726915	-85.438894	7.615213	137.5535965
6.114501	-4.499147	143.055038	-24.144274	13.945963	139.462509	41.295311	0.820554	141.436737	33.017212	40.189991	141.709946	37.1562615	20.5052725	141.5733415	-85.4448095	7.3866535	137.3516765
5.844401	-4.969028	142.629486	-24.160286	13.731757	139.31604	41.297298	0.605598	141.221512	33.008587	39.96452	141.74202	37.1529425	20.285059	141.481766	-85.4735145	7.178455	137.150314
5.596959	-5.434638	142.234314	-24.185577	13.520117	139.182587	41.288956	0.415138	141.059174	32.956097	39.765411	141.775452	37.1225265	20.0902745	141.417313	-85.4936805	6.9499595	136.947861
5.227042	-5.908546	141.870834	-24.217117	13.311084	139.077927	41.261585	0.262003	140.909241	32.929554	39.589897	141.846451	37.0955695	19.92595	141.377846	-85.5298035	6.696218	136.778008
4.756433	-6.416654	141.526108	-24.235317	13.106118	139.000778	41.2388	0.118978	140.772247	32.885075	39.458717	141.95575	37.0619375	19.7888475	141.3639985	-85.5325715	6.4233885	136.6375575
4.17692	-6.945742	141.165588	-24.258289	12.92372	138.958221	41.22781	-0.016011	140.629929	32.850533	39.331944	142.097672	37.0391715	19.6579665	141.3638005	-85.5557495	6.1894735	136.5526415
3.224117	-7.721809	140.675735	-24.227425	12.638891	138.881104	41.26997	-0.222828	140.412994	32.838226	39.113235	142.343613	37.054098	19.4452035	141.3783035	-85.508948	5.8325785	136.3839045
2.502875	-8.266529	140.339966	-24.179369	12.447066	138.836914	41.318287	-0.364957	140.265884	32.867176	38.914799	142.451981	37.0927315	19.274921	141.3589325	-85.4514695	5.619211	136.3148955
1.945289	-8.839159	140.242813	-24.117924	12.272813	138.774017	41.390068	-0.510941	140.120377	32.905792	38.738277	142.468216	37.14793	19.113668	141.2942965	-85.383778	5.431958	136.2537375
1.405607	-9.448489	140.017929	-24.066799	12.123203	138.693268	41.442749	-0.616774	139.974518	32.945862	38.60162	142.378128	37.1943055	18.992423	141.176323	-85.3279035	5.253983	136.210213
0.748972	-10.100809	139.824753	-24.01198	12.029248	138.584396	41.507046	-0.666722	139.810638	32.942467	38.515846	142.178452	37.2247565	18.924562	140.994545	-85.2487165	5.133934	136.174247
0.041777	-10.759826	139.710709	-23.955872	11.944654	138.469513	41.576855	-0.711453	139.644409	32.931755	38.461258	141.846664	37.254305	18.8749025	140.7455365	-85.166049	5.0144055	136.1934895
-0.790634	-11.444775	139.633102	-23.927126	11.824851	138.366165	41.609386	-0.777283	139.46286	32.904846	38.380611	141.396362	37.257116	18.801664	140.429611	-85.111368	4.848038	136.302719
-2.081184	-12.48072	139.694809	-23.92845	11.56881	138.182892	41.638634	-0.961071	139.242828	32.795429	38.167168	140.624832	37.2170315	18.6030485	139.93383	-85.0739315	4.5345715	136.431954
-3.06564	-13.241139	139.844055	-23.937817	11.342316	138.11969	41.628418	-1.140197	139.135895	32.698055	37.976665	140.087479	37.1632365	18.418234	139.611687	-85.0388705	4.266398	136.627693
-4.066276	-13.975492	139.988632	-23.959265	11.075727	138.175797	41.621826	-1.327983	139.034286	32.60955	37.732067	139.544434	37.115688	18.202042	139.28936	-85.034218	3.949412	137.062234
-5.162873	-14.674266	140.224442	-23.949305	10.756217	138.365967	41.639057	-1.574757	138.970459	32.524864	37.451153	139.027267	37.0819605	17.938198	138.998863	-84.9805705	3.574236	137.733071
-6.136455	-15.246931	140.725845	-23.894442	10.389185	138.724884	41.670876	-1.828569	138.912704	32.488487	37.139755	138.6064	37.0796815	17.655593	138.759552	-84.8685655	3.122777	138.690216
-7.211342	-15.817698	141.095825	-23.796957	9.997095	139.270096	41.733593	-2.094773	138.859024	32.47493	36.790497	138.297562	37.1042615	17.347862	138.578293	-84.6981755	2.646328	139.961899
-8.299434	-16.32168	141.59639	-23.694738	9.58774	139.942245	41.824688	-2.366794	138.798218	32.486065	36.468491	138.146805	37.1553765	17.0508485	138.4725115	-84.5448525	2.1246315	141.4119785
-9.905822	-16.987286	142.469574	-23.568727	9.040805	141.031219	41.950352	-2.742119	138.777145	32.48711	36.048828	138.202423	37.218731	16.6533545	138.489784	-84.356185	1.4282555	143.572654
-11.059659	-17.366816	142.953613	-23.535133	8.760634	141.709763	41.97961	-2.933167	138.811081	32.480499	35.861919	138.346069	37.2300545	16.464376	138.578575	-84.3003205	1.056892	144.840951
-12.173025	-17.617317	143.54068	-23.534407	8.568264	142.293304	41.952209	-3.04578	138.858276	32.450535	35.727764	138.478287	37.201372	16.340992	138.6682815	-84.270186	0.795535999999998	145.9183265
-13.279202	-17.812635	143.830948	-23.580879	8.43611	142.716507	41.892818	-3.095813	138.907654	32.365089	35.63266	138.575882	37.1289535	16.2684235	138.741768	-84.2907115	0.603796499999998	146.691246
-14.205798	-17.855564	144.105988	-23.666756	8.348928	142.938873	41.764771	-3.108909	138.899918	32.258087	35.60387	138.658691	37.011429	16.2474805	138.7793045	-84.344941	0.4503755	147.0984415
-15.203333	-17.855122	144.035248	-23.78154	8.316814	142.976624	41.645412	-3.117743	138.841705	32.114544	35.570496	138.651947	36.879978	16.2263765	138.746826	-84.443058	0.407251500000001	147.206422
-16.140366	-17.792349	143.711945	-23.911959	8.318537	142.843079	41.499496	-3.162586	138.737854	32.007725	35.539417	138.576843	36.7536105	16.1884155	138.6573485	-84.5775285	0.448658499999997	147.0288095
-17.66366	-17.612375	143.292587	-24.079905	8.357508	142.466766	41.288578	-3.241414	138.501328	31.850317	35.449837	138.338257	36.5694475	16.1042115	138.4197925	-84.7292575	0.610804499999997	146.5137395
-18.407848	-17.410734	143.118881	-24.178131	8.377118	142.193298	41.14325	-3.273141	138.310211	31.695074	35.388165	138.043976	36.419162	16.057512	138.1770935	-84.775424	0.696724	146.2095025
-19.092875	-17.140903	142.857422	-24.284004	8.414669	141.982025	41.002003	-3.282837	138.054459	31.522169	35.364952	137.688416	36.262086	16.0410575	137.8714375	-84.830094	0.788280499999999	146.0926125
-19.827934	-16.827063	142.650528	-24.373678	8.443102	141.833191	40.865879	-3.265702	137.815277	31.357346	35.375748	137.373734	36.1116125	16.055023	137.5945055	-84.8589685	0.831180999999997	146.0718765
-20.546507	-16.448065	142.436813	-24.465578	8.45908	141.762054	40.739296	-3.249891	137.613785	31.233002	35.36554	137.120819	35.986149	16.0578245	137.367302	-84.917305	0.860335499999998	146.156806
-21.207102	-16.054176	142.465088	-24.565203	8.456192	141.709473	40.584244	-3.233983	137.461655	31.12182	35.366268	136.994125	35.853032	16.0661425	137.22789	-84.983438	0.846241500000001	146.191056
-21.793184	-15.61495	142.360657	-24.699596	8.471752	141.697678	40.419151	-3.234838	137.366928	30.990732	35.34037	136.92984	35.7049415	16.052766	137.148384	-85.1041335	0.890738000000002	146.246972
-22.709129	-15.10858	142.116287	-24.921717	8.481628	141.69342	40.146378	-3.260281	137.316406	30.831285	35.264656	136.950104	35.4888315	16.0021875	137.133255	-85.3322655	0.9610685	146.253585
-23.389868	-14.849096	141.930038	-25.060719	8.446562	141.630859	39.9785	-3.313413	137.342239	30.756399	35.212788	137.093765	35.3674495	15.9496875	137.218002	-85.4888875	0.943436499999999	146.043716
-24.065079	-14.574363	141.607971	-25.189465	8.417175	141.536255	39.866821	-3.385181	137.345993	30.705482	35.173832	137.327393	35.2861515	15.8943255	137.336693	-85.6650815	0.940024500000002	145.735817
-24.707165	-14.242755	141.138275	-25.309631	8.370282	141.358429	39.751385	-3.479518	137.354858	30.683628	35.134434	137.664063	35.2175065	15.827458	137.5094605	-85.8367685	0.913105999999999	145.2073975
-25.368708	-13.918371	140.543442	-25.45776	8.32404	141.110046	39.604877	-3.583091	137.361038	30.65258	35.083218	137.994568	35.1287285	15.7500635	137.677803	-86.0442485	0.898016499999999	144.542289
-25.966433	-13.584723	140.049149	-25.634924	8.291431	140.823257	39.452862	-3.682842	137.391052	30.614544	35.034405	138.399979	35.033703	15.6757815	137.8955155	-86.303551	0.907080499999999	143.7509985
-26.539738	-13.229291	139.495132	-25.851521	8.275718	140.554886	39.28257	-3.804132	137.463562	30.551552	34.97551	138.821106	34.917061	15.585689	138.142334	-86.620103	0.965746999999999	142.967438
-27.388264	-12.742892	138.946579	-26.224661	8.269561	140.290924	39.009457	-3.967787	137.687607	30.355307	34.849243	139.358276	34.682382	15.440728	138.5229415	-87.131704	1.098394	142.0589065
-27.876249	-12.377507	138.867188	-26.496914	8.282401	140.243668	38.787617	-4.05279	137.851746	30.140638	34.793205	139.621277	34.4641275	15.3702075	138.7365115	-87.4579555	1.1945945	141.7508245
-28.408611	-12.029932	138.93959	-26.781256	8.301797	140.266068	38.545906	-4.077318	137.99588	29.892345	34.757648	139.717407	34.2191255	15.340165	138.8566435	-87.7816375	1.263429	141.6754925
-28.968239	-11.66771	139.050583	-27.055445	8.346117	140.245193	38.272095	-4.029945	138.171448	29.620045	34.78878	139.753601	33.94607	15.3794175	138.9625245	-88.05696	1.3128165	141.5278615
-29.566998	-11.271531	139.110077	-27.282385	8.401876	140.160767	38.052074	-3.950104	138.345963	29.393694	34.853336	139.770554	33.722884	15.451616	139.0582585	-88.287654	1.352136	141.2632755
-30.147686	-10.854589	139.026138	-27.482208	8.473454	140.004761	37.851955	-3.861773	138.554352	29.209084	34.937859	139.76149	33.5305195	15.538043	139.157921	-88.4949355	1.408865	140.851601
-30.751595	-10.431645	138.909317	-27.663225	8.564804	139.789246	37.64436	-3.798744	138.762787	29.050827	35.014107	139.823669	33.3475935	15.6076815	139.293228	-88.6740435	1.5219265	140.285264
-31.685368	-9.822875	138.642609	-27.947634	8.696316	139.475662	37.326622	-3.813266	139.018066	28.861105	35.069889	139.884598	33.0938635	15.6283115	139.451332	-88.9891315	1.7643205	139.499992
-32.297058	-9.413999	138.318726	-28.146729	8.736398	139.31163	37.067413	-3.831467	139.052765	28.742535	35.051109	139.973816	32.904974	15.609821	139.5132905	-89.198432	1.862975	139.1099695
-32.982574	-9.072919	137.982971	-28.348911	8.735461	139.214142	36.802708	-3.896866	138.979889	28.626303	35.015491	140.121399	32.7145055	15.5593125	139.550644	-89.4123275	1.9116095	138.87764
-33.755299	-8.78256	137.649078	-28.56003	8.726152	139.165161	36.577843	-3.99379	138.893158	28.4881	34.978951	140.339798	32.5329715	15.4925805	139.616478	-89.6530315	1.9597235	138.713844
-34.622978	-8.485984	137.348633	-28.740799	8.721262	139.16008	36.354931	-4.042363	138.776855	28.395546	34.955494	140.669861	32.3752385	15.4565655	139.723358	-89.8568365	1.9859585	138.596802
-35.481922	-8.174534	137.026215	-28.905361	8.742726	139.174438	36.19186	-4.10429	138.756912	28.307703	34.936012	141.048004	32.2497815	15.415861	139.902458	-90.0605035	2.069591	138.446418
-36.344318	-7.852541	136.860764	-29.075569	8.786679	139.231964	36.018528	-4.100789	138.835449	28.204971	34.962074	141.396378	32.1117495	15.4306425	140.1159135	-90.2628875	2.1427155	138.3480145
-37.720394	-7.523359	136.711182	-29.318348	8.884227	139.356857	35.77998	-4.023425	139.020737	28.020573	35.072128	141.905106	31.9002765	15.5243515	140.4629215	-90.5369725	2.2441025	138.2507925
-38.636097	-7.439032	136.714981	-29.475733	8.952654	139.472549	35.631271	-3.982631	139.197617	27.885433	35.161919	142.173737	31.758352	15.589644	140.685677	-90.709818	2.315664	138.259421
-39.636345	-7.434395	136.825592	-29.647505	9.028057	139.633148	35.469189	-3.916329	139.362457	27.717373	35.237457	142.299225	31.593281	15.660564	140.830841	-90.888291	2.39555	138.435455
-40.713242	-7.498094	136.998779	-29.820049	9.106999	139.816711	35.310349	-3.776102	139.477783	27.523998	35.334347	142.253906	31.4171735	15.7791225	140.8658445	-91.0572715	2.4348755	138.7675775
-41.788654	-7.578785	137.31459	-29.98049	9.198672	139.979477	35.173672	-3.569884	139.513275	27.314148	35.481583	142.060272	31.24391	15.9558495	140.7867735	-91.20489	2.4414945	139.1721805
-42.904835	-7.686212	137.72403	-30.121899	9.331248	140.153244	35.05909	-3.339667	139.478973	27.095398	35.662327	141.682587	31.077244	16.16133	140.58078	-91.321042	2.501166	139.725708
-43.969692	-7.911776	138.326309	-30.242126	9.511342	140.339325	34.965622	-3.094891	139.439224	26.825758	35.838177	141.111053	30.89569	16.371643	140.2751385	-91.379942	2.651041	140.4035115
-45.669922	-8.327017	139.698105	-30.426947	9.733364	140.737457	34.783001	-2.660756	139.341705	26.279364	36.120598	139.773926	30.5311825	16.729921	139.5578155	-91.3850765	2.736807	141.9170985
-46.822277	-8.560269	141.082382	-30.56846	9.806772	141.177322	34.612404	-2.336765	139.240036	25.782976	36.2929	138.677032	30.19769	16.9780675	138.958534	-91.33461	2.6354765	143.39611
-47.912418	-8.754351	142.781235	-30.722185	9.811946	141.822739	34.41362	-2.018702	139.065552	25.143415	36.328335	137.481216	29.7785175	17.1548165	138.273384	-91.2228875	2.4690755	145.372094
-48.95578	-8.996062	144.726151	-30.880087	9.698905	142.667419	34.229385	-1.787308	138.905518	24.38455	36.324177	136.392136	29.3069675	17.2684345	137.648827	-91.0671415	2.1293755	147.686011
-49.98246	-9.181265	146.63562	-30.997709	9.423756	143.656128	34.041405	-1.647529	138.798279	23.667376	36.241634	135.541061	28.8543905	17.2970525	137.16967	-90.8498085	1.5504595	150.142586
-50.882442	-9.301082	148.452637	-31.042654	8.96844	144.671707	33.886303	-1.549375	138.78067	23.033463	36.076981	135.087952	28.459883	17.263803	136.934311	-90.545191	0.673076999999996	152.409103
-51.652359	-9.395093	149.923203	-31.034491	8.399425	145.68045	33.85302	-1.499791	138.911194	22.522017	35.92086	135.014877	28.1875185	17.2105345	136.9630355	-90.2565005	-0.411684499999996	154.3978645
-52.700336	-9.415286	151.613174	-30.954536	7.499365	146.989746	33.951145	-1.509232	139.392487	22.124449	35.67601	135.38385	28.037797	17.083389	137.3881685	-89.946869	-2.084659	156.5913235
-53.277809	-9.242714	152.393723	-30.848372	6.985143	147.655609	33.641327	-1.304591	139.933304	22.001461	35.505226	135.697449	27.821394	17.1003175	137.8153765	-89.518138	-3.1300315	157.4958415
-53.725903	-8.956214	152.866516	-30.760109	6.629146	148.183685	33.78196	-1.337105	140.347809	21.971426	35.388245	135.980667	27.876693	17.02557	138.164238	-89.396911	-3.767278	158.203132
-53.918396	-8.621614	153.59935	-30.641397	6.369118	148.51413	33.924484	-1.38725	140.751404	22.047722	35.304485	136.26207	27.986103	16.9586175	138.506737	-89.268897	-4.2203815	158.521523
-54.126698	-8.254741	153.223846	-30.527855	6.247854	148.715286	34.010136	-1.347017	141.091537	22.154785	35.291542	136.426392	28.0824605	16.9722625	138.7589645	-89.1381705	-4.4765545	158.6716075
-54.176289	-7.492289	153.412003	-30.439955	6.187223	148.775436	34.133518	-1.274627	141.288589	22.274021	35.366707	136.530746	28.2037695	17.04604	138.9096675	-89.0836795	-4.671594	158.6412045
-54.210705	-6.758239	152.666153	-30.382174	6.140858	148.681198	34.241604	-1.153439	141.355484	22.349865	35.51823	136.582886	28.2957345	17.1823955	138.969185	-89.0600825	-4.9006795	158.393211
-54.079086	-5.300271	151.911407	-30.385281	6.143766	148.427124	34.30748	-0.93838	141.139954	22.341795	35.814651	136.605682	28.3246375	17.4381355	138.872818	-89.0951995	-5.1506035	157.98143
-54.14864	-4.168795	151.815353	-30.391502	6.172594	148.247681	34.316612	-0.813746	140.872269	22.268539	35.988144	136.585373	28.2925755	17.587199	138.728821	-89.0755795	-5.242011	157.766541
-54.101933	-2.940978	151.17981	-30.377102	6.220057	148.119278	34.360851	-0.70734	140.549591	22.239117	36.139652	136.533203	28.299984	17.716156	138.541397	-89.054188	-5.276042	157.697159
-53.963226	-1.553541	150.845688	-30.342621	6.279453	148.052567	34.39703	-0.57525	140.227875	22.178745	36.2929	136.497192	28.2878875	17.858825	138.3625335	-88.9731295	-5.299919	157.7426005
-53.743927	-0.003935	150.701172	-30.278862	6.339157	148.002716	34.397461	-0.416327	139.952728	22.136517	36.460175	136.502228	28.266989	18.021924	138.227478	-88.824713	-5.34361	157.777954
-53.417301	1.6384	150.160568	-30.234055	6.356069	147.941971	34.41037	-0.255066	139.727875	22.137108	36.609493	136.530731	28.273739	18.1772135	138.129303	-88.741849	-5.4650755	157.754639
-53.01133	3.380344	149.661606	-30.197674	6.339755	147.85701	34.785168	-0.325853	139.449921	22.109858	36.747379	136.591125	28.447513	18.210763	138.020523	-88.842861	-5.531253	157.693497
-52.237545	6.167096	148.946014	-30.143345	6.273013	147.628601	34.775581	-0.164848	139.262451	22.126604	36.880531	136.645523	28.4510925	18.3578415	137.953987	-88.7377825	-5.8118155	157.303215
-51.637669	8.082463	148.366196	-30.147341	6.250633	147.296616	34.820705	-0.078979	139.234879	22.180952	36.976795	136.723785	28.5008285	18.448908	137.979332	-88.7955105	-5.947642	156.6139
-50.962551	10.05787	147.213196	-30.164103	6.261938	146.802979	34.874023	-0.009085	139.246414	22.261602	37.115734	136.840408	28.5678125	18.5533245	138.043411	-88.8960185	-6.0294485	155.562547
-50.214737	12.211536	146.103485	-30.204565	6.318661	146.190765	34.901321	0.097722	139.149506	22.353174	37.297611	136.942398	28.6272475	18.6976665	138.045952	-89.0363775	-6.0603445	154.335578
-49.403732	14.432569	144.886703	-30.284107	6.439167	145.421143	34.833431	0.211944	139.003387	22.490616	37.514061	137.041901	28.6620235	18.8630025	138.022644	-89.2302375	-5.9846685	152.819642
-48.548325	16.779612	143.957932	-30.391285	6.630223	144.606705	34.710659	0.345653	138.704224	22.604803	37.756672	137.137436	28.657731	19.0511625	137.92083	-89.440301	-5.7907165	151.29258
-47.60199	19.232986	143.226273	-30.530762	6.931558	143.792007	34.522507	0.486468	138.189194	22.721331	38.061272	137.237396	28.621919	19.27387	137.713295	-89.683443	-5.410754	149.870719
-46.059849	22.972889	142.809402	-30.799528	7.559779	142.596481	34.036781	0.740307	137.001724	22.732315	38.599976	137.385208	28.384548	19.6701415	137.193466	-89.983604	-4.5505835	147.999496
-44.911247	25.520185	143.019516	-30.999666	8.110542	141.880188	33.64167	0.919237	136.027069	22.677616	39.018147	137.449509	28.159643	19.968692	136.738289	-90.158975	-3.747608	147.022087
-43.645374	27.912262	143.586792	-31.155384	8.657064	141.251663	33.177002	1.201671	134.896439	22.631899	39.414494	137.651306	27.9044505	20.3080825	136.2738725	-90.2152185	-2.9939545	146.2294535
-42.296963	30.184879	144.419907	-31.232298	9.131363	140.796143	32.667316	1.548705	133.735992	22.653889	39.731781	137.866287	27.6606025	20.640243	135.8011395	-90.1251985	-2.377517	145.7911465
-40.836666	32.250935	145.359116	-31.221062	9.56225	140.459091	32.259811	1.935028	132.86792	22.737761	40.051991	138.090164	27.498786	20.9935095	135.479042	-89.94091	-1.8690095	145.43914
-39.344227	34.171318	146.148438	-31.153976	9.957183	140.259247	31.977303	2.385067	132.16861	22.263193	40.672897	138.811584	27.120248	21.528982	135.490097	-89.4282	-1.614616	145.028397
-37.746273	35.861988	146.806808	-31.035992	10.27487	140.138489	31.852795	2.770292	131.699463	23.041725	40.605572	138.636978	27.44726	21.687932	135.1682205	-89.519244	-1.138192	145.1087575
-35.208771	38.147224	147.431396	-30.801762	10.657463	140.12822	31.972847	3.087979	131.532639	23.352833	40.859909	138.899017	27.66284	21.973944	135.215828	-89.266364	-0.659018	145.040612
-33.424664	39.452629	147.50412	-30.603897	10.888867	140.18486	32.215534	3.172347	131.655746	23.63101	40.959255	139.060211	27.923272	22.065801	135.3579785	-89.131066	-0.288067000000002	145.0117415
-31.49037	40.56525	147.453903	-30.402386	11.127088	140.24469	32.523468	3.174469	131.937485	23.951241	41.017147	139.178741	28.2373545	22.095808	135.558113	-89.0421265	0.158367999999999	144.931267
-29.551769	41.479633	147.166214	-30.232483	11.365655	140.294556	32.888416	3.156997	132.291046	23.762321	41.357399	139.689697	28.3253685	22.257198	135.9903715	-88.7903345	0.474112000000002	144.5987405
-27.452526	42.196819	146.890503	-30.080818	11.568883	140.310867	33.226425	3.149672	132.66217	24.62833	41.181225	139.589996	28.9273775	22.1654485	136.126083	-89.0890135	0.972317499999999	144.495651
-25.386211	42.628242	146.72757	-29.949457	11.723017	140.322601	33.527641	3.133908	133.019363	24.966127	41.249828	139.907303	29.246884	22.191868	136.463333	-89.145798	1.254166	144.181869
-23.11817	42.88715	146.653931	-29.778522	11.823135	140.324982	33.843967	3.114858	133.357162	25.303459	41.271152	140.294144	29.573713	22.193005	136.825653	-89.130757	1.453265	143.824311
-19.727545	42.780201	146.68956	-29.49675	11.958683	140.284912	34.396244	3.050245	133.952774	25.887033	41.262131	141.085358	30.1416385	22.156188	137.519066	-89.1351385	1.761178	143.050758
-17.32472	42.49918	146.69577	-29.291895	12.109332	140.163193	34.802608	2.955815	134.437698	26.320702	41.20359	141.720123	30.561655	22.0797025	138.0789105	-89.145445	2.1389615	142.2474755
-14.973948	42.048985	146.504791	-29.101398	12.360132	139.875793	35.236847	2.802574	135.028946	26.640854	41.046131	142.338257	30.9388505	21.9243525	138.6836015	-89.1416465	2.7959115	141.0679845
-12.588056	41.432415	146.198975	-28.964981	12.644799	139.507919	35.606606	2.627155	135.69725	27.002302	40.986099	142.849213	31.304454	21.806627	139.2732315	-89.234416	3.482971	139.7426065
-10.268162	40.692348	145.736557	-28.850397	13.034805	139.053299	35.969482	2.506059	136.362854	27.370626	40.976921	143.309204	31.670054	21.74149	139.836029	-89.370848	4.32812	138.270569
-7.976104	39.786591	145.183197	-28.703577	13.488494	138.575714	36.322239	2.346057	137.159607	28.185129	40.926338	143.599823	32.253684	21.6361975	140.379715	-89.660838	5.3407905	136.771713
-5.725505	38.659973	144.807693	-28.487587	13.903448	138.133621	36.716515	2.234134	137.94371	28.098928	41.132576	143.977005	32.4077215	21.683355	140.9603575	-89.3828955	6.123541	135.3068845
-2.496861	36.645847	144.240295	-28.011673	14.533685	137.533997	37.34964	2.072424	138.97525	28.81661	41.286137	144.459488	33.083125	21.6792805	141.717369	-89.106471	7.3880895	133.350625
-0.483521	35.039463	144.106689	-27.664003	14.865989	137.359543	37.79282	1.944084	139.67453	29.275742	41.374199	144.65097	33.534281	21.6591415	142.16275	-88.862287	8.0728365	132.556336
1.448831	33.277664	144.047409	-27.306932	15.192514	137.259048	38.206608	1.906737	140.213806	29.708618	41.41658	144.89859	33.957613	21.6616585	142.556198	-88.571477	8.7233695	131.961898
3.18623	31.405815	144.029266	-26.94141	15.508464	137.137268	38.640144	1.888919	140.718018	30.124628	41.484505	145.101364	34.382386	21.686712	142.909691	-88.265206	9.330216	131.364845
4.776879	29.336176	144.097839	-26.59392	15.744392	136.968048	39.020355	1.881443	141.222244	30.488447	41.582397	145.247726	34.754401	21.73192	143.234985	-87.942241	9.756864	130.701111
6.171418	27.23233	144.070068	-26.260605	15.949564	136.768906	39.340477	1.951925	141.601395	30.826103	41.700855	145.359177	35.08329	21.82639	143.480286	-87.6045	10.072738	130.057526
7.459422	25.007751	143.991074	-25.955395	16.141823	136.57785	39.604542	2.045024	141.857193	31.131044	41.824989	145.310593	35.367793	21.9350065	143.583893	-87.278583	10.3486395	129.571807
9.016801	21.567621	143.846161	-25.534122	16.346748	136.297668	39.962082	2.202373	142.06749	31.558626	42.040939	145.065018	35.760354	22.121656	143.566254	-86.828598	10.57184	129.029082
9.818784	19.204514	143.666046	-25.268639	16.467859	136.101837	40.194572	2.352919	142.120941	31.850296	42.212563	144.85939	36.022434	22.282741	143.4901655	-86.559712	10.652977	128.7135085
10.496961	16.790913	143.461197	-25.009706	16.580685	135.954575	40.439278	2.492096	142.115051	32.079113	42.368526	144.629364	36.2591955	22.430311	143.3722075	-86.2786075	10.731059	128.5369425
10.934423	14.359803	143.267105	-24.759527	16.684296	135.827454	40.721779	2.62603	142.112778	32.301945	42.508827	144.385941	36.511862	22.5674285	143.2493595	-86.030916	10.8011635	128.4055485
11.15416	11.888479	143.0569	-24.509583	16.781239	135.7612	41.009789	2.710724	142.115189	32.546143	42.639385	144.12326	36.777966	22.6750545	143.1192245	-85.797132	10.8874235	128.4031755
11.184737	9.379944	142.979874	-24.252701	16.880651	135.76503	41.285744	2.78836	142.099411	32.793758	42.73587	143.795731	37.039751	22.762115	142.947571	-85.545153	10.999187	128.582489
11.054462	6.881637	142.904663	-23.994532	16.960108	135.818085	41.563393	2.857584	142.088379	33.087097	42.816135	143.35701	37.325245	22.8368595	142.7226945	-85.314309	11.0833565	128.9134755
10.495208	3.147239	142.760956	-23.591263	16.986467	135.906952	41.932053	3.048589	142.044312	33.518738	42.956848	142.648193	37.7253955	23.0027185	142.3462525	-84.9079215	10.9702155	129.4676515
9.856859	0.656742	142.68309	-23.33247	16.96372	135.981216	42.179649	3.178624	141.985901	33.778023	43.007816	142.195099	37.978836	23.09322	142.0905	-84.643776	10.83422	129.871932
9.090847	-1.768575	142.649063	-23.08872	16.878819	136.101776	42.420475	3.269632	141.975708	33.993977	43.000778	141.754486	38.207226	23.135205	141.865097	-84.384666	10.622433	130.338455
8.060805	-4.159478	142.722534	-22.846296	16.739759	136.297913	42.650562	3.350621	141.978058	34.231117	42.994911	141.34903	38.4408395	23.172766	141.663544	-84.1334315	10.306752	130.932282
6.809517	-6.465299	143.091064	-22.629257	16.539434	136.657364	42.920242	3.400233	141.992294	34.397064	42.94862	140.925674	38.658653	23.1744265	141.458984	-83.917167	9.9044415	131.855744
5.419107	-8.663427	143.616455	-22.437391	16.293236	137.127029	43.179478	3.398719	142.083176	34.535976	42.892597	140.471954	38.857727	23.145658	141.277565	-83.732509	9.440814	132.976493
3.818224	-10.795428	144.285309	-22.251886	15.990252	137.618607	43.416561	3.428417	142.222214	34.628975	42.795231	140.036285	39.022768	23.111824	141.1292495	-83.52654	8.86868	134.1079645
1.208266	-13.730666	145.4953	-21.985609	15.487366	138.490158	43.727703	3.462674	142.437515	34.711029	42.599442	139.421143	39.219366	23.031058	140.929329	-83.190584	7.943674	136.050987
-0.646102	-15.467447	146.46637	-21.813646	15.153713	139.142639	44.049515	3.456819	142.615753	34.748341	42.458824	139.070755	39.398928	22.9578215	140.843254	-83.02622	7.3496045	137.442024
-2.654657	-17.041906	147.449905	-21.642231	14.792532	139.802368	44.338982	3.410095	142.783157	34.787964	42.31086	138.765732	39.563473	22.8604775	140.7744445	-82.847935	6.7245865	138.8302915
-4.775169	-18.476795	148.468201	-21.462963	14.44107	140.403976	44.649612	3.379608	142.918213	34.791664	42.162251	138.485886	39.720638	22.7709295	140.7020495	-82.646564	6.1112105	140.1059025
-6.954943	-19.633875	149.453522	-21.292458	14.106814	140.94249	44.162579	3.655356	143.17778	34.772949	41.991951	138.143845	39.467764	22.8236535	140.6608125	-82.05268	5.3899745	141.2241675
-9.277672	-20.609545	150.359055	-21.148209	13.791917	141.467972	44.380943	3.648248	143.266449	34.748234	41.842823	137.748535	39.5645885	22.7455355	140.507492	-81.8610065	4.8382985	142.428452
NaN	NaN	NaN	-21.002329	13.502151	141.933868	44.441208	3.723705	143.339828	34.706886	41.7006	137.382538	39.574047	22.7121525	140.361183	-81.578705	4.2921495	143.506553
NaN	NaN	NaN	-20.802622	13.180079	142.468094	44.595791	3.737076	143.265976	34.568901	41.493156	136.862091	39.582346	22.615116	140.0640335	-81.18759	3.745042	144.8721545
NaN	NaN	NaN	-20.692537	13.007758	142.706039	44.669792	3.738853	143.146286	34.510784	41.395885	136.591171	39.590288	22.567369	139.8687285	-80.975362	3.448147	145.5433495
NaN	NaN	NaN	-20.591099	12.846499	142.912781	44.735348	3.681707	142.929947	34.250641	41.349815	136.358017	39.4929945	22.515761	139.643982	-80.6751925	3.177237	146.18158
-22.298706	-23.643547	151.29921	-20.492273	12.671715	143.132156	44.84026	3.548895	142.599594	34.19466	41.198181	136.147171	39.51746	22.373538	139.3733825	-80.502006	2.969892	146.8909295
-24.747133	-23.637987	150.987823	-20.391468	12.528682	143.431091	44.853764	3.434619	142.163239	34.331902	40.981682	135.94545	39.592833	22.2081505	139.0543445	-80.375769	2.8492135	147.8078375
-27.217472	-23.322912	150.886307	-20.301384	12.409827	143.843719	44.940102	3.232269	141.655624	34.229527	40.798325	135.711319	39.5848145	22.015297	138.6834715	-80.1875825	2.804357	149.0039665
-29.696608	-22.827627	150.91423	-20.227341	12.208768	144.345673	44.925873	3.044106	141.173508	33.904602	40.673065	135.526093	39.4152375	21.8585855	138.3498005	-79.8699195	2.5589505	150.3415455
-33.283596	-21.793423	151.360092	-20.021353	11.550861	145.440659	44.818081	2.812223	140.432983	33.577442	40.310192	135.394394	39.1977615	21.5612075	137.9136885	-79.2404675	1.5405145	152.9676295
-35.496857	-20.965469	152.115555	-19.810587	10.866528	146.446838	45.288353	2.439557	139.848648	33.373116	39.981415	135.447632	39.3307345	21.210486	137.64814	-78.9519085	0.522570000000002	155.245536
-37.577591	-20.003901	153.282486	-19.614311	9.984032	147.599792	45.167305	2.163512	139.452271	32.950447	39.622475	135.642242	39.058876	20.8929935	137.5472565	-78.287498	-0.924929500000001	157.6523275
NaN	NaN	NaN	-19.462183	9.03878	148.777954	45.128841	1.787079	139.231796	32.581474	39.122986	135.897797	38.8551575	20.4550325	137.5647965	-77.7795235	-2.3774725	159.9911115
NaN	NaN	NaN	-19.318722	8.170738	149.9944	45.011463	1.365004	139.122345	32.174206	38.578461	136.136383	38.5928345	19.9717325	137.629364	-77.2302785	-3.6302565	162.359436
NaN	NaN	NaN	-19.18895	7.419286	151.123398	44.985104	0.979359	139.327286	31.891775	38.049389	136.237427	38.4384395	19.514374	137.7823565	-76.8163395	-4.675802	164.4644395
NaN	NaN	NaN	-19.081194	6.792916	152.056259	44.869385	0.598493	139.533386	31.639433	37.576962	136.416168	38.254409	19.0877275	137.974777	-76.416797	-5.5018955	166.137741
NaN	NaN	NaN	-18.93189	5.996789	153.183228	44.709549	0.085419	139.751541	31.272697	36.964725	136.53775	37.991123	18.525072	138.1446455	-75.854903	-6.531494	168.2218105
NaN	NaN	NaN	-18.872662	5.550207	153.682785	NaN	NaN	NaN	31.144094	36.604904	136.580963	NaN	NaN	NaN	NaN	NaN	NaN
NaN	NaN	NaN	-18.850082	5.090924	154.066666	NaN	NaN	NaN	30.8846	36.312103	136.569733	NaN	NaN	NaN	NaN	NaN	NaN
NaN	NaN	NaN	-18.858004	4.599477	154.31192	NaN	NaN	NaN	30.600882	36.026226	136.55748	NaN	NaN	NaN	NaN	NaN	NaN
NaN	NaN	NaN	-18.923952	4.103804	154.496353	NaN	NaN	NaN	30.357552	35.741627	136.620056	NaN	NaN	NaN	NaN	NaN	NaN
NaN	NaN	NaN	-19.052774	3.54082	154.578018	NaN	NaN	NaN	30.038977	35.458149	136.747818	NaN	NaN	NaN	NaN	NaN	NaN
NaN	NaN	NaN	-19.283407	2.994741	154.575699	NaN	NaN	NaN	29.455208	35.288822	137.065369	NaN	NaN	NaN	NaN	NaN	NaN
-53.25201	4.127409	162.001709	-19.805929	2.156933	154.469604	42.631237	-2.338773	137.726364	NaN	NaN	NaN	NaN	NaN	NaN	NaN	NaN	NaN
-53.390167	6.65277	161.605225	-20.254742	1.664495	154.302368	42.116825	-2.654856	137.499207	NaN	NaN	NaN	NaN	NaN	NaN	NaN	NaN	NaN
-53.329365	9.259345	161.178238	-20.769573	1.270721	154.114471	41.592094	-2.808598	137.315475	NaN	NaN	NaN	NaN	NaN	NaN	NaN	NaN	NaN
-53.079277	11.922523	160.592468	-21.368828	0.985929	153.915054	41.04686	-2.851985	137.203842	NaN	NaN	NaN	NaN	NaN	NaN	NaN	NaN	NaN
-52.661919	14.645171	159.963943	-21.967844	0.714957	153.638641	40.503197	-2.822654	137.197144	NaN	NaN	NaN	NaN	NaN	NaN	NaN	NaN	NaN
-52.016216	17.368896	159.303757	-22.554136	0.506001	153.315552	40.003468	-2.798334	137.155014	27.339025	34.248356	139.337784	33.6712465	15.725011	138.246399	-78.7795185	-14.713009	168.384705
-51.189266	20.140339	158.659012	-23.109596	0.342978	152.923645	39.565754	-2.804767	137.147308	27.007671	34.270653	139.826447	33.2867125	15.732943	138.4868775	-79.5059045	-15.046987	167.3604125
-49.529659	24.381676	157.41713	-23.958143	0.371177	152.101334	38.994267	-2.912736	137.292297	26.763783	34.284931	140.583405	32.879025	15.6860975	138.937851	-80.795311	-14.9437435	165.264817
-48.27356	27.238905	156.269577	-24.567982	0.500303	151.272446	38.710442	-2.997622	137.505432	26.731699	34.285004	141.187866	32.7210705	15.643691	139.346649	-81.8570345	-14.643085	163.198243
-46.859833	30.077448	154.938431	-25.210747	0.726266	150.132141	38.463692	-3.136314	137.901947	26.812441	34.260639	141.944916	32.6380665	15.5621625	139.9234315	-83.0595605	-14.1096305	160.3408505
-45.259502	32.868702	153.660126	-25.84972	1.121403	148.723572	38.212616	-3.337173	138.270126	27.074617	34.248455	142.824112	32.6436165	15.455641	140.547119	-84.3430565	-13.212835	156.900025
NaN	NaN	NaN	-26.470848	1.668267	147.087219	37.919922	-3.572019	138.571579	27.38682	34.215248	143.762573	32.653371	15.3216145	141.167076	-85.595067	-11.9850805	153.007362
NaN	NaN	NaN	-27.050949	2.532856	145.37384	37.547054	-3.670311	138.591141	27.689939	34.226395	144.789505	32.6184965	15.278042	141.690323	-86.7203945	-10.21233	149.057357
NaN	NaN	NaN	-27.674973	3.791122	143.724365	37.191849	-3.596912	138.556503	27.820938	34.455135	145.722717	32.5063935	15.4291115	142.13961	-87.8563395	-7.8468675	145.30912
NaN	NaN	NaN	-28.522474	5.959735	141.542114	36.495609	-2.983566	138.506073	NaN	NaN	NaN	NaN	NaN	NaN	NaN	NaN	NaN
NaN	NaN	NaN	-28.900507	7.257554	140.292542	36.036537	-2.418872	138.370102	NaN	NaN	NaN	NaN	NaN	NaN	NaN	NaN	NaN
-33.675861	42.680992	151.698929	-29.223425	8.419154	139.309311	35.677372	-1.914549	138.165588	NaN	NaN	NaN	NaN	NaN	NaN	NaN	NaN	NaN
-31.937801	42.899269	151.517456	-29.523178	9.440425	138.628754	35.407658	-1.520896	138.020401	NaN	NaN	NaN	NaN	NaN	NaN	NaN	NaN	NaN
-30.319096	42.77721	151.166061	-29.755301	10.412892	138.124573	35.125019	-1.195322	137.928711	NaN	NaN	NaN	NaN	NaN	NaN	NaN	NaN	NaN
-28.76693	42.585564	150.221344	-29.993164	11.380531	137.929398	34.901581	-1.002568	138.0392	NaN	NaN	NaN	NaN	NaN	NaN	NaN	NaN	NaN
-27.189365	42.101707	149.339752	-30.209583	12.256361	138.072754	34.728561	-0.906711	138.46106	NaN	NaN	NaN	NaN	NaN	NaN	NaN	NaN	NaN
-25.131119	40.893635	147.815186	-30.416431	13.447552	138.654938	34.378426	-0.52035	139.166794	NaN	NaN	NaN	NaN	NaN	NaN	NaN	NaN	NaN
-23.95717	39.754181	146.928467	-30.541832	14.15135	139.252655	34.183331	-0.203218	139.609039	NaN	NaN	NaN	NaN	NaN	NaN	NaN	NaN	NaN
-22.915485	38.245586	146.310989	-30.724913	14.706993	140.081955	33.983356	0.159899	139.988571	27.171303	38.45229	148.440155	30.5773295	19.3060945	144.214363	-92.0271555	10.1078915	135.949547
-22.111521	36.518879	146.083176	-30.90778	15.12809	141.040619	33.797043	0.501176	140.371109	28.368807	38.76202	147.782181	31.082925	19.631598	144.076645	-92.898485	10.624582	138.004593
-21.391157	34.457294	146.126587	-31.050877	15.35103	142.127869	33.640831	0.849506	140.717834	27.114105	39.573025	147.600433	30.377468	20.2112655	144.1591335	-92.479222	10.4907945	140.0966045
-20.827827	32.182632	146.473511	-31.14222	15.446237	143.308929	33.536709	1.229416	140.910202	26.991659	39.96434	147.348282	30.264184	20.596878	144.129242	-92.548624	10.295596	142.488616
-20.25569	29.768074	146.852676	-31.157688	15.553634	144.521347	33.490177	1.5931	141.014267	26.866373	40.26741	147.207458	30.178275	20.930255	144.1108625	-92.493651	10.177013	144.9318315
-19.509439	25.960651	147.420044	-31.143867	15.834507	146.380676	33.41674	2.007708	141.21048	26.740009	40.724655	146.910843	30.0783745	21.3661815	144.0606615	-92.3661085	10.3028325	148.7006905
-19.040512	23.315407	147.771255	-31.14945	16.132999	147.559662	33.348736	2.333826	141.451889	26.663389	41.10688	146.59317	30.0060625	21.720353	144.0225295	-92.3049625	10.545645	151.0967945
-18.625341	20.640079	148.072815	-31.168423	16.482719	148.648849	33.261715	2.728039	141.762726	26.514662	41.560978	146.182541	29.8881885	22.1445085	143.9726335	-92.2250345	10.8209295	153.3250645
-18.172256	17.881115	148.403915	-31.160059	16.823223	149.587875	33.174038	3.141501	142.139557	26.356888	42.017601	145.672821	29.765463	22.579551	143.906189	-92.085581	11.066895	155.269561
-17.729414	15.093131	148.871323	-31.141335	17.178732	150.349319	33.135914	3.482337	142.55867	26.222769	42.405342	145.117157	29.6793415	22.9438395	143.8379135	-91.9620115	11.4136245	156.8607245
-17.238779	12.281118	149.352448	-31.105957	17.552719	150.914963	33.132275	3.770076	142.992584	26.111204	42.705711	144.539352	29.6217395	23.2378935	143.765968	-91.8336535	11.8675445	158.063958
-16.725462	9.465638	149.864227	-31.088215	17.928686	151.26265	33.133366	4.037394	143.40686	26.008493	42.965843	143.960052	29.5709295	23.5016185	143.683456	-91.7473595	12.3557535	158.841844
-15.893692	5.350944	150.717957	-31.100735	18.497295	151.436905	33.17136	4.422631	143.935989	25.865692	43.324287	143.048401	29.518526	23.873459	143.492195	-91.719996	13.121131	159.381615
-15.309032	2.663858	151.300491	-31.119886	18.827831	151.393066	33.205856	4.709882	144.215652	25.72934	43.576115	142.473343	29.467598	24.1429985	143.3444975	-91.70737	13.5126635	159.4416345
-14.731224	0.11959	151.915665	-31.114542	19.114054	151.25769	33.263325	5.037324	144.542206	25.615192	43.820484	141.968994	29.4392585	24.428904	143.2556	-91.6683425	13.799204	159.25978
-14.078279	-2.332186	152.506332	-31.08847	19.360399	151.1297	33.336143	5.334364	144.79689	25.36664	44.13266	141.645782	29.3513915	24.733512	143.221336	-91.5283315	13.987286	159.038064
-13.364511	-4.712043	153.124481	-31.006374	19.575336	151.028107	33.45068	5.553831	145.042801	25.372458	44.314312	141.406616	29.411569	24.9340715	143.2247085	-91.424317	14.2166005	158.8315055
-12.68823	-6.917103	153.865952	-30.897104	19.753145	150.967407	33.607655	5.735812	145.293243	25.492668	44.456028	141.226059	29.5501615	25.09592	143.259651	-91.3443695	14.41037	158.675163
-11.945694	-8.992349	154.507568	-30.77194	19.911146	150.976303	33.76646	5.924571	145.444382	25.575066	44.618607	141.097092	29.670763	25.271589	143.270737	-91.214643	14.550703	158.681869
-10.918617	-11.766911	155.413208	-30.582693	20.113985	151.031357	34.056202	6.223965	145.587219	25.725698	44.858406	140.894272	29.89095	25.5411855	143.2407455	-91.056336	14.6867845	158.8219685
-10.091496	-13.555574	155.752487	-30.403265	20.211973	150.997894	34.274395	6.451599	145.638306	25.899982	45.070313	140.866898	30.0871885	25.760956	143.252602	-90.8937185	14.66299	158.743186
-9.238815	-15.228367	155.730698	-30.166182	20.268362	150.838409	34.566139	6.659262	145.685593	26.165581	45.308758	140.985901	30.36586	25.98401	143.335747	-90.698224	14.552714	158.341071
-8.83975	-15.23509	155.274017	-29.854485	20.264017	150.50676	34.902191	6.790712	145.659225	26.588631	45.499756	141.246277	30.745411	26.145234	143.452751	-90.454381	14.3828	157.560769
-8.63905	-14.560032	153.778748	-29.511457	20.198147	150.024185	35.262817	6.867479	145.56575	27.103806	45.650864	141.615128	31.1833115	26.2591715	143.590439	-90.2062255	14.1371225	156.457931
-8.304405	-14.025545	152.36824	-29.169863	20.099249	149.386078	35.639286	6.8675	145.375031	27.872635	45.70079	142.078735	31.7559605	26.284145	143.726883	-90.0956865	13.914353	155.045273
-7.892036	-13.574597	150.741821	-28.869045	19.985796	148.663971	35.970249	6.793661	145.070831	28.411917	45.677391	142.456711	32.191083	26.235526	143.763771	-89.929173	13.736066	153.564171
-7.429759	-12.625794	148.390869	-28.460651	19.792282	147.514587	36.496193	6.697389	144.643784	29.028666	45.694046	142.996246	32.7624295	26.1957175	143.820015	-89.6837315	13.3888465	151.209159
-7.113078	-11.867866	146.976776	-28.238762	19.693539	146.761993	36.784328	6.708699	144.340164	29.313839	45.764889	143.269409	33.0490835	26.236794	143.8047865	-89.5266075	13.150284	149.7191995
-6.862606	-11.067858	145.921555	-28.063217	19.654362	146.08194	37.040268	6.791934	144.086365	29.492327	45.88583	143.462814	33.2662975	26.338882	143.7745895	-89.3927315	12.969842	148.3892905
-6.627361	-10.296047	144.985123	-27.880472	19.643761	145.500778	37.218033	6.889868	143.870102	29.707586	46.013866	143.683731	33.4628095	26.451867	143.7769165	-89.2237535	12.835655	147.2246395
-6.438393	-9.56419	144.328827	-27.670961	19.673595	145.11142	37.427792	6.916163	143.698471	29.963816	46.055244	143.902512	33.695804	26.4857035	143.8004915	-89.037726	12.8614865	146.4223485
-6.35512	-8.860605	143.957413	-27.440687	19.707201	144.878738	37.655113	6.916623	143.609024	30.234921	46.050167	144.108002	33.945017	26.483395	143.858513	-88.826391	12.931007	145.898963
-6.324834	-8.147166	143.762726	-27.182352	19.732729	144.765442	37.889843	6.915621	143.603317	30.495718	46.053764	144.248657	34.1927805	26.4846925	143.925987	-88.5574845	12.9807655	145.604897
-6.334188	-7.172311	143.81929	-26.78907	19.711437	144.867828	38.265247	6.919316	143.62471	30.865305	46.016518	144.280212	34.565276	26.467917	143.952461	-88.143416	12.954957	145.783195
-6.358961	-6.632744	143.967392	-26.521523	19.619455	145.040924	38.527771	6.896877	143.663483	31.123022	45.994007	144.269211	34.8253965	26.445442	143.966347	-87.8684425	12.793468	146.115501
-6.403627	-6.171944	144.130676	-26.199909	19.476307	145.187912	38.838902	6.835271	143.721832	31.422821	45.923519	144.31134	35.1308615	26.379395	144.016586	-87.5306795	12.573219	146.359238
-6.485725	-5.805904	144.233521	-25.87393	19.325884	145.230392	39.205246	6.708129	143.805267	31.745377	45.802784	144.414932	35.4753115	26.2554565	144.1100995	-87.2231715	12.3963115	146.3506845
-6.659619	-5.45294	144.262222	-25.561359	19.195656	145.12532	39.592846	6.5322	143.871765	32.068031	45.656673	144.547882	35.8304385	26.0944365	144.2098235	-86.9531565	12.2968755	146.0408165
-6.902724	-5.100385	144.191284	-25.29656	19.100672	144.878632	39.921387	6.314436	143.90451	32.34053	45.475475	144.602615	36.1309585	25.8949555	144.2535625	-86.7240785	12.3063885	145.5037015
-7.189404	-4.784421	143.926926	-25.097412	19.016951	144.546021	40.169014	6.17924	143.846542	32.521187	45.351677	144.468674	36.3451005	25.7654585	144.157608	-86.5399245	12.2684435	144.934434
-7.636192	-4.421128	143.307358	-24.823574	18.860909	143.882172	40.467213	6.137566	143.508545	32.798492	45.32188	144.125366	36.6328525	25.729723	143.8169555	-86.2800005	11.992095	143.9473885
-7.950281	-4.212369	142.858536	-24.636591	18.768505	143.455002	40.6754	6.104795	143.107971	32.942017	45.215401	143.777206	36.8087085	25.660098	143.4425885	-86.0818905	11.876912	143.4674155
-8.326846	-4.124061	142.449173	-24.430534	18.616228	143.09996	40.87299	6.014163	142.721039	33.097343	45.090748	143.384979	36.9851665	25.5524555	143.053009	-85.8462345	11.6800005	143.146911
-8.735901	-4.12057	142.10437	-24.184273	18.437763	142.83313	41.092197	5.92691	142.355103	33.291031	44.898319	143.00589	37.191614	25.4126145	142.6804965	-85.56016	11.4629115	142.9857635
-9.24748	-4.137589	141.937668	-23.9368	18.2609	142.752396	41.326622	5.792227	142.064316	33.446194	44.666328	142.65979	37.386408	25.2292775	142.362053	-85.260008	11.2925225	143.142739
-9.869823	-4.223281	141.925461	-23.697367	18.066391	142.864578	41.540474	5.608328	141.858444	33.612316	44.465004	142.389862	37.576395	25.036666	142.124153	-84.971129	11.096116	143.605003
-10.405157	-4.372622	142.089478	-23.427074	17.866722	143.083038	41.764954	5.411643	141.762634	33.827118	44.20644	142.184509	37.796036	24.8090415	141.9735715	-84.650184	10.9244025	144.1925045
-11.225371	-4.593926	142.270782	-22.994469	17.556036	143.413284	42.097473	5.149459	141.697617	34.20929	43.904163	142.031555	38.1533815	24.526811	141.864586	-84.1423195	10.585261	144.961982
-11.793445	-4.864382	142.339523	-22.726961	17.369732	143.526154	42.329014	4.979635	141.65303	34.426643	43.709526	141.937103	38.3778285	24.3445805	141.7950665	-83.8317505	10.3948835	145.2572415
-12.421603	-5.135312	142.252808	-22.477369	17.198042	143.484573	42.562714	4.812492	141.534348	34.608345	43.497437	141.788605	38.5855295	24.1549645	141.6614765	-83.5402675	10.2411195	145.3076695
-13.02667	-5.436776	142.027466	-22.280294	17.022461	143.302734	42.756634	4.628342	141.345215	34.729427	43.318993	141.57576	38.7430305	23.9736675	141.4604875	-83.3036185	10.0712545	145.1449805
-13.639853	-5.778167	141.718628	-22.146133	16.857439	143.00351	42.892921	4.449771	141.120071	34.798786	43.209858	141.276245	38.8458535	23.8298145	141.198158	-83.1381195	9.8850635	144.808862
-14.260812	-6.102653	141.23111	-22.059217	16.679388	142.619949	42.972046	4.28411	140.887695	34.838791	43.148251	140.899963	38.9054185	23.7161805	140.893829	-83.0238525	9.6425955	144.346069
-14.874512	-6.50519	140.706879	-22.015856	16.5292	142.152496	43.041687	4.136548	140.670593	34.849728	43.116631	140.494904	38.9457075	23.6265895	140.5827485	-82.9774195	9.4318105	143.7222435
-15.881636	-7.199307	139.86998	-21.993486	16.381475	141.309647	43.137783	3.957249	140.481934	34.760468	43.014782	139.789551	38.9491255	23.4860155	140.1357425	-82.9360975	9.2769345	142.4835515
-16.479151	-7.677802	139.331207	-22.017595	16.312412	140.773315	43.14843	3.904247	140.370026	34.4953	42.833115	139.076187	38.821865	23.368681	139.7231065	-82.857055	9.256143	141.8235235
-17.233034	-8.193768	138.940277	-22.048632	16.277987	140.238129	43.142723	3.924111	140.222824	NaN	NaN	NaN	NaN	NaN	NaN	NaN	NaN	NaN
-17.943995	-8.708545	138.563995	-22.060032	16.283863	139.73056	43.138256	3.971862	140.053162	NaN	NaN	NaN	NaN	NaN	NaN	NaN	NaN	NaN
-18.638317	-9.276199	138.294067	-22.114304	16.28252	139.277954	43.13903	4.025353	139.77655	NaN	NaN	NaN	NaN	NaN	NaN	NaN	NaN	NaN
-19.368694	-9.847084	138.034912	-22.20409	16.250538	138.831146	43.15918	4.047902	139.390854	33.436909	42.461639	137.231583	38.2980445	23.2547705	138.3112185	-82.7062245	9.2463055	139.3510735
-20.105902	-10.488054	137.828735	-22.322809	16.190144	138.430679	43.213711	4.035028	138.944321	33.250629	42.579903	137.274506	38.23217	23.3074655	138.1094135	-82.877788	9.0728225	138.7519445
-21.374174	-11.421559	137.624435	-22.56793	16.030064	138.067657	43.280788	3.871754	138.378387	32.930653	42.568172	137.087265	38.1057205	23.219963	137.732826	-83.2415805	8.840165	138.402488
-22.207718	-12.017913	137.526291	-22.713249	15.897679	137.935898	43.143665	3.745578	137.800095	32.76926	42.449753	137.124222	37.9564625	23.0976655	137.4621585	-83.3829605	8.6976925	138.4096375
-23.109344	-12.670988	137.456268	-22.84096	15.742366	137.924362	42.77734	3.839304	137.000687	32.646225	42.303524	137.201202	37.7117825	23.071414	137.1009445	-83.3937025	8.413318	138.7477795
-23.948011	-13.237696	137.405548	-22.937849	15.621236	138.000259	41.910164	3.539213	136.155762	32.567165	42.186104	137.325775	37.2386645	22.8626585	136.7407685	-83.1143625	8.3798135	139.2597495
-24.888386	-13.860377	137.368469	-22.996311	15.53583	138.077667	41.033875	2.888298	135.6129	32.518204	42.04953	137.397873	36.7760395	22.468914	136.5053865	-82.7686615	8.602746	139.6499475
-25.828167	-14.456789	137.337402	-23.064264	15.445971	138.179993	NaN	NaN	NaN	32.523506	41.844856	137.36145	NaN	NaN	NaN	NaN	NaN	NaN
-26.82802	-15.070141	137.503296	-23.163172	15.352173	138.313461	NaN	NaN	NaN	32.57341	41.560204	137.36554	NaN	NaN	NaN	NaN	NaN	NaN
-28.286192	-15.900518	137.858856	-23.353771	15.390285	138.371506	NaN	NaN	NaN	32.423843	41.339035	137.205032	NaN	NaN	NaN	NaN	NaN	NaN
-29.363144	-16.471951	138.317261	-23.492455	15.464263	138.342514	NaN	NaN	NaN	32.282818	41.277336	136.964828	NaN	NaN	NaN	NaN	NaN	NaN
-30.417833	-16.972315	138.924591	-23.615541	15.529959	138.313278	NaN	NaN	NaN	32.153648	41.198643	136.585403	NaN	NaN	NaN	NaN	NaN	NaN
-31.535648	-17.490686	139.739563	-23.749331	15.55257	138.33548	NaN	NaN	NaN	31.982412	41.054447	136.0056	NaN	NaN	NaN	NaN	NaN	NaN
-32.610989	-17.906702	140.606613	-23.876595	15.484291	138.379227	NaN	NaN	NaN	31.809277	40.837685	135.342163	NaN	NaN	NaN	NaN	NaN	NaN
-33.750122	-18.327557	141.504959	-24.000832	15.3349	138.408005	NaN	NaN	NaN	31.624979	40.531864	134.707047	NaN	NaN	NaN	NaN	NaN	NaN
-34.842064	-18.646799	142.249115	-24.12887	15.155509	138.418167	NaN	NaN	NaN	31.438995	40.229	134.137772	NaN	NaN	NaN	NaN	NaN	NaN
-36.550472	-19.019859	143.032043	-24.330564	14.857131	138.408676	NaN	NaN	NaN	31.142107	39.865868	133.496017	NaN	NaN	NaN	NaN	NaN	NaN
-37.702309	-19.109564	143.253616	-24.461456	14.664875	138.377869	NaN	NaN	NaN	30.950647	39.685875	133.326965	NaN	NaN	NaN	NaN	NaN	NaN
-38.870605	-19.116882	143.206406	-24.568832	14.47884	138.329132	NaN	NaN	NaN	30.78492	39.542763	133.273926	NaN	NaN	NaN	NaN	NaN	NaN
-40.017788	-19.008572	143.007553	-24.689259	14.328842	138.287491	NaN	NaN	NaN	30.670774	39.404602	133.26828	NaN	NaN	NaN	NaN	NaN	NaN
-41.246395	-18.801775	142.720627	-24.812336	14.205614	138.265808	NaN	NaN	NaN	30.571213	39.267715	133.32309	NaN	NaN	NaN	NaN	NaN	NaN
-42.540329	-18.435028	142.434311	-24.944193	14.114222	138.306015	NaN	NaN	NaN	30.452309	39.175499	133.381302	NaN	NaN	NaN	NaN	NaN	NaN
-43.781395	-17.919909	142.068558	-25.076786	14.045469	138.375549	NaN	NaN	NaN	30.285635	39.178829	133.446594	NaN	NaN	NaN	NaN	NaN	NaN
-45.68293	-17.013882	141.665222	-25.267643	14.003613	138.552399	NaN	NaN	NaN	29.953796	39.350922	133.501465	NaN	NaN	NaN	NaN	NaN	NaN
-46.998089	-16.195024	141.754486	-25.371737	13.957328	138.853577	NaN	NaN	NaN	29.684317	39.517841	133.41301	NaN	NaN	NaN	NaN	NaN	NaN
-48.260826	-15.353396	142.124466	-25.468573	13.825009	139.350372	37.288284	0.52464	135.064575	29.395533	39.661125	133.236069	33.3419085	20.0928825	134.150322	-84.2790545	7.5571355	144.550422
-49.627335	-14.463144	142.72197	-25.548935	13.577932	139.965973	NaN	NaN	NaN	29.016584	39.680252	133.193344	NaN	NaN	NaN	NaN	NaN	NaN
-50.877087	-13.457797	143.404221	-25.630178	13.260802	140.673889	38.056107	0.011125	134.187256	28.603386	39.662666	133.214371	33.3297465	19.8368955	133.7008135	-84.5901025	6.6847085	147.6469645
NaN	NaN	NaN	-25.729874	12.853529	141.381592	37.132496	0.431123	133.640152	28.17181	39.59399	133.256348	32.652153	20.0125565	133.44825	-84.111901	5.6945015	149.314934
NaN	NaN	NaN	-25.837582	12.416838	141.989273	36.961323	0.308445	133.294724	27.73464	39.448269	133.254044	32.3479815	19.878357	133.274384	-84.0231455	4.955319	150.704162
-55.209679	-9.742851	145.894592	-26.081568	11.787658	142.702728	36.621563	0.177822	132.835129	27.06986	39.318222	133.178528	31.8457115	19.748022	133.0068285	-84.0088475	3.827294	152.3986275
-56.338329	-8.604729	146.43898	-26.246532	11.448226	143.03772	36.357944	0.198534	132.588058	26.644728	39.25634	133.171158	31.501336	19.727437	132.879608	-83.9944	3.169015	153.195832
-57.396591	-7.414529	146.936142	-26.423153	11.156893	143.328537	36.140614	0.202447	132.45369	26.246378	39.235695	133.131485	31.193496	19.719071	132.7925875	-84.039802	2.594715	153.8644865
-58.355618	-6.172742	147.356476	-26.611095	10.941089	143.578369	35.975082	0.183511	132.374268	25.870356	39.244926	133.110046	30.922719	19.7142185	132.742157	-84.144909	2.1679595	154.414581
-59.262157	-4.862551	147.730682	-26.829115	10.778993	143.801849	35.733349	0.210974	132.329636	25.493652	39.250214	133.045166	30.6135005	19.730594	132.687401	-84.2717305	1.827392	154.916297
-60.056816	-3.518936	148.097534	-27.049648	10.672118	143.981522	35.513851	0.212276	132.317245	25.162899	39.284557	132.970825	30.338375	19.7484165	132.644035	-84.437671	1.5958195	155.319009
-60.816002	-2.094646	148.332825	-27.281651	10.634008	144.1017	35.246319	0.284755	132.301575	24.836527	39.31459	132.89534	30.041423	19.7996725	132.5984575	-84.604725	1.4683435	155.6049425
-61.734898	0.070746	148.546127	-27.668274	10.589602	144.203369	34.8932	0.4004	132.384659	24.335831	39.419998	132.789368	29.6145155	19.910199	132.5870135	-84.9510635	1.269005	155.8197245
-62.27858	1.545817	148.481476	-27.912193	10.557382	144.247574	34.673443	0.518548	132.445648	24.011799	39.518753	132.762039	29.342621	20.0186505	132.6038435	-85.167007	1.0961135	155.8913045
-62.722664	3.084737	148.427658	-28.127047	10.505876	144.261642	34.476929	0.642172	132.507889	23.685545	39.633839	132.773666	29.081237	20.1380055	132.6407775	-85.335331	0.873746499999999	155.8825065
-63.062687	4.630976	148.343292	-28.33078	10.448341	144.269104	34.340008	0.752306	132.556183	23.392605	39.779533	132.768875	28.8663065	20.2659195	132.662529	-85.5278665	0.630762499999999	155.875679
-63.350044	6.245451	148.218231	-28.542603	10.378025	144.263443	34.196686	0.900537	132.550186	23.06809	39.95681	132.822647	28.632388	20.4286735	132.6864165	-85.717594	0.3273765	155.8404695
-63.550861	7.848973	148.071548	-28.74262	10.289026	144.221664	34.570538	0.726613	132.576019	22.736168	40.164356	132.904984	28.653353	20.4454845	132.7405015	-86.138593	0.1325675	155.7028265
-63.700806	9.538682	147.894974	-28.945345	10.191171	144.143158	34.416222	0.938243	132.514542	22.412214	40.416599	133.025696	28.414218	20.677421	132.770119	-86.304908	-0.295078999999998	155.516197
-63.700356	12.069296	147.562027	-29.259333	10.050042	143.990631	34.165653	1.26892	132.337158	22.011562	40.803127	133.358521	28.0886075	21.0360235	132.8478395	-86.6072735	-0.935939500000003	155.1334225
-63.609116	13.844484	147.339935	-29.454121	9.934263	143.86055	34.026054	1.484218	132.274048	21.776381	41.084133	133.667313	27.9012175	21.2841755	132.9706805	-86.8094595	-1.4156495	154.7504195
-63.426476	15.574655	147.119812	-29.642948	9.845429	143.687607	33.908123	1.684958	132.255463	21.573687	41.362968	134.040298	27.740905	21.523963	133.1478805	-87.026801	-1.833105	154.2273335
-63.141788	17.36817	146.834457	-29.841507	9.775373	143.459778	33.821541	1.866186	132.249313	21.433912	41.632809	134.411865	27.6277265	21.7494975	133.330589	-87.3107405	-2.1987515	153.588967
-62.79464	19.108276	146.449921	-30.055031	9.711961	143.132156	33.770847	2.010229	132.238892	21.266554	41.861057	134.82338	27.5187005	21.935643	133.531136	-87.6287625	-2.511721	152.733176
-62.381943	20.895285	145.942902	-30.289845	9.659888	142.675323	33.697353	2.076477	132.212418	21.013554	41.944305	135.214157	27.3554535	22.010391	133.7132875	-87.9351435	-2.690615	151.6373585
-61.895882	22.639093	145.412582	-30.542109	9.617223	142.131332	33.616959	2.050576	132.126297	20.851124	42.006512	135.590118	27.2340415	22.028544	133.8582075	-88.3182595	-2.794098	150.4044565
-60.99081	25.184744	144.785339	-30.94759	9.54794	141.271973	33.582722	1.884896	131.905869	20.600687	41.974308	135.953918	27.0917045	21.929602	133.9298935	-88.9868845	-2.833722	148.6140525
-60.347401	26.751188	144.586395	-31.183556	9.565169	140.820557	33.304562	1.869076	131.578369	20.42086	41.940147	136.069427	26.862711	21.9046115	133.823898	-89.229823	-2.7742735	147.817216
-59.611248	28.293535	144.526382	-31.439293	9.573486	140.44252	33.008827	1.866353	131.237823	20.225962	41.935329	136.139847	26.6173945	21.900841	133.688835	-89.4959805	-2.753869	147.196205
-58.815945	29.715309	144.584564	-31.688721	9.577507	140.174683	32.659946	1.895148	130.865158	20.022055	41.923405	136.212036	26.3410005	21.9092765	133.538597	-89.7184425	-2.7542625	146.810769
-57.986958	31.054321	144.782822	-31.924015	9.573078	140.041214	32.519867	1.835346	130.678802	19.86305	41.878448	136.347076	26.1914585	21.856897	133.512939	-90.0394885	-2.710741	146.569489
-56.986786	32.271912	145.100082	-32.132805	9.618786	140.014175	32.097973	1.886857	130.347015	19.725708	41.84639	136.6035	25.9118405	21.8666235	133.4752575	-90.1774505	-2.6290515	146.5530925
-56.03392	33.367229	145.442841	-32.347805	9.642469	140.05806	31.856865	1.857408	130.276413	19.614317	41.821091	136.937653	25.735591	21.8392495	133.607033	-90.431201	-2.5543115	146.509087
-54.420696	34.875637	145.943756	-32.664917	9.673534	140.133774	31.549566	1.834601	130.270264	18.581963	42.29108	137.982986	25.0657645	22.0628405	134.126625	-90.3955985	-2.7157725	146.140923
-53.315891	35.697708	146.228058	-32.898254	9.760408	140.143936	31.364241	1.826005	130.271179	18.455458	42.324268	138.37735	24.9098495	22.0751365	134.3242645	-90.7063575	-2.5543205	145.9636075
-52.19698	36.484631	146.468323	-33.124508	9.88149	140.098343	31.202993	1.858608	130.263382	18.351768	42.378677	138.762451	24.7773805	22.1186425	134.5129165	-91.0263965	-2.3556625	145.6837695
-50.858189	37.124638	146.578735	-33.334465	10.051435	140.01976	31.052061	1.95944	130.264984	18.284393	42.479576	139.118332	24.668227	22.219508	134.691658	-91.337157	-2.116638	145.347862
-49.601349	37.658989	146.662552	-33.525246	10.265225	139.929245	30.913734	2.070775	130.257599	18.18223	42.647552	139.421066	24.547982	22.3591635	134.8393325	-91.598474	-1.8287135	145.0191575
-48.292755	38.10199	146.664551	-33.704994	10.489748	139.863068	30.801991	2.219204	130.248886	18.124437	42.81757	139.611893	24.463214	22.518387	134.9303895	-91.873202	-1.538891	144.7957465
-46.787037	38.382446	146.569794	-33.854939	10.741794	139.823227	30.695019	2.380681	130.261719	18.107914	43.002869	139.723557	24.4014665	22.691775	134.992638	-92.1113445	-1.208187	144.653816
-44.554615	38.594727	146.347961	-34.022312	11.13338	139.844833	30.585331	2.626148	130.37999	18.596119	43.022026	139.380341	24.590725	22.824087	134.8801655	-92.635349	-0.557326999999997	144.8095005
-42.922066	38.582214	146.100769	-34.11718	11.380786	139.883865	30.527771	2.753027	130.550323	18.585564	43.212845	139.418808	24.5566675	22.982936	134.9845655	-92.7910275	-0.221364000000001	144.7831645
-41.266655	38.431393	145.784851	-34.214817	11.621989	139.927368	30.492931	2.835644	130.697281	18.546719	43.340652	139.452393	24.519825	23.088148	135.074837	-92.949459	0.155829999999998	144.779899
-39.609699	38.186981	145.378891	-34.29818	11.837981	139.958496	30.476088	2.806528	130.91008	17.804527	43.844105	139.970474	24.1403075	23.3253165	135.440277	-92.7366675	0.350645499999999	144.476715
-37.819447	37.740742	144.934143	-34.389297	12.024859	139.972824	30.473223	2.719175	131.224594	17.723799	43.927086	139.988968	24.098511	23.3231305	135.606781	-92.877105	0.726587499999997	144.338867
-36.05526	37.179497	144.494476	-34.477528	12.1735	140.004623	30.467045	2.595502	131.571503	17.633438	43.97216	140.074997	24.0502415	23.283831	135.82325	-93.0052975	1.063169	144.185996
-34.143471	36.470787	144.066299	-34.546768	12.30603	140.056076	30.49897	2.428751	131.982941	17.68465	43.947327	140.241135	24.09181	23.188039	136.112038	-93.185346	1.424021	144.000114
-31.235971	35.188423	143.603409	-34.627014	12.466488	140.168991	30.586702	2.079678	132.849838	17.862368	43.83366	140.722916	24.224535	22.956669	136.786377	-93.478563	1.976307	143.551605
-29.198624	34.1637	143.37912	-34.652252	12.571272	140.279938	30.972576	1.76934	133.57373	18.005419	43.752087	141.202927	24.4889975	22.7607135	137.3883285	-93.7935015	2.3818305	143.1715475
-27.1975	33.064209	143.310547	-34.654877	12.6874	140.43074	30.897963	1.658517	134.029877	18.163586	43.66851	141.766022	24.5307745	22.6635135	137.8979495	-93.8405285	2.7112865	142.9635305
-25.13423	31.862206	143.211395	-34.680378	12.850295	140.534393	31.02301	1.377425	134.735687	18.297958	43.589413	142.411209	24.660484	22.483419	138.573448	-94.02124	3.217171	142.495338
-23.096361	30.598101	143.04155	-34.725086	13.073147	140.42923	31.127892	1.146396	135.566147	NaN	NaN	NaN	NaN	NaN	NaN	NaN	NaN	NaN
-21.121866	29.282784	142.696609	-34.769283	13.345687	139.972702	31.218693	0.986073	136.44458	NaN	NaN	NaN	NaN	NaN	NaN	NaN	NaN	NaN
-19.101049	27.920067	142.126907	-34.779926	13.648839	139.210114	31.342808	0.944122	137.396057	18.455029	43.59491	144.234055	24.8989185	22.269516	140.815056	-94.4587705	5.028162	137.605172
-16.319336	25.793903	141.486557	-34.727142	14.017044	138.128159	31.380936	1.010184	138.736603	19.476503	43.301403	143.786102	25.4287195	22.1557935	141.2613525	-94.8830035	5.8782945	134.9949655
-14.623539	24.31682	141.31282	-34.584236	14.154774	137.593964	31.368679	1.116941	139.446472	19.597109	43.452801	143.653397	25.482894	22.284871	141.5499345	-94.651366	6.024677	133.6379935
-12.913357	22.796144	141.184235	-34.337086	14.254652	137.042114	31.46607	1.14647	140.006332	19.850597	43.469505	143.525284	25.6583335	22.3079875	141.765808	-94.3325055	6.2013165	132.31842
-11.437419	21.286287	141.190048	-34.045494	14.31375	136.545273	31.642666	1.078651	140.46254	20.161604	43.422798	143.409973	25.902135	22.2507245	141.9362565	-93.993123	6.3767755	131.1542895
-10.01114	19.802317	141.271973	-33.753315	14.319904	136.182465	NaN	NaN	NaN	20.475468	43.374004	143.275482	NaN	NaN	NaN	NaN	NaN	NaN
-8.772467	18.358091	141.397583	-33.453716	14.328556	135.907135	NaN	NaN	NaN	20.790302	43.333359	143.177429	NaN	NaN	NaN	NaN	NaN	NaN
-7.693694	16.960817	141.547394	-33.142986	14.374493	135.650223	NaN	NaN	NaN	21.08831	43.299122	143.124359	NaN	NaN	NaN	NaN	NaN	NaN
-6.252201	14.971977	141.702087	-32.696178	14.497012	135.38826	NaN	NaN	NaN	21.528107	43.307957	143.095795	NaN	NaN	NaN	NaN	NaN	NaN
-5.597573	13.70372	141.862869	-32.395405	14.649825	135.295486	NaN	NaN	NaN	21.816683	43.359322	143.088028	NaN	NaN	NaN	NaN	NaN	NaN
-5.046134	12.512772	141.994293	-32.11087	14.811294	135.265106	NaN	NaN	NaN	22.102844	43.420662	143.035812	NaN	NaN	NaN	NaN	NaN	NaN
-4.598246	11.32875	142.040115	-31.855701	14.926455	135.351776	NaN	NaN	NaN	22.419493	43.48037	142.924118	NaN	NaN	NaN	NaN	NaN	NaN
-4.393495	10.155583	142.13295	-31.627918	15.006354	135.487335	NaN	NaN	NaN	22.72217	43.515919	142.825775	NaN	NaN	NaN	NaN	NaN	NaN
-4.332646	9.005682	142.154175	-31.411383	15.03421	135.62674	NaN	NaN	NaN	22.997675	43.481213	142.767746	NaN	NaN	NaN	NaN	NaN	NaN
-4.361633	7.849794	142.017014	-31.192991	15.029794	135.736847	NaN	NaN	NaN	23.267828	43.383972	142.758972	NaN	NaN	NaN	NaN	NaN	NaN
-4.604023	6.162113	141.692215	-30.839518	14.994333	135.854218	NaN	NaN	NaN	23.741358	43.153076	142.811905	NaN	NaN	NaN	NaN	NaN	NaN
-4.955142	4.992561	141.373932	-30.561968	14.965807	135.891479	NaN	NaN	NaN	24.086102	42.980831	142.85495	NaN	NaN	NaN	NaN	NaN	NaN
-5.454828	3.842532	140.960815	-30.272461	14.969906	135.932983	35.268688	0.346003	140.215073	24.427404	42.823978	142.87883	29.848046	21.5849905	141.5469515	-90.392968	8.3548215	130.3190145
-5.988689	2.740255	140.580276	-29.971933	15.005645	135.989136	35.565182	0.235457	139.939865	24.789688	42.727459	142.882233	30.177435	21.481458	141.411049	-90.121301	8.529832	130.567223
-6.716131	1.554959	140.264954	-29.655415	15.082089	136.067886	35.918667	0.175971	139.740448	25.110384	42.698162	142.844254	30.5145255	21.4370665	141.292351	-89.8253555	8.7271115	130.843421
-7.596592	0.396607	140.011047	-29.313438	15.17014	136.179764	NaN	NaN	NaN	25.439363	42.733627	142.70874	NaN	NaN	NaN	NaN	NaN	NaN
-8.57428	-0.787956	139.964935	-28.945568	15.254307	136.344193	NaN	NaN	NaN	25.787741	42.810822	142.475952	NaN	NaN	NaN	NaN	NaN	NaN
-10.290564	-2.643876	140.183197	-28.379896	15.253383	136.869873	NaN	NaN	NaN	26.281824	42.962135	141.871933	NaN	NaN	NaN	NaN	NaN	NaN
-11.619396	-3.937791	140.601532	-28.025032	15.12876	137.377167	NaN	NaN	NaN	26.611048	43.01561	141.388153	NaN	NaN	NaN	NaN	NaN	NaN
-13.070108	-5.222715	141.205948	-27.677572	14.945015	138.007568	NaN	NaN	NaN	26.87838	42.987492	140.846771	NaN	NaN	NaN	NaN	NaN	NaN
-14.645356	-6.490149	142.044418	-27.345402	14.709741	138.783768	NaN	NaN	NaN	27.121397	42.930012	140.270691	NaN	NaN	NaN	NaN	NaN	NaN
-16.328089	-7.699914	143.055984	-27.015867	14.449901	139.641022	NaN	NaN	NaN	27.333561	42.819916	139.67662	NaN	NaN	NaN	NaN	NaN	NaN
-18.120127	-8.84353	144.138565	-26.709679	14.169589	140.541199	NaN	NaN	NaN	27.506756	42.666275	139.001801	NaN	NaN	NaN	NaN	NaN	NaN
-19.939913	-9.888217	145.29863	-26.40411	13.86302	141.492401	NaN	NaN	NaN	27.63335	42.480991	138.431885	NaN	NaN	NaN	NaN	NaN	NaN
-22.767984	-11.310613	147.091919	-25.930891	13.378098	142.982727	NaN	NaN	NaN	27.640533	42.087341	137.636978	NaN	NaN	NaN	NaN	NaN	NaN
-24.704765	-12.054341	148.361816	-25.620052	13.078732	144.041687	NaN	NaN	NaN	27.666712	41.751575	137.085342	NaN	NaN	NaN	NaN	NaN	NaN
-26.639742	-12.656344	149.71669	-25.317547	12.782797	145.107178	NaN	NaN	NaN	27.604389	41.433693	136.573898	NaN	NaN	NaN	NaN	NaN	NaN
-28.59231	-13.189842	151.008026	-24.990164	12.49127	146.136169	NaN	NaN	NaN	27.566671	41.094875	136.116669	NaN	NaN	NaN	NaN	NaN	NaN
-30.461004	-13.529862	152.277039	-24.693972	12.198327	147.142258	NaN	NaN	NaN	27.582121	40.754654	135.795166	NaN	NaN	NaN	NaN	NaN	NaN
-32.38105	-13.817729	153.507767	-24.370089	11.876238	148.108078	NaN	NaN	NaN	27.543783	40.456917	135.62381	NaN	NaN	NaN	NaN	NaN	NaN
-34.108086	-13.923569	154.66748	-24.014044	11.4797	149.040604	NaN	NaN	NaN	27.533865	40.144394	135.570587	NaN	NaN	NaN	NaN	NaN	NaN
-36.645119	-13.949287	156.277679	-23.442738	10.774756	150.341095	NaN	NaN	NaN	27.572489	39.68222	135.631409	NaN	NaN	NaN	NaN	NaN	NaN
-38.390495	-13.736582	157.238297	-23.036724	10.21961	151.131424	NaN	NaN	NaN	27.548218	39.377998	135.645447	NaN	NaN	NaN	NaN	NaN	NaN
-39.819813	-13.587332	158.130066	-22.638468	9.600609	151.847107	NaN	NaN	NaN	27.606058	39.005924	135.652985	NaN	NaN	NaN	NaN	NaN	NaN
-41.283798	-13.273287	158.953827	-22.210983	8.939615	152.472992	NaN	NaN	NaN	27.592802	38.646233	135.713501	NaN	NaN	NaN	NaN	NaN	NaN
-42.522621	-12.904167	159.679825	-21.800423	8.283453	153.017258	NaN	NaN	NaN	27.728653	38.238049	135.728424	NaN	NaN	NaN	NaN	NaN	NaN
-43.919136	-12.17556	160.298874	-21.387512	7.644598	153.448898	NaN	NaN	NaN	27.828074	37.886024	135.794205	NaN	NaN	NaN	NaN	NaN	NaN
-45.099449	-11.45134	160.774567	-21.029305	7.040884	153.766129	NaN	NaN	NaN	27.977276	37.538372	135.911209	NaN	NaN	NaN	NaN	NaN	NaN
-46.706486	-10.260773	161.198502	-20.624451	6.242305	154.056473	NaN	NaN	NaN	28.044415	37.099087	136.169617	NaN	NaN	NaN	NaN	NaN	NaN
-47.451687	-9.624004	161.247162	-20.432228	5.797039	154.185349	NaN	NaN	NaN	27.944469	36.951328	136.444229	NaN	NaN	NaN	NaN	NaN	NaN
-48.131035	-8.868265	161.213043	-20.303057	5.448298	154.256332	NaN	NaN	NaN	27.767706	36.886333	136.750397	NaN	NaN	NaN	NaN	NaN	NaN
-48.741627	-7.917261	161.15976	-20.224173	5.18093	154.263718	NaN	NaN	NaN	27.601767	36.855782	137.028229	NaN	NaN	NaN	NaN	NaN	NaN
-49.351788	-6.743622	161.139465	-20.181751	4.965167	154.249283	NaN	NaN	NaN	27.4158	36.89859	137.262711	NaN	NaN	NaN	NaN	NaN	NaN
-49.877453	-5.409956	161.070282	-20.159678	4.791923	154.192917	NaN	NaN	NaN	NaN	NaN	NaN	NaN	NaN	NaN	NaN	NaN	NaN
-49.90353	-4.285944	160.973129	-20.138393	4.642057	154.098007	NaN	NaN	NaN	NaN	NaN	NaN	NaN	NaN	NaN	NaN	NaN	NaN
-50.251919	-2.146848	160.482391	-20.158247	4.406137	153.977203	NaN	NaN	NaN	NaN	NaN	NaN	NaN	NaN	NaN	NaN	NaN	NaN
-50.256783	-0.661415	160.149582	-20.215809	4.253513	153.876038	NaN	NaN	NaN	NaN	NaN	NaN	NaN	NaN	NaN	NaN	NaN	NaN
-50.160587	0.928006	159.730133	-20.305256	4.086681	153.753357	NaN	NaN	NaN	NaN	NaN	NaN	NaN	NaN	NaN	NaN	NaN	NaN
-49.952637	2.621625	159.220398	-20.413532	3.887156	153.573303	NaN	NaN	NaN	NaN	NaN	NaN	NaN	NaN	NaN	NaN	NaN	NaN
-49.613491	4.340524	158.626541	-20.551357	3.700167	153.361404	NaN	NaN	NaN	NaN	NaN	NaN	NaN	NaN	NaN	NaN	NaN	NaN
-49.130951	6.17487	157.890213	-20.702604	3.52504	153.092819	NaN	NaN	NaN	NaN	NaN	NaN	NaN	NaN	NaN	NaN	NaN	NaN
-48.547562	8.049681	157.133011	-20.87274	3.382003	152.723114	NaN	NaN	NaN	NaN	NaN	NaN	NaN	NaN	NaN	NaN	NaN	NaN
-47.444187	11.024265	155.84819	-21.18549	3.246158	152.043533	NaN	NaN	NaN	NaN	NaN	NaN	NaN	NaN	NaN	NaN	NaN	NaN
-46.525162	13.13836	154.974945	-21.42354	3.227812	151.421097	NaN	NaN	NaN	NaN	NaN	NaN	NaN	NaN	NaN	NaN	NaN	NaN
-45.558811	15.227196	153.988342	-21.688179	3.271888	150.64946	NaN	NaN	NaN	NaN	NaN	NaN	NaN	NaN	NaN	NaN	NaN	NaN
-44.435989	17.418036	153.038712	-22.008112	3.36117	149.78154	NaN	NaN	NaN	NaN	NaN	NaN	NaN	NaN	NaN	NaN	NaN	NaN
-43.261864	19.54936	152.145905	-22.341808	3.516516	148.810181	42.37299	-5.162949	134.578629	NaN	NaN	NaN	NaN	NaN	NaN	NaN	NaN	NaN
-41.974625	21.735806	151.197052	-22.705179	3.810384	147.783295	42.145359	-5.155972	134.380417	NaN	NaN	NaN	NaN	NaN	NaN	NaN	NaN	NaN
-40.614883	23.847221	150.319656	-23.07637	4.137755	146.657089	41.899334	-5.135085	134.203888	NaN	NaN	NaN	NaN	NaN	NaN	NaN	NaN	NaN
-38.522358	26.8267	149.270935	-23.569546	4.71427	145.052933	41.643391	-5.087388	134.010941	NaN	NaN	NaN	NaN	NaN	NaN	NaN	NaN	NaN
-36.986385	28.661526	148.801025	-23.844484	5.12727	144.108566	41.510555	-5.113029	133.945053	NaN	NaN	NaN	NaN	NaN	NaN	NaN	NaN	NaN
-35.557743	30.32111	148.571411	-24.118076	5.588983	143.366928	41.40147	-5.145118	133.98674	NaN	NaN	NaN	NaN	NaN	NaN	NaN	NaN	NaN
-34.063656	31.835417	148.562454	-24.397234	6.043779	142.867249	41.249855	-5.134384	134.144409	NaN	NaN	NaN	NaN	NaN	NaN	NaN	NaN	NaN
-32.688572	33.187687	148.659119	-24.652008	6.472788	142.52124	41.100784	-5.137183	134.454086	NaN	NaN	NaN	NaN	NaN	NaN	NaN	NaN	NaN
-31.263416	34.346233	148.843979	-24.888018	6.871618	142.294998	NaN	NaN	NaN	NaN	NaN	NaN	NaN	NaN	NaN	NaN	NaN	NaN
-29.939398	35.33773	149.016693	-25.12595	7.254329	142.155701	NaN	NaN	NaN	NaN	NaN	NaN	NaN	NaN	NaN	NaN	NaN	NaN
-28.01137	36.514793	149.174423	-25.412666	7.849921	142.002258	NaN	NaN	NaN	NaN	NaN	NaN	NaN	NaN	NaN	NaN	NaN	NaN
-26.806446	37.082489	149.219894	-25.563372	8.236999	141.911087	NaN	NaN	NaN	NaN	NaN	NaN	NaN	NaN	NaN	NaN	NaN	NaN
-25.640598	37.526798	149.112167	-25.674137	8.650148	141.744247	NaN	NaN	NaN	NaN	NaN	NaN	NaN	NaN	NaN	NaN	NaN	NaN
-24.550121	37.774559	148.999939	-25.746426	9.077938	141.565018	NaN	NaN	NaN	NaN	NaN	NaN	NaN	NaN	NaN	NaN	NaN	NaN
-23.503246	37.888569	148.829254	-25.807631	9.530987	141.378647	NaN	NaN	NaN	NaN	NaN	NaN	NaN	NaN	NaN	NaN	NaN	NaN
-22.574505	37.854069	148.571701	-25.895531	10.037368	141.202621	NaN	NaN	NaN	NaN	NaN	NaN	NaN	NaN	NaN	NaN	NaN	NaN
-21.619091	37.660236	148.348373	-25.991648	10.537262	141.087448	NaN	NaN	NaN	NaN	NaN	NaN	NaN	NaN	NaN	NaN	NaN	NaN
-20.671309	36.982025	148.212601	-26.173866	11.283691	141.136536	NaN	NaN	NaN	NaN	NaN	NaN	NaN	NaN	NaN	NaN	NaN	NaN
-20.092892	36.328667	148.292435	-26.267958	11.785821	141.441574	NaN	NaN	NaN	NaN	NaN	NaN	NaN	NaN	NaN	NaN	NaN	NaN
-19.566322	35.48402	148.468536	-26.323397	12.251675	142.011124	NaN	NaN	NaN	NaN	NaN	NaN	NaN	NaN	NaN	NaN	NaN	NaN
-19.136766	34.391068	148.787628	-26.324896	12.632286	142.878967	NaN	NaN	NaN	NaN	NaN	NaN	NaN	NaN	NaN	NaN	NaN	NaN
-18.765739	33.13158	149.25174	-26.243608	12.946282	144.020203	NaN	NaN	NaN	NaN	NaN	NaN	NaN	NaN	NaN	NaN	NaN	NaN
-18.365883	31.686747	149.648254	-26.112497	13.239415	145.300705	NaN	NaN	NaN	NaN	NaN	NaN	NaN	NaN	NaN	NaN	NaN	NaN
-18.056623	30.097542	150.023727	-25.96818	13.489507	146.586304	NaN	NaN	NaN	NaN	NaN	NaN	NaN	NaN	NaN	NaN	NaN	NaN
-17.536505	27.450476	150.198944	-25.752604	13.794224	148.172195	NaN	NaN	NaN	NaN	NaN	NaN	NaN	NaN	NaN	NaN	NaN	NaN
-17.205441	25.565598	150.004623	-25.650602	13.976747	148.851196	NaN	NaN	NaN	NaN	NaN	NaN	NaN	NaN	NaN	NaN	NaN	NaN
-16.876152	23.580589	149.659836	-25.557968	14.148257	149.263077	NaN	NaN	NaN	NaN	NaN	NaN	NaN	NaN	NaN	NaN	NaN	NaN
-16.53673	21.558304	149.194626	-25.558483	14.302436	149.441345	NaN	NaN	NaN	29.602072	40.602467	145.709717	NaN	NaN	NaN	NaN	NaN	NaN
-16.215654	19.462105	148.743713	-25.642601	14.451027	149.383484	NaN	NaN	NaN	29.327324	40.886871	144.327789	NaN	NaN	NaN	NaN	NaN	NaN
-15.829452	17.369745	148.249023	-25.788406	14.557508	149.155029	NaN	NaN	NaN	NaN	NaN	NaN	NaN	NaN	NaN	NaN	NaN	NaN
-15.446508	15.274781	147.939896	-25.967604	14.613385	148.833008	NaN	NaN	NaN	NaN	NaN	NaN	NaN	NaN	NaN	NaN	NaN	NaN
-14.712557	12.255888	147.812195	-26.213816	14.645271	148.39566	NaN	NaN	NaN	27.843189	41.454742	142.062729	NaN	NaN	NaN	NaN	NaN	NaN
-14.190851	10.408543	147.974426	-26.326195	14.680878	148.259705	NaN	NaN	NaN	27.916479	41.463806	142.094452	NaN	NaN	NaN	NaN	NaN	NaN
-13.596457	8.618483	148.34903	-26.42757	14.72522	148.364563	NaN	NaN	NaN	27.830124	41.590237	142.510361	NaN	NaN	NaN	NaN	NaN	NaN
-12.999397	6.967202	149.034058	-26.533991	14.750804	148.762024	NaN	NaN	NaN	27.689505	41.748596	143.240143	NaN	NaN	NaN	NaN	NaN	NaN
-12.386244	5.415056	149.985519	-26.646128	14.770261	149.451202	NaN	NaN	NaN	27.366304	41.920067	144.234268	NaN	NaN	NaN	NaN	NaN	NaN
-11.826722	3.956544	151.274033	-26.773886	14.809221	150.380814	NaN	NaN	NaN	NaN	NaN	NaN	NaN	NaN	NaN	NaN	NaN	NaN
-11.211612	2.652553	152.738342	-26.884872	14.854166	151.424774	NaN	NaN	NaN	NaN	NaN	NaN	NaN	NaN	NaN	NaN	NaN	NaN
-10.294518	0.862196	154.826431	-26.945057	14.949888	152.763885	NaN	NaN	NaN	NaN	NaN	NaN	NaN	NaN	NaN	NaN	NaN	NaN
-9.653882	-0.17269	155.941818	-26.930342	15.022655	153.302994	NaN	NaN	NaN	NaN	NaN	NaN	NaN	NaN	NaN	NaN	NaN	NaN
-9.012589	-1.102267	156.722977	-26.910946	15.121185	153.463287	NaN	NaN	NaN	NaN	NaN	NaN	NaN	NaN	NaN	NaN	NaN	NaN
-8.439609	-1.942813	157.170349	-26.894417	15.229109	153.220337	NaN	NaN	NaN	NaN	NaN	NaN	NaN	NaN	NaN	NaN	NaN	NaN
-7.939372	-2.642494	157.317673	-26.960691	15.337278	152.68634	NaN	NaN	NaN	NaN	NaN	NaN	NaN	NaN	NaN	NaN	NaN	NaN
-7.450767	-3.181535	157.182999	-27.101589	15.431393	152.045364	NaN	NaN	NaN	NaN	NaN	NaN	NaN	NaN	NaN	NaN	NaN	NaN
-7.055984	-3.62295	156.864471	-27.279047	15.465182	151.382431	NaN	NaN	NaN	27.127028	42.68787	147.472092	NaN	NaN	NaN	NaN	NaN	NaN
-6.586304	-4.060916	156.377243	-27.561974	15.440313	150.598236	NaN	NaN	NaN	27.280426	42.544319	146.961395	NaN	NaN	NaN	NaN	NaN	NaN
-6.366801	-4.130023	156.030685	-27.72851	15.417443	150.279312	NaN	NaN	NaN	NaN	NaN	NaN	NaN	NaN	NaN	NaN	NaN	NaN
-6.184954	-4.047992	155.688919	-27.859344	15.416199	150.104599	NaN	NaN	NaN	26.666784	42.754269	146.728577	NaN	NaN	NaN	NaN	NaN	NaN
-6.043897	-3.85315	155.19017	-27.915302	15.408143	149.978882	NaN	NaN	NaN	26.447392	42.880058	146.652573	NaN	NaN	NaN	NaN	NaN	NaN
-5.998621	-3.518479	154.577881	-27.91922	15.438054	149.901627	NaN	NaN	NaN	26.367712	42.979073	146.614258	NaN	NaN	NaN	NaN	NaN	NaN
-6.042403	-3.061098	153.935043	-27.893749	15.506655	149.886002	NaN	NaN	NaN	NaN	NaN	NaN	NaN	NaN	NaN	NaN	NaN	NaN
-6.135599	-2.514518	153.247635	-27.844101	15.560478	149.848694	NaN	NaN	NaN	NaN	NaN	NaN	NaN	NaN	NaN	NaN	NaN	NaN
-6.405784	-1.658009	152.184158	-27.777159	15.596843	149.761276	NaN	NaN	NaN	NaN	NaN	NaN	NaN	NaN	NaN	NaN	NaN	NaN
-6.70522	-1.039774	151.57283	-27.780661	15.58055	149.726761	NaN	NaN	NaN	NaN	NaN	NaN	NaN	NaN	NaN	NaN	NaN	NaN
-7.088064	-0.397013	151.007233	-27.794657	15.534091	149.689087	NaN	NaN	NaN	NaN	NaN	NaN	NaN	NaN	NaN	NaN	NaN	NaN
-7.589608	0.290303	150.513794	-27.773497	15.468044	149.63765	NaN	NaN	NaN	NaN	NaN	NaN	NaN	NaN	NaN	NaN	NaN	NaN
-8.134694	0.957611	150.065201	-27.735313	15.416079	149.636002	NaN	NaN	NaN	NaN	NaN	NaN	NaN	NaN	NaN	NaN	NaN	NaN
-8.688746	1.562285	149.648315	-27.667614	15.409756	149.682312	NaN	NaN	NaN	NaN	NaN	NaN	NaN	NaN	NaN	NaN	NaN	NaN
-9.270536	2.105668	149.342926	-27.591589	15.436541	149.789261	NaN	NaN	NaN	NaN	NaN	NaN	NaN	NaN	NaN	NaN	NaN	NaN
-10.390338	2.802968	149.074066	-27.536011	15.624313	150.030579	NaN	NaN	NaN	NaN	NaN	NaN	NaN	NaN	NaN	NaN	NaN	NaN
-11.252199	3.128901	148.963684	-27.508471	15.780891	150.16658	NaN	NaN	NaN	NaN	NaN	NaN	NaN	NaN	NaN	NaN	NaN	NaN
-12.114275	3.325246	148.928802	-27.477434	15.926625	150.246078	NaN	NaN	NaN	NaN	NaN	NaN	NaN	NaN	NaN	NaN	NaN	NaN
-12.973433	3.391888	148.830978	-27.432123	16.005363	150.255127	NaN	NaN	NaN	NaN	NaN	NaN	NaN	NaN	NaN	NaN	NaN	NaN
-13.862315	3.315954	148.757095	-27.377653	16.054611	150.210007	NaN	NaN	NaN	NaN	NaN	NaN	NaN	NaN	NaN	NaN	NaN	NaN
-14.864802	3.110882	148.608154	-27.330011	16.070417	150.129242	NaN	NaN	NaN	NaN	NaN	NaN	NaN	NaN	NaN	NaN	NaN	NaN
-15.850143	2.835317	148.537704	-27.308226	16.090412	150.019012	NaN	NaN	NaN	NaN	NaN	NaN	NaN	NaN	NaN	NaN	NaN	NaN
-17.381115	2.232596	148.292358	-27.319378	16.146568	149.841064	NaN	NaN	NaN	NaN	NaN	NaN	NaN	NaN	NaN	NaN	NaN	NaN
-18.49728	1.690101	148.151199	-27.346539	16.205023	149.712555	NaN	NaN	NaN	NaN	NaN	NaN	NaN	NaN	NaN	NaN	NaN	NaN
-19.552835	1.0958	148.052658	-27.362955	16.272081	149.56868	NaN	NaN	NaN	NaN	NaN	NaN	NaN	NaN	NaN	NaN	NaN	NaN
-20.70805	0.413423	147.935257	-27.374353	16.344019	149.398041	NaN	NaN	NaN	NaN	NaN	NaN	NaN	NaN	NaN	NaN	NaN	NaN
-21.879997	-0.318511	147.874969	-27.370596	16.409143	149.197433	NaN	NaN	NaN	NaN	NaN	NaN	NaN	NaN	NaN	NaN	NaN	NaN
-23.004675	-1.112255	147.814423	-27.400002	16.463602	148.98555	NaN	NaN	NaN	NaN	NaN	NaN	NaN	NaN	NaN	NaN	NaN	NaN
-24.274975	-1.95112	147.962723	-27.469057	16.487482	148.809464	NaN	NaN	NaN	NaN	NaN	NaN	NaN	NaN	NaN	NaN	NaN	NaN
-26.161751	-3.279753	148.502594	-27.58564	16.436056	148.766968	NaN	NaN	NaN	NaN	NaN	NaN	NaN	NaN	NaN	NaN	NaN	NaN
-27.425394	-4.147882	149.202744	-27.628008	16.314482	148.887772	NaN	NaN	NaN	26.597023	43.677925	145.336273	NaN	NaN	NaN	NaN	NaN	NaN
-28.663721	-5.010076	149.99823	-27.632925	16.077717	149.131958	NaN	NaN	NaN	27.022934	43.190384	144.30011	NaN	NaN	NaN	NaN	NaN	NaN
-29.981152	-5.861672	150.919891	-27.614016	15.749132	149.483994	NaN	NaN	NaN	27.121973	42.768524	143.542542	NaN	NaN	NaN	NaN	NaN	NaN
-31.22691	-6.599764	151.994064	-27.579144	15.35902	149.900284	NaN	NaN	NaN	27.082968	42.376972	142.905746	NaN	NaN	NaN	NaN	NaN	NaN
-32.446762	-7.280778	152.958847	-27.556818	14.939523	150.296783	NaN	NaN	NaN	26.882029	42.101406	142.385727	NaN	NaN	NaN	NaN	NaN	NaN
-33.709202	-7.867247	153.83522	-27.552975	14.520116	150.654144	NaN	NaN	NaN	26.631355	41.864159	141.909439	NaN	NaN	NaN	NaN	NaN	NaN
-35.546139	-8.44369	155.01564	-27.576077	13.904359	151.107758	NaN	NaN	NaN	26.17569	41.462372	141.197449	NaN	NaN	NaN	NaN	NaN	NaN
-36.738537	-8.69225	155.650055	-27.560961	13.538973	151.357086	NaN	NaN	NaN	25.970459	41.132259	140.684753	NaN	NaN	NaN	NaN	NaN	NaN
-37.962132	-8.793566	156.106537	-27.528084	13.204204	151.571198	NaN	NaN	NaN	25.74091	40.861416	140.149719	NaN	NaN	NaN	NaN	NaN	NaN
-39.083599	-8.680569	156.438202	-27.476927	12.912605	151.725479	NaN	NaN	NaN	25.595045	40.61055	139.674255	NaN	NaN	NaN	NaN	NaN	NaN
-40.220173	-8.486182	156.576508	-27.420691	12.625225	151.808319	NaN	NaN	NaN	25.449085	40.369415	139.340744	NaN	NaN	NaN	NaN	NaN	NaN
-41.374092	-8.143279	156.476242	-27.37414	12.349304	151.851334	NaN	NaN	NaN	25.392008	40.11705	139.121475	NaN	NaN	NaN	NaN	NaN	NaN
-42.38884	-7.612778	156.225266	-27.321238	12.04825	151.877396	NaN	NaN	NaN	25.382233	39.899517	139.046555	NaN	NaN	NaN	NaN	NaN	NaN
-43.967983	-6.643018	155.60498	-27.256363	11.458691	151.838135	NaN	NaN	NaN	25.305748	39.546513	139.196457	NaN	NaN	NaN	NaN	NaN	NaN
-44.933292	-5.830369	155.15715	-27.239365	10.998976	151.792801	NaN	NaN	NaN	25.26145	39.282333	139.337418	NaN	NaN	NaN	NaN	NaN	NaN
-45.86013	-4.925412	154.675522	-27.232075	10.52332	151.714935	NaN	NaN	NaN	25.167894	39.018929	139.445374	NaN	NaN	NaN	NaN	NaN	NaN
-46.783112	-3.882667	154.22316	-27.268372	10.057685	151.592468	NaN	NaN	NaN	25.089312	38.794865	139.492203	NaN	NaN	NaN	NaN	NaN	NaN
-47.543293	-2.744605	153.872131	-27.319044	9.592263	151.43837	NaN	NaN	NaN	24.918461	38.616455	139.482086	NaN	NaN	NaN	NaN	NaN	NaN
-48.341236	-1.478265	153.478104	-27.403931	9.183742	151.259064	NaN	NaN	NaN	24.714518	38.464691	139.431473	NaN	NaN	NaN	NaN	NaN	NaN
-49.000469	-0.16553	153.076065	-27.504375	8.817818	151.056046	NaN	NaN	NaN	24.530006	38.325752	139.386261	NaN	NaN	NaN	NaN	NaN	NaN
-49.956573	2.070641	152.584442	-27.692816	8.351328	150.758316	NaN	NaN	NaN	24.275398	38.116932	139.319916	NaN	NaN	NaN	NaN	NaN	NaN
-50.458622	3.609727	152.236481	-27.812538	8.08694	150.594208	NaN	NaN	NaN	24.157597	37.971474	139.359833	NaN	NaN	NaN	NaN	NaN	NaN
-50.98735	5.311574	152.018158	-27.952927	7.863214	150.480499	NaN	NaN	NaN	23.988628	37.881638	139.542389	NaN	NaN	NaN	NaN	NaN	NaN
-51.392067	7.018783	151.830887	-28.075966	7.66163	150.376587	NaN	NaN	NaN	23.810459	37.832451	139.866226	NaN	NaN	NaN	NaN	NaN	NaN
-51.751827	8.791525	151.698608	-28.180552	7.486656	150.26857	NaN	NaN	NaN	NaN	NaN	NaN	NaN	NaN	NaN	NaN	NaN	NaN
-52.009743	10.604523	151.580032	-28.265541	7.33896	150.147385	NaN	NaN	NaN	NaN	NaN	NaN	NaN	NaN	NaN	NaN	NaN	NaN
-52.196564	12.410707	151.536392	-28.325415	7.224152	149.989792	NaN	NaN	NaN	NaN	NaN	NaN	NaN	NaN	NaN	NaN	NaN	NaN
-52.341068	15.109626	151.450516	-28.467915	7.021762	149.710922	NaN	NaN	NaN	NaN	NaN	NaN	NaN	NaN	NaN	NaN	NaN	NaN
-52.354233	16.863237	151.561386	-28.529877	6.981648	149.555618	NaN	NaN	NaN	NaN	NaN	NaN	NaN	NaN	NaN	NaN	NaN	NaN
-52.280098	18.616335	151.76445	-28.614559	6.932169	149.390701	NaN	NaN	NaN	NaN	NaN	NaN	NaN	NaN	NaN	NaN	NaN	NaN
-52.181351	20.186476	152.144775	-28.69463	6.873785	149.2621	NaN	NaN	NaN	NaN	NaN	NaN	NaN	NaN	NaN	NaN	NaN	NaN
-52.013786	21.671158	152.576035	-28.766684	6.852796	149.176636	NaN	NaN	NaN	NaN	NaN	NaN	NaN	NaN	NaN	NaN	NaN	NaN
-51.743305	23.070917	153.014191	-28.851456	6.880283	149.128433	NaN	NaN	NaN	NaN	NaN	NaN	NaN	NaN	NaN	NaN	NaN	NaN
-51.491386	24.300341	153.480408	-28.93413	6.948511	149.118317	NaN	NaN	NaN	NaN	NaN	NaN	NaN	NaN	NaN	NaN	NaN	NaN
-50.994186	26.014011	154.026169	-29.088432	7.139136	149.149582	NaN	NaN	NaN	-79.551437	-24.84293	148.209137	NaN	NaN	NaN	NaN	NaN	NaN
-50.574471	27.020836	154.251404	-29.189169	7.325366	149.197968	43.574387	-18.643742	128.501404	-79.863632	-24.559546	148.104996	-18.1446225	-21.601644	138.3032	-40.2337155	36.252376	160.092736
-50.136841	27.850039	154.367035	-29.32683	7.519249	149.252579	42.969997	-18.895891	128.571976	NaN	NaN	NaN	NaN	NaN	NaN	NaN	NaN	NaN
-49.700554	28.562004	154.456772	-29.481184	7.705732	149.331253	NaN	NaN	NaN	NaN	NaN	NaN	NaN	NaN	NaN	NaN	NaN	NaN
-49.203331	29.168653	154.590363	-29.672649	7.932348	149.44017	NaN	NaN	NaN	-79.442078	-26.840496	147.170288	NaN	NaN	NaN	NaN	NaN	NaN
-48.684128	29.698606	154.479996	-29.881399	8.197572	149.591461	NaN	NaN	NaN	-81.276825	-23.279428	148.810501	NaN	NaN	NaN	NaN	NaN	NaN
-48.065109	30.156719	154.290039	-30.109211	8.516756	149.760788	NaN	NaN	NaN	-81.56974	-22.897095	149.32457	NaN	NaN	NaN	NaN	NaN	NaN
-47.007278	30.633787	153.81105	-30.41464	9.134083	150.054199	NaN	NaN	NaN	NaN	NaN	NaN	NaN	NaN	NaN	NaN	NaN	NaN
-46.237549	30.908056	153.33931	-30.623812	9.571591	150.246765	NaN	NaN	NaN	NaN	NaN	NaN	NaN	NaN	NaN	NaN	NaN	NaN
-45.350029	31.104406	152.791641	-30.811405	10.052819	150.581451	NaN	NaN	NaN	NaN	NaN	NaN	NaN	NaN	NaN	NaN	NaN	NaN
-44.496735	31.251181	152.357071	-30.937725	10.472777	150.992508	NaN	NaN	NaN	NaN	NaN	NaN	NaN	NaN	NaN	NaN	NaN	NaN
-43.483784	31.261686	151.989334	-31.042952	10.846211	151.427216	32.983807	-5.245002	138.777161	23.47452	37.559967	142.8909	28.2291635	16.1574825	140.8340305	-90.3150675	5.5349395	162.0204015
-42.427834	31.320868	151.786041	-31.107552	11.185619	151.874924	NaN	NaN	NaN	23.493889	37.671391	142.841293	NaN	NaN	NaN	NaN	NaN	NaN
-41.243565	31.395805	151.644119	-31.124378	11.52529	152.288086	NaN	NaN	NaN	NaN	NaN	NaN	NaN	NaN	NaN	NaN	NaN	NaN
-39.284584	31.665766	151.786255	-31.095436	11.995839	152.776123	NaN	NaN	NaN	22.387171	38.436935	142.721832	NaN	NaN	NaN	NaN	NaN	NaN
-37.912167	31.950396	152.124542	-31.11655	12.348149	153.029648	NaN	NaN	NaN	NaN	NaN	NaN	NaN	NaN	NaN	NaN	NaN	NaN
-36.462841	32.306232	152.447311	-31.150282	12.711784	153.212387	NaN	NaN	NaN	NaN	NaN	NaN	NaN	NaN	NaN	NaN	NaN	NaN
-34.846039	32.732121	152.726959	-31.178144	13.092311	153.290253	NaN	NaN	NaN	NaN	NaN	NaN	NaN	NaN	NaN	NaN	NaN	NaN
-33.252232	33.199341	152.952393	-31.228489	13.471596	153.253387	NaN	NaN	NaN	NaN	NaN	NaN	NaN	NaN	NaN	NaN	NaN	NaN
-31.539356	33.668678	152.946121	-31.250885	13.861929	153.074173	NaN	NaN	NaN	NaN	NaN	NaN	NaN	NaN	NaN	NaN	NaN	NaN
-29.745897	34.132919	152.85321	-31.285021	14.259432	152.784958	NaN	NaN	NaN	23.81728	39.79533	144.344696	NaN	NaN	NaN	NaN	NaN	NaN
-26.98139	34.848831	152.677078	-31.354559	14.827818	152.061111	NaN	NaN	NaN	24.181578	40.118969	144.976013	NaN	NaN	NaN	NaN	NaN	NaN
-25.053883	35.266933	152.433533	-31.431871	15.25802	151.430984	NaN	NaN	NaN	NaN	NaN	NaN	NaN	NaN	NaN	NaN	NaN	NaN
-23.135223	35.632854	152.23468	-31.555595	15.614219	150.728592	NaN	NaN	NaN	NaN	NaN	NaN	NaN	NaN	NaN	NaN	NaN	NaN
-21.094782	35.896866	151.987259	-31.67635	15.993972	149.938675	NaN	NaN	NaN	NaN	NaN	NaN	NaN	NaN	NaN	NaN	NaN	NaN
-19.128748	36.081852	151.751572	-31.759706	16.389578	149.092331	NaN	NaN	NaN	NaN	NaN	NaN	NaN	NaN	NaN	NaN	NaN	NaN
-17.078213	36.155926	151.463135	-31.844727	16.826473	148.221527	NaN	NaN	NaN	NaN	NaN	NaN	NaN	NaN	NaN	NaN	NaN	NaN
-15.079348	36.12479	151.21254	-31.884523	17.309858	147.406342	NaN	NaN	NaN	NaN	NaN	NaN	NaN	NaN	NaN	NaN	NaN	NaN
-12.118724	35.883289	150.895721	-31.850525	18.198265	146.409958	NaN	NaN	NaN	NaN	NaN	NaN	NaN	NaN	NaN	NaN	NaN	NaN
-10.209784	35.572048	150.873703	-31.757885	18.83497	145.991287	NaN	NaN	NaN	NaN	NaN	NaN	NaN	NaN	NaN	NaN	NaN	NaN
-8.280807	35.098751	151.040802	-31.615623	19.462669	145.789642	NaN	NaN	NaN	NaN	NaN	NaN	NaN	NaN	NaN	NaN	NaN	NaN
-6.490663	34.487545	151.435501	-31.463209	20.042559	145.788712	NaN	NaN	NaN	NaN	NaN	NaN	NaN	NaN	NaN	NaN	NaN	NaN
-4.824592	33.697586	152.062805	-31.363043	20.571167	145.979599	NaN	NaN	NaN	NaN	NaN	NaN	NaN	NaN	NaN	NaN	NaN	NaN
-3.229406	32.78455	152.79277	-31.279161	20.999811	146.285965	NaN	NaN	NaN	NaN	NaN	NaN	NaN	NaN	NaN	NaN	NaN	NaN
-1.875625	31.726139	153.609756	-31.209513	21.275442	146.583038	NaN	NaN	NaN	NaN	NaN	NaN	NaN	NaN	NaN	NaN	NaN	NaN
0.087402	29.959038	154.372726	-31.01413	21.544132	146.770691	NaN	NaN	NaN	NaN	NaN	NaN	NaN	NaN	NaN	NaN	NaN	NaN
1.263734	28.682888	154.629532	-30.801735	21.622236	146.629593	NaN	NaN	NaN	NaN	NaN	NaN	NaN	NaN	NaN	NaN	NaN	NaN
2.456805	27.390381	154.54715	-30.574394	21.698881	146.320007	NaN	NaN	NaN	NaN	NaN	NaN	NaN	NaN	NaN	NaN	NaN	NaN
3.276307	25.999472	154.384567	-30.339983	21.805021	145.878906	NaN	NaN	NaN	NaN	NaN	NaN	NaN	NaN	NaN	NaN	NaN	NaN
4.162132	24.605949	153.998566	-30.120506	21.914948	145.369202	NaN	NaN	NaN	NaN	NaN	NaN	NaN	NaN	NaN	NaN	NaN	NaN
4.84539	23.119915	153.553864	-29.882925	22.046446	144.82074	NaN	NaN	NaN	NaN	NaN	NaN	NaN	NaN	NaN	NaN	NaN	NaN
5.28546	21.609917	153.239746	-29.665842	22.228161	144.294556	NaN	NaN	NaN	NaN	NaN	NaN	NaN	NaN	NaN	NaN	NaN	NaN
5.768962	19.244085	152.772705	-29.382584	22.42312	143.733643	NaN	NaN	NaN	NaN	NaN	NaN	NaN	NaN	NaN	NaN	NaN	NaN
5.764252	17.603401	152.53598	-29.194187	22.531284	143.490738	NaN	NaN	NaN	NaN	NaN	NaN	NaN	NaN	NaN	NaN	NaN	NaN
5.814255	15.918088	152.10817	-28.97002	22.550591	143.309601	NaN	NaN	NaN	NaN	NaN	NaN	NaN	NaN	NaN	NaN	NaN	NaN
5.501015	14.143441	151.797165	-28.699965	22.516336	143.183167	NaN	NaN	NaN	NaN	NaN	NaN	NaN	NaN	NaN	NaN	NaN	NaN
5.207586	12.337875	151.308441	-28.390106	22.438881	143.165009	NaN	NaN	NaN	NaN	NaN	NaN	NaN	NaN	NaN	NaN	NaN	NaN
4.671168	10.462439	151.032379	-28.040558	22.352583	143.275009	NaN	NaN	NaN	NaN	NaN	NaN	NaN	NaN	NaN	NaN	NaN	NaN
4.025841	8.602386	150.722748	-27.658627	22.291477	143.588074	NaN	NaN	NaN	NaN	NaN	NaN	NaN	NaN	NaN	NaN	NaN	NaN
2.685276	5.7125	150.697311	-27.044762	22.169844	144.549744	NaN	NaN	NaN	NaN	NaN	NaN	NaN	NaN	NaN	NaN	NaN	NaN
1.680377	3.773529	151.066925	-26.638191	21.980957	145.578995	NaN	NaN	NaN	NaN	NaN	NaN	NaN	NaN	NaN	NaN	NaN	NaN
0.515526	1.819769	151.645905	-26.255932	21.633312	146.767807	NaN	NaN	NaN	NaN	NaN	NaN	NaN	NaN	NaN	NaN	NaN	NaN
-0.882437	-0.236306	152.499573	-25.96619	21.146921	148.056458	NaN	NaN	NaN	NaN	NaN	NaN	NaN	NaN	NaN	NaN	NaN	NaN
-2.305801	-2.278071	153.557159	-25.716698	20.552937	149.320282	NaN	NaN	NaN	NaN	NaN	NaN	NaN	NaN	NaN	NaN	NaN	NaN
-3.837131	-4.337501	154.521469	-25.473658	19.879545	150.434296	NaN	NaN	NaN	NaN	NaN	NaN	NaN	NaN	NaN	NaN	NaN	NaN
-5.398748	-6.388222	155.352692	-25.194651	19.200033	151.285202	NaN	NaN	NaN	NaN	NaN	NaN	NaN	NaN	NaN	NaN	NaN	NaN
-7.784964	-9.260051	156.361404	-24.760324	18.337036	152.111816	NaN	NaN	NaN	NaN	NaN	NaN	NaN	NaN	NaN	NaN	NaN	NaN
-9.375016	-11.046548	156.821411	-24.503828	17.856609	152.383255	NaN	NaN	NaN	NaN	NaN	NaN	NaN	NaN	NaN	NaN	NaN	NaN
-11.039046	-12.783219	157.207413	-24.307222	17.445366	152.564835	NaN	NaN	NaN	NaN	NaN	NaN	NaN	NaN	NaN	NaN	NaN	NaN
-12.681754	-14.354933	157.487366	-24.116137	17.069864	152.664703	NaN	NaN	NaN	NaN	NaN	NaN	NaN	NaN	NaN	NaN	NaN	NaN
-14.375056	-15.803087	157.711868	-23.967896	16.78071	152.766357	NaN	NaN	NaN	NaN	NaN	NaN	NaN	NaN	NaN	NaN	NaN	NaN
-16.09577	-17.150043	158.089905	-23.803429	16.501865	152.889435	NaN	NaN	NaN	NaN	NaN	NaN	NaN	NaN	NaN	NaN	NaN	NaN
-17.798536	-18.350994	158.385986	-23.649904	16.268089	153.134491	NaN	NaN	NaN	NaN	NaN	NaN	NaN	NaN	NaN	NaN	NaN	NaN
-20.356533	-19.931089	159.178467	-23.428244	15.958076	153.6987	NaN	NaN	NaN	28.855038	45.20533	145.094437	NaN	NaN	NaN	NaN	NaN	NaN
-22.001896	-20.864704	159.834961	-23.27664	15.708025	154.233627	NaN	NaN	NaN	28.777933	45.16053	144.919281	NaN	NaN	NaN	NaN	NaN	NaN
NaN	NaN	NaN	-23.086807	15.377569	154.909058	NaN	NaN	NaN	28.67322	45.058205	144.752151	NaN	NaN	NaN	NaN	NaN	NaN
-41.567532	-39.426231	173.492188	-22.843964	14.962962	155.640762	NaN	NaN	NaN	28.669405	44.844414	144.580978	NaN	NaN	NaN	NaN	NaN	NaN
NaN	NaN	NaN	-22.579704	14.488021	156.420822	NaN	NaN	NaN	28.676891	44.538139	144.395187	NaN	NaN	NaN	NaN	NaN	NaN
NaN	NaN	NaN	-22.297892	13.943473	157.213394	NaN	NaN	NaN	28.69668	44.170143	144.152084	NaN	NaN	NaN	NaN	NaN	NaN
NaN	NaN	NaN	-22.002607	13.406579	157.953583	NaN	NaN	NaN	28.683043	43.802834	143.905411	NaN	NaN	NaN	NaN	NaN	NaN
NaN	NaN	NaN	-21.509615	12.728378	158.892136	NaN	NaN	NaN	28.660583	43.371056	143.542618	NaN	NaN	NaN	NaN	NaN	NaN
NaN	NaN	NaN	-21.205233	12.406353	159.398697	NaN	NaN	NaN	28.701019	43.170643	143.367706	NaN	NaN	NaN	NaN	NaN	NaN
NaN	NaN	NaN	-20.909353	12.14885	159.817764	NaN	NaN	NaN	28.692818	43.045761	143.258072	NaN	NaN	NaN	NaN	NaN	NaN
NaN	NaN	NaN	-20.67234	11.976467	160.177185	NaN	NaN	NaN	28.713989	42.976524	143.23233	NaN	NaN	NaN	NaN	NaN	NaN
-36.021019	-23.410404	169.94223	-20.447208	11.829945	160.446075	NaN	NaN	NaN	28.68371	42.967915	143.313766	NaN	NaN	NaN	NaN	NaN	NaN
-36.586487	-23.504215	169.995407	-20.287477	11.718307	160.631088	NaN	NaN	NaN	NaN	NaN	NaN	NaN	NaN	NaN	NaN	NaN	NaN
NaN	NaN	NaN	-20.157959	11.584104	160.698944	NaN	NaN	NaN	NaN	NaN	NaN	NaN	NaN	NaN	NaN	NaN	NaN
NaN	NaN	NaN	-20.044565	11.303841	160.692993	NaN	NaN	NaN	NaN	NaN	NaN	NaN	NaN	NaN	NaN	NaN	NaN
NaN	NaN	NaN	-20.023617	11.057802	160.666916	NaN	NaN	NaN	NaN	NaN	NaN	NaN	NaN	NaN	NaN	NaN	NaN
NaN	NaN	NaN	-20.019594	10.758589	160.629837	NaN	NaN	NaN	NaN	NaN	NaN	NaN	NaN	NaN	NaN	NaN	NaN
-54.619385	0.481373	174.586121	-20.029438	10.410569	160.610764	NaN	NaN	NaN	NaN	NaN	NaN	NaN	NaN	NaN	NaN	NaN	NaN
NaN	NaN	NaN	-20.075277	10.045799	160.5952	NaN	NaN	NaN	NaN	NaN	NaN	NaN	NaN	NaN	NaN	NaN	NaN
NaN	NaN	NaN	-20.158424	9.679885	160.549362	NaN	NaN	NaN	NaN	NaN	NaN	NaN	NaN	NaN	NaN	NaN	NaN
NaN	NaN	NaN	-20.261772	9.312278	160.491318	NaN	NaN	NaN	NaN	NaN	NaN	NaN	NaN	NaN	NaN	NaN	NaN
NaN	NaN	NaN	-20.453592	8.705475	160.400925	NaN	NaN	NaN	NaN	NaN	NaN	NaN	NaN	NaN	NaN	NaN	NaN
NaN	NaN	NaN	-20.567955	8.244528	160.347946	NaN	NaN	NaN	NaN	NaN	NaN	NaN	NaN	NaN	NaN	NaN	NaN
NaN	NaN	NaN	-20.68034	7.731179	160.312378	NaN	NaN	NaN	NaN	NaN	NaN	NaN	NaN	NaN	NaN	NaN	NaN
-45.069607	-6.33102	164.628342	-20.780363	7.15653	160.267273	NaN	NaN	NaN	NaN	NaN	NaN	NaN	NaN	NaN	NaN	NaN	NaN
-45.262253	-4.343232	163.92334	-20.878605	6.525074	160.178955	NaN	NaN	NaN	NaN	NaN	NaN	NaN	NaN	NaN	NaN	NaN	NaN
-45.390453	-2.233258	163.139801	-20.966387	5.800002	159.980637	NaN	NaN	NaN	NaN	NaN	NaN	NaN	NaN	NaN	NaN	NaN	NaN
-45.50539	-0.021129	162.319534	-21.065512	5.074619	159.703094	NaN	NaN	NaN	NaN	NaN	NaN	NaN	NaN	NaN	NaN	NaN	NaN
-45.531101	3.424935	160.879929	-21.255798	4.024061	158.998642	NaN	NaN	NaN	NaN	NaN	NaN	NaN	NaN	NaN	NaN	NaN	NaN
-45.486416	5.814017	159.818848	-21.473684	3.466635	158.295578	NaN	NaN	NaN	NaN	NaN	NaN	NaN	NaN	NaN	NaN	NaN	NaN
-45.427792	8.26905	158.57225	-21.71454	3.092118	157.42627	NaN	NaN	NaN	NaN	NaN	NaN	NaN	NaN	NaN	NaN	NaN	NaN
-45.393497	10.796614	157.39856	-22.078915	2.8686	156.377609	NaN	NaN	NaN	NaN	NaN	NaN	NaN	NaN	NaN	NaN	NaN	NaN
-45.372063	13.337719	156.156265	-22.529181	2.861859	155.194977	NaN	NaN	NaN	NaN	NaN	NaN	NaN	NaN	NaN	NaN	NaN	NaN
-45.313354	15.939404	155.230591	-23.011227	3.046216	153.97084	NaN	NaN	NaN	NaN	NaN	NaN	NaN	NaN	NaN	NaN	NaN	NaN
-45.279091	18.47011	154.703842	-23.49168	3.444125	152.886902	NaN	NaN	NaN	NaN	NaN	NaN	NaN	NaN	NaN	NaN	NaN	NaN
-45.241486	22.128891	154.659897	-24.158188	4.353508	151.531525	NaN	NaN	NaN	NaN	NaN	NaN	NaN	NaN	NaN	NaN	NaN	NaN
-45.187065	24.306738	154.852036	-24.500843	5.078624	150.836151	NaN	NaN	NaN	NaN	NaN	NaN	NaN	NaN	NaN	NaN	NaN	NaN
-45.142548	26.390945	155.196167	-24.75119	5.885231	150.290909	NaN	NaN	NaN	NaN	NaN	NaN	NaN	NaN	NaN	NaN	NaN	NaN
-45.015751	28.26713	155.501129	-24.939888	6.710492	149.906342	NaN	NaN	NaN	NaN	NaN	NaN	NaN	NaN	NaN	NaN	NaN	NaN
-44.9547	29.957808	155.732376	-25.11496	7.503963	149.652924	NaN	NaN	NaN	NaN	NaN	NaN	NaN	NaN	NaN	NaN	NaN	NaN
-44.865582	31.399975	155.747742	-25.29167	8.202222	149.480469	NaN	NaN	NaN	NaN	NaN	NaN	NaN	NaN	NaN	NaN	NaN	NaN
-44.84882	32.648647	155.593979	-25.444811	8.832983	149.332581	NaN	NaN	NaN	NaN	NaN	NaN	NaN	NaN	NaN	NaN	NaN	NaN
-44.855217	34.208061	155.124695	-25.676247	9.736243	149.166809	NaN	NaN	NaN	NaN	NaN	NaN	NaN	NaN	NaN	NaN	NaN	NaN
-44.869915	35.042362	154.642868	-25.798235	10.324677	149.083664	NaN	NaN	NaN	NaN	NaN	NaN	NaN	NaN	NaN	NaN	NaN	NaN
-44.896576	35.748135	154.036011	-25.903728	10.840082	149.068802	NaN	NaN	NaN	NaN	NaN	NaN	NaN	NaN	NaN	NaN	NaN	NaN
-44.929543	36.340137	153.287476	-25.93119	11.370143	149.128601	NaN	NaN	NaN	NaN	NaN	NaN	NaN	NaN	NaN	NaN	NaN	NaN
-44.957569	36.81036	152.526001	-25.905964	11.812696	149.302216	NaN	NaN	NaN	28.530466	39.293621	145.068497	NaN	NaN	NaN	NaN	NaN	NaN
-45.003231	37.195549	151.9664	-25.824434	12.113955	149.637741	NaN	NaN	NaN	28.573591	39.478077	143.950485	NaN	NaN	NaN	NaN	NaN	NaN
-45.007736	37.469563	151.698929	-25.713209	12.240243	150.074951	NaN	NaN	NaN	28.602638	39.568134	143.287125	NaN	NaN	NaN	NaN	NaN	NaN
-44.892681	37.80714	151.955872	-25.532526	12.215823	150.714706	NaN	NaN	NaN	NaN	NaN	NaN	NaN	NaN	NaN	NaN	NaN	NaN
-44.706787	38.013294	152.582886	-25.409636	12.139338	151.05719	NaN	NaN	NaN	NaN	NaN	NaN	NaN	NaN	NaN	NaN	NaN	NaN
-44.449902	38.186104	153.421204	-25.310982	12.050624	151.273987	NaN	NaN	NaN	NaN	NaN	NaN	NaN	NaN	NaN	NaN	NaN	NaN
-44.129272	38.326149	154.257568	-25.286594	11.99052	151.378906	NaN	NaN	NaN	28.805479	39.553135	144.490494	NaN	NaN	NaN	NaN	NaN	NaN
-43.80299	38.43774	154.91655	-25.33296	12.022692	151.393799	NaN	NaN	NaN	28.767323	39.605404	144.90242	NaN	NaN	NaN	NaN	NaN	NaN
-43.464706	38.541759	155.275894	-25.402021	12.159666	151.341858	NaN	NaN	NaN	28.70332	39.73016	145.108215	NaN	NaN	NaN	NaN	NaN	NaN
-43.093815	38.598286	155.337601	-25.432673	12.36057	151.244629	NaN	NaN	NaN	28.697815	39.818741	145.056763	NaN	NaN	NaN	NaN	NaN	NaN
-42.452301	38.587101	155.031998	-25.373558	12.700385	150.994034	NaN	NaN	NaN	28.799311	39.994629	144.568985	NaN	NaN	NaN	NaN	NaN	NaN
-41.965252	38.436275	154.648758	-25.281391	12.931129	150.752396	NaN	NaN	NaN	28.883617	40.152519	144.127655	NaN	NaN	NaN	NaN	NaN	NaN
-41.376823	38.167484	154.200745	-25.157907	13.118458	150.471054	NaN	NaN	NaN	29.011723	40.315151	143.714432	NaN	NaN	NaN	NaN	NaN	NaN
-40.635483	37.788582	153.780731	-25.016954	13.291831	150.236267	NaN	NaN	NaN	29.189157	40.409916	143.399414	NaN	NaN	NaN	NaN	NaN	NaN
-39.845318	37.302013	153.445633	-24.91091	13.468854	150.141647	NaN	NaN	NaN	29.337299	40.472172	143.195755	NaN	NaN	NaN	NaN	NaN	NaN
-39.086414	36.791248	153.11467	-24.856789	13.674492	150.111633	NaN	NaN	NaN	29.409391	40.586617	142.922211	NaN	NaN	NaN	NaN	NaN	NaN
-38.300007	36.215382	152.628143	-24.827141	13.960999	150.127029	NaN	NaN	NaN	29.431009	40.758003	142.585175	NaN	NaN	NaN	NaN	NaN	NaN
-36.83511	35.273006	151.743393	-24.795267	14.43705	150.153381	NaN	NaN	NaN	NaN	NaN	NaN	NaN	NaN	NaN	NaN	NaN	NaN
-35.843201	34.586399	151.082687	-24.762791	14.71677	150.174057	NaN	NaN	NaN	NaN	NaN	NaN	NaN	NaN	NaN	NaN	NaN	NaN
-34.825958	33.857635	150.503052	-24.707142	14.977208	150.232162	NaN	NaN	NaN	NaN	NaN	NaN	NaN	NaN	NaN	NaN	NaN	NaN
-33.574318	33.109688	150.103943	-24.622799	15.182755	150.379333	NaN	NaN	NaN	NaN	NaN	NaN	NaN	NaN	NaN	NaN	NaN	NaN
-32.372475	32.381691	149.85379	-24.550438	15.380162	150.603302	NaN	NaN	NaN	NaN	NaN	NaN	NaN	NaN	NaN	NaN	NaN	NaN
-31.14679	31.654621	149.725677	-24.488712	15.584805	150.88887	NaN	NaN	NaN	NaN	NaN	NaN	NaN	NaN	NaN	NaN	NaN	NaN
-29.700958	31.018738	149.799866	-24.433283	15.780828	151.244446	NaN	NaN	NaN	NaN	NaN	NaN	NaN	NaN	NaN	NaN	NaN	NaN
-27.656055	30.11776	150.15538	-24.389059	16.0793	151.842575	NaN	NaN	NaN	NaN	NaN	NaN	NaN	NaN	NaN	NaN	NaN	NaN
-26.109198	29.623777	150.492004	-24.351608	16.218807	152.253967	NaN	NaN	NaN	NaN	NaN	NaN	NaN	NaN	NaN	NaN	NaN	NaN
-24.545233	29.193989	151.014389	-24.283442	16.330442	152.721756	NaN	NaN	NaN	NaN	NaN	NaN	NaN	NaN	NaN	NaN	NaN	NaN
-23.040018	28.747372	151.62413	-24.18922	16.465534	153.189133	NaN	NaN	NaN	NaN	NaN	NaN	NaN	NaN	NaN	NaN	NaN	NaN
-21.36647	28.426573	152.291138	-24.076071	16.621317	153.66571	NaN	NaN	NaN	NaN	NaN	NaN	NaN	NaN	NaN	NaN	NaN	NaN
-19.744099	28.144011	152.992905	-24.025826	16.807606	154.156921	NaN	NaN	NaN	NaN	NaN	NaN	NaN	NaN	NaN	NaN	NaN	NaN
-18.24189	27.824146	153.663849	-24.023994	17.039078	154.698593	NaN	NaN	NaN	NaN	NaN	NaN	NaN	NaN	NaN	NaN	NaN	NaN
-15.787888	27.458454	154.514404	-24.035009	17.399786	155.391998	NaN	NaN	NaN	NaN	NaN	NaN	NaN	NaN	NaN	NaN	NaN	NaN
-14.31454	27.140253	154.88887	-24.043362	17.609222	155.722809	NaN	NaN	NaN	NaN	NaN	NaN	NaN	NaN	NaN	NaN	NaN	NaN
-12.725348	26.918608	155.146149	-24.058365	17.811085	155.928848	NaN	NaN	NaN	NaN	NaN	NaN	NaN	NaN	NaN	NaN	NaN	NaN
-11.214384	26.707245	155.273071	-24.028919	17.978039	155.971588	NaN	NaN	NaN	NaN	NaN	NaN	NaN	NaN	NaN	NaN	NaN	NaN
-9.776382	26.450386	155.309906	-23.977665	18.137922	155.91748	NaN	NaN	NaN	NaN	NaN	NaN	NaN	NaN	NaN	NaN	NaN	NaN
-8.246678	26.267899	155.399246	-23.876377	18.232645	155.72258	NaN	NaN	NaN	NaN	NaN	NaN	NaN	NaN	NaN	NaN	NaN	NaN
-6.766763	26.064062	155.402313	-23.793516	18.265947	155.428162	NaN	NaN	NaN	NaN	NaN	NaN	NaN	NaN	NaN	NaN	NaN	NaN
-4.680766	25.611019	155.458099	-23.732836	18.138275	155.000931	NaN	NaN	NaN	NaN	NaN	NaN	NaN	NaN	NaN	NaN	NaN	NaN
-3.284362	25.23588	155.482956	-23.695635	17.968683	154.681335	NaN	NaN	NaN	NaN	NaN	NaN	NaN	NaN	NaN	NaN	NaN	NaN
-1.946288	24.770262	155.366013	-23.657999	17.745975	154.234909	NaN	NaN	NaN	NaN	NaN	NaN	NaN	NaN	NaN	NaN	NaN	NaN
-0.670935	24.195702	155.096008	-23.58139	17.509001	153.707642	NaN	NaN	NaN	NaN	NaN	NaN	NaN	NaN	NaN	NaN	NaN	NaN
0.692436	23.552996	154.702957	-23.487465	17.321545	152.992157	NaN	NaN	NaN	NaN	NaN	NaN	NaN	NaN	NaN	NaN	NaN	NaN
1.960284	22.856144	154.110031	-23.350481	17.213264	152.125717	NaN	NaN	NaN	NaN	NaN	NaN	NaN	NaN	NaN	NaN	NaN	NaN
3.095018	22.024221	153.355743	-23.239717	17.156952	151.140015	NaN	NaN	NaN	NaN	NaN	NaN	NaN	NaN	NaN	NaN	NaN	NaN
4.807544	20.648394	152.040787	-23.127954	17.212729	149.634613	NaN	NaN	NaN	NaN	NaN	NaN	NaN	NaN	NaN	NaN	NaN	NaN
5.77984	19.611273	151.172791	-23.082933	17.323566	148.65799	NaN	NaN	NaN	NaN	NaN	NaN	NaN	NaN	NaN	NaN	NaN	NaN
6.670473	18.435213	150.311172	-23.034328	17.44879	147.698807	NaN	NaN	NaN	NaN	NaN	NaN	NaN	NaN	NaN	NaN	NaN	NaN
7.502398	17.155231	149.476364	-22.957733	17.659534	146.769836	NaN	NaN	NaN	NaN	NaN	NaN	NaN	NaN	NaN	NaN	NaN	NaN
8.155706	15.761319	148.788422	-22.872414	17.931644	145.949203	NaN	NaN	NaN	NaN	NaN	NaN	NaN	NaN	NaN	NaN	NaN	NaN
8.699065	14.258318	148.36676	-22.779325	18.223448	145.287674	NaN	NaN	NaN	NaN	NaN	NaN	NaN	NaN	NaN	NaN	NaN	NaN
9.085109	12.682899	148.247757	-22.689085	18.57555	144.754379	NaN	NaN	NaN	NaN	NaN	NaN	NaN	NaN	NaN	NaN	NaN	NaN
9.34858	10.170649	148.656906	-22.561909	19.059711	144.327927	NaN	NaN	NaN	NaN	NaN	NaN	NaN	NaN	NaN	NaN	NaN	NaN
9.27789	8.451296	149.14534	-22.522251	19.336924	144.170776	NaN	NaN	NaN	NaN	NaN	NaN	NaN	NaN	NaN	NaN	NaN	NaN
9.056624	6.792305	149.693481	-22.45682	19.628902	143.973755	NaN	NaN	NaN	NaN	NaN	NaN	NaN	NaN	NaN	NaN	NaN	NaN
8.66258	5.14174	150.064316	-22.408272	19.882545	143.716293	NaN	NaN	NaN	NaN	NaN	NaN	NaN	NaN	NaN	NaN	NaN	NaN
8.149389	3.506337	150.187225	-22.402594	20.062614	143.343155	NaN	NaN	NaN	NaN	NaN	NaN	NaN	NaN	NaN	NaN	NaN	NaN
7.465069	1.881215	150.115891	-22.389877	20.203568	142.890259	NaN	NaN	NaN	NaN	NaN	NaN	NaN	NaN	NaN	NaN	NaN	NaN
6.652272	0.299787	149.765152	-22.435081	20.281725	142.391022	NaN	NaN	NaN	33.628319	44.727707	146.258682	NaN	NaN	NaN	NaN	NaN	NaN
4.986537	-1.823754	149.476456	-22.560013	20.398891	141.694489	NaN	NaN	NaN	33.619072	44.770741	145.223602	NaN	NaN	NaN	NaN	NaN	NaN
3.624392	-3.058561	149.457245	-22.642509	20.533714	141.328018	NaN	NaN	NaN	33.536053	44.817902	144.567017	NaN	NaN	NaN	NaN	NaN	NaN
2.070214	-4.138758	149.664749	-22.684149	20.634451	141.082855	NaN	NaN	NaN	33.49371	44.967888	143.904663	NaN	NaN	NaN	NaN	NaN	NaN
0.31246	-5.035671	149.93605	-22.684462	20.675369	141.018204	NaN	NaN	NaN	33.545067	45.088482	143.200516	NaN	NaN	NaN	NaN	NaN	NaN
-1.480294	-5.841857	150.288208	-22.653023	20.617956	141.141449	NaN	NaN	NaN	33.516266	45.13464	142.532166	NaN	NaN	NaN	NaN	NaN	NaN
-3.509011	-6.458773	150.522003	-22.671383	20.43474	141.463882	NaN	NaN	NaN	33.51226	45.101021	141.889832	NaN	NaN	NaN	NaN	NaN	NaN
-5.534188	-6.986797	150.583099	-22.696629	20.115332	141.890259	NaN	NaN	NaN	33.380173	45.010994	141.432236	NaN	NaN	NaN	NaN	NaN	NaN
-8.858216	-7.512728	150.359253	-22.798872	19.43367	142.558929	NaN	NaN	NaN	33.001282	44.73214	141.07756	NaN	NaN	NaN	NaN	NaN	NaN
-11.236431	-7.67863	149.90181	-22.90976	18.85535	143.055603	NaN	NaN	NaN	32.702209	44.516277	141.013641	NaN	NaN	NaN	NaN	NaN	NaN
-13.658735	-7.686605	149.335953	-23.040209	18.283659	143.603577	NaN	NaN	NaN	32.388542	44.289635	141.083344	NaN	NaN	NaN	NaN	NaN	NaN
-16.176107	-7.534643	148.925323	-23.205799	17.76968	144.243149	NaN	NaN	NaN	32.06749	44.034672	141.16597	NaN	NaN	NaN	NaN	NaN	NaN
-18.843372	-7.115298	148.677582	-23.375574	17.319935	144.952606	NaN	NaN	NaN	31.709146	43.800522	141.262329	NaN	NaN	NaN	NaN	NaN	NaN
-21.605961	-6.41989	148.71936	-23.561403	16.937805	145.742676	NaN	NaN	NaN	31.387091	43.535851	141.264267	NaN	NaN	NaN	NaN	NaN	NaN
-24.325827	-5.593692	148.967392	-23.759409	16.611443	146.497665	NaN	NaN	NaN	30.9793	43.324589	141.225983	NaN	NaN	NaN	NaN	NaN	NaN
-28.543398	-4.024074	149.345535	-24.010061	16.170723	147.438141	NaN	NaN	NaN	30.430174	43.034767	140.951141	NaN	NaN	NaN	NaN	NaN	NaN
-31.359655	-2.801189	149.673325	-24.185974	15.912829	148.04805	NaN	NaN	NaN	30.030632	42.879723	140.708191	NaN	NaN	NaN	NaN	NaN	NaN
-34.177425	-1.389999	150.227493	-24.389202	15.670206	148.708481	NaN	NaN	NaN	29.738569	42.660477	140.408813	NaN	NaN	NaN	NaN	NaN	NaN
-37.008778	0.17794	151.001389	-24.630133	15.431973	149.458771	NaN	NaN	NaN	29.281521	42.491531	140.229004	NaN	NaN	NaN	NaN	NaN	NaN
-39.669849	1.838683	151.794479	-24.847403	15.143291	150.249268	NaN	NaN	NaN	28.796816	42.337109	140.207001	NaN	NaN	NaN	NaN	NaN	NaN
-42.271557	3.631422	152.708298	-25.018993	14.788037	151.077332	NaN	NaN	NaN	28.220034	42.250061	140.310547	NaN	NaN	NaN	NaN	NaN	NaN
-44.798904	5.519058	153.624542	-25.176641	14.378041	151.939011	NaN	NaN	NaN	27.572489	42.236351	140.487518	NaN	NaN	NaN	NaN	NaN	NaN
-48.396275	8.510448	154.975708	-25.351244	13.612023	153.033127	NaN	NaN	NaN	26.465321	42.305611	141.112869	NaN	NaN	NaN	NaN	NaN	NaN
-50.631081	10.542261	155.788986	-25.430435	13.030873	153.596802	NaN	NaN	NaN	25.696278	42.391922	141.711716	NaN	NaN	NaN	NaN	NaN	NaN
-52.800369	12.655698	156.666016	-25.528917	12.449289	154.061264	NaN	NaN	NaN	NaN	NaN	NaN	NaN	NaN	NaN	NaN	NaN	NaN
-54.834877	14.844103	157.518417	-25.663668	11.932878	154.387787	NaN	NaN	NaN	NaN	NaN	NaN	NaN	NaN	NaN	NaN	NaN	NaN
-56.749512	17.064404	158.284897	-25.787813	11.516998	154.643433	NaN	NaN	NaN	NaN	NaN	NaN	NaN	NaN	NaN	NaN	NaN	NaN
-58.518185	19.325415	158.973297	-25.905939	11.19044	154.834518	NaN	NaN	NaN	NaN	NaN	NaN	NaN	NaN	NaN	NaN	NaN	NaN
-60.102528	21.574636	159.602615	-25.996357	10.991571	154.995728	NaN	NaN	NaN	NaN	NaN	NaN	NaN	NaN	NaN	NaN	NaN	NaN
NaN	NaN	NaN	-26.124434	10.788664	155.102448	NaN	NaN	NaN	NaN	NaN	NaN	NaN	NaN	NaN	NaN	NaN	NaN
NaN	NaN	NaN	-26.187096	10.639395	155.017319	NaN	NaN	NaN	NaN	NaN	NaN	NaN	NaN	NaN	NaN	NaN	NaN
NaN	NaN	NaN	-26.248732	10.459452	154.859238	NaN	NaN	NaN	NaN	NaN	NaN	NaN	NaN	NaN	NaN	NaN	NaN
NaN	NaN	NaN	-26.320574	10.25116	154.679428	NaN	NaN	NaN	NaN	NaN	NaN	NaN	NaN	NaN	NaN	NaN	NaN
NaN	NaN	NaN	-26.387369	10.072151	154.490524	NaN	NaN	NaN	NaN	NaN	NaN	NaN	NaN	NaN	NaN	NaN	NaN
NaN	NaN	NaN	-26.465067	9.951566	154.331451	NaN	NaN	NaN	NaN	NaN	NaN	NaN	NaN	NaN	NaN	NaN	NaN
-54.372639	30.373055	158.540741	-26.551193	9.869808	154.219498	NaN	NaN	NaN	NaN	NaN	NaN	NaN	NaN	NaN	NaN	NaN	NaN
-51.791428	31.272209	158.387833	-26.756319	9.840796	154.163361	NaN	NaN	NaN	NaN	NaN	NaN	NaN	NaN	NaN	NaN	NaN	NaN
-49.907902	31.816393	158.212845	-26.943476	9.906585	154.166702	NaN	NaN	NaN	NaN	NaN	NaN	NaN	NaN	NaN	NaN	NaN	NaN
-48.045586	32.280972	158.021088	-27.149572	10.034563	154.168457	NaN	NaN	NaN	NaN	NaN	NaN	NaN	NaN	NaN	NaN	NaN	NaN
-46.006451	32.674587	157.727722	-27.328905	10.150402	154.121674	NaN	NaN	NaN	NaN	NaN	NaN	NaN	NaN	NaN	NaN	NaN	NaN
-43.970345	32.948704	157.274811	-27.488581	10.226979	153.953415	NaN	NaN	NaN	NaN	NaN	NaN	NaN	NaN	NaN	NaN	NaN	NaN
-41.784676	33.15749	156.759781	-27.650742	10.285373	153.691788	NaN	NaN	NaN	NaN	NaN	NaN	NaN	NaN	NaN	NaN	NaN	NaN
-39.530151	33.229794	156.161194	-27.835464	10.368577	153.340698	NaN	NaN	NaN	NaN	NaN	NaN	NaN	NaN	NaN	NaN	NaN	NaN
-36.088318	33.138077	155.169159	-28.143311	10.595714	152.641205	NaN	NaN	NaN	NaN	NaN	NaN	NaN	NaN	NaN	NaN	NaN	NaN
-33.757469	32.919968	154.600967	-28.366398	10.77576	152.209198	NaN	NaN	NaN	NaN	NaN	NaN	NaN	NaN	NaN	NaN	NaN	NaN
-31.322268	32.620193	153.995529	-28.579933	11.031269	151.855774	NaN	NaN	NaN	NaN	NaN	NaN	NaN	NaN	NaN	NaN	NaN	NaN
-28.984329	32.237801	153.375977	-28.738997	11.384908	151.589661	NaN	NaN	NaN	NaN	NaN	NaN	NaN	NaN	NaN	NaN	NaN	NaN
-26.546982	31.75585	152.78775	-28.861677	11.772568	151.412079	NaN	NaN	NaN	NaN	NaN	NaN	NaN	NaN	NaN	NaN	NaN	NaN
-24.156425	31.129837	152.265671	-28.992228	12.189087	151.303589	NaN	NaN	NaN	NaN	NaN	NaN	NaN	NaN	NaN	NaN	NaN	NaN
-21.806026	30.421841	151.823593	-29.13253	12.587471	151.28418	NaN	NaN	NaN	NaN	NaN	NaN	NaN	NaN	NaN	NaN	NaN	NaN
-18.257961	29.249815	151.430435	-29.203093	13.097898	151.284973	NaN	NaN	NaN	NaN	NaN	NaN	NaN	NaN	NaN	NaN	NaN	NaN
-15.833436	28.349117	151.291916	-29.17392	13.364511	151.203949	NaN	NaN	NaN	25.92943	40.161522	147.263718	NaN	NaN	NaN	NaN	NaN	NaN
-13.440277	27.401855	151.095612	-29.131063	13.622759	150.986938	NaN	NaN	NaN	NaN	NaN	NaN	NaN	NaN	NaN	NaN	NaN	NaN
-11.130877	26.416809	150.793152	-29.076475	13.88656	150.530991	NaN	NaN	NaN	26.31498	40.172203	147.410767	NaN	NaN	NaN	NaN	NaN	NaN
-8.733557	25.403997	150.351471	-29.023441	14.175373	149.750336	NaN	NaN	NaN	NaN	NaN	NaN	NaN	NaN	NaN	NaN	NaN	NaN
-6.465746	24.391199	149.79068	-29.044828	14.517647	148.735901	NaN	NaN	NaN	NaN	NaN	NaN	NaN	NaN	NaN	NaN	NaN	NaN
-4.311617	23.421471	149.067963	-29.117882	14.932309	147.521713	NaN	NaN	NaN	NaN	NaN	NaN	NaN	NaN	NaN	NaN	NaN	NaN
-1.174456	21.960691	148.179047	-29.210255	15.500748	145.635101	NaN	NaN	NaN	26.671618	41.223911	145.941193	NaN	NaN	NaN	NaN	NaN	NaN
0.750227	21.013168	147.806686	-29.27787	15.846612	144.574783	NaN	NaN	NaN	26.386976	41.603542	145.350433	NaN	NaN	NaN	NaN	NaN	NaN
2.460898	20.006073	147.746368	-29.327274	16.099028	143.727768	NaN	NaN	NaN	26.671944	41.689392	144.747757	NaN	NaN	NaN	NaN	NaN	NaN
4.008749	19.058802	147.689758	-29.314787	16.229797	143.061035	NaN	NaN	NaN	26.727577	41.770153	144.412811	NaN	NaN	NaN	NaN	NaN	NaN
5.447329	18.157263	147.86821	-29.25547	16.300165	142.579498	NaN	NaN	NaN	26.826462	41.730164	144.368118	NaN	NaN	NaN	NaN	NaN	NaN
6.707153	17.264399	148.127899	-29.165924	16.302345	142.226425	NaN	NaN	NaN	27.016602	41.645523	144.563461	NaN	NaN	NaN	NaN	NaN	NaN
7.923609	16.409002	148.341385	-29.040081	16.232851	141.948654	NaN	NaN	NaN	27.197033	41.497826	144.910889	NaN	NaN	NaN	NaN	NaN	NaN
9.430458	15.152721	148.648148	-28.803005	16.131752	141.602295	NaN	NaN	NaN	27.115631	41.377022	145.587067	NaN	NaN	NaN	NaN	NaN	NaN
10.373002	14.321526	148.760849	-28.637901	16.068897	141.376831	NaN	NaN	NaN	27.688551	41.088097	146.044342	NaN	NaN	NaN	NaN	NaN	NaN
11.087683	13.516833	148.786469	-28.466341	16.034431	141.165649	NaN	NaN	NaN	27.852928	40.871544	146.477676	NaN	NaN	NaN	NaN	NaN	NaN
10.882035	12.897441	148.465546	-28.291061	16.008932	141.006317	NaN	NaN	NaN	28.019646	40.727108	146.706497	NaN	NaN	NaN	NaN	NaN	NaN
10.632643	12.228312	148.069626	-28.130241	15.992504	140.924088	NaN	NaN	NaN	28.188335	40.564983	146.956985	NaN	NaN	NaN	NaN	NaN	NaN
10.156396	11.624298	147.722488	-27.985298	15.996696	140.881058	NaN	NaN	NaN	28.32399	40.367947	147.142609	NaN	NaN	NaN	NaN	NaN	NaN
9.72786	10.99863	147.301727	-27.837812	16.001247	140.853287	NaN	NaN	NaN	28.477848	40.20787	147.266739	NaN	NaN	NaN	NaN	NaN	NaN
8.64198	10.014674	146.659103	-27.667534	16.05028	140.81134	NaN	NaN	NaN	28.631926	40.002815	147.370941	NaN	NaN	NaN	NaN	NaN	NaN
7.660213	9.316826	146.307068	-27.574461	16.162392	140.772278	NaN	NaN	NaN	28.761366	39.973179	147.360504	NaN	NaN	NaN	NaN	NaN	NaN
6.690218	8.619477	145.93013	-27.491024	16.310558	140.728622	NaN	NaN	NaN	28.890778	40.038689	147.269745	NaN	NaN	NaN	NaN	NaN	NaN
5.483566	7.87429	145.558899	-27.388201	16.493078	140.703033	NaN	NaN	NaN	29.055696	40.169079	147.113708	NaN	NaN	NaN	NaN	NaN	NaN
4.135641	7.108275	145.341995	-27.272913	16.731159	140.747009	NaN	NaN	NaN	29.255957	40.339725	146.889175	NaN	NaN	NaN	NaN	NaN	NaN
2.652429	6.354692	145.150742	-27.162895	16.954317	140.889221	NaN	NaN	NaN	29.493723	40.500004	146.567444	NaN	NaN	NaN	NaN	NaN	NaN
1.01612	5.545877	145.003876	-27.000395	17.159655	141.070175	NaN	NaN	NaN	29.743725	40.641705	146.247559	NaN	NaN	NaN	NaN	NaN	NaN
-1.634664	4.349761	144.771362	-26.747557	17.433805	141.406067	NaN	NaN	NaN	30.075714	40.758087	145.900543	NaN	NaN	NaN	NaN	NaN	NaN
-3.493651	3.577997	144.541138	-26.584126	17.571194	141.627411	NaN	NaN	NaN	30.252016	40.824055	145.606567	NaN	NaN	NaN	NaN	NaN	NaN
-5.557043	2.785863	144.258942	-26.425001	17.672215	141.831192	NaN	NaN	NaN	30.352646	40.872513	145.307175	NaN	NaN	NaN	NaN	NaN	NaN
-7.675649	2.031156	143.983566	-26.298094	17.770199	142.034607	NaN	NaN	NaN	30.427382	40.950577	144.988876	NaN	NaN	NaN	NaN	NaN	NaN
-9.964802	1.267998	143.892639	-26.192179	17.814602	142.34993	NaN	NaN	NaN	30.504454	40.997063	144.570786	NaN	NaN	NaN	NaN	NaN	NaN
-12.350428	0.541159	143.984253	-26.057642	17.820227	142.803909	NaN	NaN	NaN	30.62384	41.004974	144.031006	NaN	NaN	NaN	NaN	NaN	NaN
-14.791439	-0.139414	144.413177	-25.920757	17.795164	143.436157	NaN	NaN	NaN	30.721861	41.00666	143.40358	NaN	NaN	NaN	NaN	NaN	NaN
-18.683867	-1.029593	145.800751	-25.684443	17.738005	144.771179	NaN	NaN	NaN	30.780125	41.025848	142.180984	NaN	NaN	NaN	NaN	NaN	NaN
-21.362724	-1.481871	147.216354	-25.521364	17.682995	145.987427	NaN	NaN	NaN	30.558968	41.030861	141.213989	NaN	NaN	NaN	NaN	NaN	NaN
-24.009869	-1.812493	148.881195	-25.353834	17.63377	147.293427	NaN	NaN	NaN	30.423927	40.884495	140.261261	NaN	NaN	NaN	NaN	NaN	NaN
-26.626724	-2.047096	150.635986	-25.154295	17.519281	148.610611	NaN	NaN	NaN	30.225134	40.681553	139.464111	NaN	NaN	NaN	NaN	NaN	NaN
-29.204706	-2.123607	152.46431	-24.908695	17.325258	149.955399	NaN	NaN	NaN	30.066776	40.453888	138.890289	NaN	NaN	NaN	NaN	NaN	NaN
-31.648476	-2.079517	154.244644	-24.60869	17.046343	151.297974	NaN	NaN	NaN	29.923725	40.273712	138.568024	NaN	NaN	NaN	NaN	NaN	NaN
-33.982311	-1.977493	155.973541	-24.300663	16.649036	152.62616	NaN	NaN	NaN	29.752302	40.131832	138.476974	NaN	NaN	NaN	NaN	NaN	NaN
-37.344696	-1.638021	158.266464	-23.895578	15.820761	154.343491	NaN	NaN	NaN	28.814125	40.152454	138.995667	NaN	NaN	NaN	NaN	NaN	NaN
-39.382385	-1.311641	159.564026	-23.734274	15.177335	155.332764	NaN	NaN	NaN	NaN	NaN	NaN	NaN	NaN	NaN	NaN	NaN	NaN
-41.428097	-0.858333	160.758713	-23.622837	14.519529	156.160568	NaN	NaN	NaN	NaN	NaN	NaN	NaN	NaN	NaN	NaN	NaN	NaN
-43.375015	-0.237417	161.749847	-23.545866	13.899821	156.819992	NaN	NaN	NaN	NaN	NaN	NaN	NaN	NaN	NaN	NaN	NaN	NaN
-44.960377	0.329961	162.538681	-23.477737	13.32288	157.302933	NaN	NaN	NaN	NaN	NaN	NaN	NaN	NaN	NaN	NaN	NaN	NaN
-46.644974	1.172161	163.139481	-23.446638	12.828067	157.633423	NaN	NaN	NaN	NaN	NaN	NaN	NaN	NaN	NaN	NaN	NaN	NaN
-48.088837	2.056503	163.568375	-23.461636	12.419781	157.808319	NaN	NaN	NaN	NaN	NaN	NaN	NaN	NaN	NaN	NaN	NaN	NaN
-49.678688	3.480747	164.069717	-23.513668	11.842328	157.904129	NaN	NaN	NaN	NaN	NaN	NaN	NaN	NaN	NaN	NaN	NaN	NaN
-50.59293	4.55519	164.163284	-23.534159	11.424694	157.878952	NaN	NaN	NaN	NaN	NaN	NaN	NaN	NaN	NaN	NaN	NaN	NaN
-51.556622	5.746224	164.07373	-23.52313	10.998688	157.856705	NaN	NaN	NaN	NaN	NaN	NaN	NaN	NaN	NaN	NaN	NaN	NaN
-52.100487	6.96982	164.081451	-23.511898	10.626741	157.886047	NaN	NaN	NaN	NaN	NaN	NaN	NaN	NaN	NaN	NaN	NaN	NaN
-52.448292	8.417032	164.12323	-23.472336	10.257385	157.877319	NaN	NaN	NaN	NaN	NaN	NaN	NaN	NaN	NaN	NaN	NaN	NaN
-52.604401	9.740398	164.079224	-23.445221	9.914496	157.89975	NaN	NaN	NaN	NaN	NaN	NaN	NaN	NaN	NaN	NaN	NaN	NaN
-52.592117	11.258489	163.873077	-23.396753	9.562548	157.855331	NaN	NaN	NaN	NaN	NaN	NaN	NaN	NaN	NaN	NaN	NaN	NaN
-52.288067	13.431432	163.111572	-23.411858	9.051126	157.51532	NaN	NaN	NaN	NaN	NaN	NaN	NaN	NaN	NaN	NaN	NaN	NaN
-51.904808	15.028003	162.558563	-23.482332	8.709648	157.154526	NaN	NaN	NaN	NaN	NaN	NaN	NaN	NaN	NaN	NaN	NaN	NaN
-51.252396	16.518278	161.950104	-23.576197	8.336072	156.672531	NaN	NaN	NaN	NaN	NaN	NaN	NaN	NaN	NaN	NaN	NaN	NaN
-50.466042	18.054243	161.536377	-23.655548	8.012852	156.218369	NaN	NaN	NaN	NaN	NaN	NaN	NaN	NaN	NaN	NaN	NaN	NaN
-49.406754	19.565062	161.196533	-23.731659	7.757276	155.819016	NaN	NaN	NaN	NaN	NaN	NaN	NaN	NaN	NaN	NaN	NaN	NaN
-48.201042	20.936562	160.970413	-23.759115	7.522796	155.488068	NaN	NaN	NaN	NaN	NaN	NaN	NaN	NaN	NaN	NaN	NaN	NaN
-46.75349	22.310644	160.799362	-23.7484	7.325309	155.262314	NaN	NaN	NaN	NaN	NaN	NaN	NaN	NaN	NaN	NaN	NaN	NaN
-44.366283	24.104856	160.395508	-23.747643	7.15996	154.98172	NaN	NaN	NaN	NaN	NaN	NaN	NaN	NaN	NaN	NaN	NaN	NaN
-42.599789	25.320471	159.85556	-23.802498	7.189817	154.737717	NaN	NaN	NaN	NaN	NaN	NaN	NaN	NaN	NaN	NaN	NaN	NaN
-40.688168	26.389614	159.317856	-23.894438	7.316481	154.469254	NaN	NaN	NaN	NaN	NaN	NaN	NaN	NaN	NaN	NaN	NaN	NaN
-38.654045	27.411715	158.576767	-23.995457	7.56016	154.115082	NaN	NaN	NaN	NaN	NaN	NaN	NaN	NaN	NaN	NaN	NaN	NaN
-36.501621	28.309309	157.819702	-24.12932	7.868408	153.616028	NaN	NaN	NaN	NaN	NaN	NaN	NaN	NaN	NaN	NaN	NaN	NaN
-34.261051	29.086744	156.877472	-24.283194	8.152514	153.028534	NaN	NaN	NaN	NaN	NaN	NaN	NaN	NaN	NaN	NaN	NaN	NaN
-31.904406	29.768202	155.978455	-24.394283	8.526062	152.359253	NaN	NaN	NaN	NaN	NaN	NaN	NaN	NaN	NaN	NaN	NaN	NaN
-28.198036	30.471983	154.545242	-24.560871	9.124223	151.257294	NaN	NaN	NaN	NaN	NaN	NaN	NaN	NaN	NaN	NaN	NaN	NaN
-25.649727	30.72374	153.661346	-24.687593	9.539409	150.519501	NaN	NaN	NaN	NaN	NaN	NaN	NaN	NaN	NaN	NaN	NaN	NaN
-23.129459	30.776682	152.856247	-24.85767	9.918212	149.775803	NaN	NaN	NaN	NaN	NaN	NaN	NaN	NaN	NaN	NaN	NaN	NaN
-20.508987	30.697197	152.050201	-25.052401	10.307425	149.062347	NaN	NaN	NaN	NaN	NaN	NaN	NaN	NaN	NaN	NaN	NaN	NaN
-17.929245	30.397156	151.360367	-25.208632	10.752141	148.417282	NaN	NaN	NaN	NaN	NaN	NaN	NaN	NaN	NaN	NaN	NaN	NaN
-15.367251	29.959923	150.698792	-25.372023	11.216106	147.779099	NaN	NaN	NaN	NaN	NaN	NaN	NaN	NaN	NaN	NaN	NaN	NaN
-12.76722	29.350084	150.17746	-25.509115	11.716588	147.223038	NaN	NaN	NaN	NaN	NaN	NaN	NaN	NaN	NaN	NaN	NaN	NaN
-8.97739	28.151209	149.458221	-25.626627	12.555805	146.268845	NaN	NaN	NaN	NaN	NaN	NaN	NaN	NaN	NaN	NaN	NaN	NaN
-6.566458	27.166859	149.03447	-25.68329	13.184114	145.656555	NaN	NaN	NaN	NaN	NaN	NaN	NaN	NaN	NaN	NaN	NaN	NaN
-4.292476	26.00292	148.838135	-25.692427	13.763828	145.022903	NaN	NaN	NaN	NaN	NaN	NaN	NaN	NaN	NaN	NaN	NaN	NaN
-2.061183	24.694439	148.440353	-25.652966	14.336254	144.383224	NaN	NaN	NaN	NaN	NaN	NaN	NaN	NaN	NaN	NaN	NaN	NaN
-0.045542	23.290297	148.42067	-25.607306	14.801657	143.958328	NaN	NaN	NaN	NaN	NaN	NaN	NaN	NaN	NaN	NaN	NaN	NaN
1.880482	21.765301	148.402298	-25.495625	15.103652	143.582352	NaN	NaN	NaN	NaN	NaN	NaN	NaN	NaN	NaN	NaN	NaN	NaN
3.667833	20.095085	148.449631	-25.333668	15.357788	143.215866	NaN	NaN	NaN	NaN	NaN	NaN	NaN	NaN	NaN	NaN	NaN	NaN
5.92024	17.546469	148.789063	-25.06991	15.599902	142.749908	NaN	NaN	NaN	NaN	NaN	NaN	NaN	NaN	NaN	NaN	NaN	NaN
7.245664	15.828376	148.977798	-24.845051	15.719049	142.439255	NaN	NaN	NaN	NaN	NaN	NaN	NaN	NaN	NaN	NaN	NaN	NaN
8.381839	14.075243	149.188263	-24.595762	15.839891	142.19342	NaN	NaN	NaN	NaN	NaN	NaN	NaN	NaN	NaN	NaN	NaN	NaN
9.378158	12.416266	149.392838	-24.342745	15.968689	142.009018	NaN	NaN	NaN	NaN	NaN	NaN	NaN	NaN	NaN	NaN	NaN	NaN
10.174046	10.759423	149.727615	-24.056536	16.093708	141.809219	NaN	NaN	NaN	NaN	NaN	NaN	NaN	NaN	NaN	NaN	NaN	NaN
10.830708	9.212244	149.902481	-23.777521	16.21838	141.580017	NaN	NaN	NaN	NaN	NaN	NaN	NaN	NaN	NaN	NaN	NaN	NaN
11.258397	7.680687	150.144394	-23.506647	16.305025	141.377579	NaN	NaN	NaN	NaN	NaN	NaN	NaN	NaN	NaN	NaN	NaN	NaN
11.552958	5.584296	150.415817	-23.159555	16.34992	141.17865	NaN	NaN	NaN	32.628536	41.72921	144.652969	NaN	NaN	NaN	NaN	NaN	NaN
11.495371	4.25774	150.497421	-22.954884	16.300743	141.120087	NaN	NaN	NaN	32.76696	41.865181	144.153351	NaN	NaN	NaN	NaN	NaN	NaN
11.261478	3.025116	150.487976	-22.717251	16.191799	141.100586	NaN	NaN	NaN	32.902813	41.958546	143.763733	NaN	NaN	NaN	NaN	NaN	NaN
10.963921	1.895732	150.318222	-22.477236	16.063343	141.128616	NaN	NaN	NaN	33.088448	41.983749	143.536026	NaN	NaN	NaN	NaN	NaN	NaN
10.416314	0.902221	150.147446	-22.198853	15.935594	141.220169	NaN	NaN	NaN	33.240173	42.008926	143.480988	NaN	NaN	NaN	NaN	NaN	NaN
9.750209	0.017501	149.778687	-21.950508	15.850017	141.407257	NaN	NaN	NaN	33.437061	42.019581	143.584778	NaN	NaN	NaN	NaN	NaN	NaN
8.935848	-0.803191	149.306351	-21.680326	15.813537	141.679337	NaN	NaN	NaN	NaN	NaN	NaN	NaN	NaN	NaN	NaN	NaN	NaN
7.403019	-1.730235	148.540527	-21.284706	15.871639	142.275772	NaN	NaN	NaN	NaN	NaN	NaN	NaN	NaN	NaN	NaN	NaN	NaN
6.246148	-2.228183	147.997589	-21.013912	15.9309	142.695511	NaN	NaN	NaN	NaN	NaN	NaN	NaN	NaN	NaN	NaN	NaN	NaN
4.986785	-2.637884	147.452789	-20.71405	15.98564	143.141724	NaN	NaN	NaN	NaN	NaN	NaN	NaN	NaN	NaN	NaN	NaN	NaN
3.495293	-2.931677	147.061768	-20.451399	16.008371	143.656357	NaN	NaN	NaN	NaN	NaN	NaN	NaN	NaN	NaN	NaN	NaN	NaN
1.993978	-3.2203	146.754028	-20.197008	16.000448	144.166931	NaN	NaN	NaN	NaN	NaN	NaN	NaN	NaN	NaN	NaN	NaN	NaN
0.26786	-3.391078	146.596451	-19.956161	15.95748	144.62735	NaN	NaN	NaN	NaN	NaN	NaN	NaN	NaN	NaN	NaN	NaN	NaN
-1.417483	-3.570641	146.562378	-19.741812	15.92039	145.025894	NaN	NaN	NaN	NaN	NaN	NaN	NaN	NaN	NaN	NaN	NaN	NaN
-4.269197	-3.631449	146.845474	-19.579483	15.9353	145.590164	NaN	NaN	NaN	NaN	NaN	NaN	NaN	NaN	NaN	NaN	NaN	NaN
-6.214224	-3.644447	147.125839	-19.554581	15.974325	145.933136	NaN	NaN	NaN	NaN	NaN	NaN	NaN	NaN	NaN	NaN	NaN	NaN
-8.28318	-3.558035	147.564774	-19.572912	15.991312	146.31398	NaN	NaN	NaN	NaN	NaN	NaN	NaN	NaN	NaN	NaN	NaN	NaN
-10.321923	-3.438623	148.124878	-19.628834	15.988964	146.724106	NaN	NaN	NaN	NaN	NaN	NaN	NaN	NaN	NaN	NaN	NaN	NaN
-12.463971	-3.189333	148.837845	-19.688593	15.972112	147.200317	NaN	NaN	NaN	34.356071	43.154144	140.818359	NaN	NaN	NaN	NaN	NaN	NaN
-14.5533	-2.850057	149.656509	-19.772898	15.914886	147.782501	NaN	NaN	NaN	34.207535	43.099022	139.891266	NaN	NaN	NaN	NaN	NaN	NaN
-16.63484	-2.382807	150.574799	-19.863148	15.81496	148.467087	NaN	NaN	NaN	33.908939	42.977692	139.108612	NaN	NaN	NaN	NaN	NaN	NaN
-19.715406	-1.410038	151.917725	-20.097067	15.695702	149.598053	NaN	NaN	NaN	33.314751	42.768478	138.203659	NaN	NaN	NaN	NaN	NaN	NaN
-21.738947	-0.553794	152.782791	-20.268482	15.582107	150.360947	NaN	NaN	NaN	32.809113	42.622017	137.730438	NaN	NaN	NaN	NaN	NaN	NaN
-23.648415	0.40151	153.425156	-20.404535	15.431616	151.069611	NaN	NaN	NaN	32.238865	42.507172	137.35965	NaN	NaN	NaN	NaN	NaN	NaN
-25.477732	1.515706	153.994064	-20.524231	15.226008	151.70433	NaN	NaN	NaN	31.735325	42.418934	137.224045	NaN	NaN	NaN	NaN	NaN	NaN
-27.197149	2.735065	154.43924	-20.614988	14.976509	152.304245	NaN	NaN	NaN	31.235552	42.362404	137.321655	NaN	NaN	NaN	NaN	NaN	NaN
-28.783178	4.115037	154.883621	-20.631039	14.682491	152.87793	NaN	NaN	NaN	30.762196	42.37764	137.665466	NaN	NaN	NaN	NaN	NaN	NaN
-30.20233	5.609724	155.250519	-20.60881	14.350712	153.428955	NaN	NaN	NaN	30.381584	42.404293	138.204712	NaN	NaN	NaN	NaN	NaN	NaN
-32.078468	8.056979	155.783432	-20.583696	13.831168	154.155457	NaN	NaN	NaN	NaN	NaN	NaN	NaN	NaN	NaN	NaN	NaN	NaN
-33.143448	9.788238	156.079147	-20.54999	13.483061	154.537888	NaN	NaN	NaN	NaN	NaN	NaN	NaN	NaN	NaN	NaN	NaN	NaN
-34.032394	11.598078	156.310333	-20.502459	13.107822	154.826736	NaN	NaN	NaN	NaN	NaN	NaN	NaN	NaN	NaN	NaN	NaN	NaN
-34.773956	13.526103	156.527069	-20.467733	12.740229	155.018845	NaN	NaN	NaN	NaN	NaN	NaN	NaN	NaN	NaN	NaN	NaN	NaN
-35.367809	15.469548	156.74675	-20.420395	12.372785	155.11644	NaN	NaN	NaN	NaN	NaN	NaN	NaN	NaN	NaN	NaN	NaN	NaN
-35.781651	17.389219	157.090836	-20.383924	12.027334	155.173035	NaN	NaN	NaN	NaN	NaN	NaN	NaN	NaN	NaN	NaN	NaN	NaN
-36.042568	19.284613	157.379929	-20.320406	11.738258	155.156036	NaN	NaN	NaN	NaN	NaN	NaN	NaN	NaN	NaN	NaN	NaN	NaN
-36.092655	22.114311	157.942566	-20.304125	11.455145	155.099243	NaN	NaN	NaN	NaN	NaN	NaN	NaN	NaN	NaN	NaN	NaN	NaN
-35.934219	23.947311	158.342575	-20.325567	11.329846	155.020874	NaN	NaN	NaN	NaN	NaN	NaN	NaN	NaN	NaN	NaN	NaN	NaN
-35.632935	25.652662	158.630661	-20.369001	11.282475	154.918915	NaN	NaN	NaN	NaN	NaN	NaN	NaN	NaN	NaN	NaN	NaN	NaN
-35.25935	27.294552	158.689301	-20.444311	11.314334	154.716949	NaN	NaN	NaN	NaN	NaN	NaN	NaN	NaN	NaN	NaN	NaN	NaN
-34.726559	28.848978	158.507614	-20.562094	11.422306	154.389511	NaN	NaN	NaN	NaN	NaN	NaN	NaN	NaN	NaN	NaN	NaN	NaN
-34.107624	30.300856	158.100266	-20.750017	11.603745	153.906342	NaN	NaN	NaN	NaN	NaN	NaN	NaN	NaN	NaN	NaN	NaN	NaN
-33.422287	31.605125	157.539444	-21.022343	11.828489	153.235687	NaN	NaN	NaN	NaN	NaN	NaN	NaN	NaN	NaN	NaN	NaN	NaN
-32.22802	33.335175	156.453751	-21.56249	12.22304	152.142059	NaN	NaN	NaN	NaN	NaN	NaN	NaN	NaN	NaN	NaN	NaN	NaN
-31.385157	34.280293	155.645615	-21.987556	12.541135	151.360718	NaN	NaN	NaN	NaN	NaN	NaN	NaN	NaN	NaN	NaN	NaN	NaN
-30.498447	35.057888	154.837524	-22.434322	12.907987	150.621658	NaN	NaN	NaN	NaN	NaN	NaN	NaN	NaN	NaN	NaN	NaN	NaN
-29.565521	35.666348	153.947723	-22.874035	13.352453	149.919785	NaN	NaN	NaN	NaN	NaN	NaN	NaN	NaN	NaN	NaN	NaN	NaN
-28.631247	36.081676	153.047272	-23.344826	13.860218	149.282043	NaN	NaN	NaN	NaN	NaN	NaN	NaN	NaN	NaN	NaN	NaN	NaN
-27.732807	36.334305	152.195496	-23.790955	14.400558	148.715347	NaN	NaN	NaN	NaN	NaN	NaN	NaN	NaN	NaN	NaN	NaN	NaN
-26.859713	36.394802	151.345261	-24.253031	14.980465	148.191696	NaN	NaN	NaN	NaN	NaN	NaN	NaN	NaN	NaN	NaN	NaN	NaN
-25.594601	36.138779	150.159271	-24.903042	15.823479	147.556381	NaN	NaN	NaN	NaN	NaN	NaN	NaN	NaN	NaN	NaN	NaN	NaN
-24.85874	35.796528	149.425476	-25.290462	16.409479	147.202225	NaN	NaN	NaN	NaN	NaN	NaN	NaN	NaN	NaN	NaN	NaN	NaN
-24.183931	35.269333	148.762939	-25.660833	16.96648	146.938293	NaN	NaN	NaN	NaN	NaN	NaN	NaN	NaN	NaN	NaN	NaN	NaN
-23.564617	34.589359	148.21843	-25.959183	17.491228	146.78537	NaN	NaN	NaN	NaN	NaN	NaN	NaN	NaN	NaN	NaN	NaN	NaN
-23.105623	33.831291	147.812225	-26.247402	18.005188	146.715759	NaN	NaN	NaN	NaN	NaN	NaN	NaN	NaN	NaN	NaN	NaN	NaN
-22.703838	32.945541	147.482574	-26.499323	18.489527	146.726166	NaN	NaN	NaN	NaN	NaN	NaN	NaN	NaN	NaN	NaN	NaN	NaN
-22.40387	31.981907	147.212067	-26.715696	18.959305	146.787704	NaN	NaN	NaN	NaN	NaN	NaN	NaN	NaN	NaN	NaN	NaN	NaN
-22.144361	30.454721	146.977142	-26.973141	19.572937	146.901825	NaN	NaN	NaN	NaN	NaN	NaN	NaN	NaN	NaN	NaN	NaN	NaN
-22.112	29.358112	146.905975	-27.10523	19.9079	146.962921	NaN	NaN	NaN	NaN	NaN	NaN	NaN	NaN	NaN	NaN	NaN	NaN
-22.093073	28.255901	146.767944	-27.191496	20.199686	146.969528	NaN	NaN	NaN	NaN	NaN	NaN	NaN	NaN	NaN	NaN	NaN	NaN
-22.234203	27.153114	146.691513	-27.275982	20.480076	146.928162	NaN	NaN	NaN	NaN	NaN	NaN	NaN	NaN	NaN	NaN	NaN	NaN
-22.4454	26.03079	146.555084	-27.362389	20.731548	146.795547	NaN	NaN	NaN	NaN	NaN	NaN	NaN	NaN	NaN	NaN	NaN	NaN
-22.713614	24.912815	146.286026	-27.45632	20.986393	146.577484	NaN	NaN	NaN	NaN	NaN	NaN	NaN	NaN	NaN	NaN	NaN	NaN
-23.109303	23.833244	145.990875	-27.561661	21.251249	146.274765	NaN	NaN	NaN	NaN	NaN	NaN	NaN	NaN	NaN	NaN	NaN	NaN
-23.856783	22.156235	145.394302	-27.720394	21.607395	145.738571	NaN	NaN	NaN	NaN	NaN	NaN	NaN	NaN	NaN	NaN	NaN	NaN
-24.324369	21.099068	144.906738	-27.824678	21.771053	145.399643	NaN	NaN	NaN	NaN	NaN	NaN	NaN	NaN	NaN	NaN	NaN	NaN
NaN	NaN	NaN	-27.955273	21.825905	145.246216	NaN	NaN	NaN	NaN	NaN	NaN	NaN	NaN	NaN	NaN	NaN	NaN
NaN	NaN	NaN	NaN	NaN	NaN	NaN	NaN	NaN	NaN	NaN	NaN	NaN	NaN	NaN	NaN	NaN	NaN
-25.421703	17.988815	143.925354	-28.016483	22.170778	144.794113	NaN	NaN	NaN	29.157757	44.93782	145.472885	NaN	NaN	NaN	NaN	NaN	NaN
-25.976192	16.932503	143.607361	-28.132004	22.245224	144.678192	NaN	NaN	NaN	29.047585	45.051235	145.364441	NaN	NaN	NaN	NaN	NaN	NaN
-26.571999	15.795286	143.35907	-28.237682	22.354567	144.584213	NaN	NaN	NaN	28.911022	45.187008	145.248245	NaN	NaN	NaN	NaN	NaN	NaN
-27.724176	14.008946	142.970901	-28.450722	22.589684	144.419693	NaN	NaN	NaN	28.698843	45.483189	145.048294	NaN	NaN	NaN	NaN	NaN	NaN
-28.542894	12.84541	142.763336	-28.602779	22.799706	144.280762	NaN	NaN	NaN	28.537468	45.745499	144.895004	NaN	NaN	NaN	NaN	NaN	NaN
-29.496613	11.610779	142.582672	-28.721405	23.029638	144.131271	NaN	NaN	NaN	28.403339	46.034653	144.709976	NaN	NaN	NaN	NaN	NaN	NaN
-30.459663	10.368405	142.508667	-28.762022	23.25375	144.057083	NaN	NaN	NaN	28.273788	46.387741	144.414063	NaN	NaN	NaN	NaN	NaN	NaN
-31.49593	9.12164	142.742172	-28.690126	23.416603	144.106964	NaN	NaN	NaN	28.205034	46.751705	143.97435	NaN	NaN	NaN	NaN	NaN	NaN
-32.678505	7.851323	143.259216	-28.572607	23.502581	144.344482	NaN	NaN	NaN	28.126562	46.912933	143.503281	NaN	NaN	NaN	NaN	NaN	NaN
-33.822754	6.629945	144.142166	-28.403606	23.501936	144.771118	NaN	NaN	NaN	28.19768	47.095745	142.654449	NaN	NaN	NaN	NaN	NaN	NaN
-35.836864	4.837464	145.933151	-28.220299	23.283369	145.646729	NaN	NaN	NaN	28.078985	47.172283	141.252563	NaN	NaN	NaN	NaN	NaN	NaN
-37.108288	3.733005	147.249008	-28.163904	22.974588	146.297836	NaN	NaN	NaN	27.869892	46.982883	140.491562	NaN	NaN	NaN	NaN	NaN	NaN
-38.501255	2.714461	148.461075	-28.109571	22.578743	146.910675	NaN	NaN	NaN	27.689934	46.628262	139.841156	NaN	NaN	NaN	NaN	NaN	NaN
-39.858265	1.785134	149.505249	-28.055698	22.173971	147.444641	NaN	NaN	NaN	27.492428	46.318935	139.335602	NaN	NaN	NaN	NaN	NaN	NaN
-41.142273	0.968891	150.40242	-27.998405	21.795118	147.863266	NaN	NaN	NaN	27.266645	46.064831	138.913742	NaN	NaN	NaN	NaN	NaN	NaN
-42.514671	0.35608	151.039948	-27.975094	21.446671	148.108505	NaN	NaN	NaN	27.04525	45.814777	138.510178	NaN	NaN	NaN	NaN	NaN	NaN
-43.805309	-0.186083	151.463577	-28.009907	21.10013	148.211273	NaN	NaN	NaN	26.850748	45.535542	138.104645	NaN	NaN	NaN	NaN	NaN	NaN
-45.748131	-0.715636	151.670654	-28.098991	20.602026	148.114594	NaN	NaN	NaN	26.69425	45.048977	137.517136	NaN	NaN	NaN	NaN	NaN	NaN
-47.01722	-0.865707	151.517899	-28.219723	20.302433	147.895859	NaN	NaN	NaN	26.549196	44.739437	137.280411	NaN	NaN	NaN	NaN	NaN	NaN
-48.262424	-0.861577	151.216461	-28.420988	20.014324	147.682022	NaN	NaN	NaN	26.339769	44.428562	137.086182	NaN	NaN	NaN	NaN	NaN	NaN
-49.492229	-0.66759	150.867493	-28.667568	19.730385	147.453171	NaN	NaN	NaN	26.086521	44.129967	136.931473	NaN	NaN	NaN	NaN	NaN	NaN
-50.679825	-0.342255	150.452606	-28.944349	19.437222	147.252136	NaN	NaN	NaN	25.806904	43.853928	136.76825	NaN	NaN	NaN	NaN	NaN	NaN
-51.759483	0.049979	150.116226	-29.229	19.116091	147.096481	NaN	NaN	NaN	25.485563	43.581413	136.657944	NaN	NaN	NaN	NaN	NaN	NaN
-52.832787	0.577398	149.796051	-29.515072	18.723829	146.990891	NaN	NaN	NaN	25.111628	43.253326	136.58313	NaN	NaN	NaN	NaN	NaN	NaN
-54.287975	1.541322	149.343536	-30.039322	17.961952	146.900772	NaN	NaN	NaN	24.384212	42.709351	136.705139	NaN	NaN	NaN	NaN	NaN	NaN
-55.184948	2.355628	149.139374	-30.459707	17.382143	146.901657	NaN	NaN	NaN	23.906565	42.287804	136.849945	NaN	NaN	NaN	NaN	NaN	NaN
-55.999565	3.166879	149.047928	-30.901083	16.800928	146.961105	NaN	NaN	NaN	23.347521	41.897606	137.061844	NaN	NaN	NaN	NaN	NaN	NaN
-56.639187	4.111476	149.051666	-31.314573	16.265305	147.074707	32.413883	-0.977626	137.530975	22.881651	41.525017	137.21846	27.647767	20.2736955	137.3747175	-90.276913	12.2569145	156.7746965
-57.25317	5.128813	149.262039	-31.641125	15.799548	147.233475	32.014717	-1.270826	137.297958	22.439623	41.261925	137.299423	27.22717	19.9955495	137.2986905	-90.50942	11.6035465	157.1682595
-57.679855	6.15367	149.453415	-31.876865	15.378697	147.385956	31.736336	-1.469015	137.096481	22.08662	41.072964	137.364395	26.911478	19.8019745	137.230438	-90.665208	10.9554195	157.541474
-57.961781	7.312008	149.584198	-32.032658	15.009891	147.51944	31.547815	-1.675042	136.934174	21.814823	40.863026	137.38736	26.681319	19.593992	137.160767	-90.746635	10.42579	157.878113
-58.196087	9.000821	149.787048	-32.079224	14.491044	147.640823	31.441757	-1.954429	136.64772	21.598934	40.58622	137.319412	26.5203455	19.3158955	136.983566	-90.6787935	9.6661925	158.29808
-58.146053	10.224817	149.791199	-32.043095	14.134222	147.639069	31.413767	-2.090095	136.421707	21.51096	40.427303	137.233002	26.4623635	19.168604	136.8273545	-90.5485535	9.09984	158.4507835
-58.065891	11.421423	149.80217	-31.985825	13.754159	147.600693	31.454897	-2.193691	136.177155	21.466637	40.272297	137.185394	26.460767	19.039303	136.6812745	-90.432417	8.469015	158.5201115
-57.783501	12.601948	149.734253	-31.890068	13.346396	147.531357	31.524727	-2.290205	135.950928	21.944389	39.972359	137.110153	26.734558	18.841077	136.5305405	-90.514694	7.851715	158.5321735
-57.428467	13.843806	149.725021	-31.804531	12.908271	147.493668	31.594776	-2.41982	135.748199	21.894419	39.762581	137.163483	26.7445975	18.6713805	136.455841	-90.3536595	7.1451615	158.531495
-56.942368	15.037028	149.707108	-31.736902	12.468252	147.496979	31.66391	-2.56926	135.589355	21.884567	39.564373	137.353745	26.7742385	18.4975565	136.47155	-90.2480425	6.4389475	158.522408
-56.293266	16.254887	149.726074	-31.711567	11.990561	147.512421	31.734451	-2.723414	135.468246	21.885971	39.321716	137.571472	26.810211	18.299151	136.519859	-90.233345	5.681971	158.504983
-55.169262	17.986946	149.844223	-31.697905	11.240716	147.598709	31.777695	-3.000642	135.304596	21.836426	38.957935	138.008881	26.8070605	17.9786465	136.6567385	-90.2028705	4.5027855	158.5406795
-54.284351	19.092426	149.803665	-31.699368	10.733768	147.608429	31.793066	-3.191929	135.195389	21.788267	38.696144	138.300751	26.7906665	17.7521075	136.74807	-90.1894025	3.7154285	158.468788
-53.283154	20.168777	149.785095	-31.723421	10.226766	147.555008	31.796434	-3.350846	135.050171	21.700064	38.438454	138.575928	26.748249	17.543804	136.8130495	-90.195091	2.909728	158.2969665
-52.144016	21.249825	149.744339	-31.73345	9.753946	147.434784	31.814888	-3.513638	134.864578	21.65266	38.181366	138.857193	26.733774	17.333864	136.8608855	-90.200674	2.174028	158.0086825
-50.920181	22.234434	149.69812	-31.743145	9.316506	147.259598	31.843758	-3.652122	134.686035	21.626959	37.959358	139.149658	26.7353585	17.153618	136.9178465	-90.2216485	1.479394	157.6013495
-49.565117	23.212507	149.624222	-31.709543	8.943905	147.046875	31.919729	-3.775536	134.494827	21.62644	37.773903	139.465424	26.7730845	16.9991835	136.9801255	-90.1921705	0.888626500000004	157.1136245
-48.140999	24.10111	149.521118	-31.633631	8.673741	146.810165	32.025814	-3.875718	134.292953	NaN	NaN	NaN	NaN	NaN	NaN	NaN	NaN	NaN
-45.855911	25.372377	149.100876	-31.610865	8.290062	146.240479	32.207176	-3.983315	134.04985	NaN	NaN	NaN	NaN	NaN	NaN	NaN	NaN	NaN
-44.19186	26.129761	148.821045	-31.571775	8.089326	145.819962	32.350277	-3.957518	133.861282	NaN	NaN	NaN	NaN	NaN	NaN	NaN	NaN	NaN
-42.479164	26.74711	148.537643	-31.500839	7.901352	145.425186	32.494221	-3.947305	133.727936	NaN	NaN	NaN	NaN	NaN	NaN	NaN	NaN	NaN
-40.647827	27.252977	148.354248	-31.434525	7.670946	145.096924	32.673012	-3.940689	133.749527	NaN	NaN	NaN	NaN	NaN	NaN	NaN	NaN	NaN
-38.809219	27.578953	148.173874	-31.34709	7.465525	144.779678	32.898216	-3.968478	133.800735	NaN	NaN	NaN	NaN	NaN	NaN	NaN	NaN	NaN
-36.861637	27.830118	147.981613	-31.239805	7.269295	144.486984	33.182037	-4.057622	133.991486	NaN	NaN	NaN	NaN	NaN	NaN	NaN	NaN	NaN
-34.941059	27.819866	147.842117	-31.113083	7.103124	144.251633	33.469692	-4.146984	134.300476	NaN	NaN	NaN	NaN	NaN	NaN	NaN	NaN	NaN
-31.854412	27.616385	147.562408	-30.959526	6.971284	143.966492	NaN	NaN	NaN	NaN	NaN	NaN	NaN	NaN	NaN	NaN	NaN	NaN
-29.809908	27.30858	147.460358	-30.804041	6.978047	143.862366	NaN	NaN	NaN	NaN	NaN	NaN	NaN	NaN	NaN	NaN	NaN	NaN
-27.771109	26.76655	147.354965	-30.635611	7.027271	143.812531	NaN	NaN	NaN	NaN	NaN	NaN	NaN	NaN	NaN	NaN	NaN	NaN
-25.789473	26.080957	147.258789	-30.44059	7.108253	143.798035	NaN	NaN	NaN	NaN	NaN	NaN	NaN	NaN	NaN	NaN	NaN	NaN
-23.766882	25.247318	147.152298	-30.237923	7.26708	143.798691	NaN	NaN	NaN	NaN	NaN	NaN	NaN	NaN	NaN	NaN	NaN	NaN
-21.853239	24.268414	146.99086	-30.020794	7.446047	143.77565	NaN	NaN	NaN	NaN	NaN	NaN	NaN	NaN	NaN	NaN	NaN	NaN
-19.954115	23.112631	146.840546	-29.829554	7.654298	143.777115	NaN	NaN	NaN	NaN	NaN	NaN	NaN	NaN	NaN	NaN	NaN	NaN
-17.356207	21.133953	146.573013	-29.555899	8.044801	143.731339	NaN	NaN	NaN	NaN	NaN	NaN	NaN	NaN	NaN	NaN	NaN	NaN
-15.691903	19.632633	146.418823	-29.379601	8.347171	143.699875	NaN	NaN	NaN	NaN	NaN	NaN	NaN	NaN	NaN	NaN	NaN	NaN
-14.176302	18.065804	146.264511	-29.212269	8.698914	143.635895	NaN	NaN	NaN	NaN	NaN	NaN	NaN	NaN	NaN	NaN	NaN	NaN
-12.747139	16.373613	146.113831	-29.048452	9.081357	143.557663	NaN	NaN	NaN	NaN	NaN	NaN	NaN	NaN	NaN	NaN	NaN	NaN
-11.453742	14.592087	146.002716	-28.888666	9.507396	143.475967	NaN	NaN	NaN	NaN	NaN	NaN	NaN	NaN	NaN	NaN	NaN	NaN
-10.290164	12.741166	145.911179	-28.720999	9.949665	143.445297	NaN	NaN	NaN	NaN	NaN	NaN	NaN	NaN	NaN	NaN	NaN	NaN
-9.255727	10.790383	145.89447	-28.522104	10.397763	143.457703	NaN	NaN	NaN	NaN	NaN	NaN	NaN	NaN	NaN	NaN	NaN	NaN
-7.909326	7.80314	146.048325	-28.153532	11.055973	143.617157	NaN	NaN	NaN	NaN	NaN	NaN	NaN	NaN	NaN	NaN	NaN	NaN
-7.212264	5.805467	146.429367	-27.839977	11.495039	143.927139	NaN	NaN	NaN	NaN	NaN	NaN	NaN	NaN	NaN	NaN	NaN	NaN
-6.65906	3.770663	147.053848	-27.502239	11.917029	144.393906	NaN	NaN	NaN	26.082802	40.767906	146.624542	NaN	NaN	NaN	NaN	NaN	NaN
-6.222254	1.795908	147.808502	-27.147024	12.287866	144.918884	NaN	NaN	NaN	26.469517	41.190506	145.959427	NaN	NaN	NaN	NaN	NaN	NaN
-5.913897	-0.174246	148.711304	-26.791313	12.579449	145.468277	NaN	NaN	NaN	26.901007	41.499306	145.296021	NaN	NaN	NaN	NaN	NaN	NaN
-5.709177	-2.043288	149.66832	-26.424593	12.795135	146.005264	NaN	NaN	NaN	27.400684	41.664101	144.620667	NaN	NaN	NaN	NaN	NaN	NaN
-5.628715	-3.849312	150.633286	-26.057613	12.977942	146.423492	NaN	NaN	NaN	27.872133	41.784813	143.954712	NaN	NaN	NaN	NaN	NaN	NaN
-5.604595	-6.321027	151.845184	-25.513416	13.305431	146.818619	NaN	NaN	NaN	28.495502	41.976475	142.852371	NaN	NaN	NaN	NaN	NaN	NaN
-5.717937	-7.819601	152.46846	-25.148245	13.56407	146.895691	NaN	NaN	NaN	28.878069	42.1623	142.114182	NaN	NaN	NaN	NaN	NaN	NaN
-5.849654	-9.15589	152.877792	-24.817011	13.858324	146.828522	NaN	NaN	NaN	29.205751	42.388939	141.464539	NaN	NaN	NaN	NaN	NaN	NaN
-6.10731	-10.384291	153.143417	-24.514004	14.190008	146.667328	NaN	NaN	NaN	29.516602	42.627834	140.934799	NaN	NaN	NaN	NaN	NaN	NaN
-6.371339	-11.445176	153.188812	-24.274055	14.534475	146.460266	NaN	NaN	NaN	29.765987	42.872715	140.578003	NaN	NaN	NaN	NaN	NaN	NaN
-6.76469	-12.345748	153.232956	-24.095287	14.861947	146.271027	NaN	NaN	NaN	29.974985	43.079399	140.288452	NaN	NaN	NaN	NaN	NaN	NaN
-7.285856	-13.097365	153.290039	-23.978434	15.148618	146.163788	NaN	NaN	NaN	30.11694	43.265129	140.071793	NaN	NaN	NaN	NaN	NaN	NaN
-8.145229	-13.884158	153.432373	-23.853613	15.507895	146.11734	NaN	NaN	NaN	30.332565	43.4767	139.951157	NaN	NaN	NaN	NaN	NaN	NaN
-8.814272	-14.139141	153.654785	-23.77742	15.702018	146.214905	NaN	NaN	NaN	30.414057	43.560028	139.934998	NaN	NaN	NaN	NaN	NaN	NaN
-9.58759	-14.230607	153.872604	-23.692554	15.868844	146.389389	NaN	NaN	NaN	30.558825	43.624496	139.869873	NaN	NaN	NaN	NaN	NaN	NaN
-10.402556	-14.082634	154.048248	-23.59133	16.039246	146.612091	NaN	NaN	NaN	30.666256	43.729042	139.814392	NaN	NaN	NaN	NaN	NaN	NaN
-11.214851	-13.765807	154.192368	-23.458275	16.182337	146.82634	NaN	NaN	NaN	30.808926	43.766548	139.71315	NaN	NaN	NaN	NaN	NaN	NaN
-12.042054	-13.317606	154.128616	-23.327671	16.292364	147.080475	NaN	NaN	NaN	30.918026	43.856194	139.644653	NaN	NaN	NaN	NaN	NaN	NaN
-12.865771	-12.720114	153.924911	-23.165144	16.373569	147.343353	NaN	NaN	NaN	31.071663	43.97123	139.703781	NaN	NaN	NaN	NaN	NaN	NaN
-14.110128	-11.547571	153.16983	-22.856255	16.458048	147.74913	NaN	NaN	NaN	31.286049	44.192959	140.226349	NaN	NaN	NaN	NaN	NaN	NaN
-14.976319	-10.618258	152.340454	-22.611803	16.455879	147.976288	NaN	NaN	NaN	31.339788	44.458817	140.9897	NaN	NaN	NaN	NaN	NaN	NaN
-15.833047	-9.610758	151.244217	-22.382883	16.427807	148.137436	NaN	NaN	NaN	NaN	NaN	NaN	NaN	NaN	NaN	NaN	NaN	NaN
-16.713135	-8.465888	150.031357	-22.231054	16.381701	148.198151	NaN	NaN	NaN	NaN	NaN	NaN	NaN	NaN	NaN	NaN	NaN	NaN
-17.654768	-7.21598	148.899338	-22.133022	16.369093	148.177856	NaN	NaN	NaN	NaN	NaN	NaN	NaN	NaN	NaN	NaN	NaN	NaN
-18.591026	-5.889977	147.855759	-22.071663	16.390629	148.092163	NaN	NaN	NaN	NaN	NaN	NaN	NaN	NaN	NaN	NaN	NaN	NaN
-19.585457	-4.511325	147.112473	-22.009207	16.486427	147.944626	NaN	NaN	NaN	NaN	NaN	NaN	NaN	NaN	NaN	NaN	NaN	NaN
-21.109501	-2.392128	146.571014	-21.938843	16.774849	147.69603	NaN	NaN	NaN	NaN	NaN	NaN	NaN	NaN	NaN	NaN	NaN	NaN
-22.163256	-0.956751	146.607559	-21.938889	17.028496	147.598389	NaN	NaN	NaN	NaN	NaN	NaN	NaN	NaN	NaN	NaN	NaN	NaN
-23.260805	0.455002	146.822433	-21.97279	17.259045	147.613007	NaN	NaN	NaN	NaN	NaN	NaN	NaN	NaN	NaN	NaN	NaN	NaN
-24.324591	1.892014	147.168762	-22.012014	17.442545	147.729324	NaN	NaN	NaN	NaN	NaN	NaN	NaN	NaN	NaN	NaN	NaN	NaN
-25.43157	3.340539	147.627625	-22.043053	17.579222	147.951767	NaN	NaN	NaN	NaN	NaN	NaN	NaN	NaN	NaN	NaN	NaN	NaN
-26.492086	4.819856	148.029022	-22.056446	17.647676	148.21553	NaN	NaN	NaN	NaN	NaN	NaN	NaN	NaN	NaN	NaN	NaN	NaN
-27.511723	6.332446	148.329285	-22.036398	17.658251	148.46936	NaN	NaN	NaN	NaN	NaN	NaN	NaN	NaN	NaN	NaN	NaN	NaN
-29.051369	8.696469	148.598434	-21.969004	17.594242	148.791534	NaN	NaN	NaN	NaN	NaN	NaN	NaN	NaN	NaN	NaN	NaN	NaN
-30.036964	10.350616	148.611237	-21.898096	17.508705	148.906891	NaN	NaN	NaN	NaN	NaN	NaN	NaN	NaN	NaN	NaN	NaN	NaN
-30.991734	12.065099	148.534958	-21.831976	17.421936	148.957413	NaN	NaN	NaN	NaN	NaN	NaN	NaN	NaN	NaN	NaN	NaN	NaN
-31.919878	13.860144	148.431992	-21.783995	17.325832	148.969849	NaN	NaN	NaN	NaN	NaN	NaN	NaN	NaN	NaN	NaN	NaN	NaN
-32.838543	15.711453	148.292267	-21.77902	17.240692	148.959503	NaN	NaN	NaN	NaN	NaN	NaN	NaN	NaN	NaN	NaN	NaN	NaN
-33.747635	17.656464	148.176102	-21.786514	17.144436	148.91243	NaN	NaN	NaN	NaN	NaN	NaN	NaN	NaN	NaN	NaN	NaN	NaN
-34.602757	19.616457	148.002579	-21.821676	17.00371	148.797424	NaN	NaN	NaN	NaN	NaN	NaN	NaN	NaN	NaN	NaN	NaN	NaN
-35.834568	22.658701	147.699509	-21.920759	16.673086	148.503189	NaN	NaN	NaN	NaN	NaN	NaN	NaN	NaN	NaN	NaN	NaN	NaN
-36.61665	24.764105	147.522324	-22.014362	16.393122	148.245468	NaN	NaN	NaN	NaN	NaN	NaN	NaN	NaN	NaN	NaN	NaN	NaN
-37.318241	26.862949	147.48288	-22.118755	16.126369	147.991913	NaN	NaN	NaN	NaN	NaN	NaN	NaN	NaN	NaN	NaN	NaN	NaN
-37.982555	29.026604	147.633057	-22.244005	15.864736	147.795883	NaN	NaN	NaN	NaN	NaN	NaN	NaN	NaN	NaN	NaN	NaN	NaN
-38.528152	31.161043	147.984833	-22.371202	15.631348	147.613113	NaN	NaN	NaN	31.998039	42.908611	140.836029	NaN	NaN	NaN	NaN	NaN	NaN
-39.031078	33.294086	148.4758	-22.499434	15.435761	147.440018	NaN	NaN	NaN	31.788605	42.874424	140.92923	NaN	NaN	NaN	NaN	NaN	NaN
-39.436478	35.381912	149.127838	-22.63125	15.26614	147.275757	41.391891	1.075879	136.033051	31.573448	42.870972	141.040222	36.4826695	21.9734255	138.5366365	-81.7451695	8.5588545	156.0148775
-39.876225	38.346516	150.213043	-22.838711	15.051326	147.04129	41.037643	1.40852	135.147125	31.187313	42.954651	141.191833	36.112478	22.1815855	138.169479	-81.7899	7.9210665	155.913101
-40.07312	40.219421	151.028015	-22.960653	14.931984	146.888596	40.823673	1.653724	134.642868	30.936804	43.033264	141.299469	35.8802385	22.343494	137.9711685	-81.8015445	7.520474	155.8060235
-40.152637	41.96983	151.76181	-23.06064	14.888636	146.786118	40.611256	1.879427	134.18718	30.72646	43.141014	141.440826	35.668858	22.5102205	137.814003	-81.790138	7.2670515	155.758233
-40.129539	43.639626	152.525482	-23.152676	14.874225	146.735855	40.925705	1.798874	133.917496	NaN	NaN	NaN	NaN	NaN	NaN	NaN	NaN	NaN
-40.03994	45.183716	153.122803	-23.218643	14.907678	146.639603	40.964973	1.925415	133.701843	NaN	NaN	NaN	NaN	NaN	NaN	NaN	NaN	NaN
-39.830944	46.557529	153.718658	-23.256121	14.924108	146.568848	40.973301	2.042669	133.553452	NaN	NaN	NaN	NaN	NaN	NaN	NaN	NaN	NaN
NaN	NaN	NaN	-23.266272	14.907935	146.466904	40.335159	2.627236	133.290787	NaN	NaN	NaN	NaN	NaN	NaN	NaN	NaN	NaN
NaN	NaN	NaN	-23.304672	14.892939	146.249313	40.347996	2.735934	133.107254	NaN	NaN	NaN	NaN	NaN	NaN	NaN	NaN	NaN
NaN	NaN	NaN	-23.371975	14.898251	146.076462	40.813934	2.440572	133.088211	NaN	NaN	NaN	NaN	NaN	NaN	NaN	NaN	NaN
NaN	NaN	NaN	-23.448755	14.913877	145.91153	40.601467	2.595192	132.945755	NaN	NaN	NaN	NaN	NaN	NaN	NaN	NaN	NaN
NaN	NaN	NaN	-23.527775	14.929173	145.758087	40.200417	2.880388	132.832947	NaN	NaN	NaN	NaN	NaN	NaN	NaN	NaN	NaN
NaN	NaN	NaN	-23.63129	14.935396	145.657257	40.146805	2.945826	132.771454	NaN	NaN	NaN	NaN	NaN	NaN	NaN	NaN	NaN
NaN	NaN	NaN	-23.737978	14.938135	145.590622	40.059914	2.976813	132.735519	29.463884	44.190701	141.036743	34.761899	23.583757	136.886131	-82.237855	6.292513	154.295113
NaN	NaN	NaN	-23.869505	14.951995	145.561798	39.962639	2.996314	132.748001	29.319433	44.208069	141.084595	34.641036	23.6021915	136.916298	-82.380046	6.3017985	154.207298
-33.096352	48.786411	152.812119	-24.149261	14.950676	145.598297	39.735855	2.978953	132.858337	NaN	NaN	NaN	NaN	NaN	NaN	NaN	NaN	NaN
-32.042999	48.007053	152.463318	-24.366154	14.946721	145.656616	39.564167	2.923581	133.014374	NaN	NaN	NaN	NaN	NaN	NaN	NaN	NaN	NaN
-30.870014	46.971096	152.122574	-24.595188	14.906418	145.76796	39.396473	2.815328	133.247559	28.822174	44.026035	141.733063	34.1093235	23.4206815	137.490311	-83.2996995	6.3921545	154.045609
-29.690557	45.800011	151.84935	-24.812943	14.854606	145.905396	39.208366	2.708688	133.464142	28.658899	43.946957	142.091949	33.9336325	23.3278225	137.7780455	-83.5595185	6.3813895	154.0327465
-28.475071	44.430645	151.51207	-25.030622	14.760733	146.043259	39.517342	2.27291	133.815613	28.497145	43.830387	142.447571	34.0072435	23.0516485	138.131592	-84.0684875	6.4698175	153.954926
-27.138706	42.87925	151.221497	-25.242733	14.673874	146.173233	39.543308	2.013075	134.152435	NaN	NaN	NaN	NaN	NaN	NaN	NaN	NaN	NaN
-25.875959	41.226379	150.858002	-25.473446	14.603159	146.294479	NaN	NaN	NaN	NaN	NaN	NaN	NaN	NaN	NaN	NaN	NaN	NaN
-23.857988	38.458	150.439255	-25.80162	14.500684	146.386139	NaN	NaN	NaN	NaN	NaN	NaN	NaN	NaN	NaN	NaN	NaN	NaN
-22.466833	36.464138	149.851471	-26.03017	14.447538	146.421448	NaN	NaN	NaN	NaN	NaN	NaN	NaN	NaN	NaN	NaN	NaN	NaN
-21.131245	34.40078	149.437225	-26.234453	14.389101	146.39682	NaN	NaN	NaN	NaN	NaN	NaN	NaN	NaN	NaN	NaN	NaN	NaN
-19.693909	32.231049	148.796097	-26.454882	14.359993	146.213348	NaN	NaN	NaN	NaN	NaN	NaN	NaN	NaN	NaN	NaN	NaN	NaN
-18.320934	29.965431	147.838562	-26.726189	14.405325	145.905762	NaN	NaN	NaN	NaN	NaN	NaN	NaN	NaN	NaN	NaN	NaN	NaN
-16.967028	27.595837	147.268784	-26.970142	14.523165	145.429581	NaN	NaN	NaN	NaN	NaN	NaN	NaN	NaN	NaN	NaN	NaN	NaN
-15.60617	25.134403	146.286835	-27.246222	14.723374	144.752197	NaN	NaN	NaN	NaN	NaN	NaN	NaN	NaN	NaN	NaN	NaN	NaN
-13.75041	21.346647	145.284729	-27.489912	15.144136	143.789627	NaN	NaN	NaN	27.249537	42.617245	145.824982	NaN	NaN	NaN	NaN	NaN	NaN
-12.665312	18.722141	144.791397	-27.536873	15.538381	143.2146	NaN	NaN	NaN	27.242538	42.896633	145.744461	NaN	NaN	NaN	NaN	NaN	NaN
-11.655443	16.096424	144.666992	-27.495647	15.876523	142.804474	NaN	NaN	NaN	NaN	NaN	NaN	NaN	NaN	NaN	NaN	NaN	NaN
-10.723337	13.439295	144.220947	-27.408781	16.057791	142.540741	NaN	NaN	NaN	NaN	NaN	NaN	NaN	NaN	NaN	NaN	NaN	NaN
-10.036208	10.6311	144.449997	-27.341309	16.162033	142.390411	NaN	NaN	NaN	NaN	NaN	NaN	NaN	NaN	NaN	NaN	NaN	NaN
-9.462038	7.926961	144.938629	-27.282629	16.241652	142.334091	NaN	NaN	NaN	NaN	NaN	NaN	NaN	NaN	NaN	NaN	NaN	NaN
-9.023927	5.305566	145.424561	-27.264313	16.284775	142.354523	NaN	NaN	NaN	27.232933	43.873905	142.932709	NaN	NaN	NaN	NaN	NaN	NaN
-8.651682	1.504217	146.130661	-27.250048	16.334259	142.376526	NaN	NaN	NaN	27.407122	43.834759	141.919861	NaN	NaN	NaN	NaN	NaN	NaN
-8.5206	-0.908963	146.528336	-27.227131	16.448761	142.337204	NaN	NaN	NaN	27.422476	43.949818	141.411667	NaN	NaN	NaN	NaN	NaN	NaN
-8.590474	-3.02864	147.373444	-27.19618	16.620377	142.273117	NaN	NaN	NaN	27.437401	44.117641	141.000168	NaN	NaN	NaN	NaN	NaN	NaN
-8.700557	-5.162907	147.548813	-27.156929	16.788551	142.209045	NaN	NaN	NaN	27.440834	44.322418	140.643631	NaN	NaN	NaN	NaN	NaN	NaN
-8.987671	-7.017394	148.300644	-27.103865	16.909214	142.146301	NaN	NaN	NaN	27.50206	44.459198	140.323273	NaN	NaN	NaN	NaN	NaN	NaN
-9.31849	-8.869514	148.425751	-27.033361	16.941557	142.126266	NaN	NaN	NaN	27.496004	44.556572	140.087234	NaN	NaN	NaN	NaN	NaN	NaN
-9.818165	-10.50604	148.86264	-26.945984	16.933439	142.186691	NaN	NaN	NaN	27.494955	44.58437	139.843246	NaN	NaN	NaN	NaN	NaN	NaN
-10.71894	-12.791816	149.316864	-26.801252	16.859879	142.509491	NaN	NaN	NaN	27.636909	44.513584	139.408875	NaN	NaN	NaN	NaN	NaN	NaN
-11.420272	-14.147226	149.490051	-26.701986	16.771591	142.838486	NaN	NaN	NaN	27.654982	44.435238	139.153809	NaN	NaN	NaN	NaN	NaN	NaN
-12.309531	-15.34777	149.816849	-26.603886	16.696672	143.198288	NaN	NaN	NaN	27.758789	44.32938	138.893982	NaN	NaN	NaN	NaN	NaN	NaN
-13.266349	-16.360373	150.196655	-26.501333	16.638042	143.557953	NaN	NaN	NaN	27.789974	44.285988	138.721024	NaN	NaN	NaN	NaN	NaN	NaN
-14.247079	-17.206669	150.560883	-26.399826	16.589102	143.898788	NaN	NaN	NaN	27.820539	44.240166	138.630753	NaN	NaN	NaN	NaN	NaN	NaN
-15.37279	-17.834196	151.025696	-26.297495	16.544195	144.201965	NaN	NaN	NaN	27.878332	44.219685	138.622452	NaN	NaN	NaN	NaN	NaN	NaN
-16.508188	-18.29003	151.388916	-26.201263	16.512056	144.477158	NaN	NaN	NaN	27.915955	44.221569	138.693466	NaN	NaN	NaN	NaN	NaN	NaN
-18.35421	-18.644579	151.497726	-26.029278	16.478697	144.832916	NaN	NaN	NaN	28.051233	44.237064	138.799973	NaN	NaN	NaN	NaN	NaN	NaN
-19.554359	-18.769629	151.361053	-25.892391	16.473572	145.008514	NaN	NaN	NaN	28.103685	44.311619	138.829559	NaN	NaN	NaN	NaN	NaN	NaN
-20.801691	-18.668961	151.114365	-25.775188	16.501513	145.162277	NaN	NaN	NaN	28.129005	44.400452	138.81871	NaN	NaN	NaN	NaN	NaN	NaN
-22.073872	-18.421537	150.801437	-25.685776	16.544312	145.289688	NaN	NaN	NaN	28.193855	44.444992	138.726501	NaN	NaN	NaN	NaN	NaN	NaN
-23.452421	-17.961103	150.548553	-25.580696	16.611	145.390472	NaN	NaN	NaN	28.198004	44.538261	138.60701	NaN	NaN	NaN	NaN	NaN	NaN
-24.773888	-17.33695	150.243713	-25.491943	16.689344	145.492401	NaN	NaN	NaN	28.24626	44.624474	138.460037	NaN	NaN	NaN	NaN	NaN	NaN
-26.100973	-16.591585	149.959641	-25.38423	16.778091	145.602295	NaN	NaN	NaN	28.309393	44.703556	138.376434	NaN	NaN	NaN	NaN	NaN	NaN
-28.101254	-15.138121	149.426163	-25.184843	16.916164	145.809921	NaN	NaN	NaN	28.311586	44.902039	138.299286	NaN	NaN	NaN	NaN	NaN	NaN
-29.395134	-14.025921	149.130951	-25.032871	16.958887	146.023895	NaN	NaN	NaN	28.354454	44.978809	138.262589	NaN	NaN	NaN	NaN	NaN	NaN
-30.693861	-12.761405	148.905228	-24.883091	16.958315	146.310776	NaN	NaN	NaN	28.346729	45.015335	138.28215	NaN	NaN	NaN	NaN	NaN	NaN
-31.895962	-11.422033	148.765472	-24.700592	16.925034	146.641769	NaN	NaN	NaN	28.316832	45.036911	138.324478	NaN	NaN	NaN	NaN	NaN	NaN
-33.105827	-9.948312	148.776642	-24.514658	16.851433	147.005814	NaN	NaN	NaN	NaN	NaN	NaN	NaN	NaN	NaN	NaN	NaN	NaN
-34.135433	-8.402777	148.869095	-24.319653	16.748619	147.389038	NaN	NaN	NaN	NaN	NaN	NaN	NaN	NaN	NaN	NaN	NaN	NaN
-35.18766	-6.752151	149.122849	-24.141731	16.614237	147.808487	NaN	NaN	NaN	NaN	NaN	NaN	NaN	NaN	NaN	NaN	NaN	NaN
-36.473351	-4.186084	149.6427	-23.854418	16.293865	148.435287	NaN	NaN	NaN	NaN	NaN	NaN	NaN	NaN	NaN	NaN	NaN	NaN
-37.197517	-2.406707	150.042267	-23.705828	16.044621	148.858047	NaN	NaN	NaN	NaN	NaN	NaN	NaN	NaN	NaN	NaN	NaN	NaN
-37.84724	-0.583605	150.57785	-23.571127	15.764759	149.303406	NaN	NaN	NaN	NaN	NaN	NaN	NaN	NaN	NaN	NaN	NaN	NaN
-38.301289	1.274895	151.171066	-23.45755	15.475143	149.820847	NaN	NaN	NaN	NaN	NaN	NaN	NaN	NaN	NaN	NaN	NaN	NaN
-38.690395	3.158514	151.931458	-23.341841	15.169257	150.383743	NaN	NaN	NaN	NaN	NaN	NaN	NaN	NaN	NaN	NaN	NaN	NaN
-38.859108	5.091234	152.606949	-23.212667	14.874363	150.971451	NaN	NaN	NaN	NaN	NaN	NaN	NaN	NaN	NaN	NaN	NaN	NaN
-38.886307	7.016239	153.335495	-23.044001	14.605026	151.534164	40.395573	0.244934	136.235504	NaN	NaN	NaN	NaN	NaN	NaN	NaN	NaN	NaN
-38.644997	9.989509	154.171799	-22.805889	14.295398	152.282104	40.433544	-0.023369	136.189041	NaN	NaN	NaN	NaN	NaN	NaN	NaN	NaN	NaN
-38.265713	12.001574	154.558426	-22.683577	14.142034	152.65303	NaN	NaN	NaN	NaN	NaN	NaN	NaN	NaN	NaN	NaN	NaN	NaN
-37.814793	14.024886	154.843552	-22.595497	13.986395	152.898911	NaN	NaN	NaN	NaN	NaN	NaN	NaN	NaN	NaN	NaN	NaN	NaN
-37.157612	16.04925	154.9702	-22.54664	13.857098	153.062714	NaN	NaN	NaN	NaN	NaN	NaN	NaN	NaN	NaN	NaN	NaN	NaN
-36.472427	18.021412	154.952606	-22.544744	13.728296	153.130798	NaN	NaN	NaN	NaN	NaN	NaN	NaN	NaN	NaN	NaN	NaN	NaN
-35.552959	20.032379	154.746582	-22.55179	13.616809	153.096542	NaN	NaN	NaN	NaN	NaN	NaN	NaN	NaN	NaN	NaN	NaN	NaN
-34.578438	21.949762	154.477448	-22.604134	13.490526	152.978149	NaN	NaN	NaN	NaN	NaN	NaN	NaN	NaN	NaN	NaN	NaN	NaN
-32.839111	24.792894	153.751785	-22.77817	13.352036	152.473297	NaN	NaN	NaN	NaN	NaN	NaN	NaN	NaN	NaN	NaN	NaN	NaN
-31.531874	26.67108	153.085785	-22.970327	13.297789	151.906677	NaN	NaN	NaN	NaN	NaN	NaN	NaN	NaN	NaN	NaN	NaN	NaN
-30.137787	28.442007	152.429977	-23.180582	13.275748	151.135651	NaN	NaN	NaN	NaN	NaN	NaN	NaN	NaN	NaN	NaN	NaN	NaN
-28.612873	30.194643	151.64624	-23.393162	13.3394	150.149231	NaN	NaN	NaN	NaN	NaN	NaN	NaN	NaN	NaN	NaN	NaN	NaN
-27.067909	31.814856	150.967636	-23.618454	13.430895	149.111374	NaN	NaN	NaN	NaN	NaN	NaN	NaN	NaN	NaN	NaN	NaN	NaN
-25.438944	33.326847	150.389359	-23.813097	13.562046	148.157639	NaN	NaN	NaN	NaN	NaN	NaN	NaN	NaN	NaN	NaN	NaN	NaN
-23.789612	34.668835	150.104736	-23.959097	13.763216	147.480698	NaN	NaN	NaN	NaN	NaN	NaN	NaN	NaN	NaN	NaN	NaN	NaN
-21.287315	36.41991	150.067947	-24.122555	14.141596	147.098633	NaN	NaN	NaN	NaN	NaN	NaN	NaN	NaN	NaN	NaN	NaN	NaN
-19.595249	37.390892	150.247787	-24.152349	14.425774	147.199402	NaN	NaN	NaN	NaN	NaN	NaN	NaN	NaN	NaN	NaN	NaN	NaN
-17.88722	38.192661	150.463135	-24.114496	14.709049	147.465103	NaN	NaN	NaN	NaN	NaN	NaN	NaN	NaN	NaN	NaN	NaN	NaN
-16.18265	38.925503	150.69043	-24.055225	14.980364	147.775314	NaN	NaN	NaN	NaN	NaN	NaN	NaN	NaN	NaN	NaN	NaN	NaN
-14.597371	39.511524	150.878357	-24.023319	15.244007	148.046951	NaN	NaN	NaN	NaN	NaN	NaN	NaN	NaN	NaN	NaN	NaN	NaN
-12.994522	39.994545	151.012924	-24.021919	15.477478	148.24324	NaN	NaN	NaN	NaN	NaN	NaN	NaN	NaN	NaN	NaN	NaN	NaN
-11.459744	40.380394	151.173553	-24.076391	15.674999	148.359772	NaN	NaN	NaN	NaN	NaN	NaN	NaN	NaN	NaN	NaN	NaN	NaN
-9.397085	40.739319	151.413162	-24.227287	15.874648	148.354492	NaN	NaN	NaN	NaN	NaN	NaN	NaN	NaN	NaN	NaN	NaN	NaN
