# Supplementary material for: How to jointly control a ball trajectory on a moving board: Methodological insights into Motor Learning and Rehabilitation
Source: PLoS One. 2025 Oct 15;20(10):e0334588. doi: 10.1371/journal.pone.0334588 (PMC12527165; doi:10.1371/journal.pone.0334588)
Supplement: S2 Data — (ZIP) [file pone.0334588.s002.zip › D10_009.csv]

Ball_X	Ball_Y	Ball_Z	BoardCentre_X	BoardCentre_Y	BoardCentre_Z	P1LeftHand_X	P1LeftHand_Y	P1LeftHand_Z	P1RightHand_X	P1RightHand_Y	P1RightHand_Z	P1MidHands_X	P1MidHands_Y	P1MidHands_Z	P2MidHands_X	P2MidHands_Y	P2MidHands_Z
-27.209019	-17.969988	124.938118	-26.355957	10.923306	121.722244	37.927963	-4.020494	123.279419	30.004925	32.379868	121.500519	33.966444	14.179687	122.389969	-86.678358	7.666925	121.054519
-28.646076	-19.506769	126.258469	-26.170296	10.333898	122.087166	38.382557	-4.483561	123.35218	29.930079	31.940132	121.001587	34.156318	13.7282855	122.1768835	-86.49691	6.9395105	121.9974485
-30.111107	-20.910801	127.438141	-26.022472	9.735426	122.484184	38.229115	-4.529383	123.675476	29.847422	31.513632	120.57325	34.0382685	13.4921245	122.124363	-86.0832125	5.9787275	122.844005
-31.574291	-22.169554	128.438202	-25.906509	9.151409	122.907135	38.113621	-4.653375	123.942818	29.750204	31.119677	120.292725	33.9319125	13.233151	122.1177715	-85.7449305	5.069667	123.6964985
-33.013538	-23.280212	129.181732	-25.821793	8.582066	123.375412	38.294971	-4.875375	123.982956	29.668198	30.81876	120.212517	33.9815845	12.9716925	122.0977365	-85.6251705	4.1924395	124.6530875
-34.489094	-24.188583	129.903107	-25.751539	8.071239	123.877777	38.928223	-5.324767	123.751625	29.610371	30.585274	120.192566	34.269297	12.6302535	121.9720955	-85.772375	3.5122245	125.7834585
-36.666519	-25.298113	130.55545	-25.45186	7.294208	124.574791	38.989285	-5.48783	123.603912	29.592499	30.292528	120.141556	34.290892	12.402349	121.872734	-85.194612	2.186067	127.276848
-38.099297	-25.768515	130.992523	-25.405226	6.968136	125.111565	39.01672	-5.543509	123.460579	29.527361	30.234041	120.16761	34.2720405	12.345266	121.8140945	-85.0824925	1.591006	128.4090355
-39.488522	-26.071495	131.436752	-25.39146	6.759363	125.762199	39.038364	-5.490104	123.357605	29.397869	30.250723	120.189392	34.2181165	12.3803095	121.7734985	-85.0010365	1.1384165	129.7508995
-40.865982	-26.165243	131.977768	-25.330034	6.551083	126.429047	39.064373	-5.382025	123.217644	29.181036	30.316332	120.320953	34.1227045	12.4671535	121.7692985	-84.7827725	0.6350125	131.0887955
-42.133583	-26.087719	132.712067	-25.283728	6.353891	127.2351	39.054222	-5.28917	123.114525	29.017698	30.440071	120.475052	34.03596	12.5754505	121.7947885	-84.603416	0.132331500000001	132.6754115
-43.291706	-25.888357	133.508148	-25.241508	6.144795	128.11203	39.005054	-5.202061	122.992172	28.809288	30.545504	120.601059	33.907171	12.6717215	121.7966155	-84.390187	-0.3821315	134.4274445
-44.368275	-25.562483	134.216217	-25.243408	5.900889	128.938599	38.925983	-5.101646	122.853073	28.511909	30.621546	120.790039	33.718946	12.75995	121.821556	-84.205762	-0.958171999999999	136.055642
-45.858841	-24.832191	135.285233	-25.28511	5.597348	129.99823	38.400478	-4.846673	122.925758	28.101831	30.697676	121.052376	33.2511545	12.9255015	121.989067	-83.8213745	-1.7308055	138.007393
-46.740356	-24.144846	135.811127	-25.352303	5.38514	130.48114	38.266762	-4.843907	122.870293	27.851915	30.704298	121.195221	33.0593385	12.9301955	122.032757	-83.7639445	-2.1599155	138.929523
-47.430584	-23.435339	136.137375	-25.427319	5.173916	130.796768	38.496429	-5.085701	122.650017	27.66074	30.664322	121.258949	33.0785845	12.7893105	121.954483	-83.9332225	-2.4414785	139.639053
-48.135677	-22.656193	136.354645	-25.465128	4.967425	130.932922	38.400845	-5.194809	122.58136	27.53421	30.545053	121.2005	32.9675275	12.675122	121.89093	-83.8977835	-2.740272	139.974914
-48.658749	-21.703377	136.452545	-25.488457	4.757976	130.936722	37.968887	-5.147602	122.611641	27.433352	30.369291	121.009651	32.7011195	12.6108445	121.810646	-83.6780335	-3.0948925	140.062798
-49.014603	-20.766052	136.285065	-25.526958	4.551678	130.830902	37.893448	-5.305032	122.46891	27.338934	30.147308	120.756805	32.616191	12.421138	121.6128575	-83.670107	-3.317782	140.0489465
-49.336979	-19.694733	136.234207	-25.533258	4.374198	130.70224	37.813427	-5.468827	122.319237	27.258423	29.918407	120.453712	32.535925	12.22479	121.3864745	-83.602441	-3.476394	140.0180055
-49.446774	-17.9055	135.899826	-25.55407	4.178181	130.435425	37.694275	-5.677409	122.130585	27.167091	29.613501	120.004356	32.430683	11.968046	121.0674705	-83.538823	-3.611684	139.8033795
-49.380413	-16.535755	135.591324	-25.583223	4.033321	130.293457	37.615459	-5.802692	122.057472	27.094824	29.440334	119.778076	32.3551415	11.818821	120.917774	-83.5215875	-3.752179	139.66914
-49.161522	-15.180074	135.170288	-25.608381	3.886253	130.12735	37.568153	-5.888689	121.973228	27.030643	29.327812	119.660637	32.299398	11.7195615	120.8169325	-83.51616	-3.9470555	139.4377675
-48.78476	-13.739239	134.612015	-25.64571	3.787189	129.948349	37.515343	-5.945086	121.900558	27.004183	29.251736	119.606674	32.259763	11.653325	120.753616	-83.551183	-4.078947	139.143082
-48.367577	-12.133393	134.066544	-25.699408	3.687265	129.708679	37.441113	-5.983673	121.812607	26.995647	29.224905	119.551338	32.21838	11.620616	120.6819725	-83.617196	-4.246086	138.7353855
-47.757851	-10.500467	133.317017	-25.716173	3.651751	129.435211	37.376949	-6.020777	121.686935	26.9977	29.238615	119.518349	32.1873245	11.608919	120.602642	-83.6196705	-4.305417	138.26778
-47.066532	-8.745283	132.455688	-25.722137	3.646309	129.046051	37.397129	-5.994121	121.496712	27.075573	29.279369	119.536819	32.236351	11.642624	120.5167655	-83.680625	-4.350006	137.5753365
-45.685341	-6.049753	130.917465	-25.690067	3.689084	128.331406	37.453083	-5.932631	121.240875	27.282602	29.43672	119.55191	32.3678425	11.7520445	120.3963925	-83.7479765	-4.3738765	136.2664195
-44.760265	-4.115228	129.699951	-25.682991	3.760951	127.674889	37.497635	-5.867646	121.01693	27.516907	29.577	119.690346	32.507271	11.854677	120.353638	-83.873253	-4.332775	134.99614
-43.577583	-2.140528	128.284119	-25.702614	3.869081	126.898155	37.532467	-5.799814	120.762726	27.785244	29.711184	119.861343	32.6588555	11.955685	120.3120345	-84.0640835	-4.217523	133.4842755
-42.492699	-0.114943	126.919472	-25.78471	3.983713	125.965561	37.5219	-5.770649	120.494545	28.085657	29.850948	120.136871	32.8037785	12.0401495	120.315708	-84.3731985	-4.0727235	131.615414
-41.15604	1.893959	125.478065	-25.950537	4.156335	125.115181	37.428844	-5.71558	120.231819	28.334137	29.988655	120.532776	32.8814905	12.1365375	120.3822975	-84.7825645	-3.8238675	129.8480645
-39.833439	3.936431	124.620697	-26.104301	4.369075	124.441101	37.283577	-5.608011	119.909645	28.553841	30.070204	120.96331	32.918709	12.2310965	120.4364775	-85.127311	-3.4929465	128.4457245
-38.272572	5.907835	123.988281	-26.23324	4.643058	124.054077	37.137787	-5.507815	119.682266	28.770851	30.211948	121.551933	32.954319	12.3520665	120.6170995	-85.420799	-3.0659505	127.4910545
-35.840469	8.695599	123.86348	-26.605213	5.237288	123.996262	36.919743	-5.377646	119.660034	29.235378	30.419075	122.701241	33.0775605	12.5207145	121.1806375	-86.2879865	-2.0461385	126.8118865
-34.142063	10.460014	124.063667	-26.698648	5.52622	124.099205	36.871998	-5.294106	119.823837	29.523104	30.562254	123.567497	33.197551	12.634074	121.695667	-86.594847	-1.581634	126.502743
-32.286785	12.072864	124.323212	-26.575411	5.690869	124.195755	36.884956	-5.224324	120.08606	29.819626	30.703444	124.465302	33.352291	12.73956	122.275681	-86.503113	-1.357822	126.115829
-30.473597	13.554387	124.711464	-26.664835	6.044871	124.425163	36.901951	-5.18877	120.384621	30.114952	30.830046	125.311295	33.5084515	12.820638	122.847958	-86.8381215	-0.730896	126.002368
-28.59761	14.929384	125.239883	-26.687119	6.363039	124.660324	36.95406	-5.121608	120.592842	30.380211	30.95433	126.005615	33.6671355	12.916361	123.2992285	-87.0413735	-0.190282999999999	126.0214195
-26.685926	16.056753	125.607918	-26.68449	6.637324	124.872849	37.044506	-5.055289	120.760361	30.60014	31.083256	126.632179	33.822323	13.0139835	123.69627	-87.191303	0.260664500000001	126.049428
-24.713663	17.115053	125.976631	-26.642147	6.947774	125.048019	37.192116	-4.959486	120.908066	30.818611	31.208572	127.154076	34.0053635	13.124543	124.031071	-87.2896575	0.771005000000001	126.064967
-21.77681	18.547014	126.25296	-26.597124	7.50553	125.262383	37.443893	-4.871587	121.393822	31.049908	31.533028	127.585052	34.2469005	13.3307205	124.489437	-87.4411485	1.6803395	126.035329
-19.776056	19.233877	126.345955	-26.545235	7.843141	125.415359	37.590263	-4.776574	121.77285	31.178165	31.795866	127.714455	34.384214	13.509646	124.7436525	-87.474684	2.176636	126.0870655
-17.734533	19.884008	126.508415	-26.506678	8.161763	125.673927	37.768356	-4.668259	122.173431	31.25905	32.035965	127.814674	34.513703	13.683853	124.9940525	-87.527059	2.639673	126.3538015
-15.752736	20.295156	126.724937	-26.455608	8.485107	126.001251	37.901543	-4.543644	122.708748	31.301773	32.285263	127.8937	34.601658	13.8708095	125.301224	-87.512874	3.0994045	126.701278
-13.712843	20.682421	126.969383	-26.447218	8.782116	126.343811	38.044331	-4.494915	123.287354	31.393829	32.475391	128.067581	34.71908	13.990238	125.6774675	-87.613516	3.573994	127.0101545
-11.781476	20.856949	127.316353	-26.448389	9.048781	126.621223	38.134869	-4.452216	123.937294	31.477636	32.656971	128.40416	34.8062525	14.1023775	126.170727	-87.7030305	3.9951845	127.071719
-9.776361	20.971561	127.733162	-26.520264	9.226736	126.753525	38.203579	-4.374734	124.576782	31.854874	32.71225	128.87291	35.0292265	14.168758	126.724846	-88.0697545	4.284714	126.782204
-7.002199	20.870947	128.429062	-26.665058	9.41392	126.620911	38.314484	-4.250486	125.343582	31.89744	32.948284	130.254837	35.105962	14.348899	127.7992095	-88.436078	4.478941	125.4426125
-5.121998	20.716486	128.857285	-26.758263	9.609406	126.444916	38.449665	-4.101103	125.766846	31.935629	33.112591	131.266312	35.192647	14.505744	128.516579	-88.709173	4.713068	124.373253
-3.372312	20.420645	129.279572	-26.779396	9.895134	126.21244	38.519279	-4.040287	126.262703	32.00901	33.295147	132.194092	35.2641445	14.62743	129.2283975	-88.8229365	5.162838	123.1964825
-1.586104	20.036394	129.620972	-26.718409	10.252118	125.977432	38.644745	-3.966633	126.834122	32.094719	33.52565	132.981003	35.369732	14.7795085	129.9075625	-88.80655	5.7247275	122.0473015
0.021055	19.564079	129.991013	-26.657146	10.717782	125.794205	38.790035	-3.848659	127.492188	32.252254	33.803059	133.669693	35.5211445	14.9772	130.5809405	-88.8354365	6.458364	121.0074695
1.587633	18.953768	130.297806	-26.514366	11.203238	125.518402	39.22871	-3.892184	128.118301	32.383553	34.085861	134.304321	35.8061315	15.0968385	131.211311	-88.8348635	7.3096375	119.825493
3.024412	18.282797	130.583984	-26.396894	11.722696	125.347473	39.344727	-3.73505	128.967712	32.509216	34.363972	134.794312	35.9269715	15.314461	131.881012	-88.7207595	8.130931	118.813934
4.84005	17.0121	131.194336	-26.191313	12.396793	125.145866	39.479626	-3.516513	130.25827	32.746586	34.756538	135.324127	36.113106	15.6200125	132.7911985	-88.495732	9.1735735	117.5005335
5.891929	16.086746	131.528137	-26.020372	12.772438	125.08445	39.582695	-3.355656	130.98996	32.871201	34.997593	135.555511	36.226948	15.8209685	133.2727355	-88.267692	9.7239075	116.8961645
6.719779	15.093554	131.860947	-25.821846	13.033191	125.093994	39.715813	-3.242666	131.594299	33.027908	35.207996	135.661194	36.3718605	15.982665	133.6277465	-88.0155525	10.083717	116.5602415
7.384279	14.027593	132.201202	-25.613811	13.204317	125.146461	39.892204	-3.123474	132.058197	33.223042	35.40543	135.712189	36.557623	16.140978	133.885193	-87.785245	10.267656	116.407729
7.928795	12.941787	132.369537	-25.404068	13.326833	125.183273	40.042656	-3.073314	132.383987	33.415066	35.539948	135.64325	36.728861	16.233317	134.0136185	-87.536997	10.420349	116.3529275
8.224354	11.855062	132.553833	-25.215057	13.397501	125.203827	40.180664	-3.05757	132.60498	33.634056	35.605408	135.434967	36.90736	16.273919	134.0199735	-87.337474	10.521083	116.3876805
8.415153	10.723627	132.597382	-25.042582	13.440485	125.200066	40.267937	-3.007862	132.733505	33.82629	35.644882	135.162231	37.0471135	16.31851	133.947868	-87.1322775	10.56246	116.452264
8.297233	9.101457	132.531754	-24.810032	13.519751	125.186684	40.404121	-2.901186	132.703964	34.086411	35.687679	134.703781	37.245266	16.3932465	133.7038725	-86.86533	10.6462555	116.6694955
8.045387	8.102777	132.370911	-24.680233	13.585983	125.235115	40.517906	-2.808191	132.605148	34.223854	35.679996	134.389313	37.37088	16.4359025	133.4972305	-86.731346	10.7360635	116.9729995
7.610013	7.070841	132.125351	-24.568983	13.655086	125.313042	40.655075	-2.718701	132.476883	34.390255	35.673542	134.143967	37.522665	16.4774205	133.310425	-86.660631	10.8327515	117.315659
6.977499	6.113277	131.859818	-24.444185	13.749658	125.444374	40.796017	-2.676472	132.336533	34.522907	35.637707	133.988342	37.659462	16.4806175	133.1624375	-86.547832	11.0186985	117.7263105
6.255364	5.235291	131.447388	-24.322891	13.913855	125.68058	40.969006	-2.611802	132.126312	34.677261	35.601242	133.89386	37.8231335	16.49472	133.010086	-86.4689155	11.33299	118.351074
5.350783	4.395006	131.029999	-24.208202	14.103558	126.027206	41.147377	-2.502314	131.803589	34.827858	35.646664	133.925217	37.9876175	16.572175	132.864403	-86.4040215	11.634941	119.190009
4.322957	3.607308	130.508041	-24.079502	14.321908	126.47821	41.359364	-2.339542	131.385147	34.97187	35.760986	134.063354	38.165617	16.710722	132.7242505	-86.324621	11.933094	120.2321695
2.583031	2.473911	129.737015	-23.880188	14.708334	127.379524	41.701973	-1.970232	130.602402	35.224403	36.034412	134.374435	38.463188	17.03209	132.4884185	-86.223564	12.384578	122.2706295
1.242407	1.693387	129.223953	-23.776966	14.983784	128.014481	41.833435	-1.648433	130.075623	35.395432	36.285946	134.639023	38.6144335	17.3187565	132.357323	-86.1683655	12.6488115	123.671639
-0.184657	0.89784	128.7901	-23.714581	15.274551	128.678009	41.877968	-1.296263	129.600021	35.489002	36.524506	134.879318	38.683485	17.6141215	132.2396695	-86.112647	12.9349805	125.1163485
-1.767867	0.011579	128.489761	-23.6726	15.602247	129.258041	41.865173	-0.932895	129.225555	35.573593	36.757946	135.08017	38.719383	17.9125255	132.1528625	-86.064583	13.2919685	126.3632195
-3.423984	-0.946693	128.37941	-23.62368	15.956513	129.723099	41.863052	-0.556482	129.007599	35.625572	37.00584	135.141754	38.744312	18.224679	132.0746765	-85.991672	13.688347	127.3715215
-5.218294	-2.032947	128.488647	-23.58437	16.325535	130.095093	41.843136	-0.258381	129.029755	35.663383	37.257729	135.050812	38.7532595	18.499674	132.0402835	-85.9219995	14.151396	128.1499025
-7.048951	-3.195502	128.824341	-23.553129	16.630613	130.355484	41.821552	-0.021233	129.202744	35.653793	37.512115	134.785599	38.7376725	18.745441	131.9941715	-85.8439305	14.515785	128.7167965
-10.015864	-5.157383	129.912811	-23.502701	16.976395	130.547256	41.883057	0.251527	129.765915	35.553383	37.900604	133.99707	38.71822	19.0760655	131.8814925	-85.723622	14.8767245	129.2130195
-12.098392	-6.46304	131.004684	-23.41107	17.0574	130.592072	41.917572	0.361027	130.259995	35.449745	38.066963	133.105423	38.6836585	19.213995	131.682709	-85.5057985	14.900805	129.501435
-14.18275	-7.748785	132.3591	-23.314085	17.037458	130.586151	42.002029	0.445854	130.734253	35.348015	38.129116	132.021469	38.675022	19.287485	131.377861	-85.303192	14.787431	129.794441
-16.367146	-8.959913	133.974762	-23.123245	16.858713	130.613129	42.12355	0.476111	131.207336	35.223904	38.115551	130.779282	38.673727	19.295831	130.993309	-84.920217	14.421595	130.232949
-18.561171	-10.002968	135.541611	-22.908075	16.503139	130.807678	42.267944	0.512007	131.609146	35.097137	37.951355	129.477341	38.6825405	19.231681	130.5432435	-84.4986905	13.774597	131.0721125
-20.632137	-10.999279	137.014359	-22.665426	15.946916	131.298752	42.527355	0.55564	131.79715	34.654739	37.738308	128.46785	38.591047	19.146974	130.1325	-83.921899	12.746858	132.465004
-22.801874	-11.844393	138.378876	-22.444967	15.250585	132.045807	42.836788	0.5214	131.839386	34.483414	37.34483	127.706039	38.660101	18.933115	129.7727125	-83.550035	11.568055	134.3189015
-26.067173	-12.788345	140.20401	-22.189566	14.189665	133.434982	43.237724	0.279456	131.922287	34.151314	36.718212	127.068344	38.694519	18.498834	129.4953155	-83.073651	9.880496	137.3746485
-28.210014	-13.143292	141.181366	-22.058561	13.518871	134.395416	43.377323	0.138242	131.942978	33.949471	36.365559	126.868584	38.663397	18.2519005	129.405781	-82.780519	8.7858415	139.385051
-30.347359	-13.324368	142.070999	-21.984842	12.943183	135.27742	43.435726	0.034825	131.926056	33.728485	36.077629	126.831398	38.5821055	18.056227	129.378727	-82.5517895	7.830139	141.176113
-32.491589	-13.216044	142.865738	-21.936522	12.491432	136.069046	43.450127	-0.059271	131.942001	33.4744	35.867737	126.78524	38.4622635	17.904233	129.3636205	-82.3353075	7.078631	142.7744715
-34.604656	-12.896855	143.458359	-21.925915	12.157565	136.730118	43.433868	-0.089305	131.892807	33.20174	35.733395	126.742508	38.317804	17.822045	129.3176575	-82.169634	6.493085	144.1425785
-36.668949	-12.367193	143.850037	-21.958017	11.91436	137.261826	43.396389	-0.127202	131.783051	32.904385	35.653919	126.775276	38.150387	17.7633585	129.2791635	-82.066421	6.0653615	145.2444885
-38.684937	-11.577124	144.117981	-22.013905	11.727427	137.706665	43.317982	-0.184399	131.667511	32.632221	35.599579	126.758324	37.9751015	17.70759	129.2129175	-82.0029115	5.747264	146.2004125
-41.549137	-10.055552	144.398239	-22.129442	11.45846	138.288513	43.139534	-0.253692	131.338547	32.229523	35.627144	126.829887	37.6845285	17.686726	129.084217	-81.9434125	5.230194	147.492809
-43.339226	-8.82618	144.605408	-22.220078	11.264102	138.703491	42.97496	-0.26607	130.99234	31.915045	35.650906	126.852707	37.4450025	17.692418	128.9225235	-81.8851585	4.835786	148.4844585
-44.999695	-7.395018	144.857697	-22.321995	11.033482	139.160309	42.766415	-0.307448	130.624161	31.577093	35.687702	126.891663	37.171754	17.690127	128.757912	-81.815744	4.376837	149.562706
-46.511166	-5.792508	145.260849	-22.407087	10.758814	139.656616	42.477871	-0.326859	130.131699	31.221012	35.721214	126.9506	36.8494415	17.6971775	128.5411495	-81.6636155	3.8204505	150.7720825
-47.833698	-4.072688	145.73735	-22.475534	10.412736	140.19249	42.194324	-0.296898	129.682037	30.848671	35.724854	127.011345	36.5214975	17.713978	128.346691	-81.4725655	3.111494	152.038289
-49.01226	-2.255066	146.280853	-22.549326	9.973822	140.728073	41.890358	-0.283654	129.233475	30.469599	35.728397	127.201393	36.1799785	17.7223715	128.217434	-81.2786305	2.2252725	153.238712
-50.070389	-0.365888	146.697708	-22.659353	9.507193	141.164383	41.583824	-0.246056	128.814178	30.10965	35.750919	127.480988	35.846737	17.7524315	128.147583	-81.165443	1.2619545	154.181183
-51.34639	2.656751	147.317047	-22.911734	8.875896	141.648605	41.067204	-0.261342	128.386032	29.620129	35.716866	127.968765	35.3436665	17.727762	128.1773985	-81.1671345	0.0240299999999962	155.1198115
-51.979774	4.781288	147.555237	-23.110317	8.536097	141.874146	40.647812	-0.274673	128.101807	29.385523	35.664642	128.337387	35.0166675	17.6949845	128.219597	-81.2373015	-0.622790500000001	155.528695
-52.498806	6.911004	147.574127	-23.327761	8.258704	141.958038	40.268341	-0.314123	128.025146	29.234261	35.655182	128.743881	34.751301	17.6705295	128.3845135	-81.406823	-1.1531215	155.5315625
-52.921318	9.181721	147.419983	-23.565716	8.058338	141.89447	39.952202	-0.349975	127.962265	29.446756	35.559048	129.077744	34.699479	17.6045365	128.5200045	-81.830911	-1.4878605	155.2689355
-53.156269	11.427472	147.038086	-23.803513	7.894237	141.687424	39.726604	-0.417229	127.852928	29.448301	35.547745	129.51358	34.5874525	17.565258	128.683254	-82.1944785	-1.776784	154.691594
-53.268494	13.70534	146.556732	-24.002211	7.794557	141.294388	39.562717	-0.495083	127.800659	29.511604	35.543285	129.876022	34.5371605	17.524101	128.8383405	-82.5415825	-1.934987	153.7504355
-53.148926	16.017414	146.025299	-24.155169	7.709778	140.885635	39.457775	-0.560177	127.651825	29.643929	35.55637	130.215286	34.550852	17.4980965	128.9335555	-82.86119	-2.0785405	152.8377145
-52.637039	19.410786	145.285767	-24.36042	7.697508	140.230118	39.386211	-0.649913	127.486595	29.896057	35.583897	130.689362	34.641134	17.466992	129.0879785	-83.361974	-2.071976	151.3722575
-52.103798	21.635977	144.828842	-24.549864	7.77052	139.802856	39.335777	-0.680263	127.313911	30.086216	35.635315	131.064331	34.7109965	17.477526	129.189121	-83.8107245	-1.936486	150.416591
-51.37413	23.844423	144.397186	-24.781353	7.909183	139.344299	39.236286	-0.678527	127.197861	30.235313	35.708595	131.456375	34.7357995	17.515034	129.327118	-84.2985055	-1.696668	149.36148
-50.528324	25.925028	144.179977	-25.045904	8.103339	138.924973	38.743099	-0.488309	127.259888	30.37184	35.777927	131.848099	34.5574695	17.644809	129.5539935	-84.6492775	-1.438131	148.2959525
-49.501846	27.941004	144.100204	-25.301235	8.31498	138.552795	38.54982	-0.440574	127.087547	30.48391	35.865776	132.278137	34.516865	17.712601	129.682842	-85.119335	-1.082641	147.422748
-48.348103	29.745876	144.174881	-25.537193	8.509768	138.243256	38.367378	-0.324432	126.982971	30.573547	35.969208	132.674805	34.4704625	17.822388	129.828888	-85.5448485	-0.802852000000001	146.657624
-47.045628	31.435989	144.349854	-25.734142	8.7293	138.041763	38.188736	-0.166804	126.932617	30.634754	36.089085	133.12381	34.411745	17.9611405	130.0282135	-85.880029	-0.502540499999999	146.0553125
-44.897953	33.635704	144.794983	-26.006899	9.012792	137.893463	38.042309	-0.069687	126.919342	30.686861	36.22644	133.792389	34.364585	18.0783765	130.3558655	-86.378383	-0.0527924999999989	145.4310605
-43.322464	34.930126	145.008087	-26.189379	9.216032	137.914108	37.947964	-0.046377	127.059601	30.703115	36.342766	134.274796	34.3255395	18.1481945	130.6671985	-86.7042975	0.283869500000002	145.1610175
-41.686897	36.120865	145.049271	-26.390997	9.474504	138.011856	38.150169	-0.248045	127.339195	30.708971	36.444397	134.7621	34.42957	18.098176	131.0506475	-87.211564	0.850831999999997	144.9730645
-39.962795	37.1717	144.919174	-26.616468	9.763631	138.134399	38.024662	-0.264276	127.466705	30.698486	36.563942	135.29007	34.361574	18.149833	131.3783875	-87.59451	1.377429	144.8904105
-38.169479	38.07085	144.690369	-26.87149	10.072693	138.235001	37.878887	-0.298433	127.950287	30.667856	36.667137	135.679596	34.2733715	18.184352	131.8149415	-88.0163515	1.961034	144.6550605
-36.316189	38.811951	144.376801	-27.149666	10.380689	138.312653	37.744961	-0.314424	128.415985	30.597378	36.771358	136.000992	34.1711695	18.228467	132.2084885	-88.4705015	2.532911	144.4168175
-34.382309	39.406509	143.988266	-27.437368	10.688344	138.300781	37.597286	-0.366278	128.88028	30.499664	36.848961	136.272766	34.048475	18.2413415	132.576523	-88.923211	3.1353465	144.025039
-31.395853	39.967232	143.335968	-27.847376	11.154704	138.203613	37.418331	-0.341816	129.727539	30.313143	36.991665	136.56012	33.865737	18.3249245	133.1438295	-89.560489	3.9844835	143.2633965
-29.42976	40.139099	142.901642	-28.105137	11.46214	138.115112	37.281147	-0.260893	130.064392	30.151743	37.144749	136.70224	33.716445	18.441928	133.383316	-89.926719	4.482352	142.846908
-27.339474	40.136902	142.534576	-28.339296	11.752728	138.035614	37.245182	-0.131714	130.308853	29.969042	37.315002	136.797272	33.607112	18.591644	133.5530625	-90.285704	4.913812	142.5181655
-25.283808	39.976669	142.189453	-28.541592	12.043686	137.936127	37.142967	0.015268	130.558014	29.804131	37.482723	136.921722	33.473549	18.7489955	133.739868	-90.556733	5.3383765	142.132386
-23.136095	39.65847	141.895523	-28.746254	12.323317	137.862427	37.026207	0.151044	130.769806	29.700714	37.621204	137.055847	33.3634605	18.886124	133.9128265	-90.8559685	5.76051	141.8120275
-20.997246	39.213703	141.639923	-28.9098	12.649991	137.793533	36.912518	0.282042	130.992249	29.626268	37.738262	137.237732	33.269393	19.010152	134.1149905	-91.088993	6.28983	141.4720755
-18.81101	38.641434	141.364594	-29.061949	13.013576	137.690033	36.835388	0.42482	131.238678	29.589272	37.922142	137.492401	33.21233	19.173481	134.3655395	-91.336228	6.853671	141.0145265
-15.539294	37.5303	140.907959	-29.230488	13.637991	137.463196	36.747948	0.608875	131.765579	29.546255	38.274174	137.905212	33.1471015	19.4415245	134.8353955	-91.6080775	7.8344575	140.0909965
-13.399257	36.647953	140.593994	-29.323742	14.048302	137.284302	36.733334	0.766276	132.048965	29.500175	38.537331	138.144272	33.1167545	19.6518035	135.0966185	-91.7642385	8.4448005	139.4719855
-11.259512	35.65654	140.196991	-29.398813	14.482787	137.016953	36.724209	0.905024	132.373703	29.457613	38.810928	138.377884	33.090911	19.857976	135.3757935	-91.888537	9.107598	138.6581125
-9.153958	34.511505	139.883881	-29.449671	14.899227	136.766922	36.729782	1.063325	132.740372	29.427307	39.094002	138.514023	33.0785445	20.0786635	135.6271975	-91.9778865	9.7197905	137.9066465
-7.120657	33.258595	139.564117	-29.483446	15.307755	136.508301	36.776218	1.257155	133.139343	29.453873	39.398914	138.647888	33.1150455	20.3280345	135.8936155	-92.0819375	10.2874755	137.1229865
-5.094106	31.860634	139.225876	-29.463243	15.739327	136.228378	36.872353	1.443181	133.620728	29.512754	39.64753	138.805771	33.1925535	20.5453555	136.2132495	-92.1190395	10.9332985	136.2435065
-3.184001	30.414221	138.98317	-29.404306	16.143942	135.976486	36.982895	1.609487	134.198303	29.614109	39.877243	138.897903	33.298502	20.743365	136.548103	-92.107114	11.544519	135.404869
-0.466502	28.04468	138.970001	-29.287466	16.656908	135.632782	37.180527	1.932914	135.11644	29.807673	40.239712	139.140778	33.4941	21.086313	137.128609	-92.069032	12.227503	134.136955
1.221363	26.394289	139.090561	-29.170286	16.944162	135.407974	37.294201	2.076795	135.774536	29.905855	40.422413	139.302704	33.600028	21.249604	137.53862	-91.9406	12.63872	133.277328
2.710009	24.734278	139.382721	-29.07497	17.142803	135.162567	37.385601	2.228753	136.495911	30.01379	40.580349	139.462067	33.6996955	21.404551	137.978989	-91.8496355	12.881055	132.346145
4.12994	23.048758	139.722031	-28.954584	17.285009	134.867691	37.35284	2.300275	136.972748	30.111017	40.69733	139.602051	33.7319285	21.4988025	138.2873995	-91.6410965	13.0712155	131.4479825
5.383526	21.393282	140.047638	-28.823112	17.383621	134.55397	37.381699	2.36143	137.490021	30.207554	40.787071	139.681305	33.7946265	21.5742505	138.585663	-91.4408505	13.1929915	130.522277
6.52872	19.746986	140.390991	-28.709242	17.456331	134.204193	37.416237	2.436552	137.876999	30.32004	40.876595	139.730804	33.8681385	21.6565735	138.8039015	-91.2866225	13.2560885	129.6044845
7.465909	18.164507	140.71376	-28.55447	17.510506	133.772141	37.451855	2.45255	138.186554	30.427635	40.924332	139.778976	33.939745	21.688441	138.982765	-91.048685	13.332571	128.561517
8.6881	15.885726	141.061874	-28.32695	17.615932	133.114182	37.546745	2.52771	138.490036	30.632105	40.991348	139.744019	34.089425	21.759529	139.1170275	-90.743325	13.472335	127.1113365
9.261296	14.444417	141.232651	-28.178051	17.670683	132.733459	37.57119	2.592819	138.582214	30.78882	41.062969	139.649521	34.180005	21.827894	139.1158675	-90.536107	13.513472	126.3510505
9.696418	13.049176	141.356873	-28.016731	17.719154	132.406586	37.602497	2.671499	138.559952	30.935633	41.151829	139.551224	34.269065	21.911664	139.055588	-90.302527	13.526644	125.757584
9.978377	11.73835	141.304916	-27.906721	17.780962	132.197205	37.635273	2.777797	138.428116	31.071928	41.212456	139.431915	34.3536005	21.9951265	138.9300155	-90.1670425	13.5667975	125.4643945
9.598649	10.812179	141.090927	-27.824575	17.839817	132.096603	37.696053	2.878403	138.217911	31.181749	41.25296	139.348129	34.438901	22.0656815	138.78302	-90.088051	13.6139525	125.410186
9.07638	9.93189	140.710587	-27.780708	17.903347	132.079559	37.775215	2.950177	137.98941	31.221941	41.269722	139.371246	34.498578	22.1099495	138.680328	-90.059994	13.6967445	125.47879
8.355002	9.085356	140.341873	-27.777863	17.968798	132.113876	37.877678	3.034415	137.72937	31.234381	41.252331	139.501419	34.5560295	22.143373	138.6153945	-90.1117555	13.794223	125.6123575
7.05528	7.952797	139.601303	-27.763554	18.049294	132.164764	37.974255	3.056238	137.446091	31.217232	41.148178	139.808029	34.5957435	22.102208	138.62706	-90.1228515	13.99638	125.702468
5.860962	7.220922	139.08139	-27.753422	18.137547	132.187714	38.029526	3.048179	137.269012	31.232101	41.078152	140.065598	34.6308135	22.0631655	138.667305	-90.1376575	14.2119285	125.708123
4.616948	6.471687	138.552628	-27.752653	18.271975	132.182205	38.048409	3.024918	137.083435	31.255699	41.01199	140.277283	34.652054	22.018454	138.680359	-90.15736	14.525496	125.684051
3.200922	5.812832	138.017578	-27.738091	18.440968	132.153503	38.038929	3.007206	136.913315	31.247879	40.986931	140.415558	34.643404	21.9970685	138.6644365	-90.119586	14.8848675	125.6425695
1.511322	5.139795	137.512772	-27.757914	18.647734	132.140289	37.990482	3.025645	136.753021	31.250492	40.99538	140.417343	34.620487	22.0105125	138.585182	-90.136315	15.2849555	125.695396
-0.205961	4.424724	136.950348	-27.806988	18.849182	132.147903	37.878986	3.057954	136.563477	31.242397	41.044521	140.299042	34.5606915	22.0512375	138.4312595	-90.1746675	15.6471265	125.8645465
-2.254429	3.748642	136.474045	-27.884228	19.026344	132.192413	37.779156	3.131723	136.416382	31.186781	41.099072	140.078598	34.4829685	22.1153975	138.24749	-90.2514245	15.9372905	126.137336
-5.430209	2.636859	135.8367	-27.973455	19.204037	132.424408	37.658249	3.305115	136.210114	31.065443	41.200329	139.592056	34.361846	22.252722	137.901085	-90.308756	16.155352	126.947731
-7.747348	1.851684	135.581573	-28.022665	19.197527	132.741974	37.65527	3.439704	136.114746	30.997696	41.283436	139.156876	34.326483	22.36157	137.635811	-90.371813	16.033484	127.848137
-10.28898	1.13396	135.560715	-28.032129	19.066296	133.222305	37.714554	3.541886	136.180527	30.909046	41.366077	138.627945	34.3118	22.4539815	137.404236	-90.376058	15.6786105	129.040374
-12.811089	0.357662	135.800415	-27.999168	18.81255	133.814209	37.82085	3.665283	136.068466	30.82662	41.428791	138.084427	34.323735	22.547037	137.0764465	-90.322071	15.078063	130.5519715
-15.558245	-0.420289	136.198746	-27.95479	18.43745	134.535141	37.901253	3.68732	135.999268	30.689644	41.410645	137.523346	34.2954485	22.5489825	136.761307	-90.2050285	14.3259175	132.308975
-18.431454	-1.115602	136.871155	-27.879625	17.927643	135.364838	38.065804	3.658553	135.972824	30.49258	41.346966	136.910629	34.279192	22.5027595	136.4417265	-90.038442	13.3525265	134.2879495
-21.249788	-1.775471	137.72757	-27.78191	17.263149	136.378372	38.238827	3.612101	135.899323	30.216753	41.248482	136.243958	34.22779	22.4302915	136.0716405	-89.79161	12.0960065	136.6851035
-25.625282	-2.630728	139.563095	-27.607807	16.063911	138.205505	38.543671	3.399755	135.674744	29.687176	40.876369	135.194702	34.1154235	22.138062	135.434723	-89.3310375	9.98976	140.976287
-28.535709	-3.078605	141.002884	-27.44334	15.240568	139.499161	38.738731	3.196055	135.503204	29.267815	40.513767	134.588852	34.003273	21.854911	135.046028	-88.889953	8.626225	143.952294
-31.430201	-3.324275	142.642273	-27.26593	14.440918	140.832504	38.868141	2.952218	135.339859	28.863499	40.051609	134.061539	33.86582	21.5019135	134.700699	-88.39768	7.3799225	146.964309
-34.296616	-3.369938	144.483231	-27.053053	13.708009	142.191238	38.922958	2.697139	135.202621	28.476295	39.594921	133.58699	33.6996265	21.14603	134.3948055	-87.8057325	6.269988	149.9876705
-37.023926	-3.250908	146.356354	-26.853926	13.10286	143.568039	38.929947	2.488561	135.034973	28.123367	39.165657	133.178741	33.526657	20.827109	134.106857	-87.234509	5.378611	153.029221
-39.743279	-2.948991	148.339066	-26.695097	12.567358	144.928711	38.882645	2.293251	134.916855	27.739683	38.765121	132.874603	33.311164	20.529186	133.895729	-86.701358	4.60553	155.961693
-42.275352	-2.476969	150.218597	-26.570221	12.068796	146.223953	38.834621	2.107289	134.889969	27.301226	38.416645	132.730087	33.0679235	20.261967	133.810028	-86.2083655	3.875625	158.637878
-45.875996	-1.512148	152.840118	-26.414017	11.200129	147.972076	38.47887	1.759106	134.629379	26.432682	38.033974	132.787567	32.455776	19.89654	133.708473	-85.28381	2.503718	162.235679
-48.054981	-0.78323	154.399414	-26.319149	10.537307	148.95929	38.323654	1.545204	134.542664	26.073313	37.762856	132.920486	32.1984835	19.65403	133.731575	-84.8367815	1.420584	164.187005
-50.073959	0.102277	155.685181	-26.169041	9.801536	149.797409	38.197426	1.319902	134.334488	25.767231	37.571621	133.163254	31.9823285	19.4457615	133.748871	-84.3204105	0.157310500000001	165.845947
-51.960659	1.1374	156.869629	-25.97485	9.033961	150.475143	38.128971	1.131092	134.115738	25.514675	37.357296	133.410004	31.821823	19.244194	133.762871	-83.771523	-1.176272	167.187415
-53.450233	2.145629	158.137375	-25.795443	8.279008	151.010635	38.085609	0.881207	133.997482	25.272989	37.150826	133.631592	31.679299	19.0160165	133.814537	-83.270185	-2.4580005	168.206733
-54.967434	3.299058	158.786682	-25.607014	7.557282	151.369156	38.06036	0.671992	133.660706	24.550938	37.258507	134.213669	31.305649	18.9652495	133.9371875	-82.519677	-3.8506855	168.8011245
-56.242775	4.595178	159.48082	-25.470062	6.880366	151.596878	38.04673	0.523266	133.333237	NaN	NaN	NaN	NaN	NaN	NaN	NaN	NaN	NaN
-57.71917	6.610441	160.27182	-25.301683	5.919555	151.678329	38.011776	0.353116	132.88028	25.169531	36.532177	134.545578	31.5906535	18.4426465	133.712929	-82.1940195	-6.6035365	169.643729
-58.392792	8.063514	160.612564	-25.257862	5.363325	151.681	38.026649	0.333631	132.612366	25.129923	36.463242	134.848846	31.578286	18.3984365	133.730606	-82.09401	-7.6717865	169.631394
-58.820511	9.50816	161.031647	-25.257233	4.859761	151.674728	37.992008	0.25281	132.390244	25.067493	36.385639	135.189835	31.5297505	18.3192245	133.7900395	-82.0442165	-8.5997025	169.5594165
NaN	NaN	NaN	-25.264231	4.43315	151.615601	37.982952	0.214675	132.224106	25.096479	36.305912	135.544861	31.5397155	18.2602935	133.8844835	-82.0681775	-9.3939935	169.3467185
NaN	NaN	NaN	-25.304291	4.133637	151.513779	37.976841	0.134784	132.124252	25.207693	36.24918	135.964035	31.592267	18.191982	134.0441435	-82.200849	-9.924708	168.9834145
NaN	NaN	NaN	-25.406113	3.93163	151.301514	37.988827	0.040122	132.044052	25.425568	36.211056	136.373642	31.7071975	18.125589	134.208847	-82.5194235	-10.262329	168.394181
NaN	NaN	NaN	-25.513952	3.694127	150.912933	38.120583	-0.11315	132.18306	25.684166	36.158348	136.780334	31.9023745	18.022599	134.481697	-82.9302785	-10.634345	167.344169
NaN	NaN	NaN	-25.674337	3.306324	150.158157	38.328232	-0.412188	132.271118	26.134882	35.954002	137.376602	32.231557	17.770907	134.82386	-83.580231	-11.158259	165.492454
NaN	NaN	NaN	-25.712629	2.993564	149.58049	38.513271	-0.701338	132.353638	26.467436	35.736832	137.742722	32.4903535	17.517747	135.04818	-83.9156115	-11.530619	164.1128
NaN	NaN	NaN	-25.695034	2.665487	149.089233	38.724545	-1.072288	132.392044	26.842159	35.445522	138.042038	32.783352	17.186617	135.217041	-84.17342	-11.855643	162.961425
-54.469055	22.14241	156.898849	-25.635841	2.358368	148.702026	38.927105	-1.429397	132.170929	27.257923	35.121006	138.37793	33.092514	16.8458045	135.2744295	-84.364196	-12.1290685	162.1296225
NaN	NaN	NaN	-25.54726	2.146397	148.469757	39.055912	-1.773818	132.234161	27.639698	34.805317	138.72998	33.347805	16.5157495	135.4820705	-84.442325	-12.2229555	161.4574435
-50.939434	24.256546	156.602341	-25.477329	2.002809	148.396484	39.203308	-2.007923	132.169479	27.996958	34.564995	139.103088	33.600133	16.278536	135.6362835	-84.554791	-12.272918	161.1566845
-48.909897	25.1625	156.421677	-25.428093	1.925112	148.421295	39.370544	-2.22503	132.243759	28.280739	34.350079	139.439468	33.8256415	16.0625245	135.8416135	-84.6818275	-12.2123005	161.0009765
-45.643341	26.285244	155.882294	-25.469193	1.974113	148.570007	39.809093	-2.709481	132.477158	28.515097	34.086639	139.811508	34.162095	15.688579	136.144333	-85.100481	-11.740353	160.995681
-43.332939	26.929708	155.191132	-25.561583	2.123397	148.662262	39.854897	-2.875668	132.720306	28.622829	33.922375	139.891815	34.238863	15.5233535	136.3060605	-85.362029	-11.2765595	161.0184635
-40.941319	27.499067	154.104507	-25.648281	2.321951	148.724518	39.828415	-3.034127	133.011642	28.712946	33.7962	139.88089	34.2706805	15.3810365	136.446266	-85.5672425	-10.7371345	161.00277
-38.423813	27.982361	152.83989	-25.720024	2.499417	148.700134	39.685921	-3.12012	133.377441	28.766901	33.729309	139.778061	34.226411	15.3045945	136.577751	-85.666459	-10.3057605	160.822517
-35.732014	28.389639	151.46933	-25.728474	2.671348	148.558167	39.819401	-3.288157	133.845978	28.912683	33.636818	139.673126	34.366042	15.1743305	136.759552	-85.82299	-9.8316345	160.356782
-32.955151	28.646704	150.13916	-25.661737	2.880234	148.293549	40.058895	-3.476732	134.386993	29.174566	33.484928	139.771454	34.6167305	15.004098	137.0792235	-85.9402045	-9.24363	159.5078745
-29.996357	28.899595	148.967224	-25.520452	3.146842	148.017807	40.45126	-3.54718	134.761597	29.494534	33.373581	139.95607	34.972897	14.9132005	137.3588335	-86.013801	-8.6195165	158.6767805
-25.343441	29.116301	147.623413	-25.242144	3.66987	147.685898	41.065147	-3.583178	135.569778	30.166868	33.466679	140.372925	35.6160075	14.9417505	137.9713515	-86.1002955	-7.6020105	157.4004445
-22.083252	29.198595	147.01503	-24.992081	4.084885	147.560349	41.496487	-3.522621	136.131897	30.682528	33.600079	140.817703	36.0895075	15.038729	138.4748	-86.0736695	-6.868959	156.645898
-18.810265	29.260912	146.63681	-24.74106	4.505052	147.512375	41.90147	-3.497447	136.699539	31.263182	33.763893	141.286179	36.582326	15.133223	138.992859	-86.064446	-6.123119	156.031891
-15.452734	29.335537	146.449432	-24.511183	4.956771	147.467178	NaN	NaN	NaN	31.873835	33.935558	141.801788	NaN	NaN	NaN	NaN	NaN	NaN
-12.034993	29.339705	146.495071	-24.292496	5.404698	147.436661	NaN	NaN	NaN	32.465733	34.080242	142.505264	NaN	NaN	NaN	NaN	NaN	NaN
-8.670495	29.307941	146.857437	-24.07308	5.826224	147.487289	NaN	NaN	NaN	33.118011	34.266388	143.360977	NaN	NaN	NaN	NaN	NaN	NaN
-5.306131	29.24	147.593735	-23.856054	6.190315	147.613632	43.2257	-3.478477	139.917618	33.790283	34.457718	144.307526	38.5079915	15.4896205	142.112572	-86.2200995	-3.1089905	153.114692
-0.314631	29.021755	149.169968	-23.547098	6.742414	147.878815	NaN	NaN	NaN	34.725811	34.737854	145.936066	NaN	NaN	NaN	NaN	NaN	NaN
2.958133	28.827778	150.587738	-23.370064	7.108741	148.131409	NaN	NaN	NaN	NaN	NaN	NaN	NaN	NaN	NaN	NaN	NaN	NaN
6.078429	28.585716	152.082382	-23.188217	7.484439	148.42218	NaN	NaN	NaN	NaN	NaN	NaN	NaN	NaN	NaN	NaN	NaN	NaN
9.089916	28.230513	153.638016	-23.011078	7.876571	148.643494	NaN	NaN	NaN	NaN	NaN	NaN	NaN	NaN	NaN	NaN	NaN	NaN
10.091344	26.821026	154.963791	-22.867271	8.225072	148.775513	NaN	NaN	NaN	NaN	NaN	NaN	NaN	NaN	NaN	NaN	NaN	NaN
10.440971	25.154781	155.344879	-22.637276	8.593987	148.717102	NaN	NaN	NaN	NaN	NaN	NaN	NaN	NaN	NaN	NaN	NaN	NaN
11.095388	23.505568	155.66748	-22.346096	8.910612	148.467514	NaN	NaN	NaN	NaN	NaN	NaN	NaN	NaN	NaN	NaN	NaN	NaN
12.026844	20.873857	155.804428	-21.942497	9.367429	148.139496	NaN	NaN	NaN	NaN	NaN	NaN	NaN	NaN	NaN	NaN	NaN	NaN
12.521017	19.166815	155.587631	-21.642067	9.698508	147.987854	NaN	NaN	NaN	NaN	NaN	NaN	NaN	NaN	NaN	NaN	NaN	NaN
12.896432	17.241873	155.244156	-21.344067	10.02944	147.984955	NaN	NaN	NaN	NaN	NaN	NaN	NaN	NaN	NaN	NaN	NaN	NaN
13.104449	15.371336	155.018021	-21.057503	10.3881	148.210007	NaN	NaN	NaN	NaN	NaN	NaN	NaN	NaN	NaN	NaN	NaN	NaN
13.181305	13.343592	154.81189	-20.733952	10.79319	148.573685	NaN	NaN	NaN	NaN	NaN	NaN	NaN	NaN	NaN	NaN	NaN	NaN
13.035565	11.318297	154.616852	-20.353361	11.20986	149.025986	NaN	NaN	NaN	NaN	NaN	NaN	NaN	NaN	NaN	NaN	NaN	NaN
12.814234	9.257648	154.433578	-19.956068	11.597922	149.55098	NaN	NaN	NaN	NaN	NaN	NaN	NaN	NaN	NaN	NaN	NaN	NaN
12.236462	6.007035	154.199051	-19.300606	12.10142	150.457352	NaN	NaN	NaN	NaN	NaN	NaN	NaN	NaN	NaN	NaN	NaN	NaN
11.612679	3.746913	154.222855	-18.853668	12.401507	151.063782	NaN	NaN	NaN	NaN	NaN	NaN	NaN	NaN	NaN	NaN	NaN	NaN
10.939242	1.531399	154.310593	-18.436567	12.68854	151.681915	NaN	NaN	NaN	NaN	NaN	NaN	NaN	NaN	NaN	NaN	NaN	NaN
10.161984	-0.709299	154.480011	-18.100182	12.953123	152.308304	NaN	NaN	NaN	NaN	NaN	NaN	NaN	NaN	NaN	NaN	NaN	NaN
9.286078	-3.017134	154.684021	-17.800503	13.156059	152.835739	NaN	NaN	NaN	NaN	NaN	NaN	NaN	NaN	NaN	NaN	NaN	NaN
8.250999	-5.322302	154.982285	-17.559807	13.282598	153.285599	NaN	NaN	NaN	NaN	NaN	NaN	NaN	NaN	NaN	NaN	NaN	NaN
7.143	-7.586043	155.230438	-17.35955	13.337893	153.597	NaN	NaN	NaN	NaN	NaN	NaN	NaN	NaN	NaN	NaN	NaN	NaN
5.409875	-10.938224	155.43837	-17.124111	13.340754	153.836792	NaN	NaN	NaN	NaN	NaN	NaN	NaN	NaN	NaN	NaN	NaN	NaN
4.246129	-13.118808	155.504745	-17.021284	13.275274	153.886353	NaN	NaN	NaN	NaN	NaN	NaN	NaN	NaN	NaN	NaN	NaN	NaN
2.980488	-15.276832	155.567291	-16.940903	13.1321	153.92305	NaN	NaN	NaN	NaN	NaN	NaN	NaN	NaN	NaN	NaN	NaN	NaN
1.726492	-17.301928	155.64888	-16.897337	12.95485	153.995163	NaN	NaN	NaN	NaN	NaN	NaN	NaN	NaN	NaN	NaN	NaN	NaN
0.462182	-19.310457	155.71373	-16.871048	12.753539	154.085541	NaN	NaN	NaN	NaN	NaN	NaN	NaN	NaN	NaN	NaN	NaN	NaN
-0.839973	-21.225046	155.818909	-16.85718	12.520459	154.218735	NaN	NaN	NaN	NaN	NaN	NaN	NaN	NaN	NaN	NaN	NaN	NaN
-2.137852	-22.992134	155.907471	-16.826496	12.250647	154.363174	NaN	NaN	NaN	NaN	NaN	NaN	NaN	NaN	NaN	NaN	NaN	NaN
-3.928804	-25.524187	156.134109	-16.664806	11.799118	154.547134	NaN	NaN	NaN	NaN	NaN	NaN	NaN	NaN	NaN	NaN	NaN	NaN
-5.226851	-25.685024	156.168945	-16.556078	11.548531	154.656525	NaN	NaN	NaN	NaN	NaN	NaN	NaN	NaN	NaN	NaN	NaN	NaN
-6.361866	-25.855446	156.192398	-16.477467	11.332214	154.708237	NaN	NaN	NaN	NaN	NaN	NaN	NaN	NaN	NaN	NaN	NaN	NaN
-7.461596	-25.877905	156.032135	-16.422392	11.16004	154.722839	NaN	NaN	NaN	NaN	NaN	NaN	NaN	NaN	NaN	NaN	NaN	NaN
-8.465433	-25.889778	155.925461	-16.41238	11.027558	154.693634	NaN	NaN	NaN	NaN	NaN	NaN	NaN	NaN	NaN	NaN	NaN	NaN
-9.445906	-25.698805	155.729263	-16.455404	10.949555	154.633652	NaN	NaN	NaN	NaN	NaN	NaN	NaN	NaN	NaN	NaN	NaN	NaN
-10.334158	-25.53997	155.540176	-16.49765	10.908897	154.558838	NaN	NaN	NaN	NaN	NaN	NaN	NaN	NaN	NaN	NaN	NaN	NaN
-11.410713	-25.102568	155.064819	-16.588234	10.90693	154.311066	NaN	NaN	NaN	NaN	NaN	NaN	NaN	NaN	NaN	NaN	NaN	NaN
-12.081194	-24.711847	154.737167	-16.673611	10.915866	154.075668	NaN	NaN	NaN	NaN	NaN	NaN	NaN	NaN	NaN	NaN	NaN	NaN
-12.486506	-24.419451	154.304764	-16.765469	10.890854	153.788376	NaN	NaN	NaN	NaN	NaN	NaN	NaN	NaN	NaN	NaN	NaN	NaN
-12.845053	-24.016886	153.836517	-16.865475	10.837817	153.454559	NaN	NaN	NaN	NaN	NaN	NaN	NaN	NaN	NaN	NaN	NaN	NaN
-13.050498	-23.584948	153.327606	-16.968822	10.75377	153.09845	NaN	NaN	NaN	NaN	NaN	NaN	NaN	NaN	NaN	NaN	NaN	NaN
-13.137992	-23.065706	152.691071	-17.098307	10.638545	152.696915	NaN	NaN	NaN	NaN	NaN	NaN	NaN	NaN	NaN	NaN	NaN	NaN
-13.187008	-22.531778	151.979752	-17.243092	10.520059	152.234009	NaN	NaN	NaN	NaN	NaN	NaN	NaN	NaN	NaN	NaN	NaN	NaN
-12.915792	-21.672922	150.671722	-17.550097	10.342588	151.382217	NaN	NaN	NaN	NaN	NaN	NaN	NaN	NaN	NaN	NaN	NaN	NaN
-12.608655	-21.056118	149.680237	-17.837784	10.241556	150.757843	NaN	NaN	NaN	NaN	NaN	NaN	NaN	NaN	NaN	NaN	NaN	NaN
-12.146273	-20.506851	148.671799	-18.165039	10.138177	150.100113	NaN	NaN	NaN	NaN	NaN	NaN	NaN	NaN	NaN	NaN	NaN	NaN
-11.700652	-19.87866	147.705215	-18.529558	10.049026	149.425919	NaN	NaN	NaN	NaN	NaN	NaN	NaN	NaN	NaN	NaN	NaN	NaN
-11.093795	-19.307537	146.833878	-18.888239	10.017046	148.782379	NaN	NaN	NaN	NaN	NaN	NaN	NaN	NaN	NaN	NaN	NaN	NaN
-10.380844	-18.72027	146.004822	-19.237625	10.032841	148.074478	NaN	NaN	NaN	NaN	NaN	NaN	NaN	NaN	NaN	NaN	NaN	NaN
-9.619394	-18.123322	145.264038	-19.641813	10.038927	147.303497	NaN	NaN	NaN	NaN	NaN	NaN	NaN	NaN	NaN	NaN	NaN	NaN
-8.375692	-17.387461	144.110519	-20.323715	10.026221	145.864578	NaN	NaN	NaN	NaN	NaN	NaN	NaN	NaN	NaN	NaN	NaN	NaN
-7.631428	-16.935654	143.343109	-20.918913	10.023097	144.75563	NaN	NaN	NaN	NaN	NaN	NaN	NaN	NaN	NaN	NaN	NaN	NaN
-6.889059	-16.56748	142.498901	-21.593653	10.004339	143.571793	NaN	NaN	NaN	NaN	NaN	NaN	NaN	NaN	NaN	NaN	NaN	NaN
-6.20665	-16.159306	141.67865	-22.192791	10.027259	142.381638	NaN	NaN	NaN	NaN	NaN	NaN	NaN	NaN	NaN	NaN	NaN	NaN
-5.515105	-15.893698	140.908386	-22.692404	10.089777	141.364243	NaN	NaN	NaN	NaN	NaN	NaN	NaN	NaN	NaN	NaN	NaN	NaN
-4.928616	-15.599972	140.251984	-23.074259	10.137645	140.526123	NaN	NaN	NaN	NaN	NaN	NaN	NaN	NaN	NaN	NaN	NaN	NaN
-4.494518	-15.424662	139.790543	-23.288904	10.188043	139.87645	NaN	NaN	NaN	NaN	NaN	NaN	NaN	NaN	NaN	NaN	NaN	NaN
-3.792509	-15.277861	139.373016	-23.398594	10.287998	139.201462	NaN	NaN	NaN	NaN	NaN	NaN	NaN	NaN	NaN	NaN	NaN	NaN
-3.433269	-15.224957	139.400055	-23.405239	10.322304	138.848373	NaN	NaN	NaN	NaN	NaN	NaN	NaN	NaN	NaN	NaN	NaN	NaN
-3.314177	-15.299506	139.617661	-23.377867	10.378944	138.516602	NaN	NaN	NaN	NaN	NaN	NaN	NaN	NaN	NaN	NaN	NaN	NaN
-3.200982	-15.399403	139.978043	-23.34203	10.413112	138.219879	NaN	NaN	NaN	NaN	NaN	NaN	NaN	NaN	NaN	NaN	NaN	NaN
-3.161525	-15.49348	140.347534	-23.378181	10.380649	137.921844	NaN	NaN	NaN	NaN	NaN	NaN	NaN	NaN	NaN	NaN	NaN	NaN
-3.376362	-15.558529	140.657761	-23.44335	10.304118	137.554367	NaN	NaN	NaN	NaN	NaN	NaN	NaN	NaN	NaN	NaN	NaN	NaN
-3.606148	-15.671447	140.830124	-23.538544	10.201391	137.189209	NaN	NaN	NaN	NaN	NaN	NaN	NaN	NaN	NaN	NaN	NaN	NaN
-4.244268	-15.787904	140.887039	-23.707481	9.960235	136.702881	NaN	NaN	NaN	34.574844	33.388996	137.56395	NaN	NaN	NaN	NaN	NaN	NaN
-4.755549	-15.729642	140.743271	-23.795128	9.806311	136.468246	NaN	NaN	NaN	34.779503	33.323051	137.127411	NaN	NaN	NaN	NaN	NaN	NaN
-5.305581	-15.677045	140.479507	-23.868322	9.647117	136.374527	NaN	NaN	NaN	34.882164	33.240795	136.753799	NaN	NaN	NaN	NaN	NaN	NaN
-6.123945	-15.538512	140.222519	-23.906858	9.520645	136.342026	NaN	NaN	NaN	34.864189	33.225368	136.538284	NaN	NaN	NaN	NaN	NaN	NaN
-6.796	-15.294424	139.829132	-23.905558	9.435266	136.315948	NaN	NaN	NaN	34.834816	33.256413	136.490829	NaN	NaN	NaN	NaN	NaN	NaN
-7.589389	-14.992462	139.300903	-23.876133	9.373649	136.284744	NaN	NaN	NaN	34.880257	33.278347	136.517776	NaN	NaN	NaN	NaN	NaN	NaN
-8.60144	-14.629303	138.789505	-23.857317	9.347252	136.277496	NaN	NaN	NaN	34.868576	33.313393	136.658676	NaN	NaN	NaN	NaN	NaN	NaN
-10.032001	-13.978085	137.742279	-23.813864	9.325199	136.261383	NaN	NaN	NaN	34.602371	33.450199	137.149338	NaN	NaN	NaN	NaN	NaN	NaN
-11.187843	-13.5327	137.104919	-23.794218	9.286512	136.231384	42.091667	-2.867925	135.7332	34.64262	33.452122	137.384506	38.3671435	15.2920985	136.558853	-85.9555795	3.2809255	135.903915
-12.296219	-13.053592	136.285828	-23.785904	9.237738	136.181229	42.138908	-2.900815	135.469986	34.630047	33.333481	137.685013	38.3844775	15.216333	136.5774995	-85.9562855	3.259143	135.7849585
-13.540627	-12.611084	135.501617	-23.778034	9.188171	136.149857	42.175785	-2.939086	135.205002	NaN	NaN	NaN	NaN	NaN	NaN	NaN	NaN	NaN
-14.838087	-12.181978	134.64711	-23.757284	9.144979	136.107254	42.193459	-2.960858	134.953781	NaN	NaN	NaN	NaN	NaN	NaN	NaN	NaN	NaN
-16.210567	-11.753401	133.891159	-23.798807	9.187976	136.089844	42.171665	-2.895781	134.690979	NaN	NaN	NaN	NaN	NaN	NaN	NaN	NaN	NaN
-17.74757	-11.407204	133.395462	-23.872726	9.351015	136.051544	42.07523	-2.833575	134.509766	NaN	NaN	NaN	NaN	NaN	NaN	NaN	NaN	NaN
-20.131693	-10.984559	132.695419	-24.078749	9.69659	135.900146	41.809383	-2.647445	133.944672	NaN	NaN	NaN	NaN	NaN	NaN	NaN	NaN	NaN
-21.830574	-10.873295	132.296783	-24.275732	9.904792	135.750076	41.549351	-2.512775	133.539719	NaN	NaN	NaN	NaN	NaN	NaN	NaN	NaN	NaN
-23.59268	-10.81241	131.913406	-24.477108	10.077813	135.571732	41.303745	-2.37015	133.129288	NaN	NaN	NaN	NaN	NaN	NaN	NaN	NaN	NaN
-25.215975	-10.698311	131.795959	-24.619133	10.271754	135.414444	41.122116	-2.295734	132.813202	NaN	NaN	NaN	NaN	NaN	NaN	NaN	NaN	NaN
-27.398428	-11.093615	132.295212	-24.694754	10.543039	135.403473	40.97961	-2.285209	132.665482	33.370163	33.341515	136.918167	37.1748865	15.528153	134.7918245	-86.5643945	5.557925	136.0151215
-29.45447	-11.421091	133.833664	-24.688545	10.782037	135.823395	40.854408	-2.30782	132.644241	33.432587	33.515244	135.791687	37.1434975	15.603712	134.217964	-86.5205875	5.960362	137.428826
-31.548197	-11.770495	136.480301	-24.566473	10.815039	136.961151	40.755116	-2.260238	132.596359	33.443199	33.763321	134.219223	37.0991575	15.7515415	133.407791	-86.2321035	5.8785365	140.514511
-34.627636	-12.228606	141.702576	-24.329523	10.514646	139.337082	40.64333	-2.378396	132.318146	33.519493	34.042229	131.815308	37.0814115	15.8319165	132.066727	-85.7404575	5.1973755	146.607437
-36.585972	-12.435199	145.125061	-24.095947	10.06269	140.994949	40.593693	-2.784498	132.30304	33.133606	33.595074	130.526917	36.8636495	15.405288	131.4149785	-85.0555435	4.720092	150.5749195
-38.509232	-12.638405	147.669128	-23.801821	9.441118	142.448608	40.606739	-3.250892	132.457062	32.181328	32.948101	129.948074	36.3940335	14.8486045	131.202568	-83.9976755	4.0336315	153.694648
-40.336735	-12.840112	149.660706	-23.429649	8.732412	143.628433	40.054752	-3.119746	132.391235	31.484867	32.444363	129.786453	35.7698095	14.6623085	131.088844	-82.6291075	2.8025155	156.168022
-42.177055	-12.88414	151.208237	-23.19068	8.004945	144.49498	40.338314	-3.313041	132.412949	30.997297	32.175476	129.568787	35.6678055	14.4312175	130.990868	-82.0491655	1.5786725	157.999092
-43.825912	-12.90822	152.231934	-22.978294	7.323667	145.020615	40.565403	-3.430131	132.322769	30.599775	31.98308	129.255463	35.582589	14.2764745	130.789116	-81.539177	0.3708595	159.252114
-45.458649	-12.771463	152.844376	-22.806786	6.718376	145.255508	40.692387	-3.557148	132.032318	30.236526	31.691376	129.003799	35.4644565	14.067114	130.5180585	-81.0780285	-0.630362	159.9929575
-47.759724	-12.156343	153.199265	-22.664629	5.911077	145.312546	41.380001	-4.083246	131.709488	29.846609	31.322199	128.644669	35.613305	13.6194765	130.1770785	-80.942563	-1.7973225	160.4480135
-49.080563	-11.647129	153.155655	-22.610079	5.451019	145.25177	41.411488	-4.284484	131.425018	29.74489	31.133053	128.617966	35.578189	13.4242845	130.021492	-80.798347	-2.5222465	160.482048
-50.325729	-10.929632	152.778656	-22.612541	5.006525	145.148941	41.320957	-4.550148	131.166367	29.772932	30.962584	128.740646	35.5469445	13.206218	129.9535065	-80.7720265	-3.193168	160.3443755
-51.49765	-10.077429	152.388458	-22.657953	4.56282	145.02832	41.221855	-4.786658	130.947968	29.849171	30.804995	128.967148	35.535513	13.0091685	129.957558	-80.851419	-3.8835285	160.099082
-52.4384	-9.05056	151.972076	-22.759869	4.158799	144.929077	41.056213	-4.989119	130.673676	29.889732	30.652512	129.206436	35.4729725	12.8316965	129.940056	-80.9927105	-4.5140985	159.918098
-53.07914	-7.928914	151.604294	-22.872356	3.796489	144.773438	40.862782	-5.137077	130.367142	30.122625	30.436131	129.358276	35.4927035	12.649527	129.862709	-81.2374155	-5.056549	159.684167
-53.664101	-6.736526	151.306396	-22.99369	3.512159	144.680618	40.675957	-5.200168	129.946167	30.036676	30.389675	129.523941	35.3563165	12.5947535	129.735054	-81.3436965	-5.5704355	159.626182
-54.064686	-4.668935	151.021606	-23.140223	3.132708	144.639679	40.494232	-5.278796	129.612305	29.853434	30.374189	129.756683	35.173833	12.5476965	129.684494	-81.454279	-6.2822805	159.594864
-54.115658	-3.288938	150.844116	-23.214857	2.883488	144.665283	40.397095	-5.342621	129.394562	29.803308	30.340267	129.96196	35.1002015	12.498823	129.678261	-81.5299155	-6.731847	159.652305
-53.959667	-1.734908	150.695526	-23.24061	2.639863	144.665436	40.308434	-5.445406	129.239075	29.830345	30.287806	130.19194	35.0693895	12.4212	129.7155075	-81.5506095	-7.141474	159.6153645
-53.60117	-0.242909	150.501022	-23.231773	2.447715	144.646011	40.272644	-5.524565	129.13208	29.910152	30.23951	130.479111	35.091398	12.3574725	129.8055955	-81.554944	-7.4620425	159.4864265
-53.085094	1.401438	150.168304	-23.20747	2.293779	144.577087	40.255009	-5.586029	129.035645	30.08276	30.215321	130.789398	35.1688845	12.314646	129.9125215	-81.5838245	-7.727088	159.2416525
-52.318222	2.930604	149.886307	-23.185951	2.182059	144.456131	40.312016	-5.623355	129.022186	30.263142	30.205509	131.140488	35.287579	12.291077	130.081337	-81.659481	-7.926959	158.830925
-51.387383	4.513323	149.28978	-23.135872	2.082583	144.266327	40.421436	-5.663721	129.030289	30.510265	30.195221	131.485901	35.4658505	12.26575	130.258095	-81.7375945	-8.100584	158.274559
-49.69693	6.830854	148.353424	-23.078077	1.952116	143.82959	40.580578	-5.773305	128.929367	30.911457	30.130148	131.881134	35.7460175	12.1784215	130.4052505	-81.9021715	-8.2741895	157.2539295
-48.376125	8.334724	147.628662	-22.908258	1.987091	143.43515	40.679348	-5.840349	128.792053	31.175709	30.090076	132.079056	35.9275285	12.1248635	130.4355545	-81.7440445	-8.1506815	156.4347455
-46.80434	9.796735	146.976898	-22.963943	1.791159	142.992905	40.799469	-5.916395	128.603348	31.444826	30.035326	132.224457	36.1221475	12.0594655	130.4139025	-82.0500335	-8.4771475	155.5719075
-45.141972	11.150951	146.264893	-22.905968	1.647361	142.493958	40.902756	-6.00545	128.358231	31.712791	29.962761	132.361771	36.3077735	11.9786555	130.360001	-82.1197095	-8.6839335	154.627915
-43.2202	12.484637	145.703537	-22.844357	1.483577	142.023712	41.029125	-6.081679	128.124222	32.027493	29.910309	132.580276	36.528309	11.914315	130.352249	-82.217023	-8.947161	153.695175
-41.125591	13.674617	145.29451	-22.773195	1.318799	141.673813	40.909012	-5.956069	128.118134	32.411949	29.891359	132.989746	36.6604805	11.967645	130.55394	-82.2068705	-9.330047	152.793686
-38.951256	14.708389	144.980347	-22.703411	1.15011	141.45163	41.166313	-6.018503	128.200729	32.873264	29.855732	133.669342	37.0197885	11.9186145	130.9350355	-82.4266105	-9.6183945	151.9682245
-35.394226	15.959268	144.966782	-22.638399	0.959902	141.449432	42.03743	-6.338112	128.756851	NaN	NaN	NaN	NaN	NaN	NaN	NaN	NaN	NaN
-32.90881	16.634651	145.216202	-22.654932	0.907862	141.721863	42.891079	-6.65488	129.868515	NaN	NaN	NaN	NaN	NaN	NaN	NaN	NaN	NaN
-30.369911	17.12915	145.611313	-22.741116	0.944123	142.06398	42.834301	-6.423421	130.867599	NaN	NaN	NaN	NaN	NaN	NaN	NaN	NaN	NaN
-27.789038	17.436577	146.121628	-22.869732	1.077349	142.450104	43.16066	-6.527589	132.130173	NaN	NaN	NaN	NaN	NaN	NaN	NaN	NaN	NaN
-25.111809	17.591768	146.50885	-22.999218	1.385164	142.846664	43.527	-6.800447	133.414795	NaN	NaN	NaN	NaN	NaN	NaN	NaN	NaN	NaN
-22.553509	17.593483	146.73558	-23.114044	1.911151	143.171204	43.937965	-7.136565	134.69693	NaN	NaN	NaN	NaN	NaN	NaN	NaN	NaN	NaN
-19.900343	17.546549	146.896271	-23.241228	2.603061	143.502899	NaN	NaN	NaN	NaN	NaN	NaN	NaN	NaN	NaN	NaN	NaN	NaN
-16.160763	17.078888	147.008759	-23.457317	3.891359	143.772903	NaN	NaN	NaN	NaN	NaN	NaN	NaN	NaN	NaN	NaN	NaN	NaN
-13.82163	16.590597	147.050369	-23.629625	4.865359	143.831451	NaN	NaN	NaN	NaN	NaN	NaN	NaN	NaN	NaN	NaN	NaN	NaN
-11.621416	15.972773	146.981949	-23.801601	5.846653	143.70932	NaN	NaN	NaN	NaN	NaN	NaN	NaN	NaN	NaN	NaN	NaN	NaN
-9.489699	15.158444	146.805542	-23.923042	6.773578	143.407013	NaN	NaN	NaN	NaN	NaN	NaN	NaN	NaN	NaN	NaN	NaN	NaN
-7.612128	14.218658	146.710022	-24.05167	7.591084	143.044327	NaN	NaN	NaN	NaN	NaN	NaN	NaN	NaN	NaN	NaN	NaN	NaN
-5.877659	13.149573	146.583481	-24.18005	8.310223	142.62677	NaN	NaN	NaN	NaN	NaN	NaN	NaN	NaN	NaN	NaN	NaN	NaN
-4.342383	11.932815	146.48056	-24.25218	8.970347	142.167984	NaN	NaN	NaN	NaN	NaN	NaN	NaN	NaN	NaN	NaN	NaN	NaN
-2.418608	10.012005	146.421661	-24.273132	9.822904	141.6259	NaN	NaN	NaN	NaN	NaN	NaN	NaN	NaN	NaN	NaN	NaN	NaN
-1.391331	8.707035	146.514496	-24.212988	10.390326	141.375107	NaN	NaN	NaN	NaN	NaN	NaN	NaN	NaN	NaN	NaN	NaN	NaN
-0.604297	7.405625	146.722	-24.100586	10.887695	141.282684	NaN	NaN	NaN	NaN	NaN	NaN	NaN	NaN	NaN	NaN	NaN	NaN
-0.039456	6.105094	147.069931	-23.977932	11.355906	141.338531	NaN	NaN	NaN	NaN	NaN	NaN	NaN	NaN	NaN	NaN	NaN	NaN
0.313654	4.883328	147.468384	-23.788473	11.791371	141.398773	NaN	NaN	NaN	NaN	NaN	NaN	NaN	NaN	NaN	NaN	NaN	NaN
0.475175	3.69713	147.853699	-23.565207	12.230435	141.42305	NaN	NaN	NaN	NaN	NaN	NaN	NaN	NaN	NaN	NaN	NaN	NaN
0.436091	2.649174	148.199646	-23.357416	12.658053	141.411926	NaN	NaN	NaN	NaN	NaN	NaN	NaN	NaN	NaN	NaN	NaN	NaN
-0.011889	1.294176	148.588486	-23.052816	13.307817	141.330338	NaN	NaN	NaN	NaN	NaN	NaN	NaN	NaN	NaN	NaN	NaN	NaN
-0.577625	0.565838	148.771744	-22.858961	13.7442	141.297668	NaN	NaN	NaN	NaN	NaN	NaN	NaN	NaN	NaN	NaN	NaN	NaN
-1.226771	0.031685	148.780106	-22.65947	14.151142	141.303391	NaN	NaN	NaN	NaN	NaN	NaN	NaN	NaN	NaN	NaN	NaN	NaN
-2.1223	-0.414347	148.656815	-22.467232	14.514309	141.356522	NaN	NaN	NaN	NaN	NaN	NaN	NaN	NaN	NaN	NaN	NaN	NaN
-3.070385	-0.70665	148.407211	-22.266073	14.84123	141.449112	NaN	NaN	NaN	NaN	NaN	NaN	NaN	NaN	NaN	NaN	NaN	NaN
-4.137529	-0.82277	147.995819	-22.080992	15.15166	141.63707	NaN	NaN	NaN	NaN	NaN	NaN	NaN	NaN	NaN	NaN	NaN	NaN
-5.433486	-0.783447	147.536194	-21.891363	15.404765	141.910858	NaN	NaN	NaN	NaN	NaN	NaN	NaN	NaN	NaN	NaN	NaN	NaN
-7.47898	-0.409007	146.929672	-21.63085	15.771389	142.575684	NaN	NaN	NaN	NaN	NaN	NaN	NaN	NaN	NaN	NaN	NaN	NaN
-9.019774	0.047441	146.598495	-21.454399	15.959933	143.165543	NaN	NaN	NaN	NaN	NaN	NaN	NaN	NaN	NaN	NaN	NaN	NaN
-10.637771	0.66111	146.308441	-21.256948	16.078579	143.82196	NaN	NaN	NaN	NaN	NaN	NaN	NaN	NaN	NaN	NaN	NaN	NaN
-12.304373	1.34786	146.074097	-21.071157	16.122746	144.527145	NaN	NaN	NaN	NaN	NaN	NaN	NaN	NaN	NaN	NaN	NaN	NaN
-14.077191	2.156911	145.967285	-20.876947	16.11116	145.214096	NaN	NaN	NaN	NaN	NaN	NaN	NaN	NaN	NaN	NaN	NaN	NaN
-15.82168	2.994914	145.899216	-20.671146	16.016602	145.863983	NaN	NaN	NaN	NaN	NaN	NaN	NaN	NaN	NaN	NaN	NaN	NaN
-17.674515	3.948008	146.05426	-20.442476	15.858744	146.479645	NaN	NaN	NaN	NaN	NaN	NaN	NaN	NaN	NaN	NaN	NaN	NaN
-20.398605	5.330845	146.529755	-20.200352	15.529992	147.40033	NaN	NaN	NaN	NaN	NaN	NaN	NaN	NaN	NaN	NaN	NaN	NaN
-22.220758	6.248803	146.990509	-20.084129	15.278678	147.980865	NaN	NaN	NaN	NaN	NaN	NaN	NaN	NaN	NaN	NaN	NaN	NaN
-24.085308	7.223093	147.64711	-19.990543	14.989021	148.532623	NaN	NaN	NaN	NaN	NaN	NaN	NaN	NaN	NaN	NaN	NaN	NaN
-25.869968	8.116013	148.310623	-19.927002	14.650434	149.085098	NaN	NaN	NaN	NaN	NaN	NaN	NaN	NaN	NaN	NaN	NaN	NaN
-27.705204	9.069385	148.991302	-19.850496	14.200409	149.584641	NaN	NaN	NaN	NaN	NaN	NaN	NaN	NaN	NaN	NaN	NaN	NaN
-29.392639	9.976494	149.529068	-19.709837	13.654548	149.988998	NaN	NaN	NaN	NaN	NaN	NaN	NaN	NaN	NaN	NaN	NaN	NaN
-31.096012	10.929167	149.928345	-19.519526	13.025351	150.261551	NaN	NaN	NaN	NaN	NaN	NaN	NaN	NaN	NaN	NaN	NaN	NaN
-33.474411	12.42001	150.104767	-19.224649	11.98676	150.326248	NaN	NaN	NaN	NaN	NaN	NaN	NaN	NaN	NaN	NaN	NaN	NaN
-34.984436	13.45048	149.969391	-19.127449	11.30371	150.078491	NaN	NaN	NaN	NaN	NaN	NaN	NaN	NaN	NaN	NaN	NaN	NaN
-36.5238	14.553147	149.48909	-19.047831	10.675192	149.515274	NaN	NaN	NaN	NaN	NaN	NaN	NaN	NaN	NaN	NaN	NaN	NaN
-37.979664	15.767439	148.908722	-19.021967	10.092625	148.685852	NaN	NaN	NaN	36.063339	37.803673	136.626907	NaN	NaN	NaN	NaN	NaN	NaN
-39.291061	17.060369	148.256409	-19.025505	9.512777	147.709076	NaN	NaN	NaN	35.84771	37.403252	135.232574	NaN	NaN	NaN	NaN	NaN	NaN
-40.538601	18.512333	147.750229	-19.027411	9.03445	146.642212	45.137905	1.561421	133.75148	35.322475	37.066078	133.993835	40.23019	19.3137495	133.8726575	-78.285012	-1.2448495	159.4117665
-41.524036	20.1043	147.365997	-19.055336	8.645921	145.650528	45.524265	1.095721	132.557236	34.760139	36.861134	132.798172	40.142202	18.9784275	132.677704	-78.252874	-1.6865855	158.623352
-42.627163	22.614048	147.355225	-19.030649	8.169905	144.622391	44.970757	1.2367	130.727768	34.400257	36.735336	131.551559	39.685507	18.986018	131.1396635	-77.746805	-2.646208	158.1051185
-43.078751	24.379629	147.870255	-18.984642	7.912698	144.350113	44.773998	1.221898	129.991013	34.217896	36.780895	131.337936	39.495947	19.0013965	130.6644745	-77.465231	-3.1760005	158.0357515
-43.181175	26.174429	148.751907	-18.950802	7.671638	144.281876	44.608749	1.287693	129.138535	34.169891	36.851955	131.507462	39.38932	19.069824	130.3229985	-77.290924	-3.726548	158.2407535
-43.079376	27.99291	149.889954	-18.949308	7.474258	144.25972	44.414364	1.295407	128.673035	34.147625	36.892326	131.881897	39.2809945	19.0938665	130.277466	-77.1796105	-4.1453505	158.241974
-42.70401	29.72028	150.989975	-18.984467	7.355539	144.248184	44.228199	1.306381	128.204056	34.202721	36.936729	132.379333	39.21546	19.121555	130.2916945	-77.184394	-4.410477	158.2046735
-42.184582	31.417662	152.011902	-19.035105	7.262949	144.124619	44.008152	1.395634	127.655098	34.305374	36.954563	132.931824	39.156763	19.1750985	130.293461	-77.226973	-4.6492005	157.955777
-41.423512	33.052467	152.824097	-19.109991	7.24569	143.93959	43.847401	1.485765	127.381325	34.401901	36.936153	133.362122	39.124651	19.210959	130.3717235	-77.344633	-4.719579	157.5074565
NaN	NaN	NaN	-19.229895	7.381666	143.611115	43.312931	1.776202	126.998779	NaN	NaN	NaN	NaN	NaN	NaN	NaN	NaN	NaN
NaN	NaN	NaN	-19.326399	7.503195	143.32843	43.245476	1.837163	126.847229	NaN	NaN	NaN	NaN	NaN	NaN	NaN	NaN	NaN
NaN	NaN	NaN	-19.443293	7.672665	143.032043	43.18512	1.821016	126.69725	NaN	NaN	NaN	NaN	NaN	NaN	NaN	NaN	NaN
NaN	NaN	NaN	-19.564386	7.855702	142.696732	43.101318	1.790415	126.567566	NaN	NaN	NaN	NaN	NaN	NaN	NaN	NaN	NaN
NaN	NaN	NaN	-19.700558	8.024369	142.347244	43.014008	1.742683	126.518806	NaN	NaN	NaN	NaN	NaN	NaN	NaN	NaN	NaN
NaN	NaN	NaN	-19.822388	8.217561	141.984253	42.96661	1.652607	126.435638	NaN	NaN	NaN	NaN	NaN	NaN	NaN	NaN	NaN
NaN	NaN	NaN	-19.940269	8.402196	141.683167	42.928608	1.605476	126.452972	NaN	NaN	NaN	NaN	NaN	NaN	NaN	NaN	NaN
NaN	NaN	NaN	-20.114323	8.780752	141.493088	43.109123	1.516959	126.89537	NaN	NaN	NaN	NaN	NaN	NaN	NaN	NaN	NaN
NaN	NaN	NaN	-20.218801	9.134698	141.700211	43.591934	1.220649	127.581108	NaN	NaN	NaN	NaN	NaN	NaN	NaN	NaN	NaN
NaN	NaN	NaN	-20.34297	9.560843	142.156418	44.213699	0.830561	128.695236	NaN	NaN	NaN	NaN	NaN	NaN	NaN	NaN	NaN
-20.782913	40.754475	149.649445	-20.540369	10.0193	142.79216	44.296108	0.731787	129.83902	NaN	NaN	NaN	NaN	NaN	NaN	NaN	NaN	NaN
-18.244539	40.120255	149.499573	-20.786215	10.600601	143.464935	44.56337	0.408006	131.20665	NaN	NaN	NaN	NaN	NaN	NaN	NaN	NaN	NaN
-15.711935	39.289749	149.370773	-21.106213	11.218021	144.148193	44.707672	0.003326	132.581955	NaN	NaN	NaN	NaN	NaN	NaN	NaN	NaN	NaN
-13.154721	38.268044	149.347809	-21.491577	11.870941	144.678101	44.740677	-0.511205	133.900421	NaN	NaN	NaN	NaN	NaN	NaN	NaN	NaN	NaN
-9.394352	36.357956	149.334015	-22.105299	12.824057	145.090271	NaN	NaN	NaN	NaN	NaN	NaN	NaN	NaN	NaN	NaN	NaN	NaN
-6.915356	34.878426	149.272842	-22.497503	13.449624	144.964355	NaN	NaN	NaN	NaN	NaN	NaN	NaN	NaN	NaN	NaN	NaN	NaN
-4.523057	33.225147	149.189178	-22.872288	14.065054	144.542053	NaN	NaN	NaN	NaN	NaN	NaN	NaN	NaN	NaN	NaN	NaN	NaN
-2.295129	31.464628	149.154999	-23.19215	14.638403	143.958603	NaN	NaN	NaN	NaN	NaN	NaN	NaN	NaN	NaN	NaN	NaN	NaN
-0.190006	29.554501	149.096848	-23.472837	15.242709	143.221756	NaN	NaN	NaN	NaN	NaN	NaN	NaN	NaN	NaN	NaN	NaN	NaN
1.747889	27.536043	149.16037	-23.652721	15.854128	142.451614	NaN	NaN	NaN	NaN	NaN	NaN	NaN	NaN	NaN	NaN	NaN	NaN
3.485931	25.342104	149.330261	-23.774487	16.401505	141.719635	NaN	NaN	NaN	NaN	NaN	NaN	NaN	NaN	NaN	NaN	NaN	NaN
5.730602	21.949011	149.594254	-23.714907	17.122845	140.68956	NaN	NaN	NaN	NaN	NaN	NaN	NaN	NaN	NaN	NaN	NaN	NaN
6.96137	19.573975	149.752945	-23.534197	17.51602	140.036026	NaN	NaN	NaN	NaN	NaN	NaN	NaN	NaN	NaN	NaN	NaN	NaN
8.000571	17.133844	149.763077	-23.240896	17.836092	139.394394	NaN	NaN	NaN	NaN	NaN	NaN	NaN	NaN	NaN	NaN	NaN	NaN
8.871493	14.611589	149.646088	-22.883831	18.032585	138.783264	NaN	NaN	NaN	NaN	NaN	NaN	NaN	NaN	NaN	NaN	NaN	NaN
9.485004	12.059953	149.477783	-22.491962	18.135864	138.147873	NaN	NaN	NaN	NaN	NaN	NaN	NaN	NaN	NaN	NaN	NaN	NaN
9.842414	9.517286	149.206604	-22.026958	18.192513	137.482056	NaN	NaN	NaN	NaN	NaN	NaN	NaN	NaN	NaN	NaN	NaN	NaN
9.913104	6.940937	148.925613	-21.539537	18.183222	136.980225	NaN	NaN	NaN	NaN	NaN	NaN	NaN	NaN	NaN	NaN	NaN	NaN
9.489596	3.213245	148.649734	-20.878574	18.090851	136.705093	NaN	NaN	NaN	NaN	NaN	NaN	NaN	NaN	NaN	NaN	NaN	NaN
8.869908	0.805656	148.465347	-20.485554	17.917223	136.773026	NaN	NaN	NaN	NaN	NaN	NaN	NaN	NaN	NaN	NaN	NaN	NaN
7.949965	-1.542606	148.3573	-20.17359	17.665113	137.20401	NaN	NaN	NaN	NaN	NaN	NaN	NaN	NaN	NaN	NaN	NaN	NaN
6.699774	-3.814677	148.479965	-19.955626	17.329536	137.965652	NaN	NaN	NaN	NaN	NaN	NaN	NaN	NaN	NaN	NaN	NaN	NaN
5.221494	-6.006005	148.724823	-19.806702	16.92428	138.967606	NaN	NaN	NaN	NaN	NaN	NaN	NaN	NaN	NaN	NaN	NaN	NaN
3.485232	-8.141961	149.100174	-19.739628	16.367403	140.278763	NaN	NaN	NaN	NaN	NaN	NaN	NaN	NaN	NaN	NaN	NaN	NaN
1.401305	-10.169128	149.941696	-19.781342	15.684782	141.903625	NaN	NaN	NaN	NaN	NaN	NaN	NaN	NaN	NaN	NaN	NaN	NaN
-2.105217	-12.951967	151.744736	-19.878639	14.461358	144.472015	NaN	NaN	NaN	NaN	NaN	NaN	NaN	NaN	NaN	NaN	NaN	NaN
-4.632849	-14.619771	153.16745	-20.002279	13.485259	146.158463	NaN	NaN	NaN	NaN	NaN	NaN	NaN	NaN	NaN	NaN	NaN	NaN
-7.208184	-16.082485	154.641159	-20.095463	12.444629	147.679794	NaN	NaN	NaN	NaN	NaN	NaN	NaN	NaN	NaN	NaN	NaN	NaN
-9.977824	-17.359198	156.168747	-20.150259	11.401564	149.038452	NaN	NaN	NaN	NaN	NaN	NaN	NaN	NaN	NaN	NaN	NaN	NaN
NaN	NaN	NaN	-20.183376	10.405478	150.295914	NaN	NaN	NaN	36.449478	35.544895	138.839203	NaN	NaN	NaN	NaN	NaN	NaN
NaN	NaN	NaN	-20.201086	9.447927	151.410751	NaN	NaN	NaN	36.336422	34.74176	138.251541	NaN	NaN	NaN	NaN	NaN	NaN
NaN	NaN	NaN	-20.213701	8.567383	152.358704	NaN	NaN	NaN	36.044266	34.083534	137.857513	NaN	NaN	NaN	NaN	NaN	NaN
-21.641045	-20.783625	160.66684	-20.275766	7.468495	153.493851	NaN	NaN	NaN	35.463287	33.406281	137.569153	NaN	NaN	NaN	NaN	NaN	NaN
-24.237396	-20.993052	160.845718	-20.387466	6.800652	154.084564	NaN	NaN	NaN	35.153625	33.055996	137.519653	NaN	NaN	NaN	NaN	NaN	NaN
-26.733107	-21.110685	160.770493	-20.510241	6.115046	154.5056	NaN	NaN	NaN	34.798195	32.706417	137.691452	NaN	NaN	NaN	NaN	NaN	NaN
-29.175934	-21.016207	160.608322	-20.645405	5.422684	154.770767	NaN	NaN	NaN	NaN	NaN	NaN	NaN	NaN	NaN	NaN	NaN	NaN
-31.53083	-20.746407	160.381714	-20.813597	4.737206	154.911469	NaN	NaN	NaN	NaN	NaN	NaN	NaN	NaN	NaN	NaN	NaN	NaN
-33.734509	-20.341297	160.085907	-21.001312	4.044802	154.90831	NaN	NaN	NaN	NaN	NaN	NaN	NaN	NaN	NaN	NaN	NaN	NaN
-35.870079	-19.760742	159.787125	-21.207022	3.367014	154.827484	NaN	NaN	NaN	NaN	NaN	NaN	NaN	NaN	NaN	NaN	NaN	NaN
-38.756149	-18.667036	159.361893	-21.490942	2.306352	154.66008	NaN	NaN	NaN	NaN	NaN	NaN	NaN	NaN	NaN	NaN	NaN	NaN
-40.493385	-17.811962	159.115524	-21.631945	1.588753	154.514816	NaN	NaN	NaN	NaN	NaN	NaN	NaN	NaN	NaN	NaN	NaN	NaN
-42.084213	-16.843851	158.874161	-21.768751	0.873118	154.382843	NaN	NaN	NaN	NaN	NaN	NaN	NaN	NaN	NaN	NaN	NaN	NaN
-43.470547	-15.80042	158.642929	-21.884192	0.184261	154.274139	NaN	NaN	NaN	NaN	NaN	NaN	NaN	NaN	NaN	NaN	NaN	NaN
-44.7271	-14.705894	158.40007	-21.980343	-0.480674	154.167938	NaN	NaN	NaN	NaN	NaN	NaN	NaN	NaN	NaN	NaN	NaN	NaN
-45.796646	-13.555368	158.182236	-22.169724	-1.137058	154.043259	NaN	NaN	NaN	NaN	NaN	NaN	NaN	NaN	NaN	NaN	NaN	NaN
-46.722065	-12.402008	157.95694	-22.427212	-1.755891	153.854721	NaN	NaN	NaN	NaN	NaN	NaN	NaN	NaN	NaN	NaN	NaN	NaN
-47.767742	-10.649765	157.666656	-22.949907	-2.621639	153.456635	NaN	NaN	NaN	NaN	NaN	NaN	NaN	NaN	NaN	NaN	NaN	NaN
-48.226086	-9.521046	157.426071	-23.330627	-3.126508	153.141846	40.472366	-6.153138	134.454041	NaN	NaN	NaN	NaN	NaN	NaN	NaN	NaN	NaN
-48.47773	-8.393742	157.251236	-23.6579	-3.598379	152.865082	40.000065	-6.101791	134.095612	NaN	NaN	NaN	NaN	NaN	NaN	NaN	NaN	NaN
-48.498623	-7.454929	157.113953	-23.898193	-4.070747	152.641876	39.654972	-6.057951	133.817245	NaN	NaN	NaN	NaN	NaN	NaN	NaN	NaN	NaN
-48.260799	-6.539334	156.962936	-24.048424	-4.52024	152.438629	39.491486	-6.034343	133.670181	NaN	NaN	NaN	NaN	NaN	NaN	NaN	NaN	NaN
-47.849144	-5.808087	156.897217	-24.109669	-4.91647	152.264526	39.422573	-6.003688	133.54361	NaN	NaN	NaN	NaN	NaN	NaN	NaN	NaN	NaN
-47.269737	-5.192742	156.671234	-24.156733	-5.264065	152.042267	39.410706	-5.963832	133.475555	NaN	NaN	NaN	NaN	NaN	NaN	NaN	NaN	NaN
NaN	NaN	NaN	-24.23016	-5.717759	151.517807	39.436417	-5.838614	133.362503	NaN	NaN	NaN	NaN	NaN	NaN	NaN	NaN	NaN
NaN	NaN	NaN	-24.301519	-5.939425	151.049042	39.490997	-5.767673	133.26326	NaN	NaN	NaN	NaN	NaN	NaN	NaN	NaN	NaN
NaN	NaN	NaN	-24.373457	-5.995916	150.466919	39.577854	-5.704416	133.143585	NaN	NaN	NaN	NaN	NaN	NaN	NaN	NaN	NaN
-42.720284	-3.641654	153.259872	-24.454699	-5.841936	149.837326	39.704823	-5.630906	133.032349	NaN	NaN	NaN	NaN	NaN	NaN	NaN	NaN	NaN
-41.32766	-3.483966	151.852341	-24.590647	-5.521788	149.221725	39.837521	-5.642806	133.088547	NaN	NaN	NaN	NaN	NaN	NaN	NaN	NaN	NaN
-39.899178	-3.504829	150.50528	-24.757017	-5.09712	148.619446	39.967857	-5.587487	133.302521	NaN	NaN	NaN	NaN	NaN	NaN	NaN	NaN	NaN
-38.288383	-3.684684	149.159668	-24.948627	-4.495431	148.10022	40.114391	-5.544852	133.650497	NaN	NaN	NaN	NaN	NaN	NaN	NaN	NaN	NaN
-35.779488	-4.269472	147.323166	-25.257978	-3.317942	147.426254	NaN	NaN	NaN	NaN	NaN	NaN	NaN	NaN	NaN	NaN	NaN	NaN
-33.986954	-4.898425	146.498825	-25.428188	-2.476966	147.191101	NaN	NaN	NaN	NaN	NaN	NaN	NaN	NaN	NaN	NaN	NaN	NaN
-32.15329	-5.705884	146.274826	-25.578133	-1.652404	147.156357	NaN	NaN	NaN	29.781052	30.559027	141.324844	NaN	NaN	NaN	NaN	NaN	NaN
-30.315855	-6.576115	146.597549	-25.732157	-0.823965	147.290146	NaN	NaN	NaN	29.859531	30.40045	140.809769	NaN	NaN	NaN	NaN	NaN	NaN
-28.477654	-7.483588	147.377838	-25.902224	-0.067501	147.415298	NaN	NaN	NaN	NaN	NaN	NaN	NaN	NaN	NaN	NaN	NaN	NaN
-26.730755	-8.290809	148.317657	-26.044516	0.525303	147.450073	NaN	NaN	NaN	29.403019	30.19396	139.717804	NaN	NaN	NaN	NaN	NaN	NaN
-24.960127	-9.024634	149.18837	-26.110956	0.968954	147.405731	NaN	NaN	NaN	29.790688	30.09721	138.876694	NaN	NaN	NaN	NaN	NaN	NaN
-22.371159	-9.97987	149.830688	-25.956953	1.390702	147.364838	NaN	NaN	NaN	30.032682	30.266439	138.313843	NaN	NaN	NaN	NaN	NaN	NaN
-20.614824	-10.545115	149.802841	-25.704855	1.502348	147.394196	NaN	NaN	NaN	30.258678	30.433201	138.453033	NaN	NaN	NaN	NaN	NaN	NaN
-18.893858	-11.061823	149.415375	-25.408836	1.531656	147.343262	NaN	NaN	NaN	NaN	NaN	NaN	NaN	NaN	NaN	NaN	NaN	NaN
-17.200432	-11.446131	148.945206	-25.207811	1.608878	147.233536	NaN	NaN	NaN	NaN	NaN	NaN	NaN	NaN	NaN	NaN	NaN	NaN
-15.574065	-11.70816	148.520584	-25.072289	1.758269	147.074478	NaN	NaN	NaN	NaN	NaN	NaN	NaN	NaN	NaN	NaN	NaN	NaN
-14.001595	-11.855641	148.246414	-24.95892	1.948349	146.888794	NaN	NaN	NaN	NaN	NaN	NaN	NaN	NaN	NaN	NaN	NaN	NaN
-12.461964	-11.916786	148.108749	-24.838661	2.198912	146.729126	NaN	NaN	NaN	NaN	NaN	NaN	NaN	NaN	NaN	NaN	NaN	NaN
-10.289913	-11.887351	147.874268	-24.715919	2.669458	146.516083	NaN	NaN	NaN	NaN	NaN	NaN	NaN	NaN	NaN	NaN	NaN	NaN
-8.881349	-11.825596	147.730988	-24.644657	3.015938	146.452042	NaN	NaN	NaN	NaN	NaN	NaN	NaN	NaN	NaN	NaN	NaN	NaN
-7.568483	-11.726152	147.648102	-24.535734	3.401341	146.446243	NaN	NaN	NaN	NaN	NaN	NaN	NaN	NaN	NaN	NaN	NaN	NaN
-6.375217	-11.68403	147.756348	-24.398249	3.773855	146.599823	NaN	NaN	NaN	NaN	NaN	NaN	NaN	NaN	NaN	NaN	NaN	NaN
-5.339877	-11.638594	148.259338	-24.261127	4.15002	146.950821	NaN	NaN	NaN	NaN	NaN	NaN	NaN	NaN	NaN	NaN	NaN	NaN
-4.400531	-11.702878	148.929016	-24.092672	4.535603	147.331696	NaN	NaN	NaN	NaN	NaN	NaN	NaN	NaN	NaN	NaN	NaN	NaN
-3.655016	-11.805651	149.701004	-23.911575	4.930244	147.722015	NaN	NaN	NaN	NaN	NaN	NaN	NaN	NaN	NaN	NaN	NaN	NaN
-2.727124	-11.995358	150.76622	-23.641678	5.595599	148.136978	NaN	NaN	NaN	NaN	NaN	NaN	NaN	NaN	NaN	NaN	NaN	NaN
-2.25307	-12.1271	151.29567	-23.446346	6.00773	148.292831	NaN	NaN	NaN	NaN	NaN	NaN	NaN	NaN	NaN	NaN	NaN	NaN
-1.881999	-12.257839	151.687531	-23.20882	6.382828	148.306244	NaN	NaN	NaN	NaN	NaN	NaN	NaN	NaN	NaN	NaN	NaN	NaN
-1.658319	-12.403255	151.88797	-22.940033	6.719685	148.143417	NaN	NaN	NaN	NaN	NaN	NaN	NaN	NaN	NaN	NaN	NaN	NaN
-1.642954	-12.571415	152.008026	-22.727016	7.018713	147.966415	NaN	NaN	NaN	NaN	NaN	NaN	NaN	NaN	NaN	NaN	NaN	NaN
-1.819891	-12.722942	152.117752	-22.593863	7.318424	147.812332	NaN	NaN	NaN	NaN	NaN	NaN	NaN	NaN	NaN	NaN	NaN	NaN
-2.196012	-12.808807	152.162704	-22.519175	7.615235	147.661942	NaN	NaN	NaN	NaN	NaN	NaN	NaN	NaN	NaN	NaN	NaN	NaN
-3.069962	-12.78447	152.195557	-22.528952	8.130659	147.550201	NaN	NaN	NaN	NaN	NaN	NaN	NaN	NaN	NaN	NaN	NaN	NaN
-3.817876	-12.705532	152.05835	-22.561752	8.491935	147.537949	NaN	NaN	NaN	NaN	NaN	NaN	NaN	NaN	NaN	NaN	NaN	NaN
-4.657622	-12.543278	151.800232	-22.575844	8.844731	147.515778	NaN	NaN	NaN	NaN	NaN	NaN	NaN	NaN	NaN	NaN	NaN	NaN
-5.706115	-12.325203	151.477295	-22.562328	9.17725	147.461411	NaN	NaN	NaN	NaN	NaN	NaN	NaN	NaN	NaN	NaN	NaN	NaN
-6.863389	-12.068811	150.992828	-22.541636	9.461853	147.359192	NaN	NaN	NaN	NaN	NaN	NaN	NaN	NaN	NaN	NaN	NaN	NaN
-8.089177	-11.821507	150.389618	-22.516737	9.688203	147.205307	NaN	NaN	NaN	NaN	NaN	NaN	NaN	NaN	NaN	NaN	NaN	NaN
-9.470308	-11.487315	149.656479	-22.481636	9.863918	146.971161	NaN	NaN	NaN	NaN	NaN	NaN	NaN	NaN	NaN	NaN	NaN	NaN
-11.782895	-10.98303	148.300201	-22.435202	10.032788	146.585251	NaN	NaN	NaN	NaN	NaN	NaN	NaN	NaN	NaN	NaN	NaN	NaN
-13.459971	-10.619102	147.206482	-22.398417	10.099092	146.325104	NaN	NaN	NaN	NaN	NaN	NaN	NaN	NaN	NaN	NaN	NaN	NaN
-15.281914	-10.22667	146.174164	-22.343145	10.147923	146.127411	NaN	NaN	NaN	NaN	NaN	NaN	NaN	NaN	NaN	NaN	NaN	NaN
-17.182409	-9.837595	145.328156	-22.279015	10.210073	146.062653	NaN	NaN	NaN	NaN	NaN	NaN	NaN	NaN	NaN	NaN	NaN	NaN
-19.28923	-9.399368	144.962997	-22.212612	10.324535	146.171265	NaN	NaN	NaN	NaN	NaN	NaN	NaN	NaN	NaN	NaN	NaN	NaN
-21.446714	-9.014179	145.086746	-22.172142	10.435907	146.488602	NaN	NaN	NaN	NaN	NaN	NaN	NaN	NaN	NaN	NaN	NaN	NaN
-23.768269	-8.62262	145.837814	-22.192074	10.464825	146.996307	NaN	NaN	NaN	NaN	NaN	NaN	NaN	NaN	NaN	NaN	NaN	NaN
-27.293835	-8.06134	147.755615	-22.312143	10.269633	147.944885	NaN	NaN	NaN	NaN	NaN	NaN	NaN	NaN	NaN	NaN	NaN	NaN
-29.661232	-7.686002	149.350632	-22.445648	9.954301	148.715439	NaN	NaN	NaN	NaN	NaN	NaN	NaN	NaN	NaN	NaN	NaN	NaN
-31.981268	-7.257742	151.111496	-22.584641	9.534241	149.561768	NaN	NaN	NaN	NaN	NaN	NaN	NaN	NaN	NaN	NaN	NaN	NaN
-34.248077	-6.669008	152.871399	-22.697779	9.074216	150.404587	NaN	NaN	NaN	NaN	NaN	NaN	NaN	NaN	NaN	NaN	NaN	NaN
-36.342548	-6.016716	154.529541	-22.74659	8.603884	151.266129	NaN	NaN	NaN	31.696272	38.024902	136.222717	NaN	NaN	NaN	NaN	NaN	NaN
-38.319901	-5.240398	155.990829	-22.74192	8.145909	152.04744	NaN	NaN	NaN	30.653334	37.833763	135.563354	NaN	NaN	NaN	NaN	NaN	NaN
-40.255402	-4.278898	157.220032	-22.687445	7.690611	152.750076	NaN	NaN	NaN	29.749393	37.629555	135.08638	NaN	NaN	NaN	NaN	NaN	NaN
-42.89727	-2.653933	158.60965	-22.657316	7.060687	153.661636	NaN	NaN	NaN	28.817129	37.455772	134.88266	NaN	NaN	NaN	NaN	NaN	NaN
-44.474075	-1.421595	159.232925	-22.707376	6.622384	154.056519	NaN	NaN	NaN	28.416443	37.342896	134.965546	NaN	NaN	NaN	NaN	NaN	NaN
-45.921516	-0.067759	159.655136	-22.737846	6.165201	154.278915	NaN	NaN	NaN	NaN	NaN	NaN	NaN	NaN	NaN	NaN	NaN	NaN
-47.092941	1.246481	159.794266	-22.760639	5.66549	154.270493	NaN	NaN	NaN	NaN	NaN	NaN	NaN	NaN	NaN	NaN	NaN	NaN
-48.198612	2.760428	159.753326	-22.803007	5.168791	154.099899	NaN	NaN	NaN	NaN	NaN	NaN	NaN	NaN	NaN	NaN	NaN	NaN
-49.154926	4.330771	159.584732	-22.875156	4.681676	153.737686	39.721592	1.271445	134.179688	NaN	NaN	NaN	NaN	NaN	NaN	NaN	NaN	NaN
-49.873531	5.92764	159.264053	-22.97942	4.162961	153.199524	40.184765	0.669003	133.730972	NaN	NaN	NaN	NaN	NaN	NaN	NaN	NaN	NaN
-50.573956	8.392808	158.870468	-23.183306	3.530886	152.403488	39.859535	0.435913	132.912308	NaN	NaN	NaN	NaN	NaN	NaN	NaN	NaN	NaN
NaN	NaN	NaN	-23.345795	3.242867	151.923477	39.584354	0.357422	132.390152	NaN	NaN	NaN	NaN	NaN	NaN	NaN	NaN	NaN
-50.685455	11.656711	158.671875	-23.485323	3.002196	151.52211	39.410801	0.302154	132.037384	NaN	NaN	NaN	NaN	NaN	NaN	NaN	NaN	NaN
-50.380547	13.14971	158.632309	-23.641287	2.807139	151.211349	39.293949	0.274378	131.761581	NaN	NaN	NaN	NaN	NaN	NaN	NaN	NaN	NaN
-49.855869	14.500298	158.65181	-23.778517	2.579665	150.990936	39.241089	0.253797	131.624298	NaN	NaN	NaN	NaN	NaN	NaN	NaN	NaN	NaN
-49.103477	15.771535	158.661499	-23.843199	2.310154	150.83902	39.210388	0.168556	131.614334	NaN	NaN	NaN	NaN	NaN	NaN	NaN	NaN	NaN
-48.158684	16.892508	158.622437	-23.896627	1.992326	150.770813	39.20565	-0.017756	131.606293	NaN	NaN	NaN	NaN	NaN	NaN	NaN	NaN	NaN
-46.303902	18.399874	158.437378	-23.932886	1.519407	150.727051	39.244099	-0.475433	131.770172	NaN	NaN	NaN	NaN	NaN	NaN	NaN	NaN	NaN
-44.862309	19.258303	158.18248	-23.97006	1.21744	150.702118	39.305111	-0.795475	131.895172	NaN	NaN	NaN	NaN	NaN	NaN	NaN	NaN	NaN
-43.269428	19.9855	157.867889	-24.017815	0.962561	150.643341	39.368763	-1.135916	132.007294	NaN	NaN	NaN	NaN	NaN	NaN	NaN	NaN	NaN
-41.518192	20.632332	157.303802	-24.132517	0.799239	150.498627	39.439114	-1.465818	132.201797	NaN	NaN	NaN	NaN	NaN	NaN	NaN	NaN	NaN
-39.646793	21.204536	156.543655	-24.321386	0.71859	150.233032	39.560352	-1.779285	132.513382	NaN	NaN	NaN	NaN	NaN	NaN	NaN	NaN	NaN
-37.627426	21.664911	155.790329	-24.591967	0.682331	149.875839	39.630802	-2.112463	132.854065	NaN	NaN	NaN	NaN	NaN	NaN	NaN	NaN	NaN
-35.466106	21.967636	155.104782	-24.900826	0.690995	149.449142	39.665585	-2.390756	133.224045	NaN	NaN	NaN	NaN	NaN	NaN	NaN	NaN	NaN
-31.993692	22.061291	154.407745	-25.269613	0.809512	149.027817	39.749516	-2.773383	133.770554	NaN	NaN	NaN	NaN	NaN	NaN	NaN	NaN	NaN
-29.555908	21.860476	154.169083	-25.454405	0.916502	148.899811	39.938019	-3.074315	134.205658	NaN	NaN	NaN	NaN	NaN	NaN	NaN	NaN	NaN
-26.968483	21.407009	154.044479	-25.587761	1.086406	149.007935	NaN	NaN	NaN	NaN	NaN	NaN	NaN	NaN	NaN	NaN	NaN	NaN
-24.356743	20.792297	154.037598	-25.666397	1.279968	149.342422	NaN	NaN	NaN	NaN	NaN	NaN	NaN	NaN	NaN	NaN	NaN	NaN
-21.639261	19.963751	154.131332	-25.715792	1.516461	149.867188	NaN	NaN	NaN	NaN	NaN	NaN	NaN	NaN	NaN	NaN	NaN	NaN
-18.869965	18.908838	154.324753	-25.725264	1.83204	150.562668	NaN	NaN	NaN	NaN	NaN	NaN	NaN	NaN	NaN	NaN	NaN	NaN
-16.100557	17.709187	154.55336	-25.694906	2.231488	151.297119	NaN	NaN	NaN	NaN	NaN	NaN	NaN	NaN	NaN	NaN	NaN	NaN
-11.926574	15.568898	154.825073	-25.625875	2.996841	152.17189	NaN	NaN	NaN	NaN	NaN	NaN	NaN	NaN	NaN	NaN	NaN	NaN
-9.24164	13.997382	154.982224	-25.54998	3.670707	152.498489	NaN	NaN	NaN	NaN	NaN	NaN	NaN	NaN	NaN	NaN	NaN	NaN
-6.593891	12.350643	155.13118	-25.458632	4.510051	152.546509	NaN	NaN	NaN	NaN	NaN	NaN	NaN	NaN	NaN	NaN	NaN	NaN
-4.043522	10.639957	155.338913	-25.390553	5.436759	152.3517	NaN	NaN	NaN	NaN	NaN	NaN	NaN	NaN	NaN	NaN	NaN	NaN
-1.655209	8.842194	155.568771	-25.365749	6.338652	151.928741	NaN	NaN	NaN	NaN	NaN	NaN	NaN	NaN	NaN	NaN	NaN	NaN
0.542389	7.091674	155.919159	-25.390562	7.230049	151.396927	NaN	NaN	NaN	NaN	NaN	NaN	NaN	NaN	NaN	NaN	NaN	NaN
2.555023	5.332987	156.166656	-25.444962	8.038732	150.856567	NaN	NaN	NaN	NaN	NaN	NaN	NaN	NaN	NaN	NaN	NaN	NaN
5.349133	2.700058	156.661499	-25.405884	9.145649	149.981033	NaN	NaN	NaN	NaN	NaN	NaN	NaN	NaN	NaN	NaN	NaN	NaN
6.999282	0.982509	157.006531	-25.338844	9.752157	149.433884	NaN	NaN	NaN	NaN	NaN	NaN	NaN	NaN	NaN	NaN	NaN	NaN
8.478732	-0.707921	157.399124	-25.269508	10.306256	148.913361	NaN	NaN	NaN	NaN	NaN	NaN	NaN	NaN	NaN	NaN	NaN	NaN
9.431998	-2.096395	157.697647	-25.167036	10.78768	148.373047	NaN	NaN	NaN	NaN	NaN	NaN	NaN	NaN	NaN	NaN	NaN	NaN
8.171856	-2.178922	157.248001	-25.105194	11.170894	147.879929	NaN	NaN	NaN	NaN	NaN	NaN	NaN	NaN	NaN	NaN	NaN	NaN
6.98484	-2.273644	156.760483	-25.042522	11.521794	147.375565	NaN	NaN	NaN	NaN	NaN	NaN	NaN	NaN	NaN	NaN	NaN	NaN
5.747729	-2.354761	156.222839	-24.981739	11.808155	146.938354	NaN	NaN	NaN	NaN	NaN	NaN	NaN	NaN	NaN	NaN	NaN	NaN
3.61438	-2.310293	155.162857	-24.886677	12.000577	146.427414	NaN	NaN	NaN	NaN	NaN	NaN	NaN	NaN	NaN	NaN	NaN	NaN
2.065035	-2.196544	154.248962	-24.858976	11.996704	146.202881	NaN	NaN	NaN	NaN	NaN	NaN	NaN	NaN	NaN	NaN	NaN	NaN
0.32015	-1.934874	153.30307	-24.85239	11.934163	146.035248	NaN	NaN	NaN	NaN	NaN	NaN	NaN	NaN	NaN	NaN	NaN	NaN
-1.478479	-1.582341	152.167984	-24.864531	11.823286	145.934006	NaN	NaN	NaN	NaN	NaN	NaN	NaN	NaN	NaN	NaN	NaN	NaN
-3.439394	-1.07161	151.085144	-24.877684	11.742753	145.924133	NaN	NaN	NaN	NaN	NaN	NaN	NaN	NaN	NaN	NaN	NaN	NaN
-5.43208	-0.464494	150.018646	-24.905575	11.714371	146.024078	NaN	NaN	NaN	NaN	NaN	NaN	NaN	NaN	NaN	NaN	NaN	NaN
-7.642309	0.316127	149.144501	-24.933928	11.716559	146.294434	NaN	NaN	NaN	NaN	NaN	NaN	NaN	NaN	NaN	NaN	NaN	NaN
-11.114739	1.558498	148.096436	-24.908627	11.73781	146.894318	NaN	NaN	NaN	NaN	NaN	NaN	NaN	NaN	NaN	NaN	NaN	NaN
-13.548965	2.393064	147.638077	-24.869213	11.683969	147.404785	NaN	NaN	NaN	NaN	NaN	NaN	NaN	NaN	NaN	NaN	NaN	NaN
-16.041172	3.201635	147.306229	-24.766825	11.533709	147.882858	NaN	NaN	NaN	NaN	NaN	NaN	NaN	NaN	NaN	NaN	NaN	NaN
-18.587311	3.973387	147.223907	-24.640739	11.321655	148.257172	NaN	NaN	NaN	NaN	NaN	NaN	NaN	NaN	NaN	NaN	NaN	NaN
-21.146961	4.712387	147.019714	-24.522488	11.049612	148.456451	NaN	NaN	NaN	NaN	NaN	NaN	NaN	NaN	NaN	NaN	NaN	NaN
-23.697903	5.374488	146.816452	-24.396967	10.765355	148.432922	NaN	NaN	NaN	NaN	NaN	NaN	NaN	NaN	NaN	NaN	NaN	NaN
-26.2297	5.934095	146.520645	-24.262335	10.474997	148.197144	NaN	NaN	NaN	NaN	NaN	NaN	NaN	NaN	NaN	NaN	NaN	NaN
-30.044762	6.629308	145.863983	-24.077478	10.146824	147.54686	NaN	NaN	NaN	NaN	NaN	NaN	NaN	NaN	NaN	NaN	NaN	NaN
-32.631981	7.020346	145.396072	-23.99769	10.046048	147.060486	NaN	NaN	NaN	NaN	NaN	NaN	NaN	NaN	NaN	NaN	NaN	NaN
-35.196976	7.366699	145.047729	-23.974621	10.060662	146.634262	NaN	NaN	NaN	NaN	NaN	NaN	NaN	NaN	NaN	NaN	NaN	NaN
-37.782219	7.585132	144.766052	-23.983236	10.151261	146.290421	NaN	NaN	NaN	NaN	NaN	NaN	NaN	NaN	NaN	NaN	NaN	NaN
-40.397697	7.758194	144.550323	-24.010447	10.308557	146.032196	NaN	NaN	NaN	NaN	NaN	NaN	NaN	NaN	NaN	NaN	NaN	NaN
-42.948479	7.865997	144.436325	-24.005119	10.476374	145.815842	NaN	NaN	NaN	NaN	NaN	NaN	NaN	NaN	NaN	NaN	NaN	NaN
-45.525219	7.891344	144.374573	-23.985054	10.638041	145.617752	NaN	NaN	NaN	NaN	NaN	NaN	NaN	NaN	NaN	NaN	NaN	NaN
-49.313946	7.840775	144.28244	-23.880096	10.896251	145.309677	NaN	NaN	NaN	NaN	NaN	NaN	NaN	NaN	NaN	NaN	NaN	NaN
-51.852406	7.758223	144.235641	-23.813772	11.087816	145.088181	NaN	NaN	NaN	NaN	NaN	NaN	NaN	NaN	NaN	NaN	NaN	NaN
-54.326344	7.659678	144.373367	-23.789658	11.267443	144.889801	NaN	NaN	NaN	NaN	NaN	NaN	NaN	NaN	NaN	NaN	NaN	NaN
-56.815052	7.573088	144.735443	-23.819893	11.423635	144.763428	NaN	NaN	NaN	34.4828	33.325195	138.305054	NaN	NaN	NaN	NaN	NaN	NaN
-59.291615	7.478478	145.24707	-23.898203	11.52056	144.70433	NaN	NaN	NaN	34.205517	33.40947	137.344131	NaN	NaN	NaN	NaN	NaN	NaN
-61.723389	7.446279	145.971863	-23.99777	11.535687	144.709518	NaN	NaN	NaN	33.950607	33.517178	136.569641	NaN	NaN	NaN	NaN	NaN	NaN
-64.087471	7.405057	146.603882	-24.066362	11.488463	144.764526	NaN	NaN	NaN	33.645435	33.50161	135.926559	NaN	NaN	NaN	NaN	NaN	NaN
NaN	NaN	NaN	-24.181953	11.339133	144.890015	NaN	NaN	NaN	33.039665	33.586777	135.301849	NaN	NaN	NaN	NaN	NaN	NaN
NaN	NaN	NaN	-24.249712	11.205431	144.94429	NaN	NaN	NaN	32.784035	33.585835	135.042831	NaN	NaN	NaN	NaN	NaN	NaN
NaN	NaN	NaN	-24.297092	11.068785	144.931976	NaN	NaN	NaN	32.522011	33.534336	134.813904	NaN	NaN	NaN	NaN	NaN	NaN
NaN	NaN	NaN	-24.332546	10.953644	144.860535	39.5868	-4.164412	134.28447	32.461262	33.450043	134.607758	36.024031	14.6428155	134.446114	-84.689123	7.2644725	155.274956
NaN	NaN	NaN	-24.337158	10.872359	144.720505	39.542774	-4.208007	134.131622	32.345772	33.39534	134.440277	35.944273	14.5936665	134.2859495	-84.618589	7.1510515	155.1550605
NaN	NaN	NaN	-24.321674	10.809835	144.558792	39.565136	-4.27126	134.02887	32.388973	33.30127	134.243576	35.9770545	14.515005	134.136223	-84.6204025	7.104665	154.981361
NaN	NaN	NaN	-24.311155	10.781277	144.409271	39.614697	-4.350291	133.978882	32.343147	33.247971	134.062042	35.978922	14.44884	134.020462	-84.601232	7.113714	154.79808
-64.005699	5.155931	147.40892	-24.317556	10.769883	144.17804	39.615425	-4.522815	134.042191	32.303787	33.08617	133.699127	35.959606	14.2816775	133.870659	-84.594718	7.2580885	154.485421
-62.995399	5.115883	147.234909	-24.368656	10.776451	144.051254	38.927452	-4.293135	134.084122	32.240391	32.868229	133.279068	35.5839215	14.287547	133.681595	-84.3212335	7.265355	154.420913
-61.885971	5.178982	147.088684	-24.450418	10.780568	143.903168	38.679634	-4.474586	134.216278	32.17094	32.570648	132.749481	35.425287	14.048031	133.4828795	-84.326123	7.513105	154.3234565
-60.668064	5.396487	147.005173	-24.548262	10.818541	143.75618	NaN	NaN	NaN	32.160282	32.190548	132.182999	NaN	NaN	NaN	NaN	NaN	NaN
-59.443283	5.723002	146.784744	-24.615509	10.883385	143.604523	NaN	NaN	NaN	32.076027	31.840277	131.647018	NaN	NaN	NaN	NaN	NaN	NaN
-58.121258	6.206272	146.400482	-24.676373	10.976098	143.453369	NaN	NaN	NaN	31.963802	31.64238	131.342804	NaN	NaN	NaN	NaN	NaN	NaN
-56.720863	6.867583	146.002411	-24.70698	11.058101	143.351349	NaN	NaN	NaN	32.039547	31.482483	131.146362	NaN	NaN	NaN	NaN	NaN	NaN
-54.589527	8.138471	145.18367	-24.72225	11.125801	143.309601	NaN	NaN	NaN	32.083416	31.432783	131.445602	NaN	NaN	NaN	NaN	NaN	NaN
-52.99979	9.257663	144.700623	-24.691744	11.104327	143.46463	NaN	NaN	NaN	32.334423	31.412506	131.884354	NaN	NaN	NaN	NaN	NaN	NaN
-51.452065	10.570121	144.25238	-24.644258	11.020719	143.707672	NaN	NaN	NaN	32.550072	31.445705	132.506775	NaN	NaN	NaN	NaN	NaN	NaN
-49.7887	12.144604	143.924637	-24.589945	10.875292	144.014191	NaN	NaN	NaN	32.832027	31.441139	133.215134	NaN	NaN	NaN	NaN	NaN	NaN
-48.235733	13.947029	143.708344	-24.546831	10.664121	144.310104	NaN	NaN	NaN	33.092953	31.42351	133.907471	NaN	NaN	NaN	NaN	NaN	NaN
-46.485107	15.899462	143.610916	-24.546249	10.433473	144.498993	NaN	NaN	NaN	33.113121	31.481218	134.690933	NaN	NaN	NaN	NaN	NaN	NaN
-44.824654	18.009859	143.661041	-24.586578	10.164507	144.504791	NaN	NaN	NaN	32.974552	31.661224	135.269897	NaN	NaN	NaN	NaN	NaN	NaN
-42.28746	21.380581	144.079758	-24.739344	9.780738	144.102692	NaN	NaN	NaN	32.883118	31.856606	135.611984	NaN	NaN	NaN	NaN	NaN	NaN
-40.573753	23.682308	144.524734	-24.832323	9.543646	143.685959	38.437271	-5.121395	132.966431	32.693687	31.915688	135.746552	35.565479	13.3971465	134.3564915	-85.230125	5.6901455	153.0154265
-38.696915	25.871599	145.261627	-24.830708	9.358484	143.290802	38.304634	-4.870923	131.738998	32.22673	32.231415	136.230591	35.265682	13.680246	133.9847945	-84.927098	5.036722	152.5968095
-36.79084	28.03447	146.094986	-24.773785	9.181481	143.072083	38.271393	-4.574248	130.774796	32.625626	32.17577	136.199036	35.4485095	13.800761	133.486916	-84.9960795	4.562201	152.65725
-34.825569	30.040392	147.019119	-24.707153	9.020827	142.987778	38.229919	-4.292591	129.91777	NaN	NaN	NaN	NaN	NaN	NaN	NaN	NaN	NaN
-32.811077	31.866486	148.216766	-24.63377	8.876016	143.038666	38.675518	-4.262433	129.377396	NaN	NaN	NaN	NaN	NaN	NaN	NaN	NaN	NaN
-30.642479	33.524792	149.465591	-24.518608	8.708611	143.156036	38.326923	-3.62179	128.837418	NaN	NaN	NaN	NaN	NaN	NaN	NaN	NaN	NaN
-27.30652	35.59317	151.317413	-24.240156	8.5126	143.552109	38.75185	-3.257641	128.76384	NaN	NaN	NaN	NaN	NaN	NaN	NaN	NaN	NaN
-24.926338	36.737259	152.584183	-24.012348	8.43943	143.985916	39.175327	-3.086638	129.017365	NaN	NaN	NaN	NaN	NaN	NaN	NaN	NaN	NaN
-22.608665	37.635117	153.963913	-23.791208	8.452979	144.538437	39.655174	-2.998206	129.51535	NaN	NaN	NaN	NaN	NaN	NaN	NaN	NaN	NaN
-20.105721	38.343071	155.059784	-23.597258	8.477284	145.105698	40.117699	-2.935234	130.168472	NaN	NaN	NaN	NaN	NaN	NaN	NaN	NaN	NaN
NaN	NaN	NaN	-23.420774	8.550108	145.623047	40.573223	-2.853437	130.93309	NaN	NaN	NaN	NaN	NaN	NaN	NaN	NaN	NaN
NaN	NaN	NaN	-23.274866	8.639685	146.121552	41.010483	-2.835128	131.723923	NaN	NaN	NaN	NaN	NaN	NaN	NaN	NaN	NaN
-12.669402	39.740414	157.352539	-23.146765	8.760681	146.491974	41.462269	-2.798364	132.543213	NaN	NaN	NaN	NaN	NaN	NaN	NaN	NaN	NaN
-8.639106	39.862305	157.345016	-22.962337	9.052963	146.869415	42.12075	-2.730952	133.807587	NaN	NaN	NaN	NaN	NaN	NaN	NaN	NaN	NaN
-6.027665	39.761429	157.353577	-22.868685	9.368995	147.073914	NaN	NaN	NaN	NaN	NaN	NaN	NaN	NaN	NaN	NaN	NaN	NaN
-3.455024	39.432411	157.385727	-22.812828	9.788215	147.277634	NaN	NaN	NaN	NaN	NaN	NaN	NaN	NaN	NaN	NaN	NaN	NaN
-0.874892	38.894314	157.314713	-22.775711	10.26105	147.490143	NaN	NaN	NaN	NaN	NaN	NaN	NaN	NaN	NaN	NaN	NaN	NaN
1.641234	38.226845	157.276672	-22.767237	10.76651	147.725601	NaN	NaN	NaN	NaN	NaN	NaN	NaN	NaN	NaN	NaN	NaN	NaN
4.212429	37.323929	157.292328	-22.766022	11.268403	147.984085	NaN	NaN	NaN	NaN	NaN	NaN	NaN	NaN	NaN	NaN	NaN	NaN
5.639954	35.856842	157.283905	-22.732815	11.754947	148.133057	NaN	NaN	NaN	NaN	NaN	NaN	NaN	NaN	NaN	NaN	NaN	NaN
7.375316	33.186798	156.713562	-22.626047	12.392107	148.153473	NaN	NaN	NaN	NaN	NaN	NaN	NaN	NaN	NaN	NaN	NaN	NaN
8.406939	31.239391	156.011414	-22.570442	12.76639	148.064743	NaN	NaN	NaN	NaN	NaN	NaN	NaN	NaN	NaN	NaN	NaN	NaN
9.398766	29.070511	155.432709	-22.527834	13.121078	147.90271	NaN	NaN	NaN	NaN	NaN	NaN	NaN	NaN	NaN	NaN	NaN	NaN
10.315662	26.656414	154.828049	-22.504025	13.431841	147.74176	NaN	NaN	NaN	NaN	NaN	NaN	NaN	NaN	NaN	NaN	NaN	NaN
11.095806	24.15794	154.251068	-22.486526	13.730335	147.593399	NaN	NaN	NaN	NaN	NaN	NaN	NaN	NaN	NaN	NaN	NaN	NaN
11.721433	21.453459	153.958054	-22.499594	13.998379	147.535568	NaN	NaN	NaN	NaN	NaN	NaN	NaN	NaN	NaN	NaN	NaN	NaN
12.233685	18.572634	153.714172	-22.495041	14.244965	147.543289	NaN	NaN	NaN	NaN	NaN	NaN	NaN	NaN	NaN	NaN	NaN	NaN
12.709578	14.045689	153.832993	-22.489285	14.488384	147.750061	NaN	NaN	NaN	NaN	NaN	NaN	NaN	NaN	NaN	NaN	NaN	NaN
12.714492	10.839436	154.432083	-22.50168	14.596017	148.048691	NaN	NaN	NaN	NaN	NaN	NaN	NaN	NaN	NaN	NaN	NaN	NaN
12.637147	7.595117	155.05748	-22.511435	14.681108	148.383545	NaN	NaN	NaN	NaN	NaN	NaN	NaN	NaN	NaN	NaN	NaN	NaN
12.334424	4.330601	155.875549	-22.520559	14.736173	148.742416	NaN	NaN	NaN	NaN	NaN	NaN	NaN	NaN	NaN	NaN	NaN	NaN
11.927374	1.050066	156.735931	-22.527807	14.75682	149.075867	NaN	NaN	NaN	NaN	NaN	NaN	NaN	NaN	NaN	NaN	NaN	NaN
10.79108	-1.815488	157.161407	-22.488453	14.733582	149.328674	NaN	NaN	NaN	NaN	NaN	NaN	NaN	NaN	NaN	NaN	NaN	NaN
9.166415	-4.334545	157.402115	-22.417618	14.715407	149.550064	NaN	NaN	NaN	NaN	NaN	NaN	NaN	NaN	NaN	NaN	NaN	NaN
6.473795	-8.046351	157.813309	-22.192099	14.624029	149.774109	NaN	NaN	NaN	NaN	NaN	NaN	NaN	NaN	NaN	NaN	NaN	NaN
4.484699	-10.288201	158.642654	-22.066006	14.503959	149.99913	NaN	NaN	NaN	NaN	NaN	NaN	NaN	NaN	NaN	NaN	NaN	NaN
2.447432	-12.458847	158.823074	-22.014591	14.338573	150.363297	NaN	NaN	NaN	NaN	NaN	NaN	NaN	NaN	NaN	NaN	NaN	NaN
0.177466	-14.482906	159.490585	-22.020773	14.104989	150.841675	NaN	NaN	NaN	NaN	NaN	NaN	NaN	NaN	NaN	NaN	NaN	NaN
-2.155541	-16.410543	159.860626	-22.045334	13.826535	151.351379	NaN	NaN	NaN	NaN	NaN	NaN	NaN	NaN	NaN	NaN	NaN	NaN
-4.327718	-17.850588	161.447571	-22.062849	13.463783	151.840073	NaN	NaN	NaN	NaN	NaN	NaN	NaN	NaN	NaN	NaN	NaN	NaN
-6.494325	-19.170298	162.769501	-22.079615	12.998223	152.315765	NaN	NaN	NaN	NaN	NaN	NaN	NaN	NaN	NaN	NaN	NaN	NaN
-9.710052	-21.097662	162.745316	-22.091558	12.19511	152.754959	NaN	NaN	NaN	NaN	NaN	NaN	NaN	NaN	NaN	NaN	NaN	NaN
-11.776457	-22.358631	161.388092	-22.130623	11.702109	152.81749	NaN	NaN	NaN	NaN	NaN	NaN	NaN	NaN	NaN	NaN	NaN	NaN
-13.670771	-23.372021	160.958069	-22.246572	11.25689	152.76033	NaN	NaN	NaN	NaN	NaN	NaN	NaN	NaN	NaN	NaN	NaN	NaN
-15.214178	-23.969149	162.558533	-22.454727	10.746215	152.542465	NaN	NaN	NaN	NaN	NaN	NaN	NaN	NaN	NaN	NaN	NaN	NaN
-16.771603	-24.644363	163.059677	-22.728609	10.214509	152.225739	NaN	NaN	NaN	NaN	NaN	NaN	NaN	NaN	NaN	NaN	NaN	NaN
-18.236824	-25.229666	162.526871	-23.037832	9.75639	151.907928	NaN	NaN	NaN	NaN	NaN	NaN	NaN	NaN	NaN	NaN	NaN	NaN
-19.746975	-25.875669	160.875504	-23.288076	9.479833	151.615158	NaN	NaN	NaN	NaN	NaN	NaN	NaN	NaN	NaN	NaN	NaN	NaN
-22.127798	-26.455397	158.329025	-23.548014	9.290384	151.338013	NaN	NaN	NaN	NaN	NaN	NaN	NaN	NaN	NaN	NaN	NaN	NaN
-24.146376	-26.463795	158.67598	-23.6504	9.034095	151.213852	NaN	NaN	NaN	NaN	NaN	NaN	NaN	NaN	NaN	NaN	NaN	NaN
-26.07309	-26.464468	157.928802	-23.718927	8.639802	151.076874	NaN	NaN	NaN	NaN	NaN	NaN	NaN	NaN	NaN	NaN	NaN	NaN
-28.025364	-26.397055	156.11438	-23.673204	8.048969	150.921768	NaN	NaN	NaN	NaN	NaN	NaN	NaN	NaN	NaN	NaN	NaN	NaN
-29.99659	-26.361874	154.132324	-23.65641	7.404162	150.736465	NaN	NaN	NaN	NaN	NaN	NaN	NaN	NaN	NaN	NaN	NaN	NaN
-32.104332	-26.085049	154.314835	-23.69976	6.704872	150.447327	NaN	NaN	NaN	NaN	NaN	NaN	NaN	NaN	NaN	NaN	NaN	NaN
-34.13802	-25.851709	153.396423	-23.895	6.012536	150.09877	NaN	NaN	NaN	NaN	NaN	NaN	NaN	NaN	NaN	NaN	NaN	NaN
-37.343262	-25.307537	151.939636	-24.210876	5.126679	149.688889	NaN	NaN	NaN	NaN	NaN	NaN	NaN	NaN	NaN	NaN	NaN	NaN
-39.606903	-24.788694	152.346329	-24.384373	4.730471	149.406631	NaN	NaN	NaN	NaN	NaN	NaN	NaN	NaN	NaN	NaN	NaN	NaN
-41.903111	-24.211531	151.574356	-24.542866	4.487843	149.077301	NaN	NaN	NaN	NaN	NaN	NaN	NaN	NaN	NaN	NaN	NaN	NaN
-44.133396	-23.6322	150.002579	-24.67491	4.345613	148.771683	NaN	NaN	NaN	NaN	NaN	NaN	NaN	NaN	NaN	NaN	NaN	NaN
-46.58836	-22.709261	150.270004	-24.821831	4.244353	148.523346	NaN	NaN	NaN	NaN	NaN	NaN	NaN	NaN	NaN	NaN	NaN	NaN
-49.048363	-21.723555	149.541443	-24.984709	4.143833	148.38652	NaN	NaN	NaN	NaN	NaN	NaN	NaN	NaN	NaN	NaN	NaN	NaN
-51.494892	-20.693851	149.362366	-25.15625	4.047549	148.3461	NaN	NaN	NaN	NaN	NaN	NaN	NaN	NaN	NaN	NaN	NaN	NaN
-55.258686	-18.870958	148.888641	-25.377312	3.818777	148.496429	NaN	NaN	NaN	NaN	NaN	NaN	NaN	NaN	NaN	NaN	NaN	NaN
-57.669022	-17.551317	149.735748	-25.446558	3.593842	148.69725	NaN	NaN	NaN	NaN	NaN	NaN	NaN	NaN	NaN	NaN	NaN	NaN
-60.001152	-16.143023	149.814896	-25.426855	3.326466	148.903412	NaN	NaN	NaN	NaN	NaN	NaN	NaN	NaN	NaN	NaN	NaN	NaN
NaN	NaN	NaN	-25.321411	3.021931	149.1147	NaN	NaN	NaN	NaN	NaN	NaN	NaN	NaN	NaN	NaN	NaN	NaN
-64.476173	-13.305616	151.002853	-25.193289	2.792721	149.254623	NaN	NaN	NaN	NaN	NaN	NaN	NaN	NaN	NaN	NaN	NaN	NaN
NaN	NaN	NaN	-25.005548	2.649257	149.324127	NaN	NaN	NaN	NaN	NaN	NaN	NaN	NaN	NaN	NaN	NaN	NaN
NaN	NaN	NaN	-24.81332	2.552804	149.335297	NaN	NaN	NaN	NaN	NaN	NaN	NaN	NaN	NaN	NaN	NaN	NaN
-65.541405	-10.308995	151.394638	-24.600719	2.51568	149.281372	NaN	NaN	NaN	NaN	NaN	NaN	NaN	NaN	NaN	NaN	NaN	NaN
-63.563831	-10.097751	151.31633	-24.539808	2.554704	149.257782	NaN	NaN	NaN	NaN	NaN	NaN	NaN	NaN	NaN	NaN	NaN	NaN
-61.819794	-9.825396	151.219635	-24.495342	2.605373	149.224396	NaN	NaN	NaN	NaN	NaN	NaN	NaN	NaN	NaN	NaN	NaN	NaN
-60.069763	-9.605965	150.866928	-24.440367	2.639607	149.187515	NaN	NaN	NaN	NaN	NaN	NaN	NaN	NaN	NaN	NaN	NaN	NaN
-58.379467	-9.239062	150.837234	-24.333105	2.663931	149.136871	NaN	NaN	NaN	NaN	NaN	NaN	NaN	NaN	NaN	NaN	NaN	NaN
-56.658672	-8.898025	150.546188	-24.199413	2.678717	149.047104	NaN	NaN	NaN	NaN	NaN	NaN	NaN	NaN	NaN	NaN	NaN	NaN
-54.939507	-8.597205	150.310913	-24.019499	2.653203	148.853226	NaN	NaN	NaN	NaN	NaN	NaN	NaN	NaN	NaN	NaN	NaN	NaN
-52.250271	-8.023922	149.55687	-23.752356	2.587144	148.398911	NaN	NaN	NaN	NaN	NaN	NaN	NaN	NaN	NaN	NaN	NaN	NaN
-50.528805	-7.675231	148.825729	-23.692846	2.606669	148.062683	NaN	NaN	NaN	NaN	NaN	NaN	NaN	NaN	NaN	NaN	NaN	NaN
-48.731018	-7.163856	148.47934	-23.686485	2.652647	147.757813	NaN	NaN	NaN	29.293871	34.302822	140.222916	NaN	NaN	NaN	NaN	NaN	NaN
-47.022213	-6.631608	147.690338	-23.713285	2.696996	147.515762	NaN	NaN	NaN	29.51045	34.213428	140.034943	NaN	NaN	NaN	NaN	NaN	NaN
-45.205845	-5.935741	147.590286	-23.759865	2.73082	147.372818	NaN	NaN	NaN	NaN	NaN	NaN	NaN	NaN	NaN	NaN	NaN	NaN
-43.434422	-5.165816	147.410004	-23.778744	2.733127	147.321609	NaN	NaN	NaN	29.933285	33.894112	139.753098	NaN	NaN	NaN	NaN	NaN	NaN
-41.652496	-4.354517	147.007278	-23.746693	2.72245	147.320786	NaN	NaN	NaN	NaN	NaN	NaN	NaN	NaN	NaN	NaN	NaN	NaN
-39.102688	-2.861439	146.768417	-23.656828	2.645317	147.394592	NaN	NaN	NaN	NaN	NaN	NaN	NaN	NaN	NaN	NaN	NaN	NaN
-37.334938	-1.68041	146.657318	-23.597912	2.617147	147.483795	NaN	NaN	NaN	NaN	NaN	NaN	NaN	NaN	NaN	NaN	NaN	NaN
-35.736588	-0.452651	146.557053	-23.550974	2.602241	147.603317	NaN	NaN	NaN	NaN	NaN	NaN	NaN	NaN	NaN	NaN	NaN	NaN
-34.076847	0.948206	146.622162	-23.529863	2.597459	147.736099	NaN	NaN	NaN	NaN	NaN	NaN	NaN	NaN	NaN	NaN	NaN	NaN
-32.57703	2.380209	146.601944	-23.517315	2.564116	147.780136	NaN	NaN	NaN	NaN	NaN	NaN	NaN	NaN	NaN	NaN	NaN	NaN
-31.016865	3.923843	146.600266	-23.523197	2.50597	147.775436	NaN	NaN	NaN	NaN	NaN	NaN	NaN	NaN	NaN	NaN	NaN	NaN
-29.590734	5.529085	146.551376	-23.520929	2.406664	147.697296	NaN	NaN	NaN	NaN	NaN	NaN	NaN	NaN	NaN	NaN	NaN	NaN
-27.372772	8.009443	146.383408	-23.520565	2.264786	147.360474	NaN	NaN	NaN	NaN	NaN	NaN	NaN	NaN	NaN	NaN	NaN	NaN
-25.960672	9.726581	146.248001	-23.534576	2.168125	147.076233	NaN	NaN	NaN	NaN	NaN	NaN	NaN	NaN	NaN	NaN	NaN	NaN
-24.565294	11.413398	146.18457	-23.552626	2.078176	146.694809	NaN	NaN	NaN	NaN	NaN	NaN	NaN	NaN	NaN	NaN	NaN	NaN
-23.181364	13.146837	146.340057	-23.589624	1.991327	146.37381	NaN	NaN	NaN	NaN	NaN	NaN	NaN	NaN	NaN	NaN	NaN	NaN
-21.736635	14.782047	146.616318	-23.588951	1.928925	146.116257	NaN	NaN	NaN	NaN	NaN	NaN	NaN	NaN	NaN	NaN	NaN	NaN
-20.252554	16.36931	147.141357	-23.516344	1.892481	145.89975	NaN	NaN	NaN	NaN	NaN	NaN	NaN	NaN	NaN	NaN	NaN	NaN
-18.721493	17.792953	147.934708	-23.415413	1.952866	145.799179	42.459358	-4.138443	134.517197	NaN	NaN	NaN	NaN	NaN	NaN	NaN	NaN	NaN
-16.374683	19.737289	149.34021	-23.17309	2.312429	145.832886	42.777832	-4.014166	134.575302	NaN	NaN	NaN	NaN	NaN	NaN	NaN	NaN	NaN
-14.821725	20.830996	150.365585	-23.011091	2.739487	145.99733	NaN	NaN	NaN	NaN	NaN	NaN	NaN	NaN	NaN	NaN	NaN	NaN
-13.266134	21.793716	151.470016	-22.892008	3.270314	146.342392	NaN	NaN	NaN	NaN	NaN	NaN	NaN	NaN	NaN	NaN	NaN	NaN
-11.742358	22.550604	152.648483	-22.795742	3.846747	146.884903	NaN	NaN	NaN	NaN	NaN	NaN	NaN	NaN	NaN	NaN	NaN	NaN
-10.30397	23.102238	153.852875	-22.732731	4.400684	147.606125	NaN	NaN	NaN	NaN	NaN	NaN	NaN	NaN	NaN	NaN	NaN	NaN
-8.897651	23.492189	154.859344	-22.685318	4.891759	148.431778	NaN	NaN	NaN	NaN	NaN	NaN	NaN	NaN	NaN	NaN	NaN	NaN
-7.495303	23.649166	155.766235	-22.665121	5.332742	149.183411	NaN	NaN	NaN	NaN	NaN	NaN	NaN	NaN	NaN	NaN	NaN	NaN
-5.58377	23.709213	156.434052	-22.607924	5.898345	149.937531	NaN	NaN	NaN	NaN	NaN	NaN	NaN	NaN	NaN	NaN	NaN	NaN
-4.39568	23.565639	156.621841	-22.549208	6.232286	150.129288	NaN	NaN	NaN	NaN	NaN	NaN	NaN	NaN	NaN	NaN	NaN	NaN
-3.224388	23.265276	156.652863	-22.462017	6.535141	150.154633	NaN	NaN	NaN	NaN	NaN	NaN	NaN	NaN	NaN	NaN	NaN	NaN
-2.152687	22.843212	156.554779	-22.343163	6.827631	150.064102	NaN	NaN	NaN	NaN	NaN	NaN	NaN	NaN	NaN	NaN	NaN	NaN
-1.150919	22.280123	156.334549	-22.209587	7.109026	149.914139	NaN	NaN	NaN	NaN	NaN	NaN	NaN	NaN	NaN	NaN	NaN	NaN
-0.27557	21.590862	156.130173	-22.076067	7.345817	149.725632	NaN	NaN	NaN	NaN	NaN	NaN	NaN	NaN	NaN	NaN	NaN	NaN
0.529548	20.763721	155.878586	-21.9447	7.542029	149.5439	NaN	NaN	NaN	NaN	NaN	NaN	NaN	NaN	NaN	NaN	NaN	NaN
1.592038	19.247738	155.57402	-21.796633	7.792985	149.389038	NaN	NaN	NaN	NaN	NaN	NaN	NaN	NaN	NaN	NaN	NaN	NaN
2.03035	18.051559	155.337662	-21.702564	7.956832	149.302048	NaN	NaN	NaN	NaN	NaN	NaN	NaN	NaN	NaN	NaN	NaN	NaN
2.444042	16.753592	155.029602	-21.594954	8.122108	149.234497	NaN	NaN	NaN	NaN	NaN	NaN	NaN	NaN	NaN	NaN	NaN	NaN
2.872966	15.298493	154.591354	-21.447849	8.274564	149.170639	NaN	NaN	NaN	NaN	NaN	NaN	NaN	NaN	NaN	NaN	NaN	NaN
3.045196	13.653631	154.217453	-21.285276	8.398279	149.134903	NaN	NaN	NaN	NaN	NaN	NaN	NaN	NaN	NaN	NaN	NaN	NaN
3.229687	11.877875	153.695267	-21.081131	8.456473	149.070374	NaN	NaN	NaN	NaN	NaN	NaN	NaN	NaN	NaN	NaN	NaN	NaN
3.348365	9.871767	153.152771	-20.85754	8.417973	148.989883	NaN	NaN	NaN	NaN	NaN	NaN	NaN	NaN	NaN	NaN	NaN	NaN
3.379664	6.592581	152.19574	-20.551882	8.27325	148.802704	NaN	NaN	NaN	NaN	NaN	NaN	NaN	NaN	NaN	NaN	NaN	NaN
3.145984	4.186837	151.648178	-20.38695	8.15437	148.640854	NaN	NaN	NaN	NaN	NaN	NaN	NaN	NaN	NaN	NaN	NaN	NaN
2.977249	1.656375	151.044357	-20.239895	8.077734	148.424515	NaN	NaN	NaN	NaN	NaN	NaN	NaN	NaN	NaN	NaN	NaN	NaN
2.505677	-0.982697	150.762497	-20.108301	8.021819	148.253555	NaN	NaN	NaN	NaN	NaN	NaN	NaN	NaN	NaN	NaN	NaN	NaN
1.959608	-3.700247	150.754059	-20.011993	7.953058	148.198822	NaN	NaN	NaN	NaN	NaN	NaN	NaN	NaN	NaN	NaN	NaN	NaN
1.331565	-6.489421	151.088303	-19.921667	7.846051	148.285339	NaN	NaN	NaN	NaN	NaN	NaN	NaN	NaN	NaN	NaN	NaN	NaN
0.466351	-9.291027	151.782867	-19.836775	7.683378	148.539001	NaN	NaN	NaN	NaN	NaN	NaN	NaN	NaN	NaN	NaN	NaN	NaN
-0.933103	-13.435686	153.252991	-19.630135	7.313034	149.035217	NaN	NaN	NaN	NaN	NaN	NaN	NaN	NaN	NaN	NaN	NaN	NaN
-1.971586	-16.171629	154.184708	-19.39949	6.865441	149.305878	NaN	NaN	NaN	NaN	NaN	NaN	NaN	NaN	NaN	NaN	NaN	NaN
-2.951861	-18.840639	154.909698	-19.161896	6.321322	149.589661	NaN	NaN	NaN	36.173439	33.792709	145.218246	NaN	NaN	NaN	NaN	NaN	NaN
-4.044655	-21.411287	155.522461	-18.933292	5.756473	149.854874	NaN	NaN	NaN	36.493874	33.248856	144.239716	NaN	NaN	NaN	NaN	NaN	NaN
-5.151683	-23.890858	156.027359	-18.733913	5.22442	150.078094	NaN	NaN	NaN	36.734009	32.748817	143.38121	NaN	NaN	NaN	NaN	NaN	NaN
-6.241273	-26.168636	156.481537	-18.547726	4.756021	150.247452	NaN	NaN	NaN	36.761284	32.388233	142.622665	NaN	NaN	NaN	NaN	NaN	NaN
-7.399967	-28.296095	156.972168	-18.39954	4.35827	150.334091	NaN	NaN	NaN	36.669586	32.117558	141.921234	NaN	NaN	NaN	NaN	NaN	NaN
-9.181758	-30.890659	158.153412	-18.155767	3.929203	150.283203	NaN	NaN	NaN	36.513855	31.87487	140.997498	NaN	NaN	NaN	NaN	NaN	NaN
NaN	NaN	NaN	-18.022261	3.759411	150.142517	NaN	NaN	NaN	36.412956	31.747293	140.343475	NaN	NaN	NaN	NaN	NaN	NaN
NaN	NaN	NaN	-17.909536	3.671691	149.975189	NaN	NaN	NaN	36.312485	31.696224	139.675613	NaN	NaN	NaN	NaN	NaN	NaN
NaN	NaN	NaN	-17.82313	3.648998	149.789307	NaN	NaN	NaN	36.3204	31.63855	138.965698	NaN	NaN	NaN	NaN	NaN	NaN
NaN	NaN	NaN	-17.713625	3.619587	149.601334	NaN	NaN	NaN	36.244774	31.63867	138.400299	NaN	NaN	NaN	NaN	NaN	NaN
NaN	NaN	NaN	-17.604273	3.544986	149.488998	NaN	NaN	NaN	36.242104	31.606138	138.000107	NaN	NaN	NaN	NaN	NaN	NaN
NaN	NaN	NaN	-17.525581	3.401362	149.471573	NaN	NaN	NaN	36.29451	31.519341	137.783768	NaN	NaN	NaN	NaN	NaN	NaN
NaN	NaN	NaN	-17.424824	3.078995	149.550095	NaN	NaN	NaN	36.287926	31.367123	137.709641	NaN	NaN	NaN	NaN	NaN	NaN
NaN	NaN	NaN	-17.347324	2.771597	149.598938	NaN	NaN	NaN	36.283779	31.257284	137.763092	NaN	NaN	NaN	NaN	NaN	NaN
NaN	NaN	NaN	-17.263065	2.445259	149.595551	NaN	NaN	NaN	36.282494	31.190073	137.876282	NaN	NaN	NaN	NaN	NaN	NaN
NaN	NaN	NaN	-17.232639	2.132707	149.513138	NaN	NaN	NaN	36.258934	31.135391	138.005905	NaN	NaN	NaN	NaN	NaN	NaN
NaN	NaN	NaN	-17.242626	1.811314	149.350693	NaN	NaN	NaN	36.156799	31.125854	138.176102	NaN	NaN	NaN	NaN	NaN	NaN
-23.591564	-22.237556	153.256165	-17.283463	1.442944	149.151581	NaN	NaN	NaN	36.056664	31.118059	138.390488	NaN	NaN	NaN	NaN	NaN	NaN
-24.808088	-20.345465	151.77829	-17.340221	1.058593	148.902206	NaN	NaN	NaN	35.99453	31.07338	138.651581	NaN	NaN	NaN	NaN	NaN	NaN
-26.570269	-17.275286	149.701172	-17.385561	0.44131	148.47435	NaN	NaN	NaN	NaN	NaN	NaN	NaN	NaN	NaN	NaN	NaN	NaN
-27.692476	-15.1036	148.582153	-17.395178	0.021446	148.167877	NaN	NaN	NaN	NaN	NaN	NaN	NaN	NaN	NaN	NaN	NaN	NaN
-28.846344	-12.909002	147.540848	-17.394701	-0.401182	147.785873	NaN	NaN	NaN	NaN	NaN	NaN	NaN	NaN	NaN	NaN	NaN	NaN
-29.895559	-10.727135	146.786469	-17.369989	-0.787707	147.340652	NaN	NaN	NaN	NaN	NaN	NaN	NaN	NaN	NaN	NaN	NaN	NaN
-30.919874	-8.534775	146.059006	-17.31311	-1.155989	146.832733	NaN	NaN	NaN	NaN	NaN	NaN	NaN	NaN	NaN	NaN	NaN	NaN
-31.933952	-6.39401	145.494598	-17.243216	-1.493217	146.241287	NaN	NaN	NaN	NaN	NaN	NaN	NaN	NaN	NaN	NaN	NaN	NaN
-32.88298	-4.344369	144.979446	-17.158957	-1.772421	145.628052	NaN	NaN	NaN	NaN	NaN	NaN	NaN	NaN	NaN	NaN	NaN	NaN
-34.259033	-1.36082	144.471558	-17.044151	-2.052749	144.904907	NaN	NaN	NaN	NaN	NaN	NaN	NaN	NaN	NaN	NaN	NaN	NaN
-35.183846	0.491898	144.384674	-16.988218	-2.144772	144.666641	NaN	NaN	NaN	NaN	NaN	NaN	NaN	NaN	NaN	NaN	NaN	NaN
-36.060379	2.186289	144.48259	-16.94194	-2.175014	144.665131	NaN	NaN	NaN	NaN	NaN	NaN	NaN	NaN	NaN	NaN	NaN	NaN
-36.954288	3.739896	144.878891	-16.883543	-2.173463	144.863724	NaN	NaN	NaN	NaN	NaN	NaN	NaN	NaN	NaN	NaN	NaN	NaN
-37.849262	5.109371	145.43515	-16.839821	-2.170576	145.197159	NaN	NaN	NaN	NaN	NaN	NaN	NaN	NaN	NaN	NaN	NaN	NaN
-38.775085	6.285128	146.165161	-16.820744	-2.203189	145.577057	NaN	NaN	NaN	NaN	NaN	NaN	NaN	NaN	NaN	NaN	NaN	NaN
-39.752502	7.25763	146.834778	-16.843969	-2.252513	145.9487	NaN	NaN	NaN	NaN	NaN	NaN	NaN	NaN	NaN	NaN	NaN	NaN
-41.159679	8.378132	147.610886	-16.910194	-2.371455	146.359497	NaN	NaN	NaN	NaN	NaN	NaN	NaN	NaN	NaN	NaN	NaN	NaN
-42.183098	8.959704	147.850311	-16.954121	-2.396018	146.536469	NaN	NaN	NaN	NaN	NaN	NaN	NaN	NaN	NaN	NaN	NaN	NaN
-43.159679	9.430811	147.874008	-17.021648	-2.362382	146.681168	NaN	NaN	NaN	NaN	NaN	NaN	NaN	NaN	NaN	NaN	NaN	NaN
-44.12233	9.774346	147.74556	-17.101868	-2.276592	146.792496	NaN	NaN	NaN	NaN	NaN	NaN	NaN	NaN	NaN	NaN	NaN	NaN
-45.153126	9.994493	147.499481	-17.199806	-2.106271	146.900482	NaN	NaN	NaN	NaN	NaN	NaN	NaN	NaN	NaN	NaN	NaN	NaN
-46.143921	10.046101	147.259277	-17.330595	-1.918518	146.959106	NaN	NaN	NaN	NaN	NaN	NaN	NaN	NaN	NaN	NaN	NaN	NaN
-47.112667	10.010953	147.09079	-17.424501	-1.686872	147.011276	NaN	NaN	NaN	NaN	NaN	NaN	NaN	NaN	NaN	NaN	NaN	NaN
-48.532837	9.869768	147.083969	-17.564651	-1.228027	147.035248	NaN	NaN	NaN	NaN	NaN	NaN	NaN	NaN	NaN	NaN	NaN	NaN
-49.397186	9.758142	147.324142	-17.622015	-0.858377	147.102112	NaN	NaN	NaN	NaN	NaN	NaN	NaN	NaN	NaN	NaN	NaN	NaN
-50.177731	9.658148	147.675568	-17.682756	-0.475018	147.252487	NaN	NaN	NaN	NaN	NaN	NaN	NaN	NaN	NaN	NaN	NaN	NaN
-50.910316	9.616094	148.140579	-17.776518	-0.135114	147.462784	NaN	NaN	NaN	NaN	NaN	NaN	NaN	NaN	NaN	NaN	NaN	NaN
-51.555176	9.559074	148.635071	-17.89924	0.159503	147.730118	NaN	NaN	NaN	NaN	NaN	NaN	NaN	NaN	NaN	NaN	NaN	NaN
-52.136906	9.519847	149.089325	-18.037954	0.419799	147.960724	NaN	NaN	NaN	NaN	NaN	NaN	NaN	NaN	NaN	NaN	NaN	NaN
-52.623184	9.52322	149.378967	-18.177519	0.671994	148.123611	NaN	NaN	NaN	NaN	NaN	NaN	NaN	NaN	NaN	NaN	NaN	NaN
-53.144455	9.559561	149.428772	-18.287355	1.020294	148.153046	NaN	NaN	NaN	34.77092	31.153631	137.220444	NaN	NaN	NaN	NaN	NaN	NaN
-53.485161	9.575544	149.237534	-18.318541	1.232586	148.071823	NaN	NaN	NaN	34.724545	31.222879	136.828674	NaN	NaN	NaN	NaN	NaN	NaN
-53.683674	9.741348	149.101013	-18.353842	1.415448	147.975479	NaN	NaN	NaN	34.676338	31.301201	136.472214	NaN	NaN	NaN	NaN	NaN	NaN
-53.825634	10.046284	148.965973	-18.40163	1.565057	147.880966	NaN	NaN	NaN	34.619667	31.355846	136.174255	NaN	NaN	NaN	NaN	NaN	NaN
-53.893913	10.429976	149.018494	-18.46003	1.689026	147.849518	NaN	NaN	NaN	34.527325	31.419039	135.964355	NaN	NaN	NaN	NaN	NaN	NaN
-53.82523	10.830602	149.062027	-18.531469	1.777866	147.856277	NaN	NaN	NaN	34.454109	31.475628	135.913193	NaN	NaN	NaN	NaN	NaN	NaN
-53.659065	11.353005	149.149536	-18.569412	1.825669	147.910278	NaN	NaN	NaN	34.466507	31.500685	135.99736	NaN	NaN	NaN	NaN	NaN	NaN
-53.338177	12.326849	149.282867	-18.630486	1.892184	148.045715	NaN	NaN	NaN	34.530281	31.536781	136.363358	NaN	NaN	NaN	NaN	NaN	NaN
-53.053833	13.060266	149.292252	-18.689459	1.931296	148.090057	NaN	NaN	NaN	34.469269	31.632339	136.689941	NaN	NaN	NaN	NaN	NaN	NaN
-52.740032	13.861876	149.309875	-18.794783	1.968212	148.04454	NaN	NaN	NaN	34.427666	31.671692	136.944672	NaN	NaN	NaN	NaN	NaN	NaN
-52.3395	14.713883	149.216705	-18.906935	2.006941	147.927246	NaN	NaN	NaN	34.298851	31.735718	137.158386	NaN	NaN	NaN	NaN	NaN	NaN
-51.901501	15.696499	149.099075	-19.024334	2.066949	147.742432	NaN	NaN	NaN	34.235096	31.783401	137.300476	NaN	NaN	NaN	NaN	NaN	NaN
-51.403229	16.69566	148.930313	-19.133039	2.145819	147.541397	NaN	NaN	NaN	34.282852	31.815552	137.393845	NaN	NaN	NaN	NaN	NaN	NaN
-50.853283	17.743576	148.847992	-19.214708	2.238453	147.395081	NaN	NaN	NaN	34.340096	31.889761	137.596375	NaN	NaN	NaN	NaN	NaN	NaN
-49.862949	19.376896	148.828644	-19.306574	2.393514	147.371262	NaN	NaN	NaN	34.582699	32.060528	138.391724	NaN	NaN	NaN	NaN	NaN	NaN
-49.171326	20.494202	148.894852	-19.394421	2.494948	147.478546	NaN	NaN	NaN	34.62611	32.337891	138.96167	NaN	NaN	NaN	NaN	NaN	NaN
-48.439831	21.598404	149.070007	-19.517242	2.577843	147.628464	NaN	NaN	NaN	34.621696	32.638802	139.351196	NaN	NaN	NaN	NaN	NaN	NaN
-47.621357	22.754871	149.276306	-19.640781	2.626895	147.759689	NaN	NaN	NaN	34.624462	32.806694	139.951935	NaN	NaN	NaN	NaN	NaN	NaN
-46.78373	23.88216	149.41246	-19.79052	2.644587	147.866653	NaN	NaN	NaN	34.650646	32.910275	140.57518	NaN	NaN	NaN	NaN	NaN	NaN
-45.902988	24.967817	149.606186	-19.947357	2.624675	147.926559	NaN	NaN	NaN	34.69482	32.920555	141.239853	NaN	NaN	NaN	NaN	NaN	NaN
-44.97477	26.078096	149.901291	-20.117258	2.610192	147.999924	NaN	NaN	NaN	34.704929	32.871464	142.048538	NaN	NaN	NaN	NaN	NaN	NaN
-43.55547	27.583874	150.656433	-20.432837	2.644953	148.341553	NaN	NaN	NaN	NaN	NaN	NaN	NaN	NaN	NaN	NaN	NaN	NaN
-42.589535	28.543177	151.369385	-20.633081	2.706172	148.713364	NaN	NaN	NaN	NaN	NaN	NaN	NaN	NaN	NaN	NaN	NaN	NaN
-41.572987	29.458376	152.087769	-20.802717	2.811706	149.157684	NaN	NaN	NaN	NaN	NaN	NaN	NaN	NaN	NaN	NaN	NaN	NaN
-40.573589	30.281078	152.809082	-20.942863	2.945977	149.639587	NaN	NaN	NaN	NaN	NaN	NaN	NaN	NaN	NaN	NaN	NaN	NaN
-39.557472	31.047449	153.421967	-21.079346	3.071526	150.101013	NaN	NaN	NaN	NaN	NaN	NaN	NaN	NaN	NaN	NaN	NaN	NaN
-38.476997	31.76404	153.917557	-21.207218	3.185714	150.5224	NaN	NaN	NaN	NaN	NaN	NaN	NaN	NaN	NaN	NaN	NaN	NaN
-37.467361	32.359921	154.316254	-21.34519	3.304724	150.880402	NaN	NaN	NaN	NaN	NaN	NaN	NaN	NaN	NaN	NaN	NaN	NaN
-35.959904	33.189423	154.891235	-21.552048	3.507109	151.351639	NaN	NaN	NaN	NaN	NaN	NaN	NaN	NaN	NaN	NaN	NaN	NaN
-34.889771	33.631805	155.252426	-21.679428	3.657366	151.643738	NaN	NaN	NaN	NaN	NaN	NaN	NaN	NaN	NaN	NaN	NaN	NaN
-33.880798	33.952873	155.628204	-21.803314	3.810969	151.942413	NaN	NaN	NaN	NaN	NaN	NaN	NaN	NaN	NaN	NaN	NaN	NaN
-32.872566	34.241184	155.945358	-21.916758	3.978649	152.199982	NaN	NaN	NaN	NaN	NaN	NaN	NaN	NaN	NaN	NaN	NaN	NaN
-31.881836	34.431049	156.205048	-22.007246	4.152107	152.420776	NaN	NaN	NaN	NaN	NaN	NaN	NaN	NaN	NaN	NaN	NaN	NaN
-30.7976	34.530865	156.314285	-22.066034	4.311547	152.603012	NaN	NaN	NaN	NaN	NaN	NaN	NaN	NaN	NaN	NaN	NaN	NaN
-29.763906	34.541454	156.394836	-22.097309	4.478218	152.774933	NaN	NaN	NaN	NaN	NaN	NaN	NaN	NaN	NaN	NaN	NaN	NaN
-28.251139	34.459423	156.485565	-22.092613	4.714477	153.017197	NaN	NaN	NaN	NaN	NaN	NaN	NaN	NaN	NaN	NaN	NaN	NaN
-27.188406	34.330811	156.495667	-22.058805	4.870789	153.193802	NaN	NaN	NaN	NaN	NaN	NaN	NaN	NaN	NaN	NaN	NaN	NaN
-26.112419	34.098766	156.474335	-22.017782	5.025771	153.392609	NaN	NaN	NaN	NaN	NaN	NaN	NaN	NaN	NaN	NaN	NaN	NaN
-25.046253	33.805046	156.527054	-21.95924	5.174996	153.578766	NaN	NaN	NaN	NaN	NaN	NaN	NaN	NaN	NaN	NaN	NaN	NaN
-23.995823	33.444748	156.501266	-21.91267	5.347745	153.766479	NaN	NaN	NaN	NaN	NaN	NaN	NaN	NaN	NaN	NaN	NaN	NaN
-22.906208	33.039768	156.490234	-21.843004	5.498137	153.94165	NaN	NaN	NaN	NaN	NaN	NaN	NaN	NaN	NaN	NaN	NaN	NaN
-21.784424	32.53529	156.512482	-21.77317	5.627157	154.126984	NaN	NaN	NaN	NaN	NaN	NaN	NaN	NaN	NaN	NaN	NaN	NaN
-20.095873	31.664768	156.650513	-21.686558	5.826975	154.433243	NaN	NaN	NaN	NaN	NaN	NaN	NaN	NaN	NaN	NaN	NaN	NaN
-18.962702	31.03196	156.777054	-21.630655	5.979094	154.641907	NaN	NaN	NaN	NaN	NaN	NaN	NaN	NaN	NaN	NaN	NaN	NaN
-17.819551	30.343998	156.916855	-21.605686	6.15726	154.901474	NaN	NaN	NaN	NaN	NaN	NaN	NaN	NaN	NaN	NaN	NaN	NaN
-16.65906	29.602453	157.066513	-21.610901	6.358128	155.184418	NaN	NaN	NaN	NaN	NaN	NaN	NaN	NaN	NaN	NaN	NaN	NaN
-15.540812	28.807949	157.252777	-21.630552	6.573605	155.52301	NaN	NaN	NaN	NaN	NaN	NaN	NaN	NaN	NaN	NaN	NaN	NaN
-14.357288	27.947258	157.470505	-21.622416	6.769215	155.931549	NaN	NaN	NaN	NaN	NaN	NaN	NaN	NaN	NaN	NaN	NaN	NaN
-13.201958	27.018064	157.712021	-21.572512	6.94048	156.387863	NaN	NaN	NaN	NaN	NaN	NaN	NaN	NaN	NaN	NaN	NaN	NaN
-11.41913	25.552332	158.092148	-21.433899	7.149134	157.147034	NaN	NaN	NaN	NaN	NaN	NaN	NaN	NaN	NaN	NaN	NaN	NaN
-10.186945	24.4888	158.39946	-21.303602	7.256703	157.676453	NaN	NaN	NaN	NaN	NaN	NaN	NaN	NaN	NaN	NaN	NaN	NaN
-8.992107	23.4058	158.725266	-21.173832	7.323049	158.128342	NaN	NaN	NaN	NaN	NaN	NaN	NaN	NaN	NaN	NaN	NaN	NaN
-7.742184	22.290451	158.982681	-21.030422	7.366893	158.477768	NaN	NaN	NaN	NaN	NaN	NaN	NaN	NaN	NaN	NaN	NaN	NaN
-6.515545	21.112595	159.191971	-20.895281	7.353429	158.703171	NaN	NaN	NaN	NaN	NaN	NaN	NaN	NaN	NaN	NaN	NaN	NaN
-5.292657	19.920931	159.322281	-20.806482	7.30939	158.804672	NaN	NaN	NaN	NaN	NaN	NaN	NaN	NaN	NaN	NaN	NaN	NaN
-4.060912	18.704733	159.375519	-20.793083	7.258331	158.782776	NaN	NaN	NaN	NaN	NaN	NaN	NaN	NaN	NaN	NaN	NaN	NaN
-2.314794	16.87904	159.284622	-20.833183	7.240616	158.550522	NaN	NaN	NaN	NaN	NaN	NaN	NaN	NaN	NaN	NaN	NaN	NaN
-1.125475	15.641535	159.16272	-20.881495	7.278006	158.326294	NaN	NaN	NaN	NaN	NaN	NaN	NaN	NaN	NaN	NaN	NaN	NaN
0.005947	14.413118	159.026031	-20.882099	7.311985	158.040283	NaN	NaN	NaN	NaN	NaN	NaN	NaN	NaN	NaN	NaN	NaN	NaN
1.178408	13.163217	158.837799	-20.848808	7.34388	157.749756	NaN	NaN	NaN	NaN	NaN	NaN	NaN	NaN	NaN	NaN	NaN	NaN
2.337383	11.897544	158.712952	-20.732763	7.345979	157.433426	NaN	NaN	NaN	NaN	NaN	NaN	NaN	NaN	NaN	NaN	NaN	NaN
3.456656	10.609033	158.594986	-20.578745	7.328991	157.074005	NaN	NaN	NaN	NaN	NaN	NaN	NaN	NaN	NaN	NaN	NaN	NaN
4.584287	9.30875	158.479889	-20.475191	7.321686	156.746948	NaN	NaN	NaN	NaN	NaN	NaN	NaN	NaN	NaN	NaN	NaN	NaN
6.067513	7.307894	158.335449	-20.361454	7.310538	156.323395	NaN	NaN	NaN	NaN	NaN	NaN	NaN	NaN	NaN	NaN	NaN	NaN
7.031833	5.970234	158.154373	-20.315798	7.317511	156.043747	NaN	NaN	NaN	NaN	NaN	NaN	NaN	NaN	NaN	NaN	NaN	NaN
7.903944	4.613504	157.983551	-20.230236	7.331033	155.788712	NaN	NaN	NaN	NaN	NaN	NaN	NaN	NaN	NaN	NaN	NaN	NaN
8.759995	3.270321	157.788284	-20.09663	7.342358	155.523087	NaN	NaN	NaN	NaN	NaN	NaN	NaN	NaN	NaN	NaN	NaN	NaN
9.581183	1.929364	157.615143	-19.967825	7.343884	155.205841	NaN	NaN	NaN	NaN	NaN	NaN	NaN	NaN	NaN	NaN	NaN	NaN
10.274242	0.577939	157.476013	-19.904892	7.352149	154.896301	NaN	NaN	NaN	NaN	NaN	NaN	NaN	NaN	NaN	NaN	NaN	NaN
10.926774	-0.734565	157.359528	-19.962667	7.344477	154.572784	NaN	NaN	NaN	NaN	NaN	NaN	NaN	NaN	NaN	NaN	NaN	NaN
11.721208	-2.616105	157.175858	-20.175301	7.393199	153.972824	NaN	NaN	NaN	NaN	NaN	NaN	NaN	NaN	NaN	NaN	NaN	NaN
12.151835	-3.822041	157.072083	-20.346159	7.456501	153.537506	NaN	NaN	NaN	NaN	NaN	NaN	NaN	NaN	NaN	NaN	NaN	NaN
12.551776	-4.963608	156.942474	-20.530891	7.513698	153.087311	NaN	NaN	NaN	NaN	NaN	NaN	NaN	NaN	NaN	NaN	NaN	NaN
12.857145	-6.112418	156.809875	-20.730024	7.543735	152.62915	NaN	NaN	NaN	NaN	NaN	NaN	NaN	NaN	NaN	NaN	NaN	NaN
13.05583	-7.228536	156.66275	-20.944271	7.521972	152.150925	NaN	NaN	NaN	NaN	NaN	NaN	NaN	NaN	NaN	NaN	NaN	NaN
13.236837	-8.316442	156.3927	-21.157488	7.466855	151.677994	NaN	NaN	NaN	NaN	NaN	NaN	NaN	NaN	NaN	NaN	NaN	NaN
13.343078	-9.358975	156.016922	-21.376755	7.362375	151.228851	NaN	NaN	NaN	NaN	NaN	NaN	NaN	NaN	NaN	NaN	NaN	NaN
12.427906	-10.451018	155.073608	-21.721958	7.192714	150.556595	NaN	NaN	NaN	NaN	NaN	NaN	NaN	NaN	NaN	NaN	NaN	NaN
11.742874	-11.082948	154.319687	-21.940027	7.07151	150.088409	NaN	NaN	NaN	NaN	NaN	NaN	NaN	NaN	NaN	NaN	NaN	NaN
10.894425	-11.654136	153.524277	-22.163309	6.952622	149.599243	NaN	NaN	NaN	NaN	NaN	NaN	NaN	NaN	NaN	NaN	NaN	NaN
9.909189	-12.297535	152.759583	-22.369061	6.852554	149.112885	NaN	NaN	NaN	NaN	NaN	NaN	NaN	NaN	NaN	NaN	NaN	NaN
8.966022	-12.889176	152.127914	-22.551867	6.774035	148.661072	NaN	NaN	NaN	NaN	NaN	NaN	NaN	NaN	NaN	NaN	NaN	NaN
7.87132	-13.53914	151.480423	-22.68981	6.722837	148.23941	NaN	NaN	NaN	NaN	NaN	NaN	NaN	NaN	NaN	NaN	NaN	NaN
6.708197	-14.138246	150.938583	-22.833057	6.691973	147.90979	NaN	NaN	NaN	NaN	NaN	NaN	NaN	NaN	NaN	NaN	NaN	NaN
4.7827	-15.134093	150.148926	-23.083292	6.656499	147.59375	NaN	NaN	NaN	NaN	NaN	NaN	NaN	NaN	NaN	NaN	NaN	NaN
3.365146	-15.837793	149.648117	-23.254078	6.614566	147.463623	NaN	NaN	NaN	NaN	NaN	NaN	NaN	NaN	NaN	NaN	NaN	NaN
1.915245	-16.549723	149.164978	-23.424026	6.537762	147.390457	NaN	NaN	NaN	NaN	NaN	NaN	NaN	NaN	NaN	NaN	NaN	NaN
0.40817	-17.343651	148.706787	-23.584846	6.434766	147.344055	NaN	NaN	NaN	NaN	NaN	NaN	NaN	NaN	NaN	NaN	NaN	NaN
-1.189443	-18.155823	148.368423	-23.717949	6.313746	147.310074	NaN	NaN	NaN	NaN	NaN	NaN	NaN	NaN	NaN	NaN	NaN	NaN
-2.857691	-18.994545	148.15834	-23.843653	6.201622	147.303238	NaN	NaN	NaN	NaN	NaN	NaN	NaN	NaN	NaN	NaN	NaN	NaN
-4.535714	-19.871237	148.144669	-23.996252	6.087853	147.3125	NaN	NaN	NaN	NaN	NaN	NaN	NaN	NaN	NaN	NaN	NaN	NaN
-7.216732	-21.21376	148.340073	-24.233709	5.938342	147.345337	NaN	NaN	NaN	NaN	NaN	NaN	NaN	NaN	NaN	NaN	NaN	NaN
-8.984939	-22.098953	148.684875	-24.410501	5.830037	147.382492	NaN	NaN	NaN	NaN	NaN	NaN	NaN	NaN	NaN	NaN	NaN	NaN
-10.814066	-22.937008	149.023575	-24.642538	5.768765	147.390961	NaN	NaN	NaN	NaN	NaN	NaN	NaN	NaN	NaN	NaN	NaN	NaN
-12.673492	-23.7841	149.400406	-24.87982	5.746018	147.393768	NaN	NaN	NaN	NaN	NaN	NaN	NaN	NaN	NaN	NaN	NaN	NaN
-14.603236	-24.528431	149.829178	-25.127098	5.766878	147.390472	NaN	NaN	NaN	NaN	NaN	NaN	NaN	NaN	NaN	NaN	NaN	NaN
-16.543943	-25.237619	150.246216	-25.386509	5.839036	147.392105	NaN	NaN	NaN	NaN	NaN	NaN	NaN	NaN	NaN	NaN	NaN	NaN
-18.395536	-25.787603	150.756668	-25.61237	5.950469	147.422821	NaN	NaN	NaN	NaN	NaN	NaN	NaN	NaN	NaN	NaN	NaN	NaN
-21.199856	-26.544863	151.427338	-25.932863	6.147333	147.619446	NaN	NaN	NaN	NaN	NaN	NaN	NaN	NaN	NaN	NaN	NaN	NaN
-23.002531	-26.831844	151.891754	-26.117493	6.289902	147.815857	NaN	NaN	NaN	29.04644	34.785046	138.402817	NaN	NaN	NaN	NaN	NaN	NaN
-24.845093	-27.162949	152.325348	-26.251474	6.404228	148.040298	NaN	NaN	NaN	28.836632	34.818172	138.251175	NaN	NaN	NaN	NaN	NaN	NaN
-26.600414	-27.346516	152.667648	-26.354176	6.494997	148.241943	NaN	NaN	NaN	28.682446	34.786022	138.078171	NaN	NaN	NaN	NaN	NaN	NaN
-28.367981	-27.455946	152.876526	-26.434595	6.537227	148.410507	NaN	NaN	NaN	28.546883	34.728275	137.870972	NaN	NaN	NaN	NaN	NaN	NaN
-30.142597	-27.524931	153.0746	-26.522207	6.553377	148.546112	NaN	NaN	NaN	28.39172	34.648193	137.612625	NaN	NaN	NaN	NaN	NaN	NaN
-31.757603	-27.43401	153.261398	-26.583408	6.538893	148.634903	NaN	NaN	NaN	28.18644	34.586655	137.334854	NaN	NaN	NaN	NaN	NaN	NaN
-34.21553	-27.176115	153.447754	-26.664785	6.494995	148.680252	NaN	NaN	NaN	27.875637	34.435699	136.898499	NaN	NaN	NaN	NaN	NaN	NaN
-35.77293	-26.894838	153.58284	-26.74967	6.4256	148.67395	NaN	NaN	NaN	27.666973	34.324276	136.632156	NaN	NaN	NaN	NaN	NaN	NaN
-37.307446	-26.489391	153.578568	-26.884989	6.334656	148.646759	NaN	NaN	NaN	27.419876	34.220898	136.416977	NaN	NaN	NaN	NaN	NaN	NaN
-38.849083	-26.043451	153.555344	-27.041435	6.208446	148.628769	NaN	NaN	NaN	27.142216	34.119499	136.289093	NaN	NaN	NaN	NaN	NaN	NaN
-40.29641	-25.527657	153.46608	-27.217834	6.03232	148.582001	NaN	NaN	NaN	27.008129	33.931087	136.154892	NaN	NaN	NaN	NaN	NaN	NaN
-41.716816	-24.906883	153.23822	-27.390598	5.865827	148.524536	NaN	NaN	NaN	26.723623	33.815037	136.130829	NaN	NaN	NaN	NaN	NaN	NaN
-43.115036	-24.195723	153.049271	-27.576939	5.699576	148.50885	NaN	NaN	NaN	26.611662	33.609558	136.064499	NaN	NaN	NaN	NaN	NaN	NaN
-45.02705	-22.974154	152.673843	-27.81575	5.483546	148.489578	NaN	NaN	NaN	NaN	NaN	NaN	NaN	NaN	NaN	NaN	NaN	NaN
-46.274895	-22.072294	152.419632	-27.963877	5.365972	148.486923	NaN	NaN	NaN	26.163937	33.247017	136.106064	NaN	NaN	NaN	NaN	NaN	NaN
-47.468716	-21.106977	152.16246	-28.099844	5.260626	148.488907	NaN	NaN	NaN	25.99473	33.113777	136.119156	NaN	NaN	NaN	NaN	NaN	NaN
-48.505322	-20.06485	151.92305	-28.233656	5.153854	148.470856	NaN	NaN	NaN	25.809765	33.014153	136.146667	NaN	NaN	NaN	NaN	NaN	NaN
-49.572491	-18.980894	151.686829	-28.356239	5.052329	148.437927	NaN	NaN	NaN	25.648094	32.934059	136.214081	NaN	NaN	NaN	NaN	NaN	NaN
-50.547035	-17.859221	151.438049	-28.478155	4.935288	148.398575	NaN	NaN	NaN	25.371313	32.937004	136.3936	NaN	NaN	NaN	NaN	NaN	NaN
-51.401924	-16.699631	151.211182	-28.60306	4.797081	148.367508	NaN	NaN	NaN	NaN	NaN	NaN	NaN	NaN	NaN	NaN	NaN	NaN
-52.663666	-14.902967	150.844788	-28.790363	4.536565	148.31987	NaN	NaN	NaN	NaN	NaN	NaN	NaN	NaN	NaN	NaN	NaN	NaN
-53.39769	-13.735871	150.666748	-28.913504	4.328033	148.303741	NaN	NaN	NaN	NaN	NaN	NaN	NaN	NaN	NaN	NaN	NaN	NaN
-54.067932	-12.560227	150.483124	-29.021336	4.059659	148.301575	NaN	NaN	NaN	25.040054	32.241238	137.454269	NaN	NaN	NaN	NaN	NaN	NaN
-54.705788	-11.380041	150.373535	-29.105085	3.813619	148.299957	NaN	NaN	NaN	NaN	NaN	NaN	NaN	NaN	NaN	NaN	NaN	NaN
-55.212818	-10.228836	150.325516	-29.178194	3.526213	148.300659	NaN	NaN	NaN	NaN	NaN	NaN	NaN	NaN	NaN	NaN	NaN	NaN
-55.659336	-9.091735	150.339828	-29.224104	3.262063	148.294907	NaN	NaN	NaN	NaN	NaN	NaN	NaN	NaN	NaN	NaN	NaN	NaN
-56.019165	-7.935632	150.410767	-29.26474	3.02053	148.290604	NaN	NaN	NaN	24.685802	31.605742	138.208176	NaN	NaN	NaN	NaN	NaN	NaN
-56.379528	-6.360631	150.593674	-29.326651	2.709155	148.30809	35.749226	-4.242427	134.057861	24.556015	31.416962	138.329575	30.1526205	13.5872675	136.193718	-88.8059225	-8.1689575	160.422462
-56.483894	-5.314344	150.709122	-29.361788	2.546269	148.340057	35.72245	-4.304542	134.001617	24.480551	31.358829	138.412567	30.1015005	13.5271435	136.207092	-88.8250765	-8.4346055	160.473022
-56.488274	-4.301976	150.821045	-29.337347	2.424377	148.359497	35.672665	-4.29148	133.855469	NaN	NaN	NaN	NaN	NaN	NaN	NaN	NaN	NaN
-56.397663	-3.382121	150.912918	-29.317274	2.333653	148.411957	35.726807	-4.282298	133.805283	24.439926	31.449905	138.78096	30.0833665	13.5838035	136.2931215	-88.7179145	-8.9164975	160.5307925
-56.21516	-2.468246	151.005524	-29.250616	2.261765	148.464279	35.830956	-4.246747	133.804916	24.483	31.552528	139.022186	30.156978	13.6528905	136.413551	-88.65821	-9.1293605	160.515007
-55.918865	-1.556253	151.062531	-29.160234	2.254589	148.530167	35.963005	-4.187552	133.832703	24.572845	31.684816	139.279297	30.267925	13.748632	136.556	-88.588393	-9.239454	160.504334
-55.537342	-0.663553	151.120911	-29.052111	2.251055	148.610764	36.057888	-4.112254	133.829529	24.696238	31.855505	139.540192	30.377063	13.8716255	136.6848605	-88.481285	-9.3695155	160.5366675
-54.770958	0.528056	151.211914	-28.855768	2.319919	148.775055	36.30621	-3.945138	133.904404	24.941395	32.134975	139.949829	30.6238025	14.0949185	136.9271165	-88.3353385	-9.4550805	160.6229935
-54.133045	1.235669	151.309845	-28.679129	2.366338	148.907394	36.518547	-3.800204	133.990555	25.110313	32.314686	140.21489	30.81443	14.257241	137.1027225	-88.172688	-9.524565	160.7120655
-53.390175	1.951705	151.415787	-28.485146	2.421143	149.057709	36.750458	-3.645976	134.102875	25.267559	32.482723	140.378021	31.0090085	14.4183735	137.240448	-87.9793005	-9.5760875	160.87497
-52.499241	2.63343	151.502914	-28.306955	2.494801	149.212097	NaN	NaN	NaN	25.405598	32.643845	140.39563	NaN	NaN	NaN	NaN	NaN	NaN
-51.547195	3.260059	151.559845	-28.111469	2.593389	149.368301	NaN	NaN	NaN	25.5016	32.774319	140.261261	NaN	NaN	NaN	NaN	NaN	NaN
-50.549393	3.880892	151.614838	-27.924274	2.751927	149.525238	NaN	NaN	NaN	25.525471	32.881195	139.928192	NaN	NaN	NaN	NaN	NaN	NaN
-49.49329	4.530279	151.608032	-27.756145	2.962243	149.714966	NaN	NaN	NaN	25.349701	32.703304	139.721741	NaN	NaN	NaN	NaN	NaN	NaN
-47.616127	5.502785	151.449905	-27.500153	3.233133	150.023209	NaN	NaN	NaN	NaN	NaN	NaN	NaN	NaN	NaN	NaN	NaN	NaN
-46.346756	6.173725	151.317566	-27.3202	3.367803	150.249786	NaN	NaN	NaN	NaN	NaN	NaN	NaN	NaN	NaN	NaN	NaN	NaN
-45.02232	6.947006	151.097672	-27.143389	3.468703	150.509857	NaN	NaN	NaN	25.83754	32.899761	138.248367	NaN	NaN	NaN	NaN	NaN	NaN
-43.52705	7.819865	150.906403	-26.961699	3.518923	150.786392	NaN	NaN	NaN	25.911499	32.934761	138.340897	NaN	NaN	NaN	NaN	NaN	NaN
-42.073345	8.794527	150.774063	-26.787853	3.540735	151.065521	NaN	NaN	NaN	26.047325	33.04689	138.5923	NaN	NaN	NaN	NaN	NaN	NaN
-40.552444	9.94128	150.655991	-26.618422	3.5421	151.289291	NaN	NaN	NaN	26.266909	33.241592	138.962646	NaN	NaN	NaN	NaN	NaN	NaN
-38.927887	11.21578	150.497208	-26.389118	3.503583	151.428986	NaN	NaN	NaN	NaN	NaN	NaN	NaN	NaN	NaN	NaN	NaN	NaN
-36.460606	13.388578	150.39888	-26.005474	3.38221	151.467545	NaN	NaN	NaN	NaN	NaN	NaN	NaN	NaN	NaN	NaN	NaN	NaN
-34.753025	14.92254	150.39415	-25.756649	3.275618	151.39566	NaN	NaN	NaN	NaN	NaN	NaN	NaN	NaN	NaN	NaN	NaN	NaN
-32.972515	16.584829	150.504883	-25.489294	3.139755	151.259628	NaN	NaN	NaN	NaN	NaN	NaN	NaN	NaN	NaN	NaN	NaN	NaN
-31.168266	18.243696	150.807602	-25.228807	2.979142	151.12468	NaN	NaN	NaN	NaN	NaN	NaN	NaN	NaN	NaN	NaN	NaN	NaN
-29.266634	19.945694	151.456757	-24.957481	2.817127	151.102325	NaN	NaN	NaN	NaN	NaN	NaN	NaN	NaN	NaN	NaN	NaN	NaN
-27.390516	21.547836	152.680573	-24.636608	2.727953	151.278244	NaN	NaN	NaN	NaN	NaN	NaN	NaN	NaN	NaN	NaN	NaN	NaN
-25.415876	23.113642	154.358154	-24.194687	2.793674	151.793198	NaN	NaN	NaN	NaN	NaN	NaN	NaN	NaN	NaN	NaN	NaN	NaN
-22.46736	25.201857	157.396301	-23.570648	3.161487	153.034988	NaN	NaN	NaN	NaN	NaN	NaN	NaN	NaN	NaN	NaN	NaN	NaN
-20.57864	26.454062	159.368454	-23.340097	3.418681	154.104874	NaN	NaN	NaN	NaN	NaN	NaN	NaN	NaN	NaN	NaN	NaN	NaN
-18.746178	27.611744	160.989044	-23.231003	3.581251	155.014999	NaN	NaN	NaN	NaN	NaN	NaN	NaN	NaN	NaN	NaN	NaN	NaN
-16.948879	28.642744	162.075195	-23.144402	3.648944	155.653702	NaN	NaN	NaN	NaN	NaN	NaN	NaN	NaN	NaN	NaN	NaN	NaN
-15.187356	29.588362	162.766098	-22.991388	3.670578	156.039597	NaN	NaN	NaN	NaN	NaN	NaN	NaN	NaN	NaN	NaN	NaN	NaN
-13.404524	30.411772	163.082703	-22.805387	3.728823	156.19722	NaN	NaN	NaN	NaN	NaN	NaN	NaN	NaN	NaN	NaN	NaN	NaN
-11.771754	31.163979	163.21904	-22.608324	3.847315	156.268997	NaN	NaN	NaN	NaN	NaN	NaN	NaN	NaN	NaN	NaN	NaN	NaN
-9.342065	31.996288	163.300095	-22.353067	4.152997	156.293365	NaN	NaN	NaN	NaN	NaN	NaN	NaN	NaN	NaN	NaN	NaN	NaN
-7.934438	32.37355	163.502625	-22.224247	4.4164	156.301041	NaN	NaN	NaN	NaN	NaN	NaN	NaN	NaN	NaN	NaN	NaN	NaN
-6.568693	32.597263	163.727936	-22.102129	4.665131	156.302887	NaN	NaN	NaN	NaN	NaN	NaN	NaN	NaN	NaN	NaN	NaN	NaN
-5.120406	32.621143	163.955154	-22.00985	4.850845	156.25293	NaN	NaN	NaN	NaN	NaN	NaN	NaN	NaN	NaN	NaN	NaN	NaN
-3.840085	32.47163	164.156754	-21.915066	4.956406	156.155533	NaN	NaN	NaN	NaN	NaN	NaN	NaN	NaN	NaN	NaN	NaN	NaN
-2.583432	32.18996	164.226959	-21.827204	5.043962	156.013794	NaN	NaN	NaN	NaN	NaN	NaN	NaN	NaN	NaN	NaN	NaN	NaN
-1.423406	31.804668	164.082916	-21.762453	5.192005	155.875259	NaN	NaN	NaN	NaN	NaN	NaN	NaN	NaN	NaN	NaN	NaN	NaN
0.373137	31.035843	163.551407	-21.664013	5.591663	155.728989	NaN	NaN	NaN	NaN	NaN	NaN	NaN	NaN	NaN	NaN	NaN	NaN
1.498705	30.406002	163.059509	-21.59296	5.974726	155.665512	NaN	NaN	NaN	NaN	NaN	NaN	NaN	NaN	NaN	NaN	NaN	NaN
2.54286	29.636515	162.577576	-21.497341	6.380978	155.623016	NaN	NaN	NaN	NaN	NaN	NaN	NaN	NaN	NaN	NaN	NaN	NaN
3.63474	28.73941	162.042969	-21.389996	6.768888	155.574234	NaN	NaN	NaN	NaN	NaN	NaN	NaN	NaN	NaN	NaN	NaN	NaN
4.594343	27.634577	161.577637	-21.281025	7.103564	155.518036	NaN	NaN	NaN	NaN	NaN	NaN	NaN	NaN	NaN	NaN	NaN	NaN
5.585177	26.398989	161.112473	-21.202007	7.392397	155.473877	NaN	NaN	NaN	NaN	NaN	NaN	NaN	NaN	NaN	NaN	NaN	NaN
6.513166	25.02018	160.732574	-21.173119	7.64145	155.461212	NaN	NaN	NaN	NaN	NaN	NaN	NaN	NaN	NaN	NaN	NaN	NaN
7.750241	22.728565	160.333649	-21.172796	7.991359	155.474014	NaN	NaN	NaN	NaN	NaN	NaN	NaN	NaN	NaN	NaN	NaN	NaN
8.483625	21.063679	160.131424	-21.188456	8.22264	155.471161	NaN	NaN	NaN	NaN	NaN	NaN	NaN	NaN	NaN	NaN	NaN	NaN
9.159971	19.363625	160.003662	-21.227468	8.496035	155.479919	NaN	NaN	NaN	NaN	NaN	NaN	NaN	NaN	NaN	NaN	NaN	NaN
9.735305	17.570433	159.964783	-21.262581	8.782848	155.484955	NaN	NaN	NaN	NaN	NaN	NaN	NaN	NaN	NaN	NaN	NaN	NaN
10.251423	15.784709	160.002609	-21.307705	9.071784	155.522278	NaN	NaN	NaN	NaN	NaN	NaN	NaN	NaN	NaN	NaN	NaN	NaN
10.664948	13.923531	160.112686	-21.383875	9.325272	155.563766	NaN	NaN	NaN	NaN	NaN	NaN	NaN	NaN	NaN	NaN	NaN	NaN
11.011739	12.079823	160.256927	-21.473173	9.519629	155.60231	NaN	NaN	NaN	NaN	NaN	NaN	NaN	NaN	NaN	NaN	NaN	NaN
11.33353	9.302547	160.501587	-21.581568	9.639601	155.617828	NaN	NaN	NaN	NaN	NaN	NaN	NaN	NaN	NaN	NaN	NaN	NaN
11.498916	7.521315	160.592514	-21.627079	9.594975	155.59021	NaN	NaN	NaN	NaN	NaN	NaN	NaN	NaN	NaN	NaN	NaN	NaN
11.563991	5.753885	160.69368	-21.64649	9.507869	155.562042	NaN	NaN	NaN	NaN	NaN	NaN	NaN	NaN	NaN	NaN	NaN	NaN
11.51984	4.064654	160.753601	-21.622044	9.398375	155.512283	NaN	NaN	NaN	NaN	NaN	NaN	NaN	NaN	NaN	NaN	NaN	NaN
11.505831	2.454132	160.684998	-21.556984	9.280342	155.409378	NaN	NaN	NaN	NaN	NaN	NaN	NaN	NaN	NaN	NaN	NaN	NaN
11.382359	0.929499	160.651566	-21.497009	9.215294	155.292419	NaN	NaN	NaN	NaN	NaN	NaN	NaN	NaN	NaN	NaN	NaN	NaN
11.144953	-0.493292	160.604858	-21.427168	9.202687	155.150833	NaN	NaN	NaN	NaN	NaN	NaN	NaN	NaN	NaN	NaN	NaN	NaN
10.780872	-2.400467	160.416733	-21.373217	9.268307	154.906219	NaN	NaN	NaN	NaN	NaN	NaN	NaN	NaN	NaN	NaN	NaN	NaN
10.377601	-3.583211	160.327835	-21.407429	9.322138	154.783752	NaN	NaN	NaN	NaN	NaN	NaN	NaN	NaN	NaN	NaN	NaN	NaN
9.876105	-4.696797	160.217804	-21.455196	9.311211	154.649185	NaN	NaN	NaN	NaN	NaN	NaN	NaN	NaN	NaN	NaN	NaN	NaN
9.342152	-5.737588	159.9729	-21.528921	9.215829	154.529877	NaN	NaN	NaN	NaN	NaN	NaN	NaN	NaN	NaN	NaN	NaN	NaN
8.783315	-6.729847	159.617477	-21.587835	9.021245	154.389404	NaN	NaN	NaN	NaN	NaN	NaN	NaN	NaN	NaN	NaN	NaN	NaN
8.153491	-7.708377	159.100021	-21.638374	8.754054	154.212326	NaN	NaN	NaN	NaN	NaN	NaN	NaN	NaN	NaN	NaN	NaN	NaN
7.500442	-8.642911	158.455795	-21.688715	8.443392	154.019409	NaN	NaN	NaN	NaN	NaN	NaN	NaN	NaN	NaN	NaN	NaN	NaN
6.342218	-9.922459	157.420349	-21.72234	7.968918	153.683777	NaN	NaN	NaN	NaN	NaN	NaN	NaN	NaN	NaN	NaN	NaN	NaN
5.546116	-10.779475	156.703445	-21.708847	7.673328	153.435226	NaN	NaN	NaN	NaN	NaN	NaN	NaN	NaN	NaN	NaN	NaN	NaN
4.690773	-11.571381	156.090988	-21.703506	7.428415	153.200241	NaN	NaN	NaN	NaN	NaN	NaN	NaN	NaN	NaN	NaN	NaN	NaN
3.777817	-12.352605	155.530472	-21.694216	7.244415	152.962189	NaN	NaN	NaN	NaN	NaN	NaN	NaN	NaN	NaN	NaN	NaN	NaN
2.795174	-13.110121	155.059586	-21.692463	7.113703	152.74765	NaN	NaN	NaN	NaN	NaN	NaN	NaN	NaN	NaN	NaN	NaN	NaN
1.760268	-13.867826	154.624863	-21.682222	6.990417	152.539429	NaN	NaN	NaN	NaN	NaN	NaN	NaN	NaN	NaN	NaN	NaN	NaN
0.738855	-14.611353	154.268372	-21.686163	6.894525	152.348892	NaN	NaN	NaN	NaN	NaN	NaN	NaN	NaN	NaN	NaN	NaN	NaN
-0.893558	-15.751864	153.711014	-21.715885	6.705617	152.100983	NaN	NaN	NaN	NaN	NaN	NaN	NaN	NaN	NaN	NaN	NaN	NaN
-2.09427	-16.528694	153.372635	-21.766354	6.576036	151.986069	NaN	NaN	NaN	NaN	NaN	NaN	NaN	NaN	NaN	NaN	NaN	NaN
-3.236439	-17.29937	153.107971	-21.823492	6.440145	151.90126	NaN	NaN	NaN	NaN	NaN	NaN	NaN	NaN	NaN	NaN	NaN	NaN
-4.452165	-18.085423	152.901688	-21.862541	6.317531	151.814087	NaN	NaN	NaN	NaN	NaN	NaN	NaN	NaN	NaN	NaN	NaN	NaN
-5.746912	-18.862871	152.843033	-21.905094	6.211168	151.735825	NaN	NaN	NaN	NaN	NaN	NaN	NaN	NaN	NaN	NaN	NaN	NaN
-7.008179	-19.653189	152.972443	-21.907928	6.146405	151.639648	NaN	NaN	NaN	NaN	NaN	NaN	NaN	NaN	NaN	NaN	NaN	NaN
-8.304186	-20.420771	153.35788	-21.890785	6.107521	151.532562	NaN	NaN	NaN	NaN	NaN	NaN	NaN	NaN	NaN	NaN	NaN	NaN
-10.352625	-21.491447	154.152725	-21.939104	6.071332	151.435532	NaN	NaN	NaN	NaN	NaN	NaN	NaN	NaN	NaN	NaN	NaN	NaN
-11.729474	-22.089592	154.843307	-22.021475	6.063539	151.440781	NaN	NaN	NaN	NaN	NaN	NaN	NaN	NaN	NaN	NaN	NaN	NaN
-13.131142	-22.64201	155.427078	-22.115738	6.035792	151.481552	NaN	NaN	NaN	NaN	NaN	NaN	NaN	NaN	NaN	NaN	NaN	NaN
-14.581114	-23.152868	155.893463	-22.187538	5.992929	151.536591	NaN	NaN	NaN	NaN	NaN	NaN	NaN	NaN	NaN	NaN	NaN	NaN
-16.005779	-23.583088	156.299622	-22.219622	5.928983	151.571686	NaN	NaN	NaN	NaN	NaN	NaN	NaN	NaN	NaN	NaN	NaN	NaN
-17.432899	-23.935423	156.562561	-22.234076	5.838089	151.599258	NaN	NaN	NaN	NaN	NaN	NaN	NaN	NaN	NaN	NaN	NaN	NaN
-18.917168	-24.22864	156.736572	-22.241528	5.689914	151.59433	NaN	NaN	NaN	NaN	NaN	NaN	NaN	NaN	NaN	NaN	NaN	NaN
-21.101238	-24.443893	156.907349	-22.298471	5.447102	151.60434	NaN	NaN	NaN	NaN	NaN	NaN	NaN	NaN	NaN	NaN	NaN	NaN
-22.58226	-24.429508	156.918015	-22.320423	5.251141	151.586365	NaN	NaN	NaN	NaN	NaN	NaN	NaN	NaN	NaN	NaN	NaN	NaN
-24.031742	-24.323637	156.887039	-22.328695	5.044937	151.576202	NaN	NaN	NaN	NaN	NaN	NaN	NaN	NaN	NaN	NaN	NaN	NaN
-25.457842	-24.053331	156.792328	-22.317665	4.842453	151.602585	NaN	NaN	NaN	NaN	NaN	NaN	NaN	NaN	NaN	NaN	NaN	NaN
NaN	NaN	NaN	-22.276562	4.641726	151.625397	NaN	NaN	NaN	NaN	NaN	NaN	NaN	NaN	NaN	NaN	NaN	NaN
-28.296566	-23.139101	156.578705	-22.215458	4.440305	151.633301	NaN	NaN	NaN	NaN	NaN	NaN	NaN	NaN	NaN	NaN	NaN	NaN
-29.703421	-22.467388	156.374496	-22.180794	4.232158	151.620926	NaN	NaN	NaN	NaN	NaN	NaN	NaN	NaN	NaN	NaN	NaN	NaN
-31.794649	-21.241571	156.025192	-22.181494	3.973841	151.570328	NaN	NaN	NaN	NaN	NaN	NaN	NaN	NaN	NaN	NaN	NaN	NaN
-33.158539	-20.264185	155.678543	-22.212017	3.823337	151.498932	NaN	NaN	NaN	NaN	NaN	NaN	NaN	NaN	NaN	NaN	NaN	NaN
-34.481068	-19.169369	155.27626	-22.21283	3.694234	151.389709	NaN	NaN	NaN	NaN	NaN	NaN	NaN	NaN	NaN	NaN	NaN	NaN
-35.555157	-17.700333	154.656006	-22.233252	3.589007	151.269073	NaN	NaN	NaN	NaN	NaN	NaN	NaN	NaN	NaN	NaN	NaN	NaN
-37.01762	-16.611158	154.252472	-22.227287	3.514869	151.12471	NaN	NaN	NaN	NaN	NaN	NaN	NaN	NaN	NaN	NaN	NaN	NaN
-38.236134	-15.170902	153.766281	-22.207355	3.441386	150.989075	NaN	NaN	NaN	NaN	NaN	NaN	NaN	NaN	NaN	NaN	NaN	NaN
-39.373096	-13.639553	153.196136	-22.195131	3.351656	150.852386	NaN	NaN	NaN	NaN	NaN	NaN	NaN	NaN	NaN	NaN	NaN	NaN
-41.034309	-11.255637	152.470993	-22.150599	3.147813	150.594818	NaN	NaN	NaN	NaN	NaN	NaN	NaN	NaN	NaN	NaN	NaN	NaN
-42.038601	-9.595541	152.040848	-22.130028	2.960896	150.384598	NaN	NaN	NaN	NaN	NaN	NaN	NaN	NaN	NaN	NaN	NaN	NaN
-43.02298	-7.897922	151.646484	-22.101074	2.711399	150.145584	NaN	NaN	NaN	NaN	NaN	NaN	NaN	NaN	NaN	NaN	NaN	NaN
-43.897205	-6.208085	151.290726	-22.051331	2.408639	149.864044	NaN	NaN	NaN	NaN	NaN	NaN	NaN	NaN	NaN	NaN	NaN	NaN
-44.745247	-4.472897	150.9664	-22.024294	2.092591	149.571304	NaN	NaN	NaN	NaN	NaN	NaN	NaN	NaN	NaN	NaN	NaN	NaN
-45.489574	-2.776217	150.689346	-21.982653	1.735407	149.258347	NaN	NaN	NaN	NaN	NaN	NaN	NaN	NaN	NaN	NaN	NaN	NaN
-46.199982	-1.075917	150.514481	-21.96586	1.394002	148.986023	NaN	NaN	NaN	NaN	NaN	NaN	NaN	NaN	NaN	NaN	NaN	NaN
-47.077267	1.36352	150.428528	-21.93288	0.871938	148.678619	NaN	NaN	NaN	NaN	NaN	NaN	NaN	NaN	NaN	NaN	NaN	NaN
-47.573524	2.915113	150.481888	-21.909454	0.578537	148.557083	NaN	NaN	NaN	NaN	NaN	NaN	NaN	NaN	NaN	NaN	NaN	NaN
-47.990124	4.361085	150.609924	-21.909355	0.303001	148.510605	NaN	NaN	NaN	NaN	NaN	NaN	NaN	NaN	NaN	NaN	NaN	NaN
-48.346626	5.69659	150.871033	-21.946754	0.06193	148.531418	NaN	NaN	NaN	NaN	NaN	NaN	NaN	NaN	NaN	NaN	NaN	NaN
-48.630463	6.908284	151.186691	-22.00153	-0.158726	148.597565	NaN	NaN	NaN	NaN	NaN	NaN	NaN	NaN	NaN	NaN	NaN	NaN
-48.921391	7.937703	151.545853	-22.093349	-0.347544	148.69545	NaN	NaN	NaN	NaN	NaN	NaN	NaN	NaN	NaN	NaN	NaN	NaN
-49.1217	8.86578	151.915054	-22.206615	-0.519249	148.813553	NaN	NaN	NaN	NaN	NaN	NaN	NaN	NaN	NaN	NaN	NaN	NaN
NaN	NaN	NaN	-22.378359	-0.710747	149.037537	NaN	NaN	NaN	NaN	NaN	NaN	NaN	NaN	NaN	NaN	NaN	NaN
NaN	NaN	NaN	-22.471992	-0.794072	149.245041	NaN	NaN	NaN	NaN	NaN	NaN	NaN	NaN	NaN	NaN	NaN	NaN
NaN	NaN	NaN	-22.538771	-0.840814	149.487656	NaN	NaN	NaN	NaN	NaN	NaN	NaN	NaN	NaN	NaN	NaN	NaN
-49.558987	11.268941	153.218506	-22.567266	-0.808895	149.738068	NaN	NaN	NaN	NaN	NaN	NaN	NaN	NaN	NaN	NaN	NaN	NaN
-49.608376	11.416085	153.201736	-22.573454	-0.67587	149.97348	NaN	NaN	NaN	NaN	NaN	NaN	NaN	NaN	NaN	NaN	NaN	NaN
-49.477737	11.551968	153.185883	-22.538492	-0.452106	150.172653	NaN	NaN	NaN	NaN	NaN	NaN	NaN	NaN	NaN	NaN	NaN	NaN
-49.322876	11.526208	153.135727	-22.457634	-0.185684	150.395386	NaN	NaN	NaN	NaN	NaN	NaN	NaN	NaN	NaN	NaN	NaN	NaN
-48.964008	11.211349	153.120911	-22.317474	0.20188	150.888794	NaN	NaN	NaN	NaN	NaN	NaN	NaN	NaN	NaN	NaN	NaN	NaN
-48.652546	10.909157	153.119141	-22.224216	0.4468	151.316208	NaN	NaN	NaN	NaN	NaN	NaN	NaN	NaN	NaN	NaN	NaN	NaN
-48.308781	10.561783	153.253632	-22.114536	0.635672	151.801636	NaN	NaN	NaN	NaN	NaN	NaN	NaN	NaN	NaN	NaN	NaN	NaN
-47.940556	10.239109	153.45488	-22.035778	0.806954	152.305573	NaN	NaN	NaN	NaN	NaN	NaN	NaN	NaN	NaN	NaN	NaN	NaN
-47.531986	9.954597	153.738586	-21.982061	0.977408	152.812225	NaN	NaN	NaN	NaN	NaN	NaN	NaN	NaN	NaN	NaN	NaN	NaN
-47.098099	9.715779	154.031967	-21.976751	1.192691	153.237747	NaN	NaN	NaN	NaN	NaN	NaN	NaN	NaN	NaN	NaN	NaN	NaN
-46.599884	9.516412	154.266068	-21.974434	1.447752	153.555679	NaN	NaN	NaN	NaN	NaN	NaN	NaN	NaN	NaN	NaN	NaN	NaN
-45.536903	9.379746	154.424744	-21.894775	1.824476	153.813461	NaN	NaN	NaN	NaN	NaN	NaN	NaN	NaN	NaN	NaN	NaN	NaN
-44.757019	9.374904	154.443115	-21.814518	2.065631	153.889145	NaN	NaN	NaN	NaN	NaN	NaN	NaN	NaN	NaN	NaN	NaN	NaN
-43.92952	9.45487	154.401413	-21.735952	2.284574	153.918625	NaN	NaN	NaN	NaN	NaN	NaN	NaN	NaN	NaN	NaN	NaN	NaN
-43.075974	9.606243	154.331451	-21.656849	2.489677	153.924469	NaN	NaN	NaN	NaN	NaN	NaN	NaN	NaN	NaN	NaN	NaN	NaN
-42.125618	9.863313	154.222916	-21.590117	2.693773	153.868607	NaN	NaN	NaN	NaN	NaN	NaN	NaN	NaN	NaN	NaN	NaN	NaN
-41.042088	10.173468	154.021469	-21.500391	2.867882	153.761703	NaN	NaN	NaN	NaN	NaN	NaN	NaN	NaN	NaN	NaN	NaN	NaN
-39.84087	10.624114	153.864639	-21.389809	3.021815	153.639862	NaN	NaN	NaN	NaN	NaN	NaN	NaN	NaN	NaN	NaN	NaN	NaN
-37.938423	11.405422	153.658875	-21.220976	3.16211	153.538284	NaN	NaN	NaN	NaN	NaN	NaN	NaN	NaN	NaN	NaN	NaN	NaN
-36.549332	12.006655	153.495499	-21.136442	3.188324	153.489594	NaN	NaN	NaN	NaN	NaN	NaN	NaN	NaN	NaN	NaN	NaN	NaN
-35.044498	12.703666	153.373032	-21.099756	3.166165	153.426498	NaN	NaN	NaN	NaN	NaN	NaN	NaN	NaN	NaN	NaN	NaN	NaN
-33.491402	13.409625	153.151459	-21.075945	3.117874	153.350204	NaN	NaN	NaN	NaN	NaN	NaN	NaN	NaN	NaN	NaN	NaN	NaN
-31.835461	14.130373	152.890457	-21.005302	3.02509	153.263763	NaN	NaN	NaN	NaN	NaN	NaN	NaN	NaN	NaN	NaN	NaN	NaN
-30.085361	14.929523	152.652344	-20.910049	2.931514	153.207321	NaN	NaN	NaN	NaN	NaN	NaN	NaN	NaN	NaN	NaN	NaN	NaN
-28.241257	15.734034	152.513199	-20.831749	2.85329	153.220627	NaN	NaN	NaN	NaN	NaN	NaN	NaN	NaN	NaN	NaN	NaN	NaN
-25.336683	17.019854	152.885254	-20.768494	2.76655	153.481293	NaN	NaN	NaN	NaN	NaN	NaN	NaN	NaN	NaN	NaN	NaN	NaN
-23.251694	17.866106	153.412598	-20.778488	2.720227	153.748444	NaN	NaN	NaN	NaN	NaN	NaN	NaN	NaN	NaN	NaN	NaN	NaN
-21.171469	18.690704	154.245407	-20.799845	2.701589	153.964661	NaN	NaN	NaN	NaN	NaN	NaN	NaN	NaN	NaN	NaN	NaN	NaN
-19.00526	19.451454	155.127258	-20.823345	2.715941	154.083527	NaN	NaN	NaN	NaN	NaN	NaN	NaN	NaN	NaN	NaN	NaN	NaN
-16.830935	20.107382	156.115067	-20.839617	2.794468	154.181427	NaN	NaN	NaN	NaN	NaN	NaN	NaN	NaN	NaN	NaN	NaN	NaN
-14.608733	20.621475	156.993607	-20.8148	2.892274	154.204147	NaN	NaN	NaN	NaN	NaN	NaN	NaN	NaN	NaN	NaN	NaN	NaN
-12.458882	20.966307	157.822372	-20.788849	3.007014	154.204803	NaN	NaN	NaN	NaN	NaN	NaN	NaN	NaN	NaN	NaN	NaN	NaN
-9.209476	21.288862	158.475616	-20.704613	3.205278	154.181259	NaN	NaN	NaN	NaN	NaN	NaN	NaN	NaN	NaN	NaN	NaN	NaN
-7.144362	21.272291	158.715881	-20.599443	3.334575	154.146484	NaN	NaN	NaN	NaN	NaN	NaN	NaN	NaN	NaN	NaN	NaN	NaN
-5.00252	21.147385	158.909866	-20.4538	3.478111	154.117691	NaN	NaN	NaN	NaN	NaN	NaN	NaN	NaN	NaN	NaN	NaN	NaN
-3.038396	20.825048	158.993103	-20.286297	3.669202	154.09848	NaN	NaN	NaN	NaN	NaN	NaN	NaN	NaN	NaN	NaN	NaN	NaN
-1.013281	20.410309	159.040588	-20.121664	3.919638	154.081635	NaN	NaN	NaN	NaN	NaN	NaN	NaN	NaN	NaN	NaN	NaN	NaN
0.812323	19.784725	159.024796	-19.985252	4.186806	154.086227	NaN	NaN	NaN	NaN	NaN	NaN	NaN	NaN	NaN	NaN	NaN	NaN
2.668277	19.029091	159.002914	-19.838026	4.435865	154.106934	NaN	NaN	NaN	NaN	NaN	NaN	NaN	NaN	NaN	NaN	NaN	NaN
5.156826	17.582312	158.828217	-19.575893	4.723853	154.018982	NaN	NaN	NaN	NaN	NaN	NaN	NaN	NaN	NaN	NaN	NaN	NaN
6.746504	16.416424	158.649368	-19.398584	4.866389	153.874039	NaN	NaN	NaN	NaN	NaN	NaN	NaN	NaN	NaN	NaN	NaN	NaN
8.15219	15.126321	158.432022	-19.242933	5.000614	153.694107	NaN	NaN	NaN	NaN	NaN	NaN	NaN	NaN	NaN	NaN	NaN	NaN
9.471602	13.72899	158.222672	-19.105791	5.152075	153.520767	NaN	NaN	NaN	NaN	NaN	NaN	NaN	NaN	NaN	NaN	NaN	NaN
10.638312	12.254635	158.031403	-19.011976	5.333752	153.371429	NaN	NaN	NaN	NaN	NaN	NaN	NaN	NaN	NaN	NaN	NaN	NaN
11.665039	10.724808	157.873444	-18.936892	5.516342	153.283936	NaN	NaN	NaN	NaN	NaN	NaN	NaN	NaN	NaN	NaN	NaN	NaN
12.552818	9.101616	157.765717	-18.865942	5.679824	153.237961	NaN	NaN	NaN	NaN	NaN	NaN	NaN	NaN	NaN	NaN	NaN	NaN
13.652043	6.571107	157.638428	-18.689178	5.819818	153.140396	NaN	NaN	NaN	NaN	NaN	NaN	NaN	NaN	NaN	NaN	NaN	NaN
14.21994	4.788345	157.522964	-18.559494	5.854894	153.019226	NaN	NaN	NaN	NaN	NaN	NaN	NaN	NaN	NaN	NaN	NaN	NaN
14.652851	3.012481	157.48851	-18.424507	5.805397	152.901245	NaN	NaN	NaN	NaN	NaN	NaN	NaN	NaN	NaN	NaN	NaN	NaN
14.930111	1.202466	157.455887	-18.303335	5.699742	152.757614	NaN	NaN	NaN	NaN	NaN	NaN	NaN	NaN	NaN	NaN	NaN	NaN
15.064685	-0.572605	157.492447	-18.198385	5.555322	152.648438	NaN	NaN	NaN	NaN	NaN	NaN	NaN	NaN	NaN	NaN	NaN	NaN
15.05053	-2.307007	157.542648	-18.099174	5.402091	152.563263	NaN	NaN	NaN	NaN	NaN	NaN	NaN	NaN	NaN	NaN	NaN	NaN
14.869738	-4.023445	157.591705	-18.009043	5.248279	152.471741	NaN	NaN	NaN	NaN	NaN	NaN	NaN	NaN	NaN	NaN	NaN	NaN
14.379122	-6.458984	157.6763	-17.843208	5.033473	152.30072	NaN	NaN	NaN	NaN	NaN	NaN	NaN	NaN	NaN	NaN	NaN	NaN
13.831393	-8.067157	157.648438	-17.716391	4.868376	152.161209	NaN	NaN	NaN	NaN	NaN	NaN	NaN	NaN	NaN	NaN	NaN	NaN
13.221936	-9.56497	157.508438	-17.574347	4.701625	151.978226	NaN	NaN	NaN	NaN	NaN	NaN	NaN	NaN	NaN	NaN	NaN	NaN
12.472286	-11.017959	157.279999	-17.433788	4.486253	151.792007	NaN	NaN	NaN	NaN	NaN	NaN	NaN	NaN	NaN	NaN	NaN	NaN
11.563844	-12.41208	156.956299	-17.331631	4.249787	151.629486	NaN	NaN	NaN	NaN	NaN	NaN	NaN	NaN	NaN	NaN	NaN	NaN
10.580219	-13.686214	156.658508	-17.253092	3.993128	151.531418	NaN	NaN	NaN	NaN	NaN	NaN	NaN	NaN	NaN	NaN	NaN	NaN
9.409836	-14.888602	156.416397	-17.182302	3.706685	151.491455	NaN	NaN	NaN	NaN	NaN	NaN	NaN	NaN	NaN	NaN	NaN	NaN
7.454238	-16.516657	156.108658	-17.102905	3.243632	151.619446	NaN	NaN	NaN	NaN	NaN	NaN	NaN	NaN	NaN	NaN	NaN	NaN
6.053079	-17.514111	155.923431	-17.027136	2.897358	151.750015	NaN	NaN	NaN	NaN	NaN	NaN	NaN	NaN	NaN	NaN	NaN	NaN
4.427835	-18.393936	155.698074	-16.951206	2.531763	151.862534	NaN	NaN	NaN	NaN	NaN	NaN	NaN	NaN	NaN	NaN	NaN	NaN
2.91223	-19.236853	155.408722	-16.885567	2.176623	151.926971	NaN	NaN	NaN	NaN	NaN	NaN	NaN	NaN	NaN	NaN	NaN	NaN
1.206878	-19.943514	154.920624	-16.825054	1.803941	151.89682	NaN	NaN	NaN	NaN	NaN	NaN	NaN	NaN	NaN	NaN	NaN	NaN
-0.515533	-20.595776	154.352539	-16.771847	1.432506	151.776245	NaN	NaN	NaN	NaN	NaN	NaN	NaN	NaN	NaN	NaN	NaN	NaN
-2.297834	-21.144459	153.763107	-16.749594	1.068931	151.649521	NaN	NaN	NaN	NaN	NaN	NaN	NaN	NaN	NaN	NaN	NaN	NaN
-5.12627	-21.818533	153.088959	-16.718786	0.489156	151.582092	NaN	NaN	NaN	NaN	NaN	NaN	NaN	NaN	NaN	NaN	NaN	NaN
-7.098114	-22.131399	152.849289	-16.704742	0.07604	151.66748	NaN	NaN	NaN	NaN	NaN	NaN	NaN	NaN	NaN	NaN	NaN	NaN
-9.083351	-22.408947	152.906586	-16.719812	-0.316628	151.873199	NaN	NaN	NaN	NaN	NaN	NaN	NaN	NaN	NaN	NaN	NaN	NaN
-11.116829	-22.550543	153.134766	-16.719002	-0.688434	152.162827	NaN	NaN	NaN	NaN	NaN	NaN	NaN	NaN	NaN	NaN	NaN	NaN
-13.18028	-22.616398	153.513962	-16.760088	-1.024134	152.505829	NaN	NaN	NaN	NaN	NaN	NaN	NaN	NaN	NaN	NaN	NaN	NaN
-15.263631	-22.557636	153.986877	-16.812536	-1.33194	152.843613	NaN	NaN	NaN	NaN	NaN	NaN	NaN	NaN	NaN	NaN	NaN	NaN
-17.369377	-22.381681	154.556961	-16.886292	-1.629125	153.154663	NaN	NaN	NaN	NaN	NaN	NaN	NaN	NaN	NaN	NaN	NaN	NaN
-20.501656	-21.891874	155.357529	-17.002657	-2.053335	153.548447	NaN	NaN	NaN	NaN	NaN	NaN	NaN	NaN	NaN	NaN	NaN	NaN
-22.583061	-21.397104	155.870529	-17.083202	-2.310809	153.751633	NaN	NaN	NaN	NaN	NaN	NaN	NaN	NaN	NaN	NaN	NaN	NaN
-24.636248	-20.770357	156.264633	-17.153748	-2.564099	153.908646	NaN	NaN	NaN	NaN	NaN	NaN	NaN	NaN	NaN	NaN	NaN	NaN
-26.683405	-19.988634	156.569092	-17.226118	-2.820318	154.034363	NaN	NaN	NaN	NaN	NaN	NaN	NaN	NaN	NaN	NaN	NaN	NaN
-28.663481	-19.067999	156.751099	-17.277885	-3.077444	154.113098	NaN	NaN	NaN	NaN	NaN	NaN	NaN	NaN	NaN	NaN	NaN	NaN
-30.644217	-17.962923	156.822784	-17.266106	-3.374477	154.135986	NaN	NaN	NaN	NaN	NaN	NaN	NaN	NaN	NaN	NaN	NaN	NaN
-32.495102	-16.763411	156.7267	-17.251032	-3.695835	154.101425	NaN	NaN	NaN	NaN	NaN	NaN	NaN	NaN	NaN	NaN	NaN	NaN
-35.207409	-14.651221	156.400238	-17.190495	-4.22473	153.990082	NaN	NaN	NaN	NaN	NaN	NaN	NaN	NaN	NaN	NaN	NaN	NaN
-36.986534	-13.04304	156.062561	-17.182175	-4.598594	153.897827	NaN	NaN	NaN	NaN	NaN	NaN	NaN	NaN	NaN	NaN	NaN	NaN
-38.631466	-11.276567	155.6371	-17.20364	-5.006723	153.769104	NaN	NaN	NaN	NaN	NaN	NaN	NaN	NaN	NaN	NaN	NaN	NaN
-40.187412	-9.358135	155.086609	-17.280243	-5.379125	153.604858	NaN	NaN	NaN	NaN	NaN	NaN	NaN	NaN	NaN	NaN	NaN	NaN
-41.751606	-7.244436	154.597519	-17.373154	-5.726846	153.401703	NaN	NaN	NaN	NaN	NaN	NaN	NaN	NaN	NaN	NaN	NaN	NaN
-43.161983	-4.987236	154.095795	-17.451466	-6.07785	153.167343	NaN	NaN	NaN	NaN	NaN	NaN	NaN	NaN	NaN	NaN	NaN	NaN
-44.436462	-2.552157	153.653687	-17.482639	-6.388299	152.907318	NaN	NaN	NaN	NaN	NaN	NaN	NaN	NaN	NaN	NaN	NaN	NaN
-46.214764	1.322501	153.327972	-17.551338	-6.710676	152.386383	NaN	NaN	NaN	NaN	NaN	NaN	NaN	NaN	NaN	NaN	NaN	NaN
-47.301575	3.995644	153.339706	-17.725006	-6.821981	151.911423	NaN	NaN	NaN	NaN	NaN	NaN	NaN	NaN	NaN	NaN	NaN	NaN
-48.299976	6.735358	153.595154	-17.965809	-6.849027	151.38736	NaN	NaN	NaN	NaN	NaN	NaN	NaN	NaN	NaN	NaN	NaN	NaN
-49.138653	9.464525	153.979385	-18.218834	-6.848927	150.785507	NaN	NaN	NaN	NaN	NaN	NaN	NaN	NaN	NaN	NaN	NaN	NaN
-49.908134	12.058456	154.443893	-18.471422	-6.869748	150.154327	NaN	NaN	NaN	NaN	NaN	NaN	NaN	NaN	NaN	NaN	NaN	NaN
-50.557945	14.588279	154.847473	-18.689123	-6.969075	149.464111	NaN	NaN	NaN	NaN	NaN	NaN	NaN	NaN	NaN	NaN	NaN	NaN
NaN	NaN	NaN	-18.849115	-7.063924	148.770905	NaN	NaN	NaN	NaN	NaN	NaN	NaN	NaN	NaN	NaN	NaN	NaN
NaN	NaN	NaN	-18.813206	-7.203465	147.934265	NaN	NaN	NaN	NaN	NaN	NaN	NaN	NaN	NaN	NaN	NaN	NaN
NaN	NaN	NaN	-18.754765	-7.216962	147.55603	NaN	NaN	NaN	NaN	NaN	NaN	NaN	NaN	NaN	NaN	NaN	NaN
NaN	NaN	NaN	-18.735092	-7.194755	147.229187	NaN	NaN	NaN	NaN	NaN	NaN	NaN	NaN	NaN	NaN	NaN	NaN
NaN	NaN	NaN	-18.739227	-7.145916	146.905579	NaN	NaN	NaN	NaN	NaN	NaN	NaN	NaN	NaN	NaN	NaN	NaN
NaN	NaN	NaN	-18.693583	-7.075727	146.611267	NaN	NaN	NaN	NaN	NaN	NaN	NaN	NaN	NaN	NaN	NaN	NaN
NaN	NaN	NaN	-18.643555	-7.034568	146.341461	NaN	NaN	NaN	NaN	NaN	NaN	NaN	NaN	NaN	NaN	NaN	NaN
NaN	NaN	NaN	-18.605743	-6.987366	146.117584	NaN	NaN	NaN	NaN	NaN	NaN	NaN	NaN	NaN	NaN	NaN	NaN
NaN	NaN	NaN	-18.6029	-6.932201	145.929062	NaN	NaN	NaN	NaN	NaN	NaN	NaN	NaN	NaN	NaN	NaN	NaN
-39.417065	21.46627	152.124741	-18.574205	-6.907406	145.850632	NaN	NaN	NaN	NaN	NaN	NaN	NaN	NaN	NaN	NaN	NaN	NaN
-37.477432	20.943501	151.184814	-18.538963	-6.826166	145.840973	NaN	NaN	NaN	NaN	NaN	NaN	NaN	NaN	NaN	NaN	NaN	NaN
-35.408001	20.290272	150.322739	-18.515646	-6.627635	145.8965	NaN	NaN	NaN	NaN	NaN	NaN	NaN	NaN	NaN	NaN	NaN	NaN
-33.358742	19.49613	149.420288	-18.526022	-6.309745	146.026413	NaN	NaN	NaN	NaN	NaN	NaN	NaN	NaN	NaN	NaN	NaN	NaN
-31.275135	18.657761	148.66301	-18.521719	-5.909279	146.192932	NaN	NaN	NaN	NaN	NaN	NaN	NaN	NaN	NaN	NaN	NaN	NaN
-29.06867	17.754061	148.177094	-18.519089	-5.447256	146.359192	NaN	NaN	NaN	NaN	NaN	NaN	NaN	NaN	NaN	NaN	NaN	NaN
-25.71314	16.240829	147.682159	-18.458179	-4.680977	146.606735	NaN	NaN	NaN	NaN	NaN	NaN	NaN	NaN	NaN	NaN	NaN	NaN
-23.404497	15.148965	147.457428	-18.38936	-4.105289	146.810532	NaN	NaN	NaN	NaN	NaN	NaN	NaN	NaN	NaN	NaN	NaN	NaN
-21.058094	14.033087	147.333771	-18.309893	-3.487841	147.062485	NaN	NaN	NaN	NaN	NaN	NaN	NaN	NaN	NaN	NaN	NaN	NaN
-18.743332	12.87228	147.370987	-18.21566	-2.870955	147.423416	NaN	NaN	NaN	NaN	NaN	NaN	NaN	NaN	NaN	NaN	NaN	NaN
-16.360395	11.664219	147.590302	-18.116695	-2.311271	147.894623	NaN	NaN	NaN	NaN	NaN	NaN	NaN	NaN	NaN	NaN	NaN	NaN
-13.988477	10.40397	148.063492	-18.060457	-1.789532	148.491501	NaN	NaN	NaN	NaN	NaN	NaN	NaN	NaN	NaN	NaN	NaN	NaN
-11.723452	9.099035	148.766052	-18.059172	-1.323046	149.210434	NaN	NaN	NaN	NaN	NaN	NaN	NaN	NaN	NaN	NaN	NaN	NaN
-8.363564	7.121542	149.985733	-18.110287	-0.72395	150.352768	NaN	NaN	NaN	NaN	NaN	NaN	NaN	NaN	NaN	NaN	NaN	NaN
-6.242838	5.763954	150.888977	-18.157146	-0.362693	151.10466	NaN	NaN	NaN	NaN	NaN	NaN	NaN	NaN	NaN	NaN	NaN	NaN
-4.053787	4.455756	151.764191	-18.198816	-0.059122	151.771408	NaN	NaN	NaN	NaN	NaN	NaN	NaN	NaN	NaN	NaN	NaN	NaN
-1.948933	3.066602	152.52774	-18.25581	0.204998	152.289948	NaN	NaN	NaN	NaN	NaN	NaN	NaN	NaN	NaN	NaN	NaN	NaN
-0.001439	1.69694	153.243729	-18.315012	0.467839	152.663544	NaN	NaN	NaN	NaN	NaN	NaN	NaN	NaN	NaN	NaN	NaN	NaN
1.993947	0.37648	153.95462	-18.402514	0.735848	152.864151	NaN	NaN	NaN	NaN	NaN	NaN	NaN	NaN	NaN	NaN	NaN	NaN
3.844547	-1.022508	154.533051	-18.518408	1.04888	152.890762	NaN	NaN	NaN	NaN	NaN	NaN	NaN	NaN	NaN	NaN	NaN	NaN
6.417141	-3.084878	155.150284	-18.882231	1.532308	152.657669	NaN	NaN	NaN	NaN	NaN	NaN	NaN	NaN	NaN	NaN	NaN	NaN
7.955595	-4.465213	155.366333	-19.185385	1.852361	152.32901	NaN	NaN	NaN	NaN	NaN	NaN	NaN	NaN	NaN	NaN	NaN	NaN
9.496405	-5.886571	155.428604	-19.522337	2.160697	151.915497	NaN	NaN	NaN	NaN	NaN	NaN	NaN	NaN	NaN	NaN	NaN	NaN
10.812321	-7.329	155.477859	-19.854719	2.452617	151.48613	NaN	NaN	NaN	NaN	NaN	NaN	NaN	NaN	NaN	NaN	NaN	NaN
12.102037	-8.78371	155.506836	-20.11867	2.756081	151.040741	NaN	NaN	NaN	NaN	NaN	NaN	NaN	NaN	NaN	NaN	NaN	NaN
13.177257	-10.315965	155.405396	-20.340971	3.038803	150.604492	NaN	NaN	NaN	NaN	NaN	NaN	NaN	NaN	NaN	NaN	NaN	NaN
14.160642	-11.77792	155.399139	-20.543434	3.328915	150.224335	NaN	NaN	NaN	NaN	NaN	NaN	NaN	NaN	NaN	NaN	NaN	NaN
12.02331	-12.8308	155.005783	-20.836973	3.755171	149.80397	NaN	NaN	NaN	NaN	NaN	NaN	NaN	NaN	NaN	NaN	NaN	NaN
10.461494	-13.416499	154.807571	-21.027561	3.995956	149.645081	NaN	NaN	NaN	NaN	NaN	NaN	NaN	NaN	NaN	NaN	NaN	NaN
8.817261	-14.098443	154.597931	-21.179228	4.177613	149.590927	NaN	NaN	NaN	NaN	NaN	NaN	NaN	NaN	NaN	NaN	NaN	NaN
7.070395	-14.710747	154.456848	-21.293459	4.294454	149.643585	NaN	NaN	NaN	NaN	NaN	NaN	NaN	NaN	NaN	NaN	NaN	NaN
5.209316	-15.375185	154.277344	-21.376301	4.384854	149.831604	NaN	NaN	NaN	NaN	NaN	NaN	NaN	NaN	NaN	NaN	NaN	NaN
3.243989	-15.93501	154.093857	-21.426409	4.431039	150.128906	NaN	NaN	NaN	NaN	NaN	NaN	NaN	NaN	NaN	NaN	NaN	NaN
1.216193	-16.540152	153.927414	-21.443588	4.443413	150.511566	NaN	NaN	NaN	NaN	NaN	NaN	NaN	NaN	NaN	NaN	NaN	NaN
-2.064538	-17.283726	154.06076	-21.463617	4.43388	151.328125	NaN	NaN	NaN	NaN	NaN	NaN	NaN	NaN	NaN	NaN	NaN	NaN
-4.398589	-17.683273	154.398697	-21.523609	4.41922	152.095657	NaN	NaN	NaN	NaN	NaN	NaN	NaN	NaN	NaN	NaN	NaN	NaN
-6.816926	-18.046192	155.108597	-21.636513	4.384261	153.024551	NaN	NaN	NaN	NaN	NaN	NaN	NaN	NaN	NaN	NaN	NaN	NaN
-9.361234	-18.321951	156.145294	-21.737299	4.26369	154.055252	NaN	NaN	NaN	NaN	NaN	NaN	NaN	NaN	NaN	NaN	NaN	NaN
-11.860471	-18.470741	157.359192	-21.854919	4.081299	155.109787	NaN	NaN	NaN	NaN	NaN	NaN	NaN	NaN	NaN	NaN	NaN	NaN
-14.408773	-18.584145	158.590134	-22.003384	3.892635	156.092972	NaN	NaN	NaN	NaN	NaN	NaN	NaN	NaN	NaN	NaN	NaN	NaN
-16.922512	-18.533894	159.67569	-22.14382	3.699606	156.90625	NaN	NaN	NaN	NaN	NaN	NaN	NaN	NaN	NaN	NaN	NaN	NaN
-20.418472	-18.168541	161.11937	-22.237808	3.437138	157.926254	NaN	NaN	NaN	NaN	NaN	NaN	NaN	NaN	NaN	NaN	NaN	NaN
-23.094381	-17.966717	161.958862	-22.301111	3.252643	158.564316	NaN	NaN	NaN	NaN	NaN	NaN	NaN	NaN	NaN	NaN	NaN	NaN
-25.541513	-17.465784	162.623566	-22.35198	3.024652	159.137375	NaN	NaN	NaN	NaN	NaN	NaN	NaN	NaN	NaN	NaN	NaN	NaN
-27.876551	-16.846209	163.085052	-22.404217	2.776249	159.614517	NaN	NaN	NaN	NaN	NaN	NaN	NaN	NaN	NaN	NaN	NaN	NaN
-30.172512	-16.132536	163.389175	-22.481588	2.524267	159.954453	NaN	NaN	NaN	NaN	NaN	NaN	NaN	NaN	NaN	NaN	NaN	NaN
-32.320915	-15.175324	163.552597	-22.584402	2.234679	160.178391	NaN	NaN	NaN	NaN	NaN	NaN	NaN	NaN	NaN	NaN	NaN	NaN
-34.439583	-14.245518	163.622955	-22.707979	1.911275	160.272247	NaN	NaN	NaN	NaN	NaN	NaN	NaN	NaN	NaN	NaN	NaN	NaN
-37.401207	-12.538094	163.628662	-22.95524	1.334041	160.25415	NaN	NaN	NaN	NaN	NaN	NaN	NaN	NaN	NaN	NaN	NaN	NaN
-39.176331	-11.221869	163.555679	-23.157034	0.889374	160.13414	NaN	NaN	NaN	NaN	NaN	NaN	NaN	NaN	NaN	NaN	NaN	NaN
-40.847458	-9.972462	163.406021	-23.366669	0.423351	159.930344	NaN	NaN	NaN	NaN	NaN	NaN	NaN	NaN	NaN	NaN	NaN	NaN
-42.345135	-8.524719	163.171234	-23.603806	-0.077869	159.676025	NaN	NaN	NaN	NaN	NaN	NaN	NaN	NaN	NaN	NaN	NaN	NaN
-43.689762	-7.117371	162.800415	-23.858416	-0.574127	159.349518	NaN	NaN	NaN	NaN	NaN	NaN	NaN	NaN	NaN	NaN	NaN	NaN
-44.89962	-5.612609	162.408737	-24.133066	-1.066728	158.954269	NaN	NaN	NaN	NaN	NaN	NaN	NaN	NaN	NaN	NaN	NaN	NaN
-45.90731	-4.0667	161.926468	-24.459339	-1.54046	158.480423	NaN	NaN	NaN	NaN	NaN	NaN	NaN	NaN	NaN	NaN	NaN	NaN
-47.132881	-1.766265	161.193893	-24.961866	-2.171436	157.620758	NaN	NaN	NaN	NaN	NaN	NaN	NaN	NaN	NaN	NaN	NaN	NaN
-47.70332	-0.264261	160.687759	-25.318134	-2.545238	156.996796	NaN	NaN	NaN	NaN	NaN	NaN	NaN	NaN	NaN	NaN	NaN	NaN
-48.115143	1.210648	160.231918	-25.661077	-2.904673	156.336075	NaN	NaN	NaN	NaN	NaN	NaN	NaN	NaN	NaN	NaN	NaN	NaN
-48.346066	2.648324	159.709381	-25.943359	-3.21506	155.710632	NaN	NaN	NaN	NaN	NaN	NaN	NaN	NaN	NaN	NaN	NaN	NaN
-48.368603	4.045294	159.297638	-26.163193	-3.489529	155.1539	NaN	NaN	NaN	NaN	NaN	NaN	NaN	NaN	NaN	NaN	NaN	NaN
-48.216499	5.410836	158.864914	-26.32275	-3.733001	154.640274	NaN	NaN	NaN	NaN	NaN	NaN	NaN	NaN	NaN	NaN	NaN	NaN
-47.897511	6.716494	158.539444	-26.437172	-3.92819	154.202042	NaN	NaN	NaN	NaN	NaN	NaN	NaN	NaN	NaN	NaN	NaN	NaN
-47.003445	8.50472	158.163269	-26.586554	-4.100593	153.689026	NaN	NaN	NaN	NaN	NaN	NaN	NaN	NaN	NaN	NaN	NaN	NaN
-46.283348	9.618163	158.037491	-26.704588	-4.15997	153.438858	NaN	NaN	NaN	NaN	NaN	NaN	NaN	NaN	NaN	NaN	NaN	NaN
-45.363148	10.549843	157.880859	-26.816568	-4.167428	153.234497	NaN	NaN	NaN	NaN	NaN	NaN	NaN	NaN	NaN	NaN	NaN	NaN
-44.3074	11.428905	157.746902	-26.920265	-4.184276	153.076523	NaN	NaN	NaN	NaN	NaN	NaN	NaN	NaN	NaN	NaN	NaN	NaN
-43.202106	12.138998	157.634689	-27.023605	-4.16694	152.948105	NaN	NaN	NaN	NaN	NaN	NaN	NaN	NaN	NaN	NaN	NaN	NaN
-41.939308	12.66885	157.38887	-27.16128	-4.129509	152.842499	NaN	NaN	NaN	NaN	NaN	NaN	NaN	NaN	NaN	NaN	NaN	NaN
-40.592365	13.140103	157.213531	-27.339611	-4.074201	152.77887	NaN	NaN	NaN	NaN	NaN	NaN	NaN	NaN	NaN	NaN	NaN	NaN
-38.440178	13.460529	156.808044	-27.632826	-3.942959	152.659119	NaN	NaN	NaN	NaN	NaN	NaN	NaN	NaN	NaN	NaN	NaN	NaN
-36.89687	13.551898	156.479782	-27.857109	-3.815197	152.575226	NaN	NaN	NaN	NaN	NaN	NaN	NaN	NaN	NaN	NaN	NaN	NaN
-35.281574	13.488147	156.065002	-28.100189	-3.667484	152.509964	NaN	NaN	NaN	NaN	NaN	NaN	NaN	NaN	NaN	NaN	NaN	NaN
-33.599998	13.233176	155.677734	-28.275877	-3.478111	152.471344	NaN	NaN	NaN	NaN	NaN	NaN	NaN	NaN	NaN	NaN	NaN	NaN
-31.86911	12.899126	155.297989	-28.401878	-3.228649	152.503082	NaN	NaN	NaN	NaN	NaN	NaN	NaN	NaN	NaN	NaN	NaN	NaN
-30.022362	12.329252	154.970123	-28.495857	-2.911021	152.675873	NaN	NaN	NaN	NaN	NaN	NaN	NaN	NaN	NaN	NaN	NaN	NaN
-28.19145	11.698821	154.790253	-28.56282	-2.488044	153.009018	NaN	NaN	NaN	NaN	NaN	NaN	NaN	NaN	NaN	NaN	NaN	NaN
-25.331768	10.481926	154.83017	-28.613625	-1.656442	153.753235	NaN	NaN	NaN	NaN	NaN	NaN	NaN	NaN	NaN	NaN	NaN	NaN
-23.39094	9.504489	155.038467	-28.652027	-0.992439	154.333908	NaN	NaN	NaN	NaN	NaN	NaN	NaN	NaN	NaN	NaN	NaN	NaN
-21.60651	8.479221	155.343369	-28.735832	-0.272236	154.841293	NaN	NaN	NaN	NaN	NaN	NaN	NaN	NaN	NaN	NaN	NaN	NaN
-19.793814	7.414023	155.607025	-28.850285	0.464645	155.163162	NaN	NaN	NaN	NaN	NaN	NaN	NaN	NaN	NaN	NaN	NaN	NaN
-18.117773	6.260082	155.80806	-29.010242	1.15425	155.301254	NaN	NaN	NaN	NaN	NaN	NaN	NaN	NaN	NaN	NaN	NaN	NaN
-16.532867	5.135035	156.02327	-29.165205	1.75284	155.285904	NaN	NaN	NaN	NaN	NaN	NaN	NaN	NaN	NaN	NaN	NaN	NaN
-14.984507	3.930423	156.177979	-29.300053	2.296656	155.144058	NaN	NaN	NaN	NaN	NaN	NaN	NaN	NaN	NaN	NaN	NaN	NaN
-12.919445	2.238643	156.457153	-29.483974	3.016774	154.889313	NaN	NaN	NaN	NaN	NaN	NaN	NaN	NaN	NaN	NaN	NaN	NaN
-11.682245	1.212651	156.715408	-29.565863	3.453589	154.704971	NaN	NaN	NaN	NaN	NaN	NaN	NaN	NaN	NaN	NaN	NaN	NaN
-10.514632	0.251593	156.997375	-29.606533	3.847669	154.557663	NaN	NaN	NaN	NaN	NaN	NaN	NaN	NaN	NaN	NaN	NaN	NaN
-9.498666	-0.607408	157.393661	-29.666594	4.172382	154.471634	NaN	NaN	NaN	NaN	NaN	NaN	NaN	NaN	NaN	NaN	NaN	NaN
-8.639814	-1.401029	157.749435	-29.709906	4.427199	154.40181	NaN	NaN	NaN	NaN	NaN	NaN	NaN	NaN	NaN	NaN	NaN	NaN
-7.792103	-2.062412	157.990753	-29.751297	4.628592	154.357559	NaN	NaN	NaN	NaN	NaN	NaN	NaN	NaN	NaN	NaN	NaN	NaN
-7.076831	-2.572172	158.220337	-29.7936	4.778066	154.341812	NaN	NaN	NaN	NaN	NaN	NaN	NaN	NaN	NaN	NaN	NaN	NaN
-6.181946	-3.094054	158.560257	-29.773792	4.892728	154.341965	NaN	NaN	NaN	NaN	NaN	NaN	NaN	NaN	NaN	NaN	NaN	NaN
-5.703022	-3.300336	158.694595	-29.727268	4.956745	154.36055	NaN	NaN	NaN	NaN	NaN	NaN	NaN	NaN	NaN	NaN	NaN	NaN
-5.2383	-3.286147	158.800461	-29.662668	4.975344	154.381912	NaN	NaN	NaN	NaN	NaN	NaN	NaN	NaN	NaN	NaN	NaN	NaN
-4.896436	-3.109147	158.752701	-29.619503	4.972241	154.405182	NaN	NaN	NaN	NaN	NaN	NaN	NaN	NaN	NaN	NaN	NaN	NaN
-4.624867	-2.828441	158.639328	-29.56764	4.976404	154.423248	NaN	NaN	NaN	NaN	NaN	NaN	NaN	NaN	NaN	NaN	NaN	NaN
-4.476254	-2.439396	158.408875	-29.445246	4.956779	154.383942	NaN	NaN	NaN	NaN	NaN	NaN	NaN	NaN	NaN	NaN	NaN	NaN
-4.302443	-1.933123	158.003799	-29.256149	4.873927	154.279022	NaN	NaN	NaN	NaN	NaN	NaN	NaN	NaN	NaN	NaN	NaN	NaN
-4.133108	-0.973615	157.0242	-28.890493	4.695118	153.932434	NaN	NaN	NaN	NaN	NaN	NaN	NaN	NaN	NaN	NaN	NaN	NaN
-4.092628	-0.280514	156.251312	-28.702282	4.572253	153.642975	NaN	NaN	NaN	NaN	NaN	NaN	NaN	NaN	NaN	NaN	NaN	NaN
-4.090107	0.470101	155.545853	-28.49699	4.403233	153.344757	NaN	NaN	NaN	NaN	NaN	NaN	NaN	NaN	NaN	NaN	NaN	NaN
-4.220418	1.263318	155.02063	-28.257427	4.216769	153.106705	NaN	NaN	NaN	NaN	NaN	NaN	NaN	NaN	NaN	NaN	NaN	NaN
-4.407941	1.882848	154.754898	-27.975237	3.988311	152.967712	NaN	NaN	NaN	NaN	NaN	NaN	NaN	NaN	NaN	NaN	NaN	NaN
-4.592207	2.349706	154.621948	-27.630344	3.750148	152.89183	NaN	NaN	NaN	NaN	NaN	NaN	NaN	NaN	NaN	NaN	NaN	NaN
-4.87047	2.748727	154.601273	-27.296173	3.535868	152.923615	NaN	NaN	NaN	NaN	NaN	NaN	NaN	NaN	NaN	NaN	NaN	NaN
-5.477363	2.987022	154.613815	-26.822525	3.28689	153.076553	NaN	NaN	NaN	NaN	NaN	NaN	NaN	NaN	NaN	NaN	NaN	NaN
-5.893748	2.962852	154.573578	-26.518042	3.154654	153.236038	NaN	NaN	NaN	NaN	NaN	NaN	NaN	NaN	NaN	NaN	NaN	NaN
-6.410609	2.818357	154.526978	-26.22393	3.039477	153.405838	NaN	NaN	NaN	NaN	NaN	NaN	NaN	NaN	NaN	NaN	NaN	NaN
-7.028626	2.498915	154.434967	-25.95092	2.937576	153.586884	NaN	NaN	NaN	NaN	NaN	NaN	NaN	NaN	NaN	NaN	NaN	NaN
-7.660402	1.987192	154.395233	-25.68577	2.884988	153.744492	NaN	NaN	NaN	NaN	NaN	NaN	NaN	NaN	NaN	NaN	NaN	NaN
-8.306282	1.377113	154.299454	-25.439512	2.873067	153.890457	NaN	NaN	NaN	NaN	NaN	NaN	NaN	NaN	NaN	NaN	NaN	NaN
-9.080812	0.615392	154.099136	-25.206835	2.91849	153.990799	NaN	NaN	NaN	NaN	NaN	NaN	NaN	NaN	NaN	NaN	NaN	NaN
-10.26824	-0.755677	153.733871	-24.932198	3.124524	154.015396	NaN	NaN	NaN	NaN	NaN	NaN	NaN	NaN	NaN	NaN	NaN	NaN
-11.188518	-1.81931	153.29422	-24.810865	3.339797	153.942413	NaN	NaN	NaN	NaN	NaN	NaN	NaN	NaN	NaN	NaN	NaN	NaN
-12.105372	-3.053534	152.915787	-24.690529	3.573754	153.805862	NaN	NaN	NaN	NaN	NaN	NaN	NaN	NaN	NaN	NaN	NaN	NaN
-13.10547	-4.378853	152.925674	-24.616884	3.82058	153.658585	NaN	NaN	NaN	NaN	NaN	NaN	NaN	NaN	NaN	NaN	NaN	NaN
-14.122059	-5.871516	152.945343	-24.575914	4.086844	153.555878	NaN	NaN	NaN	NaN	NaN	NaN	NaN	NaN	NaN	NaN	NaN	NaN
-15.184882	-7.230807	153.499832	-24.601564	4.336117	153.525803	NaN	NaN	NaN	NaN	NaN	NaN	NaN	NaN	NaN	NaN	NaN	NaN
-16.214161	-8.50448	154.525787	-24.660257	4.532538	153.602081	NaN	NaN	NaN	NaN	NaN	NaN	NaN	NaN	NaN	NaN	NaN	NaN
-17.814299	-10.145073	155.863831	-24.732679	4.673862	153.929382	NaN	NaN	NaN	NaN	NaN	NaN	NaN	NaN	NaN	NaN	NaN	NaN
-18.941999	-11.113598	157.041794	-24.739092	4.653272	154.288971	NaN	NaN	NaN	NaN	NaN	NaN	NaN	NaN	NaN	NaN	NaN	NaN
-20.098448	-11.944962	157.504776	-24.689013	4.539595	154.735474	NaN	NaN	NaN	NaN	NaN	NaN	NaN	NaN	NaN	NaN	NaN	NaN
-20.90901	-12.496797	159.173767	-24.609779	4.348336	155.207901	NaN	NaN	NaN	NaN	NaN	NaN	NaN	NaN	NaN	NaN	NaN	NaN
-21.881086	-13.003302	159.814056	-24.517797	4.129396	155.691727	NaN	NaN	NaN	NaN	NaN	NaN	NaN	NaN	NaN	NaN	NaN	NaN
-22.788773	-13.383232	160.134155	-24.428089	3.919975	156.122879	NaN	NaN	NaN	NaN	NaN	NaN	NaN	NaN	NaN	NaN	NaN	NaN
-23.675303	-13.43273	161.026505	-24.323685	3.742863	156.504715	NaN	NaN	NaN	NaN	NaN	NaN	NaN	NaN	NaN	NaN	NaN	NaN
-24.925938	-13.427289	160.592773	-24.149067	3.53597	156.891495	NaN	NaN	NaN	NaN	NaN	NaN	NaN	NaN	NaN	NaN	NaN	NaN
-25.868881	-13.0591	160.916733	-24.004419	3.443398	157.08699	NaN	NaN	NaN	NaN	NaN	NaN	NaN	NaN	NaN	NaN	NaN	NaN
-26.740107	-12.695702	160.322388	-23.854834	3.347854	157.202972	NaN	NaN	NaN	NaN	NaN	NaN	NaN	NaN	NaN	NaN	NaN	NaN
-27.445824	-12.065593	160.36055	-23.719685	3.227021	157.277145	NaN	NaN	NaN	NaN	NaN	NaN	NaN	NaN	NaN	NaN	NaN	NaN
-28.171768	-11.303093	159.733231	-23.591541	3.066462	157.308853	NaN	NaN	NaN	NaN	NaN	NaN	NaN	NaN	NaN	NaN	NaN	NaN
-28.889635	-10.407361	159.486649	-23.470657	2.848425	157.281052	NaN	NaN	NaN	NaN	NaN	NaN	NaN	NaN	NaN	NaN	NaN	NaN
-29.429901	-9.432895	159.109512	-23.379719	2.603763	157.228821	NaN	NaN	NaN	NaN	NaN	NaN	NaN	NaN	NaN	NaN	NaN	NaN
-30.13666	-7.692505	158.50119	-23.190304	2.188196	157.130997	NaN	NaN	NaN	NaN	NaN	NaN	NaN	NaN	NaN	NaN	NaN	NaN
-30.553644	-6.413701	157.999649	-23.046501	1.874773	157.070816	NaN	NaN	NaN	NaN	NaN	NaN	NaN	NaN	NaN	NaN	NaN	NaN
-30.794758	-5.051226	157.948776	-22.892145	1.519393	157.039963	NaN	NaN	NaN	NaN	NaN	NaN	NaN	NaN	NaN	NaN	NaN	NaN
-30.969837	-3.592847	157.723022	-22.742588	1.146385	157.006332	NaN	NaN	NaN	NaN	NaN	NaN	NaN	NaN	NaN	NaN	NaN	NaN
-31.030909	-2.098855	157.307281	-22.610916	0.749854	156.943634	NaN	NaN	NaN	NaN	NaN	NaN	NaN	NaN	NaN	NaN	NaN	NaN
-31.030582	-0.426053	157.071518	-22.518383	0.362174	156.856277	NaN	NaN	NaN	NaN	NaN	NaN	NaN	NaN	NaN	NaN	NaN	NaN
-30.930531	1.207701	156.86615	-22.462116	-0.030787	156.737122	NaN	NaN	NaN	NaN	NaN	NaN	NaN	NaN	NaN	NaN	NaN	NaN
-30.626455	3.800047	156.29718	-22.399845	-0.63899	156.25499	NaN	NaN	NaN	NaN	NaN	NaN	NaN	NaN	NaN	NaN	NaN	NaN
-30.342087	5.516138	155.633606	-22.412426	-0.990331	155.545334	NaN	NaN	NaN	NaN	NaN	NaN	NaN	NaN	NaN	NaN	NaN	NaN
-29.945766	7.315808	154.693085	-22.554697	-1.179661	154.473694	NaN	NaN	NaN	NaN	NaN	NaN	NaN	NaN	NaN	NaN	NaN	NaN
-29.52475	9.026114	153.953552	-22.75947	-1.206334	153.278122	NaN	NaN	NaN	NaN	NaN	NaN	NaN	NaN	NaN	NaN	NaN	NaN
-29.099554	10.630306	153.33194	-22.94277	-1.149402	152.089706	NaN	NaN	NaN	NaN	NaN	NaN	NaN	NaN	NaN	NaN	NaN	NaN
-28.588985	12.141582	152.90274	-23.05864	-0.948284	151.028412	NaN	NaN	NaN	NaN	NaN	NaN	NaN	NaN	NaN	NaN	NaN	NaN
-28.048021	13.4611	152.695755	-23.133642	-0.638726	150.18927	NaN	NaN	NaN	NaN	NaN	NaN	NaN	NaN	NaN	NaN	NaN	NaN
-27.109644	15.173915	152.738617	-23.179518	-0.095557	149.477661	NaN	NaN	NaN	NaN	NaN	NaN	NaN	NaN	NaN	NaN	NaN	NaN
-27.045176	15.356904	153.315598	-23.246223	0.298527	149.388306	NaN	NaN	NaN	NaN	NaN	NaN	NaN	NaN	NaN	NaN	NaN	NaN
-25.956488	16.611221	153.368469	-23.349009	0.683193	149.513474	NaN	NaN	NaN	NaN	NaN	NaN	NaN	NaN	NaN	NaN	NaN	NaN
-25.374985	17.09128	153.767792	-23.468027	1.0584	149.7715	NaN	NaN	NaN	NaN	NaN	NaN	NaN	NaN	NaN	NaN	NaN	NaN
-24.779903	17.27833	154.002563	-23.598526	1.445692	150.05278	NaN	NaN	NaN	NaN	NaN	NaN	NaN	NaN	NaN	NaN	NaN	NaN
-24.341211	17.316486	154.247208	-23.761351	1.864816	150.33754	NaN	NaN	NaN	NaN	NaN	NaN	NaN	NaN	NaN	NaN	NaN	NaN
-23.842466	17.152157	154.277496	-23.933638	2.328289	150.531799	NaN	NaN	NaN	NaN	NaN	NaN	NaN	NaN	NaN	NaN	NaN	NaN
-23.374861	16.689726	154.259796	-24.247017	3.131032	150.662109	NaN	NaN	NaN	NaN	NaN	NaN	NaN	NaN	NaN	NaN	NaN	NaN
-23.135891	16.275089	153.817871	-24.478258	3.658985	150.681442	NaN	NaN	NaN	NaN	NaN	NaN	NaN	NaN	NaN	NaN	NaN	NaN
-23.017317	15.614449	153.448364	-24.730665	4.188074	150.649261	NaN	NaN	NaN	NaN	NaN	NaN	NaN	NaN	NaN	NaN	NaN	NaN
-22.901007	14.753896	153.035065	-24.958172	4.682327	150.543777	NaN	NaN	NaN	NaN	NaN	NaN	NaN	NaN	NaN	NaN	NaN	NaN
-23.048962	13.683361	152.464844	-25.176964	5.119428	150.417511	NaN	NaN	NaN	NaN	NaN	NaN	NaN	NaN	NaN	NaN	NaN	NaN
-23.287374	12.400625	151.843002	-25.402447	5.509179	150.29718	NaN	NaN	NaN	NaN	NaN	NaN	NaN	NaN	NaN	NaN	NaN	NaN
-23.574104	10.947287	151.2397	-25.605288	5.880644	150.193817	NaN	NaN	NaN	NaN	NaN	NaN	NaN	NaN	NaN	NaN	NaN	NaN
-23.599335	9.083798	151.141541	-25.905537	6.453232	150.136551	NaN	NaN	NaN	NaN	NaN	NaN	NaN	NaN	NaN	NaN	NaN	NaN
-22.92215	8.625278	151.382126	-26.098007	6.872523	150.17627	NaN	NaN	NaN	NaN	NaN	NaN	NaN	NaN	NaN	NaN	NaN	NaN
-22.367895	8.140116	150.589172	-26.255539	7.340399	150.256989	NaN	NaN	NaN	NaN	NaN	NaN	NaN	NaN	NaN	NaN	NaN	NaN
-21.924887	7.140773	150.89801	-26.344141	7.811577	150.379318	NaN	NaN	NaN	NaN	NaN	NaN	NaN	NaN	NaN	NaN	NaN	NaN
-21.549788	5.917299	150.585037	-26.41592	8.245269	150.557999	NaN	NaN	NaN	NaN	NaN	NaN	NaN	NaN	NaN	NaN	NaN	NaN
-21.265251	4.718905	150.374008	-26.474968	8.644379	150.734406	NaN	NaN	NaN	NaN	NaN	NaN	NaN	NaN	NaN	NaN	NaN	NaN
-21.159563	3.265938	150.765594	-26.496368	9.029197	150.930206	NaN	NaN	NaN	NaN	NaN	NaN	NaN	NaN	NaN	NaN	NaN	NaN
-21.062231	0.988966	150.844162	-26.585569	9.398252	151.350922	NaN	NaN	NaN	NaN	NaN	NaN	NaN	NaN	NaN	NaN	NaN	NaN
-21.188179	-0.645972	151.456345	-26.633749	9.573613	151.735992	NaN	NaN	NaN	NaN	NaN	NaN	NaN	NaN	NaN	NaN	NaN	NaN
-21.346661	-2.271698	151.609848	-26.69552	9.761322	152.254349	NaN	NaN	NaN	NaN	NaN	NaN	NaN	NaN	NaN	NaN	NaN	NaN
-21.59181	-3.877568	152.968948	-26.800941	9.990931	152.85347	NaN	NaN	NaN	NaN	NaN	NaN	NaN	NaN	NaN	NaN	NaN	NaN
-21.862345	-5.555263	153.256149	-26.935165	10.232459	153.476547	NaN	NaN	NaN	NaN	NaN	NaN	NaN	NaN	NaN	NaN	NaN	NaN
-22.262756	-7.071675	154.548645	-27.05118	10.503779	154.112656	NaN	NaN	NaN	NaN	NaN	NaN	NaN	NaN	NaN	NaN	NaN	NaN
-22.71925	-8.578622	155.566772	-27.141222	10.846127	154.701965	NaN	NaN	NaN	NaN	NaN	NaN	NaN	NaN	NaN	NaN	NaN	NaN
-23.586853	-10.596086	157.592606	-27.260494	11.39723	155.451935	NaN	NaN	NaN	NaN	NaN	NaN	NaN	NaN	NaN	NaN	NaN	NaN
-24.250036	-11.898414	158.61142	-27.322466	11.782726	155.871353	NaN	NaN	NaN	NaN	NaN	NaN	NaN	NaN	NaN	NaN	NaN	NaN
-25.142197	-12.825433	160.892761	-27.303589	12.135779	156.152466	NaN	NaN	NaN	NaN	NaN	NaN	NaN	NaN	NaN	NaN	NaN	NaN
-26.040676	-13.720007	162.247299	-27.245247	12.439178	156.326309	NaN	NaN	NaN	NaN	NaN	NaN	NaN	NaN	NaN	NaN	NaN	NaN
-27.039576	-14.420663	163.70723	-27.134857	12.684551	156.434799	NaN	NaN	NaN	NaN	NaN	NaN	NaN	NaN	NaN	NaN	NaN	NaN
-27.987289	-14.880867	164.826904	-27.076265	12.893875	156.530899	NaN	NaN	NaN	NaN	NaN	NaN	NaN	NaN	NaN	NaN	NaN	NaN
-29.014036	-15.3763	164.983459	-27.009916	13.034719	156.6418	NaN	NaN	NaN	NaN	NaN	NaN	NaN	NaN	NaN	NaN	NaN	NaN
-30.710373	-15.627951	165.548508	-26.947182	13.209399	156.820526	NaN	NaN	NaN	NaN	NaN	NaN	NaN	NaN	NaN	NaN	NaN	NaN
-31.892761	-15.633951	165.458435	-26.886616	13.305667	156.930084	NaN	NaN	NaN	NaN	NaN	NaN	NaN	NaN	NaN	NaN	NaN	NaN
-33.128696	-15.553826	164.899704	-26.821915	13.360561	156.974243	NaN	NaN	NaN	NaN	NaN	NaN	NaN	NaN	NaN	NaN	NaN	NaN
-34.453171	-15.221169	164.50592	-26.762093	13.383046	156.951706	NaN	NaN	NaN	NaN	NaN	NaN	NaN	NaN	NaN	NaN	NaN	NaN
-35.712357	-14.781814	163.666122	-26.704603	13.365555	156.870789	NaN	NaN	NaN	NaN	NaN	NaN	NaN	NaN	NaN	NaN	NaN	NaN
-37.061802	-14.075276	162.875061	-26.629013	13.293751	156.700562	NaN	NaN	NaN	NaN	NaN	NaN	NaN	NaN	NaN	NaN	NaN	NaN
-38.44109	-13.251143	162.289993	-26.583778	13.176727	156.471085	NaN	NaN	NaN	NaN	NaN	NaN	NaN	NaN	NaN	NaN	NaN	NaN
-40.51421	-11.631557	160.84996	-26.53042	12.909067	156.012238	NaN	NaN	NaN	NaN	NaN	NaN	NaN	NaN	NaN	NaN	NaN	NaN
-41.900272	-10.398182	160.165558	-26.543852	12.667392	155.659714	NaN	NaN	NaN	NaN	NaN	NaN	NaN	NaN	NaN	NaN	NaN	NaN
-43.321011	-8.942538	159.217194	-26.618397	12.406477	155.335159	NaN	NaN	NaN	NaN	NaN	NaN	NaN	NaN	NaN	NaN	NaN	NaN
-44.723125	-7.373142	158.459396	-26.691359	12.101995	155.011993	NaN	NaN	NaN	NaN	NaN	NaN	NaN	NaN	NaN	NaN	NaN	NaN
-46.167053	-5.562931	157.69516	-26.773846	11.792625	154.744308	NaN	NaN	NaN	NaN	NaN	NaN	NaN	NaN	NaN	NaN	NaN	NaN
-47.545498	-3.676362	157.016846	-26.840982	11.443855	154.517197	NaN	NaN	NaN	NaN	NaN	NaN	NaN	NaN	NaN	NaN	NaN	NaN
-48.895664	-1.548412	156.361252	-26.887707	11.047713	154.357941	NaN	NaN	NaN	NaN	NaN	NaN	NaN	NaN	NaN	NaN	NaN	NaN
-50.885559	1.830139	155.710388	-26.967278	10.374064	154.310455	NaN	NaN	NaN	NaN	NaN	NaN	NaN	NaN	NaN	NaN	NaN	NaN
-52.171726	4.227193	155.587708	-26.987665	9.843032	154.409225	NaN	NaN	NaN	NaN	NaN	NaN	NaN	NaN	NaN	NaN	NaN	NaN
-53.318169	6.767355	155.728729	-26.955179	9.270639	154.627396	NaN	NaN	NaN	NaN	NaN	NaN	NaN	NaN	NaN	NaN	NaN	NaN
-54.419212	9.374308	156.254547	-26.860964	8.626212	154.825745	NaN	NaN	NaN	NaN	NaN	NaN	NaN	NaN	NaN	NaN	NaN	NaN
-55.377991	12.018224	156.729568	-26.748594	7.980698	154.946411	NaN	NaN	NaN	NaN	NaN	NaN	NaN	NaN	NaN	NaN	NaN	NaN
-56.277039	14.716223	157.183075	-26.671764	7.328978	154.932663	NaN	NaN	NaN	NaN	NaN	NaN	NaN	NaN	NaN	NaN	NaN	NaN
-57.121094	17.346006	157.776611	-26.648449	6.688242	154.766129	NaN	NaN	NaN	NaN	NaN	NaN	NaN	NaN	NaN	NaN	NaN	NaN
-58.00473	21.339127	158.910065	-26.727236	5.764227	154.279984	NaN	NaN	NaN	NaN	NaN	NaN	NaN	NaN	NaN	NaN	NaN	NaN
-58.514656	23.945637	158.985245	-26.779512	5.285229	153.805496	NaN	NaN	NaN	NaN	NaN	NaN	NaN	NaN	NaN	NaN	NaN	NaN
-58.798729	26.3692	160.120834	-26.868135	4.80865	153.307098	NaN	NaN	NaN	NaN	NaN	NaN	NaN	NaN	NaN	NaN	NaN	NaN
NaN	NaN	NaN	-26.937012	4.469617	152.786606	NaN	NaN	NaN	NaN	NaN	NaN	NaN	NaN	NaN	NaN	NaN	NaN
NaN	NaN	NaN	-26.98727	4.266129	152.303314	NaN	NaN	NaN	NaN	NaN	NaN	NaN	NaN	NaN	NaN	NaN	NaN
NaN	NaN	NaN	-27.037012	4.168005	151.819366	NaN	NaN	NaN	NaN	NaN	NaN	NaN	NaN	NaN	NaN	NaN	NaN
-58.529716	33.92828	161.544662	-27.065849	4.142521	151.394623	NaN	NaN	NaN	NaN	NaN	NaN	NaN	NaN	NaN	NaN	NaN	NaN
NaN	NaN	NaN	-27.078299	4.160288	150.890533	NaN	NaN	NaN	NaN	NaN	NaN	NaN	NaN	NaN	NaN	NaN	NaN
-55.032379	31.854742	160.067703	-27.047134	4.185117	150.663574	NaN	NaN	NaN	NaN	NaN	NaN	NaN	NaN	NaN	NaN	NaN	NaN
-53.637295	31.141939	159.342056	-27.011269	4.228122	150.530594	NaN	NaN	NaN	NaN	NaN	NaN	NaN	NaN	NaN	NaN	NaN	NaN
-52.276718	30.319851	158.575546	-26.956676	4.298967	150.473969	NaN	NaN	NaN	NaN	NaN	NaN	NaN	NaN	NaN	NaN	NaN	NaN
-50.811451	29.278183	157.871704	-26.900333	4.374345	150.534714	NaN	NaN	NaN	NaN	NaN	NaN	NaN	NaN	NaN	NaN	NaN	NaN
-49.28054	28.130371	157.215363	-26.836037	4.46734	150.673889	NaN	NaN	NaN	NaN	NaN	NaN	NaN	NaN	NaN	NaN	NaN	NaN
-47.68396	26.850807	156.358627	-26.825024	4.567961	150.914261	NaN	NaN	NaN	NaN	NaN	NaN	NaN	NaN	NaN	NaN	NaN	NaN
-45.120502	24.71459	155.309402	-26.836916	4.765523	151.417419	NaN	NaN	NaN	NaN	NaN	NaN	NaN	NaN	NaN	NaN	NaN	NaN
-43.324577	23.104048	154.782349	-26.859612	4.917269	151.799149	NaN	NaN	NaN	NaN	NaN	NaN	NaN	NaN	NaN	NaN	NaN	NaN
-41.471802	21.386057	154.366089	-26.904007	5.151253	152.221832	NaN	NaN	NaN	NaN	NaN	NaN	NaN	NaN	NaN	NaN	NaN	NaN
-39.630871	19.624195	154.101563	-26.92452	5.446077	152.661499	NaN	NaN	NaN	NaN	NaN	NaN	NaN	NaN	NaN	NaN	NaN	NaN
-37.748055	17.832094	153.964539	-26.92067	5.782122	153.119095	NaN	NaN	NaN	NaN	NaN	NaN	NaN	NaN	NaN	NaN	NaN	NaN
-35.797405	15.962106	153.783691	-26.908102	6.143019	153.532059	NaN	NaN	NaN	NaN	NaN	NaN	NaN	NaN	NaN	NaN	NaN	NaN
-33.86974	14.1118	153.758972	-26.847681	6.461506	153.908798	NaN	NaN	NaN	NaN	NaN	NaN	NaN	NaN	NaN	NaN	NaN	NaN
-30.837961	11.227881	153.908417	-26.737785	6.844309	154.3974	NaN	NaN	NaN	NaN	NaN	NaN	NaN	NaN	NaN	NaN	NaN	NaN
-29.470562	9.906405	154.052551	-26.72821	7.082449	154.637253	NaN	NaN	NaN	NaN	NaN	NaN	NaN	NaN	NaN	NaN	NaN	NaN
-30.503666	10.779216	154.51091	-26.721779	7.285311	154.805283	NaN	NaN	NaN	NaN	NaN	NaN	NaN	NaN	NaN	NaN	NaN	NaN
-31.479919	11.648023	154.617096	-26.679758	7.448807	154.901108	NaN	NaN	NaN	NaN	NaN	NaN	NaN	NaN	NaN	NaN	NaN	NaN
-32.502979	12.476737	154.542633	-26.588699	7.593427	154.967819	NaN	NaN	NaN	NaN	NaN	NaN	NaN	NaN	NaN	NaN	NaN	NaN
-33.48101	13.208006	154.789734	-26.453232	7.722083	155.021317	NaN	NaN	NaN	NaN	NaN	NaN	NaN	NaN	NaN	NaN	NaN	NaN
-34.310047	13.93494	154.888107	-26.28796	7.852033	155.094666	NaN	NaN	NaN	NaN	NaN	NaN	NaN	NaN	NaN	NaN	NaN	NaN
-35.637203	14.98072	154.905731	-26.00832	8.055571	155.247849	NaN	NaN	NaN	NaN	NaN	NaN	NaN	NaN	NaN	NaN	NaN	NaN
-36.508312	15.591537	155.058441	-25.793478	8.163901	155.330338	NaN	NaN	NaN	NaN	NaN	NaN	NaN	NaN	NaN	NaN	NaN	NaN
-37.254517	16.193216	155.179138	-25.597727	8.246876	155.403854	NaN	NaN	NaN	NaN	NaN	NaN	NaN	NaN	NaN	NaN	NaN	NaN
-38.03035	16.760923	155.261322	-25.438904	8.33535	155.462036	NaN	NaN	NaN	NaN	NaN	NaN	NaN	NaN	NaN	NaN	NaN	NaN
-38.823189	17.310568	155.329147	-25.330099	8.451102	155.512665	NaN	NaN	NaN	NaN	NaN	NaN	NaN	NaN	NaN	NaN	NaN	NaN
-39.616104	17.81901	155.334793	-25.208828	8.571616	155.528183	NaN	NaN	NaN	NaN	NaN	NaN	NaN	NaN	NaN	NaN	NaN	NaN
-40.267227	18.305212	155.256668	-25.060581	8.703938	155.542984	NaN	NaN	NaN	NaN	NaN	NaN	NaN	NaN	NaN	NaN	NaN	NaN
-41.19453	19.028847	155.067337	-24.738115	8.823936	155.500488	NaN	NaN	NaN	NaN	NaN	NaN	NaN	NaN	NaN	NaN	NaN	NaN
-41.794441	19.519396	154.974365	-24.484983	8.846814	155.512115	NaN	NaN	NaN	NaN	NaN	NaN	NaN	NaN	NaN	NaN	NaN	NaN
-42.338852	20.062981	154.959839	-24.260862	8.857242	155.541748	NaN	NaN	NaN	NaN	NaN	NaN	NaN	NaN	NaN	NaN	NaN	NaN
-42.80378	20.61899	154.994507	-24.072657	8.862687	155.545074	NaN	NaN	NaN	NaN	NaN	NaN	NaN	NaN	NaN	NaN	NaN	NaN
-43.222504	21.255606	155.143265	-23.899456	8.869091	155.536041	NaN	NaN	NaN	NaN	NaN	NaN	NaN	NaN	NaN	NaN	NaN	NaN
-43.58427	21.961483	155.340988	-23.755112	8.863473	155.488968	NaN	NaN	NaN	NaN	NaN	NaN	NaN	NaN	NaN	NaN	NaN	NaN
-43.922108	22.715382	155.566101	-23.602209	8.846477	155.406082	NaN	NaN	NaN	NaN	NaN	NaN	NaN	NaN	NaN	NaN	NaN	NaN
-44.249928	23.895864	155.910843	-23.435863	8.770941	155.2509	NaN	NaN	NaN	NaN	NaN	NaN	NaN	NaN	NaN	NaN	NaN	NaN
-44.405937	24.677656	156.147369	-23.337309	8.713336	155.129745	NaN	NaN	NaN	NaN	NaN	NaN	NaN	NaN	NaN	NaN	NaN	NaN
-44.446033	25.500511	156.359848	-23.24226	8.642377	155.043167	NaN	NaN	NaN	NaN	NaN	NaN	NaN	NaN	NaN	NaN	NaN	NaN
-44.424976	26.386717	156.566452	-23.150406	8.576791	155.004059	NaN	NaN	NaN	NaN	NaN	NaN	NaN	NaN	NaN	NaN	NaN	NaN
-44.287834	27.291119	156.799759	-23.032633	8.505171	154.999207	NaN	NaN	NaN	NaN	NaN	NaN	NaN	NaN	NaN	NaN	NaN	NaN
-44.050198	28.1681	157.073181	-22.913338	8.405009	155.0224	NaN	NaN	NaN	NaN	NaN	NaN	NaN	NaN	NaN	NaN	NaN	NaN
-43.756111	29.032335	157.363647	-22.786367	8.330529	155.053284	NaN	NaN	NaN	NaN	NaN	NaN	NaN	NaN	NaN	NaN	NaN	NaN
-43.071999	30.427641	157.795593	-22.60063	8.243663	155.063477	NaN	NaN	NaN	NaN	NaN	NaN	NaN	NaN	NaN	NaN	NaN	NaN
-42.47551	31.365877	158.065079	-22.472769	8.174254	155.030182	NaN	NaN	NaN	NaN	NaN	NaN	NaN	NaN	NaN	NaN	NaN	NaN
-41.805046	32.257225	158.379501	-22.340019	8.099344	154.971115	NaN	NaN	NaN	NaN	NaN	NaN	NaN	NaN	NaN	NaN	NaN	NaN
-41.01395	33.126972	158.686249	-22.21101	8.060752	154.908768	NaN	NaN	NaN	NaN	NaN	NaN	NaN	NaN	NaN	NaN	NaN	NaN
-40.069336	34.003883	159.066559	-22.11787	8.000578	154.852798	NaN	NaN	NaN	NaN	NaN	NaN	NaN	NaN	NaN	NaN	NaN	NaN
-38.978298	34.823372	159.456818	-22.022455	7.921716	154.826889	NaN	NaN	NaN	NaN	NaN	NaN	NaN	NaN	NaN	NaN	NaN	NaN
-37.838139	35.562859	159.878159	-21.944897	7.83693	154.867065	NaN	NaN	NaN	NaN	NaN	NaN	NaN	NaN	NaN	NaN	NaN	NaN
-35.879486	36.590702	160.415161	-21.888947	7.732502	154.952896	NaN	NaN	NaN	NaN	NaN	NaN	NaN	NaN	NaN	NaN	NaN	NaN
-34.441315	37.154919	160.675598	-21.881565	7.650223	155.072266	NaN	NaN	NaN	NaN	NaN	NaN	NaN	NaN	NaN	NaN	NaN	NaN
-32.967266	37.733372	160.891113	-21.893362	7.583613	155.230255	NaN	NaN	NaN	NaN	NaN	NaN	NaN	NaN	NaN	NaN	NaN	NaN
-31.246334	38.167782	160.942535	-21.924204	7.501849	155.404449	NaN	NaN	NaN	NaN	NaN	NaN	NaN	NaN	NaN	NaN	NaN	NaN
-29.509789	38.532619	160.985336	-21.947557	7.424403	155.588242	NaN	NaN	NaN	NaN	NaN	NaN	NaN	NaN	NaN	NaN	NaN	NaN
-27.636534	38.833134	161.086594	-21.968159	7.318132	155.81424	NaN	NaN	NaN	NaN	NaN	NaN	NaN	NaN	NaN	NaN	NaN	NaN
-25.571547	38.981018	161.262939	-21.972919	7.236376	156.142273	NaN	NaN	NaN	NaN	NaN	NaN	NaN	NaN	NaN	NaN	NaN	NaN
-22.16181	39.060303	162.172729	-21.817848	7.051844	157.026581	NaN	NaN	NaN	NaN	NaN	NaN	NaN	NaN	NaN	NaN	NaN	NaN
-19.702412	38.916252	163.278885	-21.609554	6.847991	157.897537	NaN	NaN	NaN	NaN	NaN	NaN	NaN	NaN	NaN	NaN	NaN	NaN
-17.070368	38.58749	164.471909	-21.400633	6.629073	158.899338	NaN	NaN	NaN	NaN	NaN	NaN	NaN	NaN	NaN	NaN	NaN	NaN
-14.469276	38.193314	165.675354	-21.293646	6.428475	159.933548	NaN	NaN	NaN	NaN	NaN	NaN	NaN	NaN	NaN	NaN	NaN	NaN
-11.786093	37.708408	166.766739	-21.347136	6.267006	160.892181	NaN	NaN	NaN	NaN	NaN	NaN	NaN	NaN	NaN	NaN	NaN	NaN
-9.132909	37.133682	167.587814	-21.487682	6.151199	161.770218	NaN	NaN	NaN	NaN	NaN	NaN	NaN	NaN	NaN	NaN	NaN	NaN
-6.532016	36.496365	168.225067	-21.670416	6.127662	162.548782	NaN	NaN	NaN	NaN	NaN	NaN	NaN	NaN	NaN	NaN	NaN	NaN
-2.52395	35.425053	168.921814	-21.926441	6.272818	163.453979	NaN	NaN	NaN	NaN	NaN	NaN	NaN	NaN	NaN	NaN	NaN	NaN
0.291101	34.535854	169.446243	-22.067453	6.401284	163.868668	NaN	NaN	NaN	NaN	NaN	NaN	NaN	NaN	NaN	NaN	NaN	NaN
3.004299	33.541962	169.949753	-22.219223	6.584868	164.193787	NaN	NaN	NaN	NaN	NaN	NaN	NaN	NaN	NaN	NaN	NaN	NaN
5.595891	32.456104	170.510513	-22.373753	6.814457	164.445633	NaN	NaN	NaN	NaN	NaN	NaN	NaN	NaN	NaN	NaN	NaN	NaN
6.625401	30.341816	170.636658	-22.550552	7.106824	164.527161	NaN	NaN	NaN	NaN	NaN	NaN	NaN	NaN	NaN	NaN	NaN	NaN
7.656897	28.309095	170.550568	-22.774538	7.414463	164.455429	NaN	NaN	NaN	NaN	NaN	NaN	NaN	NaN	NaN	NaN	NaN	NaN
8.773367	26.283146	170.30159	-22.951155	7.716419	164.245987	NaN	NaN	NaN	NaN	NaN	NaN	NaN	NaN	NaN	NaN	NaN	NaN
10.509315	23.129015	169.475388	-23.105625	8.1078	163.67038	NaN	NaN	NaN	NaN	NaN	NaN	NaN	NaN	NaN	NaN	NaN	NaN
11.669855	20.925787	168.74762	-23.143417	8.278034	163.21286	NaN	NaN	NaN	NaN	NaN	NaN	NaN	NaN	NaN	NaN	NaN	NaN
12.636435	18.580433	168.105042	-23.143248	8.392177	162.766953	NaN	NaN	NaN	NaN	NaN	NaN	NaN	NaN	NaN	NaN	NaN	NaN
13.639585	16.17716	167.519531	-23.086504	8.465888	162.285843	NaN	NaN	NaN	NaN	NaN	NaN	NaN	NaN	NaN	NaN	NaN	NaN
14.583538	13.740516	166.940887	-23.010654	8.535324	161.836426	NaN	NaN	NaN	NaN	NaN	NaN	NaN	NaN	NaN	NaN	NaN	NaN
15.373813	11.197802	166.437073	-22.925224	8.605434	161.389999	NaN	NaN	NaN	NaN	NaN	NaN	NaN	NaN	NaN	NaN	NaN	NaN
16.198387	8.632713	165.959122	-22.860157	8.708404	160.95932	NaN	NaN	NaN	NaN	NaN	NaN	NaN	NaN	NaN	NaN	NaN	NaN
15.34232	5.829342	165.084366	-22.814281	8.900289	160.359985	NaN	NaN	NaN	NaN	NaN	NaN	NaN	NaN	NaN	NaN	NaN	NaN
14.595164	3.941529	164.542313	-22.809986	9.042997	159.992218	NaN	NaN	NaN	NaN	NaN	NaN	NaN	NaN	NaN	NaN	NaN	NaN
13.817884	1.975395	163.951797	-22.788324	9.160457	159.622482	NaN	NaN	NaN	NaN	NaN	NaN	NaN	NaN	NaN	NaN	NaN	NaN
12.95802	-0.026616	163.405746	-22.743952	9.255518	159.249222	NaN	NaN	NaN	NaN	NaN	NaN	NaN	NaN	NaN	NaN	NaN	NaN
11.983103	-2.04008	162.772583	-22.657352	9.346834	158.838409	NaN	NaN	NaN	NaN	NaN	NaN	NaN	NaN	NaN	NaN	NaN	NaN
11.000798	-4.092207	162.146088	-22.536888	9.399869	158.363754	NaN	NaN	NaN	NaN	NaN	NaN	NaN	NaN	NaN	NaN	NaN	NaN
9.932252	-6.170032	161.563889	-22.405933	9.422805	157.847473	NaN	NaN	NaN	NaN	NaN	NaN	NaN	NaN	NaN	NaN	NaN	NaN
8.158096	-9.254106	160.665024	-22.24131	9.424261	157.016861	NaN	NaN	NaN	NaN	NaN	NaN	NaN	NaN	NaN	NaN	NaN	NaN
6.903542	-11.297605	160.035019	-22.141764	9.362531	156.451294	NaN	NaN	NaN	NaN	NaN	NaN	NaN	NaN	NaN	NaN	NaN	NaN
5.545475	-13.321988	159.625046	-22.065969	9.27915	156.004501	NaN	NaN	NaN	NaN	NaN	NaN	NaN	NaN	NaN	NaN	NaN	NaN
4.119482	-15.31589	159.46637	-21.945164	9.131283	155.6698	NaN	NaN	NaN	NaN	NaN	NaN	NaN	NaN	NaN	NaN	NaN	NaN
2.681525	-17.252407	159.51683	-21.836182	8.945807	155.472458	NaN	NaN	NaN	NaN	NaN	NaN	NaN	NaN	NaN	NaN	NaN	NaN
1.132761	-19.10334	159.827484	-21.736015	8.727808	155.386978	NaN	NaN	NaN	NaN	NaN	NaN	NaN	NaN	NaN	NaN	NaN	NaN
-0.512767	-20.897293	160.30014	-21.666485	8.500339	155.38327	NaN	NaN	NaN	NaN	NaN	NaN	NaN	NaN	NaN	NaN	NaN	NaN
-3.054763	-23.379032	161.227615	-21.602524	8.157497	155.45517	NaN	NaN	NaN	NaN	NaN	NaN	NaN	NaN	NaN	NaN	NaN	NaN
-4.855155	-24.842701	161.881149	-21.588778	7.927924	155.505768	NaN	NaN	NaN	NaN	NaN	NaN	NaN	NaN	NaN	NaN	NaN	NaN
-6.69384	-26.281595	162.485687	-21.610786	7.688331	155.519333	NaN	NaN	NaN	NaN	NaN	NaN	NaN	NaN	NaN	NaN	NaN	NaN
-8.640242	-27.495384	162.961884	-21.681515	7.47723	155.518097	NaN	NaN	NaN	NaN	NaN	NaN	NaN	NaN	NaN	NaN	NaN	NaN
-10.555029	-28.708458	163.299896	-21.769575	7.257304	155.472321	NaN	NaN	NaN	NaN	NaN	NaN	NaN	NaN	NaN	NaN	NaN	NaN
-12.595606	-29.706526	163.422012	-21.907419	7.038575	155.42247	NaN	NaN	NaN	NaN	NaN	NaN	NaN	NaN	NaN	NaN	NaN	NaN
-15.087032	-29.920578	163.568634	-22.025356	6.791748	155.378586	NaN	NaN	NaN	NaN	NaN	NaN	NaN	NaN	NaN	NaN	NaN	NaN
NaN	NaN	NaN	-22.191767	6.339946	155.379578	NaN	NaN	NaN	NaN	NaN	NaN	NaN	NaN	NaN	NaN	NaN	NaN
NaN	NaN	NaN	-22.298693	5.969854	155.450623	NaN	NaN	NaN	NaN	NaN	NaN	NaN	NaN	NaN	NaN	NaN	NaN
-21.940077	-32.262688	162.947372	-22.390703	5.561053	155.558456	NaN	NaN	NaN	NaN	NaN	NaN	NaN	NaN	NaN	NaN	NaN	NaN
-24.025206	-32.559959	162.719696	-22.471506	5.118173	155.696259	NaN	NaN	NaN	NaN	NaN	NaN	NaN	NaN	NaN	NaN	NaN	NaN
-26.220831	-32.668732	162.620987	-22.537271	4.634578	155.840057	NaN	NaN	NaN	NaN	NaN	NaN	NaN	NaN	NaN	NaN	NaN	NaN
-28.44013	-32.568569	162.585892	-22.592257	4.157138	155.996475	NaN	NaN	NaN	NaN	NaN	NaN	NaN	NaN	NaN	NaN	NaN	NaN
-30.642578	-32.346199	162.593704	-22.660498	3.688527	156.149292	NaN	NaN	NaN	NaN	NaN	NaN	NaN	NaN	NaN	NaN	NaN	NaN
-33.997162	-31.679821	162.730072	-22.672989	2.990908	156.396591	NaN	NaN	NaN	NaN	NaN	NaN	NaN	NaN	NaN	NaN	NaN	NaN
NaN	NaN	NaN	-22.626217	2.553273	156.584518	NaN	NaN	NaN	NaN	NaN	NaN	NaN	NaN	NaN	NaN	NaN	NaN
NaN	NaN	NaN	-22.55554	2.112825	156.801468	NaN	NaN	NaN	NaN	NaN	NaN	NaN	NaN	NaN	NaN	NaN	NaN
NaN	NaN	NaN	-22.453066	1.679628	156.997787	NaN	NaN	NaN	NaN	NaN	NaN	NaN	NaN	NaN	NaN	NaN	NaN
NaN	NaN	NaN	-22.353571	1.256291	157.208725	NaN	NaN	NaN	NaN	NaN	NaN	NaN	NaN	NaN	NaN	NaN	NaN
NaN	NaN	NaN	-22.236845	0.83046	157.459991	NaN	NaN	NaN	NaN	NaN	NaN	NaN	NaN	NaN	NaN	NaN	NaN
NaN	NaN	NaN	-22.123671	0.376115	157.795929	NaN	NaN	NaN	NaN	NaN	NaN	NaN	NaN	NaN	NaN	NaN	NaN
NaN	NaN	NaN	-21.885406	-0.363566	158.445557	NaN	NaN	NaN	NaN	NaN	NaN	NaN	NaN	NaN	NaN	NaN	NaN
NaN	NaN	NaN	-21.636898	-0.923535	158.989151	NaN	NaN	NaN	NaN	NaN	NaN	NaN	NaN	NaN	NaN	NaN	NaN
NaN	NaN	NaN	-21.289936	-1.535454	159.727722	NaN	NaN	NaN	NaN	NaN	NaN	NaN	NaN	NaN	NaN	NaN	NaN
NaN	NaN	NaN	-20.806808	-2.201789	160.702927	NaN	NaN	NaN	NaN	NaN	NaN	NaN	NaN	NaN	NaN	NaN	NaN
NaN	NaN	NaN	-20.237068	-2.898145	161.839264	NaN	NaN	NaN	NaN	NaN	NaN	NaN	NaN	NaN	NaN	NaN	NaN
NaN	NaN	NaN	-19.657112	-3.634799	163.012054	NaN	NaN	NaN	NaN	NaN	NaN	NaN	NaN	NaN	NaN	NaN	NaN
NaN	NaN	NaN	-19.104866	-4.421645	164.111542	NaN	NaN	NaN	NaN	NaN	NaN	NaN	NaN	NaN	NaN	NaN	NaN
NaN	NaN	NaN	NaN	NaN	NaN	NaN	NaN	NaN	NaN	NaN	NaN	NaN	NaN	NaN	NaN	NaN	NaN
NaN	NaN	NaN	NaN	NaN	NaN	NaN	NaN	NaN	NaN	NaN	NaN	NaN	NaN	NaN	NaN	NaN	NaN
NaN	NaN	NaN	NaN	NaN	NaN	NaN	NaN	NaN	NaN	NaN	NaN	NaN	NaN	NaN	NaN	NaN	NaN
NaN	NaN	NaN	NaN	NaN	NaN	NaN	NaN	NaN	NaN	NaN	NaN	NaN	NaN	NaN	NaN	NaN	NaN
NaN	NaN	NaN	NaN	NaN	NaN	NaN	NaN	NaN	NaN	NaN	NaN	NaN	NaN	NaN	NaN	NaN	NaN
NaN	NaN	NaN	NaN	NaN	NaN	NaN	NaN	NaN	NaN	NaN	NaN	NaN	NaN	NaN	NaN	NaN	NaN
NaN	NaN	NaN	NaN	NaN	NaN	NaN	NaN	NaN	NaN	NaN	NaN	NaN	NaN	NaN	NaN	NaN	NaN
NaN	NaN	NaN	NaN	NaN	NaN	NaN	NaN	NaN	NaN	NaN	NaN	NaN	NaN	NaN	NaN	NaN	NaN
NaN	NaN	NaN	NaN	NaN	NaN	NaN	NaN	NaN	NaN	NaN	NaN	NaN	NaN	NaN	NaN	NaN	NaN
NaN	NaN	NaN	-13.593295	-5.75941	160.473938	NaN	NaN	NaN	NaN	NaN	NaN	NaN	NaN	NaN	NaN	NaN	NaN
NaN	NaN	NaN	NaN	NaN	NaN	NaN	NaN	NaN	NaN	NaN	NaN	NaN	NaN	NaN	NaN	NaN	NaN
NaN	NaN	NaN	NaN	NaN	NaN	NaN	NaN	NaN	NaN	NaN	NaN	NaN	NaN	NaN	NaN	NaN	NaN
NaN	NaN	NaN	-20.838644	-10.898906	160.088104	NaN	NaN	NaN	NaN	NaN	NaN	NaN	NaN	NaN	NaN	NaN	NaN
-20.212614	-4.819471	159.291199	-21.284107	-10.524518	159.404831	NaN	NaN	NaN	NaN	NaN	NaN	NaN	NaN	NaN	NaN	NaN	NaN
-14.663339	-4.845714	157.872299	-21.848063	-9.87767	158.636261	NaN	NaN	NaN	NaN	NaN	NaN	NaN	NaN	NaN	NaN	NaN	NaN
-10.795564	-4.995956	157.577225	-22.13833	-9.445136	158.336273	NaN	NaN	NaN	NaN	NaN	NaN	NaN	NaN	NaN	NaN	NaN	NaN
-6.897413	-5.169437	156.937561	-22.346863	-9.013741	158.183029	NaN	NaN	NaN	NaN	NaN	NaN	NaN	NaN	NaN	NaN	NaN	NaN
-2.997239	-5.354125	157.452637	-22.503714	-8.580894	158.123535	NaN	NaN	NaN	NaN	NaN	NaN	NaN	NaN	NaN	NaN	NaN	NaN
0.90079	-5.529746	157.129608	-22.646322	-8.144971	158.155869	NaN	NaN	NaN	NaN	NaN	NaN	NaN	NaN	NaN	NaN	NaN	NaN
4.785879	-5.747815	158.113113	-22.778502	-7.72047	158.238419	NaN	NaN	NaN	NaN	NaN	NaN	NaN	NaN	NaN	NaN	NaN	NaN
8.661248	-5.951355	158.012695	-22.9219	-7.337728	158.321625	NaN	NaN	NaN	NaN	NaN	NaN	NaN	NaN	NaN	NaN	NaN	NaN
14.392882	-6.252627	159.932098	-23.063774	-6.790521	158.27092	NaN	NaN	NaN	NaN	NaN	NaN	NaN	NaN	NaN	NaN	NaN	NaN
14.909286	-6.086273	160.338074	-23.090509	-6.429964	158.006729	NaN	NaN	NaN	NaN	NaN	NaN	NaN	NaN	NaN	NaN	NaN	NaN
13.188003	-5.684396	159.855148	-23.097692	-6.0343	157.554382	NaN	NaN	NaN	NaN	NaN	NaN	NaN	NaN	NaN	NaN	NaN	NaN
11.855363	-5.213418	159.954422	-23.097879	-5.606877	156.956116	NaN	NaN	NaN	NaN	NaN	NaN	NaN	NaN	NaN	NaN	NaN	NaN
10.688087	-4.702801	159.855698	-23.117884	-5.158059	156.264267	NaN	NaN	NaN	NaN	NaN	NaN	NaN	NaN	NaN	NaN	NaN	NaN
9.570901	-4.168272	158.66066	-23.147129	-4.679349	155.617386	NaN	NaN	NaN	NaN	NaN	NaN	NaN	NaN	NaN	NaN	NaN	NaN
8.282272	-3.727127	158.759918	-23.163471	-4.206989	155.081467	NaN	NaN	NaN	NaN	NaN	NaN	NaN	NaN	NaN	NaN	NaN	NaN
6.38279	-3.022812	157.288147	-23.036789	-3.57125	154.553635	NaN	NaN	NaN	NaN	NaN	NaN	NaN	NaN	NaN	NaN	NaN	NaN
4.992663	-2.631839	157.377274	-22.85412	-3.212732	154.415298	NaN	NaN	NaN	NaN	NaN	NaN	NaN	NaN	NaN	NaN	NaN	NaN
3.631346	-2.253473	156.539383	-22.623394	-2.919789	154.394226	NaN	NaN	NaN	NaN	NaN	NaN	NaN	NaN	NaN	NaN	NaN	NaN
2.11299	-1.928799	156.617355	-22.351112	-2.667013	154.465256	NaN	NaN	NaN	NaN	NaN	NaN	NaN	NaN	NaN	NaN	NaN	NaN
0.599365	-1.688559	156.31366	-22.054247	-2.469678	154.644394	NaN	NaN	NaN	NaN	NaN	NaN	NaN	NaN	NaN	NaN	NaN	NaN
-0.894941	-1.592141	156.346008	-21.786846	-2.287553	154.947617	NaN	NaN	NaN	NaN	NaN	NaN	NaN	NaN	NaN	NaN	NaN	NaN
-2.458248	-1.583127	156.344299	-21.490822	-2.106093	155.342636	NaN	NaN	NaN	NaN	NaN	NaN	NaN	NaN	NaN	NaN	NaN	NaN
-4.817256	-1.78628	156.300293	-21.087486	-1.805224	156.091095	NaN	NaN	NaN	NaN	NaN	NaN	NaN	NaN	NaN	NaN	NaN	NaN
-6.519086	-2.024133	156.370667	-20.838612	-1.562258	156.628464	NaN	NaN	NaN	NaN	NaN	NaN	NaN	NaN	NaN	NaN	NaN	NaN
-8.194357	-2.383195	156.573593	-20.611258	-1.300943	157.112228	NaN	NaN	NaN	NaN	NaN	NaN	NaN	NaN	NaN	NaN	NaN	NaN
-9.936029	-2.799526	156.709473	-20.386974	-1.048162	157.506973	NaN	NaN	NaN	NaN	NaN	NaN	NaN	NaN	NaN	NaN	NaN	NaN
-11.627103	-3.358118	156.766541	-20.22348	-0.77746	157.845657	NaN	NaN	NaN	NaN	NaN	NaN	NaN	NaN	NaN	NaN	NaN	NaN
-13.434583	-3.983453	157.013077	-20.200422	-0.450151	158.188232	NaN	NaN	NaN	NaN	NaN	NaN	NaN	NaN	NaN	NaN	NaN	NaN
-15.14461	-4.67803	157.191437	-20.036739	0.161827	158.356461	NaN	NaN	NaN	NaN	NaN	NaN	NaN	NaN	NaN	NaN	NaN	NaN
-17.925732	-5.935641	157.919083	-20.457211	0.526178	159.130371	NaN	NaN	NaN	NaN	NaN	NaN	NaN	NaN	NaN	NaN	NaN	NaN
-19.747398	-6.765041	158.701614	-20.561361	0.936269	159.646011	NaN	NaN	NaN	NaN	NaN	NaN	NaN	NaN	NaN	NaN	NaN	NaN
-21.482048	-7.592732	159.661224	-20.62364	1.349504	160.177933	NaN	NaN	NaN	NaN	NaN	NaN	NaN	NaN	NaN	NaN	NaN	NaN
-23.190174	-8.327729	160.693741	-20.623814	1.793788	160.697464	NaN	NaN	NaN	NaN	NaN	NaN	NaN	NaN	NaN	NaN	NaN	NaN
-24.803356	-8.968854	161.713211	-20.573744	2.296314	161.150604	NaN	NaN	NaN	NaN	NaN	NaN	NaN	NaN	NaN	NaN	NaN	NaN
-26.416382	-9.495868	162.58522	-20.532665	2.825507	161.463974	NaN	NaN	NaN	NaN	NaN	NaN	NaN	NaN	NaN	NaN	NaN	NaN
-27.978111	-9.900641	163.198517	-20.524946	3.324207	161.559891	NaN	NaN	NaN	NaN	NaN	NaN	NaN	NaN	NaN	NaN	NaN	NaN
-30.23254	-10.343758	163.553925	-20.579962	3.984625	161.387619	NaN	NaN	NaN	NaN	NaN	NaN	NaN	NaN	NaN	NaN	NaN	NaN
-31.732134	-10.468884	163.561874	-20.630783	4.346035	161.092606	NaN	NaN	NaN	NaN	NaN	NaN	NaN	NaN	NaN	NaN	NaN	NaN
-33.142109	-10.512361	163.300095	-20.670895	4.612743	160.680115	NaN	NaN	NaN	NaN	NaN	NaN	NaN	NaN	NaN	NaN	NaN	NaN
-34.589832	-10.423963	162.787277	-20.697119	4.761508	160.14801	NaN	NaN	NaN	NaN	NaN	NaN	NaN	NaN	NaN	NaN	NaN	NaN
-35.98856	-10.252674	162.054306	-20.717186	4.804456	159.53891	NaN	NaN	NaN	NaN	NaN	NaN	NaN	NaN	NaN	NaN	NaN	NaN
-37.371326	-9.934296	161.117004	-20.760218	4.781217	158.845428	NaN	NaN	NaN	NaN	NaN	NaN	NaN	NaN	NaN	NaN	NaN	NaN
-38.695133	-9.459144	160.017578	-20.819292	4.690046	158.087463	NaN	NaN	NaN	NaN	NaN	NaN	NaN	NaN	NaN	NaN	NaN	NaN
-40.637882	-8.571191	158.237869	-20.876867	4.475209	156.987686	NaN	NaN	NaN	NaN	NaN	NaN	NaN	NaN	NaN	NaN	NaN	NaN
-41.896774	-7.783699	157.163834	-20.898783	4.252793	156.359146	NaN	NaN	NaN	NaN	NaN	NaN	NaN	NaN	NaN	NaN	NaN	NaN
-43.070061	-6.866914	156.220886	-20.93108	4.005142	155.853683	NaN	NaN	NaN	NaN	NaN	NaN	NaN	NaN	NaN	NaN	NaN	NaN
-44.251713	-5.80486	155.679886	-20.967957	3.706951	155.475708	NaN	NaN	NaN	NaN	NaN	NaN	NaN	NaN	NaN	NaN	NaN	NaN
-45.383602	-4.663617	155.566315	-21.027025	3.32637	155.273865	NaN	NaN	NaN	NaN	NaN	NaN	NaN	NaN	NaN	NaN	NaN	NaN
-46.198242	-3.306185	155.867523	-21.093121	2.782722	155.288879	NaN	NaN	NaN	NaN	NaN	NaN	NaN	NaN	NaN	NaN	NaN	NaN
-47.34465	-2.406643	156.7733	-21.125134	2.119578	155.492325	NaN	NaN	NaN	NaN	NaN	NaN	NaN	NaN	NaN	NaN	NaN	NaN
-48.434135	-0.699036	158.559723	-21.051682	1.128743	156.11087	NaN	NaN	NaN	NaN	NaN	NaN	NaN	NaN	NaN	NaN	NaN	NaN
-48.936024	0.519715	159.85965	-20.907726	0.548246	156.708267	NaN	NaN	NaN	NaN	NaN	NaN	NaN	NaN	NaN	NaN	NaN	NaN
-49.387726	1.789895	161.115189	-20.740131	0.080352	157.38179	NaN	NaN	NaN	NaN	NaN	NaN	NaN	NaN	NaN	NaN	NaN	NaN
-49.652637	3.114631	162.128342	-20.588303	-0.307553	158.051346	NaN	NaN	NaN	NaN	NaN	NaN	NaN	NaN	NaN	NaN	NaN	NaN
-49.83556	4.559741	163.018936	-20.456469	-0.682875	158.651718	NaN	NaN	NaN	NaN	NaN	NaN	NaN	NaN	NaN	NaN	NaN	NaN
-49.839066	5.940154	163.582901	-20.348839	-1.032719	159.100388	NaN	NaN	NaN	NaN	NaN	NaN	NaN	NaN	NaN	NaN	NaN	NaN
-49.730167	7.494679	163.905807	-20.293133	-1.363181	159.391251	NaN	NaN	NaN	NaN	NaN	NaN	NaN	NaN	NaN	NaN	NaN	NaN
-49.257641	9.804879	163.869659	-20.276043	-1.813982	159.463898	NaN	NaN	NaN	NaN	NaN	NaN	NaN	NaN	NaN	NaN	NaN	NaN
-48.785244	11.358011	163.761871	-20.300701	-2.094528	159.295731	NaN	NaN	NaN	NaN	NaN	NaN	NaN	NaN	NaN	NaN	NaN	NaN
-48.066383	13.010055	163.440598	-20.346066	-2.342743	158.998734	NaN	NaN	NaN	NaN	NaN	NaN	NaN	NaN	NaN	NaN	NaN	NaN
-47.243279	14.602818	163.192657	-20.379009	-2.60068	158.641174	NaN	NaN	NaN	NaN	NaN	NaN	NaN	NaN	NaN	NaN	NaN	NaN
-46.102394	16.285606	162.883896	-20.414295	-2.872302	158.225601	NaN	NaN	NaN	NaN	NaN	NaN	NaN	NaN	NaN	NaN	NaN	NaN
-44.806637	17.829102	162.734894	-20.46846	-3.097663	157.828934	NaN	NaN	NaN	NaN	NaN	NaN	NaN	NaN	NaN	NaN	NaN	NaN
-43.262447	19.406128	162.490814	-20.518536	-3.333529	157.413864	NaN	NaN	NaN	NaN	NaN	NaN	NaN	NaN	NaN	NaN	NaN	NaN
-40.534859	21.6369	162.520416	-20.654987	-3.671569	156.830139	NaN	NaN	NaN	NaN	NaN	NaN	NaN	NaN	NaN	NaN	NaN	NaN
-38.498127	22.903505	162.774948	-20.777044	-3.8626	156.496338	NaN	NaN	NaN	NaN	NaN	NaN	NaN	NaN	NaN	NaN	NaN	NaN
NaN	NaN	NaN	-20.884628	-4.05474	156.169846	NaN	NaN	NaN	NaN	NaN	NaN	NaN	NaN	NaN	NaN	NaN	NaN
NaN	NaN	NaN	-20.982733	-4.230871	155.854675	NaN	NaN	NaN	NaN	NaN	NaN	NaN	NaN	NaN	NaN	NaN	NaN
NaN	NaN	NaN	-21.073933	-4.347939	155.57103	NaN	NaN	NaN	NaN	NaN	NaN	NaN	NaN	NaN	NaN	NaN	NaN
NaN	NaN	NaN	-21.158937	-4.433934	155.344055	NaN	NaN	NaN	NaN	NaN	NaN	NaN	NaN	NaN	NaN	NaN	NaN
NaN	NaN	NaN	-21.250395	-4.482496	155.216965	NaN	NaN	NaN	NaN	NaN	NaN	NaN	NaN	NaN	NaN	NaN	NaN
NaN	NaN	NaN	-21.366137	-4.436099	155.263657	NaN	NaN	NaN	NaN	NaN	NaN	NaN	NaN	NaN	NaN	NaN	NaN
NaN	NaN	NaN	-21.449776	-4.335544	155.483124	NaN	NaN	NaN	NaN	NaN	NaN	NaN	NaN	NaN	NaN	NaN	NaN
NaN	NaN	NaN	-21.548628	-4.152702	155.82164	NaN	NaN	NaN	NaN	NaN	NaN	NaN	NaN	NaN	NaN	NaN	NaN
NaN	NaN	NaN	-21.658028	-3.847695	156.243042	NaN	NaN	NaN	NaN	NaN	NaN	NaN	NaN	NaN	NaN	NaN	NaN
-9.194604	26.84552	165.954041	-21.785746	-3.50653	156.605042	NaN	NaN	NaN	NaN	NaN	NaN	NaN	NaN	NaN	NaN	NaN	NaN
-5.933771	26.12204	165.656219	-21.92675	-3.131255	156.909531	NaN	NaN	NaN	NaN	NaN	NaN	NaN	NaN	NaN	NaN	NaN	NaN
-2.872276	25.208319	165.566681	-22.11849	-2.732153	157.097275	NaN	NaN	NaN	NaN	NaN	NaN	NaN	NaN	NaN	NaN	NaN	NaN
1.71107	23.45507	165.113144	-22.460157	-2.101694	157.212204	NaN	NaN	NaN	NaN	NaN	NaN	NaN	NaN	NaN	NaN	NaN	NaN
4.698867	22.073439	164.622894	-22.68284	-1.661272	157.180923	NaN	NaN	NaN	NaN	NaN	NaN	NaN	NaN	NaN	NaN	NaN	NaN
7.629274	20.543327	164.014893	-22.859179	-1.215896	157.149734	NaN	NaN	NaN	NaN	NaN	NaN	NaN	NaN	NaN	NaN	NaN	NaN
10.50029	18.818642	163.360992	-23.052691	-0.803201	157.17572	NaN	NaN	NaN	NaN	NaN	NaN	NaN	NaN	NaN	NaN	NaN	NaN
12.873565	16.739815	162.651413	-23.248041	-0.428688	157.22467	NaN	NaN	NaN	NaN	NaN	NaN	NaN	NaN	NaN	NaN	NaN	NaN
14.824947	14.441747	162.07811	-23.446634	-0.08695	157.354492	NaN	NaN	NaN	NaN	NaN	NaN	NaN	NaN	NaN	NaN	NaN	NaN
16.66753	12.021503	161.666016	-23.602776	0.228289	157.574783	NaN	NaN	NaN	NaN	NaN	NaN	NaN	NaN	NaN	NaN	NaN	NaN
17.14254	8.914005	161.52652	-23.648354	0.605666	157.944031	NaN	NaN	NaN	NaN	NaN	NaN	NaN	NaN	NaN	NaN	NaN	NaN
15.36331	7.630683	161.134979	-23.559517	0.795945	158.166733	NaN	NaN	NaN	NaN	NaN	NaN	NaN	NaN	NaN	NaN	NaN	NaN
13.846569	6.060354	160.86348	-23.465528	1.006428	158.337112	NaN	NaN	NaN	NaN	NaN	NaN	NaN	NaN	NaN	NaN	NaN	NaN
12.238602	4.43327	160.816299	-23.345884	1.238476	158.440857	NaN	NaN	NaN	NaN	NaN	NaN	NaN	NaN	NaN	NaN	NaN	NaN
10.639054	2.901458	160.66716	-23.273214	1.516948	158.559448	NaN	NaN	NaN	NaN	NaN	NaN	NaN	NaN	NaN	NaN	NaN	NaN
8.950814	1.466476	160.622681	-23.220955	1.826922	158.658691	NaN	NaN	NaN	NaN	NaN	NaN	NaN	NaN	NaN	NaN	NaN	NaN
7.210132	0.010332	160.513336	-23.218204	2.14993	158.717224	NaN	NaN	NaN	NaN	NaN	NaN	NaN	NaN	NaN	NaN	NaN	NaN
4.508739	-2.080152	160.175003	-23.272116	2.598243	158.726089	NaN	NaN	NaN	NaN	NaN	NaN	NaN	NaN	NaN	NaN	NaN	NaN
2.580525	-3.426714	159.952194	-23.352476	2.840272	158.713181	NaN	NaN	NaN	NaN	NaN	NaN	NaN	NaN	NaN	NaN	NaN	NaN
0.681959	-4.71112	159.598328	-23.439137	3.001396	158.672638	NaN	NaN	NaN	NaN	NaN	NaN	NaN	NaN	NaN	NaN	NaN	NaN
-1.150137	-5.996806	159.40799	-23.461086	3.115207	158.641663	NaN	NaN	NaN	NaN	NaN	NaN	NaN	NaN	NaN	NaN	NaN	NaN
-3.077893	-7.261296	159.289886	-23.452246	3.221585	158.644409	NaN	NaN	NaN	NaN	NaN	NaN	NaN	NaN	NaN	NaN	NaN	NaN
-5.010843	-8.428165	159.272003	-23.381052	3.314401	158.67868	NaN	NaN	NaN	NaN	NaN	NaN	NaN	NaN	NaN	NaN	NaN	NaN
-6.877141	-9.567545	159.478729	-23.27984	3.399961	158.775681	NaN	NaN	NaN	NaN	NaN	NaN	NaN	NaN	NaN	NaN	NaN	NaN
-9.747393	-11.048956	160.059113	-23.225618	3.485361	159.006683	NaN	NaN	NaN	NaN	NaN	NaN	NaN	NaN	NaN	NaN	NaN	NaN
-11.630566	-11.919539	160.528427	-23.280584	3.512916	159.191086	NaN	NaN	NaN	NaN	NaN	NaN	NaN	NaN	NaN	NaN	NaN	NaN
-13.597825	-12.629001	161.171021	-23.400639	3.551278	159.438858	NaN	NaN	NaN	NaN	NaN	NaN	NaN	NaN	NaN	NaN	NaN	NaN
-15.619183	-13.183355	161.866745	-23.508133	3.606048	159.726471	NaN	NaN	NaN	NaN	NaN	NaN	NaN	NaN	NaN	NaN	NaN	NaN
-17.631817	-13.508606	162.577698	-23.574886	3.66471	160.054398	NaN	NaN	NaN	NaN	NaN	NaN	NaN	NaN	NaN	NaN	NaN	NaN
-19.174904	-13.996504	163.255478	-23.667376	3.735979	160.506332	NaN	NaN	NaN	NaN	NaN	NaN	NaN	NaN	NaN	NaN	NaN	NaN
-20.962498	-14.137572	163.875351	-23.694931	3.741162	161.022446	NaN	NaN	NaN	NaN	NaN	NaN	NaN	NaN	NaN	NaN	NaN	NaN
-23.272762	-14.118592	164.641022	-23.66012	3.608576	161.839035	NaN	NaN	NaN	NaN	NaN	NaN	NaN	NaN	NaN	NaN	NaN	NaN
-24.752075	-14.011396	165.020172	-23.613174	3.431797	162.30687	NaN	NaN	NaN	NaN	NaN	NaN	NaN	NaN	NaN	NaN	NaN	NaN
-25.996443	-13.791539	165.283646	-23.569403	3.194007	162.682404	NaN	NaN	NaN	NaN	NaN	NaN	NaN	NaN	NaN	NaN	NaN	NaN
-27.211639	-13.546425	165.213196	-23.518681	2.911484	162.927078	NaN	NaN	NaN	NaN	NaN	NaN	NaN	NaN	NaN	NaN	NaN	NaN
-28.298286	-13.232792	165.025345	-23.51158	2.616703	163.065033	NaN	NaN	NaN	NaN	NaN	NaN	NaN	NaN	NaN	NaN	NaN	NaN
-29.33514	-12.835481	164.889496	-23.529419	2.290813	163.066437	NaN	NaN	NaN	NaN	NaN	NaN	NaN	NaN	NaN	NaN	NaN	NaN
-30.111889	-12.354878	164.577667	-23.560547	1.976362	162.966507	NaN	NaN	NaN	NaN	NaN	NaN	NaN	NaN	NaN	NaN	NaN	NaN
-31.089533	-11.539039	164.071213	-23.595263	1.504606	162.663666	NaN	NaN	NaN	NaN	NaN	NaN	NaN	NaN	NaN	NaN	NaN	NaN
-31.450485	-10.94227	163.630615	-23.648033	1.22646	162.391373	NaN	NaN	NaN	NaN	NaN	NaN	NaN	NaN	NaN	NaN	NaN	NaN
-31.698364	-10.320259	163.30014	-23.702913	0.990972	162.12117	NaN	NaN	NaN	NaN	NaN	NaN	NaN	NaN	NaN	NaN	NaN	NaN
-31.764463	-9.695042	162.92041	-23.796722	0.777651	161.814362	NaN	NaN	NaN	NaN	NaN	NaN	NaN	NaN	NaN	NaN	NaN	NaN
-31.737226	-9.042336	162.505661	-23.88027	0.605842	161.527527	NaN	NaN	NaN	NaN	NaN	NaN	NaN	NaN	NaN	NaN	NaN	NaN
-31.561804	-8.35434	162.101563	-23.985296	0.467626	161.243622	NaN	NaN	NaN	NaN	NaN	NaN	NaN	NaN	NaN	NaN	NaN	NaN
-31.096617	-7.765507	161.787796	-24.086042	0.346724	160.966309	NaN	NaN	NaN	NaN	NaN	NaN	NaN	NaN	NaN	NaN	NaN	NaN
-30.231625	-6.984323	161.070663	-24.200111	0.237063	160.534531	NaN	NaN	NaN	NaN	NaN	NaN	NaN	NaN	NaN	NaN	NaN	NaN
-29.42594	-6.535283	160.524048	-24.284636	0.228457	160.247772	NaN	NaN	NaN	NaN	NaN	NaN	NaN	NaN	NaN	NaN	NaN	NaN
-28.480629	-6.092644	159.956985	-24.402382	0.306571	159.964111	NaN	NaN	NaN	NaN	NaN	NaN	NaN	NaN	NaN	NaN	NaN	NaN
-27.42421	-5.608509	159.399078	-24.573032	0.536568	159.705597	NaN	NaN	NaN	NaN	NaN	NaN	NaN	NaN	NaN	NaN	NaN	NaN
-26.162846	-5.040245	158.899857	-24.730583	0.933511	159.515137	NaN	NaN	NaN	NaN	NaN	NaN	NaN	NaN	NaN	NaN	NaN	NaN
-24.761896	-4.43787	158.557938	-24.885551	1.435246	159.359512	NaN	NaN	NaN	NaN	NaN	NaN	NaN	NaN	NaN	NaN	NaN	NaN
-23.183474	-3.762616	158.377716	-24.998552	2.017135	159.250946	NaN	NaN	NaN	NaN	NaN	NaN	NaN	NaN	NaN	NaN	NaN	NaN
-20.613865	-2.641132	158.416031	-23.476904	2.179518	158.974594	NaN	NaN	NaN	NaN	NaN	NaN	NaN	NaN	NaN	NaN	NaN	NaN
-18.736885	-1.737568	158.58963	-25.255346	3.753161	159.373306	NaN	NaN	NaN	NaN	NaN	NaN	NaN	NaN	NaN	NaN	NaN	NaN
-16.837585	-0.723738	159.005112	-25.12649	4.316979	159.552521	NaN	NaN	NaN	NaN	NaN	NaN	NaN	NaN	NaN	NaN	NaN	NaN
-14.861186	0.421315	159.523346	-25.083069	5.074928	159.88858	NaN	NaN	NaN	NaN	NaN	NaN	NaN	NaN	NaN	NaN	NaN	NaN
-12.85716	1.685268	160.142471	-25.001511	5.826872	160.262222	NaN	NaN	NaN	NaN	NaN	NaN	NaN	NaN	NaN	NaN	NaN	NaN
-10.891102	3.017588	160.747421	-24.885807	6.515463	160.614197	NaN	NaN	NaN	NaN	NaN	NaN	NaN	NaN	NaN	NaN	NaN	NaN
-8.89577	4.418312	161.27475	-24.737965	7.134478	160.865784	NaN	NaN	NaN	NaN	NaN	NaN	NaN	NaN	NaN	NaN	NaN	NaN
-6.035738	6.491421	161.703384	-24.565323	7.834047	160.853439	NaN	NaN	NaN	NaN	NaN	NaN	NaN	NaN	NaN	NaN	NaN	NaN
-4.234474	7.903081	161.821671	-24.566919	8.127976	160.701202	NaN	NaN	NaN	NaN	NaN	NaN	NaN	NaN	NaN	NaN	NaN	NaN
-2.486843	9.288291	161.880615	-24.647076	8.277847	160.483765	NaN	NaN	NaN	NaN	NaN	NaN	NaN	NaN	NaN	NaN	NaN	NaN
-0.889066	10.640716	161.962738	-24.801296	8.319427	160.308212	NaN	NaN	NaN	NaN	NaN	NaN	NaN	NaN	NaN	NaN	NaN	NaN
0.664008	11.979897	162.113007	-24.945078	8.284513	160.211044	NaN	NaN	NaN	NaN	NaN	NaN	NaN	NaN	NaN	NaN	NaN	NaN
2.112817	13.239958	162.367493	-25.04608	8.188341	160.181488	NaN	NaN	NaN	NaN	NaN	NaN	NaN	NaN	NaN	NaN	NaN	NaN
3.505906	14.507448	162.748795	-25.090399	8.052876	160.25502	NaN	NaN	NaN	NaN	NaN	NaN	NaN	NaN	NaN	NaN	NaN	NaN
5.450598	16.245981	163.496994	-25.158068	7.854952	160.518295	NaN	NaN	NaN	NaN	NaN	NaN	NaN	NaN	NaN	NaN	NaN	NaN
6.590991	17.359247	163.99968	-25.198132	7.751404	160.712402	NaN	NaN	NaN	NaN	NaN	NaN	NaN	NaN	NaN	NaN	NaN	NaN
7.697128	18.391027	164.469849	-25.252447	7.628163	160.869629	NaN	NaN	NaN	NaN	NaN	NaN	NaN	NaN	NaN	NaN	NaN	NaN
8.727476	19.405689	164.850586	-25.286713	7.497128	160.922607	NaN	NaN	NaN	NaN	NaN	NaN	NaN	NaN	NaN	NaN	NaN	NaN
9.684741	20.263035	165.212036	-25.311548	7.35967	160.884079	NaN	NaN	NaN	NaN	NaN	NaN	NaN	NaN	NaN	NaN	NaN	NaN
10.621439	21.032009	165.540253	-25.311249	7.186579	160.756363	NaN	NaN	NaN	NaN	NaN	NaN	NaN	NaN	NaN	NaN	NaN	NaN
11.400401	21.68523	165.815872	-25.308174	7.007106	160.552689	NaN	NaN	NaN	NaN	NaN	NaN	NaN	NaN	NaN	NaN	NaN	NaN
11.996493	21.798235	165.95639	-25.357431	6.825531	160.183563	NaN	NaN	NaN	NaN	NaN	NaN	NaN	NaN	NaN	NaN	NaN	NaN
11.791501	21.1243	165.733017	-25.375664	6.777346	159.943604	NaN	NaN	NaN	NaN	NaN	NaN	NaN	NaN	NaN	NaN	NaN	NaN
11.595333	20.428343	165.371292	-25.379478	6.815436	159.738358	NaN	NaN	NaN	NaN	NaN	NaN	NaN	NaN	NaN	NaN	NaN	NaN
11.320815	19.578379	164.931625	-25.332203	6.918544	159.571777	NaN	NaN	NaN	NaN	NaN	NaN	NaN	NaN	NaN	NaN	NaN	NaN
10.976649	18.583975	164.372116	-25.242046	7.07403	159.420746	NaN	NaN	NaN	NaN	NaN	NaN	NaN	NaN	NaN	NaN	NaN	NaN
10.736178	17.468983	163.704544	-25.115337	7.256741	159.282654	NaN	NaN	NaN	NaN	NaN	NaN	NaN	NaN	NaN	NaN	NaN	NaN
10.413005	16.228325	162.957855	-24.986958	7.461346	159.190918	NaN	NaN	NaN	NaN	NaN	NaN	NaN	NaN	NaN	NaN	NaN	NaN
9.858765	14.000516	162.005737	-24.771049	7.814079	159.163116	NaN	NaN	NaN	NaN	NaN	NaN	NaN	NaN	NaN	NaN	NaN	NaN
9.465508	12.339225	161.403931	-24.597368	8.066365	159.221344	NaN	NaN	NaN	NaN	NaN	NaN	NaN	NaN	NaN	NaN	NaN	NaN
9.115459	10.575653	160.938965	-24.420778	8.364753	159.294052	NaN	NaN	NaN	NaN	NaN	NaN	NaN	NaN	NaN	NaN	NaN	NaN
8.721186	8.679179	160.982574	-24.298277	8.732339	159.360245	NaN	NaN	NaN	NaN	NaN	NaN	NaN	NaN	NaN	NaN	NaN	NaN
8.348561	6.78805	160.605072	-24.263897	9.154772	159.414368	NaN	NaN	NaN	NaN	NaN	NaN	NaN	NaN	NaN	NaN	NaN	NaN
7.820604	4.833175	160.491486	-24.310652	9.603846	159.413193	NaN	NaN	NaN	NaN	NaN	NaN	NaN	NaN	NaN	NaN	NaN	NaN
7.441731	2.846843	159.846573	-24.40033	10.053181	159.386078	NaN	NaN	NaN	NaN	NaN	NaN	NaN	NaN	NaN	NaN	NaN	NaN
6.761383	-0.358803	159.512863	-24.436239	10.61096	159.263947	NaN	NaN	NaN	NaN	NaN	NaN	NaN	NaN	NaN	NaN	NaN	NaN
6.262526	-2.499392	159.233719	-24.398495	10.897704	159.113449	NaN	NaN	NaN	NaN	NaN	NaN	NaN	NaN	NaN	NaN	NaN	NaN
5.868076	-4.633301	159.268494	-24.3613	11.127644	158.993988	NaN	NaN	NaN	NaN	NaN	NaN	NaN	NaN	NaN	NaN	NaN	NaN
5.347736	-6.790988	159.400558	-24.305323	11.377983	158.888107	NaN	NaN	NaN	NaN	NaN	NaN	NaN	NaN	NaN	NaN	NaN	NaN
4.999539	-8.754613	160.028168	-24.258221	11.662153	158.740738	NaN	NaN	NaN	NaN	NaN	NaN	NaN	NaN	NaN	NaN	NaN	NaN
4.513718	-10.683611	160.471649	-24.236917	12.020236	158.567154	NaN	NaN	NaN	NaN	NaN	NaN	NaN	NaN	NaN	NaN	NaN	NaN
4.130566	-12.398322	161.068375	-24.221006	12.373438	158.348618	NaN	NaN	NaN	NaN	NaN	NaN	NaN	NaN	NaN	NaN	NaN	NaN
3.421335	-14.853976	162.007874	-24.174503	12.813044	157.962433	NaN	NaN	NaN	NaN	NaN	NaN	NaN	NaN	NaN	NaN	NaN	NaN
2.944774	-16.383686	162.397339	-24.166378	12.960987	157.745514	NaN	NaN	NaN	NaN	NaN	NaN	NaN	NaN	NaN	NaN	NaN	NaN
2.301788	-17.773867	162.616928	-24.208603	12.99016	157.612091	NaN	NaN	NaN	NaN	NaN	NaN	NaN	NaN	NaN	NaN	NaN	NaN
1.913834	-18.840885	163.433853	-24.249063	12.92851	157.548233	NaN	NaN	NaN	NaN	NaN	NaN	NaN	NaN	NaN	NaN	NaN	NaN
1.747417	-19.975948	163.205551	-24.261209	12.816066	157.525116	NaN	NaN	NaN	NaN	NaN	NaN	NaN	NaN	NaN	NaN	NaN	NaN
1.323032	-19.921923	163.017853	-24.216274	12.694099	157.482971	NaN	NaN	NaN	NaN	NaN	NaN	NaN	NaN	NaN	NaN	NaN	NaN
0.836754	-19.739199	162.544678	-24.181105	12.620546	157.419128	NaN	NaN	NaN	NaN	NaN	NaN	NaN	NaN	NaN	NaN	NaN	NaN
0.063753	-19.212914	161.78418	-24.07773	12.55686	157.245209	NaN	NaN	NaN	NaN	NaN	NaN	NaN	NaN	NaN	NaN	NaN	NaN
-0.28498	-18.762629	161.261963	-23.924898	12.507454	157.099701	NaN	NaN	NaN	NaN	NaN	NaN	NaN	NaN	NaN	NaN	NaN	NaN
-0.727838	-18.163099	160.835114	-23.74206	12.45255	156.944962	NaN	NaN	NaN	NaN	NaN	NaN	NaN	NaN	NaN	NaN	NaN	NaN
-1.172053	-17.419846	160.374878	-23.569635	12.360046	156.803818	NaN	NaN	NaN	NaN	NaN	NaN	NaN	NaN	NaN	NaN	NaN	NaN
-1.596591	-16.586393	159.932129	-23.455597	12.205442	156.685181	NaN	NaN	NaN	NaN	NaN	NaN	NaN	NaN	NaN	NaN	NaN	NaN
-2.058801	-15.653687	159.541183	-23.373755	12.001026	156.587738	NaN	NaN	NaN	NaN	NaN	NaN	NaN	NaN	NaN	NaN	NaN	NaN
-2.547691	-14.657596	159.093781	-23.34396	11.795815	156.494766	NaN	NaN	NaN	NaN	NaN	NaN	NaN	NaN	NaN	NaN	NaN	NaN
-3.189452	-13.012488	158.360413	-23.315643	11.502466	156.342148	NaN	NaN	NaN	NaN	NaN	NaN	NaN	NaN	NaN	NaN	NaN	NaN
-3.700727	-11.804725	157.931473	-23.31493	11.325412	156.275848	NaN	NaN	NaN	NaN	NaN	NaN	NaN	NaN	NaN	NaN	NaN	NaN
-4.169331	-10.551989	157.5457	-23.308674	11.154297	156.221954	NaN	NaN	NaN	NaN	NaN	NaN	NaN	NaN	NaN	NaN	NaN	NaN
-4.592029	-9.241599	157.216049	-23.254265	10.985881	156.148666	NaN	NaN	NaN	NaN	NaN	NaN	NaN	NaN	NaN	NaN	NaN	NaN
-5.078517	-7.912376	156.890289	-23.17766	10.78635	156.06041	NaN	NaN	NaN	NaN	NaN	NaN	NaN	NaN	NaN	NaN	NaN	NaN
-5.499723	-6.55867	156.516357	-23.085613	10.57019	155.958115	NaN	NaN	NaN	NaN	NaN	NaN	NaN	NaN	NaN	NaN	NaN	NaN
-5.978267	-5.190306	156.097458	-23.023178	10.352941	155.806488	NaN	NaN	NaN	NaN	NaN	NaN	NaN	NaN	NaN	NaN	NaN	NaN
-6.67312	-3.137793	155.198318	-22.952774	9.970551	155.486053	NaN	NaN	NaN	NaN	NaN	NaN	NaN	NaN	NaN	NaN	NaN	NaN
-7.169432	-1.805344	154.602386	-22.946503	9.682554	155.228348	NaN	NaN	NaN	NaN	NaN	NaN	NaN	NaN	NaN	NaN	NaN	NaN
-7.66122	-0.500358	154.061844	-22.971561	9.389491	154.95488	NaN	NaN	NaN	NaN	NaN	NaN	NaN	NaN	NaN	NaN	NaN	NaN
-8.100412	0.734879	153.618927	-22.987082	9.128071	154.67511	NaN	NaN	NaN	NaN	NaN	NaN	NaN	NaN	NaN	NaN	NaN	NaN
-8.586107	1.866652	153.359238	-22.978424	8.914978	154.406769	NaN	NaN	NaN	NaN	NaN	NaN	NaN	NaN	NaN	NaN	NaN	NaN
-9.050493	2.906687	153.115494	-22.929874	8.730258	154.128632	NaN	NaN	NaN	NaN	NaN	NaN	NaN	NaN	NaN	NaN	NaN	NaN
-9.442453	3.849246	152.892639	-22.847916	8.598473	153.834091	NaN	NaN	NaN	NaN	NaN	NaN	NaN	NaN	NaN	NaN	NaN	NaN
-10.064047	5.050228	152.657623	-22.742004	8.500439	153.451019	NaN	NaN	NaN	NaN	NaN	NaN	NaN	NaN	NaN	NaN	NaN	NaN
-10.499943	5.722041	152.521652	-22.693239	8.502269	153.223358	NaN	NaN	NaN	NaN	NaN	NaN	NaN	NaN	NaN	NaN	NaN	NaN
-10.88882	6.314963	152.332977	-22.620594	8.551996	153.001694	NaN	NaN	NaN	NaN	NaN	NaN	NaN	NaN	NaN	NaN	NaN	NaN
-11.234931	6.806755	152.16507	-22.545225	8.625087	152.790909	NaN	NaN	NaN	NaN	NaN	NaN	NaN	NaN	NaN	NaN	NaN	NaN
-11.597307	7.210667	152.005447	-22.478449	8.705094	152.603653	NaN	NaN	NaN	NaN	NaN	NaN	NaN	NaN	NaN	NaN	NaN	NaN
-11.959241	7.524634	151.863281	-22.410168	8.796528	152.438843	NaN	NaN	NaN	NaN	NaN	NaN	NaN	NaN	NaN	NaN	NaN	NaN
-12.317726	7.768907	151.739853	-22.335991	8.907289	152.312576	NaN	NaN	NaN	NaN	NaN	NaN	NaN	NaN	NaN	NaN	NaN	NaN
-12.802163	7.958904	151.572647	-22.240616	9.103653	152.184036	NaN	NaN	NaN	NaN	NaN	NaN	NaN	NaN	NaN	NaN	NaN	NaN
-13.139977	7.948996	151.484619	-22.175343	9.226241	152.135574	NaN	NaN	NaN	NaN	NaN	NaN	NaN	NaN	NaN	NaN	NaN	NaN
-13.522156	7.86296	151.388062	-22.129372	9.353304	152.112335	NaN	NaN	NaN	NaN	NaN	NaN	NaN	NaN	NaN	NaN	NaN	NaN
-13.933955	7.722347	151.294662	-22.089396	9.470683	152.098297	NaN	NaN	NaN	NaN	NaN	NaN	NaN	NaN	NaN	NaN	NaN	NaN
-14.439816	7.470849	151.221375	-22.072369	9.573505	152.085846	NaN	NaN	NaN	NaN	NaN	NaN	NaN	NaN	NaN	NaN	NaN	NaN
-14.943254	7.156874	151.106613	-22.052063	9.688042	152.06781	NaN	NaN	NaN	NaN	NaN	NaN	NaN	NaN	NaN	NaN	NaN	NaN
-15.442784	6.799527	151.032593	-22.012827	9.803671	152.052002	NaN	NaN	NaN	NaN	NaN	NaN	NaN	NaN	NaN	NaN	NaN	NaN
-16.249592	6.132224	151.033829	-21.918961	9.968228	152.046326	NaN	NaN	NaN	NaN	NaN	NaN	NaN	NaN	NaN	NaN	NaN	NaN
-16.742079	5.645862	151.090149	NaN	NaN	NaN	NaN	NaN	NaN	NaN	NaN	NaN	NaN	NaN	NaN	NaN	NaN	NaN
-17.404943	5.059214	151.202347	-21.760201	10.203769	152.070007	NaN	NaN	NaN	NaN	NaN	NaN	NaN	NaN	NaN	NaN	NaN	NaN
-18.042976	4.48068	151.267624	-21.684994	10.288639	152.015213	NaN	NaN	NaN	NaN	NaN	NaN	NaN	NaN	NaN	NaN	NaN	NaN
-18.714058	3.967858	151.406952	-21.593069	10.356235	151.966217	NaN	NaN	NaN	NaN	NaN	NaN	NaN	NaN	NaN	NaN	NaN	NaN
-19.487816	3.47917	151.522949	-21.575239	10.422001	151.926697	NaN	NaN	NaN	NaN	NaN	NaN	NaN	NaN	NaN	NaN	NaN	NaN
-20.309158	3.064085	151.600662	-21.62216	10.489843	151.880829	NaN	NaN	NaN	NaN	NaN	NaN	NaN	NaN	NaN	NaN	NaN	NaN
-21.665508	2.562181	151.603714	-21.682104	10.588712	151.763367	NaN	NaN	NaN	NaN	NaN	NaN	NaN	NaN	NaN	NaN	NaN	NaN
-22.586432	2.413542	151.6091	-21.699215	10.681345	151.699753	NaN	NaN	NaN	NaN	NaN	NaN	NaN	NaN	NaN	NaN	NaN	NaN
-23.584124	2.374755	151.647537	-21.722857	10.761828	151.680969	NaN	NaN	NaN	NaN	NaN	NaN	NaN	NaN	NaN	NaN	NaN	NaN
-24.577799	2.46066	151.726761	-21.773058	10.818258	151.739578	NaN	NaN	NaN	NaN	NaN	NaN	NaN	NaN	NaN	NaN	NaN	NaN
-25.582033	2.631849	151.93129	-21.818794	10.858423	151.900787	NaN	NaN	NaN	NaN	NaN	NaN	NaN	NaN	NaN	NaN	NaN	NaN
-26.56418	2.960578	152.198669	-21.889597	10.862535	152.14357	NaN	NaN	NaN	NaN	NaN	NaN	NaN	NaN	NaN	NaN	NaN	NaN
-27.503437	3.449111	152.550125	-21.944744	10.829416	152.44191	NaN	NaN	NaN	NaN	NaN	NaN	NaN	NaN	NaN	NaN	NaN	NaN
-28.846386	4.345241	153.086594	-22.006128	10.607669	152.965363	NaN	NaN	NaN	NaN	NaN	NaN	NaN	NaN	NaN	NaN	NaN	NaN
-29.660248	5.052206	153.406464	-21.982813	10.388495	153.309174	NaN	NaN	NaN	NaN	NaN	NaN	NaN	NaN	NaN	NaN	NaN	NaN
-30.35541	5.888631	153.70578	-21.941296	10.135574	153.652969	NaN	NaN	NaN	NaN	NaN	NaN	NaN	NaN	NaN	NaN	NaN	NaN
-30.997299	6.80829	153.958801	-21.890985	9.859506	153.941833	NaN	NaN	NaN	NaN	NaN	NaN	NaN	NaN	NaN	NaN	NaN	NaN
-31.570526	7.809647	154.154129	-21.828257	9.570696	154.182205	NaN	NaN	NaN	NaN	NaN	NaN	NaN	NaN	NaN	NaN	NaN	NaN
-32.038353	8.910929	154.306366	-21.796303	9.284802	154.407455	NaN	NaN	NaN	NaN	NaN	NaN	NaN	NaN	NaN	NaN	NaN	NaN
-32.459465	10.128732	154.492889	-21.77659	9.005361	154.616409	NaN	NaN	NaN	NaN	NaN	NaN	NaN	NaN	NaN	NaN	NaN	NaN
-32.909985	12.048793	154.847702	-21.721365	8.571889	154.9487	NaN	NaN	NaN	NaN	NaN	NaN	NaN	NaN	NaN	NaN	NaN	NaN
