# Supplementary material for: How to jointly control a ball trajectory on a moving board: Methodological insights into Motor Learning and Rehabilitation
Source: PLoS One. 2025 Oct 15;20(10):e0334588. doi: 10.1371/journal.pone.0334588 (PMC12527165; doi:10.1371/journal.pone.0334588)
Supplement: S2 Data — (ZIP) [file pone.0334588.s002.zip › D10_010.csv]

Ball_X	Ball_Y	Ball_Z	BoardCentre_X	BoardCentre_Y	BoardCentre_Z	P1LeftHand_X	P1LeftHand_Y	P1LeftHand_Z	P1RightHand_X	P1RightHand_Y	P1RightHand_Z	P1MidHands_X	P1MidHands_Y	P1MidHands_Z	P2MidHands_X	P2MidHands_Y	P2MidHands_Z
-22.069662	43.251656	102.50193	-23.508236	18.038774	101.437881	31.38504	1.465282	95.952591	25.324007	41.562744	96.293594	28.3545235	21.514013	96.1230925	-75.3709955	14.563535	106.7526695
-22.128502	43.539295	102.830101	-23.544199	18.325388	101.856613	31.557686	1.62194	96.045418	25.556767	41.975929	96.127449	28.5572265	21.7989345	96.0864335	-75.6456245	14.8518415	107.6267925
-21.95783	43.723545	103.009285	-23.240774	18.508987	101.922523	31.858025	1.437288	94.957497	26.068655	42.217716	94.806549	28.96334	21.827502	94.882023	-75.444888	15.190472	108.963023
-21.724154	43.916847	102.14299	-23.04932	18.700724	100.881233	30.650198	2.24777	94.743057	24.698166	42.133347	94.572426	27.674182	22.1905585	94.6577415	-73.772822	15.2108895	107.1047245
-21.485851	43.953941	101.070465	-23.459311	18.67992	99.848534	30.898384	3.027617	94.586525	24.472191	42.067688	94.866379	27.6852875	22.5476525	94.726452	-74.6039095	14.8121875	104.970616
-20.831783	43.866886	101.028252	-23.707531	18.625427	100.055328	31.645466	2.793984	94.742722	25.166481	42.261497	95.471863	28.4059735	22.5277405	95.1072925	-75.8210355	14.7231135	105.0033635
-19.053232	43.510571	102.55867	-23.576242	18.589474	101.593254	31.814251	2.15902	95.535774	26.078421	42.453041	96.486557	28.946336	22.3060305	96.0111655	-76.09882	14.8729175	107.1753425
-17.797197	43.275753	102.961418	-23.636665	18.588694	101.869598	31.821167	1.817111	95.74247	26.203684	42.444695	97.052345	29.0124255	22.130903	96.3974075	-76.2857555	15.046485	107.3417885
-16.54454	43.049309	102.434158	-23.657639	18.638132	101.319435	31.602182	1.784128	95.619743	26.262278	42.415543	97.288116	28.93223	22.0998355	96.4539295	-76.247508	15.1764285	106.1849405
-15.106565	42.746021	101.403275	-23.595861	18.745789	100.901413	31.449896	2.072642	95.290527	26.291725	42.362103	97.14119	28.8708105	22.2173725	96.2158585	-76.0625325	15.2742055	105.5869675
-13.483675	42.313282	100.941727	-23.539785	18.848953	100.908211	31.424927	2.314558	95.040901	26.305967	42.311726	96.867302	28.865447	22.313142	95.9541015	-75.945017	15.384764	105.8623205
-11.726664	41.780178	100.627968	-23.455826	18.95458	100.910927	31.621794	2.497915	94.972755	26.328341	42.320118	96.767334	28.9750675	22.4090165	95.8700445	-75.8867195	15.5001435	105.9518095
-9.809048	41.161934	99.91452	-23.39246	19.036543	100.758553	31.925968	2.646505	95.108887	26.488235	42.427235	96.805969	29.2071015	22.53687	95.957428	-75.9920215	15.536216	105.559678
-6.725255	40.236752	98.787872	-23.331057	19.193647	100.355171	32.603287	2.730035	95.749649	26.837412	42.60857	97.355148	29.7203495	22.6693025	96.5523985	-76.3824635	15.7179915	104.1579435
-4.425942	39.458454	98.474922	-23.307592	19.282303	100.195313	33.182621	2.737977	96.578979	27.099913	42.816689	98.181496	30.141267	22.777333	97.3802375	-76.756451	15.787273	103.0103885
-1.949855	38.635193	98.626144	-23.325493	19.328291	100.183212	34.052185	2.785906	97.722015	27.413071	43.005363	99.61618	30.732628	22.8956345	98.6690975	-77.383614	15.7609475	101.6973265
0.608981	37.75576	99.389679	-23.394226	19.313652	100.393829	34.95134	2.775265	99.373131	28.051468	43.252876	101.474739	31.501404	23.0140705	100.423935	-78.289856	15.6132335	100.363723
3.289158	36.755013	100.604927	-23.462908	19.225687	100.871994	35.951511	2.679844	101.578461	28.976852	43.542057	103.731827	32.4641815	23.1109505	102.655144	-79.3899975	15.3404235	99.088844
6.026329	35.709587	102.55265	-23.442902	19.19112	101.701881	37.053925	2.511159	104.331139	29.94408	43.761616	106.449875	33.4990025	23.1363875	105.390507	-80.3848065	15.2458525	98.013255
8.782421	34.532452	105.164085	-23.227983	19.162071	102.816139	38.092957	2.247994	107.40136	30.87698	43.998001	109.350845	34.4849685	23.1229975	108.3761025	-80.9409345	15.2011445	97.2561755
12.824556	32.797546	109.717628	-22.671322	19.126698	104.574814	39.407402	1.91456	111.82872	32.121521	44.140598	113.52565	35.7644615	23.027579	112.677185	-81.1071055	15.225817	96.472443
15.674125	31.449858	112.317101	-22.148447	19.095226	105.490402	40.137333	1.853793	114.324974	32.801773	43.851955	115.69767	36.469553	22.852874	115.011322	-80.766447	15.337578	95.969482
16.921381	29.942305	114.361763	-21.585224	19.054634	106.020203	41.096897	1.710097	116.196205	33.603397	44.131123	117.097794	37.350147	22.92061	116.6469995	-80.520595	15.188658	95.3934065
18.345356	27.912626	115.462257	-20.964603	19.048748	106.261192	41.816429	1.891302	117.53495	34.076138	44.045227	118.247917	37.9462835	22.9682645	117.8914335	-79.8754895	15.1292315	94.6309505
19.249617	26.287401	116.184769	-20.283136	19.088537	106.377625	42.510395	2.166253	118.210457	34.607346	43.999226	118.945107	38.5588705	23.0827395	118.577782	-79.1251425	15.0943345	94.177468
20.329126	24.51647	116.326714	-19.589285	19.086391	106.426109	43.172295	2.43085	118.418694	35.224751	44.026474	119.141388	39.198523	23.228662	118.780041	-78.377093	14.94412	94.072177
21.890625	22.529587	115.761612	-18.928511	19.090696	106.530785	43.835537	2.640863	118.281975	35.865318	44.056236	119.04068	39.8504275	23.3485495	118.6613275	-77.7074495	14.8328425	94.4002425
23.15617	19.74094	115.183952	-17.995607	19.0425	106.990982	44.855427	2.886424	117.706276	36.731232	44.112919	118.676666	40.7933295	23.4996715	118.191471	-76.7845435	14.5853285	95.790493
22.930006	18.488506	114.734009	-17.580423	19.057325	107.511986	45.394917	3.094275	117.299011	36.828156	44.302917	118.6595	41.1115365	23.698596	117.9792555	-76.2723825	14.416054	97.0447165
22.399408	17.135994	114.396301	-17.327423	19.125645	108.058777	45.723598	3.391253	117.006477	37.072857	44.444839	118.61985	41.3982275	23.918046	117.8131635	-76.0530735	14.333244	98.3043905
21.827982	15.774382	114.164101	-17.190001	19.217712	108.545982	45.903057	3.770976	116.949692	37.172161	44.647411	118.620094	41.537609	24.2091935	117.784893	-75.917611	14.2262305	99.307071
20.855894	14.330218	114.135399	-17.15155	19.334389	108.901642	46.031502	4.163633	117.094742	37.182262	44.835709	118.785706	41.606882	24.499671	117.940224	-75.909982	14.169107	99.86306
19.584856	13.060946	114.362511	-17.177149	19.477316	109.160507	46.129154	4.551817	117.41021	37.01976	45.075504	119.067215	41.574457	24.8136605	118.2387125	-75.928755	14.1409715	100.0823015
18.579912	11.408587	114.36039	-17.15439	19.629669	109.374786	46.183315	4.910674	117.839279	37.199371	45.279797	119.07016	41.691343	25.0952355	118.4547195	-76.000123	14.1641025	100.2948525
16.386589	9.252049	114.785538	-16.959091	19.813427	109.882202	46.372997	5.255466	118.349709	36.906307	45.803902	118.975937	41.639652	25.529684	118.662823	-75.557834	14.09717	101.101581
14.95888	7.736069	114.888634	-16.745609	19.813946	110.231949	46.628681	5.387128	118.561401	37.12455	46.004711	118.673874	41.8766155	25.6959195	118.6176375	-75.3678335	13.9319725	101.8462605
13.405252	6.114456	114.881935	-16.456995	19.734768	110.619995	46.930946	5.458717	118.741585	37.405983	46.116341	118.242302	42.1684645	25.787529	118.4919435	-75.0824545	13.682007	102.7480465
11.821658	4.610924	114.880219	-16.065714	19.604279	111.091301	47.344803	5.532693	118.751183	37.689896	46.183186	117.827942	42.5173495	25.8579395	118.2895625	-74.6487775	13.3506185	103.8930395
10.143819	3.092047	114.964798	-15.631639	19.488705	111.661163	47.783424	5.595777	118.762184	38.46373	46.19899	117.21698	43.123577	25.8973835	117.989582	-74.386855	13.0800265	105.332744
8.382888	1.646281	115.141525	-15.180487	19.438868	112.293694	48.248199	5.735115	118.75061	38.47813	46.573299	116.945007	43.3631645	26.154207	117.8478085	-73.7241385	12.723529	106.7395795
6.518409	0.41424	115.619232	-14.813964	19.443949	112.978554	48.614536	5.963452	118.795074	39.088932	46.74099	116.326965	43.851734	26.352221	117.5610195	-73.479662	12.535677	108.3960885
3.491824	-1.355019	116.271759	-14.600936	19.454025	113.960991	48.833992	6.332412	118.926941	39.065781	47.061581	115.863655	43.9498865	26.6969965	117.395298	-73.1517585	12.2110535	110.526684
1.303257	-2.489794	116.59684	-14.699266	19.439096	114.598145	48.764652	6.50431	119.033226	38.779606	47.199814	115.654289	43.772129	26.852062	117.3437575	-73.170661	12.02613	111.8525325
-0.928279	-3.490478	116.775337	-14.930428	19.436838	115.189995	48.603241	6.635106	119.066643	38.361713	47.301434	115.594933	43.482477	26.96827	117.330788	-73.343333	11.905406	113.049202
-3.222679	-4.439943	116.898766	-15.221439	19.502026	115.725494	48.417671	6.768039	118.986084	37.89851	47.498013	115.690979	43.1580905	27.133026	117.3385315	-73.6009685	11.871026	114.1124565
-5.514169	-5.316099	117.02449	-15.419012	19.614441	116.237785	48.188046	6.97151	118.844475	37.531635	47.791367	115.77594	42.8598405	27.3814385	117.3102075	-73.6978645	11.8474435	115.1653625
-7.785376	-6.065521	117.477417	-15.55295	19.769569	116.781387	48.049099	7.239557	118.699242	36.778725	48.139248	115.943634	42.413912	27.6894025	117.321438	-73.519812	11.8497355	116.241336
-10.044621	-6.751086	118.184639	-15.539728	19.93676	117.360367	47.972935	7.490674	118.613838	36.575645	47.974644	115.708099	42.27429	27.732659	117.1609685	-73.353746	12.140861	117.5597655
-13.037914	-7.807043	119.560707	-15.494434	20.147211	118.415131	47.84964	7.675167	118.527626	36.231903	48.080833	115.058563	42.0407715	27.878	116.7930945	-73.0296395	12.416422	120.0371675
-15.374468	-8.039631	120.979134	-15.456388	20.204689	119.278908	47.746399	7.631615	118.450882	35.950863	48.283195	114.472008	41.848631	27.957405	116.461445	-72.761407	12.451973	122.096371
-17.534735	-8.423759	122.374741	-15.538859	20.168812	120.160889	47.508453	7.465495	118.431488	35.662304	48.014431	114.046516	41.5853785	27.739963	116.239002	-72.6630965	12.597661	124.082776
-19.564425	-8.687859	123.907661	-15.790518	20.051125	121.003326	47.114269	7.206525	118.495323	35.259106	47.630131	113.757721	41.1866875	27.418328	116.126522	-72.7677235	12.683922	125.88013
-21.463852	-9.073463	125.148476	-16.13986	19.828798	121.71698	46.659981	6.898468	118.662415	34.834766	46.772308	113.630333	40.7473735	26.835388	116.146374	-73.0270935	12.822208	127.287586
-23.47847	-9.17899	126.379189	-16.588659	19.52035	122.344933	46.168354	6.533672	118.927872	34.343788	46.266506	113.578163	40.256071	26.400089	116.2530175	-73.433389	12.640611	128.4368485
-25.424694	-9.129981	127.402374	-17.036983	19.183281	122.825745	45.694954	6.122027	119.150833	33.805809	46.100563	113.517746	39.7503815	26.111295	116.3342895	-73.8243475	12.255267	129.3172005
-28.251654	-9.025313	128.054291	-17.664013	18.538404	123.07608	45.042046	5.503063	119.460594	33.281441	45.342796	113.704475	39.1617435	25.4229295	116.5825345	-74.4897695	11.6538785	129.5696255
-29.976759	-8.852633	127.884384	-17.984961	18.101673	122.922829	44.756958	5.067678	119.654037	33.130035	44.895226	113.825562	38.9434965	24.981452	116.7397995	-74.9134185	11.221894	129.1058585
-31.646229	-8.616301	127.300713	-18.279325	17.725201	122.50029	44.537376	4.665022	119.788109	33.044662	44.485104	113.897873	38.791019	24.575063	116.842991	-75.349669	10.875339	128.157589
-33.330009	-8.094005	126.713356	-18.47596	17.430782	122.015381	44.312443	4.325359	119.746147	32.97118	44.08773	113.746155	38.6418115	24.2065445	116.746151	-75.5937315	10.6550195	127.284611
-34.734921	-7.497884	126.022949	-18.617434	17.232496	121.598473	44.136391	4.076604	119.540062	32.885578	43.747208	113.505363	38.5109845	23.911906	116.5227125	-75.7458525	10.553086	126.6742335
-36.005676	-6.601036	125.841835	-18.685764	17.127014	121.351959	43.968243	3.902774	119.28418	32.771145	43.554752	113.268921	38.369694	23.728763	116.2765505	-75.741222	10.525265	126.4273675
-37.284134	-5.529634	125.74707	-18.732265	17.107449	121.331978	43.814167	3.774985	119.05928	32.675972	43.494331	113.072243	38.2450695	23.634658	116.0657615	-75.7095995	10.58024	126.5981945
-38.779053	-3.641908	126.239693	-18.774151	17.158207	121.689651	43.595146	3.69006	118.765137	32.490566	43.513756	112.742546	38.042856	23.601908	115.7538415	-75.591158	10.714506	127.6254605
-39.673649	-2.177068	126.804482	-18.819378	17.198742	122.186066	43.446152	3.652073	118.533958	32.239635	43.516739	112.548935	37.8428935	23.584406	115.5414465	-75.4816495	10.813078	128.8306855
-40.35397	-0.543788	127.636406	-18.900719	17.238888	122.910797	43.188457	3.554088	118.247925	31.943691	43.167583	112.495781	37.566074	23.3608355	115.371853	-75.367512	11.1169405	130.449741
-40.877148	1.122451	128.614822	-19.016546	17.210297	123.782799	42.804695	3.445755	118.025185	31.625685	43.223305	112.638832	37.21519	23.33453	115.3320085	-75.248282	11.086064	132.2335895
-41.348579	2.945813	129.349167	-19.178837	17.132044	124.670921	42.386051	3.309539	117.800735	31.270132	43.737324	112.999199	36.8280915	23.5234315	115.399967	-75.1857655	10.7406565	133.941875
-41.656597	4.769118	130.090698	-19.325851	17.022287	125.415108	41.983212	3.19692	117.624496	30.956608	43.757832	113.343597	36.46991	23.477376	115.4840465	-75.121612	10.567198	135.3461695
-41.81123	6.69606	130.43869	-19.257282	16.718805	125.85479	41.640293	3.099252	117.479469	30.659819	43.745354	113.655518	36.150056	23.422303	115.5674935	-74.66462	10.015307	136.1420865
-41.7789	9.526309	130.363876	-19.383244	16.403975	126.055351	41.33746	2.904033	117.253616	30.441666	43.652824	114.024117	35.889563	23.2784285	115.6388665	-74.656051	9.5295215	136.4718355
-41.640549	11.536313	129.728531	-19.419407	16.125185	125.744247	41.257076	2.710714	117.139641	30.507151	43.494503	114.33004	35.8821135	23.1026085	115.7348405	-74.7209275	9.14776149999999	135.7536535
-41.357185	13.491938	128.456802	-19.666521	15.960108	125.133347	41.243153	2.421545	117.080048	30.763918	43.237766	114.720833	36.0035355	22.8296555	115.9004405	-75.3365775	9.0905605	134.3662535
-41.024673	15.549901	127.143669	-19.78352	15.650678	124.292145	41.227016	1.999529	117.114464	31.14267	42.841999	115.238487	36.184843	22.420764	116.1764755	-75.751883	8.880592	132.4078145
-40.832375	17.860258	125.803101	-19.97909	15.358454	123.455902	41.102943	1.521608	117.168282	31.841639	42.248741	115.680099	36.472291	21.8851745	116.4241905	-76.430471	8.8317335	130.4876135
-39.837059	19.643608	124.62381	-20.273108	15.155594	122.798599	40.842945	1.061814	117.19265	32.116299	41.775902	116.414261	36.479622	21.418858	116.8034555	-77.025838	8.89233	128.7937425
-39.005394	21.682772	124.15271	-20.613005	15.049164	122.489967	40.457531	0.700539	117.107559	32.281162	41.389076	117.234894	36.3693465	21.0448075	117.1712265	-77.5953565	9.0535205	127.8087075
-37.432728	24.689394	124.302353	-21.186266	15.011742	122.501137	39.839832	0.353879	116.986252	32.417515	41.088219	118.906868	36.1286735	20.721049	117.94656	-78.5012055	9.302435	127.055714
-36.231316	26.538033	124.974953	-21.567173	15.066838	122.802437	39.509506	0.27219	117.050316	32.472618	41.056919	120.276642	35.991062	20.6645545	118.663479	-79.125408	9.4691215	126.941395
-34.861816	28.218365	125.683609	-21.97253	15.147712	123.301743	39.242077	0.276863	117.422195	32.486237	41.084854	121.700584	35.864157	20.6808585	119.5613895	-79.809217	9.6145655	127.0420965
-33.409412	29.771992	126.731216	-22.362549	15.260988	123.896683	39.097973	0.304906	117.982552	32.135227	41.232571	123.445641	35.6166	20.7687385	120.7140965	-80.341698	9.7532375	127.0792695
-31.830212	31.152985	127.678696	-22.715893	15.365943	124.577942	39.07869	0.363497	118.792984	32.128448	41.289803	125.114952	35.603569	20.82665	121.953968	-81.035355	9.905236	127.201916
-30.245907	32.3545	128.527161	-22.797037	15.334829	125.209679	39.127586	0.373246	119.823013	32.166134	41.324661	126.80764	35.64686	20.8489535	123.3153265	-81.240934	9.8207045	127.1040315
-28.562031	33.449745	129.288239	-23.038883	15.539293	125.941406	39.269543	0.297804	120.925568	32.190094	41.385506	128.411163	35.7298185	20.841655	124.6683655	-81.8075845	10.236931	127.2144465
-25.983885	34.806965	130.122253	-23.342627	15.878606	126.901367	39.505508	0.085287	122.677406	32.612209	41.384335	130.230789	36.0588585	20.734811	126.4540975	-82.7441125	11.022401	127.3486365
-24.216366	35.540314	130.491211	-23.532135	16.176548	127.484871	39.618465	-0.142572	123.845604	32.6898	41.480839	131.323502	36.1541325	20.6691335	127.584553	-83.2184025	11.6839625	127.385189
-22.451242	36.106689	130.649277	-23.820618	16.368979	127.719437	39.71352	-0.3544	124.931129	32.722084	41.596359	132.233536	36.217802	20.6209795	128.5823325	-83.859038	12.1169785	126.8565415
-20.711336	36.544693	130.796356	-24.116026	16.605074	127.937675	39.742336	-0.543891	125.954018	32.667522	41.657333	132.957214	36.204929	20.556721	129.455616	-84.436981	12.653427	126.419734
-19.07272	36.765358	130.926178	-24.431143	16.79085	128.083176	38.75388	-0.308555	127.16243	32.563591	41.696018	133.604889	35.6587355	20.6937315	130.3836595	-84.5210215	12.8879685	125.7826925
-17.441	36.905663	131.087311	-24.769552	16.985403	128.201172	39.592068	-0.801498	127.737366	32.420921	41.678734	134.166794	36.0064945	20.438618	130.95208	-85.5455985	13.532188	125.450264
-15.969774	36.796143	131.31163	-25.085258	17.134031	128.272705	39.426186	-0.892495	128.465195	32.210186	41.631016	134.564972	35.818186	20.3692605	131.5150835	-85.988702	13.8988015	125.0303265
-13.81975	36.5214	131.559418	-25.508738	17.31908	128.172241	39.107956	-0.919996	129.24794	31.880465	41.548759	135.20314	35.4942105	20.3143815	132.22554	-86.5116865	14.3237785	124.118942
-12.619702	36.122639	131.812241	-25.78898	17.433403	128.12619	38.89875	-0.832368	129.653381	31.598461	41.553825	135.529175	35.2486055	20.3607285	132.591278	-86.8265655	14.5060775	123.661102
-11.432833	35.702904	132.068619	-26.045904	17.579279	128.121811	38.725483	-0.73765	129.96167	31.296432	41.596786	135.882248	35.0109575	20.429568	132.921959	-87.1027655	14.72899	123.321663
-10.447409	35.129539	132.340897	-26.238649	17.765434	128.201324	38.612095	-0.600838	130.192932	31.017252	41.700642	136.223572	34.8146735	20.549902	133.208252	-87.2919715	14.980966	123.194396
-9.532545	34.447529	132.602417	-26.405928	17.980307	128.31723	38.508286	-0.422574	130.446732	30.795393	41.862659	136.518677	34.6518395	20.7200425	133.4827045	-87.4636955	15.2405715	123.1517555
-8.743795	33.718838	132.804535	-26.515377	18.217928	128.420197	38.407436	-0.269158	130.675644	30.647135	42.054348	136.780167	34.5272855	20.892595	133.7279055	-87.5580395	15.543261	123.1124885
-8.103321	32.875088	132.915161	-26.604027	18.490303	128.496857	38.344505	-0.12841	130.865509	30.555782	42.246029	137.060684	34.4501435	21.0588095	133.9630965	-87.6581975	15.9217965	123.0306175
-7.324351	31.434652	132.934921	-26.671654	18.928871	128.587128	38.261211	0.110358	131.012192	30.49246	42.550583	137.243515	34.3768355	21.3304705	134.1278535	-87.7201435	16.5272715	123.0464025
-7.004013	30.425411	132.889343	-26.687183	19.237072	128.628494	38.226292	0.257562	131.025864	30.529816	42.744888	137.276917	34.378054	21.501225	134.1513905	-87.75242	16.972919	123.1055975
-6.816944	29.310045	132.746719	-26.706537	19.530062	128.671265	38.190086	0.36543	130.985275	30.538956	42.930466	137.221298	34.364521	21.647948	134.1032865	-87.777595	17.412176	123.2392435
-6.772785	28.092358	132.556992	-26.735624	19.792225	128.672455	38.158031	0.494164	130.944992	30.516994	43.092487	137.082047	34.3375125	21.7933255	134.0135195	-87.8087605	17.7911245	123.3313905
-6.90784	26.873007	132.332535	-26.792686	20.027	128.643875	38.083908	0.681036	130.876648	30.465847	43.243706	136.949585	34.2748775	21.962371	133.9131165	-87.8602495	18.091629	123.3746335
-7.2133	25.555038	132.046539	-26.882526	20.231974	128.614899	38.00386	0.861645	130.895462	30.341444	43.389065	136.810715	34.172652	22.125355	133.8530885	-87.937704	18.338593	123.3767095
-7.638391	24.15983	131.759033	-26.983631	20.431938	128.602264	37.908962	1.046296	130.950394	30.195627	43.544434	136.643097	34.0522945	22.295365	133.7967455	-88.0195565	18.568511	123.4077825
-8.563129	22.045349	131.298416	-27.14991	20.729456	128.606522	37.772038	1.295731	131.109009	29.932552	43.802406	136.330246	33.852295	22.5490685	133.7196275	-88.152115	18.9098435	123.4934165
-9.349757	20.528166	130.992447	-27.247673	20.903669	128.618423	37.680767	1.449672	131.233795	29.781181	44.026276	136.037201	33.730974	22.737974	133.635498	-88.22632	19.069364	123.601348
-10.266686	19.042244	130.716629	-27.294519	21.088058	128.644333	37.634052	1.604619	131.347702	29.648628	44.221245	135.647507	33.64134	22.912932	133.4976045	-88.230378	19.263184	123.7910615
-11.360773	17.474556	130.545898	-27.294912	21.243942	128.659744	37.603542	1.714478	131.547546	29.595619	44.360119	135.039917	33.5995805	23.0372985	133.2937315	-88.1894045	19.4505855	124.0257565
-12.551729	16.008646	130.388046	-27.28064	21.39938	128.626251	37.545822	1.772592	131.788544	29.590399	44.464378	134.25351	33.5681105	23.118485	133.021027	-88.1293905	19.680275	124.231475
-13.939747	14.5063	130.321091	-27.209169	21.525938	128.515884	37.461319	1.83854	132.061417	29.659805	44.484165	133.305038	33.560562	23.1613525	132.6832275	-87.9789	19.8905235	124.3485405
-15.372671	13.133942	130.277298	-27.100445	21.587055	128.314056	37.389656	1.925909	132.350266	29.739883	44.398071	132.13324	33.5647695	23.16199	132.241753	-87.7656595	20.01212	124.386359
-17.758032	11.172249	130.021393	-26.911684	21.465618	127.87989	37.366455	2.075128	132.543533	29.526047	44.243916	130.656219	33.446251	23.159522	131.599876	-87.269619	19.771714	124.159904
-19.52352	9.998099	129.774017	-26.814798	21.221519	127.60022	37.438358	2.103239	132.51976	29.518976	43.943207	129.758072	33.478667	23.023223	131.138916	-87.108263	19.419815	124.061524
-21.32069	8.888833	129.392868	-26.717302	20.873333	127.374962	37.579819	2.008144	132.400528	29.462627	43.632336	129.018631	33.521223	22.82024	130.7095795	-86.955827	18.926426	124.0403445
-23.253061	7.951267	128.992249	-26.633808	20.470186	127.201309	37.772018	1.873847	132.111969	29.413158	43.350201	128.519516	33.592588	22.612024	130.3157425	-86.860204	18.328348	124.0868755
-25.223547	7.16405	128.631668	-26.542007	20.132023	127.147934	37.971413	1.703534	131.773041	29.365631	43.117081	128.058197	33.668522	22.4103075	129.915619	-86.752536	17.8537385	124.380249
-27.318447	6.61572	128.30983	-26.404663	19.838861	127.119171	38.160599	1.594931	131.384521	29.330093	42.964394	127.617058	33.745346	22.2796625	129.5007895	-86.554672	17.3980595	124.7375525
-29.396938	6.191974	128.053726	-26.257238	19.619202	127.16333	38.306679	1.558416	130.885941	29.328737	42.841953	127.159225	33.817708	22.2001845	129.022583	-86.332184	17.0382195	125.304077
-32.704212	5.993678	127.840675	-25.999672	19.393236	127.284096	38.514378	1.52182	130.036087	29.372498	42.722549	126.476875	33.943438	22.1221845	128.256481	-85.942782	16.6642875	126.311711
-34.942047	6.003916	127.639282	-25.837294	19.270941	127.330276	38.663319	1.492431	129.53009	29.416758	42.647781	126.146461	34.0400385	22.070106	127.8382755	-85.7146265	16.471776	126.8222765
-37.213791	6.152501	127.491936	-25.667507	19.138039	127.403854	38.750935	1.433508	129.018066	29.482655	42.550262	125.877335	34.116795	21.991885	127.4477005	-85.451809	16.284193	127.3600075
-39.479958	6.40706	127.401031	-25.482052	18.977932	127.484367	38.821716	1.365962	128.536133	29.607222	42.441132	125.623405	34.214469	21.903547	127.079769	-85.178573	16.052317	127.888965
-41.753803	6.829704	127.497353	-25.304905	18.798618	127.649246	38.270206	1.55681	128.235123	29.733601	42.313004	125.390015	34.0019035	21.934907	126.812569	-84.6117135	15.662329	128.485923
-43.949997	7.314804	127.934158	-25.077456	18.56498	127.899887	38.04884	1.523638	127.626564	29.855139	42.195408	125.103882	33.9519895	21.859523	126.365223	-84.1069015	15.270437	129.434551
-46.206673	7.922763	128.501083	-24.834282	18.248789	128.343399	37.963997	1.405776	126.997948	29.942968	42.035847	124.74041	33.9534825	21.7208115	125.869179	-83.6220465	14.7767665	130.817619
-49.39315	8.9704	130.215042	-24.420773	17.675627	129.338654	39.069225	0.726287	125.589882	29.981005	41.777813	124.299828	34.525115	21.25205	124.944855	-83.366661	14.099204	133.732453
-51.361984	9.702944	131.748993	-24.146402	17.213306	130.171768	39.086781	0.582034	125.025032	29.990131	41.619904	124.168137	34.538456	21.100969	124.5965845	-82.83126	13.325643	135.7469515
-53.224247	10.393922	133.457718	-23.87678	16.643229	131.124466	39.075893	0.453366	124.330536	30.232822	41.353436	124.066902	34.6543575	20.903401	124.198719	-82.4079175	12.383057	138.050213
-54.948784	11.136724	135.47789	-23.631411	15.968773	132.122772	38.993896	0.387143	123.668335	30.117634	41.151905	124.204193	34.555765	20.769524	123.936264	-81.818587	11.168022	140.30928
-56.455124	11.79939	137.480133	-23.452927	15.258358	133.115875	38.825706	0.292736	123.202171	29.979378	40.935211	124.450775	34.402542	20.6139735	123.826473	-81.308396	9.9027425	142.405277
-57.903397	12.471928	139.368256	-23.367674	14.575455	134.04805	38.623524	0.175334	122.704529	29.505232	40.82093	124.926483	34.064378	20.498132	123.815506	-80.799726	8.652778	144.280594
-59.173321	13.126132	141.02774	-23.357738	13.957794	134.847992	38.357967	0.073546	122.491249	29.319885	40.591965	125.243057	33.838926	20.3327555	123.867153	-80.554402	7.5828325	145.828831
-60.919933	14.18856	143.009674	-23.491644	13.31506	135.768921	38.052071	-0.126949	122.334328	28.984222	40.267162	125.641479	33.5181465	20.0701065	123.9879035	-80.5014345	6.5600135	147.5499385
-61.903114	14.894215	143.920639	-23.639492	12.995829	136.113571	37.885708	-0.259181	122.344902	28.811705	40.046547	125.837624	33.3487065	19.893683	124.091263	-80.6276905	6.097975	148.135879
NaN	NaN	NaN	-23.812502	12.697516	136.283295	37.391788	-0.210832	122.576286	28.633732	39.827179	125.913071	33.01276	19.8081735	124.2446785	-80.637764	5.5868585	148.3219115
NaN	NaN	NaN	-23.992256	12.461027	136.25853	37.29105	-0.382834	122.67672	28.51231	39.56004	125.972595	32.90168	19.588603	124.3246575	-80.886192	5.333451	148.1924025
NaN	NaN	NaN	-24.186543	12.232724	136.080063	36.959423	-0.42182	123.028496	28.449699	39.346596	126.021484	32.704561	19.462388	124.52499	-81.077647	5.00306	147.635136
NaN	NaN	NaN	-24.367203	12.084469	135.832993	37.326286	-0.74399	123.294601	28.420267	39.193459	126.060081	32.8732765	19.2247345	124.677341	-81.6076825	4.9442035	146.988645
NaN	NaN	NaN	-24.536552	11.986396	135.559601	37.177349	-0.843104	123.767319	28.365686	39.069603	126.065147	32.7715175	19.1132495	124.916233	-81.8446215	4.8595425	146.202969
NaN	NaN	NaN	-24.741085	11.822701	135.307846	37.309677	-1.136084	124.346031	28.559954	38.75491	125.775887	32.9348155	18.809413	125.060959	-82.4169855	4.835989	145.554733
-61.528633	18.381729	140.263077	-24.827444	11.643736	135.268646	37.921959	-1.650289	124.472237	28.1894	38.719635	125.823555	33.0556795	18.534673	125.147896	-82.7105675	4.752799	145.389396
-60.598064	18.587976	139.828674	-24.89542	11.425151	135.308533	37.978333	-1.846785	124.794373	28.126022	38.57589	125.840256	33.0521775	18.3645525	125.3173145	-82.8430175	4.4857495	145.2997515
-59.506695	18.712626	139.542496	-24.939293	11.155747	135.420029	38.0354	-2.004438	125.15818	28.105726	38.442249	125.969269	33.070563	18.2189055	125.5637245	-82.949149	4.0925885	145.2763335
-58.290768	18.899639	139.14946	-24.976576	10.908814	135.520935	38.095879	-2.129194	125.539185	28.137711	38.356853	126.259552	33.116795	18.1138295	125.8993685	-83.069947	3.7037985	145.1425015
-56.933327	19.105024	138.794266	-25.044588	10.682788	135.587875	38.173527	-2.210484	125.983498	28.202299	38.319912	126.676178	33.187913	18.054714	126.329838	-83.277089	3.310862	144.845912
-55.573483	19.311796	138.244125	-25.13369	10.496675	135.603363	38.243721	-2.287912	126.380623	28.277134	38.280693	127.171707	33.2604275	17.9963905	126.776165	-83.5278075	2.9969595	144.430561
-53.287144	19.700045	137.437469	-25.331915	10.298117	135.490906	38.267506	-2.413888	126.861443	28.433578	38.260925	127.956329	33.350542	17.9235185	127.408886	-84.014372	2.6727155	143.572926
-51.685555	19.999468	136.628616	-25.54039	10.239083	135.27417	38.227394	-2.471103	127.227905	28.548685	38.235863	128.516541	33.3880395	17.88238	127.872223	-84.4688195	2.595786	142.676117
-49.992077	20.332636	135.976715	-25.785271	10.263775	135.046814	38.151337	-2.571182	127.479446	28.67276	38.223721	129.090057	33.4120485	17.8262695	128.2847515	-84.9825905	2.7012805	141.8088765
-48.286697	20.662249	135.425308	-26.053089	10.32664	134.857422	37.999516	-2.621069	127.733398	29.056225	38.121708	129.604263	33.5278705	17.7503195	128.6688305	-85.6340485	2.9029605	141.0460135
-46.446285	20.997337	135.015121	-26.322285	10.406128	134.707352	37.779305	-2.625704	128.027939	29.143793	38.164692	130.330872	33.461549	17.769494	129.1794055	-86.106119	3.042762	140.2352985
-44.647495	21.280928	134.607391	-26.592196	10.458275	134.490936	37.601307	-2.647396	128.337418	29.213512	38.24612	131.27504	33.4074095	17.799362	129.806229	-86.5918015	3.117188	139.175643
-42.716061	21.518921	134.162109	-26.840574	10.492115	134.142197	37.497551	-2.618547	128.613403	29.269547	38.235344	132.447571	33.383549	17.8083985	130.530487	-87.064697	3.1758315	137.753907
-39.898151	21.723885	133.638962	-27.218311	10.48028	133.498291	37.42366	-2.677846	129.085968	29.240517	38.083672	134.25795	33.3320885	17.702913	131.671959	-87.7687105	3.257647	135.324623
-38.036232	21.741131	133.446625	-27.44619	10.488467	133.129852	37.368881	-2.737638	129.301865	29.227448	37.944351	135.428482	33.2981645	17.6033565	132.3651735	-88.1905445	3.3735775	133.8945305
-36.181206	21.593895	133.426559	-27.630451	10.576304	132.912415	37.329777	-2.773913	129.493347	29.175611	37.836723	136.485367	33.252694	17.531405	132.989357	-88.513596	3.621203	132.835473
-34.350578	21.335087	133.558304	-27.776104	10.724649	132.920273	37.312233	-2.788807	129.692688	29.113182	37.791058	137.312668	33.2127075	17.5011255	133.502678	-88.7649155	3.9481725	132.337868
-32.608143	20.922644	133.665817	-27.887911	10.926169	133.02272	37.287537	-2.808201	129.918991	29.105776	37.831772	137.965317	33.1966565	17.5117855	133.942154	-88.9724785	4.3405525	132.103286
-30.854092	20.37509	133.756882	-27.988398	11.178761	133.146194	37.272671	-2.782077	130.196121	29.067314	37.927879	138.412445	33.1699925	17.572901	134.304283	-89.1467885	4.784621	131.988105
-29.278475	19.72579	133.823257	-28.1059	11.469778	133.326965	37.23275	-2.771945	130.521362	29.016945	38.090252	138.67186	33.1248475	17.6591535	134.596611	-89.3366475	5.2804025	132.057319
-26.943132	18.510452	133.912582	-28.280291	11.93042	133.566971	37.175797	-2.660606	131.051941	28.866529	38.461952	138.945587	33.021163	17.900673	134.998764	-89.581745	5.960167	132.135178
-25.501213	17.508039	133.93808	-28.418064	12.211303	133.680542	37.136856	-2.508657	131.454773	28.723186	38.705395	139.126511	32.930021	18.098369	135.290642	-89.766149	6.324237	132.070442
-24.146288	16.422979	133.955521	-28.553188	12.484999	133.766846	37.091721	-2.387196	131.851913	28.541237	38.947235	139.304001	32.816479	18.2800195	135.577957	-89.922855	6.6899785	131.955735
-22.91457	15.233289	134.008621	-28.671169	12.702113	133.792953	37.032452	-2.269537	132.307755	28.362501	39.161922	139.443222	32.6974765	18.4461925	135.8754885	-90.0398145	6.9580335	131.7104175
-21.760803	13.925272	134.042648	-28.770081	12.901205	133.757858	36.981701	-2.167748	132.68103	28.221277	39.324539	139.556641	32.601489	18.5783955	136.1188355	-90.141651	7.2240145	131.3968805
-20.761309	12.59746	133.902664	-28.852674	13.085765	133.619385	36.943825	-2.122133	132.956345	28.112301	39.481689	139.620773	32.528063	18.679778	136.288559	-90.233411	7.491752	130.950211
-19.789879	11.150083	133.766052	-28.935825	13.298342	133.263138	36.910583	-2.088009	133.257935	27.984425	39.589901	139.633163	32.447504	18.750946	136.445549	-90.319154	7.845738	130.080727
-18.613525	8.950899	133.369766	-28.95467	13.672225	132.613037	36.874893	-2.01979	133.644516	27.843185	39.77005	139.298416	32.359039	18.87513	136.471466	-90.268379	8.46932	128.754608
-18.000006	7.408	133.382813	-28.84951	13.953153	132.318634	36.876652	-2.011322	134.043472	27.910576	39.932819	138.555115	32.393614	18.9607485	136.2992935	-90.092634	8.9455575	128.3379745
-17.561071	5.910793	133.647675	-28.675085	14.214436	132.201065	NaN	NaN	NaN	28.142775	40.12537	137.463257	NaN	NaN	NaN	NaN	NaN	NaN
-17.200167	4.378108	134.044754	-28.432693	14.437908	132.156189	NaN	NaN	NaN	28.440281	40.221207	136.23317	NaN	NaN	NaN	NaN	NaN	NaN
-16.994888	2.958036	134.31839	-28.182312	14.594366	132.047195	NaN	NaN	NaN	28.685219	40.228054	135.212524	NaN	NaN	NaN	NaN	NaN	NaN
-16.961348	1.563694	134.559814	-27.960693	14.649661	131.929169	37.311531	-1.655612	135.067291	28.808502	40.105705	134.400391	33.0600165	19.2250465	134.733841	-88.9814025	10.0742755	129.124497
-16.967272	0.236712	134.755676	-27.743006	14.588353	131.938324	36.731293	-1.327962	134.939102	28.929918	39.91151	133.764969	32.8306055	19.291774	134.3520355	-88.3166175	9.884932	129.5246125
-17.19305	-1.474568	135.109299	-27.367094	14.418239	132.267746	37.468254	-1.635259	134.470413	29.174713	39.59116	132.926102	33.3214835	18.9779505	133.6982575	-88.0556715	9.8585275	130.8372345
-17.509478	-2.494907	135.434509	-27.051487	14.329227	132.566025	37.789108	-1.738012	134.314011	29.422764	39.395325	132.452072	33.605936	18.8286565	133.3830415	-87.70891	9.8297975	131.7490085
-17.829237	-3.333222	135.800949	-26.70631	14.292306	132.898956	37.966431	-1.773941	134.22554	29.684349	39.218826	131.949539	33.82539	18.7224425	133.0875395	-87.23801	9.8621695	132.7103725
-18.215336	-4.027582	136.201279	-26.354712	14.308584	133.300079	38.244377	-1.867216	134.026962	29.96982	39.075943	131.47023	34.1070985	18.6043635	132.748596	-86.8165225	10.0128045	133.851562
-18.62505	-4.540824	136.546021	-26.012009	14.32343	133.714905	38.553982	-1.939428	133.7659	29.970661	39.051094	131.204941	34.2623215	18.555833	132.4854205	-86.2863395	10.091027	134.9443895
-19.167297	-4.96353	136.893158	-25.680378	14.318016	134.153778	38.867523	-2.068461	133.521957	30.229736	38.917812	130.822723	34.5486295	18.4246755	132.17234	-85.9093855	10.2113565	136.135216
-19.726545	-5.237889	137.179932	-25.391865	14.252597	134.550827	39.105358	-2.159404	133.215698	30.719053	38.666569	130.443253	34.9122055	18.2535825	131.8294755	-85.6959355	10.2516115	137.2721785
-20.498526	-5.43456	137.474136	-25.03668	14.10545	135.104401	39.313793	-2.271244	132.775574	30.885523	38.384499	130.116318	35.099658	18.0566275	131.445946	-85.173018	10.1542725	138.762856
-21.027235	-5.402982	137.439117	-24.85512	13.991213	135.325989	39.429089	-2.297289	132.604843	30.945498	38.234699	129.988007	35.1872935	17.968705	131.296425	-84.8975335	10.013721	139.355553
-21.573252	-5.236728	137.18396	-24.744024	13.90628	135.361908	39.681782	-2.404559	132.381516	31.032839	38.138847	130.010727	35.3573105	17.867144	131.1961215	-84.8453585	9.945416	139.5276945
-22.09025	-4.976129	136.721161	-24.702953	13.863757	135.251633	39.974384	-2.542039	132.174728	31.061146	38.115726	130.111557	35.517765	17.7868435	131.1431425	-84.923671	9.9406705	139.3601235
-22.713242	-4.628373	136.157745	-24.723732	13.859898	135.022324	39.976456	-2.531933	131.936218	30.778038	38.237495	130.341156	35.377247	17.852781	131.138687	-84.824711	9.867015	138.905961
-23.259108	-4.139484	135.52684	-24.76964	13.8779	134.750519	39.945431	-2.543316	131.640442	31.030548	38.153111	130.3461	35.4879895	17.8048975	130.993271	-85.0272695	9.9509025	138.507767
-23.746078	-3.601808	134.841614	-24.816113	13.925033	134.523041	39.914898	-2.563829	131.267395	31.01194	38.219234	130.389267	35.463419	17.8277025	130.828331	-85.095645	10.0223635	138.217751
-24.331482	-2.599214	133.95993	-24.81311	14.04188	134.226532	39.869041	-2.572723	130.588638	31.0429	38.31913	130.54837	35.4559705	17.8732035	130.568504	-85.0821905	10.2105565	137.88456
-24.67798	-1.895983	133.511673	-24.779989	14.113081	134.052124	39.822273	-2.536514	130.188232	30.893469	38.521961	130.807892	35.357871	17.9927235	130.498062	-84.917849	10.2334385	137.606186
-25.039391	-1.232916	133.08284	-24.720638	14.160141	133.894028	39.77544	-2.492698	129.786575	31.314417	38.43092	130.969391	35.5449285	17.969111	130.377983	-84.9862045	10.351171	137.410073
-25.329062	-0.524697	132.782074	-24.668015	14.178811	133.843811	39.733902	-2.495565	129.450409	31.463125	38.38372	131.23111	35.5985135	17.9440775	130.3407595	-84.9345435	10.4135445	137.3468625
-25.558762	0.156981	132.518127	-24.585243	14.159436	133.867722	39.703541	-2.513321	129.197861	31.66168	38.310204	131.544678	35.6826105	17.8984415	130.3712695	-84.8530965	10.4204305	137.3641745
-25.73103	0.866411	132.360947	-24.511301	14.118321	133.962219	39.70166	-2.565598	129.019547	31.861824	38.193211	132.146759	35.781742	17.8138065	130.583153	-84.804344	10.4228355	137.341285
-25.856171	1.491353	132.335037	-24.456696	14.063847	134.140076	39.727081	-2.690388	129.079117	32.127319	38.099995	133.120667	35.9272	17.7048035	131.099892	-84.840592	10.4228905	137.18026
-26.007885	2.253613	132.47963	-24.395782	13.945852	134.611145	39.79121	-2.906449	129.548645	32.587467	37.959206	135.034973	36.1893385	17.5263785	132.291809	-84.9809025	10.3653255	136.930481
-26.081484	2.670911	132.716995	-24.378372	13.878043	135.07222	39.899437	-3.146254	130.064468	32.843136	37.813148	136.437256	36.3712865	17.333447	133.250862	-85.1280305	10.422639	136.893578
-26.073683	3.027766	133.016312	-24.349918	13.801633	135.577744	40.025455	-3.308186	130.710815	33.072609	37.677879	137.752884	36.549032	17.1848465	134.2318495	-85.248868	10.4184195	136.9236385
-26.079077	3.290355	133.36261	-24.309002	13.787268	136.080093	40.167843	-3.444903	131.266342	33.269878	37.573166	138.875977	36.7188605	17.0641315	135.0711595	-85.3368645	10.5104045	137.0890265
-26.100811	3.457074	133.643433	-24.263985	13.825401	136.424667	40.340454	-3.531244	131.787964	33.437538	37.496841	139.745636	36.888996	16.9827985	135.7668	-85.416966	10.6680035	137.082534
-26.164427	3.54552	133.792999	-24.213121	13.958719	136.564117	40.506371	-3.594004	132.279602	33.580627	37.464027	140.327484	37.043499	16.9350115	136.303543	-85.469741	10.9824265	136.824691
-26.257345	3.540511	133.84639	-24.164196	14.125368	136.565369	40.604668	-3.664138	132.696701	33.683147	37.481888	140.57074	37.1439075	16.908875	136.6337205	-85.4722995	11.341861	136.4970175
-26.469448	3.401134	133.852203	-24.113678	14.414035	136.410385	40.711349	-3.658646	133.138458	33.813152	37.551132	140.477661	37.2622505	16.946243	136.8080595	-85.4896065	11.881827	136.0127105
-26.684511	3.185188	133.880127	-24.070938	14.608039	136.259216	40.713001	-3.613697	133.339996	33.86911	37.622932	140.111404	37.2910555	17.0046175	136.7257	-85.4329315	12.2114605	135.792732
-26.975527	2.922361	133.934494	-24.034742	14.79182	136.105011	40.666431	-3.562136	133.517181	33.918766	37.710304	139.624054	37.2925985	17.074084	136.5706175	-85.3620825	12.509556	135.6394045
-27.370823	2.630925	134.009857	-23.999895	14.962125	135.944778	40.638054	-3.538945	133.656418	33.917763	37.795536	139.072983	37.2779085	17.1282955	136.3647005	-85.2776985	12.7959545	135.5248555
-27.859989	2.319313	134.127945	-23.99369	15.11233	135.825043	40.616371	-3.506188	133.842438	33.863159	37.894451	138.466431	37.239765	17.1941315	136.1544345	-85.227145	13.0305285	135.4956515
-28.480816	1.96918	134.327713	-23.986055	15.218367	135.744583	40.605415	-3.433808	133.923584	33.776752	37.992931	137.82785	37.1910835	17.2795615	135.875717	-85.1631935	13.1571725	135.613449
-29.147642	1.648669	134.624359	-23.99193	15.272896	135.753876	40.219501	-3.124286	133.989365	33.699471	38.089165	137.251541	36.959486	17.4824395	135.620453	-84.943346	13.0633525	135.887299
-30.137554	1.262685	135.170334	-24.004864	15.313233	135.85704	40.168827	-2.964452	134.161148	33.527802	38.211926	136.374557	36.8483145	17.623737	135.2678525	-84.8580425	13.002729	136.4462275
-30.905655	1.119492	135.48407	-24.020947	15.347223	135.90419	40.155907	-2.86836	134.286102	33.416691	38.311745	135.904495	36.786299	17.7216925	135.0952985	-84.828193	12.9727535	136.7130815
-31.720581	1.112241	135.756622	-24.012947	15.383112	135.952774	40.095856	-2.712398	134.428818	33.322338	38.362045	135.360794	36.709097	17.8248235	134.894806	-84.734991	12.9414005	137.010742
-32.450169	1.232748	136.022751	-24.015833	15.441871	135.974457	39.976074	-2.492356	134.575989	33.179489	38.447521	134.763199	36.5777815	17.9775825	134.669594	-84.6094475	12.9061595	137.27932
-33.286625	1.463483	136.280411	-24.039946	15.537727	135.957748	39.96632	-2.286333	134.544327	33.022865	38.572102	134.136948	36.4945925	18.1428845	134.3406375	-84.5744845	12.9325695	137.5748585
-34.339352	1.620945	136.378021	-24.030733	15.663383	135.861389	40.091885	-2.05304	134.45871	32.831944	38.693325	133.334076	36.4619145	18.3201425	133.896393	-84.5233805	13.0066235	137.826385
-35.239967	2.048405	136.362869	-24.031	15.834075	135.68103	40.01421	-1.682939	134.319382	32.614296	38.932636	132.51976	36.314253	18.6248485	133.419571	-84.376253	13.0433015	137.942489
-36.515972	2.936667	136.297348	-24.012358	16.105532	135.404343	40.110703	-1.191139	133.818634	32.285381	39.311756	131.243134	36.198042	19.0603085	132.530884	-84.222758	13.1507555	138.277802
-37.223087	3.889842	136.286057	-23.999039	16.285608	135.263824	40.180515	-0.876331	133.448822	31.794167	39.671539	130.561249	35.987341	19.397604	132.0050355	-83.985419	13.173612	138.5226125
-38.190372	4.72468	136.245651	-23.97201	16.402466	135.207977	40.222698	-0.577486	133.021133	31.872433	39.770664	129.851456	36.0475655	19.596589	131.4362945	-83.9915855	13.208343	138.9796595
-38.919262	5.787553	136.208466	-23.935865	16.459375	135.271973	40.410568	-0.418299	132.613953	31.416994	40.077171	129.456467	35.913781	19.829436	131.03521	-83.785511	13.089314	139.508736
-39.675362	6.986356	136.280243	-23.894888	16.46476	135.393448	40.662586	-0.317705	132.179184	31.287851	40.286083	129.158035	35.9752185	19.984189	130.6686095	-83.7649945	12.945331	140.1182865
-40.342789	8.278909	136.297897	-23.882853	16.437172	135.523346	40.662395	-0.108628	131.81073	31.153124	40.474472	128.974823	35.9077595	20.182922	130.3927765	-83.6734655	12.691422	140.6539155
-40.894844	9.740135	136.251358	-23.877489	16.383951	135.630997	40.663422	0.097064	131.514328	30.985796	40.690075	128.778687	35.824609	20.3935695	130.1465075	-83.579587	12.3743325	141.1154865
-41.661751	11.973588	136.1203	-23.934	16.305611	135.622269	40.592468	0.444427	130.95369	30.695967	41.052567	128.627426	35.6442175	20.748497	129.790558	-83.5122175	11.862725	141.45398
-42.070156	13.654552	135.8936	-23.983067	16.280205	135.495682	40.505013	0.648523	130.691177	30.511833	41.282715	128.485123	35.508423	20.965619	129.58815	-83.474557	11.594791	141.403214
-42.426891	15.33501	135.630142	-24.04623	16.281042	135.295609	40.392338	0.847552	130.414917	30.343988	41.517673	128.375839	35.368163	21.1826125	129.395378	-83.460623	11.3794715	141.19584
-42.653976	17.150505	135.238708	-24.135166	16.312283	135.043259	40.267139	0.997421	130.085861	30.224171	41.725536	128.346786	35.245655	21.3614785	129.2163235	-83.515987	11.2630875	140.8701945
-42.88467	18.970503	134.876663	-24.239969	16.330143	134.751831	40.120823	1.110654	129.895432	30.152023	41.906616	128.34642	35.136423	21.508635	129.120926	-83.616361	11.151651	140.382736
-42.924797	20.854837	134.495071	-24.383617	16.378826	134.485184	39.966015	1.135463	129.717087	30.100605	42.079483	128.458374	35.03331	21.607473	129.0877305	-83.800544	11.150179	139.8826375
-42.979275	22.79652	134.231491	-24.518682	16.418098	134.238983	39.766293	1.128201	129.413849	30.083599	42.211929	128.696106	34.924946	21.670065	129.0549775	-83.96231	11.166131	139.4229885
-42.781006	25.731676	133.930664	-24.750525	16.416908	133.937225	39.464931	1.06622	129.143173	30.136669	42.369728	129.224442	34.8008	21.717974	129.1838075	-84.30185	11.115842	138.6906425
-42.595314	27.660454	134.016479	-24.920712	16.399122	133.852966	39.264576	0.96471	128.87619	30.506796	42.297073	129.689957	34.885686	21.6308915	129.2830735	-84.72711	11.1673525	138.4228585
-42.254902	29.593855	134.274078	-25.119465	16.379545	133.867264	38.997982	0.810973	128.590149	30.538536	42.281609	130.345886	34.768259	21.546291	129.4680175	-85.007189	11.212799	138.2665105
-41.896046	31.435493	134.828751	-25.316301	16.346014	133.939529	38.67672	0.729847	128.343994	30.279875	42.351204	131.096405	34.4782975	21.5405255	129.7201995	-85.1108995	11.1515025	138.1588585
-41.411732	33.237423	135.445541	-25.537704	16.293188	134.011536	38.36356	0.642286	128.017365	30.555014	42.137032	131.713562	34.459287	21.389659	129.8654635	-85.534695	11.196717	138.1576085
-40.92609	34.899292	136.152954	-25.762514	16.241056	134.041946	38.032703	0.553119	127.660385	30.478737	41.959995	132.356735	34.25572	21.256557	130.00856	-85.780748	11.225555	138.075332
-40.347729	36.452316	136.803848	-25.999031	16.204395	133.957733	37.733086	0.527051	127.375053	30.407089	41.800282	132.945541	34.0700875	21.1636665	130.160297	-86.0681495	11.2451235	137.755169
-39.372986	38.50251	137.672104	-26.36742	16.199081	133.837555	37.359047	0.434065	127.027771	30.316767	41.54977	133.869324	33.837907	20.9919175	130.4485475	-86.572747	11.4062445	137.2265625
-38.626568	39.712612	138.22522	-26.560719	16.201708	133.777603	36.830582	0.541945	127.093422	30.274111	41.384853	134.464676	33.5523465	20.963399	130.779049	-86.6737845	11.440017	136.776157
-37.872173	40.7794	138.705109	-26.733541	16.227791	133.769958	37.015953	0.239606	126.990334	30.283684	41.247726	135.066422	33.6498185	20.743666	131.028378	-87.1169005	11.711916	136.511538
-37.065395	41.609825	139.158081	-26.904369	16.269716	133.817795	36.925991	0.095015	127.067146	30.268387	41.093735	135.606094	33.597189	20.594375	131.33662	-87.405927	11.945057	136.29897
-36.221222	42.315422	139.530167	-27.074545	16.345795	133.882721	36.845631	-0.062337	127.199348	30.227657	40.970551	136.104996	33.536644	20.454107	131.652172	-87.685734	12.237483	136.11327
-35.405556	42.796021	139.803345	-27.272902	16.413326	133.977356	36.75462	-0.196641	127.396393	30.197256	40.886475	136.519608	33.475938	20.344917	131.9580005	-88.021742	12.481735	135.9967115
-34.57082	43.153893	139.951355	-27.459829	16.538914	134.123199	36.665985	-0.328167	127.643227	30.129719	40.764244	136.888443	33.397852	20.2180385	132.265835	-88.31751	12.8597895	135.980563
-33.290794	43.303963	140.056	-27.79035	16.693623	134.406921	36.513802	-0.468692	128.187241	29.966885	40.681984	137.379013	33.2403435	20.106646	132.783127	-88.8210435	13.2806	136.030715
-32.472885	43.160023	140.036682	-27.998356	16.877459	134.716629	36.391418	-0.569292	128.693314	29.836603	40.640694	137.69545	33.1140105	20.035701	133.194382	-89.1107225	13.719217	136.238876
-31.746111	42.886082	140.061371	-28.2239	17.039331	135.15271	36.248512	-0.684304	129.255112	29.747337	40.642738	138.04184	32.9979245	19.979217	133.648476	-89.4457245	14.099445	136.656944
-31.006067	42.365746	140.184265	-28.408325	17.270067	135.762161	36.103603	-0.8093	129.865509	29.679996	40.648705	138.335098	32.8917995	19.9197025	134.1003035	-89.7084495	14.6204315	137.4240185
-30.338213	41.657074	140.483246	-28.591045	17.457914	136.503571	35.917534	-0.975143	130.463379	29.609823	40.670033	138.641785	32.7636785	19.847445	134.552582	-89.9457685	15.068383	138.45456
-29.685923	40.778877	140.780121	-28.757259	17.595663	137.291306	35.741817	-1.159508	131.050308	29.548204	40.682228	138.988785	32.6450105	19.76136	135.0195465	-90.1595285	15.429966	139.5630655
-29.142363	39.757637	141.219925	-28.932503	17.696896	138.082153	35.562592	-1.341958	131.668564	29.46627	40.686466	139.306168	32.514431	19.672254	135.487366	-90.379437	15.721538	140.67694
-28.343769	37.916203	141.83577	-29.152266	17.788141	139.185806	35.303093	-1.476669	132.238922	29.22385	40.674133	139.812241	32.2634715	19.598732	136.0255815	-90.5680035	15.97755	142.3460305
-27.869066	36.569519	142.148041	-29.312801	17.821285	139.850845	35.152313	-1.518321	132.518799	29.027992	40.645325	140.132248	32.0901525	19.563502	136.3255235	-90.7157545	16.079068	143.3761665
-27.440647	35.050468	142.447998	-29.48665	17.844782	140.510666	34.989799	-1.543145	132.75087	28.823269	40.626186	140.345642	31.906534	19.5415205	136.548256	-90.879834	16.1480435	144.473076
-27.059666	33.440109	142.720978	-29.678736	17.883337	141.158844	34.804028	-1.484808	132.999115	28.66888	40.655632	140.521866	31.736454	19.585412	136.7604905	-91.093926	16.181262	145.5571975
-26.719566	31.763802	142.963043	-29.872381	17.937168	141.775299	34.588066	-1.368883	133.216278	28.475037	40.719578	140.650772	31.5315515	19.6753475	136.933525	-91.2763135	16.1989885	146.617073
-26.370981	29.980452	143.16745	-30.082581	18.04089	142.354294	34.334595	-1.267601	133.436569	28.243006	40.841824	140.788971	31.2888005	19.7871115	137.11277	-91.4539625	16.2946685	147.595818
-26.055521	28.144974	143.331863	-30.321365	18.161774	142.909592	34.078247	-1.086821	133.662872	28.005564	41.016098	140.927032	31.0419055	19.9646385	137.294952	-91.6846355	16.3589095	148.524232
-25.591171	25.21347	143.512329	-30.678431	18.366018	143.571381	33.736362	-0.772867	133.931381	27.577866	41.331207	141.220093	30.657114	20.27917	137.575737	-92.013976	16.452866	149.567025
-25.334158	23.200798	143.550537	-30.928558	18.533192	143.885361	33.557178	-0.606466	134.268387	27.278334	41.532223	141.439484	30.417756	20.4628785	137.8539355	-92.274872	16.6035055	149.9167865
-25.07909	21.09502	143.506165	-31.144154	18.679268	144.081039	33.37822	-0.394726	134.643372	27.018753	41.753227	141.636139	30.1984865	20.6792505	138.1397555	-92.4867945	16.6792855	150.0223225
-24.842525	18.948048	143.393127	-31.330294	18.845726	144.11409	33.275898	-0.183425	135.064987	26.833534	41.976826	141.819305	30.054716	20.8967005	138.442146	-92.715304	16.7947515	149.786034
-24.626823	16.743916	143.046021	-31.492006	19.003696	143.880798	33.195366	-0.017639	135.544586	26.675182	42.209217	141.999649	29.935274	21.095789	138.7721175	-92.919286	16.911603	148.9894785
-24.422001	14.574339	142.587112	-31.594328	19.270264	143.367798	33.204132	0.167446	136.040314	26.556438	42.458363	142.157608	29.880285	21.3129045	139.098961	-93.068941	17.2276235	147.636635
-24.281652	12.36346	141.919785	-31.756163	19.531435	142.591354	33.239853	0.414751	136.559021	26.428869	42.762009	142.179291	29.834361	21.58838	139.369156	-93.346687	17.47449	145.813552
-24.128836	9.013536	140.596909	-31.946123	20.002352	140.907074	33.144825	0.833814	137.192505	26.172564	43.392712	141.949875	29.6586945	22.113263	139.57119	-93.5509405	17.891441	142.242958
-24.144762	6.808026	139.829376	-32.041187	20.31617	139.738297	33.069096	1.226869	137.296982	25.953424	43.841682	141.467102	29.51126	22.5342755	139.382042	-93.593634	18.0980645	140.094552
-24.253391	4.589694	139.232178	-32.056545	20.51396	138.743286	NaN	NaN	NaN	25.769707	44.268955	140.685287	NaN	NaN	NaN	NaN	NaN	NaN
-24.557001	2.389221	139.140991	-32.003395	20.598755	138.025848	NaN	NaN	NaN	25.653421	44.568546	139.661575	NaN	NaN	NaN	NaN	NaN	NaN
-24.948004	0.23856	139.47934	-31.892141	20.523552	137.657608	NaN	NaN	NaN	25.554472	44.717987	138.384201	NaN	NaN	NaN	NaN	NaN	NaN
-25.505772	-1.834084	140.194611	-31.745697	20.354574	137.520721	NaN	NaN	NaN	25.533489	44.673431	137.098511	NaN	NaN	NaN	NaN	NaN	NaN
-26.154428	-3.751513	141.147903	-31.552845	20.130836	137.590057	NaN	NaN	NaN	25.546349	44.456749	135.978394	NaN	NaN	NaN	NaN	NaN	NaN
-27.384672	-6.280851	143.126648	-31.143227	19.71944	138.140045	34.475708	1.966362	138.047897	25.671539	43.920933	134.567841	30.0736235	22.9436475	136.307869	-92.3600775	16.4952325	139.972221
-28.249973	-7.693182	144.521225	-30.839905	19.370199	138.654785	34.86528	1.70411	138.247101	25.764795	43.45813	133.793671	30.3150375	22.58112	136.020386	-91.9948475	16.159278	141.289184
-29.175133	-8.935475	145.88385	-30.560345	18.957294	139.239853	NaN	NaN	NaN	25.809517	42.976345	133.211197	NaN	NaN	NaN	NaN	NaN	NaN
-30.213896	-9.983885	147.103683	-30.300436	18.490046	139.811722	NaN	NaN	NaN	25.640202	42.518448	132.725983	NaN	NaN	NaN	NaN	NaN	NaN
-31.196821	-10.810248	148.044098	-30.10146	18.013325	140.330688	NaN	NaN	NaN	25.652122	42.060734	132.387161	NaN	NaN	NaN	NaN	NaN	NaN
-32.220707	-11.493168	148.643646	-29.92169	17.543608	140.749817	NaN	NaN	NaN	25.658417	41.653179	132.184692	NaN	NaN	NaN	NaN	NaN	NaN
-33.286503	-11.962534	148.943878	-29.803225	17.112993	141.075745	34.65984	0.917512	138.513229	25.543451	41.365005	132.067429	30.1016455	21.1412585	135.290329	-89.7080955	13.0847275	146.861161
-34.803131	-12.36232	148.760056	-29.669916	16.485554	141.334229	35.116543	0.369745	137.900055	25.52371	40.90197	131.929245	30.3201265	20.6358575	134.91465	-89.6599585	12.3352505	147.753808
-35.851006	-12.397223	148.272888	-29.614893	16.086267	141.375229	35.371662	-0.031906	137.368073	25.510597	40.568996	131.847046	30.4411295	20.268545	134.6075595	-89.6709155	11.903989	148.1428985
-36.826435	-12.229184	147.58757	-29.538568	15.704751	141.302124	35.538197	-0.401533	136.833252	25.482105	40.246944	131.79068	30.510151	19.9227055	134.311966	-89.587287	11.4867965	148.292282
-37.749126	-11.873393	146.751083	-29.452255	15.313822	141.159637	35.634731	-0.753248	136.304565	25.6423	39.87125	131.72287	30.6385155	19.559001	134.0137175	-89.5430255	11.068643	148.3055565
-38.63887	-11.291977	145.862076	-29.33659	14.937386	140.958054	35.666584	-1.076001	135.805954	25.898674	39.484432	131.646149	30.782629	19.2042155	133.7260515	-89.455809	10.6705565	148.1900565
-39.397297	-10.504963	145.000076	-29.182703	14.578958	140.741516	35.749184	-1.417524	135.278839	26.01701	39.189308	131.577972	30.883097	18.885892	133.4284055	-89.248503	10.272024	148.0546265
-40.042068	-9.530614	144.220001	-28.985151	14.230736	140.541245	35.871624	-1.776886	134.675766	26.198662	38.891373	131.480316	31.035143	18.5572435	133.078041	-89.005445	9.9042285	148.004449
-40.842281	-7.77535	143.339081	-28.619305	13.637545	140.347153	35.878761	-2.248585	133.813232	26.452328	38.383858	131.219406	31.1655445	18.0676365	132.516319	-88.4041545	9.2074535	148.177987
-41.203289	-6.42318	142.941498	-28.336987	13.201569	140.325195	36.189007	-2.744699	133.128983	26.635084	37.986668	130.996307	31.4120455	17.6209845	132.062645	-88.0860195	8.7821535	148.587745
-41.427292	-4.972131	142.756088	-28.023418	12.760936	140.384888	36.398064	-3.12717	132.574173	26.832676	37.589664	130.766891	31.61537	17.231247	131.670532	-87.662206	8.290625	149.099244
-41.510548	-3.393545	142.70816	-27.684637	12.329064	140.509766	36.747601	-3.538707	132.147339	27.0298	37.222862	130.559464	31.8887005	16.8420775	131.3534015	-87.2579745	7.8160505	149.6661305
-41.453888	-1.73951	142.780853	-27.340988	11.906676	140.698929	36.948524	-3.826438	131.862045	27.209312	36.875717	130.390717	32.078918	16.5246395	131.126381	-86.760894	7.2887125	150.271477
-41.263371	0.020624	142.93074	-26.980177	11.514879	140.927307	37.165726	-4.085843	131.664932	27.402956	36.583157	130.242142	32.284341	16.248657	130.953537	-86.244695	6.781101	150.901077
-40.928509	1.822274	142.973984	-26.642279	11.125944	141.119583	37.377403	-4.34007	131.486755	27.625443	36.313732	130.1297	32.501423	15.986831	130.8082275	-85.785981	6.265057	151.4309385
-40.265404	4.643351	142.779266	-26.197714	10.530778	141.235565	37.710648	-4.696152	131.272141	27.932739	35.933487	130.135956	32.8216935	15.6186675	130.7040485	-85.2171215	5.4428885	151.7670815
-39.668076	6.612338	142.397858	-25.956266	10.138793	141.169983	37.959465	-4.937429	131.129883	28.230185	35.720287	130.327026	33.094825	15.391429	130.7284545	-85.007357	4.886157	151.6115115
-38.957741	8.619906	141.920471	-25.728336	9.769696	140.997665	38.176601	-5.115151	130.984283	28.554541	35.547367	130.622787	33.365571	15.216108	130.803535	-84.822243	4.323284	151.191795
-38.167095	10.63595	141.51976	-25.539089	9.459729	140.783279	38.379425	-5.291684	130.775909	28.924623	35.4174	131.02887	33.652024	15.062858	130.9023895	-84.730202	3.8566	150.6641685
-37.202381	12.724918	141.085358	-25.380379	9.214335	140.564529	38.53513	-5.475609	130.529419	29.315477	35.336445	131.582153	33.9253035	14.930418	131.055786	-84.6860615	3.498252	150.073272
-36.139854	14.832219	140.866989	-25.248268	8.987624	140.367859	38.648483	-5.578932	130.3302	29.767853	35.247681	132.262772	34.208168	14.8343745	131.296486	-84.704704	3.1408735	149.439232
-34.905445	16.922632	140.935211	-25.132099	8.83744	140.309402	38.799217	-5.714431	130.202911	30.260101	35.151787	133.163132	34.529659	14.718678	131.6830215	-84.793857	2.956202	148.9357825
-32.862465	19.906887	141.443329	-24.974268	8.676834	140.464859	39.001995	-5.913246	130.14476	31.019232	34.979359	134.913513	35.0106135	14.5330565	132.5291365	-84.9591495	2.8206115	148.4005815
-31.397892	21.789473	142.040329	-24.849468	8.647923	140.682449	39.154526	-6.011387	130.337982	31.530365	34.837322	136.244705	35.3424455	14.4129675	133.2913435	-85.0413815	2.8828785	148.0735545
-29.788086	23.606403	142.691879	-24.720222	8.684429	140.913528	39.343788	-6.135473	130.675446	32.029449	34.645981	137.589951	35.6866185	14.255254	134.1326985	-85.1270625	3.113604	147.6943575
-28.14472	25.276058	143.398804	-24.544668	8.779521	141.145584	39.596031	-6.277287	131.018707	31.915855	34.812019	139.279434	35.755943	14.267366	135.1490705	-84.845279	3.291676	147.1420975
-26.386911	26.826509	144.041031	-24.301937	8.936687	141.360504	39.833553	-6.425177	131.464005	32.422638	34.631802	140.481766	36.1280955	14.1033125	135.9728855	-84.7319695	3.7700615	146.7481225
-24.622704	28.199461	144.652893	-24.081486	9.03564	141.502243	40.182064	-6.60155	131.866409	NaN	NaN	NaN	NaN	NaN	NaN	NaN	NaN	NaN
-22.825319	29.423815	145.136124	-23.876102	9.118665	141.601425	40.811989	-6.956197	132.199402	NaN	NaN	NaN	NaN	NaN	NaN	NaN	NaN	NaN
-20.108061	30.95365	145.717667	-23.547798	9.220524	141.727356	40.988419	-6.933156	132.493835	NaN	NaN	NaN	NaN	NaN	NaN	NaN	NaN	NaN
-18.276266	31.756306	145.98645	-23.363731	9.303616	141.772949	41.2766	-7.035388	132.791275	NaN	NaN	NaN	NaN	NaN	NaN	NaN	NaN	NaN
-16.474283	32.43565	146.236664	-23.255222	9.415104	141.803207	41.53627	-7.102501	133.156845	NaN	NaN	NaN	NaN	NaN	NaN	NaN	NaN	NaN
-14.761684	32.939674	146.471512	-23.222607	9.575467	141.841095	41.720325	-7.128285	133.56926	NaN	NaN	NaN	NaN	NaN	NaN	NaN	NaN	NaN
-13.044347	33.245735	146.738251	-23.23126	9.776878	141.881729	41.823452	-7.118602	134.013626	NaN	NaN	NaN	NaN	NaN	NaN	NaN	NaN	NaN
-11.360597	33.37154	147.040863	-23.27335	10.015165	141.946869	41.8717	-7.04831	134.43573	NaN	NaN	NaN	NaN	NaN	NaN	NaN	NaN	NaN
-9.804452	33.324425	147.403137	-23.312777	10.26532	142.010086	NaN	NaN	NaN	NaN	NaN	NaN	NaN	NaN	NaN	NaN	NaN	NaN
-7.515862	32.926281	147.854752	-23.394348	10.683678	142.072098	NaN	NaN	NaN	NaN	NaN	NaN	NaN	NaN	NaN	NaN	NaN	NaN
-6.140787	32.504303	148.074585	-23.432037	10.971354	142.061508	NaN	NaN	NaN	NaN	NaN	NaN	NaN	NaN	NaN	NaN	NaN	NaN
-4.794268	31.889837	148.212234	-23.448299	11.25858	142.015961	NaN	NaN	NaN	NaN	NaN	NaN	NaN	NaN	NaN	NaN	NaN	NaN
-3.500344	31.118328	148.181564	-23.452349	11.551805	141.928619	NaN	NaN	NaN	NaN	NaN	NaN	NaN	NaN	NaN	NaN	NaN	NaN
-2.334264	30.238729	148.037643	-23.436754	11.877278	141.782959	NaN	NaN	NaN	NaN	NaN	NaN	NaN	NaN	NaN	NaN	NaN	NaN
-1.227092	29.171186	147.868713	-23.419483	12.21176	141.628235	NaN	NaN	NaN	NaN	NaN	NaN	NaN	NaN	NaN	NaN	NaN	NaN
-0.230057	28.013081	147.568832	-23.367146	12.583435	141.396545	NaN	NaN	NaN	NaN	NaN	NaN	NaN	NaN	NaN	NaN	NaN	NaN
1.055644	25.958591	147.017487	-23.312212	13.17759	140.986984	NaN	NaN	NaN	NaN	NaN	NaN	NaN	NaN	NaN	NaN	NaN	NaN
1.724673	24.446224	146.64447	-23.244526	13.574278	140.708466	NaN	NaN	NaN	NaN	NaN	NaN	NaN	NaN	NaN	NaN	NaN	NaN
2.309828	22.761477	146.22467	-23.17684	13.953061	140.466431	NaN	NaN	NaN	NaN	NaN	NaN	NaN	NaN	NaN	NaN	NaN	NaN
2.729586	20.983727	145.746429	-23.093813	14.308781	140.232315	NaN	NaN	NaN	NaN	NaN	NaN	NaN	NaN	NaN	NaN	NaN	NaN
3.022856	19.062935	145.237381	-23.003963	14.6615	140.031769	NaN	NaN	NaN	NaN	NaN	NaN	NaN	NaN	NaN	NaN	NaN	NaN
3.150861	17.083052	144.685898	-22.915646	15.01353	139.836029	NaN	NaN	NaN	NaN	NaN	NaN	NaN	NaN	NaN	NaN	NaN	NaN
3.119026	14.975947	144.134628	-22.831921	15.368787	139.634674	35.200939	37.481087	147.206436	NaN	NaN	NaN	NaN	NaN	NaN	NaN	NaN	NaN
2.718788	11.715064	143.343567	-22.708773	15.929307	139.323883	35.41832	38.108501	146.445648	NaN	NaN	NaN	NaN	NaN	NaN	NaN	NaN	NaN
2.311738	9.486345	142.85907	-22.620579	16.282057	139.176468	35.545536	38.497227	145.905121	NaN	NaN	NaN	NaN	NaN	NaN	NaN	NaN	NaN
1.718534	7.183984	142.471161	-22.506857	16.620926	139.072388	35.693169	38.857605	145.353241	NaN	NaN	NaN	NaN	NaN	NaN	NaN	NaN	NaN
0.908439	4.840644	142.275299	-22.35734	16.924162	139.037704	35.853569	39.210312	144.786575	NaN	NaN	NaN	NaN	NaN	NaN	NaN	NaN	NaN
0.003586	2.520492	142.130356	-22.168598	17.196829	139.096558	36.020721	39.529591	144.172333	NaN	NaN	NaN	NaN	NaN	NaN	NaN	NaN	NaN
-1.034251	0.154628	142.191696	-21.948282	17.418507	139.341156	36.233379	39.85796	143.417511	NaN	NaN	NaN	NaN	NaN	NaN	NaN	NaN	NaN
-2.272734	-2.171256	142.545303	-21.702923	17.565475	139.818268	36.446579	40.120972	142.588043	NaN	NaN	NaN	NaN	NaN	NaN	NaN	NaN	NaN
-4.32247	-5.588405	143.502075	-21.227695	17.609362	140.850388	36.767651	40.320873	141.321869	NaN	NaN	NaN	NaN	NaN	NaN	NaN	NaN	NaN
-5.784844	-7.784188	144.46936	-20.871819	17.539303	141.702194	36.935364	40.360447	140.516144	NaN	NaN	NaN	NaN	NaN	NaN	NaN	NaN	NaN
-7.327122	-9.893909	145.738708	-20.470963	17.409061	142.660782	37.076084	40.344894	139.733475	NaN	NaN	NaN	NaN	NaN	NaN	NaN	NaN	NaN
-8.966188	-11.800737	147.421204	-20.083389	17.218191	143.643906	37.158566	40.298462	139.02092	NaN	NaN	NaN	NaN	NaN	NaN	NaN	NaN	NaN
-10.563262	-13.585217	149.134201	-19.713022	16.980753	144.585144	36.944344	40.22348	138.275726	NaN	NaN	NaN	NaN	NaN	NaN	NaN	NaN	NaN
-12.33077	-15.124178	151.074722	-19.390648	16.712717	145.457153	36.927509	39.988091	137.503983	NaN	NaN	NaN	NaN	NaN	NaN	NaN	NaN	NaN
-13.928986	-16.540766	153.019287	-19.072729	16.396034	146.262695	36.861324	39.703442	136.794617	NaN	NaN	NaN	NaN	NaN	NaN	NaN	NaN	NaN
-16.267633	-18.333197	155.77774	-18.612579	15.813512	147.393021	36.719368	39.202309	135.836258	NaN	NaN	NaN	NaN	NaN	NaN	NaN	NaN	NaN
NaN	NaN	NaN	-18.330276	15.393716	148.083603	36.573601	38.829659	135.301559	NaN	NaN	NaN	NaN	NaN	NaN	NaN	NaN	NaN
NaN	NaN	NaN	-18.06432	15.001149	148.683044	36.458206	38.42094	134.774628	NaN	NaN	NaN	NaN	NaN	NaN	NaN	NaN	NaN
NaN	NaN	NaN	-17.807322	14.685394	149.209412	36.273338	38.059307	134.281738	NaN	NaN	NaN	NaN	NaN	NaN	NaN	NaN	NaN
NaN	NaN	NaN	-17.78779	14.541864	149.689087	36.1362	37.686275	133.731934	NaN	NaN	NaN	NaN	NaN	NaN	NaN	NaN	NaN
NaN	NaN	NaN	-17.623447	14.313388	149.935074	36.009171	37.35857	133.22403	NaN	NaN	NaN	NaN	NaN	NaN	NaN	NaN	NaN
NaN	NaN	NaN	-17.513393	14.139056	149.97963	35.87413	37.087395	132.829041	NaN	NaN	NaN	NaN	NaN	NaN	NaN	NaN	NaN
NaN	NaN	NaN	-17.445278	13.918352	149.750168	35.843323	36.686562	132.251831	NaN	NaN	NaN	NaN	NaN	NaN	NaN	NaN	NaN
NaN	NaN	NaN	-17.454863	13.774753	149.423248	35.807228	36.54747	131.96286	NaN	NaN	NaN	NaN	NaN	NaN	NaN	NaN	NaN
NaN	NaN	NaN	-17.433405	13.613153	148.998108	35.71962	36.472797	131.703003	NaN	NaN	NaN	NaN	NaN	NaN	NaN	NaN	NaN
NaN	NaN	NaN	-17.438555	13.456464	148.573288	35.67506	36.439182	131.385025	NaN	NaN	NaN	NaN	NaN	NaN	NaN	NaN	NaN
NaN	NaN	NaN	-17.441677	13.28342	148.140442	35.599712	36.448078	131.11615	NaN	NaN	NaN	NaN	NaN	NaN	NaN	NaN	NaN
NaN	NaN	NaN	-17.298605	12.995665	147.760941	35.506802	36.441238	130.874847	NaN	NaN	NaN	NaN	NaN	NaN	NaN	NaN	NaN
NaN	NaN	NaN	-17.309896	12.756334	147.470947	35.410103	36.442524	130.660507	NaN	NaN	NaN	NaN	NaN	NaN	NaN	NaN	NaN
NaN	NaN	NaN	-17.337292	12.339026	147.172455	35.24181	36.363049	130.437653	NaN	NaN	NaN	NaN	NaN	NaN	NaN	NaN	NaN
NaN	NaN	NaN	-17.358013	12.04353	147.027344	35.140255	36.320354	130.357941	NaN	NaN	NaN	NaN	NaN	NaN	NaN	NaN	NaN
-32.191372	-6.805229	152.69809	-17.403866	11.75889	146.843033	35.041454	36.343624	130.377991	NaN	NaN	NaN	NaN	NaN	NaN	NaN	NaN	NaN
-31.867838	-4.564414	151.423737	-17.502956	11.476839	146.612839	34.956291	36.398472	130.477585	NaN	NaN	NaN	NaN	NaN	NaN	NaN	NaN	NaN
-31.563217	-2.016412	150.241608	-17.631037	11.205447	146.342102	34.885262	36.517708	130.697647	NaN	NaN	NaN	NaN	NaN	NaN	NaN	NaN	NaN
-31.080046	0.631175	148.971802	-17.802631	10.935009	146.002274	34.91013	36.687038	131.185852	NaN	NaN	NaN	NaN	NaN	NaN	NaN	NaN	NaN
-30.377817	3.337207	147.817368	-17.951246	10.639603	145.733246	35.368053	36.773201	131.938507	NaN	NaN	NaN	NaN	NaN	NaN	NaN	NaN	NaN
-28.95562	7.565924	146.689743	-18.158583	10.221251	145.710617	36.008091	37.103821	134.204346	NaN	NaN	NaN	NaN	NaN	NaN	NaN	NaN	NaN
-27.72201	10.40959	146.455795	-18.311056	10.011361	145.982941	36.578663	37.311928	136.428986	NaN	NaN	NaN	NaN	NaN	NaN	NaN	NaN	NaN
-26.349514	13.22072	146.670441	-18.487553	9.880953	146.433868	37.164055	37.480377	139.012802	NaN	NaN	NaN	NaN	NaN	NaN	NaN	NaN	NaN
-24.835604	15.997328	147.200592	-18.696827	9.923125	146.952072	NaN	NaN	NaN	NaN	NaN	NaN	NaN	NaN	NaN	NaN	NaN	NaN
-23.238506	18.714542	147.973389	-18.950806	10.178581	147.479706	NaN	NaN	NaN	NaN	NaN	NaN	NaN	NaN	NaN	NaN	NaN	NaN
-21.652405	21.295374	149.052155	-19.343199	10.607422	148.021454	NaN	NaN	NaN	NaN	NaN	NaN	NaN	NaN	NaN	NaN	NaN	NaN
-20.068949	23.717432	150.400726	-19.852852	11.17762	148.659851	NaN	NaN	NaN	NaN	NaN	NaN	NaN	NaN	NaN	NaN	NaN	NaN
-17.846043	27.035284	152.665466	-20.707327	12.208491	149.697845	NaN	NaN	NaN	NaN	NaN	NaN	NaN	NaN	NaN	NaN	NaN	NaN
-16.43586	29.004356	154.138382	-21.215689	12.885815	150.374191	NaN	NaN	NaN	NaN	NaN	NaN	NaN	NaN	NaN	NaN	NaN	NaN
-15.057219	30.798635	155.454819	-21.618618	13.478726	151.06929	NaN	NaN	NaN	NaN	NaN	NaN	NaN	NaN	NaN	NaN	NaN	NaN
-13.713753	32.400986	156.503754	-21.923998	13.983117	151.702957	NaN	NaN	NaN	NaN	NaN	NaN	NaN	NaN	NaN	NaN	NaN	NaN
-12.376733	33.858593	157.347137	-22.161493	14.396458	152.281143	NaN	NaN	NaN	NaN	NaN	NaN	NaN	NaN	NaN	NaN	NaN	NaN
-11.098206	35.126095	157.993896	-22.379461	14.743675	152.743774	NaN	NaN	NaN	NaN	NaN	NaN	NaN	NaN	NaN	NaN	NaN	NaN
-9.818624	36.171593	158.567627	-22.535927	15.045674	153.053528	NaN	NaN	NaN	NaN	NaN	NaN	NaN	NaN	NaN	NaN	NaN	NaN
-8.01815	37.391247	159.406876	-22.709427	15.398262	153.292374	NaN	NaN	NaN	NaN	NaN	NaN	NaN	NaN	NaN	NaN	NaN	NaN
-6.852214	37.899483	159.987991	-22.793444	15.536494	153.27861	NaN	NaN	NaN	NaN	NaN	NaN	NaN	NaN	NaN	NaN	NaN	NaN
-5.74037	38.197559	160.541473	-22.872887	15.619151	153.151123	NaN	NaN	NaN	NaN	NaN	NaN	NaN	NaN	NaN	NaN	NaN	NaN
-4.680638	38.259678	160.938065	-22.987965	15.699074	152.989731	NaN	NaN	NaN	NaN	NaN	NaN	NaN	NaN	NaN	NaN	NaN	NaN
-3.704123	38.153347	161.218079	-23.124191	15.816296	152.879471	NaN	NaN	NaN	NaN	NaN	NaN	NaN	NaN	NaN	NaN	NaN	NaN
-2.722727	37.872147	161.241455	-23.263279	16.021576	152.793411	NaN	NaN	NaN	NaN	NaN	NaN	NaN	NaN	NaN	NaN	NaN	NaN
-1.757937	37.435326	161.083908	-23.351757	16.314135	152.702713	NaN	NaN	NaN	NaN	NaN	NaN	NaN	NaN	NaN	NaN	NaN	NaN
-0.454683	36.47382	160.434631	-23.449118	16.806679	152.551132	NaN	NaN	NaN	NaN	NaN	NaN	NaN	NaN	NaN	NaN	NaN	NaN
0.401288	35.563526	159.845459	-23.518826	17.130524	152.465027	NaN	NaN	NaN	NaN	NaN	NaN	NaN	NaN	NaN	NaN	NaN	NaN
1.179992	34.44651	159.115952	-23.590805	17.463659	152.344376	NaN	NaN	NaN	NaN	NaN	NaN	NaN	NaN	NaN	NaN	NaN	NaN
1.859679	33.137989	158.364029	-23.642763	17.80407	152.143356	NaN	NaN	NaN	NaN	NaN	NaN	NaN	NaN	NaN	NaN	NaN	NaN
2.512769	31.608339	157.507874	-23.714464	18.153708	151.847763	NaN	NaN	NaN	NaN	NaN	NaN	NaN	NaN	NaN	NaN	NaN	NaN
3.049246	29.925308	156.642059	-23.771965	18.537308	151.455566	NaN	NaN	NaN	NaN	NaN	NaN	NaN	NaN	NaN	NaN	NaN	NaN
3.533584	28.061632	155.694046	-23.84025	18.927883	150.949203	NaN	NaN	NaN	NaN	NaN	NaN	NaN	NaN	NaN	NaN	NaN	NaN
4.045589	24.942368	154.395645	-23.889614	19.492439	150.131302	NaN	NaN	NaN	NaN	NaN	NaN	NaN	NaN	NaN	NaN	NaN	NaN
4.249952	22.709122	153.632019	-23.913511	19.812021	149.591766	NaN	NaN	NaN	NaN	NaN	NaN	NaN	NaN	NaN	NaN	NaN	NaN
4.310362	20.363756	152.960464	-23.969145	20.102362	149.14621	NaN	NaN	NaN	NaN	NaN	NaN	NaN	NaN	NaN	NaN	NaN	NaN
4.217351	17.903662	152.545761	-24.024826	20.355076	148.788544	NaN	NaN	NaN	NaN	NaN	NaN	NaN	NaN	NaN	NaN	NaN	NaN
4.015809	15.456791	152.275482	-24.088852	20.570896	148.469849	NaN	NaN	NaN	NaN	NaN	NaN	NaN	NaN	NaN	NaN	NaN	NaN
3.608265	13.0173	152.300858	-24.154104	20.711287	148.255859	NaN	NaN	NaN	NaN	NaN	NaN	NaN	NaN	NaN	NaN	NaN	NaN
3.017513	10.610839	152.690643	-24.195934	20.741659	148.089752	NaN	NaN	NaN	NaN	NaN	NaN	NaN	NaN	NaN	NaN	NaN	NaN
2.026875	7.234944	153.547134	-24.187792	20.615976	147.92334	NaN	NaN	NaN	32.264755	46.652794	144.595718	NaN	NaN	NaN	NaN	NaN	NaN
1.2218	5.19935	154.238876	-24.103422	20.444689	147.880798	NaN	NaN	NaN	32.05328	46.637463	143.493683	NaN	NaN	NaN	NaN	NaN	NaN
0.300905	3.312743	154.917313	-23.960737	20.240683	147.954697	NaN	NaN	NaN	32.076359	46.452023	142.537994	NaN	NaN	NaN	NaN	NaN	NaN
-0.642869	1.610307	155.339874	-23.780533	20.038582	148.090363	NaN	NaN	NaN	32.131863	46.260452	141.886642	NaN	NaN	NaN	NaN	NaN	NaN
-1.674888	0.042503	155.601044	-23.546495	19.821552	148.272339	NaN	NaN	NaN	32.227661	46.056438	141.544556	NaN	NaN	NaN	NaN	NaN	NaN
-2.775856	-1.370972	155.56337	-23.280216	19.585251	148.473526	NaN	NaN	NaN	32.359982	45.79866	141.447876	NaN	NaN	NaN	NaN	NaN	NaN
-3.914602	-2.61175	155.281967	-22.98728	19.332521	148.615067	NaN	NaN	NaN	32.616043	45.550392	141.514755	NaN	NaN	NaN	NaN	NaN	NaN
-5.734418	-4.17732	154.325455	-22.518589	18.978491	148.673203	NaN	NaN	NaN	33.102894	45.176029	141.69693	NaN	NaN	NaN	NaN	NaN	NaN
-6.95455	-5.006208	153.536148	-22.244297	18.754688	148.659851	NaN	NaN	NaN	33.469963	44.977402	141.883728	NaN	NaN	NaN	NaN	NaN	NaN
-8.283451	-5.66075	152.67337	-21.977863	18.5273	148.608749	NaN	NaN	NaN	33.835838	44.735313	142.208481	NaN	NaN	NaN	NaN	NaN	NaN
-9.639007	-6.229146	151.824799	-21.7094	18.272272	148.567459	NaN	NaN	NaN	34.177685	44.498825	142.686081	NaN	NaN	NaN	NaN	NaN	NaN
-11.021317	-6.645335	151.074417	-21.461811	18.007868	148.554047	NaN	NaN	NaN	NaN	NaN	NaN	NaN	NaN	NaN	NaN	NaN	NaN
-12.453638	-6.88541	150.457809	-21.252464	17.793247	148.583374	NaN	NaN	NaN	NaN	NaN	NaN	NaN	NaN	NaN	NaN	NaN	NaN
-13.909559	-7.020362	150.004028	-21.107189	17.625389	148.709824	NaN	NaN	NaN	NaN	NaN	NaN	NaN	NaN	NaN	NaN	NaN	NaN
-16.196199	-7.009438	149.58757	-20.951605	17.42812	149.022018	NaN	NaN	NaN	NaN	NaN	NaN	NaN	NaN	NaN	NaN	NaN	NaN
-17.770334	-6.932805	149.464569	-20.842783	17.285198	149.262985	NaN	NaN	NaN	NaN	NaN	NaN	NaN	NaN	NaN	NaN	NaN	NaN
-19.346825	-6.777611	149.557373	-20.685764	17.145796	149.501465	NaN	NaN	NaN	NaN	NaN	NaN	NaN	NaN	NaN	NaN	NaN	NaN
-20.928467	-6.536175	149.823685	-20.482828	17.018509	149.699219	NaN	NaN	NaN	NaN	NaN	NaN	NaN	NaN	NaN	NaN	NaN	NaN
-22.516949	-6.240753	150.206772	-20.252201	16.91807	149.79863	NaN	NaN	NaN	NaN	NaN	NaN	NaN	NaN	NaN	NaN	NaN	NaN
-24.136312	-5.855055	150.683075	-20.021471	16.833855	149.79599	NaN	NaN	NaN	NaN	NaN	NaN	NaN	NaN	NaN	NaN	NaN	NaN
-25.75309	-5.364784	151.14122	-19.780169	16.744011	149.687729	NaN	NaN	NaN	NaN	NaN	NaN	NaN	NaN	NaN	NaN	NaN	NaN
-28.127491	-4.427631	151.765045	-19.471962	16.611568	149.4478	NaN	NaN	NaN	36.419582	41.952778	141.398148	NaN	NaN	NaN	NaN	NaN	NaN
-29.73867	-3.63816	152.115936	-19.295479	16.512321	149.295303	NaN	NaN	NaN	36.392307	41.662453	140.413498	NaN	NaN	NaN	NaN	NaN	NaN
-31.283506	-2.743013	152.346924	-19.126333	16.387642	149.169479	NaN	NaN	NaN	36.399841	41.307304	139.527863	NaN	NaN	NaN	NaN	NaN	NaN
-32.821484	-1.679308	152.582657	-18.979336	16.239979	149.124832	NaN	NaN	NaN	36.446907	40.970039	138.727036	NaN	NaN	NaN	NaN	NaN	NaN
-34.288517	-0.465304	152.755432	-18.804607	16.033728	149.193573	NaN	NaN	NaN	36.404324	40.626671	138.063126	NaN	NaN	NaN	NaN	NaN	NaN
-35.7005	0.92293	152.924698	-18.646482	15.760872	149.402039	NaN	NaN	NaN	36.394264	40.262699	137.511139	NaN	NaN	NaN	NaN	NaN	NaN
-37.038177	2.468951	153.101852	-18.489464	15.437585	149.710297	NaN	NaN	NaN	36.294701	39.968277	137.091827	NaN	NaN	NaN	NaN	NaN	NaN
-38.926006	5.138877	153.422974	-18.219225	14.900009	150.256973	NaN	NaN	NaN	36.140537	39.500282	136.663773	NaN	NaN	NaN	NaN	NaN	NaN
-40.094849	7.149824	153.64061	-17.996643	14.534873	150.65686	NaN	NaN	NaN	36.080456	39.213326	136.458557	NaN	NaN	NaN	NaN	NaN	NaN
-41.121628	9.346579	153.824142	-17.77784	14.167507	151.024811	NaN	NaN	NaN	36.034058	38.993813	136.345825	NaN	NaN	NaN	NaN	NaN	NaN
-42.057106	11.695274	153.979324	-17.547276	13.77947	151.317719	NaN	NaN	NaN	36.066532	38.747932	136.24234	NaN	NaN	NaN	NaN	NaN	NaN
-42.89719	14.174664	154.097656	-17.323891	13.378022	151.537277	NaN	NaN	NaN	36.054375	38.567688	136.218567	NaN	NaN	NaN	NaN	NaN	NaN
-43.636871	16.789566	154.082123	-17.137857	12.98223	151.652542	NaN	NaN	NaN	35.981415	38.442612	136.289139	NaN	NaN	NaN	NaN	NaN	NaN
-44.258602	19.539431	153.827805	-17.019445	12.600218	151.576965	NaN	NaN	NaN	36.094429	38.269661	136.302322	NaN	NaN	NaN	NaN	NaN	NaN
-44.987991	23.840969	153.256027	-16.945574	12.056524	151.151642	NaN	NaN	NaN	36.135483	38.104797	136.340179	NaN	NaN	NaN	NaN	NaN	NaN
-45.59214	27.026701	152.977371	-16.955454	11.709099	150.642822	NaN	NaN	NaN	36.178062	38.007378	136.374634	NaN	NaN	NaN	NaN	NaN	NaN
-45.473705	29.85063	152.271133	-17.008564	11.367693	150.018448	NaN	NaN	NaN	35.957481	38.015438	136.546036	NaN	NaN	NaN	NaN	NaN	NaN
-45.50317	33.003799	151.974243	-17.071667	11.045367	149.325256	46.563087	-0.758415	134.647842	35.802032	37.980652	136.76358	41.1825595	18.6111185	135.705711	-75.3258935	3.4796155	162.944801
-45.35606	36.216309	151.723419	-17.117952	10.801966	148.607986	46.566189	-0.898409	134.082245	35.649776	37.936401	137.026749	41.1079825	18.518996	135.554497	-75.3438865	3.084936	161.661475
-45.040066	39.435574	151.58847	-17.152557	10.649245	147.961456	46.519184	-1.038176	133.603958	35.839939	37.829544	137.281448	41.1795615	18.395684	135.442703	-75.4846755	2.902806	160.480209
NaN	NaN	NaN	-17.183142	10.576098	147.412247	47.039375	-1.591092	133.366425	37.095573	37.255817	137.153595	42.067474	17.8323625	135.26001	-76.433758	3.3198335	159.564484
-43.357349	44.318485	152.567947	-17.222618	10.459629	146.950714	46.971813	-1.827836	133.18222	37.614471	37.071243	138.223434	42.293142	17.6217035	135.702827	-76.738378	3.2975545	158.198601
-41.766655	42.906906	152.281433	-17.256844	10.32389	146.914047	47.003227	-2.047152	133.269272	37.919468	36.878006	139.226212	42.4613475	17.415427	136.247742	-76.9750355	3.232353	157.580352
-40.345112	41.737106	152.659897	-17.285034	10.160251	147.02919	46.997334	-2.281474	133.493179	38.185886	36.605347	140.425568	42.59161	17.1619365	136.9593735	-77.161678	3.1585655	157.0990065
-38.707016	40.708485	153.027054	-17.295712	9.939659	147.317795	47.041412	-2.559853	133.852036	NaN	NaN	NaN	NaN	NaN	NaN	NaN	NaN	NaN
-37.073311	39.533485	153.781799	-17.283709	9.686459	147.705994	47.181705	-2.868123	134.232803	38.56892	35.825294	143.060989	42.8753125	16.4785855	138.646896	-77.4427305	2.8943325	156.765092
-35.40543	38.262577	154.197876	-17.289955	9.439121	148.136871	47.359066	-3.202608	134.567459	NaN	NaN	NaN	NaN	NaN	NaN	NaN	NaN	NaN
-33.664532	36.849834	154.592484	-17.30806	9.234158	148.567932	47.499107	-3.520395	134.822922	NaN	NaN	NaN	NaN	NaN	NaN	NaN	NaN	NaN
-31.118277	34.577137	154.482819	-17.33312	9.036812	149.192856	NaN	NaN	NaN	NaN	NaN	NaN	NaN	NaN	NaN	NaN	NaN	NaN
-29.357523	32.991364	154.232071	-17.346699	9.019901	149.584991	NaN	NaN	NaN	NaN	NaN	NaN	NaN	NaN	NaN	NaN	NaN	NaN
-27.541775	31.359873	153.53627	-17.402815	9.107679	150.004456	NaN	NaN	NaN	NaN	NaN	NaN	NaN	NaN	NaN	NaN	NaN	NaN
-25.794327	29.586464	153.480972	-17.458956	9.28723	150.488297	NaN	NaN	NaN	NaN	NaN	NaN	NaN	NaN	NaN	NaN	NaN	NaN
-24.00741	27.757648	152.911377	-17.501114	9.52959	150.977783	NaN	NaN	NaN	NaN	NaN	NaN	NaN	NaN	NaN	NaN	NaN	NaN
-22.312059	25.751547	153.018021	-17.54541	9.786916	151.446884	NaN	NaN	NaN	NaN	NaN	NaN	NaN	NaN	NaN	NaN	NaN	NaN
-20.615271	23.692345	152.940506	-17.595924	10.040221	151.892471	NaN	NaN	NaN	NaN	NaN	NaN	NaN	NaN	NaN	NaN	NaN	NaN
-18.116781	20.433929	152.89946	-17.688406	10.358015	152.471649	NaN	NaN	NaN	NaN	NaN	NaN	NaN	NaN	NaN	NaN	NaN	NaN
-16.505726	18.131262	152.906143	-17.758005	10.560174	152.784576	NaN	NaN	NaN	NaN	NaN	NaN	NaN	NaN	NaN	NaN	NaN	NaN
-14.889606	15.717143	153.009613	-17.849833	10.754447	153.072235	NaN	NaN	NaN	NaN	NaN	NaN	NaN	NaN	NaN	NaN	NaN	NaN
-13.36262	13.223955	153.205566	-17.939653	10.949044	153.337234	NaN	NaN	NaN	NaN	NaN	NaN	NaN	NaN	NaN	NaN	NaN	NaN
-11.94169	10.720909	153.370468	-18.027788	11.169456	153.553482	NaN	NaN	NaN	NaN	NaN	NaN	NaN	NaN	NaN	NaN	NaN	NaN
-10.559893	8.110031	153.481537	-18.097908	11.433859	153.757507	NaN	NaN	NaN	NaN	NaN	NaN	NaN	NaN	NaN	NaN	NaN	NaN
-9.245424	5.489148	153.659821	-18.101255	11.842665	153.973618	NaN	NaN	NaN	NaN	NaN	NaN	NaN	NaN	NaN	NaN	NaN	NaN
-7.584303	1.532455	154.56749	-18.083162	12.534203	154.110458	NaN	NaN	NaN	NaN	NaN	NaN	NaN	NaN	NaN	NaN	NaN	NaN
-6.855413	-1.060696	155.764526	-18.134396	13.082151	154.138138	NaN	NaN	NaN	NaN	NaN	NaN	NaN	NaN	NaN	NaN	NaN	NaN
-6.217723	-3.575326	156.793793	-18.197281	13.591491	154.14119	NaN	NaN	NaN	NaN	NaN	NaN	NaN	NaN	NaN	NaN	NaN	NaN
-5.677525	-6.050731	157.659515	-18.20808	13.953607	154.063477	NaN	NaN	NaN	NaN	NaN	NaN	NaN	NaN	NaN	NaN	NaN	NaN
-5.351291	-8.491412	158.800125	-18.142525	14.159218	153.878143	NaN	NaN	NaN	NaN	NaN	NaN	NaN	NaN	NaN	NaN	NaN	NaN
-5.040224	-10.836189	159.38353	-18.031797	14.266628	153.655792	NaN	NaN	NaN	NaN	NaN	NaN	NaN	NaN	NaN	NaN	NaN	NaN
-4.810762	-13.156425	159.757248	-17.890129	14.286256	153.415619	NaN	NaN	NaN	NaN	NaN	NaN	NaN	NaN	NaN	NaN	NaN	NaN
-4.708978	-16.431709	160.015244	-17.662283	14.266775	153.027832	NaN	NaN	NaN	NaN	NaN	NaN	NaN	NaN	NaN	NaN	NaN	NaN
-4.768071	-18.404951	159.964951	-17.549381	14.304029	152.834396	NaN	NaN	NaN	NaN	NaN	NaN	NaN	NaN	NaN	NaN	NaN	NaN
-5.086973	-20.221386	160.050156	-17.457367	14.389823	152.690247	NaN	NaN	NaN	NaN	NaN	NaN	NaN	NaN	NaN	NaN	NaN	NaN
-5.547571	-21.779537	160.1064	-17.350872	14.513238	152.588074	NaN	NaN	NaN	NaN	NaN	NaN	NaN	NaN	NaN	NaN	NaN	NaN
-6.24609	-21.628857	160.086227	-17.202559	14.651579	152.52475	NaN	NaN	NaN	NaN	NaN	NaN	NaN	NaN	NaN	NaN	NaN	NaN
-7.186161	-20.858509	159.745728	-16.9832	14.753267	152.470856	NaN	NaN	NaN	NaN	NaN	NaN	NaN	NaN	NaN	NaN	NaN	NaN
-7.775486	-20.436264	159.222824	-16.735054	14.768831	152.424301	NaN	NaN	NaN	NaN	NaN	NaN	NaN	NaN	NaN	NaN	NaN	NaN
-8.942451	-19.441809	158.256424	-16.358091	14.620649	152.440018	NaN	NaN	NaN	NaN	NaN	NaN	NaN	NaN	NaN	NaN	NaN	NaN
-9.935555	-18.575535	157.625946	-16.095757	14.383209	152.495148	NaN	NaN	NaN	NaN	NaN	NaN	NaN	NaN	NaN	NaN	NaN	NaN
-10.915764	-17.624306	156.869965	-15.83983	14.041595	152.635681	NaN	NaN	NaN	NaN	NaN	NaN	NaN	NaN	NaN	NaN	NaN	NaN
-11.993251	-16.532904	156.414276	-15.55708	13.624456	152.831451	NaN	NaN	NaN	NaN	NaN	NaN	NaN	NaN	NaN	NaN	NaN	NaN
-12.994461	-15.344235	155.740707	-15.213008	13.17055	153.047897	NaN	NaN	NaN	NaN	NaN	NaN	NaN	NaN	NaN	NaN	NaN	NaN
-14.115564	-14.046873	155.246277	-14.838304	12.717218	153.305099	NaN	NaN	NaN	NaN	NaN	NaN	NaN	NaN	NaN	NaN	NaN	NaN
-15.154576	-12.662101	154.800339	-14.464375	12.25377	153.639175	NaN	NaN	NaN	NaN	NaN	NaN	NaN	NaN	NaN	NaN	NaN	NaN
-16.878933	-10.421602	154.509323	-13.892083	11.544552	154.227646	NaN	NaN	NaN	NaN	NaN	NaN	NaN	NaN	NaN	NaN	NaN	NaN
-18.119421	-8.836087	154.449921	-13.49273	11.063385	154.562286	NaN	NaN	NaN	NaN	NaN	NaN	NaN	NaN	NaN	NaN	NaN	NaN
-19.273914	-7.214135	154.217636	-13.034669	10.58827	154.770813	NaN	NaN	NaN	NaN	NaN	NaN	NaN	NaN	NaN	NaN	NaN	NaN
-20.395851	-5.51192	153.982239	-12.57868	10.145716	154.824036	NaN	NaN	NaN	NaN	NaN	NaN	NaN	NaN	NaN	NaN	NaN	NaN
-21.662706	-3.790958	153.638702	-12.201515	9.757936	154.758118	NaN	NaN	NaN	NaN	NaN	NaN	NaN	NaN	NaN	NaN	NaN	NaN
-22.903204	-2.009259	153.384766	-11.951163	9.452515	154.607849	NaN	NaN	NaN	NaN	NaN	NaN	NaN	NaN	NaN	NaN	NaN	NaN
-24.11202	-0.176031	153.051071	-11.847859	9.264995	154.391449	NaN	NaN	NaN	NaN	NaN	NaN	NaN	NaN	NaN	NaN	NaN	NaN
-26.057526	2.621782	152.905899	-11.891847	9.190551	154.104797	NaN	NaN	NaN	NaN	NaN	NaN	NaN	NaN	NaN	NaN	NaN	NaN
-27.365679	4.561617	153.149307	-11.973091	9.228693	154.123932	NaN	NaN	NaN	NaN	NaN	NaN	NaN	NaN	NaN	NaN	NaN	NaN
-28.539328	6.498971	153.845215	-12.048921	9.293088	154.463821	NaN	NaN	NaN	NaN	NaN	NaN	NaN	NaN	NaN	NaN	NaN	NaN
-29.800987	8.435562	155.028931	-12.112645	9.358429	155.116592	NaN	NaN	NaN	NaN	NaN	NaN	NaN	NaN	NaN	NaN	NaN	NaN
-30.820387	10.454157	156.436172	-12.169094	9.36552	155.967392	NaN	NaN	NaN	NaN	NaN	NaN	NaN	NaN	NaN	NaN	NaN	NaN
-31.886274	12.404759	157.96904	-12.164607	9.285722	156.902512	NaN	NaN	NaN	NaN	NaN	NaN	NaN	NaN	NaN	NaN	NaN	NaN
-32.68079	14.480241	159.397675	-12.090866	9.200383	157.803146	NaN	NaN	NaN	NaN	NaN	NaN	NaN	NaN	NaN	NaN	NaN	NaN
-33.650478	17.59565	161.339493	-11.788023	9.164002	159.044495	NaN	NaN	NaN	NaN	NaN	NaN	NaN	NaN	NaN	NaN	NaN	NaN
-34.115917	19.73909	162.608093	-11.558702	9.144088	159.869232	NaN	NaN	NaN	NaN	NaN	NaN	NaN	NaN	NaN	NaN	NaN	NaN
-34.359646	22.026604	163.673889	-11.32124	9.120638	160.561874	NaN	NaN	NaN	NaN	NaN	NaN	NaN	NaN	NaN	NaN	NaN	NaN
-34.471172	24.257486	164.548279	-11.106771	9.037428	161.135757	NaN	NaN	NaN	NaN	NaN	NaN	NaN	NaN	NaN	NaN	NaN	NaN
-34.37886	26.666159	165.444382	-10.903186	8.946597	161.651337	NaN	NaN	NaN	NaN	NaN	NaN	NaN	NaN	NaN	NaN	NaN	NaN
-34.067936	29.051382	166.137634	-10.706739	8.834674	161.999969	NaN	NaN	NaN	NaN	NaN	NaN	NaN	NaN	NaN	NaN	NaN	NaN
-33.485062	31.439629	166.78598	-10.50695	8.71092	162.126678	NaN	NaN	NaN	NaN	NaN	NaN	NaN	NaN	NaN	NaN	NaN	NaN
-32.235622	35.052944	167.301758	-10.348048	8.508868	161.970917	NaN	NaN	NaN	NaN	NaN	NaN	NaN	NaN	NaN	NaN	NaN	NaN
NaN	NaN	NaN	-10.261833	8.338755	161.643387	NaN	NaN	NaN	NaN	NaN	NaN	NaN	NaN	NaN	NaN	NaN	NaN
NaN	NaN	NaN	-10.179872	8.156055	161.246094	NaN	NaN	NaN	NaN	NaN	NaN	NaN	NaN	NaN	NaN	NaN	NaN
NaN	NaN	NaN	-10.054359	7.965157	160.804993	NaN	NaN	NaN	NaN	NaN	NaN	NaN	NaN	NaN	NaN	NaN	NaN
NaN	NaN	NaN	-9.963493	7.890616	160.406998	NaN	NaN	NaN	NaN	NaN	NaN	NaN	NaN	NaN	NaN	NaN	NaN
NaN	NaN	NaN	-9.861591	7.873181	159.983856	NaN	NaN	NaN	NaN	NaN	NaN	NaN	NaN	NaN	NaN	NaN	NaN
NaN	NaN	NaN	-9.894629	8.047491	159.543518	NaN	NaN	NaN	NaN	NaN	NaN	NaN	NaN	NaN	NaN	NaN	NaN
NaN	NaN	NaN	-10.062793	8.490287	158.609909	NaN	NaN	NaN	NaN	NaN	NaN	NaN	NaN	NaN	NaN	NaN	NaN
NaN	NaN	NaN	-10.263632	8.903441	157.754837	NaN	NaN	NaN	NaN	NaN	NaN	NaN	NaN	NaN	NaN	NaN	NaN
NaN	NaN	NaN	-10.493546	9.403355	156.715317	NaN	NaN	NaN	NaN	NaN	NaN	NaN	NaN	NaN	NaN	NaN	NaN
-11.091762	43.053028	158.65123	-10.810118	9.936441	155.485641	NaN	NaN	NaN	NaN	NaN	NaN	NaN	NaN	NaN	NaN	NaN	NaN
-8.300457	42.820187	156.929535	-11.218713	10.579384	154.101624	NaN	NaN	NaN	NaN	NaN	NaN	NaN	NaN	NaN	NaN	NaN	NaN
-5.557126	42.425621	155.312164	-11.742627	11.317809	152.707108	NaN	NaN	NaN	NaN	NaN	NaN	NaN	NaN	NaN	NaN	NaN	NaN
-2.796237	41.883617	153.859894	-12.31987	12.096777	151.389877	NaN	NaN	NaN	NaN	NaN	NaN	NaN	NaN	NaN	NaN	NaN	NaN
1.309577	40.800407	152.278763	-13.089508	13.123463	149.864929	NaN	NaN	NaN	NaN	NaN	NaN	NaN	NaN	NaN	NaN	NaN	NaN
4.04089	39.851902	151.536285	-13.480266	13.683733	149.127884	NaN	NaN	NaN	NaN	NaN	NaN	NaN	NaN	NaN	NaN	NaN	NaN
6.777833	38.777214	151.035172	-13.771176	14.117505	148.565582	NaN	NaN	NaN	NaN	NaN	NaN	NaN	NaN	NaN	NaN	NaN	NaN
9.539467	37.526417	150.724503	-13.922448	14.495657	148.116043	NaN	NaN	NaN	NaN	NaN	NaN	NaN	NaN	NaN	NaN	NaN	NaN
12.244362	36.145924	150.607986	-14.009413	14.834954	147.710831	NaN	NaN	NaN	NaN	NaN	NaN	NaN	NaN	NaN	NaN	NaN	NaN
14.931674	34.626461	150.480576	-14.090633	15.161724	147.281479	NaN	NaN	NaN	NaN	NaN	NaN	NaN	NaN	NaN	NaN	NaN	NaN
17.545023	33.016396	150.389511	-14.163025	15.501685	146.773712	NaN	NaN	NaN	NaN	NaN	NaN	NaN	NaN	NaN	NaN	NaN	NaN
21.244127	30.480272	150.065262	-14.265284	16.023088	145.63623	NaN	NaN	NaN	NaN	NaN	NaN	NaN	NaN	NaN	NaN	NaN	NaN
23.654276	28.725056	149.627548	-14.370422	16.426226	144.673401	NaN	NaN	NaN	NaN	NaN	NaN	NaN	NaN	NaN	NaN	NaN	NaN
24.681452	26.562801	149.07843	-14.535323	16.743221	143.609726	NaN	NaN	NaN	NaN	NaN	NaN	NaN	NaN	NaN	NaN	NaN	NaN
25.721989	24.374687	148.441742	-14.683482	17.028479	142.509216	NaN	NaN	NaN	NaN	NaN	NaN	NaN	NaN	NaN	NaN	NaN	NaN
26.642456	22.121828	147.960037	-14.903961	17.266779	141.521835	NaN	NaN	NaN	NaN	NaN	NaN	NaN	NaN	NaN	NaN	NaN	NaN
27.319258	19.725574	147.559464	-15.152478	17.371693	140.630524	NaN	NaN	NaN	NaN	NaN	NaN	NaN	NaN	NaN	NaN	NaN	NaN
25.214437	18.682333	146.868103	-15.425153	17.524933	139.872635	NaN	NaN	NaN	NaN	NaN	NaN	NaN	NaN	NaN	NaN	NaN	NaN
22.230289	16.860018	145.703445	-15.795324	17.677612	138.970001	NaN	NaN	NaN	NaN	NaN	NaN	NaN	NaN	NaN	NaN	NaN	NaN
20.103861	15.613718	144.905746	-15.93936	17.767099	138.576859	NaN	NaN	NaN	NaN	NaN	NaN	NaN	NaN	NaN	NaN	NaN	NaN
17.890591	14.378437	144.312653	-16.034473	17.856964	138.427765	NaN	NaN	NaN	NaN	NaN	NaN	NaN	NaN	NaN	NaN	NaN	NaN
15.600655	13.073007	143.575775	-16.113773	17.917196	138.426025	NaN	NaN	NaN	NaN	NaN	NaN	NaN	NaN	NaN	NaN	NaN	NaN
13.095203	11.78109	143.019272	-16.157032	17.938236	138.51474	NaN	NaN	NaN	NaN	NaN	NaN	NaN	NaN	NaN	NaN	NaN	NaN
10.46411	10.437913	142.361984	-16.214025	17.916157	138.675018	NaN	NaN	NaN	NaN	NaN	NaN	NaN	NaN	NaN	NaN	NaN	NaN
7.761251	9.049645	141.804672	-16.315947	17.872032	138.953018	NaN	NaN	NaN	NaN	NaN	NaN	NaN	NaN	NaN	NaN	NaN	NaN
3.464429	6.882174	141.108841	-16.446072	17.818026	139.453995	NaN	NaN	NaN	NaN	NaN	NaN	NaN	NaN	NaN	NaN	NaN	NaN
0.417023	5.415974	140.646332	-16.515232	17.839256	139.815094	NaN	NaN	NaN	NaN	NaN	NaN	NaN	NaN	NaN	NaN	NaN	NaN
-2.739703	3.945505	140.411789	-16.574099	17.948103	140.26535	NaN	NaN	NaN	NaN	NaN	NaN	NaN	NaN	NaN	NaN	NaN	NaN
-6.054704	2.449452	140.623566	-16.643492	18.149107	140.942108	NaN	NaN	NaN	NaN	NaN	NaN	NaN	NaN	NaN	NaN	NaN	NaN
-9.548515	0.958975	141.514069	-16.780867	18.367348	142.058746	NaN	NaN	NaN	NaN	NaN	NaN	NaN	NaN	NaN	NaN	NaN	NaN
-13.229503	-0.478048	143.127151	-16.945311	18.556305	143.498138	NaN	NaN	NaN	NaN	NaN	NaN	NaN	NaN	NaN	NaN	NaN	NaN
-17.001312	-1.834761	145.440216	-17.090944	18.602434	145.132416	NaN	NaN	NaN	NaN	NaN	NaN	NaN	NaN	NaN	NaN	NaN	NaN
-22.5189	-3.727081	149.938446	-17.269642	18.292562	147.758301	NaN	NaN	NaN	NaN	NaN	NaN	NaN	NaN	NaN	NaN	NaN	NaN
-26.17535	-4.83322	153.231445	-17.373676	17.844824	149.496048	NaN	NaN	NaN	NaN	NaN	NaN	NaN	NaN	NaN	NaN	NaN	NaN
-29.763281	-5.783199	156.502136	-17.561394	17.274002	151.10939	NaN	NaN	NaN	35.787247	40.673019	136.121979	NaN	NaN	NaN	NaN	NaN	NaN
-33.34079	-6.527996	159.358978	-17.787647	16.662989	152.525803	NaN	NaN	NaN	34.881306	40.246033	135.800812	NaN	NaN	NaN	NaN	NaN	NaN
-36.706306	-7.244968	161.944504	-18.016771	16.123669	153.918533	NaN	NaN	NaN	33.930824	39.931061	135.720703	NaN	NaN	NaN	NaN	NaN	NaN
-39.974213	-7.632113	164.5065	-18.443989	15.78635	155.215958	NaN	NaN	NaN	32.736778	39.874695	135.948364	NaN	NaN	NaN	NaN	NaN	NaN
-43.158913	-7.924509	166.435547	-18.783236	15.41115	156.316238	NaN	NaN	NaN	NaN	NaN	NaN	NaN	NaN	NaN	NaN	NaN	NaN
NaN	NaN	NaN	-19.356655	14.887714	157.575729	NaN	NaN	NaN	NaN	NaN	NaN	NaN	NaN	NaN	NaN	NaN	NaN
NaN	NaN	NaN	-19.773722	14.582157	158.184052	NaN	NaN	NaN	NaN	NaN	NaN	NaN	NaN	NaN	NaN	NaN	NaN
NaN	NaN	NaN	-20.223379	14.359736	158.646744	NaN	NaN	NaN	NaN	NaN	NaN	NaN	NaN	NaN	NaN	NaN	NaN
NaN	NaN	NaN	-20.655394	14.113498	158.952805	NaN	NaN	NaN	NaN	NaN	NaN	NaN	NaN	NaN	NaN	NaN	NaN
NaN	NaN	NaN	-21.069384	13.851309	159.09668	NaN	NaN	NaN	NaN	NaN	NaN	NaN	NaN	NaN	NaN	NaN	NaN
NaN	NaN	NaN	-21.223917	13.435617	159.029877	NaN	NaN	NaN	NaN	NaN	NaN	NaN	NaN	NaN	NaN	NaN	NaN
NaN	NaN	NaN	-21.534418	13.182789	158.934738	NaN	NaN	NaN	NaN	NaN	NaN	NaN	NaN	NaN	NaN	NaN	NaN
NaN	NaN	NaN	-21.967838	12.932251	158.608566	NaN	NaN	NaN	NaN	NaN	NaN	NaN	NaN	NaN	NaN	NaN	NaN
NaN	NaN	NaN	-22.305618	12.851598	158.217316	NaN	NaN	NaN	NaN	NaN	NaN	NaN	NaN	NaN	NaN	NaN	NaN
NaN	NaN	NaN	-22.688705	12.875499	157.736938	NaN	NaN	NaN	NaN	NaN	NaN	NaN	NaN	NaN	NaN	NaN	NaN
NaN	NaN	NaN	-23.088247	12.937914	157.154724	NaN	NaN	NaN	NaN	NaN	NaN	NaN	NaN	NaN	NaN	NaN	NaN
-53.71418	10.813804	161.64801	-23.453478	13.02118	156.524628	NaN	NaN	NaN	NaN	NaN	NaN	NaN	NaN	NaN	NaN	NaN	NaN
-53.001446	13.029577	160.252045	-23.749617	13.104123	155.88739	NaN	NaN	NaN	NaN	NaN	NaN	NaN	NaN	NaN	NaN	NaN	NaN
-52.148552	15.309628	158.869629	-24.013823	13.270101	155.244919	NaN	NaN	NaN	NaN	NaN	NaN	NaN	NaN	NaN	NaN	NaN	NaN
-50.493095	18.822426	156.9319	-24.336348	13.583533	154.248444	NaN	NaN	NaN	NaN	NaN	NaN	NaN	NaN	NaN	NaN	NaN	NaN
-49.193405	21.14538	155.820648	-24.539309	13.859113	153.547989	NaN	NaN	NaN	NaN	NaN	NaN	NaN	NaN	NaN	NaN	NaN	NaN
-47.71666	23.532787	154.682846	-24.733456	14.211421	152.805954	NaN	NaN	NaN	NaN	NaN	NaN	NaN	NaN	NaN	NaN	NaN	NaN
-46.09095	25.89142	153.680527	-24.876329	14.603276	152.068024	NaN	NaN	NaN	NaN	NaN	NaN	NaN	NaN	NaN	NaN	NaN	NaN
-44.35622	28.213221	152.844666	-24.998001	15.003729	151.311707	NaN	NaN	NaN	NaN	NaN	NaN	NaN	NaN	NaN	NaN	NaN	NaN
-42.480923	30.439556	152.100723	-25.106001	15.419708	150.539536	NaN	NaN	NaN	NaN	NaN	NaN	NaN	NaN	NaN	NaN	NaN	NaN
-40.449848	32.592041	151.579422	-25.207016	15.81415	149.805145	NaN	NaN	NaN	30.319658	40.639748	142.711426	NaN	NaN	NaN	NaN	NaN	NaN
-37.29837	35.509869	151.285736	-25.358858	16.314865	148.985107	NaN	NaN	NaN	30.420919	40.834652	142.909821	NaN	NaN	NaN	NaN	NaN	NaN
-35.085167	37.229233	151.448547	-25.420029	16.533003	148.683243	NaN	NaN	NaN	30.414686	41.013779	143.222687	NaN	NaN	NaN	NaN	NaN	NaN
-32.747856	38.765263	151.839249	-25.421345	16.624582	148.601349	NaN	NaN	NaN	30.420273	41.138	143.755615	NaN	NaN	NaN	NaN	NaN	NaN
-30.319674	40.053352	152.424438	-25.346306	16.633501	148.686081	NaN	NaN	NaN	30.532434	41.115227	144.489243	NaN	NaN	NaN	NaN	NaN	NaN
-27.7957	41.181942	153.092102	-25.258759	16.562803	148.873215	NaN	NaN	NaN	30.667656	40.885792	145.355316	NaN	NaN	NaN	NaN	NaN	NaN
-25.198376	42.141609	153.678543	-25.177181	16.476725	149.063629	NaN	NaN	NaN	NaN	NaN	NaN	NaN	NaN	NaN	NaN	NaN	NaN
-22.586302	42.952423	154.128372	-25.180397	16.42083	149.22374	NaN	NaN	NaN	NaN	NaN	NaN	NaN	NaN	NaN	NaN	NaN	NaN
-18.645864	43.925919	154.413345	-25.35589	16.496971	149.221725	NaN	NaN	NaN	NaN	NaN	NaN	NaN	NaN	NaN	NaN	NaN	NaN
-16.034021	44.36515	154.400482	-25.559708	16.607296	149.051315	NaN	NaN	NaN	NaN	NaN	NaN	NaN	NaN	NaN	NaN	NaN	NaN
-13.445501	44.654686	154.307312	-25.755955	16.764126	148.724701	NaN	NaN	NaN	NaN	NaN	NaN	NaN	NaN	NaN	NaN	NaN	NaN
-10.805626	44.769211	154.165405	-25.912603	16.91114	148.250793	NaN	NaN	NaN	NaN	NaN	NaN	NaN	NaN	NaN	NaN	NaN	NaN
-8.240131	44.64304	154.069763	-26.057917	17.059793	147.706894	NaN	NaN	NaN	NaN	NaN	NaN	NaN	NaN	NaN	NaN	NaN	NaN
-5.685241	44.290314	153.933029	-26.184168	17.17061	147.083679	NaN	NaN	NaN	NaN	NaN	NaN	NaN	NaN	NaN	NaN	NaN	NaN
-3.170314	43.735905	153.828156	-26.274296	17.249306	146.456543	NaN	NaN	NaN	NaN	NaN	NaN	NaN	NaN	NaN	NaN	NaN	NaN
0.53091	42.455109	153.71048	-26.48542	17.30084	145.74855	NaN	NaN	NaN	NaN	NaN	NaN	NaN	NaN	NaN	NaN	NaN	NaN
2.467364	41.102211	153.515121	-26.586454	17.349909	145.379425	NaN	NaN	NaN	NaN	NaN	NaN	NaN	NaN	NaN	NaN	NaN	NaN
3.214202	38.947472	152.798737	-26.632933	17.4107	145.075592	NaN	NaN	NaN	NaN	NaN	NaN	NaN	NaN	NaN	NaN	NaN	NaN
3.962567	36.643566	152.101654	-26.674301	17.538858	144.834244	NaN	NaN	NaN	NaN	NaN	NaN	NaN	NaN	NaN	NaN	NaN	NaN
4.710393	34.266823	151.229584	-26.710234	17.731943	144.638367	NaN	NaN	NaN	NaN	NaN	NaN	NaN	NaN	NaN	NaN	NaN	NaN
5.313991	31.70985	150.349609	-26.724291	17.973114	144.556107	NaN	NaN	NaN	NaN	NaN	NaN	NaN	NaN	NaN	NaN	NaN	NaN
5.81872	29.001337	149.556686	-26.712236	18.230978	144.563644	NaN	NaN	NaN	NaN	NaN	NaN	NaN	NaN	NaN	NaN	NaN	NaN
6.380015	24.639458	148.548325	-26.630821	18.603872	144.540573	NaN	NaN	NaN	30.264467	40.960587	148.020737	NaN	NaN	NaN	NaN	NaN	NaN
6.603584	21.548895	148.162323	-26.548355	18.787514	144.575958	NaN	NaN	NaN	30.323702	41.137749	147.616943	NaN	NaN	NaN	NaN	NaN	NaN
6.624584	18.33849	148.073257	-26.421246	18.938181	144.64447	NaN	NaN	NaN	NaN	NaN	NaN	NaN	NaN	NaN	NaN	NaN	NaN
6.49264	15.092354	148.269806	-26.225508	19.053358	144.804886	NaN	NaN	NaN	NaN	NaN	NaN	NaN	NaN	NaN	NaN	NaN	NaN
6.207249	11.850933	148.759781	-26.022778	19.146772	145.104355	NaN	NaN	NaN	NaN	NaN	NaN	NaN	NaN	NaN	NaN	NaN	NaN
5.763278	8.648848	149.492554	-25.827717	19.229443	145.560867	NaN	NaN	NaN	30.501175	42.041229	145.757996	NaN	NaN	NaN	NaN	NaN	NaN
5.187322	5.510198	150.361053	-25.652466	19.311275	146.122284	NaN	NaN	NaN	30.751944	42.129684	145.002228	NaN	NaN	NaN	NaN	NaN	NaN
4.003701	1.054554	151.925308	-25.456423	19.458256	147.089371	NaN	NaN	NaN	30.91464	42.235397	143.969559	NaN	NaN	NaN	NaN	NaN	NaN
3.058626	-1.734714	153.065109	-25.397638	19.583248	147.821136	NaN	NaN	NaN	30.958652	42.253448	143.411942	NaN	NaN	NaN	NaN	NaN	NaN
2.05698	-4.411769	154.09375	-25.365305	19.671457	148.54216	NaN	NaN	NaN	30.885553	42.238308	143.050919	NaN	NaN	NaN	NaN	NaN	NaN
0.968887	-6.973093	155.022522	-25.28252	19.657112	149.197647	NaN	NaN	NaN	30.82695	42.235065	142.869217	NaN	NaN	NaN	NaN	NaN	NaN
-0.146791	-9.349863	155.854507	-25.16872	19.587261	149.849792	NaN	NaN	NaN	30.839205	42.226028	142.749542	NaN	NaN	NaN	NaN	NaN	NaN
-1.246446	-11.590582	156.555634	-25.008026	19.453541	150.410095	NaN	NaN	NaN	30.849218	42.224384	142.722244	NaN	NaN	NaN	NaN	NaN	NaN
-2.512884	-13.562918	157.23877	-24.824661	19.299841	150.890625	NaN	NaN	NaN	30.887556	42.180538	142.690475	NaN	NaN	NaN	NaN	NaN	NaN
-4.269171	-16.379738	158.09996	-24.568153	19.117411	151.453735	NaN	NaN	NaN	31.068516	42.039635	142.565735	NaN	NaN	NaN	NaN	NaN	NaN
-5.874443	-16.275072	158.224854	-24.393398	19.003325	151.71405	NaN	NaN	NaN	31.150866	41.945244	142.459793	NaN	NaN	NaN	NaN	NaN	NaN
-7.405138	-16.018152	158.232224	-24.214308	18.881481	151.911865	NaN	NaN	NaN	31.265211	41.810966	142.333481	NaN	NaN	NaN	NaN	NaN	NaN
-8.856964	-15.74297	158.184311	-24.060938	18.794497	152.057281	NaN	NaN	NaN	31.363583	41.706253	142.187256	NaN	NaN	NaN	NaN	NaN	NaN
-10.460806	-15.140057	158.140427	-23.944641	18.738111	152.165955	NaN	NaN	NaN	31.482649	41.613052	142.010162	NaN	NaN	NaN	NaN	NaN	NaN
-11.926413	-14.501333	157.918518	-23.798697	18.656925	152.218903	NaN	NaN	NaN	31.536484	41.541649	141.924072	NaN	NaN	NaN	NaN	NaN	NaN
-13.431454	-13.701963	157.550995	-23.640018	18.575495	152.244293	NaN	NaN	NaN	31.702662	41.467785	141.917755	NaN	NaN	NaN	NaN	NaN	NaN
-15.454032	-12.34916	156.530136	-23.41326	18.409657	152.234512	NaN	NaN	NaN	31.997204	41.361546	142.148483	NaN	NaN	NaN	NaN	NaN	NaN
-16.813559	-11.250566	155.618332	-23.275419	18.22521	152.210052	NaN	NaN	NaN	32.224701	41.247749	142.439667	NaN	NaN	NaN	NaN	NaN	NaN
-18.207079	-10.061693	154.751526	-23.180655	18.031132	152.15094	NaN	NaN	NaN	NaN	NaN	NaN	NaN	NaN	NaN	NaN	NaN	NaN
-19.383877	-8.750623	153.829834	-23.129871	17.83387	152.011154	NaN	NaN	NaN	NaN	NaN	NaN	NaN	NaN	NaN	NaN	NaN	NaN
-20.639799	-7.327812	152.954941	-23.116657	17.614737	151.789749	NaN	NaN	NaN	NaN	NaN	NaN	NaN	NaN	NaN	NaN	NaN	NaN
-21.82572	-5.846336	152.151001	-23.141935	17.38452	151.486069	NaN	NaN	NaN	NaN	NaN	NaN	NaN	NaN	NaN	NaN	NaN	NaN
-22.840878	-4.296228	151.418564	-23.226919	17.124571	151.134308	NaN	NaN	NaN	NaN	NaN	NaN	NaN	NaN	NaN	NaN	NaN	NaN
-24.379065	-1.908336	150.526093	-23.355541	16.67804	150.60434	NaN	NaN	NaN	NaN	NaN	NaN	NaN	NaN	NaN	NaN	NaN	NaN
-25.377104	-0.279079	150.049316	-23.428198	16.35704	150.283432	NaN	NaN	NaN	NaN	NaN	NaN	NaN	NaN	NaN	NaN	NaN	NaN
-26.255369	1.384911	149.640579	-23.48946	16.036085	149.984955	NaN	NaN	NaN	NaN	NaN	NaN	NaN	NaN	NaN	NaN	NaN	NaN
-26.987225	3.098131	149.177612	-23.556952	15.70839	149.683624	NaN	NaN	NaN	NaN	NaN	NaN	NaN	NaN	NaN	NaN	NaN	NaN
-27.792299	4.804348	148.809189	-23.631197	15.363294	149.421829	NaN	NaN	NaN	NaN	NaN	NaN	NaN	NaN	NaN	NaN	NaN	NaN
-28.468748	6.487117	148.617401	-23.673677	14.979753	149.257477	NaN	NaN	NaN	NaN	NaN	NaN	NaN	NaN	NaN	NaN	NaN	NaN
-28.938351	8.197565	148.560867	-23.625977	14.516677	149.192474	NaN	NaN	NaN	NaN	NaN	NaN	NaN	NaN	NaN	NaN	NaN	NaN
-29.514465	10.579256	148.880264	-23.320223	13.638449	149.367584	NaN	NaN	NaN	NaN	NaN	NaN	NaN	NaN	NaN	NaN	NaN	NaN
-29.734612	12.201515	149.29631	-23.016422	12.964064	149.622482	NaN	NaN	NaN	31.893084	38.085457	141.831543	NaN	NaN	NaN	NaN	NaN	NaN
-29.839178	13.616784	149.903137	-22.718945	12.262394	149.947601	NaN	NaN	NaN	32.049797	37.654552	142.093216	NaN	NaN	NaN	NaN	NaN	NaN
-29.70756	15.063601	150.602951	-22.410511	11.646078	150.267441	NaN	NaN	NaN	32.213917	37.27441	142.338913	NaN	NaN	NaN	NaN	NaN	NaN
-29.602861	16.517494	151.2686	-22.123407	11.115385	150.625977	NaN	NaN	NaN	32.408775	36.859127	142.587128	NaN	NaN	NaN	NaN	NaN	NaN
-29.310677	17.823141	151.972809	-21.853668	10.672097	150.960144	NaN	NaN	NaN	32.627644	36.437504	142.836899	NaN	NaN	NaN	NaN	NaN	NaN
-28.944969	19.139885	152.531738	-21.610481	10.311872	151.230148	NaN	NaN	NaN	32.848572	36.017506	143.149918	NaN	NaN	NaN	NaN	NaN	NaN
-28.08849	20.927063	153.346283	-21.286842	9.869102	151.53746	NaN	NaN	NaN	NaN	NaN	NaN	NaN	NaN	NaN	NaN	NaN	NaN
-27.364645	22.01638	153.691132	-21.134455	9.652238	151.663666	NaN	NaN	NaN	NaN	NaN	NaN	NaN	NaN	NaN	NaN	NaN	NaN
-26.603867	22.989119	154.032959	-21.024401	9.498536	151.733093	42.835247	-3.82323	134.62204	NaN	NaN	NaN	NaN	NaN	NaN	NaN	NaN	NaN
-25.719748	23.83522	154.205856	-20.937576	9.378585	151.764267	42.920208	-3.852646	134.656647	NaN	NaN	NaN	NaN	NaN	NaN	NaN	NaN	NaN
-24.715618	24.529966	154.387619	-20.871744	9.292439	151.762543	NaN	NaN	NaN	NaN	NaN	NaN	NaN	NaN	NaN	NaN	NaN	NaN
-23.672482	25.088528	154.468506	-20.78792	9.211721	151.778473	NaN	NaN	NaN	NaN	NaN	NaN	NaN	NaN	NaN	NaN	NaN	NaN
-22.423979	25.473291	154.600723	-20.67112	9.129712	151.837021	NaN	NaN	NaN	NaN	NaN	NaN	NaN	NaN	NaN	NaN	NaN	NaN
-20.49592	25.795042	154.71228	-20.428305	9.065745	152.010651	NaN	NaN	NaN	NaN	NaN	NaN	NaN	NaN	NaN	NaN	NaN	NaN
-19.029634	25.803291	154.783661	-20.267761	9.092881	152.166824	NaN	NaN	NaN	NaN	NaN	NaN	NaN	NaN	NaN	NaN	NaN	NaN
-17.645992	25.732315	154.733536	-20.108976	9.267602	152.298523	NaN	NaN	NaN	NaN	NaN	NaN	NaN	NaN	NaN	NaN	NaN	NaN
-16.0947	25.504477	154.576187	-19.987089	9.555179	152.383026	NaN	NaN	NaN	NaN	NaN	NaN	NaN	NaN	NaN	NaN	NaN	NaN
-14.664941	25.200787	154.360413	-19.912819	9.924007	152.429886	NaN	NaN	NaN	NaN	NaN	NaN	NaN	NaN	NaN	NaN	NaN	NaN
-13.111587	24.736664	154.075485	-19.913944	10.378768	152.432068	NaN	NaN	NaN	NaN	NaN	NaN	NaN	NaN	NaN	NaN	NaN	NaN
-11.672495	24.182497	153.745834	-19.959677	10.889284	152.394135	NaN	NaN	NaN	NaN	NaN	NaN	NaN	NaN	NaN	NaN	NaN	NaN
-9.488659	23.060558	153.283585	-20.06514	11.60857	152.30542	NaN	NaN	NaN	NaN	NaN	NaN	NaN	NaN	NaN	NaN	NaN	NaN
-7.969557	22.101971	152.997894	-20.163036	12.027489	152.226318	NaN	NaN	NaN	NaN	NaN	NaN	NaN	NaN	NaN	NaN	NaN	NaN
-6.537715	21.033415	152.750031	-20.265865	12.427579	152.142288	NaN	NaN	NaN	NaN	NaN	NaN	NaN	NaN	NaN	NaN	NaN	NaN
-5.135235	19.854168	152.494843	-20.394642	12.835458	152.032898	NaN	NaN	NaN	NaN	NaN	NaN	NaN	NaN	NaN	NaN	NaN	NaN
-3.760542	18.547106	152.24292	-20.498159	13.302371	151.851303	NaN	NaN	NaN	NaN	NaN	NaN	NaN	NaN	NaN	NaN	NaN	NaN
-2.408602	17.170879	151.882935	-20.573061	13.802092	151.574371	NaN	NaN	NaN	NaN	NaN	NaN	NaN	NaN	NaN	NaN	NaN	NaN
-1.059488	15.74023	151.505157	-20.663115	14.371088	151.259109	NaN	NaN	NaN	NaN	NaN	NaN	NaN	NaN	NaN	NaN	NaN	NaN
0.776656	13.462177	151.097488	-20.89806	15.240195	150.830658	NaN	NaN	NaN	NaN	NaN	NaN	NaN	NaN	NaN	NaN	NaN	NaN
1.904375	11.882781	150.939163	-21.056326	15.773532	150.574356	NaN	NaN	NaN	NaN	NaN	NaN	NaN	NaN	NaN	NaN	NaN	NaN
2.934192	10.287704	150.941635	-21.196632	16.25231	150.371292	NaN	NaN	NaN	NaN	NaN	NaN	NaN	NaN	NaN	NaN	NaN	NaN
3.970736	8.687443	151.089813	-21.251875	16.653095	150.16214	NaN	NaN	NaN	NaN	NaN	NaN	NaN	NaN	NaN	NaN	NaN	NaN
4.935735	7.115977	151.426041	-21.234735	17.034185	149.992004	NaN	NaN	NaN	NaN	NaN	NaN	NaN	NaN	NaN	NaN	NaN	NaN
5.795965	5.623611	151.920502	-21.167919	17.400982	149.80806	NaN	NaN	NaN	NaN	NaN	NaN	NaN	NaN	NaN	NaN	NaN	NaN
6.619599	4.225301	152.400375	-21.100431	17.782177	149.558121	NaN	NaN	NaN	NaN	NaN	NaN	NaN	NaN	NaN	NaN	NaN	NaN
7.730971	2.296018	152.943878	-20.9638	18.373236	148.921967	NaN	NaN	NaN	34.713699	42.076229	143.812775	NaN	NaN	NaN	NaN	NaN	NaN
8.396116	1.137207	153.089188	-20.865887	18.772694	148.298233	NaN	NaN	NaN	34.907913	42.40699	143.321533	NaN	NaN	NaN	NaN	NaN	NaN
8.937195	0.062702	153.004181	-20.810223	19.111526	147.497528	NaN	NaN	NaN	35.130119	42.66293	142.873291	NaN	NaN	NaN	NaN	NaN	NaN
9.477033	-0.992329	152.586761	-20.809172	19.331722	146.58992	NaN	NaN	NaN	35.251953	42.837547	142.497894	NaN	NaN	NaN	NaN	NaN	NaN
9.905616	-1.986399	151.842163	-20.830757	19.415123	145.633179	NaN	NaN	NaN	35.323048	42.924477	142.192657	NaN	NaN	NaN	NaN	NaN	NaN
10.265127	-2.963638	150.954834	-20.902134	19.394608	144.768768	NaN	NaN	NaN	35.2952	42.961929	142.005661	NaN	NaN	NaN	NaN	NaN	NaN
10.2898	-3.758683	150.001755	-20.997608	19.316303	144.057617	NaN	NaN	NaN	35.197594	42.963146	141.988327	NaN	NaN	NaN	NaN	NaN	NaN
9.575403	-4.711085	148.685135	-21.107315	19.200068	143.381485	NaN	NaN	NaN	34.984875	42.955303	142.223343	NaN	NaN	NaN	NaN	NaN	NaN
9.095884	-5.155171	148.155838	-21.141577	19.170195	143.210144	NaN	NaN	NaN	34.87215	42.981434	142.423889	NaN	NaN	NaN	NaN	NaN	NaN
8.437182	-5.488271	147.900314	-21.130445	19.187195	143.221268	NaN	NaN	NaN	34.843018	42.997574	142.568512	NaN	NaN	NaN	NaN	NaN	NaN
7.669945	-5.736856	147.866592	-21.060034	19.250584	143.362534	NaN	NaN	NaN	34.90844	43.016697	142.584305	NaN	NaN	NaN	NaN	NaN	NaN
6.885423	-5.856134	148.097885	-20.933912	19.352676	143.540283	NaN	NaN	NaN	34.997513	43.089104	142.462326	NaN	NaN	NaN	NaN	NaN	NaN
5.999836	-5.85322	148.367783	-20.752985	19.45138	143.695435	43.333149	3.138097	139.916061	35.189819	43.178795	142.242645	39.261484	23.158446	141.079353	-80.767454	15.744314	146.311517
5.039509	-5.776632	148.588364	-20.58522	19.558231	143.842285	43.351433	3.320951	139.981003	35.429764	43.248772	141.978073	39.3905985	23.2848615	140.979538	-80.5610385	15.8316005	146.705032
3.528169	-5.422579	148.946487	-20.390253	19.689657	144.094345	NaN	NaN	NaN	35.654736	43.397476	141.71579	NaN	NaN	NaN	NaN	NaN	NaN
2.426457	-5.085836	148.998688	-20.255573	19.74288	144.296783	NaN	NaN	NaN	35.823631	43.475842	141.617294	NaN	NaN	NaN	NaN	NaN	NaN
1.249615	-4.6279	149.005646	-20.131166	19.798532	144.548874	NaN	NaN	NaN	35.932541	43.574188	141.618256	NaN	NaN	NaN	NaN	NaN	NaN
0.087055	-4.071614	148.822647	-20.000975	19.858303	144.793777	NaN	NaN	NaN	36.040974	43.67802	141.722961	NaN	NaN	NaN	NaN	NaN	NaN
-1.197642	-3.398083	148.590271	-19.865839	19.906994	145.017624	NaN	NaN	NaN	36.083076	43.817234	141.873932	NaN	NaN	NaN	NaN	NaN	NaN
-2.380218	-2.641175	148.1828	-19.731842	19.981449	145.232422	NaN	NaN	NaN	36.140869	43.962406	142.033859	NaN	NaN	NaN	NaN	NaN	NaN
-3.657897	-1.781816	147.689789	-19.578201	20.066223	145.393951	NaN	NaN	NaN	36.147594	44.174049	142.243362	NaN	NaN	NaN	NaN	NaN	NaN
-5.520886	-0.304042	146.719879	-19.280724	20.204935	145.518738	NaN	NaN	NaN	NaN	NaN	NaN	NaN	NaN	NaN	NaN	NaN	NaN
-6.888139	0.778243	146.061859	-19.078791	20.334087	145.550446	NaN	NaN	NaN	NaN	NaN	NaN	NaN	NaN	NaN	NaN	NaN	NaN
-8.077579	1.890748	145.325089	-18.890997	20.47267	145.56105	NaN	NaN	NaN	NaN	NaN	NaN	NaN	NaN	NaN	NaN	NaN	NaN
-9.455039	3.075601	144.771774	-18.750389	20.658264	145.582458	NaN	NaN	NaN	NaN	NaN	NaN	NaN	NaN	NaN	NaN	NaN	NaN
-10.672174	4.241956	144.206985	-18.654867	20.860676	145.641586	NaN	NaN	NaN	NaN	NaN	NaN	NaN	NaN	NaN	NaN	NaN	NaN
-12.04843	5.42331	143.919373	-18.577623	21.038427	145.740585	NaN	NaN	NaN	NaN	NaN	NaN	NaN	NaN	NaN	NaN	NaN	NaN
-13.29492	6.483517	143.697037	-18.536116	21.172085	145.911636	NaN	NaN	NaN	NaN	NaN	NaN	NaN	NaN	NaN	NaN	NaN	NaN
-15.338737	7.965803	143.887543	-18.506489	21.272947	146.306091	NaN	NaN	NaN	NaN	NaN	NaN	NaN	NaN	NaN	NaN	NaN	NaN
-16.532686	8.787971	144.22261	-18.503614	21.300898	146.643204	NaN	NaN	NaN	NaN	NaN	NaN	NaN	NaN	NaN	NaN	NaN	NaN
-17.895308	9.569994	144.813889	-18.508228	21.327293	147.03447	NaN	NaN	NaN	NaN	NaN	NaN	NaN	NaN	NaN	NaN	NaN	NaN
-19.102682	10.198391	145.371429	-18.546221	21.353888	147.433731	NaN	NaN	NaN	NaN	NaN	NaN	NaN	NaN	NaN	NaN	NaN	NaN
-20.393934	10.791453	146.076553	-18.625076	21.361572	147.820923	NaN	NaN	NaN	NaN	NaN	NaN	NaN	NaN	NaN	NaN	NaN	NaN
-21.650368	11.33343	146.749619	-18.758301	21.333603	148.202835	NaN	NaN	NaN	NaN	NaN	NaN	NaN	NaN	NaN	NaN	NaN	NaN
-22.830309	11.831691	147.418594	-18.9212	21.294207	148.558182	NaN	NaN	NaN	NaN	NaN	NaN	NaN	NaN	NaN	NaN	NaN	NaN
-24.679535	12.638314	148.390137	-19.160976	21.265402	149.019516	NaN	NaN	NaN	NaN	NaN	NaN	NaN	NaN	NaN	NaN	NaN	NaN
-25.765907	13.160801	148.856766	-19.329769	21.258614	149.249298	NaN	NaN	NaN	34.984398	45.858192	141.480011	NaN	NaN	NaN	NaN	NaN	NaN
-26.897408	13.741546	149.284607	-19.497562	21.268358	149.392075	NaN	NaN	NaN	34.80706	45.708729	140.843018	NaN	NaN	NaN	NaN	NaN	NaN
-27.916578	14.428851	149.537659	-19.655426	21.282915	149.47905	NaN	NaN	NaN	34.667633	45.549511	140.261703	NaN	NaN	NaN	NaN	NaN	NaN
-28.861231	15.116885	149.686829	-19.829081	21.287636	149.51355	NaN	NaN	NaN	34.47776	45.412781	139.785736	NaN	NaN	NaN	NaN	NaN	NaN
-29.740694	15.854342	149.843536	-19.979378	21.270082	149.531433	NaN	NaN	NaN	34.359314	45.240856	139.329697	NaN	NaN	NaN	NaN	NaN	NaN
-30.545208	16.699366	149.937256	-20.073595	21.213337	149.574875	NaN	NaN	NaN	34.200096	45.046234	138.911942	NaN	NaN	NaN	NaN	NaN	NaN
-31.502932	18.101871	150.045578	-20.238218	21.034946	149.646561	NaN	NaN	NaN	33.955479	44.69669	138.342117	NaN	NaN	NaN	NaN	NaN	NaN
-32.095387	19.048515	150.159485	-20.367283	20.83592	149.705978	43.805984	3.379138	137.344284	33.756256	44.412781	137.977692	38.78112	23.8959595	137.660988	-79.515686	17.7758805	161.750968
-32.550423	20.139053	150.194748	-20.517971	20.602089	149.790009	43.588093	3.126947	137.129547	33.537529	44.104172	137.670593	38.562811	23.6155595	137.40007	-79.598753	17.5886185	162.179948
-32.894268	21.297241	150.294739	-20.661203	20.329554	149.870972	NaN	NaN	NaN	33.221291	43.855022	137.465317	NaN	NaN	NaN	NaN	NaN	NaN
-33.132103	22.456581	150.305634	-20.805155	20.037138	149.950195	NaN	NaN	NaN	32.804298	43.667103	137.37822	NaN	NaN	NaN	NaN	NaN	NaN
-33.292412	23.773411	150.388184	-20.952099	19.739609	150.059937	NaN	NaN	NaN	32.283497	43.565369	137.411316	NaN	NaN	NaN	NaN	NaN	NaN
-33.171551	25.113985	150.448013	-21.062523	19.421999	150.161301	NaN	NaN	NaN	31.783009	43.469166	137.567627	NaN	NaN	NaN	NaN	NaN	NaN
-32.968678	27.239656	150.562912	-21.216492	18.936056	150.350372	42.396183	1.730945	136.107712	NaN	NaN	NaN	NaN	NaN	NaN	NaN	NaN	NaN
-32.478024	28.739479	150.618225	-21.299149	18.60236	150.521957	42.251934	1.434529	136.120087	NaN	NaN	NaN	NaN	NaN	NaN	NaN	NaN	NaN
-32.033092	30.234417	150.804214	-21.352308	18.278933	150.750153	42.203869	1.10682	136.255783	NaN	NaN	NaN	NaN	NaN	NaN	NaN	NaN	NaN
-31.237617	31.827301	151.031494	-21.383709	17.933992	151.0233	42.22163	0.798331	136.522934	42.134281	36.779587	135.015137	42.1779555	18.788959	135.7690355	-84.9453735	17.079025	166.2775645
-30.482807	33.352325	151.428528	-21.373299	17.573668	151.354919	NaN	NaN	NaN	NaN	NaN	NaN	NaN	NaN	NaN	NaN	NaN	NaN
-29.357967	34.954529	151.892258	-21.322409	17.217312	151.70961	NaN	NaN	NaN	NaN	NaN	NaN	NaN	NaN	NaN	NaN	NaN	NaN
-28.315702	36.469421	152.426056	-21.272928	16.911442	151.998169	NaN	NaN	NaN	NaN	NaN	NaN	NaN	NaN	NaN	NaN	NaN	NaN
-26.323151	38.806175	153.0495	-21.198431	16.58688	152.012451	NaN	NaN	NaN	NaN	NaN	NaN	NaN	NaN	NaN	NaN	NaN	NaN
-24.97286	40.221294	153.566223	-21.228661	16.496964	151.772446	NaN	NaN	NaN	NaN	NaN	NaN	NaN	NaN	NaN	NaN	NaN	NaN
-23.560295	41.584377	154.160126	-21.445757	16.440981	151.46199	NaN	NaN	NaN	NaN	NaN	NaN	NaN	NaN	NaN	NaN	NaN	NaN
-22.301125	42.701374	155.223053	-21.794102	16.447275	151.341049	NaN	NaN	NaN	NaN	NaN	NaN	NaN	NaN	NaN	NaN	NaN	NaN
-21.012051	43.729187	156.335495	-22.159529	16.626789	151.46817	NaN	NaN	NaN	NaN	NaN	NaN	NaN	NaN	NaN	NaN	NaN	NaN
-19.850227	44.597248	157.62204	-22.465452	16.878073	151.772781	NaN	NaN	NaN	NaN	NaN	NaN	NaN	NaN	NaN	NaN	NaN	NaN
-18.747066	45.238415	158.831177	-22.664661	17.116079	152.182236	NaN	NaN	NaN	NaN	NaN	NaN	NaN	NaN	NaN	NaN	NaN	NaN
-17.042412	45.951416	160.284744	-22.767792	17.359064	152.896378	NaN	NaN	NaN	NaN	NaN	NaN	NaN	NaN	NaN	NaN	NaN	NaN
-16.022154	46.127354	161.087097	-22.711029	17.369242	153.358704	NaN	NaN	NaN	NaN	NaN	NaN	NaN	NaN	NaN	NaN	NaN	NaN
-14.90297	46.110638	161.592758	-22.571226	17.266216	153.731323	NaN	NaN	NaN	NaN	NaN	NaN	NaN	NaN	NaN	NaN	NaN	NaN
-13.81845	45.911446	161.950577	-22.387484	17.107695	153.985458	NaN	NaN	NaN	NaN	NaN	NaN	NaN	NaN	NaN	NaN	NaN	NaN
-12.762679	45.534195	162.073929	-22.183905	16.888329	154.109894	NaN	NaN	NaN	NaN	NaN	NaN	NaN	NaN	NaN	NaN	NaN	NaN
-11.888484	45.006012	162.070358	-22.013042	16.660393	154.127991	NaN	NaN	NaN	NaN	NaN	NaN	NaN	NaN	NaN	NaN	NaN	NaN
-11.09062	44.240524	161.946899	-21.853075	16.441874	154.052597	NaN	NaN	NaN	NaN	NaN	NaN	NaN	NaN	NaN	NaN	NaN	NaN
-10.040598	42.747421	161.595795	-21.671551	16.210926	153.857727	NaN	NaN	NaN	NaN	NaN	NaN	NaN	NaN	NaN	NaN	NaN	NaN
-9.425866	41.61137	161.233215	-21.600576	16.114618	153.735962	NaN	NaN	NaN	NaN	NaN	NaN	NaN	NaN	NaN	NaN	NaN	NaN
-8.988472	40.263668	160.840988	-21.554079	16.034929	153.626312	NaN	NaN	NaN	NaN	NaN	NaN	NaN	NaN	NaN	NaN	NaN	NaN
-8.628979	38.707165	160.417419	-21.557915	15.98344	153.555161	NaN	NaN	NaN	NaN	NaN	NaN	NaN	NaN	NaN	NaN	NaN	NaN
-8.332965	37.063145	159.912537	-21.587257	15.95503	153.483643	NaN	NaN	NaN	NaN	NaN	NaN	NaN	NaN	NaN	NaN	NaN	NaN
-8.14699	35.202835	159.3013	-21.622118	15.959096	153.409729	NaN	NaN	NaN	NaN	NaN	NaN	NaN	NaN	NaN	NaN	NaN	NaN
-8.032839	33.246288	158.596771	-21.665522	15.996261	153.33075	NaN	NaN	NaN	NaN	NaN	NaN	NaN	NaN	NaN	NaN	NaN	NaN
-8.054747	29.999069	157.314163	-21.753225	16.142664	153.175705	NaN	NaN	NaN	NaN	NaN	NaN	NaN	NaN	NaN	NaN	NaN	NaN
-8.166192	27.704235	156.361526	-21.83079	16.308598	153.022186	NaN	NaN	NaN	NaN	NaN	NaN	NaN	NaN	NaN	NaN	NaN	NaN
-8.378151	25.308201	155.334778	-21.932497	16.551708	152.781281	NaN	NaN	NaN	NaN	NaN	NaN	NaN	NaN	NaN	NaN	NaN	NaN
-8.710246	22.76124	154.194458	-21.998222	16.847567	152.325043	NaN	NaN	NaN	NaN	NaN	NaN	NaN	NaN	NaN	NaN	NaN	NaN
-9.090872	20.180649	152.988846	-22.048306	17.190426	151.626434	NaN	NaN	NaN	NaN	NaN	NaN	NaN	NaN	NaN	NaN	NaN	NaN
-9.637155	17.576157	152.006439	-22.049036	17.497849	150.870804	NaN	NaN	NaN	NaN	NaN	NaN	NaN	NaN	NaN	NaN	NaN	NaN
-10.391676	14.92135	151.388611	-22.032494	17.75605	150.164825	NaN	NaN	NaN	NaN	NaN	NaN	NaN	NaN	NaN	NaN	NaN	NaN
-11.82449	11.033235	150.957779	-21.987467	17.861465	149.151428	NaN	NaN	NaN	NaN	NaN	NaN	NaN	NaN	NaN	NaN	NaN	NaN
-13.011013	8.558438	151.002625	-22.017118	17.731174	148.644653	NaN	NaN	NaN	NaN	NaN	NaN	NaN	NaN	NaN	NaN	NaN	NaN
-14.34305	6.255991	151.124741	-22.074848	17.52803	148.270706	NaN	NaN	NaN	NaN	NaN	NaN	NaN	NaN	NaN	NaN	NaN	NaN
-15.848528	4.128615	151.348312	-22.133074	17.264164	148.051971	NaN	NaN	NaN	NaN	NaN	NaN	NaN	NaN	NaN	NaN	NaN	NaN
-17.42708	2.211498	151.436234	-22.191324	16.992933	148.023682	NaN	NaN	NaN	NaN	NaN	NaN	NaN	NaN	NaN	NaN	NaN	NaN
-19.148573	0.540386	151.7117	-22.224184	16.795305	148.215561	NaN	NaN	NaN	NaN	NaN	NaN	NaN	NaN	NaN	NaN	NaN	NaN
-20.958742	-0.869285	152.023773	-22.24885	16.683012	148.632278	NaN	NaN	NaN	NaN	NaN	NaN	NaN	NaN	NaN	NaN	NaN	NaN
-23.844522	-2.645731	152.715393	-22.244593	16.508036	149.501389	NaN	NaN	NaN	NaN	NaN	NaN	NaN	NaN	NaN	NaN	NaN	NaN
-25.86504	-3.530762	153.288208	-22.231609	16.346285	150.207474	NaN	NaN	NaN	NaN	NaN	NaN	NaN	NaN	NaN	NaN	NaN	NaN
-27.884346	-4.248143	153.929825	-22.144825	16.111069	150.972565	NaN	NaN	NaN	NaN	NaN	NaN	NaN	NaN	NaN	NaN	NaN	NaN
-29.939838	-4.74817	154.768951	-22.008724	15.754555	151.859604	NaN	NaN	NaN	NaN	NaN	NaN	NaN	NaN	NaN	NaN	NaN	NaN
-31.950708	-5.098349	155.719788	-21.811462	15.280998	152.857132	NaN	NaN	NaN	NaN	NaN	NaN	NaN	NaN	NaN	NaN	NaN	NaN
-33.91943	-5.207453	156.989868	-21.540127	14.774304	153.979736	NaN	NaN	NaN	NaN	NaN	NaN	NaN	NaN	NaN	NaN	NaN	NaN
-35.789883	-5.155528	158.345535	-21.248642	14.277059	155.148621	NaN	NaN	NaN	NaN	NaN	NaN	NaN	NaN	NaN	NaN	NaN	NaN
-38.510384	-4.726589	160.38327	-20.827904	13.628475	156.786957	NaN	NaN	NaN	NaN	NaN	NaN	NaN	NaN	NaN	NaN	NaN	NaN
-40.22979	-4.188746	161.759506	-20.590731	13.277398	157.762299	NaN	NaN	NaN	NaN	NaN	NaN	NaN	NaN	NaN	NaN	NaN	NaN
-41.905022	-3.479671	162.949722	-20.404949	12.942015	158.599609	NaN	NaN	NaN	NaN	NaN	NaN	NaN	NaN	NaN	NaN	NaN	NaN
-43.394424	-2.722549	164.029114	-20.262661	12.602469	159.293015	NaN	NaN	NaN	NaN	NaN	NaN	NaN	NaN	NaN	NaN	NaN	NaN
-44.855595	-1.737309	165.045212	-20.219173	12.254009	159.935211	NaN	NaN	NaN	34.555695	37.544781	140.718597	NaN	NaN	NaN	NaN	NaN	NaN
-46.093224	-0.741434	165.935104	-20.19961	11.84686	160.445953	NaN	NaN	NaN	33.916992	37.566418	141.036102	NaN	NaN	NaN	NaN	NaN	NaN
NaN	NaN	NaN	-20.228827	11.464172	160.874207	NaN	NaN	NaN	33.001411	37.669132	141.337128	NaN	NaN	NaN	NaN	NaN	NaN
NaN	NaN	NaN	-20.376501	10.90078	161.395126	NaN	NaN	NaN	31.979555	37.626793	141.616776	NaN	NaN	NaN	NaN	NaN	NaN
NaN	NaN	NaN	-20.529043	10.54482	161.672394	NaN	NaN	NaN	31.391785	37.544849	141.741425	NaN	NaN	NaN	NaN	NaN	NaN
NaN	NaN	NaN	-20.713463	10.156773	161.887833	NaN	NaN	NaN	30.762449	37.480007	141.939575	NaN	NaN	NaN	NaN	NaN	NaN
-49.89793	6.559621	168.720657	-20.85943	9.806556	162.109055	NaN	NaN	NaN	NaN	NaN	NaN	NaN	NaN	NaN	NaN	NaN	NaN
-50.005478	8.015141	168.830307	-21.017786	9.455128	162.313416	NaN	NaN	NaN	NaN	NaN	NaN	NaN	NaN	NaN	NaN	NaN	NaN
-49.888004	9.623339	168.808548	-21.142723	9.087533	162.440308	NaN	NaN	NaN	NaN	NaN	NaN	NaN	NaN	NaN	NaN	NaN	NaN
-49.58857	11.175896	168.754547	-21.305115	8.687923	162.495087	NaN	NaN	NaN	NaN	NaN	NaN	NaN	NaN	NaN	NaN	NaN	NaN
-48.782066	13.502173	168.315781	-21.57201	8.104074	162.362717	NaN	NaN	NaN	NaN	NaN	NaN	NaN	NaN	NaN	NaN	NaN	NaN
-47.912563	15.02295	167.959259	-21.745249	7.77163	162.158188	NaN	NaN	NaN	NaN	NaN	NaN	NaN	NaN	NaN	NaN	NaN	NaN
-46.893837	16.484394	167.473373	-21.91485	7.489322	161.915466	NaN	NaN	NaN	NaN	NaN	NaN	NaN	NaN	NaN	NaN	NaN	NaN
-45.594452	17.954233	167.046478	-22.036591	7.227649	161.668823	NaN	NaN	NaN	NaN	NaN	NaN	NaN	NaN	NaN	NaN	NaN	NaN
-44.13121	19.325533	166.636978	-22.148808	6.986451	161.447815	NaN	NaN	NaN	NaN	NaN	NaN	NaN	NaN	NaN	NaN	NaN	NaN
-42.392532	20.669674	166.362473	-22.225487	6.733428	161.287033	NaN	NaN	NaN	NaN	NaN	NaN	NaN	NaN	NaN	NaN	NaN	NaN
-40.483089	21.87439	166.177429	-22.270966	6.476211	161.185928	NaN	NaN	NaN	NaN	NaN	NaN	NaN	NaN	NaN	NaN	NaN	NaN
-37.224327	23.496176	165.882782	-22.285591	6.209661	161.117401	NaN	NaN	NaN	NaN	NaN	NaN	NaN	NaN	NaN	NaN	NaN	NaN
-34.831455	24.5065	165.686813	-22.298908	6.0844	161.10144	NaN	NaN	NaN	NaN	NaN	NaN	NaN	NaN	NaN	NaN	NaN	NaN
-32.314556	25.378826	165.419601	-22.31146	6.036836	161.020035	NaN	NaN	NaN	NaN	NaN	NaN	NaN	NaN	NaN	NaN	NaN	NaN
-29.657125	26.188135	164.898529	-22.362484	6.085696	160.87146	NaN	NaN	NaN	NaN	NaN	NaN	NaN	NaN	NaN	NaN	NaN	NaN
-26.932674	26.891809	164.220474	-22.440779	6.222102	160.622849	NaN	NaN	NaN	NaN	NaN	NaN	NaN	NaN	NaN	NaN	NaN	NaN
-24.077429	27.496422	163.524963	-22.537073	6.423851	160.322708	NaN	NaN	NaN	NaN	NaN	NaN	NaN	NaN	NaN	NaN	NaN	NaN
-21.037302	27.990499	162.770325	-22.648336	6.71629	159.969101	NaN	NaN	NaN	NaN	NaN	NaN	NaN	NaN	NaN	NaN	NaN	NaN
-16.319639	28.484089	161.847168	-22.841444	7.375076	159.505096	NaN	NaN	NaN	NaN	NaN	NaN	NaN	NaN	NaN	NaN	NaN	NaN
-13.132935	28.616602	161.476715	-22.988066	7.931996	159.344193	NaN	NaN	NaN	NaN	NaN	NaN	NaN	NaN	NaN	NaN	NaN	NaN
-9.843318	28.585369	161.332016	-23.11441	8.678438	159.239334	NaN	NaN	NaN	NaN	NaN	NaN	NaN	NaN	NaN	NaN	NaN	NaN
-6.522001	28.435707	161.393967	-23.253521	9.568976	159.132828	NaN	NaN	NaN	NaN	NaN	NaN	NaN	NaN	NaN	NaN	NaN	NaN
-3.15884	28.141542	161.478409	-23.377401	10.593089	158.868332	NaN	NaN	NaN	NaN	NaN	NaN	NaN	NaN	NaN	NaN	NaN	NaN
0.107688	27.779257	161.678619	-23.58284	11.801991	158.379181	NaN	NaN	NaN	NaN	NaN	NaN	NaN	NaN	NaN	NaN	NaN	NaN
3.241731	27.30485	161.866943	-23.908993	13.186754	157.560654	NaN	NaN	NaN	NaN	NaN	NaN	NaN	NaN	NaN	NaN	NaN	NaN
7.676088	26.429972	162.169525	-24.590321	15.448037	155.47934	NaN	NaN	NaN	NaN	NaN	NaN	NaN	NaN	NaN	NaN	NaN	NaN
10.280733	25.734381	162.412003	-25.194571	17.001894	153.642578	NaN	NaN	NaN	NaN	NaN	NaN	NaN	NaN	NaN	NaN	NaN	NaN
12.647882	24.932169	162.527283	-25.862682	18.479561	151.580963	NaN	NaN	NaN	NaN	NaN	NaN	NaN	NaN	NaN	NaN	NaN	NaN
14.806117	24.034994	162.598724	-26.414314	19.724501	149.761993	NaN	NaN	NaN	NaN	NaN	NaN	NaN	NaN	NaN	NaN	NaN	NaN
13.924801	23.278231	162.110733	-26.695847	20.676929	148.282928	NaN	NaN	NaN	NaN	NaN	NaN	NaN	NaN	NaN	NaN	NaN	NaN
12.199704	22.512924	160.478241	-26.60392	21.442591	146.919968	NaN	NaN	NaN	NaN	NaN	NaN	NaN	NaN	NaN	NaN	NaN	NaN
10.357057	21.702736	159.031738	-26.307301	22.019411	145.76767	NaN	NaN	NaN	NaN	NaN	NaN	NaN	NaN	NaN	NaN	NaN	NaN
7.525163	20.408087	157.041031	-25.801399	22.631342	144.104416	NaN	NaN	NaN	NaN	NaN	NaN	NaN	NaN	NaN	NaN	NaN	NaN
5.557265	19.530291	155.354691	-25.398108	22.92831	143.098755	NaN	NaN	NaN	NaN	NaN	NaN	NaN	NaN	NaN	NaN	NaN	NaN
3.226305	18.697748	154.012939	-25.020367	23.182177	142.423828	NaN	NaN	NaN	NaN	NaN	NaN	NaN	NaN	NaN	NaN	NaN	NaN
0.775551	17.851212	152.230698	-24.630415	23.391407	142.233383	NaN	NaN	NaN	NaN	NaN	NaN	NaN	NaN	NaN	NaN	NaN	NaN
-2.049577	17.015444	150.631042	-24.239822	23.559553	142.610046	NaN	NaN	NaN	NaN	NaN	NaN	NaN	NaN	NaN	NaN	NaN	NaN
-5.216138	16.249413	149.501648	-23.771709	23.758726	143.43161	NaN	NaN	NaN	NaN	NaN	NaN	NaN	NaN	NaN	NaN	NaN	NaN
-8.750007	15.510066	148.947098	-23.262852	24.02232	144.79985	NaN	NaN	NaN	NaN	NaN	NaN	NaN	NaN	NaN	NaN	NaN	NaN
-14.68837	14.538389	149.019028	-22.44018	24.46911	147.882156	NaN	NaN	NaN	NaN	NaN	NaN	NaN	NaN	NaN	NaN	NaN	NaN
-19.035872	13.994288	150.391006	-21.743908	24.735191	150.454971	NaN	NaN	NaN	NaN	NaN	NaN	NaN	NaN	NaN	NaN	NaN	NaN
-23.697002	13.502715	152.550156	-21.041451	24.963493	153.304443	NaN	NaN	NaN	NaN	NaN	NaN	NaN	NaN	NaN	NaN	NaN	NaN
-28.474369	13.092043	155.491272	-20.544489	25.040459	156.184921	NaN	NaN	NaN	NaN	NaN	NaN	NaN	NaN	NaN	NaN	NaN	NaN
-33.299862	12.663404	158.714813	-20.249104	24.937902	158.792145	NaN	NaN	NaN	NaN	NaN	NaN	NaN	NaN	NaN	NaN	NaN	NaN
-38.174057	12.323007	162.06662	-20.02026	24.673552	160.974243	NaN	NaN	NaN	NaN	NaN	NaN	NaN	NaN	NaN	NaN	NaN	NaN
-42.983963	12.011876	165.385986	-19.851175	24.324697	162.775635	NaN	NaN	NaN	NaN	NaN	NaN	NaN	NaN	NaN	NaN	NaN	NaN
-50.021816	11.784434	169.89119	-19.726612	23.689884	164.852921	NaN	NaN	NaN	NaN	NaN	NaN	NaN	NaN	NaN	NaN	NaN	NaN
NaN	NaN	NaN	-19.778015	23.241453	165.75827	NaN	NaN	NaN	NaN	NaN	NaN	NaN	NaN	NaN	NaN	NaN	NaN
NaN	NaN	NaN	-19.98773	22.853161	166.31572	NaN	NaN	NaN	NaN	NaN	NaN	NaN	NaN	NaN	NaN	NaN	NaN
NaN	NaN	NaN	-20.272581	22.521479	166.605621	NaN	NaN	NaN	NaN	NaN	NaN	NaN	NaN	NaN	NaN	NaN	NaN
NaN	NaN	NaN	-20.543987	22.287954	166.700272	NaN	NaN	NaN	NaN	NaN	NaN	NaN	NaN	NaN	NaN	NaN	NaN
NaN	NaN	NaN	-20.798653	22.161177	166.646591	NaN	NaN	NaN	NaN	NaN	NaN	NaN	NaN	NaN	NaN	NaN	NaN
NaN	NaN	NaN	-20.963955	22.128393	166.580246	NaN	NaN	NaN	NaN	NaN	NaN	NaN	NaN	NaN	NaN	NaN	NaN
NaN	NaN	NaN	-21.052677	22.220293	166.505966	NaN	NaN	NaN	NaN	NaN	NaN	NaN	NaN	NaN	NaN	NaN	NaN
NaN	NaN	NaN	-21.117714	22.319374	166.598572	NaN	NaN	NaN	NaN	NaN	NaN	NaN	NaN	NaN	NaN	NaN	NaN
NaN	NaN	NaN	-21.241625	22.37841	166.604797	NaN	NaN	NaN	NaN	NaN	NaN	NaN	NaN	NaN	NaN	NaN	NaN
NaN	NaN	NaN	-21.437298	22.430582	166.419922	NaN	NaN	NaN	NaN	NaN	NaN	NaN	NaN	NaN	NaN	NaN	NaN
NaN	NaN	NaN	-21.661394	22.493256	166.051804	NaN	NaN	NaN	NaN	NaN	NaN	NaN	NaN	NaN	NaN	NaN	NaN
NaN	NaN	NaN	-21.923374	22.555674	165.510635	NaN	NaN	NaN	NaN	NaN	NaN	NaN	NaN	NaN	NaN	NaN	NaN
-50.936283	30.533516	167.4543	-22.226337	22.595781	164.762634	NaN	NaN	NaN	NaN	NaN	NaN	NaN	NaN	NaN	NaN	NaN	NaN
-47.501427	33.340927	164.546326	-22.655552	22.638922	163.27681	NaN	NaN	NaN	NaN	NaN	NaN	NaN	NaN	NaN	NaN	NaN	NaN
-45.030331	35.211502	162.903519	-22.891705	22.59605	162.283066	NaN	NaN	NaN	NaN	NaN	NaN	NaN	NaN	NaN	NaN	NaN	NaN
-42.419258	37.037052	161.615067	-23.102642	22.472313	161.426834	NaN	NaN	NaN	NaN	NaN	NaN	NaN	NaN	NaN	NaN	NaN	NaN
-39.690964	38.843472	160.726898	-23.269823	22.334358	160.729416	NaN	NaN	NaN	NaN	NaN	NaN	NaN	NaN	NaN	NaN	NaN	NaN
-36.857643	40.638401	160.379196	-23.391588	22.144426	160.273453	NaN	NaN	NaN	NaN	NaN	NaN	NaN	NaN	NaN	NaN	NaN	NaN
-33.934155	42.362644	160.494415	-23.482197	21.864079	160.003952	NaN	NaN	NaN	NaN	NaN	NaN	NaN	NaN	NaN	NaN	NaN	NaN
-30.941149	44.004234	160.826218	-23.545385	21.522432	159.813293	NaN	NaN	NaN	NaN	NaN	NaN	NaN	NaN	NaN	NaN	NaN	NaN
-26.356865	46.276482	161.630585	-23.642529	20.993557	159.5672	NaN	NaN	NaN	NaN	NaN	NaN	NaN	NaN	NaN	NaN	NaN	NaN
-23.265676	47.681175	162.189896	-23.737564	20.675512	159.346588	NaN	NaN	NaN	NaN	NaN	NaN	NaN	NaN	NaN	NaN	NaN	NaN
-20.171581	48.974888	162.695053	-23.840807	20.445301	159.070175	NaN	NaN	NaN	NaN	NaN	NaN	NaN	NaN	NaN	NaN	NaN	NaN
-17.042046	50.165272	163.05365	-23.933372	20.28747	158.772339	NaN	NaN	NaN	NaN	NaN	NaN	NaN	NaN	NaN	NaN	NaN	NaN
-13.882518	51.26149	163.251404	-23.986126	20.172112	158.440308	NaN	NaN	NaN	NaN	NaN	NaN	NaN	NaN	NaN	NaN	NaN	NaN
-10.683397	52.262611	163.309509	-24.024815	20.087181	158.10994	NaN	NaN	NaN	NaN	NaN	NaN	NaN	NaN	NaN	NaN	NaN	NaN
-7.463104	53.119003	163.43071	-24.063425	20.026751	157.817322	NaN	NaN	NaN	NaN	NaN	NaN	NaN	NaN	NaN	NaN	NaN	NaN
-2.662568	54.00079	163.645767	-24.171976	19.953876	157.408157	NaN	NaN	NaN	NaN	NaN	NaN	NaN	NaN	NaN	NaN	NaN	NaN
-2.128819	52.384079	163.597687	-24.258396	19.881321	157.174362	NaN	NaN	NaN	NaN	NaN	NaN	NaN	NaN	NaN	NaN	NaN	NaN
-1.709804	50.519711	163.462479	-24.363934	19.828501	156.977493	NaN	NaN	NaN	NaN	NaN	NaN	NaN	NaN	NaN	NaN	NaN	NaN
-1.169768	48.61998	163.17334	-24.494387	19.801538	156.800537	NaN	NaN	NaN	NaN	NaN	NaN	NaN	NaN	NaN	NaN	NaN	NaN
-0.710144	46.574276	162.610352	-24.621244	19.833624	156.615692	NaN	NaN	NaN	NaN	NaN	NaN	NaN	NaN	NaN	NaN	NaN	NaN
-0.254242	44.501423	162.079926	-24.725101	19.917711	156.418472	NaN	NaN	NaN	NaN	NaN	NaN	NaN	NaN	NaN	NaN	NaN	NaN
0.238566	42.239555	161.290161	-24.826176	20.071751	156.207138	NaN	NaN	NaN	NaN	NaN	NaN	NaN	NaN	NaN	NaN	NaN	NaN
0.862666	38.682686	160.064728	-25.008354	20.389948	155.918259	NaN	NaN	NaN	NaN	NaN	NaN	NaN	NaN	NaN	NaN	NaN	NaN
1.198156	36.170341	159.145386	-25.090164	20.618557	155.737427	NaN	NaN	NaN	NaN	NaN	NaN	NaN	NaN	NaN	NaN	NaN	NaN
1.590763	33.540253	158.379028	-25.094048	20.84	155.578552	NaN	NaN	NaN	NaN	NaN	NaN	NaN	NaN	NaN	NaN	NaN	NaN
1.954983	30.767763	157.712234	-25.000656	21.033295	155.450027	NaN	NaN	NaN	NaN	NaN	NaN	NaN	NaN	NaN	NaN	NaN	NaN
2.310596	27.839161	157.055389	-24.93224	21.200251	155.371384	NaN	NaN	NaN	NaN	NaN	NaN	NaN	NaN	NaN	NaN	NaN	NaN
2.53511	24.78372	156.675583	-24.997581	21.314692	155.328064	NaN	NaN	NaN	NaN	NaN	NaN	NaN	NaN	NaN	NaN	NaN	NaN
2.649318	21.721701	156.355804	-25.192463	21.381041	155.253601	NaN	NaN	NaN	NaN	NaN	NaN	NaN	NaN	NaN	NaN	NaN	NaN
2.67242	17.022722	156.243057	-25.551029	21.371904	155.067429	NaN	NaN	NaN	NaN	NaN	NaN	NaN	NaN	NaN	NaN	NaN	NaN
2.609548	13.948074	156.237259	-25.692213	21.273733	154.789505	NaN	NaN	NaN	NaN	NaN	NaN	NaN	NaN	NaN	NaN	NaN	NaN
2.493253	10.901454	156.392487	-25.774061	21.160585	154.418884	NaN	NaN	NaN	NaN	NaN	NaN	NaN	NaN	NaN	NaN	NaN	NaN
2.366849	7.906625	156.670181	-25.801218	21.017134	153.980423	NaN	NaN	NaN	NaN	NaN	NaN	NaN	NaN	NaN	NaN	NaN	NaN
2.088886	4.91936	156.937027	-25.868294	20.859659	153.531616	NaN	NaN	NaN	NaN	NaN	NaN	NaN	NaN	NaN	NaN	NaN	NaN
1.805555	2.14722	157.164246	-25.980413	20.735079	153.15033	NaN	NaN	NaN	NaN	NaN	NaN	NaN	NaN	NaN	NaN	NaN	NaN
1.436034	-0.459176	157.623322	-26.116827	20.639858	152.867233	NaN	NaN	NaN	NaN	NaN	NaN	NaN	NaN	NaN	NaN	NaN	NaN
0.71678	-4.08207	158.366104	-26.333887	20.504936	152.627594	NaN	NaN	NaN	NaN	NaN	NaN	NaN	NaN	NaN	NaN	NaN	NaN
0.179045	-6.373667	158.720642	-26.428772	20.407486	152.545914	NaN	NaN	NaN	NaN	NaN	NaN	NaN	NaN	NaN	NaN	NaN	NaN
-0.383883	-8.445457	158.769882	-26.500908	20.262691	152.526611	NaN	NaN	NaN	NaN	NaN	NaN	NaN	NaN	NaN	NaN	NaN	NaN
-0.954719	-10.537133	158.772308	-26.538456	20.031967	152.530914	NaN	NaN	NaN	NaN	NaN	NaN	NaN	NaN	NaN	NaN	NaN	NaN
-1.684325	-12.450327	158.656128	-26.563696	19.708893	152.555222	NaN	NaN	NaN	NaN	NaN	NaN	NaN	NaN	NaN	NaN	NaN	NaN
-2.467918	-14.26301	158.548447	-26.611637	19.318041	152.602509	NaN	NaN	NaN	NaN	NaN	NaN	NaN	NaN	NaN	NaN	NaN	NaN
-3.211641	-16.042852	158.331955	-26.677326	18.869307	152.669922	NaN	NaN	NaN	NaN	NaN	NaN	NaN	NaN	NaN	NaN	NaN	NaN
-4.675102	-16.678333	157.818787	-26.7939	18.121506	152.755402	NaN	NaN	NaN	NaN	NaN	NaN	NaN	NaN	NaN	NaN	NaN	NaN
-5.633545	-16.653442	157.396072	-26.889641	17.58872	152.793549	NaN	NaN	NaN	NaN	NaN	NaN	NaN	NaN	NaN	NaN	NaN	NaN
-6.72555	-16.515541	157.017731	-27.013639	17.093014	152.84201	NaN	NaN	NaN	NaN	NaN	NaN	NaN	NaN	NaN	NaN	NaN	NaN
-7.681092	-16.400211	156.582108	-27.105883	16.603252	152.845474	NaN	NaN	NaN	NaN	NaN	NaN	NaN	NaN	NaN	NaN	NaN	NaN
-8.672892	-16.078253	156.149597	-27.180355	16.11825	152.821426	NaN	NaN	NaN	NaN	NaN	NaN	NaN	NaN	NaN	NaN	NaN	NaN
-9.801649	-15.66822	155.771118	-27.200798	15.6828	152.767807	NaN	NaN	NaN	NaN	NaN	NaN	NaN	NaN	NaN	NaN	NaN	NaN
-10.880914	-15.155024	155.296188	-27.226404	15.315681	152.713654	NaN	NaN	NaN	NaN	NaN	NaN	NaN	NaN	NaN	NaN	NaN	NaN
-12.510263	-14.144485	154.595352	-27.316116	14.912613	152.657272	NaN	NaN	NaN	NaN	NaN	NaN	NaN	NaN	NaN	NaN	NaN	NaN
-13.596405	-13.380161	153.944839	-27.428638	14.713113	152.638748	NaN	NaN	NaN	NaN	NaN	NaN	NaN	NaN	NaN	NaN	NaN	NaN
-14.638292	-12.542109	153.294601	-27.524149	14.507796	152.585037	NaN	NaN	NaN	NaN	NaN	NaN	NaN	NaN	NaN	NaN	NaN	NaN
-15.801674	-11.680423	152.512741	-27.631367	14.272632	152.505539	NaN	NaN	NaN	NaN	NaN	NaN	NaN	NaN	NaN	NaN	NaN	NaN
-16.786539	-10.84746	151.722214	-27.701128	13.965228	152.40184	NaN	NaN	NaN	NaN	NaN	NaN	NaN	NaN	NaN	NaN	NaN	NaN
-17.954464	-10.01057	151.023895	-27.789408	13.563	152.301712	NaN	NaN	NaN	NaN	NaN	NaN	NaN	NaN	NaN	NaN	NaN	NaN
-19.00193	-9.236993	150.369492	-27.903488	13.120251	152.193283	NaN	NaN	NaN	NaN	NaN	NaN	NaN	NaN	NaN	NaN	NaN	NaN
-20.635323	-8.057106	149.654083	-28.113985	12.512642	152.049927	NaN	NaN	NaN	NaN	NaN	NaN	NaN	NaN	NaN	NaN	NaN	NaN
-21.638533	-7.342085	149.26207	-28.280607	12.212199	151.973404	NaN	NaN	NaN	NaN	NaN	NaN	NaN	NaN	NaN	NaN	NaN	NaN
-22.709404	-6.632777	149.088501	-28.477495	11.99836	151.887405	NaN	NaN	NaN	NaN	NaN	NaN	NaN	NaN	NaN	NaN	NaN	NaN
-23.721743	-5.94873	148.948853	-28.68646	11.860229	151.820831	NaN	NaN	NaN	NaN	NaN	NaN	NaN	NaN	NaN	NaN	NaN	NaN
-24.689539	-5.403396	148.899033	-28.913433	11.78181	151.784943	NaN	NaN	NaN	NaN	NaN	NaN	NaN	NaN	NaN	NaN	NaN	NaN
-25.752249	-4.893709	148.968109	-29.125107	11.718723	151.717148	NaN	NaN	NaN	NaN	NaN	NaN	NaN	NaN	NaN	NaN	NaN	NaN
-26.687981	-4.401646	148.943771	-29.30246	11.676051	151.628159	NaN	NaN	NaN	NaN	NaN	NaN	NaN	NaN	NaN	NaN	NaN	NaN
-28.07445	-3.869028	148.915802	-29.550859	11.684406	151.471207	NaN	NaN	NaN	NaN	NaN	NaN	NaN	NaN	NaN	NaN	NaN	NaN
-29.031473	-3.52357	148.944534	-29.670414	11.732606	151.370758	NaN	NaN	NaN	NaN	NaN	NaN	NaN	NaN	NaN	NaN	NaN	NaN
-29.82358	-3.226868	148.908218	-29.779255	11.855487	151.275436	NaN	NaN	NaN	NaN	NaN	NaN	NaN	NaN	NaN	NaN	NaN	NaN
-30.707191	-3.018764	148.939651	-29.887741	12.023759	151.174866	NaN	NaN	NaN	NaN	NaN	NaN	NaN	NaN	NaN	NaN	NaN	NaN
-31.532965	-2.786007	149.028915	-30.022356	12.253426	151.072678	NaN	NaN	NaN	NaN	NaN	NaN	NaN	NaN	NaN	NaN	NaN	NaN
-32.340477	-2.632071	149.152664	-30.142447	12.481297	150.933258	NaN	NaN	NaN	NaN	NaN	NaN	NaN	NaN	NaN	NaN	NaN	NaN
-33.108234	-2.447494	149.293335	-30.256998	12.737007	150.779037	NaN	NaN	NaN	NaN	NaN	NaN	NaN	NaN	NaN	NaN	NaN	NaN
-34.276207	-2.259768	149.565216	-30.369095	13.148989	150.556412	NaN	NaN	NaN	NaN	NaN	NaN	NaN	NaN	NaN	NaN	NaN	NaN
-34.995079	-2.081986	149.797729	-30.429358	13.389463	150.427002	NaN	NaN	NaN	NaN	NaN	NaN	NaN	NaN	NaN	NaN	NaN	NaN
-35.690826	-1.905035	149.99469	-30.513027	13.612795	150.346313	NaN	NaN	NaN	NaN	NaN	NaN	NaN	NaN	NaN	NaN	NaN	NaN
-36.385456	-1.664774	150.188034	-30.61799	13.817477	150.324615	NaN	NaN	NaN	NaN	NaN	NaN	NaN	NaN	NaN	NaN	NaN	NaN
-37.079571	-1.434568	150.333023	-30.729544	14.015781	150.330658	NaN	NaN	NaN	NaN	NaN	NaN	NaN	NaN	NaN	NaN	NaN	NaN
-37.726486	-1.096417	150.469513	-30.81674	14.228611	150.317245	NaN	NaN	NaN	NaN	NaN	NaN	NaN	NaN	NaN	NaN	NaN	NaN
-38.336765	-0.680204	150.528564	-30.875896	14.464166	150.23941	NaN	NaN	NaN	NaN	NaN	NaN	NaN	NaN	NaN	NaN	NaN	NaN
-39.150833	0.053396	150.416382	-30.921892	14.839365	149.996307	NaN	NaN	NaN	24.274397	38.395966	142.319946	NaN	NaN	NaN	NaN	NaN	NaN
-39.654411	0.615953	150.24527	-30.93487	15.073919	149.779053	NaN	NaN	NaN	24.29986	38.492489	141.918533	NaN	NaN	NaN	NaN	NaN	NaN
-40.159294	1.251278	150.115829	-30.937668	15.279441	149.532516	NaN	NaN	NaN	24.40176	38.526131	141.472672	NaN	NaN	NaN	NaN	NaN	NaN
-40.597462	1.985462	149.936539	-30.951664	15.47429	149.298233	NaN	NaN	NaN	24.512291	38.567638	141.085403	NaN	NaN	NaN	NaN	NaN	NaN
-40.967632	2.805578	149.711212	-30.917793	15.644258	149.074265	NaN	NaN	NaN	24.626207	38.640858	140.776459	NaN	NaN	NaN	NaN	NaN	NaN
-41.278534	3.746037	149.460205	-30.88117	15.837331	148.91507	NaN	NaN	NaN	24.742508	38.780605	140.563568	NaN	NaN	NaN	NaN	NaN	NaN
-41.536324	4.668867	149.274948	-30.798704	16.010967	148.766739	NaN	NaN	NaN	24.801207	38.97084	140.4646	NaN	NaN	NaN	NaN	NaN	NaN
-41.827393	6.291977	148.948151	-30.651278	16.261076	148.612122	NaN	NaN	NaN	24.937391	39.251446	140.269501	NaN	NaN	NaN	NaN	NaN	NaN
-41.962265	7.523159	148.705139	-30.579975	16.428904	148.50441	NaN	NaN	NaN	25.012541	39.461983	140.084946	NaN	NaN	NaN	NaN	NaN	NaN
-41.991348	8.766693	148.50589	-30.465883	16.579042	148.344116	NaN	NaN	NaN	25.137949	39.655079	139.868073	NaN	NaN	NaN	NaN	NaN	NaN
-41.953129	10.041882	148.239532	-30.290577	16.719732	148.191849	NaN	NaN	NaN	25.284958	39.831806	139.676529	NaN	NaN	NaN	NaN	NaN	NaN
-41.863487	11.479803	148.017044	-30.100294	16.865175	148.095078	NaN	NaN	NaN	25.474215	40.020489	139.618759	NaN	NaN	NaN	NaN	NaN	NaN
-41.656479	12.919723	147.950836	-29.876501	17.002382	148.068542	34.477173	-0.166246	138.254044	25.746679	40.165447	139.730682	30.111926	19.9996005	138.992363	-89.864928	14.0051635	157.144721
-41.324253	14.361691	147.877396	-29.684214	17.129684	148.163528	34.634323	-0.023477	138.21727	25.931978	40.327217	140.092896	30.2831505	20.15187	139.155083	-89.6515785	14.107498	157.171973
-40.79623	16.615908	148.040848	-29.452778	17.217529	148.429947	34.816448	0.134858	138.368805	NaN	NaN	NaN	NaN	NaN	NaN	NaN	NaN	NaN
-40.268551	18.095961	148.120026	-29.368406	17.194948	148.601715	34.869968	0.16724	138.52388	NaN	NaN	NaN	NaN	NaN	NaN	NaN	NaN	NaN
-39.800915	19.561512	148.241776	-29.290363	17.105661	148.705246	34.895817	0.155029	138.555573	NaN	NaN	NaN	NaN	NaN	NaN	NaN	NaN	NaN
-39.186947	21.011166	148.344528	-29.207977	16.972273	148.684906	34.906712	0.063067	138.355377	NaN	NaN	NaN	NaN	NaN	NaN	NaN	NaN	NaN
-38.495045	22.391424	148.310547	-29.14432	16.831482	148.560455	34.937389	-0.052478	137.993423	NaN	NaN	NaN	NaN	NaN	NaN	NaN	NaN	NaN
-37.779381	23.746191	148.415497	-29.085854	16.737547	148.369202	34.974903	-0.116763	137.487213	NaN	NaN	NaN	NaN	NaN	NaN	NaN	NaN	NaN
-36.894436	25.065666	148.455719	-29.020515	16.652176	148.196136	35.028648	-0.212356	136.943634	27.021822	39.734337	142.073044	31.025235	19.7609905	139.508339	-89.066265	13.5433615	156.883933
-35.511894	26.810661	148.87793	-28.850845	16.60079	148.24527	NaN	NaN	NaN	27.300203	39.488819	142.775574	NaN	NaN	NaN	NaN	NaN	NaN
-34.378304	27.863083	149.345642	-28.677698	16.599377	148.578339	NaN	NaN	NaN	27.670612	39.283134	143.862427	NaN	NaN	NaN	NaN	NaN	NaN
-33.210949	28.755501	150.059341	-28.503874	16.641859	149.215836	NaN	NaN	NaN	28.088737	39.070107	145.359833	NaN	NaN	NaN	NaN	NaN	NaN
-31.980225	29.513008	151.075882	-28.346964	16.716808	150.088501	NaN	NaN	NaN	NaN	NaN	NaN	NaN	NaN	NaN	NaN	NaN	NaN
-30.727652	30.106073	152.202667	-28.203907	16.791489	151.095825	NaN	NaN	NaN	NaN	NaN	NaN	NaN	NaN	NaN	NaN	NaN	NaN
-29.467661	30.576321	153.377258	-28.064705	16.873083	152.141571	NaN	NaN	NaN	NaN	NaN	NaN	NaN	NaN	NaN	NaN	NaN	NaN
-28.213987	30.895884	154.542297	-27.953228	16.978712	153.090637	NaN	NaN	NaN	NaN	NaN	NaN	NaN	NaN	NaN	NaN	NaN	NaN
-26.382568	31.18495	155.857971	-27.72007	17.226225	154.156738	NaN	NaN	NaN	NaN	NaN	NaN	NaN	NaN	NaN	NaN	NaN	NaN
-25.176054	31.266037	156.368668	-27.480755	17.451153	154.555527	NaN	NaN	NaN	NaN	NaN	NaN	NaN	NaN	NaN	NaN	NaN	NaN
-23.905834	31.230705	156.647308	-27.19092	17.730349	154.724426	NaN	NaN	NaN	NaN	NaN	NaN	NaN	NaN	NaN	NaN	NaN	NaN
-22.749496	31.090965	156.749573	-26.888422	18.015905	154.716141	NaN	NaN	NaN	NaN	NaN	NaN	NaN	NaN	NaN	NaN	NaN	NaN
-21.632648	30.78899	156.682785	-26.647657	18.302122	154.629227	NaN	NaN	NaN	NaN	NaN	NaN	NaN	NaN	NaN	NaN	NaN	NaN
-20.643456	30.360424	156.560104	-26.474586	18.636114	154.506302	NaN	NaN	NaN	NaN	NaN	NaN	NaN	NaN	NaN	NaN	NaN	NaN
-19.71892	29.761734	156.392151	-26.356035	18.989538	154.362961	NaN	NaN	NaN	NaN	NaN	NaN	NaN	NaN	NaN	NaN	NaN	NaN
-18.521685	28.630081	156.084671	-26.265446	19.556395	154.172318	NaN	NaN	NaN	NaN	NaN	NaN	NaN	NaN	NaN	NaN	NaN	NaN
-17.856636	27.710432	155.809464	-26.195795	19.958433	154.069061	NaN	NaN	NaN	NaN	NaN	NaN	NaN	NaN	NaN	NaN	NaN	NaN
-17.233799	26.620943	155.522339	-26.129488	20.34877	154.001465	NaN	NaN	NaN	NaN	NaN	NaN	NaN	NaN	NaN	NaN	NaN	NaN
-16.746349	25.390608	155.213104	-26.036489	20.71946	153.948837	NaN	NaN	NaN	NaN	NaN	NaN	NaN	NaN	NaN	NaN	NaN	NaN
-16.367794	24.016735	154.906158	-25.925159	21.065689	153.942322	NaN	NaN	NaN	NaN	NaN	NaN	NaN	NaN	NaN	NaN	NaN	NaN
-16.065451	22.502619	154.576904	-25.795465	21.411489	153.929077	NaN	NaN	NaN	NaN	NaN	NaN	NaN	NaN	NaN	NaN	NaN	NaN
-15.86962	20.873215	154.187546	-25.651783	21.753731	153.891129	NaN	NaN	NaN	NaN	NaN	NaN	NaN	NaN	NaN	NaN	NaN	NaN
-15.785734	18.21925	153.58696	-25.391144	22.23501	153.711319	NaN	NaN	NaN	NaN	NaN	NaN	NaN	NaN	NaN	NaN	NaN	NaN
-15.864279	16.349974	153.180176	-25.193411	22.549948	153.486816	NaN	NaN	NaN	NaN	NaN	NaN	NaN	NaN	NaN	NaN	NaN	NaN
-16.05525	14.382501	152.78244	-24.97916	22.861223	153.162033	NaN	NaN	NaN	NaN	NaN	NaN	NaN	NaN	NaN	NaN	NaN	NaN
-16.360058	12.394724	152.468521	-24.732536	23.128876	152.72023	NaN	NaN	NaN	NaN	NaN	NaN	NaN	NaN	NaN	NaN	NaN	NaN
-16.814104	10.352954	152.298325	-24.438038	23.331453	152.214874	NaN	NaN	NaN	NaN	NaN	NaN	NaN	NaN	NaN	NaN	NaN	NaN
-17.367716	8.362283	152.386398	-24.154802	23.481924	151.736069	NaN	NaN	NaN	NaN	NaN	NaN	NaN	NaN	NaN	NaN	NaN	NaN
-18.105921	6.394317	152.578461	-23.902485	23.562283	151.309799	NaN	NaN	NaN	NaN	NaN	NaN	NaN	NaN	NaN	NaN	NaN	NaN
-19.419872	3.713709	153.308289	-23.552851	23.563204	150.95929	NaN	NaN	NaN	NaN	NaN	NaN	NaN	NaN	NaN	NaN	NaN	NaN
-20.357632	2.077745	153.919678	-23.308975	23.462578	150.951385	NaN	NaN	NaN	NaN	NaN	NaN	NaN	NaN	NaN	NaN	NaN	NaN
-21.369453	0.577708	154.607529	-23.018248	23.301918	151.109726	NaN	NaN	NaN	NaN	NaN	NaN	NaN	NaN	NaN	NaN	NaN	NaN
-22.416962	-0.764964	155.181854	-22.685583	23.129223	151.388168	NaN	NaN	NaN	NaN	NaN	NaN	NaN	NaN	NaN	NaN	NaN	NaN
-23.443178	-1.966733	155.716843	-22.351997	22.919434	151.752625	NaN	NaN	NaN	NaN	NaN	NaN	NaN	NaN	NaN	NaN	NaN	NaN
-24.589956	-3.001411	156.220932	-22.066338	22.689032	152.200928	NaN	NaN	NaN	NaN	NaN	NaN	NaN	NaN	NaN	NaN	NaN	NaN
-25.637039	-3.859787	156.757568	-21.809397	22.392069	152.683395	NaN	NaN	NaN	NaN	NaN	NaN	NaN	NaN	NaN	NaN	NaN	NaN
-27.273659	-4.822749	157.615662	-21.487364	21.835646	153.448868	NaN	NaN	NaN	NaN	NaN	NaN	NaN	NaN	NaN	NaN	NaN	NaN
-28.314707	-5.26986	158.224442	-21.301826	21.438894	153.951553	NaN	NaN	NaN	NaN	NaN	NaN	NaN	NaN	NaN	NaN	NaN	NaN
-29.272429	-5.56096	158.80806	-21.11297	21.02261	154.396332	NaN	NaN	NaN	NaN	NaN	NaN	NaN	NaN	NaN	NaN	NaN	NaN
-30.158646	-5.679212	159.259964	-20.915295	20.59234	154.759689	NaN	NaN	NaN	NaN	NaN	NaN	NaN	NaN	NaN	NaN	NaN	NaN
-30.990479	-5.681751	159.678726	-20.685011	20.165157	155.070389	NaN	NaN	NaN	NaN	NaN	NaN	NaN	NaN	NaN	NaN	NaN	NaN
-31.731403	-5.460571	160.002548	-20.474199	19.748732	155.32872	NaN	NaN	NaN	NaN	NaN	NaN	NaN	NaN	NaN	NaN	NaN	NaN
-32.403694	-5.118748	160.147675	-20.260876	19.369194	155.507294	NaN	NaN	NaN	NaN	NaN	NaN	NaN	NaN	NaN	NaN	NaN	NaN
-33.202019	-4.333838	160.140518	-20.000858	18.871222	155.631439	NaN	NaN	NaN	NaN	NaN	NaN	NaN	NaN	NaN	NaN	NaN	NaN
-33.686703	-3.594543	160.045319	-19.849501	18.60228	155.656113	NaN	NaN	NaN	NaN	NaN	NaN	NaN	NaN	NaN	NaN	NaN	NaN
-33.993084	-2.714979	159.826965	-19.688776	18.356876	155.652328	NaN	NaN	NaN	NaN	NaN	NaN	NaN	NaN	NaN	NaN	NaN	NaN
-34.206181	-1.632405	159.60498	-19.548859	18.154207	155.6436	NaN	NaN	NaN	NaN	NaN	NaN	NaN	NaN	NaN	NaN	NaN	NaN
-34.313568	-0.515224	159.385757	-19.407669	17.937229	155.620468	NaN	NaN	NaN	NaN	NaN	NaN	NaN	NaN	NaN	NaN	NaN	NaN
-34.30706	0.804401	159.104401	-19.327555	17.701532	155.61557	NaN	NaN	NaN	NaN	NaN	NaN	NaN	NaN	NaN	NaN	NaN	NaN
-34.225182	2.196414	158.866302	-19.303518	17.418882	155.624344	NaN	NaN	NaN	NaN	NaN	NaN	NaN	NaN	NaN	NaN	NaN	NaN
-33.846497	4.442648	158.340134	-19.315111	16.882425	155.590408	NaN	NaN	NaN	NaN	NaN	NaN	NaN	NaN	NaN	NaN	NaN	NaN
-33.449463	6.024735	157.969971	-19.348391	16.456266	155.54715	NaN	NaN	NaN	NaN	NaN	NaN	NaN	NaN	NaN	NaN	NaN	NaN
-32.921238	7.710911	157.502991	-19.404398	16.002134	155.518539	NaN	NaN	NaN	NaN	NaN	NaN	NaN	NaN	NaN	NaN	NaN	NaN
-32.234974	9.478268	157.107224	-19.417194	15.578095	155.524155	NaN	NaN	NaN	NaN	NaN	NaN	NaN	NaN	NaN	NaN	NaN	NaN
-31.431887	11.353366	156.716599	-19.391294	15.177237	155.643463	NaN	NaN	NaN	NaN	NaN	NaN	NaN	NaN	NaN	NaN	NaN	NaN
-30.412601	13.322412	156.402939	-19.311693	14.771429	155.852097	NaN	NaN	NaN	NaN	NaN	NaN	NaN	NaN	NaN	NaN	NaN	NaN
-29.328991	15.36628	156.281998	-19.2017	14.349731	156.165741	NaN	NaN	NaN	NaN	NaN	NaN	NaN	NaN	NaN	NaN	NaN	NaN
-27.406603	18.554903	156.280273	-19.028296	13.746651	156.737106	NaN	NaN	NaN	NaN	NaN	NaN	NaN	NaN	NaN	NaN	NaN	NaN
-26.008665	20.761023	156.598969	-19.027996	13.349368	157.194763	NaN	NaN	NaN	NaN	NaN	NaN	NaN	NaN	NaN	NaN	NaN	NaN
-24.568666	22.934475	157.250031	-19.234476	13.016369	157.651596	NaN	NaN	NaN	NaN	NaN	NaN	NaN	NaN	NaN	NaN	NaN	NaN
-23.180281	25.051075	158.199539	-19.634418	12.74976	158.139114	NaN	NaN	NaN	NaN	NaN	NaN	NaN	NaN	NaN	NaN	NaN	NaN
-21.812836	27.09305	159.345337	-20.125032	12.517352	158.660645	NaN	NaN	NaN	NaN	NaN	NaN	NaN	NaN	NaN	NaN	NaN	NaN
-20.49021	29.053242	160.637985	-20.552206	12.334153	159.175034	NaN	NaN	NaN	NaN	NaN	NaN	NaN	NaN	NaN	NaN	NaN	NaN
-19.137012	30.880913	161.80806	-20.826855	12.174038	159.638016	NaN	NaN	NaN	NaN	NaN	NaN	NaN	NaN	NaN	NaN	NaN	NaN
-17.0748	33.476898	163.164444	-20.929699	11.942076	160.11731	NaN	NaN	NaN	NaN	NaN	NaN	NaN	NaN	NaN	NaN	NaN	NaN
-15.658051	35.070251	163.853027	-20.84981	11.786117	160.264236	NaN	NaN	NaN	NaN	NaN	NaN	NaN	NaN	NaN	NaN	NaN	NaN
-14.262621	36.527351	164.293625	-20.745573	11.609479	160.278946	NaN	NaN	NaN	NaN	NaN	NaN	NaN	NaN	NaN	NaN	NaN	NaN
-12.876482	37.843239	164.782394	-20.645002	11.419563	160.233398	NaN	NaN	NaN	NaN	NaN	NaN	NaN	NaN	NaN	NaN	NaN	NaN
-11.562688	38.974617	165.337326	-20.592093	11.203486	160.176605	NaN	NaN	NaN	NaN	NaN	NaN	NaN	NaN	NaN	NaN	NaN	NaN
-10.294249	39.949615	165.958282	-20.577173	10.995901	160.146317	NaN	NaN	NaN	NaN	NaN	NaN	NaN	NaN	NaN	NaN	NaN	NaN
-9.044955	40.744064	166.70813	-20.59211	10.808153	160.17099	NaN	NaN	NaN	NaN	NaN	NaN	NaN	NaN	NaN	NaN	NaN	NaN
-7.276647	41.598946	167.974884	-20.607273	10.609298	160.218231	NaN	NaN	NaN	NaN	NaN	NaN	NaN	NaN	NaN	NaN	NaN	NaN
-6.133728	41.972687	168.754883	-20.612358	10.553365	160.249283	NaN	NaN	NaN	NaN	NaN	NaN	NaN	NaN	NaN	NaN	NaN	NaN
-5.004974	42.173447	169.438782	-20.613132	10.548836	160.274597	NaN	NaN	NaN	NaN	NaN	NaN	NaN	NaN	NaN	NaN	NaN	NaN
-3.886655	42.188354	169.925751	-20.620737	10.591825	160.290894	NaN	NaN	NaN	NaN	NaN	NaN	NaN	NaN	NaN	NaN	NaN	NaN
-2.88212	42.086262	170.226959	-20.633858	10.680893	160.30719	NaN	NaN	NaN	NaN	NaN	NaN	NaN	NaN	NaN	NaN	NaN	NaN
-1.847356	41.770546	170.312958	-20.640202	10.801294	160.313583	NaN	NaN	NaN	NaN	NaN	NaN	NaN	NaN	NaN	NaN	NaN	NaN
-0.897243	41.264702	170.280716	-20.608551	10.932915	160.269363	NaN	NaN	NaN	NaN	NaN	NaN	NaN	NaN	NaN	NaN	NaN	NaN
0.492282	40.148552	169.929916	-20.521317	11.12673	160.162628	NaN	NaN	NaN	NaN	NaN	NaN	NaN	NaN	NaN	NaN	NaN	NaN
1.309636	39.138851	169.597855	-20.429226	11.2678	160.086945	NaN	NaN	NaN	NaN	NaN	NaN	NaN	NaN	NaN	NaN	NaN	NaN
2.088376	37.942604	169.193649	-20.327143	11.439041	159.999603	NaN	NaN	NaN	NaN	NaN	NaN	NaN	NaN	NaN	NaN	NaN	NaN
2.822069	36.615173	168.57402	-20.232487	11.654629	159.890564	NaN	NaN	NaN	NaN	NaN	NaN	NaN	NaN	NaN	NaN	NaN	NaN
3.49324	35.104618	167.816391	-20.133381	11.945171	159.758179	NaN	NaN	NaN	NaN	NaN	NaN	NaN	NaN	NaN	NaN	NaN	NaN
4.084466	33.489037	166.863937	-20.048674	12.321779	159.61084	NaN	NaN	NaN	NaN	NaN	NaN	NaN	NaN	NaN	NaN	NaN	NaN
4.578036	31.735796	165.830109	-19.992647	12.808771	159.452011	NaN	NaN	NaN	NaN	NaN	NaN	NaN	NaN	NaN	NaN	NaN	NaN
5.159634	28.896719	164.202652	-20.032259	13.702122	159.091461	NaN	NaN	NaN	NaN	NaN	NaN	NaN	NaN	NaN	NaN	NaN	NaN
5.33778	26.874754	163.21077	-20.171198	14.419678	158.743683	NaN	NaN	NaN	NaN	NaN	NaN	NaN	NaN	NaN	NaN	NaN	NaN
5.293717	24.793045	162.415329	-20.3654	15.19832	158.287704	NaN	NaN	NaN	NaN	NaN	NaN	NaN	NaN	NaN	NaN	NaN	NaN
5.103336	22.723938	161.738983	-20.594948	15.985872	157.771378	NaN	NaN	NaN	NaN	NaN	NaN	NaN	NaN	NaN	NaN	NaN	NaN
4.69529	20.687223	161.329605	-20.82745	16.699419	157.285141	NaN	NaN	NaN	NaN	NaN	NaN	NaN	NaN	NaN	NaN	NaN	NaN
4.091044	18.761236	161.052307	-21.024599	17.313992	156.826492	NaN	NaN	NaN	NaN	NaN	NaN	NaN	NaN	NaN	NaN	NaN	NaN
3.327825	16.95311	160.812515	-21.171877	17.792294	156.429153	NaN	NaN	NaN	NaN	NaN	NaN	NaN	NaN	NaN	NaN	NaN	NaN
1.91242	14.425999	160.601563	-21.218363	18.241674	155.992142	NaN	NaN	NaN	NaN	NaN	NaN	NaN	NaN	NaN	NaN	NaN	NaN
0.885611	12.933167	160.384293	-21.160597	18.410809	155.819534	NaN	NaN	NaN	NaN	NaN	NaN	NaN	NaN	NaN	NaN	NaN	NaN
-0.285184	11.535885	160.178101	-21.051519	18.525843	155.716248	NaN	NaN	NaN	NaN	NaN	NaN	NaN	NaN	NaN	NaN	NaN	NaN
-1.523247	10.312384	159.853256	-20.894279	18.622307	155.650269	NaN	NaN	NaN	NaN	NaN	NaN	NaN	NaN	NaN	NaN	NaN	NaN
-2.910517	9.265489	159.552078	-20.737724	18.751257	155.624039	NaN	NaN	NaN	NaN	NaN	NaN	NaN	NaN	NaN	NaN	NaN	NaN
-4.390236	8.368503	159.207336	-20.605906	18.897127	155.631424	NaN	NaN	NaN	NaN	NaN	NaN	NaN	NaN	NaN	NaN	NaN	NaN
-6.01222	7.650511	158.919601	-20.518629	19.037664	155.68222	NaN	NaN	NaN	NaN	NaN	NaN	NaN	NaN	NaN	NaN	NaN	NaN
-8.625186	6.830592	158.41777	-20.451296	19.178984	155.786942	NaN	NaN	NaN	NaN	NaN	NaN	NaN	NaN	NaN	NaN	NaN	NaN
-10.514713	6.420502	158.053192	-20.433594	19.208195	155.856812	NaN	NaN	NaN	NaN	NaN	NaN	NaN	NaN	NaN	NaN	NaN	NaN
-12.462187	6.136502	157.605286	-20.392216	19.176041	155.896912	NaN	NaN	NaN	NaN	NaN	NaN	NaN	NaN	NaN	NaN	NaN	NaN
-14.458214	5.963786	157.107498	-20.330408	19.117613	155.894379	NaN	NaN	NaN	NaN	NaN	NaN	NaN	NaN	NaN	NaN	NaN	NaN
-16.511452	5.899018	156.507233	-20.218285	19.053356	155.815079	NaN	NaN	NaN	NaN	NaN	NaN	NaN	NaN	NaN	NaN	NaN	NaN
-18.609596	5.938304	155.869888	-20.077059	18.992199	155.668564	NaN	NaN	NaN	NaN	NaN	NaN	NaN	NaN	NaN	NaN	NaN	NaN
-20.775698	6.074317	155.236679	-19.916691	18.928341	155.487305	NaN	NaN	NaN	NaN	NaN	NaN	NaN	NaN	NaN	NaN	NaN	NaN
-24.050001	6.482292	154.580338	-19.58147	18.87204	155.315521	NaN	NaN	NaN	NaN	NaN	NaN	NaN	NaN	NaN	NaN	NaN	NaN
-26.315773	6.858061	154.451172	-19.334127	18.848351	155.317444	NaN	NaN	NaN	NaN	NaN	NaN	NaN	NaN	NaN	NaN	NaN	NaN
-28.630177	7.320527	154.602234	-19.111689	18.817841	155.462616	NaN	NaN	NaN	NaN	NaN	NaN	NaN	NaN	NaN	NaN	NaN	NaN
-30.964895	7.861389	155.03186	-18.933578	18.795887	155.726868	NaN	NaN	NaN	NaN	NaN	NaN	NaN	NaN	NaN	NaN	NaN	NaN
-33.329411	8.534416	155.587021	-18.795572	18.751244	156.038055	NaN	NaN	NaN	NaN	NaN	NaN	NaN	NaN	NaN	NaN	NaN	NaN
-35.668026	9.306439	156.234833	-18.61054	18.632212	156.371689	NaN	NaN	NaN	NaN	NaN	NaN	NaN	NaN	NaN	NaN	NaN	NaN
-38.028553	10.162199	156.973083	-18.383112	18.468983	156.800201	NaN	NaN	NaN	NaN	NaN	NaN	NaN	NaN	NaN	NaN	NaN	NaN
-41.503899	11.713595	158.33812	-18.049633	18.067659	157.633286	NaN	NaN	NaN	NaN	NaN	NaN	NaN	NaN	NaN	NaN	NaN	NaN
-43.783298	12.894228	159.324249	-17.878468	17.721991	158.268066	NaN	NaN	NaN	NaN	NaN	NaN	NaN	NaN	NaN	NaN	NaN	NaN
-45.988476	14.219123	160.440094	-17.718052	17.307142	158.946915	NaN	NaN	NaN	NaN	NaN	NaN	NaN	NaN	NaN	NaN	NaN	NaN
-48.149246	15.628654	161.666031	-17.575686	16.869812	159.697983	NaN	NaN	NaN	NaN	NaN	NaN	NaN	NaN	NaN	NaN	NaN	NaN
-50.30949	17.272114	162.970764	-17.407776	16.430161	160.499435	NaN	NaN	NaN	NaN	NaN	NaN	NaN	NaN	NaN	NaN	NaN	NaN
NaN	NaN	NaN	-17.219948	16.04051	161.290619	NaN	NaN	NaN	NaN	NaN	NaN	NaN	NaN	NaN	NaN	NaN	NaN
-53.848694	20.600431	165.607422	-17.069365	15.670925	162.051315	NaN	NaN	NaN	NaN	NaN	NaN	NaN	NaN	NaN	NaN	NaN	NaN
NaN	NaN	NaN	-16.960852	14.974332	162.98204	NaN	NaN	NaN	NaN	NaN	NaN	NaN	NaN	NaN	NaN	NaN	NaN
NaN	NaN	NaN	-16.937613	14.454101	163.412277	NaN	NaN	NaN	NaN	NaN	NaN	NaN	NaN	NaN	NaN	NaN	NaN
NaN	NaN	NaN	-16.945028	13.946271	163.682526	NaN	NaN	NaN	NaN	NaN	NaN	NaN	NaN	NaN	NaN	NaN	NaN
-51.236588	24.501272	167.942429	-16.984034	13.501016	163.770996	NaN	NaN	NaN	NaN	NaN	NaN	NaN	NaN	NaN	NaN	NaN	NaN
-49.845947	25.270208	167.651123	-17.065636	13.112672	163.690063	NaN	NaN	NaN	NaN	NaN	NaN	NaN	NaN	NaN	NaN	NaN	NaN
-48.448925	26.125345	167.299133	-17.268524	12.810318	163.481018	NaN	NaN	NaN	NaN	NaN	NaN	NaN	NaN	NaN	NaN	NaN	NaN
-46.925236	26.989544	166.574066	-17.574293	12.600401	163.199234	NaN	NaN	NaN	NaN	NaN	NaN	NaN	NaN	NaN	NaN	NaN	NaN
-44.42561	28.399939	165.856781	-18.096731	12.306504	162.740631	NaN	NaN	NaN	NaN	NaN	NaN	NaN	NaN	NaN	NaN	NaN	NaN
-42.621578	29.381163	165.396454	-18.42766	12.134242	162.496536	NaN	NaN	NaN	NaN	NaN	NaN	NaN	NaN	NaN	NaN	NaN	NaN
-40.603676	30.322235	165.006989	-18.679443	12.006125	162.31189	NaN	NaN	NaN	NaN	NaN	NaN	NaN	NaN	NaN	NaN	NaN	NaN
-38.489502	31.282543	164.720596	-18.892607	11.937128	162.20192	NaN	NaN	NaN	NaN	NaN	NaN	NaN	NaN	NaN	NaN	NaN	NaN
-36.160358	32.176899	164.57518	-19.065279	11.938008	162.107635	NaN	NaN	NaN	NaN	NaN	NaN	NaN	NaN	NaN	NaN	NaN	NaN
-33.809319	33.022648	164.696426	-19.250872	11.947195	161.993088	NaN	NaN	NaN	NaN	NaN	NaN	NaN	NaN	NaN	NaN	NaN	NaN
-31.350357	33.749203	165.046158	-19.511547	12.005146	161.908707	NaN	NaN	NaN	NaN	NaN	NaN	NaN	NaN	NaN	NaN	NaN	NaN
-27.530628	34.608494	165.733383	-19.958254	12.211179	161.666	NaN	NaN	NaN	NaN	NaN	NaN	NaN	NaN	NaN	NaN	NaN	NaN
-25.012218	34.971142	166.087814	-20.235023	12.33051	161.331131	NaN	NaN	NaN	NaN	NaN	NaN	NaN	NaN	NaN	NaN	NaN	NaN
-22.479116	35.185047	166.176041	-20.541899	12.503057	160.848206	NaN	NaN	NaN	NaN	NaN	NaN	NaN	NaN	NaN	NaN	NaN	NaN
-19.904697	35.198654	166.215393	-20.894106	12.714422	160.318237	NaN	NaN	NaN	NaN	NaN	NaN	NaN	NaN	NaN	NaN	NaN	NaN
-17.436131	35.025833	166.181244	-21.229517	12.919244	159.794922	NaN	NaN	NaN	NaN	NaN	NaN	NaN	NaN	NaN	NaN	NaN	NaN
-15.0026	34.641418	166.04863	-21.500387	13.175411	159.359055	NaN	NaN	NaN	NaN	NaN	NaN	NaN	NaN	NaN	NaN	NaN	NaN
-12.472535	34.052765	165.850601	-21.685373	13.432219	159.049164	NaN	NaN	NaN	NaN	NaN	NaN	NaN	NaN	NaN	NaN	NaN	NaN
-8.782235	32.722061	165.426178	-21.753469	13.827014	158.766663	NaN	NaN	NaN	NaN	NaN	NaN	NaN	NaN	NaN	NaN	NaN	NaN
-6.381739	31.580248	165.021194	-21.686584	14.101516	158.65509	NaN	NaN	NaN	NaN	NaN	NaN	NaN	NaN	NaN	NaN	NaN	NaN
-4.031065	30.185286	164.584976	-21.591534	14.355056	158.609909	NaN	NaN	NaN	NaN	NaN	NaN	NaN	NaN	NaN	NaN	NaN	NaN
-1.700519	28.508816	164.18721	-21.536055	14.632145	158.595566	NaN	NaN	NaN	NaN	NaN	NaN	NaN	NaN	NaN	NaN	NaN	NaN
0.49679	26.683117	163.726669	-21.49865	14.937594	158.540924	NaN	NaN	NaN	NaN	NaN	NaN	NaN	NaN	NaN	NaN	NaN	NaN
2.600088	24.632132	163.225601	-21.52355	15.257265	158.415573	NaN	NaN	NaN	NaN	NaN	NaN	NaN	NaN	NaN	NaN	NaN	NaN
4.640149	22.357191	162.7341	-21.645586	15.676108	158.228714	NaN	NaN	NaN	NaN	NaN	NaN	NaN	NaN	NaN	NaN	NaN	NaN
7.353453	18.667768	162.0755	-22.015173	16.479065	157.776291	NaN	NaN	NaN	NaN	NaN	NaN	NaN	NaN	NaN	NaN	NaN	NaN
8.959857	16.010193	161.708694	-22.345978	17.109695	157.495026	NaN	NaN	NaN	NaN	NaN	NaN	NaN	NaN	NaN	NaN	NaN	NaN
10.378175	13.244735	161.566895	-22.706537	17.76152	157.352386	NaN	NaN	NaN	NaN	NaN	NaN	NaN	NaN	NaN	NaN	NaN	NaN
11.651462	10.421274	161.504684	-23.032907	18.404696	157.284592	NaN	NaN	NaN	NaN	NaN	NaN	NaN	NaN	NaN	NaN	NaN	NaN
12.792243	7.55045	161.748596	-23.297033	18.990488	157.245941	NaN	NaN	NaN	NaN	NaN	NaN	NaN	NaN	NaN	NaN	NaN	NaN
11.143044	6.299275	162.569077	-23.524359	19.570213	157.343842	NaN	NaN	NaN	NaN	NaN	NaN	NaN	NaN	NaN	NaN	NaN	NaN
9.366298	5.189645	162.358826	-23.637897	20.046621	157.569427	NaN	NaN	NaN	NaN	NaN	NaN	NaN	NaN	NaN	NaN	NaN	NaN
7.140423	3.355634	163.476883	-23.476662	20.468155	158.185471	NaN	NaN	NaN	NaN	NaN	NaN	NaN	NaN	NaN	NaN	NaN	NaN
5.645675	2.226774	163.826202	-23.212757	20.638775	158.802628	NaN	NaN	NaN	NaN	NaN	NaN	NaN	NaN	NaN	NaN	NaN	NaN
4.113933	1.375113	164.775284	-22.915398	20.753952	159.537613	NaN	NaN	NaN	NaN	NaN	NaN	NaN	NaN	NaN	NaN	NaN	NaN
2.578243	0.551608	164.774704	-22.647289	20.854696	160.314941	NaN	NaN	NaN	NaN	NaN	NaN	NaN	NaN	NaN	NaN	NaN	NaN
1.074156	0.089639	165.72908	-22.451429	20.931873	161.023331	NaN	NaN	NaN	NaN	NaN	NaN	NaN	NaN	NaN	NaN	NaN	NaN
-0.472106	-0.385677	165.621124	-22.334448	20.926998	161.584778	NaN	NaN	NaN	NaN	NaN	NaN	NaN	NaN	NaN	NaN	NaN	NaN
-2.029249	-0.718192	165.755325	-22.26729	20.795105	161.951965	NaN	NaN	NaN	NaN	NaN	NaN	NaN	NaN	NaN	NaN	NaN	NaN
-4.257749	-1.067479	165.165344	-22.192537	20.37141	162.207886	NaN	NaN	NaN	NaN	NaN	NaN	NaN	NaN	NaN	NaN	NaN	NaN
-5.739038	-1.214761	164.855225	-22.160818	19.983541	162.262039	NaN	NaN	NaN	NaN	NaN	NaN	NaN	NaN	NaN	NaN	NaN	NaN
-7.181186	-1.274431	164.342361	-22.121641	19.532085	162.256271	NaN	NaN	NaN	NaN	NaN	NaN	NaN	NaN	NaN	NaN	NaN	NaN
-8.563352	-1.248005	163.798279	-22.099146	19.065413	162.297363	NaN	NaN	NaN	NaN	NaN	NaN	NaN	NaN	NaN	NaN	NaN	NaN
-9.927272	-1.092193	163.300507	-22.08954	18.568861	162.3414	NaN	NaN	NaN	NaN	NaN	NaN	NaN	NaN	NaN	NaN	NaN	NaN
-11.217372	-0.828061	163.078461	-22.061258	18.057346	162.402878	NaN	NaN	NaN	NaN	NaN	NaN	NaN	NaN	NaN	NaN	NaN	NaN
-12.429859	-0.493019	162.864349	-22.02128	17.557323	162.471008	NaN	NaN	NaN	NaN	NaN	NaN	NaN	NaN	NaN	NaN	NaN	NaN
-14.153443	0.179591	162.503799	-21.949106	16.845053	162.545502	NaN	NaN	NaN	NaN	NaN	NaN	NaN	NaN	NaN	NaN	NaN	NaN
-15.223803	0.713981	162.248779	-21.893593	16.405895	162.558472	NaN	NaN	NaN	NaN	NaN	NaN	NaN	NaN	NaN	NaN	NaN	NaN
-16.214703	1.295125	161.989517	-21.836601	16.025715	162.549713	NaN	NaN	NaN	NaN	NaN	NaN	NaN	NaN	NaN	NaN	NaN	NaN
-17.158432	1.913412	161.712234	-21.804934	15.703964	162.495758	NaN	NaN	NaN	NaN	NaN	NaN	NaN	NaN	NaN	NaN	NaN	NaN
-18.064173	2.615411	161.461166	-21.79698	15.42969	162.409027	NaN	NaN	NaN	NaN	NaN	NaN	NaN	NaN	NaN	NaN	NaN	NaN
-18.909889	3.315083	161.225372	-21.813906	15.181084	162.271545	NaN	NaN	NaN	NaN	NaN	NaN	NaN	NaN	NaN	NaN	NaN	NaN
-19.704781	4.02988	161.019669	-21.832361	14.945973	162.124664	NaN	NaN	NaN	NaN	NaN	NaN	NaN	NaN	NaN	NaN	NaN	NaN
-20.743923	5.129051	160.714478	-21.852377	14.627272	161.868973	NaN	NaN	NaN	NaN	NaN	NaN	NaN	NaN	NaN	NaN	NaN	NaN
-21.337267	5.840317	160.53656	-21.834446	14.423243	161.727905	NaN	NaN	NaN	NaN	NaN	NaN	NaN	NaN	NaN	NaN	NaN	NaN
-21.838324	6.53283	160.39502	-21.795856	14.221152	161.597351	NaN	NaN	NaN	NaN	NaN	NaN	NaN	NaN	NaN	NaN	NaN	NaN
-22.296854	7.210581	160.311966	-21.749943	14.006981	161.519135	NaN	NaN	NaN	NaN	NaN	NaN	NaN	NaN	NaN	NaN	NaN	NaN
-22.67573	7.812812	160.287994	-21.716948	13.785812	161.500031	NaN	NaN	NaN	NaN	NaN	NaN	NaN	NaN	NaN	NaN	NaN	NaN
-22.999521	8.385756	160.32576	-21.70565	13.564616	161.53476	NaN	NaN	NaN	NaN	NaN	NaN	NaN	NaN	NaN	NaN	NaN	NaN
-23.249796	8.882389	160.428253	-21.722731	13.357681	161.60907	NaN	NaN	NaN	NaN	NaN	NaN	NaN	NaN	NaN	NaN	NaN	NaN
-23.525793	9.516952	160.62088	-21.78252	13.069652	161.761856	NaN	NaN	NaN	NaN	NaN	NaN	NaN	NaN	NaN	NaN	NaN	NaN
-23.653906	9.845607	160.718185	-21.84153	12.907955	161.842422	NaN	NaN	NaN	NaN	NaN	NaN	NaN	NaN	NaN	NaN	NaN	NaN
-23.706234	9.847279	160.77121	-21.911953	12.750061	161.895889	NaN	NaN	NaN	NaN	NaN	NaN	NaN	NaN	NaN	NaN	NaN	NaN
-23.821751	9.654987	160.760468	-21.973505	12.583545	161.900085	NaN	NaN	NaN	NaN	NaN	NaN	NaN	NaN	NaN	NaN	NaN	NaN
-23.884327	9.424402	160.706268	-22.057386	12.438903	161.874786	NaN	NaN	NaN	NaN	NaN	NaN	NaN	NaN	NaN	NaN	NaN	NaN
-23.966307	9.112127	160.599869	-22.141144	12.294949	161.809464	NaN	NaN	NaN	NaN	NaN	NaN	NaN	NaN	NaN	NaN	NaN	NaN
-24.001535	8.71297	160.460571	-22.237856	12.181945	161.713058	NaN	NaN	NaN	NaN	NaN	NaN	NaN	NaN	NaN	NaN	NaN	NaN
-24.008055	7.965659	160.14032	-22.36668	12.070001	161.48053	NaN	NaN	NaN	NaN	NaN	NaN	NaN	NaN	NaN	NaN	NaN	NaN
-23.985928	7.374744	159.879974	-22.46216	12.041778	161.300964	NaN	NaN	NaN	NaN	NaN	NaN	NaN	NaN	NaN	NaN	NaN	NaN
-23.932962	6.715137	159.588257	-22.562956	12.050659	161.097198	NaN	NaN	NaN	NaN	NaN	NaN	NaN	NaN	NaN	NaN	NaN	NaN
-23.880157	5.960546	159.271957	-22.668146	12.103733	160.890289	NaN	NaN	NaN	NaN	NaN	NaN	NaN	NaN	NaN	NaN	NaN	NaN
-23.843319	5.13571	158.970352	-22.782698	12.193842	160.688354	NaN	NaN	NaN	NaN	NaN	NaN	NaN	NaN	NaN	NaN	NaN	NaN
-23.809187	4.238651	158.694977	-22.905533	12.292529	160.516159	NaN	NaN	NaN	NaN	NaN	NaN	NaN	NaN	NaN	NaN	NaN	NaN
-23.750595	3.257808	158.479233	-23.025238	12.404664	160.384186	NaN	NaN	NaN	NaN	NaN	NaN	NaN	NaN	NaN	NaN	NaN	NaN
-23.605059	1.64263	158.241669	-23.182928	12.562331	160.286377	NaN	NaN	NaN	NaN	NaN	NaN	NaN	NaN	NaN	NaN	NaN	NaN
-23.509258	0.444737	158.185455	-23.272446	12.664713	160.254517	NaN	NaN	NaN	NaN	NaN	NaN	NaN	NaN	NaN	NaN	NaN	NaN
-23.4272	-0.795168	158.195358	-23.365175	12.775172	160.229416	NaN	NaN	NaN	NaN	NaN	NaN	NaN	NaN	NaN	NaN	NaN	NaN
-23.337854	-2.116867	158.243942	-23.465982	12.885371	160.208176	NaN	NaN	NaN	NaN	NaN	NaN	NaN	NaN	NaN	NaN	NaN	NaN
-23.24778	-3.448362	158.287292	-23.561455	13.001451	160.15033	NaN	NaN	NaN	NaN	NaN	NaN	NaN	NaN	NaN	NaN	NaN	NaN
-23.162724	-4.849589	158.32991	-23.663153	13.129282	160.070602	NaN	NaN	NaN	NaN	NaN	NaN	NaN	NaN	NaN	NaN	NaN	NaN
-23.085571	-6.244237	158.351318	-23.782661	13.247787	159.930328	NaN	NaN	NaN	NaN	NaN	NaN	NaN	NaN	NaN	NaN	NaN	NaN
-23.026081	-8.39095	158.232635	-24.0704	13.427194	159.578201	NaN	NaN	NaN	NaN	NaN	NaN	NaN	NaN	NaN	NaN	NaN	NaN
-23.090176	-9.849741	157.953598	-24.311026	13.516705	159.180145	NaN	NaN	NaN	NaN	NaN	NaN	NaN	NaN	NaN	NaN	NaN	NaN
-23.168785	-11.31384	157.466919	-24.646034	13.631564	158.604828	NaN	NaN	NaN	NaN	NaN	NaN	NaN	NaN	NaN	NaN	NaN	NaN
-23.381763	-12.78722	156.819977	-25.034246	13.741417	157.814056	NaN	NaN	NaN	NaN	NaN	NaN	NaN	NaN	NaN	NaN	NaN	NaN
-23.687033	-14.300406	156.089508	-25.506836	13.845916	156.890686	NaN	NaN	NaN	NaN	NaN	NaN	NaN	NaN	NaN	NaN	NaN	NaN
-24.174809	-15.785212	155.469635	-26.048672	13.948785	155.988617	NaN	NaN	NaN	NaN	NaN	NaN	NaN	NaN	NaN	NaN	NaN	NaN
-24.786406	-17.317619	155.051437	-26.550951	14.022036	155.211121	NaN	NaN	NaN	NaN	NaN	NaN	NaN	NaN	NaN	NaN	NaN	NaN
-25.952963	-19.505108	154.957123	-27.098736	14.063496	154.367981	NaN	NaN	NaN	NaN	NaN	NaN	NaN	NaN	NaN	NaN	NaN	NaN
-26.828203	-20.930975	155.242722	-27.288216	14.032829	154.043991	NaN	NaN	NaN	NaN	NaN	NaN	NaN	NaN	NaN	NaN	NaN	NaN
-27.886024	-22.249777	155.789703	-27.356884	13.976467	153.895493	NaN	NaN	NaN	NaN	NaN	NaN	NaN	NaN	NaN	NaN	NaN	NaN
-29.069313	-23.510424	156.562454	-27.357277	13.87192	153.928894	NaN	NaN	NaN	NaN	NaN	NaN	NaN	NaN	NaN	NaN	NaN	NaN
-30.460596	-24.528742	157.612854	-27.329994	13.77035	154.165512	NaN	NaN	NaN	NaN	NaN	NaN	NaN	NaN	NaN	NaN	NaN	NaN
-31.863499	-25.50807	158.952042	-27.258093	13.639469	154.661591	NaN	NaN	NaN	NaN	NaN	NaN	NaN	NaN	NaN	NaN	NaN	NaN
NaN	NaN	NaN	-27.163242	13.493154	155.422455	NaN	NaN	NaN	NaN	NaN	NaN	NaN	NaN	NaN	NaN	NaN	NaN
NaN	NaN	NaN	-27.043415	13.244358	156.964767	NaN	NaN	NaN	NaN	NaN	NaN	NaN	NaN	NaN	NaN	NaN	NaN
NaN	NaN	NaN	-26.976046	12.991898	158.078583	NaN	NaN	NaN	NaN	NaN	NaN	NaN	NaN	NaN	NaN	NaN	NaN
NaN	NaN	NaN	-26.889034	12.655804	159.142471	NaN	NaN	NaN	NaN	NaN	NaN	NaN	NaN	NaN	NaN	NaN	NaN
NaN	NaN	NaN	-26.778093	12.228855	160.068726	NaN	NaN	NaN	NaN	NaN	NaN	NaN	NaN	NaN	NaN	NaN	NaN
NaN	NaN	NaN	-26.69268	11.76835	160.797028	NaN	NaN	NaN	NaN	NaN	NaN	NaN	NaN	NaN	NaN	NaN	NaN
NaN	NaN	NaN	-26.658737	11.29905	161.267181	NaN	NaN	NaN	NaN	NaN	NaN	NaN	NaN	NaN	NaN	NaN	NaN
NaN	NaN	NaN	-26.68623	10.881041	161.477325	NaN	NaN	NaN	NaN	NaN	NaN	NaN	NaN	NaN	NaN	NaN	NaN
NaN	NaN	NaN	-26.883694	10.34118	161.39241	NaN	NaN	NaN	NaN	NaN	NaN	NaN	NaN	NaN	NaN	NaN	NaN
NaN	NaN	NaN	-27.086826	10.022787	161.187988	NaN	NaN	NaN	NaN	NaN	NaN	NaN	NaN	NaN	NaN	NaN	NaN
NaN	NaN	NaN	-27.302626	9.689578	160.975998	NaN	NaN	NaN	NaN	NaN	NaN	NaN	NaN	NaN	NaN	NaN	NaN
NaN	NaN	NaN	-27.548698	9.328381	160.81398	NaN	NaN	NaN	NaN	NaN	NaN	NaN	NaN	NaN	NaN	NaN	NaN
NaN	NaN	NaN	-27.814081	8.951897	160.746521	NaN	NaN	NaN	NaN	NaN	NaN	NaN	NaN	NaN	NaN	NaN	NaN
NaN	NaN	NaN	-28.083294	8.610294	160.794907	NaN	NaN	NaN	NaN	NaN	NaN	NaN	NaN	NaN	NaN	NaN	NaN
NaN	NaN	NaN	-28.32559	8.304434	160.924591	NaN	NaN	NaN	NaN	NaN	NaN	NaN	NaN	NaN	NaN	NaN	NaN
-52.695965	-13.950029	164.568954	-28.657522	7.944773	161.177063	NaN	NaN	NaN	NaN	NaN	NaN	NaN	NaN	NaN	NaN	NaN	NaN
-53.039688	-11.87432	164.51532	-28.869635	7.767361	161.311783	NaN	NaN	NaN	NaN	NaN	NaN	NaN	NaN	NaN	NaN	NaN	NaN
-53.491985	-9.714918	164.290924	-29.093596	7.622669	161.377533	NaN	NaN	NaN	NaN	NaN	NaN	NaN	NaN	NaN	NaN	NaN	NaN
-53.838436	-7.51882	163.862442	-29.272285	7.461073	161.312561	NaN	NaN	NaN	NaN	NaN	NaN	NaN	NaN	NaN	NaN	NaN	NaN
-54.053349	-5.218272	163.361725	-29.403261	7.269014	161.157623	NaN	NaN	NaN	NaN	NaN	NaN	NaN	NaN	NaN	NaN	NaN	NaN
-54.218369	-2.76284	162.731277	-29.454357	7.057235	160.932037	NaN	NaN	NaN	NaN	NaN	NaN	NaN	NaN	NaN	NaN	NaN	NaN
-54.282856	-0.276382	162.007797	-29.440113	6.843886	160.660858	NaN	NaN	NaN	NaN	NaN	NaN	NaN	NaN	NaN	NaN	NaN	NaN
-54.184151	3.615063	161.081238	-29.372871	6.576122	160.23735	NaN	NaN	NaN	NaN	NaN	NaN	NaN	NaN	NaN	NaN	NaN	NaN
-53.962673	6.243953	160.594116	-29.298309	6.414354	159.949142	NaN	NaN	NaN	NaN	NaN	NaN	NaN	NaN	NaN	NaN	NaN	NaN
-53.652973	9.022	160.278946	-29.196823	6.277823	159.68866	NaN	NaN	NaN	NaN	NaN	NaN	NaN	NaN	NaN	NaN	NaN	NaN
-53.275669	11.837293	160.119568	-29.075956	6.168629	159.480743	NaN	NaN	NaN	NaN	NaN	NaN	NaN	NaN	NaN	NaN	NaN	NaN
-52.741211	14.659775	160.042816	-28.961918	6.054803	159.297821	NaN	NaN	NaN	NaN	NaN	NaN	NaN	NaN	NaN	NaN	NaN	NaN
-52.05257	17.403795	160.19426	-28.866894	5.922959	159.138718	NaN	NaN	NaN	NaN	NaN	NaN	NaN	NaN	NaN	NaN	NaN	NaN
-51.316887	20.178123	160.542542	-28.780312	5.787887	159.002655	NaN	NaN	NaN	NaN	NaN	NaN	NaN	NaN	NaN	NaN	NaN	NaN
-49.997826	24.205629	161.103897	-28.640587	5.629577	158.852081	NaN	NaN	NaN	NaN	NaN	NaN	NaN	NaN	NaN	NaN	NaN	NaN
-49.047226	26.792923	161.780258	-28.542793	5.637291	158.727737	NaN	NaN	NaN	NaN	NaN	NaN	NaN	NaN	NaN	NaN	NaN	NaN
-47.892849	29.299814	162.647949	-28.44449	5.717569	158.626404	NaN	NaN	NaN	NaN	NaN	NaN	NaN	NaN	NaN	NaN	NaN	NaN
-46.656044	31.628878	163.641525	-28.365576	5.82598	158.558502	NaN	NaN	NaN	NaN	NaN	NaN	NaN	NaN	NaN	NaN	NaN	NaN
-45.398312	33.7519	164.797455	-28.349405	5.948107	158.490524	NaN	NaN	NaN	NaN	NaN	NaN	NaN	NaN	NaN	NaN	NaN	NaN
NaN	NaN	NaN	-28.355282	6.050749	158.442932	NaN	NaN	NaN	NaN	NaN	NaN	NaN	NaN	NaN	NaN	NaN	NaN
NaN	NaN	NaN	-28.376663	6.130847	158.439285	NaN	NaN	NaN	NaN	NaN	NaN	NaN	NaN	NaN	NaN	NaN	NaN
NaN	NaN	NaN	-28.348833	6.225103	158.463348	NaN	NaN	NaN	NaN	NaN	NaN	NaN	NaN	NaN	NaN	NaN	NaN
NaN	NaN	NaN	-28.294352	6.372809	158.511597	NaN	NaN	NaN	NaN	NaN	NaN	NaN	NaN	NaN	NaN	NaN	NaN
NaN	NaN	NaN	-28.223186	6.657167	158.552444	NaN	NaN	NaN	NaN	NaN	NaN	NaN	NaN	NaN	NaN	NaN	NaN
NaN	NaN	NaN	-28.150967	7.050442	158.59584	NaN	NaN	NaN	NaN	NaN	NaN	NaN	NaN	NaN	NaN	NaN	NaN
NaN	NaN	NaN	-28.092125	7.507201	158.634598	NaN	NaN	NaN	NaN	NaN	NaN	NaN	NaN	NaN	NaN	NaN	NaN
NaN	NaN	NaN	-28.026449	7.997629	158.669052	NaN	NaN	NaN	NaN	NaN	NaN	NaN	NaN	NaN	NaN	NaN	NaN
NaN	NaN	NaN	-27.985821	8.484025	158.70517	NaN	NaN	NaN	NaN	NaN	NaN	NaN	NaN	NaN	NaN	NaN	NaN
NaN	NaN	NaN	-27.949186	9.23709	158.754501	NaN	NaN	NaN	NaN	NaN	NaN	NaN	NaN	NaN	NaN	NaN	NaN
-26.460003	44.65202	167.915848	-27.920351	9.76607	158.793945	NaN	NaN	NaN	NaN	NaN	NaN	NaN	NaN	NaN	NaN	NaN	NaN
-24.897049	44.325348	167.422791	-27.877411	10.313241	158.840485	NaN	NaN	NaN	NaN	NaN	NaN	NaN	NaN	NaN	NaN	NaN	NaN
-23.42408	43.783218	166.946609	-27.835571	10.896827	158.901642	NaN	NaN	NaN	NaN	NaN	NaN	NaN	NaN	NaN	NaN	NaN	NaN
-21.970205	43.020054	166.461594	-27.815018	11.539751	158.996643	NaN	NaN	NaN	NaN	NaN	NaN	NaN	NaN	NaN	NaN	NaN	NaN
-20.636766	42.081936	165.961761	-27.784946	12.185267	159.126938	NaN	NaN	NaN	NaN	NaN	NaN	NaN	NaN	NaN	NaN	NaN	NaN
-19.306353	40.970551	165.421722	-27.760717	12.840994	159.285568	NaN	NaN	NaN	NaN	NaN	NaN	NaN	NaN	NaN	NaN	NaN	NaN
-17.500837	39.055099	164.438248	-27.733765	13.886041	159.490967	NaN	NaN	NaN	NaN	NaN	NaN	NaN	NaN	NaN	NaN	NaN	NaN
-16.376427	37.604286	163.608932	-27.680063	14.594464	159.51149	NaN	NaN	NaN	NaN	NaN	NaN	NaN	NaN	NaN	NaN	NaN	NaN
-15.27049	36.02404	162.684235	-27.637249	15.312343	159.373001	NaN	NaN	NaN	NaN	NaN	NaN	NaN	NaN	NaN	NaN	NaN	NaN
-14.30161	34.399445	161.497421	-27.59532	16.065247	158.964996	NaN	NaN	NaN	NaN	NaN	NaN	NaN	NaN	NaN	NaN	NaN	NaN
-13.452307	32.689121	160.306335	-27.639093	16.830523	158.330673	NaN	NaN	NaN	NaN	NaN	NaN	NaN	NaN	NaN	NaN	NaN	NaN
-12.80339	30.928326	159.257645	-27.820555	17.584621	157.628983	NaN	NaN	NaN	NaN	NaN	NaN	NaN	NaN	NaN	NaN	NaN	NaN
-12.344162	29.141035	158.356247	-28.059366	18.329668	156.827728	NaN	NaN	NaN	NaN	NaN	NaN	NaN	NaN	NaN	NaN	NaN	NaN
-11.963163	26.50342	157.171127	-28.397781	19.409336	155.591034	NaN	NaN	NaN	NaN	NaN	NaN	NaN	NaN	NaN	NaN	NaN	NaN
-11.915121	24.769793	156.529205	-28.520493	20.009958	154.728867	NaN	NaN	NaN	NaN	NaN	NaN	NaN	NaN	NaN	NaN	NaN	NaN
-11.988166	23.094002	155.923859	-28.624973	20.475277	153.962341	NaN	NaN	NaN	NaN	NaN	NaN	NaN	NaN	NaN	NaN	NaN	NaN
-12.215438	21.430468	155.398148	-28.683853	20.831148	153.361374	NaN	NaN	NaN	NaN	NaN	NaN	NaN	NaN	NaN	NaN	NaN	NaN
-12.541227	19.869722	154.985641	-28.62677	21.104418	152.926285	NaN	NaN	NaN	NaN	NaN	NaN	NaN	NaN	NaN	NaN	NaN	NaN
-13.040068	18.375006	154.681931	-28.507004	21.379944	152.673004	NaN	NaN	NaN	NaN	NaN	NaN	NaN	NaN	NaN	NaN	NaN	NaN
-13.570849	16.974205	154.488907	-28.278212	21.628292	152.552002	NaN	NaN	NaN	NaN	NaN	NaN	NaN	NaN	NaN	NaN	NaN	NaN
-14.671901	15.06349	154.449707	-27.858723	22.0483	152.648346	NaN	NaN	NaN	NaN	NaN	NaN	NaN	NaN	NaN	NaN	NaN	NaN
-15.49579	13.972001	154.52951	-27.559408	22.333132	152.853317	NaN	NaN	NaN	NaN	NaN	NaN	NaN	NaN	NaN	NaN	NaN	NaN
-16.50132	12.955761	154.650574	-27.258942	22.584326	153.116699	NaN	NaN	NaN	NaN	NaN	NaN	NaN	NaN	NaN	NaN	NaN	NaN
-17.526268	12.040291	154.810562	-26.979483	22.80452	153.430771	NaN	NaN	NaN	NaN	NaN	NaN	NaN	NaN	NaN	NaN	NaN	NaN
-18.67243	11.229186	154.915649	-26.684437	22.965357	153.68222	NaN	NaN	NaN	NaN	NaN	NaN	NaN	NaN	NaN	NaN	NaN	NaN
-19.900377	10.453105	154.95842	-26.383024	23.078424	153.864105	NaN	NaN	NaN	NaN	NaN	NaN	NaN	NaN	NaN	NaN	NaN	NaN
-21.179865	9.810901	154.948242	-26.08605	23.157446	154.000015	NaN	NaN	NaN	NaN	NaN	NaN	NaN	NaN	NaN	NaN	NaN	NaN
-23.220158	9.026338	154.784317	-25.662479	23.215918	154.035706	NaN	NaN	NaN	NaN	NaN	NaN	NaN	NaN	NaN	NaN	NaN	NaN
-24.636122	8.655999	154.655075	-25.357304	23.251209	154.056625	NaN	NaN	NaN	NaN	NaN	NaN	NaN	NaN	NaN	NaN	NaN	NaN
-26.126539	8.40459	154.657852	-25.059536	23.307711	154.098282	NaN	NaN	NaN	NaN	NaN	NaN	NaN	NaN	NaN	NaN	NaN	NaN
-27.593508	8.274703	154.79805	-24.76239	23.378202	154.25766	NaN	NaN	NaN	NaN	NaN	NaN	NaN	NaN	NaN	NaN	NaN	NaN
-29.147058	8.280953	155.216675	-24.462051	23.382345	154.589478	NaN	NaN	NaN	NaN	NaN	NaN	NaN	NaN	NaN	NaN	NaN	NaN
-30.649975	8.419461	155.866455	-24.150314	23.298893	155.109329	NaN	NaN	NaN	NaN	NaN	NaN	NaN	NaN	NaN	NaN	NaN	NaN
-32.172577	8.687249	156.814392	-23.820835	23.116428	155.836884	NaN	NaN	NaN	NaN	NaN	NaN	NaN	NaN	NaN	NaN	NaN	NaN
-34.326874	9.322273	158.533249	-23.325592	22.633524	157.234375	NaN	NaN	NaN	NaN	NaN	NaN	NaN	NaN	NaN	NaN	NaN	NaN
-35.760334	9.916943	159.740005	-22.995483	22.199701	158.248215	NaN	NaN	NaN	NaN	NaN	NaN	NaN	NaN	NaN	NaN	NaN	NaN
-37.059551	10.602758	160.91861	-22.616131	21.725798	159.2267	NaN	NaN	NaN	NaN	NaN	NaN	NaN	NaN	NaN	NaN	NaN	NaN
-38.313217	11.437812	161.96936	-22.206923	21.234695	160.142166	NaN	NaN	NaN	NaN	NaN	NaN	NaN	NaN	NaN	NaN	NaN	NaN
-39.43396	12.393007	162.972214	-21.834057	20.759504	160.976654	NaN	NaN	NaN	NaN	NaN	NaN	NaN	NaN	NaN	NaN	NaN	NaN
-40.505676	13.455015	163.785141	-21.514715	20.292742	161.679428	NaN	NaN	NaN	NaN	NaN	NaN	NaN	NaN	NaN	NaN	NaN	NaN
-41.445934	14.659865	164.628448	-21.286726	19.796528	162.306961	NaN	NaN	NaN	NaN	NaN	NaN	NaN	NaN	NaN	NaN	NaN	NaN
-42.704727	16.63612	165.705688	-21.12816	18.907572	163.093613	NaN	NaN	NaN	NaN	NaN	NaN	NaN	NaN	NaN	NaN	NaN	NaN
-43.401524	17.892998	166.432571	-21.129841	18.216948	163.554657	NaN	NaN	NaN	NaN	NaN	NaN	NaN	NaN	NaN	NaN	NaN	NaN
-43.886421	19.329674	167.216614	-21.186136	17.419645	164.002319	NaN	NaN	NaN	NaN	NaN	NaN	NaN	NaN	NaN	NaN	NaN	NaN
-44.218517	20.642416	168.005173	-21.277382	16.538568	164.385117	NaN	NaN	NaN	NaN	NaN	NaN	NaN	NaN	NaN	NaN	NaN	NaN
-44.345127	22.075268	168.898804	-21.381573	15.67551	164.774292	NaN	NaN	NaN	NaN	NaN	NaN	NaN	NaN	NaN	NaN	NaN	NaN
-44.291218	23.412273	169.685196	-21.513929	14.831882	165.161407	NaN	NaN	NaN	NaN	NaN	NaN	NaN	NaN	NaN	NaN	NaN	NaN
-44.010441	24.72142	170.430939	-21.670004	14.012286	165.508972	NaN	NaN	NaN	NaN	NaN	NaN	NaN	NaN	NaN	NaN	NaN	NaN
-43.284191	26.598757	171.264038	-21.945967	12.863803	165.929047	NaN	NaN	NaN	NaN	NaN	NaN	NaN	NaN	NaN	NaN	NaN	NaN
-42.515625	27.805058	171.624771	-22.153044	12.107136	166.11203	NaN	NaN	NaN	NaN	NaN	NaN	NaN	NaN	NaN	NaN	NaN	NaN
NaN	NaN	NaN	-22.366415	11.408886	166.169922	NaN	NaN	NaN	NaN	NaN	NaN	NaN	NaN	NaN	NaN	NaN	NaN
NaN	NaN	NaN	-22.606894	10.834284	166.136093	NaN	NaN	NaN	NaN	NaN	NaN	NaN	NaN	NaN	NaN	NaN	NaN
NaN	NaN	NaN	-22.861523	10.320104	165.990097	NaN	NaN	NaN	NaN	NaN	NaN	NaN	NaN	NaN	NaN	NaN	NaN
NaN	NaN	NaN	-23.101105	9.93572	165.747864	NaN	NaN	NaN	NaN	NaN	NaN	NaN	NaN	NaN	NaN	NaN	NaN
-36.547424	32.530125	170.964783	-23.330446	9.65448	165.387009	NaN	NaN	NaN	NaN	NaN	NaN	NaN	NaN	NaN	NaN	NaN	NaN
-34.034508	33.533463	170.016891	-23.668953	9.436036	164.775208	NaN	NaN	NaN	NaN	NaN	NaN	NaN	NaN	NaN	NaN	NaN	NaN
-32.170319	34.093029	169.279648	-23.90892	9.399338	164.332565	NaN	NaN	NaN	NaN	NaN	NaN	NaN	NaN	NaN	NaN	NaN	NaN
-30.155268	34.554939	168.472046	-24.122847	9.421875	163.900299	NaN	NaN	NaN	NaN	NaN	NaN	NaN	NaN	NaN	NaN	NaN	NaN
-28.057274	34.801979	167.711945	-24.294128	9.507568	163.478714	NaN	NaN	NaN	NaN	NaN	NaN	NaN	NaN	NaN	NaN	NaN	NaN
-25.818216	34.942818	166.990585	-24.436092	9.614859	163.098877	NaN	NaN	NaN	NaN	NaN	NaN	NaN	NaN	NaN	NaN	NaN	NaN
-23.500368	34.846619	166.334183	-24.559982	9.741228	162.784775	NaN	NaN	NaN	NaN	NaN	NaN	NaN	NaN	NaN	NaN	NaN	NaN
-21.09639	34.678249	165.808609	-24.682228	9.884618	162.463959	NaN	NaN	NaN	NaN	NaN	NaN	NaN	NaN	NaN	NaN	NaN	NaN
-17.367367	34.133793	164.879669	-24.871422	10.149549	161.938293	NaN	NaN	NaN	NaN	NaN	NaN	NaN	NaN	NaN	NaN	NaN	NaN
-14.824389	33.581928	164.290848	-24.971405	10.418297	161.564713	NaN	NaN	NaN	NaN	NaN	NaN	NaN	NaN	NaN	NaN	NaN	NaN
-12.28361	32.879642	163.687073	-25.079432	10.734423	161.06076	NaN	NaN	NaN	NaN	NaN	NaN	NaN	NaN	NaN	NaN	NaN	NaN
-9.705359	32.039307	162.98996	-25.184467	11.144251	160.476639	NaN	NaN	NaN	NaN	NaN	NaN	NaN	NaN	NaN	NaN	NaN	NaN
-7.091104	31.05471	162.38324	-25.298162	11.665032	159.898361	NaN	NaN	NaN	NaN	NaN	NaN	NaN	NaN	NaN	NaN	NaN	NaN
-4.551737	29.978842	161.897476	-25.364267	12.321824	159.324478	NaN	NaN	NaN	NaN	NaN	NaN	NaN	NaN	NaN	NaN	NaN	NaN
-1.981116	28.748232	161.464233	-25.459293	13.134406	158.852859	NaN	NaN	NaN	NaN	NaN	NaN	NaN	NaN	NaN	NaN	NaN	NaN
1.736041	26.682203	161.043411	-25.634464	14.613858	158.280991	NaN	NaN	NaN	NaN	NaN	NaN	NaN	NaN	NaN	NaN	NaN	NaN
4.159462	25.16185	160.79451	-25.773582	15.761037	157.90184	NaN	NaN	NaN	NaN	NaN	NaN	NaN	NaN	NaN	NaN	NaN	NaN
6.401836	23.562607	160.690445	-25.957226	17.022825	157.488861	NaN	NaN	NaN	NaN	NaN	NaN	NaN	NaN	NaN	NaN	NaN	NaN
8.537571	21.884478	160.527008	-26.183298	18.298603	156.965668	NaN	NaN	NaN	NaN	NaN	NaN	NaN	NaN	NaN	NaN	NaN	NaN
10.55969	20.108376	160.475952	-26.33923	19.535692	156.25766	NaN	NaN	NaN	NaN	NaN	NaN	NaN	NaN	NaN	NaN	NaN	NaN
12.482512	18.212759	160.536774	-26.445147	20.644119	155.410233	NaN	NaN	NaN	NaN	NaN	NaN	NaN	NaN	NaN	NaN	NaN	NaN
12.913632	16.977669	160.899429	-26.466635	21.574209	154.288605	NaN	NaN	NaN	NaN	NaN	NaN	NaN	NaN	NaN	NaN	NaN	NaN
11.087947	16.670723	160.0495	-26.501242	22.489019	152.287888	NaN	NaN	NaN	NaN	NaN	NaN	NaN	NaN	NaN	NaN	NaN	NaN
9.597037	16.300135	159.069962	-26.461197	22.842157	150.818436	NaN	NaN	NaN	NaN	NaN	NaN	NaN	NaN	NaN	NaN	NaN	NaN
8.232457	15.628663	157.980377	-26.40489	22.987106	149.513489	NaN	NaN	NaN	NaN	NaN	NaN	NaN	NaN	NaN	NaN	NaN	NaN
6.58166	15.02219	157.161865	-26.329714	23.038336	148.518356	NaN	NaN	NaN	NaN	NaN	NaN	NaN	NaN	NaN	NaN	NaN	NaN
4.81936	14.36148	155.909668	-26.249413	23.060677	147.870712	NaN	NaN	NaN	NaN	NaN	NaN	NaN	NaN	NaN	NaN	NaN	NaN
2.873126	13.763369	154.904099	-26.157444	23.136005	147.682404	NaN	NaN	NaN	NaN	NaN	NaN	NaN	NaN	NaN	NaN	NaN	NaN
0.663488	13.11322	154.142303	-26.018837	23.269276	147.987717	NaN	NaN	NaN	NaN	NaN	NaN	NaN	NaN	NaN	NaN	NaN	NaN
-2.964021	12.252792	153.7435	-25.593122	23.553988	149.279694	NaN	NaN	NaN	NaN	NaN	NaN	NaN	NaN	NaN	NaN	NaN	NaN
-5.580127	11.707983	153.799408	-25.186068	23.780668	150.565079	NaN	NaN	NaN	NaN	NaN	NaN	NaN	NaN	NaN	NaN	NaN	NaN
-8.26645	11.204344	154.298035	-24.59606	24.068993	152.074753	NaN	NaN	NaN	NaN	NaN	NaN	NaN	NaN	NaN	NaN	NaN	NaN
-11.063172	10.76002	155.185562	-23.893108	24.449028	153.782974	NaN	NaN	NaN	NaN	NaN	NaN	NaN	NaN	NaN	NaN	NaN	NaN
-14.032343	10.361383	156.337921	-23.15509	24.892305	155.58728	NaN	NaN	NaN	NaN	NaN	NaN	NaN	NaN	NaN	NaN	NaN	NaN
-17.037695	10.117856	157.893784	-22.472282	25.310268	157.43811	NaN	NaN	NaN	NaN	NaN	NaN	NaN	NaN	NaN	NaN	NaN	NaN
-19.587425	9.776672	160.699051	-21.855173	25.629944	159.217163	NaN	NaN	NaN	NaN	NaN	NaN	NaN	NaN	NaN	NaN	NaN	NaN
-23.054026	9.235883	164.11319	-21.181545	25.790131	161.602966	NaN	NaN	NaN	NaN	NaN	NaN	NaN	NaN	NaN	NaN	NaN	NaN
-25.44083	8.886645	165.088272	-20.83478	25.715509	162.938828	NaN	NaN	NaN	NaN	NaN	NaN	NaN	NaN	NaN	NaN	NaN	NaN
-27.770065	8.478997	165.773087	-20.589319	25.550079	164.108902	NaN	NaN	NaN	NaN	NaN	NaN	NaN	NaN	NaN	NaN	NaN	NaN
-30.36021	7.954217	167.362686	-20.450378	25.283802	165.101074	NaN	NaN	NaN	NaN	NaN	NaN	NaN	NaN	NaN	NaN	NaN	NaN
-32.804871	7.508452	168.95079	-20.443111	24.93969	165.839203	NaN	NaN	NaN	NaN	NaN	NaN	NaN	NaN	NaN	NaN	NaN	NaN
-35.166603	7.076996	169.711823	-20.609417	24.558472	166.351593	NaN	NaN	NaN	NaN	NaN	NaN	NaN	NaN	NaN	NaN	NaN	NaN
-37.346157	6.685428	170.813019	-20.894741	24.145239	166.661011	NaN	NaN	NaN	NaN	NaN	NaN	NaN	NaN	NaN	NaN	NaN	NaN
-40.120613	6.093283	171.646698	-21.399292	23.480577	166.878113	NaN	NaN	NaN	NaN	NaN	NaN	NaN	NaN	NaN	NaN	NaN	NaN
-41.551777	5.671231	172.364517	-21.671568	23.090946	166.943359	NaN	NaN	NaN	NaN	NaN	NaN	NaN	NaN	NaN	NaN	NaN	NaN
NaN	NaN	NaN	-21.897951	22.749964	166.945374	NaN	NaN	NaN	NaN	NaN	NaN	NaN	NaN	NaN	NaN	NaN	NaN
-43.781361	4.888564	172.540421	-22.107258	22.481901	166.891846	NaN	NaN	NaN	NaN	NaN	NaN	NaN	NaN	NaN	NaN	NaN	NaN
-44.585724	4.578446	172.647018	-22.261528	22.294512	166.771698	NaN	NaN	NaN	NaN	NaN	NaN	NaN	NaN	NaN	NaN	NaN	NaN
NaN	NaN	NaN	-22.370878	22.147587	166.556488	NaN	NaN	NaN	NaN	NaN	NaN	NaN	NaN	NaN	NaN	NaN	NaN
-45.580376	4.11927	171.802582	-22.448128	22.079573	166.306046	NaN	NaN	NaN	NaN	NaN	NaN	NaN	NaN	NaN	NaN	NaN	NaN
-45.862694	3.976056	170.542068	-22.608454	21.964571	165.800095	NaN	NaN	NaN	NaN	NaN	NaN	NaN	NaN	NaN	NaN	NaN	NaN
-45.833694	3.975301	170.373352	-22.764151	21.918402	165.444427	NaN	NaN	NaN	NaN	NaN	NaN	NaN	NaN	NaN	NaN	NaN	NaN
-45.728512	4.003347	169.58046	-22.954195	21.836802	165.103455	NaN	NaN	NaN	NaN	NaN	NaN	NaN	NaN	NaN	NaN	NaN	NaN
-45.527649	4.0767	169.369537	-23.173159	21.747972	164.792572	NaN	NaN	NaN	NaN	NaN	NaN	NaN	NaN	NaN	NaN	NaN	NaN
-45.188072	4.17574	168.627274	-23.361189	21.636818	164.508926	NaN	NaN	NaN	NaN	NaN	NaN	NaN	NaN	NaN	NaN	NaN	NaN
-44.583027	4.393371	168.64209	-23.538568	21.506031	164.272293	NaN	NaN	NaN	NaN	NaN	NaN	NaN	NaN	NaN	NaN	NaN	NaN
-43.894428	4.685265	168.110229	-23.672832	21.361977	164.102585	NaN	NaN	NaN	NaN	NaN	NaN	NaN	NaN	NaN	NaN	NaN	NaN
-42.582916	5.356068	167.673126	-23.746759	21.148691	163.999298	NaN	NaN	NaN	NaN	NaN	NaN	NaN	NaN	NaN	NaN	NaN	NaN
-41.550697	5.850365	167.253906	-23.742241	21.020332	164.017303	NaN	NaN	NaN	NaN	NaN	NaN	NaN	NaN	NaN	NaN	NaN	NaN
-40.354	6.506048	166.878128	-23.75828	20.905062	164.078827	NaN	NaN	NaN	NaN	NaN	NaN	NaN	NaN	NaN	NaN	NaN	NaN
-39.071903	7.22506	166.442337	-23.813257	20.787624	164.171799	NaN	NaN	NaN	NaN	NaN	NaN	NaN	NaN	NaN	NaN	NaN	NaN
-37.749386	7.996302	166.092285	-23.922068	20.664412	164.247879	NaN	NaN	NaN	NaN	NaN	NaN	NaN	NaN	NaN	NaN	NaN	NaN
-36.281612	8.856343	165.491898	-24.043051	20.518156	164.228851	NaN	NaN	NaN	NaN	NaN	NaN	NaN	NaN	NaN	NaN	NaN	NaN
-34.820602	9.754646	164.989471	-24.132351	20.351742	164.133698	NaN	NaN	NaN	NaN	NaN	NaN	NaN	NaN	NaN	NaN	NaN	NaN
-32.414181	11.282403	164.006775	-24.190859	20.044353	163.811127	NaN	NaN	NaN	NaN	NaN	NaN	NaN	NaN	NaN	NaN	NaN	NaN
-30.815134	12.31946	163.39978	-24.18169	19.773939	163.504974	NaN	NaN	NaN	NaN	NaN	NaN	NaN	NaN	NaN	NaN	NaN	NaN
-29.056946	13.394144	162.941193	-24.127022	19.483143	163.271301	NaN	NaN	NaN	NaN	NaN	NaN	NaN	NaN	NaN	NaN	NaN	NaN
-27.420113	14.485823	162.631958	-24.081051	19.203167	163.13884	NaN	NaN	NaN	NaN	NaN	NaN	NaN	NaN	NaN	NaN	NaN	NaN
-25.616016	15.656489	162.450806	-24.03747	18.94368	163.168167	NaN	NaN	NaN	NaN	NaN	NaN	NaN	NaN	NaN	NaN	NaN	NaN
-25.250616	14.975612	163.112701	-24.180771	18.80883	163.398895	NaN	NaN	NaN	NaN	NaN	NaN	NaN	NaN	NaN	NaN	NaN	NaN
-25.194469	13.923786	162.75087	-23.981482	18.422403	163.618225	NaN	NaN	NaN	NaN	NaN	NaN	NaN	NaN	NaN	NaN	NaN	NaN
-24.726505	13.077233	163.461807	-23.923933	17.98122	164.216507	NaN	NaN	NaN	NaN	NaN	NaN	NaN	NaN	NaN	NaN	NaN	NaN
-24.42536	12.517999	163.848328	-23.865068	17.724262	164.605591	NaN	NaN	NaN	NaN	NaN	NaN	NaN	NaN	NaN	NaN	NaN	NaN
-24.151178	11.93124	163.861069	-23.75938	17.538816	164.887482	NaN	NaN	NaN	NaN	NaN	NaN	NaN	NaN	NaN	NaN	NaN	NaN
-23.850611	11.250561	164.155487	-23.634838	17.4769	165.044815	NaN	NaN	NaN	NaN	NaN	NaN	NaN	NaN	NaN	NaN	NaN	NaN
-23.435291	10.636365	163.835007	-23.529364	17.527462	165.086014	NaN	NaN	NaN	NaN	NaN	NaN	NaN	NaN	NaN	NaN	NaN	NaN
-23.028513	9.942708	163.762268	-23.460072	17.678619	165.032639	NaN	NaN	NaN	NaN	NaN	NaN	NaN	NaN	NaN	NaN	NaN	NaN
-22.601093	9.245849	163.743134	-23.39719	17.85084	164.961426	NaN	NaN	NaN	NaN	NaN	NaN	NaN	NaN	NaN	NaN	NaN	NaN
-22.013638	8.22848	163.500137	-23.312263	18.071846	164.859909	NaN	NaN	NaN	NaN	NaN	NaN	NaN	NaN	NaN	NaN	NaN	NaN
-21.574072	7.421463	163.512482	-23.271219	18.202888	164.861282	NaN	NaN	NaN	NaN	NaN	NaN	NaN	NaN	NaN	NaN	NaN	NaN
-21.078997	6.572434	163.513916	-23.207163	18.316294	164.890259	NaN	NaN	NaN	NaN	NaN	NaN	NaN	NaN	NaN	NaN	NaN	NaN
-20.608206	5.71573	163.550522	-23.143461	18.455641	164.940948	NaN	NaN	NaN	NaN	NaN	NaN	NaN	NaN	NaN	NaN	NaN	NaN
-20.17786	4.931588	163.687057	-23.101553	18.664488	164.977951	NaN	NaN	NaN	NaN	NaN	NaN	NaN	NaN	NaN	NaN	NaN	NaN
-19.89691	4.253518	163.824524	-23.100529	18.929508	164.979309	NaN	NaN	NaN	NaN	NaN	NaN	NaN	NaN	NaN	NaN	NaN	NaN
-19.511179	3.552121	163.91893	-23.15093	19.248468	164.907608	NaN	NaN	NaN	NaN	NaN	NaN	NaN	NaN	NaN	NaN	NaN	NaN
-19.012304	2.534272	163.98172	-23.310949	19.785591	164.634659	NaN	NaN	NaN	NaN	NaN	NaN	NaN	NaN	NaN	NaN	NaN	NaN
-18.73505	1.8964	164.104156	-23.436403	20.158148	164.343185	NaN	NaN	NaN	NaN	NaN	NaN	NaN	NaN	NaN	NaN	NaN	NaN
-18.387207	1.267725	164.182022	-23.548944	20.52458	163.98941	NaN	NaN	NaN	NaN	NaN	NaN	NaN	NaN	NaN	NaN	NaN	NaN
-18.092567	0.694612	164.415543	-23.635227	20.888023	163.601044	NaN	NaN	NaN	NaN	NaN	NaN	NaN	NaN	NaN	NaN	NaN	NaN
-17.735348	0.162476	164.512009	-23.696255	21.286076	163.263092	NaN	NaN	NaN	NaN	NaN	NaN	NaN	NaN	NaN	NaN	NaN	NaN
-17.498352	-0.177556	164.80426	-23.733927	21.69099	162.961929	NaN	NaN	NaN	NaN	NaN	NaN	NaN	NaN	NaN	NaN	NaN	NaN
-17.339296	-0.441913	165.048233	-23.748823	22.089367	162.770523	NaN	NaN	NaN	NaN	NaN	NaN	NaN	NaN	NaN	NaN	NaN	NaN
-16.954657	-0.652043	165.378265	-23.746702	22.671619	162.707428	NaN	NaN	NaN	NaN	NaN	NaN	NaN	NaN	NaN	NaN	NaN	NaN
-16.747019	-0.617095	165.654785	-23.756798	23.024111	162.792664	NaN	NaN	NaN	NaN	NaN	NaN	NaN	NaN	NaN	NaN	NaN	NaN
-16.47085	-0.522483	165.902969	-23.7668	23.311518	162.918762	NaN	NaN	NaN	NaN	NaN	NaN	NaN	NaN	NaN	NaN	NaN	NaN
-16.211819	-0.325418	166.031281	-23.789307	23.525486	163.058929	NaN	NaN	NaN	NaN	NaN	NaN	NaN	NaN	NaN	NaN	NaN	NaN
-15.946342	-0.026901	166.019089	-23.838789	23.650377	163.195938	NaN	NaN	NaN	NaN	NaN	NaN	NaN	NaN	NaN	NaN	NaN	NaN
-15.70185	0.378471	165.866226	-23.883358	23.676281	163.328476	NaN	NaN	NaN	NaN	NaN	NaN	NaN	NaN	NaN	NaN	NaN	NaN
-15.469888	0.868385	165.573196	-23.896473	23.648151	163.433258	NaN	NaN	NaN	NaN	NaN	NaN	NaN	NaN	NaN	NaN	NaN	NaN
-15.065818	1.727949	164.84108	-23.792107	23.519936	163.521332	NaN	NaN	NaN	NaN	NaN	NaN	NaN	NaN	NaN	NaN	NaN	NaN
-14.813984	2.394675	164.277832	-23.680885	23.338449	163.478683	NaN	NaN	NaN	NaN	NaN	NaN	NaN	NaN	NaN	NaN	NaN	NaN
-14.467366	3.119727	163.661758	-23.582577	23.156349	163.410919	NaN	NaN	NaN	NaN	NaN	NaN	NaN	NaN	NaN	NaN	NaN	NaN
-14.147133	3.918761	162.982895	-23.475698	22.953655	163.22319	NaN	NaN	NaN	NaN	NaN	NaN	NaN	NaN	NaN	NaN	NaN	NaN
-13.832712	4.734953	162.29216	-23.431805	22.737541	162.96936	NaN	NaN	NaN	NaN	NaN	NaN	NaN	NaN	NaN	NaN	NaN	NaN
-13.594362	5.585371	161.72879	-23.443451	22.480618	162.799026	NaN	NaN	NaN	NaN	NaN	NaN	NaN	NaN	NaN	NaN	NaN	NaN
-13.272717	6.446723	161.156281	-23.448788	22.194389	162.633453	NaN	NaN	NaN	NaN	NaN	NaN	NaN	NaN	NaN	NaN	NaN	NaN
-12.821362	7.71399	160.307602	-23.412848	21.706572	162.262497	NaN	NaN	NaN	NaN	NaN	NaN	NaN	NaN	NaN	NaN	NaN	NaN
-12.522559	8.471027	159.827393	-23.339787	21.297104	161.971146	NaN	NaN	NaN	NaN	NaN	NaN	NaN	NaN	NaN	NaN	NaN	NaN
-12.193426	9.224451	159.448364	-23.25057	20.95645	161.725098	NaN	NaN	NaN	NaN	NaN	NaN	NaN	NaN	NaN	NaN	NaN	NaN
-11.86251	9.966224	159.110596	-23.158783	20.66836	161.48204	NaN	NaN	NaN	NaN	NaN	NaN	NaN	NaN	NaN	NaN	NaN	NaN
-11.509199	10.640578	158.817459	-23.089087	20.455576	161.260925	NaN	NaN	NaN	NaN	NaN	NaN	NaN	NaN	NaN	NaN	NaN	NaN
-11.130287	11.245244	158.581299	-23.026051	20.284227	161.062653	NaN	NaN	NaN	NaN	NaN	NaN	NaN	NaN	NaN	NaN	NaN	NaN
-10.759928	11.808241	158.362457	-22.98773	20.201303	160.850021	NaN	NaN	NaN	NaN	NaN	NaN	NaN	NaN	NaN	NaN	NaN	NaN
-10.070212	12.548201	157.917114	-22.981199	20.214621	160.490326	NaN	NaN	NaN	NaN	NaN	NaN	NaN	NaN	NaN	NaN	NaN	NaN
-9.577658	12.942633	157.687042	-23.028103	20.245275	160.276871	NaN	NaN	NaN	NaN	NaN	NaN	NaN	NaN	NaN	NaN	NaN	NaN
-9.046309	13.298546	157.509521	-23.057547	20.328323	160.120697	NaN	NaN	NaN	NaN	NaN	NaN	NaN	NaN	NaN	NaN	NaN	NaN
-8.48586	13.567855	157.335556	-23.07881	20.381668	159.985733	NaN	NaN	NaN	NaN	NaN	NaN	NaN	NaN	NaN	NaN	NaN	NaN
-7.838706	13.763783	157.233719	-23.099388	20.439899	159.903625	NaN	NaN	NaN	NaN	NaN	NaN	NaN	NaN	NaN	NaN	NaN	NaN
-7.119093	13.908315	157.156281	-23.107962	20.525106	159.831299	NaN	NaN	NaN	NaN	NaN	NaN	NaN	NaN	NaN	NaN	NaN	NaN
-6.368639	14.013685	157.021729	-23.088902	20.58217	159.732086	NaN	NaN	NaN	NaN	NaN	NaN	NaN	NaN	NaN	NaN	NaN	NaN
-5.194861	14.048518	156.797928	-23.064215	20.707792	159.511871	NaN	NaN	NaN	NaN	NaN	NaN	NaN	NaN	NaN	NaN	NaN	NaN
-4.340948	13.974351	156.54686	-23.067709	20.831579	159.365387	NaN	NaN	NaN	NaN	NaN	NaN	NaN	NaN	NaN	NaN	NaN	NaN
-3.470274	13.831915	156.28717	-23.104912	20.910089	159.175552	NaN	NaN	NaN	NaN	NaN	NaN	NaN	NaN	NaN	NaN	NaN	NaN
-2.444477	13.599261	156.054977	-23.146864	20.966223	159.004211	NaN	NaN	NaN	NaN	NaN	NaN	NaN	NaN	NaN	NaN	NaN	NaN
-1.482956	13.272058	155.862457	-23.202887	21.029875	158.901184	NaN	NaN	NaN	NaN	NaN	NaN	NaN	NaN	NaN	NaN	NaN	NaN
-0.402884	12.867205	155.733856	-23.225328	21.062763	158.864624	NaN	NaN	NaN	NaN	NaN	NaN	NaN	NaN	NaN	NaN	NaN	NaN
0.663177	12.397372	155.723633	-23.258917	21.105995	158.913834	NaN	NaN	NaN	NaN	NaN	NaN	NaN	NaN	NaN	NaN	NaN	NaN
2.46153	11.427856	155.989685	-23.337482	21.203764	159.173035	NaN	NaN	NaN	NaN	NaN	NaN	NaN	NaN	NaN	NaN	NaN	NaN
3.689193	10.658188	156.561096	-23.46711	21.335039	159.598221	NaN	NaN	NaN	NaN	NaN	NaN	NaN	NaN	NaN	NaN	NaN	NaN
4.937275	9.779373	157.588654	-23.620855	21.522882	160.200195	NaN	NaN	NaN	NaN	NaN	NaN	NaN	NaN	NaN	NaN	NaN	NaN
6.254634	8.745235	158.937149	-23.800726	21.756546	160.973465	NaN	NaN	NaN	NaN	NaN	NaN	NaN	NaN	NaN	NaN	NaN	NaN
7.441811	7.690823	160.343689	-23.998413	22.02356	161.689835	NaN	NaN	NaN	NaN	NaN	NaN	NaN	NaN	NaN	NaN	NaN	NaN
8.769025	6.534121	161.510223	-24.181595	22.36277	162.227066	NaN	NaN	NaN	NaN	NaN	NaN	NaN	NaN	NaN	NaN	NaN	NaN
9.80587	5.560666	162.158951	-24.266138	22.750694	162.437943	NaN	NaN	NaN	NaN	NaN	NaN	NaN	NaN	NaN	NaN	NaN	NaN
8.504189	6.260033	162.40155	-24.201824	23.353771	162.154404	NaN	NaN	NaN	NaN	NaN	NaN	NaN	NaN	NaN	NaN	NaN	NaN
7.694144	6.634576	161.822205	-24.133829	23.70639	161.830215	NaN	NaN	NaN	NaN	NaN	NaN	NaN	NaN	NaN	NaN	NaN	NaN
7.172145	6.777781	161.555817	-24.061203	24.003248	161.610306	NaN	NaN	NaN	NaN	NaN	NaN	NaN	NaN	NaN	NaN	NaN	NaN
6.484702	6.856914	161.902893	-24.032997	24.242844	161.522736	NaN	NaN	NaN	NaN	NaN	NaN	NaN	NaN	NaN	NaN	NaN	NaN
5.752328	6.866909	162.269836	-23.98912	24.451225	161.512512	NaN	NaN	NaN	NaN	NaN	NaN	NaN	NaN	NaN	NaN	NaN	NaN
5.098925	6.852692	162.561508	-23.88298	24.620958	161.51976	NaN	NaN	NaN	NaN	NaN	NaN	NaN	NaN	NaN	NaN	NaN	NaN
4.311164	6.819302	162.590195	-23.724083	24.764919	161.443909	NaN	NaN	NaN	NaN	NaN	NaN	NaN	NaN	NaN	NaN	NaN	NaN
3.319159	6.838486	162.417709	-23.470718	24.934607	161.172028	NaN	NaN	NaN	NaN	NaN	NaN	NaN	NaN	NaN	NaN	NaN	NaN
2.508724	6.873135	162.413818	-23.411474	25.0539	161.169861	NaN	NaN	NaN	NaN	NaN	NaN	NaN	NaN	NaN	NaN	NaN	NaN
1.623253	6.900826	162.59343	-23.489588	25.180965	161.401077	NaN	NaN	NaN	NaN	NaN	NaN	NaN	NaN	NaN	NaN	NaN	NaN
0.709421	6.932333	162.87114	-23.633949	25.271353	161.716812	NaN	NaN	NaN	NaN	NaN	NaN	NaN	NaN	NaN	NaN	NaN	NaN
-0.311335	6.934186	162.840393	-23.744087	25.278685	161.912506	NaN	NaN	NaN	NaN	NaN	NaN	NaN	NaN	NaN	NaN	NaN	NaN
-1.221391	6.917566	162.296722	-23.670162	25.177855	161.797546	NaN	NaN	NaN	NaN	NaN	NaN	NaN	NaN	NaN	NaN	NaN	NaN
-2.158292	6.886771	161.564056	-23.465685	25.02622	161.355667	NaN	NaN	NaN	NaN	NaN	NaN	NaN	NaN	NaN	NaN	NaN	NaN
-3.623659	6.811314	160.636093	-23.154709	24.852238	160.71315	NaN	NaN	NaN	NaN	NaN	NaN	NaN	NaN	NaN	NaN	NaN	NaN
-4.665324	6.754128	160.457703	-23.071674	24.789234	160.510223	NaN	NaN	NaN	NaN	NaN	NaN	NaN	NaN	NaN	NaN	NaN	NaN
-5.691573	6.775245	160.35022	-23.064806	24.776394	160.385986	NaN	NaN	NaN	NaN	NaN	NaN	NaN	NaN	NaN	NaN	NaN	NaN
-6.869531	6.793837	160.254364	-23.071142	24.815807	160.314102	NaN	NaN	NaN	NaN	NaN	NaN	NaN	NaN	NaN	NaN	NaN	NaN
-8.025188	6.826309	160.003586	-23.023043	24.874681	160.199539	NaN	NaN	NaN	NaN	NaN	NaN	NaN	NaN	NaN	NaN	NaN	NaN
-9.149135	6.859901	159.521698	-22.93696	24.929193	160.00914	NaN	NaN	NaN	NaN	NaN	NaN	NaN	NaN	NaN	NaN	NaN	NaN
-10.308665	6.906119	158.972412	-22.83716	24.968391	159.777939	NaN	NaN	NaN	NaN	NaN	NaN	NaN	NaN	NaN	NaN	NaN	NaN
-12.188356	6.833906	158.195801	-22.703217	24.929195	159.415466	NaN	NaN	NaN	NaN	NaN	NaN	NaN	NaN	NaN	NaN	NaN	NaN
-13.393762	6.769591	157.766968	-22.635748	24.892225	159.233948	NaN	NaN	NaN	NaN	NaN	NaN	NaN	NaN	NaN	NaN	NaN	NaN
-14.719046	6.693674	157.504059	-22.55508	24.864841	159.120575	NaN	NaN	NaN	NaN	NaN	NaN	NaN	NaN	NaN	NaN	NaN	NaN
-16.042103	6.554794	157.26506	-22.443762	24.869274	159.017075	NaN	NaN	NaN	NaN	NaN	NaN	NaN	NaN	NaN	NaN	NaN	NaN
-17.30209	6.381277	157.035828	-22.288239	24.898422	158.898254	NaN	NaN	NaN	NaN	NaN	NaN	NaN	NaN	NaN	NaN	NaN	NaN
-18.645702	6.18789	156.944748	-22.084383	25.003323	158.690094	NaN	NaN	NaN	NaN	NaN	NaN	NaN	NaN	NaN	NaN	NaN	NaN
-19.991756	5.953128	157.093796	-21.88332	25.19413	158.411606	NaN	NaN	NaN	NaN	NaN	NaN	NaN	NaN	NaN	NaN	NaN	NaN
-22.086115	5.629436	157.941574	-21.812468	25.581417	158.060852	NaN	NaN	NaN	NaN	NaN	NaN	NaN	NaN	NaN	NaN	NaN	NaN
-23.594458	5.459861	158.732529	-21.893082	25.879332	157.91037	NaN	NaN	NaN	NaN	NaN	NaN	NaN	NaN	NaN	NaN	NaN	NaN
-25.027493	5.41236	159.498093	-21.99102	26.190132	157.812759	NaN	NaN	NaN	NaN	NaN	NaN	NaN	NaN	NaN	NaN	NaN	NaN
-26.531181	5.459812	160.169739	-22.062086	26.511606	157.815598	NaN	NaN	NaN	NaN	NaN	NaN	NaN	NaN	NaN	NaN	NaN	NaN
-28.017387	5.642088	160.839844	-22.115948	26.845306	157.965408	NaN	NaN	NaN	NaN	NaN	NaN	NaN	NaN	NaN	NaN	NaN	NaN
-29.412493	5.939108	161.377472	-22.117199	27.076553	158.210098	NaN	NaN	NaN	NaN	NaN	NaN	NaN	NaN	NaN	NaN	NaN	NaN
-30.815384	6.34184	161.867172	-22.074795	27.168882	158.548553	NaN	NaN	NaN	NaN	NaN	NaN	NaN	NaN	NaN	NaN	NaN	NaN
-32.804718	7.119049	162.816254	-22.048653	27.055294	159.250015	NaN	NaN	NaN	NaN	NaN	NaN	NaN	NaN	NaN	NaN	NaN	NaN
-34.022072	7.847851	163.664474	-22.029938	26.838842	159.846252	NaN	NaN	NaN	NaN	NaN	NaN	NaN	NaN	NaN	NaN	NaN	NaN
-35.299778	8.806515	164.831467	-21.983156	26.551538	160.616837	NaN	NaN	NaN	NaN	NaN	NaN	NaN	NaN	NaN	NaN	NaN	NaN
-36.288857	9.806848	166.04541	-21.796045	26.193586	161.507492	NaN	NaN	NaN	NaN	NaN	NaN	NaN	NaN	NaN	NaN	NaN	NaN
-37.203766	11.013722	167.365219	-21.747326	25.915123	162.55661	NaN	NaN	NaN	NaN	NaN	NaN	NaN	NaN	NaN	NaN	NaN	NaN
-37.922836	12.320924	168.557083	-21.389889	25.419771	163.620346	NaN	NaN	NaN	NaN	NaN	NaN	NaN	NaN	NaN	NaN	NaN	NaN
-38.522575	13.771796	169.62114	-20.957243	24.838268	164.695526	NaN	NaN	NaN	NaN	NaN	NaN	NaN	NaN	NaN	NaN	NaN	NaN
-39.199924	16.211868	170.871887	-20.287693	23.853493	166.240082	NaN	NaN	NaN	NaN	NaN	NaN	NaN	NaN	NaN	NaN	NaN	NaN
-39.443352	17.967987	171.385117	-19.851208	23.169172	167.115524	NaN	NaN	NaN	NaN	NaN	NaN	NaN	NaN	NaN	NaN	NaN	NaN
-39.894699	20.13533	171.973557	-19.497431	22.52227	167.814453	NaN	NaN	NaN	NaN	NaN	NaN	NaN	NaN	NaN	NaN	NaN	NaN
NaN	NaN	NaN	-19.197596	21.872675	168.320801	NaN	NaN	NaN	NaN	NaN	NaN	NaN	NaN	NaN	NaN	NaN	NaN
NaN	NaN	NaN	-18.983221	21.20924	168.582153	NaN	NaN	NaN	NaN	NaN	NaN	NaN	NaN	NaN	NaN	NaN	NaN
NaN	NaN	NaN	-18.526712	20.277573	168.437119	NaN	NaN	NaN	NaN	NaN	NaN	NaN	NaN	NaN	NaN	NaN	NaN
-38.752132	28.413782	170.877045	-18.473179	19.591515	168.050797	NaN	NaN	NaN	NaN	NaN	NaN	NaN	NaN	NaN	NaN	NaN	NaN
-37.984909	31.837833	169.3526	-18.535381	18.644003	166.92868	NaN	NaN	NaN	NaN	NaN	NaN	NaN	NaN	NaN	NaN	NaN	NaN
-37.340591	34.133823	167.972031	-18.69013	18.033424	165.750122	NaN	NaN	NaN	NaN	NaN	NaN	NaN	NaN	NaN	NaN	NaN	NaN
-36.500637	36.494564	166.754807	-18.915653	17.512775	164.331589	NaN	NaN	NaN	NaN	NaN	NaN	NaN	NaN	NaN	NaN	NaN	NaN
-35.663429	38.702541	165.845078	-19.260777	17.06567	162.877228	NaN	NaN	NaN	NaN	NaN	NaN	NaN	NaN	NaN	NaN	NaN	NaN
-34.651329	40.74617	165.396774	-19.642328	16.736847	161.531357	NaN	NaN	NaN	NaN	NaN	NaN	NaN	NaN	NaN	NaN	NaN	NaN
-33.489208	42.629627	165.640335	-20.034613	16.53705	160.56282	NaN	NaN	NaN	NaN	NaN	NaN	NaN	NaN	NaN	NaN	NaN	NaN
-32.302979	44.168369	166.456543	-20.242981	16.443102	159.906937	NaN	NaN	NaN	NaN	NaN	NaN	NaN	NaN	NaN	NaN	NaN	NaN
-30.418829	46.184517	167.789902	-20.193403	16.471355	159.445465	NaN	NaN	NaN	NaN	NaN	NaN	NaN	NaN	NaN	NaN	NaN	NaN
-29.070927	47.271343	168.409134	-20.060995	16.58338	159.304489	NaN	NaN	NaN	NaN	NaN	NaN	NaN	NaN	NaN	NaN	NaN	NaN
-27.70727	48.204208	168.787033	-19.957281	16.69108	159.251755	NaN	NaN	NaN	NaN	NaN	NaN	NaN	NaN	NaN	NaN	NaN	NaN
-26.355576	48.949154	169.108932	-19.93367	16.778336	159.298019	NaN	NaN	NaN	NaN	NaN	NaN	NaN	NaN	NaN	NaN	NaN	NaN
-25.063492	49.520775	169.082413	-19.982794	16.929466	159.37558	NaN	NaN	NaN	NaN	NaN	NaN	NaN	NaN	NaN	NaN	NaN	NaN
-23.650034	49.983837	168.887543	-19.97263	17.070036	159.43512	NaN	NaN	NaN	NaN	NaN	NaN	NaN	NaN	NaN	NaN	NaN	NaN
-22.367985	50.107704	168.687561	-19.894424	17.236097	159.479599	NaN	NaN	NaN	NaN	NaN	NaN	NaN	NaN	NaN	NaN	NaN	NaN
-20.44799	49.906445	168.209702	-19.658438	17.497334	159.467178	NaN	NaN	NaN	NaN	NaN	NaN	NaN	NaN	NaN	NaN	NaN	NaN
-19.174749	49.465919	167.865097	-19.484381	17.718752	159.477097	NaN	NaN	NaN	NaN	NaN	NaN	NaN	NaN	NaN	NaN	NaN	NaN
-18.015856	48.829662	167.532318	-19.344429	17.947531	159.509933	NaN	NaN	NaN	NaN	NaN	NaN	NaN	NaN	NaN	NaN	NaN	NaN
-16.996555	47.987957	167.194855	-19.233074	18.167358	159.57225	NaN	NaN	NaN	NaN	NaN	NaN	NaN	NaN	NaN	NaN	NaN	NaN
-15.986048	46.89003	166.825378	-19.160969	18.399595	159.677536	NaN	NaN	NaN	NaN	NaN	NaN	NaN	NaN	NaN	NaN	NaN	NaN
-15.090201	45.632832	166.444427	-19.082108	18.603619	159.769379	NaN	NaN	NaN	NaN	NaN	NaN	NaN	NaN	NaN	NaN	NaN	NaN
-14.267919	44.186741	166.058701	-18.985973	18.807508	159.844894	NaN	NaN	NaN	NaN	NaN	NaN	NaN	NaN	NaN	NaN	NaN	NaN
-13.177581	41.647705	165.371048	-18.807659	19.111637	159.942322	NaN	NaN	NaN	NaN	NaN	NaN	NaN	NaN	NaN	NaN	NaN	NaN
-12.566246	39.710789	164.902588	-18.699635	19.314718	160.007538	NaN	NaN	NaN	NaN	NaN	NaN	NaN	NaN	NaN	NaN	NaN	NaN
-12.037098	37.671177	164.405579	-18.604317	19.549757	160.111969	NaN	NaN	NaN	NaN	NaN	NaN	NaN	NaN	NaN	NaN	NaN	NaN
-11.607762	35.413788	163.848053	-18.490992	19.799488	160.200165	NaN	NaN	NaN	NaN	NaN	NaN	NaN	NaN	NaN	NaN	NaN	NaN
-11.257979	33.108112	163.193558	-18.380251	20.127697	160.218796	NaN	NaN	NaN	NaN	NaN	NaN	NaN	NaN	NaN	NaN	NaN	NaN
-11.026946	30.662159	162.359955	-18.229908	20.516535	160.129318	NaN	NaN	NaN	NaN	NaN	NaN	NaN	NaN	NaN	NaN	NaN	NaN
-10.903753	28.066128	161.531067	-18.008932	20.933014	159.981583	NaN	NaN	NaN	NaN	NaN	NaN	NaN	NaN	NaN	NaN	NaN	NaN
-10.871186	24.027773	160.188675	-17.637861	21.541363	159.621689	NaN	NaN	NaN	NaN	NaN	NaN	NaN	NaN	NaN	NaN	NaN	NaN
-11.073379	21.232376	159.468536	-17.400955	21.901407	159.399887	NaN	NaN	NaN	NaN	NaN	NaN	NaN	NaN	NaN	NaN	NaN	NaN
-11.416185	18.350521	158.903229	-17.176846	22.223063	159.193344	NaN	NaN	NaN	NaN	NaN	NaN	NaN	NaN	NaN	NaN	NaN	NaN
-11.951945	15.377114	158.678467	-16.935476	22.577202	159.093063	NaN	NaN	NaN	NaN	NaN	NaN	NaN	NaN	NaN	NaN	NaN	NaN
-12.681625	12.367251	158.841187	-16.711426	22.84959	159.134247	NaN	NaN	NaN	NaN	NaN	NaN	NaN	NaN	NaN	NaN	NaN	NaN
-13.508074	9.435524	159.465759	-16.533516	23.074329	159.388885	NaN	NaN	NaN	NaN	NaN	NaN	NaN	NaN	NaN	NaN	NaN	NaN
-14.511662	6.592637	160.530777	-16.413853	23.288456	159.872467	NaN	NaN	NaN	NaN	NaN	NaN	NaN	NaN	NaN	NaN	NaN	NaN
-16.16921	2.490592	162.882217	-16.319721	23.454039	160.973648	NaN	NaN	NaN	NaN	NaN	NaN	NaN	NaN	NaN	NaN	NaN	NaN
-17.348541	-0.066769	164.8004	-16.305132	23.418308	161.925461	NaN	NaN	NaN	NaN	NaN	NaN	NaN	NaN	NaN	NaN	NaN	NaN
-18.562784	-2.539218	166.894562	-16.288906	23.247906	162.963242	NaN	NaN	NaN	NaN	NaN	NaN	NaN	NaN	NaN	NaN	NaN	NaN
-19.74663	-4.830874	169.009308	-16.2579	22.957003	164.045944	NaN	NaN	NaN	NaN	NaN	NaN	NaN	NaN	NaN	NaN	NaN	NaN
NaN	NaN	NaN	-16.251131	22.60494	165.105072	NaN	NaN	NaN	NaN	NaN	NaN	NaN	NaN	NaN	NaN	NaN	NaN
NaN	NaN	NaN	-16.269716	22.214083	166.060944	NaN	NaN	NaN	NaN	NaN	NaN	NaN	NaN	NaN	NaN	NaN	NaN
NaN	NaN	NaN	-16.57406	21.953785	166.88208	NaN	NaN	NaN	NaN	NaN	NaN	NaN	NaN	NaN	NaN	NaN	NaN
NaN	NaN	NaN	-16.716076	21.382797	167.734909	NaN	NaN	NaN	NaN	NaN	NaN	NaN	NaN	NaN	NaN	NaN	NaN
NaN	NaN	NaN	-16.836893	20.985519	168.045807	NaN	NaN	NaN	NaN	NaN	NaN	NaN	NaN	NaN	NaN	NaN	NaN
NaN	NaN	NaN	-16.989708	20.5966	168.212814	NaN	NaN	NaN	NaN	NaN	NaN	NaN	NaN	NaN	NaN	NaN	NaN
NaN	NaN	NaN	-17.11315	20.191837	168.275604	NaN	NaN	NaN	NaN	NaN	NaN	NaN	NaN	NaN	NaN	NaN	NaN
NaN	NaN	NaN	-17.2122	19.786787	168.275421	NaN	NaN	NaN	NaN	NaN	NaN	NaN	NaN	NaN	NaN	NaN	NaN
NaN	NaN	NaN	-17.278826	19.377851	168.220764	NaN	NaN	NaN	NaN	NaN	NaN	NaN	NaN	NaN	NaN	NaN	NaN
NaN	NaN	NaN	-17.366505	19.035458	168.145203	NaN	NaN	NaN	NaN	NaN	NaN	NaN	NaN	NaN	NaN	NaN	NaN
NaN	NaN	NaN	-17.211775	18.390848	167.964172	NaN	NaN	NaN	NaN	NaN	NaN	NaN	NaN	NaN	NaN	NaN	NaN
NaN	NaN	NaN	-17.253906	18.089409	167.888107	NaN	NaN	NaN	NaN	NaN	NaN	NaN	NaN	NaN	NaN	NaN	NaN
NaN	NaN	NaN	-17.290133	17.805096	167.859299	NaN	NaN	NaN	NaN	NaN	NaN	NaN	NaN	NaN	NaN	NaN	NaN
NaN	NaN	NaN	-17.331259	17.545063	167.872238	NaN	NaN	NaN	NaN	NaN	NaN	NaN	NaN	NaN	NaN	NaN	NaN
NaN	NaN	NaN	-17.363113	17.33482	167.926773	NaN	NaN	NaN	NaN	NaN	NaN	NaN	NaN	NaN	NaN	NaN	NaN
NaN	NaN	NaN	-17.424246	17.188385	168.023819	NaN	NaN	NaN	NaN	NaN	NaN	NaN	NaN	NaN	NaN	NaN	NaN
NaN	NaN	NaN	-17.463131	17.043322	168.108231	NaN	NaN	NaN	NaN	NaN	NaN	NaN	NaN	NaN	NaN	NaN	NaN
NaN	NaN	NaN	-17.588968	16.844057	168.142792	NaN	NaN	NaN	NaN	NaN	NaN	NaN	NaN	NaN	NaN	NaN	NaN
NaN	NaN	NaN	-17.709932	16.663082	167.9991	NaN	NaN	NaN	NaN	NaN	NaN	NaN	NaN	NaN	NaN	NaN	NaN
NaN	NaN	NaN	-17.83609	16.406605	167.683929	NaN	NaN	NaN	NaN	NaN	NaN	NaN	NaN	NaN	NaN	NaN	NaN
NaN	NaN	NaN	-17.976547	16.145067	167.151047	NaN	NaN	NaN	NaN	NaN	NaN	NaN	NaN	NaN	NaN	NaN	NaN
-27.753717	-18.208338	169.370956	-18.113916	15.86763	166.414825	NaN	NaN	NaN	NaN	NaN	NaN	NaN	NaN	NaN	NaN	NaN	NaN
-27.058378	-17.437248	167.255722	-18.268179	15.597214	165.522308	NaN	NaN	NaN	NaN	NaN	NaN	NaN	NaN	NaN	NaN	NaN	NaN
-26.321884	-16.669262	165.085251	-18.445141	15.336588	164.477463	NaN	NaN	NaN	NaN	NaN	NaN	NaN	NaN	NaN	NaN	NaN	NaN
-25.031858	-15.550332	162.060684	-18.698318	14.923406	162.97699	NaN	NaN	NaN	NaN	NaN	NaN	NaN	NaN	NaN	NaN	NaN	NaN
-24.142059	-14.777472	160.436142	-18.847557	14.59802	162.193283	NaN	NaN	NaN	NaN	NaN	NaN	NaN	NaN	NaN	NaN	NaN	NaN
-23.249416	-14.109739	159.300812	-18.980001	14.254003	161.709824	NaN	NaN	NaN	NaN	NaN	NaN	NaN	NaN	NaN	NaN	NaN	NaN
-22.252432	-13.578296	158.583313	-19.076269	13.912763	161.51181	NaN	NaN	NaN	NaN	NaN	NaN	NaN	NaN	NaN	NaN	NaN	NaN
-21.340723	-13.106288	158.276062	-19.135534	13.609017	161.583527	NaN	NaN	NaN	NaN	NaN	NaN	NaN	NaN	NaN	NaN	NaN	NaN
-20.406054	-12.724061	158.281998	-19.134357	13.361979	161.807922	NaN	NaN	NaN	NaN	NaN	NaN	NaN	NaN	NaN	NaN	NaN	NaN
-19.502499	-12.443588	158.399841	-19.059013	13.169927	162.098724	NaN	NaN	NaN	NaN	NaN	NaN	NaN	NaN	NaN	NaN	NaN	NaN
-17.997929	-12.225214	158.683319	-18.900038	12.92443	162.521194	NaN	NaN	NaN	NaN	NaN	NaN	NaN	NaN	NaN	NaN	NaN	NaN
-17.100487	-12.213318	158.94548	-18.782799	12.780282	162.708099	NaN	NaN	NaN	NaN	NaN	NaN	NaN	NaN	NaN	NaN	NaN	NaN
-16.186527	-12.303997	159.257935	-18.719122	12.622526	162.819809	NaN	NaN	NaN	NaN	NaN	NaN	NaN	NaN	NaN	NaN	NaN	NaN
-15.347385	-12.496951	159.551041	-18.687353	12.503794	162.851944	NaN	NaN	NaN	NaN	NaN	NaN	NaN	NaN	NaN	NaN	NaN	NaN
-14.61322	-12.724195	159.798126	-18.691368	12.426801	162.747986	NaN	NaN	NaN	NaN	NaN	NaN	NaN	NaN	NaN	NaN	NaN	NaN
-13.942157	-13.045973	159.979462	-18.712862	12.385931	162.496643	NaN	NaN	NaN	NaN	NaN	NaN	NaN	NaN	NaN	NaN	NaN	NaN
-13.270847	-13.420312	159.989029	-18.744209	12.413916	162.14325	NaN	NaN	NaN	NaN	NaN	NaN	NaN	NaN	NaN	NaN	NaN	NaN
-12.359555	-14.018994	159.984482	-18.845253	12.541993	161.476517	NaN	NaN	NaN	NaN	NaN	NaN	NaN	NaN	NaN	NaN	NaN	NaN
-11.858809	-14.443702	159.876892	-18.94524	12.655176	160.990189	NaN	NaN	NaN	NaN	NaN	NaN	NaN	NaN	NaN	NaN	NaN	NaN
-11.434897	-14.878366	159.635574	-18.997822	12.746954	160.485077	NaN	NaN	NaN	NaN	NaN	NaN	NaN	NaN	NaN	NaN	NaN	NaN
-11.12763	-15.303447	159.342163	-19.036987	12.829426	159.978531	NaN	NaN	NaN	NaN	NaN	NaN	NaN	NaN	NaN	NaN	NaN	NaN
-10.953975	-15.789183	159.015198	-19.051384	12.900082	159.459503	NaN	NaN	NaN	NaN	NaN	NaN	NaN	NaN	NaN	NaN	NaN	NaN
-10.860022	-16.323992	158.635056	-19.070551	12.970671	158.965561	NaN	NaN	NaN	NaN	NaN	NaN	NaN	NaN	NaN	NaN	NaN	NaN
-10.846896	-16.889841	158.250122	-19.097145	13.043597	158.498795	NaN	NaN	NaN	NaN	NaN	NaN	NaN	NaN	NaN	NaN	NaN	NaN
-11.135283	-17.690754	157.832794	-19.124416	13.186293	157.80835	NaN	NaN	NaN	NaN	NaN	NaN	NaN	NaN	NaN	NaN	NaN	NaN
-11.427432	-18.244284	157.663101	-19.165844	13.307137	157.401611	NaN	NaN	NaN	NaN	NaN	NaN	NaN	NaN	NaN	NaN	NaN	NaN
-11.867694	-18.709135	157.570465	-19.205294	13.425348	157.019119	NaN	NaN	NaN	NaN	NaN	NaN	NaN	NaN	NaN	NaN	NaN	NaN
-12.470015	-19.151318	157.510345	-19.247763	13.587038	156.656448	NaN	NaN	NaN	NaN	NaN	NaN	NaN	NaN	NaN	NaN	NaN	NaN
-13.244161	-19.606529	157.375015	-19.288393	13.758442	156.326004	NaN	NaN	NaN	NaN	NaN	NaN	NaN	NaN	NaN	NaN	NaN	NaN
-14.114681	-20.011648	157.208832	-19.300323	13.927635	156.012222	NaN	NaN	NaN	NaN	NaN	NaN	NaN	NaN	NaN	NaN	NaN	NaN
-15.079944	-20.360195	157.110901	-19.294044	14.116606	155.754807	NaN	NaN	NaN	NaN	NaN	NaN	NaN	NaN	NaN	NaN	NaN	NaN
-16.72456	-20.722727	157.147873	-19.304062	14.395706	155.550018	NaN	NaN	NaN	NaN	NaN	NaN	NaN	NaN	NaN	NaN	NaN	NaN
-18.061729	-20.934326	157.248962	-19.326136	14.570467	155.54924	NaN	NaN	NaN	NaN	NaN	NaN	NaN	NaN	NaN	NaN	NaN	NaN
-19.468611	-21.041306	157.502106	-19.36046	14.72006	155.614182	NaN	NaN	NaN	NaN	NaN	NaN	NaN	NaN	NaN	NaN	NaN	NaN
-20.940281	-21.039707	157.750702	-19.393372	14.873634	155.757446	NaN	NaN	NaN	NaN	NaN	NaN	NaN	NaN	NaN	NaN	NaN	NaN
-22.603855	-20.998062	158.019684	-19.43401	15.014805	155.945282	NaN	NaN	NaN	NaN	NaN	NaN	NaN	NaN	NaN	NaN	NaN	NaN
-24.372757	-20.844278	158.373886	-19.46311	15.137382	156.169434	NaN	NaN	NaN	NaN	NaN	NaN	NaN	NaN	NaN	NaN	NaN	NaN
-26.190271	-20.575676	158.65062	-19.470068	15.21656	156.404633	NaN	NaN	NaN	NaN	NaN	NaN	NaN	NaN	NaN	NaN	NaN	NaN
-29.160032	-20.014557	159.106247	-19.475752	15.322346	156.842606	NaN	NaN	NaN	NaN	NaN	NaN	NaN	NaN	NaN	NaN	NaN	NaN
-31.200188	-19.473274	159.282928	-19.427828	15.420732	157.158127	NaN	NaN	NaN	NaN	NaN	NaN	NaN	NaN	NaN	NaN	NaN	NaN
-33.333214	-18.817013	159.520264	-19.38656	15.54008	157.490723	NaN	NaN	NaN	NaN	NaN	NaN	NaN	NaN	NaN	NaN	NaN	NaN
-35.488598	-17.963476	159.758804	-19.35635	15.699137	157.858932	NaN	NaN	NaN	NaN	NaN	NaN	NaN	NaN	NaN	NaN	NaN	NaN
-37.531342	-16.785185	160.132782	-19.355103	15.892921	158.272293	NaN	NaN	NaN	NaN	NaN	NaN	NaN	NaN	NaN	NaN	NaN	NaN
NaN	NaN	NaN	-19.403168	16.071981	158.713394	NaN	NaN	NaN	NaN	NaN	NaN	NaN	NaN	NaN	NaN	NaN	NaN
NaN	NaN	NaN	-19.529503	16.22389	159.201767	NaN	NaN	NaN	NaN	NaN	NaN	NaN	NaN	NaN	NaN	NaN	NaN
NaN	NaN	NaN	-19.887264	16.329185	160.12355	NaN	NaN	NaN	NaN	NaN	NaN	NaN	NaN	NaN	NaN	NaN	NaN
NaN	NaN	NaN	-20.208874	16.259007	160.894974	NaN	NaN	NaN	NaN	NaN	NaN	NaN	NaN	NaN	NaN	NaN	NaN
NaN	NaN	NaN	-20.567886	16.125219	161.766861	NaN	NaN	NaN	NaN	NaN	NaN	NaN	NaN	NaN	NaN	NaN	NaN
NaN	NaN	NaN	-20.841364	15.955226	162.638977	NaN	NaN	NaN	NaN	NaN	NaN	NaN	NaN	NaN	NaN	NaN	NaN
-55.414436	-3.792334	168.308945	-20.995264	15.79979	163.483246	NaN	NaN	NaN	NaN	NaN	NaN	NaN	NaN	NaN	NaN	NaN	NaN
-56.999443	-1.688528	168.975525	-20.93261	15.605597	164.207169	NaN	NaN	NaN	NaN	NaN	NaN	NaN	NaN	NaN	NaN	NaN	NaN
-58.425713	0.370407	169.509644	-20.718086	15.379723	164.821045	NaN	NaN	NaN	NaN	NaN	NaN	NaN	NaN	NaN	NaN	NaN	NaN
-47.772842	-15.26444	161.937912	-20.255138	14.946255	165.451492	NaN	NaN	NaN	NaN	NaN	NaN	NaN	NaN	NaN	NaN	NaN	NaN
NaN	NaN	NaN	-19.995815	14.682322	165.69809	NaN	NaN	NaN	NaN	NaN	NaN	NaN	NaN	NaN	NaN	NaN	NaN
NaN	NaN	NaN	-19.790541	14.418997	165.801788	NaN	NaN	NaN	NaN	NaN	NaN	NaN	NaN	NaN	NaN	NaN	NaN
NaN	NaN	NaN	-19.683573	14.164058	165.79425	NaN	NaN	NaN	NaN	NaN	NaN	NaN	NaN	NaN	NaN	NaN	NaN
-59.120853	12.335046	167.786865	-19.653322	13.933465	165.643127	NaN	NaN	NaN	NaN	NaN	NaN	NaN	NaN	NaN	NaN	NaN	NaN
-57.6464	14.189142	167.042908	-19.674212	13.750257	165.407776	NaN	NaN	NaN	NaN	NaN	NaN	NaN	NaN	NaN	NaN	NaN	NaN
-56.079887	16.104265	166.229431	-19.7341	13.664919	165.110199	NaN	NaN	NaN	NaN	NaN	NaN	NaN	NaN	NaN	NaN	NaN	NaN
-53.666401	19.043629	165.396744	-19.871187	13.664224	164.665543	NaN	NaN	NaN	NaN	NaN	NaN	NaN	NaN	NaN	NaN	NaN	NaN
-52.057255	20.953217	165.51088	-19.990482	13.705963	164.465256	NaN	NaN	NaN	NaN	NaN	NaN	NaN	NaN	NaN	NaN	NaN	NaN
-50.452919	22.822323	165.15712	-20.12402	13.735132	164.367477	NaN	NaN	NaN	NaN	NaN	NaN	NaN	NaN	NaN	NaN	NaN	NaN
-49.161594	24.286516	166.503067	-20.270159	13.728893	164.408783	NaN	NaN	NaN	NaN	NaN	NaN	NaN	NaN	NaN	NaN	NaN	NaN
-47.875847	25.748137	166.654602	-20.392857	13.712327	164.528976	NaN	NaN	NaN	NaN	NaN	NaN	NaN	NaN	NaN	NaN	NaN	NaN
-46.518513	27.233038	165.817139	-20.455727	13.704107	164.681625	NaN	NaN	NaN	NaN	NaN	NaN	NaN	NaN	NaN	NaN	NaN	NaN
-45.15715	28.62623	166.74733	-20.449846	13.705182	164.827393	NaN	NaN	NaN	NaN	NaN	NaN	NaN	NaN	NaN	NaN	NaN	NaN
-42.971302	30.759871	167.266281	-20.346773	13.711029	164.905472	NaN	NaN	NaN	NaN	NaN	NaN	NaN	NaN	NaN	NaN	NaN	NaN
-41.643272	32.163162	166.278976	-20.290104	13.753873	164.855881	NaN	NaN	NaN	NaN	NaN	NaN	NaN	NaN	NaN	NaN	NaN	NaN
-40.096172	33.438171	167.218323	-20.27776	13.815898	164.706329	NaN	NaN	NaN	NaN	NaN	NaN	NaN	NaN	NaN	NaN	NaN	NaN
-38.75433	34.712528	167.129379	-20.303034	13.914307	164.469559	NaN	NaN	NaN	NaN	NaN	NaN	NaN	NaN	NaN	NaN	NaN	NaN
-37.199516	35.932728	166.638596	-20.36034	14.038616	164.216064	NaN	NaN	NaN	NaN	NaN	NaN	NaN	NaN	NaN	NaN	NaN	NaN
-35.8508	36.949272	167.126999	-20.389677	14.177963	163.913651	NaN	NaN	NaN	NaN	NaN	NaN	NaN	NaN	NaN	NaN	NaN	NaN
-34.376778	37.99184	166.510452	-20.390934	14.353837	163.619324	NaN	NaN	NaN	NaN	NaN	NaN	NaN	NaN	NaN	NaN	NaN	NaN
-32.351006	39.152725	166.816254	-20.358013	14.700611	163.255569	NaN	NaN	NaN	NaN	NaN	NaN	NaN	NaN	NaN	NaN	NaN	NaN
-30.928703	39.898308	166.170059	-20.324568	14.937406	163.07225	NaN	NaN	NaN	NaN	NaN	NaN	NaN	NaN	NaN	NaN	NaN	NaN
-29.616175	40.450546	166.415817	-20.270781	15.177848	162.943451	NaN	NaN	NaN	NaN	NaN	NaN	NaN	NaN	NaN	NaN	NaN	NaN
-28.340885	40.914265	166.255966	-20.211906	15.394876	162.856354	NaN	NaN	NaN	NaN	NaN	NaN	NaN	NaN	NaN	NaN	NaN	NaN
-27.040258	41.286587	166.353531	-20.156843	15.609825	162.779922	NaN	NaN	NaN	NaN	NaN	NaN	NaN	NaN	NaN	NaN	NaN	NaN
-25.844154	41.580494	166.390732	-20.091516	15.816404	162.740356	NaN	NaN	NaN	NaN	NaN	NaN	NaN	NaN	NaN	NaN	NaN	NaN
-24.594534	41.711651	166.416199	-20.02688	16.008272	162.69249	NaN	NaN	NaN	NaN	NaN	NaN	NaN	NaN	NaN	NaN	NaN	NaN
-22.764175	41.794498	166.198853	-19.940155	16.25559	162.612411	NaN	NaN	NaN	NaN	NaN	NaN	NaN	NaN	NaN	NaN	NaN	NaN
-21.662226	41.635529	166.433304	-19.890001	16.408327	162.532059	NaN	NaN	NaN	NaN	NaN	NaN	NaN	NaN	NaN	NaN	NaN	NaN
-20.490658	41.417683	166.15358	-19.861517	16.542295	162.462173	NaN	NaN	NaN	NaN	NaN	NaN	NaN	NaN	NaN	NaN	NaN	NaN
-19.315174	41.162991	166.04155	-19.865231	16.674587	162.452682	NaN	NaN	NaN	NaN	NaN	NaN	NaN	NaN	NaN	NaN	NaN	NaN
-18.249378	40.78167	166.042831	-19.88792	16.797237	162.473785	NaN	NaN	NaN	NaN	NaN	NaN	NaN	NaN	NaN	NaN	NaN	NaN
-17.310461	40.309269	166.317474	-19.925091	16.919033	162.520737	NaN	NaN	NaN	NaN	NaN	NaN	NaN	NaN	NaN	NaN	NaN	NaN
-16.552032	39.821335	166.2379	-19.953642	17.057205	162.572433	NaN	NaN	NaN	NaN	NaN	NaN	NaN	NaN	NaN	NaN	NaN	NaN
-15.341185	39.063934	166.104309	-19.991619	17.345343	162.627213	NaN	NaN	NaN	NaN	NaN	NaN	NaN	NaN	NaN	NaN	NaN	NaN
-14.703761	38.669094	166.471725	-20.037853	17.603472	162.674133	NaN	NaN	NaN	NaN	NaN	NaN	NaN	NaN	NaN	NaN	NaN	NaN
-14.218113	38.255722	165.887161	-20.126448	17.891691	162.747162	NaN	NaN	NaN	NaN	NaN	NaN	NaN	NaN	NaN	NaN	NaN	NaN
-13.644974	37.710476	166.297455	-20.232082	18.186468	162.842453	NaN	NaN	NaN	NaN	NaN	NaN	NaN	NaN	NaN	NaN	NaN	NaN
-13.134766	37.218159	165.710785	-20.374908	18.470461	162.944794	NaN	NaN	NaN	NaN	NaN	NaN	NaN	NaN	NaN	NaN	NaN	NaN
-12.614324	36.514759	165.906174	-20.530483	18.71954	163.02153	NaN	NaN	NaN	NaN	NaN	NaN	NaN	NaN	NaN	NaN	NaN	NaN
-12.288883	35.734428	165.769928	-20.697836	18.914747	163.090729	NaN	NaN	NaN	NaN	NaN	NaN	NaN	NaN	NaN	NaN	NaN	NaN
-11.773692	34.450401	165.439178	-20.955667	19.105785	163.08316	NaN	NaN	NaN	NaN	NaN	NaN	NaN	NaN	NaN	NaN	NaN	NaN
-12.008948	33.490788	165.462784	-21.107492	19.166555	163.019424	NaN	NaN	NaN	NaN	NaN	NaN	NaN	NaN	NaN	NaN	NaN	NaN
-12.049182	32.51696	164.974075	-21.258581	19.216169	162.949112	NaN	NaN	NaN	NaN	NaN	NaN	NaN	NaN	NaN	NaN	NaN	NaN
-12.272835	31.445467	164.676483	-21.395298	19.243187	162.847137	NaN	NaN	NaN	NaN	NaN	NaN	NaN	NaN	NaN	NaN	NaN	NaN
-12.434409	30.298147	164.519821	-21.499723	19.243124	162.733475	NaN	NaN	NaN	NaN	NaN	NaN	NaN	NaN	NaN	NaN	NaN	NaN
-12.662651	29.061069	164.087677	-21.578407	19.236677	162.616516	NaN	NaN	NaN	NaN	NaN	NaN	NaN	NaN	NaN	NaN	NaN	NaN
-12.83902	27.723783	163.688934	-21.613962	19.216629	162.471298	NaN	NaN	NaN	NaN	NaN	NaN	NaN	NaN	NaN	NaN	NaN	NaN
-13.303733	25.560102	163.18808	-21.6416	19.191586	162.23262	NaN	NaN	NaN	NaN	NaN	NaN	NaN	NaN	NaN	NaN	NaN	NaN
-13.546268	24.047813	162.755798	-21.65827	19.185089	162.073578	NaN	NaN	NaN	NaN	NaN	NaN	NaN	NaN	NaN	NaN	NaN	NaN
-13.994171	22.387184	162.420578	-21.6758	19.180056	161.921127	NaN	NaN	NaN	NaN	NaN	NaN	NaN	NaN	NaN	NaN	NaN	NaN
-14.383553	20.643398	162.039444	-21.713289	19.184347	161.813766	NaN	NaN	NaN	NaN	NaN	NaN	NaN	NaN	NaN	NaN	NaN	NaN
-14.777069	18.843206	161.628586	-21.739447	19.169136	161.734299	NaN	NaN	NaN	NaN	NaN	NaN	NaN	NaN	NaN	NaN	NaN	NaN
-15.301615	16.904331	161.350113	-21.781202	19.142618	161.693695	NaN	NaN	NaN	NaN	NaN	NaN	NaN	NaN	NaN	NaN	NaN	NaN
-15.7537	14.948614	161.023132	-21.795458	19.155201	161.700104	NaN	NaN	NaN	NaN	NaN	NaN	NaN	NaN	NaN	NaN	NaN	NaN
-16.644756	11.834483	160.534698	-21.734825	19.207121	161.714493	NaN	NaN	NaN	NaN	NaN	NaN	NaN	NaN	NaN	NaN	NaN	NaN
-17.270988	9.655651	160.317688	-21.62764	19.255264	161.66951	NaN	NaN	NaN	NaN	NaN	NaN	NaN	NaN	NaN	NaN	NaN	NaN
-17.81077	7.390266	160.041885	-21.501793	19.330378	161.556976	NaN	NaN	NaN	NaN	NaN	NaN	NaN	NaN	NaN	NaN	NaN	NaN
-18.536795	5.062353	160.051987	-21.323849	19.43923	161.364334	NaN	NaN	NaN	33.92775	43.544975	131.097702	NaN	NaN	NaN	NaN	NaN	NaN
-19.172174	2.695376	160.205795	-21.162123	19.587393	161.054474	NaN	NaN	NaN	34.898926	43.149132	130.082458	NaN	NaN	NaN	NaN	NaN	NaN
-19.975973	0.372762	160.901123	-21.130169	19.845196	160.811478	NaN	NaN	NaN	36.057495	42.589401	128.808945	NaN	NaN	NaN	NaN	NaN	NaN
-20.832993	-1.852843	162.03801	-21.242966	20.152172	160.699051	NaN	NaN	NaN	37.307789	41.98756	127.352165	NaN	NaN	NaN	NaN	NaN	NaN
-22.230129	-4.99608	164.333267	-21.568359	20.51222	160.632629	NaN	NaN	NaN	38.963837	41.270107	125.567009	NaN	NaN	NaN	NaN	NaN	NaN
-23.187534	-6.893202	166.013168	-21.761129	20.64278	160.680008	NaN	NaN	NaN	39.618	40.925156	124.818405	NaN	NaN	NaN	NaN	NaN	NaN
-24.172955	-8.63489	167.56723	-21.937391	20.685047	160.775543	NaN	NaN	NaN	39.989132	40.655251	124.338409	NaN	NaN	NaN	NaN	NaN	NaN
-25.120211	-10.276699	168.755859	-22.071394	20.692711	160.932953	NaN	NaN	NaN	40.22369	40.422855	123.988281	NaN	NaN	NaN	NaN	NaN	NaN
NaN	NaN	NaN	-22.149332	20.667948	161.073868	NaN	NaN	NaN	40.382462	40.274597	123.736992	NaN	NaN	NaN	NaN	NaN	NaN
NaN	NaN	NaN	-22.174356	20.624838	161.154404	NaN	NaN	NaN	40.472977	40.238613	123.564445	NaN	NaN	NaN	NaN	NaN	NaN
NaN	NaN	NaN	-22.209564	20.581678	161.220703	NaN	NaN	NaN	40.57172	40.251476	123.40535	NaN	NaN	NaN	NaN	NaN	NaN
NaN	NaN	NaN	-22.30094	20.506855	161.175354	NaN	NaN	NaN	40.830353	40.318966	123.121452	NaN	NaN	NaN	NaN	NaN	NaN
NaN	NaN	NaN	-22.377937	20.458279	161.075943	NaN	NaN	NaN	41.017666	40.399616	122.895798	NaN	NaN	NaN	NaN	NaN	NaN
NaN	NaN	NaN	-22.448502	20.394106	160.913849	NaN	NaN	NaN	41.15134	40.434689	122.646881	NaN	NaN	NaN	NaN	NaN	NaN
NaN	NaN	NaN	-22.49398	20.351833	160.694809	NaN	NaN	NaN	41.234116	40.423489	122.385498	NaN	NaN	NaN	NaN	NaN	NaN
NaN	NaN	NaN	-22.52389	20.321005	160.439926	NaN	NaN	NaN	41.2714	40.424538	122.157799	NaN	NaN	NaN	NaN	NaN	NaN
NaN	NaN	NaN	-22.556158	20.315834	160.210953	NaN	NaN	NaN	41.289963	40.488876	121.966026	NaN	NaN	NaN	NaN	NaN	NaN
NaN	NaN	NaN	-22.615192	20.327274	160.037125	NaN	NaN	NaN	41.342384	40.605972	121.827301	NaN	NaN	NaN	NaN	NaN	NaN
NaN	NaN	NaN	-22.696707	20.324646	159.871262	NaN	NaN	NaN	41.475845	40.852535	121.700752	NaN	NaN	NaN	NaN	NaN	NaN
NaN	NaN	NaN	-22.763071	20.300045	159.832092	NaN	NaN	NaN	41.564392	41.054398	121.666679	NaN	NaN	NaN	NaN	NaN	NaN
NaN	NaN	NaN	-22.810966	20.218485	159.806305	NaN	NaN	NaN	41.59845	41.277046	121.640488	NaN	NaN	NaN	NaN	NaN	NaN
NaN	NaN	NaN	-22.827766	20.110283	159.804413	NaN	NaN	NaN	41.576969	41.451115	121.610222	NaN	NaN	NaN	NaN	NaN	NaN
NaN	NaN	NaN	-22.802095	19.980961	159.835861	NaN	NaN	NaN	41.484749	41.59156	121.58606	NaN	NaN	NaN	NaN	NaN	NaN
NaN	NaN	NaN	-22.797899	19.880993	159.919708	NaN	NaN	NaN	41.192234	41.738132	121.607613	NaN	NaN	NaN	NaN	NaN	NaN
NaN	NaN	NaN	-22.769093	19.773678	160.035446	NaN	NaN	NaN	40.693111	41.901016	121.75473	NaN	NaN	NaN	NaN	NaN	NaN
NaN	NaN	NaN	-22.76622	19.6623	160.416565	NaN	NaN	NaN	39.526752	42.152851	122.188446	NaN	NaN	NaN	NaN	NaN	NaN
NaN	NaN	NaN	-22.799244	19.580048	160.814819	NaN	NaN	NaN	38.464703	42.264591	122.668549	NaN	NaN	NaN	NaN	NaN	NaN
NaN	NaN	NaN	-22.848141	19.485006	161.323135	NaN	NaN	NaN	37.372227	42.525303	123.429764	NaN	NaN	NaN	NaN	NaN	NaN
-45.823341	-2.760356	164.231537	-22.896839	19.36331	161.919281	NaN	NaN	NaN	36.196526	42.803398	124.291924	NaN	NaN	NaN	NaN	NaN	NaN
-46.89254	-0.501299	164.030304	-22.930456	19.1929	162.605377	NaN	NaN	NaN	35.003857	43.115795	125.258446	NaN	NaN	NaN	NaN	NaN	NaN
-47.952713	1.875601	163.927032	-22.937244	18.923435	163.399826	NaN	NaN	NaN	33.875473	43.475883	126.215569	NaN	NaN	NaN	NaN	NaN	NaN
-49.107464	4.311316	164.119186	-22.893591	18.526749	164.245071	NaN	NaN	NaN	32.860935	43.883965	127.078865	NaN	NaN	NaN	NaN	NaN	NaN
-50.847393	8.053692	164.805252	-22.793848	17.783836	165.440063	NaN	NaN	NaN	31.714153	44.583614	127.940277	NaN	NaN	NaN	NaN	NaN	NaN
-52.141071	10.618999	165.56723	-22.767292	17.231993	166.225021	NaN	NaN	NaN	31.225336	44.950741	128.174606	NaN	NaN	NaN	NaN	NaN	NaN
-53.466118	13.246335	166.387177	-22.755888	16.640097	167.012589	NaN	NaN	NaN	30.900982	45.111176	128.166656	NaN	NaN	NaN	NaN	NaN	NaN
-54.837273	15.944977	167.406113	-22.696226	16.022697	167.795578	NaN	NaN	NaN	30.660063	45.197727	128.091354	NaN	NaN	NaN	NaN	NaN	NaN
-56.212009	18.731524	168.54451	-22.591169	15.416845	168.585892	NaN	NaN	NaN	30.396259	45.188297	128.058121	NaN	NaN	NaN	NaN	NaN	NaN
-57.564823	21.587723	169.62291	-22.405664	14.843698	169.334549	NaN	NaN	NaN	30.105404	45.110779	128.126938	NaN	NaN	NaN	NaN	NaN	NaN
NaN	NaN	NaN	-22.119068	14.311277	170.001541	NaN	NaN	NaN	29.834932	44.952179	128.254395	NaN	NaN	NaN	NaN	NaN	NaN
NaN	NaN	NaN	-21.579792	13.598302	170.80603	NaN	NaN	NaN	29.539049	44.655998	128.474731	NaN	NaN	NaN	NaN	NaN	NaN
-54.920284	28.277367	173.132355	-21.209099	13.216996	171.232315	NaN	NaN	NaN	29.403496	44.474312	128.647156	NaN	NaN	NaN	NaN	NaN	NaN
-52.677841	29.64875	173.438187	-20.852146	12.863437	171.537643	NaN	NaN	NaN	29.259148	44.337547	128.881332	NaN	NaN	NaN	NaN	NaN	NaN
-50.592602	31.23008	174.089645	-20.517859	12.506647	171.731567	NaN	NaN	NaN	29.105875	44.260044	129.164886	NaN	NaN	NaN	NaN	NaN	NaN
-48.548157	32.751751	174.305649	-20.237118	12.135587	171.816971	NaN	NaN	NaN	28.954464	44.257622	129.481857	NaN	NaN	NaN	NaN	NaN	NaN
-46.365482	33.724098	175.792618	-20.034388	11.791849	171.797897	NaN	NaN	NaN	28.776285	44.273792	129.832809	NaN	NaN	NaN	NaN	NaN	NaN
-44.283848	34.64761	176.190765	-19.885769	11.464617	171.639786	NaN	NaN	NaN	28.623653	44.30307	130.151901	NaN	NaN	NaN	NaN	NaN	NaN
-41.245018	36.232208	174.795258	-19.756041	11.116965	171.236389	NaN	NaN	NaN	28.42873	44.461163	130.564163	NaN	NaN	NaN	NaN	NaN	NaN
NaN	NaN	NaN	-19.671124	10.993147	170.843216	NaN	NaN	NaN	28.347767	44.637615	130.840195	NaN	NaN	NaN	NaN	NaN	NaN
-36.650677	38.224857	174.490875	-19.595966	10.969559	170.403976	NaN	NaN	NaN	28.224689	44.856884	131.146591	NaN	NaN	NaN	NaN	NaN	NaN
-34.368153	39.341995	173.748032	-19.49699	11.053237	169.886703	NaN	NaN	NaN	28.080904	45.109959	131.504059	NaN	NaN	NaN	NaN	NaN	NaN
-31.831446	40.221119	172.650543	-19.405163	11.195287	169.280319	NaN	NaN	NaN	28.005409	45.36488	131.964752	NaN	NaN	NaN	NaN	NaN	NaN
-29.419765	41.251534	172.921936	-19.357872	11.405658	168.601151	NaN	NaN	NaN	27.810526	45.682884	132.547302	NaN	NaN	NaN	NaN	NaN	NaN
-26.890867	42.252594	172.117126	-19.35606	11.693913	167.820709	NaN	NaN	NaN	27.647543	46.021175	133.182404	NaN	NaN	NaN	NaN	NaN	NaN
-23.126701	43.613876	171.655426	-19.436728	12.221365	166.542801	NaN	NaN	NaN	27.366972	46.59679	134.129517	NaN	NaN	NaN	NaN	NaN	NaN
-20.639984	44.533684	170.898224	-19.521605	12.613914	165.699615	NaN	NaN	NaN	27.214146	47.038818	134.677414	NaN	NaN	NaN	NaN	NaN	NaN
-18.08267	45.114853	171.280319	-19.598583	13.040071	164.964371	NaN	NaN	NaN	27.150488	47.492886	135.096191	NaN	NaN	NaN	NaN	NaN	NaN
-15.621466	45.721634	170.752792	-19.576159	13.451095	164.295609	NaN	NaN	NaN	27.049255	47.936966	135.410339	NaN	NaN	NaN	NaN	NaN	NaN
-13.198224	46.044701	171.177795	-19.481628	13.85223	163.721619	NaN	NaN	NaN	27.028227	48.314739	135.594147	NaN	NaN	NaN	NaN	NaN	NaN
-10.76692	46.350292	170.671906	-19.348141	14.233114	163.244034	NaN	NaN	NaN	27.002859	48.64447	135.672424	NaN	NaN	NaN	NaN	NaN	NaN
-8.43937	46.39156	170.869812	-19.193523	14.595325	162.912643	NaN	NaN	NaN	27.086639	48.885559	135.617401	NaN	NaN	NaN	NaN	NaN	NaN
-4.996554	46.273079	170.804596	-18.930786	15.079561	162.646515	NaN	NaN	NaN	27.399969	49.127914	135.42952	NaN	NaN	NaN	NaN	NaN	NaN
-2.76452	46.127289	170.18692	-18.734711	15.387115	162.61496	NaN	NaN	NaN	27.544022	49.289608	135.387543	NaN	NaN	NaN	NaN	NaN	NaN
-0.6744	45.769184	170.595154	-18.516857	15.644731	162.647736	NaN	NaN	NaN	27.684593	49.455547	135.394577	NaN	NaN	NaN	NaN	NaN	NaN
1.442989	45.388134	170.057343	-18.289185	15.894875	162.715271	NaN	NaN	NaN	27.794027	49.600101	135.455368	NaN	NaN	NaN	NaN	NaN	NaN
3.434055	44.770805	170.351578	-18.030775	16.132904	162.770493	NaN	NaN	NaN	27.850771	49.71273	135.520432	NaN	NaN	NaN	NaN	NaN	NaN
5.415071	44.114464	169.993073	-17.752584	16.366571	162.784317	NaN	NaN	NaN	27.862835	49.776863	135.561829	NaN	NaN	NaN	NaN	NaN	NaN
7.36562	43.306866	170.055496	-17.441895	16.567642	162.705978	NaN	NaN	NaN	27.889585	49.76754	135.536026	NaN	NaN	NaN	NaN	NaN	NaN
10.231644	41.906506	169.531357	-16.962584	16.830618	162.344498	NaN	NaN	NaN	28.11718	49.722767	135.268188	NaN	NaN	NaN	NaN	NaN	NaN
12.172352	40.891899	168.837769	-16.724762	17.049809	161.95549	NaN	NaN	NaN	28.366661	49.712395	134.968826	NaN	NaN	NaN	NaN	NaN	NaN
13.930589	39.754013	168.139832	-16.577383	17.301651	161.514862	NaN	NaN	NaN	28.697968	49.66991	134.552948	NaN	NaN	NaN	NaN	NaN	NaN
15.159694	38.326801	167.549759	-16.521011	17.523424	161.100281	NaN	NaN	NaN	29.026127	49.587513	134.03067	NaN	NaN	NaN	NaN	NaN	NaN
16.280062	36.839302	166.852615	-16.543919	17.711208	160.739609	NaN	NaN	NaN	29.384041	49.414108	133.445007	NaN	NaN	NaN	NaN	NaN	NaN
17.404833	35.237835	166.311584	-16.588814	17.90029	160.395676	NaN	NaN	NaN	29.680014	49.188019	132.871124	NaN	NaN	NaN	NaN	NaN	NaN
18.352901	33.613258	165.720886	-16.600925	18.082935	160.088974	NaN	NaN	NaN	30.035877	48.910164	132.260254	NaN	NaN	NaN	NaN	NaN	NaN
19.803549	31.021591	164.881348	-16.495321	18.343922	159.75235	NaN	NaN	NaN	30.435673	48.607582	131.365005	NaN	NaN	NaN	NaN	NaN	NaN
20.770512	29.201635	164.505463	-16.336052	18.54215	159.639755	NaN	NaN	NaN	NaN	NaN	NaN	NaN	NaN	NaN	NaN	NaN	NaN
21.554079	27.338329	164.160278	-16.106781	18.770296	159.601822	NaN	NaN	NaN	31.217585	48.292473	130.391449	NaN	NaN	NaN	NaN	NaN	NaN
22.420324	25.434935	163.977646	-15.820107	19.037617	159.631149	NaN	NaN	NaN	31.573057	48.137119	130.000519	NaN	NaN	NaN	NaN	NaN	NaN
23.090782	23.520357	163.894226	-15.493281	19.340666	159.697876	NaN	NaN	NaN	31.894976	47.987503	129.663101	NaN	NaN	NaN	NaN	NaN	NaN
23.796135	21.579897	163.86026	-15.169044	19.66931	159.777191	NaN	NaN	NaN	32.202614	47.850544	129.363846	NaN	NaN	NaN	NaN	NaN	NaN
24.338524	19.676151	163.773773	-14.878823	19.970667	159.870087	NaN	NaN	NaN	32.530991	47.541775	129.109909	NaN	NaN	NaN	NaN	NaN	NaN
24.796646	16.95182	163.538666	-14.518181	20.285036	159.975967	NaN	NaN	NaN	33.150227	47.459366	128.55896	NaN	NaN	NaN	NaN	NaN	NaN
