# Supplementary material for: How to jointly control a ball trajectory on a moving board: Methodological insights into Motor Learning and Rehabilitation
Source: PLoS One. 2025 Oct 15;20(10):e0334588. doi: 10.1371/journal.pone.0334588 (PMC12527165; doi:10.1371/journal.pone.0334588)
Supplement: S2 Data — (ZIP) [file pone.0334588.s002.zip › D10_011.csv]

Ball_X	Ball_Y	Ball_Z	BoardCentre_X	BoardCentre_Y	BoardCentre_Z	P1LeftHand_X	P1LeftHand_Y	P1LeftHand_Z	P1RightHand_X	P1RightHand_Y	P1RightHand_Z	P1MidHands_X	P1MidHands_Y	P1MidHands_Z	P2MidHands_X	P2MidHands_Y	P2MidHands_Z
0.198969	11.827329	116.78405	-26.051109	13.038531	113.03624	36.155376	-5.555953	120.47287	31.410753	33.11422	122.783508	33.7830645	13.7791335	121.628189	-85.8852825	12.2979285	104.444291
-0.049095	10.108534	116.667709	-25.817997	13.121508	113.074516	36.244038	-5.227985	120.586227	31.267599	33.386482	122.454895	33.7558185	14.0792485	121.520561	-85.3918125	12.1637675	104.628471
-0.3902	8.487806	116.721786	-25.793013	13.294643	113.259911	36.346737	-4.874159	120.75695	31.102415	33.693157	122.162773	33.724576	14.409499	121.4598615	-85.310602	12.179787	105.0599605
-0.902267	6.784895	116.806541	-25.748402	13.448551	113.463364	36.421532	-4.512338	120.968079	30.923418	33.973492	122.007057	33.672475	14.730577	121.487568	-85.169279	12.166525	105.43916
-1.553792	5.234288	117.08696	-25.68977	13.577972	113.662292	36.49411	-4.164184	121.240189	30.857328	34.277317	121.926224	33.675719	15.0565665	121.5832065	-85.055259	12.0993775	105.7413775
-2.324883	3.629697	117.253128	-25.629816	13.687572	113.875534	36.524452	-3.900887	121.526192	30.81805	34.550495	121.9198	33.671251	15.324804	121.722996	-84.930883	12.05034	106.028072
-3.678262	1.418194	117.614006	-25.500387	13.813058	114.13665	36.981285	-3.838431	121.855988	31.238091	34.679585	121.738121	34.109688	15.420577	121.7970545	-85.110462	12.205539	106.4762455
-4.684498	-0.089386	117.65033	-25.393019	13.901454	114.302597	36.775036	-3.479981	122.132805	31.314552	34.853359	121.752144	34.044794	15.686689	121.9424745	-84.830832	12.116219	106.6627195
-5.758758	-1.441438	117.677521	-25.271091	13.978189	114.465691	37.234024	-3.502718	122.069252	31.443542	35.056969	121.658516	34.338783	15.7771255	121.863884	-84.880965	12.1792525	107.067498
-6.932989	-2.807442	117.540863	-25.156223	14.045331	114.632454	37.419846	-3.311519	121.991539	31.536909	35.291069	121.500313	34.4783775	15.989775	121.745926	-84.7908235	12.100887	107.518982
-8.161236	-4.085034	117.307915	-25.046999	14.112494	114.754822	37.617954	-3.071172	121.784058	31.569695	35.550278	121.34758	34.5938245	16.239553	121.565819	-84.6878225	11.985435	107.943825
-9.573774	-5.249066	117.120972	-25.00358	14.171857	114.862427	37.773239	-2.774211	121.518311	31.556257	35.862221	121.124939	34.664748	16.544005	121.321625	-84.671908	11.799709	108.403229
-10.925408	-6.496475	116.709259	-25.240555	14.375305	115.098717	37.824265	-2.45454	121.226097	31.451221	36.132439	120.931175	34.637743	16.8389495	121.078636	-85.118853	11.9116605	109.118798
-13.404555	-7.981968	116.576813	-25.063812	14.415261	115.011955	37.826351	-1.99571	120.950607	31.285751	36.382328	120.53112	34.556051	17.193309	120.7408635	-84.683675	11.637213	109.2830465
-14.920692	-9.149608	116.410973	-25.085691	14.575788	115.05455	37.768353	-1.765469	120.927643	30.839066	36.634315	120.392082	34.3037095	17.434423	120.6598625	-84.4750915	11.717153	109.4492375
-16.704102	-10.109678	116.475296	-25.101196	14.746201	115.084099	37.706791	-1.574869	120.933464	30.714809	36.70293	120.055977	34.2108	17.5640305	120.4947205	-84.413192	11.9283715	109.6734775
-18.541195	-11.025721	116.56163	-25.124613	14.911471	115.092453	37.659725	-1.416772	120.990433	30.626112	36.78989	119.686615	34.1429185	17.686559	120.338524	-84.3921445	12.136383	109.846382
-20.42922	-11.862329	116.70208	-25.072584	15.035102	115.011261	37.297379	-1.104946	121.146439	30.595238	36.833145	119.273415	33.9463085	17.8640995	120.209927	-84.0914765	12.2061045	109.812595
-22.373829	-12.662599	116.837311	-25.192802	15.22078	115.165886	37.645847	-1.217387	121.000198	30.536715	36.900894	118.901932	34.091281	17.8417535	119.951065	-84.476885	12.5998065	110.380707
-24.366156	-13.315421	117.079987	-24.983715	15.177279	115.130577	37.705944	-1.124239	121.033821	30.491425	36.958241	118.484688	34.0986845	17.917001	119.7592545	-84.0661145	12.437557	110.5018995
-27.418312	-14.186316	117.525848	-24.878664	15.132329	115.475319	37.832554	-1.007309	120.991516	30.713329	36.859436	117.794037	34.2729415	17.9260635	119.3927765	-84.0302695	12.3385945	111.5578615
-29.551825	-14.613912	117.975105	-24.78344	15.036425	115.814735	37.940651	-0.894665	120.900368	30.664837	36.886845	117.399788	34.302744	17.99609	119.150078	-83.869624	12.07676	112.479392
-31.618986	-14.936787	118.528679	-24.711535	14.913993	116.206741	38.032269	-0.804603	120.776726	30.563274	36.895817	117.028633	34.2977715	18.045607	118.9026795	-83.7208415	11.782379	113.5108025
-33.796532	-15.099242	119.02095	-24.663736	14.755509	116.640808	38.105282	-0.723741	120.578293	30.09623	37.01823	116.86821	34.100756	18.1472445	118.7232515	-83.428228	11.3637735	114.5583645
-35.877651	-15.122348	119.82663	-24.604944	14.595182	117.217468	38.131157	-0.662566	120.335678	29.952972	37.00367	116.499771	34.0420645	18.170552	118.4177245	-83.2519525	11.019812	116.0172115
-38.066025	-15.08863	120.75087	-24.5466	14.426629	117.978226	38.131653	-0.617867	120.075737	30.113205	36.809444	116.011963	34.122429	18.0957885	118.04385	-83.215629	10.7574695	117.912602
-40.014488	-14.985305	121.837708	-24.519493	14.266689	118.844101	38.107975	-0.598572	119.827423	29.929892	36.765705	115.798637	34.0189335	18.0835665	117.81303	-83.0579195	10.4498115	119.875172
-43.052212	-14.427644	123.823044	-24.467478	14.094075	120.375359	37.979576	-0.54696	119.584869	29.63155	36.751324	115.604523	33.805563	18.102182	117.594696	-82.740519	10.085968	123.156022
-45.04763	-13.881023	125.351418	-24.456501	14.004482	121.515945	37.86734	-0.498316	119.498512	29.439127	36.795349	115.633415	33.6532335	18.1485165	117.5659635	-82.5662355	9.8604475	125.4659265
-46.905834	-13.153298	126.880516	-24.470798	13.940125	122.619415	37.719597	-0.439755	119.515564	29.236591	36.891071	115.760651	33.478094	18.225658	117.6381075	-82.41969	9.654592	127.6007225
-48.689228	-12.371162	128.197983	-24.520819	13.903472	123.60318	37.565819	-0.383845	119.531883	29.007292	37.035152	115.930244	33.2865555	18.3256535	117.7310635	-82.3281935	9.4812905	129.4752965
-50.398491	-11.398269	129.426544	-24.584274	13.866612	124.447289	37.410267	-0.291997	119.496429	28.750998	37.191345	116.035294	33.0806325	18.449674	117.7658615	-82.2491805	9.28355	131.1287165
NaN	NaN	NaN	-24.479418	13.691278	125.033424	37.235996	-0.203931	119.40583	28.468361	37.333992	116.082909	32.8521785	18.5650305	117.7443695	-81.8110145	8.8175255	132.3224785
NaN	NaN	NaN	-24.556953	13.645175	125.480721	37.054508	-0.101597	119.201935	27.819561	37.580433	116.205299	32.4370345	18.739418	117.703617	-81.5509405	8.550932	133.257825
NaN	NaN	NaN	-24.676229	13.501824	125.825752	36.791603	0.04021	118.823944	27.524408	37.700672	116.145645	32.1580055	18.870441	117.4847945	-81.5104635	8.133207	134.1667095
NaN	NaN	NaN	-24.765882	13.413774	125.859871	36.625156	0.1159	118.632576	27.404243	37.719063	116.158852	32.0146995	18.9174815	117.395714	-81.5464635	7.9100665	134.324028
NaN	NaN	NaN	-24.864697	13.364082	125.761642	36.470894	0.156291	118.532539	27.343035	37.707428	116.192307	31.9069645	18.9318595	117.362423	-81.6363585	7.7963045	134.160861
NaN	NaN	NaN	-24.942253	13.33206	125.656258	36.373249	0.164576	118.471085	27.324051	37.669609	116.20356	31.84865	18.9170925	117.3373225	-81.733156	7.7470275	133.9751935
NaN	NaN	NaN	-25.000116	13.34001	125.558914	36.283401	0.162554	118.419815	27.33049	37.651478	116.240799	31.8069455	18.907016	117.330307	-81.8071775	7.773004	133.787521
NaN	NaN	NaN	-25.032763	13.35686	125.529991	36.187126	0.168746	118.398407	27.334169	37.662663	116.269722	31.7606475	18.9157045	117.3340645	-81.8261735	7.7980155	133.7259175
-60.722317	0.909987	131.277344	-25.075951	13.408881	125.587753	36.108067	0.171673	118.362831	27.30625	37.717548	116.343918	31.7071585	18.9446105	117.3533745	-81.8590605	7.8731515	133.8221315
-61.061417	3.442963	131.259674	-25.152218	13.47328	125.768135	35.970993	0.270404	118.306137	27.296745	37.889469	116.614899	31.633869	19.0799365	117.460518	-81.938305	7.8666235	134.075752
-61.210175	5.122741	131.211411	-25.213444	13.481503	125.855614	35.863003	0.372552	118.283806	27.28005	38.038818	116.917778	31.5715265	19.205685	117.600792	-81.9984145	7.757321	134.110436
-61.106426	6.796937	131.001251	-25.351139	13.504377	126.001831	35.784897	0.501467	118.24691	27.268797	38.228405	117.303703	31.526847	19.364936	117.7753065	-82.229125	7.643818	134.2283555
-60.941433	8.633193	130.884338	-25.485748	13.519342	126.048157	35.664764	0.627694	118.192841	27.277994	38.42905	117.752838	31.471379	19.528372	117.9728395	-82.442875	7.510312	134.1234745
-60.5681	10.361684	130.647614	-25.603998	13.568096	126.069847	35.52306	0.768863	118.088005	27.322479	38.647724	118.209717	31.4227695	19.7082935	118.148861	-82.6307655	7.4278985	133.990833
-60.08144	12.198338	130.384842	-25.705723	13.650532	126.021729	35.401997	0.920924	117.987755	27.48147	38.862892	118.661942	31.4417335	19.891908	118.3248485	-82.8531795	7.409156	133.7186095
-59.427963	14.002278	130.07785	-25.804981	13.791956	125.941826	35.301079	1.066364	117.893837	27.564129	39.086143	119.117126	31.432604	20.0762535	118.5054815	-83.042566	7.5076585	133.3781705
-58.146774	16.642523	129.767319	-25.945538	14.101667	125.882149	34.821259	1.498596	118.018433	27.800503	39.358486	119.733391	31.310881	20.428541	118.875912	-83.201957	7.774793	132.888386
-56.989742	18.490438	129.540649	-26.050556	14.327145	125.851166	35.070072	1.447577	117.94455	27.948021	39.537441	120.196365	31.5090465	20.492509	119.0704575	-83.6101585	8.161781	132.6318745
-55.948364	20.032042	129.401855	-26.129845	14.601247	126.007202	34.667919	1.78089	118.308914	28.085655	39.702908	120.67363	31.376787	20.741899	119.491272	-83.636477	8.460595	132.523132
-54.645775	21.604406	129.270935	-26.223967	14.833434	126.108788	34.653557	1.88072	118.569351	28.198647	39.879627	121.156441	31.426102	20.8801735	119.862896	-83.874036	8.7866945	132.35468
-53.238995	23.111525	129.142548	-26.349672	15.010393	126.195595	34.667526	1.959857	118.831886	28.317898	40.019917	121.62323	31.492712	20.989887	120.227558	-84.192056	9.030899	132.163632
-51.711647	24.499388	129.094666	-26.417467	15.161775	126.297394	34.733982	2.016066	119.115089	28.431038	40.143723	122.03611	31.58251	21.0798945	120.5755995	-84.417444	9.2436555	132.0191885
-50.077564	25.762531	129.011612	-26.464552	15.272156	126.438759	34.8358	2.013289	119.408478	28.536314	40.265636	122.432449	31.686057	21.1394625	120.9204635	-84.615161	9.4048495	131.9570545
-47.431114	27.514782	128.930511	-26.497755	15.348104	126.694855	35.041885	2.036853	119.946114	28.6989	40.436657	123.137749	31.8703925	21.236755	121.5419315	-84.8659025	9.459453	131.8477785
-45.557301	28.558016	128.885971	-26.531309	15.368072	126.93412	35.226917	1.975966	120.502579	28.833855	40.565445	123.771332	32.030386	21.2707055	122.1369555	-85.093004	9.4654385	131.7312845
-43.569279	29.532167	128.948334	-26.573006	15.397424	127.300278	35.827087	1.719108	121.171021	29.032507	40.681431	124.631516	32.429797	21.2002695	122.9012685	-85.575809	9.5945785	131.6992875
-41.522446	30.424473	129.029633	-26.602465	15.411936	127.742805	35.837589	1.735505	122.462151	29.24367	40.763088	125.650574	32.5406295	21.2492965	124.0563625	-85.7455595	9.5745755	131.4292475
-39.410168	31.23144	129.149414	-26.682558	15.456316	128.261246	36.191605	1.523077	123.822212	29.468134	40.791874	126.864914	32.8298695	21.1574755	125.343563	-86.1949855	9.7551565	131.178929
-37.262035	32.013969	129.131516	-26.844606	15.517491	128.696426	36.456089	1.293373	125.34288	29.679125	40.810432	128.169006	33.067607	21.0519025	126.755943	-86.756819	9.9830795	130.636909
-35.150162	32.658092	129.020554	-27.076784	15.638473	128.92778	36.905975	0.940944	126.746307	29.830879	40.779881	129.500198	33.368427	20.8604125	128.1232525	-87.521995	10.4165335	129.7323075
-31.990177	33.667564	128.708572	-27.585003	15.938519	128.943817	36.854095	0.711335	128.695602	30.173069	40.582272	131.265823	33.513582	20.6468035	129.9807125	-88.683588	11.2302345	127.9069215
-29.889748	34.251102	128.444321	-27.871264	16.174837	128.678757	36.75721	0.590633	129.663528	30.124599	40.513004	132.262329	33.4409045	20.5518185	130.9629285	-89.1834325	11.7978555	126.3945855
-27.861252	34.777248	128.27861	-28.100416	16.459274	128.370499	36.681892	0.531026	130.206024	30.060875	40.45105	132.956894	33.3713835	20.491038	131.581459	-89.5722155	12.42751	125.159539
-25.863134	35.29496	128.13382	-28.201452	16.733402	128.027435	36.625179	0.498851	130.402893	30.045912	40.443203	133.286621	33.3355455	20.471027	131.844757	-89.7384495	12.995777	124.210113
-23.944799	35.729198	127.984657	-28.239029	16.981468	127.586555	36.625065	0.511984	130.330322	30.086893	40.438816	133.315018	33.355979	20.4754	131.82267	-89.834037	13.487536	123.35044
-22.12603	36.082504	127.71244	-28.219608	17.201962	127.028	36.655556	0.591033	130.031464	30.105099	40.470551	133.145981	33.3803275	20.530792	131.5887225	-89.8195435	13.873132	122.4672775
-20.322268	36.414967	127.436722	-28.155922	17.381561	126.416275	36.666222	0.711424	129.631165	30.146009	40.507744	132.892151	33.4061155	20.609584	131.261658	-89.7179595	14.153538	121.570892
-17.842316	36.750172	126.955589	-28.023756	17.6994	125.511993	36.705837	0.827458	129.162262	30.228373	40.539577	132.472153	33.467105	20.6835175	130.8172075	-89.514617	14.7152825	120.2067785
-16.272467	36.947178	126.649178	-27.915426	17.932339	124.982819	36.726997	0.855243	128.94165	30.305532	40.530064	132.17807	33.5162645	20.6926535	130.55986	-89.3471165	15.1720245	119.405778
-14.829038	37.082474	126.420166	-27.797327	18.185198	124.558235	36.759022	0.814839	128.755981	30.42993	40.517296	131.905121	33.594476	20.6660675	130.330551	-89.18913	15.7043285	118.785919
-13.4941	37.130077	126.233582	-27.655632	18.397697	124.205803	36.774956	0.784247	128.576141	30.608038	40.513947	131.686707	33.691497	20.649097	130.131424	-89.002761	16.146297	118.280182
-12.277642	37.145176	126.242218	-27.479252	18.540482	123.934853	36.819572	0.739485	128.342239	30.83848	40.494747	131.551437	33.829026	20.617116	129.946838	-88.78753	16.463848	117.922868
-11.197368	37.042622	126.323936	-27.310553	18.628574	123.749229	36.952488	0.655197	128.076019	31.032921	40.445042	131.500275	33.9927045	20.5501195	129.788147	-88.6138105	16.7070285	117.710311
-10.265396	36.863899	126.533295	-27.122698	18.649105	123.611748	37.098282	0.59239	127.820656	31.238762	40.379955	131.508682	34.168522	20.4861725	129.664669	-88.413918	16.8120375	117.558827
-9.058214	36.385071	126.869186	-27.235332	18.822233	123.68866	37.336262	0.511188	127.408615	31.53652	40.223328	131.580643	34.436391	20.367258	129.494629	-88.907055	17.277208	117.882691
-8.37729	35.970703	127.09185	-26.698442	18.52792	123.500931	37.529587	0.46292	127.077362	31.716087	40.091995	131.621124	34.622837	20.2774575	129.349243	-88.019721	16.7783825	117.652619
-8.380752	35.730927	127.593704	-26.526585	18.44129	123.497032	37.369663	0.557575	126.851906	31.88892	39.958973	131.73381	34.6292915	20.258274	129.292858	-87.6824615	16.624306	117.701206
-7.415982	34.810741	127.502167	-26.399759	18.347849	123.523537	37.488007	0.476029	126.514687	32.042027	39.803104	131.847473	34.765017	20.1395665	129.18108	-87.564535	16.5561315	117.865994
-7.118323	34.093597	127.611526	-26.315414	18.251303	123.539055	37.560982	0.395901	126.193871	32.130226	39.638527	131.970154	34.845604	20.017214	129.0820125	-87.476432	16.485392	117.9960975
-6.903058	33.30077	127.653481	-26.211506	18.161465	123.517036	37.602943	0.33859	125.951767	32.181202	39.508759	132.13945	34.8920725	19.9236745	129.0456085	-87.3150845	16.3992555	117.9884635
-6.914488	32.415306	127.735756	-26.205603	18.150723	123.617722	37.662521	0.272323	125.797485	32.204418	39.375698	132.290054	34.9334695	19.8240105	129.0437695	-87.3446755	16.4774355	118.1916745
-6.972585	30.900734	127.594757	-26.131737	18.146805	123.690331	37.698811	0.234961	125.685585	32.242947	39.262142	132.538162	34.970879	19.7485515	129.1118735	-87.234353	16.5450585	118.2687885
-7.128037	29.809448	127.452278	-26.08124	18.211464	123.777512	37.727131	0.259491	125.690529	32.266022	39.260777	132.625854	34.9965765	19.760134	129.1581915	-87.1590565	16.662794	118.3968325
-7.426123	28.618208	127.211334	-26.031784	18.317926	123.85862	37.776535	0.283286	125.684586	32.305508	39.326912	132.660568	35.0410215	19.805099	129.172577	-87.1045895	16.830753	118.544663
-7.865442	27.331785	126.891586	-26.012177	18.474123	123.916283	37.776802	0.316947	125.658646	32.333199	39.42355	132.600098	35.0550005	19.8702485	129.129372	-87.0793545	17.0779975	118.703194
-8.332067	25.995794	126.454117	-26.018831	18.645576	123.916435	37.769165	0.398784	125.627563	32.308666	39.543869	132.422226	35.0389155	19.9713265	129.0248945	-87.0765775	17.3198255	118.8079755
-9.04126	24.553007	126.031174	-26.104042	18.885431	123.931732	37.687664	0.466326	125.578773	32.24979	39.686348	132.144257	34.968727	20.076337	128.861515	-87.176811	17.694525	119.001949
-9.705938	23.06312	125.438599	-26.205572	19.157095	123.881218	37.559704	0.498049	125.633934	32.133217	39.865479	131.726501	34.8464605	20.181764	128.6802175	-87.2576045	18.132426	119.0822185
-11.102948	20.712585	124.831413	-26.342422	19.584112	123.870865	37.384876	0.623682	125.8909	31.936411	40.190971	130.792511	34.6606435	20.4073265	128.3417055	-87.3454875	18.7608975	119.4000245
-12.113522	19.134697	124.562546	-26.585636	20.008757	124.061707	37.355644	0.792158	126.16687	31.521151	40.545006	130.055496	34.4383975	20.668582	128.111183	-87.6096695	19.348932	120.012231
-13.543977	17.671032	124.656662	-26.51276	20.230843	124.218117	37.412807	1.005876	126.428604	31.434122	40.818615	129.155655	34.4234645	20.9122455	127.7921295	-87.4489845	19.5494405	120.6441045
-14.651288	16.075212	124.666191	-26.350325	20.366842	124.415634	37.53693	1.212754	126.622345	31.355545	41.075993	128.356079	34.4462375	21.1443735	127.489212	-87.1468875	19.5893105	121.342056
-15.90684	14.482985	124.935532	-26.14159	20.427666	124.715111	37.781269	1.415753	126.750473	31.343037	41.217342	127.608337	34.562153	21.3165475	127.179405	-86.845333	19.5387845	122.250817
-17.151615	13.003078	125.25135	-25.886789	20.406061	125.049744	38.0783	1.617437	126.821587	31.65687	41.254147	126.776245	34.867585	21.435792	126.798916	-86.641163	19.37633	123.300572
-18.267233	11.41313	125.591339	-25.362032	20.214493	125.300346	38.410255	1.839019	126.78096	31.391275	41.491459	126.307869	34.900765	21.665239	126.5444145	-85.624829	18.763747	124.0562775
-20.200478	9.456495	126.128555	-24.857674	20.152145	125.71019	39.004131	2.222346	126.579193	31.431507	41.811474	125.34864	35.217819	22.01691	125.9639165	-84.933167	18.28738	125.4564635
-21.578333	8.2819	126.502075	-24.528379	20.126266	125.980446	39.387802	2.520311	126.284218	31.482851	42.048584	124.729774	35.4353265	22.2844475	125.506996	-84.4920845	17.9680845	126.453896
-22.865168	7.245062	126.928329	-24.182146	20.081141	126.273659	39.704708	2.803373	125.984848	31.5389	42.240189	124.154068	35.621804	22.521781	125.069458	-83.986096	17.640501	127.47786
-24.27416	6.310447	127.342865	-23.928024	20.045904	126.627113	39.933193	3.060078	125.699448	31.621244	42.392845	123.775719	35.7772185	22.7264615	124.7375835	-83.6332665	17.3653465	128.5166425
-25.580116	5.510112	127.774117	-23.693821	19.983768	126.97728	40.113068	3.271157	125.542999	31.70359	42.468311	123.52742	35.908329	22.869734	124.5352095	-83.295971	17.097802	129.4193505
-26.910698	4.83378	128.203033	-23.469522	19.937567	127.321541	40.295547	3.394794	125.397919	31.762293	42.523132	123.382332	36.02892	22.958963	124.3901255	-82.967964	16.916171	130.2529565
-28.282209	4.273034	128.551132	-23.259483	19.867449	127.53936	40.400307	3.467862	125.222435	31.804272	42.585445	123.315987	36.1022895	23.0266535	124.269211	-82.6212555	16.7082445	130.809509
-30.117523	3.574893	128.787659	-23.053879	19.836498	127.792107	40.825409	3.388687	124.845055	31.840477	42.690136	123.101601	36.332943	23.0394115	123.973328	-82.440701	16.6335845	131.610886
-31.377691	3.302946	128.912933	-22.876312	19.822699	127.755531	40.88686	3.469623	124.595222	31.823721	42.814705	122.916901	36.3552905	23.142164	123.7560615	-82.1079145	16.503234	131.7550005
-32.489796	3.081824	128.941727	-22.794638	19.883261	127.754387	40.913342	3.600846	124.353287	31.818836	42.974236	122.663345	36.366089	23.287541	123.508316	-81.955365	16.478981	132.000458
-33.555313	2.940184	128.894928	-22.671242	19.936825	127.616249	40.92646	3.748914	124.134216	31.795654	43.15469	122.403313	36.361057	23.451802	123.2687645	-81.703541	16.421848	131.9637335
-34.625149	2.98459	128.960587	-22.668085	20.023605	127.550056	40.898693	3.85916	123.889244	31.761909	43.296288	122.173607	36.330301	23.577724	123.0314255	-81.666471	16.469486	132.0686865
-35.593155	3.057829	129.050537	-22.670994	20.084309	127.471291	40.836662	3.92046	123.712631	31.716846	43.354122	121.8992	36.276754	23.637291	122.8059155	-81.618742	16.531327	132.1366665
-36.480663	3.268145	129.1436	-22.701101	20.110897	127.320793	40.709888	3.92481	123.626122	31.628721	43.328304	121.568855	36.1693045	23.626557	122.5974885	-81.5715065	16.595237	132.0440975
-37.680229	3.715435	129.173492	-22.896992	20.081501	127.091942	40.501778	3.802136	123.604271	31.43755	43.060062	121.009315	35.969664	23.431099	122.306793	-81.763648	16.731903	131.877091
-38.361229	4.061204	129.090485	-22.991112	19.931829	126.834343	40.39325	3.600964	123.726669	31.308153	42.760952	120.645569	35.8507015	23.180958	122.186119	-81.8329255	16.6827	131.482567
-38.715534	4.722987	128.964355	-23.118813	19.724737	126.700768	40.280346	3.31551	123.914551	31.19606	42.416306	120.364853	35.738203	22.865908	122.139702	-81.975829	16.583566	131.261834
-39.344902	5.198875	129.024918	-23.235188	19.449987	126.553238	40.182846	2.999352	124.178398	31.098854	42.028938	120.112587	35.64085	22.514145	122.1454925	-82.111226	16.385829	130.9609835
-39.815948	5.817908	128.922363	-23.308187	19.102425	126.370049	40.102119	2.673026	124.425949	31.000351	41.605778	119.865181	35.551235	22.139402	122.145565	-82.167609	16.065448	130.594533
-40.017448	6.571386	128.784042	-23.401464	18.75584	126.275909	40.023579	2.358081	124.636375	30.881435	41.210468	119.647934	35.452507	21.7842745	122.1421545	-82.255435	15.7274055	130.4096635
-40.254871	7.500087	128.526871	-23.495691	18.405626	126.214157	39.936527	2.092691	124.877235	30.758467	40.820641	119.461647	35.347497	21.456666	122.169441	-82.338879	15.354586	130.258873
-40.40303	9.083542	128.264725	-23.663723	17.920111	126.236092	39.832733	1.728174	125.144447	30.588642	40.309448	119.262672	35.2106875	21.018811	122.2035595	-82.5381335	14.821411	130.2686245
-40.275238	10.325375	127.935616	-23.726429	17.601341	126.215538	39.755993	1.526438	125.238129	30.48387	40.043987	119.173645	35.1199315	20.7852125	122.205887	-82.5727895	14.4174695	130.225189
-40.209362	11.713646	127.719223	-23.819519	17.313442	126.258621	39.660477	1.33406	125.176086	30.36795	39.822449	119.171295	35.0142135	20.5782545	122.1736905	-82.6532515	14.0486295	130.3435515
-39.96204	13.20442	127.358093	-23.916241	16.982233	126.277328	39.487503	1.151827	124.96933	30.260382	39.679401	119.329918	34.8739425	20.415614	122.149624	-82.7064245	13.548852	130.405032
-39.647942	14.802117	127.008057	-24.044205	16.585453	126.372826	39.283669	0.997822	124.496147	30.242815	39.60054	119.876221	34.763242	20.299181	122.186184	-82.851652	12.871725	130.559468
-39.197357	16.527735	126.801872	-24.254786	16.144033	126.578476	39.011177	0.806068	123.906258	30.352634	39.628933	121.050301	34.6819055	20.2175005	122.4782795	-83.1914775	12.0705655	130.6786725
-38.726887	18.299282	126.935493	-24.5061	15.63397	126.827225	38.6497	0.601479	123.379448	30.57192	39.592712	122.659241	34.61081	20.0970955	123.0193445	-83.62301	11.1708445	130.6351055
-37.803368	21.030579	127.635681	-24.980045	14.91729	127.193222	38.044468	0.312306	122.541977	30.804363	39.304146	125.605774	34.4244155	19.808226	124.0738755	-84.3845055	10.026354	130.3125685
-37.087414	22.777103	128.527283	-25.321964	14.565971	127.369057	37.21653	0.462485	122.230843	30.909311	39.034904	127.418671	34.0629205	19.7486945	124.824757	-84.7068485	9.3832475	129.913357
-36.281536	24.444073	129.42186	-25.67989	14.425108	127.593384	36.747913	0.477669	121.894142	30.975363	38.754158	129.003174	33.861638	19.6159135	125.448658	-85.221418	9.2343025	129.73811
-35.395626	25.993216	130.323059	-25.974026	14.476294	127.90818	36.34647	0.512423	121.730042	31.295671	38.376381	130.167816	33.8210705	19.444402	125.948929	-85.7691225	9.508186	129.867431
-34.466099	27.417311	131.129089	-26.327875	14.638197	128.059464	36.023445	0.495701	121.742012	31.26252	38.254238	131.177429	33.6429825	19.3749695	126.4597205	-86.2987325	9.9014245	129.6592075
-33.491631	28.685474	131.78331	-26.595169	14.929474	128.342773	35.754364	0.482817	121.829895	31.172806	38.188793	131.935532	33.463585	19.335805	126.8827135	-86.653923	10.523143	129.8028325
-32.480225	29.756964	132.265335	-26.909369	15.178726	128.516296	35.531105	0.459168	121.899368	31.023094	38.192844	132.427856	33.2770995	19.326006	127.163612	-87.0958375	11.031446	129.86898
-30.863714	31.042612	132.57988	-27.289793	15.440284	128.641785	35.264259	0.427959	122.106003	30.718941	38.276775	132.840088	32.9916	19.352367	127.4730455	-87.571186	11.528201	129.8105245
-29.80022	31.587606	132.590332	-27.527809	15.534407	128.640564	35.153282	0.381834	122.277794	30.480581	38.275818	132.991226	32.8169315	19.328826	127.63451	-87.8725495	11.739988	129.646618
-28.658298	31.931633	132.434891	-27.745083	15.498151	128.576538	35.074898	0.294692	122.596672	30.230516	38.259743	133.090958	32.652707	19.2772175	127.843815	-88.142873	11.7190845	129.309261
-27.451021	32.094471	132.251694	-27.914684	15.482959	128.641266	35.033489	0.16208	123.015724	29.973389	38.23098	133.219528	32.503439	19.19653	128.117626	-88.332807	11.769388	129.164906
-26.326427	32.010727	132.040985	-28.122515	15.396479	128.681747	35.033875	-0.067233	123.552086	29.759138	38.147888	133.42067	32.3965065	19.0403275	128.486378	-88.6415365	11.7526305	128.877116
-25.118551	31.718809	131.848557	-28.402716	15.296216	128.782608	34.964874	-0.265209	124.327759	29.529697	38.106823	133.653351	32.2472855	18.920807	128.990555	-89.0527175	11.671625	128.574661
-23.894873	31.244616	131.702484	-28.627644	15.215633	128.947174	34.918625	-0.441771	125.139008	29.347054	38.093193	133.998032	32.1328395	18.825711	129.56852	-89.3881275	11.605555	128.325828
-22.240459	30.202965	131.559814	-29.018215	15.053937	129.189224	34.806252	-0.789893	126.449219	28.976002	38.12323	134.499298	31.891127	18.6666685	130.4742585	-89.927557	11.4412055	127.9041895
-21.130669	29.282579	131.458206	-29.323694	14.950676	129.27037	35.036194	-1.160162	127.172874	28.749279	38.153515	134.893219	31.8927365	18.4966765	131.0330465	-90.5401245	11.4046755	127.5076935
-20.104967	28.264996	131.205185	-29.698318	14.85191	129.243713	34.867077	-1.35196	127.964569	28.437937	38.14624	135.209076	31.652507	18.39714	131.5868225	-91.049143	11.30668	126.9006035
-19.124912	27.089516	130.967392	-30.085934	14.777225	129.138794	34.593456	-1.525875	128.624634	28.070549	38.09903	135.328674	31.3320025	18.2865775	131.976654	-91.5038705	11.2678725	126.300934
-18.19488	25.809578	130.658096	-30.482685	14.728928	128.950974	34.317726	-1.596668	129.065872	27.714157	38.053261	135.384293	31.0159415	18.2282965	132.2250825	-91.9813115	11.2295595	125.6768655
-17.389791	24.486563	130.3125	-30.870634	14.703239	128.663803	34.013794	-1.603631	129.354874	27.312756	38.022278	135.264557	30.663275	18.2093235	132.3097155	-92.404543	11.1971545	125.0178905
-16.599312	23.023842	129.923401	-31.205908	14.698318	128.354782	33.684311	-1.592929	129.547577	26.923046	37.993004	135.059937	30.3036785	18.2000375	132.303757	-92.7154945	11.1965985	124.405807
-15.620102	20.746338	129.40976	-31.647305	14.743543	127.897049	33.212086	-1.553177	129.651245	26.455799	37.94709	134.678696	29.8339425	18.1969565	132.1649705	-93.1285525	11.2901295	123.6291275
-15.054411	19.140427	129.125687	-31.916069	14.854868	127.672318	32.892391	-1.532602	129.76123	26.159483	37.930088	134.413071	29.525937	18.198743	132.0871505	-93.358075	11.510993	123.2574855
-14.572731	17.530104	128.877686	-32.12236	14.99642	127.520416	32.605137	-1.553978	129.931442	25.91139	37.89397	134.16124	29.2582635	18.169996	132.046341	-93.5029835	11.822844	122.994491
-14.187996	15.843788	128.782623	-32.294907	15.239753	127.453423	32.396484	-1.650317	130.171204	25.737846	37.863506	133.86058	29.067165	18.1065945	132.015892	-93.656979	12.3729115	122.890954
-13.885649	14.177553	128.773148	-32.404541	15.537683	127.439545	32.185673	-1.742568	130.498032	25.612524	37.87001	133.509201	28.8990985	18.063721	132.0036165	-93.7081805	13.011645	122.8754735
-13.722007	12.536947	128.986633	-32.465385	15.873795	127.515617	32.016098	-1.835765	130.868225	25.589735	37.858791	133.061325	28.8029165	18.011513	131.964775	-93.7336865	13.736077	123.066459
-13.619241	10.915891	129.347275	-32.466652	16.23073	127.615501	31.895834	-1.931885	131.313141	25.616528	37.872845	132.533127	28.756181	17.97048	131.923134	-93.689485	14.49098	123.307868
-13.677856	8.65455	130.04483	-32.456982	16.701212	127.781998	31.729639	-1.941223	131.999771	25.663036	37.909	131.71875	28.6963375	17.9838885	131.8592605	-93.6103015	15.4185355	123.7047355
-13.875203	7.245646	130.542526	-32.423737	16.904213	127.835289	31.703482	-1.937401	132.378204	25.723919	37.870735	131.282394	28.7137005	17.966667	131.830299	-93.5611745	15.841759	123.840279
-14.0938	5.937123	130.87886	-32.409321	17.002655	127.808846	31.700272	-2.004933	132.671432	25.767118	37.815723	130.948151	28.733695	17.905395	131.8097915	-93.552337	16.099915	123.8079005
-14.418952	4.649171	131.042587	-32.395702	16.96629	127.657448	31.681257	-2.107414	132.77507	25.518005	37.821873	130.767731	28.599631	17.8572295	131.7714005	-93.391035	16.0753505	123.5434955
-14.805828	3.476837	130.96196	-32.387646	16.832703	127.413651	31.683764	-2.223837	132.638321	25.83564	37.556007	130.44873	28.759702	17.666085	131.5435255	-93.534994	15.999321	123.2837765
-15.255943	2.417261	130.644272	-32.381733	16.644562	127.09671	31.676159	-2.370188	132.399551	25.808025	37.384407	130.2565	28.742092	17.5071095	131.3280255	-93.505558	15.7820145	122.8653945
-15.7559	1.484751	130.223495	-32.392681	16.461369	126.769318	31.69026	-2.507664	132.116547	25.508583	37.31847	130.175797	28.5994215	17.405403	131.146172	-93.3847835	15.517335	122.392464
-16.811939	0.373973	129.735107	-32.350422	16.24379	126.445755	31.747166	-2.712075	131.722198	25.466896	37.053211	130.015579	28.607031	17.170568	130.8688885	-93.307875	15.317012	122.0226215
-17.54953	-0.154077	129.535995	-32.318192	16.137447	126.40345	31.783899	-2.851546	131.571899	25.485062	36.885284	129.949524	28.6344805	17.016869	130.7607115	-93.2708645	15.258025	122.0461885
-18.387913	-0.560102	129.47702	-32.260479	16.026302	126.456688	31.814688	-3.025162	131.472061	25.819387	36.612972	129.858597	28.8170375	16.793905	130.665329	-93.3379955	15.258699	122.248047
-19.29513	-0.80009	129.489166	-32.235504	15.956335	126.593147	31.795343	-3.199448	131.452728	25.587347	36.550236	129.981537	28.691345	16.675394	130.7171325	-93.162353	15.237276	122.4691615
-20.306091	-0.852579	129.525482	-32.221336	15.858757	126.728188	31.757206	-3.363638	131.467545	25.627714	36.358593	130.021927	28.69246	16.4974775	130.744736	-93.135132	15.2200365	122.71164
-21.351395	-0.822155	129.505463	-32.224995	15.769212	126.823387	31.744787	-3.514054	131.477097	25.920618	36.052574	129.982986	28.8327025	16.26926	130.7300415	-93.2826925	15.269164	122.9167325
-22.421585	-0.631869	129.396698	-32.234589	15.68492	126.874252	31.713703	-3.685801	131.473587	25.934443	35.87635	130.030746	28.824073	16.0952745	130.7521665	-93.293251	15.2745655	122.9963375
-24.126564	-0.166305	129.035202	-32.232491	15.545236	126.82959	31.664921	-3.937797	131.399536	25.921663	35.633007	130.049683	28.793292	15.847605	130.7246095	-93.258274	15.242867	122.9345705
-25.304361	0.314696	128.774368	-32.219296	15.478275	126.803268	31.632126	-4.088139	131.210297	25.940434	35.467133	130.047104	28.78628	15.689497	130.6287005	-93.224872	15.267053	122.9778355
-26.541264	0.955015	128.493149	-32.181133	15.410558	126.816917	31.6185	-4.248056	130.838226	26.025379	35.270557	130.06929	28.8219395	15.5112505	130.453758	-93.1842055	15.3098655	123.180076
-27.774715	1.654139	128.111237	-32.101219	15.301832	126.89518	31.598612	-4.473947	130.420624	26.197693	35.030018	130.22464	28.8981525	15.2780355	130.322632	-93.1005905	15.3256285	123.467728
-29.219913	2.599573	127.813843	-31.982391	15.168452	127.053383	31.58465	-4.818676	129.894562	26.472742	34.706261	130.438156	29.028696	14.9437925	130.166359	-92.993478	15.3931115	123.940407
-30.368889	3.426306	127.311996	-31.85339	15.025529	127.139816	31.5945	-5.110074	129.366379	26.692421	34.331001	130.48317	29.1434605	14.6104635	129.9247745	-92.8502405	15.4405945	124.3548575
-31.642977	4.419986	126.775101	-31.721619	14.971456	127.056313	31.708103	-5.200915	128.777985	26.732576	34.022408	130.133133	29.2203395	14.4107465	129.455559	-92.6635775	15.5321655	124.657067
-33.717556	6.165539	126.057175	-31.546787	15.192072	126.645264	31.952631	-4.931098	127.960495	26.67416	34.096249	129.264511	29.3133955	14.5825755	128.612503	-92.4069695	15.8015685	124.678025
-35.002182	7.412003	125.746773	-31.829113	15.758642	126.629028	32.095909	-4.522733	127.519859	26.356449	34.498386	128.780487	29.226179	14.9878265	128.150173	-92.884405	16.5294575	125.107883
-36.37421	8.796248	125.587845	-31.214411	15.768618	126.182709	32.192921	-4.119785	127.264282	26.350475	34.788837	128.157166	29.271698	15.334526	127.710724	-91.70052	16.20271	124.654694
-37.685577	10.1742	125.480759	-31.006149	15.986131	126.100967	32.254078	-3.769599	126.972786	26.362621	34.962723	127.404007	29.3083495	15.596562	127.1883965	-91.3206475	16.3757	125.0135375
-39.023952	11.65977	125.603844	-30.744558	16.074966	126.16674	32.395466	-3.534916	126.685036	26.665766	34.883152	126.344955	29.530616	15.674118	126.5149955	-91.019732	16.475814	125.8184845
-40.719177	13.485318	126.098061	-30.442024	16.03101	126.418159	31.80917	-3.07008	126.593124	26.421297	34.946777	125.587952	29.1152335	15.9383485	126.090538	-89.9992815	16.1236715	126.74578
-41.52158	14.853896	126.385605	-30.082348	15.881543	126.832626	32.692192	-3.271854	126.168457	26.472309	34.848042	124.861267	29.5822505	15.788094	125.514862	-89.7469465	15.974992	128.15039
-43.135479	17.4853	127.397858	-29.532221	15.498565	127.795372	33.129139	-3.230656	125.985703	26.610073	34.770481	124.317429	29.869606	15.7699125	125.151566	-88.934048	15.2272175	130.439178
-44.134258	19.348782	128.184586	-29.176075	15.180637	128.592163	33.772808	-3.395412	125.68605	26.746147	34.760033	124.30481	30.2594775	15.6823105	124.99543	-88.6116275	14.6789635	132.188896
-45.112705	21.329571	129.1604	-28.928215	14.852992	129.448776	33.706871	-3.103102	125.650421	26.841375	34.838589	124.513687	30.274123	15.8677435	125.082054	-88.130553	13.8382405	133.815498
-45.951412	23.406239	130.213196	-28.710812	14.519455	130.17572	33.859524	-2.954456	125.384583	26.889145	34.984959	124.910629	30.3743345	16.0152515	125.147606	-87.7959585	13.0236585	135.203834
-46.677872	25.586861	131.31665	-28.593721	14.247127	130.852341	34.271576	-2.941665	124.916496	27.182718	35.099136	125.393692	30.727147	16.0787355	125.155094	-87.914589	12.4155185	136.549588
-47.250771	27.814079	132.439072	-28.560024	14.06823	131.380402	33.963249	-2.479488	124.770782	26.976534	35.507381	126.30677	30.4698915	16.5139465	125.538776	-87.5899395	11.6225135	137.222028
-47.876781	30.068052	133.379913	-28.634483	13.969594	131.750626	33.907185	-2.189019	124.513329	27.100965	35.8097	127.2192	30.504075	16.8103405	125.8662645	-87.773041	11.1288475	137.6349875
-48.498623	33.530842	134.501343	-28.85454	14.065519	131.866867	33.72657	-1.689123	124.253212	27.2922	36.242527	128.63533	30.509385	17.276702	126.444271	-88.218465	10.854336	137.289463
-48.796738	35.826782	135.006393	-29.047371	14.299207	131.768311	33.599846	-1.392645	124.201073	27.70373	36.388107	129.444733	30.651788	17.497731	126.822903	-88.74653	11.100683	136.713719
-48.914776	38.103275	135.452728	-29.196184	14.634979	131.632309	33.479031	-1.137315	124.21888	27.839146	36.620609	130.246109	30.6590885	17.741647	127.2324945	-89.0514565	11.528311	136.0321235
-48.91251	40.244144	135.913391	-29.27837	15.016213	131.554901	33.441769	-0.900019	124.307289	28.050215	36.855259	130.97699	30.745992	17.97762	127.6421395	-89.302732	12.054806	135.4676625
-48.764446	42.305725	136.408737	-29.278187	15.408743	131.541794	33.467941	-0.717723	124.436996	28.287643	37.100826	131.686539	30.877792	18.1915515	128.0617675	-89.434166	12.6259345	135.0218205
-48.525681	44.1777	137.083771	-29.260311	15.772695	131.643524	33.518936	-0.552717	124.555031	28.501448	37.319931	132.283234	31.010192	18.383607	128.4191325	-89.530814	13.161783	134.8679155
-48.168053	45.856853	137.878937	-29.225779	16.038942	131.810791	33.571987	-0.389396	124.67955	28.695375	37.503452	132.794983	31.133681	18.557028	128.7372665	-89.585239	13.520856	134.8843155
-47.488041	48.06448	139.00972	-29.17724	16.306925	132.105865	33.615147	-0.154192	124.83873	28.960552	37.639889	133.595139	31.2878495	18.7428485	129.2169345	-89.6423295	13.8710015	134.9947955
-46.943237	49.280216	139.63002	-29.158783	16.441628	132.282593	33.662121	-0.096103	125.027992	29.123583	37.692337	134.084457	31.392852	18.798117	129.5562245	-89.710418	14.085139	135.0089615
-46.292671	50.370426	140.119202	-29.144154	16.569338	132.443924	33.680595	-0.059104	125.24028	29.282787	37.678806	134.51915	31.481691	18.809851	129.879715	-89.769999	14.328825	135.008133
-45.627491	51.265491	140.509674	-29.130585	16.705904	132.580521	33.676826	-0.086175	125.454903	29.410557	37.666695	134.8983	31.5436915	18.79026	130.1766015	-89.8048615	14.621548	134.9844405
-44.9188	52.007221	140.739197	-29.119513	16.893465	132.693481	33.700897	-0.125261	125.618813	29.556215	37.719048	135.15863	31.628556	18.7968935	130.3887215	-89.867582	14.9900365	134.9982405
-44.162865	52.631794	140.803177	-29.122225	17.11249	132.765137	33.702255	-0.112048	125.76815	29.673061	37.803013	135.325653	31.687658	18.8454825	130.5469015	-89.932108	15.3794975	134.9833725
-43.375256	53.123569	140.766785	-29.122252	17.349117	132.78418	33.698528	-0.059756	125.856529	29.746214	37.893471	135.41301	31.722371	18.9168575	130.6347695	-89.966875	15.7813765	134.9335905
-42.090576	53.510796	140.46492	-29.119448	17.724112	132.702454	33.700249	0.076859	125.994812	29.828796	38.153988	135.450562	31.7645225	19.1154235	130.722687	-90.0034185	16.3328005	134.682221
-41.211128	53.586857	140.212982	-29.12788	17.984852	132.639084	33.708153	0.227872	126.058159	29.865555	38.310604	135.482834	31.786854	19.269238	130.7704965	-90.042614	16.700466	134.5076715
-40.298191	53.434544	139.894348	-29.132759	18.242693	132.586853	33.706814	0.361144	126.14341	29.894775	38.462402	135.564835	31.8007945	19.411773	130.8541225	-90.0663125	17.073613	134.3195835
-39.465767	53.067886	139.652069	-29.128588	18.494598	132.600739	33.716908	0.500183	126.272568	29.9589	38.5868	135.684357	31.837904	19.5434915	130.9784625	-90.09508	17.4457045	134.2230155
-38.659912	52.466862	139.401993	-29.117506	18.762426	132.664444	33.716728	0.579357	126.442566	30.034716	38.700531	135.842804	31.875722	19.639944	131.142685	-90.110734	17.884908	134.186203
-37.828178	51.73233	139.04187	-29.114386	19.044367	132.776688	33.718376	0.649971	126.668419	30.128691	38.81802	135.989349	31.9235335	19.7339955	131.328884	-90.1523055	18.3547385	134.224492
-36.998909	50.870483	138.530579	-29.107201	19.400843	132.924484	34.016247	0.540807	126.855484	30.22047	39.000668	136.035782	32.1183585	19.7707375	131.445633	-90.3327605	19.0309485	134.403335
-35.854233	49.359566	137.84494	-29.077595	20.089001	133.279587	33.963593	0.726888	127.29335	30.290232	39.434486	135.878799	32.1269125	20.080687	131.5860745	-90.2821025	20.097315	134.9730995
-35.068001	48.18005	137.377441	-29.004103	20.572815	133.580536	33.966812	0.921259	127.530464	30.328396	39.75275	135.570541	32.147604	20.3370045	131.5505025	-90.15581	20.8086255	135.6105695
-34.350113	46.874119	137.083191	-28.907351	21.023249	134.008209	33.977261	1.104172	127.772644	30.375174	40.094425	135.145859	32.1762175	20.5992985	131.4592515	-89.9909195	21.4471995	136.5571665
-33.600285	45.388565	136.972565	-28.779926	21.403437	134.592194	33.966194	1.257052	127.945854	30.377644	40.368877	134.701599	32.171919	20.8129645	131.3237265	-89.731771	21.9939095	137.8606615
-32.886406	43.787193	137.083023	-28.649986	21.709063	135.358719	33.958118	1.397695	128.21138	30.366961	40.576015	134.24852	32.1625395	20.986855	131.22995	-89.4625115	22.431271	139.487488
-32.17384	42.035324	137.443619	-28.508753	21.912443	136.26973	33.964546	1.508091	128.53334	30.347263	40.718513	133.883545	32.1559045	21.113302	131.2084425	-89.1734105	22.711584	141.3310175
-31.455502	40.194572	137.987869	-28.370163	21.993586	137.320419	33.980377	1.535762	128.856842	30.306467	40.81424	133.644135	32.143422	21.175001	131.2504885	-88.883748	22.812171	143.3903495
-30.330511	37.239941	139.098602	-28.132427	21.959551	138.989563	34.105484	1.628897	129.479416	30.227264	40.924606	133.564087	32.166374	21.2767515	131.5217515	-88.431228	22.6423505	146.4573745
-29.571651	35.245632	139.809387	-27.99856	21.863289	139.988174	34.215458	1.647132	129.969208	30.210861	40.995331	133.743942	32.2131595	21.3212315	131.856575	-88.2102795	22.4053465	148.119773
-28.70093	33.204132	140.279373	-27.933615	21.791553	140.743759	34.336002	1.647884	130.574036	30.223803	41.048958	134.032227	32.2799025	21.348421	132.3031315	-88.1471325	22.234685	149.1843865
-27.856073	31.209412	140.554169	-27.884361	21.783339	141.281891	34.479015	1.664243	131.152557	30.246874	41.096928	134.304947	32.3629445	21.3805855	132.728752	-88.1316665	22.1860925	149.83503
-26.87859	29.207191	140.650925	-27.853983	21.835627	141.610153	34.625565	1.681672	131.707611	30.288202	41.202766	134.476257	32.4568835	21.442219	133.091934	-88.1648495	22.229035	150.128372
-25.925722	27.240273	140.687851	-27.867439	21.89571	141.80835	34.775055	1.728328	132.198181	30.256334	41.312294	134.54155	32.5156945	21.520311	133.3698655	-88.2505725	22.271109	150.2468345
-25.013578	25.363564	140.665024	-28.057217	22.089375	141.949722	34.897137	1.782617	132.59935	30.230936	41.406841	134.519699	32.5640365	21.594729	133.5595245	-88.6784705	22.584021	150.3399195
-23.136089	22.421499	140.490417	-27.962828	22.159807	141.705902	35.045937	1.89681	133.329697	30.226755	41.542225	134.440994	32.636346	21.7195175	133.8853455	-88.562002	22.6000965	149.5264585
-21.97555	20.605421	140.286713	-28.117598	22.307652	141.41507	35.131004	1.965225	133.943649	30.288389	41.661266	134.441925	32.7096965	21.8132455	134.192787	-88.9448925	22.8020585	148.637353
-20.738298	18.847155	140.205994	-28.28215	22.490913	141.074982	35.135708	2.081561	134.656693	30.271906	41.760143	134.458374	32.703807	21.920852	134.5575335	-89.268107	23.060974	147.5924305
-19.526381	17.227537	140.266281	-28.466177	22.686712	140.78656	35.061195	2.243137	135.373108	30.268347	41.854397	134.592728	32.664771	22.048767	134.982918	-89.597125	23.324657	146.590202
-18.202301	15.6618	140.45517	-28.622398	22.793674	140.611893	34.974701	2.364413	136.142822	30.281162	41.921185	134.906342	32.6279315	22.142799	135.524582	-89.8727275	23.444549	145.699204
-16.938822	14.212923	140.727692	-28.719103	22.828732	140.509888	34.952431	2.403234	137.007355	30.458408	41.975742	135.497635	32.7054195	22.189488	136.252495	-90.1436255	23.467976	144.767281
-15.598753	12.814808	141.028641	-28.787914	22.821636	140.412552	34.972019	2.280458	137.829727	30.738861	41.985275	136.354141	32.85544	22.1328665	137.091934	-90.431268	23.5104055	143.73317
-13.714476	10.857675	141.169907	-28.948751	22.79813	140.160797	34.834316	1.969393	138.825851	31.15016	41.901871	137.70459	32.992238	21.935632	138.2652205	-90.88974	23.660628	142.0563735
-12.461267	9.575336	141.051712	-29.056194	22.780046	139.785599	34.653999	1.803263	139.129181	31.481939	41.802277	138.738861	33.067969	21.80277	138.934021	-91.180357	23.757322	140.637177
-11.35486	8.368709	140.79776	-29.21817	22.830824	139.131699	34.49947	1.606946	139.484695	31.686132	41.652473	139.729828	33.092801	21.6297095	139.6072615	-91.529141	24.0319385	138.6561365
-10.313825	7.17028	140.367966	-29.43854	22.916094	138.114273	34.247131	1.38195	139.910812	31.782965	41.533974	140.538071	33.015048	21.457962	140.2244415	-91.892128	24.374226	136.0041045
-9.361053	6.011846	139.696579	-29.651365	23.062447	136.950165	33.858673	1.300831	140.09552	31.733021	41.496635	141.174179	32.795847	21.398733	140.6348495	-92.098577	24.726161	133.2654805
-8.563991	4.912264	139.106232	-29.830227	23.245516	135.941971	33.554165	1.397307	139.989609	31.523626	41.506004	141.484467	32.5388955	21.4516555	140.737038	-92.1993495	25.0393765	131.146904
-7.800694	3.798736	138.515732	-29.948845	23.437704	135.124176	33.349152	1.505695	139.71315	31.368786	41.567696	141.604736	32.358969	21.5366955	140.658943	-92.256659	25.3387125	129.589409
-6.963236	2.24194	137.799423	-30.016481	23.802261	134.110336	33.194122	1.67449	139.188095	31.220173	41.645927	141.534866	32.2071475	21.6602085	140.3614805	-92.2401095	25.9443135	127.8591915
-6.541591	1.186258	137.337555	-30.01906	23.973234	133.516052	33.077919	1.888996	138.906357	31.17432	41.738049	141.327271	32.1261195	21.8135225	140.116814	-92.1642395	26.1329455	126.91529
-6.281411	0.134304	137.006577	-30.022293	24.118114	133.077972	33.02673	2.109971	138.600616	31.149446	41.843475	141.104202	32.088088	21.976723	139.852409	-92.132674	26.259505	126.303535
-6.143333	-0.878479	136.753479	-30.013502	24.251869	132.668488	33.057022	2.249232	138.393326	31.078001	41.992382	140.890976	32.0675115	22.120807	139.642151	-92.0945155	26.382931	125.694825
-6.223868	-1.882537	136.677048	-29.997471	24.324917	132.289642	33.076389	2.359353	138.2836	30.970505	42.125137	140.669525	32.023447	22.242245	139.4765625	-92.018389	26.407589	125.1027215
-6.486608	-2.893548	136.866974	-29.987139	24.368969	132.026016	33.108364	2.462357	138.23703	30.858425	42.23624	140.318802	31.9833945	22.3492985	139.277916	-91.9576725	26.3886395	124.774116
-7.002724	-3.857848	137.312943	-29.983887	24.373447	131.852875	33.098736	2.545507	138.3237	30.766869	42.360653	139.851074	31.9328025	22.45308	139.087387	-91.9005765	26.293814	124.618363
-7.989287	-5.108459	138.329727	-29.970718	24.286518	131.776016	33.081673	2.688068	138.57164	30.68527	42.550514	138.939392	31.8834715	22.619291	138.755516	-91.8249075	25.953745	124.796516
-8.882298	-5.858852	139.198456	-29.921612	24.134193	131.940445	33.118896	2.79632	138.73233	30.656517	42.616123	138.189743	31.8877065	22.7062215	138.4610365	-91.7309305	25.5621645	125.4198535
-9.90516	-6.480145	140.098175	-29.891396	23.901983	132.334869	33.204304	2.854279	138.848053	30.668106	42.5947	137.433563	31.936205	22.7244895	138.140808	-91.718997	25.0794765	126.52893
-10.958738	-6.999127	140.787811	-29.867537	23.605295	132.772964	33.021938	2.983707	139.045868	30.65781	42.480927	136.895416	31.839874	22.732317	137.970642	-91.574948	24.478273	127.575286
-12.143482	-7.417698	141.281723	-29.853825	23.222033	133.14212	33.138187	2.885348	139.219147	30.623363	42.254753	136.608093	31.880775	22.5700505	137.91362	-91.588425	23.8740155	128.37062
-13.380149	-7.736929	141.345947	-29.843178	22.795589	133.37825	33.205986	2.748603	139.333984	30.586624	42.016888	136.545715	31.896305	22.3827455	137.9398495	-91.582661	23.2084325	128.8166505
-14.649306	-8.038136	140.836975	-29.865091	22.379198	133.390503	33.223198	2.599925	139.366333	30.518246	41.846268	136.631836	31.870722	22.2230965	137.9990845	-91.600904	22.5352995	128.7819215
-16.747398	-8.212679	139.599731	-30.033228	21.940067	133.221619	33.505486	2.192769	138.974869	30.29434	41.627159	136.813385	31.899913	21.909964	137.894127	-91.966369	21.97017	128.549111
-18.249187	-8.13411	138.582687	-30.185762	21.755592	133.097076	33.449425	2.037561	138.601181	30.106617	41.503826	136.853195	31.778021	21.7706935	137.727188	-92.149545	21.7404905	128.466964
-19.838749	-7.909183	137.586334	-30.329844	21.677528	133.076157	33.378471	1.92719	138.092499	29.957558	41.432304	136.863754	31.6680145	21.679747	137.4781265	-92.3277025	21.675309	128.6741875
-21.549896	-7.510135	136.783539	-30.416498	21.638988	133.239609	33.331657	1.862318	137.556396	29.825413	41.36718	136.859192	31.578535	21.614749	137.207794	-92.411531	21.663227	129.271424
-23.33914	-6.949482	136.336548	-30.455387	21.646257	133.696793	33.327835	1.839068	137.038116	29.752386	41.302094	136.828186	31.5401105	21.570581	136.933151	-92.4508845	21.721933	130.460435
-25.206856	-6.269888	136.348312	-30.431923	21.634386	134.412964	33.332817	1.836367	136.563416	29.702198	41.266571	136.80426	31.5175075	21.551469	136.683838	-92.3813535	21.717303	132.14209
-27.143822	-5.47666	136.856277	-30.400616	21.597858	135.402451	33.336403	1.852213	136.224335	29.654785	41.183083	136.682114	31.495594	21.517648	136.4532245	-92.296826	21.678068	134.3516775
-30.11768	-4.131814	138.403183	-30.396399	21.478479	137.285431	33.250633	1.846966	135.909027	29.525501	41.026154	136.459564	31.388067	21.43656	136.1842955	-92.180865	21.520398	138.3865665
-32.143871	-3.123909	139.696381	-30.422163	21.341881	138.611633	33.146019	1.790184	135.890488	29.337505	40.878002	136.384766	31.241762	21.334093	136.137627	-92.086088	21.349669	141.085639
-34.104931	-2.040637	141.136856	-30.463223	21.141741	139.954849	33.013233	1.728942	135.906967	29.066164	40.694355	136.395599	31.0396985	21.2116485	136.151283	-91.9661445	21.0718335	143.758415
-36.051144	-0.902602	142.602997	-30.489651	20.887062	141.28595	32.875034	1.607498	135.949188	28.778023	40.474316	136.356598	30.8265285	21.040907	136.152893	-91.8058305	20.733217	146.419007
-37.915169	0.320032	144.02507	-30.515593	20.604212	142.533279	32.725258	1.454624	135.969254	28.49225	40.256424	136.267761	30.608754	20.855524	136.1185075	-91.63994	20.3529	148.9480505
-39.679295	1.595345	145.410614	-30.497044	20.27739	143.694794	32.553101	1.281394	135.877823	28.179121	39.98476	136.160522	30.366111	20.633077	136.0191725	-91.360199	19.921703	151.3704155
-41.349339	2.983517	146.841156	-30.453087	19.922819	144.833344	32.447826	1.077798	135.754211	27.853315	39.694889	135.929703	30.1505705	20.3863435	135.841957	-91.0567445	19.4592945	153.824731
-43.560852	5.166471	148.91954	-30.30451	19.320593	146.446304	32.127865	0.73948	135.374634	27.385983	39.250729	135.647308	29.756924	19.9951045	135.510971	-90.365944	18.6460815	157.381637
-44.867538	6.692982	150.238953	-30.176195	18.927593	147.467285	32.006218	0.570059	135.18219	27.150143	38.953789	135.565918	29.5781805	19.761924	135.374054	-89.9305705	18.093262	159.560516
-46.038254	8.308648	151.513397	-30.017979	18.565256	148.416061	31.899658	0.404705	135.078781	26.985231	38.708084	135.595734	29.4424445	19.5563945	135.3372575	-89.4784025	17.5741175	161.4948645
-46.941315	10.04712	152.670792	-29.879158	18.248615	149.279861	31.792971	0.239816	135.035599	26.875914	38.483368	135.685822	29.3344425	19.361592	135.3607105	-89.0927585	17.135638	163.1990115
-47.908512	11.703918	153.685837	-29.790199	17.963301	150.014435	31.651014	0.072142	134.998245	26.780966	38.239418	135.834412	29.21599	19.15578	135.4163285	-88.796388	16.770822	164.6125415
-48.626572	13.526175	154.520279	-29.735342	17.697914	150.649567	31.495422	-0.123987	134.927246	26.659313	37.994064	135.930054	29.0773675	18.9350385	135.42865	-88.5480515	16.4607895	165.870484
-49.157146	15.338138	155.177979	-29.710522	17.435555	151.105881	31.327969	-0.306355	134.836884	26.521191	37.800438	135.97258	28.92458	18.7470415	135.404732	-88.345624	16.1240685	166.80703
-49.68679	18.197714	155.770889	-29.73735	17.079531	151.455429	31.065283	-0.570523	134.595703	26.303497	37.513268	135.940399	28.68439	18.4713725	135.268051	-88.15909	15.6876895	167.642807
-49.7784	20.084578	155.813202	-29.785522	16.836184	151.465698	30.915392	-0.774784	134.377151	26.221439	37.266655	135.90921	28.5684155	18.2459355	135.1431805	-88.1394595	15.4264325	167.7882155
-49.759174	22.023314	155.544449	-29.885105	16.606319	151.295212	30.792955	-0.961412	134.165588	26.25201	37.061161	135.98848	28.5224825	18.0498745	135.077034	-88.2926925	15.1627635	167.51339
-49.577515	23.994354	154.982452	-30.016109	16.409025	150.963409	30.701553	-1.10247	134.008713	26.333031	36.90731	136.1772	28.517292	17.90242	135.0929565	-88.54951	14.91563	166.8338615
-49.21571	25.962856	154.242035	-30.171173	16.196556	150.483322	30.645826	-1.229815	133.938629	26.441044	36.776562	136.418594	28.543435	17.7733735	135.1786115	-88.885781	14.6197385	165.7880325
-48.665012	27.896034	153.284836	-30.376163	15.990864	149.901367	30.629644	-1.366723	133.934814	26.58503	36.649292	136.761017	28.607337	17.6412845	135.3479155	-89.359663	14.3404435	164.4548185
-47.934818	29.839376	152.400391	-30.614685	15.76369	149.197693	30.595716	-1.518436	133.946381	26.773405	36.500092	137.247543	28.6845605	17.490828	135.596962	-89.9139305	14.036552	162.798424
-46.479191	32.680634	151.158951	-30.976582	15.402179	148.032074	30.54998	-1.753274	133.852478	27.03602	36.275326	138.011902	28.793	17.261026	135.93219	-90.746164	13.543332	160.131958
-45.26067	34.468281	150.527725	-31.18437	15.17965	147.207138	30.499502	-1.897849	133.68602	27.180618	36.137806	138.457596	28.84006	17.1199785	136.071808	-91.2088	13.2393215	158.342468
-43.836544	36.18367	150.033508	-31.362183	14.969637	146.401672	30.471119	-2.07116	133.552399	27.29077	36.007259	138.825348	28.8809445	16.9680495	136.1888735	-91.6053105	12.9712245	156.6144705
-42.213909	37.773369	149.745728	-31.447432	14.832124	145.744827	30.485889	-2.161461	133.253906	27.393644	35.835327	139.068069	28.9397665	16.836933	136.1609875	-91.8346305	12.827315	155.3286665
-40.414925	39.233311	149.562973	-31.440084	14.748894	145.202438	30.496178	-2.183696	132.900024	27.530252	35.684345	139.262985	29.013215	16.7503245	136.0815045	-91.893383	12.7474635	154.3233715
-38.46603	40.572624	149.424957	-31.396719	14.757459	144.777679	30.579571	-2.135301	132.642181	27.669987	35.660954	139.40593	29.124779	16.7628265	136.0240555	-91.918217	12.7520915	153.5313025
-36.433563	41.809383	149.159546	-31.332478	14.856302	144.42868	30.681398	-2.035319	132.493835	27.780918	35.733788	139.466827	29.231158	16.8492345	135.980331	-91.896114	12.8633695	152.877029
-33.152836	43.464905	148.512131	-31.214693	15.074179	143.801193	30.860626	-1.752862	132.310364	27.96475	35.926773	139.594894	29.412688	17.0869555	135.952629	-91.842074	13.0614025	151.649757
-30.851624	44.370903	147.945908	-31.118546	15.235686	143.323883	31.037352	-1.581954	132.181931	28.091522	36.028999	139.654922	29.564437	17.2235225	135.9184265	-91.801529	13.2478495	150.7293395
-28.481453	45.157902	147.303665	-31.059992	15.403721	142.724579	31.204998	-1.492955	132.234741	28.251427	36.147354	139.780075	29.7282125	17.3271995	136.007408	-91.8481965	13.4802425	149.44175
-26.018841	45.788784	146.600296	-31.003437	15.620544	142.034134	31.392273	-1.442122	132.334229	28.421957	36.213623	139.983231	29.907115	17.3857505	136.15873	-91.913989	13.8553375	147.909538
-23.478041	46.308475	145.780258	-30.982586	15.869183	141.20134	31.590879	-1.448449	132.557831	28.691685	36.239429	140.27652	30.141282	17.39549	136.4171755	-92.106454	14.342876	145.9855045
-20.926088	46.685787	144.891739	-31.030106	16.179714	140.180847	31.681564	-1.540733	132.98793	28.880421	36.249775	140.628983	30.2809925	17.354521	136.8084565	-92.3412045	15.004907	143.5532375
-18.35162	46.933475	143.930389	-31.149494	16.586525	139.079849	31.742611	-1.695101	133.381393	29.028028	36.239494	141.051025	30.3853195	17.2721965	137.216209	-92.6843075	15.9008535	140.943489
-14.530187	47.129181	142.208328	-31.389994	17.283287	137.07756	31.793503	-2.025849	134.421036	29.049795	36.343849	141.60527	30.421649	17.159	138.013153	-93.201637	17.407574	136.141967
-11.994347	47.10656	141.113541	-31.533653	17.760576	135.491592	31.745457	-2.263737	135.234406	29.098024	36.503265	142.053467	30.4217405	17.119764	138.6439365	-93.4890465	18.401388	132.3392475
-9.628582	46.959095	139.875092	-31.653267	18.285128	133.752747	31.636759	-2.448212	136.019974	28.948454	36.731522	142.368164	30.2926065	17.141655	139.194069	-93.5991405	19.428601	128.311425
-7.382369	46.651833	138.853165	-31.796255	18.729609	131.987839	31.394804	-2.542864	136.692062	28.675934	37.001831	142.372482	30.035369	17.2294835	139.532272	-93.627879	20.2297345	124.443406
-5.361583	46.235157	137.916702	-31.769934	19.136732	130.295425	31.111643	-2.447773	137.052734	28.502539	37.278976	142.340912	29.807091	17.4156015	139.696823	-93.346959	20.8578625	120.894027
-3.611227	45.691799	137.199097	-31.635895	19.52087	129.000565	31.005722	-2.314767	137.232895	28.425714	37.49292	142.084457	29.715718	17.5890765	139.658676	-92.987508	21.4526635	118.342454
-3.342212	44.834911	136.356964	-31.394032	19.773336	128.052338	31.041288	-2.305412	137.31102	28.595552	37.622856	141.755875	29.81842	17.658722	139.5334475	-92.606484	21.88795	116.5712285
-2.896836	43.410526	135.327789	-30.835608	20.063057	127.081009	31.318861	-2.295436	137.229706	29.055408	37.632717	141.415436	30.1871345	17.6686405	139.322571	-91.8583505	22.4574735	114.839447
-3.030672	42.382736	134.873459	-30.490795	20.146936	126.670097	31.525173	-2.345092	137.14798	29.412292	37.556587	141.267044	30.4687325	17.6057475	139.207512	-91.4503225	22.6881245	114.132682
-3.361724	41.292896	134.599228	-30.198223	20.210495	126.370094	31.722677	-2.380661	136.973694	29.705715	37.447289	141.237579	30.714196	17.533314	139.1056365	-91.110642	22.887676	113.6345515
-3.899348	40.209316	134.328873	-29.96608	20.247732	126.15062	31.888645	-2.376312	136.705719	29.906746	37.302967	141.221161	30.8976955	17.4633275	138.96344	-90.8298555	23.0321365	113.3378
-4.803703	39.116558	134.072525	-29.802296	20.298649	126.060295	32.065548	-2.274041	136.312775	30.038357	37.208221	141.190338	31.0519525	17.46709	138.7515565	-90.6565445	23.130208	113.3690335
-5.752035	38.005363	133.814575	-29.672974	20.413277	126.152191	32.285992	-2.116292	135.831421	30.164373	37.154953	141.073074	31.2251825	17.5193305	138.4522475	-90.5711305	23.3072235	113.8521345
-6.979035	36.928387	133.503738	-29.497852	20.580008	126.471642	32.550846	-1.92589	135.262161	30.343056	37.213779	140.910217	31.446951	17.6439445	138.086189	-90.442655	23.5160715	114.857095
-9.058743	35.216473	133.416168	-29.147079	20.936453	127.735374	33.079094	-1.610187	134.241272	30.842918	37.352802	140.550018	31.961006	17.8713075	137.395645	-90.255164	24.0015985	118.075103
-10.674781	33.994408	133.68634	-28.784933	21.249382	129.049164	33.509571	-1.288899	133.565063	31.345415	37.475773	140.363174	32.427493	18.093437	136.9641185	-89.997359	24.405327	121.1342095
-12.412218	32.722336	134.120987	-28.341377	21.592375	130.769592	33.929325	-0.959724	132.973572	31.872871	37.670658	140.093155	32.901098	18.355467	136.5333635	-89.583852	24.829283	125.0058205
-14.339021	31.416086	134.934647	-27.873585	21.984337	132.843262	34.319592	-0.591455	132.466248	32.41885	37.961815	139.741592	33.369221	18.68518	136.10392	-89.116391	25.283494	129.582604
-16.262423	29.979628	135.930191	-27.400896	22.416124	135.017929	34.63615	-0.155838	132.13324	32.897663	38.412075	139.271362	33.7669065	19.1281185	135.702301	-88.5686985	25.7041295	134.333557
-18.296274	28.489244	137.108322	-26.913851	22.857426	137.085739	34.864094	0.323096	131.918961	33.220375	38.954399	138.756149	34.0422345	19.6387475	135.337555	-87.8699365	26.0761045	138.833923
-20.303268	26.910152	138.397919	-26.466265	23.213799	138.99205	35.06245	0.796139	131.818741	33.344841	39.418701	138.167221	34.2036455	20.10742	134.992981	-87.1361755	26.320178	142.991119
-22.372406	25.219482	140.643829	-25.903797	23.460684	141.297501	35.260155	1.14167	131.897705	33.384167	39.840515	137.258011	34.322161	20.4910925	134.577858	-86.129755	26.4302755	148.017144
-20.652058	26.800961	142.121811	-25.623953	23.401979	142.410797	35.378571	1.154901	132.044281	33.373604	39.857082	136.760132	34.3760875	20.5059915	134.4022065	-85.6239935	26.2979665	150.4193875
-18.705444	28.383308	142.499237	-25.346828	23.185753	143.195801	35.521038	1.076362	132.284805	33.397648	39.697014	136.425781	34.459343	20.386688	134.355293	-85.152999	25.984818	152.036309
-16.919931	29.943825	142.012497	-25.108707	22.887043	143.702835	35.754322	0.891156	132.55249	33.480282	39.49704	136.228195	34.617302	20.194098	134.3903425	-84.834716	25.579988	153.0153275
-15.398385	31.001991	142.667511	-24.907974	22.583288	143.934601	35.945824	0.642008	132.728394	33.621208	39.289902	136.088516	34.783516	19.965955	134.408455	-84.599464	25.200621	153.460747
-13.883299	32.069118	142.222	-24.750483	22.372208	143.908722	36.19471	0.402502	132.890137	33.735401	39.107571	135.966415	34.9650555	19.7550365	134.428276	-84.4660215	24.9893795	153.389168
-12.432009	33.032139	141.559189	-24.676769	22.252857	143.667465	36.364059	0.180902	133.003754	33.856117	38.973412	135.854095	35.110088	19.577157	134.4289245	-84.463626	24.928557	152.9060055
-10.444567	34.184383	140.830521	-24.559561	22.217159	142.959839	36.614494	0.008394	133.114059	34.141701	38.924145	135.839478	35.3780975	19.4662695	134.4767685	-84.4972195	24.9680485	151.4429095
-8.951128	34.950085	140.458313	-24.501528	22.228132	142.413101	36.742973	-0.034297	132.988129	34.448723	38.984531	136.054535	35.595848	19.475117	134.521332	-84.598904	24.981147	150.30487
-7.313951	35.739628	140.040176	-24.438555	22.20166	141.890701	36.834351	-0.04161	132.80658	34.791313	39.006699	136.450226	35.812832	19.4825445	134.628403	-84.689942	24.9207755	149.152999
-5.523601	36.372589	140.273621	-24.371073	22.166044	141.379395	36.877663	-0.031583	132.607071	35.216534	38.914562	137.199936	36.0470985	19.4414895	134.9035035	-84.7892445	24.8905985	147.8552865
-3.649643	36.92746	140.831528	-24.321438	22.163897	141.020035	36.915943	-0.018992	132.397675	35.681763	38.809074	138.141052	36.298853	19.395041	135.2693635	-84.941729	24.932753	146.7707065
-1.717118	37.297783	141.534927	-24.321312	22.185444	140.661591	36.927788	0.106096	132.328171	36.085583	38.728485	139.314423	36.5066855	19.4172905	135.821297	-85.1493095	24.9535975	145.501885
0.31857	37.52961	142.439987	-24.359608	22.189091	140.387344	36.846737	0.275717	132.126022	36.416599	38.563095	140.659531	36.631668	19.419406	136.3927765	-85.350884	24.958776	144.3819115
3.300792	37.329777	143.991394	-24.555285	22.156837	140.337479	36.666508	0.468261	131.8414	36.638901	38.264275	142.440781	36.6527045	19.366268	137.1410905	-85.7632745	24.947406	143.5338675
5.329142	36.987118	144.856171	-24.622576	22.252895	140.424881	36.569519	0.675204	131.765503	36.716469	38.120422	143.475876	36.642994	19.397813	137.6206895	-85.888146	25.107977	143.2290725
7.260708	36.425549	145.33606	-24.595379	22.415888	140.543808	36.627724	0.890243	131.846649	36.864983	38.191063	144.280258	36.7463535	19.540653	138.0634535	-85.9371115	25.291123	143.0241625
9.288108	35.798397	145.452698	-24.55975	22.673025	140.57489	36.801918	1.07014	132.116379	36.984844	38.39806	144.8134	36.893381	19.7341	138.4648895	-86.012881	25.61195	142.6848905
11.230398	35.036068	145.046951	-24.50478	23.024256	140.490814	37.05772	1.230908	132.415405	37.011345	38.733215	145.034653	37.0345325	19.9820615	138.725029	-86.0440925	26.0664505	142.256599
13.212842	34.226959	144.285538	-24.469229	23.453186	140.230911	37.329067	1.291373	132.949493	36.922516	39.168129	144.941071	37.1257915	20.229751	138.945282	-86.0642495	26.676621	141.51654
14.019344	32.892921	143.266968	-24.521395	23.886831	139.879105	37.542561	1.320271	133.672516	36.809643	39.750309	144.455276	37.176102	20.53529	139.063896	-86.218892	27.238372	140.694314
15.342574	30.653454	141.893051	-24.595512	24.452801	139.265396	37.742432	1.394755	135.041885	36.54882	40.575974	143.395111	37.145626	20.9853645	139.218498	-86.33665	27.9202375	139.312294
16.176645	28.885618	141.211639	-24.658213	24.711037	138.907227	37.827499	1.366677	136.014526	36.360542	41.037292	142.474152	37.0940205	21.2019845	139.244339	-86.4104465	28.2200895	138.570115
16.857367	27.087971	140.828598	-24.642542	24.828922	138.595032	37.895824	1.370044	136.877029	36.213161	41.353775	141.550171	37.0544925	21.3619095	139.2136	-86.3395765	28.2959345	137.976464
17.544504	25.191339	140.601624	-24.5886	24.835089	138.292664	38.00209	1.424593	137.570892	36.149448	41.57336	140.721359	37.075769	21.4989765	139.1461255	-86.252969	28.1712015	137.4392025
18.121462	23.383272	140.609726	-24.467463	24.708464	137.988129	38.131271	1.487046	138.141006	36.145817	41.725426	139.994354	37.138544	21.606236	139.06768	-86.07347	27.810692	136.908578
17.361588	22.533855	140.466888	-24.305601	24.550377	137.687057	38.280815	1.601194	138.468628	36.264599	41.855412	139.456482	37.272707	21.728303	138.962555	-85.883909	27.372451	136.411559
16.481066	21.973715	140.236893	-24.135456	24.406321	137.357285	38.54319	1.775134	138.586334	36.400955	41.992207	139.149429	37.4720725	21.8836705	138.8678815	-85.7429845	26.9289715	135.8466885
14.932084	21.218613	139.783005	-23.787386	24.301041	136.836044	39.036602	2.113437	138.439102	36.683544	42.314991	138.994156	37.860073	22.214214	138.716629	-85.434845	26.387868	134.955459
13.996487	20.815811	139.36377	-23.495443	24.370466	136.523956	39.401772	2.414199	138.224899	36.892868	42.58746	138.888092	38.14732	22.5008295	138.5564955	-85.138206	26.2401025	134.4914165
12.888103	20.527958	139.034958	-23.192198	24.623295	136.351913	39.730549	2.734796	138.063248	37.069622	42.898144	138.576355	38.4000855	22.81647	138.3198015	-84.7844815	26.43012	134.3840245
11.809828	20.40731	138.800552	-22.962847	24.988674	136.414032	39.983482	3.047554	138.018356	37.254009	43.25111	137.976288	38.6187455	23.149332	137.997322	-84.5444395	26.828016	134.830742
10.587748	20.393845	138.657242	-22.738016	25.373857	136.525177	40.1581	3.433731	138.018494	37.438332	43.626682	137.442749	38.798216	23.5302065	137.7306215	-84.274248	27.2175075	135.3197325
9.326067	20.499577	138.732239	-22.570513	25.688046	136.631256	40.349258	3.778886	138.14006	37.563332	43.989643	137.144348	38.956295	23.8842645	137.642204	-84.097321	27.4918275	135.620308
7.982402	20.765322	138.696365	-22.418488	25.826702	136.679199	40.539257	4.056551	138.246063	37.740166	44.356316	137.162079	39.1397115	24.2064335	137.704071	-83.9766875	27.4469705	135.654327
6.017488	21.151375	138.39772	-22.324444	25.705887	136.761612	40.737396	4.310384	137.996445	37.923138	44.70356	137.540009	39.330267	24.506972	137.768227	-83.979155	26.904802	135.754997
4.675154	21.48694	137.89975	-22.282179	25.418653	136.910507	40.829468	4.360289	137.408234	37.9398	44.669762	137.905762	39.384634	24.5150255	137.656998	-83.948992	26.3222805	136.164016
3.272321	21.755344	137.579315	-22.218031	25.036278	137.077148	40.904556	4.371601	136.510468	38.001102	44.559635	138.41925	39.452829	24.465618	137.464859	-83.888891	25.606938	136.689437
1.963575	22.1399	137.211472	-22.085913	24.637257	137.290115	40.996365	4.433102	135.440598	38.122555	44.385048	139.012939	39.55946	24.409075	137.2267685	-83.731286	24.865439	137.3534615
0.656434	22.414654	137.123947	-21.909374	24.298632	137.488052	41.053059	4.543804	134.305725	38.27063	44.201107	139.666519	39.6618445	24.3724555	136.986122	-83.4805925	24.2248085	137.989982
-0.610629	22.694136	137.003464	-21.727505	24.095961	137.678391	41.105453	4.731941	133.154816	38.444408	44.040733	140.296509	39.7749305	24.386337	136.7256625	-83.2299405	23.805585	138.6311195
-1.842593	22.824883	136.982773	-21.565781	24.017534	137.812943	41.133736	4.891186	132.247238	38.586849	43.923332	140.781586	39.8602925	24.407259	136.514412	-82.9918545	23.627809	139.111474
-3.666169	22.78133	136.824356	-21.395145	24.021168	137.899765	41.157681	5.147246	131.3806	38.72636	43.822525	141.060944	39.9420205	24.4848855	136.220772	-82.7323105	23.5574505	139.578758
-4.854307	22.574381	136.640579	-21.323298	24.06357	137.827393	41.117321	5.225765	130.938385	38.808582	43.768005	141.077118	39.9629515	24.496885	136.0077515	-82.6095475	23.630255	139.6470345
-6.049012	22.151733	136.262787	-21.287874	24.085588	137.654846	41.074764	5.141811	130.648712	38.825668	43.653717	140.894302	39.950216	24.397764	135.771507	-82.525964	23.773412	139.538185
-7.189833	21.563408	135.948669	-21.267391	24.013361	137.455902	41.022606	4.991485	130.442352	38.857681	43.477974	140.635788	39.9401435	24.2347295	135.53907	-82.4749255	23.7919925	139.372734
-8.380858	20.724205	135.57106	-21.238964	23.92009	137.272995	40.931927	4.746739	130.300507	38.93074	43.193314	140.371185	39.9313335	23.9700265	135.335846	-82.4092615	23.8701535	139.210144
-9.497144	19.754656	135.287155	-21.222233	23.799538	137.146225	40.894882	4.355061	130.305756	38.979641	42.914467	140.070831	39.9372615	23.634764	135.1882935	-82.3817275	23.964312	139.1041565
-10.681919	18.595978	135.05513	-21.235504	23.717152	137.073395	40.860741	3.974179	130.403076	39.022423	42.698299	139.753067	39.941582	23.336239	135.0780715	-82.41259	24.098065	139.0687185
-12.362364	16.655739	134.816284	-21.19282	23.72151	137.003342	40.855968	3.489596	130.748825	39.077465	42.42947	139.308151	39.9667165	22.959533	135.028488	-82.3523565	24.483487	138.978196
-13.510132	15.157133	134.687149	-21.174475	23.724545	136.987442	40.884514	3.187981	131.043976	39.071815	42.347588	138.991302	39.9781645	22.7677845	135.017639	-82.3271145	24.6813055	138.957245
-14.589893	13.603979	134.707535	-21.136305	23.720863	136.991806	40.955788	2.91069	131.409744	39.054672	42.253857	138.69841	40.00523	22.5822735	135.054077	-82.27784	24.8594525	138.929535
-15.708876	11.821387	134.90773	-21.116846	23.674831	137.034302	41.033047	2.55282	131.859741	39.013924	42.132431	138.385803	40.0234855	22.3426255	135.122772	-82.2571775	25.0070365	138.945832
-16.86179	10.03496	135.500259	-21.144121	23.56703	137.156921	41.103889	2.113873	132.573776	38.85965	42.034794	137.880569	39.9817695	22.0743335	135.2271725	-82.2700115	25.0597265	139.0866695
-18.026136	8.117718	136.431717	-21.212357	23.359306	137.405609	41.16412	1.698707	133.332199	38.64698	41.909172	137.174133	39.90555	21.8039395	135.253166	-82.330264	24.9146725	139.558052
-19.226738	6.241331	137.658829	-21.252527	23.00112	137.738647	41.17754	1.344712	133.988419	38.34491	41.69072	136.336304	39.761225	21.517716	135.1623615	-82.266279	24.484524	140.3149325
-20.930267	3.495311	139.553345	-21.287319	22.203039	138.216202	41.234352	0.8285	134.935242	37.819389	41.048454	135.14772	39.5268705	20.938477	135.041481	-82.1015085	23.467601	141.390923
-22.142969	1.748018	140.715073	-21.31423	21.601007	138.502563	41.297962	0.428007	135.398727	37.508579	40.527119	134.490173	39.4032705	20.477563	134.94445	-82.0317305	22.724451	142.060676
-23.172144	0.092878	141.580643	-21.317038	20.984482	138.696625	41.382469	0.048749	135.718246	37.15934	39.97644	133.89917	39.2709045	20.0125945	134.808708	-81.9049805	21.9563695	142.584542
-24.331554	-1.428078	142.204254	-21.299046	20.410873	138.743622	41.441082	-0.241427	135.783295	36.852413	39.498123	133.398987	39.1467475	19.628348	134.591141	-81.7448395	21.193398	142.896103
-25.370363	-2.818021	142.511993	-21.286068	19.909124	138.652451	41.510201	-0.527801	135.683197	36.654732	39.142315	132.985443	39.0824665	19.307257	134.33432	-81.6546025	20.510991	142.970582
-26.410828	-3.978828	142.548279	-21.263018	19.504297	138.441315	41.582104	-0.76913	135.462448	36.526264	38.853313	132.681198	39.054184	19.0420915	134.071823	-81.58022	19.9665025	142.810807
-27.458536	-5.021263	142.450928	-21.232288	19.191849	138.155029	41.602154	-0.962699	135.204605	36.493416	38.594921	132.435867	39.047785	18.816111	133.820236	-81.512361	19.567587	142.489822
-28.85195	-6.226333	142.14415	-21.277987	18.89999	137.729935	41.528816	-1.1976	134.911392	36.445469	38.249973	132.172348	38.9871425	18.5261865	133.54187	-81.5431165	19.2737935	141.918
-29.824718	-6.818359	142.048462	-21.338778	18.758425	137.523041	41.433277	-1.341068	134.823196	36.363609	38.040794	132.027039	38.898443	18.349863	133.4251175	-81.575999	19.166987	141.6209645
-30.745491	-7.158926	142.123932	-21.423124	18.644522	137.392807	41.327393	-1.486785	134.827271	36.2864	37.866859	131.952133	38.8068965	18.190037	133.389702	-81.6531445	19.099007	141.395912
-31.550777	-7.352086	142.139587	-21.502213	18.517866	137.337357	41.24884	-1.626431	134.923752	36.208878	37.728432	131.879776	38.728859	18.0510005	133.401764	-81.733285	18.9847315	141.27295
-32.356052	-7.314864	142.109558	-21.522118	18.348194	137.298874	41.199139	-1.76415	135.011414	36.149918	37.590103	131.806442	38.6745285	17.9129765	133.408928	-81.7187645	18.7834115	141.18882
-33.062992	-7.253566	142.09021	-21.539194	18.135336	137.238083	41.197197	-1.876561	135.017532	36.109444	37.401173	131.700165	38.6533205	17.762306	133.3588485	-81.7317085	18.508366	141.1173175
-33.745811	-6.99566	141.901154	-21.51123	17.846199	137.13829	41.196026	-2.058595	134.875824	36.069553	37.107594	131.463806	38.6327895	17.5244995	133.169815	-81.6552495	18.1678985	141.106765
-34.593048	-6.328127	141.444382	-21.426041	17.295424	136.862595	41.182087	-2.487497	134.340317	36.014023	36.416744	130.898361	38.598055	16.9646235	132.619339	-81.450137	17.6262245	141.105851
-35.078018	-5.745909	141.080826	-21.326441	16.894701	136.55011	41.189472	-2.879201	133.930389	35.993362	35.865982	130.478775	38.591417	16.4933905	132.204582	-81.244299	17.2960115	140.895638
-35.506104	-4.999652	140.603363	-21.21814	16.488783	136.210571	41.194649	-3.319852	133.444305	36.030502	35.314606	130.027435	38.6125755	15.997377	131.73587	-81.0488555	16.980189	140.685272
-35.859486	-4.050247	140.051193	-21.092794	16.112471	135.798569	41.218803	-3.729162	133.042419	36.060944	34.801655	129.562347	38.6398735	15.5362465	131.302383	-80.8254615	16.6886955	140.294755
-36.129532	-3.008462	139.362198	-20.945887	15.784283	135.2995	41.288792	-4.030105	132.624435	36.124054	34.399868	129.159988	38.706423	15.1848815	130.8922115	-80.598197	16.3836845	139.7067885
-36.329575	-1.801236	138.413681	-20.813639	15.508962	134.733261	41.410469	-4.267973	132.19194	36.20512	34.164532	128.842026	38.8077945	14.9482795	130.516983	-80.4350725	16.0696445	138.949539
-36.493504	-0.470008	137.403137	-20.743231	15.240957	134.129791	41.485401	-4.448648	131.695297	36.255283	34.02594	128.54483	38.870342	14.788646	130.1200635	-80.356804	15.693268	138.1395185
-36.621906	1.735535	135.673065	-20.699968	14.808634	133.253922	41.515274	-4.639202	130.740112	35.927002	33.945122	128.240311	38.721138	14.65296	129.4902115	-80.121074	14.964308	137.0176325
-36.595833	3.437143	134.691345	-20.726212	14.522942	132.755219	41.461777	-4.743406	130.023285	35.860973	33.85252	128.033417	38.661375	14.554557	129.028351	-80.113799	14.491327	136.482087
-36.532501	5.25089	133.848999	-20.757969	14.249605	132.401764	41.381367	-4.811649	129.368362	35.778877	33.782082	127.950714	38.580122	14.4852165	128.659538	-80.09606	14.0139935	136.14399
-36.335506	7.243666	133.241013	-20.785841	14.006855	132.251404	41.323009	-4.843301	128.938812	35.726528	33.769798	128.063858	38.5247685	14.4632485	128.501335	-80.0964505	13.5504615	136.001473
-36.09248	9.364576	132.943695	-20.839827	13.802319	132.349472	41.315548	-4.83355	128.7883	35.715302	33.84531	128.561493	38.515425	14.50588	128.6748965	-80.195079	13.098758	136.0240475
-35.744442	11.60289	132.882889	-20.9377	13.59528	132.732315	41.340603	-4.754097	128.979736	36.030895	33.896854	129.269165	38.685749	14.5713785	129.1244505	-80.561149	12.6191815	136.3401795
-35.362247	13.860132	133.242828	-21.103891	13.368924	133.33847	41.308247	-4.665471	129.286896	36.072262	34.132488	130.262451	38.6902545	14.7335085	129.7746735	-80.8980365	12.0043395	136.9022665
-34.646976	17.379848	134.233505	-21.466494	12.971921	134.355392	41.066082	-4.492278	129.451675	35.970158	34.515541	131.704086	38.51812	15.0116315	130.5778805	-81.451108	10.9322105	138.1329035
-34.075459	19.736519	135.086563	-21.696127	12.717366	134.937317	40.809486	-4.289027	129.255402	35.825138	34.738113	132.553284	38.317312	15.224543	130.904343	-81.709566	10.210189	138.970291
-33.385864	22.099625	135.922348	-21.872061	12.529667	135.375946	40.58503	-3.990563	128.922821	35.683659	34.997471	133.429382	38.1343445	15.503454	131.1761015	-81.8784665	9.55588	139.5757905
-32.66148	24.418692	136.857224	-21.989422	12.418776	135.658112	40.441326	-3.59831	128.611923	35.588417	35.284096	134.211136	38.0148715	15.842893	131.4115295	-81.9937155	8.994659	139.9046945
-31.832664	26.669386	137.652786	-22.033155	12.408323	135.875854	40.348869	-3.215765	128.342972	35.569389	35.536556	134.873398	37.959129	16.1603955	131.608185	-82.025439	8.6562505	140.143523
-30.835516	28.806221	138.250763	-22.035402	12.50626	136.005981	40.309204	-2.88124	128.2229	35.579033	35.719288	135.280411	37.9441185	16.419024	131.7516555	-82.0149225	8.593496	140.2603065
-29.879061	31.020155	138.662994	-22.020575	12.6748	136.06485	40.301769	-2.621838	128.111465	35.575806	35.935799	135.412018	37.9387875	16.6569805	131.7617415	-81.9799375	8.6926195	140.3679585
-28.235985	34.0872	138.892319	-22.051174	12.932815	136.03241	40.22831	-2.168582	127.971695	35.420773	36.316853	135.317398	37.8245415	17.0741355	131.6445465	-81.9268895	8.7914945	140.4202735
-27.030573	35.935776	139.030563	-22.108768	13.036129	135.979919	40.181969	-1.89937	127.922928	35.265499	36.593868	135.329361	37.723734	17.347249	131.6261445	-81.94127	8.725009	140.3336935
-25.811724	37.643482	139.219055	-22.176352	13.045898	135.966705	40.188213	-1.680786	128.006821	35.097954	36.840935	135.42778	37.6430835	17.5800745	131.7173005	-81.9957875	8.5117215	140.2161095
-24.460381	39.173679	139.55928	-22.257452	12.959531	135.988434	40.190048	-1.518757	128.086884	34.980049	36.990086	135.679596	37.5850485	17.7356645	131.88324	-82.0999525	8.1833975	140.093628
-23.062759	40.534279	139.999252	-22.332014	12.810852	136.013031	40.156372	-1.427377	128.166382	34.915943	37.047829	136.036163	37.5361575	17.810226	132.1012725	-82.2001855	7.811478	139.9247895
-21.511312	41.684158	140.636673	-22.395306	12.635106	136.019669	40.140537	-1.399604	128.215866	34.917747	37.062199	136.458206	37.529142	17.8312975	132.337036	-82.319754	7.4389145	139.702302
-19.908237	42.654964	141.356232	-22.417185	12.449762	135.98085	40.142258	-1.360647	128.224625	34.976788	37.055443	137.02681	37.559523	17.847398	132.6257175	-82.393893	7.052126	139.3359825
-17.325214	43.719147	142.501251	-22.443363	12.228439	135.957642	40.182232	-1.291651	128.374893	35.162922	37.030258	138.063293	37.672577	17.8693035	133.219093	-82.559303	6.5875745	138.696191
-15.537794	44.183075	143.404999	-22.463217	12.095688	135.936386	40.24353	-1.252933	128.740829	35.33112	37.000267	138.964722	37.787325	17.873667	133.8527755	-82.713759	6.317709	138.0199965
-13.680695	44.405869	144.24205	-22.461472	12.032928	135.966858	40.388191	-1.304904	129.374557	35.550278	36.980026	140.087662	37.9692345	17.837561	134.7311095	-82.8921785	6.228295	137.2026065
-11.779351	44.452854	145.045807	-22.507225	11.943103	135.978958	40.60672	-1.519086	130.286362	35.710464	36.946045	141.291809	38.158592	17.7134795	135.7890855	-83.173042	6.1727265	136.1688305
-9.939828	44.264462	145.696289	-22.551987	11.922274	135.994003	40.882156	-1.852607	131.465866	35.833843	36.878887	142.52298	38.3579995	17.51314	136.994423	-83.4619735	6.331408	134.993583
-8.003107	43.968731	146.1409	-22.60294	11.965155	136.154037	41.157486	-2.237831	132.714279	35.936237	36.909336	143.660172	38.5468615	17.3357525	138.1872255	-83.7527415	6.5945575	134.1208485
-6.24372	43.425358	146.474701	-22.673447	12.069422	136.547073	41.401421	-2.605556	134.051849	35.956306	36.972183	144.603119	38.6788635	17.1833135	139.327484	-84.0257575	6.9555305	133.766662
-3.492916	42.370789	146.77124	-22.766869	12.216541	137.4366	41.676125	-3.052461	135.949265	37.753963	36.191223	145.251999	39.715044	16.569381	140.600632	-85.248782	7.863701	134.272568
-1.798478	41.359829	146.92189	-22.830385	12.30232	138.078888	41.785194	-3.274051	137.062485	35.692642	36.729073	146.225708	38.738918	16.727511	141.6440965	-84.399688	7.877129	134.5136795
-0.209007	40.21019	147.045776	-22.887358	12.344069	138.644653	41.834476	-3.389953	137.947433	35.664585	36.730663	146.551758	38.7495305	16.670355	142.2495955	-84.5242465	8.017783	135.0397105
1.257682	38.849918	147.055847	-22.931046	12.361502	139.072998	41.856266	-3.461892	138.5952	35.578369	36.732067	146.776215	38.7173175	16.6350875	142.6857075	-84.5794095	8.0879165	135.4602885
2.659147	37.387131	147.025238	-22.947231	12.327604	139.391251	41.865002	-3.518269	139.141663	35.474197	36.765736	146.918579	38.6695995	16.6237335	143.030121	-84.5640615	8.0314745	135.752381
3.884892	35.721821	147.000275	-22.954863	12.251463	139.617188	41.85154	-3.470461	139.377869	35.392391	36.770645	147.019913	38.6219655	16.650092	143.198891	-84.5316915	7.852834	136.035485
5.0958	33.990372	146.759064	-22.966122	12.197803	139.704575	41.815643	-3.483252	139.66066	35.351532	36.778133	147.058182	38.5835875	16.6474405	143.359421	-84.5158315	7.7481655	136.049729
6.626426	31.222427	146.07193	-23.003128	12.300203	139.629349	41.675091	-3.435964	140.114563	35.339138	36.922234	146.834885	38.5071145	16.743135	143.474724	-84.5133705	7.857271	135.783974
7.446449	29.396545	145.577789	-23.05131	12.487753	139.53952	41.528	-3.349653	140.485016	35.421619	37.177277	146.483093	38.4748095	16.913812	143.4840545	-84.5774295	8.061694	135.5949855
8.096705	27.444107	145.163147	-23.07835	12.736418	139.439697	41.352188	-3.157672	140.836395	35.561363	37.580467	146.055817	38.4567755	17.2113975	143.446106	-84.6134755	8.2614385	135.433288
8.581527	25.57622	144.838913	-23.073561	13.027416	139.284729	41.212666	-2.850493	141.089874	35.891762	38.260799	145.606735	38.552214	17.705153	143.3483045	-84.699336	8.349679	135.2211535
8.898489	23.633259	144.60434	-23.02742	13.356951	139.110184	41.220901	-2.540674	141.275848	35.963337	38.693516	145.332535	38.592119	18.076421	143.3041915	-84.646959	8.637481	134.9161765
9.07787	21.727768	144.423203	-22.927116	13.66633	138.934662	41.317581	-2.290387	141.392166	36.070396	39.019524	145.124573	38.6939885	18.3645685	143.2583695	-84.5482205	8.9680915	134.6109545
9.102727	19.761263	144.247849	-22.802431	13.968323	138.767075	41.451866	-2.068331	141.412659	36.187607	39.239288	144.93924	38.8197365	18.5854785	143.1759495	-84.4245985	9.3511675	134.3582005
8.848092	16.823593	143.917923	-22.659542	14.396191	138.601913	41.618843	-1.781567	141.240845	36.352722	39.467163	144.624084	38.9857825	18.842798	142.9324645	-84.3048665	9.949584	134.2713615
8.528319	14.915662	143.553055	-22.635559	14.664926	138.525131	41.707626	-1.5662	140.961487	36.384144	39.565182	144.427902	39.045885	18.999491	142.6946945	-84.317003	10.330361	134.3555675
8.05356	12.899087	143.090912	-22.637955	14.92465	138.435394	41.721638	-1.376685	140.637146	36.363129	39.641926	144.299179	39.0423835	19.1326205	142.4681625	-84.3182935	10.7166795	134.4026255
7.468667	10.963215	142.598267	-22.65274	15.184816	138.380005	41.726192	-1.165176	140.312332	36.373287	39.772224	144.143723	39.0497395	19.303524	142.2280275	-84.3552195	11.066108	134.5319825
6.728802	8.918061	142.118759	-22.619957	15.45237	138.344482	41.765411	-0.997945	140.000671	36.362267	39.849007	143.903915	39.063839	19.425531	141.952293	-84.303753	11.479209	134.736671
5.870008	6.93399	141.686798	-22.568941	15.732392	138.312561	41.820915	-0.865516	139.933197	36.311787	39.894695	143.540146	39.066351	19.5145895	141.7366715	-84.204233	11.9501945	134.8884505
4.894962	4.911332	141.431442	-22.466785	16.033503	138.32341	41.880375	-0.620601	139.626419	36.307823	40.028534	143.034012	39.094099	19.7039665	141.3302155	-84.027669	12.3630395	135.3166045
3.125489	1.912058	141.455704	-22.262564	16.42453	138.447968	41.984783	-0.199876	139.640305	36.303551	40.353714	141.903259	39.144167	20.076919	140.771782	-83.669295	12.772141	136.124154
1.793276	-0.03567	141.722412	-22.100613	16.634518	138.664963	42.072849	0.159285	139.695007	36.358219	40.650181	141.048599	39.215534	20.404733	140.371803	-83.41676	12.864303	136.958123
0.416113	-1.917157	142.347122	-21.915876	16.807995	139.015015	42.18726	0.483447	139.78389	36.398418	40.911892	140.118698	39.292839	20.6976695	139.951294	-83.124591	12.9183205	138.078736
-1.176441	-3.725838	143.291977	-21.695242	16.928534	139.471207	42.398216	0.765052	139.973328	36.367374	41.026821	139.103729	39.382795	20.8959365	139.5385285	-82.773279	12.9611315	139.4038855
-2.837353	-5.359211	144.465332	-21.468672	16.97455	139.947311	42.683056	1.061611	140.438583	36.340675	41.068802	138.147919	39.5118655	21.0652065	139.293251	-82.4492095	12.8838935	140.601371
-4.533917	-6.863986	145.807571	-21.249598	16.931271	140.474075	42.931808	1.273508	140.737732	36.298866	41.028553	137.293655	39.615337	21.1510305	139.0156935	-82.114533	12.7115115	141.9324565
-6.417739	-8.130511	147.193268	-21.050497	16.844215	141.037674	43.200813	1.431014	141.018768	36.185707	40.954639	136.491425	39.69326	21.1928265	138.7550965	-81.794254	12.4956035	143.3202515
-9.1258	-9.828017	148.856705	-20.794456	16.664059	141.912094	43.440716	1.592237	141.071503	35.938789	40.812897	135.378647	39.6897525	21.202567	138.225075	-81.2786645	12.125551	145.599113
-10.959194	-10.776917	149.727722	-20.647924	16.50214	142.539627	42.596725	2.034762	140.941818	35.84771	40.644527	134.714386	39.2222175	21.3396445	137.828102	-80.5180655	11.6646355	147.251152
-12.853599	-11.519522	150.303055	-20.486767	16.26689	143.182373	43.114326	1.806122	140.38295	35.748482	40.354275	134.136703	39.431404	21.0801985	137.2598265	-80.404938	11.4535815	149.1049195
-14.689638	-12.175371	150.619217	-20.34354	16.006739	143.788147	43.295784	1.690836	139.790024	35.584831	40.013218	133.760803	39.4403075	20.852027	136.7754135	-80.1273875	11.161451	150.8008805
-16.566589	-12.561722	150.794983	-20.208347	15.775559	144.353943	43.290894	1.598296	139.224045	35.371063	39.734768	133.557831	39.3309785	20.666532	136.390938	-79.7476725	10.884586	152.316948
-18.385111	-12.734403	150.905548	-20.091331	15.643009	144.859558	43.635525	1.4149	138.694794	35.153008	39.606712	133.471268	39.3942665	20.510806	136.083031	-79.5769285	10.775212	153.636085
-20.164839	-12.635308	150.928162	-19.991852	15.615216	145.293839	43.589092	1.514319	138.178223	35.029507	39.642761	133.51535	39.3092995	20.57854	135.8467865	-79.2930035	10.651892	154.7408915
-22.680143	-12.102667	150.91478	-19.858889	15.694082	145.739807	43.408768	1.630754	137.419968	34.936378	39.875244	133.597702	39.172573	20.752999	135.508835	-78.890351	10.635165	155.970779
-24.222609	-11.509397	150.788116	-19.761881	15.802709	145.928146	43.342133	1.776564	136.947815	34.916351	40.116024	133.654068	39.129242	20.946294	135.3009415	-78.653004	10.659124	156.5553505
-25.700373	-10.709444	150.62059	-19.619186	15.922987	146.02327	43.320137	1.896599	136.449203	35.010147	40.350842	133.66246	39.165142	21.1237205	135.0558315	-78.403514	10.7222535	156.9907085
-27.012873	-9.811844	150.333069	-19.405695	16.067215	146.05574	43.361332	2.049222	136.022324	35.106041	40.599464	133.597107	39.2336865	21.324343	134.8097155	-78.0450765	10.810087	157.3017645
-28.170845	-8.706895	150.161865	-19.170628	16.252798	146.07048	43.370441	2.232673	135.418457	35.304024	40.903831	133.544968	39.3372325	21.568252	134.4817125	-77.6784885	10.937344	157.6592475
-29.219841	-7.419872	149.867447	-18.913088	16.472725	146.056839	43.414581	2.401463	134.934509	35.508583	41.18755	133.449768	39.461582	21.7945065	134.1921385	-77.287758	11.1509435	157.9215395
-30.036047	-6.080546	149.609055	-18.644442	16.707159	146.066345	43.486187	2.592093	134.473282	35.803078	41.418194	133.312561	39.6446325	22.0051435	133.8929215	-76.9335165	11.4091745	158.2397685
-31.160641	-3.78856	149.440842	-18.279423	17.067789	146.123489	43.537556	2.817401	133.985596	36.397846	41.682781	133.249863	39.967701	22.250091	133.6177295	-76.526547	11.885487	158.6292485
-31.621262	-2.143344	149.255447	-18.061302	17.267332	146.18663	43.579185	2.948874	133.763702	36.649723	41.801075	133.276672	40.114454	22.3749745	133.520187	-76.237058	12.1596895	158.853073
-32.007694	-0.449163	149.191147	-17.917025	17.426727	146.237686	43.594967	2.939475	133.545547	36.866264	41.871475	133.290237	40.2306155	22.405475	133.417892	-76.0646655	12.447979	159.05748
-32.231377	1.262895	148.97728	-17.82258	17.521099	146.219788	43.606098	2.873185	133.359879	37.012657	41.822926	133.241348	40.3093775	22.3480555	133.3006135	-75.9545375	12.6941425	159.1389625
-32.343857	3.070069	148.709579	-17.791639	17.538425	146.122025	43.54459	2.733201	133.133667	37.122173	41.683044	133.173294	40.3333815	22.2081225	133.1534805	-75.9166595	12.8687275	159.0905695
-32.25835	4.776009	148.318909	-17.802515	17.494846	145.948944	43.452759	2.57883	132.813477	37.206779	41.502686	133.117142	40.329769	22.040758	132.9653095	-75.934799	12.948934	158.9325785
-32.069214	6.657999	147.860062	-17.822643	17.406996	145.728485	43.362064	2.333751	132.593124	37.251675	41.284054	133.090607	40.3068695	21.8089025	132.8418655	-75.9521555	13.0050895	158.6151045
-31.373287	9.352927	147.15715	-17.896534	17.268385	145.401886	43.162148	2.040607	132.125473	37.341099	40.942947	133.13884	40.2516235	21.491777	132.6321565	-76.0446915	13.044993	158.1716155
-30.798742	11.206221	146.775635	-17.980339	17.19385	145.220108	43.009384	1.922169	131.87352	37.388275	40.819271	133.346527	40.1988295	21.37072	132.6100235	-76.1595075	13.01698	157.8301925
-29.893335	13.055521	146.337357	-18.066498	17.125677	145.090775	42.886585	1.854751	131.680084	37.483139	40.755436	133.747162	40.184862	21.3050935	132.713623	-76.317858	12.9462605	157.467927
-28.969215	14.812228	146.029831	-18.142363	17.044308	145.038727	42.841206	1.817527	131.692657	37.675102	40.715881	134.47879	40.258154	21.266704	133.0857235	-76.54288	12.821912	156.9917305
-27.70779	16.615578	145.76413	-18.208786	16.92963	145.08522	42.906208	1.722828	131.952957	38.011326	40.69833	135.636063	40.458767	21.210579	133.79451	-76.876339	12.648681	156.37593
-26.373392	18.222723	145.75441	-18.257078	16.791365	145.222534	43.025818	1.586919	132.361633	38.493614	40.603802	137.169418	40.759716	21.0953605	134.7655255	-77.273872	12.4873695	155.6795425
-24.779552	19.800795	145.788437	-18.361179	16.589077	145.392578	43.16394	1.318772	133.134476	39.037502	40.343124	138.963425	41.100721	20.830948	136.0489505	-77.823079	12.347206	154.7362055
-22.202415	21.789083	146.235886	-18.57728	16.370943	145.68811	43.413074	0.725369	134.517258	39.840309	39.839226	142.015381	41.6266915	20.2822975	138.2663195	-78.7812515	12.4595885	153.1099005
-20.401543	22.911963	146.645264	-18.76725	16.304739	145.87117	43.632542	0.411225	135.375931	NaN	NaN	NaN	NaN	NaN	NaN	NaN	NaN	NaN
-18.505903	23.866341	147.080566	-18.950138	16.353027	146.044617	43.808411	0.205947	136.226898	NaN	NaN	NaN	NaN	NaN	NaN	NaN	NaN	NaN
-16.570223	24.702522	147.385162	-19.115219	16.537794	146.136841	43.974365	0.090403	137.05661	NaN	NaN	NaN	NaN	NaN	NaN	NaN	NaN	NaN
-14.653767	25.304104	147.534882	-19.26865	16.804071	146.151382	44.077209	-0.010978	137.781525	NaN	NaN	NaN	NaN	NaN	NaN	NaN	NaN	NaN
-12.661534	25.85314	147.502075	-19.388865	17.112698	146.03775	44.135338	-0.100458	138.492889	NaN	NaN	NaN	NaN	NaN	NaN	NaN	NaN	NaN
-10.765466	26.128599	147.329987	-19.52442	17.461706	145.784637	44.114147	-0.143374	139.1483	NaN	NaN	NaN	NaN	NaN	NaN	NaN	NaN	NaN
-7.916758	26.330143	147.006744	-19.725912	18.004879	145.25885	43.917824	-0.224672	140.048676	NaN	NaN	NaN	NaN	NaN	NaN	NaN	NaN	NaN
-6.143661	26.174099	146.799683	-19.83987	18.32501	144.799683	NaN	NaN	NaN	NaN	NaN	NaN	NaN	NaN	NaN	NaN	NaN	NaN
-4.383425	25.901369	146.505341	-19.949522	18.630074	144.246017	NaN	NaN	NaN	NaN	NaN	NaN	NaN	NaN	NaN	NaN	NaN	NaN
-2.798441	25.473061	146.136993	-20.061611	18.975363	143.596436	NaN	NaN	NaN	NaN	NaN	NaN	NaN	NaN	NaN	NaN	NaN	NaN
-1.227887	24.960089	145.72406	-20.140034	19.31962	142.941101	NaN	NaN	NaN	NaN	NaN	NaN	NaN	NaN	NaN	NaN	NaN	NaN
0.126058	24.379908	145.245056	-20.164028	19.658409	142.224182	NaN	NaN	NaN	NaN	NaN	NaN	NaN	NaN	NaN	NaN	NaN	NaN
1.426482	23.642141	144.715607	-20.147619	19.979044	141.51561	43.093685	-0.163298	141.022034	NaN	NaN	NaN	NaN	NaN	NaN	NaN	NaN	NaN
3.076691	22.382263	144.155914	-20.125311	20.440334	140.706406	NaN	NaN	NaN	NaN	NaN	NaN	NaN	NaN	NaN	NaN	NaN	NaN
3.991974	21.426695	143.853271	-20.073774	20.837952	140.205688	NaN	NaN	NaN	NaN	NaN	NaN	NaN	NaN	NaN	NaN	NaN	NaN
4.696763	20.426367	143.737823	-20.028517	21.252869	139.766006	NaN	NaN	NaN	NaN	NaN	NaN	NaN	NaN	NaN	NaN	NaN	NaN
5.200304	19.468979	143.630798	-20.011049	21.675173	139.344208	NaN	NaN	NaN	39.467239	41.385269	145.469666	NaN	NaN	NaN	NaN	NaN	NaN
5.538693	18.468357	143.547897	-20.011156	22.108612	138.963974	NaN	NaN	NaN	39.995594	41.578609	144.805328	NaN	NaN	NaN	NaN	NaN	NaN
5.664139	17.473749	143.54364	-20.025864	22.457834	138.627014	NaN	NaN	NaN	39.989124	41.939411	144.240875	NaN	NaN	NaN	NaN	NaN	NaN
5.652727	16.570059	143.466232	-20.036911	22.753826	138.253372	NaN	NaN	NaN	40.011047	42.278385	143.784668	NaN	NaN	NaN	NaN	NaN	NaN
5.296013	15.212557	143.288116	-20.030449	23.022837	137.662476	NaN	NaN	NaN	40.014217	42.526398	142.981201	NaN	NaN	NaN	NaN	NaN	NaN
4.821077	14.34793	143.086868	-20.019953	23.058764	137.289566	NaN	NaN	NaN	40.002747	42.577549	142.469528	NaN	NaN	NaN	NaN	NaN	NaN
4.266307	13.641079	142.74295	-19.999825	23.042	136.99028	NaN	NaN	NaN	39.979782	42.588753	142.010254	NaN	NaN	NaN	NaN	NaN	NaN
3.461962	13.065681	142.360748	-20.022621	22.997643	136.775681	42.033447	1.395641	142.165802	39.903309	42.572712	141.624954	40.968378	21.9841765	141.895378	-81.01362	24.0111095	131.655984
2.456788	12.577675	141.901123	-20.079308	22.912256	136.662598	42.068283	1.403025	141.818588	39.82198	42.524063	141.300934	40.9451315	21.963544	141.559761	-81.1037475	23.860968	131.765435
1.4101	12.195415	141.429001	-20.14649	22.818853	136.60083	42.070942	1.402942	141.433609	39.716904	42.435448	141.116089	40.893923	21.919195	141.274849	-81.186903	23.718511	131.926811
0.245946	11.895368	140.86998	-20.238392	22.74815	136.612839	42.097469	1.421759	141.031158	39.580463	42.364117	141.082977	40.838966	21.892938	141.0570675	-81.31575	23.603362	132.1686105
-1.86366	11.731354	140.058578	-20.427868	22.710457	136.690445	42.128712	1.544761	140.35968	39.326611	42.352535	141.227417	40.7276615	21.948648	140.7935485	-81.5833975	23.472266	132.5873415
-3.340269	11.733101	139.481125	-20.572905	22.744015	136.804886	42.120739	1.670019	139.828583	39.12381	42.403988	141.356567	40.6222745	22.0370035	140.592575	-81.7680845	23.4510265	133.017197
-4.94141	11.802573	138.881119	-20.714401	22.836355	136.891632	42.085709	1.766659	139.315948	38.945259	42.503868	141.508713	40.515484	22.1352635	140.4123305	-81.944286	23.5374465	133.3709335
-6.728715	11.924309	138.327637	-20.86952	22.933531	136.940384	41.988201	1.863594	138.770782	38.759933	42.535213	141.589462	40.374067	22.1994035	140.180122	-82.113107	23.6676585	133.700646
-8.564189	12.030696	137.749695	-21.052145	23.009678	136.989243	41.849216	1.945519	138.232376	38.580711	42.522369	141.585022	40.2149635	22.233944	139.908699	-82.3192535	23.785412	134.069787
-10.541742	12.197725	137.224976	-21.235699	23.031034	137.037247	41.849762	2.157861	137.632065	38.416683	42.433121	141.540131	40.1332225	22.295491	139.586098	-82.6046205	23.766577	134.488396
-12.566079	12.299231	136.722641	-21.398247	22.978039	137.105408	41.447063	2.082046	136.912476	38.239689	42.261551	141.433746	39.843376	22.1717985	139.173111	-82.63987	23.7842795	135.037705
-15.768295	12.397264	136.015793	-21.640495	22.779474	137.295273	41.154751	2.037054	135.773544	38.005058	41.957802	141.105576	39.5799045	21.997428	138.43956	-82.8608945	23.56152	136.150986
-17.952761	12.380541	135.611816	-21.739622	22.556625	137.371399	40.991985	1.978353	134.965652	37.815784	41.668789	140.820099	39.4038845	21.823571	137.8928755	-82.8831285	23.289679	136.8499225
-20.213305	12.303437	135.417511	-21.820898	22.299332	137.449265	40.871754	1.874933	134.294205	37.6297	41.358757	140.38176	39.250727	21.616845	137.3379825	-82.892523	22.981819	137.5605475
-22.488668	12.105129	135.499298	-21.884178	22.016148	137.657822	40.675877	1.835326	133.588684	37.435829	41.124233	139.721497	39.055853	21.4797795	136.6550905	-82.824209	22.5525165	138.6605535
-24.840967	11.854136	136.027298	-21.913139	21.751585	137.993774	40.502243	1.730344	133.166306	37.174774	40.922825	138.662903	38.8385085	21.3265845	135.9146045	-82.6647865	22.1765855	140.0729435
-27.1458	11.501486	137.006073	-21.944683	21.560987	138.533539	40.285423	1.673351	132.87204	36.887424	40.834095	137.34848	38.5864235	21.253723	135.11026	-82.4757895	21.868251	141.956818
-29.477146	11.142662	138.446136	-21.961393	21.353292	139.176743	39.943417	1.587619	132.695953	36.474659	40.687191	135.843185	38.209038	21.137405	134.269569	-82.131824	21.569179	144.083917
-32.858154	10.640871	140.977783	-22.074316	20.848326	140.216049	39.569344	1.15585	132.845612	35.56913	40.076248	133.480545	37.569237	20.616049	133.1630785	-81.717869	21.080603	147.2690195
-35.03616	10.409045	142.756027	-22.212502	20.347496	140.987045	39.306458	0.682533	133.12674	34.908981	39.443356	132.216431	37.1077195	20.0629445	132.6715855	-81.5327235	20.6320475	149.3025045
-37.085217	10.261054	144.399216	-22.381548	19.769604	141.78923	39.090424	0.174001	133.613693	34.2696	38.739616	131.260559	36.680012	19.4568085	132.437126	-81.443108	20.0823995	151.141334
-39.064625	10.296752	145.922089	-22.568766	19.217745	142.568848	38.884941	-0.298016	134.183655	33.717369	38.112385	130.634659	36.301155	18.9071845	132.409157	-81.438687	19.5283055	152.728539
-40.926582	10.436551	147.105347	-22.765469	18.693571	143.29332	38.673996	-0.661069	134.590912	32.955887	37.668995	130.357071	35.8149415	18.503963	132.4739915	-81.3458795	18.883179	154.1126485
-42.799423	10.890532	148.112534	-22.965761	18.209534	143.967026	38.484493	-0.982788	134.959274	32.480968	37.249992	130.131012	35.4827305	18.133602	132.545143	-81.4142525	18.285466	155.388909
-44.460392	11.462474	148.899979	-23.141052	17.782276	144.570129	38.326794	-1.221174	135.095581	32.083527	36.992073	130.091827	35.2051605	17.8854495	132.593704	-81.4872645	17.6791025	156.546554
-46.626209	12.6513	149.656754	-23.278404	17.281347	145.266464	38.145126	-1.450886	134.989853	31.700838	36.880753	130.335159	34.922982	17.7149335	132.662506	-81.47979	16.8477605	157.870422
-47.944546	13.746309	149.944275	-23.297564	17.042122	145.573303	38.054443	-1.488172	134.782761	31.618017	36.953808	130.610413	34.83623	17.732818	132.696587	-81.431358	16.351426	158.450019
-49.115921	14.992619	150.023422	-23.313522	16.837492	145.756912	37.957973	-1.466767	134.503479	31.684395	37.084862	131.054413	34.821184	17.8090475	132.778946	-81.448228	15.8659365	158.734878
-49.862747	16.229401	149.837662	-23.351208	16.638659	145.861115	37.88612	-1.401455	134.245163	32.124245	37.148338	131.606125	35.0051825	17.8734415	132.925644	-81.7075985	15.4038765	158.796586
-50.703819	17.729313	149.653015	-23.399731	16.41968	145.878311	37.801991	-1.364011	134.110764	32.328197	37.338135	132.266541	35.065094	17.987062	133.1886525	-81.864556	14.852298	158.5679695
-51.563358	19.518375	149.418472	-23.491053	16.17388	145.798737	37.724503	-1.302186	133.825287	32.458458	37.493629	132.990173	35.0914805	18.0957215	133.40773	-82.0735865	14.2520385	158.189744
-51.854176	21.048529	149.042038	-23.613192	15.880611	145.562088	37.585155	-1.305361	133.400528	32.564068	37.583538	133.690598	35.0746115	18.1390885	133.545563	-82.3009955	13.6221335	157.578613
-52.235538	23.664351	148.678604	-23.854475	15.358613	144.997604	37.261707	-1.426932	132.374756	32.565712	37.503963	134.435028	34.9137095	18.0385155	133.404892	-82.6226595	12.6787105	156.590316
-52.231495	25.366652	148.558792	-24.042007	14.970027	144.477798	36.984875	-1.585078	131.581802	32.515957	37.391243	134.758408	34.750416	17.9030825	133.170105	-82.83443	12.0369715	155.785491
-52.071869	27.062014	148.501892	-24.226711	14.629713	143.951233	36.699478	-1.750876	130.714523	32.449844	37.189312	134.955841	34.574661	17.719218	132.835182	-83.028083	11.540208	155.067284
-51.689838	28.654171	148.423187	-24.390844	14.329447	143.49234	36.501686	-1.912879	130.096512	32.431911	37.008472	135.203369	34.4667985	17.5477965	132.6499405	-83.2484865	11.1110975	154.3347395
-51.156986	30.196518	148.354248	-24.499327	14.123936	143.253296	36.407936	-2.087681	129.860168	32.540699	36.795147	135.631653	34.4743175	17.353733	132.7459105	-83.4729715	10.894139	153.7606815
-50.474022	31.631161	148.343689	-24.607458	13.969649	143.283279	36.443737	-2.342147	130.132385	32.786362	36.568443	136.366364	34.6150495	17.113148	133.2493745	-83.8299655	10.82615	153.3171835
-49.618477	32.993446	148.346893	-24.698738	13.853619	143.619888	36.587376	-2.758589	130.978363	33.04697	36.360035	137.366623	34.817173	16.800723	134.172493	-84.214649	10.906515	153.067283
-48.101444	34.72897	148.503052	-24.810759	13.717225	144.539368	36.966019	-3.418685	132.838043	33.494343	36.045895	139.261322	35.230181	16.313605	136.0496825	-84.851699	11.120845	153.0290535
-46.917023	35.799847	148.56282	-24.88615	13.621068	145.365387	37.25758	-3.925313	134.297394	33.752472	35.830944	140.616791	35.505026	15.9528155	137.4570925	-85.277326	11.2893205	153.2736815
-45.68219	36.718132	148.712189	-24.979975	13.519497	146.163483	37.367626	-4.411099	135.790344	33.926006	35.586704	141.892197	35.646816	15.5878025	138.8412705	-85.606766	11.4511915	153.4856955
-44.361988	37.503017	148.909912	-25.13513	13.382151	146.85376	37.35347	-4.897011	137.124344	33.998264	35.311428	143.023605	35.675867	15.2072085	140.0739745	-85.946127	11.5570935	153.6335455
-43.008015	38.186993	149.210114	-25.307161	13.20104	147.426666	37.297955	-5.278568	138.208435	33.965366	35.000687	143.962021	35.6316605	14.8610595	141.085228	-86.2459825	11.5410205	153.768104
-41.621078	38.732075	149.562866	-25.48667	12.984999	147.808456	37.179058	-5.583328	138.975723	33.885105	34.692978	144.714355	35.5320815	14.554825	141.845039	-86.5054215	11.415173	153.771873
-40.160473	39.13876	149.916718	-25.678244	12.77086	147.980804	37.021301	-5.751459	139.444778	NaN	NaN	NaN	NaN	NaN	NaN	NaN	NaN	NaN
-37.960022	39.606308	150.340652	-25.955307	12.509653	147.82251	36.831932	-5.945878	139.753891	NaN	NaN	NaN	NaN	NaN	NaN	NaN	NaN	NaN
-36.456394	39.741127	150.565613	-26.137024	12.399756	147.515961	NaN	NaN	NaN	NaN	NaN	NaN	NaN	NaN	NaN	NaN	NaN	NaN
-34.96104	39.767284	150.769043	-26.30969	12.332614	147.155273	NaN	NaN	NaN	NaN	NaN	NaN	NaN	NaN	NaN	NaN	NaN	NaN
-33.503975	39.672577	150.878586	-26.466581	12.338138	146.733353	NaN	NaN	NaN	NaN	NaN	NaN	NaN	NaN	NaN	NaN	NaN	NaN
-32.042511	39.450344	150.826126	-26.602844	12.462963	146.289093	NaN	NaN	NaN	NaN	NaN	NaN	NaN	NaN	NaN	NaN	NaN	NaN
-30.593332	39.079372	150.671082	-26.714718	12.664109	145.916656	NaN	NaN	NaN	NaN	NaN	NaN	NaN	NaN	NaN	NaN	NaN	NaN
-29.239399	38.608624	150.438095	-26.819969	12.947968	145.609207	NaN	NaN	NaN	NaN	NaN	NaN	NaN	NaN	NaN	NaN	NaN	NaN
-27.207106	37.575741	150.043106	-26.957523	13.459325	145.371948	NaN	NaN	NaN	NaN	NaN	NaN	NaN	NaN	NaN	NaN	NaN	NaN
-25.985039	36.678883	149.816422	-27.030373	13.77037	145.350296	NaN	NaN	NaN	NaN	NaN	NaN	NaN	NaN	NaN	NaN	NaN	NaN
-24.748234	35.593094	149.563416	-27.061457	14.075311	145.329453	NaN	NaN	NaN	NaN	NaN	NaN	NaN	NaN	NaN	NaN	NaN	NaN
-23.600367	34.376785	149.189377	-27.042971	14.352133	145.28862	NaN	NaN	NaN	NaN	NaN	NaN	NaN	NaN	NaN	NaN	NaN	NaN
-22.513411	32.959927	148.80043	-26.998878	14.582353	145.2061	36.256699	-4.421684	139.257401	NaN	NaN	NaN	NaN	NaN	NaN	NaN	NaN	NaN
-21.472805	31.395912	148.287521	-26.954716	14.788951	145.093216	36.334141	-4.321618	139.375015	NaN	NaN	NaN	NaN	NaN	NaN	NaN	NaN	NaN
-20.520168	29.671305	147.747696	-26.899487	14.983158	144.934967	36.412136	-4.232674	139.450211	NaN	NaN	NaN	NaN	NaN	NaN	NaN	NaN	NaN
-19.275324	26.836142	146.831573	-26.877073	15.261809	144.642319	36.43568	-4.190713	139.5186	NaN	NaN	NaN	NaN	NaN	NaN	NaN	NaN	NaN
-18.503525	24.772816	146.134735	-26.868851	15.482853	144.432907	36.424747	-4.165678	139.535675	NaN	NaN	NaN	NaN	NaN	NaN	NaN	NaN	NaN
-17.816984	22.646049	145.381424	-26.828655	15.784449	144.171249	36.448479	-4.113328	139.604401	NaN	NaN	NaN	NaN	NaN	NaN	NaN	NaN	NaN
-17.196404	20.40019	144.637543	-26.761509	16.165234	143.877747	36.486465	-4.057385	139.885345	33.134186	35.68782	146.79921	34.8103255	15.8152175	143.3422775	-88.3333435	16.5152505	144.4132165
-16.712431	18.115658	144.018799	-26.653925	16.629421	143.534149	36.533688	-3.976183	140.354233	NaN	NaN	NaN	NaN	NaN	NaN	NaN	NaN	NaN
-16.315697	15.767624	143.555145	-26.512989	17.145222	143.168182	36.592106	-3.870492	141.022354	NaN	NaN	NaN	NaN	NaN	NaN	NaN	NaN	NaN
-16.068605	13.359268	143.386002	-26.377123	17.611753	142.820953	36.579166	-3.683241	141.721817	33.759396	36.997898	144.836655	35.169281	16.6573285	143.279236	-87.923527	18.5661775	142.36267
-16.003141	9.817119	143.727585	-26.157661	18.144136	142.367096	36.587479	-3.352348	142.553802	33.946724	37.551498	143.319855	35.2671015	17.099575	142.9368285	-87.5824235	19.188697	141.7973635
-16.075205	7.575011	144.089325	-25.999065	18.359524	142.03476	NaN	NaN	NaN	34.031265	37.801437	142.313431	NaN	NaN	NaN	NaN	NaN	NaN
-16.273455	5.407454	144.453827	-25.826056	18.483225	141.660568	36.879547	-2.87888	143.123932	34.105202	37.962017	141.408249	35.4923745	17.5415685	142.2660905	-87.1444865	19.4248815	141.0550455
-16.546896	3.399415	144.783005	-25.655865	18.545496	141.310425	37.051819	-2.688101	143.10376	34.153748	38.118832	140.609238	35.6027835	17.7153655	141.856499	-86.9145135	19.3756265	140.764351
-16.939453	1.507912	145.01947	-25.496843	18.586674	140.979584	37.241535	-2.518416	142.891556	34.183292	38.264465	139.898193	35.7124135	17.8730245	141.3948745	-86.7060995	19.3003235	140.5642935
-17.386999	-0.15318	145.237198	-25.318703	18.662416	140.669556	37.493156	-2.249118	142.536194	34.193726	38.420555	139.180542	35.843441	18.0857185	140.858368	-86.480847	19.2391135	140.480744
-17.952583	-1.635815	145.488876	-25.102055	18.767712	140.387909	37.742516	-1.910717	142.156128	34.197838	38.649986	138.379272	35.970177	18.3696345	140.2677	-86.174287	19.1657895	140.508118
-18.856064	-3.398226	145.842819	-24.77854	19.004353	140.025574	NaN	NaN	NaN	34.240288	38.922005	137.105087	NaN	NaN	NaN	NaN	NaN	NaN
-19.581507	-4.280521	146.1409	-24.525738	19.215343	139.835556	NaN	NaN	NaN	34.29356	39.075745	136.319977	NaN	NaN	NaN	NaN	NaN	NaN
-20.308445	-4.939916	146.293976	-24.253424	19.407331	139.661987	NaN	NaN	NaN	34.17144	39.314842	135.669235	NaN	NaN	NaN	NaN	NaN	NaN
-21.098909	-5.384914	146.401276	-23.989681	19.568636	139.538651	NaN	NaN	NaN	34.455318	39.436447	135.073059	NaN	NaN	NaN	NaN	NaN	NaN
-21.949009	-5.605835	146.361313	-23.728336	19.707106	139.46492	39.481426	-0.02578	140.326508	34.374809	39.709209	134.626572	36.9281175	19.8417145	137.47654	-84.3847895	19.5724975	141.4533
-22.808144	-5.656898	146.195419	-23.49555	19.818895	139.400879	39.732761	0.253785	139.943069	34.62965	39.880932	134.246231	37.1812055	20.0673585	137.09465	-84.1723055	19.5704315	141.707108
-23.64797	-5.45877	145.94986	-23.279303	19.952309	139.337677	39.942673	0.543507	139.517105	34.732647	40.164471	133.904968	37.33766	20.353989	136.7110365	-83.896266	19.550629	141.9643175
-24.938839	-4.736306	145.462723	-22.981714	20.229513	139.194031	40.194042	1.022432	138.861496	34.844719	40.611965	133.342072	37.5193805	20.8171985	136.101784	-83.4828085	19.6418275	142.286278
-25.800667	-3.962009	144.989746	-22.795977	20.452261	139.01561	40.279659	1.361593	138.392853	34.960869	40.936939	132.93663	37.620264	21.149266	135.6647415	-83.212218	19.755256	142.3664785
-26.676777	-3.004038	144.394943	-22.612509	20.705053	138.7901	39.757721	1.935714	138.042877	35.070126	41.207684	132.525803	37.4139235	21.571699	135.28434	-82.6389415	19.838407	142.29586
-27.533358	-1.839377	143.702271	-22.448717	20.965334	138.547821	40.350769	1.966041	137.512436	35.221115	41.441189	132.175766	37.785942	21.703615	134.844101	-82.683376	20.227053	142.251541
-28.406693	-0.483224	142.940292	-22.298483	21.161001	138.335648	40.422951	2.169831	137.173874	35.372879	41.589127	131.950638	37.897915	21.879479	134.562256	-82.494881	20.442523	142.10904
-29.276588	1.031475	142.112915	-22.170942	21.297249	138.174469	40.451069	2.242226	136.794998	35.535187	41.638081	131.836075	37.993128	21.9401535	134.3155365	-82.335012	20.6543445	142.0334015
-30.092833	2.725015	141.167419	-22.066147	21.366051	138.004272	40.482456	2.207462	136.393951	35.685211	41.652954	131.798111	38.0838335	21.930208	134.096031	-82.2161275	20.801894	141.912513
-31.285933	5.454962	139.501541	-21.991495	21.338085	137.63298	40.431591	2.13103	135.529953	35.852768	41.67503	131.892792	38.1421795	21.90303	133.7113725	-82.1251695	20.77314	141.5545875
-32.069313	7.478822	138.470383	-21.994015	21.264141	137.348236	40.367214	2.111024	134.78302	35.866077	41.684254	131.936874	38.1166455	21.897639	133.359947	-82.1046755	20.630643	141.336525
-32.737968	9.576459	137.578262	-21.977558	21.189259	137.062225	40.264118	2.145246	133.96167	35.799358	41.723652	131.885315	38.031738	21.934449	132.9234925	-81.986854	20.444069	141.2009575
-33.392151	11.831635	137.014359	-21.932074	21.185652	136.848328	40.166668	2.289766	133.133255	35.762943	41.826469	131.733261	37.9648055	22.0581175	132.433258	-81.8289535	20.3131865	141.263398
-33.881615	14.18839	136.752701	-21.827099	21.254368	136.754044	40.093616	2.50462	132.388107	35.758675	42.033134	131.565079	37.9261455	22.268877	131.976593	-81.5803435	20.239859	141.531495
-34.348457	16.561237	136.763062	-21.706305	21.365963	136.803574	40.029053	2.77505	131.873306	35.789001	42.291138	131.415192	37.909027	22.533094	131.644249	-81.321637	20.198832	141.962899
-34.676846	19.010553	136.927307	-21.565561	21.447725	136.951508	40.066605	3.105049	131.548904	35.837753	42.631546	131.438995	37.952179	22.8682975	131.4939495	-81.083301	20.0271525	142.4090665
-35.043957	22.615742	137.536346	-21.378344	21.380304	137.521667	40.329941	3.519719	131.476257	35.935879	43.173496	131.914932	38.13291	23.3466075	131.6955945	-80.889598	19.4140005	143.3477395
-35.181667	24.98144	138.270996	-21.245426	21.179968	138.151459	40.547066	3.683518	131.643204	36.077518	43.463551	132.581589	38.312292	23.5735345	132.1123965	-80.803144	18.7864015	144.1905215
-35.213032	27.359127	139.362198	-21.10046	20.901279	138.996033	40.748234	3.741171	131.85788	36.301025	43.740257	133.385849	38.5246295	23.740714	132.6218645	-80.7255495	18.061844	145.3702015
-35.076996	29.664797	140.710526	-20.941399	20.613281	139.934265	40.919506	3.742074	132.136368	36.557865	44.158127	134.193314	38.7386855	23.9501005	133.164841	-80.6214835	17.2764615	146.703689
-34.905739	31.93351	142.371674	-20.785036	20.390064	140.923843	41.064621	3.738907	132.359406	36.708931	44.724403	134.760544	38.886776	24.231655	133.559975	-80.456848	16.548473	148.287711
-34.56311	34.129555	144.094482	-20.594212	20.290016	141.866989	41.171818	3.766546	132.563354	36.691277	45.13179	135.286102	38.9315475	24.449168	133.924728	-80.1199715	16.130864	149.80925
-34.129021	36.257568	145.841568	-20.368967	20.272837	142.68187	41.249462	3.796692	132.825577	36.565071	45.123596	136.080154	38.9072665	24.460144	134.4528655	-79.6452005	16.08553	150.9108745
-33.287354	39.236259	148.143311	-19.997662	20.363379	143.656158	41.477737	3.796527	132.973129	NaN	NaN	NaN	NaN	NaN	NaN	NaN	NaN	NaN
-32.650349	41.081295	149.387604	-19.776352	20.48922	144.1371	41.709023	3.941684	133.082855	NaN	NaN	NaN	NaN	NaN	NaN	NaN	NaN	NaN
-31.989491	42.797474	150.28862	-19.595093	20.636503	144.503708	41.947128	4.096827	133.302994	NaN	NaN	NaN	NaN	NaN	NaN	NaN	NaN	NaN
-31.268614	44.379745	150.936371	-19.472895	20.788412	144.786957	42.169193	4.196485	133.563202	NaN	NaN	NaN	NaN	NaN	NaN	NaN	NaN	NaN
-30.487389	45.804482	151.349991	-19.432426	20.906691	145.021896	42.333069	4.177046	133.901428	NaN	NaN	NaN	NaN	NaN	NaN	NaN	NaN	NaN
-29.641598	46.99295	151.725143	-19.477423	20.964666	145.286926	42.44136	4.118895	134.298843	NaN	NaN	NaN	NaN	NaN	NaN	NaN	NaN	NaN
-28.728798	48.00605	152.015121	-19.516083	20.961092	145.569534	42.570049	3.939869	134.717697	NaN	NaN	NaN	NaN	NaN	NaN	NaN	NaN	NaN
-27.225801	49.195492	152.216415	-19.558998	20.913536	145.95842	42.68795	3.488088	135.437927	NaN	NaN	NaN	NaN	NaN	NaN	NaN	NaN	NaN
-26.119226	49.715752	152.323654	-19.56846	20.862612	146.221359	42.747227	3.149678	135.930298	NaN	NaN	NaN	NaN	NaN	NaN	NaN	NaN	NaN
-24.980116	50.083206	152.481003	-19.549004	20.782953	146.466522	42.746483	2.785302	136.336624	NaN	NaN	NaN	NaN	NaN	NaN	NaN	NaN	NaN
-23.798176	50.271225	152.55957	-19.528788	20.691881	146.672714	42.773468	2.442943	136.657486	NaN	NaN	NaN	NaN	NaN	NaN	NaN	NaN	NaN
-22.61932	50.273342	152.620972	-19.499918	20.632639	146.826782	42.773895	2.125185	136.874695	NaN	NaN	NaN	NaN	NaN	NaN	NaN	NaN	NaN
-21.372585	50.120102	152.61554	-19.453598	20.590015	146.934082	42.793087	1.81328	137.027283	NaN	NaN	NaN	NaN	NaN	NaN	NaN	NaN	NaN
-20.146708	49.831001	152.596481	-19.409603	20.546221	146.982178	42.81591	1.538233	137.121429	NaN	NaN	NaN	NaN	NaN	NaN	NaN	NaN	NaN
-18.343565	49.050636	152.421906	-19.397644	20.484447	146.97757	NaN	NaN	NaN	NaN	NaN	NaN	NaN	NaN	NaN	NaN	NaN	NaN
-17.155237	48.309193	152.248901	-19.43314	20.412798	146.959259	NaN	NaN	NaN	NaN	NaN	NaN	NaN	NaN	NaN	NaN	NaN	NaN
-15.941737	47.390003	152.060806	-19.474068	20.333595	146.900696	NaN	NaN	NaN	NaN	NaN	NaN	NaN	NaN	NaN	NaN	NaN	NaN
-14.771816	46.344177	151.740295	-19.531315	20.233543	146.799973	NaN	NaN	NaN	NaN	NaN	NaN	NaN	NaN	NaN	NaN	NaN	NaN
-13.634038	45.106689	151.362732	-19.601974	20.143307	146.678391	NaN	NaN	NaN	NaN	NaN	NaN	NaN	NaN	NaN	NaN	NaN	NaN
-12.476265	43.71183	150.950104	-19.674856	20.054325	146.533905	NaN	NaN	NaN	NaN	NaN	NaN	NaN	NaN	NaN	NaN	NaN	NaN
-11.389731	42.209099	150.487198	-19.749256	19.969954	146.403976	42.328037	-0.67215	137.643951	NaN	NaN	NaN	NaN	NaN	NaN	NaN	NaN	NaN
-9.762936	39.577549	149.798935	-19.895039	19.802444	146.300217	42.149548	-1.282083	137.895935	NaN	NaN	NaN	NaN	NaN	NaN	NaN	NaN	NaN
-8.786541	37.678547	149.36174	-19.98188	19.681076	146.261322	42.027859	-1.700636	138.042877	NaN	NaN	NaN	NaN	NaN	NaN	NaN	NaN	NaN
-7.778095	35.600422	148.918427	-20.072447	19.545223	146.209595	41.897778	-2.077431	138.176956	NaN	NaN	NaN	NaN	NaN	NaN	NaN	NaN	NaN
-6.882732	33.417027	148.472656	-20.172626	19.420027	146.123199	41.782864	-2.377359	138.282913	NaN	NaN	NaN	NaN	NaN	NaN	NaN	NaN	NaN
-5.993859	31.100828	147.992874	-20.271387	19.328415	145.994949	41.649731	-2.605084	138.341187	NaN	NaN	NaN	NaN	NaN	NaN	NaN	NaN	NaN
-5.200055	28.701881	147.458466	-20.389826	19.264055	145.805588	41.541393	-2.794121	138.369995	NaN	NaN	NaN	NaN	NaN	NaN	NaN	NaN	NaN
-4.424186	26.179356	146.779053	-20.48584	19.212807	145.437088	41.449425	-2.99987	138.405167	NaN	NaN	NaN	NaN	NaN	NaN	NaN	NaN	NaN
-3.409285	22.21907	145.567886	-20.588852	19.203299	144.443787	NaN	NaN	NaN	NaN	NaN	NaN	NaN	NaN	NaN	NaN	NaN	NaN
-2.839771	19.525948	144.68129	-20.677465	19.311888	143.533676	NaN	NaN	NaN	NaN	NaN	NaN	NaN	NaN	NaN	NaN	NaN	NaN
-2.409027	16.784016	143.790771	-20.749943	19.529467	142.597931	NaN	NaN	NaN	NaN	NaN	NaN	NaN	NaN	NaN	NaN	NaN	NaN
-2.097703	13.95486	143.116379	-20.805429	19.749212	141.784088	NaN	NaN	NaN	NaN	NaN	NaN	NaN	NaN	NaN	NaN	NaN	NaN
-1.981079	11.102061	142.798141	-20.830172	19.904392	141.228027	NaN	NaN	NaN	NaN	NaN	NaN	NaN	NaN	NaN	NaN	NaN	NaN
-2.01535	8.238626	142.798859	-20.803629	20.050957	140.814529	NaN	NaN	NaN	NaN	NaN	NaN	NaN	NaN	NaN	NaN	NaN	NaN
-2.165886	5.381526	143.099792	-20.772081	20.12339	140.484482	NaN	NaN	NaN	37.330067	37.828056	141.3685	NaN	NaN	NaN	NaN	NaN	NaN
-2.698204	1.249402	143.892624	-20.739664	20.063057	140.092819	NaN	NaN	NaN	37.388565	38.09111	139.562042	NaN	NaN	NaN	NaN	NaN	NaN
-3.202652	-1.340124	144.581421	-20.74308	19.965706	139.894531	NaN	NaN	NaN	37.317181	38.115265	138.613022	NaN	NaN	NaN	NaN	NaN	NaN
-3.808815	-3.780549	145.270569	-20.813963	19.876295	139.802765	NaN	NaN	NaN	37.169552	38.151932	137.775665	NaN	NaN	NaN	NaN	NaN	NaN
-4.525743	-6.085718	146.011673	-20.894007	19.755116	139.829559	40.883709	-2.561607	140.655609	36.963463	38.143875	137.033493	38.923586	17.791134	138.844551	-80.7116	21.719098	140.814567
-5.253961	-8.200265	146.644547	-20.97258	19.61565	139.971558	40.914234	-2.608191	140.551971	36.759281	38.116814	136.353027	38.8367575	17.7543115	138.452499	-80.7819175	21.4769885	141.490617
-6.107361	-10.206614	147.240662	-21.011986	19.428799	140.161575	40.924484	-2.708853	140.405899	36.569595	38.057564	135.760818	38.7470395	17.6743555	138.0833585	-80.7710115	21.1832425	142.2397915
-6.959404	-12.023701	147.686447	-21.047644	19.183216	140.396042	40.960625	-2.846705	140.216782	36.346481	37.890911	135.257813	38.653553	17.522103	137.7372975	-80.748841	20.844329	143.0547865
-8.491675	-14.419891	148.384537	-21.080967	18.751604	140.691544	41.005322	-3.144526	139.9543	36.131714	37.479137	134.532669	38.568518	17.1673055	137.2434845	-80.730452	20.3359025	144.1396035
-9.591913	-15.755796	148.580353	-21.1178	18.402771	140.72113	41.000019	-3.354299	139.785446	36.00898	37.10754	134.103638	38.5044995	16.8766205	136.944542	-80.7400995	19.9289215	144.497718
-10.715771	-16.925526	148.749207	-21.165543	18.041687	140.605194	40.991611	-3.561066	139.600952	35.943985	36.72657	133.674957	38.467798	16.582752	136.6379545	-80.798884	19.500622	144.5724335
-11.929512	-17.826271	148.858459	-21.2507	17.679647	140.33168	40.939552	-3.796954	139.446243	35.814667	36.342693	133.247299	38.3771095	16.2728695	136.346771	-80.8785095	19.0864245	144.316589
-13.078785	-18.603802	148.834396	-21.362179	17.316858	139.984924	40.846344	-4.009774	139.282593	35.644867	35.971046	132.828384	38.2456055	15.980636	136.0554885	-80.9699635	18.65308	143.9143595
-14.243364	-19.085598	148.78569	-21.471064	16.963377	139.619659	40.852829	-4.173773	139.307419	35.558414	35.595013	132.437485	38.2056215	15.71062	135.872452	-81.1477495	18.216134	143.366866
-15.502644	-19.334173	148.66478	-21.592831	16.632622	139.330475	40.663223	-4.440722	139.117538	35.48465	35.239243	132.072403	38.0739365	15.3992605	135.5949705	-81.2595985	17.8659835	143.0659795
-17.32707	-19.280529	148.291275	-21.760553	16.193789	139.106735	40.399864	-4.888486	138.733582	35.265331	34.804188	131.648529	37.8325975	14.957851	135.1910555	-81.3537035	17.429727	143.0224145
-18.452263	-19.003534	147.805695	-21.841135	15.918678	139.053802	40.281643	-5.13844	138.417297	35.161415	34.5821	131.473785	37.721529	14.72183	134.945541	-81.403799	17.115526	143.162063
-19.607735	-18.429041	147.22467	-21.931597	15.677886	139.056641	40.130009	-5.376525	138.066254	35.047825	34.402489	131.362381	37.588917	14.512982	134.7143175	-81.452111	16.84279	143.3989645
-20.587723	-17.765589	146.544937	-22.023001	15.463656	139.097183	40.015049	-5.582452	137.708252	34.920937	34.236382	131.290985	37.467993	14.326965	134.4996185	-81.513995	16.600347	143.6947475
-21.585999	-16.874725	145.75975	-22.126957	15.269534	139.152191	39.891243	-5.755796	137.310104	34.778122	34.091621	131.237778	37.3346825	14.1679125	134.273941	-81.5885965	16.3711555	144.030441
-22.550817	-15.722257	144.972046	-22.241577	15.075861	139.208389	39.753422	-5.890629	136.91124	34.621025	33.964657	131.203232	37.1872235	14.037014	134.057236	-81.6703775	16.114708	144.359542
-23.467564	-14.414236	144.156723	-22.346458	14.883654	139.256668	39.596916	-5.996001	136.500488	34.454498	33.881683	131.186813	37.025707	13.942841	133.8436505	-81.718623	15.824467	144.6696855
-24.6485	-12.121506	142.938416	-22.507002	14.581625	139.357422	39.363373	-6.08202	135.833817	34.193756	33.844086	131.244812	36.7785645	13.881033	133.5393145	-81.7925685	15.282217	145.1755295
-25.344866	-10.42685	142.113678	-22.611254	14.382322	139.404999	39.257244	-6.121618	135.423462	34.022049	33.859425	131.359665	36.6396465	13.8689035	133.3915635	-81.8621545	14.8957405	145.4184345
-25.938684	-8.562495	141.341125	-22.698553	14.193	139.410934	39.164177	-6.116177	135.011307	34.161667	33.797955	131.452362	36.662922	13.840889	133.2318345	-82.060028	14.545111	145.5900335
-26.448166	-6.615978	140.669083	-22.776011	14.060032	139.396088	39.066528	-6.073014	134.577225	34.050446	33.863514	131.573959	36.558487	13.89525	133.075592	-82.110509	14.224814	145.716584
-26.847775	-4.525411	140.101761	-22.818939	13.989505	139.362137	38.981663	-5.986461	134.176025	33.984989	33.944572	131.606552	36.483326	13.9790555	132.8912885	-82.121204	13.9999545	145.8329855
-27.137079	-2.37635	139.647964	-22.839891	13.979801	139.310394	38.900902	-5.847652	133.760117	33.943821	34.121986	131.637878	36.4223615	14.137167	132.6989975	-82.1021435	13.822435	145.9217905
-27.305925	-0.131149	139.319168	-22.848991	14.029945	139.270889	38.845695	-5.641936	133.343994	33.908291	34.360508	131.659424	36.376993	14.359286	132.501709	-82.074975	13.700604	146.040069
-27.356724	3.297566	138.887115	-22.845919	14.187516	139.200058	38.813473	-5.255435	132.845673	33.870384	34.778469	131.689102	36.3419285	14.761517	132.2673875	-82.0337665	13.613515	146.1327285
-27.25359	5.635131	138.62973	-22.853273	14.296682	139.106155	38.810745	-4.974293	132.512833	33.838604	35.057037	131.810043	36.3246745	15.041372	132.161438	-82.0312205	13.551992	146.050872
-27.037075	7.931214	138.36676	-22.853754	14.426623	138.981964	38.800751	-4.721946	132.253922	33.83041	35.314312	131.968155	36.3155805	15.296183	132.1110385	-82.0230885	13.557063	145.8528895
-26.756052	10.216022	138.167053	-22.887806	14.542073	138.843781	38.764614	-4.495387	132.011826	33.838158	35.536575	132.179993	36.301386	15.520594	132.0959095	-82.076998	13.563552	145.5916525
-26.336405	12.45693	138.03656	-22.907948	14.636707	138.736588	38.694546	-4.291803	131.746094	33.863647	35.700043	132.369583	36.2790965	15.70412	132.0578385	-82.0949925	13.569294	145.4153375
-26.750881	14.070066	138.088089	-22.939816	14.686309	138.695175	38.628349	-4.131509	131.542252	33.874763	35.852238	132.71817	36.251556	15.8603645	132.130211	-82.131188	13.5122535	145.260139
-27.694294	15.146634	138.249237	-22.975515	14.707911	138.74231	38.610737	-3.975313	131.377563	33.914726	35.991383	133.236099	36.2627315	16.008035	132.306831	-82.2137615	13.407787	145.177789
-28.893372	16.740795	138.880615	-22.979979	14.723354	139.100189	38.633434	-3.681736	131.266739	33.984268	36.24715	134.381287	36.308851	16.282707	132.824013	-82.268809	13.164001	145.376365
-29.6336	17.622347	139.436478	-23.011169	14.7213	139.438919	38.664536	-3.458812	131.331497	34.057434	36.430283	135.351517	36.360985	16.4857355	133.341507	-82.383323	12.9568645	145.536331
-30.309046	18.362223	140.071442	-23.082075	14.763419	139.877289	38.66935	-3.231688	131.432663	34.078239	36.561142	136.396942	36.3737945	16.664727	133.9148025	-82.5379445	12.862111	145.8397755
-30.942282	19.034552	140.719391	-23.166929	14.871123	140.328506	38.648121	-3.024485	131.658005	34.036964	36.669395	137.369675	36.3425425	16.822455	134.51384	-82.6764005	12.919791	146.143172
-31.536997	19.631729	141.194229	-23.259403	15.071917	140.740128	38.588856	-2.833307	132.074936	34.008038	36.79298	138.204987	36.298447	16.9798365	135.1399615	-82.817253	13.1639975	146.3402945
-32.089321	20.119848	141.587265	-23.353773	15.329446	141.089127	38.598843	-2.651315	132.446594	34.015404	36.933857	138.892792	36.3071235	17.141271	135.669693	-83.0146695	13.517621	146.508561
-32.519238	20.471127	141.790283	-23.434206	15.636248	141.340469	38.589226	-2.433583	132.754333	34.009594	37.116535	139.439133	36.29941	17.341476	136.096733	-83.167822	13.93102	146.584205
-33.160244	20.740547	141.821426	-23.544998	16.112795	141.532593	38.659538	-2.237589	133.442627	34.008007	37.399673	140.00705	36.3337725	17.581042	136.7248385	-83.4237685	14.644548	146.3403475
-33.5811	20.841547	141.798813	-23.580282	16.386669	141.59877	38.710915	-2.079393	133.783844	34.028038	37.591	140.309509	36.3694765	17.7558035	137.0466765	-83.5300405	15.0175345	146.1508635
-33.968849	20.772997	141.730881	-23.609489	16.618612	141.723557	38.779083	-1.962432	134.130386	34.038334	37.774113	140.575958	36.4087085	17.9058405	137.353172	-83.6276865	15.3313835	146.093942
-34.344025	20.568245	141.658569	-23.622065	16.807039	141.824066	38.896221	-1.858413	134.383499	34.055565	37.923813	140.818451	36.475893	18.0327	137.600975	-83.720023	15.581378	146.047157
-34.622337	20.122156	141.638962	-23.599657	16.972481	141.994141	38.99445	-1.849406	134.836533	34.077461	38.063705	141.02858	36.5359555	18.1071495	137.9325565	-83.7352695	15.8378125	146.0557255
-34.746845	19.61187	141.596329	-23.53499	17.135653	142.201736	39.158829	-1.817183	135.366623	34.11903	38.179661	141.130524	36.6389295	18.181239	138.2485735	-83.7089095	16.090067	146.1548985
-34.875633	18.995514	141.544907	-23.410589	17.334124	142.412186	39.299217	-1.796709	135.966537	34.235638	38.314999	141.080338	36.7674275	18.259145	138.5234375	-83.5886055	16.409103	146.3009345
-35.161747	17.968515	141.414124	-23.241093	17.83252	142.622635	39.456558	-1.73422	137.034531	34.479374	38.654293	140.545349	36.967966	18.4600365	138.78994	-83.450152	17.2050035	146.45533
-35.361275	17.323256	141.340546	-23.162956	18.280703	142.647522	39.467453	-1.560742	137.765274	34.608486	38.926712	139.894379	37.0379695	18.682985	138.8298265	-83.3638815	17.878421	146.4652175
-35.52441	16.6374	141.285782	-23.121178	18.757708	142.560837	39.383446	-1.308536	138.437057	34.68898	39.196426	139.145462	37.036213	18.943945	138.7912595	-83.278569	18.571471	146.3304145
-35.813976	15.986604	141.353058	-23.12009	19.180714	142.415512	39.248665	-1.007478	139.02562	34.318687	39.580463	138.430054	36.783676	19.2864925	138.727837	-83.023856	19.0749355	146.103187
-36.108227	15.443552	141.457184	-23.144484	19.539932	142.292938	39.179485	-0.812333	139.515656	34.434509	39.702461	137.528778	36.806997	19.445064	138.522217	-83.095965	19.6348	146.063659
-36.363602	15.002327	141.571747	-23.140121	19.804974	142.178589	39.158089	-0.693299	139.853638	34.405613	39.858246	136.932083	36.781851	19.5824735	138.3928605	-83.062093	20.0274745	145.9643175
-36.559368	14.669573	141.633301	-23.094322	19.946482	142.111282	39.189735	-0.611865	140.062622	34.435318	39.916611	136.629669	36.8125265	19.652373	138.3461455	-83.0011705	20.240591	145.8764185
-36.905579	14.336699	141.74382	-23.023588	20.004835	142.20195	39.269505	-0.69852	140.190918	34.61795	39.899136	136.598312	36.9437275	19.600308	138.394615	-82.9909035	20.409362	146.009285
-37.247952	14.309255	141.8405	-22.959673	20.018343	142.346756	39.336693	-0.770623	140.167709	34.633446	39.863682	136.75647	36.9850695	19.5465295	138.4620895	-82.9044155	20.4901565	146.2314225
-37.543354	14.420518	141.998352	-22.900782	20.04215	142.525894	39.392128	-0.812514	140.09819	34.570457	39.86261	136.930984	36.9812925	19.525048	138.514587	-82.7828565	20.559252	146.537201
-37.79319	14.72763	142.179977	-22.868698	20.10445	142.736893	39.415245	-0.802951	140.01561	34.560822	39.870762	137.017105	36.9880335	19.5339055	138.5163575	-82.7254295	20.6749945	146.9574285
-38.11866	15.121751	142.417831	-22.806486	20.182907	142.922012	39.446579	-0.775055	139.896072	34.590958	39.880417	136.987564	37.0187685	19.552681	138.441818	-82.6317405	20.813133	147.402206
-38.353798	15.593735	142.537827	-22.752722	20.256413	143.051727	39.467751	-0.72212	139.806808	34.58123	39.92207	136.853836	37.0244905	19.599975	138.330322	-82.5299345	20.912851	147.773132
-38.570389	16.163939	142.64624	-22.695587	20.346836	143.133514	39.494507	-0.620399	139.688187	34.498119	40.050148	136.599136	36.996313	19.7148745	138.1436615	-82.387487	20.9787975	148.1233665
-38.810059	17.296192	142.843765	-22.620436	20.523872	143.207977	39.545246	-0.38223	139.419754	34.399986	40.341141	135.96788	36.972616	19.9794555	137.693817	-82.213488	21.0682885	148.722137
-38.805706	18.221886	142.824432	-22.543877	20.660654	143.252533	39.61438	-0.162975	139.152817	34.345291	40.510773	135.519394	36.9798355	20.173899	137.3361055	-82.0675895	21.147409	149.1689605
-38.888897	19.223042	143.038422	-22.439693	20.785656	143.351532	39.68623	0.031179	138.829041	34.206295	40.753792	135.122467	36.9462625	20.3924855	136.975754	-81.8256485	21.1788265	149.72731
-38.866535	20.376938	143.146973	-22.327644	20.909939	143.484543	39.719555	0.242434	138.474854	34.12714	40.964794	134.80542	36.9233475	20.603614	136.640137	-81.5786355	21.216264	150.328949
-38.897625	21.632872	143.381866	-22.216759	21.037779	143.653519	39.747169	0.463209	138.033371	33.993244	41.209839	134.622421	36.8702065	20.836524	136.327896	-81.3037245	21.239034	150.979142
-38.794746	23.032993	143.497971	-22.11227	21.154541	143.838272	39.743156	0.679326	137.571579	33.791256	41.504524	134.558594	36.767206	21.091925	136.0650865	-80.991746	21.217157	151.6114575
-38.700348	24.451504	143.7836	-22.022556	21.25415	144.002762	39.702106	0.847731	137.10878	33.645344	41.747711	134.599487	36.673725	21.297721	135.8541335	-80.718837	21.210579	152.1513905
-38.425316	26.717516	144.188278	-21.874989	21.37932	144.216263	39.708168	1.031955	136.39682	33.397865	42.174793	134.823792	36.5530165	21.603374	135.610306	-80.3029945	21.155266	152.82222
-38.160904	28.321842	144.366806	-21.755291	21.46192	144.290237	39.735222	1.129051	135.910492	NaN	NaN	NaN	NaN	NaN	NaN	NaN	NaN	NaN
-37.786507	29.954443	144.594131	-21.661314	21.542332	144.31105	39.753616	1.261924	135.498917	NaN	NaN	NaN	NaN	NaN	NaN	NaN	NaN	NaN
-37.278885	31.585234	144.750381	-21.568346	21.636385	144.296448	39.742741	1.437387	135.03389	NaN	NaN	NaN	NaN	NaN	NaN	NaN	NaN	NaN
-36.818295	33.244682	144.915909	-21.52269	21.759554	144.205032	39.69854	1.594483	134.649658	NaN	NaN	NaN	NaN	NaN	NaN	NaN	NaN	NaN
-36.221169	34.858601	145.05336	-21.513943	21.918171	144.058365	39.669033	1.797942	134.328094	35.112923	42.573467	135.510513	37.390978	22.1857045	134.9193035	-80.418864	21.6506375	153.1974265
-35.456787	36.465805	145.088898	-21.488741	22.071587	143.902069	39.580853	1.991479	134.087387	35.241554	42.750187	135.736343	37.4112035	22.370833	134.911865	-80.3886855	21.772341	152.892273
-34.291508	38.627014	145.390076	-21.470238	22.306307	143.656723	39.541927	2.212199	133.687759	35.444798	42.91777	136.188583	37.4933625	22.5649845	134.938171	-80.4338385	22.0476295	152.375275
-33.309124	40.004227	145.525986	-21.416721	22.451727	143.500336	39.568676	2.364314	133.477005	35.621941	43.016434	136.556	37.5953085	22.690374	135.0165025	-80.4287505	22.21308	151.9841695
-32.371407	41.210979	145.779465	-21.349604	22.585569	143.343781	39.596699	2.512718	133.309799	35.803146	43.074909	136.968292	37.6999225	22.7938135	135.1390455	-80.3991305	22.3773245	151.5485165
-31.306385	42.349678	145.953369	-21.281101	22.718237	143.201996	39.630604	2.609179	133.258469	NaN	NaN	NaN	NaN	NaN	NaN	NaN	NaN	NaN
-30.148121	43.33614	146.138107	-21.183302	22.880436	143.075699	39.714657	2.791336	133.162109	NaN	NaN	NaN	NaN	NaN	NaN	NaN	NaN	NaN
-28.976816	44.164131	146.21199	-21.089489	23.070549	142.959244	39.836956	2.92696	133.169418	NaN	NaN	NaN	NaN	NaN	NaN	NaN	NaN	NaN
-27.728561	44.890625	146.189713	-20.986185	23.297443	142.823547	39.98103	3.021616	133.315521	NaN	NaN	NaN	NaN	NaN	NaN	NaN	NaN	NaN
-25.844875	45.640675	146.199905	-20.886627	23.653822	142.671143	40.202965	3.278594	133.511917	NaN	NaN	NaN	NaN	NaN	NaN	NaN	NaN	NaN
-24.497137	46.00869	146.184158	-20.825094	23.875648	142.57309	40.351978	3.418087	133.74675	NaN	NaN	NaN	NaN	NaN	NaN	NaN	NaN	NaN
-23.200584	46.166676	146.121735	-20.783386	24.115955	142.489624	40.491829	3.56362	133.979431	NaN	NaN	NaN	NaN	NaN	NaN	NaN	NaN	NaN
-21.915251	46.117073	146.160614	-20.756168	24.336323	142.471191	40.631699	3.709264	134.226257	NaN	NaN	NaN	NaN	NaN	NaN	NaN	NaN	NaN
-20.602791	45.978008	146.188049	-20.718422	24.568953	142.455109	40.81443	3.906749	134.377304	NaN	NaN	NaN	NaN	NaN	NaN	NaN	NaN	NaN
-19.302519	45.629639	146.128433	-20.689285	24.845896	142.45047	40.917908	4.156152	134.519089	NaN	NaN	NaN	NaN	NaN	NaN	NaN	NaN	NaN
-18.08013	45.144768	146.092117	-20.661926	25.132502	142.45314	41.046841	4.457736	134.635025	NaN	NaN	NaN	NaN	NaN	NaN	NaN	NaN	NaN
-16.234903	44.088734	145.909531	-20.631237	25.571049	142.439667	41.180317	4.901569	134.862854	NaN	NaN	NaN	NaN	NaN	NaN	NaN	NaN	NaN
-15.081429	43.217026	145.71759	-20.631048	25.83374	142.402832	41.236652	5.127023	134.946442	NaN	NaN	NaN	NaN	NaN	NaN	NaN	NaN	NaN
-13.948753	42.10894	145.536728	-20.660648	26.044432	142.366882	41.292397	5.2361	135.08638	NaN	NaN	NaN	NaN	NaN	NaN	NaN	NaN	NaN
-12.843675	40.855236	145.27417	-20.725174	26.194832	142.328903	41.284088	5.261002	135.229904	NaN	NaN	NaN	NaN	NaN	NaN	NaN	NaN	NaN
-11.843381	39.381634	145.046021	-20.809772	26.290428	142.282288	41.280827	5.244976	135.358017	NaN	NaN	NaN	NaN	NaN	NaN	NaN	NaN	NaN
-10.884927	37.737766	144.777573	-20.902021	26.340385	142.218399	41.235664	5.176961	135.528366	NaN	NaN	NaN	NaN	NaN	NaN	NaN	NaN	NaN
-10.046313	35.948799	144.456619	-21.027187	26.387733	142.163544	41.162846	5.101875	135.692917	NaN	NaN	NaN	NaN	NaN	NaN	NaN	NaN	NaN
-8.902839	32.957172	143.903412	-21.23324	26.440886	142.024734	40.986076	5.026391	136.057419	NaN	NaN	NaN	NaN	NaN	NaN	NaN	NaN	NaN
-8.258435	30.741468	143.454437	-21.417158	26.484194	141.882233	40.861431	4.959495	136.470703	NaN	NaN	NaN	NaN	NaN	NaN	NaN	NaN	NaN
-7.690991	28.451279	142.899597	-21.629671	26.560497	141.677734	40.740128	4.860094	136.953812	NaN	NaN	NaN	NaN	NaN	NaN	NaN	NaN	NaN
-7.204058	25.985626	142.34758	-21.829834	26.671356	141.417664	40.57589	4.737418	137.478775	NaN	NaN	NaN	NaN	NaN	NaN	NaN	NaN	NaN
-6.85062	23.412163	141.901001	-22.013479	26.817698	141.10997	40.419914	4.609622	138.075424	NaN	NaN	NaN	NaN	NaN	NaN	NaN	NaN	NaN
-6.631699	20.768169	141.547348	-22.133987	27.039585	140.701721	40.264133	4.480212	138.72966	36.445686	45.988392	144.802597	38.3549095	25.234302	141.7661285	-82.6228835	28.844868	139.6373135
-6.521739	18.002411	141.441864	-22.177856	27.325567	140.249298	NaN	NaN	NaN	NaN	NaN	NaN	NaN	NaN	NaN	NaN	NaN	NaN
-6.686205	13.856689	141.993149	-22.204594	27.720209	139.6035	NaN	NaN	NaN	36.03775	46.274349	143.14624	NaN	NaN	NaN	NaN	NaN	NaN
-7.033793	11.145674	142.731918	-22.18556	27.836073	139.144272	NaN	NaN	NaN	35.758495	46.626591	141.698715	NaN	NaN	NaN	NaN	NaN	NaN
-7.529418	8.536762	143.564056	-22.173094	27.809605	138.740921	NaN	NaN	NaN	35.898685	46.638584	140.379807	NaN	NaN	NaN	NaN	NaN	NaN
-8.1357	5.997816	144.41684	-22.159349	27.634815	138.386215	NaN	NaN	NaN	35.872746	46.503403	139.257629	NaN	NaN	NaN	NaN	NaN	NaN
-8.856408	3.614873	145.172974	-22.138695	27.376514	138.101334	NaN	NaN	NaN	35.89325	46.289135	138.268661	NaN	NaN	NaN	NaN	NaN	NaN
-9.660731	1.347406	145.618805	-22.109104	27.044851	137.918823	39.638981	4.287358	142.915741	35.789108	46.09449	137.433762	37.7140445	25.190924	140.1747515	-81.9322525	28.898778	135.6628945
-10.570662	-0.761309	145.989731	-22.026148	26.68227	137.850586	39.893261	4.188656	142.662338	35.700798	45.844151	136.696411	37.7970295	25.0164035	139.6793745	-81.8493255	28.3481365	136.0217975
-12.159242	-3.479337	146.376114	-21.851833	26.163307	137.916489	40.309597	3.935689	142.137054	35.758686	45.412422	135.683655	38.0341415	24.6740555	138.9103545	-81.7378075	27.6525585	136.9226235
-13.361849	-5.044279	146.66394	-21.697542	25.840939	138.03775	40.586216	3.772975	141.752731	35.854912	45.070385	134.990173	38.220564	24.42168	138.371452	-81.615648	27.260198	137.704048
-14.631546	-6.308524	147.031418	-21.487864	25.540108	138.183945	NaN	NaN	NaN	35.952663	44.723129	134.235001	NaN	NaN	NaN	NaN	NaN	NaN
-16.035114	-7.296374	147.599167	-21.267658	25.264723	138.352432	NaN	NaN	NaN	36.044502	44.393276	133.398346	NaN	NaN	NaN	NaN	NaN	NaN
-17.544413	-7.946634	148.179199	-21.045961	25.007748	138.477463	NaN	NaN	NaN	36.117126	44.061089	132.564636	NaN	NaN	NaN	NaN	NaN	NaN
-19.051743	-8.378553	148.779297	-20.860636	24.717466	138.532837	NaN	NaN	NaN	36.15089	43.726109	131.818512	NaN	NaN	NaN	NaN	NaN	NaN
-20.569992	-8.54044	149.281067	-20.714279	24.455925	138.569427	NaN	NaN	NaN	36.170177	43.382267	131.10817	NaN	NaN	NaN	NaN	NaN	NaN
-22.847128	-8.450174	149.620529	-20.57851	24.018448	138.486511	NaN	NaN	NaN	36.184521	42.905472	130.217712	NaN	NaN	NaN	NaN	NaN	NaN
-24.449253	-8.082056	149.514221	-20.525738	23.667822	138.385132	NaN	NaN	NaN	36.115082	42.552658	129.768997	NaN	NaN	NaN	NaN	NaN	NaN
-25.981283	-7.57432	149.150253	-20.506868	23.332809	138.31459	NaN	NaN	NaN	36.076084	42.244724	129.430389	NaN	NaN	NaN	NaN	NaN	NaN
-27.555943	-6.804085	148.539993	-20.449883	22.954412	138.292175	NaN	NaN	NaN	36.047398	41.960037	129.198318	NaN	NaN	NaN	NaN	NaN	NaN
-29.005596	-5.941911	147.689667	-20.392523	22.535294	138.339813	NaN	NaN	NaN	36.037739	41.697159	129.11145	NaN	NaN	NaN	NaN	NaN	NaN
-30.542219	-4.770772	146.701645	-20.332523	22.062737	138.452469	NaN	NaN	NaN	35.996063	41.416759	129.097061	NaN	NaN	NaN	NaN	NaN	NaN
-32.083435	-3.373553	145.633316	-20.292511	21.537308	138.579819	41.332569	1.9421	138.945419	35.92046	41.109722	129.115021	38.6265145	21.525911	134.03022	-79.2115365	21.548705	143.129418
-34.375294	-0.835433	143.962082	-20.254118	20.668064	138.762375	41.862949	0.99403	137.844254	35.771935	40.598564	129.208511	38.817442	20.796297	133.5263825	-79.325678	20.539831	143.9983675
-35.868958	1.131737	142.914368	-20.245407	20.034807	138.886581	42.173328	0.440917	137.135315	35.646217	40.259274	129.254517	38.9097725	20.3500955	133.194916	-79.4005865	19.7195185	144.578246
-37.317505	3.306573	141.976746	-20.240995	19.344925	139.035156	42.091827	0.049426	136.31427	35.496029	39.957844	129.356598	38.793928	20.003635	132.835434	-79.275918	18.686215	145.234878
-38.722576	5.652998	141.220505	-20.242447	18.562431	139.184601	42.005043	-0.36284	135.380096	35.343887	39.672962	129.593918	38.674465	19.655061	132.487007	-79.159359	17.469801	145.882195
-40.085003	8.13035	140.72641	-20.263147	17.753086	139.367264	41.94236	-0.791432	134.444244	35.15575	39.373714	129.959091	38.549055	19.291141	132.2016675	-79.075349	16.215031	146.5328605
-41.305599	10.74783	140.498138	-20.279333	16.931517	139.522049	41.771416	-1.135421	133.38533	34.976025	39.14098	130.452927	38.3737205	19.0027795	131.9191285	-78.9323865	14.8602545	147.1249695
-42.590702	13.384581	140.481628	-20.345631	16.177578	139.607788	41.578709	-1.368493	132.458664	35.070477	38.785614	130.986755	38.324593	18.7085605	131.7227095	-79.015855	13.6465955	147.4928665
-44.219826	17.459545	140.974396	-20.551714	15.24535	139.631912	41.127075	-1.601471	131.005676	34.777237	38.458599	131.802017	37.952156	18.428564	131.4038465	-79.055584	12.062136	147.8599775
-45.166664	20.157495	141.623444	-20.779167	14.751082	139.606064	40.743153	-1.662309	130.11554	34.553482	38.258541	132.272766	37.6483175	18.298116	131.194153	-79.2066515	11.204048	148.017975
-45.999153	22.826744	142.49559	-21.017733	14.39088	139.629425	40.30616	-1.660552	129.328049	34.358219	38.052505	132.733627	37.3321895	18.1959765	131.030838	-79.3676555	10.5857835	148.228012
-46.643349	25.387129	143.551285	-21.222206	14.172599	139.7547	39.846481	-1.664215	128.848999	34.230206	37.931667	133.180161	37.0383435	18.133726	131.01458	-79.4827555	10.211472	148.49482
-47.15971	27.829575	144.719254	-21.383226	14.135371	139.965424	39.511429	-1.621964	128.223938	34.169315	37.877853	133.607101	36.840372	18.1279445	130.9155195	-79.606824	10.1427975	149.0153285
-47.53051	30.203238	146.012039	-21.459763	14.167747	140.307358	39.230644	-1.564813	127.934326	34.149773	37.919872	134.093506	36.6902085	18.1775295	131.013916	-79.6097345	10.1579645	149.6008
-47.711987	32.360966	147.323578	-21.496428	14.240499	140.719864	39.037075	-1.446455	127.76992	34.172325	38.028229	134.562927	36.6047	18.290887	131.1664235	-79.597556	10.190111	150.2733045
-47.781418	35.257339	149.347153	-21.440748	14.361851	141.370117	38.922581	-1.153332	127.736488	34.220005	38.250721	135.227554	36.571293	18.5486945	131.482021	-79.452789	10.1750075	151.258213
-47.63348	36.970493	150.594299	-21.348957	14.445061	141.774689	38.951527	-0.958882	127.738426	34.293755	38.408493	135.672791	36.622641	18.7248055	131.7056085	-79.320555	10.1653165	151.8437695
NaN	NaN	NaN	-21.25485	14.523031	142.084915	38.984768	-0.82226	127.823532	NaN	NaN	NaN	NaN	NaN	NaN	NaN	NaN	NaN
NaN	NaN	NaN	-21.161842	14.599821	142.282028	39.035328	-0.667996	127.945091	NaN	NaN	NaN	NaN	NaN	NaN	NaN	NaN	NaN
NaN	NaN	NaN	-21.069796	14.722255	142.382889	39.147274	-0.520122	127.997635	NaN	NaN	NaN	NaN	NaN	NaN	NaN	NaN	NaN
NaN	NaN	NaN	-21.00202	14.858135	142.455399	39.265491	-0.392945	128.112579	NaN	NaN	NaN	NaN	NaN	NaN	NaN	NaN	NaN
NaN	NaN	NaN	-20.975317	14.984092	142.500992	39.395256	-0.277819	128.246979	NaN	NaN	NaN	NaN	NaN	NaN	NaN	NaN	NaN
NaN	NaN	NaN	-20.985069	15.180983	142.584412	39.564587	-0.151228	128.59848	NaN	NaN	NaN	NaN	NaN	NaN	NaN	NaN	NaN
-43.567348	45.164509	152.835129	-21.0361	15.305792	142.648087	39.60083	-0.118867	128.868683	NaN	NaN	NaN	NaN	NaN	NaN	NaN	NaN	NaN
-42.674568	45.564659	152.377686	-21.129173	15.392715	142.723877	39.61692	-0.156951	129.187714	NaN	NaN	NaN	NaN	NaN	NaN	NaN	NaN	NaN
-41.719269	45.760345	151.862854	-21.235044	15.441524	142.808655	39.657227	-0.339949	129.644958	NaN	NaN	NaN	NaN	NaN	NaN	NaN	NaN	NaN
-40.608902	45.800476	151.193359	-21.305267	15.45209	142.923416	39.724442	-0.520398	129.909271	NaN	NaN	NaN	NaN	NaN	NaN	NaN	NaN	NaN
-39.39946	45.649227	150.356552	-21.373409	15.395294	143.059814	39.756439	-0.837792	130.428741	NaN	NaN	NaN	NaN	NaN	NaN	NaN	NaN	NaN
-38.193073	45.416878	149.384079	-21.438248	15.434003	143.28653	39.785103	-1.282892	131.244888	34.85881	38.517971	137.547714	37.3219565	18.6175395	134.396301	-80.1984525	12.2504665	152.176759
-36.157249	44.798946	148.070709	-21.495985	15.694693	143.874817	39.825058	-1.706687	132.304306	34.874355	38.433533	137.276047	37.3497065	18.363423	134.7901765	-80.3416765	13.025963	152.9594575
-34.702553	44.209129	147.668884	-21.44038	15.887453	144.474564	39.847851	-1.791032	132.980713	34.89983	38.501705	137.117737	37.3738405	18.3553365	135.049225	-80.2546005	13.4195695	153.899903
-33.11903	43.433453	147.76532	-21.310295	16.017542	145.249695	39.948978	-1.860385	133.574539	34.959106	38.552856	137.133759	37.454042	18.3462355	135.354149	-80.074632	13.6888485	155.145241
-31.402153	42.543564	148.238144	-21.120974	16.047876	146.202316	40.119602	-1.976717	134.147614	35.095318	38.545662	137.354141	37.60746	18.2844725	135.7508775	-79.849408	13.8112795	156.6537545
-29.635593	41.584595	148.968582	-20.884235	16.010763	147.23111	40.388317	-2.007869	134.630768	35.22879	38.511307	137.838867	37.8085535	18.251719	136.2348175	-79.5770235	13.769807	158.2274025
-27.719917	40.532978	149.810242	-20.676674	15.947157	148.288193	40.577908	-2.102352	135.207611	35.361084	38.510883	138.454742	37.969496	18.2042655	136.8311765	-79.322844	13.6900485	159.7452095
-25.842888	39.46899	150.510117	-20.562897	15.912311	149.179535	40.729908	-2.184473	135.809204	NaN	NaN	NaN	NaN	NaN	NaN	NaN	NaN	NaN
-22.869175	37.827724	150.845932	-20.629133	15.921341	150.007339	40.87751	-2.160602	136.706299	NaN	NaN	NaN	NaN	NaN	NaN	NaN	NaN	NaN
-20.864191	36.729691	150.62619	-20.728632	15.991434	150.031067	40.978809	-2.137302	137.281616	NaN	NaN	NaN	NaN	NaN	NaN	NaN	NaN	NaN
-18.786835	35.648682	149.769638	-20.821587	16.16964	149.411194	41.222557	-2.179711	137.968277	NaN	NaN	NaN	NaN	NaN	NaN	NaN	NaN	NaN
-16.681265	34.559063	148.577164	-20.986664	16.425049	148.142593	41.424744	-2.267305	138.733337	36.037716	38.52409	142.703827	38.73123	18.1283925	140.718582	-80.704558	14.7217055	155.566604
-14.645311	33.451061	146.930847	-21.388847	16.672255	146.376984	41.448956	-2.406716	139.551987	36.054119	38.375832	143.680847	38.7515375	17.984558	141.616417	-81.5292315	15.359952	151.137551
-12.720842	32.20673	145.427521	-21.988451	16.774837	144.528122	41.207958	-2.559808	140.407318	35.543873	38.423759	144.346466	38.3759155	17.9319755	142.376892	-82.3528175	15.6176985	146.679352
-10.972742	30.892754	144.404663	-22.448965	16.817072	143.087494	40.853642	-2.505359	141.239609	35.034496	38.643909	144.880432	37.944069	18.069275	143.0600205	-82.841999	15.564869	143.1149675
-8.534417	28.761715	144.133682	-22.680765	16.863766	142.196182	NaN	NaN	NaN	NaN	NaN	NaN	NaN	NaN	NaN	NaN	NaN	NaN
-7.031639	27.284504	144.572311	-22.606369	16.922472	142.200546	NaN	NaN	NaN	NaN	NaN	NaN	NaN	NaN	NaN	NaN	NaN	NaN
-5.736538	25.875875	145.212143	-22.458544	17.139019	142.456543	NaN	NaN	NaN	NaN	NaN	NaN	NaN	NaN	NaN	NaN	NaN	NaN
-4.577895	24.459438	145.999634	-22.330276	17.358625	142.825409	NaN	NaN	NaN	NaN	NaN	NaN	NaN	NaN	NaN	NaN	NaN	NaN
-3.626591	23.086136	146.770523	-22.239712	17.617243	143.341537	NaN	NaN	NaN	NaN	NaN	NaN	NaN	NaN	NaN	NaN	NaN	NaN
-2.848799	21.696985	147.503387	-22.2106	17.862728	143.923981	NaN	NaN	NaN	NaN	NaN	NaN	NaN	NaN	NaN	NaN	NaN	NaN
-2.229721	20.292355	147.996704	-22.175282	18.056854	144.401611	NaN	NaN	NaN	NaN	NaN	NaN	NaN	NaN	NaN	NaN	NaN	NaN
-1.582953	18.225994	148.400452	-22.154419	18.283979	144.952637	NaN	NaN	NaN	NaN	NaN	NaN	NaN	NaN	NaN	NaN	NaN	NaN
-1.351336	16.76404	148.446884	-22.148518	18.352846	145.179123	NaN	NaN	NaN	NaN	NaN	NaN	NaN	NaN	NaN	NaN	NaN	NaN
-1.21163	15.319096	148.298294	-22.110996	18.413319	145.2724	NaN	NaN	NaN	NaN	NaN	NaN	NaN	NaN	NaN	NaN	NaN	NaN
-1.205239	13.821986	148.050537	-22.065489	18.513992	145.293686	NaN	NaN	NaN	NaN	NaN	NaN	NaN	NaN	NaN	NaN	NaN	NaN
-1.40865	12.305459	147.738129	-22.022402	18.700361	145.286148	NaN	NaN	NaN	NaN	NaN	NaN	NaN	NaN	NaN	NaN	NaN	NaN
-1.687103	10.789373	147.390442	-21.953438	18.962803	145.216995	NaN	NaN	NaN	NaN	NaN	NaN	NaN	NaN	NaN	NaN	NaN	NaN
-2.164937	9.198003	147.059555	-21.881233	19.267626	145.098053	NaN	NaN	NaN	NaN	NaN	NaN	NaN	NaN	NaN	NaN	NaN	NaN
-3.030694	6.771051	146.541046	-21.798912	19.717649	144.864365	NaN	NaN	NaN	NaN	NaN	NaN	NaN	NaN	NaN	NaN	NaN	NaN
-3.852835	5.062442	146.31366	-21.76343	19.95743	144.733383	NaN	NaN	NaN	NaN	NaN	NaN	NaN	NaN	NaN	NaN	NaN	NaN
-4.756735	3.376585	146.183701	-21.700754	20.132511	144.567734	NaN	NaN	NaN	NaN	NaN	NaN	NaN	NaN	NaN	NaN	NaN	NaN
-5.873008	1.613504	146.188217	-21.664675	20.241158	144.435547	NaN	NaN	NaN	NaN	NaN	NaN	NaN	NaN	NaN	NaN	NaN	NaN
-7.043466	-0.067436	146.218033	-21.601845	20.324205	144.296494	NaN	NaN	NaN	NaN	NaN	NaN	NaN	NaN	NaN	NaN	NaN	NaN
-8.423388	-1.763889	146.361908	-21.50724	20.415806	144.187164	NaN	NaN	NaN	NaN	NaN	NaN	NaN	NaN	NaN	NaN	NaN	NaN
-9.828779	-3.330714	146.609222	-21.386999	20.523428	144.196838	NaN	NaN	NaN	NaN	NaN	NaN	NaN	NaN	NaN	NaN	NaN	NaN
-12.225854	-5.561649	147.357681	-21.178041	20.68541	144.556427	NaN	NaN	NaN	NaN	NaN	NaN	NaN	NaN	NaN	NaN	NaN	NaN
-13.956009	-6.93047	148.192963	-21.008989	20.725746	145.02832	NaN	NaN	NaN	NaN	NaN	NaN	NaN	NaN	NaN	NaN	NaN	NaN
-15.695212	-8.181653	149.183853	-20.843433	20.686388	145.68248	NaN	NaN	NaN	NaN	NaN	NaN	NaN	NaN	NaN	NaN	NaN	NaN
-17.551876	-9.335114	150.49025	-20.675104	20.526844	146.488205	NaN	NaN	NaN	NaN	NaN	NaN	NaN	NaN	NaN	NaN	NaN	NaN
-19.373755	-10.323275	152.033539	-20.573736	20.279512	147.460709	NaN	NaN	NaN	NaN	NaN	NaN	NaN	NaN	NaN	NaN	NaN	NaN
-21.30588	-11.152371	153.620239	-20.508087	19.960236	148.469788	NaN	NaN	NaN	NaN	NaN	NaN	NaN	NaN	NaN	NaN	NaN	NaN
-23.158216	-11.872208	155.116776	-20.470001	19.585497	149.416901	NaN	NaN	NaN	34.71632	41.921162	139.471619	NaN	NaN	NaN	NaN	NaN	NaN
-25.94282	-12.686608	157.009842	-20.336536	18.996462	150.645096	NaN	NaN	NaN	34.56974	41.306091	138.904694	NaN	NaN	NaN	NaN	NaN	NaN
-27.759167	-13.012056	158.014359	-20.220575	18.686125	151.278107	NaN	NaN	NaN	34.413242	41.025543	138.736664	NaN	NaN	NaN	NaN	NaN	NaN
-29.467642	-13.2084	158.744476	-20.092318	18.450747	151.724991	NaN	NaN	NaN	34.259178	40.856026	138.631409	NaN	NaN	NaN	NaN	NaN	NaN
-31.194544	-13.192368	159.188416	-19.992573	18.292654	151.96434	NaN	NaN	NaN	34.262753	40.690277	138.465927	NaN	NaN	NaN	NaN	NaN	NaN
-32.851746	-13.033628	159.325333	-19.939447	18.191751	151.979599	NaN	NaN	NaN	34.272621	40.564301	138.232941	NaN	NaN	NaN	NaN	NaN	NaN
-34.442616	-12.792587	159.129745	-19.923723	18.090643	151.771423	NaN	NaN	NaN	34.327126	40.422916	137.904922	NaN	NaN	NaN	NaN	NaN	NaN
-35.995338	-12.407064	158.769394	-19.942513	18.01482	151.433151	NaN	NaN	NaN	34.403133	40.269016	137.454102	NaN	NaN	NaN	NaN	NaN	NaN
-38.18383	-11.505222	157.97374	-20.038437	17.906778	150.7789	NaN	NaN	NaN	34.466934	40.049671	136.697372	NaN	NaN	NaN	NaN	NaN	NaN
-39.543579	-10.690594	157.417984	-20.089912	17.829937	150.303391	NaN	NaN	NaN	34.479141	39.883469	136.173874	NaN	NaN	NaN	NaN	NaN	NaN
-40.757988	-9.700966	156.885651	-20.160782	17.743441	149.855377	NaN	NaN	NaN	34.466026	39.754654	135.623901	NaN	NaN	NaN	NaN	NaN	NaN
-41.861439	-8.535337	156.516602	-20.216578	17.663647	149.453873	NaN	NaN	NaN	34.3657	39.665604	134.964493	NaN	NaN	NaN	NaN	NaN	NaN
-42.872002	-7.083511	156.39357	-20.3225	17.587833	149.142532	NaN	NaN	NaN	34.186127	39.564587	134.215836	NaN	NaN	NaN	NaN	NaN	NaN
-43.647861	-5.595398	156.402802	-20.437485	17.478571	148.99646	NaN	NaN	NaN	33.887577	39.426899	133.397079	NaN	NaN	NaN	NaN	NaN	NaN
-44.32502	-3.855228	156.486862	-20.546513	17.309704	148.991806	41.314495	-0.508141	138.106262	33.44722	39.309097	132.677902	37.3808575	19.400478	135.392082	-78.4738835	15.21893	162.59153
-44.972897	-1.134109	156.617706	-20.723021	16.960909	149.212677	41.006706	-0.615805	137.413742	32.78141	39.112427	131.976395	36.894058	19.248311	134.6950685	-78.3401	14.673507	163.7302855
-45.188999	0.893974	156.539658	-20.822483	16.74802	149.422684	40.83194	-0.673837	137.055298	32.367706	39.021969	131.719406	36.599823	19.174066	134.387352	-78.244789	14.321974	164.458016
-45.379021	3.060341	156.314667	-20.899008	16.555462	149.58696	40.650017	-0.708468	136.787384	32.031322	39.051937	131.651474	36.3406695	19.1717345	134.219429	-78.1386855	13.9391895	164.954491
-45.310829	5.312681	155.908737	-20.968182	16.444202	149.669785	40.452747	-0.707083	136.632751	31.332731	39.335632	131.962265	35.892739	19.3142745	134.297508	-77.829103	13.5741295	165.042062
-45.230293	7.80921	155.320541	-21.010393	16.383081	149.665451	40.28907	-0.651078	136.476303	30.992317	39.56237	132.272659	35.6406935	19.455646	134.374481	-77.6614795	13.310516	164.956421
-44.797459	10.156231	154.442749	-21.050697	16.377327	149.545258	40.164951	-0.611687	136.338196	31.010199	39.742851	132.663086	35.587575	19.565582	134.500641	-77.688969	13.189072	164.589875
-44.39563	12.852134	153.446259	-21.089706	16.410229	149.309845	40.083347	-0.584613	136.234329	31.110477	39.953495	133.268265	35.596912	19.684441	134.751297	-77.776324	13.136017	163.868393
-43.475204	17.050201	151.949341	-21.057665	16.426153	148.865158	40.020603	-0.626972	135.983231	NaN	NaN	NaN	NaN	NaN	NaN	NaN	NaN	NaN
-42.638935	19.972704	151.061707	-21.014536	16.455217	148.511719	40.017117	-0.726205	135.747025	NaN	NaN	NaN	NaN	NaN	NaN	NaN	NaN	NaN
-41.630138	22.931284	150.456757	-21.00108	16.574095	148.15126	40.009041	-0.867059	135.486679	NaN	NaN	NaN	NaN	NaN	NaN	NaN	NaN	NaN
-40.42712	25.873167	150.089767	-21.019884	16.751099	147.85202	40.029915	-0.914339	135.241974	NaN	NaN	NaN	NaN	NaN	NaN	NaN	NaN	NaN
-39.092949	28.764439	150.146439	-21.06955	16.932465	147.629028	40.038185	-0.886077	135.154343	35.498013	39.13726	138.931412	37.768099	19.1255915	137.0428775	-79.907199	14.7393385	158.2151785
-37.614311	31.454945	150.607956	-21.139277	17.067093	147.552597	40.076286	-0.951618	135.193939	35.871994	38.95536	140.651627	37.97414	19.001871	137.922783	-80.252694	15.132315	157.182411
-35.990612	33.95155	151.455704	-21.210892	17.22044	147.775406	40.116058	-1.137012	135.427597	NaN	NaN	NaN	NaN	NaN	NaN	NaN	NaN	NaN
-33.421116	37.413822	152.983551	-21.229237	17.538654	148.403519	NaN	NaN	NaN	NaN	NaN	NaN	NaN	NaN	NaN	NaN	NaN	NaN
-31.619537	39.466202	153.987045	-21.166901	17.769669	148.829346	NaN	NaN	NaN	NaN	NaN	NaN	NaN	NaN	NaN	NaN	NaN	NaN
-29.777241	41.393692	154.589798	-21.058443	18.058447	149.145523	NaN	NaN	NaN	NaN	NaN	NaN	NaN	NaN	NaN	NaN	NaN	NaN
-27.917433	43.083725	155.179733	-20.896423	18.321863	149.353043	NaN	NaN	NaN	NaN	NaN	NaN	NaN	NaN	NaN	NaN	NaN	NaN
-26.001654	44.655167	155.484879	-20.746145	18.611731	149.455353	NaN	NaN	NaN	NaN	NaN	NaN	NaN	NaN	NaN	NaN	NaN	NaN
-24.057747	46.017883	155.699402	-20.586317	18.92734	149.50058	NaN	NaN	NaN	NaN	NaN	NaN	NaN	NaN	NaN	NaN	NaN	NaN
-22.063795	47.190918	155.948471	-20.433834	19.261646	149.51091	NaN	NaN	NaN	NaN	NaN	NaN	NaN	NaN	NaN	NaN	NaN	NaN
-19.088055	48.578148	156.171234	-20.240963	19.700657	149.415329	NaN	NaN	NaN	NaN	NaN	NaN	NaN	NaN	NaN	NaN	NaN	NaN
-17.095549	49.232552	156.371933	-20.17922	19.985376	149.27774	NaN	NaN	NaN	NaN	NaN	NaN	NaN	NaN	NaN	NaN	NaN	NaN
-15.176789	49.635818	156.557861	-20.15134	20.219828	149.110718	NaN	NaN	NaN	NaN	NaN	NaN	NaN	NaN	NaN	NaN	NaN	NaN
-13.262971	49.811726	156.824188	-20.132685	20.408342	148.954803	NaN	NaN	NaN	NaN	NaN	NaN	NaN	NaN	NaN	NaN	NaN	NaN
-11.397398	49.791981	156.957764	-20.171938	20.584846	148.790894	NaN	NaN	NaN	NaN	NaN	NaN	NaN	NaN	NaN	NaN	NaN	NaN
-9.591736	49.589096	156.990128	-20.224279	20.802502	148.622681	NaN	NaN	NaN	NaN	NaN	NaN	NaN	NaN	NaN	NaN	NaN	NaN
-7.787375	49.203342	156.895157	-20.240452	21.039955	148.481232	NaN	NaN	NaN	NaN	NaN	NaN	NaN	NaN	NaN	NaN	NaN	NaN
-5.21553	48.330658	156.567871	-20.196001	21.489525	148.311157	NaN	NaN	NaN	NaN	NaN	NaN	NaN	NaN	NaN	NaN	NaN	NaN
-3.521209	47.52457	156.175476	-20.136292	21.819914	148.25676	NaN	NaN	NaN	NaN	NaN	NaN	NaN	NaN	NaN	NaN	NaN	NaN
-1.909957	46.504219	155.795135	-20.069427	22.174341	148.234314	NaN	NaN	NaN	NaN	NaN	NaN	NaN	NaN	NaN	NaN	NaN	NaN
-0.328593	45.304085	155.366592	-20.004696	22.50898	148.248642	NaN	NaN	NaN	NaN	NaN	NaN	NaN	NaN	NaN	NaN	NaN	NaN
1.149044	43.911232	154.926941	-19.944515	22.82115	148.296204	NaN	NaN	NaN	NaN	NaN	NaN	NaN	NaN	NaN	NaN	NaN	NaN
2.583697	42.348534	154.382278	-19.896111	23.138781	148.287354	NaN	NaN	NaN	NaN	NaN	NaN	NaN	NaN	NaN	NaN	NaN	NaN
3.912444	40.619263	153.822403	-19.88781	23.515848	148.25531	NaN	NaN	NaN	NaN	NaN	NaN	NaN	NaN	NaN	NaN	NaN	NaN
5.777714	37.833721	152.894058	-19.851892	24.208342	148.167633	NaN	NaN	NaN	NaN	NaN	NaN	NaN	NaN	NaN	NaN	NaN	NaN
6.859545	35.875515	152.264542	-19.836584	24.747477	148.059464	NaN	NaN	NaN	NaN	NaN	NaN	NaN	NaN	NaN	NaN	NaN	NaN
7.848468	33.80629	151.764175	-19.836386	25.344032	148.024277	NaN	NaN	NaN	NaN	NaN	NaN	NaN	NaN	NaN	NaN	NaN	NaN
8.669653	31.726778	151.429367	-19.873957	25.945669	148.038834	NaN	NaN	NaN	NaN	NaN	NaN	NaN	NaN	NaN	NaN	NaN	NaN
9.316575	29.615969	151.258743	-19.954351	26.513437	148.168381	NaN	NaN	NaN	NaN	NaN	NaN	NaN	NaN	NaN	NaN	NaN	NaN
9.838545	27.477343	151.266724	-20.090019	27.048189	148.447433	NaN	NaN	NaN	NaN	NaN	NaN	NaN	NaN	NaN	NaN	NaN	NaN
10.265129	25.41044	151.445053	-20.204206	27.435642	148.830658	NaN	NaN	NaN	NaN	NaN	NaN	NaN	NaN	NaN	NaN	NaN	NaN
10.734042	22.348829	152.087402	-20.255154	27.787586	149.481384	NaN	NaN	NaN	NaN	NaN	NaN	NaN	NaN	NaN	NaN	NaN	NaN
10.967236	20.371468	152.583405	-20.220509	27.895927	149.79538	NaN	NaN	NaN	NaN	NaN	NaN	NaN	NaN	NaN	NaN	NaN	NaN
11.14099	18.521803	153.037781	-20.147278	27.946508	149.891891	NaN	NaN	NaN	NaN	NaN	NaN	NaN	NaN	NaN	NaN	NaN	NaN
11.261724	16.741898	153.28717	-20.109657	27.97859	149.719498	NaN	NaN	NaN	NaN	NaN	NaN	NaN	NaN	NaN	NaN	NaN	NaN
11.337	15.102468	153.351151	-20.151421	28.0222	149.372559	NaN	NaN	NaN	NaN	NaN	NaN	NaN	NaN	NaN	NaN	NaN	NaN
11.323834	13.522926	153.257782	-20.235119	28.045324	148.875778	NaN	NaN	NaN	NaN	NaN	NaN	NaN	NaN	NaN	NaN	NaN	NaN
11.264492	12.049584	152.924606	-20.372421	28.058327	148.262268	NaN	NaN	NaN	NaN	NaN	NaN	NaN	NaN	NaN	NaN	NaN	NaN
11.011563	10.048513	152.169876	-20.630274	28.023466	147.269516	NaN	NaN	NaN	NaN	NaN	NaN	NaN	NaN	NaN	NaN	NaN	NaN
10.730095	8.797028	151.518784	-20.854074	27.951855	146.631714	NaN	NaN	NaN	NaN	NaN	NaN	NaN	NaN	NaN	NaN	NaN	NaN
10.432406	7.659668	150.666122	-21.096615	27.811068	146.059692	NaN	NaN	NaN	NaN	NaN	NaN	NaN	NaN	NaN	NaN	NaN	NaN
10.025439	6.632537	149.792236	-21.401552	27.639305	145.584686	NaN	NaN	NaN	NaN	NaN	NaN	NaN	NaN	NaN	NaN	NaN	NaN
9.509077	5.657168	148.94957	-21.706331	27.404076	145.205719	41.648762	8.705875	142.658585	NaN	NaN	NaN	NaN	NaN	NaN	NaN	NaN	NaN
8.9842	4.761062	148.130905	-22.0124	27.133539	144.901123	41.441128	8.657675	142.118668	NaN	NaN	NaN	NaN	NaN	NaN	NaN	NaN	NaN
8.308892	3.964371	147.406876	-22.289865	26.806435	144.647049	41.177307	8.586106	141.676376	NaN	NaN	NaN	NaN	NaN	NaN	NaN	NaN	NaN
7.138365	2.926664	146.696198	-22.689396	26.338985	144.388519	40.817436	8.414398	141.261642	NaN	NaN	NaN	NaN	NaN	NaN	NaN	NaN	NaN
6.298932	2.40441	146.484863	-22.956961	26.087955	144.2668	40.54121	8.265061	141.17598	NaN	NaN	NaN	NaN	NaN	NaN	NaN	NaN	NaN
5.382371	2.036009	146.467697	-23.243202	25.910347	144.110199	40.226955	8.089981	141.195251	NaN	NaN	NaN	NaN	NaN	NaN	NaN	NaN	NaN
4.371305	1.757406	146.546417	-23.521151	25.786192	143.865295	39.936066	7.96992	141.320694	NaN	NaN	NaN	NaN	NaN	NaN	NaN	NaN	NaN
3.286797	1.554919	146.55217	-23.822758	25.656494	143.525955	39.609962	7.874361	141.490463	NaN	NaN	NaN	NaN	NaN	NaN	NaN	NaN	NaN
2.179267	1.434772	146.481461	-24.12364	25.542896	143.080231	39.280708	7.752884	141.579315	NaN	NaN	NaN	NaN	NaN	NaN	NaN	NaN	NaN
0.97961	1.355687	146.326004	-24.429186	25.404083	142.581955	38.947681	7.546724	141.634155	NaN	NaN	NaN	NaN	NaN	NaN	NaN	NaN	NaN
-0.805196	1.4504	145.745514	-24.871492	25.11532	141.875275	38.505291	7.226238	141.550262	NaN	NaN	NaN	NaN	NaN	NaN	NaN	NaN	NaN
-2.040032	1.590842	145.117264	-25.132401	24.838341	141.44928	38.25193	6.98138	141.373352	NaN	NaN	NaN	NaN	NaN	NaN	NaN	NaN	NaN
-3.285796	1.79243	144.307785	-25.37364	24.519442	141.097412	38.016693	6.663184	141.078644	NaN	NaN	NaN	NaN	NaN	NaN	NaN	NaN	NaN
-4.630465	2.055614	143.417542	-25.624022	24.180941	140.784454	37.785515	6.317805	140.648376	NaN	NaN	NaN	NaN	NaN	NaN	NaN	NaN	NaN
-5.932653	2.374667	142.469925	-25.892544	23.814217	140.482254	37.529125	5.95077	140.17691	30.909712	47.537849	140.233582	34.2194185	26.7443095	140.205246	-86.0045065	20.8841245	140.759262
-7.367658	2.746293	141.562515	-26.177498	23.428806	140.212311	37.201195	5.567856	139.601624	30.617847	47.031887	140.210587	33.909521	26.2998715	139.9061055	-86.264517	20.5577405	140.5185165
-8.859427	3.17841	140.7659	-26.506218	23.077324	140.006561	36.872627	5.181183	139.03804	30.271507	46.565777	140.198334	33.572067	25.87348	139.618187	-86.584503	20.281168	140.394935
-11.113323	3.840534	139.61734	-27.015547	22.524271	139.76413	36.369202	4.690712	138.291504	29.758076	45.921528	140.256165	33.063639	25.30612	139.2738345	-87.094733	19.742422	140.2544255
-12.666094	4.312158	138.908035	-27.327549	22.179518	139.60704	36.004822	4.415547	137.618561	29.413506	45.533203	140.33931	32.709164	24.974375	138.9789355	-87.364262	19.384661	140.2351445
-14.24478	4.757524	138.105057	-27.625412	21.823248	139.451202	35.731895	4.152158	137.013702	29.097939	45.201092	140.458344	32.414917	24.676625	138.736023	-87.665741	18.969871	140.166381
-15.801157	5.166845	137.372375	-27.889523	21.492027	139.289627	35.477058	3.876825	136.335129	28.812933	44.80978	140.62471	32.1449955	24.3433025	138.4799195	-87.9240415	18.6407515	140.0993345
-17.386051	5.546013	136.744476	-28.102964	21.196564	139.166397	35.262276	3.608914	135.694595	28.594185	44.413269	140.76828	31.9282305	24.0110915	138.2314375	-88.1341585	18.3820365	140.1013565
-19.002661	5.852531	136.251633	-28.252769	20.985537	139.073074	35.047756	3.369718	135.147995	28.460133	44.058674	140.886093	31.7539445	23.714196	138.017044	-88.2594825	18.256878	140.129104
-20.606558	6.058845	136.09343	-28.345839	20.888149	139.025528	34.862129	3.17466	134.804306	28.389215	43.762215	140.918167	31.625672	23.4684375	137.8612365	-88.31735	18.3078605	140.1898195
-23.036177	6.185859	136.337708	-28.47974	21.086786	139.143723	34.554825	3.002621	134.78035	28.35302	43.680336	140.591156	31.4539225	23.3414785	137.685753	-88.4134025	18.8320935	140.601693
-24.745213	6.245604	136.9711	-28.603857	21.373272	139.399628	34.279552	2.957974	134.977219	28.319841	43.804264	140.036713	31.2996965	23.381119	137.506966	-88.5074105	19.365425	141.29229
-26.480574	6.164149	137.921417	-28.76355	21.650274	139.854187	34.003716	2.942302	135.242752	28.192715	43.954361	139.202515	31.0982155	23.4483315	137.2226335	-88.6253155	19.8522165	142.4857405
-28.28159	6.024453	139.174835	-28.920143	21.814962	140.450272	33.753582	2.871468	135.555405	28.011656	44.003452	138.185425	30.882619	23.43746	136.870415	-88.722905	20.192464	144.030129
-30.080641	5.913794	140.576553	-29.071728	21.812788	141.051834	33.429245	2.629306	135.889465	27.726517	43.802776	137.083099	30.577881	23.216041	136.486282	-88.721337	20.409535	145.617386
-31.795349	5.770128	141.849854	-29.191654	21.684986	141.561859	33.20882	2.300357	136.424484	27.426506	43.466919	136.062744	30.317663	22.883638	136.243614	-88.700971	20.486334	146.880104
-33.557831	5.692819	142.901245	-29.289032	21.485815	141.909439	33.063358	1.997008	136.979294	27.029943	43.160843	135.321503	30.0466505	22.5789255	136.1503985	-88.6247145	20.3927045	147.6684795
-36.031425	5.777697	144.040329	-29.400799	21.112633	142.196701	33.183441	1.649455	137.706497	26.663113	42.526127	134.057098	29.923277	22.087791	135.8817975	-88.724875	20.137475	148.5116045
-37.694656	5.965609	144.382477	-29.505201	20.849031	142.14946	33.063419	1.365703	137.769989	26.468182	42.10968	133.249771	29.7658005	21.7376915	135.50988	-88.7762025	19.9603705	148.78904
-39.265858	6.27214	144.444977	-29.592243	20.571238	141.951065	32.932854	1.121308	137.627869	26.180601	41.769173	132.419937	29.5567275	21.4452405	135.023903	-88.7412135	19.6972355	148.878227
-40.797241	6.785814	144.290146	-29.668627	20.347792	141.679001	32.848022	0.933156	137.329407	25.907803	41.547489	131.607895	29.3779125	21.2403225	134.468651	-88.7151665	19.4552615	148.889351
-42.252182	7.396222	143.960159	-29.712593	20.104996	141.386566	32.682362	0.760002	136.937805	25.671015	41.363873	130.990158	29.1766885	21.0619375	133.9639815	-88.6018745	19.1480545	148.8091505
-43.64772	8.223664	143.726883	-29.75103	19.825409	141.235397	32.622044	0.621287	136.531189	25.493917	41.18642	130.523743	29.0579805	20.9038535	133.527466	-88.5600405	18.7469645	148.943328
-44.931938	9.226016	143.61937	-29.797182	19.479095	141.291138	32.546577	0.482714	136.151016	25.300848	41.016434	130.202667	28.9237125	20.749574	133.1768415	-88.5180765	18.208616	149.4054345
-46.687977	11.07904	143.776443	-29.913605	18.926836	141.655106	32.367264	0.276758	135.581116	24.890486	40.850113	129.959961	28.628875	20.5634355	132.7705385	-88.456085	17.2902365	150.5396735
-47.715382	12.523951	143.940308	-29.962355	18.484249	142.00415	32.242168	0.200893	135.231461	24.519699	40.839298	129.977966	28.3809335	20.5200955	132.6047135	-88.3056435	16.4484025	151.4035865
-48.650558	14.079422	144.259445	-30.023108	18.023809	142.427094	32.135086	0.192089	134.765656	24.185511	40.883335	130.078278	28.1602985	20.537712	132.421967	-88.2065145	15.509906	152.432221
-49.449844	15.7742	144.562881	-30.091249	17.549593	142.81517	32.007282	0.150511	134.260757	23.824276	40.966473	130.357742	27.915779	20.558492	132.3092495	-88.098277	14.540694	153.3210905
-50.086533	17.577171	144.924423	-30.144007	17.069227	143.11026	31.886303	0.126099	133.759094	23.528027	41.04705	130.736542	27.707165	20.5865745	132.247818	-87.995179	13.5518795	153.972702
-50.60743	19.466703	145.3582	-30.185047	16.675304	143.369461	31.671419	0.121056	133.211044	23.397493	41.0905	131.242722	27.534456	20.605778	132.226883	-87.90455	12.74483	154.512039
-50.922043	21.457409	145.848709	-30.171215	16.348545	143.626297	31.489233	0.103109	132.81636	23.344278	41.146458	131.854111	27.4167555	20.6247835	132.3352355	-87.7591855	12.0723065	154.9173585
-51.101994	24.502262	146.555557	-30.037706	16.007181	143.948471	31.404036	-0.007557	132.48114	23.915539	40.964813	132.869965	27.6597875	20.478628	132.6755525	-87.7351995	11.535734	155.2213895
-51.045216	26.551908	146.927322	-29.919838	15.823059	144.070877	31.457844	-0.17313	132.485382	24.285372	40.858017	133.651703	27.871608	20.3424435	133.0685425	-87.711284	11.3036745	155.0732115
-50.818741	28.583151	147.163483	-29.793756	15.670271	144.093491	31.59763	-0.417823	132.518173	24.711557	40.694298	134.42984	28.1545935	20.1382375	133.4740065	-87.7421055	11.2023045	154.7129755
-50.486607	30.524963	147.373672	-29.653465	15.458502	144.06218	31.736416	-0.727807	132.396759	25.169785	40.426243	135.179718	28.4531005	19.849218	133.7882385	-87.7600305	11.067786	154.3361215
-49.989338	32.410076	147.543976	-29.527754	15.193211	143.958099	31.892065	-1.114424	132.566864	25.615782	40.109341	135.854141	28.7539235	19.4974585	134.2105025	-87.8094315	10.8889635	153.7056955
-49.404613	34.162037	147.675247	-29.430685	14.935318	143.823532	32.05307	-1.463332	132.623596	25.96986	39.768299	136.454956	29.011465	19.1524835	134.539276	-87.872835	10.7181525	153.107788
-48.693527	35.858772	147.712631	-29.373962	14.703682	143.647751	32.231579	-1.818271	132.684189	26.223337	39.374138	137.020554	29.227458	18.7779335	134.8523715	-87.975382	10.6294305	152.4431305
-47.529419	38.170952	147.68924	-29.39114	14.427042	143.332077	32.447807	-2.224896	132.775848	26.45705	38.883026	137.723083	29.4524285	18.329065	135.2494655	-88.2347085	10.525019	151.4146885
-46.612652	39.589878	147.638931	-29.442852	14.326554	143.115967	32.520378	-2.391513	132.748825	26.550835	38.637589	138.156906	29.5356065	18.123038	135.4528655	-88.4213105	10.53007	150.7790685
-45.622616	40.832718	147.707291	-29.512283	14.282304	142.959244	32.53656	-2.469228	132.713455	26.637211	38.479607	138.563995	29.5868855	18.0051895	135.638725	-88.6114515	10.5594185	150.279763
-44.533611	41.971611	147.898529	-29.577709	14.282362	142.891953	32.540218	-2.553125	132.760437	26.70615	38.331841	139.048248	29.623184	17.889358	135.9043425	-88.778602	10.675366	149.8795635
-43.352325	42.941891	148.275925	-29.624363	14.305557	142.95285	32.555	-2.61987	132.836151	26.831394	38.182404	139.619278	29.693197	17.781267	136.2277145	-88.941923	10.829847	149.6779855
-42.090897	43.730103	148.829803	-29.632061	14.326393	143.152374	32.564869	-2.671782	133.041428	26.980663	38.032204	140.28923	29.772766	17.680211	136.665329	-89.036888	10.972575	149.639419
-40.740742	44.332932	149.435425	-29.61447	14.336326	143.443146	32.657742	-2.781445	133.285309	NaN	NaN	NaN	NaN	NaN	NaN	NaN	NaN	NaN
-38.627998	44.975632	150.250443	-29.567692	14.366473	143.826782	32.745228	-2.92612	133.788269	NaN	NaN	NaN	NaN	NaN	NaN	NaN	NaN	NaN
-37.212666	45.199627	150.564316	-29.530796	14.408854	144.002655	32.813042	-2.985309	134.03624	NaN	NaN	NaN	NaN	NaN	NaN	NaN	NaN	NaN
-35.745186	45.261806	150.688004	-29.502661	14.484431	144.068283	32.898064	-3.067147	134.226578	NaN	NaN	NaN	NaN	NaN	NaN	NaN	NaN	NaN
-34.218113	45.242836	150.642746	-29.524708	14.598862	144.009552	32.959518	-3.149323	134.393997	NaN	NaN	NaN	NaN	NaN	NaN	NaN	NaN	NaN
-32.754032	45.045597	150.446167	-29.523266	14.745715	143.908966	32.993843	-3.154375	134.54451	NaN	NaN	NaN	NaN	NaN	NaN	NaN	NaN	NaN
-31.28721	44.65221	150.147202	-29.530897	14.930892	143.771454	33.03709	-3.110765	134.727203	NaN	NaN	NaN	NaN	NaN	NaN	NaN	NaN	NaN
-29.781216	44.116299	149.7854	-29.523542	15.150541	143.644531	33.096668	-3.033422	134.903992	NaN	NaN	NaN	NaN	NaN	NaN	NaN	NaN	NaN
-27.630659	43.056721	149.132889	-29.465515	15.57875	143.497757	33.208206	-2.847181	135.289078	NaN	NaN	NaN	NaN	NaN	NaN	NaN	NaN	NaN
-26.173609	42.110867	148.745102	-29.43803	15.863244	143.427048	33.252567	-2.690911	135.520782	27.922651	37.546631	144.78653	30.587609	17.42786	140.153656	-89.463669	14.298628	146.70044
-24.798172	41.03672	148.301834	-29.393169	16.168589	143.379562	33.323246	-2.553613	135.746628	28.048458	37.745914	144.959076	30.685852	17.5961505	140.352852	-89.47219	14.7410275	146.406272
-23.420944	39.769489	147.89563	-29.357655	16.471672	143.32959	33.407131	-2.459118	135.99057	NaN	NaN	NaN	NaN	NaN	NaN	NaN	NaN	NaN
-22.088564	38.36961	147.397125	-29.300493	16.762438	143.2789	33.475494	-2.373947	136.195282	NaN	NaN	NaN	NaN	NaN	NaN	NaN	NaN	NaN
-20.828991	36.776634	146.973236	-29.276592	17.034077	143.259979	33.541698	-2.276971	136.410538	NaN	NaN	NaN	NaN	NaN	NaN	NaN	NaN	NaN
-19.620461	35.079018	146.469666	-29.258415	17.326731	143.233398	33.576061	-2.170772	136.583633	NaN	NaN	NaN	NaN	NaN	NaN	NaN	NaN	NaN
-17.886995	32.257923	145.686279	-29.244678	17.747971	143.302948	33.598251	-1.983181	136.869507	NaN	NaN	NaN	NaN	NaN	NaN	NaN	NaN	NaN
-16.841148	30.230087	145.279114	-29.229975	18.024399	143.46138	33.597904	-1.838653	137.188843	NaN	NaN	NaN	NaN	NaN	NaN	NaN	NaN	NaN
-15.830456	28.114092	144.882782	-29.210659	18.309072	143.683655	33.616879	-1.731178	137.624771	NaN	NaN	NaN	NaN	NaN	NaN	NaN	NaN	NaN
-14.884633	25.879559	144.626495	-29.20624	18.571972	143.865433	33.626728	-1.634754	138.20636	28.123617	40.02874	144.405396	30.8751725	19.196993	141.305878	-89.2876525	17.946951	146.424988
-13.9988	23.61462	144.403427	-29.194889	18.839682	143.917969	33.563301	-1.503348	138.83284	28.917414	39.875992	143.627884	31.2403575	19.186322	141.230362	-89.6301355	18.493042	146.605576
-13.153969	21.311796	144.282028	-29.184944	19.119558	143.838959	NaN	NaN	NaN	28.960934	40.102913	143.312195	NaN	NaN	NaN	NaN	NaN	NaN
-12.428548	19.023228	144.259995	-29.155933	19.368183	143.638489	33.481018	-1.153085	140.114182	28.983137	40.36174	142.997879	31.2320775	19.6043275	141.5560305	-89.5439435	19.1320385	145.7209475
-11.477091	15.633752	144.268005	-29.149488	19.671831	143.22493	33.564495	-0.852157	140.89473	28.942204	40.745937	142.443985	31.2533495	19.94689	141.6693575	-89.5523255	19.396772	144.7805025
-10.92754	13.422182	144.353333	-29.165274	19.833656	142.940765	33.671318	-0.650704	141.320724	28.867622	41.00053	142.039169	31.26947	20.174913	141.6799465	-89.600018	19.492399	144.2015835
-10.49111	11.272459	144.524979	-29.159187	19.955069	142.62912	33.820827	-0.392375	141.663345	28.786369	41.225479	141.635727	31.303598	20.416552	141.649536	-89.621972	19.493586	143.608704
-10.121895	9.234061	144.704529	-29.120552	20.074541	142.348221	33.943302	-0.150753	141.919968	28.720982	41.431747	141.22113	31.332142	20.640497	141.570549	-89.573246	19.508585	143.125893
-9.841	7.262536	145.002014	-29.064678	20.145374	142.115417	34.051544	0.050062	142.104446	28.708988	41.622417	140.778275	31.380266	20.8362395	141.4413605	-89.509622	19.4545085	142.7894735
-9.624033	5.410573	145.252441	-28.977703	20.209265	141.909958	34.107437	0.236869	142.109177	28.46818	41.844486	140.354401	31.2878085	21.0406775	141.231789	-89.2432145	19.3778525	142.588127
-9.518833	3.667368	145.531113	-28.881628	20.261831	141.689651	34.203098	0.407607	142.043152	28.527451	41.934631	139.804214	31.3652745	21.171119	140.923683	-89.1285305	19.352543	142.455619
-9.471331	1.254971	145.750778	-28.733763	20.316931	141.342743	34.318325	0.75755	141.768555	28.555441	42.115738	138.838821	31.436883	21.436644	140.303688	-88.904409	19.197218	142.381798
-9.541425	-0.191462	145.811493	-28.635178	20.366762	141.116959	34.406204	1.018979	141.49791	28.528881	42.194748	138.138626	31.4675425	21.6068635	139.818268	-88.7378985	19.1266605	142.41565
-9.745255	-1.495869	145.850189	-28.536451	20.392456	140.94104	34.513416	1.224155	141.194199	28.531313	42.225433	137.434799	31.5223645	21.724794	139.314499	-88.5952665	19.060118	142.567581
-9.93525	-2.644933	145.802551	-28.421774	20.41132	140.89653	34.619793	1.353758	140.845398	28.612614	42.180061	136.789932	31.6162035	21.7669095	138.817665	-88.4597515	19.0557305	142.975395
-10.265779	-3.639405	145.836151	-28.285568	20.400753	140.970261	34.740139	1.368709	140.495499	28.619337	42.137051	136.340347	31.679738	21.75288	138.417923	-88.250874	19.048626	143.522599
-10.631597	-4.500288	145.803955	-28.165424	20.363647	141.1306	34.87727	1.351523	140.16394	28.621101	42.106987	136.047958	31.7491855	21.729255	138.105949	-88.0800335	18.998039	144.155251
-11.053656	-5.223898	145.688385	-28.048668	20.289324	141.289825	34.993927	1.402527	139.850433	28.619194	42.124676	135.86377	31.8065605	21.7636015	137.8571015	-87.9038965	18.8150465	144.7225485
-11.761851	-5.985278	145.274185	-27.98419	20.158144	141.550583	35.151966	1.578588	139.443634	28.565836	42.271305	135.822006	31.858901	21.9249465	137.63282	-87.827281	18.3913415	145.468346
-12.269655	-6.255007	144.960907	-27.969513	20.069323	141.697479	35.258114	1.759051	139.13176	28.403807	42.437363	136.051682	31.8309605	22.098207	137.591721	-87.7699865	18.040439	145.803237
-12.818207	-6.38303	144.66626	-27.984005	19.98657	141.87674	35.339855	1.962096	138.91008	28.348064	42.623161	136.390198	31.8439595	22.2926285	137.650139	-87.8119695	17.6805115	146.103341
-13.389439	-6.398365	144.379044	-28.009684	19.891127	142.068832	35.298214	2.142515	138.793869	28.569931	42.714424	136.764832	31.9340725	22.4284695	137.7793505	-87.9534405	17.3537845	146.3583135
-13.903588	-6.279083	144.121521	-28.035467	19.828377	142.267471	35.322102	2.304728	138.778183	28.514942	42.896114	137.221359	31.918522	22.600421	137.999771	-87.989456	17.056333	146.535171
-14.403505	-6.034093	143.973022	-28.100428	19.798071	142.484543	35.333614	2.440818	138.869019	28.427813	43.097317	137.675812	31.8807135	22.7690675	138.2724155	-88.0815695	16.8270745	146.6966705
-14.895625	-5.676041	143.876511	-28.179445	19.757484	142.699707	35.338829	2.586516	138.992371	28.318844	43.30275	138.126999	31.8288365	22.944633	138.559685	-88.1877265	16.570335	146.839729
-15.533204	-4.969392	143.818085	-28.258696	19.707685	143.026154	35.324539	2.731646	139.271759	28.230127	43.525089	138.846176	31.777333	23.1283675	139.0589675	-88.294725	16.2870025	146.9933405
-15.919193	-4.399843	143.770325	-28.339615	19.687082	143.204651	35.278179	2.760444	139.483612	28.204716	43.60247	139.333725	31.7414475	23.181457	139.4086685	-88.4206775	16.192707	147.0006335
-16.278738	-3.777603	143.671127	-28.400761	19.671272	143.299515	35.208736	2.789084	139.65097	28.186754	43.618679	139.783386	31.697745	23.2038815	139.717178	-88.499267	16.1386625	146.881852
-16.693081	-3.118287	143.448944	-28.461287	19.658258	143.272705	35.214756	2.827902	139.791412	28.217613	43.661388	140.191238	31.7161845	23.244645	139.991325	-88.6387585	16.071871	146.554085
-17.111115	-2.463856	143.069916	-28.540695	19.717329	143.091553	35.106342	2.860111	139.787445	28.210709	43.732704	140.486542	31.6585255	23.2964075	140.1369935	-88.7399155	16.1382505	146.0461125
-17.518564	-1.759576	142.542847	-28.5898	19.82196	142.779037	35.07122	2.959234	139.702942	28.165218	43.86591	140.674088	31.618219	23.412572	140.188515	-88.797819	16.231348	145.369559
-17.89698	-1.053278	141.866165	-28.613106	19.941671	142.341614	35.067585	3.120913	139.550461	28.180044	44.075462	140.772003	31.6238145	23.5981875	140.161232	-88.8500265	16.2851545	144.521996
-18.396135	0.061663	140.834641	-28.636021	20.122532	141.595169	35.100636	3.385328	139.151016	28.115753	44.35194	140.78717	31.6081945	23.868634	139.969093	-88.8802365	16.37643	143.221245
-18.731001	0.7999	140.250061	-28.703993	20.218924	141.159836	35.089863	3.489591	138.822968	28.00168	44.44838	140.651169	31.5457715	23.9689855	139.7370685	-88.9537575	16.4688625	142.5826035
-19.13106	1.498204	139.853531	-28.757441	20.250568	140.829666	35.018524	3.521321	138.512833	27.936884	44.470139	140.452545	31.477704	23.99573	139.482689	-88.992586	16.505406	142.176643
-19.535677	2.114797	139.605927	-28.78105	20.232994	140.603531	34.959324	3.48661	138.256653	27.911018	44.407604	140.256454	31.435171	23.947107	139.2565535	-88.997271	16.518881	141.9505085
-19.959248	2.698377	139.467575	-28.789658	20.201019	140.450851	34.916897	3.420309	138.065323	27.924347	44.306927	140.142517	31.420622	23.863618	139.10392	-88.999938	16.53842	141.797782
-20.380791	3.255672	139.408493	-28.782412	20.168083	140.347626	34.901791	3.348871	137.970963	27.944061	44.213783	140.077209	31.422926	23.781327	139.024086	-88.98775	16.554839	141.671166
-20.790691	3.814766	139.368393	-28.780737	20.134779	140.254547	34.877892	3.256733	137.944656	27.969551	44.120659	140.028336	31.4237215	23.688696	138.986496	-88.9851955	16.580862	141.522598
-21.399748	4.657169	139.23996	-28.805944	20.075695	140.143066	34.856693	3.087615	137.932129	27.978157	43.97995	140.048752	31.417425	23.5337825	138.9904405	-89.029313	16.6176075	141.2956915
-21.860451	5.19258	139.171143	-28.834578	20.036478	140.089676	34.821186	2.972721	137.929062	27.967432	43.888229	140.08876	31.394309	23.430475	139.008911	-89.063465	16.642481	141.170441
-22.331463	5.716613	139.062851	-28.862131	19.994215	140.059525	34.7966	2.891907	137.873657	27.96981	43.792919	140.135788	31.383205	23.342413	139.0047225	-89.107467	16.646017	141.1143275
-22.817785	6.21449	138.958664	-28.875134	19.957922	140.032669	34.749836	2.819752	137.76564	27.985842	43.67226	140.20163	31.367839	23.246006	138.983635	-89.118107	16.669838	141.081703
-23.297632	6.692468	138.850433	-28.879177	19.931969	140.018326	34.721848	2.743749	137.605865	28.024677	43.535046	140.24585	31.3732625	23.1393975	138.9258575	-89.1316165	16.7245405	141.1107945
-23.77232	7.165331	138.731842	-28.86627	19.912533	139.996506	34.703415	2.672277	137.376984	28.098738	43.398075	140.269196	31.4010765	23.035176	138.82309	-89.1336165	16.78989	141.169922
-24.24671	7.630597	138.572769	-28.830162	19.894464	139.94838	34.661285	2.626601	137.128204	28.171127	43.272026	140.266342	31.416206	22.9493135	138.697273	-89.07653	16.8396145	141.199487
-24.974949	8.300314	138.282425	-28.765965	19.924847	139.806305	34.597198	2.635847	136.659164	28.311951	43.157932	140.190552	31.4545745	22.8968895	138.424858	-88.9865045	16.9528045	141.187752
-25.477278	8.710287	138.070755	-28.772295	19.987885	139.708572	34.558342	2.609946	136.328812	28.33223	43.100147	140.09903	31.445286	22.8550465	138.213921	-88.989876	17.1207235	141.203223
-26.009113	9.071359	137.855576	-28.775192	20.055315	139.611954	34.50436	2.58946	135.963409	28.349327	43.027016	139.970322	31.4268435	22.808238	137.9668655	-88.9772275	17.302392	141.2570425
-26.531023	9.360211	137.63768	-28.75914	20.094053	139.50206	34.419094	2.568821	135.668839	28.393354	42.929131	139.931274	31.406224	22.748976	137.8000565	-88.924504	17.43913	141.2040635
-27.07955	9.623114	137.427872	-28.758345	20.111898	139.405304	34.337086	2.501068	135.390564	28.478882	42.775124	139.971939	31.407984	22.638096	137.6812515	-88.924674	17.5857	141.1293565
-27.646795	9.819898	137.233124	-28.770184	20.092884	139.320313	34.23518	2.350397	135.130997	28.536924	42.576302	140.096817	31.386052	22.4633495	137.613907	-88.92642	17.7224185	141.026719
-28.211344	9.921123	137.00705	-28.810051	20.048613	139.238983	34.153439	2.194392	134.883423	28.578339	42.338722	140.275955	31.365889	22.266557	137.579689	-88.985991	17.830669	140.898277
-29.070143	10.002728	136.724426	-28.839005	19.986427	139.163834	34.076626	1.94541	134.547867	28.619722	41.994171	140.582352	31.348174	21.9697905	137.5651095	-89.026184	18.0030635	140.7625585
-29.627508	9.918699	136.571869	-28.854931	19.958944	139.143234	34.038635	1.812356	134.394775	28.649965	41.83456	140.775879	31.3443	21.823458	137.585327	-89.054162	18.09443	140.701141
-30.219925	9.720688	136.461472	-28.864462	19.977709	139.142838	34.017406	1.757461	134.257065	28.665274	41.753971	140.869797	31.34134	21.755716	137.563431	-89.070264	18.199702	140.722245
-30.812737	9.492726	136.430237	-28.881824	20.065426	139.165802	33.976433	1.752565	134.237411	28.686518	41.783539	140.887497	31.3314755	21.768052	137.562454	-89.0951235	18.3628	140.76915
-31.495541	9.165713	136.542709	-28.890381	20.255299	139.22847	33.930634	1.779999	134.345627	28.686058	41.866657	140.802902	31.308346	21.823328	137.5742645	-89.089108	18.68727	140.8826755
-32.273201	8.728084	136.746033	-28.94586	20.51347	139.319717	33.812817	1.768848	134.576721	28.676785	41.977798	140.573395	31.244801	21.873323	137.575058	-89.136521	19.153617	141.064376
-33.086048	8.243356	137.056152	-29.031368	20.79689	139.422531	33.655418	1.756924	134.923737	28.676331	42.080967	140.199097	31.1658745	21.9189455	137.561417	-89.2286105	19.6748345	141.283645
-34.355038	7.4358	137.561569	-29.177622	21.202869	139.546127	33.371811	1.77996	135.481323	28.646862	42.16153	139.511246	31.0093365	21.970745	137.4962845	-89.3645805	20.434993	141.5959695
-35.296978	6.85878	138.028717	-29.278772	21.404547	139.628372	33.174274	1.754808	135.821487	28.60009	42.142929	138.96936	30.887182	21.9488685	137.3954235	-89.444726	20.8602255	141.8613205
-36.33625	6.272795	138.48024	-29.372633	21.548046	139.755661	32.977783	1.715147	136.126251	28.530392	42.110096	138.430649	30.7540875	21.9126215	137.27845	-89.4993535	21.1834705	142.232872
-37.310696	5.679275	139.034607	-29.458893	21.647457	139.939804	32.852974	1.641438	136.355133	28.439531	42.058025	137.90506	30.6462525	21.8497315	137.1300965	-89.5640385	21.4451825	142.7495115
-38.294109	5.116843	139.586243	-29.51709	21.647062	140.166138	32.742779	1.472164	136.601913	28.30999	41.980911	137.408463	30.5263845	21.7265375	137.005188	-89.5605645	21.5675865	143.327088
-39.304688	4.619279	140.264359	-29.553419	21.576962	140.450867	32.675041	1.33382	136.786957	28.199884	41.879185	136.974487	30.4374625	21.6065025	136.880722	-89.5443005	21.5474215	144.021012
-40.400185	4.140877	140.987732	-29.58106	21.430229	140.795761	32.618088	1.184132	136.991165	28.095785	41.725658	136.582718	30.3569365	21.454895	136.7869415	-89.5190565	21.405563	144.8045805
-41.890491	3.567303	142.156082	-29.606825	21.087938	141.391678	32.544186	0.973994	137.28093	27.943268	41.407417	136.035538	30.243727	21.1907055	136.658234	-89.457377	20.9851705	146.125122
-42.850513	3.308687	142.96257	-29.638979	20.843451	141.858292	32.488522	0.816634	137.40361	27.818897	41.189049	135.701508	30.1537095	21.0028415	136.552559	-89.4316675	20.6840605	147.164025
-43.847477	3.211171	143.815994	-29.665434	20.603828	142.340836	32.417999	0.685968	137.525513	27.643999	40.974274	135.436844	30.030999	20.830121	136.4811785	-89.361867	20.377535	148.2004935
-44.758137	3.185566	144.641754	-29.688477	20.378294	142.840622	32.334187	0.543603	137.653915	27.24638	40.880058	135.215561	29.7902835	20.7118305	136.434738	-89.1672375	20.0447575	149.246506
-45.617783	3.309895	145.397766	-29.703354	20.173214	143.311142	32.282715	0.415476	137.774612	27.084875	40.744041	135.010498	29.683795	20.5797585	136.392555	-89.090503	19.7666695	150.229729
-46.450401	3.543697	146.002823	-29.682732	19.952349	143.718857	32.296803	0.394756	137.887573	27.018976	40.592911	134.836365	29.6578895	20.4938335	136.361969	-89.0233535	19.4108645	151.075745
-47.174397	3.895592	146.495743	-29.649723	19.743151	144.084198	32.252632	0.386162	137.828644	26.941252	40.50164	134.704651	29.596942	20.443901	136.2666475	-88.896388	19.042401	151.9017485
-48.075253	4.646767	146.996552	-29.545492	19.464176	144.489456	32.296165	0.420933	137.841827	26.834488	40.436028	134.548218	29.5653265	20.4284805	136.1950225	-88.6563105	18.4998715	152.7838895
-48.672894	5.263033	147.217789	-29.439056	19.316084	144.656616	32.450508	0.473231	137.861206	26.875973	40.401196	134.403091	29.6632405	20.4372135	136.1321485	-88.5413525	18.1949545	153.1810835
-49.133343	6.049489	147.300797	-29.309631	19.214252	144.746552	32.490803	0.430526	137.546906	26.969337	40.342857	134.21817	29.73007	20.3866915	135.882538	-88.349332	18.0418125	153.610566
-49.45509	6.913115	147.272842	-29.171265	19.120893	144.777863	32.580708	0.402943	137.29155	27.06089	40.268421	133.987503	29.820799	20.335682	135.6395265	-88.163329	17.906104	153.9161995
-49.73835	7.995708	147.251358	-29.055674	19.029457	144.772934	32.68779	0.351331	137.082581	27.068043	40.205311	133.794281	29.8779165	20.278321	135.438431	-87.9892645	17.780593	154.107437
-49.949345	9.064264	147.175446	-28.958269	18.933817	144.757401	32.650455	0.227496	136.571182	27.173424	40.06617	133.60672	29.9119395	20.146833	135.088951	-87.8284775	17.720801	154.425851
-49.989052	10.241882	147.101257	-28.863161	18.839085	144.778198	32.645397	0.118962	136.195969	27.174902	39.98711	133.536346	29.9101495	20.053036	134.8661575	-87.6364715	17.625134	154.6902385
-49.90239	12.243225	146.970352	-28.736664	18.701738	144.824249	32.574482	-0.049395	135.831665	27.348518	39.791725	133.608627	29.9615	19.871165	134.720146	-87.434828	17.532311	154.928352
-49.676235	13.632655	146.890564	-28.65057	18.61854	144.925522	32.546619	-0.062738	135.608673	27.452087	39.744522	133.812759	29.999353	19.840892	134.710716	-87.300493	17.396188	155.140328
-49.282104	15.089491	146.789642	-28.528858	18.541271	145.022003	32.576233	-0.054648	135.410217	27.545595	39.799595	134.104172	30.060914	19.8724735	134.7571945	-87.11863	17.2100685	155.2868115
-48.846191	16.570467	146.839371	-28.381172	18.489309	145.116058	32.676769	0.008099	135.179657	27.948376	39.779938	134.348129	30.3125725	19.8940185	134.763893	-87.0749165	17.0845995	155.468223
-48.183998	18.062769	146.755646	-28.198105	18.448902	145.184753	32.804253	0.088959	134.926743	28.134644	39.866379	134.680847	30.4694485	19.977669	134.803795	-86.8656585	16.920135	155.565711
-47.445427	19.577309	146.650894	-28.002483	18.425844	145.203262	32.947426	0.173305	134.679825	28.37677	39.937931	134.963425	30.662098	20.055618	134.821625	-86.667064	16.79607	155.584899
-46.562298	21.138123	146.558838	-27.79882	18.437664	145.174744	33.104229	0.273169	134.443588	28.638533	40.03437	135.214874	30.871381	20.1537695	134.829231	-86.469021	16.7215585	155.520257
-45.046932	23.442812	146.348999	-27.544079	18.50766	145.049698	33.316471	0.377421	134.08963	29.028353	40.090416	135.586212	31.172412	20.2339185	134.837921	-86.26057	16.7814015	155.261475
-43.911106	24.971638	146.124329	-27.411865	18.569416	144.87439	33.441673	0.413777	133.964462	29.307186	40.107613	135.854874	31.3744295	20.260695	134.909668	-86.1981595	16.878137	154.839112
-42.667477	26.474232	145.753952	-27.314674	18.669586	144.630951	33.534153	0.417757	133.862061	29.582718	40.078316	136.132004	31.5584355	20.2480365	134.9970325	-86.1877835	17.0911355	154.2648695
-41.389065	27.896627	145.384903	-27.273426	18.780203	144.329041	33.589581	0.405633	133.754654	29.766634	40.040691	136.367233	31.6781075	20.223162	135.0609435	-86.2249595	17.337244	153.5971385
-39.985867	29.322729	145.007019	-27.280012	18.916502	143.98259	33.564972	0.374668	133.725861	29.857626	40.045574	136.481827	31.711299	20.210121	135.103844	-86.271323	17.622883	152.861336
-38.567711	30.638432	144.574829	-27.327589	19.013716	143.606628	33.574963	0.33599	133.649628	29.905521	40.010952	136.556473	31.740242	20.173471	135.1030505	-86.39542	17.853961	152.1102055
-37.019505	31.905544	144.272537	-27.35627	19.054518	143.28038	33.573765	0.38045	133.425827	29.926836	39.948765	136.594101	31.7503005	20.1646075	135.009964	-86.4628405	17.9444285	151.550796
-34.556324	33.592518	143.856644	-27.356798	19.068783	142.917496	33.611858	0.295149	133.305435	29.987606	39.845566	136.705963	31.799732	20.0703575	135.005699	-86.513328	18.0672085	150.829293
-32.806076	34.624146	143.730301	-27.332541	19.067961	142.787872	33.709641	0.26099	133.296814	30.052298	39.782207	136.891205	31.8809695	20.0215985	135.0940095	-86.5460515	18.1143235	150.4817345
-30.983616	35.564709	143.648148	-27.29755	19.056196	142.747696	33.854137	0.262708	133.394501	30.102161	39.766369	137.202438	31.978149	20.0145385	135.2984695	-86.573249	18.0978535	150.1969225
-29.077122	36.384106	143.769531	-27.221289	19.011602	142.769958	34.02866	0.249377	133.596008	30.225431	39.783539	137.693604	32.1270455	20.016458	135.644806	-86.5696235	18.006746	149.89511
-27.111885	37.124584	143.958237	-27.151295	18.958754	142.872238	34.302174	0.240693	133.838745	30.381844	39.769245	138.32814	32.342009	20.004969	136.0834425	-86.644599	17.912539	149.6610335
-25.078329	37.704559	144.371948	-27.060381	18.882631	143.032104	34.566196	0.128252	134.267151	30.542337	39.752441	139.072876	32.5542665	19.9403465	136.6700135	-86.6750285	17.8249155	149.3941945
-22.997036	38.177761	144.827621	-26.964178	18.813267	143.216064	34.828159	-0.035905	134.739639	30.739101	39.72427	139.923355	32.78363	19.8441825	137.331497	-86.711986	17.7823515	149.100631
-19.773722	38.601894	145.520432	-26.769739	18.721693	143.337646	35.340519	-0.393626	135.622375	31.101248	39.554848	141.380493	33.2208835	19.580611	138.501434	-86.7603615	17.862775	148.173858
-17.596451	38.761272	145.880585	-26.664595	18.651867	143.260056	35.664951	-0.566617	136.197083	30.471754	39.846657	142.843979	33.0683525	19.64002	139.520531	-86.3975425	17.663714	146.999581
-15.461381	38.707085	146.189484	-26.625359	18.554352	143.028717	35.880192	-0.800781	136.826553	NaN	NaN	NaN	NaN	NaN	NaN	NaN	NaN	NaN
-13.358495	38.547039	146.438614	-26.584381	18.538628	142.744522	36.058857	-0.987349	137.373093	NaN	NaN	NaN	NaN	NaN	NaN	NaN	NaN	NaN
-11.288556	38.203945	146.632675	-26.551971	18.532457	142.45575	36.213253	-1.106334	137.88385	NaN	NaN	NaN	NaN	NaN	NaN	NaN	NaN	NaN
-9.27319	37.713161	146.792419	-26.49054	18.536489	142.155991	36.387432	-1.228129	138.276962	31.524387	38.698551	145.419159	33.9559095	18.735211	141.8480605	-86.9369895	18.337767	142.4639215
-7.319254	37.024914	146.934448	-26.420635	18.553648	141.908081	36.532021	-1.369038	138.547836	31.596285	38.601189	145.849701	34.064153	18.6160755	142.1987685	-86.905423	18.4912205	141.6173935
-4.56273	35.698322	146.91449	-26.266537	18.54916	141.570984	36.789669	-1.602754	138.815353	31.692999	38.481644	146.195969	34.241334	18.439445	142.505661	-86.774408	18.658875	140.636307
-2.766885	34.610577	146.802658	-26.127672	18.548256	141.387238	36.973774	-1.704756	138.92308	31.807909	38.46946	146.27179	34.3908415	18.382352	142.597435	-86.6461855	18.71416	140.177041
-1.15022	33.38467	146.586792	-25.972902	18.56538	141.218903	37.140923	-1.80971	138.988129	31.953421	38.502277	146.235992	34.547172	18.3462835	142.6120605	-86.492976	18.7844765	139.8257455
0.4345	32.002277	146.314117	-25.786957	18.609228	141.066559	37.363865	-1.83579	139.117615	32.147686	38.597713	146.134476	34.7557755	18.3809615	142.6260455	-86.3296895	18.8374945	139.5070725
1.826273	30.497128	145.991882	-25.583393	18.656792	140.927368	37.576096	-1.848205	139.299042	32.351719	38.725109	145.965286	34.9639075	18.438452	142.632164	-86.1306935	18.875132	139.222572
3.122053	28.845518	145.689178	-25.385323	18.726112	140.817963	37.811237	-1.843768	139.574677	32.579788	38.879425	145.78064	35.1955125	18.5178285	142.6776585	-85.9661585	18.9343955	138.9582675
4.270241	27.078581	145.389328	-25.190941	18.785595	140.731567	38.027622	-1.821628	139.984543	32.819469	39.033417	145.564453	35.4235455	18.6058945	142.774498	-85.8054275	18.9652955	138.688636
5.710497	24.210732	145.048492	-24.880753	18.828171	140.622345	38.330223	-1.839309	140.681366	32.127907	39.784477	145.659256	35.229065	18.972584	143.170311	-84.990571	18.683758	138.074379
6.444159	22.234583	144.908005	-24.674849	18.820047	140.570313	38.554855	-1.842548	141.219681	33.419945	39.319008	144.812637	35.9874	18.73823	143.016159	-85.337098	18.901864	138.124467
7.048284	20.16073	144.82077	-24.47286	18.794109	140.536072	38.767208	-1.833597	141.734512	33.656044	39.399693	144.443344	36.211626	18.783048	143.088928	-85.157346	18.80517	137.983216
7.472043	18.112316	144.820221	-24.281219	18.739201	140.538101	38.964291	-1.866513	142.235489	33.859409	39.447163	144.116623	36.41185	18.790325	143.176056	-84.974288	18.688077	137.900146
7.729651	15.995495	144.925446	-24.081915	18.653526	140.56955	39.181564	-1.918033	142.663986	34.079762	39.405861	143.750092	36.630663	18.743914	143.207039	-84.794493	18.563138	137.932061
7.856592	13.940334	145.065506	-23.900312	18.54122	140.635971	39.352108	-2.044303	143.03421	34.263836	39.302834	143.37323	36.807972	18.6292655	143.20372	-84.608596	18.4531745	138.068222
7.804848	11.884139	145.289597	-23.727411	18.393608	140.690628	39.504574	-2.218559	143.313721	34.454666	39.143814	142.988892	36.97962	18.4626275	143.1513065	-84.434442	18.3245885	138.2299495
7.550408	8.935861	145.479767	-23.465117	18.08802	140.682587	39.732449	-2.465719	143.56282	34.731846	38.8251	142.43306	37.2321475	18.1796905	142.99794	-84.1623815	17.9963495	138.367234
7.16684	7.024036	145.593842	-23.316755	17.852339	140.622589	39.890896	-2.62334	143.569504	34.88018	38.628471	142.114532	37.385538	18.0025655	142.842018	-84.019048	17.7021125	138.40316
6.73255	5.245489	145.49733	-23.154596	17.62114	140.531647	40.064308	-2.757177	143.472412	35.031174	38.46386	141.81842	37.547741	17.8533415	142.645416	-83.856933	17.3889385	138.417878
6.173064	3.524971	145.392487	-22.993603	17.409506	140.431137	40.252434	-2.854758	143.282791	35.153614	38.318832	141.495316	37.703024	17.732037	142.3890535	-83.69023	17.086975	138.4732205
5.445315	1.903527	145.192474	-22.839453	17.222422	140.33522	40.452011	-2.923776	143.0242	35.274357	38.243843	141.160553	37.863184	17.6600335	142.0923765	-83.54209	16.7848105	138.5780635
4.649523	0.474657	144.977264	-22.686062	17.090984	140.258835	40.669991	-2.935868	142.703171	35.367039	38.212677	140.761978	38.018515	17.6384045	141.7325745	-83.390639	16.5435635	138.7850955
3.717501	-0.912589	144.717804	-22.520922	17.003241	140.199203	40.876644	-2.894828	142.337814	35.457321	38.202618	140.302917	38.1669825	17.653895	141.3203655	-83.2088265	16.352587	139.0780405
2.207839	-2.693891	144.252701	-22.272305	16.932718	140.110077	41.386845	-2.622269	141.754654	35.615742	38.239155	139.584503	38.5012935	17.808443	140.6695785	-83.0459035	16.056993	139.5505755
1.058593	-3.760427	143.91777	-22.095369	16.875978	140.014847	41.597569	-2.530625	141.307098	35.721081	38.270164	139.236099	38.659325	17.8697695	140.2715985	-82.850063	15.8821865	139.7580955
-0.147648	-4.735514	143.446884	-21.895206	16.805216	139.900833	41.85302	-2.456158	140.855423	35.81488	38.297272	138.998062	38.83395	17.920557	139.9267425	-82.624362	15.689875	139.8749235
-1.413554	-5.595733	142.94957	-21.709156	16.701544	139.787598	41.781734	-2.654578	140.364319	35.917656	38.290672	138.878052	38.849695	17.818047	139.6211855	-82.268007	15.585041	139.9540105
-2.815922	-6.377345	142.343948	-21.553637	16.564516	139.683182	41.91161	-2.803721	139.816833	36.019321	38.248623	138.823029	38.9654655	17.722451	139.319931	-82.0727395	15.406581	140.046433
-4.168397	-7.087032	141.639771	-21.418543	16.402956	139.556549	41.903595	-3.053808	139.303604	36.078472	38.221729	138.806381	38.9910335	17.5839605	139.0549925	-81.8281195	15.2219515	140.0581055
-5.653612	-7.710237	140.887894	-21.307373	16.244944	139.414841	42.127209	-2.987389	138.502853	36.127235	38.18779	138.812454	39.127222	17.6002005	138.6576535	-81.741968	14.8896875	140.1720285
-7.91629	-8.537408	139.814896	-21.123072	16.027035	139.170258	42.482342	-2.959559	137.598755	36.195965	38.228477	138.793701	39.3391535	17.634459	138.196228	-81.5852975	14.419611	140.144288
-9.527433	-8.972	139.294891	-20.980816	15.920925	139.028473	42.721901	-2.811805	137.067719	36.239754	38.272472	138.758163	39.4808275	17.7303335	137.912941	-81.4424595	14.1115165	140.144005
-11.16059	-9.396082	139.045853	-20.829941	15.8492	138.992111	43.006126	-2.643825	136.668594	36.306114	38.35051	138.63118	39.65612	17.8533425	137.649887	-81.316002	13.8450575	140.334335
-12.857994	-9.724825	139.17337	-20.657835	15.845923	139.075836	42.724464	-2.791658	136.494583	36.389904	38.481186	138.359375	39.557184	17.844764	137.426979	-80.872854	13.847082	140.724693
-14.613764	-9.987622	139.604767	-20.471088	15.862942	139.293533	42.831547	-2.58495	136.388153	36.487236	38.608749	138.001389	39.6593915	18.0118995	137.194771	-80.6015675	13.7139845	141.392295
-16.361132	-10.171164	140.339828	-20.293104	15.920965	139.60965	42.885796	-2.482036	136.391754	36.585754	38.75116	137.611084	39.735775	18.134562	137.001419	-80.321983	13.707368	142.217881
-18.217915	-10.262511	141.244354	-20.132647	15.986146	139.989044	42.954468	-2.407538	136.563126	36.645065	38.880558	137.198563	39.7997665	18.23651	136.8808445	-80.0650605	13.735782	143.0972435
-20.984196	-10.261719	142.575714	-19.959005	16.052008	140.583115	42.975922	-2.435367	136.975174	36.667355	39.034832	136.671341	39.8216385	18.2997325	136.8232575	-79.7396485	13.8042835	144.3429725
-22.830479	-10.173091	143.305298	-19.865503	16.043846	140.942917	43.026943	-2.370061	137.305542	36.657257	39.088421	136.429108	39.8421	18.35918	136.867325	-79.573106	13.728512	145.018509
-24.732286	-9.98228	143.87265	-19.804188	16.030977	141.261566	43.0886	-2.350487	137.53212	36.629601	39.150524	136.287125	39.8591005	18.4000185	136.9096225	-79.4674765	13.6619355	145.6135095
-26.605085	-9.685041	144.184708	-19.757164	15.998159	141.520035	43.172676	-2.357931	137.64859	36.428261	39.268707	136.194229	39.8004685	18.455388	136.9214095	-79.3147965	13.54093	146.1186605
-28.482584	-9.280946	144.356339	-19.701668	15.963518	141.727737	43.247322	-2.311948	137.641541	36.41391	39.340473	136.046143	39.830616	18.5142625	136.843842	-79.233952	13.4127735	146.611632
-30.337337	-8.757944	144.388824	-19.65626	15.936364	141.885345	43.293564	-2.301074	137.508423	36.367844	39.458729	135.906326	39.830704	18.5788275	136.7073745	-79.143224	13.2939005	147.0633155
-32.206547	-8.099378	144.349701	-19.617359	15.923445	141.994431	43.37875	-2.29547	137.338226	36.265327	39.588692	135.799408	39.8220385	18.646611	136.568817	-79.0567565	13.200279	147.420045
-34.976978	-6.908978	144.181747	-19.578352	15.883602	142.137222	43.469383	-2.119698	136.965836	36.222221	39.697624	135.653	39.845802	18.788963	136.309418	-79.002506	12.978241	147.965026
-36.777325	-5.979934	144.048325	-19.561497	15.817664	142.228836	43.469994	-2.026758	136.693115	36.132668	39.737965	135.594193	39.801331	18.8556035	136.143654	-78.924325	12.7797245	148.314018
-38.588818	-4.900902	143.940323	-19.575319	15.72258	142.340988	43.429253	-1.926124	136.41568	35.971024	39.733673	135.618103	39.7001385	18.9037745	136.0168915	-78.8507765	12.5413855	148.6650845
-40.340927	-3.766574	143.886169	-19.624529	15.586674	142.49353	43.346745	-1.888363	136.123154	35.925007	39.673256	135.64566	39.635876	18.8924465	135.884407	-78.884934	12.2809015	149.102653
-42.07634	-2.516449	143.835541	-19.701607	15.383879	142.675095	43.260834	-1.832997	135.889404	35.762451	39.64045	135.78685	39.5116425	18.9037265	135.838127	-78.9148565	11.8640315	149.512063
-43.755638	-1.228236	143.777542	-19.806004	15.087858	142.870789	43.19146	-1.785791	135.722397	35.760464	39.494301	136.004272	39.475962	18.854255	135.8633345	-79.08797	11.321461	149.8782435
-45.547058	0.182915	143.756104	-19.963627	14.718287	143.062988	43.084	-1.852597	135.585632	35.557983	39.327595	136.322098	39.3209915	18.737499	135.953865	-79.2482455	10.699075	150.172111
-47.847221	2.23773	143.880936	-20.334579	14.131011	143.400345	42.832584	-2.057567	135.342361	35.171066	38.968132	136.844116	39.001825	18.4552825	136.0932385	-79.670983	9.8067395	150.7074515
-49.411972	3.711152	144.275742	-20.67338	13.745795	143.717117	42.502827	-2.200268	135.088654	34.808239	38.668945	137.15033	38.655533	18.2343385	136.119492	-80.002293	9.2572515	151.314742
-50.90736	5.219929	144.986603	-21.017889	13.440349	144.156616	42.085934	-2.316705	134.821716	34.425987	38.400856	137.370544	38.2559605	18.0420755	136.09613	-80.2917385	8.8386225	152.217102
-52.309109	6.752356	145.768921	-21.314137	13.224668	144.642975	41.644489	-2.354599	134.725647	34.099609	38.201626	137.584106	37.872049	17.9235135	136.1548765	-80.500323	8.5258225	153.1310735
-53.594353	8.286511	146.501572	-21.538471	13.105287	145.111435	41.236336	-2.336655	134.779541	33.864902	38.114861	137.795563	37.550619	17.889103	136.287552	-80.627561	8.321471	153.935318
-54.799549	9.838374	147.072296	-21.712477	13.108605	145.49353	40.918564	-2.310587	134.94754	33.71151	38.095997	137.977188	37.315037	17.892705	136.462364	-80.739991	8.324505	154.524696
-55.893494	11.430337	147.48349	-21.846333	13.186899	145.764801	40.703571	-2.266507	135.14978	33.598701	38.103107	138.062592	37.151136	17.9183	136.606186	-80.843802	8.455498	154.923416
-57.352959	13.804914	147.942795	-22.021868	13.364803	145.928162	40.442959	-2.209089	135.403519	33.434765	38.11034	137.942459	36.938862	17.9506255	136.672989	-80.982598	8.7789805	155.183335
-58.294468	15.36012	147.991867	-22.145672	13.486735	145.901672	40.317551	-2.158427	135.428192	33.291077	38.133286	137.748077	36.804314	17.9874295	136.5881345	-81.095658	8.9860405	155.2152095
-59.134972	16.961647	148.018402	-22.283768	13.579618	145.775894	40.170483	-2.133666	135.323502	33.091076	38.173088	137.465073	36.6307795	18.019711	136.3942875	-81.1983155	9.139525	155.1575005
-59.849339	18.503288	148.055298	-22.446621	13.644814	145.59758	39.979836	-2.122581	135.154419	32.854141	38.174091	137.10437	36.4169885	18.025755	136.1293945	-81.3102305	9.263873	155.0657655
-60.446857	20.061615	148.192673	-22.614594	13.69875	145.411316	39.803814	-2.089194	134.856064	32.643353	38.184647	136.777847	36.2235835	18.0477265	135.8169555	-81.4527715	9.3497735	155.0056765
NaN	NaN	NaN	-22.763542	13.740405	145.259033	39.580791	-2.067893	134.505386	32.449261	38.202003	136.475677	36.015026	18.067055	135.4905315	-81.54211	9.413755	155.0275345
NaN	NaN	NaN	-22.889425	13.792083	145.131882	39.343853	-2.01547	134.285294	32.277233	38.253002	136.225769	35.810543	18.118766	135.2555315	-81.589393	9.4654	155.0082325
NaN	NaN	NaN	-23.02599	13.938334	145.02269	39.081619	-1.752105	133.800583	32.081009	38.456783	136.014969	35.581314	18.352339	134.907776	-81.633294	9.524329	155.137604
NaN	NaN	NaN	-23.101055	14.087219	144.984146	38.929657	-1.481663	133.534698	32.021107	38.689941	136.054382	35.475382	18.604139	134.79454	-81.677492	9.570299	155.173752
NaN	NaN	NaN	-23.144009	14.294524	144.953918	38.779388	-1.138003	133.383026	32.079533	39.006336	136.218842	35.4294605	18.9341665	134.800934	-81.7174785	9.6548815	155.106902
NaN	NaN	NaN	-23.148481	14.564001	144.961731	38.662521	-0.705993	133.403854	32.273308	39.415531	136.59787	35.4679145	19.354769	135.000862	-81.7648765	9.773233	154.9226
-57.491577	29.160488	148.438568	-23.117805	14.9083	145.056778	38.605412	-0.233084	133.667114	32.532768	39.907993	137.128632	35.56909	19.8374545	135.397873	-81.8047	9.9791455	154.715683
-56.442516	30.244843	148.421341	-23.120287	15.316754	145.273911	38.595806	0.208382	134.091599	32.704899	40.410065	137.751053	35.6503525	20.3092235	135.921326	-81.8909265	10.3242845	154.626496
-55.300022	31.288591	148.453018	-23.190653	15.759397	145.57019	38.664631	0.691607	134.489136	32.775639	40.883507	138.436142	35.720135	20.787557	136.462639	-82.101441	10.731237	154.677741
-53.497696	32.564468	148.546677	-23.361904	16.363804	146.025726	38.721611	1.200655	135.466461	32.681511	41.52079	139.342606	35.701561	21.3607225	137.4045335	-82.425369	11.3668855	154.6469185
-52.202179	33.363522	148.440567	-23.51516	16.675997	146.245987	38.745655	1.333511	136.059662	32.573734	41.752071	139.967133	35.6596945	21.542791	138.0133975	-82.6900145	11.809203	154.4785765
-50.840981	34.090485	148.161972	-23.683216	16.894712	146.378906	38.779945	1.356417	136.585693	32.483955	41.846867	140.517227	35.63195	21.601642	138.55146	-82.998382	12.187782	154.206352
-49.476967	34.670666	147.904022	-23.85523	17.048912	146.430527	38.707741	1.317351	136.980682	32.399357	41.862881	140.954071	35.553549	21.590116	138.9673765	-83.264009	12.507708	153.8936775
-48.02879	35.244022	147.470123	-24.02853	17.160725	146.391129	38.614311	1.270434	137.358536	32.380165	41.82098	141.363846	35.497238	21.545707	139.361191	-83.554298	12.775743	153.421067
-46.546516	35.732189	147.125732	-24.219707	17.255608	146.349457	38.494354	1.288998	137.790054	32.36097	41.777813	141.767746	35.427662	21.5334055	139.7789	-83.867076	12.9778105	152.920014
-45.088985	36.129498	146.884338	-24.425264	17.402149	146.375198	38.34267	1.271921	138.248596	32.320614	41.743874	142.267975	35.331642	21.5078975	140.2582855	-84.18217	13.2964005	152.4921105
-42.799088	36.686188	146.786102	-24.713724	17.685743	146.591202	38.090603	1.169506	139.05986	NaN	NaN	NaN	NaN	NaN	NaN	NaN	NaN	NaN
-41.347561	36.920528	146.864777	-24.902098	17.908518	146.855042	37.891357	1.097884	139.644974	32.244038	41.750347	143.745422	35.0676975	21.4241155	141.695198	-84.8718935	14.3929205	152.014886
-39.787731	37.15947	147.072891	-25.063601	18.155142	147.146683	37.69754	1.048994	140.176346	NaN	NaN	NaN	NaN	NaN	NaN	NaN	NaN	NaN
-38.358341	37.293633	147.359222	-25.210524	18.378002	147.432266	NaN	NaN	NaN	NaN	NaN	NaN	NaN	NaN	NaN	NaN	NaN	NaN
-36.895287	37.341179	147.556381	-25.323109	18.548332	147.660034	NaN	NaN	NaN	NaN	NaN	NaN	NaN	NaN	NaN	NaN	NaN	NaN
-35.390835	37.345402	147.789642	-25.424047	18.697805	147.827225	NaN	NaN	NaN	31.998104	41.781128	145.562088	NaN	NaN	NaN	NaN	NaN	NaN
-34.054504	37.232773	148.020691	-25.519354	18.803711	147.939285	NaN	NaN	NaN	NaN	NaN	NaN	NaN	NaN	NaN	NaN	NaN	NaN
-31.91308	36.994011	148.103302	-25.624062	18.916937	147.980865	NaN	NaN	NaN	NaN	NaN	NaN	NaN	NaN	NaN	NaN	NaN	NaN
-30.588558	36.776245	148.080765	-25.692698	18.973618	147.948151	NaN	NaN	NaN	NaN	NaN	NaN	NaN	NaN	NaN	NaN	NaN	NaN
-29.305511	36.451145	148.008087	-25.776487	19.011806	147.862839	NaN	NaN	NaN	31.816017	41.288929	145.836395	NaN	NaN	NaN	NaN	NaN	NaN
-27.993656	36.08757	147.955978	-25.878399	19.02762	147.758896	NaN	NaN	NaN	31.71277	41.196217	145.781235	NaN	NaN	NaN	NaN	NaN	NaN
-26.784584	35.684811	147.839294	-26.000183	19.037001	147.645874	NaN	NaN	NaN	31.612745	41.118385	145.749603	NaN	NaN	NaN	NaN	NaN	NaN
-25.602013	35.175598	147.737564	-26.13793	19.049919	147.527252	NaN	NaN	NaN	31.514767	41.062313	145.750809	NaN	NaN	NaN	NaN	NaN	NaN
-24.416048	34.641258	147.693878	-26.249805	19.068031	147.412186	NaN	NaN	NaN	31.45458	41.024345	145.800369	NaN	NaN	NaN	NaN	NaN	NaN
-22.815729	33.720867	147.64151	-26.397181	19.120356	147.321808	NaN	NaN	NaN	31.39975	40.989544	146.02121	NaN	NaN	NaN	NaN	NaN	NaN
-21.697832	33.036659	147.703461	-26.493273	19.182247	147.321243	NaN	NaN	NaN	31.376547	40.996246	146.263901	NaN	NaN	NaN	NaN	NaN	NaN
-20.678133	32.297005	147.8452	-26.569534	19.237343	147.380692	NaN	NaN	NaN	31.336454	41.021252	146.527588	NaN	NaN	NaN	NaN	NaN	NaN
-19.794949	31.533543	148.014908	-26.64023	19.30687	147.475159	NaN	NaN	NaN	31.297007	41.097195	146.780502	NaN	NaN	NaN	NaN	NaN	NaN
-18.83387	30.689482	148.149277	-26.693857	19.405233	147.579041	NaN	NaN	NaN	NaN	NaN	NaN	NaN	NaN	NaN	NaN	NaN	NaN
-17.996307	29.802635	148.278625	-26.755455	19.521191	147.648254	NaN	NaN	NaN	NaN	NaN	NaN	NaN	NaN	NaN	NaN	NaN	NaN
-17.238293	28.908834	148.266113	-26.832586	19.648968	147.676987	NaN	NaN	NaN	30.974228	41.556366	147.195023	NaN	NaN	NaN	NaN	NaN	NaN
-16.116199	27.366695	148.197189	-26.958286	19.803997	147.633224	NaN	NaN	NaN	30.799881	41.806202	147.201309	NaN	NaN	NaN	NaN	NaN	NaN
-15.477118	26.305866	148.080856	-27.055996	19.885239	147.581848	NaN	NaN	NaN	30.691074	41.955734	147.15799	NaN	NaN	NaN	NaN	NaN	NaN
-14.93082	25.191412	147.978409	-27.149904	19.947584	147.494247	NaN	NaN	NaN	30.588135	42.073154	147.069519	NaN	NaN	NaN	NaN	NaN	NaN
-14.352639	23.985329	147.821014	-27.233618	20.001421	147.375076	NaN	NaN	NaN	30.500702	42.167618	146.954239	NaN	NaN	NaN	NaN	NaN	NaN
-13.873613	22.768208	147.654221	-27.320925	20.063187	147.267456	NaN	NaN	NaN	30.430811	42.227253	146.814865	NaN	NaN	NaN	NaN	NaN	NaN
-13.498102	21.546719	147.538086	-27.389225	20.121593	147.163071	NaN	NaN	NaN	30.375237	42.273022	146.66597	NaN	NaN	NaN	NaN	NaN	NaN
-13.091166	20.238132	147.416824	-27.443705	20.197939	147.082062	NaN	NaN	NaN	30.351612	42.293037	146.517242	NaN	NaN	NaN	NaN	NaN	NaN
-12.664956	18.305536	147.32222	-27.447887	20.275364	147.064468	35.640942	1.660062	142.843979	30.356407	42.307911	146.280807	32.9986745	21.9839865	144.562393	-87.8944485	18.5667415	149.566543
-12.46187	16.942295	147.325897	-27.427036	20.328293	147.121246	35.648804	1.667015	142.85379	30.366817	42.328445	146.116211	33.0078105	21.99773	144.4850005	-87.8618825	18.658856	149.7574915
-12.279332	15.596742	147.371307	-27.386593	20.384594	147.217682	35.69173	1.668701	142.867188	30.393774	42.363983	145.968323	33.042752	22.016342	144.4177555	-87.815938	18.752846	150.0176085
-12.156436	14.263288	147.411636	-27.347178	20.435635	147.359024	35.743088	1.668522	142.908356	30.431402	42.393028	145.806854	33.087245	22.030775	144.357605	-87.781601	18.840495	150.360443
-12.128555	12.877677	147.580536	-27.310726	20.476276	147.533295	35.771896	1.641532	142.94902	30.462969	42.401501	145.609833	33.1174325	22.0215165	144.2794265	-87.7388845	18.9310355	150.7871635
-12.125428	11.502051	147.74028	-27.29701	20.48757	147.7155	35.756222	1.603325	142.970093	30.490967	42.384182	145.388657	33.1235945	21.9937535	144.179375	-87.7176145	18.9813865	151.251625
-12.176702	10.147315	147.864365	-27.29497	20.476685	147.881897	35.734417	1.546276	142.977173	30.475578	42.358269	145.154785	33.1049975	21.9522725	144.065979	-87.6949375	19.0010975	151.697815
-12.388652	8.087514	148.116013	-27.329163	20.400473	148.115967	35.690422	1.411015	142.91304	30.422215	42.264587	144.784729	33.0563185	21.837801	143.8488845	-87.7146445	18.963145	152.3830495
-12.589173	6.766819	148.264938	-27.369095	20.341223	148.244598	35.634785	1.287502	142.829407	30.369061	42.155163	144.534042	33.001923	21.7213325	143.6817245	-87.740113	18.9611135	152.8074715
-12.794937	5.448252	148.361969	-27.406958	20.240488	148.384827	35.577976	1.14645	142.777252	NaN	NaN	NaN	NaN	NaN	NaN	NaN	NaN	NaN
-13.072355	4.154288	148.540649	-27.446798	20.110134	148.53833	35.528095	1.036543	142.695801	NaN	NaN	NaN	NaN	NaN	NaN	NaN	NaN	NaN
-13.322069	2.901626	148.706146	-27.495415	19.948954	148.721283	35.482521	0.912935	142.646713	29.580927	42.011879	144.034454	32.531724	21.462407	143.3405835	-87.522554	18.435501	154.1019825
-13.641782	1.714602	148.934448	-27.553341	19.787117	148.965042	35.427818	0.775887	142.639465	29.524422	41.827919	143.888412	32.47612	21.301903	143.2639385	-87.582802	18.272331	154.6661455
-13.958035	0.552819	149.19194	-27.616966	19.627316	149.26918	35.390396	0.628244	142.683578	29.459906	41.6502	143.844162	32.425151	21.139222	143.26387	-87.659083	18.11541	155.27449
-14.449109	-1.111208	149.793594	-27.698675	19.39003	149.848236	35.285542	0.389677	142.985504	29.368639	41.361023	144.101883	32.3270905	20.87535	143.5436935	-87.7244405	17.90471	156.1527785
-14.776889	-2.133365	150.307907	-27.725119	19.197096	150.348633	35.2351	0.170889	143.349228	29.304504	41.160728	144.547684	32.269802	20.6658085	143.948456	-87.72004	17.7283835	156.74881
-15.129484	-3.118288	150.894302	-27.73942	19.0037	150.936325	35.206398	-0.076196	143.871323	29.179144	41.03334	145.198395	32.192771	20.478572	144.534859	-87.671611	17.528828	157.337791
-15.468122	-4.066733	151.517181	-27.729618	18.805429	151.563797	35.176472	-0.311962	144.502808	28.838158	41.032505	146.028931	32.007315	20.3602715	145.2658695	-87.466551	17.2505865	157.8617245
-15.841484	-4.958207	152.163925	-27.755695	18.631115	152.191895	35.185017	-0.485015	145.196182	NaN	NaN	NaN	NaN	NaN	NaN	NaN	NaN	NaN
-16.178692	-5.791318	152.795776	-27.80954	18.467255	152.82019	35.172699	-0.658164	145.887543	NaN	NaN	NaN	NaN	NaN	NaN	NaN	NaN	NaN
-16.533121	-6.567184	153.355179	-27.843681	18.285175	153.383026	NaN	NaN	NaN	NaN	NaN	NaN	NaN	NaN	NaN	NaN	NaN	NaN
-17.14636	-7.674089	154.014801	-27.812466	18.001089	154.050797	NaN	NaN	NaN	NaN	NaN	NaN	NaN	NaN	NaN	NaN	NaN	NaN
-17.498251	-8.398715	154.313461	-27.676752	17.792305	154.323334	NaN	NaN	NaN	NaN	NaN	NaN	NaN	NaN	NaN	NaN	NaN	NaN
-17.93405	-9.049695	154.439575	-27.6443	17.595768	154.431534	NaN	NaN	NaN	NaN	NaN	NaN	NaN	NaN	NaN	NaN	NaN	NaN
-18.336411	-9.686386	154.523788	-27.712259	17.408005	154.484436	NaN	NaN	NaN	NaN	NaN	NaN	NaN	NaN	NaN	NaN	NaN	NaN
-18.701916	-10.269521	154.538895	-27.690372	17.210033	154.489304	NaN	NaN	NaN	NaN	NaN	NaN	NaN	NaN	NaN	NaN	NaN	NaN
-19.146832	-10.774131	154.424698	-27.657959	17.054514	154.392014	NaN	NaN	NaN	NaN	NaN	NaN	NaN	NaN	NaN	NaN	NaN	NaN
-19.69038	-11.237941	154.25647	-27.691156	16.935478	154.246185	NaN	NaN	NaN	NaN	NaN	NaN	NaN	NaN	NaN	NaN	NaN	NaN
-20.495098	-11.880604	154.09729	-27.546713	16.847116	154.095154	NaN	NaN	NaN	NaN	NaN	NaN	NaN	NaN	NaN	NaN	NaN	NaN
-21.031384	-12.215976	154.085556	-27.386189	16.851316	153.940094	NaN	NaN	NaN	NaN	NaN	NaN	NaN	NaN	NaN	NaN	NaN	NaN
-21.54582	-12.555753	154.033264	-27.278894	16.862516	153.812042	NaN	NaN	NaN	NaN	NaN	NaN	NaN	NaN	NaN	NaN	NaN	NaN
-22.127172	-12.778573	154.134506	-27.102617	16.894855	153.774689	NaN	NaN	NaN	NaN	NaN	NaN	NaN	NaN	NaN	NaN	NaN	NaN
-22.78269	-12.944073	154.217865	-26.891479	16.914371	153.655655	NaN	NaN	NaN	NaN	NaN	NaN	NaN	NaN	NaN	NaN	NaN	NaN
-23.463341	-13.127494	154.228104	-26.727024	16.885769	153.551712	NaN	NaN	NaN	NaN	NaN	NaN	NaN	NaN	NaN	NaN	NaN	NaN
-24.076153	-13.225592	154.347488	-26.376232	16.804796	153.50383	NaN	NaN	NaN	NaN	NaN	NaN	NaN	NaN	NaN	NaN	NaN	NaN
-24.98267	-13.302797	154.276382	-25.924414	16.678146	153.260818	NaN	NaN	NaN	NaN	NaN	NaN	NaN	NaN	NaN	NaN	NaN	NaN
-25.692606	-13.213594	154.11705	-25.793129	16.579947	153.102432	NaN	NaN	NaN	NaN	NaN	NaN	NaN	NaN	NaN	NaN	NaN	NaN
-26.40481	-13.140993	153.882294	-25.627798	16.481756	152.944366	NaN	NaN	NaN	NaN	NaN	NaN	NaN	NaN	NaN	NaN	NaN	NaN
-27.122549	-12.961203	153.563721	-25.487562	16.390167	152.694397	NaN	NaN	NaN	NaN	NaN	NaN	NaN	NaN	NaN	NaN	NaN	NaN
-27.837082	-12.716232	153.104828	-25.315449	16.293074	152.413162	NaN	NaN	NaN	NaN	NaN	NaN	NaN	NaN	NaN	NaN	NaN	NaN
-28.551479	-12.374859	152.590912	-25.09687	16.20932	152.098907	NaN	NaN	NaN	NaN	NaN	NaN	NaN	NaN	NaN	NaN	NaN	NaN
-29.290529	-12.03273	152.066498	-24.863811	16.131418	151.765854	NaN	NaN	NaN	NaN	NaN	NaN	NaN	NaN	NaN	NaN	NaN	NaN
-30.422136	-11.343252	151.434631	-24.459209	16.037704	151.315872	NaN	NaN	NaN	NaN	NaN	NaN	NaN	NaN	NaN	NaN	NaN	NaN
-31.174711	-10.806691	151.051529	-24.157866	15.983105	151.03244	NaN	NaN	NaN	NaN	NaN	NaN	NaN	NaN	NaN	NaN	NaN	NaN
-31.895346	-10.23766	150.626923	-23.852419	15.933013	150.73761	NaN	NaN	NaN	NaN	NaN	NaN	NaN	NaN	NaN	NaN	NaN	NaN
-32.612099	-9.611998	150.271378	-23.54785	15.893396	150.423004	NaN	NaN	NaN	NaN	NaN	NaN	NaN	NaN	NaN	NaN	NaN	NaN
-33.341282	-8.935805	149.854279	-23.233746	15.840697	150.068207	NaN	NaN	NaN	NaN	NaN	NaN	NaN	NaN	NaN	NaN	NaN	NaN
-34.051289	-8.194875	149.393433	-22.944597	15.787937	149.695526	NaN	NaN	NaN	NaN	NaN	NaN	NaN	NaN	NaN	NaN	NaN	NaN
-34.716053	-7.414093	149.039886	-22.690615	15.744255	149.359482	NaN	NaN	NaN	33.58078	38.976524	145.245819	NaN	NaN	NaN	NaN	NaN	NaN
-35.864906	-6.130049	148.715851	-22.406643	15.688868	148.98822	40.849339	-2.041366	143.577698	34.044029	38.818214	144.788773	37.446684	18.388424	144.1832355	-82.25997	12.989312	153.7932045
-36.54813	-5.223316	148.513641	-22.231392	15.665534	148.798019	NaN	NaN	NaN	34.361649	38.663982	144.513916	NaN	NaN	NaN	NaN	NaN	NaN
-37.235218	-4.225136	148.494247	-22.071106	15.626618	148.663635	41.180847	-2.236572	143.576065	34.625389	38.515781	144.269485	37.903118	18.1396045	143.922775	-82.04533	13.1136315	153.404495
-37.936077	-3.198136	148.459076	-21.8995	15.581076	148.569717	41.348156	-2.380327	143.607407	34.897278	38.340282	144.014969	38.122717	17.9799775	143.811188	-81.921717	13.1821745	153.328246
-38.57933	-2.114691	148.368271	-21.740501	15.504927	148.497879	41.508541	-2.515013	143.553391	35.029984	38.193085	143.708649	38.2692625	17.839036	143.63102	-81.7502645	13.170818	153.364738
-39.204243	-0.911212	148.398193	-21.586559	15.404296	148.410156	41.632824	-2.630024	143.356003	35.150337	38.061024	143.262466	38.3915805	17.7155	143.3092345	-81.5646985	13.093092	153.5110775
-39.839466	0.285518	148.397263	-21.451159	15.290916	148.30368	41.757851	-2.699692	143.008179	35.203888	37.969231	142.668549	38.4808695	17.6347695	142.838364	-81.3831875	12.9470625	153.768996
-40.635468	2.278649	148.253983	-21.180927	15.067455	148.043198	41.960407	-2.75678	142.235214	35.306454	37.810421	141.615402	38.6334305	17.5268205	141.925308	-80.9952845	12.6080895	154.161088
-41.192356	3.630226	148.170578	-20.942722	14.882541	147.852158	42.141903	-2.803062	141.67305	35.478401	37.634922	140.926712	38.810152	17.41593	141.299881	-80.695596	12.349152	154.404435
-41.58601	5.112946	147.948318	-20.649546	14.694306	147.696899	42.332401	-2.876148	141.116989	35.69236	37.489414	140.415604	39.0123805	17.306633	140.7662965	-80.3114725	12.081979	154.6275015
-42.04808	6.600542	147.834061	-20.303663	14.460358	147.58049	42.632751	-2.964971	140.648514	35.884331	37.334274	140.078796	39.258541	17.1846515	140.363655	-79.865867	11.7360645	154.797325
-42.375271	8.203078	147.680634	-19.992859	14.202682	147.523956	42.886703	-3.136291	140.226471	36.141159	37.153267	139.87204	39.513931	17.008488	140.0492555	-79.499649	11.396876	154.9986565
-42.747272	9.896689	147.652252	-19.709774	13.949842	147.502533	43.13763	-3.332865	139.801483	36.381958	36.945938	139.791245	39.759794	16.8065365	139.796364	-79.179342	11.0931475	155.208702
-42.984299	11.620037	147.636032	-19.447149	13.677409	147.517151	43.360657	-3.569697	139.397781	36.519478	36.750484	139.783997	39.9400675	16.5903935	139.590889	-78.8343655	10.7644245	155.443413
-43.285385	14.352092	147.820908	-19.044294	13.259019	147.540588	43.706936	-3.952607	138.755264	36.802528	36.412048	139.817474	40.254732	16.2297205	139.286369	-78.34332	10.2883175	155.794807
-43.345184	16.256063	147.960083	-18.752026	13.000721	147.562744	43.949589	-4.15221	138.312378	36.967564	36.237885	139.888168	40.4585765	16.0428375	139.100273	-77.9626285	9.9586045	156.025215
-43.355404	18.088249	148.236435	-18.47776	12.776421	147.601883	44.143097	-4.296322	137.877686	37.057781	36.149502	140.007004	40.600439	15.92659	138.942345	-77.555959	9.626252	156.261421
-43.250893	20.027411	148.511948	-18.253159	12.603615	147.656235	44.308796	-4.3197	137.450607	37.95874	35.832207	139.982574	41.133768	15.7562535	138.7165905	-77.640086	9.4509765	156.5958795
-43.07354	21.879442	148.869629	-18.048712	12.471099	147.718826	44.472122	-4.278743	137.031479	38.07819	35.815697	140.062073	41.275156	15.768477	138.546776	-77.37258	9.173721	156.890876
-42.771179	23.802458	149.174118	-17.850245	12.368071	147.786804	44.60078	-4.27621	136.685776	38.102654	35.783943	140.00647	41.351717	15.7538665	138.346123	-77.052207	8.9822755	157.227485
-42.42532	25.63563	149.549789	-17.665457	12.28758	147.831604	44.749634	-4.259895	136.408279	38.248356	35.75108	140.089661	41.498995	15.7455925	138.24897	-76.829909	8.8295675	157.414238
-41.69585	28.395185	149.949692	-17.378387	12.184883	147.857056	44.942059	-4.279079	136.136841	38.561237	35.64819	140.242096	41.751648	15.6845555	138.1894685	-76.508422	8.6852105	157.5246435
-41.091724	30.194748	150.149384	-17.186838	12.155341	147.849075	45.056679	-4.313447	136.024994	38.819477	35.592754	140.330139	41.938078	15.6396535	138.1775665	-76.311754	8.6710285	157.5205835
-40.37241	31.967949	150.21492	-17.006729	12.168214	147.803589	NaN	NaN	NaN	39.054817	35.537022	140.401596	NaN	NaN	NaN	NaN	NaN	NaN
-39.619862	33.666046	150.329666	-16.837542	12.22451	147.738815	NaN	NaN	NaN	39.311554	35.537716	140.471786	NaN	NaN	NaN	NaN	NaN	NaN
-38.722885	35.359592	150.309402	-16.680298	12.324874	147.669937	NaN	NaN	NaN	39.520763	35.567181	140.516617	NaN	NaN	NaN	NaN	NaN	NaN
-37.806355	36.919559	150.287842	-16.526089	12.440972	147.589508	NaN	NaN	NaN	39.725819	35.614384	140.562408	NaN	NaN	NaN	NaN	NaN	NaN
-36.712078	38.450352	150.280167	-16.357414	12.565424	147.522827	NaN	NaN	NaN	39.952934	35.65181	140.641541	NaN	NaN	NaN	NaN	NaN	NaN
-34.902603	40.551689	150.29422	-16.122837	12.771271	147.478333	NaN	NaN	NaN	40.28804	35.770382	140.783783	NaN	NaN	NaN	NaN	NaN	NaN
-33.560558	41.862843	150.406693	-15.989813	12.934356	147.488571	NaN	NaN	NaN	40.515465	35.870651	140.965073	NaN	NaN	NaN	NaN	NaN	NaN
-32.17786	43.09111	150.556473	-15.848613	13.106579	147.577499	NaN	NaN	NaN	40.732658	36.000763	141.220825	NaN	NaN	NaN	NaN	NaN	NaN
-30.688259	44.22551	150.833511	-15.707396	13.286347	147.713348	NaN	NaN	NaN	40.9501	36.091309	141.62001	NaN	NaN	NaN	NaN	NaN	NaN
-29.125055	45.23027	151.168472	-15.574778	13.442969	147.929077	NaN	NaN	NaN	41.16465	36.167751	142.105042	NaN	NaN	NaN	NaN	NaN	NaN
-27.525005	46.167023	151.507217	-15.463701	13.581107	148.187347	NaN	NaN	NaN	41.392876	36.228745	142.672958	NaN	NaN	NaN	NaN	NaN	NaN
-25.818237	47.025032	151.969345	-15.360798	13.718467	148.484085	NaN	NaN	NaN	41.632336	36.31152	143.358459	NaN	NaN	NaN	NaN	NaN	NaN
-23.256609	48.012913	152.639191	-15.21844	13.94851	148.973801	NaN	NaN	NaN	NaN	NaN	NaN	NaN	NaN	NaN	NaN	NaN	NaN
-21.456299	48.590668	153.104065	-15.147305	14.150588	149.276703	NaN	NaN	NaN	NaN	NaN	NaN	NaN	NaN	NaN	NaN	NaN	NaN
-19.7677	48.992596	153.469757	-15.099606	14.393958	149.526077	NaN	NaN	NaN	NaN	NaN	NaN	NaN	NaN	NaN	NaN	NaN	NaN
-17.949018	49.374535	153.753845	-15.115501	14.677077	149.689697	NaN	NaN	NaN	NaN	NaN	NaN	NaN	NaN	NaN	NaN	NaN	NaN
-16.239876	49.596794	153.909119	-15.180482	14.993053	149.697525	NaN	NaN	NaN	NaN	NaN	NaN	NaN	NaN	NaN	NaN	NaN	NaN
-14.55312	49.752659	153.867249	-15.242785	15.36555	149.473831	NaN	NaN	NaN	NaN	NaN	NaN	NaN	NaN	NaN	NaN	NaN	NaN
-12.908623	49.816956	153.700928	-15.406254	15.794955	149.109833	NaN	NaN	NaN	NaN	NaN	NaN	NaN	NaN	NaN	NaN	NaN	NaN
-10.673189	49.725975	153.043137	-15.634436	16.508694	148.181335	NaN	NaN	NaN	NaN	NaN	NaN	NaN	NaN	NaN	NaN	NaN	NaN
-9.272388	49.512905	152.578171	-15.80057	17.012589	147.561493	NaN	NaN	NaN	NaN	NaN	NaN	NaN	NaN	NaN	NaN	NaN	NaN
-8.061344	49.201279	152.02916	-15.910029	17.495558	146.963577	NaN	NaN	NaN	NaN	NaN	NaN	NaN	NaN	NaN	NaN	NaN	NaN
-6.900027	48.739017	151.506989	-15.964484	17.961508	146.445709	NaN	NaN	NaN	NaN	NaN	NaN	NaN	NaN	NaN	NaN	NaN	NaN
-5.838356	48.171543	150.993484	-15.9533	18.38833	146.009552	NaN	NaN	NaN	NaN	NaN	NaN	NaN	NaN	NaN	NaN	NaN	NaN
-4.935148	47.498264	150.488052	-15.954301	18.805918	145.700836	NaN	NaN	NaN	NaN	NaN	NaN	NaN	NaN	NaN	NaN	NaN	NaN
-4.190929	46.678246	150.150848	-15.919251	19.172668	145.554626	NaN	NaN	NaN	NaN	NaN	NaN	NaN	NaN	NaN	NaN	NaN	NaN
-3.372541	45.235859	150.025589	-15.915503	19.614155	145.762772	NaN	NaN	NaN	NaN	NaN	NaN	NaN	NaN	NaN	NaN	NaN	NaN
-3.0303	44.155571	150.128098	-15.911512	19.842598	146.101379	NaN	NaN	NaN	NaN	NaN	NaN	NaN	NaN	NaN	NaN	NaN	NaN
-2.826085	42.943718	150.308594	-15.900723	20.048616	146.53363	NaN	NaN	NaN	NaN	NaN	NaN	NaN	NaN	NaN	NaN	NaN	NaN
-2.778629	41.679295	150.506348	-15.88308	20.230898	147.02626	NaN	NaN	NaN	NaN	NaN	NaN	NaN	NaN	NaN	NaN	NaN	NaN
-2.782744	40.343971	150.674408	-15.83178	20.357737	147.521851	NaN	NaN	NaN	NaN	NaN	NaN	NaN	NaN	NaN	NaN	NaN	NaN
-2.891454	38.885017	150.844803	-15.763796	20.435915	148.003479	NaN	NaN	NaN	NaN	NaN	NaN	NaN	NaN	NaN	NaN	NaN	NaN
-3.138277	37.386105	150.992523	-15.714808	20.50766	148.448166	NaN	NaN	NaN	NaN	NaN	NaN	NaN	NaN	NaN	NaN	NaN	NaN
-3.64602	35.026146	151.046509	-15.690631	20.617668	148.97821	NaN	NaN	NaN	NaN	NaN	NaN	NaN	NaN	NaN	NaN	NaN	NaN
-4.14905	33.425159	150.979218	-15.684546	20.762991	149.23143	NaN	NaN	NaN	NaN	NaN	NaN	NaN	NaN	NaN	NaN	NaN	NaN
-4.67577	31.793789	150.753098	-15.722883	20.980688	149.369034	NaN	NaN	NaN	NaN	NaN	NaN	NaN	NaN	NaN	NaN	NaN	NaN
-5.321122	30.118963	150.437454	-15.793453	21.271231	149.437347	NaN	NaN	NaN	NaN	NaN	NaN	NaN	NaN	NaN	NaN	NaN	NaN
-6.029995	28.453186	150.079926	-15.890501	21.599245	149.497192	NaN	NaN	NaN	NaN	NaN	NaN	NaN	NaN	NaN	NaN	NaN	NaN
-6.888586	26.737495	149.803314	-16.014709	21.953907	149.541229	NaN	NaN	NaN	NaN	NaN	NaN	NaN	NaN	NaN	NaN	NaN	NaN
-7.801394	25.027407	149.559875	-16.155714	22.283741	149.615524	NaN	NaN	NaN	NaN	NaN	NaN	NaN	NaN	NaN	NaN	NaN	NaN
-9.342752	22.386595	149.499176	-16.329546	22.651316	149.872284	NaN	NaN	NaN	NaN	NaN	NaN	NaN	NaN	NaN	NaN	NaN	NaN
-10.41786	20.609213	149.588181	-16.421093	22.762051	150.111404	NaN	NaN	NaN	NaN	NaN	NaN	NaN	NaN	NaN	NaN	NaN	NaN
-11.517562	18.811237	149.734009	-16.382776	22.826702	150.377975	NaN	NaN	NaN	NaN	NaN	NaN	NaN	NaN	NaN	NaN	NaN	NaN
-12.672342	17.008123	149.903351	-16.406767	22.766634	150.660385	NaN	NaN	NaN	NaN	NaN	NaN	NaN	NaN	NaN	NaN	NaN	NaN
-13.926455	15.195255	150.148849	-16.370167	22.682911	150.961517	NaN	NaN	NaN	NaN	NaN	NaN	NaN	NaN	NaN	NaN	NaN	NaN
-15.136094	13.43334	150.362686	-16.302715	22.58761	151.231201	NaN	NaN	NaN	NaN	NaN	NaN	NaN	NaN	NaN	NaN	NaN	NaN
-16.493473	11.681465	150.615005	-16.251568	22.540443	151.475281	NaN	NaN	NaN	NaN	NaN	NaN	NaN	NaN	NaN	NaN	NaN	NaN
-18.543539	9.208046	151.084915	-16.202766	22.600643	151.829666	NaN	NaN	NaN	NaN	NaN	NaN	NaN	NaN	NaN	NaN	NaN	NaN
-20.035782	7.632182	151.506485	-16.205267	22.708742	152.036209	NaN	NaN	NaN	NaN	NaN	NaN	NaN	NaN	NaN	NaN	NaN	NaN
-21.569574	6.156996	152.162659	-16.30365	22.849962	152.256409	NaN	NaN	NaN	NaN	NaN	NaN	NaN	NaN	NaN	NaN	NaN	NaN
-23.219395	4.750887	152.921814	-16.452282	22.984951	152.479523	NaN	NaN	NaN	NaN	NaN	NaN	NaN	NaN	NaN	NaN	NaN	NaN
-24.832445	3.476108	153.842499	-16.611692	23.084749	152.666534	NaN	NaN	NaN	NaN	NaN	NaN	NaN	NaN	NaN	NaN	NaN	NaN
-26.521755	2.275854	154.849899	-16.747923	23.077398	152.90596	NaN	NaN	NaN	NaN	NaN	NaN	NaN	NaN	NaN	NaN	NaN	NaN
-28.082836	1.217781	155.981003	-16.8407	22.954845	153.213577	NaN	NaN	NaN	NaN	NaN	NaN	NaN	NaN	NaN	NaN	NaN	NaN
-30.501947	-0.146751	157.682236	-16.966284	22.554024	153.822983	NaN	NaN	NaN	NaN	NaN	NaN	NaN	NaN	NaN	NaN	NaN	NaN
-31.983435	-0.920513	158.674072	-17.072535	22.134357	154.267532	NaN	NaN	NaN	42.476307	41.276657	140.590546	NaN	NaN	NaN	NaN	NaN	NaN
-33.495575	-1.563952	159.459167	-17.19965	21.602606	154.692841	NaN	NaN	NaN	43.690506	41.002048	140.868042	NaN	NaN	NaN	NaN	NaN	NaN
-35.059643	-2.030277	160.067398	-17.314701	20.995035	155.106323	NaN	NaN	NaN	NaN	NaN	NaN	NaN	NaN	NaN	NaN	NaN	NaN
-36.35125	-2.437258	160.501709	-17.424335	20.34413	155.500198	NaN	NaN	NaN	NaN	NaN	NaN	NaN	NaN	NaN	NaN	NaN	NaN
-37.615921	-2.699089	160.803467	-17.541487	19.704441	155.845276	NaN	NaN	NaN	NaN	NaN	NaN	NaN	NaN	NaN	NaN	NaN	NaN
-38.798141	-2.748156	161.119919	-17.639477	19.09428	156.164139	NaN	NaN	NaN	NaN	NaN	NaN	NaN	NaN	NaN	NaN	NaN	NaN
-40.206673	-2.61569	161.561066	-17.793728	18.23513	156.585602	NaN	NaN	NaN	NaN	NaN	NaN	NaN	NaN	NaN	NaN	NaN	NaN
-41.086342	-2.34828	161.771545	-17.90053	17.684225	156.807251	NaN	NaN	NaN	NaN	NaN	NaN	NaN	NaN	NaN	NaN	NaN	NaN
-41.80975	-1.931381	161.946564	-17.975061	17.137667	156.991165	NaN	NaN	NaN	NaN	NaN	NaN	NaN	NaN	NaN	NaN	NaN	NaN
-42.359447	-1.501369	162.010223	-18.005817	16.607832	157.087006	NaN	NaN	NaN	NaN	NaN	NaN	NaN	NaN	NaN	NaN	NaN	NaN
-42.775536	-0.98753	161.952454	-18.032091	16.10582	157.12204	NaN	NaN	NaN	NaN	NaN	NaN	NaN	NaN	NaN	NaN	NaN	NaN
-42.834061	-0.466087	161.769257	-18.035107	15.652087	157.080765	NaN	NaN	NaN	NaN	NaN	NaN	NaN	NaN	NaN	NaN	NaN	NaN
-42.976303	0.266424	161.5392	-18.000765	15.233433	156.948578	NaN	NaN	NaN	NaN	NaN	NaN	NaN	NaN	NaN	NaN	NaN	NaN
-42.806267	1.433575	161.062454	-17.898623	14.687182	156.661255	NaN	NaN	NaN	NaN	NaN	NaN	NaN	NaN	NaN	NaN	NaN	NaN
-42.512848	2.332914	160.734161	-17.813429	14.36033	156.448822	NaN	NaN	NaN	NaN	NaN	NaN	NaN	NaN	NaN	NaN	NaN	NaN
-42.051472	3.216677	160.468887	-17.712194	14.035329	156.25647	NaN	NaN	NaN	NaN	NaN	NaN	NaN	NaN	NaN	NaN	NaN	NaN
-41.38308	4.143861	160.114639	-17.618402	13.707842	156.101685	NaN	NaN	NaN	NaN	NaN	NaN	NaN	NaN	NaN	NaN	NaN	NaN
-40.58852	5.131064	159.840546	-17.524187	13.358976	155.98996	NaN	NaN	NaN	NaN	NaN	NaN	NaN	NaN	NaN	NaN	NaN	NaN
-39.62569	6.095321	159.54628	-17.427349	12.970969	155.902084	NaN	NaN	NaN	NaN	NaN	NaN	NaN	NaN	NaN	NaN	NaN	NaN
-38.455357	7.084617	159.139359	-17.300745	12.563832	155.811676	NaN	NaN	NaN	NaN	NaN	NaN	NaN	NaN	NaN	NaN	NaN	NaN
-36.478954	8.566687	158.415909	-17.112156	11.893012	155.576218	NaN	NaN	NaN	NaN	NaN	NaN	NaN	NaN	NaN	NaN	NaN	NaN
-34.978062	9.580844	157.679794	-17.026243	11.419676	155.32431	NaN	NaN	NaN	NaN	NaN	NaN	NaN	NaN	NaN	NaN	NaN	NaN
-33.367764	10.571919	156.956238	-16.956669	10.92314	155.041916	NaN	NaN	NaN	NaN	NaN	NaN	NaN	NaN	NaN	NaN	NaN	NaN
-31.584532	11.609976	156.208038	-16.900093	10.437201	154.744141	NaN	NaN	NaN	NaN	NaN	NaN	NaN	NaN	NaN	NaN	NaN	NaN
-29.693064	12.609715	155.616028	-16.818409	9.957773	154.462326	NaN	NaN	NaN	NaN	NaN	NaN	NaN	NaN	NaN	NaN	NaN	NaN
-27.606625	13.655575	155.021942	-16.700134	9.484177	154.207504	NaN	NaN	NaN	NaN	NaN	NaN	NaN	NaN	NaN	NaN	NaN	NaN
-25.392761	14.654096	154.485764	-16.575169	9.010918	153.922379	NaN	NaN	NaN	NaN	NaN	NaN	NaN	NaN	NaN	NaN	NaN	NaN
-21.907442	16.110258	153.67041	-16.477583	8.365748	153.314957	NaN	NaN	NaN	NaN	NaN	NaN	NaN	NaN	NaN	NaN	NaN	NaN
-19.410383	17.033802	153.161072	-16.49378	7.958642	152.817719	NaN	NaN	NaN	NaN	NaN	NaN	NaN	NaN	NaN	NaN	NaN	NaN
-16.865133	17.821018	152.798431	-16.52664	7.59584	152.360977	NaN	NaN	NaN	NaN	NaN	NaN	NaN	NaN	NaN	NaN	NaN	NaN
-14.260936	18.523533	152.767853	-16.60594	7.324676	152.041855	NaN	NaN	NaN	NaN	NaN	NaN	NaN	NaN	NaN	NaN	NaN	NaN
-11.569044	19.14101	152.993317	-16.720768	7.221309	151.934174	NaN	NaN	NaN	NaN	NaN	NaN	NaN	NaN	NaN	NaN	NaN	NaN
-8.921303	19.548948	153.559174	-16.892075	7.216995	152.09877	NaN	NaN	NaN	NaN	NaN	NaN	NaN	NaN	NaN	NaN	NaN	NaN
-6.278454	19.83564	154.396072	-17.133436	7.288166	152.440933	NaN	NaN	NaN	NaN	NaN	NaN	NaN	NaN	NaN	NaN	NaN	NaN
-2.451382	19.961775	155.748886	-17.563585	7.515552	152.936798	NaN	NaN	NaN	NaN	NaN	NaN	NaN	NaN	NaN	NaN	NaN	NaN
0.003817	19.902815	156.574631	-17.89176	7.74181	153.172379	NaN	NaN	NaN	NaN	NaN	NaN	NaN	NaN	NaN	NaN	NaN	NaN
2.381021	19.718622	157.052429	-18.178383	7.977035	153.124817	NaN	NaN	NaN	NaN	NaN	NaN	NaN	NaN	NaN	NaN	NaN	NaN
4.764842	19.450695	157.300079	-18.379337	8.210553	152.878876	NaN	NaN	NaN	NaN	NaN	NaN	NaN	NaN	NaN	NaN	NaN	NaN
7.055665	19.09166	157.360046	-18.460472	8.427891	152.480011	NaN	NaN	NaN	NaN	NaN	NaN	NaN	NaN	NaN	NaN	NaN	NaN
9.270901	18.625111	157.301193	-18.467947	8.638605	151.974777	NaN	NaN	NaN	NaN	NaN	NaN	NaN	NaN	NaN	NaN	NaN	NaN
11.378138	18.064953	157.208359	-18.398378	8.875423	151.430618	NaN	NaN	NaN	NaN	NaN	NaN	NaN	NaN	NaN	NaN	NaN	NaN
14.262569	17.017675	157.172913	-18.158182	9.252512	150.606384	NaN	NaN	NaN	NaN	NaN	NaN	NaN	NaN	NaN	NaN	NaN	NaN
16.009123	16.190964	157.169815	-17.98015	9.508145	150.059921	NaN	NaN	NaN	NaN	NaN	NaN	NaN	NaN	NaN	NaN	NaN	NaN
17.601227	15.317098	157.118866	-17.766394	9.763769	149.483902	NaN	NaN	NaN	NaN	NaN	NaN	NaN	NaN	NaN	NaN	NaN	NaN
19.010944	14.354563	157.080612	-17.584469	10.024223	148.983154	NaN	NaN	NaN	NaN	NaN	NaN	NaN	NaN	NaN	NaN	NaN	NaN
20.274778	13.332695	156.959351	-17.419966	10.269568	148.512543	NaN	NaN	NaN	NaN	NaN	NaN	NaN	NaN	NaN	NaN	NaN	NaN
21.317154	12.284252	156.739182	-17.232592	10.473188	148.067444	NaN	NaN	NaN	NaN	NaN	NaN	NaN	NaN	NaN	NaN	NaN	NaN
22.205441	11.112554	156.499466	-17.051905	10.628695	147.721527	NaN	NaN	NaN	NaN	NaN	NaN	NaN	NaN	NaN	NaN	NaN	NaN
22.513781	9.649282	155.962173	-16.755804	10.730247	147.340805	NaN	NaN	NaN	NaN	NaN	NaN	NaN	NaN	NaN	NaN	NaN	NaN
22.108843	8.708632	155.550247	-16.546947	10.712718	147.173615	NaN	NaN	NaN	NaN	NaN	NaN	NaN	NaN	NaN	NaN	NaN	NaN
21.627222	7.71464	155.121689	-16.325005	10.673859	147.052628	NaN	NaN	NaN	NaN	NaN	NaN	NaN	NaN	NaN	NaN	NaN	NaN
21.037588	6.74464	154.60405	-16.060696	10.638955	146.927292	NaN	NaN	NaN	NaN	NaN	NaN	NaN	NaN	NaN	NaN	NaN	NaN
20.192354	5.758172	154.010513	-15.808105	10.636357	146.811844	NaN	NaN	NaN	NaN	NaN	NaN	NaN	NaN	NaN	NaN	NaN	NaN
19.238571	4.716293	153.412109	-15.563251	10.68705	146.714203	NaN	NaN	NaN	NaN	NaN	NaN	NaN	NaN	NaN	NaN	NaN	NaN
18.153278	3.731686	152.7892	-15.347088	10.79285	146.647934	NaN	NaN	NaN	NaN	NaN	NaN	NaN	NaN	NaN	NaN	NaN	NaN
16.074617	2.162742	151.966171	-15.107937	11.064569	146.586304	NaN	NaN	NaN	NaN	NaN	NaN	NaN	NaN	NaN	NaN	NaN	NaN
14.543317	1.124691	151.302551	-15.009403	11.301319	146.509262	NaN	NaN	NaN	NaN	NaN	NaN	NaN	NaN	NaN	NaN	NaN	NaN
12.841055	0.031866	150.664978	-14.94544	11.555838	146.433685	NaN	NaN	NaN	NaN	NaN	NaN	NaN	NaN	NaN	NaN	NaN	NaN
10.956769	-1.042066	149.954865	-14.91978	11.852988	146.343872	NaN	NaN	NaN	NaN	NaN	NaN	NaN	NaN	NaN	NaN	NaN	NaN
9.014165	-2.162669	149.281235	-14.928018	12.190693	146.287384	NaN	NaN	NaN	NaN	NaN	NaN	NaN	NaN	NaN	NaN	NaN	NaN
6.757747	-3.265136	148.76593	-14.97964	12.561388	146.375244	NaN	NaN	NaN	NaN	NaN	NaN	NaN	NaN	NaN	NaN	NaN	NaN
4.499279	-4.42279	148.410828	-15.077168	12.92882	146.680756	NaN	NaN	NaN	NaN	NaN	NaN	NaN	NaN	NaN	NaN	NaN	NaN
0.732541	-6.19162	148.481125	-15.194395	13.478833	147.640259	NaN	NaN	NaN	NaN	NaN	NaN	NaN	NaN	NaN	NaN	NaN	NaN
-1.981066	-7.364117	149.22821	-15.30952	13.836429	148.667267	NaN	NaN	NaN	NaN	NaN	NaN	NaN	NaN	NaN	NaN	NaN	NaN
-4.823122	-8.524461	150.412125	-15.468987	14.156081	149.93396	NaN	NaN	NaN	NaN	NaN	NaN	NaN	NaN	NaN	NaN	NaN	NaN
-7.750533	-9.607394	152.102448	-15.673278	14.424051	151.354782	NaN	NaN	NaN	NaN	NaN	NaN	NaN	NaN	NaN	NaN	NaN	NaN
-10.645782	-10.655401	154.250061	-15.917875	14.626331	152.837021	NaN	NaN	NaN	NaN	NaN	NaN	NaN	NaN	NaN	NaN	NaN	NaN
-13.514956	-11.591446	156.642883	-16.158384	14.765537	154.318756	NaN	NaN	NaN	NaN	NaN	NaN	NaN	NaN	NaN	NaN	NaN	NaN
-16.435003	-12.305593	159.159088	-16.286787	14.853448	155.721939	NaN	NaN	NaN	NaN	NaN	NaN	NaN	NaN	NaN	NaN	NaN	NaN
-20.313406	-13.188791	163.020782	-16.234034	14.988506	157.703751	NaN	NaN	NaN	NaN	NaN	NaN	NaN	NaN	NaN	NaN	NaN	NaN
-22.758675	-13.546228	165.467697	-16.186659	15.159853	158.914703	NaN	NaN	NaN	NaN	NaN	NaN	NaN	NaN	NaN	NaN	NaN	NaN
-25.001049	-13.697481	167.736115	-16.326881	15.485489	160.013199	NaN	NaN	NaN	NaN	NaN	NaN	NaN	NaN	NaN	NaN	NaN	NaN
NaN	NaN	NaN	-16.290712	15.680981	160.802689	NaN	NaN	NaN	NaN	NaN	NaN	NaN	NaN	NaN	NaN	NaN	NaN
NaN	NaN	NaN	-16.383385	15.887904	161.318298	NaN	NaN	NaN	NaN	NaN	NaN	NaN	NaN	NaN	NaN	NaN	NaN
NaN	NaN	NaN	-16.492939	16.058266	161.475998	NaN	NaN	NaN	NaN	NaN	NaN	NaN	NaN	NaN	NaN	NaN	NaN
NaN	NaN	NaN	-16.709496	16.213345	161.301178	NaN	NaN	NaN	NaN	NaN	NaN	NaN	NaN	NaN	NaN	NaN	NaN
-36.868713	-12.733793	170.11293	-17.106461	16.30081	160.664337	NaN	NaN	NaN	NaN	NaN	NaN	NaN	NaN	NaN	NaN	NaN	NaN
-38.78331	-12.067509	169.63002	-17.406082	16.281462	160.204834	NaN	NaN	NaN	NaN	NaN	NaN	NaN	NaN	NaN	NaN	NaN	NaN
-40.796375	-10.893774	169.317719	-17.719864	16.23472	159.828262	NaN	NaN	NaN	NaN	NaN	NaN	NaN	NaN	NaN	NaN	NaN	NaN
NaN	NaN	NaN	-17.959141	16.154575	159.560043	NaN	NaN	NaN	NaN	NaN	NaN	NaN	NaN	NaN	NaN	NaN	NaN
NaN	NaN	NaN	-18.123745	16.058563	159.314911	NaN	NaN	NaN	NaN	NaN	NaN	NaN	NaN	NaN	NaN	NaN	NaN
NaN	NaN	NaN	-18.08902	15.855958	158.985001	NaN	NaN	NaN	NaN	NaN	NaN	NaN	NaN	NaN	NaN	NaN	NaN
NaN	NaN	NaN	-18.284842	15.810137	158.636444	NaN	NaN	NaN	NaN	NaN	NaN	NaN	NaN	NaN	NaN	NaN	NaN
NaN	NaN	NaN	-18.632368	15.808333	157.963409	NaN	NaN	NaN	NaN	NaN	NaN	NaN	NaN	NaN	NaN	NaN	NaN
-48.443367	-2.257586	163.295456	-18.938599	15.904091	157.424637	NaN	NaN	NaN	NaN	NaN	NaN	NaN	NaN	NaN	NaN	NaN	NaN
-48.956203	-0.566912	161.961777	-19.281012	16.071903	156.814545	NaN	NaN	NaN	NaN	NaN	NaN	NaN	NaN	NaN	NaN	NaN	NaN
-49.656105	1.437092	160.676407	-19.638683	16.27442	156.124466	NaN	NaN	NaN	NaN	NaN	NaN	NaN	NaN	NaN	NaN	NaN	NaN
-49.922043	3.379082	159.310349	-19.997763	16.513502	155.385406	NaN	NaN	NaN	NaN	NaN	NaN	NaN	NaN	NaN	NaN	NaN	NaN
-50.157112	5.425435	158.070236	-20.349373	16.757195	154.60759	NaN	NaN	NaN	NaN	NaN	NaN	NaN	NaN	NaN	NaN	NaN	NaN
-50.235474	7.550639	156.715363	-20.683558	16.96657	153.820389	NaN	NaN	NaN	NaN	NaN	NaN	NaN	NaN	NaN	NaN	NaN	NaN
-50.114929	10.719511	155.218414	-21.186852	17.182114	152.830261	NaN	NaN	NaN	NaN	NaN	NaN	NaN	NaN	NaN	NaN	NaN	NaN
-49.883755	12.891638	154.392166	-21.494804	17.280043	152.318604	NaN	NaN	NaN	44.96648	36.55434	135.912292	NaN	NaN	NaN	NaN	NaN	NaN
-49.467892	15.021607	153.826508	-21.777853	17.349947	151.979599	NaN	NaN	NaN	44.743069	36.5872	135.627274	NaN	NaN	NaN	NaN	NaN	NaN
-48.945107	17.152676	153.33403	-21.99123	17.379234	151.739288	NaN	NaN	NaN	NaN	NaN	NaN	NaN	NaN	NaN	NaN	NaN	NaN
-48.27496	19.29064	152.980865	-22.170799	17.428614	151.562485	NaN	NaN	NaN	NaN	NaN	NaN	NaN	NaN	NaN	NaN	NaN	NaN
-47.530098	21.421143	152.619797	-22.325199	17.494194	151.447708	NaN	NaN	NaN	NaN	NaN	NaN	NaN	NaN	NaN	NaN	NaN	NaN
-46.62077	23.567286	152.427689	-22.440416	17.542986	151.408432	NaN	NaN	NaN	NaN	NaN	NaN	NaN	NaN	NaN	NaN	NaN	NaN
-45.121555	26.692312	152.153534	-22.583941	17.566673	151.40509	NaN	NaN	NaN	NaN	NaN	NaN	NaN	NaN	NaN	NaN	NaN	NaN
-44.025051	28.784868	151.876816	-22.66258	17.584145	151.397369	NaN	NaN	NaN	NaN	NaN	NaN	NaN	NaN	NaN	NaN	NaN	NaN
-42.849201	30.831524	151.878174	-22.711342	17.610432	151.39743	NaN	NaN	NaN	NaN	NaN	NaN	NaN	NaN	NaN	NaN	NaN	NaN
-41.585617	32.810028	151.817581	-22.718735	17.592321	151.391724	NaN	NaN	NaN	NaN	NaN	NaN	NaN	NaN	NaN	NaN	NaN	NaN
-40.243465	34.750385	151.95459	-22.739149	17.566603	151.403	NaN	NaN	NaN	NaN	NaN	NaN	NaN	NaN	NaN	NaN	NaN	NaN
-38.872303	36.560951	152.212662	-22.748167	17.558714	151.423477	NaN	NaN	NaN	NaN	NaN	NaN	NaN	NaN	NaN	NaN	NaN	NaN
-37.455524	38.355263	152.555435	-22.738148	17.544239	151.456619	NaN	NaN	NaN	NaN	NaN	NaN	NaN	NaN	NaN	NaN	NaN	NaN
-35.333076	40.766399	153.222733	-22.662714	17.542891	151.564377	NaN	NaN	NaN	NaN	NaN	NaN	NaN	NaN	NaN	NaN	NaN	NaN
-33.913795	42.257175	153.71701	-22.619442	17.574614	151.690964	NaN	NaN	NaN	NaN	NaN	NaN	NaN	NaN	NaN	NaN	NaN	NaN
-32.523529	43.575226	154.414917	-22.56135	17.620607	151.878006	NaN	NaN	NaN	NaN	NaN	NaN	NaN	NaN	NaN	NaN	NaN	NaN
-31.136528	44.809872	154.970001	-22.494169	17.692375	152.125031	NaN	NaN	NaN	NaN	NaN	NaN	NaN	NaN	NaN	NaN	NaN	NaN
-29.751423	45.8937	155.586975	-22.406487	17.777405	152.402618	NaN	NaN	NaN	NaN	NaN	NaN	NaN	NaN	NaN	NaN	NaN	NaN
-28.371197	46.851051	156.264145	-22.31496	17.846571	152.714645	NaN	NaN	NaN	NaN	NaN	NaN	NaN	NaN	NaN	NaN	NaN	NaN
-27.030006	47.690018	156.86969	-22.198154	17.906301	153.017975	NaN	NaN	NaN	NaN	NaN	NaN	NaN	NaN	NaN	NaN	NaN	NaN
-25.04656	48.638699	157.866333	-22.005327	17.926378	153.408646	NaN	NaN	NaN	NaN	NaN	NaN	NaN	NaN	NaN	NaN	NaN	NaN
-23.782007	49.027321	158.423828	-21.88236	17.911036	153.626495	NaN	NaN	NaN	NaN	NaN	NaN	NaN	NaN	NaN	NaN	NaN	NaN
-22.547077	49.328449	158.951538	-21.751257	17.875896	153.768066	NaN	NaN	NaN	NaN	NaN	NaN	NaN	NaN	NaN	NaN	NaN	NaN
-21.335297	49.45306	159.492432	-21.676508	17.862757	153.888687	NaN	NaN	NaN	NaN	NaN	NaN	NaN	NaN	NaN	NaN	NaN	NaN
-20.198921	49.413994	159.944382	-21.656185	17.88796	153.993271	NaN	NaN	NaN	NaN	NaN	NaN	NaN	NaN	NaN	NaN	NaN	NaN
-19.181421	49.233814	160.284134	-21.67341	17.957548	154.091461	NaN	NaN	NaN	NaN	NaN	NaN	NaN	NaN	NaN	NaN	NaN	NaN
-18.1607	48.917446	160.590179	-21.741325	18.068905	154.2332	NaN	NaN	NaN	NaN	NaN	NaN	NaN	NaN	NaN	NaN	NaN	NaN
-16.796082	48.107018	161.004044	-21.817888	18.257179	154.53743	NaN	NaN	NaN	NaN	NaN	NaN	NaN	NaN	NaN	NaN	NaN	NaN
-15.941536	47.388016	161.127213	-21.853916	18.40213	154.827393	NaN	NaN	NaN	NaN	NaN	NaN	NaN	NaN	NaN	NaN	NaN	NaN
-15.173862	46.52607	161.221695	-21.854362	18.539566	155.185226	NaN	NaN	NaN	NaN	NaN	NaN	NaN	NaN	NaN	NaN	NaN	NaN
-14.402514	45.487499	161.235779	-21.852062	18.68779	155.598969	NaN	NaN	NaN	NaN	NaN	NaN	NaN	NaN	NaN	NaN	NaN	NaN
-13.716719	44.316883	161.153641	-21.866114	18.861012	156.044418	NaN	NaN	NaN	NaN	NaN	NaN	NaN	NaN	NaN	NaN	NaN	NaN
-13.099604	43.040886	160.984619	-21.882334	19.067562	156.503952	NaN	NaN	NaN	NaN	NaN	NaN	NaN	NaN	NaN	NaN	NaN	NaN
-12.494853	41.606022	160.764282	-21.899996	19.281704	156.974182	NaN	NaN	NaN	NaN	NaN	NaN	NaN	NaN	NaN	NaN	NaN	NaN
-11.744269	39.288158	160.186234	-21.916086	19.613789	157.618805	NaN	NaN	NaN	NaN	NaN	NaN	NaN	NaN	NaN	NaN	NaN	NaN
-11.294426	37.594677	159.736221	-21.947598	19.843645	157.993622	NaN	NaN	NaN	NaN	NaN	NaN	NaN	NaN	NaN	NaN	NaN	NaN
-10.895996	35.833576	159.196899	-21.952358	20.034903	158.278122	NaN	NaN	NaN	NaN	NaN	NaN	NaN	NaN	NaN	NaN	NaN	NaN
-10.485761	33.959152	158.683853	-21.916101	20.165346	158.447403	NaN	NaN	NaN	NaN	NaN	NaN	NaN	NaN	NaN	NaN	NaN	NaN
-10.111116	32.052563	158.163818	-21.826088	20.278225	158.490784	NaN	NaN	NaN	NaN	NaN	NaN	NaN	NaN	NaN	NaN	NaN	NaN
-9.743054	30.129438	157.673096	-21.692295	20.406733	158.369781	NaN	NaN	NaN	NaN	NaN	NaN	NaN	NaN	NaN	NaN	NaN	NaN
-9.40428	28.217979	157.195145	-21.550755	20.533638	158.105377	NaN	NaN	NaN	NaN	NaN	NaN	NaN	NaN	NaN	NaN	NaN	NaN
-8.964868	25.434376	156.665634	-21.349842	20.70883	157.572754	NaN	NaN	NaN	NaN	NaN	NaN	NaN	NaN	NaN	NaN	NaN	NaN
-8.677992	23.632355	156.349335	-21.228632	20.763166	157.197388	NaN	NaN	NaN	NaN	NaN	NaN	NaN	NaN	NaN	NaN	NaN	NaN
-8.422651	21.87072	156.123535	-21.147772	20.775269	156.832611	NaN	NaN	NaN	NaN	NaN	NaN	NaN	NaN	NaN	NaN	NaN	NaN
-8.203169	20.139061	155.919952	-21.06028	20.745056	156.506348	NaN	NaN	NaN	NaN	NaN	NaN	NaN	NaN	NaN	NaN	NaN	NaN
-8.02077	18.516741	155.843292	-21.002039	20.714449	156.27066	NaN	NaN	NaN	NaN	NaN	NaN	NaN	NaN	NaN	NaN	NaN	NaN
-7.882257	16.946943	155.818085	-20.958292	20.71006	156.087173	NaN	NaN	NaN	NaN	NaN	NaN	NaN	NaN	NaN	NaN	NaN	NaN
-7.713195	15.452598	155.783966	-20.8962	20.743153	155.942947	NaN	NaN	NaN	NaN	NaN	NaN	NaN	NaN	NaN	NaN	NaN	NaN
-7.606477	13.416422	155.925171	-20.858353	20.896118	155.845718	NaN	NaN	NaN	NaN	NaN	NaN	NaN	NaN	NaN	NaN	NaN	NaN
-7.57375	12.133	156.056076	-20.836494	21.0368	155.82312	NaN	NaN	NaN	NaN	NaN	NaN	NaN	NaN	NaN	NaN	NaN	NaN
-7.571759	10.982628	156.233292	-20.816845	21.207256	155.79483	NaN	NaN	NaN	NaN	NaN	NaN	NaN	NaN	NaN	NaN	NaN	NaN
-7.610168	9.872237	156.390305	-20.800877	21.362858	155.729675	NaN	NaN	NaN	NaN	NaN	NaN	NaN	NaN	NaN	NaN	NaN	NaN
-7.758757	8.83063	156.495956	-20.82593	21.518499	155.611176	NaN	NaN	NaN	NaN	NaN	NaN	NaN	NaN	NaN	NaN	NaN	NaN
-7.876827	7.881361	156.486023	-20.901625	21.664089	155.445724	NaN	NaN	NaN	NaN	NaN	NaN	NaN	NaN	NaN	NaN	NaN	NaN
-8.107531	7.030633	156.432663	-20.981354	21.754431	155.223755	NaN	NaN	NaN	NaN	NaN	NaN	NaN	NaN	NaN	NaN	NaN	NaN
-8.501246	5.862244	156.147842	-21.182825	21.813917	154.859863	NaN	NaN	NaN	NaN	NaN	NaN	NaN	NaN	NaN	NaN	NaN	NaN
-8.86359	5.147243	155.883865	-21.307425	21.781748	154.622131	NaN	NaN	NaN	NaN	NaN	NaN	NaN	NaN	NaN	NaN	NaN	NaN
-9.16054	4.476314	155.509537	-21.376553	21.708498	154.318878	NaN	NaN	NaN	NaN	NaN	NaN	NaN	NaN	NaN	NaN	NaN	NaN
-9.515059	3.913697	155.076279	-21.439371	21.614849	153.930313	NaN	NaN	NaN	NaN	NaN	NaN	NaN	NaN	NaN	NaN	NaN	NaN
-9.922507	3.415333	154.623596	-21.516779	21.471741	153.523819	NaN	NaN	NaN	NaN	NaN	NaN	NaN	NaN	NaN	NaN	NaN	NaN
-10.402554	3.002574	154.179153	-21.658785	21.309219	153.117783	NaN	NaN	NaN	NaN	NaN	NaN	NaN	NaN	NaN	NaN	NaN	NaN
-10.969968	2.653375	153.782471	-21.875633	21.140141	152.764725	NaN	NaN	NaN	NaN	NaN	NaN	NaN	NaN	NaN	NaN	NaN	NaN
-11.954887	2.314798	153.336914	-22.256048	20.867361	152.356049	NaN	NaN	NaN	NaN	NaN	NaN	NaN	NaN	NaN	NaN	NaN	NaN
-12.711983	2.173212	153.176422	-22.518114	20.693823	152.207108	NaN	NaN	NaN	NaN	NaN	NaN	NaN	NaN	NaN	NaN	NaN	NaN
-13.497059	2.051515	153.085327	-22.739216	20.528555	152.150803	NaN	NaN	NaN	NaN	NaN	NaN	NaN	NaN	NaN	NaN	NaN	NaN
-14.303692	2.036036	153.06192	-22.94079	20.367006	152.225571	NaN	NaN	NaN	NaN	NaN	NaN	NaN	NaN	NaN	NaN	NaN	NaN
-15.152987	2.118916	153.049927	-23.142902	20.215517	152.384186	NaN	NaN	NaN	NaN	NaN	NaN	NaN	NaN	NaN	NaN	NaN	NaN
-16.028505	2.229101	152.968948	-23.335264	20.046444	152.587173	NaN	NaN	NaN	NaN	NaN	NaN	NaN	NaN	NaN	NaN	NaN	NaN
-16.968864	2.385459	152.806549	-23.514534	19.880354	152.788986	NaN	NaN	NaN	NaN	NaN	NaN	NaN	NaN	NaN	NaN	NaN	NaN
-18.34939	2.679679	152.449753	-23.780256	19.645479	153.049377	NaN	NaN	NaN	NaN	NaN	NaN	NaN	NaN	NaN	NaN	NaN	NaN
-19.35	2.916862	152.142395	-23.909	19.470991	153.115356	NaN	NaN	NaN	NaN	NaN	NaN	NaN	NaN	NaN	NaN	NaN	NaN
-20.372452	3.174152	151.795303	-24.032204	19.297459	153.102692	NaN	NaN	NaN	NaN	NaN	NaN	NaN	NaN	NaN	NaN	NaN	NaN
-21.482512	3.416321	151.494904	-24.205721	19.162155	153.039597	NaN	NaN	NaN	NaN	NaN	NaN	NaN	NaN	NaN	NaN	NaN	NaN
-22.572502	3.649815	151.298172	-24.408222	19.085503	152.930344	NaN	NaN	NaN	NaN	NaN	NaN	NaN	NaN	NaN	NaN	NaN	NaN
-23.7721	3.884225	151.246338	-24.607914	19.067366	152.81221	NaN	NaN	NaN	NaN	NaN	NaN	NaN	NaN	NaN	NaN	NaN	NaN
-24.946795	4.144104	151.301971	-24.769539	19.114429	152.732819	NaN	NaN	NaN	NaN	NaN	NaN	NaN	NaN	NaN	NaN	NaN	NaN
-26.867014	4.548947	151.587875	-24.980713	19.210785	152.71228	NaN	NaN	NaN	NaN	NaN	NaN	NaN	NaN	NaN	NaN	NaN	NaN
-28.123569	4.82753	151.903168	-25.10173	19.279718	152.791687	NaN	NaN	NaN	NaN	NaN	NaN	NaN	NaN	NaN	NaN	NaN	NaN
-29.402655	5.182798	152.226242	-25.201151	19.333395	152.912933	NaN	NaN	NaN	NaN	NaN	NaN	NaN	NaN	NaN	NaN	NaN	NaN
-30.720028	5.574016	152.574646	-25.265953	19.388086	153.10318	NaN	NaN	NaN	NaN	NaN	NaN	NaN	NaN	NaN	NaN	NaN	NaN
-31.984673	6.026146	152.948303	-25.336557	19.457699	153.401001	NaN	NaN	NaN	NaN	NaN	NaN	NaN	NaN	NaN	NaN	NaN	NaN
-33.305054	6.569248	153.344833	-25.4305	19.529755	153.727448	NaN	NaN	NaN	NaN	NaN	NaN	NaN	NaN	NaN	NaN	NaN	NaN
-34.653633	7.191708	153.795959	-25.556486	19.617283	154.06131	NaN	NaN	NaN	NaN	NaN	NaN	NaN	NaN	NaN	NaN	NaN	NaN
-36.580868	8.23414	154.49527	-25.733021	19.708229	154.538284	NaN	NaN	NaN	NaN	NaN	NaN	NaN	NaN	NaN	NaN	NaN	NaN
-37.876896	9.053658	155.021973	-25.788784	19.724957	154.89122	NaN	NaN	NaN	NaN	NaN	NaN	NaN	NaN	NaN	NaN	NaN	NaN
-39.114132	9.922976	155.563492	-25.756744	19.699152	155.283371	NaN	NaN	NaN	NaN	NaN	NaN	NaN	NaN	NaN	NaN	NaN	NaN
-40.263351	10.912468	156.12027	-25.692621	19.645681	155.70311	NaN	NaN	NaN	NaN	NaN	NaN	NaN	NaN	NaN	NaN	NaN	NaN
-41.422581	12.033813	156.684662	-25.611633	19.589579	156.130798	NaN	NaN	NaN	NaN	NaN	NaN	NaN	NaN	NaN	NaN	NaN	NaN
-42.439941	13.235456	157.130798	-25.519966	19.539448	156.517044	NaN	NaN	NaN	NaN	NaN	NaN	NaN	NaN	NaN	NaN	NaN	NaN
-43.512688	14.582135	157.58197	-25.442196	19.491695	156.868271	NaN	NaN	NaN	NaN	NaN	NaN	NaN	NaN	NaN	NaN	NaN	NaN
-44.834805	16.83934	158.171112	-25.299093	19.376438	157.364685	NaN	NaN	NaN	NaN	NaN	NaN	NaN	NaN	NaN	NaN	NaN	NaN
-45.59922	18.38608	158.547943	-25.181652	19.23106	157.685669	NaN	NaN	NaN	NaN	NaN	NaN	NaN	NaN	NaN	NaN	NaN	NaN
-46.193256	20.131966	158.935974	-25.069592	19.051792	158.039352	NaN	NaN	NaN	NaN	NaN	NaN	NaN	NaN	NaN	NaN	NaN	NaN
-46.735065	21.865597	159.380859	-24.954906	18.838831	158.36795	NaN	NaN	NaN	NaN	NaN	NaN	NaN	NaN	NaN	NaN	NaN	NaN
-47.13662	23.780048	159.749283	-24.863947	18.62063	158.651276	NaN	NaN	NaN	NaN	NaN	NaN	NaN	NaN	NaN	NaN	NaN	NaN
-47.465862	25.634178	160.141861	-24.803808	18.40778	158.874329	NaN	NaN	NaN	NaN	NaN	NaN	NaN	NaN	NaN	NaN	NaN	NaN
-47.674732	27.607515	160.293808	-24.794514	18.168169	159.020538	NaN	NaN	NaN	NaN	NaN	NaN	NaN	NaN	NaN	NaN	NaN	NaN
-47.791252	30.521542	160.589157	-24.893505	17.707989	159.11821	NaN	NaN	NaN	NaN	NaN	NaN	NaN	NaN	NaN	NaN	NaN	NaN
-47.800972	32.517796	160.809845	-25.043238	17.347082	159.096344	NaN	NaN	NaN	NaN	NaN	NaN	NaN	NaN	NaN	NaN	NaN	NaN
-47.638363	34.530464	160.883118	-25.231098	16.986414	159.029465	NaN	NaN	NaN	NaN	NaN	NaN	NaN	NaN	NaN	NaN	NaN	NaN
-47.383888	36.526619	161.025162	-25.394239	16.626095	158.915665	NaN	NaN	NaN	NaN	NaN	NaN	NaN	NaN	NaN	NaN	NaN	NaN
-46.915524	38.528633	161.232758	-25.482862	16.238344	158.740997	NaN	NaN	NaN	NaN	NaN	NaN	NaN	NaN	NaN	NaN	NaN	NaN
-46.26125	40.474709	161.574371	-25.520605	15.843094	158.509796	NaN	NaN	NaN	NaN	NaN	NaN	NaN	NaN	NaN	NaN	NaN	NaN
-45.458065	42.369221	162.15715	-25.515429	15.431632	158.223633	NaN	NaN	NaN	NaN	NaN	NaN	NaN	NaN	NaN	NaN	NaN	NaN
-43.83004	44.942997	163.676758	-25.434681	14.903212	157.874542	NaN	NaN	NaN	NaN	NaN	NaN	NaN	NaN	NaN	NaN	NaN	NaN
NaN	NaN	NaN	-25.334717	14.614119	157.776993	NaN	NaN	NaN	NaN	NaN	NaN	NaN	NaN	NaN	NaN	NaN	NaN
NaN	NaN	NaN	-25.168667	14.345283	157.783875	NaN	NaN	NaN	NaN	NaN	NaN	NaN	NaN	NaN	NaN	NaN	NaN
NaN	NaN	NaN	-24.998409	14.063663	157.84758	NaN	NaN	NaN	NaN	NaN	NaN	NaN	NaN	NaN	NaN	NaN	NaN
NaN	NaN	NaN	-24.834152	13.840909	157.981079	NaN	NaN	NaN	NaN	NaN	NaN	NaN	NaN	NaN	NaN	NaN	NaN
NaN	NaN	NaN	-24.75993	13.67534	158.183151	NaN	NaN	NaN	NaN	NaN	NaN	NaN	NaN	NaN	NaN	NaN	NaN
NaN	NaN	NaN	-24.735968	13.580937	158.420502	NaN	NaN	NaN	NaN	NaN	NaN	NaN	NaN	NaN	NaN	NaN	NaN
NaN	NaN	NaN	-24.716738	13.52317	158.681808	NaN	NaN	NaN	NaN	NaN	NaN	NaN	NaN	NaN	NaN	NaN	NaN
NaN	NaN	NaN	-24.671455	13.573894	158.755798	NaN	NaN	NaN	NaN	NaN	NaN	NaN	NaN	NaN	NaN	NaN	NaN
NaN	NaN	NaN	-24.642021	13.646462	158.768967	NaN	NaN	NaN	NaN	NaN	NaN	NaN	NaN	NaN	NaN	NaN	NaN
-26.912924	44.567837	167.150391	-24.654352	13.805476	158.765182	NaN	NaN	NaN	NaN	NaN	NaN	NaN	NaN	NaN	NaN	NaN	NaN
-25.054234	43.410969	165.817444	-24.73321	14.005876	158.708633	NaN	NaN	NaN	NaN	NaN	NaN	NaN	NaN	NaN	NaN	NaN	NaN
-23.229132	42.039063	164.513336	-24.80995	14.372261	158.571442	NaN	NaN	NaN	NaN	NaN	NaN	NaN	NaN	NaN	NaN	NaN	NaN
-21.353951	40.555626	163.052612	-24.862062	14.894846	158.360535	NaN	NaN	NaN	NaN	NaN	NaN	NaN	NaN	NaN	NaN	NaN	NaN
-18.549959	38.068596	160.821838	-25.005156	16.075054	157.913376	NaN	NaN	NaN	NaN	NaN	NaN	NaN	NaN	NaN	NaN	NaN	NaN
-16.843786	36.237728	159.718018	-25.326931	16.957838	157.552246	NaN	NaN	NaN	NaN	NaN	NaN	NaN	NaN	NaN	NaN	NaN	NaN
-15.235949	34.200836	158.753479	-25.825733	17.752256	157.041779	NaN	NaN	NaN	NaN	NaN	NaN	NaN	NaN	NaN	NaN	NaN	NaN
-13.85267	32.003002	158.247406	-26.496952	18.335066	156.597824	NaN	NaN	NaN	NaN	NaN	NaN	NaN	NaN	NaN	NaN	NaN	NaN
-12.586371	29.693327	157.909821	-27.209023	18.815903	156.211929	NaN	NaN	NaN	NaN	NaN	NaN	NaN	NaN	NaN	NaN	NaN	NaN
-11.444341	27.302473	157.672699	-27.861378	19.235321	155.759369	NaN	NaN	NaN	NaN	NaN	NaN	NaN	NaN	NaN	NaN	NaN	NaN
-10.369092	24.827021	157.387695	-28.412104	19.557526	155.129791	NaN	NaN	NaN	NaN	NaN	NaN	NaN	NaN	NaN	NaN	NaN	NaN
-9.029307	21.039463	156.996475	-29.110294	19.983675	154.080124	NaN	NaN	NaN	NaN	NaN	NaN	NaN	NaN	NaN	NaN	NaN	NaN
-8.291499	18.491049	156.684784	-29.531944	20.239359	153.344574	NaN	NaN	NaN	NaN	NaN	NaN	NaN	NaN	NaN	NaN	NaN	NaN
-7.693316	15.962619	156.327377	-29.902639	20.484852	152.663589	NaN	NaN	NaN	NaN	NaN	NaN	NaN	NaN	NaN	NaN	NaN	NaN
-7.240012	13.430349	156.021255	-30.200232	20.710703	152.117416	NaN	NaN	NaN	NaN	NaN	NaN	NaN	NaN	NaN	NaN	NaN	NaN
-6.956366	10.88976	155.759796	-30.348629	20.914152	151.641907	NaN	NaN	NaN	NaN	NaN	NaN	NaN	NaN	NaN	NaN	NaN	NaN
-6.787799	8.352564	155.479507	-30.337944	21.113739	151.288315	NaN	NaN	NaN	NaN	NaN	NaN	NaN	NaN	NaN	NaN	NaN	NaN
-6.777566	5.822505	155.327774	-30.219963	21.302696	151.024796	NaN	NaN	NaN	NaN	NaN	NaN	NaN	NaN	NaN	NaN	NaN	NaN
-7.15806	2.084281	155.584473	-29.916754	21.612457	150.760895	NaN	NaN	NaN	NaN	NaN	NaN	NaN	NaN	NaN	NaN	NaN	NaN
-7.668015	-0.30336	155.9776	-29.722448	21.852402	150.625443	NaN	NaN	NaN	NaN	NaN	NaN	NaN	NaN	NaN	NaN	NaN	NaN
-8.377451	-2.625147	156.355103	-29.55048	22.086479	150.471909	NaN	NaN	NaN	NaN	NaN	NaN	NaN	NaN	NaN	NaN	NaN	NaN
-9.280155	-4.890474	156.725708	-29.378805	22.300278	150.297943	NaN	NaN	NaN	NaN	NaN	NaN	NaN	NaN	NaN	NaN	NaN	NaN
-10.261122	-7.019023	156.972733	-29.20521	22.46674	150.041733	NaN	NaN	NaN	NaN	NaN	NaN	NaN	NaN	NaN	NaN	NaN	NaN
-11.50034	-9.067822	157.164566	-29.033773	22.559746	149.748047	NaN	NaN	NaN	NaN	NaN	NaN	NaN	NaN	NaN	NaN	NaN	NaN
-12.931225	-10.984579	157.375488	-28.869057	22.632881	149.437653	NaN	NaN	NaN	NaN	NaN	NaN	NaN	NaN	NaN	NaN	NaN	NaN
-15.487719	-13.492584	157.771942	-28.659609	22.708719	148.991211	NaN	NaN	NaN	NaN	NaN	NaN	NaN	NaN	NaN	NaN	NaN	NaN
-17.217779	-13.265324	157.780914	-28.547668	22.727978	148.745712	NaN	NaN	NaN	NaN	NaN	NaN	NaN	NaN	NaN	NaN	NaN	NaN
-19.091177	-13.040638	157.694916	-28.440956	22.721279	148.522217	NaN	NaN	NaN	NaN	NaN	NaN	NaN	NaN	NaN	NaN	NaN	NaN
-21.076965	-12.71553	157.422012	-28.307692	22.66214	148.347748	NaN	NaN	NaN	NaN	NaN	NaN	NaN	NaN	NaN	NaN	NaN	NaN
-23.033812	-12.305571	156.814606	-28.153891	22.544962	148.269775	NaN	NaN	NaN	NaN	NaN	NaN	NaN	NaN	NaN	NaN	NaN	NaN
-25.06539	-11.770038	156.042297	-27.995253	22.36655	148.33075	NaN	NaN	NaN	NaN	NaN	NaN	NaN	NaN	NaN	NaN	NaN	NaN
-27.246788	-11.129478	155.012894	-27.814045	22.157681	148.516556	NaN	NaN	NaN	NaN	NaN	NaN	NaN	NaN	NaN	NaN	NaN	NaN
-30.69384	-9.824855	153.337555	-27.410456	21.776026	148.971436	NaN	NaN	NaN	NaN	NaN	NaN	NaN	NaN	NaN	NaN	NaN	NaN
-33.033161	-8.769374	152.455368	-27.039156	21.49283	149.483444	NaN	NaN	NaN	NaN	NaN	NaN	NaN	NaN	NaN	NaN	NaN	NaN
-35.525181	-7.494173	152.303085	-26.674318	21.235743	150.36055	NaN	NaN	NaN	NaN	NaN	NaN	NaN	NaN	NaN	NaN	NaN	NaN
-38.179596	-5.958762	152.946838	-26.334991	21.030138	151.595886	NaN	NaN	NaN	NaN	NaN	NaN	NaN	NaN	NaN	NaN	NaN	NaN
-40.891491	-4.244707	153.965988	-25.970015	20.765755	152.960785	NaN	NaN	NaN	NaN	NaN	NaN	NaN	NaN	NaN	NaN	NaN	NaN
-43.588142	-2.433289	155.324875	-25.501108	20.446175	154.357224	NaN	NaN	NaN	NaN	NaN	NaN	NaN	NaN	NaN	NaN	NaN	NaN
-46.257088	-0.49819	157.008636	-24.977375	20.109238	155.86676	NaN	NaN	NaN	NaN	NaN	NaN	NaN	NaN	NaN	NaN	NaN	NaN
-50.138927	2.568567	159.684296	-24.134951	19.50177	158.009842	NaN	NaN	NaN	NaN	NaN	NaN	NaN	NaN	NaN	NaN	NaN	NaN
-52.616779	4.684216	161.40477	-23.609615	19.071209	159.259949	NaN	NaN	NaN	NaN	NaN	NaN	NaN	NaN	NaN	NaN	NaN	NaN
-55.014008	6.858412	163.161499	-23.172783	18.667109	160.30481	NaN	NaN	NaN	NaN	NaN	NaN	NaN	NaN	NaN	NaN	NaN	NaN
-57.327633	9.065435	164.764221	-22.82876	18.267725	161.044724	NaN	NaN	NaN	NaN	NaN	NaN	NaN	NaN	NaN	NaN	NaN	NaN
-59.528004	11.298423	166.230637	-22.591164	17.905668	161.470551	NaN	NaN	NaN	NaN	NaN	NaN	NaN	NaN	NaN	NaN	NaN	NaN
NaN	NaN	NaN	-22.435099	17.540051	161.659546	NaN	NaN	NaN	NaN	NaN	NaN	NaN	NaN	NaN	NaN	NaN	NaN
NaN	NaN	NaN	-22.325924	17.14929	161.592957	NaN	NaN	NaN	NaN	NaN	NaN	NaN	NaN	NaN	NaN	NaN	NaN
NaN	NaN	NaN	-22.222576	16.508352	161.361603	NaN	NaN	NaN	NaN	NaN	NaN	NaN	NaN	NaN	NaN	NaN	NaN
NaN	NaN	NaN	-22.152029	16.075203	161.189896	NaN	NaN	NaN	NaN	NaN	NaN	NaN	NaN	NaN	NaN	NaN	NaN
NaN	NaN	NaN	-22.073622	15.666042	161.004623	NaN	NaN	NaN	NaN	NaN	NaN	NaN	NaN	NaN	NaN	NaN	NaN
NaN	NaN	NaN	-22.005541	15.31485	160.856979	NaN	NaN	NaN	NaN	NaN	NaN	NaN	NaN	NaN	NaN	NaN	NaN
-58.039848	14.227006	168.88501	-21.931402	15.059959	160.725677	NaN	NaN	NaN	NaN	NaN	NaN	NaN	NaN	NaN	NaN	NaN	NaN
NaN	NaN	NaN	-21.835747	14.837763	160.592529	NaN	NaN	NaN	NaN	NaN	NaN	NaN	NaN	NaN	NaN	NaN	NaN
-50.122684	21.693888	165.875275	-21.751495	14.679332	160.430099	NaN	NaN	NaN	NaN	NaN	NaN	NaN	NaN	NaN	NaN	NaN	NaN
-46.575119	22.473234	164.720764	-21.745586	14.481966	160.124069	NaN	NaN	NaN	NaN	NaN	NaN	NaN	NaN	NaN	NaN	NaN	NaN
-44.064125	22.818748	163.783081	-21.801195	14.381676	159.872772	NaN	NaN	NaN	NaN	NaN	NaN	NaN	NaN	NaN	NaN	NaN	NaN
-41.450439	23.116661	162.707977	-21.84449	14.360346	159.610229	NaN	NaN	NaN	NaN	NaN	NaN	NaN	NaN	NaN	NaN	NaN	NaN
-38.745834	23.288805	161.590866	-21.844587	14.307157	159.3228	NaN	NaN	NaN	NaN	NaN	NaN	NaN	NaN	NaN	NaN	NaN	NaN
-35.925488	23.38867	160.525986	-21.82542	14.328662	158.985977	NaN	NaN	NaN	NaN	NaN	NaN	NaN	NaN	NaN	NaN	NaN	NaN
-32.957298	23.366959	159.633713	-21.80621	14.494777	158.629333	NaN	NaN	NaN	NaN	NaN	NaN	NaN	NaN	NaN	NaN	NaN	NaN
-29.996132	23.221302	158.945328	-21.800093	14.77869	158.311905	NaN	NaN	NaN	NaN	NaN	NaN	NaN	NaN	NaN	NaN	NaN	NaN
-25.532082	22.664917	158.384476	-21.92063	15.195006	157.950516	NaN	NaN	NaN	NaN	NaN	NaN	NaN	NaN	NaN	NaN	NaN	NaN
-22.602175	22.012026	158.35675	-22.083321	15.451926	158.024796	NaN	NaN	NaN	NaN	NaN	NaN	NaN	NaN	NaN	NaN	NaN	NaN
-19.745058	21.145981	158.605988	-22.260839	15.633003	158.300049	NaN	NaN	NaN	NaN	NaN	NaN	NaN	NaN	NaN	NaN	NaN	NaN
-16.938042	20.081333	159.014069	-22.304382	15.833881	158.689575	NaN	NaN	NaN	NaN	NaN	NaN	NaN	NaN	NaN	NaN	NaN	NaN
-14.15361	18.893343	159.498001	-22.163254	16.136719	159.002502	NaN	NaN	NaN	NaN	NaN	NaN	NaN	NaN	NaN	NaN	NaN	NaN
-11.481997	17.655996	159.902069	-21.949886	16.56176	159.162827	NaN	NaN	NaN	NaN	NaN	NaN	NaN	NaN	NaN	NaN	NaN	NaN
-8.940191	16.381433	160.292999	-21.722963	17.065968	159.174835	NaN	NaN	NaN	NaN	NaN	NaN	NaN	NaN	NaN	NaN	NaN	NaN
-5.387966	14.416581	160.710663	-21.417288	17.798849	159.036301	NaN	NaN	NaN	NaN	NaN	NaN	NaN	NaN	NaN	NaN	NaN	NaN
-3.176202	13.034919	161.052521	-21.249832	18.218729	158.977219	NaN	NaN	NaN	NaN	NaN	NaN	NaN	NaN	NaN	NaN	NaN	NaN
-1.147361	11.612906	161.448807	-21.089216	18.56345	158.89682	NaN	NaN	NaN	NaN	NaN	NaN	NaN	NaN	NaN	NaN	NaN	NaN
0.78772	10.17508	161.712311	-20.895422	18.821005	158.752182	NaN	NaN	NaN	NaN	NaN	NaN	NaN	NaN	NaN	NaN	NaN	NaN
2.640281	8.7334	161.859558	-20.659901	19.024403	158.50029	NaN	NaN	NaN	NaN	NaN	NaN	NaN	NaN	NaN	NaN	NaN	NaN
4.298767	7.314918	161.94194	-20.441647	19.174055	158.193893	NaN	NaN	NaN	NaN	NaN	NaN	NaN	NaN	NaN	NaN	NaN	NaN
5.846207	5.916197	161.958496	-20.310781	19.252768	157.880051	NaN	NaN	NaN	NaN	NaN	NaN	NaN	NaN	NaN	NaN	NaN	NaN
7.882239	3.773539	162.134018	-20.240725	19.220478	157.51651	NaN	NaN	NaN	NaN	NaN	NaN	NaN	NaN	NaN	NaN	NaN	NaN
8.961974	2.318519	162.32077	-20.237049	19.134836	157.259155	NaN	NaN	NaN	NaN	NaN	NaN	NaN	NaN	NaN	NaN	NaN	NaN
9.987741	0.926223	162.393768	-20.223696	19.027201	156.980057	NaN	NaN	NaN	NaN	NaN	NaN	NaN	NaN	NaN	NaN	NaN	NaN
10.827373	-0.46712	162.375397	-20.235826	18.946609	156.678421	NaN	NaN	NaN	NaN	NaN	NaN	NaN	NaN	NaN	NaN	NaN	NaN
11.620108	-1.770141	162.273163	-20.202961	18.910816	156.334442	NaN	NaN	NaN	NaN	NaN	NaN	NaN	NaN	NaN	NaN	NaN	NaN
11.595308	-2.874447	162.011642	-20.147762	18.901712	156.011917	NaN	NaN	NaN	NaN	NaN	NaN	NaN	NaN	NaN	NaN	NaN	NaN
10.917692	-3.731648	161.664383	-20.086237	18.907551	155.7314	NaN	NaN	NaN	NaN	NaN	NaN	NaN	NaN	NaN	NaN	NaN	NaN
9.636207	-4.813715	161.300995	-19.954855	18.950384	155.458878	NaN	NaN	NaN	NaN	NaN	NaN	NaN	NaN	NaN	NaN	NaN	NaN
8.624018	-5.488716	161.142242	-19.843109	19.012018	155.36702	NaN	NaN	NaN	NaN	NaN	NaN	NaN	NaN	NaN	NaN	NaN	NaN
7.479268	-6.021633	160.973282	-19.726463	19.112064	155.320419	NaN	NaN	NaN	NaN	NaN	NaN	NaN	NaN	NaN	NaN	NaN	NaN
6.165831	-6.500765	160.742554	-19.604082	19.236786	155.299469	NaN	NaN	NaN	NaN	NaN	NaN	NaN	NaN	NaN	NaN	NaN	NaN
4.844347	-6.873806	160.412735	-19.4552	19.385601	155.25943	NaN	NaN	NaN	NaN	NaN	NaN	NaN	NaN	NaN	NaN	NaN	NaN
3.351496	-7.174196	159.915192	-19.273912	19.526363	155.184601	NaN	NaN	NaN	NaN	NaN	NaN	NaN	NaN	NaN	NaN	NaN	NaN
1.873823	-7.385536	159.362259	-19.045235	19.663359	155.080185	NaN	NaN	NaN	NaN	NaN	NaN	NaN	NaN	NaN	NaN	NaN	NaN
-0.565903	-7.621089	158.458267	-18.645567	19.838051	154.958725	NaN	NaN	NaN	NaN	NaN	NaN	NaN	NaN	NaN	NaN	NaN	NaN
-2.403364	-7.648611	158.10614	-18.378155	19.94508	154.97963	NaN	NaN	NaN	NaN	NaN	NaN	NaN	NaN	NaN	NaN	NaN	NaN
-4.276264	-7.600225	157.885117	-18.151819	20.043934	155.13147	NaN	NaN	NaN	NaN	NaN	NaN	NaN	NaN	NaN	NaN	NaN	NaN
-6.381682	-7.488802	157.960632	-17.97513	20.138628	155.450684	NaN	NaN	NaN	NaN	NaN	NaN	NaN	NaN	NaN	NaN	NaN	NaN
-8.494977	-7.317548	158.097977	-17.809048	20.224861	155.910034	NaN	NaN	NaN	NaN	NaN	NaN	NaN	NaN	NaN	NaN	NaN	NaN
-10.662772	-7.103369	158.455261	-17.604954	20.253822	156.483292	NaN	NaN	NaN	NaN	NaN	NaN	NaN	NaN	NaN	NaN	NaN	NaN
-13.003096	-6.790491	158.945679	-17.403963	20.24299	157.233032	NaN	NaN	NaN	NaN	NaN	NaN	NaN	NaN	NaN	NaN	NaN	NaN
-16.512354	-6.218074	159.843231	-17.116713	20.143059	158.580475	NaN	NaN	NaN	NaN	NaN	NaN	NaN	NaN	NaN	NaN	NaN	NaN
-18.881987	-5.754766	160.492554	-16.969585	20.001793	159.566406	NaN	NaN	NaN	NaN	NaN	NaN	NaN	NaN	NaN	NaN	NaN	NaN
-21.292805	-5.206159	161.290817	-16.851017	19.786921	160.541077	NaN	NaN	NaN	NaN	NaN	NaN	NaN	NaN	NaN	NaN	NaN	NaN
-23.708443	-4.531725	162.171616	-16.758915	19.506741	161.445496	NaN	NaN	NaN	NaN	NaN	NaN	NaN	NaN	NaN	NaN	NaN	NaN
-26.054451	-3.870087	162.971527	-16.694403	19.209871	162.266846	NaN	NaN	NaN	NaN	NaN	NaN	NaN	NaN	NaN	NaN	NaN	NaN
-28.452883	-3.112087	163.827454	-16.680693	18.914417	162.98912	NaN	NaN	NaN	NaN	NaN	NaN	NaN	NaN	NaN	NaN	NaN	NaN
-30.74666	-2.301232	164.547485	-16.757267	18.652815	163.572754	NaN	NaN	NaN	NaN	NaN	NaN	NaN	NaN	NaN	NaN	NaN	NaN
-34.106606	-0.955192	165.575378	-16.953596	18.330456	164.208939	NaN	NaN	NaN	NaN	NaN	NaN	NaN	NaN	NaN	NaN	NaN	NaN
-36.279678	0.056474	166.186752	-17.126329	18.181463	164.546494	NaN	NaN	NaN	NaN	NaN	NaN	NaN	NaN	NaN	NaN	NaN	NaN
-38.341393	1.14383	166.843765	-17.259399	18.073822	164.810577	NaN	NaN	NaN	NaN	NaN	NaN	NaN	NaN	NaN	NaN	NaN	NaN
-40.241062	2.271482	167.393082	-17.388113	18.023489	165.038467	NaN	NaN	NaN	NaN	NaN	NaN	NaN	NaN	NaN	NaN	NaN	NaN
-42.146435	3.547095	167.989822	-17.515829	18.003448	165.228577	NaN	NaN	NaN	NaN	NaN	NaN	NaN	NaN	NaN	NaN	NaN	NaN
-43.815083	4.808692	168.352356	-17.616104	18.011192	165.331619	NaN	NaN	NaN	NaN	NaN	NaN	NaN	NaN	NaN	NaN	NaN	NaN
-45.509789	6.259955	168.762421	-17.722391	18.032831	165.360947	NaN	NaN	NaN	NaN	NaN	NaN	NaN	NaN	NaN	NaN	NaN	NaN
-47.902824	8.585167	169.058182	-17.848642	18.082834	165.255798	NaN	NaN	NaN	NaN	NaN	NaN	NaN	NaN	NaN	NaN	NaN	NaN
-48.986065	10.035563	169.100708	-17.870007	18.10984	165.129669	NaN	NaN	NaN	NaN	NaN	NaN	NaN	NaN	NaN	NaN	NaN	NaN
-50.134129	11.687175	169.114136	-17.861046	18.149319	164.988235	NaN	NaN	NaN	NaN	NaN	NaN	NaN	NaN	NaN	NaN	NaN	NaN
-51.280243	13.402952	168.688553	-17.847649	18.178654	164.817566	NaN	NaN	NaN	NaN	NaN	NaN	NaN	NaN	NaN	NaN	NaN	NaN
-52.218555	15.140528	168.49231	-17.869442	18.187489	164.649063	NaN	NaN	NaN	NaN	NaN	NaN	NaN	NaN	NaN	NaN	NaN	NaN
-53.058468	17.040504	168.165131	-17.94096	18.170263	164.492981	NaN	NaN	NaN	NaN	NaN	NaN	NaN	NaN	NaN	NaN	NaN	NaN
-53.75592	18.895372	167.983597	-18.067619	18.139961	164.367859	NaN	NaN	NaN	NaN	NaN	NaN	NaN	NaN	NaN	NaN	NaN	NaN
-54.575684	21.913248	167.788269	-18.325792	18.00559	164.262711	NaN	NaN	NaN	NaN	NaN	NaN	NaN	NaN	NaN	NaN	NaN	NaN
-54.917133	23.811281	167.768448	-18.49436	17.850185	164.25029	NaN	NaN	NaN	NaN	NaN	NaN	NaN	NaN	NaN	NaN	NaN	NaN
NaN	NaN	NaN	-18.6434	17.664282	164.27655	NaN	NaN	NaN	NaN	NaN	NaN	NaN	NaN	NaN	NaN	NaN	NaN
NaN	NaN	NaN	-18.785404	17.457127	164.305344	NaN	NaN	NaN	NaN	NaN	NaN	NaN	NaN	NaN	NaN	NaN	NaN
NaN	NaN	NaN	-18.917643	17.225489	164.289124	NaN	NaN	NaN	NaN	NaN	NaN	NaN	NaN	NaN	NaN	NaN	NaN
NaN	NaN	NaN	-19.03862	16.997116	164.186996	NaN	NaN	NaN	NaN	NaN	NaN	NaN	NaN	NaN	NaN	NaN	NaN
NaN	NaN	NaN	-19.177902	16.77482	164.002808	NaN	NaN	NaN	NaN	NaN	NaN	NaN	NaN	NaN	NaN	NaN	NaN
NaN	NaN	NaN	-19.39146	16.49819	163.583847	NaN	NaN	NaN	NaN	NaN	NaN	NaN	NaN	NaN	NaN	NaN	NaN
NaN	NaN	NaN	-19.555235	16.332138	163.264191	NaN	NaN	NaN	NaN	NaN	NaN	NaN	NaN	NaN	NaN	NaN	NaN
NaN	NaN	NaN	-19.720884	16.182201	162.966934	NaN	NaN	NaN	NaN	NaN	NaN	NaN	NaN	NaN	NaN	NaN	NaN
NaN	NaN	NaN	-19.891321	16.076126	162.733887	NaN	NaN	NaN	NaN	NaN	NaN	NaN	NaN	NaN	NaN	NaN	NaN
NaN	NaN	NaN	-20.027328	16.013668	162.562454	NaN	NaN	NaN	NaN	NaN	NaN	NaN	NaN	NaN	NaN	NaN	NaN
NaN	NaN	NaN	-20.147717	15.998274	162.414566	NaN	NaN	NaN	NaN	NaN	NaN	NaN	NaN	NaN	NaN	NaN	NaN
NaN	NaN	NaN	-20.257524	16.032143	162.276855	NaN	NaN	NaN	NaN	NaN	NaN	NaN	NaN	NaN	NaN	NaN	NaN
NaN	NaN	NaN	-20.369122	16.108685	162.04306	NaN	NaN	NaN	NaN	NaN	NaN	NaN	NaN	NaN	NaN	NaN	NaN
NaN	NaN	NaN	-20.410624	16.159622	161.853973	NaN	NaN	NaN	NaN	NaN	NaN	NaN	NaN	NaN	NaN	NaN	NaN
NaN	NaN	NaN	-20.455631	16.210747	161.669968	NaN	NaN	NaN	NaN	NaN	NaN	NaN	NaN	NaN	NaN	NaN	NaN
-40.725201	48.518387	167.10112	-20.514912	16.272337	161.486435	NaN	NaN	NaN	NaN	NaN	NaN	NaN	NaN	NaN	NaN	NaN	NaN
-38.94199	48.014347	166.568436	-20.570597	16.37089	161.317947	NaN	NaN	NaN	NaN	NaN	NaN	NaN	NaN	NaN	NaN	NaN	NaN
-37.019592	47.461864	166.064575	-20.640747	16.504938	161.190628	NaN	NaN	NaN	NaN	NaN	NaN	NaN	NaN	NaN	NaN	NaN	NaN
-35.128109	46.745018	165.570969	-20.702875	16.690823	161.072479	NaN	NaN	NaN	NaN	NaN	NaN	NaN	NaN	NaN	NaN	NaN	NaN
-32.171467	45.452602	164.889603	-20.824932	17.030176	160.958984	NaN	NaN	NaN	NaN	NaN	NaN	NaN	NaN	NaN	NaN	NaN	NaN
-30.118856	44.410854	164.459686	-20.89118	17.259821	160.945343	NaN	NaN	NaN	NaN	NaN	NaN	NaN	NaN	NaN	NaN	NaN	NaN
-28.081354	43.247585	164.062531	-20.921459	17.478018	160.990219	NaN	NaN	NaN	NaN	NaN	NaN	NaN	NaN	NaN	NaN	NaN	NaN
-26.00399	41.975193	163.707001	-20.928698	17.678659	161.067642	NaN	NaN	NaN	NaN	NaN	NaN	NaN	NaN	NaN	NaN	NaN	NaN
-23.86735	40.572502	163.312561	-20.941296	17.873518	161.203842	NaN	NaN	NaN	NaN	NaN	NaN	NaN	NaN	NaN	NaN	NaN	NaN
-21.76565	39.080082	162.892227	-20.986368	18.09207	161.343079	NaN	NaN	NaN	NaN	NaN	NaN	NaN	NaN	NaN	NaN	NaN	NaN
-19.687353	37.503654	162.523026	-21.119066	18.357037	161.481827	NaN	NaN	NaN	NaN	NaN	NaN	NaN	NaN	NaN	NaN	NaN	NaN
-16.64032	34.991283	161.964706	-21.400846	18.888393	161.58342	NaN	NaN	NaN	NaN	NaN	NaN	NaN	NaN	NaN	NaN	NaN	NaN
-14.639181	33.227875	161.649628	-21.621666	19.317705	161.62648	NaN	NaN	NaN	NaN	NaN	NaN	NaN	NaN	NaN	NaN	NaN	NaN
-12.767586	31.447136	161.524841	-21.820326	19.752361	161.658981	NaN	NaN	NaN	NaN	NaN	NaN	NaN	NaN	NaN	NaN	NaN	NaN
-10.972293	29.621002	161.506683	-22.009272	20.233051	161.683258	NaN	NaN	NaN	NaN	NaN	NaN	NaN	NaN	NaN	NaN	NaN	NaN
-9.252805	27.821112	161.684204	-22.146555	20.71483	161.765854	NaN	NaN	NaN	NaN	NaN	NaN	NaN	NaN	NaN	NaN	NaN	NaN
-7.644881	26.00737	162.075348	-22.224545	21.183737	161.817505	NaN	NaN	NaN	NaN	NaN	NaN	NaN	NaN	NaN	NaN	NaN	NaN
-6.181311	24.303827	162.545761	-22.269749	21.635082	161.80275	NaN	NaN	NaN	NaN	NaN	NaN	NaN	NaN	NaN	NaN	NaN	NaN
-4.160665	21.841011	163.329956	-22.32814	22.176231	161.698029	NaN	NaN	NaN	NaN	NaN	NaN	NaN	NaN	NaN	NaN	NaN	NaN
-2.947709	20.264458	163.738647	-22.377094	22.354151	161.474915	NaN	NaN	NaN	NaN	NaN	NaN	NaN	NaN	NaN	NaN	NaN	NaN
-1.87791	18.688726	164.043655	-22.42284	22.417543	161.209457	NaN	NaN	NaN	NaN	NaN	NaN	NaN	NaN	NaN	NaN	NaN	NaN
-0.848411	17.18915	164.159225	-22.449818	22.378496	160.911026	NaN	NaN	NaN	NaN	NaN	NaN	NaN	NaN	NaN	NaN	NaN	NaN
0.042217	15.696496	164.155396	-22.38076	22.264435	160.597916	NaN	NaN	NaN	NaN	NaN	NaN	NaN	NaN	NaN	NaN	NaN	NaN
0.924868	14.27984	164.008743	-22.25407	22.107281	160.350998	NaN	NaN	NaN	NaN	NaN	NaN	NaN	NaN	NaN	NaN	NaN	NaN
1.651577	12.913062	163.835495	-22.084948	21.917414	160.160355	NaN	NaN	NaN	NaN	NaN	NaN	NaN	NaN	NaN	NaN	NaN	NaN
2.586318	10.965741	163.519257	-21.792477	21.640152	159.944855	NaN	NaN	NaN	NaN	NaN	NaN	NaN	NaN	NaN	NaN	NaN	NaN
