# Supplementary material for: How to jointly control a ball trajectory on a moving board: Methodological insights into Motor Learning and Rehabilitation
Source: PLoS One. 2025 Oct 15;20(10):e0334588. doi: 10.1371/journal.pone.0334588 (PMC12527165; doi:10.1371/journal.pone.0334588)
Supplement: S2 Data — (ZIP) [file pone.0334588.s002.zip › D10_012.csv]

Ball_X	Ball_Y	Ball_Z	BoardCentre_X	BoardCentre_Y	BoardCentre_Z	P1LeftHand_X	P1LeftHand_Y	P1LeftHand_Z	P1RightHand_X	P1RightHand_Y	P1RightHand_Z	P1MidHands_X	P1MidHands_Y	P1MidHands_Z	P2MidHands_X	P2MidHands_Y	P2MidHands_Z
-1.210055	18.514683	114.831337	-28.861883	20.180979	110.26516	32.57766	2.29938	119.757805	26.785034	43.733807	119.324669	29.681347	23.0165935	119.541237	-87.405113	17.3453645	100.989083
-1.247106	17.790335	114.915482	-28.957439	20.431009	110.286804	32.428051	2.450628	119.953728	26.76001	43.935978	119.409882	29.5940305	23.193303	119.681805	-87.5089085	17.668715	100.891803
-1.413671	17.131577	115.022537	-29.021585	20.647465	110.334167	32.281284	2.576085	120.112312	26.758039	44.095116	119.538292	29.5196615	23.3356005	119.825302	-87.5628315	17.9593295	100.843032
-1.665108	16.48621	115.183784	-29.088343	20.864807	110.485504	32.158314	2.630676	120.252655	26.778019	44.2313	119.716881	29.4681665	23.430988	119.984768	-87.6448525	18.298626	100.98624
-2.03983	15.83887	115.379463	-29.166302	21.045927	110.685585	32.06945	2.679109	120.348564	26.780325	44.37846	119.962898	29.4248875	23.5287845	120.155731	-87.7574915	18.5630695	101.215439
-2.550519	15.21349	115.508568	-29.247332	21.198296	110.887573	31.982574	2.757493	120.453384	26.772627	44.53923	120.223167	29.3776005	23.6483615	120.3382755	-87.8722645	18.7482305	101.4368705
-3.46396	14.309435	115.553215	-29.374828	21.456856	111.19548	31.846983	2.924517	120.539474	26.735079	44.777943	120.569351	29.291031	23.85123	120.5544125	-88.040687	19.062482	101.8365475
-4.18551	13.692119	115.468727	-29.470921	21.686392	111.394119	31.781843	3.117101	120.489571	26.68734	45.015942	120.721695	29.2345915	24.0665215	120.605633	-88.1764335	19.3062625	102.182605
-4.978662	13.068339	115.368614	-29.546265	21.957024	111.560944	31.711525	3.384975	120.521416	26.631174	45.291473	120.786461	29.1713495	24.338224	120.6539385	-88.2638795	19.575824	102.4679495
-5.929731	12.485708	115.262131	-29.61858	22.277102	111.724243	31.65547	3.679094	120.569	26.54287	45.587246	120.78849	29.09917	24.63317	120.678745	-88.33633	19.921034	102.769741
-6.931517	11.866997	115.187141	-29.686296	22.625423	111.91597	31.615669	3.9668	120.585838	26.466545	45.918583	120.800873	29.041107	24.9426915	120.6933555	-88.413699	20.3081545	103.1385845
-8.000615	11.227489	115.120819	-29.74498	22.978067	112.160767	31.559744	4.222485	120.602211	26.392937	46.267593	120.830551	28.9763405	25.245039	120.716381	-88.4663005	20.711095	103.605153
-9.247437	10.578284	115.036224	-29.81756	23.288605	112.43515	31.509596	4.47333	120.619843	26.323715	46.591015	120.86097	28.9166555	25.5321725	120.7404065	-88.5517755	21.0450375	104.1298935
-11.205373	9.514991	114.872192	-29.951733	23.651781	112.843529	31.405153	4.65258	120.653343	26.242867	46.953087	120.935081	28.82401	25.8028335	120.794212	-88.727476	21.5007285	104.892846
-12.692128	8.727927	114.811768	-30.092085	23.828987	113.171326	31.29948	4.712895	120.670914	26.156267	47.060154	120.996857	28.7278735	25.8865245	120.8338855	-88.9120435	21.7714495	105.5087665
-14.225464	7.912613	114.73333	-30.182949	23.922457	113.423325	31.195923	4.766702	120.721672	26.045874	47.103882	121.053802	28.6208985	25.935292	120.887737	-88.9867965	21.909622	105.958913
-15.781384	7.036904	114.661896	-30.293053	24.014919	113.76281	31.114393	4.764731	120.734634	25.974161	47.104351	121.027458	28.544277	25.934541	120.881046	-89.130383	22.095297	106.644574
-17.401365	6.218476	114.853012	-30.324533	24.105558	114.216316	31.053469	4.747635	120.763611	25.932905	47.08683	120.843361	28.493187	25.9172325	120.803486	-89.142253	22.2938835	107.629146
-19.024103	5.056208	115.15757	-30.296993	24.200068	114.855316	31.078697	4.745746	120.752014	25.936832	47.044891	120.485748	28.5077645	25.8953185	120.618881	-89.1017505	22.5048175	109.091751
-20.800203	4.103769	115.851761	-30.195993	24.290731	115.642059	31.191481	4.701014	120.666977	25.976357	47.025684	120.0634	28.583919	25.863349	120.3651885	-88.975905	22.718113	110.9189295
-23.758429	2.789279	117.308899	-29.975029	24.310566	117.033554	31.404612	4.614138	120.653877	26.05628	46.932266	119.332329	28.730446	25.773202	119.993103	-88.680504	22.84793	114.074005
-25.581747	1.76159	118.210854	-29.836676	24.192125	117.967178	31.531534	4.559092	120.577446	26.016495	46.759666	119.037605	28.7740145	25.659379	119.8075255	-88.4473665	22.724871	116.1268305
-27.436787	0.716983	119.159195	-29.750044	23.970356	118.867699	31.598595	4.438922	120.452179	25.952715	46.530216	118.820503	28.775655	25.484569	119.636341	-88.275743	22.456143	118.099057
-29.290005	-0.338361	120.094803	-29.69593	23.662918	119.729195	31.606983	4.285387	120.475616	25.869974	46.195286	118.695068	28.7384785	25.2403365	119.585342	-88.1303385	22.0854995	119.873048
-31.141323	-1.378708	121.140228	-29.686897	23.293457	120.57991	31.593279	4.093307	120.486366	25.738939	45.754501	118.607101	28.666109	24.923904	119.5467335	-88.039903	21.66301	121.6130865
-32.929585	-2.377344	122.359848	-29.637177	22.900768	121.428848	31.565193	3.919246	120.470657	25.642231	45.271759	118.399559	28.603712	24.5955025	119.435108	-87.878066	21.2060335	123.422588
-34.476181	-3.538489	123.622765	-29.58172	22.501568	122.24176	31.523901	3.752018	120.58815	25.544512	44.814411	118.072006	28.5342065	24.2832145	119.330078	-87.6976465	20.7199215	125.153442
-36.874134	-4.824812	126.141571	-29.423332	21.96244	123.469414	31.525984	3.462424	120.751152	25.293774	44.093712	117.522034	28.409879	23.778068	119.136593	-87.256543	20.146812	127.802235
-38.341808	-5.615603	127.887306	-29.32308	21.568232	124.258675	31.572884	3.179032	120.918678	25.11834	43.65435	117.08287	28.345612	23.416691	119.000774	-86.991772	19.719773	129.516576
-39.697231	-6.3792	129.596222	-28.973499	21.015354	124.891914	31.652361	2.872914	121.09716	24.916294	43.023537	116.578629	28.2843275	22.9482255	118.8378945	-86.2313255	19.0824825	130.9459335
-40.959492	-6.998058	131.262924	-28.847408	20.548464	125.553726	32.157894	2.327104	121.04483	24.765503	42.433388	116.127289	28.4616985	22.380246	118.5860595	-86.1565145	18.716682	132.5213925
-42.106525	-7.568861	132.781876	-28.761446	20.063114	126.149559	32.202518	2.01895	121.255997	24.590441	41.824608	115.779625	28.3964795	21.921779	118.517811	-85.9193715	18.204449	133.781307
-43.205006	-8.017139	133.982986	-28.630177	19.505102	126.61599	32.24725	1.721681	121.506462	24.413345	41.225254	115.623215	28.3302975	21.4734675	118.5648385	-85.5906515	17.5367365	134.6671415
-44.208111	-8.369141	134.845764	-28.525057	18.950397	127.070427	32.310684	1.465736	121.831299	24.327091	40.712547	115.653862	28.3188875	21.0891415	118.7425805	-85.3690015	16.8116525	135.3982735
-45.56279	-8.792859	135.531113	-28.374233	18.223568	127.571083	32.520874	1.065391	122.25441	24.362534	40.267166	115.99221	28.441704	20.6662785	119.12331	-85.19017	15.7808575	136.018856
-46.400089	-8.895143	135.549347	-28.250868	17.82823	127.726295	32.710014	0.860364	122.405502	24.453302	40.135563	116.316498	28.581658	20.4979635	119.361	-85.083394	15.1584965	136.09159
-47.124638	-8.874731	135.287125	-28.139442	17.528013	127.760277	32.866318	0.722624	122.435333	24.602598	40.132847	116.638206	28.734458	20.4277355	119.5367695	-85.013342	14.6282905	135.9837845
-47.753174	-8.706152	134.900116	-27.99263	17.324728	127.693817	33.00843	0.627153	122.302948	24.787743	40.170311	116.946587	28.8980865	20.398732	119.6247675	-84.8833465	14.250724	135.7628665
-48.316456	-8.425364	134.381836	-27.841499	17.17758	127.566193	33.135574	0.577347	122.156372	25.024097	40.267273	117.261246	29.0798355	20.42231	119.708809	-84.7628335	13.93285	135.423577
-48.808762	-7.970446	133.7733	-27.70647	17.069704	127.436676	33.2523	0.550763	122.023544	25.237066	40.396957	117.611076	29.244683	20.47386	119.81731	-84.657623	13.665548	135.056042
-49.249229	-7.444685	133.175247	-27.607054	16.990416	127.409363	33.365982	0.520245	121.892914	25.50737	40.512974	117.980019	29.436676	20.5166095	119.9364665	-84.650784	13.4642225	134.8822595
-49.677254	-6.426984	132.413925	-27.460691	16.775669	127.394211	33.473362	0.489846	121.772682	25.800091	40.597363	118.531548	29.6367265	20.5436045	120.152115	-84.5581085	13.0077335	134.636307
-49.873436	-5.65168	132.08078	-27.342855	16.591228	127.465889	33.539616	0.426459	121.751663	25.98407	40.584953	118.805054	29.761843	20.505706	120.2783585	-84.447553	12.67675	134.6534195
-50.016701	-4.75835	131.901337	-27.178843	16.364038	127.513756	33.658451	0.304397	121.751175	26.114351	40.516182	119.039452	29.886401	20.4102895	120.3953135	-84.244087	12.3177865	134.6321985
-50.059464	-3.814962	131.712967	-27.077839	16.156771	127.641808	33.830688	0.10619	121.743484	26.166794	40.43742	119.248619	29.998741	20.271805	120.4960515	-84.154419	12.041737	134.7875645
-49.956059	-2.821276	131.42955	-26.876957	15.841701	127.600899	33.656528	0.096211	121.860054	26.302137	40.255207	119.247009	29.9793325	20.175709	120.5535315	-83.7332465	11.507693	134.6482665
-49.862526	-1.746703	131.096939	-26.719559	15.509007	127.493248	33.876102	-0.201013	121.69442	26.420074	39.990192	119.152512	30.148088	19.8945895	120.423466	-83.587206	11.1234245	134.56303
-49.669724	-0.648787	130.473969	-26.52183	15.10368	127.163887	34.477036	-0.773745	121.187485	26.560413	39.664883	118.963013	30.5187245	19.445569	120.075249	-83.5623845	10.761791	134.252525
-49.291023	1.058752	129.113739	-26.265827	14.354831	126.294617	34.77076	-1.285264	120.561005	26.869974	39.067192	118.69545	30.820367	18.890964	119.6282275	-83.352021	9.818698	132.9610065
-48.96553	2.276626	128.039886	-26.103777	13.816335	125.622299	34.547958	-1.469525	120.257637	27.097437	38.602943	118.565514	30.8226975	18.566709	119.4115755	-83.0302515	9.065961	131.8330225
-48.580326	3.464398	127.02298	-25.964785	13.227898	124.935913	35.059185	-2.117043	119.722893	27.348454	38.105278	118.542839	31.2038195	17.9941175	119.132866	-83.1333895	8.4616785	130.73896
-48.172783	4.807307	125.877296	-26.065401	12.758549	124.359703	34.840977	-2.364961	119.562675	27.575251	37.597946	118.610176	31.208114	17.6164925	119.0864255	-83.338916	7.9006055	129.6329805
-47.698162	6.17098	125.013802	-25.968504	12.175429	123.804184	35.333355	-3.023464	119.042274	27.753365	37.140182	118.66069	31.54336	17.058359	118.851482	-83.480368	7.292499	128.756886
-47.150974	7.522963	124.100128	-25.901758	11.590626	123.255859	35.458488	-3.395135	118.710243	27.931965	36.728859	118.684616	31.6952265	16.666862	118.6974295	-83.4987425	6.51439	127.8142885
-46.58831	8.945048	123.27803	-25.874828	11.069329	122.678864	35.213364	-3.511707	118.494141	27.951679	36.464664	118.894325	31.5825215	16.4764785	118.694233	-83.3321775	5.6621795	126.663495
-45.874786	11.211955	122.216347	-25.940907	10.38374	121.83567	35.342522	-3.796393	117.964638	28.025967	36.183487	119.439377	31.6842445	16.193547	118.7020075	-83.5660585	4.573933	124.9693325
-45.287762	12.648502	121.551941	-25.954565	10.029202	121.382545	35.743179	-4.129169	117.624893	28.098064	36.054806	119.969414	31.9206215	15.9628185	118.7971535	-83.8297515	4.0955855	123.9679365
-44.656788	14.035887	121.233452	-26.031422	9.694791	120.991478	35.463478	-4.015516	117.66555	28.210613	35.943974	120.781433	31.8370455	15.964229	119.2234915	-83.8998895	3.425353	122.7594645
-43.980785	15.408845	121.184715	-26.033541	9.439018	120.805573	35.57	-4.006283	117.569122	28.375742	35.901531	121.551811	31.972871	15.947624	119.5604665	-84.039953	2.930412	122.0506795
-43.360432	16.683935	121.365547	-25.98584	9.271199	120.761993	35.700943	-3.973836	117.503571	28.574392	35.94936	122.325363	32.1376675	15.987762	119.914467	-84.1093475	2.554636	121.609519
-42.597115	17.917337	121.659019	-25.862328	9.214633	120.806145	35.888813	-3.895996	117.363846	28.799061	36.036095	123.051743	32.343937	16.0700495	120.2077945	-84.068593	2.3592165	121.4044955
-41.864983	19.069153	122.004044	-25.69795	9.244897	120.896271	36.140648	-3.787767	117.252014	29.075581	36.18058	123.58149	32.6081145	16.1964065	120.416752	-84.0040145	2.2933875	121.37579
-40.791626	20.586374	122.643349	-25.39086	9.411332	121.152618	36.539021	-3.603764	117.191986	29.53648	36.373558	124.211693	33.0377505	16.384897	120.7018395	-83.8194705	2.437767	121.6033965
-40.03521	21.529917	123.093307	-25.185371	9.553042	121.411827	37.104477	-3.705009	117.154457	29.885439	36.436432	124.607491	33.494958	16.3657115	120.880974	-83.8657	2.7403725	121.94268
-39.279034	22.308493	123.534645	-24.96277	9.708755	121.761856	36.982407	-3.456465	117.584587	30.239742	36.455494	125.014839	33.6110745	16.4995145	121.299713	-83.5366145	2.9179955	122.223999
-38.320484	22.836617	123.904106	-24.757961	9.83369	122.191765	37.538452	-3.703795	117.840088	30.587727	36.450386	125.364647	34.0630895	16.3732955	121.6023675	-83.5790115	3.2940845	122.7811625
-37.591248	23.359449	124.347397	-24.578129	9.928911	122.663788	37.458149	-3.614747	118.448624	30.888134	36.462845	125.656853	34.1731415	16.424049	122.0527385	-83.3293995	3.433773	123.2748375
-36.892738	23.814219	124.695633	-24.431437	10.00601	123.140884	37.704327	-3.800617	118.938766	31.118008	36.472122	125.910034	34.4111675	16.3357525	122.4244	-83.2740415	3.6762675	123.857368
-36.26004	24.224545	124.978935	-24.356575	10.02924	123.531494	37.911037	-3.985332	119.48143	31.252337	36.464146	126.069595	34.581687	16.239407	122.7755125	-83.294837	3.819073	124.2874755
-35.329952	24.791225	125.043358	-24.313486	10.01242	123.924316	38.461796	-4.336208	120.201447	31.295523	36.32333	125.933853	34.8786595	15.993561	123.06765	-83.5056315	4.031279	124.780982
-34.745434	25.089735	124.87719	-24.328356	10.011526	124.075699	38.232498	-4.191637	120.942879	31.255632	36.176605	125.594398	34.744065	15.992484	123.2686385	-83.400777	4.030568	124.8827595
-34.134403	25.34693	124.61245	-24.292231	9.99835	124.195923	37.805176	-4.140279	121.430351	31.198195	35.942982	125.098846	34.5016855	15.9013515	123.2645985	-83.0861475	4.0953485	125.1272475
-33.73103	25.692955	124.360107	-24.22436	9.956774	124.274086	38.071354	-4.382673	121.608582	31.456259	35.495598	124.321709	34.7638065	15.5564625	122.9651455	-83.2125265	4.3570855	125.5830265
-33.127068	25.866049	124.039825	-24.14691	9.864478	124.404922	38.180542	-4.639374	121.63736	31.470129	35.168949	123.587967	34.8253355	15.2647875	122.6126635	-83.1191555	4.4641685	126.1971805
-32.545712	26.059141	123.815193	-24.075056	9.726166	124.569809	38.68195	-5.183863	121.360603	31.455902	34.846992	122.979721	35.068926	14.8315645	122.170162	-83.219038	4.6207675	126.969456
-31.974463	26.286289	123.830185	-23.852789	9.367703	124.699448	38.64489	-5.379982	121.292747	31.354921	34.565945	122.6343	34.9999055	14.5929815	121.9635235	-82.7054835	4.1424245	127.4353725
-31.216093	26.722034	124.292839	-23.949085	8.957712	125.168755	38.609058	-5.44972	121.394958	31.187067	34.31065	122.844109	34.8980625	14.430465	122.1195335	-82.7962325	3.484959	128.2179765
-30.694273	27.072901	124.836014	-24.046589	8.693164	125.528191	38.5952	-5.433215	121.631348	31.13834	34.250126	123.472488	34.86677	14.4084555	122.551918	-82.959948	2.9778725	128.504464
-29.990595	27.310648	125.397018	-24.166292	8.51738	125.921455	38.235039	-5.169033	122.171761	31.134459	34.265953	124.329376	34.684749	14.54846	123.2505685	-83.017333	2.4863	128.5923415
-29.462069	27.756315	126.129974	-24.246222	8.498375	126.390251	38.5606	-5.301858	122.393265	31.194723	34.348518	125.27372	34.8776615	14.52333	123.8334925	-83.3701055	2.47342	128.9470095
-28.914925	28.336292	126.897743	-24.338337	8.59398	126.812431	38.528362	-5.210014	122.795807	31.305037	34.549267	126.181007	34.9166995	14.6696265	124.488407	-83.5933735	2.5183335	129.136455
-28.334293	28.888273	127.517822	-24.413305	8.808355	127.204918	38.506794	-5.067509	123.140045	31.134146	34.920086	127.143982	34.82047	14.9262885	125.1420135	-83.64708	2.6904215	129.2678225
-27.796179	29.477314	128.146622	-24.484823	9.107936	127.531395	38.515423	-4.846454	123.275528	31.235752	35.220303	127.845367	34.8755875	15.1869245	125.5604475	-83.8452335	3.0289475	129.5023425
-27.050772	30.37101	129.056473	-24.598242	9.592092	127.838936	38.533913	-4.461015	123.227539	31.354427	35.736145	128.565613	34.94417	15.637565	125.896576	-84.140654	3.546619	129.781296
-26.524063	30.88336	129.493546	-24.639318	9.935877	127.910851	38.235359	-3.959001	123.125717	31.366983	36.065845	128.824219	34.801171	16.053422	125.974968	-84.079807	3.818332	129.846734
-25.98805	31.368563	129.88327	-24.666643	10.268956	127.912094	38.315029	-3.585708	122.760712	31.303776	36.405777	128.864212	34.8094025	16.4100345	125.812462	-84.1426885	4.1278775	130.011726
-25.376743	31.833141	130.139679	-24.701019	10.643166	127.840256	38.431984	-3.220432	122.361099	31.218206	36.768906	128.738129	34.825095	16.774237	125.549614	-84.227133	4.512095	130.130898
-24.77116	32.247444	130.226486	-24.643126	11.079971	127.763626	38.514893	-2.867091	121.929001	31.157652	37.095554	128.53447	34.8362725	17.1142315	125.2317355	-84.1225245	5.0457105	130.2955165
-24.176014	32.602276	130.187592	-24.712109	11.415	127.547981	38.57074	-2.516825	121.576904	31.151443	37.433655	128.302689	34.8610915	17.458415	124.9397965	-84.2853095	5.371585	130.1561655
-23.536482	32.88089	130.111099	-24.66626	11.804516	127.444351	38.560406	-2.190433	121.387306	31.19512	37.748825	128.051575	34.877763	17.779196	124.7194405	-84.210283	5.829836	130.1692615
-22.7045	33.260521	129.962158	-24.557697	12.388547	127.365494	38.533325	-1.696756	121.251556	31.283014	38.230026	127.819168	34.9081695	18.266635	124.535362	-84.0235635	6.510459	130.195626
-21.732725	33.204983	129.733994	-24.486486	12.768782	127.369606	38.548859	-1.465809	121.1782	31.378777	38.603775	127.777306	34.963818	18.568983	124.477753	-83.93679	6.968581	130.261459
-20.926548	33.226395	129.588654	-24.394579	13.145727	127.407166	38.619961	-1.30764	121.262016	31.502756	38.99641	127.80986	35.0613585	18.844385	124.535938	-83.8505165	7.447069	130.278394
-20.015303	33.101151	129.49942	-24.285435	13.530792	127.522751	38.779339	-1.196079	121.400742	31.678936	39.446907	127.940704	35.2291375	19.125414	124.670723	-83.8000075	7.93617	130.374779
-19.030035	32.911575	129.528168	-24.171764	13.920176	127.739288	38.956867	-1.114552	121.618629	31.899929	39.929462	128.153259	35.428398	19.407455	124.885944	-83.771926	8.432897	130.592632
-17.94162	32.650234	129.578537	-24.06214	14.314869	128.03157	39.150909	-1.059548	121.926582	32.086773	40.364819	128.39801	35.618841	19.6526355	125.162296	-83.743121	8.9771025	130.900844
-16.989307	32.343613	129.788712	-24.01515	14.681953	128.355362	39.585121	-1.178704	122.098221	32.231594	40.744049	128.690063	35.9083575	19.7826725	125.394142	-83.9386575	9.5812335	131.316582
-15.302448	31.662518	130.022064	-24.022755	15.131118	128.814926	39.633785	-1.085238	122.671143	32.395538	41.081314	129.319534	36.0146615	19.998038	125.9953385	-84.0601715	10.264198	131.6345135
-14.107196	31.114799	130.12825	-24.065706	15.437649	129.110626	39.662682	-1.157963	123.085556	32.765884	41.024483	129.778763	36.214283	19.93326	126.4321595	-84.345695	10.942038	131.7890925
-12.999089	30.522409	130.425186	-24.207451	15.584104	129.218872	39.71674	-1.326652	123.5811	32.824696	40.96397	130.507736	36.270718	19.818659	127.044418	-84.68562	11.349549	131.393326
-11.785694	29.76939	130.650253	-24.352623	15.711615	129.357452	39.783688	-1.524308	124.129547	32.883739	40.85463	131.280334	36.3337135	19.665161	127.7049405	-85.0389595	11.758069	131.0099635
-10.549459	28.976992	130.802185	-24.51038	15.799708	129.415588	39.854515	-1.708324	124.734024	32.946117	40.741245	132.108002	36.400316	19.5164605	128.421013	-85.421076	12.0829555	130.410163
-9.352012	28.153633	131.006699	-24.692146	15.915106	129.359192	39.592632	-1.654988	125.529289	32.983025	40.672356	132.981628	36.2878285	19.508684	129.2554585	-85.6721205	12.321528	129.4629255
-8.11437	27.248917	131.094864	-24.893105	16.086227	129.18692	39.389736	-1.642777	126.206169	32.982346	40.662403	133.744141	36.186041	19.509813	129.975155	-85.972251	12.662641	128.398685
-6.420526	25.841301	131.160507	-25.091854	16.434664	128.863113	39.689285	-1.726388	126.893936	32.935669	40.700977	134.452682	36.312477	19.4872945	130.673309	-86.496185	13.3820335	127.052917
-5.23794	24.822098	131.009506	-25.133293	16.685423	128.56543	40.058945	-1.72153	126.973465	32.880146	40.766006	134.652145	36.4695455	19.522238	130.812805	-86.7361315	13.848608	126.318055
-4.18498	23.771605	130.822235	-25.09277	16.949907	128.274231	39.758686	-1.342639	127.150642	32.84808	40.926765	134.627121	36.303383	19.792063	130.8888815	-86.488923	14.107751	125.6595805
-3.096077	22.676054	130.547943	-25.052973	17.222456	127.919151	39.797207	-1.073431	127.119484	32.841267	41.194012	134.50473	36.319237	20.0602905	130.812107	-86.425183	14.3846215	125.026195
-2.032469	21.537132	130.16597	-24.993919	17.49041	127.462875	39.808308	-0.727831	127.040848	32.812103	41.446461	134.389145	36.3102055	20.359315	130.7149965	-86.2980435	14.621505	124.2107535
-1.144115	20.338957	129.88324	-24.945473	17.783516	127.068924	39.825478	-0.376194	127.05423	32.769985	41.748768	134.242447	36.2977315	20.686287	130.6483385	-86.1886775	14.880745	123.4895095
-0.198621	19.09881	129.592514	-24.905096	18.023569	126.73082	39.844532	-0.103432	127.148033	32.784973	42.02293	134.089386	36.3147525	20.959749	130.6187095	-86.1249445	15.087389	122.8429305
0.929354	17.080103	129.327347	-24.788839	18.317179	126.297928	40.205719	-0.021883	127.267799	32.819839	42.28297	133.776031	36.512779	21.1305435	130.521915	-86.090457	15.5038145	122.073941
1.6886	15.731271	129.148804	-24.674852	18.499447	126.104805	40.274731	0.109724	127.421989	32.893227	42.473782	133.447144	36.583979	21.291753	130.4345665	-85.933683	15.707141	121.7750435
2.305431	14.317698	129.043503	-24.526201	18.677244	125.988426	40.378441	0.216693	127.544212	32.976059	42.727154	132.954269	36.67725	21.4719235	130.2492405	-85.729652	15.8825645	121.7276115
2.87025	12.968181	128.964279	-24.350956	18.862789	125.93335	40.521576	0.359649	127.62368	33.082115	43.020622	132.328873	36.8018455	21.6901355	129.9762765	-85.5037575	16.0354425	121.8904235
3.482376	11.594824	128.856628	-24.176693	19.021053	125.949844	40.691433	0.532762	127.600906	33.152943	43.32766	131.641556	36.922188	21.930211	129.621231	-85.275574	16.111895	122.278457
3.891463	10.218843	128.908768	-24.003651	19.146141	126.055656	40.908642	0.723407	127.539703	32.917805	43.711124	131.049454	36.9132235	22.2172655	129.2945785	-84.9205255	16.0750165	122.8167335
4.304717	8.90797	128.982788	-23.848829	19.226732	126.229691	41.100559	0.912296	127.507607	33.267086	43.809502	130.370193	37.1838225	22.360899	128.9389	-84.8814805	16.092565	123.520482
4.82478	6.891951	129.160141	-23.676874	19.267815	126.495674	41.269814	1.133472	127.572487	33.02166	44.144073	129.870193	37.145737	22.6387725	128.72134	-84.499485	15.8968575	124.270008
5.02803	5.64939	129.415421	-23.611908	19.276579	126.651749	41.330761	1.247666	127.717758	33.053261	44.274677	129.658203	37.192011	22.7611715	128.6879805	-84.415827	15.7919865	124.6155175
5.27627	4.435857	129.597107	-23.602438	19.283823	126.715027	41.356831	1.319839	127.877831	33.025883	44.375206	129.543442	37.191357	22.8475225	128.7106365	-84.396233	15.7201235	124.7194175
5.420523	3.21477	129.673386	-23.641781	19.269062	126.634644	41.35638	1.37969	128.041534	32.937576	44.444244	129.473633	37.146978	22.911967	128.7575835	-84.43054	15.626157	124.5117045
5.456109	2.08808	129.711319	-23.720819	19.252621	126.446022	41.318192	1.403694	128.106934	32.794201	44.495567	129.39122	37.0561965	22.9496305	128.749077	-84.4978345	15.5556115	124.142967
5.487123	0.995738	129.676926	-23.839392	19.200357	126.225677	41.229954	1.390626	128.092102	32.647343	44.480644	129.227875	36.9386485	22.935635	128.6599885	-84.6174325	15.465079	123.7913655
5.523804	-0.066139	129.610123	-23.937868	19.103621	125.982414	41.129066	1.298481	128.013885	32.510796	44.403984	129.038651	36.819931	22.8512325	128.526268	-84.695667	15.3560095	123.43856
5.400305	-1.608956	129.498657	-24.068722	18.890581	125.599739	40.925774	1.059361	127.863159	32.315132	44.182552	128.749588	36.620453	22.6209565	128.3063735	-84.757897	15.1602055	122.8931045
5.237549	-2.564783	129.37265	-24.195602	18.706821	125.348961	40.777893	0.881377	127.711296	32.165756	43.958881	128.588684	36.4718245	22.420129	128.14999	-84.8630285	14.993513	122.547932
5.02958	-3.458436	129.11319	-24.365692	18.49147	125.118706	40.607594	0.716152	127.499176	31.980837	43.680573	128.490082	36.2942155	22.1983625	127.994629	-85.0255995	14.7845775	122.242783
4.769047	-4.32292	128.796677	-24.784861	18.40457	124.994621	40.394138	0.538542	127.281776	31.766218	43.378353	128.416183	36.080178	21.9584475	127.8489795	-85.6499	14.8506925	122.1402625
4.442354	-5.156523	128.436005	-25.006952	18.144222	124.80352	40.149441	0.365125	127.109375	31.556019	43.044228	128.363846	35.85273	21.7046765	127.7366105	-85.866634	14.5837675	121.8704295
4.048468	-5.953346	128.083435	-25.227854	17.869902	124.623085	39.589508	0.345629	127.184654	31.348423	42.646053	128.354919	35.4689655	21.495841	127.7697865	-85.9246735	14.243963	121.4763835
3.602381	-6.725376	127.78363	-25.413645	17.594439	124.476151	39.737373	-0.093226	126.976311	31.186878	42.259399	128.363434	35.4621255	21.0830865	127.6698725	-86.2894155	14.1057915	121.2824295
2.850742	-7.814674	127.529099	-25.621792	17.186548	124.330902	39.464577	-0.532349	126.907692	31.24292	41.603863	128.290771	35.3537485	20.535757	127.5992315	-86.5973325	13.837339	121.0625725
2.341239	-8.490795	127.40921	-25.737127	16.93619	124.286926	38.705997	-0.515586	127.060059	31.120834	41.313789	128.231186	34.9134155	20.3991015	127.6456225	-86.3876695	13.4732785	120.9282295
1.786029	-9.149976	127.38372	-25.853903	16.701813	124.278854	38.842518	-0.835578	126.894379	30.984938	41.083233	128.120438	34.913728	20.1238275	127.5074085	-86.621534	13.2797985	121.0502995
1.176836	-9.745091	127.390518	-25.941229	16.468855	124.286118	39.015034	-1.191411	126.649055	30.833282	40.907574	127.954063	34.924158	19.8580815	127.301559	-86.806616	13.0796285	121.270677
0.51259	-10.324473	127.35202	-26.032448	16.239965	124.329552	38.546268	-1.107861	126.670097	30.68704	40.774914	127.82431	34.616654	19.8335265	127.2472035	-86.68155	12.6464035	121.4119005
-0.168591	-10.909547	127.310692	-26.113325	15.983049	124.413086	38.455601	-1.200263	126.595078	30.258879	40.768639	127.867867	34.35724	19.784188	127.2314725	-86.58389	12.18191	121.5946995
-0.911129	-11.421862	127.307571	-26.174236	15.700014	124.499252	38.379543	-1.271789	126.604996	30.413549	40.523712	127.816856	34.396546	19.6259615	127.210926	-86.745018	11.7740665	121.787578
-2.061147	-12.194557	127.156342	-26.239277	15.240751	124.651314	38.689606	-1.635441	126.582672	30.283642	40.302174	128.041046	34.486624	19.3333665	127.311859	-86.965178	11.1481355	121.990769
-2.87	-12.68593	127.083435	-26.24008	14.955441	124.761688	38.373928	-1.551379	126.833023	29.949894	40.303658	128.269623	34.161911	19.3761395	127.551323	-86.642071	10.5347425	121.972053
-3.767288	-13.181314	126.963219	-26.002747	14.56266	124.752319	38.791836	-1.78947	126.733543	30.188911	40.136696	128.171082	34.4903735	19.173613	127.4523125	-86.4958675	9.951707	122.0523255
-4.661626	-13.641353	126.885925	-25.968479	14.370167	124.778938	38.88335	-1.805632	126.724281	30.123367	40.128422	128.005035	34.5033585	19.161395	127.364658	-86.4403165	9.578939	122.193218
-5.582731	-14.049628	126.79306	-25.928968	14.240365	124.756348	38.98473	-1.805633	126.602432	29.787354	40.278236	127.817131	34.386042	19.2363015	127.2097815	-86.243978	9.2444285	122.3029145
-6.531016	-14.441178	126.758896	-25.89624	14.116216	124.725853	39.062893	-1.771944	126.415718	29.709526	40.313366	127.406654	34.3862095	19.270711	126.911186	-86.1786895	8.961721	122.54052
-7.588981	-14.846781	126.801041	-25.842995	13.968351	124.742401	38.750809	-1.593132	126.341965	29.634302	40.256248	126.913094	34.1925555	19.331558	126.6275295	-85.8785455	8.605144	122.8572725
-9.216722	-15.36918	126.983849	-25.820177	13.691936	124.846741	39.098621	-1.920119	125.833405	29.555771	40.036804	126.210579	34.327196	19.0583425	126.021992	-85.96755	8.3255295	123.67149
-10.294357	-15.715872	127.08213	-25.825596	13.438275	124.947128	39.053432	-2.069102	125.667595	29.477543	39.798771	125.83075	34.2654875	18.8648345	125.7491725	-85.9166795	8.0117155	124.1450835
-11.49189	-16.036779	127.152336	-25.838095	13.135104	125.041985	39.014137	-2.223314	125.566185	29.383051	39.531052	125.575935	34.198594	18.653869	125.57106	-85.874784	7.616339	124.51291
-12.674479	-16.368059	127.108673	-26.310116	13.070416	125.374283	38.977715	-2.353322	125.528549	29.282305	39.254883	125.468292	34.13001	18.4507805	125.4984205	-86.750242	7.6900515	125.2501455
-13.874173	-16.618423	127.003517	-25.916859	12.445523	125.243423	38.933369	-2.468081	125.525307	29.175552	39.022125	125.464417	34.0544605	18.277022	125.494862	-85.8881785	6.614024	124.991984
-15.046798	-16.860405	126.89431	-25.968742	12.119188	125.385025	38.878658	-2.571492	125.472466	29.027737	38.838161	125.468468	33.9531975	18.1333345	125.470467	-85.8906815	6.1050415	125.299583
-16.321474	-17.071423	126.782402	-26.051722	11.854411	125.62915	38.831841	-2.65673	125.355972	28.870117	38.673828	125.439438	33.850979	18.008549	125.397705	-85.954423	5.700273	125.860595
-18.151381	-17.273565	126.79937	-26.114607	11.50839	126.082352	38.754185	-2.753554	125.051651	28.628258	38.460213	125.25209	33.6912215	17.8533295	125.1518705	-85.9204355	5.1634505	127.0128335
-19.357849	-17.34672	126.997086	-26.159721	11.324488	126.483215	38.127312	-2.508225	125.034241	28.445023	38.34222	125.085579	33.2861675	17.9169975	125.05991	-85.6056095	4.7319785	127.90652
-20.620811	-17.443336	127.29435	-26.161463	11.166465	126.874992	38.228779	-2.624253	124.802162	28.269863	38.245628	124.938568	33.249321	17.8106875	124.870365	-85.572247	4.5222425	128.879619
-21.804932	-17.459349	127.704605	-26.190767	11.02228	127.298164	38.146229	-2.645358	124.589195	28.0914	38.175571	124.831543	33.1188145	17.7651065	124.710369	-85.5003485	4.2794535	129.885959
-22.910862	-17.508686	128.002579	-26.238066	10.906978	127.655319	38.333076	-2.835166	124.366676	27.928997	38.08382	124.755836	33.1310365	17.624327	124.561256	-85.6071685	4.189629	130.749382
-24.035301	-17.480621	128.435959	-26.306751	10.787741	127.945053	38.212547	-2.850796	124.338844	27.74469	37.984035	124.699104	32.9786185	17.5666195	124.518974	-85.5921205	4.0088625	131.371132
-25.117657	-17.522015	128.693008	-26.365046	10.637585	128.155731	38.119888	-2.895749	124.352432	27.591816	37.849968	124.634445	32.855852	17.4771095	124.4934385	-85.585944	3.7980605	131.8180235
-26.646158	-17.427179	128.995758	-26.400358	10.360301	128.295532	37.520699	-2.810148	124.547028	27.450562	37.585266	124.57428	32.4856305	17.387559	124.560654	-85.2863465	3.333043	132.03041
-27.532461	-17.436838	128.987747	-26.381721	10.141058	128.255783	37.680019	-3.110409	124.486778	27.453243	37.390728	124.479805	32.566631	17.1401595	124.4832915	-85.330073	3.1419565	132.0282745
-28.439611	-17.33534	128.933029	-26.307606	9.917625	128.070892	38.068722	-3.515318	124.189545	27.517965	37.160336	124.284454	32.7933435	16.822509	124.2369995	-85.4085555	3.012741	131.9047845
-29.298262	-17.296656	128.630341	-26.228678	9.713799	127.748421	37.580528	-3.426127	124.2295	27.590218	36.932442	124.069939	32.585373	16.7531575	124.1497195	-85.042729	2.6744405	131.3471225
-30.106667	-17.146421	128.380417	-26.144747	9.566279	127.377151	37.822464	-3.683486	124.077316	27.656673	36.714794	123.711777	32.7395685	16.515654	123.8945465	-85.0290625	2.616904	130.8597555
-30.865187	-16.957561	128.183563	-26.070583	9.445843	127.017273	37.662937	-3.73104	124.00618	27.685234	36.474846	123.299362	32.6740855	16.371903	123.652771	-84.8152515	2.519783	130.381775
-31.563866	-16.749954	128.054947	-25.994257	9.349062	126.710602	37.681881	-3.84388	123.958954	27.685648	36.252914	122.936264	32.6837645	16.204517	123.447609	-84.6722785	2.493607	129.973595
-32.626377	-16.266193	127.976227	-25.92094	9.241691	126.339043	37.714405	-3.997815	124.008369	27.731344	36.020992	122.4674	32.7228745	16.0115885	123.2378845	-84.5647545	2.4717935	129.4402015
-33.26358	-15.927646	127.906433	-25.880095	9.192039	126.187065	37.98085	-4.220816	123.956177	27.763145	35.890236	122.216927	32.8719975	15.83471	123.086552	-84.6321875	2.549368	129.287578
-33.855125	-15.487851	127.901222	-25.827843	9.175567	126.058128	37.988556	-4.294637	123.960426	27.823341	35.813618	121.983063	32.9059485	15.7594905	122.9717445	-84.5616345	2.5916435	129.1445115
-34.389122	-14.991336	127.872238	-25.733147	9.193452	125.958656	37.754871	-4.231362	124.01004	27.893635	35.805027	121.780899	32.824253	15.7868325	122.8954695	-84.290547	2.6000715	129.0218425
-34.881741	-14.463928	127.87262	-25.628433	9.234608	125.877129	37.815121	-4.261073	123.906837	27.977068	35.840847	121.585335	32.8960945	15.789887	122.746086	-84.1529605	2.679329	129.008172
-35.38353	-13.805993	127.955589	-25.523197	9.312666	125.871658	38.187786	-4.374299	123.686455	28.080866	35.905258	121.351288	33.134326	15.7654795	122.5188715	-84.18072	2.8598525	129.2244445
-35.849247	-13.097091	127.950119	-25.397381	9.381439	125.886642	37.912266	-4.187529	123.632179	28.145863	35.96838	121.154228	33.0290645	15.8904255	122.3932035	-83.8238265	2.8724525	129.3800805
-36.430679	-11.945744	127.900993	-25.230057	9.507065	125.963615	37.904713	-4.047747	123.438629	28.253078	36.042076	121.029793	33.0788955	15.9971645	122.234211	-83.5390095	3.0169655	129.693019
-36.748375	-11.109204	127.87117	-25.119877	9.564943	126.083733	37.743496	-3.960454	123.404106	28.359457	36.066799	121.02729	33.0514765	16.0531725	122.215698	-83.2912305	3.0767135	129.951768
-37.067268	-10.21733	127.861366	-25.029873	9.575434	126.208794	37.747147	-3.957069	123.362732	28.47282	36.081203	121.099365	33.1099835	16.062067	122.2310485	-83.1697295	3.088801	130.1865395
-37.387985	-9.246682	127.808151	-24.931889	9.554746	126.268265	38.727802	-4.445714	122.95034	28.61318	36.060448	121.187447	33.670491	15.807367	122.0688935	-83.534269	3.302125	130.4676365
-37.616558	-8.237084	127.631775	-24.832071	9.537088	126.267258	38.775978	-4.556519	122.812805	28.756506	36.039143	121.184181	33.766242	15.741312	121.998493	-83.430384	3.332864	130.536023
-37.780399	-7.190187	127.457794	-24.727152	9.520058	126.204536	38.802547	-4.671223	122.61232	28.911665	36.041782	121.111977	33.857106	15.6852795	121.8621485	-83.31141	3.3548365	130.5469235
-37.938698	-6.109904	127.300308	-24.595041	9.554193	126.09037	38.837555	-4.747125	122.362991	29.057932	36.042446	121.028862	33.9477435	15.6476605	121.6959265	-83.1378255	3.4607255	130.4848135
-38.0867	-4.321415	126.979088	-24.380785	9.652541	125.873756	38.94574	-4.801744	122.030579	29.253036	36.050339	120.892487	34.099388	15.6242975	121.461533	-82.860958	3.6807845	130.285979
-38.131664	-3.078718	126.769005	-24.23991	9.741778	125.734947	39.009354	-4.816127	121.789421	29.413137	36.052464	120.888542	34.2112455	15.6181685	121.3389815	-82.6910655	3.8653875	130.1309125
-38.113754	-1.841493	126.483849	-24.087053	9.81463	125.627029	39.06443	-4.825222	121.58741	29.625839	36.048134	121.009514	34.3451345	15.611456	121.298462	-82.5192405	4.017804	129.955596
-38.126167	-0.544226	126.293457	-23.959429	9.844166	125.560745	39.126423	-4.869883	121.488884	29.90971	36.048336	121.311638	34.5180665	15.5892265	121.400261	-82.4369245	4.0991055	129.721229
-38.016235	0.776522	125.994194	-23.826118	9.851974	125.551918	39.201401	-4.959447	121.475204	30.228168	36.035683	121.767738	34.7147845	15.538118	121.621471	-82.3670205	4.16583	129.482365
-37.879185	2.095712	125.760391	-23.711367	9.819146	125.562904	39.283344	-5.095408	121.571884	30.99559	35.870022	122.144188	35.139467	15.387307	121.858036	-82.562201	4.250985	129.267772
-37.745564	3.398467	125.628807	-23.588982	9.78337	125.582527	39.339211	-5.259974	121.667633	31.383654	35.798027	122.6138	35.3614325	15.2690265	122.1407165	-82.5393965	4.2977135	129.0243375
-37.452023	5.4247	125.466492	-23.394985	9.753164	125.567307	39.450897	-5.535033	121.611916	31.619253	35.76469	123.161736	35.535075	15.1148285	122.386826	-82.325045	4.3914995	128.747788
-37.189571	6.749462	125.420212	-23.228701	9.804348	125.532127	39.503525	-5.659988	121.50071	31.886854	35.686867	123.204933	35.6951895	15.0134395	122.3528215	-82.1525915	4.5952565	128.7114325
-36.937187	8.024116	125.470589	-23.055637	9.845801	125.509094	39.580067	-5.749508	121.328018	32.146877	35.613663	123.198463	35.863472	14.9320775	122.2632405	-81.974746	4.7595245	128.7549475
-36.638931	9.35189	125.575676	-22.860165	9.922559	125.519356	39.698063	-5.779283	121.168938	32.425282	35.562023	123.18264	36.0616725	14.89137	122.175789	-81.7820025	4.953748	128.862923
-36.270283	10.626758	125.63517	-22.656462	9.970584	125.564705	39.842163	-5.79469	121.102356	32.703476	35.53241	123.244156	36.2728195	14.86886	122.173256	-81.5857435	5.072308	128.956154
-35.870533	11.82008	125.799599	-22.464296	10.020806	125.740906	40.007278	-5.788185	121.100494	32.980377	35.473896	123.409531	36.4938275	14.8428555	122.2550125	-81.4224195	5.1987565	129.2267995
-35.477623	13.00097	126.181305	-22.273062	10.046706	125.983467	40.149452	-5.749563	121.164612	33.235229	35.414974	123.607407	36.6923405	14.8327055	122.3860095	-81.2384645	5.2607065	129.5809245
-34.80817	14.738256	126.759979	-22.041786	10.065585	126.55529	40.307438	-5.708747	121.236977	33.526192	35.392414	123.99691	36.916815	14.8418335	122.6169435	-81.000387	5.2893365	130.4936365
-34.321209	15.856932	127.182304	-21.942202	10.088006	126.804855	40.392536	-5.611102	121.329605	33.672588	35.398392	124.299896	37.032562	14.893645	122.8147505	-80.916966	5.282367	130.7949595
-33.835464	16.934408	127.673706	-21.906004	10.09988	127.239967	40.445221	-5.535198	121.481476	33.812992	35.433826	124.634811	37.1291065	14.949314	123.0581435	-80.9411145	5.250446	131.4217905
-33.321606	18.02495	128.199905	-21.847246	10.11038	127.566315	40.47097	-5.467538	121.646484	33.956379	35.469204	125.03743	37.2136745	15.000833	123.341957	-80.9081665	5.219927	131.790673
-32.735558	19.043776	128.58873	-21.843058	10.132239	127.953865	40.495922	-5.441315	121.838417	34.10471	35.511433	125.48423	37.300316	15.035059	123.6613235	-80.986432	5.229419	132.2464065
-32.160416	20.02356	128.993149	-21.837698	10.17338	128.340942	40.199387	-5.262945	122.195778	34.274479	35.563053	125.974953	37.236933	15.150054	124.0853655	-80.912329	5.196706	132.5965185
-31.560034	20.980696	129.417664	-21.822657	10.252903	128.736145	39.914238	-5.166501	122.50737	34.478222	35.650459	126.436508	37.19623	15.241979	124.471939	-80.841544	5.263827	133.000351
-30.518261	22.474161	129.872589	-21.778873	10.474736	129.263474	40.056351	-5.29772	122.835922	34.780437	35.796921	127.002022	37.418394	15.2496005	124.918972	-80.97614	5.6998715	133.607976
-29.80958	23.411415	130.129181	-21.728899	10.653076	129.567749	40.095119	-5.355458	123.026535	34.985249	35.884193	127.289375	37.540184	15.2643675	125.157955	-80.997982	6.0417845	133.977543
-29.091164	24.27338	130.330612	-21.662786	10.858334	129.865341	40.143204	-5.380596	123.214104	35.16806	35.944473	127.491447	37.655632	15.2819385	125.3527755	-80.981204	6.4347295	134.3779065
-28.340816	25.128061	130.549881	-21.570496	11.031556	130.139221	40.211452	-5.410864	123.3843	35.311966	36.006184	127.663635	37.761709	15.29766	125.5239675	-80.902701	6.765452	134.7544745
-27.50145	25.991032	130.759033	-21.557411	11.124216	130.281693	40.269531	-5.369354	123.496796	35.416286	36.044167	127.797211	37.8429085	15.3374065	125.6470035	-80.9577305	6.9110255	134.9163825
-26.670092	26.791	130.983215	-21.514091	11.233707	130.439941	40.388752	-5.377538	123.613785	35.467796	36.112118	127.877449	37.928274	15.36729	125.745617	-80.956456	7.100124	135.134265
-25.833899	27.560997	131.185333	-21.466446	11.318903	130.55542	40.545238	-5.495344	123.670471	35.481716	36.188412	127.958588	38.013477	15.346534	125.8145295	-80.946369	7.291272	135.2963105
-24.550489	28.653214	131.445023	-21.406429	11.487051	130.564362	40.722736	-5.587603	123.571671	35.487289	36.294796	127.984894	38.1050125	15.3535965	125.7782825	-80.9178705	7.6205055	135.3504415
-23.577108	29.369417	131.51503	-21.365444	11.609497	130.514725	40.8442	-5.626051	123.39798	35.501747	36.343853	127.979347	38.1729735	15.358901	125.6886635	-80.9038615	7.860093	135.3407865
-22.60762	30.03549	131.59491	-21.311937	11.722433	130.498383	40.938747	-5.619339	123.142921	35.544415	36.424309	127.990273	38.241581	15.402485	125.566597	-80.865455	8.042381	135.430169
-21.646326	30.660883	131.646027	-21.234032	11.833171	130.501999	41.298191	-5.613872	122.815895	35.631733	36.527218	128.040558	38.464962	15.456673	125.4282265	-80.933026	8.209669	135.5757715
-20.611986	31.251427	131.722183	-21.141762	11.96101	130.523148	41.136745	-5.309122	122.671165	35.722397	36.691605	128.150192	38.429571	15.6912415	125.4106785	-80.713095	8.2307785	135.6356175
-19.464216	31.803413	131.747116	-21.048464	12.104383	130.508636	41.457077	-5.164958	122.497391	35.80048	36.903133	128.307999	38.6287785	15.8690875	125.402695	-80.7257065	8.3396785	135.614577
-18.34589	32.304676	131.803192	-20.979425	12.265077	130.455017	41.638912	-4.833109	122.410416	35.890694	37.157375	128.622849	38.764803	16.162133	125.5166325	-80.723653	8.368021	135.3934015
-16.662893	32.981224	131.906906	-20.903679	12.503046	130.208237	41.967606	-4.356662	122.492477	36.348431	37.466244	129.294998	39.1580185	16.554791	125.8937375	-80.9653765	8.451301	134.5227365
-15.40087	33.330193	132.026428	-20.890289	12.665121	130.023056	42.25029	-4.041654	122.777847	36.488033	37.741718	130.036209	39.3691615	16.850032	126.407028	-81.1497395	8.48021	133.639084
-14.176899	33.621235	132.278183	-20.853464	12.845506	129.884995	42.553585	-3.777517	123.144318	36.69067	38.053482	130.899765	39.6221275	17.1379825	127.0220415	-81.3290555	8.5530295	132.7479485
-12.993568	33.878239	132.547104	-20.783381	13.06223	129.811508	42.857212	-3.589472	123.516533	36.888115	38.396389	131.779404	39.8726635	17.4034585	127.6479685	-81.4394255	8.7210015	131.9750475
-11.712379	34.065472	132.832367	-20.680895	13.328299	129.713089	43.131245	-3.359555	123.881058	37.068924	38.749153	132.47258	40.1000845	17.694799	128.176819	-81.4618745	8.961799	131.249359
-10.444613	34.130848	133.057053	-20.524307	13.592228	129.650955	43.38282	-3.104398	124.08799	37.241806	39.052353	132.993073	40.312313	17.9739775	128.5405315	-81.360927	9.2104785	130.7613785
-9.178144	34.167583	133.231567	-20.362053	13.924037	129.562103	43.613331	-2.789275	124.188377	37.371571	39.36282	133.335541	40.492451	18.2867725	128.761959	-81.216557	9.5613015	130.362247
-7.376512	34.056358	133.319901	-20.14901	14.434602	129.47142	43.900661	-2.327813	124.325989	37.529415	39.782143	133.625168	40.715038	18.727165	128.9755785	-81.013058	10.142039	129.9672615
-6.183786	33.817604	133.336716	-20.029181	14.75794	129.422729	44.053345	-2.004306	124.428894	37.611374	40.032799	133.804596	40.8323595	19.0142465	129.116745	-80.8907215	10.5016335	129.728713
-4.987726	33.496956	133.328308	-19.960463	15.073928	129.434464	44.180035	-1.656846	124.663963	37.676552	40.285568	134.015198	40.9282935	19.314361	129.3395805	-80.8492195	10.833495	129.5293475
-3.923817	33.073025	133.338303	-19.907478	15.391852	129.481201	44.306042	-1.331513	125.013756	37.741257	40.555363	134.285553	41.0236495	19.611925	129.6496545	-80.8386055	11.171779	129.3127475
-2.869918	32.529049	133.482529	-19.859884	15.645745	129.603607	44.424931	-1.065268	125.39312	37.779911	40.820667	134.574326	41.102421	19.8776995	129.983723	-80.822189	11.4137905	129.223491
-1.803745	31.855083	133.645798	-19.812654	15.878553	129.747955	44.526157	-0.801902	125.830551	37.82032	41.157066	134.957947	41.1732385	20.177582	130.394249	-80.7985465	11.579524	129.101661
-0.804049	31.077183	133.869644	-19.780588	16.085297	129.98735	44.525444	-0.504684	126.290024	37.844177	41.513165	135.305969	41.1848105	20.5042405	130.7979965	-80.7459865	11.6663535	129.1767035
0.557291	29.738066	134.310074	-19.773851	16.406975	130.444199	44.453766	-0.117618	127.042343	37.891842	42.037678	135.555298	41.172804	20.96003	131.2988205	-80.720506	11.85392	129.5895775
1.506796	28.774986	134.460693	-19.824331	16.676428	130.753967	44.624565	-0.055022	127.444603	37.824657	42.355495	135.565979	41.224611	21.1502365	131.505291	-80.873273	12.2026195	130.002643
2.237038	27.72398	134.648453	-19.898775	16.992689	131.03537	44.42054	0.192186	127.984909	37.661015	42.602116	135.553223	41.0407775	21.397151	131.769066	-80.8383275	12.588227	130.301674
3.006397	26.611397	134.707672	-20.040873	17.329517	131.313797	44.134975	0.388921	128.693024	37.422295	42.774902	135.513443	40.778635	21.5819115	132.1032335	-80.860381	13.0771225	130.5243605
3.662007	25.399733	134.776321	-20.206352	17.645382	131.588821	43.924244	0.518041	129.325897	37.186249	42.945038	135.439514	40.5552465	21.7315395	132.3827055	-80.9679505	13.5592245	130.7949365
4.280668	24.152786	134.865112	-20.326019	17.905626	131.830627	43.774132	0.57679	129.85289	36.971848	43.083733	135.362625	40.37299	21.8302615	132.6077575	-81.025028	13.9809905	131.0534965
4.903473	22.837896	134.905655	-20.460176	18.082195	132.056198	43.630116	0.569815	130.339737	36.484459	42.818848	135.398224	40.0572875	21.6943315	132.8689805	-80.9776395	14.4700585	131.2434155
5.544661	20.791319	135.07872	-20.620058	18.214314	132.354385	43.386425	0.556552	130.9729	36.650352	43.168137	134.706848	40.0183885	21.8623445	132.839874	-81.2585045	14.5662835	131.868896
6.002059	19.463528	135.221558	-20.700043	18.235628	132.560135	43.244125	0.54517	131.35321	36.567596	43.130749	134.235107	39.9058605	21.8379595	132.7941585	-81.3059465	14.6332965	132.3261115
6.310581	18.1278	135.422836	-20.787548	18.225149	132.814255	43.135643	0.503448	131.725586	36.488998	43.044937	133.734741	39.8123205	21.7741925	132.7301635	-81.3874165	14.6761055	132.8983465
6.57648	16.87694	135.691391	-20.818911	18.166946	133.062546	43.099281	0.428929	131.975342	36.466076	42.964977	133.323486	39.7826785	21.696953	132.649414	-81.4205005	14.636939	133.475678
6.853847	15.710683	135.939758	-20.817259	18.055868	133.30278	43.094074	0.306332	132.182159	36.385502	42.790546	132.947784	39.739788	21.548439	132.5649715	-81.374306	14.563297	134.0405885
7.079429	14.606426	136.156387	-20.832657	17.933619	133.517563	43.122768	0.205205	132.354004	36.314419	42.609623	132.677414	39.7185935	21.407414	132.515709	-81.3839075	14.459824	134.519417
7.202178	13.579352	136.360336	-20.845842	17.775427	133.653671	43.15839	0.125681	132.440308	36.29192	42.44455	132.630646	39.725155	21.2851155	132.535477	-81.416839	14.2657385	134.771865
7.31639	12.242013	136.502319	-20.938244	17.489538	133.713089	43.195942	0.002863	132.425186	36.141567	42.209209	132.890015	39.6687545	21.106036	132.6576005	-81.5452425	13.87304	134.7685775
7.347257	11.456322	136.493271	-21.029894	17.309305	133.702881	43.212585	-0.037621	132.343201	36.032738	42.079967	133.219086	39.6226615	21.021173	132.7811435	-81.6824495	13.597437	134.6246185
7.354371	10.752747	136.466125	-21.159494	17.125183	133.681351	43.197269	-0.043904	132.257019	35.933121	41.990601	133.642166	39.565195	20.9733485	132.9495925	-81.884183	13.2770175	134.4131095
7.278316	10.113693	136.410187	-21.298384	16.976196	133.660767	43.14492	-0.044809	132.1409	35.819393	41.940693	134.173874	39.4821565	20.947942	133.157387	-82.0789245	13.00445	134.164147
7.155117	9.533581	136.341675	-21.451382	16.859268	133.642609	43.113567	0.001626	132.047226	35.713112	41.908726	134.730331	39.4133395	20.955176	133.3887785	-82.3161035	12.76336	133.8964395
6.996149	9.010906	136.229492	-21.590748	16.76054	133.595032	43.042797	0.077844	131.935638	35.589901	41.915039	135.240738	39.316349	20.9964415	133.588188	-82.497845	12.5246385	133.601876
6.828621	8.527438	136.055923	-21.696165	16.706554	133.519684	42.954636	0.147336	131.754333	35.488155	41.946388	135.719406	39.2213955	21.046862	133.7368695	-82.6137255	12.366246	133.3024985
6.461091	7.824347	135.812073	-21.81724	16.714952	133.483841	42.888241	0.283049	131.570145	35.369473	42.023922	136.31366	39.128857	21.1534855	133.9419025	-82.763337	12.2764185	133.0257795
6.143322	7.344165	135.717117	-21.873379	16.745113	133.524246	42.884857	0.388824	131.547287	35.3241	42.089317	136.655945	39.1044785	21.2390705	134.101616	-82.8512365	12.2511555	132.946876
5.750726	6.807368	135.697556	-21.913311	16.771614	133.614838	42.878071	0.484389	131.631256	35.323723	42.151375	137.14978	39.100897	21.317882	134.390518	-82.927519	12.225346	132.839158
5.312731	6.196452	135.79895	-21.969664	16.78056	133.849686	42.909267	0.542134	131.876831	35.287224	42.214092	137.642365	39.0982455	21.378113	134.759598	-83.0375735	12.183007	132.939774
4.787362	5.572686	136.027786	-22.005816	16.756968	134.178986	42.892426	0.54575	132.213165	35.257076	42.236851	138.156647	39.074751	21.3913005	135.184906	-83.086383	12.1226355	133.173066
4.218489	4.872717	136.320831	-22.043835	16.681131	134.561096	42.829288	0.493268	132.479416	35.21759	42.232922	138.585938	39.023439	21.363095	135.532677	-83.111109	11.999167	133.589515
3.578828	4.081801	136.531906	-22.092794	16.587578	134.862106	42.717197	0.378738	132.655258	35.121902	42.181309	138.727921	38.9195495	21.2800235	135.6915895	-83.1051375	11.8951325	134.0326225
2.47164	2.801397	136.487015	-22.245359	16.39959	135.01355	42.564972	0.25418	132.764801	34.940784	42.115322	138.515411	38.752878	21.184751	135.640106	-83.243596	11.614429	134.386994
1.67596	1.920665	136.308044	-22.358135	16.270239	134.944275	42.50845	0.210768	132.700317	34.831993	42.069347	138.094742	38.6702215	21.1400575	135.3975295	-83.3864915	11.4004205	134.4910205
0.858543	0.995147	136.105392	-22.438473	16.146492	134.802444	42.444641	0.177237	132.516617	34.712315	42.029743	137.500168	38.578478	21.10349	135.0083925	-83.455424	11.189494	134.5964955
-0.055038	0.023945	135.957764	-22.475311	16.013117	134.68573	42.370407	0.111965	132.290833	34.617519	41.986191	136.775299	38.493963	21.049078	134.533066	-83.444585	10.977156	134.838394
-1.002276	-1.014912	135.904968	-22.480516	15.848314	134.659409	42.350143	0.003752	132.168259	34.549271	41.88031	136.065369	38.449707	20.942031	134.116814	-83.410739	10.754597	135.202004
-2.00284	-2.020938	136.068817	-22.481817	15.626661	134.727295	42.332272	-0.139394	132.146973	34.480938	41.694347	135.491394	38.406605	20.7774765	133.8191835	-83.370239	10.4758455	135.6354065
-3.040461	-3.059388	136.392136	-22.520088	15.351237	134.877136	42.27412	-0.360373	132.260391	34.390068	41.466869	135.12883	38.332094	20.553248	133.6946105	-83.37227	10.149226	136.0596615
-4.724085	-4.640863	136.983444	-22.638487	14.850576	135.250717	42.127342	-0.78014	132.670776	34.206268	41.008385	135.041916	38.166805	20.1141225	133.856346	-83.443779	9.5870295	136.645088
-5.899871	-5.632925	137.433289	-22.773792	14.484172	135.573196	41.998489	-1.091431	133.030685	34.008614	40.689396	135.206665	38.0035515	19.7989825	134.118675	-83.5511355	9.1693615	137.027717
-7.075763	-6.61472	137.762268	-22.964067	14.105672	135.89241	41.852924	-1.385579	133.376144	33.797436	40.384735	135.458115	37.82518	19.499578	134.4171295	-83.753314	8.711766	137.3676905
-8.353681	-7.571577	137.947418	-23.177095	13.729398	136.150375	41.704048	-1.687722	133.654739	33.549599	40.057163	135.730087	37.6268235	19.1847205	134.692413	-83.9810135	8.2740755	137.608337
-9.646418	-8.508362	137.998779	-23.405638	13.385386	136.325729	41.543835	-2.003613	133.805359	33.273602	39.68924	135.94635	37.4087185	18.8428135	134.8758545	-84.2199945	7.9279585	137.7756035
-10.967894	-9.407949	137.975235	-23.637981	13.068838	136.446991	41.387032	-2.3247	133.8255	33.039276	39.314117	136.001816	37.213154	18.4947085	134.913658	-84.489116	7.6429675	137.980324
-12.306606	-10.251429	137.86586	-23.839897	12.766668	136.515778	41.212997	-2.619664	133.719284	32.833706	38.996487	135.918289	37.0233515	18.1884115	134.8187865	-84.7031455	7.3449245	138.2127695
-14.40644	-11.498857	137.778442	-24.113194	12.395785	136.613144	40.966091	-3.01577	133.384415	32.587681	38.551132	135.540588	36.776886	17.767681	134.4625015	-85.003274	7.023889	138.7637865
-15.817143	-12.26125	137.83876	-24.263374	12.215325	136.713547	40.777702	-3.271602	133.120407	32.381451	38.292561	135.163986	36.5795765	17.5104795	134.1421965	-85.1063245	6.9201705	139.2848975
-17.242552	-12.962039	137.990982	-24.404373	12.044071	136.858871	40.603046	-3.540929	132.876633	32.173889	38.017574	134.795044	36.3884675	17.2383225	133.8358385	-85.1972135	6.8498195	139.8819035
-18.687544	-13.690756	138.177002	-24.532089	11.868051	137.025375	40.445873	-3.80871	132.731552	31.966009	37.707397	134.456894	36.205941	16.9493435	133.594223	-85.270119	6.7867585	140.456527
-20.132305	-14.339293	138.469345	-24.690201	11.669416	137.200455	40.274857	-4.066915	132.641083	31.749069	37.367764	134.136505	36.011963	16.6504245	133.388794	-85.392365	6.6884075	141.012116
-21.515982	-14.945359	138.692398	-24.873838	11.442204	137.331268	40.080666	-4.28772	132.582336	31.468361	37.060928	133.81781	35.7745135	16.386604	133.200073	-85.5221895	6.497804	141.462463
-22.973244	-15.538677	138.892288	-25.079149	11.22051	137.386353	39.920689	-4.411865	132.539093	31.175783	36.834232	133.511414	35.548236	16.2111835	133.0252535	-85.706534	6.2298365	141.7474525
-25.063341	-16.339445	139.115341	-25.391663	10.911738	137.371582	39.632072	-4.632832	132.37323	30.689695	36.532856	133.057083	35.1608835	15.950012	132.7151565	-85.9442095	5.873464	142.0280075
-26.376196	-16.801224	139.156372	-25.605736	10.711058	137.327866	39.486206	-4.775535	132.155304	30.417391	36.338718	132.838089	34.9517985	15.7815915	132.4966965	-86.1632705	5.6405245	142.1590355
-27.75598	-17.218	139.212448	-25.787046	10.499275	137.314087	39.344917	-4.920644	132.006821	30.17034	36.128613	132.651825	34.7576285	15.6039845	132.329323	-86.3317205	5.3945655	142.298851
-29.063898	-17.602255	139.267151	-25.927898	10.290972	137.360199	39.211174	-5.073305	131.885056	29.950901	35.925404	132.49234	34.5810375	15.4260495	132.188698	-86.4368335	5.1558945	142.5317
-30.327055	-17.90126	139.334076	-26.071163	10.077473	137.433578	39.072628	-5.214811	131.756027	29.769197	35.722012	132.382782	34.4209125	15.2536005	132.0694045	-86.5632385	4.9013455	142.7977515
-31.530983	-18.135372	139.41684	-26.1931	9.898369	137.510132	38.94154	-5.313338	131.619507	29.584431	35.524853	132.241989	34.2629855	15.1057575	131.930748	-86.6491855	4.6909805	143.089516
-32.761482	-18.307472	139.504761	-26.298798	9.788612	137.553757	38.82637	-5.349903	131.475906	29.399118	35.393887	132.0401	34.112744	15.021992	131.758003	-86.71034	4.555232	143.349511
-34.49263	-18.418436	139.635986	-26.477444	9.768073	137.4767	38.636284	-5.275475	131.305801	29.092529	35.345119	131.603943	33.8644065	15.034822	131.454872	-86.8192945	4.501324	143.498528
-35.543983	-18.398056	139.664383	-26.603657	9.849961	137.329361	38.53624	-5.171981	131.213974	28.853107	35.386677	131.237106	33.6946735	15.107348	131.22554	-86.9019875	4.592574	143.433182
-36.567181	-18.253305	139.79895	-26.721378	9.987343	137.162262	38.451279	-5.059235	131.127853	28.635199	35.48518	130.866699	33.543239	15.2129725	130.997276	-86.985995	4.7617135	143.327248
-37.592541	-18.055994	139.928452	-26.824757	10.168886	136.998428	38.368107	-4.923802	131.125015	28.491247	35.644817	130.506439	33.429677	15.3605075	130.815727	-87.079191	4.9772645	143.181129
-38.531326	-17.795685	140.070801	-26.907618	10.372126	136.862579	38.304325	-4.747283	131.185257	28.284275	35.831448	130.258926	33.2943	15.5420825	130.7220915	-87.109536	5.2021695	143.0030665
-39.393627	-17.412291	140.146759	-26.966637	10.550376	136.770279	38.250385	-4.534421	131.291992	28.172243	36.057796	130.080185	33.211314	15.7616875	130.6860885	-87.144588	5.3390645	142.8544695
-40.178638	-17.012054	140.11882	-27.012835	10.720169	136.717667	38.243629	-4.332901	131.40863	28.110472	36.293625	130.026932	33.1770505	15.980362	130.717781	-87.2027205	5.459976	142.717553
-41.381527	-16.228708	139.868347	-27.0242	10.96588	136.582504	38.282265	-4.078728	131.562912	28.137318	36.619476	130.072937	33.2097915	16.270374	130.8179245	-87.2581915	5.661386	142.3470835
-42.156746	-15.64604	139.426666	-26.99699	11.120321	136.406418	38.307972	-3.929596	131.557571	28.242847	36.8447	130.093246	33.2754095	16.457552	130.8254085	-87.2693895	5.78309	141.9874275
-42.902451	-14.955531	138.871002	-26.984226	11.281219	136.137695	38.328537	-3.816602	131.426865	28.080612	37.154667	130.211166	33.2045745	16.6690325	130.8190155	-87.1730265	5.8934055	141.4563745
-43.60363	-14.231743	138.252213	-26.982843	11.440443	135.827393	38.338257	-3.701289	131.249374	28.43495	37.160988	129.991837	33.3866035	16.7298495	130.6206055	-87.3522895	6.1510365	141.0341805
-44.318382	-13.407991	137.750214	-27.019045	11.62888	135.50032	38.311939	-3.56046	131.035049	28.437992	37.275116	129.743103	33.3749655	16.857328	130.389076	-87.4130555	6.400432	140.611564
-45.04974	-12.465687	137.380524	-27.06703	11.83414	135.208069	38.262688	-3.409312	130.780228	28.390873	37.363647	129.469833	33.3267805	16.9771675	130.1250305	-87.4608405	6.6911125	140.2911075
-45.744781	-11.454348	137.151978	-27.114647	12.032744	134.99791	38.192577	-3.296357	130.613846	28.001791	37.57032	129.285065	33.097184	17.1369815	129.9494555	-87.326478	6.9285065	140.0463645
-46.706596	-9.876266	137.025558	-27.153755	12.264056	134.838867	38.104794	-3.162051	130.420898	27.856646	37.698189	128.846008	32.98072	17.268069	129.633453	-87.28823	7.260043	140.044281
-47.348335	-8.736631	137.070816	-27.149387	12.329127	134.802429	38.077972	-3.127822	130.307236	27.773153	37.731361	128.617889	32.9255625	17.3017695	129.4625625	-87.2243365	7.3564845	140.1422955
-47.953243	-7.540707	137.034241	-27.142345	12.314147	134.809357	38.053932	-3.120798	130.213837	27.687731	37.712391	128.367096	32.8708315	17.2957965	129.2904665	-87.1555215	7.3324975	140.3282475
-48.516811	-6.314041	136.955978	-27.134695	12.24297	134.795456	38.046185	-3.123698	130.094528	27.634811	37.67136	128.169174	32.840498	17.273831	129.131851	-87.109888	7.212109	140.459061
-49.092331	-5.029427	136.936172	-27.115467	12.165747	134.776901	38.02515	-3.134206	129.949127	27.578217	37.610458	127.963593	32.8016835	17.238126	128.95636	-87.0326175	7.093368	140.597442
-49.637478	-3.619601	136.835922	-27.112822	12.110756	134.766052	37.988358	-3.132315	129.738174	27.536509	37.563873	127.765907	32.7624335	17.215779	128.7520405	-86.9880775	7.005733	140.7800635
-50.130608	-2.153414	136.701706	-27.123625	12.093746	134.755066	37.935383	-3.124129	129.508209	27.487417	37.55061	127.620636	32.7114	17.2132405	128.5644225	-86.95865	6.9742515	140.9457095
-50.876381	0.208567	136.485336	-27.135208	12.134186	134.699509	37.819248	-3.0371	129.199203	27.417997	37.610115	127.504158	32.6186225	17.2865075	128.3516805	-86.8890385	6.9818645	141.0473375
-51.321991	1.871621	136.247162	-27.123156	12.169573	134.648666	37.776272	-2.954467	128.962616	27.426502	37.711109	127.518738	32.601387	17.378321	128.240677	-86.847699	6.960825	141.056655
-51.745354	3.581383	135.985428	-27.082993	12.18349	134.551132	37.752781	-2.829989	128.702698	27.483854	37.829453	127.588463	32.6183175	17.499732	128.1455805	-86.7843035	6.867248	140.9566835
-52.094151	5.344357	135.537476	-27.030197	12.164367	134.388443	37.735283	-2.727363	128.37793	27.566837	37.984459	127.859161	32.65106	17.628548	128.1185455	-86.711454	6.700186	140.6583405
-52.222137	7.281153	135.044556	-26.982849	12.087615	134.171707	37.709183	-2.602726	127.938667	27.700943	38.15239	128.34407	32.705063	17.774832	128.1413685	-86.670761	6.400398	140.2020455
-52.721699	8.891401	134.652893	-26.978132	11.970222	133.95108	37.687023	-2.512187	127.434067	27.87472	38.335934	128.914063	32.7808715	17.9118735	128.174065	-86.7371355	6.0285705	139.728095
-52.982849	10.657237	134.404388	-26.950577	11.898019	133.718674	37.634975	-2.365145	126.806305	28.279703	38.337219	129.418823	32.957339	17.986037	128.112564	-86.858493	5.810001	139.324784
-53.323029	13.262304	134.621658	-26.894464	11.962752	133.46637	37.155037	-1.878764	125.972221	28.498322	38.506744	130.077759	32.8266795	18.31399	128.02499	-86.6156075	5.611514	138.90775
-53.474106	14.90559	135.008591	-26.844627	12.158251	133.431381	37.016399	-1.602323	125.351074	28.631845	38.648449	130.254471	32.824122	18.523063	127.8027725	-86.513376	5.793439	139.0599895
-53.566299	16.447519	135.431854	-26.769978	12.451381	133.429764	36.911469	-1.298968	124.863419	28.751621	38.866657	130.230362	32.831545	18.7838445	127.5468905	-86.371501	6.1189175	139.3126375
-53.620655	17.910004	135.841888	-26.710361	12.768403	133.442993	36.830719	-1.011927	124.480148	28.836626	39.132339	130.058151	32.8336725	19.060206	127.2691495	-86.2543945	6.4766	139.6168365
-53.619289	19.256329	136.159103	-26.63719	13.069039	133.459396	36.789886	-0.705397	124.250206	28.862881	39.365978	129.799835	32.8263835	19.3302905	127.0250205	-86.1007635	6.8077875	139.8937715
-53.540634	20.427471	136.434433	-26.566992	13.310021	133.508102	36.803741	-0.428187	124.19796	28.565735	39.706249	129.630417	32.684738	19.639031	126.9141885	-85.818722	6.981011	140.1020155
-53.428101	21.489342	136.670441	-26.469124	13.504012	133.593613	36.83952	-0.203908	124.317169	28.549927	39.913208	129.392181	32.6947235	19.85465	126.854675	-85.6329715	7.153374	140.332551
-53.18737	22.869009	136.919907	-26.296764	13.694554	133.808426	37.039246	-0.02533	124.703964	28.567657	40.132332	129.047333	32.8034515	20.053501	126.8756485	-85.3969795	7.335607	140.7412035
-52.915215	23.718735	136.978897	-26.14834	13.798337	133.941299	37.217827	0.048439	125.006737	28.623608	40.279224	128.748047	32.9207175	20.1638315	126.877392	-85.2173975	7.4328425	141.005206
-52.616341	24.490108	136.971756	-25.978527	13.910701	134.074982	37.778522	-0.065579	125.202156	28.689156	40.462864	128.299576	33.233839	20.1986425	126.750866	-85.190893	7.6227595	141.399098
-52.229553	25.218699	136.835907	-25.798643	14.049122	134.123535	37.687572	0.233969	125.712456	28.708294	40.6413	127.744637	33.197933	20.4376345	126.7285465	-84.795219	7.6606095	141.5185235
-51.808155	25.885361	136.550064	-25.627354	14.243129	134.122894	37.894531	0.335566	125.988983	28.755537	40.808277	127.172173	33.325034	20.5719215	126.580578	-84.579742	7.9143365	141.66521
-51.325321	26.563072	136.243744	-25.47296	14.410273	134.079376	38.407444	0.261859	126.120399	28.796646	40.974518	126.616142	33.602045	20.6181885	126.3682705	-84.547965	8.2023575	141.7904815
-50.720882	27.263674	135.912094	-25.355757	14.560242	133.991196	38.549122	0.395146	126.316498	28.802383	41.110401	126.192429	33.6757525	20.7527735	126.2544635	-84.3872665	8.3677105	141.7279285
-49.719685	28.342581	135.601822	-25.218884	14.671676	133.845352	38.357838	0.713385	126.345703	28.81041	41.321152	125.93354	33.584124	21.0172685	126.1396215	-84.021892	8.3260835	141.5510825
-48.982315	29.096491	135.574783	-25.139978	14.706225	133.707565	38.359047	0.818987	126.12915	28.858788	41.457962	125.919792	33.6089175	21.1384745	126.024471	-83.8888735	8.2739755	141.390659
-48.160152	29.819416	135.609894	-25.062895	14.730694	133.53508	38.350533	0.880342	125.830208	29.199175	41.467518	125.814842	33.774854	21.17393	125.822525	-83.900644	8.287458	141.247635
-47.249493	30.66923	135.666687	-24.972046	14.823908	133.355438	38.346172	0.950522	125.473145	29.027367	41.67141	125.903091	33.6867695	21.310966	125.688118	-83.6308615	8.33685	141.022758
-46.211529	31.487503	135.599213	-24.878693	14.964178	133.161682	38.340275	1.041799	125.174126	29.441053	41.65181	125.843063	33.890664	21.3468045	125.5085945	-83.64805	8.5815515	140.8147695
-45.135391	32.340923	135.399597	-24.793013	15.138059	132.932526	38.338013	1.089849	124.95929	29.657331	41.743675	126.015732	33.997672	21.416762	125.487511	-83.583698	8.859356	140.377541
-44.06419	33.140373	135.16037	-24.735012	15.291815	132.695801	38.402946	1.146257	124.800201	29.861727	41.833534	126.267395	34.1323365	21.4898955	125.533798	-83.6023605	9.0937345	139.857804
-42.234837	34.361153	134.718018	-24.735806	15.533513	132.337708	38.459785	1.167575	124.642242	30.158285	41.956924	126.773216	34.309035	21.5622495	125.707729	-83.780647	9.5047765	138.967687
-40.914852	35.149918	134.521683	-24.74222	15.680016	132.164307	38.430981	1.244805	124.573708	30.088673	42.137054	127.252892	34.259827	21.6909295	125.9133	-83.744267	9.6691025	138.415314
-39.591766	35.87875	134.506516	-24.75234	15.805093	132.086121	38.425335	1.250022	124.560463	30.317869	42.188637	127.638878	34.371602	21.7193295	126.0996705	-83.876282	9.8908565	138.0725715
-38.098793	36.56123	134.526337	-24.71521	15.968434	132.018967	38.468464	1.221709	124.57782	30.550066	42.189938	128.061096	34.509265	21.7058235	126.319458	-83.939685	10.2310445	137.718476
-36.546986	37.208729	134.601318	-24.701042	16.132328	131.995575	38.508205	1.254106	124.672493	30.77887	42.198544	128.500931	34.6435375	21.726325	126.586712	-84.0456215	10.538331	137.404438
-35.039459	37.798145	134.776093	-24.661161	16.282419	132.086868	38.577591	1.262732	124.804947	31.015146	42.222019	128.948212	34.7963685	21.7423755	126.8765795	-84.1186905	10.8224625	137.2971565
-33.376114	38.306648	134.882248	-24.618507	16.472197	132.231277	38.644608	1.235557	125.077477	31.264135	42.249161	129.500092	34.9543715	21.742359	127.2887845	-84.1913855	11.202035	137.1737695
-30.887764	39.006546	135.064331	-24.530416	16.711905	132.45575	38.900082	1.177669	125.663361	32.017319	42.216991	130.362076	35.4587005	21.69733	128.0127185	-84.5195325	11.72648	136.8987815
-29.176027	39.373554	135.055588	-24.543409	16.819201	132.520782	39.103745	1.100367	126.178658	32.289566	42.251762	131.129105	35.6966555	21.6760645	128.6538815	-84.7834735	11.9623375	136.3876825
-27.431646	39.647247	135.041031	-24.53179	16.905972	132.468552	39.338924	1.038536	126.734253	32.495983	42.276573	131.905533	35.9174535	21.6575545	129.319893	-84.9810335	12.1543895	135.617211
-25.779373	39.861691	135.088974	-24.538116	16.923737	132.405167	39.909111	0.754198	127.08017	32.6894	42.309345	132.586334	36.2992555	21.5317715	129.833252	-85.3754875	12.3157025	134.977082
-24.009254	39.926838	135.149323	-24.530216	16.92894	132.334213	40.134956	0.691508	127.56662	32.834297	42.333229	133.228287	36.4846265	21.5123685	130.3974535	-85.5450585	12.3455115	134.2709725
-22.358803	39.986565	135.264511	-24.517475	16.932653	132.318298	40.381992	0.702031	127.945518	32.90078	42.335953	133.768448	36.641386	21.518992	130.856983	-85.676336	12.346314	133.779613
-20.65716	39.942978	135.481613	-24.491531	16.936296	132.393814	40.607941	0.681778	128.336411	32.993546	42.399124	134.284286	36.8007435	21.540451	131.3103485	-85.7838055	12.332141	133.4772795
-18.158703	39.677368	135.94574	-24.42893	16.941847	132.592987	40.940441	0.765005	128.90567	33.146656	42.416397	135.190735	37.0435485	21.590701	132.0482025	-85.9014085	12.292993	133.1377715
-16.539909	39.430443	136.367706	-24.373728	16.941206	132.827835	41.161705	0.815611	129.374725	33.216408	42.436089	135.80957	37.1890565	21.62585	132.5921475	-85.9365125	12.256562	133.0635225
-14.891963	39.041145	136.853867	-24.287827	16.914557	133.090012	41.401268	0.83943	129.881668	33.302574	42.37207	136.463531	37.351921	21.60575	133.1725995	-85.927575	12.223364	133.0074245
-13.343019	38.586769	137.302444	-24.178562	16.898537	133.3918	41.618572	0.810196	130.313751	33.40221	42.306023	137.161133	37.510391	21.5581095	133.737442	-85.867515	12.2389645	133.046158
-11.829912	38.085629	137.701248	-24.047052	16.868101	133.675735	41.869331	0.747845	130.746216	33.527946	42.287945	137.792816	37.6986385	21.517895	134.269516	-85.7927425	12.218307	133.081954
-10.277098	37.467701	137.949844	-23.899389	16.875755	133.88974	42.079769	0.635524	131.209732	33.647575	42.283192	138.36763	37.863672	21.459358	134.788681	-85.66245	12.292152	132.990799
-8.817085	36.824814	138.047714	-23.768316	16.912952	134.039902	42.254963	0.512947	131.64299	33.768467	42.324684	138.871185	38.011715	21.4188155	135.2570875	-85.548347	12.4070885	132.8227165
-6.774412	35.76461	138.102951	-23.572012	16.987677	134.136658	42.397251	0.418096	132.414383	33.965199	42.49305	139.417633	38.181225	21.455573	135.916008	-85.325249	12.519781	132.357308
-5.414243	34.987545	137.986176	-23.453213	17.058165	134.15506	42.497501	0.347975	132.864899	34.043621	42.592484	139.626068	38.270561	21.4702295	136.2454835	-85.176987	12.6461005	132.0646365
-4.234706	34.162941	137.930756	-23.326307	17.113981	134.184601	42.544304	0.383878	133.248917	34.146023	42.700214	139.675659	38.3451635	21.542046	136.462288	-84.9977775	12.685916	131.906914
-3.113055	33.262409	137.925964	-23.190184	17.099237	134.20636	42.587563	0.408149	133.582321	34.310375	42.787384	139.655777	38.448969	21.5977665	136.619049	-84.829337	12.6007075	131.793671
-2.024048	32.350361	137.874542	-23.088739	17.050756	134.235901	42.630623	0.411151	133.781372	34.430115	42.829548	139.571381	38.530369	21.6203495	136.6763765	-84.707847	12.4811625	131.7954255
-1.113248	31.40291	137.903458	-22.986059	16.955084	134.263855	42.715	0.356509	133.983521	34.497715	42.77335	139.419418	38.6063575	21.5649295	136.7014695	-84.5784755	12.3452385	131.8262405
-0.314871	30.44939	137.966675	-22.92038	16.813154	134.291214	42.788246	0.28114	134.135544	34.561287	42.671837	139.282776	38.6747665	21.4764885	136.70916	-84.5155265	12.1498195	131.873268
0.846288	29.015318	138.025742	-22.878504	16.629608	134.30426	42.857506	0.08116	134.208054	34.549721	42.468105	139.119873	38.7036135	21.2746325	136.6639635	-84.4606215	11.9845835	131.9445565
1.470804	28.070663	138.046173	-22.911388	16.545464	134.321167	42.917393	-0.053472	134.220276	34.48502	42.287575	139.061508	38.7012065	21.1170515	136.640892	-84.5239825	11.9738765	132.001442
1.947784	27.116167	138.123962	-22.946266	16.479162	134.348267	43.000328	-0.212847	134.206024	34.403107	42.125484	139.062424	38.7017175	20.9563185	136.634224	-84.5942495	12.0020055	132.06231
2.398138	26.147425	138.163895	-22.99773	16.390293	134.398499	43.04789	-0.315006	134.084824	34.35207	41.953506	139.101898	38.69998	20.81925	136.593361	-84.69544	11.961336	132.203637
2.781358	25.177467	138.221344	-23.042542	16.309715	134.467255	43.078121	-0.438781	133.881165	34.318993	41.786236	139.211456	38.698557	20.6737275	136.5463105	-84.783641	11.9457025	132.3881995
3.142924	24.186304	138.231049	-23.083454	16.220991	134.563843	43.083397	-0.533865	133.658737	34.229679	41.629791	139.3452	38.656538	20.547963	136.5019685	-84.823446	11.894019	132.6257175
3.363688	23.123821	138.289337	-23.135078	16.139751	134.667603	43.091099	-0.593063	133.440323	34.146019	41.514912	139.525391	38.618559	20.4609245	136.482857	-84.888715	11.8185775	132.852349
3.563269	21.479462	138.334732	-23.172268	16.024038	134.803955	43.116592	-0.60596	133.19339	34.07048	41.401192	139.880554	38.593536	20.397616	136.536972	-84.938072	11.65046	133.070938
3.677912	20.318867	138.329666	-23.179909	15.961957	134.855804	43.133911	-0.625731	133.111679	33.996952	41.333809	140.119507	38.5654315	20.354039	136.615593	-84.9252495	11.569875	133.096015
3.800691	19.090237	138.200317	-23.179613	15.921126	134.899887	43.161949	-0.640909	133.092331	33.967445	41.246426	140.319748	38.564697	20.3027585	136.7060395	-84.923923	11.5394935	133.0937345
3.763842	17.755417	138.142471	-23.179173	15.888522	134.940521	43.205147	-0.679605	133.176697	33.967316	41.157013	140.440826	38.5862315	20.238704	136.8087615	-84.9445775	11.53834	133.0722805
3.707789	16.360657	138.025635	-23.169487	15.834305	134.998779	43.196781	-0.768232	133.276871	33.996082	41.083019	140.415253	38.5964315	20.1573935	136.846062	-84.9354055	11.5112165	133.151496
3.671723	14.907301	137.798126	-23.131786	15.752742	135.077896	43.202625	-0.913811	133.305252	34.048851	40.991566	140.265137	38.625738	20.0388775	136.7851945	-84.88931	11.4666065	133.3705975
3.542342	13.338879	137.628128	-23.106602	15.6798	135.17131	43.225056	-1.065315	133.291443	34.092625	40.886585	139.985657	38.6588405	19.910635	136.63855	-84.8720445	11.448965	133.70407
3.267195	10.878793	137.321884	-23.03606	15.526297	135.290726	43.198631	-1.341487	133.152985	34.220699	40.73008	139.399323	38.709665	19.6942965	136.276154	-84.781785	11.3582975	134.305298
3.10202	9.159242	137.20813	-23.014885	15.427401	135.428101	43.170719	-1.541999	133.058289	34.241306	40.553493	138.845642	38.7060125	19.505747	135.9519655	-84.7357825	11.349055	134.9042365
2.790293	7.379664	137.259552	-23.014807	15.333422	135.593872	43.107159	-1.711188	133.000977	34.219425	40.404766	138.239822	38.663292	19.346789	135.6203995	-84.692906	11.320055	135.5673445
2.544255	5.600291	137.315857	-23.058146	15.216984	135.769836	42.975254	-1.85582	133.020844	34.13036	40.227871	137.599365	38.552807	19.1860255	135.3101045	-84.669099	11.2479425	136.2295675
2.152465	3.798585	137.602127	-23.136679	15.101698	135.954544	42.851971	-1.97961	133.084335	33.934383	40.020306	136.889999	38.393177	19.020348	134.987167	-84.666535	11.183048	136.921921
1.772089	2.028547	137.952957	-23.229925	14.980393	136.103363	42.733646	-2.069059	133.232498	33.746593	39.895985	136.275543	38.2401195	18.913463	134.7540205	-84.6999695	11.047323	137.4527055
1.415124	0.314402	138.404922	-23.333624	14.836398	136.259583	42.649006	-2.180621	133.426453	33.59911	39.781361	135.763138	38.124058	18.80037	134.5947955	-84.791306	10.872426	137.9243705
0.746812	-2.193956	139.245682	-23.429594	14.530163	136.537094	42.564053	-2.464123	133.718887	33.316425	39.472511	135.063538	37.940239	18.504194	134.3912125	-84.799427	10.556132	138.6829755
0.394857	-3.748608	139.701065	-23.488728	14.285904	136.767639	42.513031	-2.662593	133.85672	33.122864	39.260502	134.624237	37.8179475	18.2989545	134.2404785	-84.7954035	10.2728535	139.2947995
-0.058339	-5.255855	140.115723	-23.536856	14.019874	136.98085	42.480019	-2.818188	133.887955	32.944851	39.09605	134.27655	37.712435	18.138931	134.0822525	-84.786147	9.900817	139.8794475
-0.466945	-6.682446	140.367508	-23.594236	13.730327	137.194641	42.446301	-2.9448	133.806503	32.752617	38.928284	133.977676	37.599459	17.991742	133.8920895	-84.787931	9.468912	140.4971925
-0.845927	-7.971531	140.41037	-23.644627	13.46142	137.357834	42.4384	-3.033255	133.68512	32.580902	38.75885	133.739227	37.509651	17.8627975	133.7121735	-84.798905	9.0600425	141.0034945
-1.217972	-9.203729	140.420197	-23.702393	13.202755	137.466675	42.410488	-3.08961	133.554489	32.434685	38.596748	133.585815	37.4225865	17.753569	133.570152	-84.8273725	8.651941	141.363198
-1.637445	-10.338155	140.336258	-23.729818	12.976088	137.494995	42.42281	-3.101584	133.430893	32.31926	38.414799	133.451645	37.371035	17.6566075	133.441269	-84.830671	8.2955685	141.548721
-2.181955	-11.865499	140.117508	-23.784731	12.700505	137.405319	42.283596	-3.216345	133.225891	32.200329	38.171429	133.337555	37.2419625	17.477542	133.281723	-84.8114245	7.923468	141.528915
-2.500618	-12.748769	139.96254	-23.83374	12.529058	137.28302	42.305531	-3.327114	133.149246	32.121563	37.966911	133.215958	37.213547	17.3198985	133.182602	-84.881027	7.7382175	141.383438
-2.799139	-13.541148	139.891052	-23.872475	12.330679	137.134476	42.267117	-3.491394	133.150742	32.071121	37.723751	133.067078	37.169119	17.1161785	133.10891	-84.914069	7.5451795	141.160042
-3.073488	-14.257995	139.914978	-23.907503	12.116214	136.978516	42.213856	-3.722407	133.140549	32.010887	37.474926	132.90889	37.1123715	16.8762595	133.0247195	-84.9273775	7.3561685	140.9323125
-3.300534	-14.867682	140.033783	-23.951244	11.89621	136.851242	42.190105	-3.937717	133.182495	31.946623	37.176289	132.636826	37.068364	16.619286	132.9096605	-84.970852	7.173134	140.7928235
-3.538162	-15.366356	140.175949	-23.987501	11.664816	136.756973	42.136623	-4.151428	133.218658	31.870329	36.905731	132.337402	37.003476	16.3771515	132.77803	-84.978478	6.9524805	140.735916
-3.739732	-15.768248	140.293533	-24.000425	11.444359	136.685013	42.077808	-4.371803	133.197113	31.794798	36.664154	132.095413	36.936303	16.1461755	132.646263	-84.937153	6.7425425	140.723763
-3.991371	-16.159975	140.343231	-23.945431	11.159819	136.618912	42.102325	-4.634035	133.218048	31.818426	36.365936	131.935898	36.9603755	15.8659505	132.576973	-84.8512375	6.4536875	140.660851
-4.085825	-16.312933	140.174133	-23.856907	10.992757	136.568253	42.172619	-4.746861	133.25563	31.94767	36.235378	132.108902	37.0601445	15.7442585	132.682266	-84.7739585	6.2412555	140.45424
-4.16083	-16.384333	139.805588	-23.742697	10.837865	136.474686	42.284401	-4.86156	133.268906	32.155109	36.154972	132.472946	37.219755	15.646706	132.870926	-84.705149	6.029024	140.078446
-4.283456	-16.369041	139.181931	-23.63114	10.690408	136.332321	42.387505	-4.946381	133.302002	32.41375	36.114681	133.010727	37.4006275	15.58415	133.1563645	-84.6629075	5.796666	139.5082775
-4.456568	-16.374409	138.480209	-23.53973	10.568003	136.149109	42.49477	-5.02141	133.332123	32.706665	36.104443	133.754593	37.6007175	15.5415165	133.543358	-84.6801775	5.5944895	138.75486
-4.631422	-16.315708	137.663544	-23.480299	10.474924	135.936218	42.598907	-5.087905	133.352463	33.005203	36.088387	134.695831	37.802055	15.500241	134.024147	-84.762653	5.449607	137.848289
-4.870138	-16.178627	136.862106	-23.427706	10.395815	135.737045	42.696362	-5.102016	133.38327	33.307709	36.087673	135.745377	38.0020355	15.4928285	134.5643235	-84.8574475	5.2988015	136.9097665
-5.311	-15.827157	135.68782	-23.281345	10.332164	135.522949	42.878098	-5.134323	133.441681	33.752495	36.040924	137.414139	38.3152965	15.4533005	135.42791	-84.8779865	5.2110275	135.617988
-5.705532	-15.574076	135.044617	-23.131851	10.347681	135.530899	43.047451	-5.133929	133.483368	34.027569	35.976974	138.399933	38.53751	15.4215225	135.9416505	-84.801212	5.2738395	135.1201475
-6.056126	-15.307228	134.605164	-22.958786	10.440351	135.640915	43.258366	-5.135132	133.461273	34.281464	35.916534	139.182068	38.769915	15.390701	136.3216705	-84.687487	5.490001	134.9601595
-6.582167	-15.116265	134.455292	-22.778986	10.584114	135.791962	43.433907	-5.067235	133.465881	34.522343	35.920559	139.655228	38.978125	15.426662	136.5605545	-84.536097	5.741566	135.0233695
-7.060156	-14.996876	134.439316	-22.618931	10.765146	135.987	43.565445	-4.973116	133.47757	34.728821	36.032589	139.853256	39.147133	15.5297365	136.665413	-84.384995	6.0005555	135.308587
-7.508507	-14.866529	134.63121	-22.47534	10.969887	136.1595	43.624809	-4.848759	133.570724	34.903458	36.224903	139.869049	39.2641335	15.688072	136.7198865	-84.2148135	6.251702	135.5991135
-7.946296	-14.745277	134.726624	-22.347216	11.179817	136.274445	43.725105	-4.678223	133.550049	35.028751	36.417053	139.77533	39.376928	15.869415	136.6626895	-84.07136	6.490219	135.8862005
-8.813158	-14.639986	135.005112	-22.16781	11.429569	136.399597	43.876137	-4.456826	133.412643	35.147182	36.661167	139.352112	39.5116595	16.1021705	136.3823775	-83.8472795	6.7569675	136.4168165
-9.467834	-14.67247	135.203796	-22.059519	11.539918	136.447144	43.936253	-4.370881	133.3013	35.197212	36.785473	138.809387	39.5667325	16.207296	136.0553435	-83.6857705	6.87254	136.8389445
-10.195965	-14.721653	135.547821	-21.945015	11.612877	136.478699	43.980038	-4.275061	133.1409	35.239212	36.887062	138.140884	39.609625	16.3060005	135.640892	-83.499655	6.9197535	137.316506
-10.879529	-14.817227	135.791504	-21.827576	11.659182	136.467728	44.027794	-4.184877	133.024292	35.216553	36.957958	137.367462	39.6221735	16.3865405	135.195877	-83.2773255	6.9318235	137.739579
-11.518845	-15.042636	136.049942	-21.726114	11.687663	136.370987	44.118603	-4.08757	132.847794	35.188038	36.9669	136.626373	39.6533205	16.439665	134.7370835	-83.1055485	6.935661	138.0048905
-12.185975	-15.294308	136.266983	-21.647953	11.706661	136.235947	44.173225	-3.989085	132.773941	35.132324	36.991547	135.968048	39.6527745	16.501231	134.3709945	-82.9486805	6.912091	138.1008995
-12.941887	-15.558517	136.480072	-21.620838	11.73334	136.123947	44.204346	-3.931408	132.810211	35.058811	37.008766	135.317505	39.6315785	16.538679	134.063858	-82.8732545	6.928001	138.184036
-14.039291	-15.889436	136.876831	-21.590811	11.756096	136.070206	44.228577	-3.868219	132.758469	34.971054	37.020432	134.64418	39.5998155	16.5761065	133.7013245	-82.7814375	6.9360855	138.4390875
-14.735784	-16.044403	137.155396	-21.547316	11.768337	136.148834	44.263542	-3.895624	132.807083	34.945866	36.992538	134.284225	39.604704	16.548457	133.545654	-82.699336	6.988217	138.752014
-15.372211	-16.237854	137.541504	-21.494955	11.78446	136.307968	44.28096	-3.908455	132.832092	34.949184	36.969593	134.052719	39.615072	16.530569	133.4424055	-82.604982	7.038351	139.1735305
-16.012726	-16.39687	137.950012	-21.432091	11.813978	136.540924	44.275658	-3.898225	132.802765	34.975208	36.93298	133.82222	39.625433	16.5173775	133.3124925	-82.489615	7.1105785	139.7693555
-16.697189	-16.502956	138.393127	-21.391176	11.880116	136.804993	44.265984	-3.884196	132.807449	34.998825	36.902908	133.544083	39.6324045	16.509356	133.175766	-82.4147565	7.250876	140.43422
-17.346554	-16.52347	138.777283	-21.363123	11.945651	137.06955	44.228035	-3.861604	132.784637	34.988213	36.881241	133.273117	39.608124	16.5098185	133.028877	-82.33437	7.3814835	141.110223
-18.010059	-16.472227	139.298523	-21.348516	12.006324	137.323822	44.167358	-3.843526	132.78598	34.942631	36.819172	133.016724	39.5549945	16.487823	132.901352	-82.2520265	7.524825	141.746292
-18.897081	-16.292921	139.84848	-21.338194	12.090122	137.662369	44.126671	-3.823641	132.948349	34.881611	36.747509	132.704758	39.504141	16.461934	132.8265535	-82.180529	7.71831	142.4981845
-19.413467	-16.128075	140.144867	-21.325708	12.155875	137.801483	44.130199	-3.81436	133.085388	34.862309	36.757244	132.634903	39.496254	16.471442	132.8601455	-82.14767	7.840308	142.7428205
-19.915619	-15.92687	140.302429	-21.300835	12.228924	137.892731	44.153622	-3.811931	133.227982	34.853394	36.775162	132.571442	39.503508	16.4816155	132.899712	-82.105178	7.9762325	142.88575
-20.387426	-15.624051	140.36702	-21.277531	12.300451	137.906586	44.176746	-3.796148	133.318909	34.872021	36.812542	132.475708	39.5243835	16.508197	132.8973085	-82.0794455	8.092705	142.9158635
-20.925198	-15.212367	140.274033	-21.238596	12.380627	137.799927	44.182102	-3.75635	133.295959	34.899666	36.884182	132.411011	39.540884	16.563916	132.853485	-82.018076	8.197338	142.746369
-21.464407	-14.73695	139.940186	-21.234144	12.486082	137.612823	44.18425	-3.686714	133.202972	34.964314	36.991364	132.344849	39.574282	16.652325	132.7739105	-82.04257	8.319839	142.4517355
-21.948629	-14.223181	139.513092	-21.237251	12.612185	137.363235	44.177036	-3.573111	133.015381	35.030918	37.109554	132.329636	39.603977	16.7682215	132.6725085	-82.078479	8.4561485	142.0539615
-22.586733	-13.299659	138.48378	-21.226254	12.833069	136.929611	44.16737	-3.339867	132.632675	35.168831	37.359558	132.431213	39.6681005	17.0098455	132.531944	-82.1206085	8.6562925	141.327278
-22.992933	-12.704926	137.785522	-21.203873	13.022891	136.649414	44.177963	-3.176851	132.344635	35.276867	37.552044	132.609482	39.727415	17.1875965	132.4770585	-82.135161	8.8581855	140.8217695
-23.402262	-12.048104	137.120468	-21.180836	13.273414	136.430008	44.177559	-3.013583	132.055191	35.423302	37.761753	132.795135	39.8004305	17.374085	132.425163	-82.1621025	9.172743	140.434853
-23.833048	-11.297027	136.462585	-21.144884	13.552882	136.219925	44.192005	-2.811536	131.851654	35.604141	37.996979	133.046753	39.898073	17.5927215	132.4492035	-82.187841	9.5130425	139.9906465
-24.290394	-10.49157	135.774368	-21.091469	13.853739	135.991486	44.214951	-2.58151	131.662338	35.793217	38.272194	133.448563	40.004084	17.845342	132.5554505	-82.187022	9.862136	139.4275215
-24.729195	-9.649874	135.143829	-21.026806	14.191391	135.773834	44.297874	-2.371068	131.573441	35.991661	38.538788	133.897049	40.1447675	18.08386	132.735245	-82.1983795	10.298922	138.812423
-25.112692	-8.832068	134.550858	-20.959972	14.538648	135.549683	44.356995	-2.141037	131.596451	36.207161	38.816193	134.324738	40.282078	18.337578	132.9605945	-82.202022	10.739718	138.1387715
-25.64292	-7.630934	133.738174	-20.834087	15.07203	135.24646	44.464081	-1.788616	131.606537	36.508186	39.274868	134.857147	40.4861335	18.743126	133.231842	-82.1543075	11.400934	137.261078
-25.831226	-6.797924	133.39415	-20.740452	15.438792	135.057663	44.570496	-1.563203	131.624146	36.651844	39.585159	135.070206	40.61117	19.010978	133.347176	-82.092074	11.866606	136.76815
-26.05974	-5.970046	133.194244	-20.64246	15.7981	134.915009	44.660202	-1.341784	131.593872	36.7985	39.886608	135.087326	40.729351	19.272412	133.340599	-82.014271	12.323788	136.489419
-26.324877	-5.127482	133.103516	-20.521799	16.132132	134.796112	44.755871	-1.139197	131.563004	36.933052	40.203365	134.971756	40.8444615	19.532084	133.26738	-81.8880595	12.73218	136.324844
-26.623991	-4.302712	133.064606	-20.412312	16.435701	134.689438	44.850353	-0.886742	131.518036	37.029167	40.505024	134.762222	40.93976	19.809141	133.140129	-81.764384	13.062261	136.238747
-26.953623	-3.548352	133.149063	-20.316622	16.681532	134.606186	44.936302	-0.623104	131.448837	37.089214	40.787983	134.455078	41.012758	20.0824395	132.9519575	-81.646002	13.2806245	136.2604145
-27.249613	-2.852811	133.164627	-20.228867	16.868261	134.513153	45.043217	-0.344708	131.391327	37.099548	41.047436	134.112625	41.0713825	20.351364	132.751976	-81.5291165	13.385158	136.27433
-27.706999	-1.951478	133.010208	-20.091967	17.02829	134.306763	45.214272	0.003567	131.254501	37.091888	41.350468	133.745148	41.15308	20.6770175	132.4998245	-81.337014	13.3795625	136.1137015
-28.056992	-1.414995	132.780212	-20.002811	17.073154	134.098755	45.347435	0.192969	131.19928	37.043163	41.465614	133.582916	41.195299	20.8292915	132.391098	-81.200921	13.3170165	135.806412
-28.4848	-0.853586	132.495987	-19.946598	17.076244	133.874725	45.442253	0.325463	131.097534	37.020702	41.543831	133.466248	41.2314775	20.934647	132.281891	-81.1246735	13.217841	135.467559
-28.941032	-0.282669	132.154877	-19.930326	17.051699	133.63269	45.501499	0.39073	130.979431	36.991051	41.575596	133.384827	41.246275	20.983163	132.182129	-81.106927	13.120235	135.083251
-29.413685	0.198874	131.839844	-19.940872	17.013092	133.359604	45.502411	0.427002	130.842133	36.930992	41.583317	133.355988	41.2167015	21.0051595	132.0990605	-81.0984455	13.0210245	134.6201475
-29.892805	0.686722	131.443878	-19.979156	16.98313	133.103668	45.469646	0.442291	130.695419	36.854042	41.581066	133.332199	41.161844	21.0116785	132.013809	-81.120156	12.9545815	134.193527
-30.385885	1.072691	131.100037	-20.051579	16.959719	132.875793	45.411648	0.455035	130.528732	36.762573	41.564598	133.303329	41.0871105	21.0098165	131.9160305	-81.1902685	12.9096215	133.8355555
-31.186529	1.545001	130.741806	-20.212828	16.993595	132.636078	45.210163	0.475328	130.289154	36.594994	41.537357	133.264191	40.9025785	21.0063425	131.7766725	-81.3282345	12.9808475	133.4954835
-31.813902	1.844594	130.733841	-20.326391	17.030825	132.592316	45.035053	0.478519	130.177551	36.461681	41.51416	133.155548	40.748367	20.9963395	131.6665495	-81.401149	13.0653105	133.5180825
-32.501007	2.110117	130.90976	-20.453941	17.070208	132.666443	44.831062	0.471033	130.147415	36.322613	41.465794	133.009445	40.5768375	20.9684135	131.57843	-81.4847195	13.1720025	133.754456
-33.151611	2.399328	131.299515	-20.560621	17.098871	132.890015	44.647728	0.405323	130.181198	36.199059	41.382858	132.832336	40.4233935	20.8940905	131.506767	-81.5446355	13.3036515	134.273263
-33.809547	2.576609	131.93454	-20.627123	17.076889	133.235687	44.496841	0.294363	130.289841	36.132744	41.297947	132.661636	40.3147925	20.796155	131.4757385	-81.5690385	13.357623	134.9956355
-34.442795	2.721961	132.476532	-20.675772	17.016262	133.584518	44.390079	0.165694	130.516968	36.0457	41.151466	132.547256	40.2178895	20.65858	131.532112	-81.5694335	13.373944	135.636924
-35.00845	2.836851	132.951447	-20.739628	16.908627	133.896347	44.33461	-0.013779	130.745224	35.918865	40.965633	132.428055	40.1267375	20.475927	131.5866395	-81.6059935	13.341327	136.2060545
-35.834972	2.857344	133.569016	-20.862053	16.681	134.248199	44.235455	-0.244041	130.963013	35.674225	40.721657	132.19989	39.95484	20.238808	131.5814515	-81.678946	13.123192	136.9149465
-36.416531	2.888315	133.900024	-20.957357	16.495609	134.391495	44.159138	-0.376128	131.026535	35.481144	40.535633	131.927139	39.820141	20.0797525	131.476837	-81.734855	12.9114655	137.306153
-37.024368	2.954651	134.129959	-21.049509	16.2973	134.451782	44.04261	-0.497962	131.040634	35.278938	40.382843	131.653946	39.660774	19.9424405	131.34729	-81.759792	12.6521595	137.556274
-37.626846	3.084586	134.166489	-21.16256	16.098324	134.422058	43.959759	-0.552576	130.99469	35.119366	40.276146	131.469589	39.5395625	19.861785	131.2321395	-81.8646825	12.334863	137.6119765
-38.184029	3.190604	134.162949	-21.265545	15.92202	134.32814	43.889324	-0.567121	130.969498	34.986416	40.189419	131.335831	39.43787	19.811149	131.1526645	-81.96896	12.032891	137.5036155
-38.711334	3.343031	134.069	-21.349537	15.788597	134.232162	43.827976	-0.583515	130.924072	34.845222	40.132492	131.282455	39.336599	19.7744885	131.1032635	-82.035673	11.8027055	137.3610605
-39.193573	3.538239	133.950562	-21.421818	15.727032	134.128159	43.782536	-0.533934	130.897995	34.765919	40.135509	131.251144	39.2742275	19.8007875	131.0745695	-82.1178635	11.6532765	137.1817485
-39.706455	4.051008	133.949036	-21.499937	15.760417	134.134094	43.738998	-0.384454	130.911179	34.699284	40.218185	131.205704	39.219141	19.9168655	131.0584415	-82.219015	11.6039685	137.2097465
-39.990158	4.500449	134.171722	-21.524958	15.867247	134.273514	43.710072	-0.261128	130.952469	34.634853	40.39344	131.143204	39.1724625	20.066156	131.0478365	-82.2223785	11.668338	137.4991915
-40.270676	5.069435	134.527878	-21.536703	15.992901	134.522141	43.680466	-0.055853	130.996948	34.587345	40.617676	131.091782	39.1339055	20.2809115	131.044365	-82.2073115	11.7048905	137.999917
-40.53994	5.698884	134.971924	-21.54985	16.169825	134.842712	43.659679	0.13687	131.061859	34.540581	40.865261	131.020844	39.10013	20.5010655	131.0413515	-82.19983	11.8385845	138.6440725
-40.821953	6.408019	135.410889	-21.567726	16.332525	135.195786	43.640034	0.289196	131.183594	34.481449	41.089504	130.910614	39.0607415	20.68935	131.047104	-82.1961935	11.9757	139.344468
-41.054592	7.104328	135.882446	-21.597443	16.487064	135.502975	43.59573	0.400269	131.273941	34.379589	41.261665	130.782669	38.9876595	20.830967	131.028305	-82.1825455	12.143161	139.977645
-41.214569	7.900681	136.195709	-21.661224	16.597027	135.743835	43.538208	0.497067	131.349991	34.243099	41.370663	130.604965	38.8906535	20.933865	130.977478	-82.2131015	12.260189	140.510192
-41.515179	8.977527	136.461044	-21.796072	16.684116	135.947937	43.395149	0.496813	131.445587	33.993423	41.463524	130.315063	38.694286	20.9801685	130.880325	-82.28643	12.3880635	141.015549
-41.797569	9.779568	136.501144	-21.918621	16.6738	135.961288	43.31601	0.466211	131.472198	33.793602	41.446503	130.118683	38.554806	20.956357	130.7954405	-82.392048	12.391243	141.1271355
-41.963909	10.624557	136.405685	-22.051725	16.608788	135.893066	43.230434	0.410333	131.49118	33.552395	41.364433	129.890686	38.3914145	20.887383	130.690933	-82.4948645	12.330193	141.095199
-42.142742	11.55368	136.26944	-22.199375	16.48381	135.785004	43.126072	0.345336	131.492371	33.3214	41.247921	129.702637	38.223736	20.7966285	130.597504	-82.622486	12.1709915	140.972504
-42.242954	12.470032	135.954056	-22.353022	16.31612	135.652893	43.001389	0.275763	131.514877	32.804783	41.206196	129.667816	37.903086	20.7409795	130.5913465	-82.60913	11.8912605	140.7144395
-42.484955	13.236967	136.055817	-22.489378	16.137419	135.529297	42.908123	0.200037	131.571579	32.602398	41.043221	129.527664	37.7552605	20.621629	130.5496215	-82.7340165	11.653209	140.5089725
-42.619381	14.064641	135.701065	-22.614717	15.961231	135.433945	42.828659	0.093491	131.622055	32.433102	40.908192	129.4673	37.6308805	20.5008415	130.5446775	-82.8603145	11.4216205	140.3232125
-42.818138	15.576161	135.209244	-22.728437	15.708267	135.23967	42.760666	-0.106312	131.663666	32.294315	40.740349	129.451263	37.5274905	20.3170185	130.5574645	-82.9843645	11.0995155	139.9218755
-42.921112	16.631828	134.693588	-22.795313	15.54509	135.015137	42.718742	-0.251332	131.588104	32.237774	40.647507	129.40799	37.478258	20.1980875	130.498047	-83.068884	10.8920925	139.532227
-43.02911	17.779526	134.12532	-22.903574	15.398042	134.674057	42.650898	-0.388057	131.390564	32.172092	40.541233	129.375763	37.411495	20.076588	130.3831635	-83.218643	10.719496	138.9649505
-43.139	19.061449	133.563477	-23.029404	15.236982	134.243195	42.531307	-0.501264	131.115005	32.103668	40.428188	129.341644	37.3174875	19.963462	130.2283245	-83.3762955	10.510502	138.2580655
-43.158817	20.340448	132.896744	-23.175285	15.053082	133.779022	42.360432	-0.61286	130.789047	32.024963	40.29755	129.348572	37.1926975	19.842345	130.0688095	-83.5432675	10.263819	137.4892345
-43.242805	21.603148	132.414291	-23.332245	14.850508	133.339783	42.131535	-0.764248	130.326813	31.952555	40.129898	129.481598	37.042045	19.682825	129.9042055	-83.706535	10.018191	136.7753605
-43.285572	22.948097	132.254227	-23.531857	14.612781	133.00563	41.846325	-0.953743	129.865204	32.131454	39.794319	129.492371	36.9888895	19.420288	129.6787875	-84.0526035	9.805274	136.3324725
-43.34787	24.973915	132.717163	-23.881617	14.225747	132.913788	41.211491	-1.318989	128.816315	31.923977	39.323158	129.848892	36.567734	19.0020845	129.3326035	-84.330968	9.4494095	136.4949725
-43.316681	26.340145	133.508102	-24.127766	13.898082	133.162842	40.638645	-1.676269	127.968475	31.759552	38.929661	130.071655	36.1990985	18.626696	129.020065	-84.4546305	9.169468	137.305619
-43.323593	27.645105	134.503998	-24.422207	13.531015	133.492798	39.702339	-1.74064	127.447166	31.52717	38.555882	130.260056	35.6147545	18.407621	128.853611	-84.4591685	8.654409	138.131985
-43.314793	28.829491	135.621277	-24.773726	13.153399	133.767715	39.109249	-1.920819	126.652573	31.206921	38.159214	130.585587	35.158085	18.1191975	128.61908	-84.705537	8.1876005	138.91635
-43.196602	29.973974	136.651154	-25.143332	12.788002	133.972839	38.513912	-2.034991	125.971588	30.794954	37.76963	130.866577	34.654433	17.8673195	128.4190825	-84.941097	7.7086845	139.5265955
-43.017475	31.012959	137.428299	-25.523424	12.432611	134.120514	37.976257	-2.138031	125.587448	30.403227	37.438873	131.045486	34.189742	17.650421	128.316467	-85.23659	7.214801	139.924561
-43.038918	31.8109	138.447754	-25.870499	12.146416	134.305588	37.517628	-2.285728	125.258957	30.048492	37.1278	131.200989	33.78306	17.421036	128.229973	-85.524058	6.871796	140.381203
-42.888229	32.963562	138.942505	-26.28442	11.801149	134.551346	36.973103	-2.593874	125.116219	29.645412	36.755924	131.281174	33.3092575	17.081025	128.1986965	-85.8780975	6.521273	140.9039955
-42.672691	33.653431	138.825851	-26.490616	11.640138	134.636108	36.706154	-2.844126	125.051704	29.415747	36.536083	131.201248	33.0609505	16.8459785	128.126476	-86.0421825	6.4342975	141.14574
-42.403862	34.145691	138.845306	-26.667282	11.451086	134.624557	36.494873	-3.115984	124.93206	29.213758	36.294128	131.030762	32.8543155	16.589072	127.981411	-86.1888795	6.3131	141.267703
-42.020271	34.57843	138.715546	-26.781378	11.245021	134.527725	36.328022	-3.38341	124.836197	29.046022	36.046295	130.796478	32.687022	16.3314425	127.8163375	-86.249778	6.1585995	141.2391125
-41.539757	34.961723	138.474823	-26.868704	11.014087	134.395462	36.246967	-3.620593	124.766525	28.937963	35.806744	130.612747	32.592465	16.0930755	127.689636	-86.329873	5.9350985	141.101288
-40.942291	35.242016	138.33815	-26.892689	10.800699	134.271606	36.2491	-3.825384	124.696182	28.874683	35.601971	130.54715	32.5618915	15.8882935	127.621666	-86.3472695	5.7131045	140.921546
-40.228561	35.400795	138.221558	-26.874578	10.636477	134.163742	36.286827	-3.972591	124.638924	28.857517	35.47234	130.51825	32.572172	15.7498745	127.578587	-86.321328	5.5230795	140.748897
-39.144917	35.435085	138.167557	-26.813776	10.44321	134.050797	36.374516	-4.01883	124.454689	28.878954	35.419689	130.492493	32.626735	15.7004295	127.473591	-86.254287	5.1859905	140.628003
-38.290222	35.435585	138.078568	-26.740583	10.387838	133.995682	36.442543	-3.978156	124.250534	28.906839	35.454037	130.413025	32.674691	15.7379405	127.3317795	-86.155857	5.0377355	140.6595845
-37.333744	35.31274	137.896805	-26.665989	10.382457	133.956161	36.492615	-3.907079	124.130859	28.905178	35.54015	130.254761	32.6988965	15.8165355	127.19281	-86.0308745	4.9483785	140.719512
-36.256058	35.088448	137.705887	-26.62566	10.401956	133.92952	36.552925	-3.834418	124.044075	28.894896	35.633183	130.131561	32.7239105	15.8993825	127.087818	-85.9752305	4.9045295	140.771222
-35.177746	34.821972	137.376572	-26.624033	10.433883	133.912689	36.601921	-3.775109	124.145111	28.86972	35.723904	130.011078	32.7358205	15.9743975	127.0780945	-85.9838865	4.8933685	140.7472835
-34.03949	34.520981	136.991333	-26.667067	10.472564	133.909348	36.623169	-3.795996	124.381744	28.808058	35.775646	129.950058	32.7156135	15.989825	127.165901	-86.0497475	4.955303	140.652795
-32.746994	34.134979	136.431473	-26.738981	10.502028	133.881241	36.602287	-3.874744	124.671951	28.763407	35.741295	129.925949	32.682847	15.9332755	127.29895	-86.160809	5.0707805	140.463532
-30.800116	33.424721	135.63446	-26.920172	10.511445	133.824188	36.543255	-4.109569	125.261543	28.671478	35.6506	129.843506	32.6073665	15.7705155	127.5525245	-86.4477105	5.2523745	140.0958515
-29.407068	32.933212	134.903519	-27.052727	10.528914	133.686279	36.539059	-4.310833	125.6577	28.660425	35.512264	129.792892	32.599742	15.6007155	127.725296	-86.705196	5.4571125	139.647262
-27.925005	32.384663	134.159393	-27.233522	10.551442	133.48848	36.559582	-4.540243	126.159843	28.624073	35.382889	129.728836	32.5918275	15.421323	127.9443395	-87.0588715	5.681561	139.0326205
-26.49712	31.820553	133.278885	-27.394032	10.618358	133.306076	36.540066	-4.746654	126.773216	28.623634	35.247402	129.864883	32.58185	15.250374	128.3190495	-87.369914	5.986342	138.2931025
-24.923651	31.212532	132.598038	-27.615379	10.638766	133.12413	36.836304	-5.126207	127.426849	28.738743	35.079632	130.477921	32.7875235	14.9767125	128.952385	-88.0182815	6.3008195	137.295875
-23.384842	30.571894	132.387405	-27.794418	10.597386	133.154861	36.883816	-5.313203	128.490402	28.877157	34.941761	131.371613	32.8804865	14.814279	129.9310075	-88.4693225	6.380493	136.3787145
-21.849007	29.962099	132.619293	-27.92544	10.500443	133.302368	37.014652	-5.551013	129.716583	29.150463	34.841831	132.694962	33.0825575	14.645409	131.2057725	-88.9334375	6.355477	135.3989635
-19.543322	28.959766	133.562744	-27.999577	10.257543	133.611115	37.257587	-5.916552	131.619186	29.512089	34.720821	135.088165	33.384838	14.4021345	133.3536755	-89.383992	6.1129515	133.8685545
-18.153105	28.281345	134.495392	-27.964083	10.066957	133.801743	37.417713	-6.095029	132.828506	29.825527	34.660725	136.691528	33.62162	14.282848	134.760017	-89.549786	5.851066	132.843469
-16.684105	27.617374	135.338776	-27.851421	9.890322	133.94136	37.559353	-6.299931	133.833633	30.104858	34.581253	138.230225	33.8321055	14.140661	136.031929	-89.5349475	5.639983	131.850791
-15.361488	26.925236	136.15181	-27.671	9.789467	134.104065	37.785046	-6.519751	134.593018	30.333921	34.502422	139.49437	34.0594835	13.9913355	137.043694	-89.4014835	5.5875985	131.164436
-14.166312	26.205435	136.83316	-27.462704	9.738365	134.189545	38.033588	-6.628828	135.229843	30.564646	34.452705	140.492432	34.299117	13.9119385	137.8611375	-89.224525	5.5647915	130.5179525
-12.936205	25.477552	137.309784	-27.233023	9.763356	134.258102	38.282146	-6.693698	135.660736	30.795134	34.442181	141.222488	34.53864	13.8742415	138.441612	-89.004686	5.6524705	130.074592
-11.858815	24.670795	137.658417	-27.010574	9.833176	134.32251	38.522842	-6.68862	135.960709	30.965757	34.497391	141.668182	34.7442995	13.9043855	138.8144455	-88.7654475	5.7619665	129.8305745
-10.530372	23.465055	137.85054	-26.715282	9.996931	134.378235	38.841904	-6.627128	136.241943	31.220982	34.617771	141.947144	35.031443	13.9953215	139.0945435	-88.462007	5.9985405	129.6619265
-9.759172	22.56032	137.845993	-26.571257	10.104145	134.349304	38.963703	-6.565429	136.336472	31.365147	34.739243	141.9496	35.164425	14.086907	139.143036	-88.306939	6.121383	129.555572
-9.113242	21.571957	137.743164	-26.478657	10.187531	134.279449	38.997181	-6.459074	136.195847	31.439404	34.857971	141.861145	35.2182925	14.1994485	139.028496	-88.1756065	6.1756135	129.530402
-8.695332	20.575977	137.584259	-26.444834	10.265718	134.185577	39.018616	-6.361186	136.118729	31.471943	34.938251	141.723297	35.2452795	14.2885325	138.921013	-88.1349475	6.2429035	129.450141
-8.383554	19.560406	137.403595	-26.45512	10.311035	134.111908	39.059509	-6.301995	136.019379	31.463898	34.991119	141.531723	35.2617035	14.344562	138.775551	-88.1719435	6.277508	129.448265
-8.197396	18.406275	137.201004	-26.486809	10.332424	134.012161	39.07135	-6.240567	136.015335	31.447939	35.039501	141.336197	35.2596445	14.399467	138.675766	-88.2332625	6.265381	129.348556
-8.13251	17.214657	136.976974	-26.532587	10.329068	133.933655	39.030426	-6.177519	135.784821	31.404156	35.060703	141.126556	35.217291	14.441592	138.4556885	-88.282465	6.216544	129.4116215
-8.295117	15.451604	136.712402	-26.574751	10.317751	134.006683	39.042984	-6.088	135.364502	31.325302	35.021698	140.852386	35.184143	14.466849	138.108444	-88.333645	6.168653	129.904922
-8.611993	14.142773	136.6026	-26.601875	10.328568	134.165787	39.098434	-6.054475	135.052963	31.31539	35.03334	140.737015	35.206912	14.4894325	137.894989	-88.410662	6.1677035	130.436585
-8.984041	12.800166	136.47142	-26.598812	10.365252	134.384674	39.122356	-6.019412	134.752045	31.296068	35.045513	140.646027	35.209212	14.5130505	137.699036	-88.406836	6.2174535	131.070312
-9.425754	11.486955	136.312134	-26.577749	10.44138	134.657944	39.186241	-5.896884	134.444565	31.311852	35.06229	140.602692	35.2490465	14.582703	137.5236285	-88.4045445	6.300057	131.7922595
-10.069266	10.039233	136.189896	-26.575556	10.554846	134.94603	39.233032	-5.780687	134.174377	31.294111	35.098682	140.586899	35.2635715	14.6589975	137.380638	-88.4146835	6.4506945	132.511422
-10.721338	8.557839	136.059296	-26.573112	10.729206	135.228973	39.244453	-5.651436	133.94957	31.250168	35.183655	140.522079	35.2473105	14.7661095	137.2358245	-88.3935345	6.6923025	133.2221215
-11.459386	7.059207	135.904984	-26.573759	10.936428	135.492874	39.249184	-5.481615	133.815109	31.196812	35.393951	140.39505	35.222998	14.956168	137.1050795	-88.370516	6.916688	133.8806685
-12.725825	4.59082	135.803101	-26.577669	11.319454	135.783218	39.25985	-5.165633	133.929138	31.09346	35.843937	139.949875	35.176655	15.339152	136.9395065	-88.331993	7.299756	134.6269295
-13.747412	2.89397	135.873718	-26.553547	11.570929	135.887772	39.277302	-4.919832	134.157211	31.003839	36.186619	139.421494	35.1405705	15.6333935	136.7893525	-88.2476645	7.5084645	134.9861915
-14.691273	1.156984	136.019302	-26.489067	11.796355	135.93013	39.311131	-4.69477	134.402802	30.949017	36.514603	138.818985	35.130074	15.9099165	136.6108935	-88.108208	7.6827935	135.2493665
-15.871538	-0.573697	136.444672	-26.408533	11.972535	135.942917	39.385368	-4.527061	134.719116	30.905426	36.737694	138.010712	35.145397	16.1053165	136.364914	-87.962463	7.8397535	135.52092
-16.948633	-2.252932	136.900955	-26.289406	12.048999	135.950165	39.452301	-4.413637	135.07312	30.872482	36.850304	137.029739	35.1623915	16.2183335	136.0514295	-87.7412035	7.8796645	135.8489005
-18.290188	-3.860187	137.628067	-26.145489	12.01506	136.011673	39.615681	-4.347644	135.423584	30.891047	36.87862	136.059662	35.253364	16.265488	135.741623	-87.544342	7.764632	136.281723
-19.498096	-5.413109	138.357727	-25.972939	11.847655	136.165817	39.31358	-4.114354	135.733063	30.872206	36.774868	135.128235	35.092893	16.330257	135.430649	-87.038771	7.365053	136.900985
-21.585583	-7.543113	139.597122	-25.730156	11.472166	136.574585	39.569725	-4.188585	136.025177	30.797398	36.42186	133.953705	35.1835615	16.1166375	134.989441	-86.6438735	6.8276945	138.159729
-22.951872	-8.738745	140.484329	-25.567631	11.165238	136.938873	39.753078	-4.266655	136.193817	30.779371	36.138882	133.384888	35.2662245	15.9361135	134.7893525	-86.4014865	6.3943625	139.0883935
-24.478487	-9.749537	141.404205	-25.394907	10.852058	137.435654	39.928745	-4.338849	136.314041	30.799162	35.844715	132.954178	35.3639535	15.752933	134.6341095	-86.1537675	5.951183	140.2371985
-25.89204	-10.640748	142.207108	-25.203207	10.565211	138.049744	40.102303	-4.445791	136.377853	30.816082	35.570438	132.723053	35.4591925	15.5623235	134.550453	-85.8656065	5.5680985	141.549035
-27.385361	-11.308996	142.942657	-25.033695	10.297001	138.762299	40.396297	-4.594314	136.35054	30.859333	35.36124	132.710571	35.627815	15.383463	134.5305555	-85.695205	5.210539	142.9940425
-28.853739	-11.832543	143.588226	-24.846535	10.060128	139.488708	40.60191	-4.654813	136.326538	30.92602	35.211926	132.852158	35.763965	15.2785565	134.589348	-85.457035	4.8416995	144.388068
-30.346376	-12.141182	144.061188	-24.680447	9.887503	140.171509	40.773941	-4.71428	136.24408	31.038248	35.132488	133.085037	35.9060945	15.209104	134.6645585	-85.2669885	4.565902	145.6784595
-32.572037	-12.222683	144.592285	-24.459526	9.762265	141.085022	41.038715	-4.811126	135.936279	31.172163	35.128807	133.491211	36.105439	15.1588405	134.713745	-85.024491	4.3656895	147.456299
-34.025883	-12.043929	144.809753	-24.315269	9.784363	141.551849	41.055073	-4.713213	135.819	31.288109	35.198612	133.711349	36.171591	15.2426995	134.7651745	-84.802129	4.3260265	148.3385235
-35.419907	-11.659781	144.951447	-24.179245	9.896437	141.881836	41.184853	-4.638517	135.608627	31.398085	35.330818	133.858734	36.291469	15.3461505	134.7336805	-84.649959	4.4467235	149.0299915
-36.809315	-11.165314	144.964737	-24.063091	10.059064	142.064285	41.122818	-4.408205	135.453552	31.487114	35.490402	133.89267	36.304966	15.5410985	134.673111	-84.431148	4.5770295	149.455459
-38.157959	-10.475182	144.906265	-23.985996	10.257408	142.103333	41.102589	-4.204601	135.27562	31.514528	35.655388	133.802277	36.3085585	15.7253935	134.5389485	-84.2805505	4.7894225	149.6677175
-39.383949	-9.694136	144.844894	-23.93634	10.455278	142.026932	41.218521	-4.079664	135.044266	31.470581	35.806992	133.549591	36.344551	15.863664	134.2969285	-84.217231	5.046892	149.7569355
-40.60384	-8.72341	144.740921	-23.928198	10.664904	141.876282	41.261909	-3.937316	134.792343	31.382748	35.928963	133.213242	36.3223285	15.9958235	134.0027925	-84.1787245	5.3339845	149.7497715
-42.237358	-7.098185	144.542175	-23.926296	10.904836	141.583405	41.128288	-3.741835	134.43306	31.203869	36.012211	132.525452	36.1660785	16.135188	133.479256	-84.0186705	5.674484	149.687554
-43.288715	-5.798264	144.508987	-23.928247	11.013575	141.412659	41.03352	-3.688262	134.110245	31.077559	36.002323	132.003754	36.0555395	16.1570305	133.0569995	-83.9120335	5.8701195	149.7683185
-44.201572	-4.402328	144.495422	-23.934986	11.065745	141.291748	40.920963	-3.686528	133.715408	30.931223	35.953457	131.514435	35.926093	16.1334645	132.6149215	-83.796065	5.9980255	149.9685745
-44.961117	-2.883379	144.442444	-23.927359	11.045407	141.241455	41.065872	-3.875667	133.31456	30.767563	35.881123	131.041	35.9167175	16.002728	132.17778	-83.7714355	6.088086	150.30513
-45.69545	-1.302435	144.330734	-23.8978	10.958949	141.201126	40.989185	-3.924084	132.949326	30.665121	35.802616	130.722229	35.827153	15.939266	131.8357775	-83.622753	5.978632	150.5664745
-46.236465	0.378662	144.066391	-23.886944	10.836215	141.163177	41.122124	-4.080388	132.575363	30.626389	35.741486	130.551331	35.8742565	15.830549	131.563347	-83.6481445	5.841881	150.763007
-46.776169	2.152021	143.857498	-23.914982	10.720183	141.119171	41.023972	-4.125882	132.276474	30.569735	35.696888	130.50737	35.7968535	15.785503	131.391922	-83.6268175	5.654863	150.84642
-47.261086	5.09652	143.443542	-24.010143	10.630422	141.002823	40.773819	-4.151657	131.766663	30.526888	35.65839	130.641769	35.6503535	15.7533665	131.204216	-83.6706395	5.5074775	150.80143
-47.444794	7.117821	143.171783	-24.047085	10.64364	140.885498	40.618294	-4.137113	131.490952	30.54792	35.712276	130.732803	35.583107	15.7875815	131.1118775	-83.677277	5.4996985	150.6591185
-47.484581	9.301879	142.736267	-24.088881	10.736124	140.706055	40.501709	-4.090599	131.215988	30.623098	35.816132	130.90097	35.5624035	15.8627665	131.058479	-83.7401655	5.6094815	150.353631
-47.41164	11.484073	142.311783	-24.132643	10.884885	140.44606	40.405624	-4.017789	130.961212	30.737797	35.975029	131.123108	35.5717105	15.97862	131.04216	-83.8369965	5.79115	149.84996
-47.206978	13.778369	141.719299	-24.197073	11.09807	140.097198	40.307449	-3.89947	130.705261	30.885523	36.170818	131.406052	35.596486	16.135674	131.0556565	-83.990632	6.060466	149.1387395
-46.903564	16.031126	141.141098	-24.284491	11.327399	139.692657	40.205471	-3.77184	130.462723	31.085306	36.394791	131.795242	35.6453885	16.3114755	131.1289825	-84.2143705	6.3433225	148.2563315
-46.461521	18.33345	140.636154	-24.356808	11.540977	139.332062	40.134438	-3.659496	130.20311	31.276917	36.645554	132.198746	35.7056775	16.493029	131.200928	-84.4192935	6.588925	147.463196
-45.530476	21.718212	140.260406	-24.368031	11.891965	138.918503	40.049721	-3.451016	129.851608	31.623957	37.047569	132.761139	35.836839	16.7982765	131.3063735	-84.572901	6.9856535	146.5306325
-44.798336	23.915119	140.229767	-24.345388	12.131651	138.758392	40.02565	-3.283472	129.61322	31.8972	37.31163	133.108551	35.961425	17.014079	131.3608855	-84.652201	7.249223	146.1558985
-43.860348	26.116648	140.265335	-24.287237	12.380599	138.667953	40.018768	-3.143905	129.463165	32.140743	37.580387	133.422302	36.0797555	17.218241	131.4427335	-84.6542295	7.542957	145.8931725
-42.886124	28.1439	140.455505	-24.248528	12.598952	138.644287	40.002975	-2.939925	129.368149	32.31736	37.800091	133.685715	36.1601675	17.430083	131.526932	-84.6572235	7.767821	145.761642
-41.779388	30.170071	140.687454	-24.221588	12.794243	138.65155	39.98027	-2.744607	129.299072	32.450497	37.981018	133.941879	36.2153835	17.6182055	131.6204755	-84.6585595	7.9702805	145.6826245
-40.625355	32.045345	140.800964	-24.189672	12.981161	138.59642	39.976215	-2.585616	129.325317	32.573147	38.148613	134.234695	36.274681	17.7814985	131.780006	-84.654025	8.1808235	145.412834
-39.386387	33.897869	140.946548	-24.180082	13.164971	138.476257	39.973656	-2.488717	129.451767	32.72221	38.324665	134.60556	36.347933	17.917974	132.0286635	-84.708097	8.411968	144.9238505
-37.461857	36.479362	140.906662	-24.191969	13.413599	138.09935	39.99659	-2.299393	129.581528	32.912189	38.555847	135.218948	36.4543895	18.128227	132.400238	-84.8383275	8.698971	143.798462
-36.037823	38.092922	140.864304	-24.230503	13.624763	137.756104	40.040867	-2.190819	129.656082	33.025192	38.748184	135.651199	36.5330295	18.2786825	132.6536405	-84.9940355	8.9708435	142.8585675
-34.60854	39.528828	140.849701	-24.274551	13.859833	137.351105	40.067764	-2.019016	129.730896	33.158142	38.973541	136.141022	36.612953	18.4772625	132.935959	-85.162055	9.2424035	141.766251
-33.068558	40.828644	141.027237	-24.282925	14.139043	136.970139	40.095131	-1.801842	129.739243	33.298843	39.232094	136.625229	36.696987	18.715126	133.182236	-85.262837	9.56296	140.758042
-31.540731	41.982254	141.311722	-24.267689	14.441213	136.645752	40.158482	-1.520536	129.784576	33.450638	39.538692	137.140442	36.80456	19.009078	133.462509	-85.339938	9.873348	139.828995
-29.958841	42.958336	141.743973	-24.225403	14.795015	136.387421	40.218616	-1.204545	129.78569	33.613976	39.821491	137.69725	36.916296	19.308473	133.74147	-85.367102	10.281557	139.033372
-28.369791	43.674843	142.224854	-24.153727	15.18418	136.225342	40.328442	-0.822435	129.814835	33.77977	40.115051	138.231903	37.054106	19.646308	134.023369	-85.36156	10.722052	138.427315
-25.946695	44.589462	142.853317	-24.029449	15.843492	136.08313	40.452839	-0.174322	129.905304	34.053604	40.568195	139.038528	37.2532215	20.1969365	134.471916	-85.3121195	11.4900475	137.694344
-24.383644	44.911842	143.183044	-23.95355	16.293924	136.055435	40.530487	0.202358	130.041153	34.227566	40.8657	139.545532	37.3790265	20.534029	134.7933425	-85.2861265	12.053819	137.3175275
-22.768997	45.114037	143.376633	-23.909559	16.793846	136.095703	40.603943	0.521184	130.244949	33.939026	41.352009	140.163528	37.2714845	20.9365965	135.2042385	-85.0906025	12.6510955	136.9871675
-21.219952	45.154503	143.391983	-23.879925	17.278471	136.191422	40.646965	0.77421	130.496078	33.886242	41.713097	140.530746	37.2666035	21.2436535	135.513412	-85.0264535	13.3132885	136.869432
-19.721783	44.989502	143.266296	-23.884245	17.768435	136.305054	40.655567	0.925433	130.833069	33.972645	42.020203	140.773041	37.314106	21.472818	135.803055	-85.082596	14.064052	136.807053
-18.182499	44.620384	142.982666	-23.926001	18.246058	136.455032	40.659447	1.074022	131.227783	34.606655	42.05024	140.642502	37.633051	21.562131	135.9351425	-85.485053	14.929985	136.9749215
-16.788683	44.111397	142.593781	-24.002399	18.718174	136.498932	40.612431	1.251645	131.677551	34.652481	42.376003	140.773514	37.632456	21.813824	136.2255325	-85.637254	15.622524	136.7723315
-14.689936	42.935135	141.886444	-24.139172	19.384558	136.567719	40.525303	1.522397	132.377701	34.621014	42.92049	140.868561	37.5731585	22.2214435	136.623131	-85.8515025	16.5476725	136.512307
-13.44586	41.968525	141.397476	-24.237267	19.794987	136.578796	40.483051	1.743411	132.86499	34.564518	43.282337	140.922043	37.5237845	22.512874	136.8935165	-85.9983185	17.0771	136.2640755
-12.19441	40.759613	140.94487	-24.34063	20.14212	136.572617	40.466576	1.959623	133.365799	34.49472	43.610023	140.930435	37.480648	22.784823	137.148117	-86.161908	17.499417	135.997117
-11.083622	39.432671	140.529541	-24.417076	20.444384	136.518417	40.432743	2.098439	133.867569	34.406586	43.89883	140.97702	37.4196645	22.9986345	137.4222945	-86.2538165	17.8901335	135.6145395
-9.98915	37.878471	140.17453	-24.516462	20.706238	136.4384	40.415348	2.239226	134.325531	34.300011	44.105495	141.073792	37.3576795	23.1723605	137.6996615	-86.3906035	18.2401155	135.1771385
-9.054656	36.228962	139.864044	-24.617214	20.917439	136.3638	40.398922	2.325233	134.679749	34.174385	44.248367	141.198578	37.2866535	23.2868	137.9391635	-86.5210815	18.548078	134.7884365
-8.163318	34.369396	139.636887	-24.716841	21.072729	136.283279	40.387367	2.366753	135.011429	34.022865	44.354904	141.359772	37.205116	23.3608285	138.1856005	-86.638798	18.7846295	134.3809575
-7.021798	31.404173	139.29924	-24.862488	21.268848	136.197083	40.346478	2.457287	135.308182	33.812778	44.471695	141.660172	37.079628	23.464491	138.484177	-86.804604	19.073205	133.909989
-6.373212	29.307154	138.999481	-24.965956	21.465076	136.098953	40.317879	2.525445	135.51033	33.653618	44.557453	141.851227	36.9857485	23.541449	138.6807785	-86.9176605	19.388703	133.5171275
-5.857011	27.093485	138.714355	-25.084484	21.776699	135.972473	40.265526	2.594249	135.867233	33.493259	44.69907	141.943176	36.8793925	23.6466595	138.9052045	-87.0483605	19.9067385	133.0397415
-5.442526	24.865318	138.522919	-25.184139	22.176443	135.953674	40.170177	2.749156	136.376846	33.37146	45.001064	141.837692	36.7708185	23.87511	139.107269	-87.1390965	20.477776	132.800079
-5.169145	22.552544	138.650681	-25.234423	22.582766	135.999191	40.04417	2.976144	136.994476	33.363789	45.401581	141.592651	36.7039795	24.1888625	139.2935635	-87.1728255	20.9766695	132.7048185
-5.05252	20.260929	138.804123	-25.200224	22.937113	136.015732	39.900681	3.265256	137.615311	33.409229	45.814049	141.280014	36.654955	24.5396525	139.4476625	-87.055403	21.3345735	132.5838015
-5.085999	17.963085	139.082764	-25.162521	23.214828	136.002319	39.776608	3.569068	138.211182	33.46159	46.137703	140.890579	36.619099	24.8533855	139.5508805	-86.944141	21.5762705	132.4537575
-5.395086	14.493706	139.684982	-25.080051	23.33366	136.004547	NaN	NaN	NaN	33.620602	46.413464	140.183655	NaN	NaN	NaN	NaN	NaN	NaN
-5.764896	12.247452	140.072006	-25.030712	23.252441	136.081451	NaN	NaN	NaN	33.674805	46.484756	139.654953	NaN	NaN	NaN	NaN	NaN	NaN
-6.249115	10.085839	140.426041	-24.947281	23.110617	136.24057	NaN	NaN	NaN	33.693512	46.509983	139.077698	NaN	NaN	NaN	NaN	NaN	NaN
-6.854602	8.012156	140.689926	-24.867416	22.955475	136.421402	NaN	NaN	NaN	33.673618	46.540485	138.495865	NaN	NaN	NaN	NaN	NaN	NaN
-7.551484	6.051749	140.836563	-24.797819	22.837704	136.601593	NaN	NaN	NaN	33.57605	46.544586	137.94487	NaN	NaN	NaN	NaN	NaN	NaN
-8.377001	4.193881	141.032822	-24.758726	22.754986	136.801971	40.486557	4.20102	139.554199	33.49295	46.509113	137.484039	36.9897535	25.3550665	138.519119	-86.5072055	20.1549055	135.084823
-9.318377	2.432648	141.119522	-24.746603	22.640757	137.037521	40.568321	4.159877	139.264282	33.407154	46.448181	137.11264	36.9877375	25.304029	138.188461	-86.4809435	19.977485	135.886581
-10.867876	-0.007554	141.24147	-24.753929	22.459167	137.48378	40.134449	4.256046	138.727264	33.227764	46.266972	136.67746	36.6811065	25.261509	137.702362	-86.1889645	19.656825	137.265198
-12.018325	-1.492572	141.291626	-24.768803	22.313951	137.800186	40.176834	4.155579	138.346786	33.140446	46.137833	136.454453	36.65864	25.146706	137.4006195	-86.196246	19.481196	138.1997525
-13.260915	-2.841521	141.442902	-24.749445	22.159286	138.150711	40.243622	4.032107	137.984818	33.045494	45.990795	136.214539	36.644558	25.011451	137.0996785	-86.143448	19.307121	139.2017435
-14.579269	-4.086619	141.651199	-24.760876	21.991297	138.532898	40.297768	3.893466	137.669815	32.966064	45.827751	135.949997	36.631916	24.8606085	136.809906	-86.153668	19.1219855	140.25589
-15.886259	-5.187351	141.893066	-24.753925	21.779692	138.947998	40.280987	3.738831	137.388321	32.867001	45.63356	135.678131	36.573994	24.6861955	136.533226	-86.081844	18.8731885	141.36277
-17.313005	-6.182792	142.247314	-24.73497	21.528929	139.356857	40.265255	3.517963	137.15802	32.76458	45.37846	135.424667	36.5149175	24.4482115	136.2913435	-85.9848575	18.6096465	142.4223705
-18.727654	-7.091578	142.618317	-24.71636	21.237909	139.741257	40.277527	3.209527	136.99324	32.677498	45.064892	135.24205	36.4775125	24.1372095	136.117645	-85.9102325	18.3386085	143.364869
-20.864674	-8.2008	143.24585	-24.710077	20.693064	140.240036	40.208469	2.702211	136.903275	32.586643	44.489777	134.990875	36.397556	23.595994	135.947075	-85.81771	17.790134	144.532997
-22.227781	-8.83954	143.590012	-24.702953	20.31426	140.478073	40.173687	2.336898	136.82608	32.502903	44.084255	134.824127	36.338295	23.2105765	135.8251035	-85.744201	17.4179435	145.1310425
-23.635485	-9.373667	143.882355	-24.706432	19.938335	140.632767	40.119698	1.975274	136.718765	32.415642	43.694778	134.606979	36.26767	22.835026	135.662872	-85.680534	17.041644	145.602662
-25.031958	-9.704969	144.161453	-24.69569	19.571199	140.718018	40.121017	1.590565	136.541321	32.311188	43.314056	134.337479	36.2161025	22.4523105	135.4394	-85.6074825	16.6900875	145.996636
-26.364582	-9.948237	144.316376	-24.689598	19.220131	140.750473	40.058315	1.218975	136.340088	32.231705	42.923893	134.045776	36.14501	22.071434	135.192932	-85.524206	16.368828	146.308014
-27.697405	-10.081861	144.363159	-24.714453	18.878477	140.729599	39.981438	0.875986	136.142624	32.122627	42.529491	133.761963	36.0520325	21.7027385	134.9522935	-85.4809385	16.0542155	146.5069045
-28.944391	-10.052256	144.286102	-24.736017	18.537855	140.651779	39.95219	0.557807	135.930618	32.013672	42.145912	133.512833	35.982931	21.3518595	134.7217255	-85.454965	15.7238505	146.5818325
-30.844513	-9.836671	143.871887	-24.770256	17.970316	140.453629	39.933968	0.032479	135.631577	31.912342	41.543736	133.302673	35.923155	20.7881075	134.467125	-85.463667	15.1525245	146.440133
-32.063007	-9.572789	143.440369	-24.790005	17.538811	140.302307	40.131004	-0.474392	135.414703	31.86297	41.104733	133.229599	35.996987	20.3151705	134.322151	-85.576997	14.7624515	146.282463
-33.181667	-9.168787	143.069641	-24.812998	17.110439	140.189362	40.10009	-0.916171	135.189346	31.82992	40.65073	133.14743	35.965005	19.8672795	134.168388	-85.591001	14.3535985	146.210336
-34.257858	-8.619095	142.728836	-24.804111	16.667067	140.105194	40.073669	-1.343662	134.897644	31.793297	40.171494	132.981857	35.933483	19.413916	133.9397505	-85.541705	13.920218	146.2706375
-35.302399	-7.990654	142.326782	-24.769085	16.231075	140.000458	40.062912	-1.771652	134.535767	31.750017	39.742149	132.823761	35.9064645	18.9852485	133.679764	-85.4446345	13.4769015	146.321152
-36.222946	-7.280894	141.953201	-24.723078	15.791884	139.882111	40.035305	-2.156318	134.096008	31.732983	39.328609	132.620697	35.884144	18.5861455	133.3583525	-85.3303	12.9976225	146.4058695
-37.088005	-6.413053	141.609573	-24.667276	15.351428	139.754211	40.027515	-2.517938	133.649017	31.723383	38.896183	132.360428	35.875449	18.1891225	133.0047225	-85.210001	12.5137335	146.5036995
-38.19978	-5.018959	141.056595	-24.556152	14.706763	139.511444	39.980354	-3.022111	132.959122	31.708643	38.239052	131.972488	35.8444985	17.6084705	132.465805	-84.9568025	11.8050555	146.557083
-38.842678	-3.97297	140.737732	-24.469215	14.295038	139.326462	39.940395	-3.323664	132.50798	31.699249	37.835209	131.70932	35.819822	17.2557725	132.10865	-84.758252	11.3343035	146.544274
-39.397163	-2.890735	140.467453	-24.382515	13.900888	139.144348	39.910812	-3.636868	132.111038	31.716293	37.453964	131.46106	35.8135525	16.908548	131.786049	-84.5785825	10.893228	146.502647
-39.821198	-1.721411	140.26796	-24.270979	13.513287	139.006775	39.90369	-3.961102	131.730957	31.78443	37.071121	131.27916	35.84406	16.5550095	131.5050585	-84.386018	10.4715645	146.5084915
-40.140255	-0.516465	140.13707	-24.158033	13.120296	138.928024	39.928741	-4.313529	131.453781	31.840919	36.714809	131.167175	35.88483	16.20064	131.310478	-84.200896	10.039952	146.54557
-40.320576	0.706997	139.980347	-24.044018	12.720625	138.896637	39.978359	-4.680539	131.232651	31.934973	36.38102	131.173401	35.956666	15.8502405	131.203026	-84.044702	9.5910095	146.590248
-40.422451	1.998775	139.919571	-23.901842	12.305543	138.881317	40.020226	-5.040714	131.006393	32.071239	36.012794	131.221191	36.0457325	15.48604	131.113792	-83.8494165	9.125046	146.648842
-40.29134	3.927967	139.76683	-23.718733	11.61061	138.848312	40.083275	-5.659147	130.722885	32.322536	35.38744	131.204529	36.2029055	14.8641465	130.963707	-83.6403715	8.3570735	146.732917
-40.111362	5.213439	139.667145	-23.589413	11.122596	138.752029	40.127914	-6.063557	130.46524	32.481441	34.891083	131.159775	36.3046775	14.413763	130.8125075	-83.4835035	7.831429	146.6915505
-39.800003	6.498075	139.457489	-23.456223	10.613164	138.594315	40.187534	-6.488091	130.20813	32.63538	34.334698	131.025055	36.411457	13.9233035	130.6165925	-83.323903	7.3030245	146.5720375
-39.383095	7.765897	139.208298	-23.32497	10.125905	138.383621	40.288307	-6.937632	129.952637	32.792439	33.808075	130.832535	36.540373	13.4352215	130.392586	-83.190313	6.8165885	146.374656
-38.83041	9.058467	138.952393	-23.197165	9.648814	138.142853	40.393543	-7.348319	129.715714	32.922169	33.312756	130.671906	36.657856	12.9822185	130.19381	-83.052186	6.3154095	146.091896
-38.148426	10.32676	138.571594	-23.09203	9.195399	137.888748	40.494415	-7.688349	129.50946	33.041019	32.855751	130.597504	36.767717	12.583701	130.053482	-82.951777	5.807097	145.724014
-37.37558	11.574353	138.205673	-22.98074	8.817105	137.624695	40.602928	-8.020636	129.401154	33.186337	32.448856	130.641724	36.8946325	12.21411	130.021439	-82.8561125	5.4201	145.227951
-36.047878	13.473235	137.510086	-22.907505	8.227582	137.240997	40.795853	-8.505652	129.393066	33.413624	31.912148	130.898361	37.1047385	11.703248	130.1457135	-82.9197485	4.751916	144.3362805
-35.017265	14.722909	137.137024	-22.916645	7.825218	137.001724	40.899033	-8.793808	129.380493	33.519363	31.562441	131.209778	37.209198	11.3843165	130.2951355	-83.042488	4.2661195	143.7083125
-33.923958	15.964611	136.786621	-22.950806	7.464755	136.787796	40.984146	-9.070166	129.396561	33.646156	31.22093	131.611588	37.315151	11.075382	130.5040745	-83.216763	3.854128	143.0715175
-32.742798	17.151102	136.624527	-23.009058	7.155024	136.648422	41.030834	-9.315776	129.407761	33.733517	30.96998	132.138199	37.3821755	10.827102	130.77298	-83.4002915	3.482946	142.523864
-31.487251	18.354094	136.631577	-23.098928	6.859595	136.589569	41.044033	-9.425552	129.41188	33.822662	30.806664	132.831024	37.4333475	10.690556	131.121452	-83.6312035	3.028634	142.057686
-30.163389	19.46855	136.848679	-23.21277	6.66718	136.62326	41.046425	-9.459467	129.480316	33.917366	30.739334	133.674011	37.4818955	10.6399335	131.5771635	-83.9074355	2.6944265	141.6693565
-28.750355	20.563305	137.278442	-23.303354	6.518579	136.736481	41.04546	-9.468499	129.604553	34.059097	30.743605	134.626785	37.5522785	10.637553	132.115669	-84.1589865	2.399605	141.357293
-26.518349	21.993042	138.06575	-23.393772	6.455403	136.946548	41.048767	-9.450624	130.08226	34.364613	30.817982	136.211197	37.70669	10.683679	133.1467285	-84.494234	2.227127	140.7463675
-24.977015	22.822491	138.690491	-23.434479	6.474118	137.110443	41.166843	-9.443933	130.43187	34.511654	30.852402	137.216385	37.8392485	10.7042345	133.8241275	-84.7082065	2.2440015	140.3967585
-23.431942	23.526573	139.300797	-23.47991	6.562115	137.28064	41.10751	-9.398029	130.660522	34.644508	30.867147	138.103165	37.876009	10.734559	134.3818435	-84.835829	2.389671	140.1794365
-21.834707	24.044081	139.89978	-23.535801	6.693289	137.459763	41.170059	-9.291967	130.805679	34.696785	30.888601	138.893188	37.933422	10.798317	134.8494335	-85.005024	2.588261	140.0700925
-20.255888	24.394941	140.397354	-23.599215	6.816678	137.623016	41.211388	-9.230385	131.046951	34.71841	30.941916	139.516205	37.964899	10.8557655	135.281578	-85.163329	2.7775905	139.964454
-18.685036	24.611431	140.783997	-23.676929	6.927942	137.707443	41.239773	-9.222915	131.416306	35.013054	30.75465	140.132309	38.1264135	10.7658675	135.7743075	-85.4802715	3.0900165	139.6405785
-17.155575	24.612888	141.079544	-23.77667	7.019911	137.754288	41.255032	-9.217806	131.590195	35.133385	30.643702	140.652771	38.1942085	10.712948	136.121483	-85.7475485	3.326874	139.387093
-14.912237	24.307983	141.320557	-23.924173	7.120042	137.734543	41.303253	-9.145385	131.886459	35.169506	30.528963	141.3302	38.2363795	10.691789	136.6083295	-86.0847255	3.548295	138.8607565
-13.467272	23.885487	141.345337	-24.004778	7.195472	137.636047	41.323112	-9.064206	132.110733	34.481976	30.969242	141.813629	37.902544	10.952518	136.962181	-85.9121	3.438426	138.309913
-12.052647	23.306	141.250931	-24.062723	7.318421	137.515884	41.333019	-8.930803	132.316498	NaN	NaN	NaN	NaN	NaN	NaN	NaN	NaN	NaN
-10.766936	22.568817	141.112183	-24.111668	7.495342	137.397522	41.344463	-8.790263	132.613205	NaN	NaN	NaN	NaN	NaN	NaN	NaN	NaN	NaN
-9.510062	21.655447	140.921234	-24.14921	7.719496	137.292923	41.334591	-8.624133	132.893646	34.913158	31.087303	142.586105	38.1238745	11.231585	137.7398755	-86.4222945	4.207407	136.8459705
-8.406021	20.612591	140.648911	-24.183311	7.985532	137.227036	41.323452	-8.513626	133.157654	34.684658	31.469095	142.708084	38.004055	11.4777345	137.932869	-86.370677	4.4933295	136.521203
-7.407754	19.413645	140.366409	-24.23081	8.268276	137.167816	41.332237	-8.44609	133.452988	34.53183	31.85457	142.700974	37.9320335	11.70424	138.076981	-86.3936535	4.832312	136.258651
-6.124498	17.333319	139.901108	-24.277945	8.684338	137.028152	41.261692	-8.29395	133.843826	34.095646	32.635239	142.580353	37.678669	12.1706445	138.2120895	-86.234559	5.1980315	135.8442145
-5.407912	15.782304	139.570923	-24.317425	8.937994	136.894302	41.193661	-8.170109	134.062515	34.028114	32.905018	142.474609	37.6108875	12.3674545	138.268562	-86.2457375	5.5085335	135.520042
-4.807038	14.13442	139.22757	-24.341642	9.147312	136.769669	41.119896	-8.027252	134.271881	34.02137	33.183315	142.233932	37.570633	12.5780315	138.2529065	-86.253917	5.7165925	135.2864315
-4.351692	12.371805	138.957565	-24.365681	9.314083	136.660538	41.06319	-7.91639	134.398788	34.044247	33.385391	141.987808	37.5537185	12.7345005	138.193298	-86.2850805	5.8936655	135.127778
-3.973894	10.50578	138.677811	-24.377924	9.436469	136.574905	41.03548	-7.847653	134.500015	33.985348	33.505508	141.703979	37.510414	12.8289275	138.101997	-86.266262	6.0440105	135.047813
-3.784595	8.577328	138.480591	-24.403595	9.525553	136.539902	41.044254	-7.798051	134.561279	33.948521	33.569447	141.42572	37.4963875	12.885698	137.9934995	-86.3035775	6.165408	135.0863045
-3.71306	6.565883	138.276459	-24.436234	9.614277	136.525879	41.041229	-7.720839	134.60556	33.895596	33.627308	141.165268	37.4684125	12.9532345	137.885414	-86.3408805	6.2753195	135.166344
-3.914554	3.522243	138.106888	-24.476379	9.784925	136.532898	41.085262	-7.513614	134.712906	33.833408	33.703953	140.760941	37.459335	13.0951695	137.7369235	-86.412093	6.4746805	135.3288725
-4.168687	1.47761	138.02002	-24.483847	9.96448	136.583588	41.115246	-7.416531	134.74826	33.782494	33.832611	140.461761	37.44887	13.20804	137.6050105	-86.416564	6.72092	135.5621655
-4.596734	-0.600952	138.091629	-24.462194	10.17962	136.659653	41.120193	-7.260495	134.838928	33.771152	34.042393	140.073563	37.4456725	13.390949	137.4562455	-86.3700605	6.968291	135.8630605
-5.083679	-2.61042	138.19101	-24.424528	10.432235	136.757141	41.111492	-7.056876	134.92099	33.752079	34.340172	139.626953	37.4317855	13.641648	137.2739715	-86.2808415	7.222822	136.2403105
-5.772939	-4.618611	138.491409	-24.36268	10.735567	136.865295	41.103909	-6.844327	134.979599	33.732422	34.716808	139.069824	37.4181655	13.9362405	137.0247115	-86.1435255	7.5348935	136.7058785
-6.51976	-6.514729	138.927353	-24.297132	11.057701	136.969391	NaN	NaN	NaN	33.722721	35.131359	138.37529	NaN	NaN	NaN	NaN	NaN	NaN
-7.42623	-8.398287	139.54454	-24.201256	11.371025	137.026031	NaN	NaN	NaN	33.701046	35.500645	137.575958	NaN	NaN	NaN	NaN	NaN	NaN
-8.933098	-10.958458	140.550293	-24.020416	11.763554	137.014175	NaN	NaN	NaN	33.686638	35.924202	136.311768	NaN	NaN	NaN	NaN	NaN	NaN
-9.983509	-12.529074	141.187744	-23.893946	11.932125	136.989899	NaN	NaN	NaN	33.671387	36.078133	135.493393	NaN	NaN	NaN	NaN	NaN	NaN
-11.171465	-14.019004	141.864487	-23.795288	12.048144	136.971298	NaN	NaN	NaN	33.652	36.125549	134.793991	NaN	NaN	NaN	NaN	NaN	NaN
-12.3679	-15.332145	142.38736	-23.723063	12.093717	136.942047	41.69799	-5.732457	136.238892	33.610058	36.073254	134.226151	37.654024	15.1703985	135.2325215	-85.10015	9.0170355	138.6515725
-13.666094	-16.565525	142.766495	-23.704927	12.047362	136.905228	41.724682	-5.797045	136.28334	33.58017	35.932381	133.807785	37.652426	15.067668	135.0455625	-85.06228	9.027056	138.7648935
-15.027825	-17.717403	142.944656	-23.719997	11.890416	136.880676	41.688026	-5.948476	136.262161	33.55619	35.653946	133.478989	37.622108	14.852735	134.870575	-85.062102	8.928097	138.890777
-16.406092	-18.662756	142.978149	-23.767126	11.636114	136.865662	41.565983	-6.177179	136.169998	33.497524	35.262104	133.262329	37.5317535	14.5424625	134.7161635	-85.0660055	8.7297655	139.0151605
-18.632902	-19.847666	142.840454	-23.884066	11.186892	136.834579	NaN	NaN	NaN	33.353279	34.573536	133.016022	NaN	NaN	NaN	NaN	NaN	NaN
-20.101685	-20.468157	142.587616	-23.966234	10.878531	136.795395	NaN	NaN	NaN	33.267807	34.136116	132.873047	NaN	NaN	NaN	NaN	NaN	NaN
-21.577881	-20.839678	142.377121	-24.000757	10.614451	136.729431	NaN	NaN	NaN	33.223446	33.778782	132.756561	NaN	NaN	NaN	NaN	NaN	NaN
-23.0741	-20.965599	142.178268	-24.006954	10.444917	136.664993	41.353516	-7.290404	135.15567	33.179684	33.497051	132.568451	37.2666	13.1033235	133.8620605	-85.280508	7.7865105	139.4679255
-24.532116	-20.942904	142.027573	-23.993883	10.357998	136.622833	40.796043	-7.185173	134.909363	33.117615	33.304424	132.376144	36.956829	13.0596255	133.6427535	-84.944595	7.6563705	139.6029125
-25.978062	-20.666945	141.949768	-23.958132	10.31601	136.612747	40.775799	-7.212996	134.647949	33.117233	33.17112	132.171997	36.946516	12.979062	133.409973	-84.86278	7.652958	139.815521
-27.364561	-20.224108	141.852325	-23.899403	10.285443	136.634766	40.705814	-7.146046	134.459656	33.101139	33.106079	131.986191	36.9034765	12.9800165	133.2229235	-84.7022825	7.5908695	140.0466085
-29.49057	-19.230358	141.677063	-23.840181	10.284817	136.761475	40.736477	-7.046971	134.164963	33.056919	33.127373	131.861069	36.896698	13.040201	133.013016	-84.57706	7.529433	140.509934
-30.854845	-18.404652	141.431747	-23.813536	10.308044	136.895615	40.777027	-6.919892	134.027451	33.030422	33.259903	131.878738	36.9037245	13.1700055	132.9530945	-84.5307965	7.4460825	140.8381355
-32.209858	-17.393261	141.078186	-23.794382	10.351131	137.017273	40.753834	-6.737235	133.907242	33.023514	33.485115	131.96608	36.888674	13.37394	132.936661	-84.477438	7.328322	141.097885
-33.534767	-16.268072	140.624863	-23.787264	10.418291	137.125809	40.706844	-6.58423	133.755524	33.01091	33.755585	132.10083	36.858877	13.5856775	132.928177	-84.433405	7.2509045	141.323441
-34.82494	-14.971649	140.118774	-23.787132	10.496334	137.233871	40.632317	-6.368498	133.605438	33.005901	34.008698	132.19162	36.819109	13.8201	132.898529	-84.393373	7.172568	141.569213
-36.082436	-13.563414	139.554626	-23.785118	10.567009	137.302673	40.682877	-6.219018	133.301788	32.984108	34.275345	132.289505	36.8334925	14.0281635	132.7956465	-84.4037285	7.1058545	141.8096995
-37.307808	-12.046535	139.025146	-23.796425	10.629812	137.340805	40.894444	-6.192642	132.896072	32.983784	34.489979	132.386642	36.939114	14.1486685	132.641357	-84.531964	7.1109555	142.040253
-39.063057	-9.589926	138.329575	-23.826097	10.758876	137.370804	40.777729	-5.893229	132.344025	32.946377	34.764759	132.458084	36.862053	14.435765	132.4010545	-84.514247	7.081987	142.3405535
-40.145332	-7.819059	138.028534	-23.8706	10.888404	137.376556	40.699524	-5.66751	131.977798	32.89307	34.953545	132.518768	36.796297	14.6430175	132.248283	-84.537497	7.1337905	142.504829
-41.175072	-5.998362	137.810211	-23.903723	11.051977	137.382599	40.612904	-5.427759	131.669296	32.850761	35.142113	132.560501	36.7318325	14.857177	132.1148985	-84.5392785	7.246777	142.6502995
-42.125206	-4.13817	137.77594	-23.960859	11.232518	137.421814	40.539761	-5.199742	131.494293	32.798092	35.361198	132.556671	36.6689265	15.080728	132.025482	-84.5906445	7.384308	142.818146
-43.010086	-2.242707	137.87677	-24.024319	11.46755	137.513748	40.451004	-4.965863	131.356232	32.704678	35.643501	132.524033	36.577841	15.338819	131.9401325	-84.626479	7.596281	143.0873635
-43.810005	-0.306887	138.104431	-24.082115	11.699061	137.652512	40.371986	-4.704837	131.251068	32.597416	35.974384	132.406921	36.484701	15.6347735	131.8289945	-84.648931	7.7633485	143.4760295
-44.56012	1.635332	138.462585	-24.141645	11.969661	137.857254	40.287846	-4.462998	131.219147	32.457958	36.373199	132.232025	36.372902	15.9551005	131.725586	-84.656192	7.9842215	143.988922
-45.510422	4.591983	139.016968	-24.233601	12.321147	138.217346	40.172001	-4.135813	131.227646	32.260433	36.926353	132.032318	36.216217	16.39527	131.629982	-84.683419	8.247024	144.80471
-46.037136	6.558492	139.384323	-24.281301	12.50613	138.492035	40.098564	-3.899891	131.296661	32.121899	37.250538	131.937698	36.1102315	16.6753235	131.6171795	-84.6728335	8.3369365	145.3668905
-46.446678	8.575759	139.68129	-24.321646	12.644334	138.760056	40.045685	-3.686112	131.359512	32.030437	37.530266	131.952759	36.038061	16.922077	131.6561355	-84.681353	8.366591	145.8639765
-46.625103	10.796185	140.035202	-24.367908	12.766574	139.04718	39.992172	-3.485726	131.415909	31.96139	37.761341	132.03067	35.976781	17.1378075	131.7232895	-84.712597	8.3953405	146.3710705
-47.030945	12.702454	140.419907	-24.422155	12.872278	139.362793	39.925125	-3.293519	131.492691	31.889111	37.976307	132.151108	35.907118	17.341394	131.8218995	-84.751428	8.403162	146.9036865
-47.198257	14.764197	140.826813	-24.463697	12.97756	139.672424	39.857162	-3.083932	131.572189	31.846766	38.179962	132.33226	35.851964	17.548015	131.9522245	-84.779358	8.407105	147.3926235
-47.22562	16.820923	141.182938	-24.504011	13.080615	139.973038	39.766579	-2.938612	131.613068	31.855778	38.383678	132.562088	35.8111785	17.722533	132.087578	-84.8192005	8.438697	147.858498
-47.135281	19.938772	141.796127	-24.548483	13.273202	140.400833	39.62273	-2.784159	131.647415	31.849804	38.638573	132.947174	35.736267	17.927207	132.2972945	-84.833233	8.619197	148.5043715
-46.933998	22.013062	142.139175	-24.581144	13.400753	140.632721	39.534378	-2.718596	131.627335	31.864939	38.788586	133.207626	35.6996585	18.034995	132.4174805	-84.8619465	8.766511	148.8479615
-46.654778	24.066587	142.415146	-24.629381	13.509777	140.800644	39.458374	-2.66215	131.562042	31.863617	38.908806	133.468979	35.6609955	18.123328	132.5155105	-84.9197575	8.896226	149.0857775
-46.242149	26.085142	142.702209	-24.670319	13.627608	140.88945	39.37579	-2.609585	131.457794	31.859514	39.01334	133.679611	35.617652	18.2018775	132.5687025	-84.95829	9.0533385	149.2101975
-45.747696	28.062523	142.94632	-24.737263	13.711884	140.914551	39.289211	-2.547178	131.328812	31.83786	39.118423	133.858673	35.5635355	18.2856225	132.5937425	-85.0380615	9.1381455	149.2353595
-45.114185	29.987717	143.096176	-24.804047	13.763426	140.871307	39.184326	-2.45878	131.206314	31.849817	39.168743	134.044342	35.5170715	18.3549815	132.625328	-85.1251655	9.1718705	149.117286
-44.395248	31.846029	143.257004	-24.871595	13.8145	140.790588	39.081875	-2.393027	131.078842	31.882456	39.180313	134.273499	35.4821655	18.393643	132.6761705	-85.2253555	9.235357	148.9050055
-43.070282	34.518097	143.410797	-24.972445	13.878122	140.680466	38.963707	-2.407577	131.000443	32.007767	39.151886	134.673553	35.485737	18.3721545	132.836998	-85.430627	9.3840895	148.523934
-42.078503	36.214916	143.515488	-25.030321	13.923311	140.654892	38.892326	-2.478553	131.010468	32.085365	39.103706	134.964966	35.4888455	18.3125765	132.987717	-85.5494875	9.5340455	148.322067
-40.994274	37.853611	143.564621	-25.097952	13.978951	140.644104	38.843964	-2.584568	131.049667	32.157845	39.038544	135.201889	35.5009045	18.226988	133.125778	-85.6968085	9.730914	148.16243
-39.817108	39.384888	143.582825	-25.158739	14.065747	140.657623	38.803143	-2.729954	131.097656	32.183823	38.97308	135.390823	35.493483	18.121563	133.2442395	-85.810961	10.009931	148.0710065
-38.565971	40.860874	143.512375	-25.239214	14.165735	140.667694	38.736889	-2.8343	131.159851	32.158585	38.914406	135.543747	35.447737	18.040053	133.351799	-85.926165	10.291417	147.983589
-37.252079	42.250694	143.37207	-25.334934	14.239558	140.658478	38.651821	-2.920997	131.203934	32.159367	38.878529	135.607117	35.405594	17.978766	133.4055255	-86.075462	10.50035	147.9114305
-35.859707	43.548382	143.24855	-25.440294	14.291528	140.581726	38.534607	-3.03314	131.24379	32.167545	38.832897	135.684616	35.351076	17.8998785	133.464203	-86.231664	10.6831775	147.699249
-33.605911	45.281895	143.082932	-25.607332	14.253271	140.413712	38.361324	-3.204108	131.206543	32.129284	38.629913	135.815933	35.245304	17.7129025	133.511238	-86.459968	10.7936395	147.316186
-32.00774	46.299248	143.107864	-25.703451	14.1796	140.278656	38.253662	-3.345897	131.152374	32.117863	38.465775	135.969162	35.1857625	17.559939	133.560768	-86.5926645	10.799261	146.996544
-30.325016	47.182323	143.26622	-25.81366	14.03075	140.086884	38.1707	-3.513438	131.097992	32.133404	38.258923	136.266022	35.152052	17.3727425	133.682007	-86.779372	10.6887575	146.491761
-28.553099	47.934551	143.600204	-25.890461	13.869492	139.936417	38.113739	-3.555411	131.073135	32.151993	38.014515	136.678284	35.132866	17.229552	133.8757095	-86.913788	10.509432	145.9971245
-26.743591	48.524551	144.162125	-25.953154	13.693926	139.79248	38.080807	-3.626098	131.117599	32.249374	37.839069	137.240524	35.1650905	17.1064855	134.1790615	-87.0713985	10.2813665	145.4058985
-24.865887	48.969467	144.919968	-25.994337	13.521401	139.622467	38.125328	-3.824976	131.06813	32.356411	37.656689	137.997803	35.2408695	16.9158565	134.5329665	-87.2295435	10.1269455	144.7119675
-22.961788	49.228111	145.794647	-25.985304	13.383555	139.470612	38.239971	-3.927091	131.065399	32.453316	37.431763	138.844879	35.3466435	16.752336	134.955139	-87.3172515	10.014774	143.986085
-20.015358	49.302856	147.214111	-25.964457	13.240199	139.366516	38.398304	-4.080317	131.226807	32.717003	37.119381	140.325943	35.5576535	16.519532	135.776375	-87.4865675	9.960866	142.956657
-18.077057	49.177094	148.030807	-25.925367	13.202577	139.407532	38.687386	-4.326683	131.411896	32.785469	36.829178	141.29332	35.7364275	16.2512475	136.352608	-87.5871615	10.1539065	142.462456
-16.074278	48.949127	148.626572	-25.876055	13.239222	139.545853	38.583763	-4.384984	131.537201	32.888809	36.556858	142.143829	35.736286	16.085937	136.840515	-87.488396	10.392507	142.251191
-14.087337	48.580887	148.970657	-25.841051	13.243789	139.674026	38.745399	-4.536338	131.983734	32.981377	36.394066	142.86911	35.863388	15.928864	137.426422	-87.54549	10.558714	141.92163
-12.142048	48.051235	149.030579	-25.82058	13.24258	139.696457	38.918064	-4.655288	132.492233	NaN	NaN	NaN	NaN	NaN	NaN	NaN	NaN	NaN
-10.227601	47.350891	148.937012	-25.829962	13.229344	139.677277	39.111698	-4.745385	133.034149	NaN	NaN	NaN	NaN	NaN	NaN	NaN	NaN	NaN
-8.387646	46.463161	148.795975	-25.848583	13.213028	139.64328	39.262745	-4.824735	133.575745	NaN	NaN	NaN	NaN	NaN	NaN	NaN	NaN	NaN
-5.703387	44.745464	148.556229	-25.923555	13.113156	139.737579	39.418129	-4.938173	134.293839	NaN	NaN	NaN	NaN	NaN	NaN	NaN	NaN	NaN
-3.999449	43.305962	148.450851	-25.934055	13.003174	139.890747	39.444679	-4.996064	134.740677	NaN	NaN	NaN	NaN	NaN	NaN	NaN	NaN	NaN
-2.392581	41.741314	148.235153	-25.953617	12.864639	140.070801	39.491291	-5.103242	135.090546	NaN	NaN	NaN	NaN	NaN	NaN	NaN	NaN	NaN
-0.81749	39.956066	148.039108	-25.962675	12.714681	140.24202	39.539928	-5.258248	135.450073	NaN	NaN	NaN	NaN	NaN	NaN	NaN	NaN	NaN
0.592934	38.040337	147.842865	-25.94931	12.563602	140.416245	39.593472	-5.387813	135.774582	NaN	NaN	NaN	NaN	NaN	NaN	NaN	NaN	NaN
1.981368	35.957539	147.613892	-25.929365	12.416903	140.604111	39.656837	-5.524545	136.119354	NaN	NaN	NaN	NaN	NaN	NaN	NaN	NaN	NaN
3.238065	33.756832	147.465286	-25.918674	12.296776	140.826706	39.672615	-5.639671	136.557236	NaN	NaN	NaN	NaN	NaN	NaN	NaN	NaN	NaN
4.917682	30.224716	147.133728	-25.906494	12.191172	141.10257	39.697937	-5.75055	137.546463	NaN	NaN	NaN	NaN	NaN	NaN	NaN	NaN	NaN
5.903625	27.755901	146.964478	-25.902786	12.147252	141.229523	NaN	NaN	NaN	NaN	NaN	NaN	NaN	NaN	NaN	NaN	NaN	NaN
6.714766	25.179409	146.901367	-25.878036	12.121309	141.317261	NaN	NaN	NaN	NaN	NaN	NaN	NaN	NaN	NaN	NaN	NaN	NaN
7.415033	22.57205	146.874176	-25.832949	12.096708	141.380707	NaN	NaN	NaN	NaN	NaN	NaN	NaN	NaN	NaN	NaN	NaN	NaN
7.973995	19.897167	146.949081	-25.780428	12.040118	141.391556	NaN	NaN	NaN	32.437099	36.535133	146.292465	NaN	NaN	NaN	NaN	NaN	NaN
8.331275	17.186701	147.051086	-25.721783	11.972017	141.307388	NaN	NaN	NaN	32.477875	36.707859	146.118469	NaN	NaN	NaN	NaN	NaN	NaN
8.593119	14.4793	147.045166	-25.641924	11.897692	141.157379	NaN	NaN	NaN	32.523895	36.87315	145.867401	NaN	NaN	NaN	NaN	NaN	NaN
8.710346	10.447796	146.923859	-25.528141	11.825109	140.786896	NaN	NaN	NaN	32.613735	37.082069	145.319153	NaN	NaN	NaN	NaN	NaN	NaN
8.621413	7.774533	146.688766	-25.485426	11.77177	140.527542	NaN	NaN	NaN	32.759937	37.306259	144.726517	NaN	NaN	NaN	NaN	NaN	NaN
8.39327	5.156759	146.390594	-25.466543	11.70151	140.283966	NaN	NaN	NaN	32.709599	37.320675	144.265228	NaN	NaN	NaN	NaN	NaN	NaN
7.965921	2.556441	146.047134	-25.49881	11.604581	140.075745	NaN	NaN	NaN	32.647717	37.263123	143.852859	NaN	NaN	NaN	NaN	NaN	NaN
7.373561	-0.0331	145.707947	-25.537582	11.477634	139.877777	NaN	NaN	NaN	32.557426	37.119736	143.483841	NaN	NaN	NaN	NaN	NaN	NaN
6.685355	-2.567443	145.240326	-25.593822	11.30264	139.717407	NaN	NaN	NaN	32.418579	36.953335	143.169144	NaN	NaN	NaN	NaN	NaN	NaN
5.790565	-5.104238	144.885376	-25.694832	11.122316	139.613541	NaN	NaN	NaN	32.250767	36.768143	142.89415	NaN	NaN	NaN	NaN	NaN	NaN
4.248616	-8.776697	144.464691	-25.811693	10.822263	139.675903	39.848431	-4.796936	140.156372	31.981876	36.436501	142.50563	35.9151535	15.8197825	141.331001	-87.5385395	5.8247435	138.020805
3.038488	-11.146902	144.48584	-25.846035	10.556873	140.073975	39.813927	-4.882529	139.918472	31.912699	36.232193	142.076126	35.863313	15.674832	140.997299	-87.555383	5.438914	139.150651
1.639551	-13.472192	144.839783	-25.8494	10.25271	140.684952	NaN	NaN	NaN	31.859919	36.03191	141.589203	NaN	NaN	NaN	NaN	NaN	NaN
0.219758	-15.67781	145.41098	-25.807753	9.900163	141.43074	NaN	NaN	NaN	31.754944	35.860954	141.131897	NaN	NaN	NaN	NaN	NaN	NaN
-1.363345	-17.798191	146.313766	-25.763098	9.534352	142.291931	NaN	NaN	NaN	31.641769	35.687874	140.695572	NaN	NaN	NaN	NaN	NaN	NaN
-2.973462	-19.784534	147.454514	-25.7425	9.134206	143.136597	NaN	NaN	NaN	31.45475	35.438202	140.280502	NaN	NaN	NaN	NaN	NaN	NaN
-4.709186	-21.639166	148.752228	-25.758192	8.73875	143.942444	NaN	NaN	NaN	31.256849	35.081421	139.891495	NaN	NaN	NaN	NaN	NaN	NaN
-7.425144	-24.134508	150.908783	-25.786379	8.150024	144.861404	NaN	NaN	NaN	31.014776	34.493004	139.419983	NaN	NaN	NaN	NaN	NaN	NaN
-9.258854	-25.547977	152.198517	-25.824646	7.766076	145.233414	NaN	NaN	NaN	30.883213	34.104897	139.14003	NaN	NaN	NaN	NaN	NaN	NaN
-11.219645	-26.798153	153.284668	-25.84683	7.365921	145.428818	NaN	NaN	NaN	30.743767	33.752312	138.903732	NaN	NaN	NaN	NaN	NaN	NaN
-13.043213	-27.897406	154.161957	-25.877201	6.981002	145.524078	NaN	NaN	NaN	30.608549	33.425556	138.632889	NaN	NaN	NaN	NaN	NaN	NaN
-14.960575	-28.83811	154.774826	-25.889305	6.622144	145.507568	NaN	NaN	NaN	30.509228	33.120647	138.364746	NaN	NaN	NaN	NaN	NaN	NaN
-16.775799	-29.654551	155.076385	-25.895912	6.288902	145.421616	NaN	NaN	NaN	30.440367	32.83683	138.12114	NaN	NaN	NaN	NaN	NaN	NaN
-18.692207	-30.325174	155.006409	-25.925844	5.983326	145.304611	NaN	NaN	NaN	30.396637	32.539894	137.960999	NaN	NaN	NaN	NaN	NaN	NaN
-21.576118	-31.118536	154.187531	-26.013294	5.526852	145.212891	NaN	NaN	NaN	30.354128	32.073872	137.91832	NaN	NaN	NaN	NaN	NaN	NaN
-23.521042	-31.428909	153.40271	-26.048702	5.189091	145.250778	NaN	NaN	NaN	30.324841	31.715151	138.023621	NaN	NaN	NaN	NaN	NaN	NaN
-25.383186	-31.613064	152.603775	-26.056395	4.834891	145.354172	NaN	NaN	NaN	30.277433	31.339724	138.142426	NaN	NaN	NaN	NaN	NaN	NaN
-27.284643	-31.526148	151.921768	-26.080835	4.492892	145.490036	NaN	NaN	NaN	30.217501	30.985373	138.225845	NaN	NaN	NaN	NaN	NaN	NaN
-29.113007	-31.285763	151.198929	-26.097446	4.134454	145.614792	NaN	NaN	NaN	30.140554	30.602545	138.243591	NaN	NaN	NaN	NaN	NaN	NaN
-30.778694	-30.773418	150.65213	-26.074261	3.766277	145.710342	NaN	NaN	NaN	30.096191	30.172041	138.22905	NaN	NaN	NaN	NaN	NaN	NaN
-32.530861	-30.087942	150.277267	-26.061529	3.375315	145.77272	NaN	NaN	NaN	30.059549	29.663055	138.157578	NaN	NaN	NaN	NaN	NaN	NaN
-35.140945	-28.900585	150.088318	-26.059988	2.727858	145.705627	NaN	NaN	NaN	29.986715	28.790379	137.871536	NaN	NaN	NaN	NaN	NaN	NaN
-36.958153	-28.001141	150.03447	-26.097134	2.290576	145.547119	NaN	NaN	NaN	29.897631	28.261345	137.594971	NaN	NaN	NaN	NaN	NaN	NaN
-38.593941	-26.876766	149.850586	-26.172319	1.899591	145.328659	NaN	NaN	NaN	29.825541	27.753044	137.25502	NaN	NaN	NaN	NaN	NaN	NaN
-40.180992	-25.593958	149.485092	-26.247761	1.544506	145.064789	NaN	NaN	NaN	29.737837	27.309572	136.918564	NaN	NaN	NaN	NaN	NaN	NaN
-41.69548	-24.142847	149.041504	-26.297306	1.23505	144.828552	NaN	NaN	NaN	29.657959	26.93973	136.587448	NaN	NaN	NaN	NaN	NaN	NaN
-43.121845	-22.555655	148.57666	-26.301666	0.980375	144.654388	NaN	NaN	NaN	29.589415	26.689316	136.278152	NaN	NaN	NaN	NaN	NaN	NaN
-44.427341	-20.792952	148.150818	-26.271099	0.775537	144.555542	NaN	NaN	NaN	29.513186	26.512634	135.997559	NaN	NaN	NaN	NaN	NaN	NaN
-46.221157	-17.866621	147.698563	-26.258781	0.552606	144.596329	NaN	NaN	NaN	29.336914	26.373663	135.696274	NaN	NaN	NaN	NaN	NaN	NaN
-47.310219	-15.73499	147.661606	-26.310205	0.446719	144.758194	NaN	NaN	NaN	29.12204	26.332933	135.526794	NaN	NaN	NaN	NaN	NaN	NaN
-48.245094	-13.473433	147.806366	-26.386314	0.350827	145.013611	NaN	NaN	NaN	28.89854	26.324295	135.438553	NaN	NaN	NaN	NaN	NaN	NaN
-49.058731	-11.149955	148.075272	-26.450693	0.289113	145.331879	38.400784	-12.905169	134.399445	28.70785	26.35968	135.481918	33.554317	6.7272555	134.9406815	-86.455703	-6.1490295	155.7230765
-49.729267	-8.737359	148.445999	-26.485262	0.246573	145.70488	38.085274	-12.800556	133.937927	28.592506	26.435984	135.707291	33.33889	6.817714	134.822609	-86.309414	-6.324568	156.587151
-50.262993	-6.280691	148.83873	-26.51685	0.219312	146.088913	37.815113	-12.708029	133.530319	28.621138	26.529625	136.126526	33.2181255	6.910798	134.8284225	-86.2518255	-6.472174	157.3494035
-50.637924	-3.807089	149.332581	-26.545727	0.258684	146.472229	37.531109	-12.641499	133.136658	28.684792	26.673456	136.674744	33.1079505	7.0159785	134.905701	-86.1994045	-6.4986105	158.038757
-50.954353	-0.117135	150.223389	-26.679689	0.381738	147.022324	37.139435	-12.420517	132.672562	28.718821	26.996571	137.539871	32.929128	7.288027	135.1062165	-86.288506	-6.524551	158.9384315
-50.963547	2.264324	150.864395	-26.771503	0.491628	147.361969	36.930222	-12.173384	132.455322	28.735785	27.31925	138.111954	32.8330035	7.572933	135.283638	-86.3760095	-6.589677	159.4403
-50.864822	4.575031	151.483139	-26.842632	0.612491	147.708282	36.798893	-11.97879	132.372589	28.749163	27.610332	138.665237	32.774028	7.815771	135.518913	-86.459292	-6.590789	159.897651
-50.530563	6.843167	151.949661	-26.915798	0.679887	147.962067	36.735596	-11.828956	132.41011	28.761465	27.773397	139.160172	32.7485305	7.9722205	135.785141	-86.5801265	-6.6124465	160.138993
-50.11795	9.020657	152.341461	-26.935179	0.68921	148.155991	36.721851	-11.768847	132.459747	28.830206	27.791769	139.559525	32.7760285	8.011461	136.009636	-86.6463865	-6.633041	160.302346
-49.531876	11.112862	152.527039	-26.929218	0.662281	148.28833	36.759331	-11.831984	132.608658	28.93767	27.727711	139.878174	32.8485005	7.9478635	136.243416	-86.7069365	-6.6233015	160.333244
-48.836246	13.099972	152.669296	-26.89513	0.600403	148.37001	36.842438	-11.954667	132.775192	29.072861	27.590012	140.060867	32.9576495	7.8176725	136.4180295	-86.7479095	-6.6168665	160.3219905
-47.513546	15.887594	152.734726	-26.84409	0.501819	148.453354	37.214027	-12.355336	133.00058	29.306702	27.355221	140.308899	33.2603645	7.4999425	136.6547395	-86.9485445	-6.4963045	160.2519685
-46.469025	17.636028	152.775909	-26.813921	0.497479	148.504913	37.453415	-12.587873	133.122772	29.45146	27.257645	140.517502	33.4524375	7.334886	136.820137	-87.0802795	-6.339928	160.189689
-45.2682	19.287777	152.881546	-26.788429	0.563226	148.555008	37.078232	-12.351939	133.125549	29.641798	27.238262	140.832474	33.360015	7.4431615	136.9790115	-86.936873	-6.3167095	160.1310045
-43.947414	20.873365	153.03566	-26.75651	0.688086	148.575592	37.132122	-12.290308	133.244843	29.863272	27.283323	141.253113	33.497697	7.4965075	137.248978	-87.010717	-6.1203355	159.902206
-42.512009	22.366657	153.222778	-26.755026	0.908863	148.597931	37.166111	-12.164532	133.396561	30.08905	27.438036	141.801468	33.6275805	7.636752	137.5990145	-87.1376325	-5.819026	159.5968475
-40.933983	23.73855	153.470093	-26.769417	1.191412	148.619919	37.210659	-12.044748	133.533325	NaN	NaN	NaN	NaN	NaN	NaN	NaN	NaN	NaN
-39.26387	25.003416	153.677155	-26.817364	1.537008	148.639328	37.251968	-11.861793	133.738129	NaN	NaN	NaN	NaN	NaN	NaN	NaN	NaN	NaN
-36.528252	26.558928	154.134018	-26.890516	2.084991	148.726578	37.284935	-11.529348	134.051178	NaN	NaN	NaN	NaN	NaN	NaN	NaN	NaN	NaN
-34.618847	27.381929	154.39328	-26.917061	2.421832	148.81662	37.325226	-11.351602	134.304947	NaN	NaN	NaN	NaN	NaN	NaN	NaN	NaN	NaN
-32.571514	28.043732	154.629288	-26.919085	2.743159	148.951004	NaN	NaN	NaN	NaN	NaN	NaN	NaN	NaN	NaN	NaN	NaN	NaN
-30.489695	28.526339	154.752167	-26.945963	3.087521	149.155457	NaN	NaN	NaN	NaN	NaN	NaN	NaN	NaN	NaN	NaN	NaN	NaN
-28.335312	28.851179	154.738174	-26.990131	3.466775	149.377655	NaN	NaN	NaN	NaN	NaN	NaN	NaN	NaN	NaN	NaN	NaN	NaN
-26.154942	29.032072	154.530167	-27.016678	3.905214	149.56665	NaN	NaN	NaN	NaN	NaN	NaN	NaN	NaN	NaN	NaN	NaN	NaN
-23.892096	29.07719	154.18222	-27.029741	4.382931	149.716171	NaN	NaN	NaN	NaN	NaN	NaN	NaN	NaN	NaN	NaN	NaN	NaN
-20.460964	28.876528	153.519104	-27.037689	5.132083	149.814087	NaN	NaN	NaN	NaN	NaN	NaN	NaN	NaN	NaN	NaN	NaN	NaN
-18.08342	28.54937	153.098434	-27.049318	5.675676	149.763245	NaN	NaN	NaN	NaN	NaN	NaN	NaN	NaN	NaN	NaN	NaN	NaN
-15.776542	28.082233	152.746643	-27.103376	6.245699	149.635361	NaN	NaN	NaN	NaN	NaN	NaN	NaN	NaN	NaN	NaN	NaN	NaN
-13.464901	27.465122	152.342316	-27.193588	6.839915	149.403748	NaN	NaN	NaN	NaN	NaN	NaN	NaN	NaN	NaN	NaN	NaN	NaN
-11.212055	26.689934	152.08725	-27.302092	7.409333	149.147934	NaN	NaN	NaN	NaN	NaN	NaN	NaN	NaN	NaN	NaN	NaN	NaN
-9.0639	25.787199	151.910278	-27.421633	7.928328	148.916306	NaN	NaN	NaN	NaN	NaN	NaN	NaN	NaN	NaN	NaN	NaN	NaN
-6.920007	24.709116	151.810318	-27.541801	8.423576	148.716202	NaN	NaN	NaN	NaN	NaN	NaN	NaN	NaN	NaN	NaN	NaN	NaN
-3.88239	22.874641	151.807007	-27.642445	9.066323	148.440475	NaN	NaN	NaN	NaN	NaN	NaN	NaN	NaN	NaN	NaN	NaN	NaN
-1.980385	21.51507	151.80574	-27.701208	9.420524	148.292221	NaN	NaN	NaN	NaN	NaN	NaN	NaN	NaN	NaN	NaN	NaN	NaN
-0.125789	20.010702	151.851837	-27.781591	9.757698	148.206726	NaN	NaN	NaN	NaN	NaN	NaN	NaN	NaN	NaN	NaN	NaN	NaN
1.607288	18.392284	151.907944	-27.848816	10.088316	148.130753	NaN	NaN	NaN	NaN	NaN	NaN	NaN	NaN	NaN	NaN	NaN	NaN
3.265217	16.710518	151.910583	-27.863873	10.395966	148.042084	NaN	NaN	NaN	NaN	NaN	NaN	NaN	NaN	NaN	NaN	NaN	NaN
4.885828	14.910366	151.892746	-27.830162	10.697896	147.928284	NaN	NaN	NaN	NaN	NaN	NaN	NaN	NaN	NaN	NaN	NaN	NaN
6.330285	13.078432	151.88884	-27.774191	10.993309	147.762238	NaN	NaN	NaN	NaN	NaN	NaN	NaN	NaN	NaN	NaN	NaN	NaN
8.31886	10.210897	151.895065	-27.685843	11.476761	147.471283	NaN	NaN	NaN	NaN	NaN	NaN	NaN	NaN	NaN	NaN	NaN	NaN
9.536329	8.243059	151.921814	-27.638704	11.772808	147.271484	NaN	NaN	NaN	NaN	NaN	NaN	NaN	NaN	NaN	NaN	NaN	NaN
10.534287	6.239693	152.094589	-27.60297	12.022199	147.055954	NaN	NaN	NaN	NaN	NaN	NaN	NaN	NaN	NaN	NaN	NaN	NaN
10.585306	4.896725	152.107071	-27.555618	12.206423	146.824722	NaN	NaN	NaN	NaN	NaN	NaN	NaN	NaN	NaN	NaN	NaN	NaN
9.721442	4.060952	151.864807	-27.532398	12.328036	146.576263	NaN	NaN	NaN	NaN	NaN	NaN	NaN	NaN	NaN	NaN	NaN	NaN
8.910806	3.126029	151.552124	-27.533049	12.413404	146.322769	NaN	NaN	NaN	NaN	NaN	NaN	NaN	NaN	NaN	NaN	NaN	NaN
7.912051	2.152029	151.226151	-27.546326	12.469815	146.085861	NaN	NaN	NaN	NaN	NaN	NaN	NaN	NaN	NaN	NaN	NaN	NaN
6.31147	0.75447	150.659744	-27.561077	12.582278	145.753754	NaN	NaN	NaN	NaN	NaN	NaN	NaN	NaN	NaN	NaN	NaN	NaN
5.05322	-0.152335	150.296341	-27.593723	12.635059	145.567535	NaN	NaN	NaN	NaN	NaN	NaN	NaN	NaN	NaN	NaN	NaN	NaN
3.714602	-1.000544	149.955475	-27.615807	12.648909	145.409073	NaN	NaN	NaN	NaN	NaN	NaN	NaN	NaN	NaN	NaN	NaN	NaN
2.139377	-1.79159	149.686752	-27.632772	12.632528	145.272797	NaN	NaN	NaN	NaN	NaN	NaN	NaN	NaN	NaN	NaN	NaN	NaN
0.639598	-2.560647	149.429764	-27.645027	12.616652	145.20076	NaN	NaN	NaN	NaN	NaN	NaN	NaN	NaN	NaN	NaN	NaN	NaN
-1.122268	-3.185148	149.23259	-27.685944	12.639727	145.272934	NaN	NaN	NaN	NaN	NaN	NaN	NaN	NaN	NaN	NaN	NaN	NaN
-2.822217	-3.803294	149.067368	-27.683502	12.66413	145.507568	NaN	NaN	NaN	NaN	NaN	NaN	NaN	NaN	NaN	NaN	NaN	NaN
-5.59415	-4.499697	149.069473	-27.586096	12.686264	146.170547	NaN	NaN	NaN	NaN	NaN	NaN	NaN	NaN	NaN	NaN	NaN	NaN
-7.577773	-4.840205	149.246841	-27.465004	12.720895	146.725647	NaN	NaN	NaN	NaN	NaN	NaN	NaN	NaN	NaN	NaN	NaN	NaN
-9.553916	-5.119884	149.711533	-27.328018	12.750952	147.316757	NaN	NaN	NaN	NaN	NaN	NaN	NaN	NaN	NaN	NaN	NaN	NaN
-11.665756	-5.23946	150.3228	-27.221033	12.802008	147.941147	NaN	NaN	NaN	NaN	NaN	NaN	NaN	NaN	NaN	NaN	NaN	NaN
-13.729532	-5.305181	150.908051	-27.147303	12.877111	148.516251	NaN	NaN	NaN	30.42345	38.608337	143.372101	NaN	NaN	NaN	NaN	NaN	NaN
-15.905127	-5.21217	151.41481	-27.143827	12.965685	149.049713	NaN	NaN	NaN	30.459452	38.983871	142.793091	NaN	NaN	NaN	NaN	NaN	NaN
-18.043016	-5.038283	151.743652	-27.116337	13.055034	149.545654	NaN	NaN	NaN	30.233574	39.414955	142.375229	NaN	NaN	NaN	NaN	NaN	NaN
-21.239052	-4.550952	151.932983	-26.9765	13.213332	150.131393	NaN	NaN	NaN	30.020571	39.911224	141.956696	NaN	NaN	NaN	NaN	NaN	NaN
-23.38464	-4.057255	151.927551	-26.859655	13.329803	150.442047	NaN	NaN	NaN	29.751062	40.23423	141.824753	NaN	NaN	NaN	NaN	NaN	NaN
-25.435934	-3.502527	151.781708	-26.761786	13.434911	150.701126	NaN	NaN	NaN	29.296303	40.53371	141.746063	NaN	NaN	NaN	NaN	NaN	NaN
-27.504841	-2.791689	151.757492	-26.715315	13.469747	150.904434	NaN	NaN	NaN	28.841305	40.779305	141.573547	NaN	NaN	NaN	NaN	NaN	NaN
-29.437658	-2.071949	151.765579	-26.701181	13.407047	151.110001	NaN	NaN	NaN	28.533888	40.865494	141.213638	NaN	NaN	NaN	NaN	NaN	NaN
-31.3901	-1.205375	152.026169	-26.683933	13.237232	151.340576	NaN	NaN	NaN	28.328085	40.814018	140.6987	NaN	NaN	NaN	NaN	NaN	NaN
-33.119793	-0.334984	152.3582	-26.651161	13.009399	151.545685	NaN	NaN	NaN	28.082466	40.704273	140.196182	NaN	NaN	NaN	NaN	NaN	NaN
-35.556744	1.15315	152.846619	-26.569002	12.617647	151.763016	NaN	NaN	NaN	27.749825	40.499424	139.635071	NaN	NaN	NaN	NaN	NaN	NaN
-37.048195	2.249162	153.169922	-26.552095	12.352222	151.839478	NaN	NaN	NaN	27.584553	40.364029	139.405853	NaN	NaN	NaN	NaN	NaN	NaN
-38.363186	3.405743	153.293839	-26.570297	12.105691	151.882904	NaN	NaN	NaN	27.489614	40.226482	139.283936	NaN	NaN	NaN	NaN	NaN	NaN
-39.602154	4.6431	153.450989	-26.622625	11.908694	151.844711	NaN	NaN	NaN	27.339363	40.103767	139.196167	NaN	NaN	NaN	NaN	NaN	NaN
-40.667023	5.941621	153.420975	-26.691273	11.746922	151.748093	37.927094	-0.386665	137.43808	27.385252	39.98629	139.086441	32.656173	19.7998125	138.2622605	-86.038719	3.6940315	165.2339255
-41.582504	7.276992	153.391022	-26.739767	11.607897	151.580505	37.777988	-0.463013	137.120224	27.277752	39.974232	138.978333	32.52787	19.7556095	138.0492785	-86.007404	3.4601845	165.1117315
-42.370216	8.667174	153.194687	-26.763212	11.493947	151.348373	37.624557	-0.556876	136.798523	27.205759	39.951862	138.90155	32.415158	19.697493	137.8500365	-85.941582	3.290401	164.8467095
-43.205421	10.831236	152.840607	-26.85211	11.245962	150.913025	37.420197	-0.667677	136.330994	27.180037	39.865204	138.887161	32.300117	19.5987635	137.6090775	-86.004337	2.8931605	164.2169725
-43.613224	12.260462	152.56076	-26.950502	11.093614	150.634644	37.335484	-0.782835	136.12027	27.160227	39.735619	138.864975	32.2478555	19.476392	137.4926225	-86.1488595	2.710836	163.7766655
-43.805321	13.709569	152.379486	-27.040916	10.889207	150.395401	37.25098	-0.946292	135.993454	27.200682	39.640049	138.912628	32.225831	19.3468785	137.453041	-86.307663	2.4315355	163.337761
-43.811192	15.063418	152.24762	-27.089029	10.666124	150.253708	37.219395	-1.134199	135.92569	27.23563	39.525311	139.075241	32.2275125	19.195556	137.5004655	-86.4055705	2.136692	163.0069505
-43.640961	16.531103	152.296417	-27.077944	10.433809	150.199692	37.225006	-1.31737	135.83252	27.321589	39.397366	139.309937	32.2732975	19.039998	137.5712285	-86.4291855	1.82762	162.8281555
-43.186016	17.817598	152.427505	-27.01985	10.191807	150.221283	37.244518	-1.544683	135.768372	27.461857	39.263004	139.619492	32.3531875	18.8591605	137.693932	-86.3928875	1.5244535	162.748634
-42.626381	19.188322	152.63858	-26.931578	9.946042	150.276321	37.281219	-1.772789	135.690613	27.638256	39.113354	140.013367	32.4597375	18.6702825	137.85199	-86.3228935	1.2218015	162.700652
-41.375954	21.056559	153.018097	-26.820745	9.626679	150.408646	37.354107	-2.041063	135.6008	27.999926	38.90683	140.701111	32.6770165	18.4328835	138.1509555	-86.3185065	0.8204745	162.6663365
-40.392391	22.153801	153.278046	-26.75769	9.476061	150.496918	37.409988	-2.183943	135.625595	NaN	NaN	NaN	NaN	NaN	NaN	NaN	NaN	NaN
-39.284439	23.291788	153.308243	-26.691624	9.364623	150.532104	37.488605	-2.301606	135.75444	NaN	NaN	NaN	NaN	NaN	NaN	NaN	NaN	NaN
-37.955593	24.266047	153.384491	-26.65099	9.296469	150.542465	37.594608	-2.381308	135.933701	NaN	NaN	NaN	NaN	NaN	NaN	NaN	NaN	NaN
-36.587471	25.1423	153.339035	-26.615608	9.279388	150.526276	37.738415	-2.462463	136.156723	NaN	NaN	NaN	NaN	NaN	NaN	NaN	NaN	NaN
-35.055492	25.966717	153.146393	-26.58971	9.328007	150.483017	37.878674	-2.602531	136.439972	NaN	NaN	NaN	NaN	NaN	NaN	NaN	NaN	NaN
-33.413368	26.648506	153.015472	-26.563141	9.418991	150.380264	38.072334	-2.691672	136.764786	NaN	NaN	NaN	NaN	NaN	NaN	NaN	NaN	NaN
-30.791962	27.424589	152.673584	-26.484819	9.566598	150.260529	NaN	NaN	NaN	NaN	NaN	NaN	NaN	NaN	NaN	NaN	NaN	NaN
-28.865063	27.780453	152.499237	-26.430061	9.690641	150.183136	NaN	NaN	NaN	NaN	NaN	NaN	NaN	NaN	NaN	NaN	NaN	NaN
-26.978439	27.990669	152.266113	-26.388168	9.83277	150.09758	NaN	NaN	NaN	NaN	NaN	NaN	NaN	NaN	NaN	NaN	NaN	NaN
-24.904985	28.100677	152.117264	-26.347832	10.032604	150.05191	NaN	NaN	NaN	NaN	NaN	NaN	NaN	NaN	NaN	NaN	NaN	NaN
-22.913441	28.027996	151.912918	-26.329443	10.253673	150.017319	NaN	NaN	NaN	NaN	NaN	NaN	NaN	NaN	NaN	NaN	NaN	NaN
-20.784952	27.881289	151.726044	-26.3277	10.54517	150.015579	NaN	NaN	NaN	NaN	NaN	NaN	NaN	NaN	NaN	NaN	NaN	NaN
-18.775635	27.603392	151.549515	-26.363075	10.820645	150.041016	NaN	NaN	NaN	NaN	NaN	NaN	NaN	NaN	NaN	NaN	NaN	NaN
-15.57304	26.953745	151.352295	-26.387838	11.249342	150.099319	NaN	NaN	NaN	NaN	NaN	NaN	NaN	NaN	NaN	NaN	NaN	NaN
-13.49954	26.35247	151.249771	-26.412127	11.480711	150.13768	NaN	NaN	NaN	NaN	NaN	NaN	NaN	NaN	NaN	NaN	NaN	NaN
-11.473274	25.630692	151.260193	-26.468679	11.680493	150.202255	NaN	NaN	NaN	NaN	NaN	NaN	NaN	NaN	NaN	NaN	NaN	NaN
-9.468287	24.7987	151.326874	-26.553301	11.826334	150.27623	NaN	NaN	NaN	NaN	NaN	NaN	NaN	NaN	NaN	NaN	NaN	NaN
-7.560057	23.868155	151.494415	-26.672268	11.946503	150.380005	NaN	NaN	NaN	NaN	NaN	NaN	NaN	NaN	NaN	NaN	NaN	NaN
-5.649141	22.875101	151.746841	-26.788679	12.058285	150.462891	NaN	NaN	NaN	NaN	NaN	NaN	NaN	NaN	NaN	NaN	NaN	NaN
-3.847792	21.826685	152.058426	-26.909929	12.179046	150.565002	NaN	NaN	NaN	NaN	NaN	NaN	NaN	NaN	NaN	NaN	NaN	NaN
-1.255794	20.144625	152.75882	-27.068203	12.354821	150.661728	NaN	NaN	NaN	NaN	NaN	NaN	NaN	NaN	NaN	NaN	NaN	NaN
0.314851	18.98671	153.300964	-27.193916	12.439569	150.794739	NaN	NaN	NaN	NaN	NaN	NaN	NaN	NaN	NaN	NaN	NaN	NaN
1.802772	17.840834	153.925278	-27.313889	12.521256	150.91153	NaN	NaN	NaN	NaN	NaN	NaN	NaN	NaN	NaN	NaN	NaN	NaN
3.181328	16.655764	154.517639	-27.37528	12.569573	150.954254	NaN	NaN	NaN	NaN	NaN	NaN	NaN	NaN	NaN	NaN	NaN	NaN
4.384067	15.472388	155.203857	-27.389383	12.53466	150.938171	NaN	NaN	NaN	NaN	NaN	NaN	NaN	NaN	NaN	NaN	NaN	NaN
5.448136	14.282947	155.690613	-27.391031	12.430724	150.856049	NaN	NaN	NaN	NaN	NaN	NaN	NaN	NaN	NaN	NaN	NaN	NaN
6.413542	13.092397	156.056046	-27.405504	12.318967	150.743729	NaN	NaN	NaN	NaN	NaN	NaN	NaN	NaN	NaN	NaN	NaN	NaN
7.663808	11.260518	156.379196	-27.404388	12.08898	150.577988	NaN	NaN	NaN	NaN	NaN	NaN	NaN	NaN	NaN	NaN	NaN	NaN
8.294388	10.029216	156.527359	-27.368568	11.94324	150.492737	NaN	NaN	NaN	NaN	NaN	NaN	NaN	NaN	NaN	NaN	NaN	NaN
8.828088	8.816551	156.517395	-27.288073	11.816365	150.41597	NaN	NaN	NaN	NaN	NaN	NaN	NaN	NaN	NaN	NaN	NaN	NaN
9.298616	7.539762	156.441208	-27.1668	11.705723	150.349121	NaN	NaN	NaN	NaN	NaN	NaN	NaN	NaN	NaN	NaN	NaN	NaN
9.571901	6.287321	156.420822	-27.013636	11.601242	150.309906	NaN	NaN	NaN	NaN	NaN	NaN	NaN	NaN	NaN	NaN	NaN	NaN
9.733567	5.024771	156.370407	-26.862644	11.502142	150.346588	NaN	NaN	NaN	NaN	NaN	NaN	NaN	NaN	NaN	NaN	NaN	NaN
9.706576	3.735605	156.304733	-26.673946	11.392541	150.393463	NaN	NaN	NaN	NaN	NaN	NaN	NaN	NaN	NaN	NaN	NaN	NaN
9.549105	1.833381	156.002594	-26.278379	11.196363	150.413971	NaN	NaN	NaN	NaN	NaN	NaN	NaN	NaN	NaN	NaN	NaN	NaN
9.240983	0.541999	155.769073	-25.997904	11.060154	150.386185	NaN	NaN	NaN	NaN	NaN	NaN	NaN	NaN	NaN	NaN	NaN	NaN
8.688588	-0.766153	155.642563	-25.770187	10.983593	150.361313	NaN	NaN	NaN	NaN	NaN	NaN	NaN	NaN	NaN	NaN	NaN	NaN
8.055152	-1.973639	155.574417	-25.566307	10.997048	150.355515	NaN	NaN	NaN	NaN	NaN	NaN	NaN	NaN	NaN	NaN	NaN	NaN
7.216618	-3.117763	155.464325	-25.374104	11.102273	150.393112	NaN	NaN	NaN	NaN	NaN	NaN	NaN	NaN	NaN	NaN	NaN	NaN
6.274593	-4.242038	155.252869	-25.154968	11.253817	150.472015	NaN	NaN	NaN	NaN	NaN	NaN	NaN	NaN	NaN	NaN	NaN	NaN
5.259776	-5.275752	155.062469	-24.903194	11.443264	150.610382	NaN	NaN	NaN	NaN	NaN	NaN	NaN	NaN	NaN	NaN	NaN	NaN
3.387314	-6.782606	154.924133	-24.467068	11.664212	150.850113	NaN	NaN	NaN	NaN	NaN	NaN	NaN	NaN	NaN	NaN	NaN	NaN
1.998793	-7.723715	154.887131	-24.169537	11.753828	151.007965	NaN	NaN	NaN	NaN	NaN	NaN	NaN	NaN	NaN	NaN	NaN	NaN
0.453349	-8.652784	154.860153	-23.897762	11.784651	151.169083	NaN	NaN	NaN	NaN	NaN	NaN	NaN	NaN	NaN	NaN	NaN	NaN
-1.160217	-9.476708	154.812332	-23.635775	11.776864	151.279938	NaN	NaN	NaN	NaN	NaN	NaN	NaN	NaN	NaN	NaN	NaN	NaN
-2.915489	-10.265471	154.703766	-23.38942	11.705156	151.352539	NaN	NaN	NaN	NaN	NaN	NaN	NaN	NaN	NaN	NaN	NaN	NaN
-4.734138	-10.948608	154.606216	-23.189531	11.609077	151.42215	NaN	NaN	NaN	NaN	NaN	NaN	NaN	NaN	NaN	NaN	NaN	NaN
-6.668629	-11.535026	154.505951	-22.9835	11.511796	151.492508	NaN	NaN	NaN	NaN	NaN	NaN	NaN	NaN	NaN	NaN	NaN	NaN
-9.699097	-12.147906	154.311508	-22.745411	11.367544	151.651688	NaN	NaN	NaN	NaN	NaN	NaN	NaN	NaN	NaN	NaN	NaN	NaN
-11.705779	-12.466998	154.148041	-22.632284	11.27598	151.819305	NaN	NaN	NaN	NaN	NaN	NaN	NaN	NaN	NaN	NaN	NaN	NaN
-13.86033	-12.628404	153.93132	-22.509211	11.173395	151.982697	NaN	NaN	NaN	NaN	NaN	NaN	NaN	NaN	NaN	NaN	NaN	NaN
-15.914726	-12.728111	153.620667	-22.362814	11.053999	152.105591	NaN	NaN	NaN	NaN	NaN	NaN	NaN	NaN	NaN	NaN	NaN	NaN
-18.055027	-12.669028	153.301468	-22.21677	10.927866	152.180878	NaN	NaN	NaN	NaN	NaN	NaN	NaN	NaN	NaN	NaN	NaN	NaN
-20.118713	-12.516255	152.959106	-22.070889	10.821007	152.203491	NaN	NaN	NaN	NaN	NaN	NaN	NaN	NaN	NaN	NaN	NaN	NaN
-22.203203	-12.258932	152.700012	-21.907425	10.740076	152.172806	NaN	NaN	NaN	NaN	NaN	NaN	NaN	NaN	NaN	NaN	NaN	NaN
-25.206381	-11.690035	152.525253	-21.644272	10.684455	152.041489	NaN	NaN	NaN	NaN	NaN	NaN	NaN	NaN	NaN	NaN	NaN	NaN
-27.177706	-11.156707	152.631256	-21.437853	10.663843	151.906464	NaN	NaN	NaN	NaN	NaN	NaN	NaN	NaN	NaN	NaN	NaN	NaN
-29.052654	-10.530301	152.997757	-21.212023	10.687944	151.835892	NaN	NaN	NaN	NaN	NaN	NaN	NaN	NaN	NaN	NaN	NaN	NaN
-30.888737	-9.743469	153.52507	-20.984396	10.74639	151.83757	NaN	NaN	NaN	35.786533	35.975861	142.582291	NaN	NaN	NaN	NaN	NaN	NaN
-32.588104	-8.886678	154.170044	-20.729198	10.814581	151.930038	NaN	NaN	NaN	35.829544	36.113453	141.724991	NaN	NaN	NaN	NaN	NaN	NaN
-34.251434	-7.854317	154.833893	-20.455757	10.900524	152.141708	NaN	NaN	NaN	35.731461	36.32579	141.084671	NaN	NaN	NaN	NaN	NaN	NaN
-35.784473	-6.747941	155.538818	-20.24128	11.001412	152.48288	NaN	NaN	NaN	35.706665	36.502766	140.660248	NaN	NaN	NaN	NaN	NaN	NaN
-37.960888	-4.843055	156.489914	-19.976383	11.075113	153.110107	NaN	NaN	NaN	35.579346	36.720921	140.387955	NaN	NaN	NaN	NaN	NaN	NaN
-39.315002	-3.435055	156.967194	-19.842915	11.069858	153.514496	NaN	NaN	NaN	35.576534	36.785007	140.302856	NaN	NaN	NaN	NaN	NaN	NaN
-40.543621	-1.93188	157.330856	-19.768064	11.027359	153.853134	NaN	NaN	NaN	35.48727	36.832283	140.296173	NaN	NaN	NaN	NaN	NaN	NaN
-41.698914	-0.308795	157.619659	-19.714563	10.946293	154.107285	NaN	NaN	NaN	35.36005	36.823891	140.275131	NaN	NaN	NaN	NaN	NaN	NaN
-42.67675	1.400371	157.754929	-19.685749	10.867552	154.281387	NaN	NaN	NaN	35.259628	36.805271	140.208115	NaN	NaN	NaN	NaN	NaN	NaN
-43.605362	3.218836	157.836014	-19.696833	10.791286	154.383926	NaN	NaN	NaN	35.122871	36.822487	140.144638	NaN	NaN	NaN	NaN	NaN	NaN
-44.377796	5.141063	157.755569	-19.739662	10.723808	154.403107	NaN	NaN	NaN	34.890938	36.866211	140.115326	NaN	NaN	NaN	NaN	NaN	NaN
-45.361805	8.146811	157.493622	-19.855854	10.656185	154.282608	NaN	NaN	NaN	34.495117	37.021328	140.147308	NaN	NaN	NaN	NaN	NaN	NaN
-45.874329	10.324093	157.182983	-19.959492	10.601203	154.111145	NaN	NaN	NaN	34.293983	37.138081	140.233658	NaN	NaN	NaN	NaN	NaN	NaN
-46.19923	12.465625	156.754486	-20.082014	10.5374	153.896561	NaN	NaN	NaN	34.204338	37.210869	140.35083	NaN	NaN	NaN	NaN	NaN	NaN
-46.463615	14.768068	156.333374	-20.233404	10.448993	153.661621	NaN	NaN	NaN	34.22065	37.287998	140.531494	NaN	NaN	NaN	NaN	NaN	NaN
-46.546059	16.915613	155.91069	-20.38172	10.313594	153.485794	NaN	NaN	NaN	34.201767	37.419128	140.85704	NaN	NaN	NaN	NaN	NaN	NaN
-46.485184	19.258486	155.713043	-20.50766	10.12821	153.413086	NaN	NaN	NaN	NaN	NaN	NaN	NaN	NaN	NaN	NaN	NaN	NaN
-46.218342	21.578051	155.589996	-20.559191	9.905415	153.474274	NaN	NaN	NaN	NaN	NaN	NaN	NaN	NaN	NaN	NaN	NaN	NaN
-45.529724	25.086025	155.820816	-20.596643	9.560496	153.812256	NaN	NaN	NaN	NaN	NaN	NaN	NaN	NaN	NaN	NaN	NaN	NaN
-44.924156	27.384987	156.183762	-20.640621	9.345228	154.147369	NaN	NaN	NaN	NaN	NaN	NaN	NaN	NaN	NaN	NaN	NaN	NaN
-44.175129	29.650206	156.661026	-20.725832	9.161737	154.499512	NaN	NaN	NaN	NaN	NaN	NaN	NaN	NaN	NaN	NaN	NaN	NaN
-43.30751	31.905025	157.179092	-20.817242	9.029284	154.836411	NaN	NaN	NaN	NaN	NaN	NaN	NaN	NaN	NaN	NaN	NaN	NaN
-42.365829	34.068863	157.76152	-20.919754	8.972725	155.177628	NaN	NaN	NaN	NaN	NaN	NaN	NaN	NaN	NaN	NaN	NaN	NaN
-41.30801	36.197559	158.232178	-21.043596	8.968588	155.476334	NaN	NaN	NaN	NaN	NaN	NaN	NaN	NaN	NaN	NaN	NaN	NaN
-40.178661	38.199158	158.731842	-21.165407	8.985504	155.740021	NaN	NaN	NaN	NaN	NaN	NaN	NaN	NaN	NaN	NaN	NaN	NaN
-38.376976	41.042038	159.392075	-21.35795	9.11766	156.049637	NaN	NaN	NaN	NaN	NaN	NaN	NaN	NaN	NaN	NaN	NaN	NaN
-37.143738	42.751911	160.012787	-21.500465	9.220734	156.22821	NaN	NaN	NaN	NaN	NaN	NaN	NaN	NaN	NaN	NaN	NaN	NaN
-36.002522	44.336655	160.870789	-21.652933	9.361781	156.361404	NaN	NaN	NaN	NaN	NaN	NaN	NaN	NaN	NaN	NaN	NaN	NaN
NaN	NaN	NaN	-21.80496	9.569231	156.446808	NaN	NaN	NaN	NaN	NaN	NaN	NaN	NaN	NaN	NaN	NaN	NaN
NaN	NaN	NaN	-21.961012	9.820697	156.453125	NaN	NaN	NaN	NaN	NaN	NaN	NaN	NaN	NaN	NaN	NaN	NaN
NaN	NaN	NaN	-22.09848	10.1307	156.370911	NaN	NaN	NaN	NaN	NaN	NaN	NaN	NaN	NaN	NaN	NaN	NaN
NaN	NaN	NaN	-22.213902	10.464515	156.249695	NaN	NaN	NaN	NaN	NaN	NaN	NaN	NaN	NaN	NaN	NaN	NaN
-29.984539	46.25531	163.210052	-22.349012	10.933803	156.040314	NaN	NaN	NaN	NaN	NaN	NaN	NaN	NaN	NaN	NaN	NaN	NaN
-28.626997	45.76136	162.68428	-22.429996	11.221208	155.92244	NaN	NaN	NaN	NaN	NaN	NaN	NaN	NaN	NaN	NaN	NaN	NaN
-27.594875	45.20097	162.114914	-22.500898	11.476383	155.82634	NaN	NaN	NaN	NaN	NaN	NaN	NaN	NaN	NaN	NaN	NaN	NaN
-26.528683	44.440128	161.563263	-22.602913	11.739892	155.805161	NaN	NaN	NaN	NaN	NaN	NaN	NaN	NaN	NaN	NaN	NaN	NaN
-25.628677	43.541977	161.134583	-22.715244	11.989078	155.875076	NaN	NaN	NaN	NaN	NaN	NaN	NaN	NaN	NaN	NaN	NaN	NaN
-24.73134	42.403221	160.720413	-22.826441	12.265697	156.000504	NaN	NaN	NaN	NaN	NaN	NaN	NaN	NaN	NaN	NaN	NaN	NaN
-23.892065	41.224586	160.339493	-22.945414	12.586472	156.146439	NaN	NaN	NaN	NaN	NaN	NaN	NaN	NaN	NaN	NaN	NaN	NaN
-22.645632	39.146156	159.717636	-23.113825	13.088088	156.351166	NaN	NaN	NaN	NaN	NaN	NaN	NaN	NaN	NaN	NaN	NaN	NaN
-21.942619	37.620224	159.388474	-23.243956	13.431227	156.462555	NaN	NaN	NaN	NaN	NaN	NaN	NaN	NaN	NaN	NaN	NaN	NaN
-21.261896	36.008236	159.024506	-23.382847	13.779966	156.498962	NaN	NaN	NaN	NaN	NaN	NaN	NaN	NaN	NaN	NaN	NaN	NaN
-20.703751	34.237175	158.72052	-23.558409	14.105248	156.550507	NaN	NaN	NaN	NaN	NaN	NaN	NaN	NaN	NaN	NaN	NaN	NaN
-20.217379	32.40889	158.432693	-23.773088	14.414292	156.584503	NaN	NaN	NaN	NaN	NaN	NaN	NaN	NaN	NaN	NaN	NaN	NaN
-19.850784	30.418533	158.184265	-24.013002	14.69525	156.660324	NaN	NaN	NaN	NaN	NaN	NaN	NaN	NaN	NaN	NaN	NaN	NaN
-19.57324	28.40546	157.962616	-24.257847	14.967675	156.771164	NaN	NaN	NaN	NaN	NaN	NaN	NaN	NaN	NaN	NaN	NaN	NaN
-19.382105	25.24313	157.732162	-24.659142	15.444304	156.964844	NaN	NaN	NaN	NaN	NaN	NaN	NaN	NaN	NaN	NaN	NaN	NaN
-19.465992	23.043839	157.72168	-24.907558	15.747945	157.117813	NaN	NaN	NaN	NaN	NaN	NaN	NaN	NaN	NaN	NaN	NaN	NaN
-19.664831	20.808344	157.60553	-25.156885	16.010771	157.271027	NaN	NaN	NaN	NaN	NaN	NaN	NaN	NaN	NaN	NaN	NaN	NaN
-19.991632	18.553194	157.559723	-25.397957	16.208941	157.430603	NaN	NaN	NaN	NaN	NaN	NaN	NaN	NaN	NaN	NaN	NaN	NaN
-20.506981	16.274073	157.561523	-25.590675	16.350029	157.528076	NaN	NaN	NaN	NaN	NaN	NaN	NaN	NaN	NaN	NaN	NaN	NaN
-21.133554	13.99228	157.524307	-25.740559	16.412149	157.571594	NaN	NaN	NaN	NaN	NaN	NaN	NaN	NaN	NaN	NaN	NaN	NaN
-21.878958	11.743852	157.559082	-25.826826	16.481285	157.593414	NaN	NaN	NaN	NaN	NaN	NaN	NaN	NaN	NaN	NaN	NaN	NaN
-23.196217	8.421023	157.604507	-25.951231	16.512341	157.592575	NaN	NaN	NaN	NaN	NaN	NaN	NaN	NaN	NaN	NaN	NaN	NaN
-24.215052	6.308759	157.614441	-25.987875	16.512892	157.61467	NaN	NaN	NaN	NaN	NaN	NaN	NaN	NaN	NaN	NaN	NaN	NaN
-25.344276	4.225979	157.747131	-26.016968	16.519636	157.626404	NaN	NaN	NaN	NaN	NaN	NaN	NaN	NaN	NaN	NaN	NaN	NaN
-26.592869	2.246972	157.826538	-26.063255	16.546873	157.597839	NaN	NaN	NaN	NaN	NaN	NaN	NaN	NaN	NaN	NaN	NaN	NaN
-27.950356	0.323826	157.871216	-26.088964	16.554928	157.428482	NaN	NaN	NaN	NaN	NaN	NaN	NaN	NaN	NaN	NaN	NaN	NaN
-29.385168	-1.484059	157.8125	-26.102421	16.570534	157.154755	NaN	NaN	NaN	NaN	NaN	NaN	NaN	NaN	NaN	NaN	NaN	NaN
-30.927551	-3.207852	157.751877	-26.085758	16.551432	156.795532	NaN	NaN	NaN	NaN	NaN	NaN	NaN	NaN	NaN	NaN	NaN	NaN
-33.350449	-5.55198	157.741211	-26.101748	16.474686	156.304474	NaN	NaN	NaN	NaN	NaN	NaN	NaN	NaN	NaN	NaN	NaN	NaN
-35.111855	-6.936131	157.778198	-26.094511	16.37026	156.041183	NaN	NaN	NaN	NaN	NaN	NaN	NaN	NaN	NaN	NaN	NaN	NaN
-36.838543	-8.227204	157.893585	-26.060349	16.213591	155.798477	NaN	NaN	NaN	NaN	NaN	NaN	NaN	NaN	NaN	NaN	NaN	NaN
-38.670898	-9.330505	158.076096	-26.022705	16.064062	155.606186	NaN	NaN	NaN	NaN	NaN	NaN	NaN	NaN	NaN	NaN	NaN	NaN
-40.442429	-10.295447	158.357758	-25.934107	15.9281	155.467911	NaN	NaN	NaN	NaN	NaN	NaN	NaN	NaN	NaN	NaN	NaN	NaN
-42.265862	-11.049368	158.726044	-25.788149	15.792319	155.424088	NaN	NaN	NaN	NaN	NaN	NaN	NaN	NaN	NaN	NaN	NaN	NaN
-43.778473	-11.366073	158.953094	-25.593826	15.647573	155.462021	NaN	NaN	NaN	NaN	NaN	NaN	NaN	NaN	NaN	NaN	NaN	NaN
NaN	NaN	NaN	-25.296015	15.539743	155.680328	NaN	NaN	NaN	NaN	NaN	NaN	NaN	NaN	NaN	NaN	NaN	NaN
NaN	NaN	NaN	-25.073647	15.4865	155.824738	NaN	NaN	NaN	NaN	NaN	NaN	NaN	NaN	NaN	NaN	NaN	NaN
NaN	NaN	NaN	-24.900787	15.46468	155.94252	NaN	NaN	NaN	NaN	NaN	NaN	NaN	NaN	NaN	NaN	NaN	NaN
NaN	NaN	NaN	-24.711853	15.454343	155.984085	NaN	NaN	NaN	NaN	NaN	NaN	NaN	NaN	NaN	NaN	NaN	NaN
NaN	NaN	NaN	-24.533209	15.464555	155.967636	NaN	NaN	NaN	NaN	NaN	NaN	NaN	NaN	NaN	NaN	NaN	NaN
NaN	NaN	NaN	-24.361668	15.475246	155.881485	NaN	NaN	NaN	NaN	NaN	NaN	NaN	NaN	NaN	NaN	NaN	NaN
NaN	NaN	NaN	-24.203257	15.46523	155.693344	NaN	NaN	NaN	NaN	NaN	NaN	NaN	NaN	NaN	NaN	NaN	NaN
-54.155159	-5.833673	159.475296	-24.009176	15.309858	155.308731	NaN	NaN	NaN	NaN	NaN	NaN	NaN	NaN	NaN	NaN	NaN	NaN
-54.196644	-4.068851	158.707382	-23.880041	15.072836	155.015915	NaN	NaN	NaN	NaN	NaN	NaN	NaN	NaN	NaN	NaN	NaN	NaN
-54.339836	-2.133417	158.017975	-23.796585	14.761612	154.725266	NaN	NaN	NaN	NaN	NaN	NaN	NaN	NaN	NaN	NaN	NaN	NaN
-54.248505	-0.17934	157.349121	-23.744907	14.357604	154.428436	NaN	NaN	NaN	NaN	NaN	NaN	NaN	NaN	NaN	NaN	NaN	NaN
-54.199104	1.86664	156.615936	-23.745811	13.894322	154.138779	NaN	NaN	NaN	NaN	NaN	NaN	NaN	NaN	NaN	NaN	NaN	NaN
-54.034435	3.938237	155.953598	-23.788872	13.380014	153.817444	NaN	NaN	NaN	NaN	NaN	NaN	NaN	NaN	NaN	NaN	NaN	NaN
-53.840595	6.198041	155.33461	-23.871582	12.851141	153.461594	NaN	NaN	NaN	NaN	NaN	NaN	NaN	NaN	NaN	NaN	NaN	NaN
-53.338867	9.58239	154.434433	-24.060251	12.06483	152.953354	NaN	NaN	NaN	NaN	NaN	NaN	NaN	NaN	NaN	NaN	NaN	NaN
-52.927505	11.91566	154.094452	-24.244339	11.525317	152.632278	NaN	NaN	NaN	NaN	NaN	NaN	NaN	NaN	NaN	NaN	NaN	NaN
-52.368771	14.249802	153.918274	-24.456116	11.013864	152.369873	NaN	NaN	NaN	NaN	NaN	NaN	NaN	NaN	NaN	NaN	NaN	NaN
-51.659668	16.54705	154.017471	-24.658564	10.514771	152.154068	NaN	NaN	NaN	NaN	NaN	NaN	NaN	NaN	NaN	NaN	NaN	NaN
-50.90773	18.834581	154.278259	-24.867672	10.02019	151.970642	NaN	NaN	NaN	NaN	NaN	NaN	NaN	NaN	NaN	NaN	NaN	NaN
-50.019909	21.029953	154.661896	-25.042057	9.564779	151.838226	NaN	NaN	NaN	NaN	NaN	NaN	NaN	NaN	NaN	NaN	NaN	NaN
-48.998661	23.140188	154.98317	-25.174505	9.130335	151.746399	NaN	NaN	NaN	NaN	NaN	NaN	NaN	NaN	NaN	NaN	NaN	NaN
-47.251308	26.027149	155.855957	-25.331051	8.596436	151.726456	NaN	NaN	NaN	NaN	NaN	NaN	NaN	NaN	NaN	NaN	NaN	NaN
-45.948689	27.890402	156.32431	-25.415939	8.332661	151.824432	NaN	NaN	NaN	NaN	NaN	NaN	NaN	NaN	NaN	NaN	NaN	NaN
-44.600384	29.536551	156.854736	-25.48489	8.161218	151.966858	NaN	NaN	NaN	NaN	NaN	NaN	NaN	NaN	NaN	NaN	NaN	NaN
-43.149395	31.16988	157.155228	-25.525587	8.099174	152.1465	NaN	NaN	NaN	NaN	NaN	NaN	NaN	NaN	NaN	NaN	NaN	NaN
-41.697399	32.553543	157.525772	-25.562117	8.073415	152.295792	NaN	NaN	NaN	NaN	NaN	NaN	NaN	NaN	NaN	NaN	NaN	NaN
-40.14901	33.915073	157.664993	-25.584295	8.090756	152.457855	NaN	NaN	NaN	NaN	NaN	NaN	NaN	NaN	NaN	NaN	NaN	NaN
-38.549297	35.001801	157.874146	-25.578266	8.111111	152.647461	NaN	NaN	NaN	NaN	NaN	NaN	NaN	NaN	NaN	NaN	NaN	NaN
-36.057076	36.405693	158.067551	-25.530043	8.117942	152.936081	NaN	NaN	NaN	NaN	NaN	NaN	NaN	NaN	NaN	NaN	NaN	NaN
-34.374386	37.125763	158.158447	-25.489923	8.14464	153.154694	NaN	NaN	NaN	NaN	NaN	NaN	NaN	NaN	NaN	NaN	NaN	NaN
-32.668884	37.708538	158.276749	-25.443739	8.20743	153.365982	NaN	NaN	NaN	NaN	NaN	NaN	NaN	NaN	NaN	NaN	NaN	NaN
-31.028383	38.120903	158.201843	-25.426271	8.304619	153.540863	NaN	NaN	NaN	NaN	NaN	NaN	NaN	NaN	NaN	NaN	NaN	NaN
-29.344088	38.484825	158.064346	-25.450951	8.437012	153.654312	NaN	NaN	NaN	NaN	NaN	NaN	NaN	NaN	NaN	NaN	NaN	NaN
-27.737444	38.657166	157.860245	-25.532949	8.586913	153.694672	NaN	NaN	NaN	NaN	NaN	NaN	NaN	NaN	NaN	NaN	NaN	NaN
-26.118446	38.736515	157.724792	-25.661701	8.733067	153.720291	NaN	NaN	NaN	NaN	NaN	NaN	NaN	NaN	NaN	NaN	NaN	NaN
-23.841286	38.548027	157.602386	-25.874229	8.94862	153.667496	NaN	NaN	NaN	NaN	NaN	NaN	NaN	NaN	NaN	NaN	NaN	NaN
-22.33889	38.290977	157.611328	-26.014053	9.114487	153.601303	NaN	NaN	NaN	NaN	NaN	NaN	NaN	NaN	NaN	NaN	NaN	NaN
-20.951078	37.849789	157.620483	-26.14319	9.260019	153.529953	NaN	NaN	NaN	NaN	NaN	NaN	NaN	NaN	NaN	NaN	NaN	NaN
-19.510704	37.320263	157.680618	-26.261055	9.388116	153.464172	NaN	NaN	NaN	NaN	NaN	NaN	NaN	NaN	NaN	NaN	NaN	NaN
-18.211988	36.618458	157.796234	-26.35721	9.501802	153.432495	NaN	NaN	NaN	NaN	NaN	NaN	NaN	NaN	NaN	NaN	NaN	NaN
-16.905857	35.759274	157.96225	-26.435726	9.590181	153.419098	NaN	NaN	NaN	NaN	NaN	NaN	NaN	NaN	NaN	NaN	NaN	NaN
-15.717265	34.799011	158.187531	-26.511917	9.681326	153.442307	NaN	NaN	NaN	NaN	NaN	NaN	NaN	NaN	NaN	NaN	NaN	NaN
-13.973269	33.037109	158.445084	-26.599661	9.837661	153.52623	NaN	NaN	NaN	NaN	NaN	NaN	NaN	NaN	NaN	NaN	NaN	NaN
-12.942187	31.722555	158.590851	-26.665493	9.929432	153.613663	NaN	NaN	NaN	NaN	NaN	NaN	NaN	NaN	NaN	NaN	NaN	NaN
-11.943336	30.197981	158.655792	-26.720852	10.013888	153.748779	NaN	NaN	NaN	NaN	NaN	NaN	NaN	NaN	NaN	NaN	NaN	NaN
-11.037766	28.589619	158.634125	-26.794847	10.11675	153.916245	NaN	NaN	NaN	NaN	NaN	NaN	NaN	NaN	NaN	NaN	NaN	NaN
-10.246925	26.805882	158.483231	-26.864347	10.228604	154.104034	NaN	NaN	NaN	NaN	NaN	NaN	NaN	NaN	NaN	NaN	NaN	NaN
-9.457443	24.969036	158.217651	-26.890814	10.378044	154.240601	NaN	NaN	NaN	NaN	NaN	NaN	NaN	NaN	NaN	NaN	NaN	NaN
-8.803414	22.950775	157.850677	-26.878325	10.563344	154.294739	NaN	NaN	NaN	NaN	NaN	NaN	NaN	NaN	NaN	NaN	NaN	NaN
-8.010428	19.825142	157.292313	-26.857302	10.966559	154.319626	NaN	NaN	NaN	NaN	NaN	NaN	NaN	NaN	NaN	NaN	NaN	NaN
-7.648436	17.649809	156.964844	-26.852747	11.291318	154.262772	NaN	NaN	NaN	NaN	NaN	NaN	NaN	NaN	NaN	NaN	NaN	NaN
-7.456378	15.356639	156.657837	-26.881832	11.650119	154.209381	NaN	NaN	NaN	NaN	NaN	NaN	NaN	NaN	NaN	NaN	NaN	NaN
-7.365862	13.08403	156.364197	-26.933304	11.991291	154.145065	NaN	NaN	NaN	NaN	NaN	NaN	NaN	NaN	NaN	NaN	NaN	NaN
-7.422642	10.749453	156.172256	-26.99044	12.32172	154.099899	NaN	NaN	NaN	NaN	NaN	NaN	NaN	NaN	NaN	NaN	NaN	NaN
-7.672793	8.396947	156.072205	-26.997263	12.613914	154.039581	NaN	NaN	NaN	NaN	NaN	NaN	NaN	NaN	NaN	NaN	NaN	NaN
-8.002793	6.086798	155.97374	-26.931499	12.884312	153.974136	NaN	NaN	NaN	NaN	NaN	NaN	NaN	NaN	NaN	NaN	NaN	NaN
-8.694465	2.631289	155.890747	-26.729376	13.242926	153.923096	NaN	NaN	NaN	NaN	NaN	NaN	NaN	NaN	NaN	NaN	NaN	NaN
-9.327396	0.33664	155.95874	-26.566357	13.430779	153.924591	NaN	NaN	NaN	NaN	NaN	NaN	NaN	NaN	NaN	NaN	NaN	NaN
-10.044133	-1.858336	156.091232	-26.403587	13.593942	153.987305	NaN	NaN	NaN	NaN	NaN	NaN	NaN	NaN	NaN	NaN	NaN	NaN
-10.843983	-3.997269	156.301407	-26.229521	13.738473	154.072357	NaN	NaN	NaN	NaN	NaN	NaN	NaN	NaN	NaN	NaN	NaN	NaN
-11.771675	-6.043358	156.648361	-26.017969	13.857009	154.167038	NaN	NaN	NaN	NaN	NaN	NaN	NaN	NaN	NaN	NaN	NaN	NaN
-12.778271	-7.981347	157.048492	-25.798464	13.967869	154.274719	NaN	NaN	NaN	NaN	NaN	NaN	NaN	NaN	NaN	NaN	NaN	NaN
-13.934477	-9.827585	157.551437	-25.544867	14.05757	154.364365	NaN	NaN	NaN	NaN	NaN	NaN	NaN	NaN	NaN	NaN	NaN	NaN
-15.725014	-12.302981	158.242218	-25.160425	14.184197	154.499969	NaN	NaN	NaN	NaN	NaN	NaN	NaN	NaN	NaN	NaN	NaN	NaN
-17.006071	-13.776669	158.638031	-24.89768	14.280894	154.596771	NaN	NaN	NaN	NaN	NaN	NaN	NaN	NaN	NaN	NaN	NaN	NaN
-18.407608	-15.132035	159.131393	-24.658445	14.375867	154.717606	NaN	NaN	NaN	NaN	NaN	NaN	NaN	NaN	NaN	NaN	NaN	NaN
-19.846979	-16.329327	159.489517	-24.426819	14.474085	154.850006	NaN	NaN	NaN	NaN	NaN	NaN	NaN	NaN	NaN	NaN	NaN	NaN
-21.387377	-17.376671	159.948318	-24.223246	14.56974	154.992722	NaN	NaN	NaN	NaN	NaN	NaN	NaN	NaN	NaN	NaN	NaN	NaN
-22.962118	-18.278894	160.322739	-23.991598	14.666128	155.09227	NaN	NaN	NaN	NaN	NaN	NaN	NaN	NaN	NaN	NaN	NaN	NaN
-24.623602	-18.995987	160.762741	-23.744211	14.757196	155.142975	NaN	NaN	NaN	NaN	NaN	NaN	NaN	NaN	NaN	NaN	NaN	NaN
-27.160797	-19.693121	161.450775	-23.336432	14.935083	155.207397	NaN	NaN	NaN	NaN	NaN	NaN	NaN	NaN	NaN	NaN	NaN	NaN
-28.856077	-19.938313	161.958496	-23.057062	15.047148	155.226395	NaN	NaN	NaN	NaN	NaN	NaN	NaN	NaN	NaN	NaN	NaN	NaN
-30.653328	-19.880623	162.395493	-22.79063	15.183865	155.282822	NaN	NaN	NaN	NaN	NaN	NaN	NaN	NaN	NaN	NaN	NaN	NaN
-32.395832	-19.701323	162.835373	-22.537029	15.313493	155.341919	NaN	NaN	NaN	44.726513	34.017818	139.873917	NaN	NaN	NaN	NaN	NaN	NaN
-34.221527	-19.220078	163.215454	-22.313829	15.463002	155.39801	NaN	NaN	NaN	NaN	NaN	NaN	NaN	NaN	NaN	NaN	NaN	NaN
NaN	NaN	NaN	-22.058578	15.576604	155.436096	NaN	NaN	NaN	NaN	NaN	NaN	NaN	NaN	NaN	NaN	NaN	NaN
NaN	NaN	NaN	-21.80114	15.644963	155.479538	NaN	NaN	NaN	NaN	NaN	NaN	NaN	NaN	NaN	NaN	NaN	NaN
NaN	NaN	NaN	-21.529016	15.622735	155.675751	NaN	NaN	NaN	NaN	NaN	NaN	NaN	NaN	NaN	NaN	NaN	NaN
NaN	NaN	NaN	-21.403101	15.515354	155.905655	NaN	NaN	NaN	NaN	NaN	NaN	NaN	NaN	NaN	NaN	NaN	NaN
NaN	NaN	NaN	-21.219036	15.259685	156.223816	NaN	NaN	NaN	NaN	NaN	NaN	NaN	NaN	NaN	NaN	NaN	NaN
-65.415474	16.572445	174.524536	-20.939354	14.898305	156.726608	NaN	NaN	NaN	NaN	NaN	NaN	NaN	NaN	NaN	NaN	NaN	NaN
-65.553772	16.608057	174.427643	-20.54167	14.431746	157.437759	NaN	NaN	NaN	34.535801	30.374247	145.441193	NaN	NaN	NaN	NaN	NaN	NaN
-65.398125	16.65803	174.434555	-20.103725	13.998074	158.315903	NaN	NaN	NaN	NaN	NaN	NaN	NaN	NaN	NaN	NaN	NaN	NaN
-64.958313	16.751989	174.411987	-19.618536	13.596411	159.246857	NaN	NaN	NaN	NaN	NaN	NaN	NaN	NaN	NaN	NaN	NaN	NaN
NaN	NaN	NaN	-18.898157	13.040388	160.540939	NaN	NaN	NaN	NaN	NaN	NaN	NaN	NaN	NaN	NaN	NaN	NaN
NaN	NaN	NaN	-18.43852	12.63306	161.246719	NaN	NaN	NaN	NaN	NaN	NaN	NaN	NaN	NaN	NaN	NaN	NaN
-61.885452	17.436853	173.840973	-18.031614	12.215006	161.873169	NaN	NaN	NaN	NaN	NaN	NaN	NaN	NaN	NaN	NaN	NaN	NaN
-60.506344	17.754715	173.530884	-17.689093	11.784616	162.380142	NaN	NaN	NaN	NaN	NaN	NaN	NaN	NaN	NaN	NaN	NaN	NaN
NaN	NaN	NaN	-17.422661	11.360148	162.747955	NaN	NaN	NaN	NaN	NaN	NaN	NaN	NaN	NaN	NaN	NaN	NaN
NaN	NaN	NaN	-17.267801	10.862644	162.954529	NaN	NaN	NaN	NaN	NaN	NaN	NaN	NaN	NaN	NaN	NaN	NaN
NaN	NaN	NaN	-17.184294	10.34521	162.961853	NaN	NaN	NaN	NaN	NaN	NaN	NaN	NaN	NaN	NaN	NaN	NaN
NaN	NaN	NaN	-17.154902	9.611539	162.670471	NaN	NaN	NaN	NaN	NaN	NaN	NaN	NaN	NaN	NaN	NaN	NaN
NaN	NaN	NaN	-17.192524	9.231448	162.266479	NaN	NaN	NaN	NaN	NaN	NaN	NaN	NaN	NaN	NaN	NaN	NaN
NaN	NaN	NaN	-17.259211	8.967736	161.725464	NaN	NaN	NaN	NaN	NaN	NaN	NaN	NaN	NaN	NaN	NaN	NaN
-60.523819	17.077251	173.756271	-17.329325	8.784569	161.109344	NaN	NaN	NaN	NaN	NaN	NaN	NaN	NaN	NaN	NaN	NaN	NaN
NaN	NaN	NaN	-17.415676	8.709754	160.483032	NaN	NaN	NaN	NaN	NaN	NaN	NaN	NaN	NaN	NaN	NaN	NaN
NaN	NaN	NaN	-17.563318	8.72151	159.902878	NaN	NaN	NaN	NaN	NaN	NaN	NaN	NaN	NaN	NaN	NaN	NaN
-40.659245	34.623566	166.710907	-17.744709	8.828836	159.366592	NaN	NaN	NaN	NaN	NaN	NaN	NaN	NaN	NaN	NaN	NaN	NaN
-36.483852	37.304718	165.587784	-18.051186	9.209551	158.706314	NaN	NaN	NaN	NaN	NaN	NaN	NaN	NaN	NaN	NaN	NaN	NaN
-33.523895	38.950436	164.898163	-18.264906	9.572613	158.416748	NaN	NaN	NaN	NaN	NaN	NaN	NaN	NaN	NaN	NaN	NaN	NaN
-30.415524	40.355251	164.424484	-18.470545	9.95855	158.265472	NaN	NaN	NaN	NaN	NaN	NaN	NaN	NaN	NaN	NaN	NaN	NaN
-27.128883	41.66581	164.079361	-18.643778	10.328473	158.251511	NaN	NaN	NaN	NaN	NaN	NaN	NaN	NaN	NaN	NaN	NaN	NaN
-23.72027	42.780796	163.786224	-18.810778	10.625537	158.253952	NaN	NaN	NaN	NaN	NaN	NaN	NaN	NaN	NaN	NaN	NaN	NaN
-20.251518	43.720707	163.518997	-18.932257	10.910529	158.3069	NaN	NaN	NaN	NaN	NaN	NaN	NaN	NaN	NaN	NaN	NaN	NaN
NaN	NaN	NaN	-19.00828	11.215784	158.307755	NaN	NaN	NaN	NaN	NaN	NaN	NaN	NaN	NaN	NaN	NaN	NaN
-11.151643	45.256237	162.948868	-19.055918	11.632972	158.061218	NaN	NaN	NaN	NaN	NaN	NaN	NaN	NaN	NaN	NaN	NaN	NaN
-7.322358	45.515556	162.748871	-19.071894	11.858216	157.800888	NaN	NaN	NaN	NaN	NaN	NaN	NaN	NaN	NaN	NaN	NaN	NaN
-3.441915	45.577587	162.680237	-19.058418	12.050529	157.52037	NaN	NaN	NaN	NaN	NaN	NaN	NaN	NaN	NaN	NaN	NaN	NaN
0.411247	45.373352	162.806702	-19.044069	12.213501	157.311035	NaN	NaN	NaN	NaN	NaN	NaN	NaN	NaN	NaN	NaN	NaN	NaN
4.252467	44.984219	162.851959	-19.007813	12.347644	157.131424	NaN	NaN	NaN	NaN	NaN	NaN	NaN	NaN	NaN	NaN	NaN	NaN
5.271621	42.951321	162.745377	-18.93005	12.467671	156.982452	NaN	NaN	NaN	NaN	NaN	NaN	NaN	NaN	NaN	NaN	NaN	NaN
6.328771	40.705799	162.376511	-18.820663	12.576855	156.923553	NaN	NaN	NaN	NaN	NaN	NaN	NaN	NaN	NaN	NaN	NaN	NaN
8.227888	37.235954	161.588959	-18.584618	12.773077	156.738251	NaN	NaN	NaN	NaN	NaN	NaN	NaN	NaN	NaN	NaN	NaN	NaN
9.512385	34.678844	161.188171	-18.411333	12.933369	156.553192	NaN	NaN	NaN	NaN	NaN	NaN	NaN	NaN	NaN	NaN	NaN	NaN
10.729131	32.043247	160.694122	-18.250387	13.166153	156.292252	NaN	NaN	NaN	NaN	NaN	NaN	NaN	NaN	NaN	NaN	NaN	NaN
11.992681	29.313257	159.813553	-18.072376	13.485305	155.954758	NaN	NaN	NaN	NaN	NaN	NaN	NaN	NaN	NaN	NaN	NaN	NaN
13.184431	26.431667	159.020401	-17.896023	13.857396	155.608368	NaN	NaN	NaN	NaN	NaN	NaN	NaN	NaN	NaN	NaN	NaN	NaN
14.357759	23.393665	158.235458	-17.704977	14.302155	155.259369	NaN	NaN	NaN	NaN	NaN	NaN	NaN	NaN	NaN	NaN	NaN	NaN
15.425427	20.202242	157.605392	-17.503075	14.816548	154.877426	NaN	NaN	NaN	NaN	NaN	NaN	NaN	NaN	NaN	NaN	NaN	NaN
16.674446	15.122711	157.225189	-17.235241	15.655327	154.422241	NaN	NaN	NaN	NaN	NaN	NaN	NaN	NaN	NaN	NaN	NaN	NaN
17.367783	11.615753	157.071915	-17.118534	16.216593	154.191238	NaN	NaN	NaN	NaN	NaN	NaN	NaN	NaN	NaN	NaN	NaN	NaN
17.860777	7.980741	157.252151	-17.087027	16.721292	154.113358	NaN	NaN	NaN	NaN	NaN	NaN	NaN	NaN	NaN	NaN	NaN	NaN
18.212126	4.286715	157.566238	-17.095985	17.186527	154.209	NaN	NaN	NaN	NaN	NaN	NaN	NaN	NaN	NaN	NaN	NaN	NaN
16.718832	1.849703	158.103912	-17.088194	17.572971	154.456772	NaN	NaN	NaN	NaN	NaN	NaN	NaN	NaN	NaN	NaN	NaN	NaN
14.541811	-0.123048	158.148224	-17.041588	17.88188	154.850189	NaN	NaN	NaN	NaN	NaN	NaN	NaN	NaN	NaN	NaN	NaN	NaN
12.463529	-2.40381	158.461975	-16.976809	18.112892	155.386978	NaN	NaN	NaN	NaN	NaN	NaN	NaN	NaN	NaN	NaN	NaN	NaN
9.164691	-5.845092	158.973648	-16.848457	18.327778	156.285019	NaN	NaN	NaN	NaN	NaN	NaN	NaN	NaN	NaN	NaN	NaN	NaN
6.838629	-8.104284	159.263474	-16.712841	18.378378	156.877472	NaN	NaN	NaN	NaN	NaN	NaN	NaN	NaN	NaN	NaN	NaN	NaN
4.421634	-10.308295	159.498154	-16.562296	18.385252	157.407074	NaN	NaN	NaN	NaN	NaN	NaN	NaN	NaN	NaN	NaN	NaN	NaN
2.012471	-12.474402	159.49379	-16.398849	18.345633	157.779846	NaN	NaN	NaN	NaN	NaN	NaN	NaN	NaN	NaN	NaN	NaN	NaN
-0.449654	-14.608476	159.338272	-16.28743	18.282919	158.0784	NaN	NaN	NaN	NaN	NaN	NaN	NaN	NaN	NaN	NaN	NaN	NaN
-2.969822	-16.688929	159.181686	-16.256527	18.215792	158.383804	NaN	NaN	NaN	NaN	NaN	NaN	NaN	NaN	NaN	NaN	NaN	NaN
NaN	NaN	NaN	-16.304714	18.106899	158.704376	NaN	NaN	NaN	NaN	NaN	NaN	NaN	NaN	NaN	NaN	NaN	NaN
NaN	NaN	NaN	-16.448311	17.918711	159.306686	NaN	NaN	NaN	NaN	NaN	NaN	NaN	NaN	NaN	NaN	NaN	NaN
NaN	NaN	NaN	-16.496405	17.74229	159.730057	NaN	NaN	NaN	NaN	NaN	NaN	NaN	NaN	NaN	NaN	NaN	NaN
-15.233055	-19.623541	159.455948	-16.507864	17.556849	160.118301	NaN	NaN	NaN	NaN	NaN	NaN	NaN	NaN	NaN	NaN	NaN	NaN
-17.865641	-19.568661	159.608231	-16.502523	17.371279	160.451813	NaN	NaN	NaN	NaN	NaN	NaN	NaN	NaN	NaN	NaN	NaN	NaN
-20.477009	-19.445362	159.788544	-16.56654	17.200333	160.713715	NaN	NaN	NaN	NaN	NaN	NaN	NaN	NaN	NaN	NaN	NaN	NaN
-23.111216	-19.243887	159.987213	-16.726149	17.040201	160.893982	NaN	NaN	NaN	NaN	NaN	NaN	NaN	NaN	NaN	NaN	NaN	NaN
-25.758329	-19.000633	160.254852	-16.94326	16.886595	161.015884	NaN	NaN	NaN	NaN	NaN	NaN	NaN	NaN	NaN	NaN	NaN	NaN
-29.68264	-18.58279	160.770691	-17.323204	16.673162	161.155258	NaN	NaN	NaN	NaN	NaN	NaN	NaN	NaN	NaN	NaN	NaN	NaN
-32.152367	-18.297136	161.208694	-17.569941	16.550146	161.23848	NaN	NaN	NaN	NaN	NaN	NaN	NaN	NaN	NaN	NaN	NaN	NaN
-34.604218	-17.960659	161.769302	-17.782434	16.439297	161.296844	NaN	NaN	NaN	NaN	NaN	NaN	NaN	NaN	NaN	NaN	NaN	NaN
-36.940117	-17.521263	162.5345	-17.980595	16.346186	161.361816	NaN	NaN	NaN	NaN	NaN	NaN	NaN	NaN	NaN	NaN	NaN	NaN
NaN	NaN	NaN	-18.164534	16.254387	161.470749	NaN	NaN	NaN	NaN	NaN	NaN	NaN	NaN	NaN	NaN	NaN	NaN
NaN	NaN	NaN	-18.3675	16.152414	161.566071	NaN	NaN	NaN	NaN	NaN	NaN	NaN	NaN	NaN	NaN	NaN	NaN
NaN	NaN	NaN	-18.58886	16.026888	161.663956	NaN	NaN	NaN	NaN	NaN	NaN	NaN	NaN	NaN	NaN	NaN	NaN
NaN	NaN	NaN	-19.015335	15.754997	161.879868	NaN	NaN	NaN	NaN	NaN	NaN	NaN	NaN	NaN	NaN	NaN	NaN
NaN	NaN	NaN	-19.319464	15.52737	162.016495	NaN	NaN	NaN	NaN	NaN	NaN	NaN	NaN	NaN	NaN	NaN	NaN
NaN	NaN	NaN	-19.603329	15.253689	162.110977	NaN	NaN	NaN	NaN	NaN	NaN	NaN	NaN	NaN	NaN	NaN	NaN
NaN	NaN	NaN	-19.879618	14.931088	162.184448	NaN	NaN	NaN	NaN	NaN	NaN	NaN	NaN	NaN	NaN	NaN	NaN
NaN	NaN	NaN	-20.163385	14.614203	162.220078	NaN	NaN	NaN	NaN	NaN	NaN	NaN	NaN	NaN	NaN	NaN	NaN
NaN	NaN	NaN	-20.47204	14.274806	162.213348	NaN	NaN	NaN	NaN	NaN	NaN	NaN	NaN	NaN	NaN	NaN	NaN
NaN	NaN	NaN	-20.800743	13.930455	162.172516	NaN	NaN	NaN	NaN	NaN	NaN	NaN	NaN	NaN	NaN	NaN	NaN
NaN	NaN	NaN	-21.254738	13.443958	162.104324	NaN	NaN	NaN	NaN	NaN	NaN	NaN	NaN	NaN	NaN	NaN	NaN
-51.891041	0.0844	165.274353	-21.546291	13.154512	162.063385	NaN	NaN	NaN	NaN	NaN	NaN	NaN	NaN	NaN	NaN	NaN	NaN
-51.613323	1.28776	165.131546	-21.805017	12.862119	162.042221	NaN	NaN	NaN	NaN	NaN	NaN	NaN	NaN	NaN	NaN	NaN	NaN
-51.649158	3.044971	165.12912	-22.032782	12.579287	162.045273	NaN	NaN	NaN	NaN	NaN	NaN	NaN	NaN	NaN	NaN	NaN	NaN
-51.501991	4.800002	165.206436	-22.244259	12.34467	162.070633	NaN	NaN	NaN	NaN	NaN	NaN	NaN	NaN	NaN	NaN	NaN	NaN
-51.185249	6.564398	165.141129	-22.371727	12.129834	162.024826	NaN	NaN	NaN	NaN	NaN	NaN	NaN	NaN	NaN	NaN	NaN	NaN
-50.790863	8.453274	165.031677	-22.442085	11.987017	161.931107	NaN	NaN	NaN	NaN	NaN	NaN	NaN	NaN	NaN	NaN	NaN	NaN
-49.894417	11.232768	164.668259	-22.510283	11.823925	161.609955	NaN	NaN	NaN	NaN	NaN	NaN	NaN	NaN	NaN	NaN	NaN	NaN
-49.137859	13.045046	164.326935	-22.571402	11.724838	161.33905	NaN	NaN	NaN	NaN	NaN	NaN	NaN	NaN	NaN	NaN	NaN	NaN
-48.241577	14.856444	163.893585	-22.63798	11.659541	161.013611	NaN	NaN	NaN	NaN	NaN	NaN	NaN	NaN	NaN	NaN	NaN	NaN
-47.260235	16.706985	163.356506	-22.730476	11.612261	160.626282	NaN	NaN	NaN	NaN	NaN	NaN	NaN	NaN	NaN	NaN	NaN	NaN
-46.131958	18.471521	162.688873	-22.813602	11.564144	160.160446	NaN	NaN	NaN	NaN	NaN	NaN	NaN	NaN	NaN	NaN	NaN	NaN
-44.836281	20.181282	162.11441	-22.920702	11.478751	159.673538	NaN	NaN	NaN	NaN	NaN	NaN	NaN	NaN	NaN	NaN	NaN	NaN
-43.419552	21.76376	161.69371	-23.039934	11.322664	159.183136	NaN	NaN	NaN	NaN	NaN	NaN	NaN	NaN	NaN	NaN	NaN	NaN
-41.08123	23.926561	161.253159	-23.191046	10.941483	158.618744	NaN	NaN	NaN	NaN	NaN	NaN	NaN	NaN	NaN	NaN	NaN	NaN
-39.364922	25.163919	161.285812	-23.282051	10.56015	158.388245	NaN	NaN	NaN	NaN	NaN	NaN	NaN	NaN	NaN	NaN	NaN	NaN
-37.53833	26.255476	161.389236	-23.388914	10.112812	158.240814	NaN	NaN	NaN	NaN	NaN	NaN	NaN	NaN	NaN	NaN	NaN	NaN
-35.591682	27.235758	161.628876	-23.553228	9.657054	158.207336	NaN	NaN	NaN	NaN	NaN	NaN	NaN	NaN	NaN	NaN	NaN	NaN
-33.572121	28.037542	161.951721	-23.749367	9.223986	158.280594	NaN	NaN	NaN	NaN	NaN	NaN	NaN	NaN	NaN	NaN	NaN	NaN
-31.437588	28.626669	162.352463	-23.937757	8.799447	158.412216	NaN	NaN	NaN	NaN	NaN	NaN	NaN	NaN	NaN	NaN	NaN	NaN
-29.213747	29.126825	162.624542	-24.054588	8.422606	158.613861	NaN	NaN	NaN	NaN	NaN	NaN	NaN	NaN	NaN	NaN	NaN	NaN
-25.70359	29.630005	162.923508	-24.157137	8.026009	159.000809	NaN	NaN	NaN	NaN	NaN	NaN	NaN	NaN	NaN	NaN	NaN	NaN
-23.270794	29.816055	163.058716	-24.184664	7.833375	159.319504	NaN	NaN	NaN	NaN	NaN	NaN	NaN	NaN	NaN	NaN	NaN	NaN
-20.775867	29.83061	163.125137	-24.20598	7.732209	159.685059	NaN	NaN	NaN	NaN	NaN	NaN	NaN	NaN	NaN	NaN	NaN	NaN
-18.229652	29.737776	163.157349	-24.283249	7.649665	160.137222	NaN	NaN	NaN	NaN	NaN	NaN	NaN	NaN	NaN	NaN	NaN	NaN
-15.677336	29.48698	163.207474	-24.379124	7.64399	160.60347	NaN	NaN	NaN	NaN	NaN	NaN	NaN	NaN	NaN	NaN	NaN	NaN
-13.101728	29.073793	163.270615	-24.505531	7.672506	161.054352	NaN	NaN	NaN	NaN	NaN	NaN	NaN	NaN	NaN	NaN	NaN	NaN
-10.543062	28.539042	163.404144	-24.613029	7.766031	161.433731	NaN	NaN	NaN	NaN	NaN	NaN	NaN	NaN	NaN	NaN	NaN	NaN
-6.647871	27.537621	163.633331	-24.742569	8.001384	161.779922	NaN	NaN	NaN	NaN	NaN	NaN	NaN	NaN	NaN	NaN	NaN	NaN
-4.133265	26.75625	163.793808	-24.829721	8.210362	161.767151	NaN	NaN	NaN	NaN	NaN	NaN	NaN	NaN	NaN	NaN	NaN	NaN
-1.557325	25.887522	163.833252	-24.890478	8.486071	161.51825	NaN	NaN	NaN	NaN	NaN	NaN	NaN	NaN	NaN	NaN	NaN	NaN
0.932765	24.927048	163.794952	-24.980433	8.792397	161.079819	NaN	NaN	NaN	NaN	NaN	NaN	NaN	NaN	NaN	NaN	NaN	NaN
3.342387	23.834742	163.647385	-25.164812	9.108296	160.495956	NaN	NaN	NaN	NaN	NaN	NaN	NaN	NaN	NaN	NaN	NaN	NaN
5.556715	22.749189	163.432831	-25.431553	9.431061	159.844177	NaN	NaN	NaN	NaN	NaN	NaN	NaN	NaN	NaN	NaN	NaN	NaN
7.691255	21.606812	163.211472	-25.730738	9.771342	159.268845	NaN	NaN	NaN	NaN	NaN	NaN	NaN	NaN	NaN	NaN	NaN	NaN
10.670304	19.783852	163.020142	-26.136143	10.291777	158.572388	NaN	NaN	NaN	NaN	NaN	NaN	NaN	NaN	NaN	NaN	NaN	NaN
12.558225	18.538696	162.980133	-26.295835	10.638719	158.158417	NaN	NaN	NaN	NaN	NaN	NaN	NaN	NaN	NaN	NaN	NaN	NaN
14.382426	17.229982	162.991409	-26.317469	10.960657	157.688583	NaN	NaN	NaN	NaN	NaN	NaN	NaN	NaN	NaN	NaN	NaN	NaN
15.427091	16.053303	163.114059	-26.249063	11.239532	157.167358	NaN	NaN	NaN	NaN	NaN	NaN	NaN	NaN	NaN	NaN	NaN	NaN
13.947293	15.576736	162.606873	-26.120922	11.469079	156.651764	NaN	NaN	NaN	NaN	NaN	NaN	NaN	NaN	NaN	NaN	NaN	NaN
12.5522	15.053066	162.189667	-25.947422	11.638803	156.20224	NaN	NaN	NaN	NaN	NaN	NaN	NaN	NaN	NaN	NaN	NaN	NaN
11.182756	14.515686	161.672867	-25.792831	11.738714	155.812607	NaN	NaN	NaN	NaN	NaN	NaN	NaN	NaN	NaN	NaN	NaN	NaN
9.008562	13.736671	160.858307	-25.624371	11.78321	155.345123	NaN	NaN	NaN	NaN	NaN	NaN	NaN	NaN	NaN	NaN	NaN	NaN
7.407764	13.204408	160.398926	-25.525543	11.752865	155.154938	NaN	NaN	NaN	NaN	NaN	NaN	NaN	NaN	NaN	NaN	NaN	NaN
5.629077	12.72663	159.849258	-25.426548	11.682636	155.064453	NaN	NaN	NaN	NaN	NaN	NaN	NaN	NaN	NaN	NaN	NaN	NaN
3.853494	12.21361	159.294418	-25.290051	11.578364	155.03598	NaN	NaN	NaN	NaN	NaN	NaN	NaN	NaN	NaN	NaN	NaN	NaN
1.890037	11.786443	158.734955	-25.118082	11.484024	155.133942	NaN	NaN	NaN	NaN	NaN	NaN	NaN	NaN	NaN	NaN	NaN	NaN
-0.099682	11.337727	158.279434	-24.92552	11.428574	155.443451	NaN	NaN	NaN	NaN	NaN	NaN	NaN	NaN	NaN	NaN	NaN	NaN
-2.264619	10.930527	158.015549	-24.721914	11.359251	156.069	NaN	NaN	NaN	NaN	NaN	NaN	NaN	NaN	NaN	NaN	NaN	NaN
-5.598543	10.378233	158.169312	-24.31003	11.088121	157.489059	NaN	NaN	NaN	NaN	NaN	NaN	NaN	NaN	NaN	NaN	NaN	NaN
-7.910009	9.978374	158.607483	-24.003658	10.739621	158.663132	NaN	NaN	NaN	NaN	NaN	NaN	NaN	NaN	NaN	NaN	NaN	NaN
-10.155156	9.541525	159.239182	-23.663408	10.257209	159.842407	NaN	NaN	NaN	NaN	NaN	NaN	NaN	NaN	NaN	NaN	NaN	NaN
-12.427774	9.080741	159.980423	-23.319017	9.693243	160.89209	NaN	NaN	NaN	NaN	NaN	NaN	NaN	NaN	NaN	NaN	NaN	NaN
-14.703444	8.590695	160.666306	-22.939192	9.109015	161.729248	NaN	NaN	NaN	NaN	NaN	NaN	NaN	NaN	NaN	NaN	NaN	NaN
-16.854221	8.082935	161.152954	-22.559097	8.564118	162.299133	NaN	NaN	NaN	NaN	NaN	NaN	NaN	NaN	NaN	NaN	NaN	NaN
-18.948027	7.569435	161.606705	-22.249493	8.077596	162.593887	NaN	NaN	NaN	NaN	NaN	NaN	NaN	NaN	NaN	NaN	NaN	NaN
NaN	NaN	NaN	-21.907661	7.542212	162.769135	NaN	NaN	NaN	NaN	NaN	NaN	NaN	NaN	NaN	NaN	NaN	NaN
NaN	NaN	NaN	-21.569672	7.426744	162.793549	NaN	NaN	NaN	NaN	NaN	NaN	NaN	NaN	NaN	NaN	NaN	NaN
NaN	NaN	NaN	-21.563009	7.035299	162.736572	NaN	NaN	NaN	NaN	NaN	NaN	NaN	NaN	NaN	NaN	NaN	NaN
-16.041149	0.075801	160.413666	NaN	NaN	NaN	NaN	NaN	NaN	NaN	NaN	NaN	NaN	NaN	NaN	NaN	NaN	NaN
-15.514133	-1.65876	159.945251	-21.017084	6.971254	162.266159	NaN	NaN	NaN	NaN	NaN	NaN	NaN	NaN	NaN	NaN	NaN	NaN
-14.928911	-3.413043	159.366699	-20.765787	7.046278	162.017792	NaN	NaN	NaN	NaN	NaN	NaN	NaN	NaN	NaN	NaN	NaN	NaN
-14.33824	-5.24532	158.845978	-20.518665	7.24098	161.774948	NaN	NaN	NaN	NaN	NaN	NaN	NaN	NaN	NaN	NaN	NaN	NaN
-13.453492	-8.140154	158.278946	-20.260481	7.662479	161.377716	NaN	NaN	NaN	NaN	NaN	NaN	NaN	NaN	NaN	NaN	NaN	NaN
-12.813811	-10.235452	158.220978	-20.122272	7.975628	161.114578	NaN	NaN	NaN	NaN	NaN	NaN	NaN	NaN	NaN	NaN	NaN	NaN
-12.187047	-12.383837	158.434982	-20.020046	8.317505	160.817139	NaN	NaN	NaN	NaN	NaN	NaN	NaN	NaN	NaN	NaN	NaN	NaN
-11.508394	-14.612879	159.070175	-19.95664	8.66581	160.536499	NaN	NaN	NaN	NaN	NaN	NaN	NaN	NaN	NaN	NaN	NaN	NaN
-10.870625	-16.791847	160.082001	-19.941652	9.058417	160.246201	NaN	NaN	NaN	NaN	NaN	NaN	NaN	NaN	NaN	NaN	NaN	NaN
-10.232306	-18.899454	161.358505	-19.96224	9.530495	159.992706	NaN	NaN	NaN	NaN	NaN	NaN	NaN	NaN	NaN	NaN	NaN	NaN
-9.677306	-20.900198	162.823166	-19.995781	10.044026	159.833832	NaN	NaN	NaN	NaN	NaN	NaN	NaN	NaN	NaN	NaN	NaN	NaN
-9.048891	-23.50769	164.979553	-20.007431	10.913023	159.798508	NaN	NaN	NaN	NaN	NaN	NaN	NaN	NaN	NaN	NaN	NaN	NaN
NaN	NaN	NaN	-19.977837	11.432909	159.820572	NaN	NaN	NaN	NaN	NaN	NaN	NaN	NaN	NaN	NaN	NaN	NaN
NaN	NaN	NaN	-19.916567	11.831732	159.758804	NaN	NaN	NaN	NaN	NaN	NaN	NaN	NaN	NaN	NaN	NaN	NaN
NaN	NaN	NaN	-19.85137	12.09191	159.625275	NaN	NaN	NaN	NaN	NaN	NaN	NaN	NaN	NaN	NaN	NaN	NaN
-8.8871	-21.144867	165.021866	-19.82391	12.218928	159.41098	NaN	NaN	NaN	NaN	NaN	NaN	NaN	NaN	NaN	NaN	NaN	NaN
-8.554565	-20.414677	163.983231	-19.833931	12.198542	159.19072	NaN	NaN	NaN	NaN	NaN	NaN	NaN	NaN	NaN	NaN	NaN	NaN
-8.715406	-19.134703	162.964493	-19.856735	12.056248	158.96904	NaN	NaN	NaN	NaN	NaN	NaN	NaN	NaN	NaN	NaN	NaN	NaN
-9.068811	-17.077852	161.528366	-19.885202	11.792807	158.69046	NaN	NaN	NaN	NaN	NaN	NaN	NaN	NaN	NaN	NaN	NaN	NaN
-9.31889	-15.547684	160.65535	-19.878378	11.675974	158.559235	NaN	NaN	NaN	NaN	NaN	NaN	NaN	NaN	NaN	NaN	NaN	NaN
-9.551608	-13.936334	159.644287	-19.80349	11.626391	158.477081	NaN	NaN	NaN	NaN	NaN	NaN	NaN	NaN	NaN	NaN	NaN	NaN
-9.807292	-12.278955	158.62114	-19.657291	11.616032	158.383423	NaN	NaN	NaN	NaN	NaN	NaN	NaN	NaN	NaN	NaN	NaN	NaN
-10.090672	-10.556167	157.523758	-19.484407	11.633047	158.280716	NaN	NaN	NaN	NaN	NaN	NaN	NaN	NaN	NaN	NaN	NaN	NaN
-10.37737	-8.863989	156.493958	-19.301352	11.636209	158.110077	NaN	NaN	NaN	NaN	NaN	NaN	NaN	NaN	NaN	NaN	NaN	NaN
-10.843151	-7.223736	155.699738	-19.197216	11.62935	157.957764	NaN	NaN	NaN	NaN	NaN	NaN	NaN	NaN	NaN	NaN	NaN	NaN
-11.539039	-4.946597	154.80838	-19.151569	11.622345	157.71994	NaN	NaN	NaN	NaN	NaN	NaN	NaN	NaN	NaN	NaN	NaN	NaN
-12.095552	-3.617504	154.52507	-19.183926	11.655704	157.595276	NaN	NaN	NaN	NaN	NaN	NaN	NaN	NaN	NaN	NaN	NaN	NaN
-12.725999	-2.406156	154.382248	-19.260481	11.71896	157.515442	NaN	NaN	NaN	NaN	NaN	NaN	NaN	NaN	NaN	NaN	NaN	NaN
-13.389933	-1.372357	154.34343	-19.35014	11.817951	157.469666	NaN	NaN	NaN	NaN	NaN	NaN	NaN	NaN	NaN	NaN	NaN	NaN
-14.030358	-0.495455	154.332748	-19.411993	11.93713	157.452591	NaN	NaN	NaN	NaN	NaN	NaN	NaN	NaN	NaN	NaN	NaN	NaN
-14.752168	0.17832	154.376709	-19.448479	12.102346	157.48111	NaN	NaN	NaN	NaN	NaN	NaN	NaN	NaN	NaN	NaN	NaN	NaN
-15.542573	0.710076	154.451111	-19.457022	12.334085	157.556076	NaN	NaN	NaN	NaN	NaN	NaN	NaN	NaN	NaN	NaN	NaN	NaN
-16.724775	1.149465	154.559326	-19.457191	12.746589	157.723373	NaN	NaN	NaN	NaN	NaN	NaN	NaN	NaN	NaN	NaN	NaN	NaN
-17.497696	1.26016	154.707367	-19.458679	13.045467	157.859955	NaN	NaN	NaN	NaN	NaN	NaN	NaN	NaN	NaN	NaN	NaN	NaN
-18.267942	1.188316	154.862656	-19.468491	13.336153	158.013474	NaN	NaN	NaN	NaN	NaN	NaN	NaN	NaN	NaN	NaN	NaN	NaN
-18.995506	0.941023	155.131027	-19.509916	13.631434	158.219879	NaN	NaN	NaN	NaN	NaN	NaN	NaN	NaN	NaN	NaN	NaN	NaN
-19.726612	0.50512	155.536926	-19.588257	13.905494	158.487366	NaN	NaN	NaN	NaN	NaN	NaN	NaN	NaN	NaN	NaN	NaN	NaN
-20.441065	-0.087241	156.034225	-19.711687	14.188385	158.770691	NaN	NaN	NaN	NaN	NaN	NaN	NaN	NaN	NaN	NaN	NaN	NaN
-21.192541	-0.787777	156.575317	-19.86318	14.473854	159.005325	NaN	NaN	NaN	NaN	NaN	NaN	NaN	NaN	NaN	NaN	NaN	NaN
-22.235397	-1.949166	157.351501	-20.088236	14.898801	159.175812	NaN	NaN	NaN	NaN	NaN	NaN	NaN	NaN	NaN	NaN	NaN	NaN
-22.843962	-2.789109	157.860321	-20.22422	15.169898	159.180099	NaN	NaN	NaN	NaN	NaN	NaN	NaN	NaN	NaN	NaN	NaN	NaN
-23.499809	-3.653909	158.33252	-20.311886	15.430413	159.07077	NaN	NaN	NaN	NaN	NaN	NaN	NaN	NaN	NaN	NaN	NaN	NaN
-24.09021	-4.515058	158.656448	-20.375528	15.676978	158.869888	NaN	NaN	NaN	NaN	NaN	NaN	NaN	NaN	NaN	NaN	NaN	NaN
-24.584642	-5.325152	158.868317	-20.428225	15.911521	158.600906	NaN	NaN	NaN	NaN	NaN	NaN	NaN	NaN	NaN	NaN	NaN	NaN
-25.061581	-6.130557	159.00235	-20.484415	16.134811	158.256668	NaN	NaN	NaN	NaN	NaN	NaN	NaN	NaN	NaN	NaN	NaN	NaN
-25.528458	-6.895308	159.018463	-20.523579	16.274021	157.788147	NaN	NaN	NaN	NaN	NaN	NaN	NaN	NaN	NaN	NaN	NaN	NaN
-26.062983	-7.947795	158.78154	-20.617458	16.361961	157.040482	NaN	NaN	NaN	NaN	NaN	NaN	NaN	NaN	NaN	NaN	NaN	NaN
-26.331865	-8.58489	158.606934	-20.704998	16.357391	156.608475	NaN	NaN	NaN	NaN	NaN	NaN	NaN	NaN	NaN	NaN	NaN	NaN
-26.561749	-9.162298	158.531265	-20.868637	16.320738	156.344193	NaN	NaN	NaN	NaN	NaN	NaN	NaN	NaN	NaN	NaN	NaN	NaN
-26.748192	-9.683396	158.503098	-21.027473	16.268436	156.195908	NaN	NaN	NaN	NaN	NaN	NaN	NaN	NaN	NaN	NaN	NaN	NaN
-26.863558	-10.063258	158.487564	-21.177492	16.218863	156.167267	NaN	NaN	NaN	NaN	NaN	NaN	NaN	NaN	NaN	NaN	NaN	NaN
-26.914284	-10.336362	158.472305	-21.285591	16.158421	156.261658	NaN	NaN	NaN	NaN	NaN	NaN	NaN	NaN	NaN	NaN	NaN	NaN
-26.946011	-10.513128	158.455566	-21.370214	16.087301	156.382187	NaN	NaN	NaN	NaN	NaN	NaN	NaN	NaN	NaN	NaN	NaN	NaN
-26.934246	-10.608716	158.502335	-21.559225	15.978827	156.626831	NaN	NaN	NaN	NaN	NaN	NaN	NaN	NaN	NaN	NaN	NaN	NaN
-26.861275	-10.53092	158.574005	-21.666155	15.895679	156.76059	NaN	NaN	NaN	NaN	NaN	NaN	NaN	NaN	NaN	NaN	NaN	NaN
-26.754978	-10.351192	158.669937	-21.745544	15.78416	156.874588	NaN	NaN	NaN	NaN	NaN	NaN	NaN	NaN	NaN	NaN	NaN	NaN
-26.615191	-10.167562	158.714508	-21.792088	15.64822	156.916489	NaN	NaN	NaN	NaN	NaN	NaN	NaN	NaN	NaN	NaN	NaN	NaN
-26.407454	-9.959904	158.6577	-21.810989	15.532427	156.901993	NaN	NaN	NaN	NaN	NaN	NaN	NaN	NaN	NaN	NaN	NaN	NaN
-25.931402	-9.486864	158.265823	-21.797075	15.404785	156.753708	NaN	NaN	NaN	NaN	NaN	NaN	NaN	NaN	NaN	NaN	NaN	NaN
-25.75036	-9.331854	157.754807	-21.791555	15.248124	156.491531	NaN	NaN	NaN	NaN	NaN	NaN	NaN	NaN	NaN	NaN	NaN	NaN
-25.251066	-8.841789	156.405228	-21.860222	14.906812	155.7715	NaN	NaN	NaN	NaN	NaN	NaN	NaN	NaN	NaN	NaN	NaN	NaN
-24.836512	-8.470664	155.297287	-22.037748	14.648096	155.151611	NaN	NaN	NaN	NaN	NaN	NaN	NaN	NaN	NaN	NaN	NaN	NaN
-24.554903	-8.03274	154.235733	-22.329203	14.373337	154.494812	NaN	NaN	NaN	NaN	NaN	NaN	NaN	NaN	NaN	NaN	NaN	NaN
-24.222063	-7.592784	153.356445	-22.707458	14.095947	153.904678	NaN	NaN	NaN	NaN	NaN	NaN	NaN	NaN	NaN	NaN	NaN	NaN
-23.920004	-7.189036	152.663116	-23.091063	13.836572	153.444046	NaN	NaN	NaN	NaN	NaN	NaN	NaN	NaN	NaN	NaN	NaN	NaN
-23.62381	-6.786002	152.254105	-23.416401	13.627711	153.158875	NaN	NaN	NaN	NaN	NaN	NaN	NaN	NaN	NaN	NaN	NaN	NaN
-23.214685	-6.388372	152.000717	-23.672787	13.468841	153.009125	NaN	NaN	NaN	NaN	NaN	NaN	NaN	NaN	NaN	NaN	NaN	NaN
-22.748051	-5.757714	151.975952	-23.903259	13.260138	152.972229	NaN	NaN	NaN	NaN	NaN	NaN	NaN	NaN	NaN	NaN	NaN	NaN
-22.381037	-5.355484	152.037384	-24.011297	13.133574	152.995621	NaN	NaN	NaN	NaN	NaN	NaN	NaN	NaN	NaN	NaN	NaN	NaN
-22.028484	-4.987947	152.003296	-24.105383	13.017888	152.966827	NaN	NaN	NaN	NaN	NaN	NaN	NaN	NaN	NaN	NaN	NaN	NaN
-21.736851	-4.653976	151.908188	-24.204964	12.944237	152.861328	NaN	NaN	NaN	NaN	NaN	NaN	NaN	NaN	NaN	NaN	NaN	NaN
-21.444361	-4.320956	151.712051	-24.313866	12.892167	152.66185	NaN	NaN	NaN	NaN	NaN	NaN	NaN	NaN	NaN	NaN	NaN	NaN
-21.110216	-3.987349	151.38559	-24.453562	12.849622	152.389282	NaN	NaN	NaN	NaN	NaN	NaN	NaN	NaN	NaN	NaN	NaN	NaN
-20.853889	-3.655087	150.957443	-24.606409	12.802339	152.056274	NaN	NaN	NaN	NaN	NaN	NaN	NaN	NaN	NaN	NaN	NaN	NaN
-20.53182	-3.217981	150.390884	-24.860109	12.750777	151.498383	NaN	NaN	NaN	NaN	NaN	NaN	NaN	NaN	NaN	NaN	NaN	NaN
-20.331152	-2.972314	150.024521	-25.032551	12.711453	151.124817	NaN	NaN	NaN	NaN	NaN	NaN	NaN	NaN	NaN	NaN	NaN	NaN
-20.170645	-2.798399	149.679428	-25.178173	12.693429	150.779221	NaN	NaN	NaN	NaN	NaN	NaN	NaN	NaN	NaN	NaN	NaN	NaN
-20.077972	-2.69343	149.414139	-25.315046	12.66706	150.495056	NaN	NaN	NaN	NaN	NaN	NaN	NaN	NaN	NaN	NaN	NaN	NaN
-20.047092	-2.635405	149.25563	-25.409607	12.640333	150.303574	NaN	NaN	NaN	NaN	NaN	NaN	NaN	NaN	NaN	NaN	NaN	NaN
-20.093662	-2.658343	149.17572	-25.496874	12.579092	150.171432	NaN	NaN	NaN	NaN	NaN	NaN	NaN	NaN	NaN	NaN	NaN	NaN
-20.198162	-2.720819	149.1474	-25.568094	12.506817	150.095871	NaN	NaN	NaN	NaN	NaN	NaN	NaN	NaN	NaN	NaN	NaN	NaN
-20.516623	-2.922821	149.142075	-25.685799	12.395642	150.008652	NaN	NaN	NaN	NaN	NaN	NaN	NaN	NaN	NaN	NaN	NaN	NaN
-20.80372	-3.102483	149.121506	-25.765926	12.328872	149.929993	NaN	NaN	NaN	NaN	NaN	NaN	NaN	NaN	NaN	NaN	NaN	NaN
-21.174564	-3.30635	149.024994	-25.855982	12.252102	149.82135	NaN	NaN	NaN	NaN	NaN	NaN	NaN	NaN	NaN	NaN	NaN	NaN
-21.638447	-3.562568	148.851273	-25.976646	12.15833	149.674957	NaN	NaN	NaN	NaN	NaN	NaN	NaN	NaN	NaN	NaN	NaN	NaN
-22.160366	-3.840983	148.598709	-26.153076	12.063269	149.484329	NaN	NaN	NaN	NaN	NaN	NaN	NaN	NaN	NaN	NaN	NaN	NaN
-22.729679	-4.130011	148.325424	-26.345835	11.945005	149.239471	NaN	NaN	NaN	NaN	NaN	NaN	NaN	NaN	NaN	NaN	NaN	NaN
-23.364138	-4.461679	148.102875	-26.582067	11.82559	148.979004	NaN	NaN	NaN	NaN	NaN	NaN	NaN	NaN	NaN	NaN	NaN	NaN
-24.461107	-5.015954	147.722519	-26.928032	11.618757	148.626251	NaN	NaN	NaN	NaN	NaN	NaN	NaN	NaN	NaN	NaN	NaN	NaN
-25.194407	-5.403646	147.552917	-27.183115	11.475732	148.524551	NaN	NaN	NaN	NaN	NaN	NaN	NaN	NaN	NaN	NaN	NaN	NaN
-26.022455	-5.816722	147.529617	-27.468842	11.327847	148.577072	NaN	NaN	NaN	NaN	NaN	NaN	NaN	NaN	NaN	NaN	NaN	NaN
-26.994301	-6.265905	147.660843	-27.751081	11.147205	148.765823	NaN	NaN	NaN	NaN	NaN	NaN	NaN	NaN	NaN	NaN	NaN	NaN
-28.012079	-6.78861	147.865128	-28.021669	10.956099	149.091019	NaN	NaN	NaN	NaN	NaN	NaN	NaN	NaN	NaN	NaN	NaN	NaN
-29.007376	-7.307015	148.294693	-28.240559	10.718348	149.507553	NaN	NaN	NaN	NaN	NaN	NaN	NaN	NaN	NaN	NaN	NaN	NaN
-30.056095	-7.889157	148.76944	-28.381638	10.471376	149.94812	NaN	NaN	NaN	NaN	NaN	NaN	NaN	NaN	NaN	NaN	NaN	NaN
-31.506998	-8.780066	149.460556	-28.369656	10.047051	150.497375	NaN	NaN	NaN	NaN	NaN	NaN	NaN	NaN	NaN	NaN	NaN	NaN
-32.514938	-9.408353	149.672791	-28.242441	9.770843	150.696075	NaN	NaN	NaN	NaN	NaN	NaN	NaN	NaN	NaN	NaN	NaN	NaN
-33.479996	-10.017544	149.858246	-28.059908	9.484212	150.721359	NaN	NaN	NaN	NaN	NaN	NaN	NaN	NaN	NaN	NaN	NaN	NaN
-34.394844	-10.625838	149.688095	-27.936729	9.203241	150.591629	NaN	NaN	NaN	NaN	NaN	NaN	NaN	NaN	NaN	NaN	NaN	NaN
-35.448143	-11.233187	149.507599	-27.929985	8.987592	150.357208	NaN	NaN	NaN	NaN	NaN	NaN	NaN	NaN	NaN	NaN	NaN	NaN
-36.529835	-11.803779	149.18924	-27.997986	8.865638	150.016708	NaN	NaN	NaN	NaN	NaN	NaN	NaN	NaN	NaN	NaN	NaN	NaN
-37.708485	-12.32597	149.022263	-28.092714	8.835842	149.6866	NaN	NaN	NaN	NaN	NaN	NaN	NaN	NaN	NaN	NaN	NaN	NaN
-39.407951	-12.999286	149.065872	-28.237858	8.924686	149.399231	NaN	NaN	NaN	NaN	NaN	NaN	NaN	NaN	NaN	NaN	NaN	NaN
-40.615231	-13.427389	149.426041	-28.31699	9.004697	149.452072	NaN	NaN	NaN	NaN	NaN	NaN	NaN	NaN	NaN	NaN	NaN	NaN
-41.801334	-13.777326	150.296814	-28.337717	9.075353	149.75531	NaN	NaN	NaN	NaN	NaN	NaN	NaN	NaN	NaN	NaN	NaN	NaN
-42.889633	-14.074269	151.418259	-28.308308	9.147346	150.300598	NaN	NaN	NaN	NaN	NaN	NaN	NaN	NaN	NaN	NaN	NaN	NaN
-44.032745	-14.30155	152.9077	-28.233084	9.193254	151.046738	NaN	NaN	NaN	NaN	NaN	NaN	NaN	NaN	NaN	NaN	NaN	NaN
-45.070129	-14.446226	154.557114	-28.119766	9.219615	151.889954	NaN	NaN	NaN	24.271059	37.111961	142.005859	NaN	NaN	NaN	NaN	NaN	NaN
-46.04995	-14.511004	156.195007	-27.977112	9.215866	152.746246	NaN	NaN	NaN	NaN	NaN	NaN	NaN	NaN	NaN	NaN	NaN	NaN
-47.311775	-14.506207	158.473663	-27.65666	9.156475	153.93222	NaN	NaN	NaN	NaN	NaN	NaN	NaN	NaN	NaN	NaN	NaN	NaN
-48.053551	-14.466763	159.679718	-27.396511	9.09479	154.604691	NaN	NaN	NaN	24.433018	36.509514	140.820908	NaN	NaN	NaN	NaN	NaN	NaN
-48.806999	-14.147282	160.662369	-27.077982	9.00358	155.114029	NaN	NaN	NaN	24.577665	36.443161	140.776093	NaN	NaN	NaN	NaN	NaN	NaN
-49.364998	-13.948393	161.160736	-26.780622	8.914905	155.441849	NaN	NaN	NaN	24.740433	36.423851	140.906464	NaN	NaN	NaN	NaN	NaN	NaN
-49.877975	-13.681269	161.241409	-26.488569	8.800628	155.572021	NaN	NaN	NaN	24.986244	36.442055	141.155655	NaN	NaN	NaN	NaN	NaN	NaN
-50.536301	-13.221931	160.785599	-26.216225	8.676239	155.462509	NaN	NaN	NaN	25.265621	36.538269	141.485458	NaN	NaN	NaN	NaN	NaN	NaN
-50.954483	-12.798738	159.875443	-26.036406	8.584145	155.100235	NaN	NaN	NaN	25.53606	36.596752	141.886002	NaN	NaN	NaN	NaN	NaN	NaN
-51.563148	-11.999006	158.057419	-25.916418	8.462345	154.220795	NaN	NaN	NaN	NaN	NaN	NaN	NaN	NaN	NaN	NaN	NaN	NaN
-52.022476	-11.349633	156.873672	-25.922981	8.339302	153.536942	20.574797	21.030569	142.223007	26.093601	36.45414	142.215485	23.334199	28.7423545	142.219246	-75.180161	-12.0637505	164.854638
-52.434891	-10.522786	155.894348	-26.033354	8.180233	152.930679	NaN	NaN	NaN	26.204967	36.271656	142.026489	NaN	NaN	NaN	NaN	NaN	NaN
-52.818985	-9.591451	155.314545	-26.162668	8.000226	152.475388	NaN	NaN	NaN	26.242638	35.990559	141.694794	NaN	NaN	NaN	NaN	NaN	NaN
-53.110058	-8.62163	155.111206	-26.282478	7.820729	152.247437	NaN	NaN	NaN	26.226807	35.716881	141.22963	NaN	NaN	NaN	NaN	NaN	NaN
-53.391159	-7.553031	155.270355	-26.371304	7.674727	152.217545	18.40551	19.904726	140.904419	26.128483	35.518883	140.792923	22.2669965	27.7118045	140.848671	-75.0096045	-12.3623505	163.586419
-53.536934	-6.320351	155.539917	-26.418989	7.572968	152.359726	NaN	NaN	NaN	26.006435	35.3657	140.46315	NaN	NaN	NaN	NaN	NaN	NaN
-53.629951	-4.392745	156.058197	-26.479376	7.444554	152.775986	NaN	NaN	NaN	25.762701	35.272526	140.229691	NaN	NaN	NaN	NaN	NaN	NaN
-53.63868	-2.983271	156.379059	-26.545444	7.356649	153.085464	NaN	NaN	NaN	25.492334	35.274029	140.232162	NaN	NaN	NaN	NaN	NaN	NaN
-53.562553	-1.496458	156.55777	-26.632477	7.278003	153.336914	NaN	NaN	NaN	25.189972	35.351624	140.358566	NaN	NaN	NaN	NaN	NaN	NaN
-53.427036	0.018185	156.65596	-26.721704	7.214798	153.541992	NaN	NaN	NaN	24.87607	35.494781	140.601395	NaN	NaN	NaN	NaN	NaN	NaN
-53.192257	1.68321	156.621918	-26.79834	7.163785	153.670807	NaN	NaN	NaN	24.684668	35.648323	140.923233	NaN	NaN	NaN	NaN	NaN	NaN
-52.869373	3.341634	156.45134	-26.826334	7.092293	153.706482	NaN	NaN	NaN	NaN	NaN	NaN	NaN	NaN	NaN	NaN	NaN	NaN
-52.48407	5.055657	156.188675	-26.830881	7.008677	153.650238	NaN	NaN	NaN	NaN	NaN	NaN	NaN	NaN	NaN	NaN	NaN	NaN
-51.689529	7.686345	155.576431	-26.820484	6.885643	153.325882	NaN	NaN	NaN	NaN	NaN	NaN	NaN	NaN	NaN	NaN	NaN	NaN
-51.09063	9.472836	155.194626	-26.872578	6.697594	153.016846	NaN	NaN	NaN	NaN	NaN	NaN	NaN	NaN	NaN	NaN	NaN	NaN
-50.38348	11.229629	154.709595	-26.880381	6.587173	152.603119	NaN	NaN	NaN	NaN	NaN	NaN	NaN	NaN	NaN	NaN	NaN	NaN
-49.62553	12.923224	154.295883	-26.901934	6.539933	152.108032	NaN	NaN	NaN	NaN	NaN	NaN	NaN	NaN	NaN	NaN	NaN	NaN
-48.728806	14.624709	153.921844	-26.89093	6.567228	151.625977	NaN	NaN	NaN	NaN	NaN	NaN	NaN	NaN	NaN	NaN	NaN	NaN
-47.859924	16.119942	153.686783	-26.90646	6.547702	151.103455	NaN	NaN	NaN	NaN	NaN	NaN	NaN	NaN	NaN	NaN	NaN	NaN
-46.851803	17.62743	153.504959	-26.920214	6.550883	150.601486	NaN	NaN	NaN	NaN	NaN	NaN	NaN	NaN	NaN	NaN	NaN	NaN
-45.328915	19.480476	153.434311	-26.922003	6.573002	149.996307	NaN	NaN	NaN	NaN	NaN	NaN	NaN	NaN	NaN	NaN	NaN	NaN
-44.193108	20.544104	153.513962	-26.890499	6.61629	149.723358	NaN	NaN	NaN	NaN	NaN	NaN	NaN	NaN	NaN	NaN	NaN	NaN
-42.970055	21.466324	153.617477	-26.818239	6.665463	149.583527	NaN	NaN	NaN	NaN	NaN	NaN	NaN	NaN	NaN	NaN	NaN	NaN
-41.796295	22.225899	153.853287	-26.699123	6.730608	149.571243	NaN	NaN	NaN	NaN	NaN	NaN	NaN	NaN	NaN	NaN	NaN	NaN
-40.481655	22.780331	154.09021	-26.543543	6.836789	149.681335	NaN	NaN	NaN	NaN	NaN	NaN	NaN	NaN	NaN	NaN	NaN	NaN
-39.068047	23.184191	154.355698	-26.376942	6.983572	149.90242	NaN	NaN	NaN	NaN	NaN	NaN	NaN	NaN	NaN	NaN	NaN	NaN
-37.686398	23.44063	154.631195	-26.208693	7.146098	150.196793	NaN	NaN	NaN	NaN	NaN	NaN	NaN	NaN	NaN	NaN	NaN	NaN
-35.516205	23.595783	154.811752	-25.944666	7.407027	150.677032	NaN	NaN	NaN	NaN	NaN	NaN	NaN	NaN	NaN	NaN	NaN	NaN
-33.972183	23.446171	154.78273	-25.756237	7.605369	150.979156	NaN	NaN	NaN	NaN	NaN	NaN	NaN	NaN	NaN	NaN	NaN	NaN
-32.388695	23.212339	154.632233	-25.586021	7.802877	151.236725	NaN	NaN	NaN	NaN	NaN	NaN	NaN	NaN	NaN	NaN	NaN	NaN
-30.849998	22.85248	154.363785	-25.405329	8.047571	151.459885	NaN	NaN	NaN	NaN	NaN	NaN	NaN	NaN	NaN	NaN	NaN	NaN
-29.239079	22.31176	154.076782	-25.255981	8.332271	151.670242	NaN	NaN	NaN	NaN	NaN	NaN	NaN	NaN	NaN	NaN	NaN	NaN
-27.529829	21.694527	153.716217	-25.103552	8.662422	151.878845	NaN	NaN	NaN	NaN	NaN	NaN	NaN	NaN	NaN	NaN	NaN	NaN
-25.919209	21.005663	153.42981	-24.976616	9.087809	152.113388	NaN	NaN	NaN	NaN	NaN	NaN	NaN	NaN	NaN	NaN	NaN	NaN
-23.368269	19.767504	153.019394	-24.81357	9.828773	152.471451	NaN	NaN	NaN	NaN	NaN	NaN	NaN	NaN	NaN	NaN	NaN	NaN
-21.672729	18.841658	152.914124	-24.720404	10.331063	152.71904	NaN	NaN	NaN	NaN	NaN	NaN	NaN	NaN	NaN	NaN	NaN	NaN
-19.988241	17.87525	152.925568	-24.680569	10.818216	153.014725	NaN	NaN	NaN	NaN	NaN	NaN	NaN	NaN	NaN	NaN	NaN	NaN
-18.290979	16.832233	153.087234	-24.649334	11.241937	153.315277	NaN	NaN	NaN	NaN	NaN	NaN	NaN	NaN	NaN	NaN	NaN	NaN
-16.627342	15.787667	153.359879	-24.570757	11.587932	153.62764	NaN	NaN	NaN	NaN	NaN	NaN	NaN	NaN	NaN	NaN	NaN	NaN
-14.94315	14.723566	153.770218	-24.417063	11.843054	153.945114	NaN	NaN	NaN	NaN	NaN	NaN	NaN	NaN	NaN	NaN	NaN	NaN
-13.236612	13.646073	154.145996	-24.202349	12.02159	154.201294	NaN	NaN	NaN	NaN	NaN	NaN	NaN	NaN	NaN	NaN	NaN	NaN
-10.748585	12.107395	154.68071	-23.815638	12.248886	154.360336	NaN	NaN	NaN	NaN	NaN	NaN	NaN	NaN	NaN	NaN	NaN	NaN
-9.15004	11.140188	154.862335	-23.584553	12.408211	154.28627	NaN	NaN	NaN	NaN	NaN	NaN	NaN	NaN	NaN	NaN	NaN	NaN
-7.570153	10.232248	154.968399	-23.389811	12.58257	154.045486	NaN	NaN	NaN	NaN	NaN	NaN	NaN	NaN	NaN	NaN	NaN	NaN
-6.019482	9.349944	154.942398	-23.243895	12.736166	153.653397	NaN	NaN	NaN	NaN	NaN	NaN	NaN	NaN	NaN	NaN	NaN	NaN
-4.659849	8.55587	154.878403	-23.149296	12.846088	153.1306	NaN	NaN	NaN	NaN	NaN	NaN	NaN	NaN	NaN	NaN	NaN	NaN
-3.278159	7.744526	154.750854	-23.134193	12.940968	152.568253	NaN	NaN	NaN	NaN	NaN	NaN	NaN	NaN	NaN	NaN	NaN	NaN
-2.06409	7.026093	154.666992	-23.165569	13.054824	152.046722	NaN	NaN	NaN	NaN	NaN	NaN	NaN	NaN	NaN	NaN	NaN	NaN
-0.392653	6.080113	154.598648	-23.175669	13.226524	151.28569	NaN	NaN	NaN	NaN	NaN	NaN	NaN	NaN	NaN	NaN	NaN	NaN
0.642834	5.511963	154.499741	-23.142021	13.326137	150.827972	NaN	NaN	NaN	NaN	NaN	NaN	NaN	NaN	NaN	NaN	NaN	NaN
1.510341	5.010014	154.314148	-23.077154	13.394605	150.403946	NaN	NaN	NaN	NaN	NaN	NaN	NaN	NaN	NaN	NaN	NaN	NaN
2.268724	4.584233	154.142197	-23.010862	13.437249	150.071198	NaN	NaN	NaN	NaN	NaN	NaN	NaN	NaN	NaN	NaN	NaN	NaN
2.967971	4.195472	154.010666	-22.951342	13.459688	149.907074	NaN	NaN	NaN	NaN	NaN	NaN	NaN	NaN	NaN	NaN	NaN	NaN
3.53107	3.807845	153.800461	-22.890285	13.440557	149.850555	NaN	NaN	NaN	NaN	NaN	NaN	NaN	NaN	NaN	NaN	NaN	NaN
4.010921	3.45321	153.603699	-22.823984	13.407554	149.85556	NaN	NaN	NaN	NaN	NaN	NaN	NaN	NaN	NaN	NaN	NaN	NaN
4.512066	2.942607	153.360596	-22.686573	13.365501	149.880463	NaN	NaN	NaN	NaN	NaN	NaN	NaN	NaN	NaN	NaN	NaN	NaN
4.713699	2.585023	153.186996	-22.573032	13.318843	149.867035	NaN	NaN	NaN	NaN	NaN	NaN	NaN	NaN	NaN	NaN	NaN	NaN
4.812563	2.201163	153.004761	-22.459229	13.24758	149.825394	NaN	NaN	NaN	NaN	NaN	NaN	NaN	NaN	NaN	NaN	NaN	NaN
4.795326	1.779199	152.813644	-22.345892	13.154261	149.750137	NaN	NaN	NaN	NaN	NaN	NaN	NaN	NaN	NaN	NaN	NaN	NaN
4.689004	1.319124	152.555374	-22.234001	13.024677	149.639145	NaN	NaN	NaN	NaN	NaN	NaN	NaN	NaN	NaN	NaN	NaN	NaN
4.493491	0.790755	152.26889	-22.144028	12.886685	149.527084	NaN	NaN	NaN	NaN	NaN	NaN	NaN	NaN	NaN	NaN	NaN	NaN
4.171948	0.199326	151.970963	-22.083885	12.76699	149.420319	NaN	NaN	NaN	NaN	NaN	NaN	NaN	NaN	NaN	NaN	NaN	NaN
3.546591	-0.809699	151.464447	-22.036343	12.640034	149.269318	NaN	NaN	NaN	NaN	NaN	NaN	NaN	NaN	NaN	NaN	NaN	NaN
3.027747	-1.585801	151.19812	-22.010937	12.614794	149.129654	NaN	NaN	NaN	NaN	NaN	NaN	NaN	NaN	NaN	NaN	NaN	NaN
2.319414	-2.429181	150.924866	-21.986048	12.6596	148.97229	NaN	NaN	NaN	NaN	NaN	NaN	NaN	NaN	NaN	NaN	NaN	NaN
1.568589	-3.322484	150.673538	-21.989498	12.756954	148.816498	NaN	NaN	NaN	NaN	NaN	NaN	NaN	NaN	NaN	NaN	NaN	NaN
0.80583	-4.220172	150.452652	-22.015221	12.889488	148.667816	NaN	NaN	NaN	NaN	NaN	NaN	NaN	NaN	NaN	NaN	NaN	NaN
-0.235583	-5.212398	150.419281	-22.078671	13.04985	148.530167	NaN	NaN	NaN	NaN	NaN	NaN	NaN	NaN	NaN	NaN	NaN	NaN
-1.311813	-6.246772	150.398697	-22.150127	13.186911	148.364883	NaN	NaN	NaN	NaN	NaN	NaN	NaN	NaN	NaN	NaN	NaN	NaN
-3.062546	-7.840106	150.45546	-22.237608	13.295277	148.089874	NaN	NaN	NaN	NaN	NaN	NaN	NaN	NaN	NaN	NaN	NaN	NaN
-4.342575	-8.959833	150.468842	-22.287075	13.300519	147.891571	NaN	NaN	NaN	NaN	NaN	NaN	NaN	NaN	NaN	NaN	NaN	NaN
-5.651976	-10.025922	150.547867	-22.343815	13.279947	147.746277	NaN	NaN	NaN	NaN	NaN	NaN	NaN	NaN	NaN	NaN	NaN	NaN
-7.159302	-11.119836	150.611801	-22.391562	13.248202	147.667664	NaN	NaN	NaN	NaN	NaN	NaN	NaN	NaN	NaN	NaN	NaN	NaN
-8.679374	-12.170534	150.704254	-22.434183	13.220246	147.662689	NaN	NaN	NaN	NaN	NaN	NaN	NaN	NaN	NaN	NaN	NaN	NaN
-10.339553	-13.178071	150.903931	-22.465652	13.206293	147.747345	NaN	NaN	NaN	NaN	NaN	NaN	NaN	NaN	NaN	NaN	NaN	NaN
-12.033438	-14.168193	151.122314	-22.472364	13.213801	147.920456	NaN	NaN	NaN	NaN	NaN	NaN	NaN	NaN	NaN	NaN	NaN	NaN
-14.714011	-15.455452	151.727417	-22.486292	13.244772	148.398239	NaN	NaN	NaN	NaN	NaN	NaN	NaN	NaN	NaN	NaN	NaN	NaN
-16.587889	-16.250172	152.284424	-22.512806	13.23207	148.864349	NaN	NaN	NaN	NaN	NaN	NaN	NaN	NaN	NaN	NaN	NaN	NaN
-18.513277	-16.948589	152.898544	-22.577579	13.15972	149.394257	NaN	NaN	NaN	NaN	NaN	NaN	NaN	NaN	NaN	NaN	NaN	NaN
-20.489546	-17.638393	153.65332	-22.659132	13.035917	149.997528	NaN	NaN	NaN	NaN	NaN	NaN	NaN	NaN	NaN	NaN	NaN	NaN
-22.452854	-18.192568	154.481079	-22.752092	12.821074	150.676239	NaN	NaN	NaN	NaN	NaN	NaN	NaN	NaN	NaN	NaN	NaN	NaN
-24.460466	-18.759548	155.438339	-22.803574	12.54055	151.356949	NaN	NaN	NaN	NaN	NaN	NaN	NaN	NaN	NaN	NaN	NaN	NaN
-26.405201	-19.154287	156.466919	-22.833416	12.264045	152.019516	NaN	NaN	NaN	NaN	NaN	NaN	NaN	NaN	NaN	NaN	NaN	NaN
-29.339489	-19.589935	158.113174	-22.865803	11.911456	152.898773	NaN	NaN	NaN	NaN	NaN	NaN	NaN	NaN	NaN	NaN	NaN	NaN
-31.207857	-19.683855	159.109985	-22.889416	11.766238	153.383408	NaN	NaN	NaN	29.977798	38.721039	142.56575	NaN	NaN	NaN	NaN	NaN	NaN
-33.13023	-19.648327	160.179459	-22.954508	11.730528	153.844681	NaN	NaN	NaN	29.922867	38.511658	142.000885	NaN	NaN	NaN	NaN	NaN	NaN
-34.953316	-19.376907	161.172516	-23.019409	11.756109	154.273911	NaN	NaN	NaN	29.765558	38.369896	141.479218	NaN	NaN	NaN	NaN	NaN	NaN
NaN	NaN	NaN	-23.051174	11.819622	154.717102	NaN	NaN	NaN	29.508781	38.330292	141.045578	NaN	NaN	NaN	NaN	NaN	NaN
NaN	NaN	NaN	-23.03652	11.848161	155.136169	NaN	NaN	NaN	29.209089	38.353302	140.734467	NaN	NaN	NaN	NaN	NaN	NaN
NaN	NaN	NaN	-23.016335	11.844957	155.505127	NaN	NaN	NaN	28.941059	38.364719	140.472931	NaN	NaN	NaN	NaN	NaN	NaN
NaN	NaN	NaN	-22.981398	11.78867	155.923218	NaN	NaN	NaN	28.629065	38.417648	140.221466	NaN	NaN	NaN	NaN	NaN	NaN
NaN	NaN	NaN	-22.961868	11.708303	156.099121	NaN	NaN	NaN	28.427696	38.436127	140.154449	NaN	NaN	NaN	NaN	NaN	NaN
NaN	NaN	NaN	-22.973763	11.62188	156.198822	NaN	NaN	NaN	28.365564	38.395355	140.113495	NaN	NaN	NaN	NaN	NaN	NaN
NaN	NaN	NaN	-22.984886	11.53694	156.239288	NaN	NaN	NaN	28.288555	38.362598	140.144867	NaN	NaN	NaN	NaN	NaN	NaN
NaN	NaN	NaN	-22.989559	11.422794	156.20871	NaN	NaN	NaN	28.30348	38.268234	140.171036	NaN	NaN	NaN	NaN	NaN	NaN
NaN	NaN	NaN	-22.996096	11.346161	156.13533	NaN	NaN	NaN	28.315783	38.208317	140.142227	NaN	NaN	NaN	NaN	NaN	NaN
NaN	NaN	NaN	-23.013634	11.29034	156.048996	NaN	NaN	NaN	28.273773	38.213181	140.138123	NaN	NaN	NaN	NaN	NaN	NaN
NaN	NaN	NaN	-22.997972	11.207667	155.91008	NaN	NaN	NaN	NaN	NaN	NaN	NaN	NaN	NaN	NaN	NaN	NaN
NaN	NaN	NaN	-22.994238	11.17446	155.870743	NaN	NaN	NaN	NaN	NaN	NaN	NaN	NaN	NaN	NaN	NaN	NaN
NaN	NaN	NaN	-23.003035	11.144894	155.870483	NaN	NaN	NaN	NaN	NaN	NaN	NaN	NaN	NaN	NaN	NaN	NaN
NaN	NaN	NaN	-23.011148	11.096857	155.900116	NaN	NaN	NaN	NaN	NaN	NaN	NaN	NaN	NaN	NaN	NaN	NaN
-54.044388	0.912809	161.148117	-23.025887	10.997682	155.958069	NaN	NaN	NaN	NaN	NaN	NaN	NaN	NaN	NaN	NaN	NaN	NaN
-54.363071	3.106062	160.753906	-23.039165	10.828991	155.994278	NaN	NaN	NaN	NaN	NaN	NaN	NaN	NaN	NaN	NaN	NaN	NaN
-54.694904	5.415024	160.23111	-23.063692	10.580366	155.972427	NaN	NaN	NaN	NaN	NaN	NaN	NaN	NaN	NaN	NaN	NaN	NaN
-55.063183	9.021523	159.561432	-23.190046	10.095871	155.853363	NaN	NaN	NaN	NaN	NaN	NaN	NaN	NaN	NaN	NaN	NaN	NaN
-55.182476	11.494397	159.170074	-23.31496	9.726745	155.696838	NaN	NaN	NaN	NaN	NaN	NaN	NaN	NaN	NaN	NaN	NaN	NaN
-55.205387	13.949804	159.070175	-23.461452	9.349273	155.523926	NaN	NaN	NaN	NaN	NaN	NaN	NaN	NaN	NaN	NaN	NaN	NaN
-55.170174	16.416233	159.132523	-23.636864	8.959476	155.363312	NaN	NaN	NaN	NaN	NaN	NaN	NaN	NaN	NaN	NaN	NaN	NaN
-55.007046	18.872112	159.370834	-23.788279	8.65359	155.248856	NaN	NaN	NaN	NaN	NaN	NaN	NaN	NaN	NaN	NaN	NaN	NaN
-54.716919	21.219589	159.787201	-23.94771	8.403604	155.200012	NaN	NaN	NaN	NaN	NaN	NaN	NaN	NaN	NaN	NaN	NaN	NaN
-54.346146	23.5488	160.310776	-24.062162	8.234822	155.170166	NaN	NaN	NaN	NaN	NaN	NaN	NaN	NaN	NaN	NaN	NaN	NaN
-53.595577	26.852345	161.323059	-24.254826	7.998039	155.220871	NaN	NaN	NaN	NaN	NaN	NaN	NaN	NaN	NaN	NaN	NaN	NaN
-52.970474	28.876165	162.048065	-24.362997	7.865831	155.280258	NaN	NaN	NaN	NaN	NaN	NaN	NaN	NaN	NaN	NaN	NaN	NaN
NaN	NaN	NaN	-24.469809	7.734007	155.326599	NaN	NaN	NaN	NaN	NaN	NaN	NaN	NaN	NaN	NaN	NaN	NaN
NaN	NaN	NaN	-24.546654	7.656165	155.37706	NaN	NaN	NaN	NaN	NaN	NaN	NaN	NaN	NaN	NaN	NaN	NaN
NaN	NaN	NaN	-24.583876	7.59531	155.433823	NaN	NaN	NaN	NaN	NaN	NaN	NaN	NaN	NaN	NaN	NaN	NaN
NaN	NaN	NaN	-24.589262	7.55264	155.437668	NaN	NaN	NaN	NaN	NaN	NaN	NaN	NaN	NaN	NaN	NaN	NaN
NaN	NaN	NaN	-24.549845	7.596878	155.54071	NaN	NaN	NaN	NaN	NaN	NaN	NaN	NaN	NaN	NaN	NaN	NaN
NaN	NaN	NaN	-24.484093	7.692041	155.651825	NaN	NaN	NaN	NaN	NaN	NaN	NaN	NaN	NaN	NaN	NaN	NaN
NaN	NaN	NaN	-24.415905	7.780409	155.734863	NaN	NaN	NaN	NaN	NaN	NaN	NaN	NaN	NaN	NaN	NaN	NaN
NaN	NaN	NaN	-24.358427	7.834507	155.85022	NaN	NaN	NaN	NaN	NaN	NaN	NaN	NaN	NaN	NaN	NaN	NaN
NaN	NaN	NaN	-24.284163	7.90114	155.958801	NaN	NaN	NaN	NaN	NaN	NaN	NaN	NaN	NaN	NaN	NaN	NaN
NaN	NaN	NaN	-24.223867	7.922509	156.077896	NaN	NaN	NaN	NaN	NaN	NaN	NaN	NaN	NaN	NaN	NaN	NaN
NaN	NaN	NaN	-24.130398	7.943098	156.156982	NaN	NaN	NaN	NaN	NaN	NaN	NaN	NaN	NaN	NaN	NaN	NaN
NaN	NaN	NaN	-24.047335	7.926501	156.242416	NaN	NaN	NaN	NaN	NaN	NaN	NaN	NaN	NaN	NaN	NaN	NaN
NaN	NaN	NaN	-23.930212	8.000876	156.33786	NaN	NaN	NaN	NaN	NaN	NaN	NaN	NaN	NaN	NaN	NaN	NaN
NaN	NaN	NaN	-23.88327	8.035852	156.411316	NaN	NaN	NaN	NaN	NaN	NaN	NaN	NaN	NaN	NaN	NaN	NaN
NaN	NaN	NaN	-23.820654	8.138608	156.515396	NaN	NaN	NaN	NaN	NaN	NaN	NaN	NaN	NaN	NaN	NaN	NaN
NaN	NaN	NaN	-23.751965	8.266331	156.61438	NaN	NaN	NaN	NaN	NaN	NaN	NaN	NaN	NaN	NaN	NaN	NaN
NaN	NaN	NaN	-23.69931	8.373947	156.757324	NaN	NaN	NaN	NaN	NaN	NaN	NaN	NaN	NaN	NaN	NaN	NaN
-28.584082	39.366901	163.770935	-23.626978	8.478621	156.860123	NaN	NaN	NaN	NaN	NaN	NaN	NaN	NaN	NaN	NaN	NaN	NaN
-26.594868	38.398922	163.22728	-23.542688	8.629245	156.963043	NaN	NaN	NaN	NaN	NaN	NaN	NaN	NaN	NaN	NaN	NaN	NaN
-23.400057	36.569698	162.431595	-23.432926	8.863706	157.083771	NaN	NaN	NaN	NaN	NaN	NaN	NaN	NaN	NaN	NaN	NaN	NaN
-21.281576	35.207306	161.907684	-23.388533	9.044664	157.104996	NaN	NaN	NaN	NaN	NaN	NaN	NaN	NaN	NaN	NaN	NaN	NaN
-19.094219	33.754021	161.315842	-23.356266	9.265867	157.048477	NaN	NaN	NaN	NaN	NaN	NaN	NaN	NaN	NaN	NaN	NaN	NaN
-16.688643	32.142216	160.638535	-23.319796	9.61505	156.87413	NaN	NaN	NaN	NaN	NaN	NaN	NaN	NaN	NaN	NaN	NaN	NaN
-14.450359	30.465385	159.855682	-23.315107	10.020636	156.498413	NaN	NaN	NaN	NaN	NaN	NaN	NaN	NaN	NaN	NaN	NaN	NaN
-12.141483	28.734259	158.995132	-23.370165	10.525325	155.943878	NaN	NaN	NaN	NaN	NaN	NaN	NaN	NaN	NaN	NaN	NaN	NaN
-9.785544	26.872	158.113251	-23.526506	11.095201	155.2314	NaN	NaN	NaN	NaN	NaN	NaN	NaN	NaN	NaN	NaN	NaN	NaN
-6.417347	23.924706	156.941544	-23.934221	12.041879	153.989807	NaN	NaN	NaN	NaN	NaN	NaN	NaN	NaN	NaN	NaN	NaN	NaN
-4.221081	21.839205	156.21788	-24.223309	12.659639	153.066299	NaN	NaN	NaN	NaN	NaN	NaN	NaN	NaN	NaN	NaN	NaN	NaN
-2.082749	19.641413	155.620697	-24.495255	13.247806	152.207077	NaN	NaN	NaN	NaN	NaN	NaN	NaN	NaN	NaN	NaN	NaN	NaN
-0.02564	17.372505	155.216919	-24.724522	13.764264	151.451691	NaN	NaN	NaN	NaN	NaN	NaN	NaN	NaN	NaN	NaN	NaN	NaN
1.891537	15.030895	155.012863	-24.884491	14.270252	150.745773	NaN	NaN	NaN	NaN	NaN	NaN	NaN	NaN	NaN	NaN	NaN	NaN
3.666274	12.658363	154.983871	-24.951925	14.728014	150.032379	NaN	NaN	NaN	NaN	NaN	NaN	NaN	NaN	NaN	NaN	NaN	NaN
5.323209	10.252331	155.145966	-24.961607	15.040236	149.290756	NaN	NaN	NaN	NaN	NaN	NaN	NaN	NaN	NaN	NaN	NaN	NaN
7.515661	6.680213	155.746429	-24.932211	15.501192	148.091537	NaN	NaN	NaN	NaN	NaN	NaN	NaN	NaN	NaN	NaN	NaN	NaN
8.745773	4.363351	156.243149	-24.892975	15.74084	147.34227	NaN	NaN	NaN	NaN	NaN	NaN	NaN	NaN	NaN	NaN	NaN	NaN
9.274594	2.484346	156.608612	-24.817183	15.935516	146.67157	NaN	NaN	NaN	NaN	NaN	NaN	NaN	NaN	NaN	NaN	NaN	NaN
7.683425	2.077226	156.036407	-24.740438	16.120907	146.11969	NaN	NaN	NaN	NaN	NaN	NaN	NaN	NaN	NaN	NaN	NaN	NaN
6.024188	1.519704	155.344315	-24.639343	16.240932	145.654694	NaN	NaN	NaN	NaN	NaN	NaN	NaN	NaN	NaN	NaN	NaN	NaN
4.404557	0.97172	154.569977	-24.530529	16.351639	145.28595	NaN	NaN	NaN	NaN	NaN	NaN	NaN	NaN	NaN	NaN	NaN	NaN
2.703507	0.28557	153.782913	-24.404394	16.434835	145.069901	NaN	NaN	NaN	NaN	NaN	NaN	NaN	NaN	NaN	NaN	NaN	NaN
-0.061523	-0.649272	152.600784	-24.193909	16.618372	145.128052	NaN	NaN	NaN	NaN	NaN	NaN	NaN	NaN	NaN	NaN	NaN	NaN
-2.047768	-1.179117	151.796799	-24.000008	16.780727	145.441772	NaN	NaN	NaN	NaN	NaN	NaN	NaN	NaN	NaN	NaN	NaN	NaN
-4.249168	-1.699261	151.15065	-23.780041	16.984011	146.014435	NaN	NaN	NaN	NaN	NaN	NaN	NaN	NaN	NaN	NaN	NaN	NaN
-6.679352	-2.141709	150.808884	-23.527649	17.193436	146.916382	NaN	NaN	NaN	NaN	NaN	NaN	NaN	NaN	NaN	NaN	NaN	NaN
-9.222485	-2.569297	150.705475	-23.213745	17.371185	148.168976	NaN	NaN	NaN	NaN	NaN	NaN	NaN	NaN	NaN	NaN	NaN	NaN
-11.99451	-2.952973	151.222046	-22.876785	17.483955	149.835724	NaN	NaN	NaN	NaN	NaN	NaN	NaN	NaN	NaN	NaN	NaN	NaN
-14.909848	-3.36666	152.240417	-22.521168	17.505316	151.710648	NaN	NaN	NaN	NaN	NaN	NaN	NaN	NaN	NaN	NaN	NaN	NaN
-19.410763	-3.959905	154.469925	-21.926344	17.281923	154.461823	NaN	NaN	NaN	NaN	NaN	NaN	NaN	NaN	NaN	NaN	NaN	NaN
-22.465502	-4.407105	156.140945	-21.583647	16.981213	156.050415	NaN	NaN	NaN	NaN	NaN	NaN	NaN	NaN	NaN	NaN	NaN	NaN
-25.559689	-4.822345	157.866364	-21.352001	16.651524	157.313904	NaN	NaN	NaN	NaN	NaN	NaN	NaN	NaN	NaN	NaN	NaN	NaN
-28.64007	-5.214181	159.487396	-21.271582	16.397364	158.262848	NaN	NaN	NaN	NaN	NaN	NaN	NaN	NaN	NaN	NaN	NaN	NaN
-31.766504	-5.470985	160.993454	-21.37446	16.248297	158.983582	NaN	NaN	NaN	NaN	NaN	NaN	NaN	NaN	NaN	NaN	NaN	NaN
-34.844952	-5.647977	162.34024	-21.612946	16.152304	159.507202	NaN	NaN	NaN	NaN	NaN	NaN	NaN	NaN	NaN	NaN	NaN	NaN
-37.853298	-5.750153	163.493973	-21.898327	16.036528	159.837738	NaN	NaN	NaN	NaN	NaN	NaN	NaN	NaN	NaN	NaN	NaN	NaN
-42.238331	-5.700684	165.110931	-22.251759	15.804085	160.173599	NaN	NaN	NaN	NaN	NaN	NaN	NaN	NaN	NaN	NaN	NaN	NaN
-44.974041	-5.612373	166.147522	-22.40526	15.60069	160.364258	NaN	NaN	NaN	NaN	NaN	NaN	NaN	NaN	NaN	NaN	NaN	NaN
-47.45536	-5.479527	167.101242	-22.492966	15.346828	160.524643	NaN	NaN	NaN	NaN	NaN	NaN	NaN	NaN	NaN	NaN	NaN	NaN
-50.148964	-4.735994	168.169434	-22.543434	15.060501	160.646118	NaN	NaN	NaN	NaN	NaN	NaN	NaN	NaN	NaN	NaN	NaN	NaN
NaN	NaN	NaN	-22.57872	14.755774	160.745209	NaN	NaN	NaN	NaN	NaN	NaN	NaN	NaN	NaN	NaN	NaN	NaN
NaN	NaN	NaN	-22.601223	14.463602	160.821396	NaN	NaN	NaN	NaN	NaN	NaN	NaN	NaN	NaN	NaN	NaN	NaN
NaN	NaN	NaN	-22.632378	14.188725	160.846359	NaN	NaN	NaN	NaN	NaN	NaN	NaN	NaN	NaN	NaN	NaN	NaN
NaN	NaN	NaN	-22.677898	13.806385	160.743256	NaN	NaN	NaN	NaN	NaN	NaN	NaN	NaN	NaN	NaN	NaN	NaN
NaN	NaN	NaN	-22.642044	13.508881	160.593491	NaN	NaN	NaN	NaN	NaN	NaN	NaN	NaN	NaN	NaN	NaN	NaN
NaN	NaN	NaN	-22.614407	13.169798	160.429565	NaN	NaN	NaN	NaN	NaN	NaN	NaN	NaN	NaN	NaN	NaN	NaN
NaN	NaN	NaN	-22.580612	12.820941	160.232712	NaN	NaN	NaN	NaN	NaN	NaN	NaN	NaN	NaN	NaN	NaN	NaN
NaN	NaN	NaN	-22.566092	12.464505	160.021484	NaN	NaN	NaN	NaN	NaN	NaN	NaN	NaN	NaN	NaN	NaN	NaN
NaN	NaN	NaN	-22.554842	12.102961	159.796494	NaN	NaN	NaN	NaN	NaN	NaN	NaN	NaN	NaN	NaN	NaN	NaN
NaN	NaN	NaN	-22.559319	11.716837	159.552963	NaN	NaN	NaN	NaN	NaN	NaN	NaN	NaN	NaN	NaN	NaN	NaN
NaN	NaN	NaN	-22.6194	11.14828	159.139648	NaN	NaN	NaN	NaN	NaN	NaN	NaN	NaN	NaN	NaN	NaN	NaN
NaN	NaN	NaN	-22.670403	10.763762	158.869537	NaN	NaN	NaN	NaN	NaN	NaN	NaN	NaN	NaN	NaN	NaN	NaN
NaN	NaN	NaN	-22.719515	10.35367	158.598297	NaN	NaN	NaN	NaN	NaN	NaN	NaN	NaN	NaN	NaN	NaN	NaN
NaN	NaN	NaN	-22.805761	9.941035	158.358078	NaN	NaN	NaN	NaN	NaN	NaN	NaN	NaN	NaN	NaN	NaN	NaN
NaN	NaN	NaN	-22.890846	9.523851	158.153534	NaN	NaN	NaN	NaN	NaN	NaN	NaN	NaN	NaN	NaN	NaN	NaN
NaN	NaN	NaN	-22.95999	9.096791	158.001465	NaN	NaN	NaN	NaN	NaN	NaN	NaN	NaN	NaN	NaN	NaN	NaN
NaN	NaN	NaN	-23.034744	8.707362	157.866333	NaN	NaN	NaN	NaN	NaN	NaN	NaN	NaN	NaN	NaN	NaN	NaN
NaN	NaN	NaN	-23.118547	8.215688	157.663483	NaN	NaN	NaN	NaN	NaN	NaN	NaN	NaN	NaN	NaN	NaN	NaN
NaN	NaN	NaN	-23.167374	7.983548	157.513245	NaN	NaN	NaN	NaN	NaN	NaN	NaN	NaN	NaN	NaN	NaN	NaN
NaN	NaN	NaN	-23.201347	7.788175	157.36879	NaN	NaN	NaN	NaN	NaN	NaN	NaN	NaN	NaN	NaN	NaN	NaN
NaN	NaN	NaN	-23.263271	7.600376	157.230942	NaN	NaN	NaN	NaN	NaN	NaN	NaN	NaN	NaN	NaN	NaN	NaN
NaN	NaN	NaN	-23.318169	7.397027	157.126404	NaN	NaN	NaN	NaN	NaN	NaN	NaN	NaN	NaN	NaN	NaN	NaN
-55.086742	20.726664	162.474136	-23.361437	7.168584	157.089813	NaN	NaN	NaN	NaN	NaN	NaN	NaN	NaN	NaN	NaN	NaN	NaN
-53.474705	21.824642	162.533173	-23.356478	6.975888	157.076996	NaN	NaN	NaN	NaN	NaN	NaN	NaN	NaN	NaN	NaN	NaN	NaN
-50.879204	23.251503	162.646637	-23.339628	6.630971	157.162872	NaN	NaN	NaN	NaN	NaN	NaN	NaN	NaN	NaN	NaN	NaN	NaN
-49.041546	24.102682	162.698715	-23.305086	6.416409	157.225616	NaN	NaN	NaN	NaN	NaN	NaN	NaN	NaN	NaN	NaN	NaN	NaN
-47.045101	24.907957	162.726547	-23.269135	6.220277	157.324509	NaN	NaN	NaN	NaN	NaN	NaN	NaN	NaN	NaN	NaN	NaN	NaN
-45.013721	25.575865	162.737595	-23.206749	6.075787	157.407501	NaN	NaN	NaN	NaN	NaN	NaN	NaN	NaN	NaN	NaN	NaN	NaN
-42.854992	26.224575	162.670868	-23.148737	5.984346	157.502747	NaN	NaN	NaN	NaN	NaN	NaN	NaN	NaN	NaN	NaN	NaN	NaN
-40.65427	26.761076	162.550385	-23.092579	5.915758	157.558029	NaN	NaN	NaN	NaN	NaN	NaN	NaN	NaN	NaN	NaN	NaN	NaN
-38.334389	27.253819	162.303299	-23.008648	5.928781	157.568329	NaN	NaN	NaN	NaN	NaN	NaN	NaN	NaN	NaN	NaN	NaN	NaN
-34.75576	27.799889	161.843414	-22.863981	6.007424	157.434814	NaN	NaN	NaN	NaN	NaN	NaN	NaN	NaN	NaN	NaN	NaN	NaN
-32.267216	28.046089	161.586945	-22.730953	6.134563	157.186539	NaN	NaN	NaN	NaN	NaN	NaN	NaN	NaN	NaN	NaN	NaN	NaN
-29.67079	28.199867	161.185455	-22.622051	6.324656	156.790039	NaN	NaN	NaN	NaN	NaN	NaN	NaN	NaN	NaN	NaN	NaN	NaN
-27.077515	28.234285	160.787231	-22.568707	6.58598	156.237305	NaN	NaN	NaN	NaN	NaN	NaN	NaN	NaN	NaN	NaN	NaN	NaN
-24.428804	28.154406	160.30162	-22.575268	6.900772	155.567184	NaN	NaN	NaN	NaN	NaN	NaN	NaN	NaN	NaN	NaN	NaN	NaN
-21.791311	27.918327	159.763092	-22.644669	7.248166	154.881622	NaN	NaN	NaN	NaN	NaN	NaN	NaN	NaN	NaN	NaN	NaN	NaN
-19.142523	27.539848	159.13472	-22.717876	7.617494	154.201248	NaN	NaN	NaN	NaN	NaN	NaN	NaN	NaN	NaN	NaN	NaN	NaN
-15.211122	26.672712	158.109467	-22.842571	8.192265	153.408157	NaN	NaN	NaN	NaN	NaN	NaN	NaN	NaN	NaN	NaN	NaN	NaN
-12.612746	25.878038	157.416	-22.890162	8.61598	153.050522	NaN	NaN	NaN	NaN	NaN	NaN	NaN	NaN	NaN	NaN	NaN	NaN
-10.065207	24.886238	156.902496	-22.90996	9.056274	152.898132	NaN	NaN	NaN	NaN	NaN	NaN	NaN	NaN	NaN	NaN	NaN	NaN
-7.534145	23.761274	156.467407	-22.889917	9.504319	152.863602	NaN	NaN	NaN	NaN	NaN	NaN	NaN	NaN	NaN	NaN	NaN	NaN
-5.053167	22.491173	156.127716	-22.807362	9.956166	152.985519	NaN	NaN	NaN	NaN	NaN	NaN	NaN	NaN	NaN	NaN	NaN	NaN
-2.614724	21.076145	156.06694	-22.692099	10.375103	153.241562	NaN	NaN	NaN	NaN	NaN	NaN	NaN	NaN	NaN	NaN	NaN	NaN
-0.224024	19.578051	156.151657	-22.557426	10.790489	153.657715	NaN	NaN	NaN	NaN	NaN	NaN	NaN	NaN	NaN	NaN	NaN	NaN
3.202515	17.184439	156.733292	-22.393745	11.388092	154.632111	NaN	NaN	NaN	NaN	NaN	NaN	NaN	NaN	NaN	NaN	NaN	NaN
5.394887	15.554796	157.292801	-22.339811	11.74997	155.459457	NaN	NaN	NaN	NaN	NaN	NaN	NaN	NaN	NaN	NaN	NaN	NaN
7.529412	13.90694	157.895645	-22.289791	12.074624	156.360504	NaN	NaN	NaN	NaN	NaN	NaN	NaN	NaN	NaN	NaN	NaN	NaN
9.619824	12.260744	158.523743	-22.197365	12.364468	157.250076	NaN	NaN	NaN	NaN	NaN	NaN	NaN	NaN	NaN	NaN	NaN	NaN
11.7216	10.659234	159.119934	-22.048315	12.613708	158.070023	NaN	NaN	NaN	NaN	NaN	NaN	NaN	NaN	NaN	NaN	NaN	NaN
13.79163	9.124248	159.719055	-21.87501	12.8876	158.737366	NaN	NaN	NaN	NaN	NaN	NaN	NaN	NaN	NaN	NaN	NaN	NaN
15.831102	7.663699	160.35994	-21.7048	13.183199	159.203918	NaN	NaN	NaN	NaN	NaN	NaN	NaN	NaN	NaN	NaN	NaN	NaN
15.83474	6.883024	161.252853	-21.450336	13.697789	159.529907	NaN	NaN	NaN	NaN	NaN	NaN	NaN	NaN	NaN	NaN	NaN	NaN
15.28136	6.66389	161.332428	-21.286392	14.047112	159.525711	NaN	NaN	NaN	NaN	NaN	NaN	NaN	NaN	NaN	NaN	NaN	NaN
15.015457	6.483207	161.341248	-21.166304	14.367045	159.430664	NaN	NaN	NaN	NaN	NaN	NaN	NaN	NaN	NaN	NaN	NaN	NaN
14.595296	6.310667	161.338394	-21.079252	14.609587	159.289536	NaN	NaN	NaN	NaN	NaN	NaN	NaN	NaN	NaN	NaN	NaN	NaN
14.221157	6.12968	161.082947	-21.000681	14.713309	159.131561	NaN	NaN	NaN	NaN	NaN	NaN	NaN	NaN	NaN	NaN	NaN	NaN
13.828661	6.017677	160.679657	-20.924212	14.718184	158.977814	NaN	NaN	NaN	NaN	NaN	NaN	NaN	NaN	NaN	NaN	NaN	NaN
13.576376	5.937453	160.300385	-20.871916	14.644498	158.830688	NaN	NaN	NaN	NaN	NaN	NaN	NaN	NaN	NaN	NaN	NaN	NaN
13.048948	5.738109	159.452347	-20.750582	14.366581	158.602188	NaN	NaN	NaN	NaN	NaN	NaN	NaN	NaN	NaN	NaN	NaN	NaN
12.687166	5.617911	158.832031	-20.677155	14.111821	158.485764	NaN	NaN	NaN	NaN	NaN	NaN	NaN	NaN	NaN	NaN	NaN	NaN
12.359516	5.470234	158.198318	-20.580553	13.787108	158.37323	NaN	NaN	NaN	NaN	NaN	NaN	NaN	NaN	NaN	NaN	NaN	NaN
11.922466	5.343398	157.626129	-20.477585	13.409047	158.295685	NaN	NaN	NaN	NaN	NaN	NaN	NaN	NaN	NaN	NaN	NaN	NaN
11.583362	5.106712	157.136505	-20.392405	13.014015	158.251694	NaN	NaN	NaN	NaN	NaN	NaN	NaN	NaN	NaN	NaN	NaN	NaN
11.23118	4.797181	156.749313	-20.292496	12.619662	158.190582	NaN	NaN	NaN	NaN	NaN	NaN	NaN	NaN	NaN	NaN	NaN	NaN
10.95436	4.380293	156.422806	-20.163242	12.239282	158.111328	NaN	NaN	NaN	NaN	NaN	NaN	NaN	NaN	NaN	NaN	NaN	NaN
10.459919	3.583496	156.107956	-19.954317	11.739024	157.9673	NaN	NaN	NaN	NaN	NaN	NaN	NaN	NaN	NaN	NaN	NaN	NaN
10.222226	2.920362	155.886627	-19.827921	11.477542	157.856613	NaN	NaN	NaN	NaN	NaN	NaN	NaN	NaN	NaN	NaN	NaN	NaN
9.965834	2.123426	155.722137	-19.724997	11.266254	157.727875	NaN	NaN	NaN	NaN	NaN	NaN	NaN	NaN	NaN	NaN	NaN	NaN
9.591751	1.349158	155.625031	-19.668804	11.135526	157.562912	NaN	NaN	NaN	NaN	NaN	NaN	NaN	NaN	NaN	NaN	NaN	NaN
9.24286	0.460121	155.495132	-19.64735	11.09918	157.342987	NaN	NaN	NaN	NaN	NaN	NaN	NaN	NaN	NaN	NaN	NaN	NaN
8.869223	-0.553945	155.277969	-19.65036	11.131854	157.062897	NaN	NaN	NaN	NaN	NaN	NaN	NaN	NaN	NaN	NaN	NaN	NaN
8.545871	-1.608509	155.05014	-19.677111	11.255504	156.734711	NaN	NaN	NaN	NaN	NaN	NaN	NaN	NaN	NaN	NaN	NaN	NaN
8.045614	-3.444284	154.733322	-19.72263	11.540174	156.216949	NaN	NaN	NaN	NaN	NaN	NaN	NaN	NaN	NaN	NaN	NaN	NaN
7.711647	-4.73535	154.575485	-19.745836	11.800148	155.940506	NaN	NaN	NaN	NaN	NaN	NaN	NaN	NaN	NaN	NaN	NaN	NaN
7.428833	-6.094774	154.553146	-19.74522	12.086679	155.734055	NaN	NaN	NaN	NaN	NaN	NaN	NaN	NaN	NaN	NaN	NaN	NaN
7.03466	-7.553055	154.638184	-19.733665	12.384064	155.627686	NaN	NaN	NaN	NaN	NaN	NaN	NaN	NaN	NaN	NaN	NaN	NaN
6.747328	-9.023485	154.848236	-19.69166	12.672811	155.583206	NaN	NaN	NaN	NaN	NaN	NaN	NaN	NaN	NaN	NaN	NaN	NaN
6.403332	-10.586149	155.082062	-19.641022	12.925959	155.585556	NaN	NaN	NaN	NaN	NaN	NaN	NaN	NaN	NaN	NaN	NaN	NaN
6.069147	-12.132534	155.423492	-19.600554	13.130302	155.630951	NaN	NaN	NaN	NaN	NaN	NaN	NaN	NaN	NaN	NaN	NaN	NaN
5.554867	-14.520192	155.756042	-19.567286	13.315397	155.68045	NaN	NaN	NaN	NaN	NaN	NaN	NaN	NaN	NaN	NaN	NaN	NaN
5.240254	-16.104692	156.000885	-19.581053	13.40883	155.679504	NaN	NaN	NaN	NaN	NaN	NaN	NaN	NaN	NaN	NaN	NaN	NaN
4.859394	-17.693945	156.198105	-19.580961	13.446246	155.604858	NaN	NaN	NaN	NaN	NaN	NaN	NaN	NaN	NaN	NaN	NaN	NaN
4.530461	-19.190123	156.466812	-19.5809	13.479662	155.493896	NaN	NaN	NaN	NaN	NaN	NaN	NaN	NaN	NaN	NaN	NaN	NaN
4.008436	-20.483541	156.79776	-19.546705	13.491485	155.363724	NaN	NaN	NaN	NaN	NaN	NaN	NaN	NaN	NaN	NaN	NaN	NaN
3.705692	-21.019983	157.072693	-19.500397	13.500118	155.250885	NaN	NaN	NaN	NaN	NaN	NaN	NaN	NaN	NaN	NaN	NaN	NaN
3.110695	-20.54987	157.124023	-19.438141	13.508031	155.192978	NaN	NaN	NaN	NaN	NaN	NaN	NaN	NaN	NaN	NaN	NaN	NaN
2.183294	-19.999266	157.085617	-19.37471	13.511984	155.207397	NaN	NaN	NaN	NaN	NaN	NaN	NaN	NaN	NaN	NaN	NaN	NaN
1.577878	-19.698944	156.983765	-19.371677	13.462019	155.27005	NaN	NaN	NaN	NaN	NaN	NaN	NaN	NaN	NaN	NaN	NaN	NaN
0.968784	-19.300081	156.750031	-19.375961	13.355306	155.367294	NaN	NaN	NaN	NaN	NaN	NaN	NaN	NaN	NaN	NaN	NaN	NaN
0.360976	-18.938644	156.43364	-19.408655	13.193068	155.487747	NaN	NaN	NaN	NaN	NaN	NaN	NaN	NaN	NaN	NaN	NaN	NaN
-0.282524	-18.555948	156.002686	-19.43111	12.986924	155.600494	NaN	NaN	NaN	NaN	NaN	NaN	NaN	NaN	NaN	NaN	NaN	NaN
-1.008473	-18.144993	155.490387	-19.436172	12.727235	155.692245	NaN	NaN	NaN	NaN	NaN	NaN	NaN	NaN	NaN	NaN	NaN	NaN
-1.740816	-17.787895	154.994553	-19.414639	12.450364	155.726761	NaN	NaN	NaN	NaN	NaN	NaN	NaN	NaN	NaN	NaN	NaN	NaN
-2.581166	-17.36277	154.25856	-19.383135	12.008428	155.664856	NaN	NaN	NaN	NaN	NaN	NaN	NaN	NaN	NaN	NaN	NaN	NaN
-3.061992	-17.250277	153.66333	-19.397903	11.712444	155.55719	NaN	NaN	NaN	NaN	NaN	NaN	NaN	NaN	NaN	NaN	NaN	NaN
-3.668432	-17.169109	153.172668	-19.466858	11.445168	155.401474	NaN	NaN	NaN	NaN	NaN	NaN	NaN	NaN	NaN	NaN	NaN	NaN
-4.34132	-17.150167	152.823563	-19.571774	11.239782	155.251266	NaN	NaN	NaN	NaN	NaN	NaN	NaN	NaN	NaN	NaN	NaN	NaN
-4.927982	-17.150743	152.602524	-19.687914	11.105423	155.125168	NaN	NaN	NaN	NaN	NaN	NaN	NaN	NaN	NaN	NaN	NaN	NaN
-5.491356	-17.189941	152.436829	-19.81171	11.027737	155.018494	NaN	NaN	NaN	NaN	NaN	NaN	NaN	NaN	NaN	NaN	NaN	NaN
-5.991288	-17.279602	152.3992	-19.940655	10.999707	154.968323	NaN	NaN	NaN	NaN	NaN	NaN	NaN	NaN	NaN	NaN	NaN	NaN
-6.560923	-17.292999	152.747101	-20.046091	10.991411	154.919281	NaN	NaN	NaN	NaN	NaN	NaN	NaN	NaN	NaN	NaN	NaN	NaN
-6.905832	-17.324022	153.077179	-20.072929	10.990247	154.904465	NaN	NaN	NaN	NaN	NaN	NaN	NaN	NaN	NaN	NaN	NaN	NaN
-7.226787	-17.404186	153.456345	-20.089123	10.993186	154.907806	NaN	NaN	NaN	NaN	NaN	NaN	NaN	NaN	NaN	NaN	NaN	NaN
-7.546519	-17.533413	153.844833	-20.119085	11.005379	154.922485	NaN	NaN	NaN	NaN	NaN	NaN	NaN	NaN	NaN	NaN	NaN	NaN
-7.885522	-17.676397	154.215256	-20.163589	11.017559	154.944199	NaN	NaN	NaN	NaN	NaN	NaN	NaN	NaN	NaN	NaN	NaN	NaN
-8.144956	-17.80135	154.507813	-20.238134	11.042138	154.965393	NaN	NaN	NaN	NaN	NaN	NaN	NaN	NaN	NaN	NaN	NaN	NaN
-8.329883	-17.901403	154.738037	-20.328766	11.063073	154.950912	NaN	NaN	NaN	NaN	NaN	NaN	NaN	NaN	NaN	NaN	NaN	NaN
-8.632879	-18.104441	154.904785	-20.475733	11.055811	154.812378	NaN	NaN	NaN	NaN	NaN	NaN	NaN	NaN	NaN	NaN	NaN	NaN
-8.775358	-18.157372	154.877975	-20.58366	11.034079	154.63768	NaN	NaN	NaN	NaN	NaN	NaN	NaN	NaN	NaN	NaN	NaN	NaN
-8.834707	-18.119534	154.741577	-20.706993	10.969073	154.421967	NaN	NaN	NaN	NaN	NaN	NaN	NaN	NaN	NaN	NaN	NaN	NaN
-8.849187	-18.0166	154.552963	-20.82266	10.872852	154.159149	NaN	NaN	NaN	NaN	NaN	NaN	NaN	NaN	NaN	NaN	NaN	NaN
-8.778749	-17.898554	154.36731	-20.939548	10.755354	153.885727	NaN	NaN	NaN	NaN	NaN	NaN	NaN	NaN	NaN	NaN	NaN	NaN
-8.718966	-17.710361	154.211868	-21.068041	10.61729	153.635849	NaN	NaN	NaN	NaN	NaN	NaN	NaN	NaN	NaN	NaN	NaN	NaN
-8.679278	-17.46981	154.08725	-21.207067	10.468871	153.411179	NaN	NaN	NaN	NaN	NaN	NaN	NaN	NaN	NaN	NaN	NaN	NaN
-8.663705	-17.050716	154.039398	-21.432022	10.234688	153.140442	NaN	NaN	NaN	NaN	NaN	NaN	NaN	NaN	NaN	NaN	NaN	NaN
-8.629532	-16.754246	154.03183	-21.560617	10.091886	153.00148	NaN	NaN	NaN	NaN	NaN	NaN	NaN	NaN	NaN	NaN	NaN	NaN
-8.604617	-16.435617	154.037888	-21.67135	9.955262	152.93335	NaN	NaN	NaN	NaN	NaN	NaN	NaN	NaN	NaN	NaN	NaN	NaN
-8.637033	-16.062641	154.040451	-21.742638	9.812935	152.97258	NaN	NaN	NaN	NaN	NaN	NaN	NaN	NaN	NaN	NaN	NaN	NaN
-8.687973	-15.597294	154.043503	-21.760775	9.655784	153.109161	NaN	NaN	NaN	NaN	NaN	NaN	NaN	NaN	NaN	NaN	NaN	NaN
-8.703969	-15.082691	154.094589	-21.78627	9.492738	153.401932	NaN	NaN	NaN	NaN	NaN	NaN	NaN	NaN	NaN	NaN	NaN	NaN
-8.764916	-14.509949	154.240234	-21.823212	9.30031	153.744675	NaN	NaN	NaN	NaN	NaN	NaN	NaN	NaN	NaN	NaN	NaN	NaN
-8.96636	-13.657418	154.471985	-22.084324	8.983634	154.277878	NaN	NaN	NaN	NaN	NaN	NaN	NaN	NaN	NaN	NaN	NaN	NaN
-9.171177	-13.131639	154.568558	-22.410761	8.73406	154.569321	NaN	NaN	NaN	NaN	NaN	NaN	NaN	NaN	NaN	NaN	NaN	NaN
-9.440166	-12.587911	154.559021	-22.683666	8.451174	154.752792	NaN	NaN	NaN	NaN	NaN	NaN	NaN	NaN	NaN	NaN	NaN	NaN
-9.641171	-12.056177	154.406143	-22.725233	8.174932	154.771286	NaN	NaN	NaN	NaN	NaN	NaN	NaN	NaN	NaN	NaN	NaN	NaN
-9.833126	-11.492335	154.078339	-22.573776	7.956295	154.601761	NaN	NaN	NaN	NaN	NaN	NaN	NaN	NaN	NaN	NaN	NaN	NaN
-10.06335	-10.966242	153.798508	-22.471525	7.832964	154.362228	NaN	NaN	NaN	NaN	NaN	NaN	NaN	NaN	NaN	NaN	NaN	NaN
-10.321993	-10.428855	153.409882	-22.586895	7.74978	154.198013	NaN	NaN	NaN	NaN	NaN	NaN	NaN	NaN	NaN	NaN	NaN	NaN
-10.756661	-9.664708	153.021225	-22.925806	7.653382	154.046814	NaN	NaN	NaN	NaN	NaN	NaN	NaN	NaN	NaN	NaN	NaN	NaN
-11.043531	-9.158181	152.888519	-23.017927	7.593442	154.001755	NaN	NaN	NaN	NaN	NaN	NaN	NaN	NaN	NaN	NaN	NaN	NaN
-11.246527	-8.684919	152.750336	-22.922852	7.530091	153.920227	NaN	NaN	NaN	NaN	NaN	NaN	NaN	NaN	NaN	NaN	NaN	NaN
-11.412847	-8.229949	152.656738	-22.763214	7.517424	153.848312	NaN	NaN	NaN	NaN	NaN	NaN	NaN	NaN	NaN	NaN	NaN	NaN
-11.618834	-7.756783	152.566315	-22.656895	7.548638	153.772675	NaN	NaN	NaN	NaN	NaN	NaN	NaN	NaN	NaN	NaN	NaN	NaN
-11.896264	-7.352434	152.508102	-22.663954	7.623699	153.692917	NaN	NaN	NaN	NaN	NaN	NaN	NaN	NaN	NaN	NaN	NaN	NaN
-12.190243	-6.990651	152.40181	-22.764698	7.749776	153.633469	NaN	NaN	NaN	NaN	NaN	NaN	NaN	NaN	NaN	NaN	NaN	NaN
-12.662935	-6.495906	152.223938	-22.983805	7.960496	153.547577	NaN	NaN	NaN	NaN	NaN	NaN	NaN	NaN	NaN	NaN	NaN	NaN
-12.965411	-6.223345	152.113205	-23.093472	8.084955	153.485718	NaN	NaN	NaN	NaN	NaN	NaN	NaN	NaN	NaN	NaN	NaN	NaN
-13.251936	-6.000462	152.026505	-23.17194	8.199429	153.435287	NaN	NaN	NaN	NaN	NaN	NaN	NaN	NaN	NaN	NaN	NaN	NaN
-13.560504	-5.832523	151.973587	-23.242289	8.27433	153.401596	NaN	NaN	NaN	NaN	NaN	NaN	NaN	NaN	NaN	NaN	NaN	NaN
-13.87315	-5.685759	151.955063	-23.317507	8.32742	153.382187	NaN	NaN	NaN	NaN	NaN	NaN	NaN	NaN	NaN	NaN	NaN	NaN
-14.241144	-5.546755	151.962357	-23.431414	8.363174	153.375183	NaN	NaN	NaN	NaN	NaN	NaN	NaN	NaN	NaN	NaN	NaN	NaN
-14.683153	-5.418841	151.984421	-23.550571	8.396675	153.367752	NaN	NaN	NaN	NaN	NaN	NaN	NaN	NaN	NaN	NaN	NaN	NaN
-15.401375	-5.308084	152.012039	-23.756447	8.473703	153.352539	NaN	NaN	NaN	NaN	NaN	NaN	NaN	NaN	NaN	NaN	NaN	NaN
-15.891142	-5.273376	152.038757	-23.848537	8.540857	153.351776	NaN	NaN	NaN	NaN	NaN	NaN	NaN	NaN	NaN	NaN	NaN	NaN
-16.365393	-5.259779	152.056641	-23.928234	8.654219	153.381317	NaN	NaN	NaN	NaN	NaN	NaN	NaN	NaN	NaN	NaN	NaN	NaN
-16.844833	-5.242362	152.088074	-23.995506	8.794058	153.422394	NaN	NaN	NaN	NaN	NaN	NaN	NaN	NaN	NaN	NaN	NaN	NaN
-17.325199	-5.288277	152.110977	-24.09977	8.927784	153.503876	NaN	NaN	NaN	NaN	NaN	NaN	NaN	NaN	NaN	NaN	NaN	NaN
-17.869282	-5.354043	152.135986	-24.227154	9.052579	153.596359	NaN	NaN	NaN	NaN	NaN	NaN	NaN	NaN	NaN	NaN	NaN	NaN
-18.45755	-5.434986	152.122696	-24.369665	9.168188	153.679153	NaN	NaN	NaN	NaN	NaN	NaN	NaN	NaN	NaN	NaN	NaN	NaN
-19.422743	-5.61228	152.059784	-24.590788	9.298871	153.723175	NaN	NaN	NaN	NaN	NaN	NaN	NaN	NaN	NaN	NaN	NaN	NaN
-20.178608	-5.795602	152.003326	-24.715631	9.374985	153.676361	NaN	NaN	NaN	NaN	NaN	NaN	NaN	NaN	NaN	NaN	NaN	NaN
-20.985813	-6.02362	151.913849	-24.852951	9.475019	153.580063	NaN	NaN	NaN	NaN	NaN	NaN	NaN	NaN	NaN	NaN	NaN	NaN
-21.761654	-6.278633	151.847702	-25.011412	9.605999	153.473984	NaN	NaN	NaN	NaN	NaN	NaN	NaN	NaN	NaN	NaN	NaN	NaN
-22.547058	-6.535034	151.862366	-25.220091	9.79282	153.44017	NaN	NaN	NaN	NaN	NaN	NaN	NaN	NaN	NaN	NaN	NaN	NaN
-23.401365	-6.778015	151.958099	-25.465622	9.984154	153.468826	NaN	NaN	NaN	NaN	NaN	NaN	NaN	NaN	NaN	NaN	NaN	NaN
-24.34042	-7.036363	152.213058	-25.757408	10.183198	153.641724	NaN	NaN	NaN	NaN	NaN	NaN	NaN	NaN	NaN	NaN	NaN	NaN
-25.937479	-7.497792	152.924728	-26.161882	10.43512	154.104034	NaN	NaN	NaN	NaN	NaN	NaN	NaN	NaN	NaN	NaN	NaN	NaN
-26.949781	-7.816514	153.595123	-26.394808	10.564639	154.527588	NaN	NaN	NaN	NaN	NaN	NaN	NaN	NaN	NaN	NaN	NaN	NaN
-27.929893	-8.094612	154.366302	-26.61421	10.692454	154.966049	NaN	NaN	NaN	NaN	NaN	NaN	NaN	NaN	NaN	NaN	NaN	NaN
-28.905279	-8.326672	155.174408	-26.777729	10.83972	155.327606	NaN	NaN	NaN	NaN	NaN	NaN	NaN	NaN	NaN	NaN	NaN	NaN
-29.895302	-8.486638	155.93808	-26.871443	11.014725	155.589417	NaN	NaN	NaN	NaN	NaN	NaN	NaN	NaN	NaN	NaN	NaN	NaN
-30.905251	-8.592628	156.616058	-26.921368	11.252709	155.736786	NaN	NaN	NaN	NaN	NaN	NaN	NaN	NaN	NaN	NaN	NaN	NaN
-31.852098	-8.575699	157.155579	-26.955519	11.52888	155.826157	NaN	NaN	NaN	NaN	NaN	NaN	NaN	NaN	NaN	NaN	NaN	NaN
-33.251373	-8.32662	157.752884	-27.040867	11.995576	155.895645	NaN	NaN	NaN	NaN	NaN	NaN	NaN	NaN	NaN	NaN	NaN	NaN
-34.209953	-7.993106	157.951324	-27.116322	12.327554	155.893784	NaN	NaN	NaN	NaN	NaN	NaN	NaN	NaN	NaN	NaN	NaN	NaN
-35.18486	-7.591206	157.973419	-27.188343	12.634686	155.851715	NaN	NaN	NaN	NaN	NaN	NaN	NaN	NaN	NaN	NaN	NaN	NaN
-36.161835	-7.053322	157.902115	-27.283916	12.926311	155.778809	NaN	NaN	NaN	NaN	NaN	NaN	NaN	NaN	NaN	NaN	NaN	NaN
-37.110207	-6.428428	157.664108	-27.347794	13.17552	155.667206	NaN	NaN	NaN	NaN	NaN	NaN	NaN	NaN	NaN	NaN	NaN	NaN
-38.039051	-5.689992	157.348328	-27.382755	13.359293	155.53421	NaN	NaN	NaN	NaN	NaN	NaN	NaN	NaN	NaN	NaN	NaN	NaN
-38.913399	-4.812851	157.01973	-27.380339	13.493991	155.427216	NaN	NaN	NaN	NaN	NaN	NaN	NaN	NaN	NaN	NaN	NaN	NaN
-40.255169	-3.284017	156.722321	-27.389931	13.58483	155.358749	NaN	NaN	NaN	NaN	NaN	NaN	NaN	NaN	NaN	NaN	NaN	NaN
