# Supplementary material for: How to jointly control a ball trajectory on a moving board: Methodological insights into Motor Learning and Rehabilitation
Source: PLoS One. 2025 Oct 15;20(10):e0334588. doi: 10.1371/journal.pone.0334588 (PMC12527165; doi:10.1371/journal.pone.0334588)
Supplement: S2 Data — (ZIP) [file pone.0334588.s002.zip › D10_013.csv]

Ball_X	Ball_Y	Ball_Z	BoardCentre_X	BoardCentre_Y	BoardCentre_Z	P1LeftHand_X	P1LeftHand_Y	P1LeftHand_Z	P1RightHand_X	P1RightHand_Y	P1RightHand_Z	P1MidHands_X	P1MidHands_Y	P1MidHands_Z	P2MidHands_X	P2MidHands_Y	P2MidHands_Z
-44.722725	-5.419874	123.687813	-24.031351	10.895243	121.965599	38.24968	-0.320267	119.351837	28.957504	37.463589	116.987785	33.603592	18.571661	118.169811	-81.666294	3.218825	125.761387
-45.812607	-4.322085	123.362305	-24.038528	11.140578	121.673332	38.160187	-0.042537	118.927467	28.926199	37.722435	116.729858	33.543193	18.839949	117.8286625	-81.620249	3.441207	125.5180015
-46.739464	-3.2251	122.947021	-24.073727	11.385551	121.318138	38.042263	0.205462	118.530289	28.861788	37.948647	116.481148	33.4520255	19.0770545	117.5057185	-81.5994795	3.6940475	125.1305575
-47.571217	-2.028537	122.717545	-24.091129	11.62505	121.039032	37.915047	0.435883	118.051338	28.804478	38.170509	116.238579	33.3597625	19.303196	117.1449585	-81.5420205	3.946904	124.9331055
-48.223701	-0.816923	122.656822	-24.065889	11.839058	120.86412	37.750614	0.651152	117.629875	28.797144	38.36655	116.004288	33.273879	19.508851	116.8170815	-81.405657	4.169265	124.9111585
-48.856308	0.498092	122.569	-24.003441	12.041261	120.793869	37.953133	0.650092	117.078934	28.837072	38.53455	115.887711	33.3951025	19.592321	116.4833225	-81.4019845	4.490201	125.1044155
-49.488571	2.476602	122.506508	-23.866581	12.285241	120.648613	37.504669	1.075303	116.67453	28.993889	38.794319	115.753365	33.249279	19.934811	116.2139475	-80.982441	4.635671	125.0832785
-49.744106	3.785965	122.35218	-23.773329	12.483977	120.414505	37.774433	0.997059	116.197357	29.105839	38.925529	115.613556	33.440136	19.961294	115.9054565	-80.986794	5.00666	124.9235535
-49.978466	5.216671	121.974815	-23.725349	12.725268	120.078384	37.360229	1.291724	115.948639	29.200914	39.041744	115.430962	33.2805715	20.166734	115.6898005	-80.7312695	5.283802	124.4669675
-50.21521	6.786654	121.593948	-23.684549	13.008404	119.700577	37.18298	1.430585	115.563187	29.303764	39.122536	115.19574	33.243372	20.2765605	115.3794635	-80.61247	5.7402475	124.0216905
-50.204803	8.172404	121.079124	-23.63558	13.294342	119.2173	37.395061	1.343255	114.954689	29.428986	39.21534	114.99263	33.4120235	20.2792975	114.9736595	-80.6831835	6.3093865	123.4609405
-50.155933	9.578682	120.335426	-23.638014	13.560249	118.610695	37.27692	1.375175	114.550934	29.561153	39.284527	114.815727	33.4190365	20.329851	114.6833305	-80.6950645	6.790647	122.5380595
-49.923168	10.983278	119.551338	-23.662088	13.82787	117.969177	37.13652	1.432342	114.193085	29.665066	39.364361	114.603249	33.400793	20.3983515	114.398167	-80.724969	7.2573885	121.540187
-49.467705	12.98714	118.2258	-23.736279	14.26656	116.939339	36.948154	1.56225	113.671326	29.791689	39.529335	114.317345	33.3699215	20.5457925	113.9943355	-80.8424795	7.9873275	119.8843425
-48.987301	14.300201	117.40638	-23.81814	14.55848	116.277519	36.811138	1.669217	113.443031	29.829479	39.67926	114.131569	33.3203085	20.6742385	113.7873	-80.9565885	8.4427215	118.767738
-48.449467	15.574363	116.660431	-23.908222	14.883694	115.707436	36.715324	1.849792	113.292786	29.82262	39.858902	113.946236	33.268972	20.854347	113.619511	-81.085416	8.913041	117.795361
-47.811012	16.804411	115.834251	-24.006903	15.198369	115.15757	36.625954	2.00115	113.251686	29.801035	40.055225	113.822105	33.2134945	21.0281875	113.5368955	-81.2273005	9.3685505	116.7782445
-47.147778	17.905169	115.104523	-24.098757	15.476622	114.647278	36.587292	2.131363	113.24279	29.810472	40.243279	113.684891	33.198882	21.187321	113.4638405	-81.396396	9.765923	115.8307155
-46.35556	18.994741	114.473854	-24.175323	15.698606	114.202591	36.53772	2.216239	113.289574	29.7967	40.379108	113.547531	33.16721	21.2976735	113.4185525	-81.517856	10.0995385	114.9866295
-45.449284	20.011908	114.013908	-24.219074	15.832178	113.83773	36.492996	2.231804	113.272224	29.802731	40.434677	113.473129	33.1478635	21.3332405	113.3726765	-81.5860115	10.3311155	114.3027835
-44.081299	21.377213	113.430511	-24.219862	15.903838	113.417114	36.440765	2.198639	113.176575	29.907185	40.435211	113.408295	33.173975	21.316925	113.292435	-81.613699	10.490751	113.541793
-43.03978	22.232052	113.239799	-24.183674	15.830612	113.209679	36.419205	2.087643	113.07254	30.003994	40.316692	113.446487	33.2115995	21.2021675	113.2595135	-81.5789475	10.4590565	113.1598445
-41.894527	23.016613	113.121925	-24.110767	15.740651	113.067612	36.418896	1.942727	112.920044	30.13291	40.193638	113.510361	33.275903	21.0681825	113.2152025	-81.497437	10.4131195	112.9200215
-40.804802	23.729654	113.034866	-24.039326	15.649536	112.984337	36.39286	1.811067	112.803459	30.267317	40.04464	113.552132	33.3300885	20.9278535	113.1777955	-81.4087405	10.3712185	112.7908785
-39.583225	24.40484	113.093079	-23.955662	15.601565	112.975517	36.403545	1.679103	112.704597	30.397284	39.915878	113.59552	33.4004145	20.7974905	113.1500585	-81.3117385	10.4056395	112.8009755
-38.318157	25.025215	113.146614	-23.888435	15.643313	113.02594	36.418007	1.572666	112.690414	30.534119	39.816151	113.592064	33.476063	20.6944085	113.141239	-81.252933	10.5922175	112.910641
-37.070107	25.640839	113.117912	-23.824158	15.737653	113.094093	36.443192	1.502115	112.785339	30.639702	39.736481	113.581871	33.541447	20.619298	113.183605	-81.189763	10.856008	113.004581
-35.068581	26.504251	113.082275	-23.75079	15.898137	113.192841	36.540504	1.388953	113.010429	30.770815	39.647457	113.632599	33.6556595	20.518205	113.321514	-81.1572395	11.278069	113.064168
-33.696167	26.969135	113.088669	-23.703857	15.935694	113.195267	36.601482	1.287709	113.117615	30.865202	39.595196	113.710892	33.733342	20.4414525	113.4142535	-81.141056	11.4299355	112.9762805
-32.316799	27.40871	112.97023	-23.662367	15.922276	113.098511	36.665321	1.19017	113.098976	30.97369	39.539345	113.8144	33.8195055	20.3647575	113.456688	-81.1442395	11.4797945	112.740334
-30.878902	27.784655	112.870216	-23.604912	15.846605	112.927017	36.728115	1.081859	112.956383	31.066933	39.488522	113.870392	33.897524	20.2851905	113.4133875	-81.107348	11.4080195	112.4406465
-29.426706	28.057777	112.743065	-23.54397	15.765246	112.716499	36.777668	1.014886	112.769249	31.141018	39.43132	113.863396	33.959343	20.223103	113.3163225	-81.047283	11.307389	112.1166755
-27.914682	28.318108	112.546455	-23.475647	15.713263	112.560226	36.851849	0.994171	112.578789	31.182831	39.389347	113.838196	34.01734	20.191759	113.2084925	-80.968634	11.234767	111.9119595
-26.388529	28.535032	112.463501	-23.411972	15.698689	112.487457	36.926315	1.044698	112.535583	31.232098	39.387409	113.788177	34.0792065	20.2160535	113.16188	-80.9031505	11.1813245	111.813034
-24.090464	28.710594	112.369713	-23.297552	15.709323	112.524834	37.144451	1.123822	112.747826	31.284164	39.453896	113.845787	34.2143075	20.288859	113.2968065	-80.8094115	11.129787	111.7528615
-22.44791	28.781286	112.316704	-23.261366	15.721615	112.587631	37.291996	1.161483	113.100471	31.334568	39.534626	113.924133	34.313282	20.3480545	113.512302	-80.836014	11.0951755	111.66296
-20.910833	28.798729	112.26561	-23.23917	15.716988	112.629189	37.452259	1.155453	113.542976	31.372374	39.566643	114.058411	34.4123165	20.361048	113.8006935	-80.8906565	11.072928	111.4576845
-19.392828	28.783173	112.251511	-23.250805	15.688184	112.6408	37.596191	1.082633	114.006165	31.401667	39.553394	114.290939	34.498929	20.3180135	114.148552	-81.000539	11.0583545	111.133048
-17.733936	28.645197	112.191391	-23.295923	15.577255	112.63089	37.737453	0.91549	114.534042	31.446806	39.497429	114.672066	34.5921295	20.2064595	114.603054	-81.1839755	10.9480505	110.658726
-16.154819	28.452053	112.297592	-23.339199	15.418209	112.629974	37.865376	0.684886	115.117981	31.517729	39.392578	115.158043	34.6915525	20.038732	115.138012	-81.3699505	10.797686	110.121936
-14.503869	28.230402	112.439743	-23.350466	15.197269	112.629822	38.019905	0.393932	115.619324	31.592632	39.236023	115.75663	34.8062685	19.8149775	115.687977	-81.5072005	10.5795605	109.571667
-12.188968	27.770868	112.82843	-23.308668	14.769679	112.594437	38.186684	-0.006059	116.352394	31.735537	38.972755	116.731285	34.9611105	19.483348	116.5418395	-81.5784465	10.05601	108.6470345
-10.587878	27.382608	113.12487	-23.210613	14.462595	112.597015	38.342819	-0.218016	116.751007	31.884962	38.857372	117.462959	35.1138905	19.319678	117.106983	-81.5351165	9.605512	108.087047
-9.066772	26.975492	113.423218	-23.091728	14.150535	112.57663	38.500927	-0.382347	117.114594	32.067795	38.711224	118.160538	35.284361	19.1644385	117.637566	-81.467817	9.1366315	107.515694
-7.630947	26.516247	113.724518	-22.944927	13.895299	112.522079	38.641438	-0.483611	117.459106	32.227921	38.585434	118.767075	35.4346795	19.0509115	118.1130905	-81.3245335	8.7396865	106.9310675
-6.133301	25.972801	113.950203	-22.794958	13.685645	112.459656	38.821575	-0.58341	117.690338	32.379978	38.467445	119.23243	35.6007765	18.9420175	118.461384	-81.1906925	8.4292725	106.457928
-4.761077	25.442791	114.073006	-22.649235	13.513577	112.38166	38.994141	-0.665812	117.881081	32.50798	38.366108	119.529938	35.7510605	18.850148	118.7055095	-81.0495305	8.177006	106.0578105
-3.478511	24.825188	114.127373	-22.523094	13.406616	112.275902	38.790749	-0.529446	118.126678	32.612888	38.287155	119.640198	35.7018185	18.8788545	118.883438	-80.7480065	7.9343775	105.668366
-1.573022	23.725622	114.002274	-22.378874	13.297924	112.036728	38.955193	-0.588765	118.019829	32.673782	38.177319	119.553719	35.8144875	18.794277	118.786774	-80.5722355	7.801571	105.286682
-0.435573	22.93926	113.810959	-22.313572	13.231063	111.826881	39.356575	-0.826558	117.667427	32.6968	38.09869	119.346176	36.0266875	18.636066	118.5068015	-80.6538315	7.82606	105.1469605
0.644237	22.045404	113.561081	-22.260822	13.151294	111.550293	39.383934	-0.901355	117.454147	32.667038	38.003422	119.153885	36.025486	18.5510335	118.304016	-80.54713	7.7515545	104.79657
1.649128	21.035988	113.327301	-22.216032	13.035962	111.305153	39.074883	-0.805348	117.441574	32.629543	37.851234	118.988403	35.852213	18.522943	118.2149885	-80.284277	7.548981	104.3953175
2.581094	19.954475	113.149849	-22.160631	12.901436	111.116219	39.445805	-1.142155	117.229988	32.631405	37.703335	118.916466	36.038605	18.28059	118.073227	-80.359867	7.522282	104.159211
3.393847	18.810051	113.079094	-22.100025	12.72685	110.966179	39.497997	-1.306774	117.250893	32.652157	37.521461	118.917999	36.075077	18.1073435	118.084446	-80.275127	7.3463565	103.847912
4.166018	17.573475	112.986084	-22.030684	12.53194	110.837051	39.56723	-1.494445	117.323944	32.669209	37.315182	118.939362	36.1182195	17.9103685	118.131653	-80.1795875	7.1535115	103.542449
5.199174	15.562673	112.83934	-21.892782	12.234984	110.68206	39.702175	-1.77558	117.485741	32.71146	37.01458	118.891655	36.2068175	17.6195	118.188698	-79.9923815	6.850468	103.175422
5.736094	14.204766	112.76503	-21.77305	12.015455	110.590111	39.818554	-1.969487	117.596115	32.752304	36.803341	118.84935	36.285429	17.416927	118.2227325	-79.831529	6.613983	102.9574895
6.233676	12.722105	112.675079	-21.668104	11.790689	110.516396	39.612103	-1.939299	117.853439	32.805912	36.608139	118.796623	36.2090075	17.33442	118.325031	-79.5452155	6.246958	102.707761
6.594461	11.20939	112.624947	-21.55228	11.582314	110.449303	40.130829	-2.296011	117.793655	32.839046	36.472961	118.744659	36.4849375	17.088475	118.269157	-79.5894975	6.076153	102.629449
6.873536	9.746151	112.552048	-21.430943	11.388633	110.383186	40.31049	-2.411793	117.867645	32.8834	36.353283	118.661163	36.596945	16.970745	118.264404	-79.458831	5.806521	102.501968
7.042327	8.223585	112.475052	-21.305088	11.243505	110.347214	40.493515	-2.481251	117.917633	32.921051	36.256424	118.462883	36.707283	16.8875865	118.190258	-79.317459	5.5994235	102.50417
7.115385	6.614017	112.43631	-21.18199	11.160528	110.3284	40.686111	-2.56649	118.017288	32.964661	36.176758	118.145058	36.825386	16.805134	118.081173	-79.189366	5.515922	102.575627
7.079693	4.271113	112.466728	-21.013206	11.082604	110.304764	40.940411	-2.686256	118.240067	33.055733	36.045727	117.417564	36.998072	16.6797355	117.8288155	-79.024484	5.4854725	102.7807125
6.900081	2.686615	112.511086	-20.930975	11.019786	110.232285	41.048698	-2.78388	118.382668	33.056713	35.944569	116.910721	37.0527055	16.5803445	117.6466945	-78.9146555	5.4592275	102.8178755
6.65037	1.164027	112.439346	-20.888372	10.921228	110.108742	41.123302	-2.869886	118.432938	33.082478	35.793991	116.482208	37.10289	16.4620525	117.457573	-78.879634	5.3804035	102.759911
6.279995	-0.319928	112.353752	-20.853868	10.77411	109.972633	41.145737	-2.963875	118.412819	33.064285	35.67878	116.221344	37.105011	16.3574525	117.3170815	-78.812747	5.1907675	102.6281845
5.815192	-1.801866	112.221741	-20.821991	10.606616	109.865486	41.1665	-3.073174	118.335678	33.037407	35.565842	116.124962	37.1019535	16.246334	117.23032	-78.7459355	4.966898	102.500652
5.289202	-3.210482	112.100983	-20.783831	10.436399	109.841248	41.197441	-3.156995	118.269218	33.026493	35.440811	116.120956	37.111967	16.141908	117.195087	-78.679629	4.73089	102.487409
4.672003	-4.538142	112.096039	-20.709753	10.304698	109.8992	41.263775	-3.235824	118.28054	33.052353	35.346226	116.132317	37.158064	16.055201	117.2064285	-78.57757	4.554195	102.5919715
3.553794	-6.508779	112.285759	-20.533804	10.146101	110.07843	41.445499	-3.340199	118.402184	33.164825	35.187321	116.107895	37.305162	15.923561	117.2550395	-78.37277	4.368641	102.9018205
2.752354	-7.713411	112.432411	-20.397455	10.045413	110.230362	41.589649	-3.427811	118.487846	33.274521	35.062748	115.975365	37.432085	15.8174685	117.2316055	-78.226995	4.2733575	103.2291185
1.835364	-8.90189	112.624672	-20.276455	9.928699	110.348495	41.737911	-3.555573	118.528214	33.379234	34.883228	115.76915	37.5585725	15.6638275	117.148682	-78.1114825	4.1935705	103.548308
0.81426	-10.021743	112.873444	-20.180033	9.794358	110.452667	41.840328	-3.725462	118.577835	33.463852	34.677361	115.489044	37.65209	15.4759495	117.0334395	-78.012156	4.1127665	103.8718945
-0.264151	-11.034404	113.077835	-20.111155	9.658387	110.523674	41.894997	-3.937467	118.655586	33.528008	34.42083	115.218117	37.7115025	15.2416815	116.9368515	-77.9338125	4.0750925	104.1104965
-1.485174	-11.927887	113.334808	-20.059254	9.509094	110.561966	41.935287	-4.181834	118.774925	33.591698	34.137123	114.980057	37.7634925	14.9776445	116.877491	-77.8820005	4.0405435	104.246441
-2.664518	-12.837833	113.500854	-20.016584	9.359712	110.580315	41.968441	-4.457067	118.942322	33.648476	33.857136	114.786438	37.8084585	14.7000345	116.86438	-77.8416265	4.0193895	104.29625
-4.584883	-13.949819	113.627411	-19.936163	9.109665	110.567543	42.041592	-4.858861	119.131378	34.092091	33.299583	114.413223	38.0668415	14.220361	116.7723005	-77.9391675	3.998969	104.3627855
-5.896487	-14.566848	113.574203	-19.853399	8.937429	110.558296	42.103336	-5.070759	119.154655	33.847626	33.198963	114.443604	37.975481	14.064102	116.7991295	-77.682279	3.810756	104.3174625
-7.306516	-15.060243	113.473869	-19.744617	8.80444	110.51638	42.162971	-5.222836	119.08828	33.93367	33.020561	114.290955	38.0483205	13.8988625	116.6896175	-77.5375545	3.7100175	104.3431425
-8.652162	-15.428575	113.319527	-19.630157	8.711718	110.480835	42.224747	-5.301036	118.950943	34.359138	32.760715	113.936653	38.2919425	13.7298395	116.443798	-77.5522565	3.6935965	104.517872
-10.136234	-15.690337	113.151756	-19.4839	8.670376	110.441246	42.298553	-5.31514	118.782379	34.477871	32.689037	113.691605	38.388212	13.6869485	116.236992	-77.356012	3.6538035	104.6455
-11.698825	-15.743443	113.030312	-19.342621	8.683532	110.398544	42.387012	-5.311657	118.608032	34.562702	32.672485	113.465645	38.474857	13.680414	116.0368385	-77.160099	3.68665	104.7602495
-13.206405	-15.733649	112.857498	-19.200247	8.758974	110.382713	42.479725	-5.280912	118.427361	34.347591	32.8349	113.450798	38.413658	13.776994	115.9390795	-76.814152	3.740954	104.8263465
-15.513394	-15.537569	112.356018	-18.992033	8.890719	110.39473	42.585354	-5.229367	118.170189	34.90115	32.783077	113.193085	38.743252	13.776855	115.681637	-76.727318	4.004583	105.107823
-17.09631	-15.22394	112.051369	-18.86006	9.010896	110.399071	42.650555	-5.210885	117.952133	35.084732	32.862244	113.183784	38.8676435	13.8256795	115.5679585	-76.5877635	4.1961125	105.2301835
-18.742508	-14.808867	111.708961	-18.727596	9.145602	110.379562	42.696346	-5.185399	117.687012	35.246452	32.938488	113.168228	38.971399	13.8765445	115.42762	-76.426591	4.4146595	105.331504
-20.362928	-14.301864	111.303665	-18.585386	9.311481	110.336617	42.732094	-5.124186	117.37912	35.399609	33.035885	113.091621	39.0658515	13.9558495	115.2353705	-76.2366235	4.6671125	105.4378635
-22.071674	-13.691179	110.980202	-18.46245	9.487944	110.303558	42.790554	-5.062742	117.040268	35.539497	33.169945	112.989212	39.1650255	14.0536015	115.01474	-76.0899255	4.9222865	105.592376
-23.744993	-12.990737	110.694038	-18.338068	9.670574	110.333672	42.854546	-4.978278	116.704193	35.663055	33.324589	112.882591	39.2588005	14.1731555	114.793392	-75.9349365	5.1679925	105.873952
-25.41721	-12.193532	110.680542	-18.201246	9.810311	110.51915	42.881348	-4.856042	116.372658	35.46328	33.616337	112.900291	39.172314	14.3801475	114.6364745	-75.574806	5.2404745	106.4018255
-27.945229	-10.860807	111.274017	-18.003389	9.938239	111.205635	42.962254	-4.673868	115.889343	35.57991	33.79129	112.661957	39.271082	14.558711	114.27565	-75.27786	5.317767	108.13562
-29.655563	-9.884624	111.988922	-17.935648	9.945451	111.851135	42.970562	-4.572861	115.714493	35.936737	33.742138	112.39283	39.4536495	14.5846385	114.0536615	-75.3249455	5.3062635	109.6486085
-31.32622	-8.879546	112.764153	-17.945694	9.926583	112.536728	42.954319	-4.498844	115.565506	35.870472	33.792297	112.388657	39.4123955	14.6467265	113.9770815	-75.3037835	5.2064395	111.0963745
-32.969795	-7.803916	113.584351	-18.034142	9.8653	113.229118	42.865204	-4.476409	115.415665	35.428043	33.953003	112.568176	39.1466235	14.738297	113.9919205	-75.2149075	4.992303	112.4663155
-34.581821	-6.678343	114.368996	-18.139832	9.798851	113.861885	42.710045	-4.443168	115.294739	35.609035	33.842052	112.422356	39.15954	14.699442	113.8585475	-75.439204	4.89826	113.8652225
-36.103325	-5.50833	115.151871	-18.236485	9.765017	114.463638	42.518196	-4.375413	115.140274	35.10273	33.991821	112.622559	38.810463	14.808204	113.8814165	-75.283433	4.72183	115.0458595
-37.605892	-4.255837	115.887054	-18.359154	9.744952	114.996429	42.317287	-4.326416	115.037552	34.948406	34.026268	112.674774	38.6328465	14.849926	113.856163	-75.3511545	4.639978	116.136695
-39.657818	-2.337978	116.857269	-18.551592	9.735824	115.737892	42.001331	-4.261878	114.881729	34.675697	34.062366	112.874969	38.338514	14.900244	113.878349	-75.441698	4.571404	117.597435
-40.940399	-0.97342	117.466019	-18.707481	9.755817	116.18512	41.745956	-4.250994	114.814781	34.560398	34.074013	113.06868	38.153177	14.9115095	113.9417305	-75.568139	4.6001245	118.4285095
-42.122696	0.410728	117.981102	-18.86838	9.808429	116.584457	41.493469	-4.263753	114.817413	34.446266	34.082951	113.266922	37.9698675	14.909599	114.0421675	-75.7066275	4.707259	119.1267465
-43.226521	1.867733	118.448677	-19.043255	9.895636	116.912163	41.255306	-4.292089	114.810143	34.351254	34.074421	113.457855	37.80328	14.891166	114.133999	-75.88979	4.900106	119.690327
-44.200115	3.356285	118.784119	-19.193781	9.996579	117.125847	41.013519	-4.349509	114.780167	34.263527	34.053482	113.612137	37.638523	14.8519865	114.196152	-76.026085	5.1411715	120.055542
-45.067795	4.830645	119.030975	-19.331917	10.104809	117.262863	40.776211	-4.423421	114.708008	34.186844	33.998188	113.706673	37.4815275	14.7873835	114.2073405	-76.1453615	5.4222345	120.3183855
-45.837109	6.356283	119.305801	-19.457331	10.188721	117.392982	40.536613	-4.531033	114.59861	34.502018	33.765965	113.607895	37.5193155	14.617466	114.1032525	-76.4339775	5.759976	120.6827115
-46.743378	8.616782	119.718895	-19.605537	10.313403	117.578529	40.188831	-4.678366	114.409554	34.466801	33.614994	113.678101	37.327816	14.468314	114.0438275	-76.53889	6.158492	121.1132305
-47.139797	10.114184	120.006355	-19.679621	10.366195	117.724335	39.982998	-4.759673	114.303185	34.432003	33.521988	113.743958	37.2075005	14.3811575	114.0235715	-76.5667425	6.3512325	121.4250985
-47.488358	11.599951	120.219658	-19.784937	10.42303	117.815765	39.795223	-4.82494	114.246544	34.410118	33.458107	113.866913	37.1026705	14.3165835	114.0567285	-76.6725445	6.5294765	121.5748015
-47.689114	13.062157	120.331505	-19.895054	10.476284	117.880669	39.620255	-4.887272	114.246429	34.364777	33.406876	114.009026	36.992516	14.259802	114.1277275	-76.782624	6.692766	121.6336105
-47.725048	14.492549	120.417976	-20.008034	10.520577	117.944382	39.456932	-4.938188	114.284744	34.318317	33.342644	114.207611	36.8876245	14.202228	114.2461775	-76.9036925	6.838926	121.6425865
-47.698032	15.935026	120.52195	-20.15078	10.564712	118.014992	39.277355	-5.009386	114.359596	34.279343	33.276012	114.457855	36.778349	14.133313	114.4087255	-77.079909	6.996111	121.6212585
-47.537895	17.316038	120.560204	-20.301794	10.6158	118.099068	39.113789	-5.090511	114.47998	34.24184	33.203735	114.742157	36.6778145	14.056612	114.6110685	-77.2814025	7.174988	121.5870675
-47.072193	19.317726	120.645439	-20.52494	10.649033	118.262733	38.902527	-5.236147	114.700195	34.20277	33.099976	115.193474	36.5526485	13.9319145	114.9468345	-77.6025285	7.3661515	121.5786315
-46.44117	20.405724	120.740891	-20.666719	10.664515	118.337799	38.780453	-5.317078	114.798317	34.180405	33.058823	115.50856	36.480429	13.8708725	115.1534385	-77.813867	7.4581575	121.5221595
-46.054569	21.806063	120.661713	-20.787495	10.67154	118.365097	38.676044	-5.376773	114.901329	34.167992	33.02523	115.79406	36.422018	13.8242285	115.3476945	-77.997008	7.5188515	121.3824995
-45.431366	22.959681	120.581474	-20.906448	10.709726	118.386421	38.593246	-5.423878	115.004982	34.141674	33.000465	116.037857	36.36746	13.7882935	115.5214195	-78.180356	7.6311585	121.2514225
-44.66394	24.109419	120.521561	-21.034435	10.712503	118.406487	38.517746	-5.441388	115.107498	34.117432	32.992573	116.219589	36.317589	13.7755925	115.6635435	-78.386459	7.6494135	121.1494305
-43.75959	25.2087	120.449829	-21.155893	10.766229	118.411301	38.428864	-5.425045	115.252113	34.074139	33.018154	116.359604	36.2515015	13.7965545	115.8058585	-78.5632875	7.7359035	121.0167435
-42.861511	26.237982	120.252838	-21.288719	10.828888	118.404541	38.021511	-5.180307	115.547096	33.991566	33.068893	116.495659	36.0065385	13.944293	116.0213775	-78.5839765	7.713483	120.7877045
-41.267822	27.704376	119.872452	-21.552895	10.893371	118.257355	37.891991	-5.090121	115.829803	33.82122	33.201546	116.803101	35.8566055	14.0557125	116.316452	-78.9623955	7.7310295	120.198258
-40.188545	28.612316	119.445465	-21.803192	10.94096	118.045174	37.770084	-5.030917	116.058014	33.677731	33.309589	117.128883	35.7239075	14.139336	116.5934485	-79.3302915	7.742584	119.4968995
-39.034691	29.472292	118.981728	-22.156683	10.99155	117.672554	37.598305	-4.965511	116.320251	33.166008	33.57856	117.799934	35.3821565	14.3065245	117.0600925	-79.6955225	7.6765755	118.2850155
-37.815277	30.231598	118.41481	-22.549078	11.024214	117.249046	37.391891	-4.851373	116.634277	32.961063	33.783443	118.423523	35.176477	14.466035	117.5289	-80.274633	7.582393	116.969192
-36.608143	30.901257	117.898438	-22.965456	11.103467	116.783203	37.153378	-4.69658	116.971268	32.709415	34.024483	119.095139	34.9313965	14.6639515	118.0332035	-80.8623085	7.5429825	115.5332025
-35.30455	31.508991	117.451607	-23.328701	11.210201	116.344986	36.933533	-4.486266	117.235443	32.432865	34.262104	119.73317	34.683199	14.887919	118.4843065	-81.340601	7.532483	114.2056655
-33.999058	31.997601	117.118439	-23.585741	11.417705	116.036674	36.768265	-4.212274	117.560181	32.195812	34.557449	120.154381	34.4820385	15.1725875	118.857281	-81.6535205	7.6628225	113.216067
-31.921026	32.600868	116.739845	-23.85182	11.786225	115.766998	36.658611	-3.834804	118.054367	31.948761	35.005512	120.702171	34.303686	15.585354	119.378269	-82.007326	7.987096	112.155727
-30.54314	32.877346	116.529259	-23.960062	12.089204	115.671799	36.626373	-3.577389	118.453789	31.874195	35.298786	120.948204	34.250284	15.8606985	119.7009965	-82.170408	8.3177095	111.6426015
-29.164944	33.06559	116.375801	-24.047642	12.389766	115.673805	36.636639	-3.306277	118.966911	31.807732	35.625614	121.081963	34.2221855	16.1596685	120.024437	-82.3174695	8.6198635	111.323173
-27.849869	33.151455	116.231583	-24.110453	12.649046	115.690353	36.69212	-3.057382	119.430946	31.768311	35.90229	121.326973	34.2302155	16.422454	120.3789595	-82.4511215	8.875638	111.0017465
-26.590124	33.129032	116.12027	-24.19692	12.885727	115.678833	36.723019	-2.832495	119.960716	31.711176	36.202293	121.586784	34.2170975	16.684899	120.77375	-82.6109375	9.086555	110.583916
-25.300985	33.016335	116.0355	-24.297035	13.045367	115.659332	36.706318	-2.611459	120.535835	31.650547	36.485432	121.854973	34.1784325	16.9369865	121.195404	-82.7725025	9.1537475	110.12326
-24.156391	32.824512	115.973282	-24.390095	13.168803	115.610214	36.701382	-2.434042	120.999542	31.571659	36.71558	122.199234	34.1365205	17.140769	121.599388	-82.9167105	9.196837	109.62104
-22.661219	32.485989	115.932449	-24.556698	13.295807	115.467659	36.628975	-2.21494	121.574089	31.433725	36.993633	122.510399	34.03135	17.3893465	122.042244	-83.144746	9.2022675	108.893074
-21.445234	32.005234	115.759911	-24.66412	13.353946	115.318512	36.536186	-2.126723	121.809807	31.334934	37.106411	122.572037	33.93556	17.489844	122.190922	-83.2638	9.218048	108.446102
-20.498713	31.563086	115.597443	-24.790977	13.449955	115.157761	36.43515	-2.05989	121.919846	31.199804	37.195873	122.530113	33.817477	17.5679915	122.2249795	-83.399431	9.3319185	108.0905425
-19.600061	31.11426	115.392235	-24.93457	13.59379	114.978851	36.310238	-1.947102	121.984055	31.044827	37.310329	122.323166	33.6775325	17.6816135	122.1536105	-83.5466725	9.5059665	107.8040915
-18.831652	30.64473	115.134964	-25.11681	13.737032	114.767204	36.179173	-1.813348	121.984497	30.846655	37.45908	122.123947	33.512914	17.822866	122.054222	-83.746534	9.651198	107.480186
-18.174726	30.097342	114.959953	-25.310867	13.899179	114.529991	36.02821	-1.65627	121.940544	30.586988	37.632851	121.968269	33.307599	17.9882905	121.9544065	-83.929333	9.8100675	107.1055755
-17.654066	29.525434	114.852478	-25.518612	14.058132	114.358925	35.853382	-1.444577	121.883301	30.318922	37.813446	121.856857	33.086152	18.1844345	121.870079	-84.123376	9.9318295	106.847771
-17.012341	28.586855	114.897263	-25.769421	14.270038	114.261543	35.596882	-1.089962	121.699989	29.971478	38.135399	121.842155	32.78418	18.5227185	121.771072	-84.323022	10.0173575	106.752014
-16.699066	27.940039	115.045479	-25.893402	14.429137	114.341095	35.460606	-0.818718	121.566879	29.795534	38.376503	121.934448	32.62807	18.7788925	121.7506635	-84.414874	10.0793815	106.9315265
-16.518406	27.228502	115.344193	-25.961355	14.607424	114.583878	35.353657	-0.487943	121.468544	29.656235	38.660412	122.074806	32.504946	19.0862345	121.771675	-84.427656	10.1286135	107.396081
-16.419537	26.491018	115.68438	-26.007137	14.779886	114.904106	35.305172	-0.157864	121.39019	29.606062	38.958218	122.309288	32.455617	19.400177	121.849739	-84.469891	10.159595	107.958473
-16.408203	25.69368	116.077339	-26.039425	14.960548	115.300369	35.254681	0.158023	121.31649	29.559799	39.244087	122.595612	32.40724	19.701055	121.956051	-84.48609	10.220041	108.644687
-16.502203	24.899418	116.422379	-26.097551	15.146646	115.763161	35.164169	0.458408	121.302101	29.533947	39.488232	122.784744	32.349058	19.97332	122.0434225	-84.54416	10.319972	109.4828995
-16.613533	24.047169	116.76136	-26.198696	15.34024	116.268456	35.031464	0.699807	121.392754	29.503426	39.715195	122.880402	32.267445	20.207501	122.136578	-84.664837	10.472979	110.400334
-17.1798	22.731642	117.28524	-26.410219	15.673391	117.041901	34.765007	1.024525	121.66053	29.38662	40.04147	122.884789	32.0758135	20.5329975	122.2726595	-84.8962515	10.8137845	111.8111425
-17.559879	21.804655	117.55825	-26.596869	15.886908	117.526291	34.541836	1.246892	121.91256	29.241661	40.275246	122.893593	31.8917485	20.761069	122.4030765	-85.0854865	11.012747	112.6495055
-18.065424	20.888859	117.847908	-26.817659	16.089497	117.984322	34.326164	1.449996	122.111557	29.06554	40.505974	122.988785	31.695852	20.977985	122.550171	-85.33117	11.201009	113.418473
-18.688904	19.942276	118.147072	-27.051151	16.262251	118.387283	34.101784	1.638987	122.33136	28.887903	40.714211	123.102013	31.4948435	21.176599	122.7166865	-85.5971455	11.347903	114.0578795
-19.349272	18.963335	118.398415	-27.274397	16.419762	118.724785	33.893822	1.806864	122.500183	28.691738	40.873653	123.197975	31.29278	21.3402585	122.849079	-85.841574	11.4992655	114.600491
-20.087137	17.994682	118.518105	-27.471531	16.566463	118.988754	33.725433	1.92518	122.55883	28.495628	41.022915	123.274315	31.1105305	21.4740475	122.9165725	-86.0535925	11.6588785	115.0609355
-20.828884	17.042761	118.618599	-27.654392	16.696337	119.19072	33.559902	2.045933	122.520508	28.325325	41.126778	123.272858	30.9426135	21.5863555	122.896683	-86.2513975	11.8063185	115.484757
-22.065937	15.562482	118.761024	-27.842686	16.882456	119.519936	33.321999	2.235498	122.25798	28.053961	41.24889	123.144508	30.68798	21.742194	122.701244	-86.373352	12.022718	116.338628
-22.940157	14.586203	118.896912	-27.940044	17.001392	119.796989	33.182278	2.371823	122.057602	27.904621	41.316639	122.901489	30.5434495	21.844231	122.4795455	-86.4235375	12.158553	117.1144325
-23.830713	13.598047	119.146286	-28.053003	17.150679	120.18454	33.050053	2.522058	121.894371	27.721426	41.38979	122.622887	30.3857395	21.955924	122.258629	-86.4917455	12.345434	118.110451
-24.788622	12.599571	119.486084	-28.181782	17.294792	120.589355	32.913525	2.684802	121.799866	27.484978	41.464642	122.363747	30.1992515	22.074722	122.0818065	-86.5628155	12.514862	119.0969035
-25.744242	11.600827	119.865486	-28.297886	17.444603	121.003067	32.783783	2.855101	121.780716	27.228388	41.561527	122.170212	30.0060855	22.208314	121.975464	-86.6018575	12.680892	120.03067
-26.673594	10.63283	120.252014	-28.43889	17.561274	121.392693	32.655422	2.988323	121.841522	26.999352	41.626698	122.0737	29.827387	22.3075105	121.957611	-86.705167	12.8150375	120.827775
-27.642641	9.6378	120.612976	-28.569889	17.628448	121.718689	32.535168	3.073152	121.912323	26.771498	41.660725	122.022758	29.653333	22.3669385	121.9675405	-86.793111	12.8899575	121.4698375
-29.035027	8.140768	120.940826	-28.723034	17.723488	122.052399	32.352165	3.118178	122.051933	26.511547	41.684559	121.946838	29.431856	22.4013685	121.9993855	-86.877924	13.0456075	122.1054125
-29.946938	7.219997	121.125328	-28.782305	17.806658	122.178062	32.284996	3.127243	122.083107	26.386496	41.687279	121.90287	29.335746	22.407261	121.9929885	-86.900356	13.206055	122.3631355
-30.854767	6.279117	121.315659	-28.825579	17.908051	122.238365	32.229736	3.118365	122.16494	26.297421	41.679382	121.813026	29.2635785	22.3988735	121.988983	-86.9147365	13.4172285	122.487747
-31.758038	5.382099	121.570297	-28.851398	18.068174	122.325478	32.198181	3.128735	122.304558	26.221428	41.648914	121.631149	29.2098045	22.3888245	121.9678535	-86.9126005	13.7475235	122.6831025
-32.588436	4.582644	121.83168	-28.853195	18.214882	122.37114	32.240318	3.109651	122.494316	26.201046	41.610847	121.42688	29.220682	22.360249	121.960598	-86.927072	14.069515	122.781682
-33.417542	3.827702	122.06105	-28.803289	18.334366	122.344383	32.346451	3.085476	122.733215	26.207594	41.581963	121.219887	29.2770225	22.3337195	121.976551	-86.8836005	14.3350125	122.712215
-34.227066	3.052951	122.100296	-28.705973	18.38842	122.191574	32.491264	3.082704	122.939178	26.278872	41.565498	121.044228	29.385068	22.324101	121.991703	-86.797014	14.452739	122.391445
-35.356163	2.002576	121.746513	-28.473314	18.319614	121.722664	32.796097	2.995517	123.054977	26.560936	41.483768	120.902214	29.6785165	22.2396425	121.9785955	-86.6251445	14.3995855	121.4667325
-36.115173	1.396022	121.430435	-28.297249	18.249588	121.299637	33.001957	2.903632	123.07608	26.781597	41.396145	120.775261	29.891777	22.1498885	121.9256705	-86.486275	14.3492875	120.6736035
-36.829922	0.881763	121.251678	-28.092155	18.210135	120.917274	33.179253	2.812067	123.080887	27.003103	41.230839	120.493767	30.091178	22.021453	121.787327	-86.275488	14.398817	120.047221
-37.534279	0.42966	121.158325	-27.878237	18.184031	120.588051	33.398102	2.687483	123.089516	27.238375	41.041519	120.088753	30.3182385	21.864501	121.5891345	-86.0747125	14.503561	119.5869675
-38.19149	0.088716	121.06031	-27.681849	18.140457	120.268143	33.615616	2.535309	123.117279	27.42226	40.852924	119.64817	30.518938	21.6941165	121.3827245	-85.882636	14.5867975	119.1535615
-38.87281	-0.141792	121.000381	-27.493149	18.069887	119.944046	33.805023	2.388433	123.099243	27.566498	40.66679	119.237663	30.6857605	21.5276115	121.168453	-85.6720585	14.6121625	118.719639
-39.541618	-0.288287	120.960793	-27.341616	17.966999	119.67347	33.938686	2.253931	123.095955	27.691793	40.473282	118.807159	30.8152395	21.3636065	120.951557	-85.4984715	14.5703915	118.395383
-40.477772	-0.265764	120.899689	-27.147949	17.728081	119.366478	34.0993	2.032666	123.134819	27.841505	40.179844	118.270432	30.9704025	21.106255	120.7026255	-85.2663005	14.349907	118.0303305
-41.059471	-0.117347	120.753838	-27.032543	17.528811	119.220642	34.224232	1.873766	123.160812	27.928486	39.989273	118.057144	31.076359	20.9315195	120.608978	-85.141445	14.1261025	117.832306
-41.583244	0.165146	120.575867	-26.871405	17.333164	119.119736	34.38509	1.702604	123.157333	28.034405	39.836903	117.886032	31.2097475	20.7697535	120.5216825	-84.9525575	13.8965745	117.7177895
-42.020302	0.600783	120.380035	-26.715733	17.152361	119.014107	34.530975	1.567844	123.057404	28.167698	39.738777	117.756989	31.3493365	20.6533105	120.4071965	-84.7808025	13.6514115	117.6210175
-42.446224	1.158905	120.138763	-26.547131	17.013786	118.884659	34.693481	1.462348	122.86615	28.295214	39.668743	117.619034	31.4943475	20.5655455	120.242592	-84.5886095	13.4620265	117.526726
-42.829369	1.85405	119.900345	-26.390516	16.923996	118.733154	34.819908	1.409435	122.682449	28.411377	39.629166	117.394363	31.6156425	20.5193005	120.038406	-84.3966745	13.3286915	117.427902
-43.192226	2.665111	119.573486	-26.27429	16.893446	118.535683	34.930908	1.362847	122.422722	28.510342	39.611176	117.161087	31.720625	20.4870115	119.7919045	-84.269205	13.2998805	117.2794615
-43.579525	4.082558	119.009102	-26.132387	16.887163	118.175865	35.034088	1.308575	122.050491	28.597111	39.564651	116.872704	31.8155995	20.436613	119.4615975	-84.0803735	13.337713	116.8901325
-43.826641	5.155976	118.517303	-26.06056	16.88575	117.876457	35.065392	1.27172	121.878281	28.672955	39.514435	116.73436	31.8691735	20.3930775	119.3063205	-83.9902935	13.3784225	116.4465935
-43.997417	6.330688	117.892441	-26.011202	16.865993	117.50441	35.12508	1.166446	121.701859	28.781578	39.451897	116.715149	31.953329	20.3091715	119.208504	-83.975733	13.4228145	115.800316
-44.118073	7.567064	117.146172	-25.938745	16.82818	117.088638	35.155636	1.037848	121.553055	28.911194	39.362541	116.732704	32.033415	20.2001945	119.1428795	-83.910905	13.4561655	115.0343965
-44.146423	8.870703	116.431488	-25.824898	16.762665	116.655052	35.217808	0.891855	121.404228	29.092375	39.273869	116.745201	32.1550915	20.082862	119.0747145	-83.8048875	13.442468	114.2353895
-44.149258	10.263703	115.721855	-25.669216	16.684126	116.231667	35.310566	0.735095	121.223389	29.280436	39.196602	116.739227	32.295501	19.9658485	118.981308	-83.633933	13.4024035	113.482026
-44.064442	11.735432	115.020332	-25.47163	16.611864	115.816284	35.497181	0.576001	120.97702	29.495895	39.134399	116.64534	32.496538	19.8552	118.81118	-83.439798	13.368528	112.821388
-43.873386	14.038162	114.086868	-25.102314	16.515556	115.164223	35.840649	0.398259	120.466789	29.827732	39.090546	116.314163	32.8341905	19.7444025	118.390476	-83.0388185	13.2867095	111.93797
-43.699039	15.668056	113.434448	-24.805355	16.442228	114.676544	36.125874	0.316893	120.000229	30.062908	39.069538	115.945625	33.094391	19.6932155	117.972927	-82.705101	13.1912405	111.380161
-43.473862	17.306381	112.781738	-24.50761	16.359087	114.135635	36.395885	0.268253	119.490982	30.310921	39.027813	115.505852	33.353403	19.648033	117.498417	-82.368623	13.070141	110.772853
-43.281681	19.0336	112.160538	-24.201813	16.232954	113.610748	36.623039	0.192747	118.883476	30.633339	38.900421	115.016411	33.628189	19.546584	116.9499435	-82.031815	12.919324	110.2715525
-42.985828	20.764606	111.62394	-23.895655	16.079098	113.130699	36.812672	0.053079	118.322906	30.90974	38.752304	114.662399	33.861206	19.4026915	116.4926525	-81.652516	12.7555045	109.7687455
-42.745979	22.570831	111.3284	-23.616283	15.871848	112.82399	36.961426	-0.132107	117.868851	31.11557	38.599419	114.448906	34.038498	19.233656	116.1588785	-81.271064	12.51004	109.4891015
-42.410683	24.389353	111.179794	-23.360542	15.64677	112.657845	37.430023	-0.561624	117.328789	31.439617	38.307701	114.345718	34.43482	18.8730385	115.8372535	-81.155904	12.4205015	109.4784365
-41.953831	27.173243	111.329819	-23.098301	15.267084	112.581802	37.203449	-0.719254	117.001938	31.821833	37.966137	114.477417	34.512641	18.6234415	115.7396775	-80.709243	11.9107265	109.4239265
-41.632454	29.00297	111.506844	-23.034548	15.054618	112.542213	37.568439	-1.072868	116.514793	32.202427	37.742554	114.517632	34.885433	18.334843	115.5162125	-80.954529	11.774393	109.5682135
-41.319862	30.883732	111.72776	-23.031425	14.885781	112.481621	37.226883	-0.944151	116.295387	31.877047	37.820614	114.83709	34.551965	18.4382315	115.5662385	-80.614815	11.3333305	109.3970035
-40.980106	32.708279	111.974678	-23.091248	14.788387	112.413284	37.19043	-0.958966	115.888107	31.804159	37.843487	114.948967	34.4972945	18.4422605	115.418537	-80.6797905	11.1345135	109.408031
-40.597031	34.564873	112.260307	-23.164215	14.763745	112.342247	37.092621	-0.887791	115.440872	31.685078	37.865917	115.071747	34.3888495	18.489063	115.2563095	-80.7172795	11.038427	109.4281845
-40.174721	36.368706	112.542	-23.287083	14.779271	112.27597	36.939697	-0.770167	115.078209	31.623411	37.897541	115.220345	34.281554	18.563687	115.149277	-80.85572	10.994855	109.402663
-39.723858	38.155342	112.946594	-23.412113	14.818473	112.264931	36.78249	-0.695396	114.713135	31.560019	37.915276	115.457024	34.1712545	18.60994	115.0850795	-80.9954805	11.027006	109.4447825
-38.765926	40.543938	113.670601	-23.636831	14.878413	112.310539	36.502834	-0.614478	114.325348	31.519627	37.90094	116.015076	34.0112305	18.643231	115.170212	-81.2848925	11.113595	109.450866
-38.342113	42.216484	114.344856	-23.76263	14.934373	112.348938	36.300652	-0.617055	114.191673	31.512884	37.860481	116.431221	33.906768	18.621713	115.311447	-81.432028	11.247033	109.386429
-37.662159	43.685482	114.93708	-23.861671	14.970385	112.36911	36.169704	-0.649358	114.082047	31.523174	37.788754	116.830887	33.846439	18.569698	115.456467	-81.569781	11.371072	109.281753
-36.975071	45.007584	115.470184	-23.908461	15.007196	112.391617	36.076481	-0.658037	114.083305	31.5326	37.752472	117.159187	33.8045405	18.5472175	115.621246	-81.6214625	11.4671745	109.161988
-36.246014	46.274979	115.943077	-23.916698	15.0721	112.460648	36.071316	-0.62911	114.1577	31.597366	37.74551	117.467049	33.834341	18.5582	115.8123745	-81.667737	11.586	109.1089215
-35.262619	47.314472	116.198906	-23.855669	15.145358	112.554039	36.15456	-0.603768	114.276062	31.677944	37.794762	117.696571	33.916252	18.595497	115.9863165	-81.62759	11.695219	109.1217615
-34.443001	48.309845	116.452316	-23.77346	15.218801	112.638817	36.635582	-0.775972	114.224815	31.770853	37.866043	117.82225	34.2032175	18.5450355	116.0235325	-81.7501375	11.8925665	109.2541015
-33.106613	49.558144	116.816353	-23.582836	15.292742	112.718414	36.565144	-0.499895	114.394402	31.938099	37.978798	117.876671	34.2516215	18.7394515	116.1355365	-81.4172935	11.8460325	109.3012915
-32.213257	50.203854	117.092918	-23.470491	15.260558	112.730423	36.706768	-0.426804	114.336029	32.043571	38.037891	117.9515	34.3751695	18.8055435	116.1437645	-81.3161515	11.7155725	109.3170815
-31.278526	50.6675	117.298103	-23.383089	15.215637	112.740074	36.820824	-0.37168	114.267136	32.120014	38.073879	118.089127	34.470419	18.8510995	116.1781315	-81.236597	11.5801745	109.3020165
-30.386436	50.992428	117.678795	-23.306034	15.152824	112.794182	36.913418	-0.328697	114.241219	32.157082	38.108299	118.369209	34.53525	18.889801	116.305214	-81.147318	11.415847	109.28315
-29.388771	51.143158	117.928604	-23.244692	15.092245	112.894905	36.990742	-0.304197	114.292679	32.240032	38.123119	118.677391	34.615387	18.909461	116.485035	-81.104771	11.275029	109.304775
-28.486378	51.204796	118.25206	-23.22327	15.05319	113.019356	37.399803	-0.538811	114.284691	32.329521	38.124638	119.01001	34.864662	18.7929135	116.6473505	-81.311202	11.3134665	109.3913615
-27.772501	51.263939	118.451736	-23.21822	15.076181	113.101936	37.479881	-0.611611	114.450119	32.425083	38.1343	119.301399	34.952482	18.7613445	116.875759	-81.388922	11.3910175	109.328113
-26.101927	50.772839	118.401596	-23.214672	15.157488	113.21566	37.230652	-0.492374	114.836586	32.527031	38.17453	119.601822	34.8788415	18.841078	117.219204	-81.3081855	11.473898	109.212116
-25.238317	50.31575	118.381737	-23.212055	15.196845	113.255692	37.273087	-0.501219	114.96006	32.590561	38.174213	119.766548	34.931824	18.836497	117.363304	-81.355934	11.557193	109.14808
-24.41411	49.723923	118.441071	-23.200596	15.226428	113.322083	37.658169	-0.71847	114.94738	32.648689	38.164547	119.903603	35.153429	18.7230385	117.4254915	-81.554621	11.7298175	109.2186745
-23.519644	48.977638	118.29052	-23.179409	15.24729	113.417831	37.723507	-0.764205	115.140114	32.718418	38.133312	120.062553	35.2209625	18.6845535	117.6013335	-81.5797805	11.8100265	109.2343285
-22.796282	48.131569	118.214249	-23.171537	15.260442	113.585892	37.475891	-0.634014	115.583588	32.774467	38.132477	120.249153	35.125179	18.7492315	117.9163705	-81.468253	11.7716525	109.2554135
-22.129328	47.117393	118.10334	-23.179422	15.283439	113.812553	37.915237	-0.87226	115.821243	32.802856	38.145409	120.46331	35.3590465	18.6365745	118.1422765	-81.7178905	11.9303035	109.4828295
-21.5368	45.995155	118.02565	-23.212782	15.324508	114.0811	37.726761	-0.716955	116.374298	32.79232	38.18869	120.697342	35.2595405	18.7358675	118.53582	-81.6851045	11.9131485	109.62638
-21.011854	44.320351	117.790367	-23.242746	15.472211	114.524796	37.905331	-0.672914	117.023209	32.757309	38.34454	120.93705	35.33132	18.835813	118.9801295	-81.816812	12.108609	110.0694625
-20.499687	42.995453	117.519287	-23.306679	15.603377	114.826431	37.959957	-0.596413	117.454819	32.717262	38.484211	120.987114	35.3386095	18.943899	119.2209665	-81.9519675	12.262855	110.4318955
-20.038996	41.56596	117.25631	-23.390577	15.777844	115.132202	38.004509	-0.54085	117.889771	32.64299	38.632023	121.013367	35.3237495	19.0455865	119.451569	-82.1049035	12.5101015	110.812835
-19.723886	40.078251	117.162613	-23.542286	15.930927	115.427338	38.002045	-0.473616	118.326355	32.549397	38.784058	121.082733	35.275721	19.155221	119.704544	-82.360293	12.706633	111.150132
-19.383656	38.475761	117.153572	-23.67889	16.08733	115.714539	37.919571	-0.374517	118.716347	32.432438	38.963177	121.247231	35.1760045	19.29433	119.981789	-82.5337845	12.88033	111.447289
-19.299374	36.879967	117.248825	-23.830585	16.21282	115.985619	37.86462	-0.235544	119.00898	32.329784	39.160355	121.460846	35.097202	19.4624055	120.234913	-82.758372	12.9632345	111.736325
-19.17293	35.179363	117.346153	-23.957253	16.360443	116.231453	37.779343	-0.042998	119.24398	32.23307	39.393978	121.639046	35.0062065	19.67549	120.441513	-82.9207125	13.045396	112.021393
-19.103409	32.560192	117.445221	-24.118969	16.603159	116.552246	37.670723	0.256011	119.483673	32.077644	39.721554	121.888901	34.8741835	19.9887825	120.686287	-83.1121215	13.2175355	112.418205
-19.108503	30.733316	117.486046	-24.205416	16.79179	116.738464	37.601044	0.443687	119.614616	32.005203	39.915493	121.969864	34.8031235	20.17959	120.79224	-83.2139555	13.40399	112.684688
-19.120872	28.888359	117.402718	-24.27215	16.985266	116.901382	37.521919	0.650343	119.718529	31.936291	40.115547	122.032806	34.729105	20.382945	120.8756675	-83.273405	13.587587	112.9270965
-19.274187	26.984919	117.388474	-24.308731	17.178377	117.053795	37.518303	0.859546	119.767227	31.883856	40.317234	122.092453	34.7010795	20.58839	120.92984	-83.3185415	13.768364	113.17775
-19.343662	25.042707	117.253639	-24.328136	17.38641	117.211212	37.499203	1.05835	119.884422	31.827242	40.518909	122.106728	34.6632225	20.7886295	120.995575	-83.3194945	13.9841905	113.426849
-19.648514	23.038942	117.217339	-24.340364	17.608902	117.363373	37.492966	1.272212	119.982819	31.781038	40.723724	122.037636	34.637002	20.997968	121.0102275	-83.31773	14.219836	113.7165185
-20.000694	21.065083	117.159271	-24.148577	17.668236	117.482948	37.49781	1.465695	120.062675	31.729136	40.90976	121.883179	34.613473	21.1877275	120.972927	-82.910627	14.1487445	113.992969
-20.358057	17.846066	117.107689	-24.347834	18.028526	117.792259	37.530972	1.746407	120.173332	31.631739	41.160858	121.457062	34.5813555	21.4536325	120.815197	-83.2770235	14.6034195	114.769321
NaN	NaN	NaN	NaN	NaN	NaN	37.537418	1.940942	120.248505	31.509171	41.30975	121.102234	34.5232945	21.625346	120.6753695	NaN	NaN	NaN
-21.18004	13.575204	117.366646	-24.368841	18.167639	118.206963	37.553303	2.114874	120.4049	31.381516	41.410931	120.700768	34.4674095	21.7629025	120.552834	-83.2050915	14.5723755	115.861092
-21.650686	11.459395	117.693008	-24.381338	18.192398	118.46286	37.614185	2.239949	120.627914	31.244808	41.475212	120.334259	34.4294965	21.8575805	120.4810865	-83.1921725	14.5272155	116.4446335
-22.111603	9.296234	118.106064	-24.398195	18.164301	118.715759	37.670967	2.318918	120.980049	31.09869	41.492065	120.070633	34.3848285	21.9054915	120.525341	-83.1812185	14.4231105	116.906177
-22.622631	7.220281	118.561089	-24.425106	18.077799	118.948105	37.71719	2.337385	121.478844	30.955231	41.47089	119.920303	34.3362105	21.9041375	120.6995735	-83.1864225	14.2514605	117.1966365
-23.101673	5.109423	118.95285	-24.448603	17.923206	119.085632	37.825386	2.323686	121.929756	30.838474	41.428368	119.947693	34.33193	21.876027	120.9387245	-83.229136	13.970385	117.2325395
-23.913233	2.085502	119.211029	-24.516748	17.582767	119.040771	37.947697	2.271358	122.504898	30.722908	41.381786	120.19117	34.3353025	21.826572	121.348034	-83.3687985	13.338962	116.733508
-24.466818	0.127674	119.446579	-24.52284	17.385241	118.973305	38.043114	2.29476	122.802338	30.625053	41.375729	120.219482	34.3340835	21.8352445	121.51091	-83.3797635	12.9352375	116.4357
-25.090322	-1.641865	119.98764	-24.482063	17.280392	118.99575	38.15284	2.385726	123.050163	30.574036	41.380299	119.96032	34.363438	21.8830125	121.5052415	-83.327564	12.6777715	116.4862585
-25.556221	-3.451257	120.721855	-24.366877	17.253138	119.107269	38.321835	2.467282	123.345093	30.571201	41.349236	119.445145	34.446518	21.908259	121.395119	-83.180272	12.598017	116.819419
-26.446888	-4.756394	121.721718	-24.254087	17.230467	119.299576	38.49128	2.543489	123.715378	30.595884	41.291721	118.890419	34.543582	21.917605	121.3028985	-83.051756	12.543329	117.2962535
-27.203703	-6.091633	122.650436	-24.355219	17.282709	119.671906	38.663921	2.578262	124.116257	30.610674	41.212837	118.471817	34.6372975	21.8955495	121.294037	-83.3477355	12.6698685	118.049775
-27.794233	-7.498559	123.354088	-24.05064	16.9599	119.74472	38.769039	2.583025	124.435089	30.656736	41.126816	118.316589	34.7128875	21.8549205	121.375839	-82.8141675	12.0648795	118.113601
-28.957388	-9.113853	123.973442	-23.90176	16.524063	120.176041	38.81979	2.4575	124.821198	30.836174	40.876507	118.494209	34.827982	21.6670035	121.6577035	-82.631502	11.3811225	118.6943785
-29.768723	-10.05843	124.138687	-24.019537	16.349781	120.672539	38.896225	2.215699	124.995277	31.004091	40.660458	118.803535	34.950158	21.4380785	121.899406	-82.989232	11.2614835	119.445672
-30.595276	-10.86115	124.16011	-23.655554	15.908191	120.798782	39.016666	1.954783	125.037277	31.212749	40.46991	119.172478	35.1147075	21.2123465	122.1048775	-82.4258155	10.6040355	119.4926865
-31.437576	-11.456482	124.014282	-23.482517	15.672788	120.9963	39.135128	1.7945	124.949112	31.420744	40.383873	119.508537	35.277936	21.0891865	122.2288245	-82.24297	10.2563895	119.7637755
-32.479084	-11.60227	124.067375	-23.3046	15.540377	121.129608	39.24255	1.72192	124.724281	31.612476	40.356461	119.720055	35.427513	21.0391905	122.222168	-82.036713	10.0415635	120.037048
-33.017929	-12.075494	123.830185	-23.132242	15.514712	121.248413	39.352951	1.731083	124.423874	31.754944	40.371876	119.729301	35.5539475	21.0514795	122.0765875	-81.8184315	9.9779445	120.4202385
-33.832436	-12.035101	123.995743	-22.956268	15.60504	121.365509	39.46986	1.805599	124.116608	31.862301	40.420727	119.566788	35.6660805	21.113163	121.841698	-81.5786165	10.096917	120.88932
-35.038216	-11.723248	124.318314	-22.721771	15.847351	121.528229	39.638489	1.973169	123.759377	31.988731	40.536671	119.257996	35.81361	21.25492	121.5086865	-81.257152	10.439782	121.5477715
-35.746586	-11.283113	124.558762	-22.591909	16.022774	121.666122	39.732704	2.017158	123.621368	32.064762	40.564671	119.091286	35.898733	21.2909145	121.356327	-81.082551	10.7546335	121.975917
-36.442913	-10.703776	124.735664	-22.495745	16.145119	121.806625	39.810894	1.994555	123.477295	32.129662	40.551918	118.9711	35.970278	21.2732365	121.2241975	-80.961768	11.0170015	122.3890525
-37.065918	-10.051948	124.884369	-22.450558	16.222717	121.911751	39.824753	1.941846	123.351288	32.239529	40.50742	118.850914	36.032141	21.224633	121.101101	-80.933257	11.220801	122.722401
-37.674324	-9.292226	124.778107	-22.456274	16.250753	121.938202	39.767776	1.85667	123.193649	32.252262	40.444714	118.808411	36.010019	21.150692	121.00103	-80.922567	11.350814	122.875374
-38.246021	-8.477059	124.473068	-22.53315	16.241318	121.875854	39.672729	1.724583	123.018944	32.24736	40.349426	118.819771	35.9600445	21.0370045	120.9193575	-81.0263445	11.4456315	122.8323505
-38.74551	-7.512888	124.073624	-22.694397	16.223324	121.758232	39.52346	1.564187	122.82354	32.151138	40.2673	118.840042	35.837299	20.9157435	120.831791	-81.226093	11.5309045	122.684673
-39.438065	-5.89291	123.472954	-23.000721	16.199455	121.606789	39.164383	1.397767	122.424866	31.95808	40.151787	118.77198	35.5612315	20.774777	120.598423	-81.5626735	11.624133	122.615155
-39.728779	-4.677465	123.352623	-23.210724	16.213333	121.56308	38.883244	1.335205	122.166191	31.746801	40.083275	118.68148	35.3150225	20.70924	120.4238355	-81.7364705	11.717426	122.7023245
-40.074234	-3.405284	123.159203	-23.416269	16.27297	121.562263	38.62817	1.317657	121.953438	31.510553	40.052109	118.613411	35.0693615	20.684883	120.2834245	-81.9018995	11.861057	122.8411015
-40.278797	-2.034561	123.010948	-23.581085	16.364872	121.575119	38.403412	1.327465	121.790634	31.342194	40.058002	118.617401	34.872803	20.6927335	120.2040175	-82.034973	12.0370105	122.9462205
-40.40517	-0.577063	122.788284	-23.716831	16.47788	121.555115	38.198616	1.315721	121.687439	31.256035	40.092365	118.6828	34.7273255	20.704043	120.1851195	-82.1609875	12.251717	122.9251105
-40.449314	0.896042	122.386108	-23.810522	16.607574	121.44458	38.02795	1.283675	121.610237	31.221113	40.107548	118.801788	34.6245315	20.6956115	120.2060125	-82.2455755	12.5195365	122.6831475
-40.598553	2.56144	121.87648	-23.865528	16.742062	121.222702	37.908268	1.239455	121.45829	31.2554	40.133934	118.957726	34.581834	20.6866945	120.208008	-82.31289	12.7974295	122.237396
-40.402542	4.940037	120.987724	-23.893305	16.931141	120.731758	37.735291	1.175577	121.109703	31.360479	40.223755	119.08197	34.547885	20.699666	120.0958365	-82.334495	13.162616	121.3676795
-40.205509	6.533425	120.372498	-23.86319	17.065897	120.334152	37.67107	1.167366	120.846138	31.433353	40.250854	119.031158	34.5522115	20.70911	119.938648	-82.2785915	13.422684	120.729656
-39.910255	8.18154	119.876251	-23.801132	17.204727	119.926956	37.607323	1.141482	120.543205	31.515486	40.273769	118.876526	34.5614045	20.7076255	119.7098655	-82.1636685	13.7018285	120.1440465
-39.556904	9.830732	119.410828	-23.753475	17.345016	119.532158	37.623531	1.090221	120.295715	31.606609	40.263931	118.636963	34.61507	20.677076	119.466339	-82.12202	14.012956	119.597977
-39.154556	11.467942	118.976784	-23.695812	17.459536	119.208183	37.584881	0.994031	120.158173	31.677187	40.217808	118.38398	34.631034	20.6059195	119.2710765	-82.022658	14.3131525	119.1452895
-38.703266	13.143633	118.719551	-23.654791	17.520956	118.978645	37.492146	0.892695	119.990517	31.767256	40.131535	118.157211	34.629701	20.512115	119.073864	-81.939283	14.529797	118.883426
-38.170586	14.77317	118.573441	-23.652966	17.510248	118.83242	37.344398	0.766356	119.81089	31.835052	40.012508	117.958153	34.589725	20.389432	118.8845215	-81.895657	14.631064	118.7803185
-37.295002	17.179747	118.459145	-23.673107	17.385622	118.755493	37.106697	0.579315	119.443092	31.841772	39.797176	117.945572	34.4742345	20.1882455	118.694332	-81.8204485	14.5829985	118.816654
-36.616886	18.769211	118.475304	-23.7045	17.288483	118.742706	36.965729	0.54662	119.130394	31.864786	39.759823	118.152824	34.4152575	20.1532215	118.641609	-81.8242575	14.4237445	118.843803
-35.912453	20.297022	118.548515	-23.758564	17.17734	118.754265	36.783676	0.545999	118.847237	31.885448	39.713123	118.511757	34.334562	20.129561	118.679497	-81.85169	14.225119	118.829033
-35.13736	21.838722	118.653145	-23.819593	17.091995	118.764198	36.609882	0.577483	118.659302	31.915108	39.655529	118.935692	34.262495	20.116506	118.797497	-81.901681	14.067484	118.730899
-34.117405	23.202627	118.689857	-23.846128	17.042114	118.775986	36.510956	0.542931	118.54985	31.972916	39.594357	119.3647	34.241936	20.068644	118.957275	-81.934192	14.015584	118.594697
-33.41703	24.77878	118.994431	-23.879728	17.030651	118.902824	36.462742	0.467958	118.492683	32.037014	39.519417	119.705704	34.249878	19.9936875	119.0991935	-82.009334	14.0676145	118.7064545
-32.420971	26.146687	119.316292	-23.88847	17.029856	119.080093	36.390625	0.397011	118.533012	32.071297	39.451283	120.013954	34.230961	19.924147	119.273483	-82.007901	14.135565	118.886703
-30.907703	28.05559	119.860199	-23.912344	16.955051	119.427475	36.373692	0.267201	118.589081	32.166473	39.30439	120.481407	34.2700825	19.7857955	119.535244	-82.0947705	14.1243065	119.319706
-29.797564	29.213408	120.222046	-23.92804	16.843204	119.619476	36.37672	0.106092	118.610344	32.219727	39.184628	120.759949	34.2982235	19.64536	119.6851465	-82.1543035	14.041048	119.5538055
-28.513834	30.152256	120.520363	-23.959879	16.682047	119.794098	36.365406	-0.0472	118.579567	32.250404	39.031467	121.028496	34.307905	19.4921335	119.8040315	-82.227663	13.8719605	119.7841645
-27.533424	31.249741	120.853828	-24.012135	16.477797	119.931732	36.348309	-0.207994	118.519081	32.254372	38.850826	121.237961	34.3013405	19.321416	119.878521	-82.3256105	13.634178	119.984943
-26.283392	32.12022	121.074249	-24.061762	16.270678	120.001839	36.320904	-0.383678	118.480896	32.236889	38.689404	121.393753	34.2788965	19.152863	119.9373245	-82.4024205	13.388493	120.0663535
-25.027327	32.90263	121.210777	-24.107616	16.091961	120.033333	36.288322	-0.53432	118.479774	32.20499	38.533722	121.506966	34.246656	18.999701	119.99337	-82.461888	13.184221	120.073296
-23.719028	33.621223	121.219398	-24.163637	15.922831	120.004784	36.286755	-0.6918	118.514565	32.146973	38.381104	121.598518	34.216864	18.844652	120.0565415	-82.544138	13.00101	119.9530265
-21.69335	34.526627	121.054672	-24.28072	15.726646	119.865562	36.275909	-0.944712	118.672668	32.065956	38.184357	121.65345	34.1709325	18.6198225	120.163059	-82.7323725	12.8334695	119.568065
-20.287241	35.033764	120.823799	-24.403534	15.617725	119.668304	36.254879	-1.092767	118.812523	31.975677	38.076332	121.718132	34.115278	18.4917825	120.2653275	-82.922346	12.7436675	119.0712805
-18.872435	35.441147	120.555771	-24.55777	15.503888	119.346298	36.241047	-1.232365	118.941811	31.845686	37.970928	121.872246	34.0433665	18.3692815	120.4070285	-83.1589065	12.6384945	118.2855675
-17.483816	35.731941	120.390594	-24.735357	15.360711	118.93544	36.174522	-1.337407	119.022278	31.702042	37.885845	122.094688	33.938282	18.274219	120.558483	-83.408996	12.447203	117.312397
-16.027143	35.925083	120.248672	-24.927891	15.24262	118.448662	36.082409	-1.420228	119.045784	31.533453	37.823063	122.452721	33.807931	18.2014175	120.7492525	-83.663713	12.2838225	116.1480715
-14.704047	36.050926	120.12513	-25.105455	15.108362	117.892944	36.003433	-1.425692	119.031784	31.374899	37.780273	122.798798	33.689166	18.1772905	120.915291	-83.900076	12.0394335	114.870597
-13.259862	36.081238	119.901672	-25.218264	15.018247	117.264961	35.985222	-1.400417	119.058189	31.249466	37.789814	123.096344	33.617344	18.1946985	121.0772665	-84.053872	11.8417955	113.4526555
-11.051257	35.913727	119.377472	-25.202513	15.008934	116.342926	36.15638	-1.322309	119.082985	31.156944	37.871319	123.290504	33.656662	18.274505	121.1867445	-84.061688	11.743363	111.4991075
-9.6521	35.70821	119.009949	-25.112823	15.063638	115.760216	36.348457	-1.238449	119.100952	31.171265	37.985603	123.327911	33.759861	18.373577	121.2144315	-83.985507	11.753699	110.3060005
-8.183416	35.354023	118.621445	-24.91905	15.163549	115.262497	36.566814	-1.121516	119.093307	31.236113	38.114285	123.289253	33.9014635	18.4963845	121.19128	-83.7395635	11.8307135	109.333714
-6.807023	34.926853	118.208572	-24.714478	15.256372	114.855972	36.762669	-0.999619	119.170723	31.359867	38.261383	123.178627	34.061268	18.630882	121.174675	-83.490224	11.881862	108.537269
-5.512791	34.37928	117.860374	-24.483664	15.349706	114.534546	37.042885	-0.843682	119.274666	31.48661	38.396465	123.064888	34.2647475	18.7763915	121.169777	-83.2320755	11.9230205	107.899315
-4.251099	33.695267	117.580917	-24.262241	15.395853	114.315376	37.255062	-0.731911	119.532799	31.625	38.52142	122.956673	34.440031	18.8947545	121.244736	-82.964513	11.8969515	107.386016
-3.136565	32.929729	117.397598	-24.058786	15.426594	114.150658	37.55431	-0.642485	119.815552	31.743032	38.652401	122.927391	34.648671	19.004958	121.3714715	-82.766243	11.84823	106.9298445
-1.621586	31.579214	117.234123	-23.818266	15.396494	113.929352	37.87759	-0.541543	120.355316	31.880098	38.803246	122.950951	34.878844	19.1308515	121.6531335	-82.515376	11.6621365	106.2055705
-0.664581	30.555382	117.064873	-23.679472	15.329584	113.768791	38.078072	-0.501239	120.645485	31.930122	38.893761	122.948364	35.004097	19.196261	121.7969245	-82.363041	11.462907	105.7406575
0.117025	29.484209	116.905556	-23.542976	15.236929	113.597092	38.257442	-0.49329	120.843002	31.969694	38.940586	122.838142	35.113568	19.223648	121.840572	-82.19952	11.25021	105.353612
0.85278	28.346951	116.699898	-23.442539	15.091798	113.434067	38.383926	-0.501835	120.916702	31.99625	38.939926	122.655777	35.190088	19.2190455	121.7862395	-82.075166	10.9645505	105.0818945
1.372363	27.11124	116.54483	-23.353226	14.906745	113.300407	38.476467	-0.5389	120.898697	32.011635	38.881405	122.449455	35.244051	19.1712525	121.674076	-81.950503	10.6422375	104.926738
1.918677	25.796955	116.382744	-23.290201	14.674942	113.197861	38.518177	-0.589958	120.829842	31.987118	38.789936	122.272018	35.2526475	19.099989	121.55093	-81.8330495	10.249895	104.844792
2.29095	24.487188	116.241348	-23.266878	14.427175	113.145004	38.560616	-0.651497	120.743538	31.93593	38.685879	122.223091	35.248273	19.017191	121.4833145	-81.782029	9.837159	104.8066935
2.652053	22.359035	116.213837	-23.272001	14.111632	113.21167	38.608536	-0.714729	120.707893	31.828272	38.547588	122.313835	35.218404	18.9164295	121.510864	-81.762406	9.3068345	104.912476
2.795536	20.865374	116.254578	-23.279488	13.934959	113.327698	38.661591	-0.754663	120.693329	31.747517	38.492168	122.463753	35.204554	18.8687525	121.578541	-81.76353	9.0011655	105.076855
2.832426	19.387735	116.210785	-23.292715	13.792872	113.470436	38.702923	-0.800945	120.69223	31.676081	38.440414	122.6418	35.189502	18.8197345	121.667015	-81.774932	8.7660095	105.273857
2.75166	17.812494	116.195892	-23.321331	13.679605	113.636635	38.716568	-0.840976	120.684502	31.604984	38.374542	122.830498	35.160776	18.766783	121.7575	-81.803438	8.592427	105.51577
2.613754	16.174463	116.158363	-23.364504	13.584404	113.809845	38.726891	-0.884071	120.633408	31.5485	38.304604	123.036255	35.1376955	18.7102665	121.8348315	-81.8667035	8.4585415	105.7848585
2.403655	14.508457	116.025581	-23.173607	13.366835	113.876663	38.741146	-0.931584	120.569931	31.503687	38.232391	123.201157	35.1224165	18.6504035	121.885544	-81.4696305	8.0832665	105.867782
2.062044	12.776199	115.886101	-23.186329	13.313016	114.039253	38.759205	-0.970965	120.469406	31.463675	38.156666	123.319115	35.11144	18.5928505	121.8942605	-81.484098	8.0331815	106.1842455
1.492448	10.007777	115.585289	-23.420467	13.418144	114.359245	38.828911	-1.071262	120.341232	31.456602	38.04414	123.324379	35.1427565	18.486439	121.8328055	-81.9836905	8.349849	106.8856845
0.983128	8.079425	115.421318	-23.402382	13.416614	114.436485	39.1866	-1.332575	120.159065	31.446787	37.978806	123.180511	35.3166935	18.3231155	121.669788	-82.1214575	8.5101125	107.203182
0.42749	6.077765	115.272354	-23.380795	13.420789	114.551804	39.221661	-1.42985	120.176735	31.461325	37.882473	122.935745	35.341493	18.2263115	121.55624	-82.103083	8.6152665	107.547368
-0.2695	4.009118	115.315628	-23.353413	13.425997	114.695786	39.271751	-1.567016	120.309189	31.487946	37.759312	122.578896	35.3798485	18.096148	121.4440425	-82.0866745	8.755846	107.9475295
-1.017643	1.886293	115.488243	-23.311077	13.398973	114.910065	39.004055	-1.558895	120.691719	31.520515	37.583698	122.112671	35.262285	18.0124015	121.402195	-81.884439	8.7855445	108.417935
-1.887296	-0.292947	115.958717	-23.248949	13.29978	115.177895	39.110695	-1.820521	121.079323	31.545856	37.323265	121.616325	35.3282755	17.751372	121.347824	-81.8261735	8.848188	109.007966
-2.821253	-2.470846	116.64666	-23.174408	13.117209	115.505943	39.203079	-2.134784	121.526611	31.595758	36.920746	121.117805	35.3994185	17.392981	121.322208	-81.7482345	8.841437	109.689678
-4.386589	-5.738071	117.927231	-23.067045	12.581344	116.062401	39.236195	-2.725112	122.272934	31.699627	36.106289	120.494438	35.467911	16.6905885	121.383686	-81.602001	8.4720995	110.741116
-5.411679	-7.847046	118.681953	-23.023834	12.095588	116.478561	39.255322	-3.125759	122.630219	31.762991	35.504673	120.231834	35.5091565	16.189457	121.4310265	-81.5568245	8.001719	111.5260955
-6.576738	-9.865217	119.356369	-23.005257	11.573552	116.814888	39.337082	-3.582941	122.885559	31.765795	34.975136	120.096504	35.5514385	15.6960975	121.4910315	-81.5619525	7.4510065	112.1387445
-7.766423	-11.807886	119.716644	-23.014332	11.086268	117.03833	39.427876	-3.994769	123.00576	31.72901	34.548214	120.03318	35.578443	15.2767225	121.51947	-81.607107	6.8958135	112.55719
-8.992915	-13.585191	119.949486	-23.006912	10.698361	117.16745	39.531506	-4.309435	123.018669	31.678936	34.240677	119.959343	35.605221	14.965621	121.489006	-81.619045	6.431101	112.845894
-10.266459	-15.262142	120.174622	-22.954445	10.442579	117.285851	39.641621	-4.471794	122.953812	31.655422	34.056709	119.807037	35.6485215	14.7924575	121.3804245	-81.5574115	6.0927005	113.1912775
-11.66404	-16.427179	120.701645	-22.842842	10.332895	117.447319	39.80946	-4.512589	122.883629	31.666306	33.98251	119.589249	35.737883	14.7349605	121.236439	-81.423567	5.9308295	113.658199
-13.551448	-18.601042	121.212158	-22.590919	10.362941	117.805954	40.102009	-4.459264	122.840202	31.789022	33.987438	119.215714	35.9455155	14.764087	121.027958	-81.1273535	5.961795	114.58395
-15.051809	-19.510042	121.930756	-22.382727	10.431829	118.082977	40.280743	-4.374365	122.820068	31.928604	34.008007	118.972137	36.1046735	14.816821	120.8961025	-80.8701275	6.046837	115.2698515
-16.288147	-20.693695	122.239136	-22.173109	10.488586	118.393112	40.428734	-4.285636	122.806183	32.078045	34.020725	118.742241	36.2533895	14.8675445	120.774212	-80.5996075	6.1096275	116.012012
-17.650404	-21.511776	122.725166	-21.975494	10.503515	118.719032	40.591125	-4.285792	122.788002	32.231579	33.963123	118.517128	36.411352	14.8386655	120.652565	-80.36234	6.1683645	116.785499
-18.921167	-22.399899	123.191582	-21.769943	10.472913	119.065796	40.727051	-4.3417	122.800735	32.382889	33.839764	118.272766	36.55497	14.749032	120.5367505	-80.094856	6.196794	117.5948415
-20.329302	-23.005653	123.702911	-21.583918	10.404935	119.425491	40.851807	-4.437974	122.825455	32.529827	33.641129	117.992294	36.690817	14.6015775	120.4088745	-79.858653	6.2082925	118.4421075
-21.714172	-23.463198	124.331047	-21.412159	10.299973	119.811798	40.987511	-4.573321	122.824074	32.656425	33.456314	117.831635	36.821968	14.4414965	120.3278545	-79.646286	6.1584495	119.2957415
-23.780964	-23.844257	125.34832	-21.172432	10.085972	120.386673	41.1628	-4.808869	122.902702	32.829445	33.12376	117.6334	36.9961225	14.1574455	120.268051	-79.3409865	6.0144985	120.505295
-25.068802	-23.921896	125.946045	-21.02177	9.88394	120.730759	41.284286	-5.012768	122.933701	32.922276	32.858631	117.525208	37.103281	13.9229315	120.2294545	-79.146821	5.8449485	121.2320635
-26.359722	-23.894213	126.391029	-20.904858	9.611798	121.03199	41.39307	-5.246528	122.89698	32.990139	32.574005	117.419159	37.1916045	13.6637385	120.1580695	-79.0013205	5.5598575	121.9059105
-27.58573	-23.780861	126.704475	-20.770287	9.282337	121.290741	41.492504	-5.468291	122.781136	33.02869	32.294731	117.305817	37.260597	13.41322	120.0434765	-78.801171	5.151454	122.5380055
-28.73641	-23.535786	126.861633	-20.64539	8.90187	121.557251	41.571175	-5.666417	122.605156	33.054478	32.045219	117.246941	37.3128265	13.189401	119.9260485	-78.6036065	4.614339	123.1884535
-29.823408	-23.156	126.97554	-20.545446	8.513575	121.810738	41.653748	-5.867078	122.441292	33.086441	31.826588	117.300415	37.3700945	12.979755	119.8708535	-78.4609865	4.047395	123.7506225
-30.869446	-22.626364	126.903915	-20.445646	8.157825	122.047356	41.742802	-6.040198	122.316483	33.144852	31.682087	117.394623	37.443827	12.8209445	119.855553	-78.335119	3.4947055	124.239159
-32.293449	-21.541245	126.657188	-20.283501	7.766861	122.288025	41.900166	-6.232937	122.084023	33.25272	31.562372	117.503044	37.576443	12.6647175	119.7935335	-78.143445	2.8690045	124.7825165
-33.143436	-20.605982	126.33046	-20.156059	7.605491	122.306824	41.991951	-6.285196	121.875572	33.349522	31.534996	117.541054	37.6707365	12.6249	119.708313	-77.9828545	2.586082	124.905335
-33.959179	-19.587582	125.884941	-20.024105	7.497641	122.203636	42.083767	-6.288793	121.600708	33.48101	31.589695	117.504082	37.7823885	12.650451	119.552395	-77.8305985	2.344831	124.854877
-34.697308	-18.446621	125.302055	-19.889292	7.447275	121.994461	42.172279	-6.267153	121.270729	33.628975	31.676737	117.431023	37.900627	12.704792	119.350876	-77.679211	2.189758	124.638046
-35.316082	-17.159801	124.612976	-19.757376	7.413994	121.733582	42.21701	-6.24858	120.908165	33.777843	31.767147	117.317307	37.9974265	12.7592835	119.112736	-77.5121785	2.0687045	124.354428
-35.867802	-15.796322	124.041435	-19.60688	7.40107	121.551834	42.244919	-6.21713	120.422707	33.880009	31.86957	117.176987	38.062464	12.82622	118.799847	-77.276224	1.97592	124.303821
-36.315258	-14.356078	123.627678	-19.459919	7.37933	121.508575	42.221378	-6.140277	119.839836	33.953621	32.001644	117.121552	38.0874995	12.9306835	118.480694	-77.0073375	1.8279765	124.536456
-36.699368	-12.034275	123.470291	-19.175957	7.390619	121.783791	42.09935	-5.897875	118.94339	34.084	32.305965	117.23056	38.091675	13.204045	118.086975	-76.443589	1.577193	125.480607
-36.807014	-10.463461	123.716011	-18.969662	7.398351	122.27832	42.039989	-5.607687	118.439224	34.165939	32.571976	117.379105	38.102964	13.4821445	117.9091645	-76.042288	1.3145575	126.6474755
-36.762245	-8.819229	124.218109	-18.7449	7.397776	122.787476	42.036514	-5.270443	118.111504	34.221737	32.845825	117.660736	38.1291255	13.787691	117.88612	-75.6189255	1.007861	127.688832
-36.509895	-7.278827	124.647507	-18.5921	7.365634	123.219063	42.108521	-4.955314	117.901138	34.281647	33.144665	117.988625	38.195084	14.0946755	117.9448815	-75.379284	0.636592499999999	128.4932445
-36.219002	-5.693961	124.879768	-18.401634	7.342626	123.546562	42.198715	-4.660746	117.728088	34.324692	33.407951	118.249344	38.2617035	14.3736025	117.988716	-75.0649715	0.311649500000001	129.104408
-35.784065	-4.138147	125.117645	-18.207661	7.310907	123.720535	42.261524	-4.410263	117.588867	34.398479	33.566772	118.420959	38.3300015	14.5782545	118.004913	-74.7453235	0.0435595000000006	129.436157
-35.157497	-2.596874	125.068626	-18.011808	7.318398	123.719803	42.355595	-4.279733	117.496559	34.935612	33.512051	118.33036	38.6456035	14.616159	117.9134595	-74.6692195	0.0206370000000007	129.5261465
-34.095181	-0.262892	124.813019	-17.667974	7.46028	123.473488	42.641918	-4.255089	117.477921	35.352177	33.514076	118.281044	38.9970475	14.6294935	117.8794825	-74.3329955	0.291066499999998	129.0674935
-33.218868	1.265064	124.445358	-17.424459	7.609417	123.186348	42.876171	-4.346235	117.537582	35.711281	33.458855	118.192116	39.293726	14.55631	117.864849	-74.142644	0.662523999999999	128.507847
-32.22966	2.781794	124.014107	-17.285362	7.841034	122.914337	43.072411	-4.422122	117.718529	36.019234	33.427235	118.05545	39.5458225	14.5025565	117.8869895	-74.1165465	1.1795115	127.9416845
-31.113136	4.289203	123.574997	-17.162354	8.095141	122.665512	43.245296	-4.445509	117.946648	36.260651	33.415527	117.917038	39.7529735	14.485009	117.931843	-74.0776815	1.705273	127.399181
-29.895735	5.763423	123.071381	-17.07053	8.335459	122.368752	43.400257	-4.461052	118.149879	36.481888	33.458298	117.806313	39.9410725	14.498623	117.978096	-74.0821325	2.172295	126.759408
-28.596188	7.20462	122.545364	-17.038338	8.574358	122.065483	43.510941	-4.432631	118.328583	36.643833	33.5434	117.705444	40.077387	14.5553845	118.0170135	-74.154063	2.5933315	126.1139525
-27.387138	8.815017	122.058426	-17.069775	8.766665	121.745537	43.565289	-4.41711	118.448105	36.745991	33.609352	117.668571	40.15564	14.596121	118.058338	-74.29519	2.937209	125.432736
-25.11327	10.890413	121.347931	-17.160835	8.885515	121.340988	43.533718	-4.429542	118.479141	36.854027	33.696281	117.724609	40.1938725	14.6333695	118.101875	-74.5155425	3.1376605	124.580101
-23.002024	11.849745	120.6856	-17.017824	8.725451	121.065331	43.458748	-4.445773	118.397667	36.889969	33.71859	117.941681	40.1743585	14.6364085	118.169674	-74.2100065	2.8144935	123.960988
-21.746344	13.51528	120.721642	-17.298962	8.819119	120.993958	43.357452	-4.483859	118.31591	36.647312	33.853485	118.420708	40.002382	14.684813	118.368309	-74.600306	2.953425	123.619607
-19.94241	14.761565	120.5243	-17.369759	8.706853	120.878708	43.252594	-4.54441	118.276894	36.753014	33.840282	118.823586	40.002804	14.647936	118.55024	-74.742322	2.76577	123.207176
-18.015974	15.979603	120.397583	-17.456991	8.638374	120.767296	43.165569	-4.630031	118.227684	36.834503	33.804771	119.316208	40.000036	14.58737	118.771946	-74.914018	2.689378	122.762646
-16.023552	17.141651	120.273712	-17.536606	8.596548	120.634674	43.07848	-4.759255	118.215797	36.97657	33.719101	119.743027	40.027525	14.479923	118.979412	-75.100737	2.713173	122.289936
-13.990394	18.263664	120.210098	-17.626808	8.622479	120.456673	42.973305	-4.89782	118.205429	37.113659	33.618408	120.179916	40.043482	14.360294	119.1926725	-75.297098	2.884664	121.7206735
-10.76158	19.840843	120.17057	-17.818336	8.761522	120.225845	42.834354	-4.99495	118.18795	37.208401	33.51226	120.91217	40.0213775	14.258655	119.55006	-75.6580495	3.264389	120.90163
-8.592955	20.794989	120.15979	-18.00359	8.954003	120.059837	42.774494	-4.940316	118.224075	37.205982	33.585468	121.447372	39.990238	14.322576	119.8357235	-75.997418	3.58543	120.2839505
-6.314074	21.681719	120.142174	-18.189009	9.203562	119.83606	42.715721	-4.773996	118.32502	37.160564	33.74918	121.977577	39.9381425	14.487592	120.1512985	-76.3161605	3.919532	119.5208215
-4.049457	22.456579	120.151398	-18.415197	9.53134	119.638733	42.669876	-4.537849	118.452049	37.052116	33.991207	122.478806	39.860996	14.726679	120.4654275	-76.69139	4.336001	118.8120385
-1.773493	23.12318	120.223007	-18.60799	9.899322	119.426262	42.597641	-4.265333	118.643013	36.928707	34.259918	122.996735	39.763174	14.9972925	120.819874	-76.979154	4.8013515	118.03265
0.529663	23.702829	120.347252	-18.838478	10.291114	119.236801	42.529797	-3.98942	118.931831	36.843285	34.574028	123.557045	39.686541	15.292304	121.244438	-77.363497	5.289924	117.229164
2.816313	24.096582	120.549683	-19.023653	10.745275	119.15387	42.498055	-3.709044	119.40731	36.748772	34.969425	124.176369	39.6234135	15.6301905	121.7918395	-77.6707195	5.8603595	116.5159005
6.275891	24.461569	121.106377	-19.344223	11.420169	119.08004	42.550606	-3.278166	120.397041	36.611328	35.544415	125.333611	39.580967	16.1331245	122.865326	-78.269413	6.7072135	115.294754
8.534863	24.540173	121.59977	-19.588539	11.932397	119.066986	42.624874	-2.996087	121.2528	36.496239	36.023037	126.131561	39.5605565	16.513475	123.6921805	-78.7376345	7.351319	114.4417915
10.680081	24.492514	122.095833	-19.579767	12.274001	118.894196	42.708794	-2.745714	122.221649	36.378704	36.513779	126.814522	39.543749	16.8840325	124.5180855	-78.703283	7.6639695	113.2703065
12.830708	24.330633	122.557793	-19.7603	12.757057	118.737175	42.794235	-2.540543	123.166885	36.232937	36.931828	127.411911	39.513586	17.1956425	125.289398	-79.034186	8.3184715	112.184952
14.887908	24.085947	122.93309	-19.881819	13.213884	118.542671	42.880924	-2.408988	124.135445	36.0718	37.32679	127.746452	39.476362	17.458901	125.9409485	-79.24	8.968867	111.1443935
16.898308	23.728712	123.376968	-20.02508	13.659212	118.444427	42.915424	-2.354053	125.081779	36.001568	37.642918	127.832031	39.458496	17.6444325	126.456905	-79.508656	9.6739915	110.431949
19.081221	23.157154	123.6549	-20.374279	14.173227	118.410934	42.972431	-2.396899	125.898537	35.964184	37.877827	127.847801	39.4683075	17.740464	126.873169	-80.2168655	10.60599	109.948699
19.985458	21.690855	123.831299	-20.353142	14.433631	118.029213	42.9827	-2.362784	126.756477	35.933025	38.101105	127.615547	39.4578625	17.8691605	127.186012	-80.1641465	10.9981015	108.872414
20.23348	20.523958	123.800751	-20.297464	14.468325	117.826523	42.981049	-2.265265	126.990929	35.949486	38.193268	127.398621	39.4652675	17.9640015	127.194775	-80.0601955	10.9726485	108.458271
20.393385	19.327419	123.64135	-20.214802	14.432372	117.656876	43.036137	-2.184774	126.99472	35.983067	38.247417	127.146957	39.509602	18.0313215	127.0708385	-79.939206	10.8334225	108.2429135
20.462858	18.173487	123.432335	-20.103947	14.371976	117.554054	43.125565	-2.093174	126.763298	36.02837	38.281818	126.922943	39.5769675	18.094322	126.8431205	-79.7848615	10.64963	108.2649875
20.452085	17.042252	123.051247	-19.957005	14.310447	117.538574	43.235283	-1.945701	126.424599	36.106529	38.32518	126.756775	39.670906	18.1897395	126.590687	-79.584916	10.4311545	108.486461
20.311203	15.903597	122.74839	-19.817831	14.305821	117.62664	43.330498	-1.749341	126.019798	36.208561	38.425995	126.662979	39.7695295	18.338327	126.3413885	-79.4051915	10.273315	108.9118915
20.029211	14.841479	122.488632	-19.665918	14.382633	117.866913	43.410656	-1.482981	125.607941	36.329334	38.585365	126.646996	39.869995	18.551192	126.1274685	-79.201831	10.214074	109.6063575
18.768208	13.75685	122.520554	-19.476686	14.637701	118.616272	43.512596	-0.978232	125.134445	36.510807	38.902142	126.674393	40.0117015	18.961955	125.904419	-78.9650735	10.313447	111.328125
18.946878	12.253198	122.057465	-19.385044	14.833115	119.298042	43.567242	-0.617317	124.853027	36.591156	39.176105	126.798569	40.079199	19.279394	125.825798	-78.849287	10.386836	112.770286
17.773264	11.471137	122.299698	-19.386229	15.032968	119.994736	43.588966	-0.218485	124.598541	36.587173	39.43964	126.994514	40.0880695	19.6105775	125.7965275	-78.8605275	10.4553585	114.1929445
17.122545	10.39966	122.36898	-19.464495	15.220621	120.537804	43.56488	0.147309	124.495636	36.471981	39.712353	127.182259	40.0184305	19.929831	125.8389475	-78.9474205	10.511411	115.2366605
16.546513	9.067744	122.360443	-19.63419	15.415571	120.777962	43.521793	0.425631	124.572647	36.303978	39.963779	127.301422	39.9128855	20.194705	125.9370345	-79.1812655	10.636437	115.6188895
15.862524	7.711633	122.467896	-19.856348	15.617208	120.636917	43.426235	0.591695	124.871315	36.064194	40.172859	127.245163	39.7452145	20.382277	126.058239	-79.4579105	10.852139	115.215595
14.564679	6.661897	122.711693	-20.088367	15.812508	120.227013	43.297504	0.66983	125.282776	35.762638	40.361954	126.917824	39.530071	20.515892	126.1003	-79.706805	11.109124	114.353726
13.239302	4.63061	122.514679	-20.311117	15.952664	119.386063	43.146255	0.700331	125.711349	35.38026	40.553185	126.143768	39.2632575	20.626758	125.9275585	-79.8854915	11.27857	112.8445675
11.776464	3.582799	122.480629	-20.386753	15.94625	118.815376	43.112991	0.674612	125.906143	35.194202	40.588509	125.596428	39.1535965	20.6315605	125.7512855	-79.9271025	11.2609395	111.8794665
10.557554	2.319767	122.251831	-20.383068	15.814415	118.345879	43.107079	0.636625	126.018867	35.067272	40.52277	125.082054	39.0871755	20.5796975	125.5504605	-79.8533115	11.0491325	111.1412975
9.222225	1.209436	122.066734	-20.345528	15.60484	118.01474	43.119667	0.581857	126.08522	35.023365	40.428684	124.655876	39.071516	20.5052705	125.370548	-79.762572	10.7044095	110.658932
7.82637	0.090594	121.720657	-20.283068	15.343048	117.824425	43.154793	0.520908	126.064766	34.999794	40.32243	124.371468	39.0772935	20.421669	125.218117	-79.6434295	10.264427	110.430733
6.393205	-0.898	121.342155	-20.231544	15.108479	117.751602	43.211777	0.488103	125.960854	34.978222	40.244373	124.254784	39.0949995	20.366238	125.107819	-79.5580875	9.85072	110.395385
4.799676	-1.809569	120.969307	-20.191372	14.906391	117.760658	43.23597	0.51037	125.835083	34.959682	40.240185	124.28093	39.097826	20.3752775	125.0580065	-79.48057	9.4375045	110.4633095
2.294805	-3.012364	120.387527	-20.205776	14.690739	117.823723	43.210125	0.638576	125.621246	34.906857	40.313251	124.479034	39.058491	20.4759135	125.05014	-79.470043	8.9055645	110.597306
0.493315	-3.708515	119.987473	-20.248774	14.642024	117.860474	43.145855	0.784581	125.448753	34.816662	40.394459	124.558281	38.9812585	20.58952	125.003517	-79.4788065	8.694528	110.717431
-1.392244	-4.296218	119.598518	-20.301941	14.65514	117.896568	43.089779	0.920963	125.228668	34.700645	40.472801	124.481026	38.895212	20.696882	124.854847	-79.499094	8.613398	110.938289
-3.375108	-4.848427	119.346382	-20.319132	14.68855	117.947792	43.006424	1.058944	124.994255	34.599461	40.526779	124.201942	38.8029425	20.7928615	124.5980985	-79.4412065	8.5842385	111.2974855
-5.3859	-5.321544	119.156586	-20.325727	14.722474	118.043434	42.952511	1.131428	124.79583	34.527721	40.536255	123.845184	38.740116	20.8338415	124.320507	-79.39157	8.6111065	111.766361
-7.512359	-5.804739	119.083664	-20.307018	14.733481	118.231186	42.902737	1.143737	124.649284	34.462337	40.512131	123.502266	38.682537	20.827934	124.075775	-79.296573	8.639028	112.386597
-9.65044	-6.113878	119.176636	-20.249638	14.726803	118.589005	42.901218	1.123436	124.45961	34.695965	40.31572	123.045822	38.7985915	20.719578	123.752716	-79.2978675	8.734028	113.425294
-12.961461	-6.593564	119.740555	-20.078751	14.601689	119.591522	42.963238	1.090924	124.015114	34.375462	40.289604	122.583481	38.66935	20.690264	123.2992975	-78.826852	8.513114	115.8837465
-15.169793	-6.798895	120.532356	-19.943624	14.450327	120.532822	42.988625	1.072984	123.703888	34.33535	40.145752	122.182228	38.6619875	20.609368	122.943058	-78.5492355	8.291286	118.122586
-17.415607	-6.929863	121.819077	-19.814636	14.292267	121.732536	42.997345	1.06364	123.436752	34.219131	39.987247	121.683731	38.608238	20.5254435	122.5602415	-78.23751	8.0590905	120.9048305
-19.60437	-6.954799	123.333237	-19.739763	14.130937	123.100616	42.962597	1.022704	123.259613	34.03046	39.860519	121.319458	38.4965285	20.4416115	122.2895355	-77.9760545	7.8202625	123.9116965
-21.651464	-6.9966	124.998032	-19.765495	13.954975	124.499847	42.836563	0.997842	123.227837	33.757668	39.731056	121.240059	38.2971155	20.364449	122.233948	-77.8281055	7.545501	126.765746
-23.754623	-6.902713	126.474251	-19.65999	13.584265	125.705399	42.68309	1.001422	123.385765	33.426201	39.658733	121.388687	38.0546455	20.3300775	122.387226	-77.3746255	6.8384525	129.023572
-25.846083	-6.649066	127.910675	-19.827454	13.344288	126.794861	42.518288	0.976345	123.58403	33.084011	39.608795	121.736908	37.8011495	20.29257	122.660469	-77.4560575	6.396006	130.929253
-28.848013	-6.250313	129.261536	-20.17605	13.008433	127.916763	42.267597	0.845613	123.985397	32.760803	39.497715	122.302055	37.5142	20.171664	123.143726	-77.8663	5.845202	132.6898
-30.791861	-5.866629	129.753448	-20.386827	12.812347	128.304642	42.092365	0.729195	124.229393	32.607082	39.398727	122.605804	37.3497235	20.063961	123.4175985	-78.1233775	5.560733	133.1916855
-32.57082	-5.470295	129.964569	-20.583755	12.641011	128.446182	41.910328	0.587195	124.409416	32.487495	39.312412	122.832146	37.1989115	19.9498035	123.620781	-78.3664215	5.3322185	133.271583
-34.319176	-4.879834	130.106323	-20.764576	12.539003	128.530899	41.760937	0.471756	124.521896	32.417522	39.25684	122.845566	37.0892295	19.864298	123.683731	-78.6183815	5.213708	133.378067
-35.917648	-4.307674	130.088211	-20.862602	12.423562	128.426102	41.597931	0.368166	124.517357	32.375557	39.203514	122.801292	36.986744	19.78584	123.6593245	-78.711948	5.061284	133.1928795
-37.428734	-3.603918	130.075912	-20.943459	12.374856	128.299957	41.449512	0.27185	124.390854	32.360981	39.116211	122.725693	36.9052465	19.6940305	123.5582735	-78.7921645	5.0556815	133.0416405
-38.811909	-2.839393	129.913467	-21.00709	12.327088	128.133636	41.319424	0.144688	124.281738	32.387032	39.027958	122.554123	36.853228	19.586323	123.4179305	-78.867408	5.067853	132.8493415
-40.692822	-1.551044	129.72049	-21.102753	12.298699	127.862946	41.104702	-0.141623	124.01757	32.437241	38.822151	122.399605	36.7709715	19.340264	123.2085875	-78.9764775	5.257134	132.5173045
-41.80891	-0.590633	129.484665	-21.205843	12.292264	127.717003	40.934044	-0.357232	123.891197	32.47699	38.61219	122.333694	36.705517	19.127479	123.1124455	-79.117203	5.457049	132.3215605
-42.817993	0.392533	129.22226	-21.292219	12.275834	127.499199	40.759197	-0.607661	123.848358	32.511116	38.390423	122.302521	36.6351565	18.891381	123.0754395	-79.2195945	5.660287	131.9229585
-43.754734	1.461847	129.008255	-21.375282	12.24705	127.22683	40.599411	-0.846107	123.870674	32.531902	38.167347	122.270874	36.5656565	18.66062	123.070774	-79.3162205	5.83348	131.382886
-44.545769	2.573508	128.719421	-21.511684	12.272248	127.063599	40.484604	-1.078654	123.982666	32.545738	37.967415	122.175026	36.515171	18.4443805	123.078846	-79.538539	6.1001155	131.048352
-45.223186	3.752638	128.51123	-21.617964	12.253385	126.837418	40.367825	-1.304	124.141251	32.52351	37.773533	122.050034	36.4456675	18.2347665	123.0956425	-79.6815955	6.2720035	130.5791935
-45.772018	4.972079	128.488052	-21.765137	12.260671	126.707031	40.234947	-1.506516	124.343399	32.456703	37.560642	121.849152	36.345825	18.027063	123.0962755	-79.876099	6.494279	130.3177865
-46.506798	6.93891	128.043991	-22.004976	12.214591	126.528618	40.039818	-1.836342	124.576653	32.35083	37.1959	121.670845	36.195324	17.679779	123.123749	-80.205276	6.749403	129.933487
-46.885693	8.254359	127.843117	-22.188368	12.108864	126.451813	39.889889	-2.116345	124.743317	32.3013	36.905933	121.655426	36.0955945	17.394794	123.1993715	-80.4723305	6.822934	129.7042545
-47.381481	9.873178	127.484154	-22.33177	11.877794	126.286446	39.72699	-2.442467	124.891449	32.288738	36.603123	121.833481	36.007864	17.080328	123.362465	-80.671404	6.67526	129.210427
-47.331474	11.084429	126.991692	-22.539843	11.615108	126.188828	39.554066	-2.846772	125.019821	32.310299	36.314598	122.177483	35.9321825	16.733913	123.598652	-81.0118685	6.496303	128.779004
-47.331043	12.51543	126.674866	-22.742477	11.322496	126.178589	39.34647	-3.262837	125.079521	32.307468	36.024525	122.616348	35.826969	16.380844	123.8479345	-81.311923	6.264148	128.5092435
-47.348446	14.049739	126.606277	-22.961399	11.024274	126.271439	39.092178	-3.643866	125.042137	32.234482	35.727371	123.102417	35.66333	16.0417525	124.072277	-81.586128	6.0067955	128.470601
-47.205379	15.62912	126.776886	-23.204088	10.733438	126.400139	38.828201	-3.983894	124.987427	32.11903	35.47345	123.601044	35.4736155	15.744778	124.2942355	-81.8817915	5.722098	128.5060425
-46.865517	18.020973	127.018677	-23.538189	10.400815	126.62014	38.454185	-4.395332	124.848259	31.965998	35.142151	124.452881	35.2100915	15.3734095	124.65057	-82.2864695	5.4282205	128.58971
-46.448669	19.632801	127.197685	-23.774368	10.209968	126.71682	38.208256	-4.657004	124.742851	31.885967	34.980724	125.061203	35.0471115	15.16186	124.902027	-82.5958475	5.258076	128.531613
-46.004005	21.203522	127.389145	-23.997496	10.096553	126.828514	37.943382	-4.796836	124.617897	31.812	34.861298	125.593033	34.877691	15.032231	125.105465	-82.872683	5.160875	128.551563
-45.425873	22.774202	127.657166	-24.194389	10.04611	126.872162	37.738956	-4.850162	124.486336	31.736946	34.832878	126.059067	34.737951	14.991358	125.2727015	-83.126729	5.100862	128.4716225
-44.758381	24.317554	127.606476	-24.368603	10.087031	126.813995	37.600155	-4.835285	124.383499	31.697071	34.89138	126.494232	34.648613	15.0280475	125.4388655	-83.385819	5.1460145	128.1891245
-44.035633	25.837669	127.665733	-24.519554	10.191737	126.646851	37.503361	-4.800234	124.27932	31.698629	34.990379	126.949402	34.600995	15.0950725	125.614361	-83.640103	5.2884015	127.679341
-43.165466	27.291988	127.593254	-24.632963	10.313155	126.476944	37.403362	-4.696611	124.156151	31.7141	35.106125	127.386284	34.558731	15.204757	125.7712175	-83.824657	5.421553	127.1826705
-41.800156	29.312479	127.950775	-24.654507	10.571581	126.327171	37.308247	-4.45035	123.947952	31.813034	35.305054	128.125122	34.5606405	15.427352	126.036537	-83.8696545	5.71581	126.617805
-40.749435	30.482506	128.271942	-24.718601	10.623506	126.200012	37.288689	-4.26672	123.813507	31.88011	35.468098	128.671021	34.5843995	15.600689	126.242264	-84.0216015	5.646323	126.15776
-39.679482	31.497568	128.833939	-24.656872	10.780449	126.31636	37.297844	-4.042017	123.742607	32.259048	35.516235	129.050888	34.778446	15.737109	126.3967475	-84.09219	5.823789	126.2359725
-38.539959	32.410599	129.31456	-24.636082	10.871758	126.367607	37.307156	-3.83453	123.722206	32.347168	35.685303	129.515167	34.827162	15.9253865	126.6186865	-84.099326	5.8181295	126.1165275
-37.336151	33.179623	129.6689	-24.638357	10.956432	126.350449	37.316002	-3.673308	123.741699	32.434334	35.822746	129.884964	34.875168	16.074719	126.8133315	-84.151882	5.838145	125.8875665
-36.08165	33.816769	129.911896	-24.644129	11.073895	126.336334	37.319672	-3.576775	123.781647	32.502155	35.90667	130.14856	34.9109135	16.1649475	126.9651035	-84.1991715	5.9828425	125.7075645
-34.838909	34.315117	129.906296	-24.657042	11.182785	126.248405	37.285198	-3.561995	123.791336	32.537724	35.925789	130.265732	34.911461	16.181897	127.028534	-84.225545	6.183673	125.468276
-32.857182	34.782639	129.727081	-24.766794	11.287011	126.041122	37.13015	-3.630188	123.782143	32.493206	35.864273	130.225998	34.811678	16.1170425	127.0040705	-84.345266	6.4569795	125.0781735
-31.550514	34.860798	129.449753	-24.880461	11.364038	125.894424	37.035023	-3.708857	123.782661	32.438011	35.820759	130.159683	34.736517	16.055951	126.971172	-84.497439	6.672125	124.817676
-30.256065	34.76778	129.13179	-24.925097	11.374701	125.75811	36.952065	-3.792659	123.871017	32.364441	35.77533	130.091095	34.658253	15.9913355	126.981056	-84.508447	6.7580665	124.535164
-28.945728	34.519444	128.842484	-25.040833	11.360929	125.599312	36.920963	-3.878981	124.000572	32.238113	35.717548	130.066589	34.579538	15.9192835	127.0335805	-84.661204	6.8025745	124.1650435
-27.62579	34.091942	128.413208	-25.135582	11.383637	125.565735	36.887871	-3.953503	124.201736	32.12138	35.695457	129.996277	34.5046255	15.870977	127.0990065	-84.7757895	6.896297	124.0324635
-26.362143	33.542778	128.03215	-25.238974	11.388677	125.58905	36.866718	-4.02067	124.474571	31.989502	35.713333	129.835693	34.42811	15.8463315	127.155132	-84.906058	6.9310225	124.022968
-25.117445	32.85519	127.759132	-25.350704	11.423253	125.676872	36.845272	-4.076693	124.745628	31.84309	35.732014	129.655396	34.344181	15.8276605	127.200512	-85.045589	7.0188455	124.153232
-23.294357	31.5637	127.326942	-25.506941	11.458432	125.87043	36.817368	-4.155097	125.134491	31.62394	35.72015	129.426376	34.220654	15.7825265	127.2804335	-85.234536	7.1343375	124.4604265
-22.084738	30.550283	127.126465	-25.619671	11.453531	125.990593	36.789803	-4.235848	125.39595	31.480841	35.700645	129.312378	34.135322	15.7323985	127.354164	-85.374664	7.1746635	124.627022
-20.889261	29.424339	126.904747	-25.763735	11.444478	126.193176	36.741821	-4.333095	125.647331	31.355562	35.636528	129.262207	34.0486915	15.6517165	127.454769	-85.5761615	7.2372395	124.931583
-19.753674	28.202549	126.790108	-25.868332	11.365127	126.295868	36.695789	-4.466566	125.945328	31.23531	35.552326	129.270386	33.9655495	15.54288	127.607857	-85.7022135	7.187374	124.983879
-18.637789	26.921755	126.710129	-26.009121	11.337116	126.436302	36.664639	-4.611261	126.300499	31.116463	35.484962	129.288742	33.890551	15.4368505	127.7946205	-85.908793	7.2373815	125.0779835
-17.633778	25.609442	126.615181	-26.185369	11.32847	126.505005	36.58617	-4.71751	126.652252	30.963352	35.462349	129.305313	33.774761	15.3724195	127.9787825	-86.145499	7.2845205	125.0312275
-16.598618	24.262085	126.427986	-26.374617	11.395164	126.480377	36.516155	-4.783823	126.991508	30.810469	35.452	129.221634	33.663312	15.3340885	128.106571	-86.412546	7.4562395	124.854183
-15.357868	22.326496	126.060089	-26.645092	11.543662	126.287857	36.351334	-4.793352	127.419594	30.22069	35.618298	129.047958	33.286012	15.412473	128.233776	-86.576196	7.674851	124.341938
-14.385046	20.938725	125.788078	-26.80316	11.658942	126.02153	36.247818	-4.780112	127.641235	30.030739	35.652782	128.805618	33.1392785	15.436335	128.2234265	-86.7455985	7.881549	123.8196335
-13.616438	19.617876	125.583687	-26.98926	11.8075	125.739517	36.149506	-4.751677	127.821007	29.850664	35.705444	128.561325	33.000085	15.4768835	128.191166	-86.978605	8.1381165	123.287868
-12.672293	18.194513	125.222954	-27.144915	11.917143	125.348686	36.345371	-4.906279	127.795341	29.6772	35.762016	128.373688	33.0112855	15.4278685	128.0845145	-87.3011155	8.4064175	122.6128575
-11.884017	16.832201	124.902985	-27.267477	11.995726	124.92659	36.216549	-4.885434	127.83831	29.496967	35.786953	128.228333	32.856758	15.4507595	128.0333215	-87.391712	8.5406925	121.8198585
-11.195848	15.495196	124.706558	-27.347704	12.039151	124.485764	36.107983	-4.822411	127.824493	29.341576	35.80336	128.10199	32.7247795	15.4904745	127.9632415	-87.4201875	8.5878275	121.0082865
-10.253365	14.013139	124.438538	-27.625401	12.230663	124.201981	36.028133	-4.773177	127.794853	29.229555	35.821541	127.998718	32.628844	15.524182	127.8967855	-87.879646	8.937144	120.5071765
-9.603526	12.229975	124.260139	-27.650061	12.343606	123.76947	35.978691	-4.682261	127.77829	29.141844	35.838234	127.775276	32.5602675	15.5779865	127.776783	-87.8603895	9.1092255	119.762157
-9.091451	10.967957	124.249611	-27.841717	12.559252	123.721313	35.97208	-4.643517	127.864525	29.130627	35.838844	127.506134	32.5513535	15.5976635	127.6853295	-88.2347875	9.5208405	119.7572965
-8.721263	9.850031	124.321007	-27.554855	12.509863	123.464493	35.982853	-4.637989	127.927444	29.147839	35.801949	127.175346	32.565346	15.58198	127.551395	-87.675056	9.437746	119.377591
-8.400148	8.734725	124.49157	-27.494394	12.592171	123.42849	36.026405	-4.663433	128.001587	29.154861	35.736511	126.820396	32.590633	15.536539	127.4109915	-87.579421	9.647803	119.4459885
-7.651977	7.365974	124.40554	-27.44385	12.647305	123.396553	36.077084	-4.686854	128.099854	29.175743	35.647545	126.448425	32.6264135	15.4803455	127.2741395	-87.5141135	9.8142645	119.5189665
-7.411847	6.313995	124.531639	-27.387928	12.659232	123.360443	36.106564	-4.733129	128.171951	29.202196	35.534851	126.118919	32.65438	15.400861	127.145435	-87.430236	9.917603	119.575451
-7.450222	5.517516	124.687126	-27.299175	12.612917	123.255394	36.181423	-4.785172	128.229324	29.209909	35.421005	125.862587	32.695666	15.3179165	127.0459555	-87.294016	9.9079175	119.4648325
-7.306545	4.222675	124.607002	-27.155903	12.417148	122.940048	36.344528	-4.868115	128.186554	29.277546	35.26255	125.596939	32.811037	15.1972175	126.8917465	-87.122843	9.6370785	118.9883495
-7.238401	3.428541	124.389587	-27.033407	12.235924	122.661041	36.451923	-4.974387	128.032715	29.345125	35.145699	125.498596	32.898524	15.085656	126.7656555	-86.965338	9.386192	118.5564265
-7.254707	2.722591	124.154915	-26.873667	12.06408	122.391251	36.268436	-4.904265	127.95771	29.439651	35.011791	125.368187	32.8540435	15.053763	126.6629485	-86.6013775	9.074397	118.1195535
-7.334208	2.150377	123.930298	-26.696098	11.946678	122.162735	36.400368	-5.006831	127.754662	29.562315	34.874977	125.206352	32.9813415	14.934073	126.480507	-86.3735375	8.959283	117.844963
-7.43748	1.717017	123.811897	-26.513525	11.894738	122.036301	36.568481	-5.116226	127.590645	29.718212	34.754379	125.031052	33.1433465	14.8190765	126.3108485	-86.1703965	8.9703995	117.7617535
-7.63374	1.409459	123.819077	-26.333878	11.910211	122.002724	36.733227	-5.18856	127.501976	29.881897	34.67141	124.879417	33.307562	14.741425	126.1906965	-85.975318	9.078997	117.8147515
-7.873747	1.227236	123.824486	-26.163158	11.933625	122.038666	36.88036	-5.236331	127.43335	30.064245	34.624557	124.807571	33.4723025	14.694113	126.1204605	-85.7986185	9.173137	117.9568715
-8.332397	1.189564	123.688736	-25.948444	11.905231	122.144493	37.072922	-5.331091	127.121315	30.35638	34.593754	125.08606	33.714651	14.6313315	126.1036875	-85.611539	9.1791305	118.1852985
-8.838587	1.310398	123.547234	-25.81493	11.831081	122.20163	37.152164	-5.417204	126.753448	30.579304	34.55526	125.534286	33.865734	14.569028	126.143867	-85.495594	9.093134	118.259393
-9.172348	1.39085	123.171272	-25.714722	11.73562	122.274078	37.170792	-5.511992	126.378738	30.817625	34.476803	126.105675	33.9942085	14.4824055	126.2422065	-85.4236525	8.9888345	118.3059495
-9.507139	1.494345	122.772301	-25.585217	11.617708	122.35688	37.187889	-5.614485	125.942062	31.042177	34.367847	126.755432	34.115033	14.376681	126.348747	-85.285467	8.858735	118.365013
-9.818919	1.684987	122.410408	-25.452311	11.552455	122.504898	37.251045	-5.678568	125.448189	31.258148	34.285469	127.42041	34.2545965	14.3034505	126.4342995	-85.1592185	8.8014595	118.5754965
-10.117904	1.879063	122.052155	-25.31415	11.540812	122.676743	37.324341	-5.664745	124.959564	31.47366	34.285378	128.050293	34.3990005	14.3103165	126.5049285	-85.0273005	8.7713075	118.8485575
-10.573943	2.15695	121.790657	-25.182602	11.546803	122.837387	37.346329	-5.556324	124.510803	31.674068	34.303658	128.65065	34.5101985	14.373667	126.5807265	-84.8754025	8.719939	119.0940475
-11.242468	2.358995	121.589386	-24.826071	11.491236	122.998848	37.39476	-5.350092	123.857834	32.174255	34.221573	129.302505	34.7845075	14.4357405	126.5801695	-84.4366495	8.5467315	119.4175265
-11.656923	2.355637	121.524834	-24.824883	11.613024	123.228287	37.405857	-5.281741	123.58345	32.274979	34.210129	129.638535	34.840418	14.464194	126.6109925	-84.490184	8.761854	119.8455815
-11.855357	2.124713	121.394905	-24.803677	11.696906	123.368156	37.396343	-5.289407	123.36615	32.350811	34.138168	129.875031	34.873577	14.4243805	126.6205905	-84.480931	8.9694315	120.1157215
-12.344879	1.939646	121.378563	-24.798563	11.720118	123.396614	37.396969	-5.397452	123.203041	32.409714	34.010918	129.954971	34.9033415	14.306733	126.579006	-84.5004675	9.133503	120.214222
-12.905112	1.701348	121.290062	-24.831408	11.738044	123.409561	37.366695	-5.56116	123.066795	32.445026	33.850338	129.901367	34.9058605	14.144589	126.484081	-84.5686765	9.331499	120.335041
-13.517756	1.316749	121.153053	-24.817238	11.691626	123.269081	37.334545	-5.719381	122.9272	32.475121	33.660419	129.749496	34.904833	13.970519	126.338348	-84.539309	9.412733	120.199814
-14.170766	0.82406	121.047318	-24.812387	11.643193	123.170891	37.341347	-5.851101	122.889267	32.446995	33.508064	129.469086	34.894171	13.8284815	126.1791765	-84.518945	9.4579045	120.1626055
-14.97697	-0.130287	120.973633	-25.009909	11.768426	123.110664	37.42662	-5.986659	122.984146	32.376938	33.395439	128.940643	34.901779	13.70439	125.9623945	-84.921597	9.832462	120.2589335
-15.648958	-0.804255	121.126068	-24.959881	11.759058	122.956238	37.535522	-6.102704	123.222717	31.985727	33.499737	128.649719	34.7606245	13.6985165	125.936218	-84.6803865	9.8195995	119.976258
-16.534693	-1.431403	121.330795	-24.939524	11.734976	122.815491	37.650654	-6.24053	123.588646	31.890476	33.4645	128.135345	34.770565	13.611985	125.8619955	-84.649613	9.857967	119.7689865
-17.279955	-2.275407	121.557442	-24.926146	11.646463	122.685875	37.75145	-6.405178	123.945602	31.769716	33.353157	127.592781	34.760583	13.4739895	125.7691915	-84.612875	9.8189365	119.6025585
-18.03145	-3.055031	121.850815	-24.909939	11.524202	122.572998	37.829826	-6.587724	124.253807	31.666306	33.199535	127.026711	34.748066	13.3059055	125.640259	-84.567944	9.7424985	119.505737
-18.817635	-3.885252	122.113785	-24.88512	11.324919	122.46817	37.922375	-6.771523	124.533058	31.551561	33.032806	126.438011	34.736968	13.1306415	125.4855345	-84.507208	9.5191965	119.4508055
-19.686043	-4.642367	122.367928	-24.866985	11.057798	122.381302	37.977718	-6.926279	124.743011	31.447659	32.841362	125.886665	34.7126885	12.9575415	125.314838	-84.4466585	9.1580545	119.447766
-20.959663	-5.793472	122.522545	-24.84037	10.602899	122.243713	38.107754	-7.153635	124.959328	31.271727	32.581264	125.249504	34.6897405	12.7138145	125.104416	-84.3704805	8.4919835	119.38301
-21.806883	-6.379627	122.662338	-24.793282	10.297937	122.194992	38.220226	-7.221626	125.076004	31.199192	32.452152	124.90107	34.709709	12.615263	124.988537	-84.296273	7.980611	119.401447
-22.71302	-6.923815	122.736023	-24.737612	10.01897	122.154297	38.342522	-7.269508	125.237831	31.169003	32.368996	124.657349	34.7557625	12.549744	124.94759	-84.2309865	7.488196	119.361004
-23.468019	-7.468543	122.715126	-24.661692	9.785502	122.115685	38.469204	-7.261115	125.361809	31.148838	32.323521	124.519798	34.809021	12.531203	124.9408035	-84.132405	7.039801	119.2905665
-24.548737	-7.682386	122.735039	-24.559658	9.60543	122.058693	38.611046	-7.233799	125.467636	31.182766	32.322166	124.41732	34.896906	12.5441835	124.942478	-84.016222	6.6666765	119.174908
-25.421179	-7.827167	122.638229	-24.453314	9.452198	121.946716	38.7346	-7.204106	125.5448	31.244829	32.319386	124.331284	34.9897145	12.55764	124.938042	-83.8963425	6.346756	118.95539
-26.304865	-8.188712	122.317673	-24.337784	9.320625	121.782913	38.844147	-7.213667	125.524696	31.322823	32.285606	124.285103	35.083485	12.5359695	124.9048995	-83.759053	6.1052805	118.6609265
-27.939665	-8.0345	121.926033	-24.127848	9.132043	121.490463	39.025284	-7.264904	125.40387	31.486788	32.193924	124.136314	35.256036	12.46451	124.770092	-83.511732	5.799576	118.210834
-28.911213	-7.924479	121.603867	-23.998297	9.02561	121.304611	39.117943	-7.295598	125.287262	31.596924	32.141293	124.025581	35.3574335	12.4228475	124.6564215	-83.3540275	5.6283725	117.9528005
-29.840267	-7.843432	121.271805	-23.871473	8.966806	121.127144	39.215424	-7.285485	125.157143	31.694	32.10236	123.910332	35.454712	12.4084375	124.5337375	-83.197658	5.5251745	117.7205505
-31.038893	-7.331777	121.095512	-23.74745	8.951777	120.959732	39.330883	-7.253806	125.094986	31.791952	32.108429	123.771011	35.5614175	12.4273115	124.4329985	-83.0563175	5.4762425	117.4864655
-32.097275	-6.927976	120.80407	-23.636343	8.935491	120.800148	39.439003	-7.178595	125.043823	31.875896	32.17416	123.63076	35.6574495	12.4977825	124.3372915	-82.9301355	5.3731995	117.2630045
-33.047153	-6.491952	120.557495	-23.535486	8.933525	120.660164	39.560741	-7.059959	124.968636	31.930092	32.272495	123.507164	35.7454165	12.606268	124.2379	-82.8163885	5.260782	117.082428
-34.281006	-5.736515	120.316948	-23.428167	8.929822	120.493195	39.687859	-6.925064	124.86525	31.974363	32.41534	123.351494	35.831111	12.745138	124.108372	-82.687445	5.114506	116.878018
-35.865166	-4.546786	119.949112	-23.237995	8.918322	120.237076	39.912807	-6.721106	124.640358	32.048172	32.6563	122.929764	35.9804895	12.967597	123.785061	-82.4564795	4.869047	116.689091
-37.057674	-3.744847	119.771851	-23.076851	8.934299	120.093765	40.08783	-6.621366	124.555145	32.14056	32.810894	122.436485	36.114195	13.094764	123.495815	-82.267897	4.773834	116.691715
-38.219368	-2.761009	119.563507	-22.903738	8.928529	119.912956	40.262234	-6.58287	124.556564	32.291138	32.911568	121.949791	36.276686	13.164349	123.2531775	-82.084162	4.692709	116.5727345
-39.304882	-1.693351	119.261635	-22.875319	8.971618	119.8787	40.469376	-6.59538	124.543533	32.408817	32.918552	121.654976	36.4390965	13.161586	123.0992545	-82.1897345	4.78165	116.6581455
-40.447159	-0.508209	118.860626	-22.516359	8.77605	119.592545	40.68502	-6.628495	124.536041	32.515701	32.874535	121.493851	36.6003605	13.12302	123.014946	-81.6330785	4.42908	116.170144
-41.54496	0.67883	118.392075	-22.304205	8.626184	119.450996	40.887608	-6.671217	124.451019	32.676716	32.876858	121.3619	36.782162	13.1028205	122.9064595	-81.390572	4.1495475	115.9955325
-42.690285	2.035702	117.959953	-22.046801	8.403813	119.248985	41.11137	-6.670698	124.143013	32.862366	32.917969	121.262238	36.986868	13.1236355	122.7026255	-81.08047	3.6839905	115.7953445
-44.341904	4.146996	117.712257	-21.596613	8.027027	119.134796	41.424839	-6.551596	123.304924	33.022007	33.05048	121.039032	37.223423	13.249442	122.171978	-80.416649	2.804612	116.097614
-45.468346	5.657753	118.223312	-21.265001	7.761992	119.36866	41.634556	-6.386683	122.498489	33.024361	33.183586	120.785759	37.3294585	13.3984515	121.642124	-79.8594605	2.1255325	117.095196
-46.53952	7.276188	119.414261	-20.960907	7.536782	119.939957	41.786739	-6.172876	121.643738	33.028214	33.316849	120.543312	37.4074765	13.5719865	121.093525	-79.3292905	1.5015775	118.786389
-47.589764	8.899299	121.172379	-20.722158	7.371233	120.927895	41.808693	-5.92164	120.96505	32.974205	33.403111	120.257744	37.391449	13.7407355	120.611397	-78.835765	1.0017305	121.244393
-48.315655	10.541985	123.238884	-20.604286	7.26561	122.190353	41.669014	-5.702189	120.458855	32.868404	33.454166	120.121696	37.268709	13.8759885	120.2902755	-78.477281	0.655231499999999	124.0904305
-49.446857	12.403359	125.716743	-20.628403	7.198824	123.677719	41.364971	-5.526196	120.078949	32.648193	33.441441	120.119797	37.006582	13.9576225	120.099373	-78.263388	0.440025500000001	127.256065
-49.882999	14.150767	128.083664	-20.53405	6.967247	125.119637	40.892376	-5.394603	119.892036	32.298801	33.375099	120.318245	36.5955885	13.990248	120.1051405	-77.6636885	-0.0557539999999985	130.1341335
-50.976517	16.70393	131.594742	-20.91045	6.83234	127.331886	40.038876	-5.258309	119.705116	31.704975	33.368366	121.089294	35.8719255	14.0550285	120.397205	-77.6928255	-0.3903485	134.266567
-51.530083	18.521872	133.617279	-21.086056	6.6576	128.538193	39.461674	-5.146311	119.724297	31.383944	33.431126	121.863091	35.422809	14.1424075	120.793694	-77.594921	-0.827207499999998	136.282692
-51.897476	20.168722	135.224854	-21.514536	6.552055	129.376419	38.997356	-4.983062	119.818558	31.137367	33.555122	122.780228	35.0673615	14.28603	121.299393	-78.0964335	-1.18192	137.453445
-52.193798	21.93886	136.423828	-21.741749	6.470209	129.939316	38.71777	-4.776863	119.893219	31.02215	33.730499	123.69561	34.86996	14.476818	121.7944145	-78.353458	-1.5364	138.0842175
-52.369785	23.579264	137.143356	-21.929667	6.484131	130.131592	38.591095	-4.544364	119.958748	31.013664	33.943008	124.495842	34.8023795	14.699322	122.227295	-78.6617135	-1.73106	138.035889
-52.409595	25.286991	137.358749	-22.064352	6.609788	129.993759	38.558331	-4.28576	119.987663	31.067625	34.167629	125.091431	34.812978	14.9409345	122.539547	-78.941682	-1.7213585	137.447971
-52.39061	26.956528	137.047043	-22.121748	6.878818	129.58226	38.572914	-4.048113	119.982079	31.20657	34.350674	125.443779	34.889742	15.1512805	122.712929	-79.133238	-1.3936445	136.451591
-51.971786	29.45109	136.017883	-22.115282	7.464622	128.793564	38.700981	-3.831614	119.887749	31.475174	34.612377	125.501587	35.0880775	15.3903815	122.694668	-79.3186415	-0.4611375	134.89246
-51.502682	31.055128	135.385162	-22.121002	7.918822	128.440201	38.765671	-3.738757	119.865822	31.63201	34.792809	125.322105	35.1988405	15.527026	122.5939635	-79.4408445	0.310618	134.2864385
-50.866127	32.507149	134.90741	-21.921545	8.224565	128.367218	38.783844	-3.631939	119.943855	31.749544	34.956814	125.177002	35.266694	15.6624375	122.5604285	-79.109784	0.786692499999999	134.1740075
-50.069153	33.754913	134.739059	-22.145645	8.55266	128.255127	38.788826	-3.528164	120.110344	31.86013	35.098343	125.214722	35.324478	15.7850895	122.662533	-79.615768	1.3202305	133.847721
-49.105595	34.819759	134.772079	-22.165422	8.70559	128.49176	38.826233	-3.464623	120.406784	31.982416	35.245636	125.419449	35.4043245	15.8905065	122.9131165	-79.7351685	1.5206735	134.0704035
-47.999039	35.636417	135.011047	-22.169113	8.738225	128.813065	38.854919	-3.431227	120.74736	32.103123	35.349487	125.767471	35.479021	15.95913	123.2574155	-79.817247	1.51732	134.3687145
-46.736744	36.387108	135.358902	-22.179028	8.753433	129.118958	38.877522	-3.424572	121.02002	32.196209	35.414047	126.158669	35.5368655	15.9947375	123.5893445	-79.8949215	1.5121285	134.6485715
-44.647926	37.290222	135.435776	-22.225073	8.764691	129.304779	38.834721	-3.409429	121.358192	32.381355	35.493958	126.662811	35.608038	16.0422645	124.0105015	-80.058184	1.4871175	134.5990565
-43.117092	37.876862	135.209579	-22.257156	8.834892	129.193863	38.812843	-3.432065	121.533463	32.507912	35.518547	126.91008	35.6603775	16.043241	124.2217715	-80.1746895	1.626543	134.1659545
-41.539387	38.340313	134.52684	-22.29191	8.983912	128.879715	38.820648	-3.462412	121.7286	32.619152	35.526215	127.062057	35.7199	16.0319015	124.3953285	-80.30372	1.9359225	133.3641015
-39.862274	38.802658	133.626694	-22.356596	9.211705	128.44693	38.843391	-3.482667	121.927849	32.674934	35.586678	127.076874	35.7591625	16.0520055	124.5023615	-80.4723545	2.3714045	132.3914985
-38.102047	39.140724	132.62468	-22.427481	9.50585	127.911697	38.856758	-3.420094	122.065331	32.698364	35.705807	127.019905	35.777561	16.1428565	124.542618	-80.632523	2.8688435	131.280776
-36.331295	39.37122	131.514389	-22.529324	9.82332	127.310547	38.840397	-3.333889	122.17498	32.702232	35.885586	126.984474	35.7713145	16.2758485	124.579727	-80.8299625	3.3707915	130.041367
-34.437202	39.512409	130.432465	-22.639143	10.146804	126.706841	38.826515	-3.160445	122.266258	32.666744	36.131481	126.936386	35.7466295	16.485518	124.601322	-81.0249155	3.80809	128.81236
-31.536764	39.451271	128.98764	-22.831799	10.638273	125.77523	38.808926	-2.885628	122.4188	32.646847	36.513611	127.097229	35.7278865	16.8139915	124.7580145	-81.3914845	4.4625545	126.7924455
-29.514126	39.257137	128.259521	-22.922586	10.962048	125.249504	38.79586	-2.653644	122.5485	32.66132	36.765308	127.177765	35.72859	17.055832	124.8631325	-81.573762	4.868264	125.6358755
-27.486551	38.953362	127.689445	-23.236811	11.444869	124.882805	38.791645	-2.465297	122.706482	32.715816	37.05761	127.368202	35.7537305	17.2961565	125.037342	-82.2273525	5.5935815	124.728268
-25.404623	38.49041	127.275314	-23.263983	11.741033	124.50856	38.836494	-2.282823	122.820267	32.772312	37.308632	127.627548	35.804403	17.5129045	125.2239075	-82.332369	5.9691615	123.7932125
-23.365702	37.893814	126.868988	-23.283382	12.053883	124.240303	38.926647	-2.111445	123.104836	32.839096	37.581097	127.84375	35.8828715	17.734826	125.474293	-82.4496355	6.37294	123.006313
-21.276361	37.14106	126.57093	-23.316154	12.317441	124.070358	39.02277	-1.976576	123.462021	32.931698	37.867935	128.197525	35.977234	17.9456795	125.829773	-82.609542	6.6892025	122.310943
-19.276966	36.26173	126.337196	-23.367994	12.574513	124.004913	39.148804	-1.839974	123.949768	33.005775	38.155521	128.616592	36.0772895	18.1577735	126.28318	-82.8132775	6.9912525	121.726646
-16.289469	34.696152	126.277054	-23.458914	12.971528	124.207726	39.340675	-1.671515	125.113586	33.403923	38.485527	129.243652	36.372299	18.407006	127.178619	-83.290127	7.53605	121.236833
-14.283681	33.451347	126.258484	-23.56432	13.214	124.439728	39.464779	-1.591175	126.074623	33.475693	38.799076	129.865341	36.470236	18.6039505	127.969982	-83.598876	7.8240495	120.909474
-12.428419	32.130245	126.297173	-23.64603	13.500521	124.708977	39.619389	-1.437517	127.054802	33.516003	39.123051	130.445999	36.567696	18.842767	128.7504005	-83.859756	8.158275	120.6675535
-10.560244	30.70223	126.328407	-23.510132	13.619743	124.716888	40.061768	-1.455112	127.877899	33.548134	39.440533	130.922424	36.804951	18.9927105	129.4001615	-83.825215	8.2467755	120.0336145
-8.848934	29.202339	126.359177	-23.624969	13.911194	124.785027	40.088428	-1.287316	128.715637	33.52776	39.732819	131.28273	36.808094	19.2227515	129.9991835	-84.058032	8.5996365	119.5708705
-7.161757	27.615902	126.292976	-23.733547	14.175185	124.730423	40.067585	-1.094776	129.32959	33.181736	40.084976	131.543854	36.6246605	19.4951	130.436722	-84.0917545	8.85527	119.024124
-5.628023	25.957701	126.240585	-24.19994	14.616184	124.698196	40.01688	-0.983692	129.784729	33.438747	40.149055	131.466766	36.7278135	19.5826815	130.6257475	-85.1276935	9.6496865	118.7706445
-3.530498	23.366398	126.014221	-24.032923	14.653654	124.135567	39.836128	-0.927842	130.253891	33.294312	40.246304	131.25264	36.56522	19.659231	130.7532655	-84.631066	9.648077	117.5178685
-2.250372	21.582581	125.906776	-24.418173	14.940502	123.984421	39.7043	-0.924334	130.427048	33.183311	40.260715	130.931763	36.4438055	19.6681905	130.6794055	-85.2801515	10.2128135	117.2894365
-1.177527	19.788391	125.883446	-24.582644	15.004756	123.740646	39.536545	-0.959297	130.549194	33.018883	40.240055	130.535217	36.277714	19.640379	130.5422055	-85.443002	10.369133	116.9390865
-0.171963	17.962841	125.824532	-24.752556	15.01557	123.47094	39.378647	-0.981973	130.525635	32.822472	40.181492	130.17923	36.1005595	19.5997595	130.3524325	-85.6056715	10.4313805	116.5894475
0.637126	16.163351	125.783478	-24.919437	14.961201	123.22979	39.198509	-1.017694	130.435104	32.604942	40.085876	129.865402	35.9017255	19.534091	130.150253	-85.7405995	10.388311	116.309327
1.387578	14.349569	125.745773	-25.074848	14.884181	123.054863	39.036606	-1.03052	130.243759	32.404278	40.009464	129.687317	35.720442	19.489472	129.965538	-85.870138	10.27889	116.144188
1.940704	12.594392	125.750801	-25.197422	14.827005	122.949532	38.86554	-1.033878	130.05957	32.275642	39.948463	129.677444	35.570591	19.4572925	129.868507	-85.965435	10.1967175	116.030557
2.635637	9.984682	125.723038	-25.348303	14.803079	122.905304	38.654385	-0.964371	129.846024	32.141453	39.922169	129.900055	35.397919	19.478899	129.8730395	-86.094525	10.127259	115.9375685
2.900857	8.313009	125.654221	-25.448414	14.859804	122.978714	38.559059	-0.844654	129.68103	32.037235	39.962242	130.133789	35.298147	19.558794	129.9074095	-86.194975	10.160814	116.0500185
2.793355	6.794295	125.686943	-25.409485	14.901733	122.916939	38.511391	-0.706617	129.499817	31.666256	40.20182	130.517761	35.0888235	19.7476015	130.008789	-85.9077935	10.0558645	115.825089
2.862655	5.157334	125.482918	-25.271273	14.922351	122.839806	38.480762	-0.5391	129.328308	31.909025	40.20295	130.664749	35.1948935	19.831925	129.9965285	-85.7374395	10.012777	115.6830835
2.812109	3.471846	125.344398	-25.763023	15.402195	123.122009	38.440697	-0.383368	129.229614	31.591808	40.438335	130.91011	35.0162525	20.0274835	130.069862	-86.5422985	10.7769065	116.174156
2.602431	1.777391	125.274506	-26.065041	15.745127	123.19268	38.447216	-0.229869	129.206238	31.877035	40.434902	130.779678	35.1621255	20.1025165	129.992958	-87.2922075	11.3877375	116.392402
2.288851	0.073721	125.313629	-25.429821	15.707397	122.935379	38.438805	-0.118207	129.27034	31.605959	40.653786	130.614807	35.022382	20.2677895	129.9425735	-85.882024	11.1470045	115.9281845
1.808529	-2.691331	125.398758	-25.460136	16.0639	122.93885	38.442688	-0.02612	129.431671	31.848022	40.629181	129.878174	35.145355	20.3015305	129.6549225	-86.065627	11.8262695	116.2227775
1.146493	-4.405437	125.671181	-25.452841	16.148258	122.981667	38.439548	-0.01321	129.474304	31.479397	40.705944	129.497498	34.9594725	20.346367	129.485901	-85.8651545	11.950149	116.477433
0.305904	-6.120285	126.056602	-25.450771	16.096581	123.123993	38.443874	-0.075219	129.532593	31.372103	40.584072	128.958344	34.9079885	20.2544265	129.2454685	-85.8095305	11.9387355	117.0025175
-0.604984	-7.738773	126.536224	-25.465155	15.894204	123.340919	38.444706	-0.207904	129.677185	31.276396	40.383247	128.467041	34.860551	20.0876715	129.072113	-85.790861	11.7007365	117.609725
-1.632951	-9.346409	127.12532	-25.486492	15.563183	123.665001	38.450794	-0.374497	129.813705	31.132692	40.098606	128.062347	34.791743	19.8620545	128.938026	-85.764727	11.2643115	118.391976
-2.712616	-10.852536	127.728127	-25.487331	15.141413	124.138794	38.498787	-0.543197	129.963776	30.98473	39.779133	127.659187	34.7417585	19.617968	128.8114815	-85.7164205	10.664858	119.4661065
-3.884907	-12.22839	128.473465	-25.491941	14.688892	124.703941	38.554546	-0.735048	130.092804	30.83617	39.45467	127.28492	34.695358	19.359811	128.688862	-85.67924	10.017973	120.71902
-5.80952	-14.05042	129.627853	-25.315681	13.841818	125.482239	38.648472	-1.050528	130.328415	30.569216	38.973911	126.992325	34.608844	18.9616915	128.66037	-85.240206	8.7219445	122.304108
-7.118464	-15.057156	130.447632	-25.353313	13.374403	126.022552	38.699043	-1.282285	130.587143	30.407928	38.625736	126.878227	34.5534855	18.6717255	128.732685	-85.2601115	8.0770805	123.312419
-8.508652	-15.922664	131.225449	-25.410181	12.91986	126.498283	38.743046	-1.520823	130.878479	30.265532	38.293121	126.8405	34.504289	18.386149	128.8594895	-85.324651	7.453571	124.1370765
-9.946184	-16.64637	131.823532	-25.442123	12.490994	126.901291	38.766525	-1.749191	131.16777	30.113575	37.983177	126.85717	34.44005	18.116993	129.01247	-85.324296	6.864995	124.790112
-11.339016	-17.231325	132.219513	-25.455505	12.087006	127.213844	38.785042	-1.93999	131.36528	30.002451	37.720703	126.904427	34.3937465	17.8903565	129.1348535	-85.3047565	6.2836555	125.2928345
-12.757208	-17.706951	132.205627	-25.45903	11.706548	127.432426	38.809498	-2.097887	131.404846	29.93981	37.51844	127.016708	34.374654	17.7102765	129.210777	-85.292714	5.7028195	125.654075
-14.184306	-18.097466	131.769028	-25.42828	11.314487	127.536652	38.828243	-2.250003	131.257889	29.907223	37.386818	127.184006	34.367733	17.5684075	129.2209475	-85.224293	5.0605665	125.8523565
-16.261898	-18.478506	130.660156	-25.367546	10.78661	127.602196	38.809475	-2.43505	130.633011	29.859621	37.233749	127.410507	34.334548	17.3993495	129.021759	-85.06964	4.1738705	126.182633
-17.685505	-18.541729	129.878754	-25.340534	10.548035	127.62426	38.761372	-2.524897	130.051468	29.828733	37.1422	127.500404	34.2950525	17.3086515	128.775936	-84.9761205	3.7874185	126.472584
-19.067236	-18.395151	129.253937	-25.299757	10.409769	127.675697	38.67054	-2.554852	129.45668	29.811472	37.088669	127.508186	34.241006	17.2669085	128.482433	-84.84052	3.5526295	126.868961
-20.461168	-18.137819	128.769196	-25.260231	10.374847	127.789902	38.557598	-2.529406	128.881973	29.816719	37.091866	127.55983	34.1871585	17.28123	128.2209015	-84.7076205	3.468464	127.3589025
-21.854069	-17.738972	128.483368	-25.229225	10.406819	127.935684	38.460091	-2.493089	128.390747	29.840019	37.110798	127.67054	34.150055	17.3088545	128.0306435	-84.608505	3.5047835	127.8407245
-23.148466	-17.21447	128.299789	-25.208271	10.461039	128.088684	38.365417	-2.456401	128.088364	29.861801	37.11726	127.778542	34.113609	17.3304295	127.933453	-84.530151	3.5916485	128.243915
-24.427792	-16.612391	128.282333	-25.190443	10.512844	128.256226	38.307034	-2.434459	127.908134	29.886597	37.102329	127.880753	34.0968155	17.333935	127.8944435	-84.4777015	3.691753	128.6180085
-26.144075	-15.614657	128.528442	-25.162703	10.579527	128.505219	38.273151	-2.372609	127.885269	29.841724	37.096581	127.926849	34.0574375	17.361986	127.906059	-84.3828435	3.797068	129.104379
-27.245525	-14.802423	128.737518	-25.13859	10.600199	128.659683	38.290672	-2.259729	127.931305	29.771545	37.142242	127.880684	34.0311085	17.4412565	127.9059945	-84.3082885	3.7591415	129.4133715
-28.24555	-13.959635	129.068939	-25.104132	10.586337	128.790359	38.359425	-2.156033	127.990234	29.673466	37.200237	127.778648	34.0164455	17.522102	127.884441	-84.2247095	3.650572	129.696277
-29.095539	-13.095757	129.427322	-25.048828	10.535944	128.923843	38.446346	-2.06779	128.071304	29.559731	37.217869	127.537415	34.0030385	17.5750395	127.8043595	-84.1006945	3.4968485	130.0433265
-29.948503	-12.101381	129.717224	-24.978838	10.447863	129.026581	38.53088	-2.001565	128.099365	29.480305	37.189278	127.249374	34.0055925	17.5938565	127.6743695	-83.9632685	3.3018695	130.3787925
-30.628555	-11.075775	130.019836	-24.8974	10.322346	129.088409	38.64077	-1.950894	128.101913	29.385427	37.15509	126.927544	34.0130985	17.602098	127.5147285	-83.8078985	3.042594	130.6620895
-31.323437	-10.025943	130.005844	-24.786259	10.187322	129.075592	38.76281	-1.891808	128.078873	29.326284	37.119572	126.581429	34.044547	17.613882	127.330151	-83.617065	2.760762	130.821033
-32.103813	-8.259029	129.781448	-24.624071	9.928491	128.818863	38.97147	-1.835404	127.8955	29.312885	37.134666	126.271187	34.1421775	17.649631	127.0833435	-83.3903195	2.207351	130.5543825
-32.561104	-6.998405	129.218033	-24.52334	9.744047	128.483231	39.09383	-1.842629	127.750099	29.36499	37.123669	126.128532	34.22941	17.64052	126.9393155	-83.27609	1.847574	130.0271465
-32.979218	-5.707317	128.504822	-24.411907	9.586443	128.004257	39.195835	-1.880836	127.52327	29.447546	37.100269	126.065338	34.3216905	17.6097165	126.794304	-83.1455045	1.5631695	129.21421
-33.349167	-4.347425	127.648285	-24.350115	9.470892	127.363167	38.948452	-1.764699	127.491425	29.585556	37.074581	126.012695	34.267004	17.654941	126.75206	-82.967234	1.286843	127.974274
-33.655098	-2.881429	126.737122	-24.308107	9.406848	126.694016	38.957188	-1.883948	127.322914	29.70162	37.042362	125.952461	34.329404	17.579207	126.6376875	-82.945618	1.234489	126.7503445
-33.933796	-1.355835	125.901726	-24.269842	9.375553	126.112572	38.925667	-2.006741	127.07299	29.836611	36.950958	125.930611	34.381139	17.4721085	126.5018005	-82.920823	1.2789975	125.7233435
-34.032619	0.211899	125.201286	-24.229912	9.328759	125.645241	38.885487	-2.200532	126.799759	29.994797	36.823265	125.956848	34.440142	17.3113665	126.3783035	-82.899966	1.3461515	124.9121785
-34.152473	2.623115	124.654472	-24.180542	9.23257	125.294662	38.751846	-2.510578	126.313141	30.243361	36.56599	126.011787	34.4976035	17.027706	126.162464	-82.8586875	1.437434	124.42686
-34.072094	4.232929	124.620224	-24.149868	9.147421	125.328659	38.600246	-2.709835	125.751587	30.352692	36.381088	126.079819	34.476469	16.8356265	125.915703	-82.776205	1.4592155	124.741615
-33.920681	5.83056	125.09211	-24.114107	9.029312	125.648758	38.358643	-2.793535	125.095688	30.37191	36.223068	126.09581	34.3652765	16.7147665	125.595749	-82.5934905	1.3438575	125.701767
-33.742123	7.350197	125.908539	-24.051428	8.946904	126.436958	38.057823	-2.757802	124.358986	30.344646	36.123444	126.150169	34.2012345	16.682821	125.2545775	-82.3040905	1.210987	127.6193385
-33.390133	8.780486	127.109818	-23.942579	8.726399	127.103661	37.788849	-2.641999	123.601639	30.310661	36.069809	126.379868	34.049755	16.713905	124.9907535	-81.934913	0.738893000000001	129.2165685
-32.937004	10.140206	128.325089	-23.906225	8.53953	128.030212	37.498211	-2.436597	123.162292	30.252039	36.063896	126.864258	33.875125	16.8136495	125.013275	-81.687575	0.265410499999998	131.047149
-32.454144	11.394054	129.36937	-23.947958	8.345713	128.796417	37.27747	-2.272997	123.070213	30.198109	36.05331	127.499786	33.7377895	16.8901565	125.2849995	-81.6337055	-0.198730500000003	132.3078345
-31.570894	13.16966	130.280685	-24.004856	8.20509	129.555206	37.142025	-2.264828	123.198868	30.155424	36.030056	128.396271	33.6487245	16.882614	125.7975695	-81.6584365	-0.472434	133.3128425
-30.901442	14.319407	130.508423	-24.101614	8.138802	129.64563	37.109688	-2.387599	123.455605	30.206146	35.961685	128.785294	33.657917	16.787043	126.1204495	-81.861145	-0.509439	133.1708105
-30.113293	15.3585	130.506165	-24.171785	8.103691	129.627563	37.18005	-2.654562	123.742638	30.333773	35.823643	129.076431	33.7569115	16.5845405	126.4095345	-82.1004815	-0.3771585	132.8455915
-29.193268	16.30073	130.363968	-24.166405	8.100503	129.54924	37.302151	-2.994128	124.115028	30.822229	35.501522	129.144974	34.06219	16.253697	126.630001	-82.395	-0.0526910000000029	132.468479
-28.211746	17.171843	130.128876	-24.132235	8.077744	129.434921	37.472946	-3.373862	124.526154	31.039986	35.257763	129.279526	34.256466	15.9419505	126.90284	-82.520936	0.213537499999999	131.967002
-27.126015	17.903767	129.843201	-24.135403	8.079802	129.317856	37.640244	-3.814244	124.955284	31.275719	35.003975	129.355698	34.4579815	15.5948655	127.155491	-82.7287875	0.564738500000002	131.480221
-25.985941	18.586874	129.705368	-24.123728	8.075378	129.267853	37.759632	-4.172144	125.380859	31.432411	34.769455	129.401443	34.5960215	15.2986555	127.391151	-82.8434775	0.852100500000001	131.144555
-24.132572	19.385599	129.608032	-24.113443	8.041849	129.372696	37.921638	-4.607633	125.907097	31.638086	34.511024	129.511124	34.779862	14.9516955	127.7091105	-83.006748	1.1320025	131.0362815
-22.811014	19.766642	129.606842	-24.123224	7.97445	129.495529	38.050003	-4.849455	126.227173	31.750818	34.396484	129.706848	34.9004105	14.7735145	127.9670105	-83.1468585	1.1753855	131.0240475
-21.457567	20.145277	129.760651	-24.181414	7.900654	129.615372	38.153137	-5.085746	126.545479	31.862152	34.281479	130.072052	35.0076445	14.5978665	128.3087655	-83.3704725	1.2034415	130.9219785
-20.08065	20.411991	129.847198	-24.241594	7.882863	129.7034	38.224979	-5.271546	126.912216	31.970245	34.177517	130.543335	35.097612	14.4529855	128.7277755	-83.5808	1.3127405	130.6790245
-18.642889	20.585386	129.909821	-24.340803	7.896957	129.695007	38.307701	-5.472891	127.301109	32.081573	34.14333	131.137192	35.194637	14.3352195	129.2191505	-83.876243	1.4586945	130.1708635
-17.181055	20.744085	130.097092	-24.45846	7.930159	129.64801	38.340084	-5.613034	127.691353	32.232891	34.123623	131.864075	35.2864875	14.2552945	129.777714	-84.2034075	1.6050235	129.518306
-15.73229	20.814646	130.230362	-24.563936	8.033503	129.61676	38.711628	-5.854451	128.050537	32.357201	34.164345	132.596558	35.5344145	14.154947	130.3235475	-84.6622865	1.912059	128.9099725
-13.486208	20.746328	130.586426	-24.690353	8.291282	129.607193	38.79229	-5.9627	128.827652	32.615765	34.331562	133.73024	35.7040275	14.184431	131.278946	-85.0847335	2.398133	127.93544
-11.997873	20.54777	130.780502	-24.731407	8.509069	129.648773	38.896412	-6.009287	129.299088	32.793392	34.424679	134.437836	35.844902	14.207696	131.868462	-85.307716	2.810442	127.429084
-10.540515	20.287998	131.016159	-24.7644	8.71606	129.639252	39.024494	-6.095683	129.91185	32.980221	34.554089	135.058975	36.0023575	14.229203	132.4854125	-85.5311575	3.202917	126.7930915
-9.108509	19.904869	131.267792	-24.794666	8.924486	129.543945	39.149891	-6.22755	130.509598	33.201965	34.672825	135.700714	36.175928	14.2226375	133.105156	-85.76526	3.6263345	125.982734
-7.745207	19.409576	131.385239	-24.828417	9.176013	129.37619	39.327175	-6.327444	131.121567	33.406891	34.734787	136.34671	36.367033	14.2036715	133.7341385	-86.023867	4.1483545	125.0182415
-6.44298	18.813383	131.506012	-24.828806	9.425921	129.136765	39.487358	-6.410242	131.737076	33.5331	34.783497	136.863678	36.510229	14.1866275	134.300377	-86.167841	4.6652145	123.973153
-5.194067	18.104492	131.650528	-24.732121	9.645868	128.920395	39.613941	-6.430315	132.20784	33.666702	34.752975	137.227875	36.6403215	14.16133	134.7178575	-86.1045635	5.130406	123.1229325
-3.491928	16.926332	131.665146	-24.563009	10.060526	128.756989	39.849838	-6.458889	132.782745	33.868073	34.68829	137.419815	36.8589555	14.1147005	135.10128	-85.9849735	6.0063515	122.412698
-2.476461	16.002195	131.615311	-24.410316	10.29658	128.741531	39.971077	-6.458165	133.111176	34.010494	34.634296	137.162537	36.9907855	14.0880655	135.1368565	-85.8114175	6.5050945	122.3462055
-1.544216	15.014092	131.543488	-24.244677	10.472037	128.707153	40.069855	-6.465043	133.292038	34.204941	34.624146	136.825302	37.137398	14.0795515	135.05867	-85.626752	6.8645225	122.355636
-0.750787	14.033556	131.375992	-24.103201	10.643289	128.593216	40.192501	-6.470005	133.493866	34.300156	34.617661	136.357819	37.2463285	14.073828	134.9258425	-85.4527305	7.21275	122.2605895
-0.114074	12.999725	131.251801	-23.979376	10.760284	128.460648	40.288105	-6.511646	133.713058	34.356182	34.579514	135.793365	37.3221435	14.033934	134.7532115	-85.2808955	7.486634	122.1680845
0.417478	11.970915	131.195557	-23.87521	10.80939	128.311584	40.385811	-6.567865	133.926712	34.359013	34.539982	135.222061	37.372412	13.9860585	134.5743865	-85.122832	7.6327215	122.0487815
0.814386	10.965178	131.14827	-23.798052	10.792973	128.153717	40.476665	-6.609763	134.100372	34.333076	34.508152	134.732269	37.4048705	13.9491945	134.4163205	-85.0009745	7.6367515	121.8911135
1.161751	9.593649	131.092331	-23.746576	10.63811	127.909424	40.543629	-6.703598	134.15329	34.27618	34.381889	134.187393	37.4099045	13.8391455	134.1703415	-84.9030565	7.4370745	121.6485065
1.186159	8.705133	130.983215	-23.743593	10.494421	127.722977	40.560169	-6.807057	134.035278	34.204247	34.233444	133.976593	37.382208	13.7131935	134.0059355	-84.869394	7.2756485	121.4400185
1.12915	7.881743	130.762177	-23.778898	10.349877	127.521088	40.553905	-6.924334	133.793152	34.123898	34.087067	133.873352	37.3389015	13.5813665	133.833252	-84.8966975	7.1183875	121.208924
0.906228	7.142819	130.516632	-23.797138	10.211012	127.328323	40.510864	-7.017439	133.497818	34.070499	33.93634	133.871857	37.2906815	13.4594505	133.6848375	-84.8849575	6.9625735	120.9718085
0.54403	6.470255	130.219666	-23.822645	10.126345	127.194847	40.482994	-7.078126	133.101028	34.066547	33.804207	133.939438	37.2747705	13.3630405	133.520233	-84.9200605	6.8896495	120.869461
0.121769	5.884857	129.830124	-23.820446	10.095356	127.111862	40.450161	-7.096516	132.624084	34.072113	33.74794	134.095459	37.261137	13.325712	133.3597715	-84.902029	6.865	120.8639525
-0.410407	5.422676	129.427887	-23.798904	10.124041	127.034485	40.395683	-7.022611	132.096069	34.106171	33.730431	134.227982	37.250927	13.35391	133.1620255	-84.848735	6.894172	120.9069445
-1.44544	4.83636	128.733902	-23.751429	10.260822	126.872398	40.313656	-6.815044	131.312317	34.161682	33.796997	134.365021	37.237669	13.4909765	132.838669	-84.740527	7.0306675	120.906127
-2.228698	4.49423	128.190231	-23.717482	10.435818	126.738564	40.234314	-6.623072	130.728043	34.227863	33.8937	134.364151	37.2310885	13.635314	132.546097	-84.6660525	7.236322	120.931031
-3.12813	4.12697	127.56488	-23.659143	10.650114	126.557121	40.157673	-6.407939	130.146927	34.295361	34.002464	134.277924	37.226517	13.7972625	132.2124255	-84.544803	7.5029655	120.9018165
-4.052557	3.849002	126.913414	-23.604919	10.912621	126.414421	40.063007	-6.194704	129.487625	34.381321	34.097107	134.078781	37.222164	13.9512015	131.783203	-84.432002	7.8740405	121.045639
-5.089174	3.494036	126.272606	-23.498798	11.162033	126.20298	39.983303	-5.989356	128.851929	34.474937	34.204147	133.728485	37.22912	14.1073955	131.290207	-84.226716	8.2166705	121.115753
-6.189506	3.102088	125.676056	-23.355062	11.390221	125.960686	39.911766	-5.837121	128.285629	34.557121	34.2799	133.305664	37.2344435	14.2213895	130.7956465	-83.9445675	8.5590525	121.1257255
-7.343636	2.666098	125.077782	-23.279057	11.644737	125.821915	39.533649	-5.534598	127.824524	34.645966	34.31451	132.779572	37.0898075	14.389956	130.302048	-83.6479215	8.899518	121.341782
-9.608488	2.184078	124.409676	-23.093002	11.885339	125.47644	39.395401	-5.381011	126.924492	34.660236	34.356384	131.846207	37.0278185	14.4876865	129.3853495	-83.2138225	9.2829915	121.5675305
-10.490506	1.300414	123.696152	-22.987492	12.02061	125.278366	39.301258	-5.259589	126.322151	34.627232	34.389359	131.168945	36.964245	14.564885	128.745548	-82.939229	9.476335	121.811184
-11.77496	0.673905	123.33506	-22.883034	12.136122	125.124916	39.245228	-5.118088	125.793205	34.589958	34.456989	130.489746	36.917593	14.6694505	128.1414755	-82.683661	9.6027935	122.1083565
-13.336844	0.098074	123.314812	-22.75779	12.22138	125.065948	39.229797	-4.982756	125.462273	34.541382	34.538616	129.782547	36.8855895	14.77793	127.62241	-82.4011695	9.66483	122.509486
-14.671135	-0.718574	123.439812	-22.58876	12.308881	125.165009	39.296116	-4.817937	125.333275	34.503681	34.684067	128.953125	36.8998985	14.933065	127.1432	-82.0774185	9.684697	123.186818
-15.999061	-1.583802	123.911942	-22.37056	12.367058	125.422195	39.44598	-4.560843	125.193039	34.145782	34.947292	128.256012	36.795881	15.1932245	126.7245255	-81.537001	9.5408915	124.1198645
-17.305935	-2.455742	124.545815	-22.084036	12.287227	125.823807	39.633347	-4.26652	124.997269	34.066967	35.037704	127.442299	36.850157	15.385592	126.219784	-81.018229	9.188862	125.42783
-18.997919	-3.930551	125.806488	-21.607544	11.949711	126.600517	39.9217	-3.888375	124.647034	33.946121	35.045803	126.305496	36.9339105	15.578714	125.476265	-80.1489985	8.320708	127.724769
-20.092625	-4.640294	126.777229	-21.305582	11.656641	127.132843	40.018162	-3.642532	124.348236	33.893055	34.942905	125.782837	36.9556085	15.6501865	125.0655365	-79.5667725	7.6630955	129.2001495
-21.399281	-5.496329	127.649307	-21.007603	11.296458	127.559326	40.054565	-3.627013	124.348106	33.888248	34.758755	125.354507	36.9714065	15.565871	124.8513065	-78.9866125	7.027045	130.2673455
-22.51083	-6.259471	128.34433	-20.772392	10.948077	127.909912	40.064022	-3.72998	124.406708	33.901855	34.56356	125.018898	36.9829385	15.41679	124.712803	-78.5277225	6.479364	131.107021
-23.64856	-6.918108	128.979141	-20.613457	10.650565	128.155548	40.171139	-3.996591	124.462151	33.918919	34.349392	124.780464	37.045029	15.1764005	124.6213075	-78.271943	6.1247295	131.6897885
-24.698925	-7.366869	129.493469	-20.514818	10.441026	128.296356	40.403286	-4.428289	124.448708	33.884518	34.152092	124.572113	37.143902	14.8619015	124.5104105	-78.173538	6.0201505	132.0823015
-25.721056	-7.764039	129.782471	-20.442287	10.31801	128.318893	40.647987	-4.774626	124.479782	33.871696	33.983128	124.425186	37.2598415	14.604251	124.452484	-78.1444155	6.031769	132.185302
-27.129442	-8.16708	129.943161	-20.289135	10.154984	128.193848	40.621872	-4.772349	124.850166	33.980293	33.791309	124.092522	37.3010825	14.50948	124.471344	-77.8793525	5.800488	131.916352
-28.042099	-8.301676	129.930756	-20.232544	10.045073	128.132767	40.468494	-4.854624	124.906624	34.278221	33.778744	123.769447	37.3733575	14.46206	124.3380355	-77.8384455	5.628086	131.9274985
-28.820858	-8.289598	129.903503	-20.113008	9.872671	128.024063	40.372425	-5.07518	124.856796	34.721462	33.837959	123.222496	37.5469435	14.3813895	124.039646	-77.7729595	5.3639525	132.00848
-29.50156	-8.170788	129.930008	-19.982824	9.730301	128.068558	40.317242	-5.362667	124.74855	35.137058	33.883625	122.491577	37.72715	14.260479	123.6200635	-77.692798	5.200123	132.5170525
-30.070765	-7.963434	130.041183	-19.843998	9.635917	128.175003	40.270618	-5.605358	124.663803	35.404568	33.844097	121.670982	37.837593	14.1193695	123.1673925	-77.525589	5.1524645	133.1826135
-30.588732	-7.608924	130.024414	-19.705688	9.607243	128.318817	40.264381	-5.752346	124.611092	35.481556	33.681679	120.861923	37.8729685	13.9646665	122.7365075	-77.2843445	5.2498195	133.9011265
-30.956406	-7.198754	130.106049	-19.539545	9.563935	128.507248	40.294323	-5.918716	124.700096	35.255409	33.752209	120.139954	37.774866	13.9167465	122.420025	-76.853956	5.2111235	134.594471
-31.252926	-6.394767	130.232544	-19.360069	9.586677	128.779251	40.449806	-6.012832	124.951195	34.736874	33.740772	120.043579	37.59334	13.86397	122.497387	-76.313478	5.309384	135.061115
-31.316324	-5.699625	130.290634	-19.315908	9.612368	128.882996	40.52911	-5.980303	125.180946	34.480087	33.81337	120.48069	37.5045985	13.9165335	122.830818	-76.1364145	5.3082025	134.935174
-31.328941	-4.996003	130.370834	-19.390278	9.627828	129.058823	40.564156	-5.908201	125.473404	34.521954	34.053967	120.669197	37.543055	14.072883	123.0713005	-76.323611	5.182773	135.0463455
-31.256369	-4.269166	130.382248	-19.444401	9.617121	129.069275	40.546112	-5.844156	125.702644	34.761723	34.359394	120.814156	37.6539175	14.257619	123.2584	-76.5427195	4.976623	134.88015
-31.06245	-3.505253	130.312302	-19.483212	9.617509	129.085693	40.509056	-5.811076	125.871002	34.899086	34.517792	120.855904	37.704071	14.353358	123.363453	-76.670495	4.88166	134.807933
-30.738037	-2.677984	130.19635	-19.479406	9.65117	129.056671	40.494965	-5.778916	125.958694	34.868668	34.618343	120.821083	37.6818165	14.4197135	123.3898885	-76.6406285	4.8826265	134.7234535
-30.328083	-1.752106	129.980331	-19.460882	9.71036	128.943695	40.527992	-5.678626	125.942406	34.816845	34.594952	120.809814	37.6724185	14.458163	123.37611	-76.5941825	4.962557	134.51128
-29.562696	-0.347012	129.536072	-19.385571	9.767404	128.622787	40.587563	-5.547638	125.809372	34.981522	34.412346	120.829239	37.7845425	14.432354	123.3193055	-76.5556845	5.102454	133.9262685
-28.926516	0.661666	129.061447	-19.289968	9.748192	128.247604	40.614258	-5.571645	125.64653	35.190319	34.289486	120.889534	37.9022885	14.3589205	123.268032	-76.4822245	5.1374635	133.227176
-28.19758	1.703864	128.537979	-19.225571	9.764639	127.918076	40.614956	-5.610955	125.495064	35.375874	34.189873	120.928169	37.995415	14.289459	123.2116165	-76.446557	5.239819	132.6245355
-27.387363	2.761943	128.044556	-19.174097	9.783147	127.583313	40.637119	-5.622243	125.413551	35.501732	34.085983	121.067154	38.0694255	14.23187	123.2403525	-76.4176195	5.334424	131.9262735
-26.471027	3.94813	127.622437	-19.162876	9.8258	127.34671	40.686378	-5.576127	125.465164	35.584461	34.078007	121.341415	38.1354195	14.25094	123.4032895	-76.4611715	5.40066	131.2901305
-25.480217	5.108027	127.278152	-19.173037	9.874211	127.28019	40.713394	-5.465955	125.754417	35.64502	34.132797	121.83223	38.179207	14.333421	123.7933235	-76.525281	5.415001	130.7670565
-24.415066	6.266346	127.142883	-19.232546	9.932117	127.405167	40.755772	-5.355221	126.307831	35.724014	34.230389	122.688805	38.239893	14.437584	124.498318	-76.704985	5.42665	130.312016
-22.711626	8.219967	127.390396	-19.392235	9.995712	127.921638	40.832989	-5.197414	127.710747	35.819973	34.489235	124.365028	38.326481	14.6459105	126.0378875	-77.110951	5.3455135	129.8053885
-22.997417	7.883021	127.784256	-19.523327	10.028188	128.344086	41.179832	-5.296957	128.49321	35.866772	34.639374	125.638596	38.523302	14.6712085	127.065903	-77.569956	5.3851675	129.622269
-23.426102	7.257762	128.048294	-19.666515	10.043266	128.750397	41.108479	-5.235334	129.351456	35.907898	34.748569	126.832787	38.5081885	14.7566175	128.0921215	-77.8412185	5.3299145	129.4086725
-23.800678	6.751968	128.37999	-19.808714	10.070686	129.11647	41.022484	-5.203106	130.060165	35.940678	34.822933	127.89109	38.481581	14.8099135	128.9756275	-78.099009	5.3314585	129.2573125
-24.172659	6.286617	128.618118	-19.933304	10.097692	129.40509	40.967487	-5.206541	130.643692	36.28904	34.733078	128.628494	38.6282635	14.7632685	129.636093	-78.4948715	5.4321155	129.174087
-24.46088	5.833827	128.753891	-19.999041	10.123763	129.576096	40.938175	-5.227327	131.057709	36.34639	34.712059	129.184448	38.6422825	14.742366	130.1210785	-78.6403645	5.50516	129.0311135
-24.662933	5.410243	128.75531	-20.041565	10.186803	129.639084	40.961658	-5.266986	131.377106	36.419552	34.663433	129.425339	38.690605	14.6982235	130.4012225	-78.773735	5.6753825	128.8769455
-24.92104	4.751521	128.638382	-20.016865	10.323706	129.45137	41.112431	-5.332911	131.809799	36.609829	34.549709	129.457336	38.86113	14.608399	130.6335675	-78.89486	6.039013	128.2691725
-25.101107	4.368309	128.478699	-19.963598	10.422501	129.181519	41.21693	-5.364097	132.123322	36.714684	34.484055	129.249771	38.965807	14.559979	130.6865465	-78.893003	6.285023	127.6764915
-25.207895	4.036278	128.186432	-19.958035	10.549245	128.860718	41.295074	-5.374026	132.378662	36.790863	34.452854	128.90126	39.0429685	14.539414	130.639961	-78.9590385	6.559076	127.081475
-25.31518	3.691161	127.877724	-19.959551	10.660537	128.465805	41.298321	-5.292375	132.430573	36.796772	34.491432	128.584976	39.0475465	14.5995285	130.5077745	-78.9666485	6.7215455	126.4238355
-25.405275	3.427607	127.53688	-19.964228	10.7418	128.037903	41.316189	-5.144717	132.427109	36.435894	34.749821	128.363434	38.8760415	14.802552	130.3952715	-78.8044975	6.681048	125.6805345
-25.61208	3.235685	127.130547	-19.980318	10.800508	127.642906	41.333469	-4.971944	132.289825	36.362171	34.92643	128.254227	38.84782	14.977243	130.272026	-78.808456	6.623773	125.013786
-25.739775	3.12389	126.753998	-19.989141	10.856571	127.35231	41.341572	-4.804397	132.084793	36.294304	35.122314	128.308151	38.817938	15.1589585	130.196472	-78.79622	6.5541835	124.508148
-25.943365	3.146731	126.352669	-19.992491	10.993039	127.076973	41.382339	-4.553806	131.79744	36.265862	35.453053	128.433426	38.8241005	15.4496235	130.115433	-78.8090825	6.5364545	124.038513
-26.097097	3.275827	126.165497	-20.003113	11.149363	126.961449	41.364662	-4.373396	131.522003	36.281422	35.678993	128.496597	38.823042	15.6527985	130.0093	-78.829268	6.6459275	123.913598
-26.270691	3.548318	126.033257	-20.026552	11.39496	126.862297	41.343124	-4.146297	131.286102	36.255421	35.922016	128.429169	38.7992725	15.8878595	129.8576355	-78.8523765	6.9020605	123.8669585
-26.465412	3.971231	125.93914	-20.072149	11.73198	126.762047	41.295994	-3.888324	131.113586	36.241768	36.174549	128.218628	38.768881	16.1431125	129.666107	-78.913179	7.3208475	123.857987
-26.705153	4.4793	125.860664	-20.152872	12.124286	126.637177	41.217579	-3.646115	131.039124	36.204769	36.411491	127.928474	38.711174	16.382688	129.483799	-79.016918	7.865884	123.790555
-26.992924	5.065038	125.764534	-20.228737	12.526135	126.474205	41.111973	-3.423729	131.054001	36.168198	36.598907	127.599693	38.6400855	16.587589	129.326847	-79.0975595	8.464681	123.621563
-27.324968	5.737241	125.60054	-20.303986	12.916231	126.264587	40.987961	-3.201976	131.119949	36.129032	36.798565	127.321327	38.5584965	16.7982945	129.220638	-79.1664685	9.0341675	123.308536
-27.921659	6.901284	125.300743	-20.435745	13.462167	125.973938	40.76424	-2.895597	131.309525	36.110191	37.070721	127.109352	38.4372155	17.087562	129.2094385	-79.3087055	9.836772	122.7384375
-28.407501	7.73384	125.132874	-20.485138	13.749178	125.875076	40.633339	-2.702461	131.410675	36.11639	37.24704	127.026985	38.3748645	17.2722895	129.21883	-79.3451405	10.2260665	122.531322
-28.878763	8.642244	125.111687	-20.524786	13.977942	125.901138	40.510235	-2.523466	131.406754	36.105366	37.4207	126.947975	38.3078005	17.448617	129.1773645	-79.3573725	10.507267	122.6249115
-29.379776	9.54934	125.071289	-20.562799	14.146163	126.005325	40.392025	-2.348087	131.278198	36.066364	37.587318	126.838158	38.2291945	17.6196155	129.058178	-79.3547925	10.6727105	122.952472
-29.726633	10.546985	125.146057	-20.608053	14.252514	126.131836	40.275139	-2.130222	131.053787	35.965668	37.792912	126.717522	38.1204035	17.831345	128.8856545	-79.3365095	10.673683	123.3780175
-30.116018	11.64485	125.304123	-20.709415	14.323256	126.318672	40.095943	-1.906334	130.719864	35.796703	38.009529	126.594795	37.946323	18.0515975	128.6573295	-79.365153	10.5949145	123.9800145
-30.581717	12.801325	125.601746	-20.848135	14.331462	126.604935	39.898251	-1.693965	130.319366	35.556946	38.217224	126.542137	37.7275985	18.2616295	128.4307515	-79.4238685	10.4012945	124.7791185
-31.185738	14.486469	126.50988	-21.109516	14.267467	127.321884	39.560734	-1.456381	129.678421	35.138817	38.421673	126.709137	37.3497755	18.482646	128.193779	-79.5688075	10.052288	126.449989
-31.525118	15.5288	127.147171	-21.279028	14.17291	127.89756	39.288074	-1.361466	129.372864	34.853851	38.52113	126.925804	37.0709625	18.579832	128.149334	-79.6290185	9.765988	127.645786
-31.885975	16.66004	127.98468	-21.501492	14.11448	128.604263	38.987251	-1.278134	129.134384	34.587395	38.582291	127.274933	36.787323	18.6520785	128.2046585	-79.790307	9.5768815	129.0038675
-32.179569	17.763988	128.81488	-21.741928	14.0768	129.306885	38.696678	-1.218412	129.048553	34.309879	38.643993	127.661835	36.5032785	18.7127905	128.355194	-79.9871345	9.4408095	130.258576
-32.479866	18.810146	129.612671	-21.999144	14.05606	129.945297	38.406364	-1.172536	129.081635	34.038635	38.69857	128.013611	36.2224995	18.763017	128.547623	-80.2207875	9.349103	131.342971
-32.766823	19.903797	130.255646	-22.25082	14.066961	130.445343	38.154408	-1.139285	129.165787	33.755592	38.735394	128.302414	35.955	18.7980545	128.7341005	-80.45664	9.3358675	132.1565855
-32.99704	21.017256	130.657776	-22.486576	14.094088	130.774323	37.932732	-1.12987	129.290421	33.511093	38.762897	128.482361	35.7219125	18.8165135	128.886391	-80.6950645	9.3716625	132.662255
-33.256092	22.618782	130.797882	-22.77932	14.110359	130.982422	37.686245	-1.17284	129.467682	33.203571	38.730057	128.549652	35.444908	18.7786085	129.008667	-81.003548	9.4421095	132.956177
-33.388798	23.674278	130.717621	-22.916555	14.098742	130.977661	37.556583	-1.220708	129.531067	33.052029	38.684944	128.483749	35.304306	18.732118	129.007408	-81.137416	9.465366	132.947914
-33.410679	24.765072	130.640472	-23.022495	14.071852	130.946091	37.478992	-1.272275	129.554749	32.935459	38.646103	128.365021	35.2072255	18.686914	128.959885	-81.2522155	9.45679	132.932297
-33.432629	25.880253	130.591934	-23.117294	14.006912	130.920868	37.40992	-1.312489	129.519699	32.810894	38.597534	128.2164	35.110407	18.6425225	128.8680495	-81.344995	9.3713015	132.9736865
-33.40303	26.904324	130.556549	-23.213203	13.938634	130.924744	37.319416	-1.334363	129.447327	32.656391	38.567291	128.095352	34.9879035	18.616464	128.7713395	-81.4143095	9.260804	133.0781485
-33.29985	27.897135	130.674393	-23.319727	13.849071	130.950806	37.219566	-1.330375	129.326569	32.508099	38.564861	128.043182	34.8638325	18.617243	128.6848755	-81.5032865	9.080899	133.2167365
-33.047184	28.89122	130.84549	-23.445465	13.738791	131.009369	37.091484	-1.295003	129.197296	32.345051	38.578503	128.116638	34.7182675	18.64175	128.656967	-81.6091975	8.835832	133.361771
-32.65345	30.391233	131.34436	-23.697073	13.564555	131.220581	36.820404	-1.204707	129.055466	32.052444	38.657616	128.588074	34.436424	18.7264545	128.82177	-81.83057	8.4026555	133.619392
-32.376114	31.191536	131.937714	-23.896343	13.444603	131.421631	36.632412	-1.13921	129.051956	31.876236	38.723564	129.107208	34.254324	18.792177	129.079582	-82.04701	8.097029	133.76368
-31.995033	31.974857	132.38002	-24.11932	13.355257	131.640579	36.42519	-1.098999	129.11972	31.99543	38.665581	129.614502	34.21031	18.783291	129.367111	-82.44895	7.927223	133.914047
-31.563782	32.787235	132.88237	-24.382217	13.284576	131.86908	36.206032	-1.081727	129.201904	31.556263	38.814766	130.308472	33.8811475	18.8665195	129.755188	-82.6455815	7.7026325	133.982972
-31.100555	33.517559	133.351883	-24.638233	13.231055	132.02597	35.938499	-1.074099	129.240768	31.376713	38.829575	130.844254	33.657606	18.877738	130.042511	-82.934072	7.584372	134.009429
-30.668724	34.167507	133.725433	-24.877441	13.195472	132.075867	35.691093	-1.083156	129.203659	31.200129	38.80703	131.299225	33.445611	18.861937	130.251442	-83.200493	7.529007	133.900292
-30.155188	34.790691	134.010254	-25.091976	13.126657	132.064972	35.476215	-1.091587	129.098221	31.317663	38.649281	131.544128	33.396939	18.778847	130.3211745	-83.580891	7.474467	133.8087695
-29.221157	35.640167	134.318054	-25.338522	13.016951	131.876205	35.18396	-1.093251	128.844147	31.108633	38.581554	131.886871	33.1462965	18.7441515	130.365509	-83.8233405	7.2897505	133.386901
-28.591785	36.057693	134.372604	-25.476635	12.943235	131.678452	35.006824	-1.080132	128.676559	30.971695	38.56324	132.031769	32.9892595	18.741554	130.354164	-83.9425295	7.144916	133.00274
-27.958626	36.307804	134.360077	-25.589457	12.869665	131.474274	34.886272	-1.051704	128.527237	30.844307	38.559628	132.179794	32.8652895	18.753962	130.3535155	-84.0442035	6.985368	132.5950325
-27.181581	36.458679	134.337494	-25.683128	12.817442	131.314713	34.780224	-1.000036	128.434982	30.70299	38.565102	132.2827	32.741607	18.782533	130.358841	-84.107863	6.852351	132.270585
-26.409513	36.550049	134.397644	-25.775572	12.75253	131.205505	34.683941	-0.945849	128.364777	30.565432	38.582333	132.412338	32.6246865	18.818242	130.3885575	-84.1758305	6.686818	132.0224525
-25.581915	36.48505	134.435547	-25.849819	12.699901	131.145813	34.608009	-0.880294	128.347488	30.419046	38.614243	132.535431	32.5135275	18.8669745	130.4414595	-84.2131655	6.5328275	131.8501665
-24.786974	36.321087	134.383972	-25.946278	12.62943	131.074295	34.530571	-0.811017	128.347778	30.248344	38.64077	132.596771	32.3894575	18.9148765	130.4722745	-84.2820135	6.3439835	131.6763155
-23.525202	35.808311	134.111084	-26.106361	12.527349	130.906158	34.416126	-0.747447	128.280457	29.973749	38.664589	132.609634	32.1949375	18.958571	130.4450455	-84.4076595	6.096127	131.3672705
-22.635902	35.283245	133.869583	-26.213577	12.43285	130.72699	34.348175	-0.758038	128.177307	29.801538	38.639008	132.51503	32.0748565	18.940485	130.3461685	-84.5020105	5.925215	131.1078115
-21.71022	34.650467	133.496719	-26.323473	12.332587	130.48642	34.248348	-0.817354	128.009262	29.643246	38.562664	132.328964	31.945797	18.872655	130.169113	-84.592743	5.792519	130.803727
-20.824438	33.929256	133.121567	-26.431932	12.234849	130.228073	34.138973	-0.891478	127.81588	29.497358	38.461609	132.056198	31.8181655	18.7850655	129.936039	-84.6820295	5.6846325	130.520107
-19.872465	33.097233	132.479172	-26.551575	12.175609	129.942993	34.021145	-0.975105	127.647987	29.33954	38.371567	131.704849	31.6803425	18.698231	129.676418	-84.7834925	5.652987	130.209568
-18.896059	32.135536	131.879669	-26.693499	12.136879	129.668839	33.880058	-1.036695	127.565598	29.130957	38.316677	131.374008	31.5055075	18.639991	129.469803	-84.8925055	5.633767	129.867875
-17.958691	31.141356	131.256088	-26.844124	12.163807	129.441864	33.75069	-1.08858	127.600792	28.938904	38.24905	131.102173	31.344797	18.580235	129.3514825	-85.033045	5.747379	129.5322455
-16.397882	29.45433	130.412903	-27.09524	12.260473	129.242783	33.531864	-1.183972	127.862373	28.629599	38.195778	130.769577	31.0807315	18.505903	129.315975	-85.2712115	6.015043	129.169591
-15.350443	28.223646	129.971939	-27.273781	12.365489	129.109924	33.373894	-1.263243	128.138824	28.176912	38.266254	130.758286	30.775403	18.5015055	129.448555	-85.322965	6.2294725	128.771293
-14.299941	26.955286	129.490479	-27.470177	12.514896	128.929459	33.213604	-1.386372	128.507553	28.026236	38.199638	130.711456	30.61992	18.406633	129.6095045	-85.560274	6.623159	128.2494135
-13.263702	25.562918	129.200241	-27.682262	12.666996	128.700394	33.021233	-1.50408	128.849762	27.89352	38.151295	130.710312	30.4573765	18.3236075	129.780037	-85.8219005	7.0103845	127.620751
-12.292554	24.19479	128.97522	-27.907177	12.805027	128.47139	32.771103	-1.587748	129.083496	27.752516	38.096497	130.773361	30.2618095	18.2543745	129.9284285	-86.0761635	7.3556795	127.0143515
-11.182775	22.692446	128.675125	-28.100691	12.908405	128.182083	32.553627	-1.62067	129.160767	27.900208	37.944859	130.849609	30.2269175	18.1620945	130.005188	-86.4282995	7.6547155	126.358978
-10.207599	21.194019	128.38501	-28.295712	12.982814	127.79409	32.34454	-1.661443	129.225891	27.770695	37.935089	131.034134	30.0576175	18.136823	130.1300125	-86.6490415	7.828805	125.4581675
-8.609365	18.72986	127.65963	-28.580982	13.031502	126.95372	32.084217	-1.728148	129.201523	27.569473	37.901409	131.312424	29.826845	18.0866305	130.2569735	-86.988809	7.9763735	123.6504665
-7.607126	17.074486	127.042793	-28.770819	13.051787	126.168587	31.94363	-1.808311	129.222443	27.406322	37.857288	131.394012	29.674976	18.0244885	130.3082275	-87.216614	8.0790855	122.0289465
-6.57212	15.289031	126.368309	-28.891626	13.0644	125.231949	31.853273	-1.877308	129.250031	26.948219	37.909195	131.458664	29.400746	18.0159435	130.3543475	-87.183998	8.1128565	120.1095505
-5.658165	13.473736	125.724045	-28.959143	13.055189	124.216927	31.798622	-1.955939	129.255783	27.087852	37.740047	131.260849	29.443237	17.892054	130.258316	-87.361523	8.218324	118.175538
-4.696002	11.600237	124.916542	-28.942924	13.075624	123.250107	31.835836	-1.980897	129.338181	27.004429	37.716366	130.956421	29.4201325	17.8677345	130.147301	-87.3059805	8.2835135	116.352913
-4.126676	9.823421	124.442543	-28.80364	13.040697	122.312943	31.974434	-1.998789	129.44104	26.992476	37.719532	130.550125	29.483455	17.8603715	129.9955825	-87.090735	8.2210225	114.6303035
-3.039035	7.709669	123.85939	-28.533438	13.02144	121.525146	32.175003	-2.025051	129.59227	27.093479	37.694775	130.040436	29.634241	17.834862	129.816353	-86.701117	8.208018	113.233939
-2.307933	4.829278	123.871101	-28.111929	12.992694	120.811287	32.564007	-2.064442	130.247421	27.095243	37.760674	129.244202	29.829625	17.848116	129.7458115	-86.053483	8.137272	111.8767625
-1.428887	2.564793	124.066612	-28.080442	13.07373	120.629074	32.837349	-2.127957	130.932648	27.309429	37.675251	128.725342	30.073389	17.773647	129.828995	-86.234273	8.373813	111.429153
-1.093325	0.521577	124.704315	-27.840624	12.923354	120.401672	33.069557	-2.211627	131.745331	27.509323	37.544067	128.355087	30.28944	17.66622	130.050209	-85.970688	8.180488	110.753135
-1.072081	-1.230483	125.506882	-27.683527	12.694238	120.302322	33.190521	-2.320148	132.617157	27.669521	37.382004	128.171326	30.430021	17.530928	130.3942415	-85.797075	7.857548	110.2104025
-0.654762	-3.318789	126.080826	-27.603626	12.424577	120.348312	33.266251	-2.475477	133.382446	27.771149	37.166447	128.129211	30.5187	17.345485	130.7558285	-85.725952	7.503669	109.9407955
-0.638632	-5.165267	126.69603	-27.577915	12.116115	120.403549	33.304985	-2.689967	133.94545	27.827158	36.931984	128.133682	30.5660715	17.1210085	131.039566	-85.7219015	7.1112215	109.767532
-0.75231	-6.939746	127.166451	-27.584473	11.79137	120.481018	33.300991	-2.915893	134.209549	27.855047	36.696995	128.078918	30.578019	16.890551	131.1442335	-85.746965	6.692189	109.8178025
-1.115573	-9.412685	127.379654	-27.616428	11.32656	120.558754	33.314602	-3.215829	134.1633	27.821785	36.391464	127.915367	30.5681935	16.5878175	131.0393335	-85.8010495	6.0653025	110.0781745
-1.377901	-10.942608	127.335014	-27.6409	11.102415	120.613792	33.349277	-3.359585	133.983887	27.783543	36.243992	127.838585	30.56641	16.4422035	130.911236	-85.84821	5.7626265	110.316348
-1.797828	-12.329765	127.240005	-27.646091	10.93852	120.69693	33.409218	-3.474339	133.827728	27.794071	36.154289	127.838242	30.6016445	16.339975	130.832985	-85.8938265	5.537065	110.560875
-2.353183	-13.592998	127.150047	-27.633549	10.843463	120.789299	33.496117	-3.553583	133.637695	27.829557	36.108265	127.950058	30.662837	16.277341	130.7938765	-85.929935	5.409585	110.7847215
-2.933533	-14.851374	126.871895	-27.592602	10.814536	120.855537	33.576157	-3.604983	133.45575	27.859211	36.103802	128.0905	30.717684	16.2494095	130.773125	-85.902888	5.3796625	110.937949
-3.720523	-15.951274	126.668335	-27.552601	10.839731	120.858238	33.646549	-3.623778	133.269257	27.900183	36.114647	128.174271	30.773366	16.2454345	130.721764	-85.878568	5.4340275	110.994712
-4.544407	-16.940884	126.401291	-27.519798	10.877952	120.818939	33.691631	-3.643786	133.094055	27.949497	36.107613	128.149017	30.820564	16.2319135	130.621536	-85.86016	5.5239905	111.016342
-6.041299	-18.414909	126.135345	-27.503555	10.933969	120.74826	33.758484	-3.719824	132.825485	27.945635	36.043007	127.971313	30.8520595	16.1615915	130.398399	-85.8591695	5.7063465	111.098121
-7.252125	-19.254385	126.179504	-27.510965	10.937719	120.743706	33.772858	-3.780166	132.711761	27.950066	35.962952	127.745201	30.861462	16.091393	130.228481	-85.883392	5.784045	111.258931
-8.5643	-20.024551	126.399826	-27.530531	10.898534	120.799675	33.774158	-3.860116	132.709656	27.95826	35.852631	127.427246	30.866209	15.9962575	130.068451	-85.927271	5.8008105	111.530899
-9.905785	-20.777813	126.620316	-27.538616	10.791879	120.928696	33.786243	-3.988134	132.720169	27.99136	35.697063	127.092468	30.8888015	15.8544645	129.9063185	-85.9660335	5.7292935	111.9510735
-11.503851	-21.423397	126.937271	-27.558434	10.648936	121.175575	33.81197	-4.140759	132.69577	28.026569	35.50481	126.806747	30.9192695	15.6820255	129.7512585	-86.0361375	5.6158465	112.5998915
-13.0703	-21.979845	127.250275	-27.566116	10.454222	121.542381	33.855091	-4.305917	132.672913	28.065639	35.303001	126.540733	30.960365	15.498542	129.606823	-86.092597	5.409902	113.477939
-14.753613	-22.431276	127.596786	-27.553278	10.224503	122.015549	33.941479	-4.493427	132.629517	28.112471	35.066681	126.343193	31.026975	15.286627	129.486355	-86.133531	5.162379	114.544743
-17.366798	-22.945436	128.013489	-27.51787	9.832997	122.873451	34.114197	-4.7781	132.567642	28.147474	34.723019	126.21273	31.1308355	14.9724595	129.390186	-86.1665755	4.6935345	116.356716
-19.236696	-23.159935	128.196182	-27.509457	9.588942	123.530853	34.190174	-4.928033	132.464386	28.156794	34.548885	126.257919	31.173484	14.810426	129.3611525	-86.192398	4.367458	117.7005535
-21.073343	-23.276237	128.355865	-27.51067	9.370112	124.249306	34.25248	-5.03501	132.350967	28.1392	34.448154	126.399734	31.19584	14.706572	129.3753505	-86.21718	4.033652	119.1232615
-23.023071	-23.267859	128.628357	-27.307585	9.060201	124.952522	34.324249	-5.092345	132.236282	28.079176	34.401054	126.591576	31.2017125	14.6543545	129.413929	-85.8168825	3.4660475	120.491115
-24.989914	-23.15621	128.999908	-27.305689	8.951623	125.772133	34.384529	-5.099682	132.175934	28.020361	34.381493	126.799835	31.202445	14.6409055	129.4878845	-85.813823	3.2623405	122.0563815
-27.024624	-22.926395	129.448624	-27.298487	8.880181	126.612808	34.418659	-5.061489	132.155304	27.983904	34.403767	127.006706	31.2012815	14.671139	129.581005	-85.7982555	3.089223	123.644611
-29.042095	-22.619169	129.956528	-27.283236	8.837104	127.444504	34.444187	-5.002679	132.149811	27.931389	34.461609	127.249825	31.187788	14.729465	129.699818	-85.75426	2.944743	125.18919
-32.128582	-21.979158	130.903503	-27.210823	8.787317	128.73082	34.505352	-4.880282	132.056091	27.865198	34.556664	127.483772	31.185275	14.838191	129.7699315	-85.606921	2.736443	127.6917085
-34.167171	-21.456007	131.607056	-27.113556	8.701733	129.612137	34.537704	-4.840341	131.860001	27.845997	34.570087	127.510666	31.1918505	14.864873	129.6853335	-85.4189625	2.538593	129.5389405
-36.119762	-20.887623	132.532639	-26.984545	8.594706	130.471832	34.570965	-4.845755	131.571274	27.806477	34.540874	127.42469	31.188721	14.8475595	129.497982	-85.157811	2.3418525	131.445682
-38.096436	-20.255051	133.437317	-26.839579	8.449701	131.30278	34.597595	-4.845998	131.251175	27.761671	34.49049	127.210144	31.179633	14.822246	129.2306595	-84.858791	2.077156	133.3749005
-39.956909	-19.594517	134.479172	-26.675552	8.279837	132.056244	34.611511	-4.853333	130.923141	27.702311	34.416321	127.068497	31.156911	14.781494	128.995819	-84.508015	1.77818	135.116669
-41.803886	-18.860579	135.433762	-26.522919	8.039668	132.795624	34.657665	-4.893633	130.693604	27.669346	34.313347	127.013031	31.1635055	14.709857	128.8533175	-84.2093435	1.369479	136.7379305
-43.484421	-18.113266	136.557632	-26.295027	7.815789	133.600662	34.764603	-4.963283	130.597015	27.691864	34.195396	127.056763	31.2282335	14.6160565	128.826889	-83.8182875	1.0155215	138.374435
-45.866714	-16.859514	138.33551	-25.941488	7.395536	134.936066	34.986469	-5.137355	130.701477	27.79818	33.94453	127.356842	31.3923245	14.4035875	129.0291595	-83.2753005	0.387484499999999	140.8429725
-47.376808	-15.964281	139.628906	-25.691971	7.122759	135.875885	35.140434	-5.292109	130.858383	27.896118	33.759033	127.606178	31.518276	14.233462	129.2322805	-82.902218	0.0120559999999994	142.5194895
-48.676701	-15.013433	140.940674	-25.43363	6.849595	136.807938	35.291084	-5.44862	131.025513	28.007978	33.587368	127.853882	31.649531	14.069374	129.4396975	-82.516791	-0.370184	144.1761785
-49.949642	-13.979228	142.286209	-25.169584	6.653288	137.699478	35.455208	-5.610652	131.18486	28.111872	33.427765	128.060715	31.78354	13.9085565	129.6227875	-82.122708	-0.6019805	145.7761685
-51.053925	-12.872757	143.602432	-24.923841	6.515524	138.556564	35.587414	-5.740701	131.352325	28.221846	33.271374	128.20462	31.90463	13.7653365	129.7784725	-81.752312	-0.7342885	147.3346555
-52.04417	-11.69841	144.871231	-24.646935	6.430746	139.320129	35.732674	-5.839313	131.518295	28.3321	33.152355	128.30307	32.032387	13.656521	129.9106825	-81.326257	-0.795029	148.7295755
-52.952366	-10.469691	146.06694	-24.398258	6.35019	140.013351	35.905376	-5.921901	131.667526	28.42857	33.037914	128.34671	32.166973	13.5580065	130.007118	-80.963489	-0.857626500000002	150.019584
-53.906376	-8.462173	147.586472	-24.013554	6.279931	140.897781	36.175472	-6.005208	131.889816	28.566065	32.903446	128.383514	32.3707685	13.449119	130.136665	-80.3978765	-0.889257000000001	151.658897
-54.492165	-7.066895	148.350113	-23.782598	6.230374	141.357361	36.37915	-6.024639	132.047455	28.664953	32.855659	128.432159	32.5220515	13.41551	130.239807	-80.0872475	-0.954762000000001	152.474915
-54.807674	-5.59396	148.880859	-23.553623	6.170589	141.744827	36.578079	-6.044709	132.212738	28.777626	32.808296	128.501373	32.6778525	13.3817935	130.3570555	-79.7850985	-1.0406155	153.1325985
-55.122227	-4.070754	149.210541	-23.289431	6.094772	142.014389	36.809223	-6.055772	132.421204	28.933969	32.767906	128.601913	32.871596	13.356067	130.5115585	-79.450458	-1.166523	153.5172195
-55.236973	-2.559044	149.354965	-23.049541	5.96565	142.225037	37.073551	-6.095038	132.578659	29.436731	32.597511	128.653336	33.255141	13.2512365	130.6159975	-79.354223	-1.3199365	153.8340765
-55.237724	-0.985498	149.281769	-22.802853	5.793882	142.36084	37.32069	-6.144818	132.710617	29.649675	32.56287	128.845078	33.4851825	13.209026	130.7778475	-79.0908885	-1.621262	153.9438325
-55.109882	0.691714	149.031799	-22.549479	5.616526	142.409103	37.577538	-6.17478	132.772079	29.87599	32.544434	129.031937	33.726764	13.184827	130.902008	-78.825722	-1.951775	153.916198
-54.702671	3.253041	148.454269	-22.243202	5.270699	142.320328	37.916367	-6.225534	132.720932	30.234671	32.536583	129.335419	34.075519	13.1555245	131.0281755	-78.561923	-2.6141265	153.6124805
-54.253639	5.036542	147.9245	-22.055935	5.051828	142.121765	38.102638	-6.287015	132.622879	30.456739	32.520058	129.546768	34.2796885	13.1165215	131.0848235	-78.3915585	-3.0128655	153.1587065
-53.696323	6.881754	147.26741	-21.924738	4.769716	141.811981	38.233299	-6.340525	132.44841	30.695347	32.49947	129.77652	34.464323	13.0794725	131.112465	-78.313799	-3.5400405	152.511497
-53.018196	8.772035	146.486206	-21.842129	4.538004	141.435379	38.356766	-6.415179	132.287415	30.90164	32.46114	130.05307	34.629203	13.0229805	131.1702425	-78.313461	-3.9469725	151.7005155
-52.240105	10.754832	145.636063	-21.791836	4.334335	140.977203	38.460831	-6.439281	132.121811	31.090263	32.489132	130.328125	34.775547	13.0249255	131.224968	-78.359219	-4.3562555	150.729438
-51.325256	12.71472	144.714172	-21.778902	4.189628	140.45993	38.55127	-6.428382	131.986923	31.243668	32.519623	130.613129	34.897469	13.0456205	131.300026	-78.455273	-4.6663645	149.619834
-50.290359	14.815269	143.727386	-21.807396	4.096548	139.918793	38.631924	-6.404001	131.900375	31.34734	32.557541	130.900009	34.989632	13.07677	131.400192	-78.604424	-4.883674	148.437394
-48.553478	17.925692	142.235672	-21.848063	4.007034	139.045639	38.818394	-6.335302	131.881775	31.492743	32.664345	131.30867	35.1555685	13.1645215	131.5952225	-78.8516945	-5.1504535	146.4960555
-47.236217	20.007652	141.14769	-21.884289	3.99567	138.378159	38.957844	-6.278382	131.892456	31.62472	32.747025	131.589462	35.291282	13.2343215	131.740959	-79.05986	-5.2429815	145.015359
-45.823547	22.194035	140.016617	-21.920895	4.004536	137.6642	39.071362	-6.221324	131.945801	31.750208	32.843788	131.77919	35.410785	13.311232	131.8624955	-79.252575	-5.30216	143.4659045
-44.403603	24.308195	138.809204	-21.924778	4.036205	136.848267	39.224968	-6.145247	131.939468	31.899488	32.937916	131.915695	35.562228	13.3963345	131.9275815	-79.411784	-5.3239245	141.7689525
-42.795624	26.414221	137.515991	-21.920664	4.104589	135.878998	39.416454	-6.111327	131.893204	32.080479	33.033264	132.0215	35.7484665	13.4609685	131.957352	-79.5897945	-5.2517905	139.800644
-41.17141	28.569607	136.243515	-21.902754	4.22088	134.82196	39.548676	-6.087445	131.780136	32.260948	33.121368	132.114639	35.904812	13.5169615	131.9473875	-79.71032	-5.0752015	137.6965325
-39.485134	30.69458	135.050751	-21.863754	4.422223	133.793121	39.661449	-6.043765	131.637421	32.475029	33.189018	132.127853	36.068239	13.5726265	131.882637	-79.795747	-4.7281805	135.703605
-36.883354	33.891655	133.544388	-21.83659	4.710021	132.271759	39.816154	-5.994314	131.464157	32.756477	33.356808	132.257538	36.2863155	13.681247	131.8608475	-79.9594955	-4.261205	132.6826705
-35.134007	36.020134	132.887848	-21.814356	4.946849	131.347351	39.905323	-5.924651	131.317398	32.94421	33.480873	132.416611	36.4247665	13.778111	131.8670045	-80.0534785	-3.884413	130.8276975
-33.424152	38.038433	132.392685	-21.826448	5.225745	130.487396	39.958668	-5.824477	131.239319	33.101891	33.644108	132.596954	36.5302795	13.9098155	131.9181365	-80.1831755	-3.4583255	129.0566555
-31.68787	40.047928	132.183472	-21.845739	5.528227	129.732727	39.976292	-5.692897	131.061874	33.22839	33.812992	132.874954	36.602341	14.0600475	131.968414	-80.293819	-3.0035935	127.49704
-30.029062	41.913731	132.109085	-21.853573	5.859126	129.111359	39.993622	-5.512729	130.917282	33.3167	33.97971	133.096878	36.655161	14.2334905	132.00708	-80.362307	-2.5152385	126.215638
-28.462934	43.544449	132.550247	-21.851822	6.186619	128.571945	39.991405	-5.303405	130.832916	33.372135	34.198143	133.288071	36.68177	14.447369	132.0604935	-80.385414	-2.074131	125.0833965
NaN	NaN	NaN	-21.828674	6.531777	128.130585	39.979099	-5.094384	130.691177	33.454243	34.389149	133.596497	36.716671	14.6473825	132.143837	-80.374019	-1.5838285	124.117333
-24.589859	44.433121	132.681976	-21.784107	7.106977	127.700424	40.033791	-4.777874	130.55246	33.542404	34.686741	133.940155	36.7880975	14.9544335	132.2463075	-80.3563115	-0.740479499999999	123.1545405
-23.118382	44.447502	132.711823	-21.785664	7.513432	127.545036	40.007607	-4.611518	130.458038	33.667633	34.886353	134.160583	36.83762	15.1374175	132.3093105	-80.408948	-0.1105535	122.7807615
-21.635828	44.269932	132.690277	-21.742416	7.894263	127.374176	39.998672	-4.456847	130.328445	33.795902	35.029739	134.297089	36.897287	15.286446	132.312767	-80.382119	0.502079999999999	122.435585
-20.18848	44.045052	132.632217	-21.725042	8.323348	127.274338	39.97187	-4.333071	130.251511	33.921589	35.171684	134.31076	36.9467295	15.4193065	132.2811355	-80.3968135	1.2273895	122.2675405
-18.789864	43.729012	132.531586	-21.722521	8.779146	127.203156	39.944141	-4.182338	130.227509	34.043476	35.347473	134.323654	36.9938085	15.5825675	132.2755815	-80.4388505	1.9757245	122.1307305
-17.414913	43.300758	132.287811	-21.743958	9.273476	127.197014	39.893913	-4.030178	130.29837	34.117165	35.518085	134.349899	37.005539	15.7439535	132.3241345	-80.493455	2.8029985	122.0698935
-16.062565	42.832466	132.046692	-21.744446	9.738362	127.182259	39.853962	-3.86437	130.479691	34.211628	35.731136	134.48703	37.032795	15.933383	132.4833605	-80.521687	3.543341	121.8811575
-14.159928	41.86924	131.917435	-21.847309	10.437716	127.361336	39.804726	-3.727056	131.150452	34.38596	36.049995	134.934326	37.095343	16.1614695	133.042389	-80.789961	4.7139625	121.680283
-12.943661	41.110947	132.008591	-21.971123	10.852744	127.554192	39.828362	-3.698665	131.729279	34.434013	36.232643	135.327484	37.1311875	16.266989	133.5283815	-81.0734335	5.438499	121.5800025
-11.811821	40.233387	132.09549	-22.134724	11.253064	127.760246	39.841011	-3.744869	132.326874	34.459991	36.36512	135.667511	37.150501	16.3101255	133.9971925	-81.419949	6.1960025	121.5232995
-10.735168	39.280365	132.152496	-22.265722	11.553054	127.848328	39.805386	-3.751444	132.73381	34.451004	36.494152	135.93399	37.128195	16.371354	134.3339	-81.659639	6.734754	121.362756
-9.6865	38.239964	132.117004	-22.354357	11.810952	127.857468	39.799507	-3.721967	132.997208	34.458969	36.608078	136.044617	37.129238	16.4430555	134.5209125	-81.837952	7.1788485	121.1940235
-8.694051	37.118324	131.885559	-22.377689	12.037461	127.804352	39.822765	-3.657594	133.050659	34.47451	36.711361	135.99086	37.1486375	16.5268835	134.5207595	-81.9040155	7.5480385	121.0879445
-7.692243	35.942001	131.559723	-22.327623	12.220996	127.693222	39.87912	-3.557242	132.957047	34.480389	36.815521	135.764069	37.1797545	16.6291395	134.360558	-81.8350005	7.8128525	121.025886
-6.367396	34.0317	130.888885	-22.226482	12.472795	127.428963	39.96904	-3.387464	132.715729	34.586376	36.991997	135.209641	37.277708	16.8022665	133.962685	-81.730672	8.1433235	120.895241
-5.488463	32.68367	130.402786	-22.139992	12.594596	127.217224	40.002747	-3.313207	132.551559	34.665848	37.044109	134.796173	37.3342975	16.865451	133.673866	-81.6142815	8.323741	120.760582
-4.714774	31.255568	129.947098	-22.053219	12.706802	127.013519	40.040718	-3.261214	132.383102	34.753754	37.070068	134.448853	37.397236	16.904427	133.4159775	-81.503674	8.509177	120.6110605
-3.974123	29.787313	129.590897	-21.984238	12.828156	126.83091	40.056545	-3.231287	132.278198	34.860481	37.104259	134.125076	37.458513	16.936486	133.201637	-81.426989	8.719826	120.460183
-3.900915	28.628904	129.55188	-21.924774	12.948406	126.664032	40.019268	-3.159215	132.147842	34.940712	37.184658	133.790421	37.47999	17.0127215	132.9691315	-81.329538	8.8840905	120.3589325
-2.68227	26.699881	128.889816	-21.868322	13.082704	126.472946	39.955154	-3.042264	131.957657	34.998604	37.316547	133.43367	37.476879	17.1371415	132.6956635	-81.213523	9.0282665	120.2502285
-2.565314	25.362564	128.716354	-21.844635	13.240358	126.263069	39.887787	-2.902766	131.723175	35.041035	37.493053	133.079712	37.464411	17.2951435	132.4014435	-81.153681	9.1855725	120.1246945
-1.303535	22.626492	128.016357	-21.7847	13.45921	125.988945	39.748775	-2.711764	131.358917	35.075024	37.72438	132.704956	37.4118995	17.506308	132.0319365	-80.9812995	9.412112	119.9459535
-0.866597	20.882643	127.778839	-21.783262	13.616556	125.918579	39.699833	-2.642205	131.247223	35.123844	37.807659	132.617279	37.4118385	17.582727	131.932251	-80.9783625	9.650385	119.904907
-0.42471	19.089945	127.68042	-21.740719	13.714435	125.881638	39.688759	-2.613506	131.236908	35.197838	37.851761	132.643265	37.4432985	17.6191275	131.9400865	-80.9247365	9.8097425	119.8231895
-0.612494	17.532774	127.821266	-21.760778	13.846615	125.95816	39.694664	-2.61131	131.271072	35.269039	37.863472	132.733597	37.4818515	17.626081	132.0023345	-81.0034075	10.067149	119.9139855
0.286021	15.299946	127.45018	-21.764277	13.94018	125.956551	39.714832	-2.62202	131.329941	35.317726	37.865723	132.799438	37.516279	17.6218515	132.0646895	-81.044833	10.2585085	119.8484125
0.560317	13.316181	127.250443	-21.771812	14.004734	125.871086	39.730026	-2.603435	131.378906	35.334892	37.905224	132.783386	37.532459	17.6508945	132.081146	-81.076083	10.3585735	119.661026
0.821327	11.299441	127.003685	-21.764977	14.105947	125.707375	39.751698	-2.521349	131.392258	35.321255	37.987171	132.616913	37.5364765	17.732911	132.0045855	-81.0664305	10.478983	119.4101645
1.037134	8.199965	126.644409	-21.7878	14.360116	125.373581	39.806438	-2.340836	131.53035	35.235981	38.180946	131.912537	37.5212095	17.920055	131.7214435	-81.0968095	10.800177	119.0257185
1.182804	6.092721	126.598991	-21.998341	14.687843	125.169693	39.849155	-2.245317	131.769302	35.179604	38.302094	131.1297	37.5143795	18.0283885	131.449501	-81.5110615	11.3472975	118.889885
1.148494	4.003515	126.812347	-21.989191	14.838396	124.9356	39.897327	-2.153634	132.100021	35.120113	38.364124	130.204681	37.50872	18.105245	131.152351	-81.487102	11.571547	118.718849
1.133955	1.921606	127.208878	-21.9587	14.911723	124.853683	39.904259	-2.030354	132.407196	35.053539	38.348003	129.275009	37.478899	18.1588245	130.8411025	-81.396299	11.6646215	118.8662635
0.995168	-0.087145	127.805748	-21.87759	14.841597	124.950371	39.995155	-1.987117	132.704391	34.730846	38.403927	128.652649	37.3630005	18.208405	130.67852	-81.1181805	11.474789	119.222222
0.907566	-2.053745	128.575699	-21.55323	14.509442	125.168083	40.164574	-2.063174	133.050385	34.737389	38.234375	128.161407	37.4509815	18.0856005	130.605896	-80.5574415	10.9332835	119.73027
0.667431	-3.902219	129.46431	-21.444452	14.201721	125.681221	40.383698	-2.231832	133.494385	34.751507	37.974979	127.894936	37.5676025	17.8715735	130.6946605	-80.4565065	10.5318685	120.6677815
0.387011	-6.533881	130.904572	-21.314171	13.626181	126.659378	40.713871	-2.541367	134.090805	34.811317	37.580627	127.958748	37.762594	17.51963	131.0247765	-80.390936	9.732732	122.2939795
0.138277	-8.105215	131.824356	-21.250774	13.264181	127.331909	40.932343	-2.65817	134.464844	34.799702	37.406929	128.061203	37.8660225	17.3743795	131.2630235	-80.3675705	9.1539825	123.4007945
-0.156572	-9.508881	132.790405	-21.206026	12.963554	127.952026	41.115208	-2.678864	134.736603	34.735783	37.317051	128.129974	37.9254955	17.3190935	131.4332885	-80.3375475	8.6080145	124.4707635
-0.423513	-10.745827	133.720108	-21.198256	12.762976	128.537704	41.327309	-2.635238	134.919479	34.632034	37.308746	128.056625	37.9796715	17.336754	131.488052	-80.3761835	8.189198	125.587356
-0.757639	-11.778826	134.609406	-21.201292	12.633246	129.051254	41.552177	-2.583047	135.063721	34.479668	37.362194	127.914047	38.0159225	17.3895735	131.488884	-80.4185065	7.8769185	126.613624
-1.121765	-12.625482	135.516495	-21.223206	12.551345	129.552338	41.734219	-2.540276	135.082108	34.329052	37.38739	127.778091	38.0316355	17.423557	131.4300995	-80.4780475	7.679133	127.6745765
-1.385244	-13.418788	136.232574	-21.232765	12.469378	130.035812	41.816353	-2.492681	134.939743	34.207726	37.380882	127.736954	38.0120395	17.4441005	131.3383485	-80.4775695	7.4946555	128.7332755
-1.873891	-14.307923	136.832672	-21.231293	12.37415	130.603653	41.794849	-2.481858	134.331161	34.144844	37.491398	127.917419	37.9698465	17.50477	131.12429	-80.4324325	7.24353	130.083016
-2.122044	-14.755138	136.702103	-21.16548	12.280066	130.744492	41.760441	-2.484956	133.931732	34.199413	37.622547	128.158218	37.979927	17.5687955	131.044975	-80.310887	6.9913365	130.444009
-2.445553	-15.115934	136.204453	-21.069687	12.181238	130.660767	41.698769	-2.363986	133.56987	34.295891	37.778343	128.443192	37.99733	17.7071785	131.006531	-80.136704	6.6552975	130.315003
-2.756745	-15.398963	135.297729	-20.969097	12.088208	130.36911	41.671677	-2.344337	133.378326	34.433144	37.918167	128.672501	38.0524105	17.786915	131.0254135	-79.9906045	6.389501	129.7128065
-3.044652	-15.516734	134.352432	-20.911152	12.072808	129.974213	41.711884	-2.382489	133.011932	34.5896	38.062744	129.006409	38.150742	17.8401275	131.0091705	-79.973046	6.3054885	128.9392555
-3.456562	-15.528777	133.443802	-20.873289	12.10308	129.510483	41.814697	-2.500689	132.782028	35.0439	38.00679	129.307098	38.4292985	17.7530505	131.044563	-80.1758765	6.4531095	127.976403
-3.861607	-15.499557	132.499039	-20.84156	12.132218	129.04747	41.792496	-2.509623	132.767136	35.197807	38.011295	129.712097	38.4951515	17.750836	131.2396165	-80.1782715	6.5136	126.8553235
-4.475215	-15.20123	131.001678	-20.784285	12.129375	128.377563	41.583298	-2.605657	132.713135	35.52623	37.902786	130.362732	38.554764	17.6485645	131.5379335	-80.123334	6.6101855	125.2171925
-4.927602	-14.850121	130.072037	-20.761015	12.088849	127.990425	41.492455	-2.760733	132.667343	35.797653	37.865158	130.609848	38.645054	17.5522125	131.6385955	-80.167084	6.6254855	124.3422545
-5.402165	-14.444687	129.207443	-20.739836	12.041571	127.673576	41.380348	-2.880027	132.498581	36.03989	37.851395	130.722549	38.710119	17.485684	131.610565	-80.189791	6.597458	123.736587
-5.952338	-14.02235	128.328629	-20.747211	12.025985	127.415337	41.289818	-2.918346	132.220871	36.216312	37.870209	130.62912	38.753065	17.4759315	131.4249955	-80.247487	6.5760385	123.4056785
-6.516188	-13.601997	127.511169	-20.757858	12.02318	127.180954	41.201103	-2.903989	131.884705	36.28426	37.941097	130.310898	38.7426815	17.518554	131.0978015	-80.2583975	6.527806	123.2641065
-7.17303	-13.184624	126.850174	-20.769518	12.081692	126.980316	41.130482	-2.801574	131.473907	36.241692	37.945976	129.950714	38.686087	17.572201	130.7123105	-80.225123	6.591183	123.2483215
-7.924086	-12.794473	126.27182	-20.776152	12.176851	126.791451	41.081036	-2.698242	131.083603	36.065319	37.881611	129.5271	38.5731775	17.5916845	130.3053515	-80.1254815	6.7620175	123.2775505
-9.165056	-12.294271	125.511955	-20.789139	12.352053	126.578285	41.013966	-2.509851	130.623779	35.465557	37.995556	129.170303	38.2397615	17.7428525	129.897041	-79.8180395	6.9612535	123.259529
-9.96697	-11.976971	124.992966	-20.755819	12.463038	126.419891	40.987228	-2.350133	130.3349	35.342075	38.055931	129.17067	38.1646515	17.852899	129.752785	-79.6762895	7.073177	123.086997
-11.238296	-11.590499	125.012863	-20.729259	12.567777	126.341843	40.996181	-2.209507	130.122375	35.580395	38.06691	129.126007	38.288288	17.9287015	129.624191	-79.746806	7.2068525	123.059495
-12.212783	-11.351061	124.620964	-20.671774	12.641975	126.349602	40.985851	-2.069446	129.964264	35.584049	38.191742	129.187378	38.28495	18.061148	129.575821	-79.628498	7.222802	123.123383
-13.130641	-11.424804	124.514008	-20.592478	12.703241	126.423141	41.012428	-1.943784	129.79512	35.600014	38.29002	129.23317	38.306221	18.173118	129.514145	-79.491177	7.233364	123.332137
-13.860263	-11.757407	124.377274	-20.503695	12.732487	126.497795	41.04187	-1.845578	129.640503	35.631535	38.397766	129.140671	38.3367025	18.276094	129.390587	-79.3440925	7.18888	123.605003
-14.942709	-11.962683	124.626579	-20.430725	12.76354	126.602463	41.063301	-1.747383	129.505646	35.657242	38.466038	128.882996	38.3602715	18.3593275	129.194321	-79.2217215	7.1677525	124.010605
-16.5865	-12.484696	125.163689	-20.360153	12.806955	126.764992	41.09726	-1.661001	129.402023	35.698742	38.475723	128.330307	38.398001	18.407361	128.866165	-79.118307	7.206549	124.663819
-17.689974	-12.842319	125.586761	-20.249329	12.788993	126.779999	41.169785	-1.65126	129.381927	35.379772	38.560753	127.976013	38.2747785	18.4547465	128.67897	-78.7734365	7.1232395	124.881028
-18.814943	-13.274201	126.141373	-20.143587	12.788881	126.897064	41.277077	-1.644673	129.369766	35.392693	38.468105	127.475952	38.334885	18.411716	128.422859	-78.622059	7.166046	125.371269
-19.950924	-13.734892	126.847839	-19.987646	12.724926	127.025757	41.417156	-1.678874	129.409195	35.449963	38.366081	126.881393	38.4335595	18.3436035	128.145294	-78.4088515	7.1062485	125.90622
-20.995516	-14.188411	127.65435	-19.789833	12.600862	127.199158	41.567661	-1.716777	129.478271	35.50127	38.243042	126.2444	38.5344655	18.2631325	127.8613355	-78.1141315	6.9385915	126.5369805
-22.067945	-14.612595	128.668137	-19.615639	12.465524	127.632568	41.766216	-1.750493	129.505005	35.527687	38.078629	125.611832	38.6469515	18.164068	127.5584185	-77.8782295	6.76698	127.7067175
-23.143724	-15.081498	129.864471	-19.395842	12.231256	128.240555	41.950569	-1.819508	129.520874	35.522972	37.888111	125.043365	38.7367705	18.0343015	127.2821195	-77.5284545	6.4282105	129.1989905
-24.568262	-15.610345	131.804474	-19.112185	11.746698	129.524933	42.176605	-1.98009	129.644196	35.420593	37.554165	124.629929	38.798599	17.7870375	127.1370625	-77.022969	5.7063585	131.9128035
-25.53656	-15.947109	133.1147	-18.989412	11.346904	130.610901	42.303665	-2.123086	129.827789	35.325657	37.337746	124.711586	38.814661	17.60733	127.2696875	-76.793485	5.086478	133.9521145
-26.500713	-16.28643	134.377701	-18.903355	10.920258	131.745697	42.403316	-2.261985	130.060043	35.201519	37.175312	125.050629	38.8024175	17.4566635	127.555336	-76.6091275	4.3838525	135.936058
-27.295542	-16.496737	135.473724	-18.824032	10.505749	132.818161	42.503918	-2.361582	130.288513	35.094067	37.089409	125.475075	38.7989925	17.3639135	127.881794	-76.4470565	3.6475845	137.754528
-28.069794	-16.652609	136.423676	-18.74456	10.151138	133.722168	42.596657	-2.430749	130.464966	34.980984	37.027348	125.845871	38.7888205	17.2982995	128.1554185	-76.2779405	3.0039765	139.2889175
-28.821499	-16.752115	137.175674	-18.652119	9.854935	134.409393	42.674946	-2.484668	130.457031	34.881027	36.976879	126.075676	38.7779865	17.2461055	128.2663535	-76.0822245	2.4637645	140.5524325
-29.534227	-16.808813	137.717194	-18.554955	9.627167	134.860962	42.739605	-2.514849	130.355148	34.803234	36.944702	126.150337	38.7714195	17.2149265	128.2527425	-75.8813295	2.0394075	141.4691815
-30.359449	-16.719774	138.16832	-18.393702	9.390461	135.158768	42.815811	-2.56635	129.999802	34.778439	36.856201	126.000122	38.797125	17.1449255	127.999962	-75.584529	1.6359965	142.317574
-30.788946	-16.565428	138.315475	-18.293882	9.290595	135.167831	42.871147	-2.641611	129.727142	34.77457	36.755268	125.768661	38.8228585	17.0568285	127.7479015	-75.4106225	1.5243615	142.5877605
-31.179295	-16.35191	138.387299	-18.197548	9.231596	135.051971	42.936611	-2.740627	129.433044	34.79567	36.623772	125.495293	38.8661405	16.9415725	127.4641685	-75.2612365	1.5216195	142.6397735
-31.501366	-16.071194	138.35463	-18.133011	9.19298	134.893982	42.991013	-2.862669	129.20462	34.834076	36.484703	125.180069	38.9125445	16.811017	127.1923445	-75.1785665	1.574943	142.5956195
-31.748539	-15.716637	138.279709	-18.080034	9.1759	134.701477	43.014103	-2.962197	129.049332	34.879745	36.360371	124.936127	38.946924	16.699087	126.9927295	-75.106992	1.652713	142.4102245
-31.878494	-15.263222	138.149536	-18.063997	9.188754	134.528595	43.006283	-3.042074	128.965698	34.922211	36.268608	124.75164	38.964247	16.613267	126.858669	-75.092241	1.764241	142.198521
-31.927887	-14.724954	138.011169	-18.079576	9.248815	134.368454	43.019855	-3.080849	129.020676	34.941368	36.228851	124.603256	38.9806115	16.574001	126.811966	-75.1397635	1.923629	141.924942
-31.905975	-13.729635	137.813583	-18.13703	9.438671	134.138107	43.025581	-3.014268	129.256805	34.959335	36.272575	124.595116	38.992458	16.6291535	126.9259605	-75.266518	2.2481885	141.3502535
-31.769815	-12.958975	137.58139	-18.169968	9.583791	133.994675	43.065529	-2.877578	129.625824	35.021111	36.388077	124.770416	39.04332	16.7552495	127.19812	-75.383256	2.4123325	140.79123
-31.55187	-12.050689	137.243958	-18.195812	9.75761	133.856659	43.195885	-2.730214	130.183273	35.170593	36.54657	125.183037	39.183239	16.908178	127.683155	-75.574863	2.607042	140.030163
-31.325249	-11.035643	136.669189	-18.200796	9.908462	133.656845	43.391617	-2.588966	131.028275	35.41116	36.736279	125.914406	39.4013885	17.0736565	128.4713405	-75.8029805	2.7432675	138.8423495
-31.02651	-9.964455	135.809906	-18.24577	10.07695	133.396072	43.609825	-2.49827	132.041626	35.7799	36.961098	126.931854	39.6948625	17.231414	129.48674	-76.1864025	2.922486	137.305404
-30.78891	-8.820566	134.842667	-18.307281	10.238985	133.025238	43.766136	-2.546495	133.047821	36.202595	37.09441	128.05191	39.9843655	17.2739575	130.5498655	-76.5989275	3.2040125	135.5006105
-30.512798	-7.545895	133.817322	-18.415724	10.376942	132.592819	43.740368	-2.74981	133.808228	36.564404	37.077347	128.950531	40.152386	17.1637685	131.3793795	-76.983834	3.5901155	133.8062585
-30.13517	-5.420966	132.449371	-18.596699	10.583787	131.886566	43.453842	-3.019576	134.248398	37.14106	36.780312	129.576035	40.297451	16.880368	131.9122165	-77.490849	4.287206	131.8609155
-29.964766	-3.922671	131.796814	-18.705923	10.695173	131.516205	43.215389	-3.175759	134.163666	37.205719	36.676273	129.621384	40.210554	16.750257	131.892525	-77.6224	4.640089	131.139885
-29.76749	-2.327849	131.252075	-18.770788	10.750431	131.238098	43.019138	-3.276753	133.789261	37.189709	36.604424	129.572983	40.1044235	16.6638355	131.681122	-77.6459995	4.8370265	130.795074
-29.57093	-0.688479	130.86734	-18.772831	10.767012	131.082581	42.899178	-3.297644	133.345657	37.165909	36.572502	129.476715	40.0325435	16.637429	131.411186	-77.5782055	4.896595	130.753976
-29.429567	0.974521	130.692307	-18.73295	10.738939	131.044846	42.847332	-3.289482	132.929245	37.193516	36.579655	129.375244	40.020424	16.6450865	131.1522445	-77.486324	4.8327915	130.9374475
-29.290876	2.74693	130.646561	-18.673948	10.691445	131.087769	42.852657	-3.303916	132.515396	37.222984	36.561832	129.309326	40.0378205	16.628958	130.912361	-77.3857165	4.753932	131.263177
-29.167551	4.480267	130.693115	-18.60124	10.636997	131.181259	42.90501	-3.336651	132.211807	37.219021	36.490765	129.179443	40.0620155	16.577057	130.695625	-77.2644955	4.69693699999999	131.666893
-28.993341	7.230171	130.838058	-18.478464	10.482003	131.367477	43.016815	-3.446696	131.896332	37.253368	36.355938	128.920853	40.1350915	16.454621	130.4085925	-77.0920195	4.509385	132.3263615
-28.921854	9.035501	130.971405	-18.436466	10.349647	131.529236	43.069424	-3.566204	131.703537	36.912338	36.34	128.831207	39.990881	16.386898	130.267372	-76.863813	4.312396	132.7911
-28.837639	10.949637	131.043533	-18.402025	10.20638	131.653412	43.108959	-3.673738	131.500748	36.818272	36.228733	128.541641	39.9636155	16.2774975	130.0211945	-76.7676655	4.1352625	133.2856295
-28.770348	12.837282	131.105713	-18.387291	10.052591	131.723801	43.078197	-3.733855	131.23259	36.707832	36.170143	128.177078	39.8930145	16.218144	129.704834	-76.6675965	3.887038	133.742768
-28.668367	14.828904	131.029083	-18.397102	9.916784	131.74115	43.00206	-3.798091	130.890671	36.570648	36.082924	127.917007	39.786354	16.1424165	129.403839	-76.580558	3.6911515	134.078461
-28.557858	16.797165	130.990189	-18.42602	9.768764	131.745636	42.947987	-3.857762	130.584244	36.431385	36.024212	127.797905	39.689686	16.083225	129.1910745	-76.541726	3.454303	134.3001975
-28.436449	18.881603	131.069336	-18.471346	9.624606	131.843445	42.860264	-3.942167	130.376358	36.352203	35.961777	127.908157	39.6062335	16.009805	129.1422575	-76.5489255	3.239407	134.5446325
-28.209448	22.049442	131.543365	-18.60183	9.415335	132.17485	42.730244	-4.063531	130.262451	36.309948	35.899181	128.601746	39.520096	15.917825	129.4320985	-76.723756	2.912845	134.9176015
-28.028042	24.189739	132.075974	-18.700117	9.295147	132.448944	42.611908	-4.13125	130.283691	36.621681	35.768242	129.270523	39.6167945	15.818496	129.777107	-77.0170285	2.771798	135.120781
-27.824234	26.334644	132.837448	-18.838531	9.191123	132.750809	42.46331	-4.198443	130.449234	36.625965	35.735527	130.313568	39.5446375	15.768542	130.381401	-77.2216995	2.613704	135.120217
-27.615086	28.478065	133.71846	-18.995865	9.160601	133.103745	42.309525	-4.295899	130.688492	36.71624	35.698151	131.604034	39.5128825	15.701126	131.146263	-77.5046125	2.620076	135.061227
-27.366268	30.568579	134.796402	-19.161537	9.128796	133.437805	42.180351	-4.413759	131.043289	36.847443	35.634281	133.077789	39.513897	15.610261	132.060539	-77.836971	2.647331	134.815071
-27.113655	32.567177	136.051956	-19.316589	9.107267	133.696274	42.047501	-4.55615	131.358963	37.013367	35.519962	134.607132	39.530434	15.481906	132.9830475	-78.163612	2.732628	134.4095005
-26.84643	34.422733	137.447433	-19.459114	9.110221	133.98497	41.947021	-4.7035	131.573044	37.18652	35.346642	136.052612	39.5667705	15.321571	133.812828	-78.4849985	2.898871	134.157112
-26.414606	36.977661	139.513702	-19.641272	9.199923	134.352783	41.726135	-4.818291	131.567505	37.284275	35.060562	137.699921	39.505205	15.1211355	134.633713	-78.787749	3.2787105	134.071853
-26.148056	38.537155	140.825836	-19.757465	9.284231	134.504181	41.492966	-4.824469	131.306503	37.303669	34.857155	138.330719	39.3983175	15.016343	134.818611	-78.9132475	3.552119	134.189751
-25.863064	39.985264	141.761047	-19.910141	9.387206	134.589569	41.276077	-4.795564	130.965408	37.251709	34.747349	138.574326	39.263893	14.9758925	134.769867	-79.084175	3.7985195	134.409271
-25.585287	41.280617	142.340988	-20.038456	9.554726	134.57814	41.068336	-4.730462	130.697418	37.145153	34.728935	138.568924	39.1067445	14.9992365	134.633171	-79.1836565	4.1102155	134.523109
-25.312843	42.511631	142.633255	-20.158716	9.710975	134.535187	40.897896	-4.663565	130.496857	37.012566	34.768806	138.478256	38.955231	15.0526205	134.4875565	-79.272663	4.3693295	134.5828175
-24.979454	43.654812	142.530029	-20.279863	9.897694	134.455688	40.746216	-4.65186	130.407364	36.880978	34.807625	138.199326	38.813597	15.0778825	134.303345	-79.373323	4.7175055	134.608031
-24.712809	44.643311	142.245102	-20.402996	10.0278	134.327087	40.598347	-4.695067	130.345917	36.737591	34.81044	137.814026	38.667969	15.0576865	134.0799715	-79.473961	4.9979135	134.5742025
-24.284439	45.720207	141.540894	-20.553596	10.099427	134.097809	40.366543	-4.920356	130.198166	36.554871	34.67577	136.97818	38.460707	14.877707	133.588173	-79.567899	5.321147	134.607445
-23.967648	46.240131	141.039505	-20.628586	10.11447	133.960587	40.22295	-5.114115	130.063812	36.447693	34.575962	136.312683	38.3353215	14.7309235	133.1882475	-79.5924935	5.4980165	134.7329265
-23.632767	46.593716	140.598618	-20.695776	10.066965	133.885834	40.060596	-5.274772	129.869659	36.331158	34.4403	135.698288	38.195877	14.582764	132.7839735	-79.587429	5.551166	134.9876945
-23.36384	46.858364	140.389725	-20.757519	9.989086	133.890182	39.898014	-5.429386	129.695496	36.194504	34.302345	135.139389	38.046259	14.4364795	132.4174425	-79.561297	5.5416925	135.3629215
-22.917402	46.885185	140.178894	-20.836349	9.890454	134.012466	39.740528	-5.57132	129.557098	36.066925	34.17255	134.734772	37.9037265	14.300615	132.145935	-79.5764245	5.480293	135.878997
-22.531832	46.864605	140.19313	-20.919748	9.780549	134.24292	39.595608	-5.74471	129.504181	35.932453	34.018253	134.440292	37.7640305	14.1367715	131.9722365	-79.6035265	5.4243265	136.5136035
-22.021246	46.701706	140.26059	-21.004963	9.650461	134.520447	39.432796	-5.920155	129.475616	35.81691	33.848354	134.25415	37.624853	13.9640995	131.864883	-79.634779	5.3368225	137.176011
-20.996656	46.189671	140.194565	-21.118406	9.408288	134.778275	39.226185	-6.211424	129.361267	35.672371	33.511936	134.042786	37.449278	13.650256	131.7020265	-79.68609	5.16632	137.8545235
-20.371405	45.801716	140.044861	-21.185944	9.214716	134.763596	39.08601	-6.439113	129.178085	35.537998	33.292259	133.766983	37.312004	13.426573	131.472534	-79.683892	5.002859	138.054658
-19.670006	45.383373	139.686172	-21.24894	9.018019	134.550613	38.933105	-6.636213	128.887634	35.407059	33.074577	133.496063	37.170082	13.219182	131.1918485	-79.667962	4.816856	137.9093775
-18.863848	44.812283	139.118332	-21.313988	8.81062	134.220413	38.804707	-6.825687	128.548569	35.278721	32.842167	133.151108	37.041714	13.00824	130.8498385	-79.66969	4.613	137.5909875
-18.04563	44.180237	138.521393	-21.37948	8.619583	133.839005	38.371643	-6.818188	128.349655	35.118996	32.641518	132.823746	36.7453195	12.911665	130.5867005	-79.5042795	4.327501	137.0913095
-17.042648	43.491642	137.936768	-21.466433	8.455938	133.46788	38.307255	-6.973863	128.09404	34.967648	32.472672	132.619431	36.6374515	12.7494045	130.3567355	-79.5703175	4.1624715	136.5790245
-16.250784	42.674049	137.439194	-21.545101	8.300593	133.149597	38.284504	-7.09042	127.988205	34.824478	32.353695	132.498718	36.554491	12.6316375	130.2434615	-79.644693	3.9695485	136.0557325
-14.651546	41.278831	136.758102	-21.675022	8.092711	132.735199	38.286366	-7.1679	127.957405	34.619072	32.301395	132.530106	36.452719	12.5667475	130.2437555	-79.802763	3.6186745	135.2266425
-13.531486	40.274693	136.344604	-21.776352	7.979047	132.470718	38.261681	-7.180697	127.951576	34.482639	32.282585	132.594223	36.37216	12.550944	130.2728995	-79.924864	3.40715	134.6685365
-12.329761	39.186852	135.965591	-21.847898	7.899993	132.195969	38.240223	-7.199457	127.951012	34.365608	32.250179	132.674774	36.3029155	12.525361	130.312893	-79.9987115	3.274625	134.079045
-10.991358	38.009418	135.576385	-21.931004	7.754604	131.820206	38.231068	-7.262066	128.006653	34.285053	32.19862	132.816132	36.2580605	12.468277	130.4113925	-80.1200685	3.040931	133.2290195
-9.751552	36.767693	135.153961	-21.99884	7.582515	131.371704	38.265923	-7.375236	128.132263	34.219635	32.074066	133.045914	36.242779	12.349415	130.5890885	-80.240459	2.815615	132.1543195
-8.334901	35.400089	134.577316	-22.076731	7.41277	130.780289	38.387066	-7.562201	128.379089	34.186981	31.941566	133.368195	36.2870235	12.1896825	130.873642	-80.4404855	2.6358575	130.686936
-6.999662	33.986675	133.926041	-22.209034	7.276445	130.095184	38.840641	-7.920634	128.565125	34.112053	31.832611	133.640869	36.476347	11.9559885	131.102997	-80.894415	2.5969015	129.087371
-4.818481	31.74659	132.549179	-22.385101	7.190024	128.67865	38.953476	-8.023881	128.898438	33.891083	31.798977	133.774368	36.4222795	11.887548	131.336403	-81.1924815	2.4925	126.020897
-3.47417	30.258057	131.361282	-22.54034	7.298759	127.633751	38.985397	-7.958757	129.064865	33.673798	31.972042	133.481949	36.3295975	12.0066425	131.273407	-81.4102775	2.5908755	123.994095
-2.013729	28.700178	130.066086	-22.571819	7.391669	126.460823	39.023502	-7.804081	129.032394	33.483078	32.194786	133.002884	36.25329	12.1953525	131.017639	-81.396928	2.5879855	121.904007
-0.652985	27.109211	128.78392	-22.496365	7.509562	125.215874	39.122562	-7.622046	128.822556	33.344921	32.387882	132.367294	36.2337415	12.382918	130.594925	-81.2264715	2.636206	119.836823
0.799581	25.449705	127.576622	-22.356108	7.622128	124.111855	39.248432	-7.460526	128.568542	33.297493	32.574028	131.476227	36.2729625	12.556751	130.0223845	-80.9851785	2.687505	118.2013255
2.147458	23.733051	126.425301	-22.138647	7.676601	123.081299	39.028496	-7.130912	128.304092	33.385025	32.69545	130.660553	36.2067605	12.782269	129.4823225	-80.4840545	2.570933	116.6802755
2.892139	22.246983	125.677475	-21.967909	7.728379	122.193481	39.167248	-7.056896	128.015762	33.457424	32.743118	129.837936	36.312336	12.843111	128.926849	-80.248154	2.613647	115.460113
5.418513	19.140383	124.195374	-21.738512	7.641008	120.960236	39.289265	-7.021952	127.682129	33.575535	32.773418	128.834122	36.4324	12.875733	128.2581255	-79.909424	2.406283	113.6623465
6.232588	17.354046	123.756645	-21.626631	7.552478	120.275452	39.339283	-7.029804	127.579323	33.58403	32.752934	128.39502	36.4616565	12.861565	127.9871715	-79.7149185	2.243391	112.5637325
7.293631	15.48485	123.361801	-21.51519	7.417198	119.664192	39.38068	-7.048935	127.502647	33.282696	32.838432	128.124222	36.331688	12.8947485	127.8134345	-79.362068	1.9396475	111.5149495
8.308486	13.47389	122.921524	-21.441177	7.281269	119.094444	39.402832	-7.093801	127.323303	33.300884	32.797974	127.703896	36.351858	12.8520865	127.5135995	-79.234212	1.7104515	110.6752885
9.228731	11.584399	122.488808	-21.690975	7.353156	118.69136	39.403324	-7.136598	127.121887	33.263813	32.73645	127.169182	36.3335685	12.799926	127.1455345	-79.7155185	1.906386	110.2371855
10.06234	9.585903	122.021675	-21.585827	7.20173	118.061401	39.35704	-7.179998	126.884369	33.235123	32.657009	126.606056	36.2960815	12.7385055	126.7452125	-79.4677355	1.6649545	109.3775895
10.82607	7.690748	121.676811	-21.556108	7.069372	117.518059	39.332943	-7.217322	126.668861	33.174042	32.597996	126.089989	36.2534925	12.690337	126.379425	-79.3657085	1.448407	108.656693
11.75675	4.765381	121.29023	-21.557035	6.914739	116.814331	39.2756	-7.239813	126.519379	33.049797	32.546955	125.373718	36.1626985	12.653571	125.9465485	-79.2767685	1.175907	107.6821135
12.283116	2.929722	121.109032	-21.620657	6.857039	116.369095	39.204945	-7.19943	126.444878	32.917812	32.583698	124.916313	36.0613785	12.692134	125.6805955	-79.3026925	1.021944	107.0575945
12.67105	0.999686	120.888542	-21.689407	6.821126	115.916016	39.097698	-7.119123	126.334595	32.750504	32.651604	124.511314	35.924101	12.7662405	125.4229545	-79.302915	0.876011500000001	106.4090775
13.00247	-0.770394	120.739449	-21.774502	6.802702	115.473045	38.958721	-7.034111	126.194092	32.590492	32.70908	124.071327	35.7746065	12.8374845	125.1327095	-79.3236105	0.7679195	105.8133805
13.248473	-2.615862	120.481239	-21.848778	6.785539	115.048088	38.817001	-6.97488	126.038383	32.432114	32.748852	123.667076	35.6245575	12.886986	124.8527295	-79.3221135	0.684092	105.2434465
13.406873	-4.335244	120.361649	-21.927568	6.757225	114.682579	38.685955	-6.933357	125.902092	32.285057	32.758274	123.335663	35.485506	12.9124585	124.6188775	-79.340642	0.6019915	104.7462805
13.452229	-6.00002	120.271645	-21.997456	6.740031	114.373383	38.582458	-6.905132	125.84063	32.160603	32.779358	123.057976	35.3715305	12.937113	124.449303	-79.3664425	0.542949	104.297463
12.307682	-7.731917	120.047867	-22.067984	6.707071	113.960419	38.451046	-6.847907	125.861023	32.027225	32.818336	122.782944	35.2391355	12.9852145	124.3219835	-79.3751035	0.428927499999999	103.5988545
11.395151	-8.835559	119.888702	-22.10511	6.659243	113.672081	38.378506	-6.847723	125.906929	31.947851	32.804401	122.588409	35.1631785	12.978339	124.247669	-79.3733985	0.340147000000002	103.096493
10.339556	-9.80009	119.727051	-22.125099	6.594409	113.387177	38.304146	-6.881617	125.920639	31.873686	32.759892	122.376106	35.088916	12.9391375	124.1483725	-79.339114	0.249680499999998	102.6259815
9.202921	-10.811636	119.545815	-22.150579	6.533625	113.132683	38.223316	-6.961678	125.948502	31.825453	32.634754	122.072937	35.0243845	12.836538	124.0107195	-79.3255425	0.230711999999999	102.2546465
7.946722	-11.808748	119.397057	-22.168514	6.457211	112.904755	38.127663	-7.044531	125.940811	31.787733	32.502659	121.698891	34.957698	12.729064	123.819851	-79.294726	0.185357999999999	101.989659
6.574221	-12.702717	119.21743	-22.212585	6.379067	112.760994	38.025528	-7.129987	125.874588	31.740328	32.370003	121.352303	34.882928	12.620008	123.6134455	-79.308098	0.138126000000002	101.9085425
5.137643	-13.544922	118.993523	-22.260445	6.27211	112.713219	37.912212	-7.196544	125.806046	31.701923	32.268154	121.078125	34.8070675	12.535805	123.4420855	-79.3279575	0.00841499999999762	101.9843525
3.00806	-14.982994	118.554688	-22.348114	6.082968	112.886658	37.767879	-7.298684	125.722122	31.626427	32.160671	121.004044	34.697153	12.4309935	123.363083	-79.393381	-0.265057499999999	102.410233
1.340072	-15.690372	118.403625	-22.408451	5.963863	113.263252	37.7117	-7.334684	125.658783	31.550079	32.08947	121.140923	34.6308895	12.377393	123.399853	-79.4477915	-0.449667	103.126651
-0.5759	-16.400583	118.455948	-22.458248	5.84019	113.882401	37.707325	-7.361918	125.686874	31.476875	32.054207	121.323845	34.5921	12.3461445	123.5053595	-79.508596	-0.6657645	104.2594425
-2.408203	-16.954185	118.678459	-22.518257	5.733572	114.698517	37.713833	-7.345469	125.691536	31.419823	32.036476	121.497467	34.566828	12.3455035	123.5945015	-79.603342	-0.8783595	105.8025325
-4.676591	-17.403946	119.031395	-22.612522	5.63252	115.691414	37.698837	-7.301079	125.651192	31.306067	32.040707	121.596657	34.502452	12.369814	123.6239245	-79.727496	-1.104774	107.7589035
-6.749217	-17.865675	119.483902	-22.778709	5.541326	116.843559	37.635174	-7.228837	125.531723	31.102955	32.061733	121.639969	34.3690645	12.416448	123.585846	-79.9264825	-1.333796	110.101272
-8.972937	-18.409344	120.22538	-23.038666	5.446487	118.135513	37.501289	-7.146234	125.465248	30.790052	32.098591	121.652115	34.1456705	12.4761785	123.5586815	-80.2230025	-1.5832045	112.7123445
-12.375977	-18.95845	122.006477	-23.566896	5.285991	120.258102	37.168358	-7.049742	125.588242	30.131266	32.120789	121.668671	33.649812	12.5355235	123.6284565	-80.783604	-1.9635415	116.8877475
-14.608179	-19.498188	123.4328	-23.99522	5.17024	121.747543	36.859779	-7.04737	125.890442	29.615896	32.066719	121.790932	33.2378375	12.5096745	123.840687	-81.2282775	-2.1691945	119.654399
-16.927485	-19.752203	124.915436	-24.45162	5.058639	123.193123	36.526852	-7.067043	126.354095	29.154169	32.005836	122.019257	32.8405105	12.4693965	124.186676	-81.7437505	-2.3521185	122.19957
-19.360134	-20.027819	126.471031	-24.68157	4.793207	124.469795	36.188976	-7.105039	126.845146	28.665203	31.933578	122.270821	32.4270895	12.4142695	124.5579835	-81.7902295	-2.8278555	124.3816065
-21.626825	-20.144878	127.906883	-25.071451	4.707101	125.746048	35.830357	-7.151813	127.28833	28.192938	31.834492	122.512329	32.0116475	12.3413395	124.9003295	-82.1545495	-2.9271375	126.5917665
-23.945374	-20.25429	129.315155	-25.40646	4.624811	126.957298	35.461037	-7.182143	127.660095	27.77969	31.739077	122.739494	31.6203635	12.278467	125.1997945	-82.4332835	-3.028845	128.7148015
-26.122862	-20.217892	130.631775	-25.676008	4.572142	128.085144	35.147209	-7.242967	128.029648	27.434803	31.648376	122.970406	31.291006	12.2027045	125.500027	-82.643022	-3.0584205	130.670261
-29.324537	-20.119036	132.46106	-25.955063	4.498132	129.555038	35.0919	-7.548699	128.446426	27.063047	31.465063	123.3452	31.0774735	11.958182	125.895813	-82.9875995	-2.961918	133.214263
-31.311813	-19.869411	133.449036	-26.078075	4.475557	130.320969	34.911613	-7.645151	128.810165	26.922781	31.347164	123.566483	30.917197	11.8510065	126.188324	-83.073347	-2.8998925	134.453614
-33.30188	-19.60129	134.343414	-26.152443	4.478733	130.932434	34.790066	-7.714664	129.096649	26.818481	31.247135	123.69928	30.8042735	11.7662355	126.3979645	-83.1091595	-2.8087695	135.4669035
-35.146225	-19.18342	135.02803	-26.188446	4.511899	131.365402	34.698383	-7.761446	129.350235	26.75704	31.18659	123.762009	30.7277115	11.712572	126.556122	-83.1046035	-2.688774	136.174682
-36.936665	-18.693304	135.595428	-26.214302	4.595829	131.628784	34.658466	-7.752097	129.545013	26.725384	31.164801	123.780716	30.691925	11.706352	126.6628645	-83.120529	-2.514694	136.5947035
-38.661255	-18.126804	135.983353	-26.19721	4.72069	131.766052	34.672848	-7.691437	129.687241	26.73114	31.213215	123.707352	30.701994	11.760889	126.6972965	-83.096414	-2.319509	136.8348075
-40.266159	-17.440945	136.166306	-26.199215	4.882543	131.814651	34.704659	-7.61548	129.712067	26.739771	31.293144	123.59964	30.722215	11.838832	126.6558535	-83.120645	-2.073746	136.9734485
-42.652058	-16.197903	136.235458	-26.231415	5.115008	131.73764	34.609402	-7.510935	129.479568	26.703003	31.408962	123.293236	30.6562025	11.9490135	126.386402	-83.1190325	-1.7189975	137.088878
-44.101418	-15.279621	136.083878	-26.275885	5.224879	131.599518	34.492981	-7.45121	129.210999	26.646673	31.459251	123.075417	30.569827	12.0040205	126.143208	-83.121597	-1.5542625	137.055828
-45.535103	-14.236916	135.866516	-26.329905	5.298778	131.430756	34.37114	-7.425205	128.852753	26.581278	31.511562	122.928795	30.476209	12.0431785	125.890774	-83.136019	-1.4456225	136.970738
-46.852104	-13.112089	135.566803	-26.389128	5.342847	131.291962	34.226456	-7.40839	128.486816	26.522144	31.580219	122.834061	30.3743	12.0859145	125.6604385	-83.152556	-1.4002205	136.9234855
-48.084404	-11.931078	135.26091	-26.465965	5.3417	131.187622	34.09433	-7.369421	128.17189	26.469084	31.666977	122.835716	30.281707	12.148778	125.503803	-83.213637	-1.465378	136.871441
-49.278339	-10.619693	134.960632	-26.521116	5.346223	131.18219	33.663124	-7.183716	127.939713	26.427588	31.776962	123.067894	30.045356	12.296623	125.5038035	-83.087588	-1.604177	136.8605765
-50.322117	-9.271873	134.785629	-26.5847	5.328091	131.296143	33.490192	-7.20673	127.587196	26.417631	31.879955	123.457947	29.9539115	12.3366125	125.5225715	-83.1233115	-1.6804305	137.0697145
-51.795589	-6.9907	134.810989	-26.701794	5.271844	131.651993	33.191536	-7.242127	127.206673	26.472546	32.007519	124.087776	29.832041	12.382696	125.6472245	-83.235629	-1.839008	137.6567615
-52.608944	-5.46763	134.82016	-26.715628	5.275822	131.804977	33.078934	-7.285553	126.842308	26.521128	32.05875	124.42598	29.800031	12.3865985	125.634144	-83.231287	-1.8349545	137.97581
-53.386009	-3.85088	134.815369	-26.698435	5.304055	131.784241	32.971325	-7.270433	126.550522	26.592031	32.130424	124.568832	29.781678	12.4299955	125.559677	-83.178548	-1.8218855	138.008805
-54.047688	-2.207906	134.681564	-26.631746	5.376676	131.652634	32.946476	-7.209497	126.197884	26.674181	32.212509	124.597122	29.8103285	12.501506	125.397503	-83.0738205	-1.748154	137.907765
-54.619823	-0.560721	134.470657	-26.532824	5.485978	131.400711	32.992992	-7.158124	125.896278	26.786312	32.270763	124.532379	29.889652	12.5563195	125.2143285	-82.9553	-1.5843635	137.5870935
-55.127399	1.134163	134.113068	-26.420296	5.603798	131.097717	33.075409	-7.111876	125.681519	26.949978	32.327087	124.418892	30.0126935	12.6076055	125.0502055	-82.8532855	-1.4000095	137.1452285
-55.52079	2.813509	133.638184	-26.3223	5.756603	130.733078	33.170612	-7.08057	125.494614	27.121206	32.384365	124.391319	30.145909	12.6518975	124.9429665	-82.790509	-1.1386915	136.5231895
-56.01833	5.425062	133.105225	-26.24036	6.031135	130.319763	33.218338	-7.02669	125.296722	27.352613	32.479763	124.4534	30.2854755	12.7265365	124.875061	-82.7661955	-0.664266499999998	135.764465
-56.243092	7.179198	132.925873	-26.220816	6.237664	130.175186	33.20351	-6.952666	125.171829	27.463341	32.571903	124.561882	30.3334255	12.8096185	124.8668555	-82.7750575	-0.3342905	135.4835165
-56.252098	9.033505	132.894684	-26.206558	6.464755	130.133667	33.159885	-6.805676	125.044159	27.520237	32.710915	124.699875	30.340061	12.9526195	124.872017	-82.753177	-0.0231095000000003	135.395317
-56.414352	10.688039	133.038605	-26.19372	6.705042	130.167282	33.123474	-6.57818	124.931763	27.528095	32.925049	124.822083	30.3257845	13.1734345	124.876923	-82.7132245	0.236649499999999	135.457641
-56.393517	12.419828	133.233429	-26.178053	6.952385	130.270798	33.111313	-6.321165	124.829033	27.513239	33.166355	124.96376	30.312276	13.422595	124.8963965	-82.668382	0.482174999999998	135.6451995
-56.288506	14.137733	133.458893	-26.129177	7.176726	130.372864	33.124405	-6.049301	124.774422	27.530804	33.405209	125.108551	30.3276045	13.677954	124.9414865	-82.5859585	0.675498000000001	135.8042415
-56.057636	15.875705	133.618179	-26.058447	7.417461	130.443726	33.173664	-5.798362	124.731651	27.566093	33.630737	125.234436	30.3698785	13.9161875	124.9830435	-82.4867725	0.918734499999999	135.9044085
-55.634117	18.44306	133.648056	-25.934338	7.789052	130.455811	33.291634	-5.506654	124.668549	27.71031	33.945225	125.331284	30.500972	14.2192855	124.9999165	-82.369648	1.3588185	135.9117055
-55.241531	20.16283	133.60466	-25.838692	8.041366	130.359863	33.354977	-5.324301	124.613937	27.854225	34.140465	125.344254	30.604601	14.408082	124.9790955	-82.281985	1.67465	135.7406305
-54.741623	21.889479	133.425491	-25.736731	8.304584	130.198868	33.41864	-5.153292	124.506744	27.991974	34.316486	125.345955	30.705307	14.581597	124.9263495	-82.178769	2.027571	135.4713865
-54.179909	23.555569	133.231949	-25.621206	8.56724	130.023499	33.487473	-4.992164	124.410294	28.148466	34.493279	125.297836	30.8179695	14.7505575	124.854065	-82.0603815	2.3839225	135.192933
-53.527145	25.266674	133.096069	-25.516832	8.830609	129.84375	33.53867	-4.800198	124.322426	28.280392	34.671631	125.280205	30.909531	14.9357165	124.8013155	-81.943195	2.7255015	134.8861845
-52.801521	26.949015	132.907104	-25.410336	9.088113	129.706116	33.603916	-4.620679	124.235771	28.4139	34.841072	125.28981	31.008908	15.1101965	124.7627905	-81.82958	3.0660295	134.6494415
-52.041363	28.557941	132.789841	-25.303471	9.325122	129.601868	33.65963	-4.476948	124.15509	28.555477	34.976994	125.396141	31.1075535	15.250023	124.7756155	-81.7144955	3.400221	134.4281205
-50.689594	30.947983	132.855621	-25.159151	9.562245	129.503754	33.737949	-4.329725	124.004074	28.816036	35.091984	125.769218	31.2769925	15.3811295	124.886646	-81.5952945	3.7433605	134.120862
-49.727459	32.482037	132.992096	-25.101406	9.697477	129.435913	33.755642	-4.274419	123.881821	29.00174	35.138271	126.097298	31.378691	15.431926	124.9895595	-81.581503	3.963028	133.8822665
-48.705055	33.975689	133.174927	-25.060793	9.836535	129.315765	33.739849	-4.205759	123.739243	29.137751	35.18137	126.462761	31.4388	15.4878055	125.101002	-81.560386	4.1852645	133.530528
-47.601086	35.469318	133.205444	-25.043386	9.989741	129.114548	33.706455	-4.126901	123.594452	29.268383	35.226372	126.862404	31.487419	15.5497355	125.228428	-81.574191	4.4297465	133.000668
-46.49136	36.880753	133.152328	-25.06254	10.198821	128.839493	33.677959	-4.031794	123.493423	29.397472	35.314476	127.231995	31.5377155	15.641341	125.362709	-81.6627955	4.756301	132.316277
-45.280941	38.293465	133.025818	-25.074148	10.451553	128.513626	33.673813	-3.894601	123.425003	29.509317	35.441704	127.550995	31.591565	15.7735515	125.487999	-81.739861	5.1295545	131.539253
-44.031063	39.669788	132.780899	-25.061998	10.776671	128.114441	33.702641	-3.741274	123.346603	29.643148	35.596252	127.84935	31.6728945	15.927489	125.5979765	-81.7968905	5.625853	130.6309055
-42.067604	41.572525	132.435532	-25.010576	11.288546	127.45224	33.733505	-3.459872	123.128952	29.91431	35.870914	128.079559	31.8239075	16.205521	125.6042555	-81.8450595	6.371571	129.3002245
-40.66814	42.758385	132.139099	-24.950705	11.645236	126.927055	33.778862	-3.283946	122.847511	30.080786	36.038471	128.147369	31.929824	16.3772625	125.49744	-81.831234	6.9132095	128.35667
-39.250389	43.837612	131.863434	-24.854862	11.994326	126.404533	33.801918	-3.074167	122.51046	30.253223	36.207073	128.134674	32.0275705	16.566453	125.322567	-81.7372945	7.422199	127.486499
-37.765079	44.813831	131.67691	-24.760324	12.32941	125.940659	33.8381	-2.873302	122.173271	30.421078	36.361485	128.101959	32.129589	16.7440915	125.137615	-81.650237	7.9147285	126.743703
-36.244892	45.691261	131.442932	-24.653963	12.644874	125.53347	33.891483	-2.727717	121.943321	30.590412	36.487518	128.095596	32.2409475	16.8799005	125.0194585	-81.5488735	8.4098475	126.0474815
-34.70615	46.462402	131.254883	-24.561802	12.942161	125.274979	33.961063	-2.591599	121.838509	30.761564	36.601494	128.135254	32.3613135	17.0049475	124.9868815	-81.4849175	8.8793745	125.5630765
-33.134491	47.102783	131.074905	-24.463432	13.267636	125.175369	34.02528	-2.471588	121.886909	30.947351	36.718681	128.184296	32.4863155	17.1235465	125.0356025	-81.4131795	9.4117255	125.3151355
-30.667988	47.960575	130.684509	-24.326574	13.759115	125.23497	34.164055	-2.315732	122.297981	31.17717	36.937408	128.232712	32.6706125	17.310838	125.2653465	-81.3237605	10.207392	125.2045935
-29.0445	48.391983	130.460999	-24.241962	14.074811	125.373421	34.275742	-2.207954	122.70417	31.301668	37.102337	128.360718	32.788705	17.4471915	125.532444	-81.272629	10.7024305	125.214398
-27.337307	48.714073	130.338928	-24.176954	14.363583	125.580574	34.375893	-2.066219	123.161209	31.438932	37.280876	128.544022	32.9074125	17.6073285	125.8526155	-81.2613205	11.1198375	125.3085325
-25.604359	48.922932	130.383087	-24.095045	14.585257	125.827171	34.494404	-1.915372	123.586639	31.573921	37.468807	128.792435	33.0341625	17.7767175	126.189537	-81.2242525	11.3937965	125.464805
-23.89843	49.024124	130.552902	-24.032896	14.743839	126.040779	34.601299	-1.79758	123.917664	31.725952	37.61581	129.044617	33.1636255	17.909115	126.4811405	-81.2294175	11.578563	125.6004175
-22.142315	49.00877	130.743423	-23.976866	14.847161	126.204407	34.69376	-1.696263	124.151466	32.144508	37.616096	129.214584	33.419134	17.9599165	126.683025	-81.372866	11.7344055	125.725789
-20.366795	48.925171	130.943222	-23.922684	14.895802	126.295685	34.755039	-1.60162	124.297043	32.260548	37.702232	129.515778	33.5077935	18.050306	126.9064105	-81.3531615	11.741298	125.6849595
-17.674982	48.585587	131.282013	-24.371899	15.319639	126.599861	34.882935	-1.501023	124.3834	32.410202	37.744625	130.027191	33.6465685	18.121801	127.2052955	-82.3903665	12.517477	125.9944265
-15.850575	48.274273	131.407593	-24.241703	15.325379	126.341393	34.949829	-1.416548	124.428749	32.511753	37.773632	130.413513	33.730791	18.178542	127.421131	-82.214197	12.472216	125.261655
-14.024184	47.863293	131.490738	-23.707767	14.916214	125.684631	35.034294	-1.326174	124.475739	32.571201	37.801563	130.859299	33.8027475	18.2376945	127.667519	-81.2182815	11.5947335	123.701743
-12.170307	47.350761	131.425064	-23.576641	14.995024	125.301804	35.144634	-1.252662	124.463913	32.619579	37.837334	131.329193	33.8821065	18.292336	127.896553	-81.0353885	11.697712	122.707055
-10.346093	46.764362	131.18692	-23.593035	14.994325	124.53289	35.250011	-1.215794	124.553642	32.652962	37.864925	131.726334	33.9514865	18.3245655	128.139988	-81.1375565	11.6640845	120.925792
-8.499171	46.067318	130.735504	-23.526278	15.033744	123.654449	35.393158	-1.221339	124.655869	32.680969	37.846043	132.065903	34.0370635	18.312352	128.360886	-81.0896195	11.755136	118.948012
-6.660145	45.287582	130.089401	-23.376028	15.087218	122.579048	35.600277	-1.281304	124.814102	32.739204	37.800415	132.356781	34.1697405	18.2595555	128.5854415	-80.9217965	11.9148805	116.5726545
-3.902695	43.946438	128.8629	-23.047758	15.262316	120.872482	36.011673	-1.339742	125.168648	32.875069	37.846401	132.508514	34.443371	18.2533295	128.838581	-80.538887	12.2713025	112.906383
-2.143595	42.919186	128.03299	-22.694857	15.368335	119.704163	36.332558	-1.305025	125.318398	33.025681	37.921539	132.481689	34.6791195	18.308257	128.9000435	-80.0688335	12.428413	110.5082825
-0.416236	41.752399	127.151917	-22.313351	15.498161	118.596207	36.681087	-1.270863	125.415909	33.232185	38.046101	132.35498	34.956636	18.387619	128.8854445	-79.583338	12.608703	108.3069695
1.242671	40.501968	126.240395	-21.967039	15.624502	117.555283	36.99086	-1.250608	125.511108	33.456818	38.171719	132.09848	35.223839	18.4605555	128.804794	-79.157917	12.7884485	106.305772
2.792696	39.102531	125.289574	-21.659555	15.736554	116.530785	37.207741	-1.234633	125.589119	33.622246	38.272858	131.790787	35.4149935	18.5191125	128.689953	-78.7341035	12.9539955	104.371617
4.221978	37.601044	124.367455	-21.425291	15.83644	115.56369	37.341442	-1.224569	125.717773	33.729259	38.370502	131.42189	35.5353505	18.5729665	128.5698315	-78.3859325	13.0999135	102.5575485
5.497267	35.954792	123.565102	-21.237694	15.907517	114.693604	37.426437	-1.240431	125.856842	33.775108	38.455864	131.077591	35.6007725	18.6077165	128.4672165	-78.0761605	13.2073175	100.9199915
7.137082	33.289146	122.425697	-20.973413	15.98662	113.612404	37.509655	-1.255785	126.034416	33.853085	38.56432	130.498108	35.68137	18.6542675	128.266262	-77.628196	13.3189725	98.958546
8.077124	31.392796	121.750137	-21.524761	16.381407	113.43161	37.569153	-1.263133	126.155853	33.944477	38.62001	130.051117	35.756815	18.6784385	128.103485	-78.806337	14.0843755	98.759735
8.516027	29.559248	121.242226	-20.647837	16.113749	112.725319	37.641544	-1.297073	126.295456	34.081806	38.650085	129.556442	35.861675	18.676506	127.925949	-77.157349	13.550992	97.524689
9.183429	27.491659	120.692146	-20.50773	16.158554	112.489655	37.731293	-1.318001	126.471451	33.907562	38.813831	129.198807	35.8194275	18.747915	127.835129	-76.8348875	13.569193	97.144181
9.647467	25.350714	120.246887	-20.379627	16.140163	112.343765	37.83955	-1.327752	126.676414	34.034355	38.839462	128.738815	35.9369525	18.755855	127.7076145	-76.6962065	13.524471	96.9799155
9.980782	23.132029	119.935539	-20.295681	16.054739	112.259583	37.953331	-1.381348	126.921631	34.139519	38.819565	128.327057	36.046425	18.7191085	127.624344	-76.637787	13.3903695	96.894822
10.127386	20.86842	119.661903	-20.208723	15.89126	112.197433	38.055077	-1.465247	127.134201	34.211208	38.730255	127.958122	36.1331425	18.632504	127.5461615	-76.5505885	13.150016	96.8487045
10.100942	17.418739	119.368675	-20.102295	15.585624	112.189636	38.193569	-1.660219	127.427292	34.325771	38.533058	127.365135	36.25967	18.4364195	127.3962135	-76.46426	12.7348285	96.9830585
9.937241	15.079741	119.274857	-20.054167	15.351385	112.246979	38.594456	-1.95185	127.444824	34.386536	38.384403	126.947739	36.490496	18.2162765	127.1962815	-76.59883	12.4864935	97.2976765
9.595232	12.784963	119.173599	-20.035236	15.098819	112.364136	38.664196	-2.049814	127.562263	34.432877	38.258156	126.525642	36.5485365	18.104171	127.0439525	-76.6190085	12.093467	97.6843195
9.131681	10.515753	119.218956	-20.05928	14.838992	112.586304	38.734314	-2.156728	127.6642	34.447624	38.130703	126.120758	36.590969	17.9869875	126.892479	-76.709529	11.6909965	98.280129
8.566914	8.249891	119.234215	-20.104902	14.578268	112.871971	38.786171	-2.224546	127.70507	34.407578	38.008331	125.822296	36.5968745	17.8918925	126.763683	-76.8066785	11.2646435	98.980259
7.829463	6.029343	119.29612	-20.425869	14.498258	113.332405	38.818352	-2.261388	127.741333	34.360966	37.943069	125.463882	36.589659	17.8408405	126.6026075	-77.441397	11.1556755	100.0622025
6.958691	3.86026	119.391739	-20.544168	14.320919	113.700439	38.82045	-2.273984	127.742073	34.2449	37.88348	125.106987	36.532675	17.804748	126.42453	-77.621011	10.83709	100.976348
5.42292	0.731257	119.667671	-20.818235	14.141588	114.324501	38.775032	-2.204455	127.618454	33.961109	37.833755	124.592506	36.3680705	17.81465	126.10548	-78.0045405	10.468526	102.543522
4.286738	-1.339049	119.81572	-21.039427	14.042689	114.76693	38.694557	-2.137481	127.503029	33.76236	37.835106	124.247597	36.2284585	17.8488125	125.875313	-78.3073125	10.2365655	103.658547
3.04098	-3.316646	120.044136	-21.273579	13.93888	115.222786	38.279022	-1.917038	127.510704	33.527733	37.806999	123.891556	35.9033775	17.9449805	125.70113	-78.4505355	9.9327795	104.744442
1.706771	-5.284408	120.322433	-21.490004	13.79563	115.685066	38.182842	-1.876696	127.391006	33.298454	37.770416	123.534729	35.740648	17.94686	125.4628675	-78.720656	9.6444	105.9072645
0.309566	-7.160695	120.699348	-21.680071	13.645776	116.171585	38.079922	-1.871458	127.382599	33.082466	37.722	123.207153	35.581194	17.925271	125.294876	-78.941336	9.366281	107.048294
-1.195496	-8.922786	121.248718	-21.867317	13.467161	116.718529	37.999489	-1.892886	127.413223	32.901558	37.663033	122.923592	35.4505235	17.8850735	125.1684075	-79.1851575	9.0492485	108.2686505
-2.741486	-10.63053	121.767723	-22.02544	13.265389	117.288818	37.941227	-1.952647	127.445602	32.797451	37.603149	122.653839	35.369339	17.825251	125.0497205	-79.420219	8.705527	109.5279155
-5.12853	-13.136303	122.484138	-22.097067	13.006104	118.085396	37.840717	-2.092749	127.408829	32.665356	37.484341	122.271111	35.2530365	17.695796	124.83997	-79.4471705	8.316412	111.330822
-6.771317	-14.679205	122.945259	-22.186527	12.756671	118.573845	37.763126	-2.199841	127.334167	32.541718	37.33057	121.976639	35.152422	17.5653645	124.655403	-79.525476	7.9479775	112.492287
-8.431294	-16.158449	123.404503	-22.381773	12.456759	119.023773	37.720165	-2.320946	127.23912	32.350258	37.121529	121.715126	35.0352115	17.4002915	124.477123	-79.7987575	7.5132265	113.570423
-9.862097	-17.815783	123.665764	-22.484035	12.215306	119.454025	37.655628	-2.424467	127.165604	32.177452	36.940018	121.454155	34.91654	17.2577755	124.3098795	-79.88461	7.1728365	114.5981705
-11.583563	-19.074492	124.214325	-22.597921	11.996988	119.871208	37.581406	-2.515205	127.161934	32.005863	36.777153	121.242546	34.7936345	17.130974	124.20224	-79.9894765	6.863002	115.540176
-13.327514	-20.245176	124.757957	-22.721506	11.750834	120.235931	37.51313	-2.597607	127.234634	31.820047	36.604988	121.096611	34.6665885	17.0036905	124.1656225	-80.1096005	6.4979775	116.3062395
-15.083438	-21.30475	125.276634	-22.849985	11.536447	120.507767	37.456802	-2.693254	127.359451	31.637589	36.463432	121.019386	34.5471955	16.885089	124.1894185	-80.2471655	6.187805	116.8261155
-17.696527	-22.719912	125.949051	-23.013384	11.210008	120.771423	37.33622	-2.812004	127.577316	31.402832	36.25061	120.892097	34.369526	16.719303	124.2347065	-80.396294	5.700713	117.3081395
-19.468855	-23.521994	126.346985	-23.079281	10.998772	120.887169	37.304623	-2.963204	127.606514	31.304773	36.076756	120.72921	34.304698	16.556776	124.167862	-80.46326	5.440768	117.606476
-21.225128	-24.244093	126.689781	-23.105305	10.788752	120.958458	37.267502	-3.123844	127.537788	31.254662	35.877808	120.446861	34.261082	16.376982	123.9923245	-80.471692	5.200522	117.9245915
-22.947157	-24.824329	126.998367	-23.094767	10.558916	121.002754	37.259995	-3.29255	127.369186	31.19582	35.647449	120.053719	34.2279075	16.1774495	123.7114525	-80.4174415	4.9403825	118.2940555
-24.654175	-25.310295	127.316628	-23.07246	10.310401	121.069527	37.272842	-3.500943	127.04921	31.109056	35.378841	119.588623	34.190949	15.938949	123.3189165	-80.335869	4.681853	118.8201375
-26.345686	-25.716253	127.595535	-23.046656	10.025261	121.227959	37.244728	-3.747682	126.657272	30.999687	35.077469	119.051918	34.1222075	15.6648935	122.854595	-80.2155195	4.3856285	119.601323
-28.01948	-25.963047	127.965691	-23.032082	9.702973	121.529793	37.140549	-3.997057	126.299896	30.873898	34.745502	118.603539	34.0072235	15.3742225	122.4517175	-80.0713875	4.0317235	120.6078685
-30.538496	-26.134228	128.76683	-23.042803	9.182757	122.355484	36.970432	-4.38786	125.80957	30.656797	34.261539	118.248749	33.8136145	14.9368395	122.0291595	-79.8992205	3.4286745	122.6818085
-32.171452	-26.096327	129.447342	-23.055115	8.815022	123.08725	36.843052	-4.644264	125.583397	30.479782	33.967747	118.143341	33.661417	14.6617415	121.863369	-79.771647	2.9683025	124.311131
-33.810497	-25.933065	130.134903	-23.082378	8.412996	123.855232	36.721226	-4.887321	125.431465	30.240349	33.677299	118.224144	33.4807875	14.394989	121.8278045	-79.6455435	2.431003	125.8826595
-35.359867	-25.672928	130.754501	-23.156303	8.007688	124.579155	36.615719	-5.139231	125.364471	30.018955	33.419411	118.420097	33.317337	14.14009	121.892284	-79.629943	1.875286	127.266026
-36.926651	-25.294977	131.275208	-23.02651	7.475001	125.090065	36.526596	-5.371249	125.387779	29.795519	33.210793	118.688393	33.1610575	13.919772	122.038086	-79.2140775	1.03023	128.142044
-38.440712	-24.819031	131.650299	-23.139492	7.12366	125.573174	36.428272	-5.549449	125.441971	29.585489	33.039474	118.970802	33.0068805	13.7450125	122.2063865	-79.2858645	0.502307500000001	128.9399615
-39.887402	-24.226892	131.982849	-23.252504	6.815241	125.954094	36.351768	-5.712296	125.488686	29.39871	32.894825	119.151138	32.875239	13.5912645	122.319912	-79.380247	0.039217500000003	129.588276
-42.000694	-23.102858	132.241119	-23.379494	6.424151	126.293411	36.261292	-5.922446	125.370316	29.139927	32.707352	119.272827	32.7006095	13.392453	122.3215715	-79.4595975	-0.544150999999999	130.2652505
-43.303974	-22.251133	132.363373	-23.444189	6.230735	126.452827	36.187332	-6.056564	125.148071	29.003986	32.584866	119.215408	32.595659	13.264151	122.1817395	-79.484037	-0.802680999999998	130.7239145
-44.610626	-21.240189	132.464081	-23.480906	6.058343	126.568245	36.103477	-6.212554	124.860313	28.893623	32.432468	119.089592	32.49855	13.109957	121.9749525	-79.460362	-0.993271	131.1615375
-45.799644	-20.133894	132.522446	-23.528746	5.905726	126.680161	36.011333	-6.398512	124.556244	28.790125	32.261536	118.99781	32.400729	12.931512	121.777027	-79.458221	-1.12006	131.583295
-46.957825	-18.905777	132.65303	-23.57621	5.756453	126.855148	35.89397	-6.575102	124.349297	28.69873	32.101852	118.970261	32.29635	12.763375	121.659779	-79.44877	-1.250469	132.050517
-48.057732	-17.581276	132.7883	-23.635506	5.609846	127.120209	35.75209	-6.713761	124.267242	28.604095	31.966457	119.042969	32.1780925	12.626348	121.6551055	-79.4491045	-1.406656	132.5853125
-49.055832	-16.196512	132.992828	-23.72403	5.451514	127.477242	35.619003	-6.844657	124.23011	28.481377	31.871473	119.262787	32.05019	12.513408	121.7464485	-79.49825	-1.61038	133.2080355
-50.441116	-13.893403	133.353012	-23.891684	5.202468	128.111557	35.377075	-6.979752	124.21627	28.237701	31.796785	119.682503	31.807388	12.4085165	121.9493865	-79.590756	-2.0035805	134.2737275
-51.279533	-12.254659	133.640945	-24.024797	4.982845	128.561508	35.150131	-7.092344	124.115158	28.020742	31.731091	120.067009	31.5854365	12.3193735	122.0910835	-79.6350305	-2.3536835	135.0319325
-52.039497	-10.53969	133.948166	-24.159788	4.766213	129.027206	34.909245	-7.226981	123.996925	27.821054	31.652597	120.466866	31.3651495	12.212808	122.2318955	-79.6847255	-2.680382	135.8225165
-52.716644	-8.764214	134.266586	-24.282814	4.560487	129.491867	34.670914	-7.357231	123.851715	27.677254	31.578747	120.900917	31.174084	12.110758	122.376316	-79.739712	-2.989784	136.607418
-53.320427	-6.913985	134.465286	-24.41427	4.366837	129.901993	34.469364	-7.475563	123.659561	27.572935	31.524935	121.411499	31.0211495	12.024686	122.53553	-79.8496895	-3.291012	137.268456
-53.822285	-4.98726	134.700333	-24.529457	4.248073	130.193268	34.26466	-7.543228	123.437439	27.519619	31.533081	121.935104	30.8921395	11.9949265	122.6862715	-79.9510535	-3.4987805	137.7002645
-54.227757	-2.992064	134.981033	-24.610214	4.206399	130.505692	34.058105	-7.542651	123.160614	27.505489	31.600336	122.458061	30.781797	12.0288425	122.8093375	-80.002225	-3.6160445	138.2020465
-54.629604	0.063962	135.429565	-24.723261	4.291076	130.885757	33.754108	-7.384334	122.668053	27.542097	31.795618	123.266266	30.6481025	12.205642	122.9671595	-80.0946245	-3.62349	138.8043545
-54.775047	2.12133	135.710739	-24.784214	4.426467	131.07045	33.576466	-7.151414	122.351456	27.5504	31.969997	123.818573	30.563433	12.4092915	123.0850145	-80.131861	-3.5563575	139.0558855
-54.888622	4.149409	135.984024	-24.823685	4.600347	131.179581	33.451824	-6.884292	122.098091	27.573061	32.20359	124.377785	30.5124425	12.659649	123.237938	-80.1598125	-3.458955	139.121224
-54.868652	6.149359	136.129166	-24.838287	4.835775	131.26767	33.367992	-6.560086	121.947563	27.626654	32.476154	124.999001	30.497323	12.958034	123.473282	-80.173897	-3.286484	139.062058
-54.715355	8.11855	136.23259	-24.855526	5.036539	131.248245	33.348553	-6.231807	121.86129	27.726646	32.717155	125.664795	30.5375995	13.242674	123.7630425	-80.2486515	-3.169596	138.7334475
-54.474808	10.025299	136.340866	-24.800037	5.308098	131.289215	33.379875	-5.93083	121.847771	27.853733	32.96468	126.291069	30.616804	13.516925	124.06942	-80.216878	-2.900729	138.50901
-54.113762	11.870473	136.43338	-24.774963	5.526561	131.223907	33.449688	-5.636597	121.845642	27.992769	33.211319	126.855804	30.7212285	13.787361	124.350723	-80.2711545	-2.734239	138.097091
-53.380249	14.482996	136.55275	-24.685066	5.93272	131.208542	33.567844	-5.241572	121.86451	28.182575	33.557926	127.506592	30.8752095	14.158177	124.685551	-80.2453415	-2.292737	137.731533
-52.795021	16.127981	136.50824	-24.645189	6.206171	131.13504	33.671276	-5.026337	121.925209	28.271973	33.751732	127.791908	30.9716245	14.3626975	124.8585585	-80.2620025	-1.9503555	137.4115215
-52.118809	17.699961	136.393204	-24.645327	6.447474	131.048615	33.777943	-4.871884	121.998528	28.345554	33.914001	127.961906	31.0617485	14.5210585	124.980217	-80.3524025	-1.6261105	137.117013
-51.345421	19.211235	136.236221	-24.645983	6.695087	130.94194	33.838928	-4.745224	122.094299	28.418085	34.039368	128.071976	31.1285065	14.647072	125.0831375	-80.4204725	-1.256898	136.8007425
-50.505035	20.667433	135.990143	-24.672148	6.880807	130.784653	33.904411	-4.679731	122.225609	28.51449	34.13287	128.218521	31.2094505	14.7265695	125.222065	-80.5537465	-0.964955499999999	136.347241
-49.609665	21.984526	135.728088	-24.65307	7.072868	130.699127	33.987244	-4.640881	122.374901	28.628883	34.18784	128.350159	31.3080635	14.7734795	125.36253	-80.6142035	-0.627743500000001	136.035724
-48.632687	23.271477	135.519379	-24.647985	7.16134	130.558289	34.082272	-4.649632	122.500763	28.752514	34.205593	128.505722	31.417393	14.7779805	125.5032425	-80.713363	-0.4553005	135.6133355
-47.040756	25.058672	135.089035	-24.607576	7.323881	130.310455	34.194862	-4.638283	122.718224	28.961721	34.243275	128.715698	31.5782915	14.802496	125.716961	-80.7934435	-0.154733999999998	134.903949
-45.917107	26.162682	134.801926	-24.592445	7.456427	130.128662	34.267147	-4.597854	122.88623	29.093563	34.291416	128.870911	31.680355	14.846781	125.8785705	-80.865245	0.0660729999999994	134.3787535
-44.702114	27.270153	134.43927	-24.585848	7.604001	129.954361	34.333523	-4.554096	123.161957	29.509577	34.224689	128.903488	31.92155	14.8352965	126.0327225	-81.093246	0.372705500000002	133.8759995
-43.445873	28.308178	134.055878	-24.579491	7.813335	129.799545	34.415295	-4.486447	123.522446	29.656002	34.323982	129.131256	32.0356485	14.9187675	126.326851	-81.1946305	0.707902499999999	133.272239
-42.136757	29.271975	133.65184	-24.579454	8.0381	129.623444	34.51622	-4.403549	123.914703	29.830629	34.453548	129.41539	32.1734245	15.0249995	126.6650465	-81.3323325	1.0512005	132.5818415
-40.745537	30.212036	133.196075	-24.588078	8.263892	129.357498	34.615768	-4.292292	124.301765	30.016672	34.630455	129.694916	32.31622	15.1690815	126.9983405	-81.492376	1.3587025	131.7166555
-39.320545	31.113726	132.672409	-24.559269	8.533845	129.064941	34.738453	-4.135269	124.605202	30.211758	34.852036	129.863312	32.4751055	15.3583835	127.234257	-81.5936435	1.7093065	130.895625
-37.087341	32.34787	131.756729	-24.580156	9.118	128.543167	34.922241	-3.929092	124.825012	30.532206	35.17556	130.003326	32.7272235	15.623234	127.414169	-81.8875355	2.612766	129.672165
-35.537117	33.112244	131.073608	-24.672947	9.563024	127.992722	35.038544	-3.741238	124.816742	30.688337	35.390438	129.940277	32.8634405	15.8246	127.3785095	-82.2093345	3.301448	128.6069345
-33.979912	33.763168	130.342636	-24.271688	9.674541	127.275169	35.126652	-3.553706	124.739876	30.857801	35.612587	129.784134	32.9922265	16.0294405	127.262005	-81.5356025	3.3196415	127.288333
-32.333763	34.393059	129.561615	-24.193439	10.0165	126.545464	35.195759	-3.387292	124.60183	31.025787	35.7663	129.715652	33.110773	16.189504	127.158741	-81.497651	3.843496	125.932187
-30.724943	34.97718	128.884048	-24.159454	10.337196	125.782898	35.237885	-3.223435	124.518181	31.164473	35.918369	129.623764	33.201179	16.347467	127.0709725	-81.520087	4.326925	124.4948235
-29.102411	35.44949	128.192108	-24.071007	10.702578	125.147041	35.278217	-3.102097	124.548111	31.313684	36.055504	129.594559	33.2959505	16.4767035	127.071335	-81.4379645	4.9284525	123.222747
-27.397839	35.838051	127.471283	-24.243362	11.220508	124.632385	35.327442	-2.997245	124.719879	31.434065	36.165909	129.748047	33.3807535	16.584332	127.233963	-81.8674775	5.856684	122.030807
-24.983381	36.344292	126.64782	-23.910612	11.608616	123.688103	35.443981	-2.851342	125.184143	31.557676	36.387627	130.03331	33.5008285	16.7681425	127.6087265	-81.3220525	6.4490895	119.7674795
-23.347963	36.565582	126.2314	-23.861677	11.951527	123.18541	35.503258	-2.69512	125.503601	31.653734	36.56926	130.309799	33.578496	16.93707	127.9067	-81.30185	6.965984	118.46412
-21.744709	36.688187	125.877678	-23.798903	12.319119	122.728394	35.585323	-2.49969	125.788261	31.716791	36.784328	130.633789	33.651057	17.142319	128.211025	-81.248863	7.495919	117.245763
-20.249704	36.742706	125.656197	-23.74678	12.660663	122.276474	35.662434	-2.275828	126.032974	31.782692	37.057598	130.897919	33.722563	17.390885	128.4654465	-81.216123	7.930441	116.0875015
-18.738708	36.721531	125.510429	-23.684483	12.984183	121.884552	35.746983	-2.03373	126.159836	31.829107	37.30891	131.161545	33.788045	17.63759	128.6606905	-81.157011	8.330776	115.1084135
-17.288286	36.583199	125.354126	-23.664574	13.307959	121.536102	35.824287	-1.804971	126.210472	31.874012	37.544975	131.34642	33.8491495	17.870002	128.778446	-81.1782975	8.745916	114.293758
-15.941601	36.385433	125.162247	-23.603254	13.5901	121.063469	35.865356	-1.584723	126.217758	31.899599	37.778667	131.447174	33.8824775	18.096972	128.832466	-81.0889855	9.083228	113.294472
-13.966184	35.949051	124.753662	-23.58507	14.093974	120.435402	35.865692	-1.24712	126.089394	31.888878	38.093494	131.436707	33.877285	18.423187	128.7630505	-81.047425	9.764761	112.1077535
-12.684051	35.548573	124.393547	-23.517054	14.423726	119.94281	35.862194	-1.015306	126.046875	31.890518	38.35257	131.344345	33.876356	18.668632	128.69561	-80.910464	10.17882	111.19001
-11.498343	35.08493	123.987259	-23.440142	14.784469	119.542252	35.869129	-0.778391	126.044022	31.938618	38.612617	131.268814	33.9038735	18.917113	128.656418	-80.7841575	10.651825	110.428086
-10.354003	34.512032	123.62336	-23.321325	15.128859	119.196114	35.915581	-0.553836	126.095665	32.024601	38.857166	131.157608	33.970091	19.151665	128.6266365	-80.612741	11.106053	109.7655915
-9.233352	33.835732	123.260414	-23.192902	15.476137	118.930069	35.983021	-0.317932	126.192055	32.123795	39.110558	131.035919	34.053408	19.396313	128.613987	-80.439212	11.555961	109.246151
-8.172457	32.989075	122.951714	-23.090399	15.823464	118.707527	36.089031	-0.12822	126.321259	32.242912	39.362083	130.911087	34.1659715	19.6169315	128.616173	-80.3467695	12.0299965	108.798881
-7.3031	32.214054	122.544479	-22.972801	16.128172	118.467224	36.145447	0.07107	126.464531	32.339935	39.583664	130.749924	34.242691	19.827367	128.6072275	-80.188293	12.428977	108.3272205
-6.052105	30.743393	121.990677	-22.85795	16.535137	118.143082	36.219841	0.29981	126.623962	32.486832	39.893536	130.45256	34.3533365	20.096673	128.538261	-80.0692365	12.973601	107.747903
-5.653883	29.827553	121.684387	-22.841768	16.783075	117.92971	36.218601	0.439966	126.672935	32.518234	40.061985	130.16423	34.3684175	20.2509755	128.4185825	-80.0519535	13.3151745	107.4408375
-5.06722	28.66748	121.309677	-22.860615	16.992975	117.743423	36.200459	0.541606	126.694572	32.523067	40.214333	129.768265	34.361763	20.3779695	128.2314185	-80.082993	13.6079805	107.2554275
-4.192619	27.261152	120.784119	-22.925163	17.177067	117.565857	36.124599	0.617576	126.743782	32.178471	40.463921	129.430298	34.151535	20.5407485	128.08704	-80.001861	13.8133855	107.044674
-4.132001	26.127243	120.5345	-23.005386	17.338743	117.434464	36.058907	0.725273	126.734306	32.117298	40.565666	128.935791	34.0881025	20.6454695	127.8350485	-80.0988745	14.0320165	107.0338795
-3.83043	24.783182	120.270691	-23.092407	17.479065	117.378929	35.963909	0.835067	126.763329	32.042278	40.68671	128.380402	34.0030935	20.7608885	127.5718655	-80.1879075	14.1972415	107.1859925
-3.561606	23.394396	120.025764	-23.174463	17.587629	117.428955	35.911499	0.958982	126.848282	31.943289	40.80521	127.816689	33.927394	20.882096	127.3324855	-80.27632	14.293162	107.5254245
-3.297913	21.22053	119.977066	-23.424826	17.79459	117.882919	36.244411	1.007276	127.00708	31.833357	40.952671	127.034355	34.038884	20.9799735	127.0207175	-80.888536	14.6092065	108.7451205
-3.177863	19.756838	120.25267	-23.383247	17.752434	118.30658	36.340366	1.130523	127.411903	31.781876	41.018646	126.54557	34.061121	21.0745845	126.9787365	-80.827615	14.4302835	109.6344235
-3.111935	18.32678	120.62088	-23.367155	17.648043	118.892204	36.47736	1.25079	127.940926	31.719095	41.055702	126.078346	34.0982275	21.153246	127.009636	-80.8325375	14.14284	110.774772
-3.12436	16.927254	121.224808	-23.387365	17.487408	119.51593	36.623528	1.347357	128.553391	31.635782	41.063839	125.532684	34.129655	21.205598	127.0430375	-80.904385	13.769218	111.9888225
-3.099303	15.582138	121.824181	-23.439814	17.26227	120.139717	36.747303	1.427142	129.211182	31.51738	41.071602	124.896606	34.1323415	21.249372	127.053894	-81.0119695	13.275168	113.22554
-3.198303	14.363342	122.525658	-23.539835	16.992455	120.723495	36.85828	1.468734	129.803665	31.38129	40.981277	124.269615	34.119785	21.2250055	127.03664	-81.199455	12.7599045	114.41035
-3.308815	13.249729	123.125542	-23.658293	16.637695	121.254227	36.924068	1.433871	130.265656	31.205133	40.838688	123.685165	34.0646005	21.1362795	126.9754105	-81.3811865	12.1391105	115.5330435
-3.36833	11.677567	123.674141	-23.836622	16.062422	121.905457	36.923756	1.273777	130.406357	30.935331	40.58316	123.19175	33.9295435	20.9284685	126.7990535	-81.6027875	11.1963755	117.0118605
-3.543703	10.878788	123.920441	-23.963303	15.743793	122.21701	36.874298	1.156016	130.26004	30.811859	40.472076	122.938301	33.8430785	20.814046	126.5991705	-81.7696845	10.67354	117.8348495
-3.617425	10.203625	123.88179	-24.064625	15.501259	122.335793	36.759266	1.098436	129.975922	30.685785	40.482628	122.816574	33.7225255	20.790532	126.396248	-81.8517755	10.211986	118.275338
-3.749343	9.6764	123.71521	-24.163486	15.352231	122.294579	36.637478	1.145125	129.494873	30.523449	40.580547	122.866287	33.5804635	20.862836	126.18058	-81.9074355	9.841626	118.408578
-3.887977	9.293507	123.386803	-24.262724	15.296495	122.101418	36.498165	1.27531	128.95575	30.379593	40.788643	122.926582	33.438879	21.0319765	125.941166	-81.964327	9.5610135	118.26167
-4.133368	9.079215	123.002747	-24.34177	15.270151	121.729408	36.337307	1.43715	128.388443	30.22587	41.001434	123.054375	33.2815885	21.219292	125.721409	-81.9651285	9.32101	117.737407
-4.302205	8.885723	122.410538	-24.376143	15.270643	121.247223	36.200783	1.586034	127.818588	30.098225	41.177906	123.199829	33.149504	21.38197	125.5092085	-81.90179	9.159316	116.9852375
-4.545052	8.727681	121.421516	-24.390488	15.323763	120.467781	36.022522	1.71392	127.001595	29.989105	41.357483	123.435333	33.0058135	21.5357015	125.218464	-81.7867895	9.1118245	115.717098
-4.745512	8.703334	120.807304	-24.370619	15.387087	119.949516	35.627701	1.890814	126.509918	29.950932	41.420021	123.710205	32.7893165	21.6554175	125.1100615	-81.5305545	9.1187565	114.7889705
-4.958603	8.712746	120.243851	-24.322853	15.462245	119.509888	35.564632	1.868458	125.937943	29.951021	41.458954	123.999596	32.7578265	21.663706	124.9687695	-81.4035325	9.260784	114.0510065
-5.18644	8.682346	119.784462	-24.278345	15.510486	119.171265	35.479259	1.829164	125.518707	30.013729	41.462013	124.359467	32.746494	21.6455885	124.939087	-81.303184	9.3753835	113.403443
-5.468838	8.571187	119.426392	-24.237581	15.561548	118.916878	35.462456	1.766401	125.131294	30.077988	41.473286	124.898758	32.770222	21.6198435	125.015026	-81.245384	9.5032525	112.81873
-5.771464	8.426601	119.079803	-24.21176	15.598734	118.751083	35.465698	1.742056	124.820816	30.098185	41.466835	125.515343	32.7819415	21.6044455	125.1680795	-81.2054615	9.5930225	112.3340865
-6.236625	8.256083	118.813622	-24.205065	15.606372	118.663422	35.457378	1.704033	124.487984	30.185896	41.422237	126.292564	32.821637	21.563135	125.390274	-81.231767	9.649609	111.93657
-6.99182	7.773908	118.265518	-24.033352	15.3806	118.507233	35.412601	1.521391	123.924385	30.275562	41.187569	127.355019	32.8440815	21.35448	125.639702	-80.9107855	9.40672	111.374764
-7.516511	7.373104	117.886078	-24.057478	15.331645	118.355583	35.395866	1.400186	123.422791	30.266094	41.001755	127.790642	32.83098	21.2009705	125.6067165	-80.945936	9.4623195	111.1044495
-8.05313	6.809547	117.492569	-24.117666	15.396147	118.236458	35.338188	1.385952	123.083969	30.213223	40.957184	127.848473	32.7757055	21.171568	125.466221	-81.0110375	9.620726	111.006695
-8.629825	6.2133	117.273354	-24.233315	15.594694	118.172989	35.311245	1.504924	122.964584	30.090574	41.044628	127.64608	32.7009095	21.274776	125.305332	-81.1675395	9.914612	111.040646
-9.260226	5.417736	117.25193	-24.289169	15.847524	118.065727	35.326538	1.730287	123.122337	29.902458	41.253582	127.269554	32.614498	21.4919345	125.1959455	-81.192836	10.2031135	110.9355085
-9.94689	4.565036	117.383133	-24.599726	16.267824	118.154991	35.358932	1.972096	123.480629	29.720247	41.522774	126.663528	32.5395895	21.747435	125.0720785	-81.7390415	10.788213	111.2379035
-10.611699	3.511627	117.60318	-24.626007	16.42972	118.005096	35.415028	2.114854	123.914001	29.539579	41.722866	125.912598	32.4773035	21.91886	124.9132995	-81.7293175	10.94058	111.0968925
-11.731033	1.863385	117.941322	-24.643339	16.370615	117.786118	35.495533	2.126851	124.494949	29.311377	41.751484	124.804199	32.403455	21.9391675	124.649574	-81.690133	10.8020625	110.922662
-12.057215	0.466046	117.903305	-24.645596	16.170345	117.708931	35.538544	2.004277	124.766327	29.222652	41.624443	124.234863	32.380598	21.81436	124.500595	-81.67179	10.52633	110.917267
-13.071609	-0.638467	118.293442	-24.633404	15.880273	117.756905	35.566635	1.85619	125.006882	29.17322	41.442699	123.722527	32.3699275	21.6494445	124.3647045	-81.6367355	10.1111015	111.1491055
-13.811135	-1.83251	118.671021	-24.616755	15.532512	117.921051	35.616127	1.683457	125.199722	29.159904	41.203293	123.29454	32.3880155	21.443375	124.247131	-81.6215255	9.621649	111.594971
-14.663765	-3.09352	119.161903	-24.602093	15.167449	118.214859	35.690845	1.511557	125.392685	29.109726	40.970394	122.890579	32.4002855	21.2409755	124.141632	-81.6044715	9.0939225	112.288086
-15.281956	-4.46209	119.766548	-24.610449	14.808464	118.648422	35.735435	1.37152	125.605156	29.0413	40.734592	122.464249	32.3883675	21.053056	124.0347025	-81.6092655	8.563872	113.2621415
-16.35648	-5.401292	120.644905	-24.622932	14.479345	119.149269	35.781216	1.251684	125.910545	28.935942	40.477478	122.105598	32.358579	20.864581	124.0080715	-81.604443	8.094109	114.2904665
-17.739054	-6.986392	121.977325	-24.657675	14.006483	119.866417	35.822998	1.06646	126.507248	28.778345	40.105846	121.707008	32.3006715	20.586153	124.107128	-81.6160215	7.426813	115.625706
-18.431906	-8.052003	122.901382	-24.704012	13.729435	120.415009	35.835339	0.921788	126.901604	28.658539	39.834991	121.427582	32.246939	20.3783895	124.164593	-81.654963	7.0804805	116.665425
-19.382957	-8.889182	123.847603	-24.735828	13.480478	120.962059	36.18185	0.586192	127.145409	28.565252	39.54245	121.164917	32.373551	20.064321	124.155163	-81.845207	6.896635	117.768955
-20.30517	-9.563151	124.801994	-24.7742	13.250166	121.465012	36.199337	0.441246	127.495766	28.482855	39.285366	120.976166	32.341096	19.863306	124.235966	-81.889496	6.637026	118.694058
-21.297356	-10.216218	125.538078	-24.801117	13.022423	121.917137	36.223217	0.277431	127.814102	28.409885	39.048637	120.838203	32.316551	19.663034	124.3261525	-81.918785	6.381812	119.5081215
-22.196508	-10.661721	126.129234	-24.825909	12.800458	122.294144	36.209991	0.109834	128.012009	28.342978	38.802479	120.713676	32.2764845	19.4561565	124.3628425	-81.9283025	6.1447595	120.2254455
-23.119768	-11.036672	126.515808	-24.852232	12.617842	122.568832	36.177498	-0.04446	128.096222	28.293928	38.598164	120.596695	32.235713	19.276852	124.3464585	-81.940177	5.958832	120.7912055
-24.451296	-11.349276	126.651382	-24.899858	12.384224	122.69796	36.130066	-0.275246	128.250931	28.256208	38.336311	120.56469	32.193137	19.0305325	124.4078105	-81.992853	5.7379155	120.9881095
-25.421692	-11.450395	126.435837	-24.944715	12.256021	122.593712	36.064472	-0.422846	128.28894	28.254366	38.229351	120.624123	32.159419	18.9032525	124.4565315	-82.048849	5.6087895	120.7308925
-26.400963	-11.445885	126.007378	-24.990648	12.174459	122.387207	35.971577	-0.5904	128.239746	28.268988	38.128262	120.680153	32.1202825	18.768931	124.4599495	-82.1015785	5.579987	120.3144645
-27.342546	-11.245916	125.451744	-25.031748	12.14076	122.082672	35.876278	-0.746979	128.077011	28.308483	38.052689	120.743881	32.0923805	18.652855	124.410446	-82.1558765	5.628665	119.754898
-28.253853	-10.966824	124.754143	-25.066896	12.143333	121.708176	35.790943	-0.897474	127.895927	28.36969	37.995644	120.748962	32.0803165	18.549085	124.3224445	-82.2141085	5.737581	119.0939075
-29.217506	-10.545566	124.129227	-25.079212	12.173643	121.320984	35.699768	-1.027198	127.607834	28.412809	37.933784	120.657623	32.0562885	18.453293	124.1327285	-82.2147125	5.893993	118.5092395
-30.245766	-10.002864	123.515511	-25.07198	12.212323	121.002769	35.623585	-1.156888	127.204498	28.427584	37.866062	120.461571	32.0255845	18.354587	123.8330345	-82.1695445	6.070059	118.1725035
-31.787354	-8.930273	122.989746	-25.041691	12.283969	120.79319	35.191517	-1.131009	126.706184	28.419533	37.732899	120.142296	31.805525	18.300945	123.42424	-81.888907	6.266993	118.16214
-32.833736	-8.111325	122.889114	-25.221252	12.399627	120.962921	35.134808	-1.302037	126.341454	28.406101	37.587299	120.114609	31.7704545	18.142631	123.2280315	-82.2129585	6.656623	118.6978105
-33.94614	-7.174035	122.768852	-25.061808	12.24732	121.005997	35.066299	-1.511372	126.106667	28.434992	37.414433	120.344093	31.7506455	17.9515305	123.22538	-81.8742615	6.5431095	118.786614
-35.378456	-5.909038	122.861076	-25.094599	12.097735	121.282791	34.984337	-1.83074	126.047096	28.542158	37.189667	120.790222	31.7632475	17.6794635	123.418659	-81.9524455	6.5160065	119.146923
-36.236935	-5.132067	122.588135	-25.109344	11.900583	121.602333	34.919819	-2.2303	126.019516	28.673992	36.911686	121.3619	31.7969055	17.340693	123.690708	-82.0155935	6.460473	119.513958
-37.392311	-3.928826	122.4347	-25.102684	11.73729	121.880295	34.883644	-2.554604	125.993561	28.784832	36.692322	121.692513	31.834238	17.068859	123.843037	-82.039606	6.405721	119.917553
-38.516006	-2.70101	122.451294	-25.077158	11.71503	122.113228	34.876492	-2.686628	125.870255	28.801704	36.580456	121.678665	31.839098	16.946914	123.77446	-81.993414	6.483146	120.451996
-40.298286	-0.583382	123.17028	-25.016075	11.926166	122.670578	34.852699	-2.552893	125.433578	28.667116	36.663963	121.265236	31.7599075	17.055535	123.349407	-81.7920575	6.796797	121.991749
-41.402946	0.84874	124.212753	-24.986809	12.121868	123.473427	34.799023	-2.324172	125.144157	28.457106	36.818092	120.940994	31.6280645	17.24696	123.0425755	-81.6016825	6.996776	123.9042785
-42.561085	2.450902	125.826134	-25.007624	12.226757	124.654922	34.741966	-2.095824	125.02713	28.194651	36.960857	120.844627	31.4683085	17.4325165	122.9358785	-81.4835565	7.0209975	126.3739655
-43.640717	3.996637	127.436378	-24.858315	12.034424	125.943138	34.674213	-1.95966	125.066139	27.916643	37.081085	120.877182	31.295428	17.5607125	122.9716605	-81.012058	6.5081355	128.9146155
-44.716255	5.59461	129.142059	-24.974152	11.892457	127.29287	34.505421	-1.893179	125.143692	27.614025	37.16058	120.919312	31.059723	17.6337005	123.031502	-81.008027	6.1512135	131.554238
-45.68346	7.286991	130.726288	-25.143892	11.764729	128.601624	34.255016	-1.891833	124.998459	27.20126	37.163128	120.874809	30.728138	17.6356475	122.936634	-81.015922	5.8938105	134.266614
-46.614529	9.016494	132.193176	-25.277355	11.625915	129.621475	33.921291	-1.910077	124.678932	26.753849	37.175228	120.772339	30.33757	17.6325755	122.7256355	-80.89228	5.6192545	136.5173145
-47.802837	11.750412	133.858505	-25.57629	11.486044	130.833557	33.248035	-1.99816	123.887146	26.139927	37.20993	120.713821	29.693981	17.605885	122.3004835	-80.846561	5.366203	139.3666305
-48.504662	13.68067	134.724915	-25.793556	11.414002	131.370499	32.739983	-2.119939	123.172287	25.797426	37.242493	120.744537	29.2687045	17.561277	121.958412	-80.8558165	5.266727	140.782586
-49.073761	15.637907	135.399765	-26.023335	11.330945	131.71582	32.221458	-2.221804	122.431564	25.516541	37.248451	120.813179	28.8689995	17.5133235	121.6223715	-80.9156695	5.1485665	141.8092685
-49.529797	17.627937	136.036194	-26.257139	11.241472	131.950165	31.708952	-2.291281	121.760559	25.27347	37.279587	121.037651	28.491211	17.494153	121.399105	-81.005489	4.988791	142.501225
-49.794395	19.654648	136.648911	-26.49081	11.138645	132.163895	31.225174	-2.2811	121.155678	25.109535	37.337425	121.437141	28.1673545	17.5281625	121.2964095	-81.1489745	4.7491275	143.0313805
-49.862835	21.625851	137.375549	-26.718405	11.039456	132.327454	30.786661	-2.175393	120.7033	24.986624	37.491486	122.046753	27.8866425	17.6580465	121.3750265	-81.3234525	4.4208655	143.2798815
-49.86821	23.579372	137.874435	-26.934696	10.974535	132.46225	30.4119	-2.031528	120.315781	24.960739	37.635605	122.731461	27.6863195	17.8020385	121.523621	-81.5557115	4.1470315	143.400879
-49.544041	26.460165	138.683182	-27.236107	10.976959	132.528168	29.946201	-1.774539	119.911362	25.016716	37.800026	123.763977	27.4814585	18.0127435	121.8376695	-81.9536725	3.9411745	143.2186665
-49.114407	28.297201	139.043777	-27.377943	11.067636	132.551514	29.756195	-1.655413	119.74218	25.103596	37.86314	124.354813	27.4298955	18.1038635	122.0484965	-82.1857815	4.0314085	143.0545315
-48.484154	30.163177	139.447021	-27.449549	11.248779	132.590775	29.611403	-1.544852	119.644547	25.250513	37.946209	124.829987	27.430958	18.2006785	122.237267	-82.330056	4.2968795	142.944283
-47.744476	31.912052	139.761703	-27.476007	11.432212	132.664078	29.522137	-1.429456	119.626617	25.431738	38.045269	125.24408	27.4769375	18.3079065	122.4353485	-82.4289515	4.5565175	142.8928075
-46.836987	33.580601	140.036682	-27.443705	11.62087	132.748825	29.514364	-1.315283	119.69725	25.644535	38.149742	125.643661	27.5794495	18.4172295	122.6704555	-82.4668595	4.8245105	142.8271945
-45.76923	35.183056	140.156494	-27.384666	11.802011	132.802917	29.570496	-1.197414	119.878922	25.888466	38.254784	126.052025	27.729481	18.528685	122.9654735	-82.498813	5.075337	142.6403605
-44.606838	36.612556	140.186935	-27.287567	11.928695	132.771713	29.750103	-1.153621	120.072304	26.194263	38.353111	126.513123	27.972183	18.599745	123.2927135	-82.547317	5.257645	142.2507125
-42.528908	38.63512	139.910141	-27.123632	12.055834	132.49411	30.106714	-1.200377	120.525871	26.777702	38.4216	127.28791	28.442208	18.6106115	123.9068905	-82.689472	5.5010565	141.0813295
-41.087273	39.821888	139.406204	-27.058172	12.127958	132.050629	30.421009	-1.292141	120.889809	27.216002	38.439903	127.829269	28.8185055	18.573881	124.359539	-82.9348495	5.682035	139.741719
-39.440983	40.942001	138.802765	-27.047802	12.248774	131.360504	30.719105	-1.407556	121.226097	27.636045	38.439674	128.411392	29.177575	18.516059	124.8187445	-83.273179	5.981489	137.9022635
-37.799473	41.94421	138.121353	-27.043079	12.395434	130.520386	30.937708	-1.480403	121.337273	28.057674	38.38747	128.964783	29.497691	18.4535335	125.151028	-83.583849	6.3373345	135.889744
-35.965698	42.808224	137.382645	-27.083088	12.666121	129.614502	31.047621	-1.551322	121.363472	28.415512	38.356529	129.400253	29.7315665	18.4026035	125.3818625	-83.8977425	6.9296385	133.8471415
-34.134827	43.563828	136.699982	-27.059114	12.96248	128.630142	31.105591	-1.512952	121.289703	29.03912	38.185165	129.590286	30.0723555	18.3361065	125.4399945	-84.1905835	7.5888535	131.8202895
-32.193211	44.157837	135.850311	-27.07225	13.367579	127.589455	31.226534	-1.442034	121.174026	29.350563	38.184437	130.026581	30.2885485	18.3712015	125.6003035	-84.4330485	8.3639565	129.5786065
-29.256069	44.749638	134.857971	-27.071396	14.019354	126.21553	31.28738	-1.170755	121.18261	29.628498	38.28936	130.520386	30.457939	18.5593025	125.851498	-84.600731	9.4794055	126.579562
-27.18659	44.856724	134.338562	-27.061886	14.497094	125.389191	31.340731	-0.927932	121.222015	29.776577	38.367504	131.086746	30.558654	18.719786	126.1543805	-84.682426	10.274402	124.6240015
-25.153669	44.794941	133.90535	-27.022627	15.00912	124.775505	31.414297	-0.651245	121.464218	29.876852	38.510254	131.630203	30.6455745	18.9295045	126.5472105	-84.6908285	11.0887355	123.0037995
-23.069984	44.489506	133.576599	-26.941717	15.467511	124.295715	31.562811	-0.385026	121.775963	30.023834	38.691673	132.181976	30.7933225	19.1533235	126.9789695	-84.6767565	11.7816985	121.6124605
-20.949963	43.979858	133.188416	-26.790846	15.910941	123.878563	31.741062	-0.103813	122.030853	30.17453	38.831524	132.773865	30.957796	19.3638555	127.402359	-84.539488	12.4580265	120.354767
-18.855124	43.277134	132.699203	-26.619396	16.310116	123.482582	31.944761	0.097055	122.375595	30.344122	39.014732	133.143753	31.1444415	19.5558935	127.759674	-84.3832335	13.0643385	119.20549
-16.742132	42.392353	132.008194	-26.456161	16.660538	123.044739	32.16177	0.257369	122.630402	30.51309	39.162426	133.397919	31.33743	19.7098975	128.0141605	-84.249752	13.6111785	118.0753175
-13.563928	40.689323	130.627518	-26.230066	17.073786	122.302734	32.46748	0.356941	122.944954	30.657949	39.367477	133.36174	31.5627145	19.862209	128.153347	-84.0228465	14.285363	116.452121
-11.527284	39.313885	129.548874	-26.129913	17.288544	121.753777	32.604633	0.379419	123.168228	30.684191	39.508663	133.145172	31.644412	19.944041	128.1567	-83.904238	14.633047	115.350854
-9.564343	37.751369	128.416306	-26.065359	17.430265	121.147141	32.713352	0.372565	123.400261	30.661041	39.598774	132.927078	31.6871965	19.9856695	128.1636695	-83.8179145	14.8748605	114.1306125
-7.531827	35.94928	127.213028	-26.042227	17.546892	120.506142	32.789188	0.273696	123.710121	30.583508	39.660526	132.614212	31.686348	19.967111	128.1621665	-83.770802	15.126673	112.8501175
-5.657515	33.960403	126.0401	-26.003397	17.613176	119.961143	32.835587	0.146952	124.099091	30.527098	39.724712	132.177475	31.6813425	19.935832	128.138283	-83.6881365	15.29052	111.784003
-3.819118	31.804806	124.930695	-25.959084	17.679808	119.540878	32.914349	-0.011985	124.603912	30.50473	39.768772	131.714706	31.7095395	19.8783935	128.159309	-83.6277075	15.4812225	110.922447
-1.945718	29.462551	123.95533	-25.891861	17.749052	119.265053	32.998497	-0.124933	125.260773	30.474953	39.871796	131.047577	31.736725	19.8734315	128.154175	-83.520447	15.6246725	110.375931
-0.016339	25.99609	123.149582	-25.796312	17.739878	118.956505	33.194771	-0.243116	126.328697	30.478764	40.018192	129.855927	31.8367675	19.887538	128.092312	-83.4293915	15.592218	109.820698
1.774434	23.262535	122.624352	-25.728352	17.713387	118.780495	33.321613	-0.241084	127.051949	30.129089	40.208862	129.115265	31.725351	19.983889	128.083607	-83.182055	15.442885	109.477383
3.229606	20.535673	122.423256	-26.188013	17.918365	118.889145	33.746643	-0.416029	127.563667	30.087194	40.221985	128.225327	31.9169185	19.902978	127.894497	-84.2929445	15.933752	109.883793
4.620174	17.83231	122.386185	-25.839033	17.613047	118.468094	33.811523	-0.421897	128.141861	30.324432	40.040234	127.246346	32.0679775	19.8091685	127.6941035	-83.7460435	15.4169255	109.2420845
5.816483	15.255429	122.595688	-25.796314	17.431721	118.19825	33.867416	-0.405562	128.779572	29.952808	40.033203	126.508293	31.910112	19.8138205	127.6439325	-83.50274	15.0496215	108.7525675
6.932837	12.625652	122.871185	-25.737116	17.203993	117.866096	33.92252	-0.3973	129.390259	29.896921	39.885654	125.772858	31.9097205	19.744177	127.5815585	-83.3839525	14.663809	108.1506335
7.947839	10.162064	123.408829	-25.630775	16.951902	117.505005	34.008411	-0.414686	129.999954	29.866064	39.732418	125.196747	31.9372375	19.658866	127.5983505	-83.1987875	14.244938	107.4116595
9.31159	6.715931	124.308243	-25.372803	16.536716	116.928925	34.235054	-0.427215	130.842896	29.9256	39.530746	124.546028	32.080327	19.5517655	127.694462	-82.825933	13.5216665	106.163388
10.0736	4.548137	124.953629	-25.111952	16.258379	116.536621	34.449741	-0.450436	131.268494	30.063829	39.407921	124.222115	32.256785	19.4787425	127.7453045	-82.480689	13.0380155	105.3279375
10.003424	3.196682	125.234077	-24.801414	15.975576	116.138908	34.736649	-0.489416	131.575348	30.275503	39.283813	123.926781	32.506076	19.3971985	127.7510645	-82.108904	12.5539535	104.5267515
9.313986	2.404268	125.056503	-24.456179	15.712235	115.754189	35.050343	-0.548732	131.581177	30.526531	39.165539	123.689804	32.788437	19.3084035	127.6354905	-81.700795	12.1160665	103.8728875
9.001451	1.411114	124.535072	-24.111649	15.439566	115.376976	35.379822	-0.658828	131.361435	30.840761	39.047691	123.40863	33.1102915	19.1944315	127.3850325	-81.3335895	11.6847005	103.3689195
8.373543	0.655788	123.839951	-23.792717	15.158221	115.015839	35.700069	-0.807585	130.806503	31.10623	38.930965	123.212494	33.4031495	19.06169	127.0094985	-80.9885835	11.254752	103.0221795
7.646719	-0.022302	122.94326	-23.536877	14.893939	114.694748	35.993496	-0.970982	130.003235	31.318134	38.86879	123.097626	33.655815	18.948904	126.5504305	-80.729569	10.838974	102.8390655
6.370574	-0.847787	121.262421	-23.28441	14.617242	114.332855	36.240753	-1.200527	128.722916	31.474377	38.826416	123.317062	33.857565	18.8129445	126.019989	-80.426385	10.4215395	102.645721
5.281022	-1.223756	120.235947	-23.169018	14.564335	114.31134	36.349644	-1.271742	127.877975	31.576406	38.862072	123.741211	33.963025	18.795165	125.809593	-80.301061	10.333505	102.813087
4.131309	-1.540077	119.273125	-23.051872	14.671916	114.543556	36.055435	-1.005172	127.273689	31.666332	38.953323	124.238876	33.8608835	18.9740755	125.7562825	-79.9646275	10.3697565	103.3308295
2.55748	-1.600843	118.812523	-22.937389	14.958568	115.131126	36.192047	-0.766509	126.546951	31.775103	39.16172	124.560356	33.983575	19.1976055	125.5536535	-79.858353	10.7195305	104.7085985
1.096706	-1.814165	118.520477	-22.844515	15.340149	115.956329	36.330662	-0.38729	126.019897	31.866392	39.46611	124.679855	34.098527	19.53941	125.349876	-79.787557	11.140888	106.562782
-0.489542	-2.007254	118.64418	-22.828909	15.746747	116.969215	36.413795	0.073359	125.628593	31.885496	39.855915	124.7174	34.1496455	19.964637	125.1729965	-79.8074635	11.528857	108.7654335
-2.259058	-2.19714	119.03093	-22.922668	16.080853	118.087448	36.442181	0.47628	125.31649	31.780508	40.195992	124.716774	34.1113445	20.336136	125.016632	-79.9566805	11.82557	111.158264
-4.992969	-2.665842	119.925049	-23.232944	16.353991	119.714462	36.322231	0.859203	125.164207	31.44046	40.52771	124.643303	33.8813455	20.6934565	124.903755	-80.3472335	12.0145255	114.525169
-6.988422	-3.011894	120.797646	-23.516808	16.347198	120.656166	36.161354	0.923558	125.271439	31.150785	40.596775	124.551392	33.6560695	20.7601665	124.9114155	-80.6896855	11.9342295	116.4009165
-8.907276	-3.441085	121.478485	-23.809641	16.195059	121.476219	35.957233	0.888473	125.398872	30.816708	40.519882	124.433281	33.3869705	20.7041775	124.9160765	-81.0062525	11.6859405	118.0363615
-10.714684	-3.943041	122.070442	-24.061392	15.924762	122.262695	35.767696	0.769005	125.556717	30.519604	40.391029	124.285316	33.14365	20.580017	124.9210165	-81.266434	11.269507	119.6043735
-12.620185	-4.466212	122.801804	-24.284983	15.605929	122.969421	35.631664	0.590504	125.756264	30.248653	40.244099	124.151924	32.9401585	20.4173015	124.954094	-81.5101245	10.7945565	120.984748
-14.514744	-4.92537	123.570724	-24.456089	15.278177	123.594925	35.538017	0.395795	126.015732	30.020767	40.056343	123.9524	32.779392	20.226069	124.984066	-81.69157	10.330285	122.205784
-16.361431	-5.417758	124.287292	-24.604874	14.956899	124.132408	35.45108	0.209523	126.262939	29.778934	39.841003	123.764893	32.615007	20.025263	125.013916	-81.824755	9.888535	123.2509
-18.899477	-6.15169	125.289024	-24.770178	14.554106	124.71225	35.389622	0.0218	126.741638	29.458881	39.593891	123.469101	32.4242515	19.8078455	125.1053695	-81.9646075	9.3003665	124.3191305
-20.671417	-6.535106	125.90506	-24.609066	14.168683	124.860397	35.406689	-0.034235	127.083374	29.27441	39.456474	123.206367	32.3405495	19.7111195	125.1448705	-81.5586815	8.6262465	124.5759235
-22.372828	-6.863356	126.351654	-24.670599	13.979383	124.919891	35.778435	-0.276589	127.232834	29.101635	39.338051	122.87191	32.440035	19.530731	125.052372	-81.781233	8.428035	124.78741
-24.44389	-6.802249	126.866829	-24.743084	13.862345	124.78067	35.808392	-0.321755	127.506149	28.983492	39.233807	122.4002	32.395942	19.456026	124.9531745	-81.88211	8.268664	124.6081655
-25.830797	-7.235874	126.704552	-25.026047	13.932045	124.533531	35.806637	-0.39405	127.646362	28.947744	39.119999	121.868492	32.3771905	19.3629745	124.757427	-82.4292845	8.5011155	124.309635
-27.498055	-7.273167	126.487289	-25.053522	13.854218	124.05571	35.787727	-0.50134	127.616158	28.967062	38.99139	121.353134	32.3773945	19.245025	124.484646	-82.4844385	8.463411	123.626774
-29.176596	-7.266986	126.108971	-25.215977	13.911223	123.640701	35.7705	-0.597356	127.469635	29.02566	38.854916	120.830795	32.39808	19.12878	124.150215	-82.830034	8.693666	123.131187
-31.581455	-7.032938	125.474045	-25.053347	13.708954	122.986588	35.795326	-0.826494	127.053917	29.227289	38.646519	120.039833	32.5113075	18.9100125	123.546875	-82.6180015	8.5078955	122.426301
-33.6003	-6.383604	125.715401	-24.645384	13.420052	122.776115	35.856297	-0.981448	126.558746	29.335823	38.451241	119.50927	32.59606	18.7348965	123.034008	-81.886828	8.1052075	122.518222
-34.662487	-6.312975	125.699738	-24.336737	13.156788	123.073044	36.002678	-1.167823	125.957573	29.405647	38.154488	118.94442	32.7041625	18.4933325	122.4509965	-81.3776365	7.8202435	123.6950915
-36.169426	-5.694693	126.415565	-24.025436	12.844108	123.683533	35.814114	-1.259352	125.352165	29.3992	37.832333	118.495667	32.606657	18.2864905	121.923916	-80.657529	7.4017255	125.44315
-37.537079	-5.023788	127.204803	-23.731703	12.501966	124.479843	35.924885	-1.509548	124.616875	29.357973	37.552116	118.265007	32.641429	18.021284	121.440941	-80.104835	6.982648	127.518745
-38.954372	-4.170102	128.157028	-23.293442	11.996107	125.224686	35.891499	-1.664103	124.041641	29.300386	37.398235	118.240372	32.5959425	17.867066	121.1410065	-79.1828265	6.125148	129.3083655
-40.242138	-3.342849	128.825348	-23.218424	11.654628	125.958763	35.783413	-1.819156	123.522713	29.179987	37.290642	118.507828	32.4817	17.735743	121.0152705	-78.918548	5.573513	130.9022555
-42.201691	-1.855379	129.498642	-23.283558	11.146554	126.754288	35.556973	-1.965854	122.898735	28.962439	37.227776	119.157478	32.259706	17.630961	121.0281065	-78.826822	4.662147	132.4804695
-43.415943	-0.834288	129.72641	-23.429846	10.846804	127.086769	35.353825	-2.040723	122.517242	28.84016	37.234032	119.64064	32.0969925	17.5966545	121.078941	-78.9566845	4.0969535	133.094597
-44.578751	0.29828	129.890472	-23.607721	10.629744	127.374397	35.11858	-2.14835	122.058891	28.716597	37.227806	120.107361	31.9175885	17.539728	121.083126	-79.1330305	3.71976	133.665668
-45.596226	1.456141	130.026535	-23.765438	10.435294	127.54718	34.897808	-2.229183	121.603691	28.609875	37.220009	120.468834	31.7538415	17.495413	121.0362625	-79.2847175	3.375175	134.0580975
-46.492493	2.682497	130.232666	-23.943033	10.30471	127.673088	34.629013	-2.292165	121.150925	28.466909	37.22451	120.701889	31.547961	17.4661725	120.926407	-79.434027	3.1432475	134.419769
-47.30555	3.93786	130.550278	-24.102474	10.214772	127.806435	34.294285	-2.333234	120.674835	28.302172	37.199375	120.931496	31.2982285	17.4330705	120.8031655	-79.5031765	2.9964735	134.8097045
-47.969402	5.14114	130.952179	-24.282064	10.236026	128.103333	33.919613	-2.322434	120.301208	28.133499	37.185024	121.256271	31.026556	17.431295	120.7787395	-79.590684	3.040757	135.4279265
-48.754494	6.971972	131.480453	-24.703823	10.25734	128.469269	33.471508	-2.307407	120.117119	27.925991	37.22438	122.002411	30.6987495	17.4584865	121.059765	-80.1063955	3.0561935	135.878773
-49.179001	8.151941	131.725677	-24.906889	10.268134	128.719299	33.231197	-2.299046	120.229408	27.805731	37.211372	122.547005	30.518464	17.456163	121.3882065	-80.332242	3.080105	136.0503915
-49.469078	9.251434	131.869492	-25.138947	10.260985	128.886475	33.055519	-2.357118	120.376907	27.735243	37.174156	123.071304	30.395381	17.408519	121.7241055	-80.673275	3.113451	136.0488445
-49.63245	10.328849	132.000839	-25.198936	10.198882	129.064804	32.896564	-2.434672	120.544754	27.722124	37.125412	123.516037	30.309344	17.34537	122.0303955	-80.707216	3.052394	136.0992125
-49.656982	11.352632	132.081741	-25.409687	10.224745	129.171097	32.772255	-2.59647	120.691849	27.803274	37.039284	123.890366	30.2877645	17.221407	122.2911075	-81.1071385	3.228083	136.0510865
-49.621243	12.325833	132.099304	-25.672037	10.201925	129.055771	32.682766	-2.812503	120.859314	27.936045	36.9356	124.168968	30.3094055	17.0615485	122.514141	-81.6534795	3.3423015	135.597401
-49.299362	13.38681	131.968735	-25.797319	10.172857	129.086121	32.653393	-3.087058	121.132339	28.089052	36.780373	124.303139	30.3712225	16.8466575	122.717739	-81.9658605	3.4990565	135.454503
-49.016312	14.506623	131.812836	-25.986872	10.122813	129.087891	32.645462	-3.686016	121.642776	28.269386	36.43256	124.28476	30.457424	16.373272	122.963768	-82.431168	3.872354	135.212014
-48.571911	15.354459	131.62381	-26.092327	10.058764	129.080612	32.623489	-4.065026	122.039162	28.309378	36.150208	124.18634	30.4664335	16.042591	123.112751	-82.6510875	4.074937	135.048473
-48.117714	16.068892	131.400909	-26.209167	9.946226	129.067856	32.590839	-4.403327	122.427979	28.298019	35.869442	124.065002	30.444429	15.7330575	123.2464905	-82.862763	4.1593945	134.8892215
-47.550125	16.745186	131.219238	-26.326645	9.825304	129.075333	32.539906	-4.694667	122.844109	28.207354	35.603981	123.891785	30.37363	15.454657	123.367947	-83.02692	4.195951	134.782719
-46.889996	17.416149	131.051666	-26.457081	9.700197	129.118652	32.470242	-4.928785	123.291656	28.026957	35.365604	123.614502	30.2485995	15.2184095	123.453079	-83.1627615	4.1819845	134.784225
-46.135624	18.113113	130.839676	-26.597839	9.602068	129.158752	32.366978	-5.065907	123.730087	27.814064	35.118645	123.340591	30.090521	15.026369	123.535339	-83.286199	4.177767	134.782165
-45.351814	18.797241	130.568649	-26.748928	9.538552	129.199188	32.273434	-5.192656	124.154114	27.597815	34.922176	123.115944	29.9356245	14.86476	123.635029	-83.4334805	4.212344	134.763347
-44.003784	19.87664	130.114929	-26.93849	9.450835	129.23877	32.189827	-5.302063	124.706207	27.332422	34.700157	123.032608	29.7611245	14.699047	123.8694075	-83.6381045	4.202623	134.6081325
-42.962692	20.641535	129.853378	-27.058727	9.310134	129.22113	32.102135	-5.450485	124.847473	27.280626	34.585358	123.343208	29.6913805	14.5674365	124.0953405	-83.8088345	4.0528315	134.3469195
-41.865463	21.363415	129.728439	-27.162012	9.107242	129.181732	31.960163	-5.659637	124.826309	27.35643	34.45863	123.85125	29.6582965	14.3994965	124.3387795	-83.9823205	3.8149875	134.0246845
-40.661343	22.139879	129.752518	-27.273106	8.840253	129.107269	31.802931	-5.938865	124.740005	27.500967	34.291153	124.574814	29.651949	14.176144	124.6574095	-84.198161	3.504362	133.5571285
-39.359234	22.962961	129.925644	-27.373331	8.593596	129.082245	31.613741	-6.274764	124.644646	27.676105	34.04826	125.4897	29.644923	13.886748	125.067173	-84.391585	3.300444	133.097317
-38.004898	23.709587	130.223709	-27.477512	8.36654	129.067032	31.476435	-6.545605	124.668411	27.888567	33.83736	126.449844	29.682501	13.6458775	125.5591275	-84.637525	3.0872025	132.5749365
-36.575108	24.509031	130.505356	-27.603748	8.220354	128.980026	31.335482	-6.768446	124.797295	28.091196	33.654957	127.544975	29.713339	13.4432555	126.171135	-84.920835	2.9974525	131.788917
-34.338753	25.617516	130.774521	-27.692852	8.21793	128.780991	31.248003	-6.885299	125.183716	28.692022	33.303123	129.125061	29.9700125	13.208912	127.1543885	-85.3557165	3.226948	130.4075935
-32.807587	26.27413	130.847351	-27.789333	8.28977	128.574234	31.309938	-6.874681	125.571991	28.877281	33.286057	130.218857	30.0936095	13.205688	127.895424	-85.6722755	3.373852	129.253044
-31.237432	26.827822	130.855591	-27.817694	8.397954	128.270111	31.377115	-6.786258	125.815727	29.010674	33.294823	131.261917	30.1938945	13.2542825	128.538822	-85.8292825	3.5416255	128.0014
-29.66046	27.351974	130.906265	-27.799454	8.559527	127.964691	31.482351	-6.650997	125.988922	29.127333	33.37722	131.995773	30.304842	13.3631115	128.9923475	-85.90375	3.7559425	126.9370345
-27.984005	27.697739	130.872864	-27.739563	8.74369	127.650917	31.577644	-6.506525	126.063133	29.263142	33.49044	132.509262	30.420393	13.4919575	129.2861975	-85.899519	3.9954225	126.0156365
-26.365433	27.909967	130.819778	-27.644751	8.939065	127.395988	31.680185	-6.342632	125.982788	29.432701	33.580379	132.900558	30.556443	13.6188735	129.441673	-85.845945	4.2592565	125.350303
-24.739758	28.027946	130.751907	-27.547243	9.125653	127.166451	31.817814	-6.230537	125.959183	29.536884	33.677017	133.060486	30.677349	13.72324	129.5098345	-85.771835	4.528066	124.8230675
-22.231426	27.836714	130.516296	-27.430305	9.351114	126.835609	31.975403	-6.043108	125.922707	29.661476	33.762646	133.341705	30.8184395	13.859769	129.632206	-85.6790495	4.842459	124.039012
-20.782578	27.625286	130.442093	-27.360308	9.462822	126.711586	32.081596	-5.924911	126.000954	29.684269	33.81723	133.480606	30.8829325	13.9461595	129.74078	-85.6035485	4.9794845	123.682392
-18.961105	27.067734	130.271118	-27.294159	9.556498	126.667809	32.187176	-5.805336	126.206223	29.672388	33.91288	133.562653	30.929782	14.053772	129.884438	-85.5181	5.059224	123.45118
-17.367714	26.462767	130.145462	-27.221128	9.643855	126.682625	32.312798	-5.686983	126.48085	29.684448	34.03363	133.698334	30.998623	14.1733235	130.089592	-85.440879	5.1143865	123.275658
-15.776374	25.723383	129.940659	-27.169218	9.72812	126.698135	32.455532	-5.610681	126.895561	29.6789	34.173515	133.797714	31.067216	14.281417	130.3466375	-85.405652	5.174823	123.0496325
-14.15441	24.822802	129.64415	-27.134811	9.776165	126.680824	32.591022	-5.547995	127.327469	29.623417	34.288822	133.868179	31.1072195	14.3704135	130.597824	-85.3768415	5.1819165	122.763824
-12.542335	23.789328	129.267883	-27.113733	9.819546	126.572708	32.73534	-5.519374	127.753021	29.592476	34.375893	133.911377	31.163908	14.4282595	130.832199	-85.391374	5.2108325	122.313217
-10.234273	22.076496	128.522415	-27.094122	9.931952	126.13903	33.261662	-5.681777	128.357849	29.483253	34.553864	133.749451	31.3724575	14.4360435	131.05365	-85.5607015	5.4278605	121.22441
-8.727584	20.847309	127.84848	-27.13863	10.15932	125.773148	33.413532	-5.674397	128.952682	29.358438	34.693794	133.387955	31.385985	14.5096985	131.1703185	-85.663245	5.8089415	120.3759775
-7.205773	19.528374	127.012085	-27.152723	10.399892	125.212669	33.573463	-5.639113	129.751007	29.228514	34.896633	132.747101	31.4009885	14.62876	131.249054	-85.7064345	6.171024	119.176284
-5.79014	18.156565	126.355675	-27.082968	10.563705	124.533356	33.743591	-5.552264	130.564667	29.150368	35.082783	131.942612	31.4469795	14.7652595	131.2536395	-85.6129155	6.3621505	117.8130725
-4.417134	16.738081	125.787666	-27.183979	10.800113	123.913429	33.925762	-5.478819	131.309494	29.115623	35.184536	131.154938	31.5206925	14.8528585	131.232216	-85.8886505	6.7473675	116.594642
-3.113631	15.308222	125.432373	-27.001213	10.751811	123.17765	34.104851	-5.467573	131.948517	29.21356	35.173779	130.511093	31.6592055	14.853103	131.229805	-85.6616315	6.650519	115.125495
-1.937524	13.91135	125.201591	-26.774302	10.603566	122.456764	34.303795	-5.529822	132.385742	29.358149	35.088554	130.057816	31.830972	14.779366	131.221779	-85.379576	6.427766	113.691749
-0.607754	12.132241	125.066711	-26.323717	10.319262	121.445099	34.59481	-5.672831	132.662735	29.70204	34.902851	129.616959	32.148425	14.61501	131.139847	-84.795859	6.023514	111.750351
0.688093	10.701307	124.723732	-25.963137	10.136916	120.918831	34.79908	-5.755562	132.588379	29.983252	34.809643	129.468262	32.391166	14.5270405	131.0283205	-84.31744	5.7467915	110.8093415
1.290555	9.736874	124.675873	-25.601881	9.98771	120.582809	35.059689	-5.787784	132.305496	30.296234	34.760735	129.441223	32.6779615	14.4864755	130.8733595	-83.8817235	5.4889445	110.2922585
2.392684	8.517267	124.383011	-25.291883	9.910021	120.453835	35.354961	-5.764839	131.950623	30.587658	34.780197	129.522827	32.9713095	14.507679	130.736725	-83.5550755	5.312363	110.170945
2.686102	7.716704	124.540451	-24.71213	9.699834	120.238411	35.656445	-5.692492	131.639709	30.860079	34.84613	129.684067	33.258262	14.576819	130.661888	-82.682522	4.822849	109.814934
3.202783	6.724726	124.509918	-24.461094	9.750683	120.261612	35.9189	-5.595489	131.406189	31.105465	34.96719	129.919724	33.5121825	14.6858505	130.6629565	-82.4343705	4.8155155	109.8602675
3.581383	5.808551	124.518929	-24.271896	9.8489	120.317184	36.150078	-5.497424	131.231812	31.334257	35.0751	130.238098	33.7421675	14.788838	130.734955	-82.2859595	4.908962	109.899413
3.927537	4.465533	124.554321	-24.062351	10.075727	120.400238	36.440739	-5.370323	131.038361	31.568893	35.229214	130.722839	34.004816	14.9294455	130.8806	-82.129518	5.2220085	109.919876
4.000309	3.549263	124.409676	-23.955215	10.213145	120.403412	36.562962	-5.322716	130.88707	31.725994	35.300999	131.082275	34.144478	14.9891415	130.9846725	-82.054908	5.4371485	109.8221515
4.029663	2.545899	124.200485	-23.840744	10.343948	120.367851	36.683178	-5.313478	130.715424	31.891293	35.311821	131.44548	34.2872355	14.9991715	131.080452	-81.9687235	5.6887245	109.65525
3.933504	1.550653	123.968468	-23.70038	10.466645	120.296646	36.798256	-5.328937	130.536514	32.050457	35.289349	131.770905	34.4243565	14.980206	131.1537095	-81.8251165	5.953084	109.4395825
4.027352	0.339334	123.587166	-23.510176	10.581259	120.201385	36.949741	-5.37412	130.378555	32.280151	35.23497	131.955658	34.614946	14.930425	131.1671065	-81.635298	6.232093	109.2356635
3.470391	-0.605774	123.336517	-23.29612	10.677404	120.07753	37.146641	-5.412073	130.197495	32.520626	35.156929	131.977982	34.8336335	14.872428	131.0877385	-81.4258735	6.48238	109.0673215
3.304433	-1.939192	122.879921	-23.059721	10.790874	119.945251	37.356697	-5.431476	130.019348	32.747726	35.095451	131.825775	35.0522115	14.8319875	130.9225615	-81.1716535	6.7497605	108.9679405
2.522547	-3.796232	122.517563	-22.687019	10.972846	119.73233	37.711163	-5.395784	129.904861	33.098324	35.097279	131.255203	35.4047435	14.8507475	130.580032	-80.7787815	7.0949445	108.884628
1.559417	-4.93455	122.555603	-22.449366	11.086004	119.582664	37.939133	-5.325905	129.961578	33.297939	35.149048	130.70253	35.618536	14.9115715	130.332054	-80.517268	7.2604365	108.833274
0.743832	-6.290507	122.618271	-22.252359	11.175592	119.478882	38.148869	-5.252756	130.088043	33.422806	35.203831	130.087906	35.7858375	14.9755375	130.0879745	-80.2905555	7.3756465	108.8697895
-0.26064	-7.617089	122.861984	-22.069403	11.203624	119.415367	38.357143	-5.206894	130.294724	33.520851	35.215752	129.455719	35.938997	15.004429	129.8752215	-80.077803	7.402819	108.9555125
-1.035822	-9.201004	122.948479	-22.120708	11.291155	119.485939	38.568489	-5.195021	130.540222	33.640846	35.166183	128.832474	36.1046675	14.985581	129.686348	-80.3460835	7.596729	109.28553
-2.421678	-10.403492	123.353645	-21.939405	11.127178	119.546593	38.769814	-5.211103	130.730743	33.465458	35.202835	128.355408	36.117636	14.995866	129.5430755	-79.996446	7.25849	109.5501105
-3.6683	-11.74113	123.692047	-21.747213	10.903432	119.734489	39.001934	-5.241187	130.7771	33.595955	35.063751	127.767471	36.2989445	14.911282	129.2722855	-79.7933705	6.895582	110.1966925
-5.656734	-13.652158	124.350929	-21.400238	10.467068	120.342468	39.40102	-5.350008	130.714127	33.847408	34.74168	126.842567	36.624214	14.695836	128.778347	-79.42469	6.2383	111.906589
-6.854989	-15.127418	124.765358	-21.154526	10.130089	121.038269	39.71439	-5.463248	130.553558	33.975887	34.469578	126.146088	36.8451385	14.503165	128.349823	-79.1541905	5.757013	113.726715
-8.3445	-16.265846	125.65081	-20.932432	9.788451	121.941795	40.042767	-5.584881	130.356857	34.060902	34.180305	125.492538	37.0518345	14.297712	127.9246975	-78.9166985	5.27919	115.9588925
-9.902609	-17.334524	126.773048	-20.780514	9.41514	123.032036	40.30529	-5.704882	130.271744	34.075672	33.869289	124.980652	37.190481	14.0822035	127.626198	-78.751509	4.7480765	118.437874
-11.510201	-18.292233	128.091995	-20.706554	9.022429	124.24823	40.495361	-5.85552	130.277771	33.957283	33.532303	124.64782	37.226322	13.8383915	127.4627955	-78.63943	4.2064665	121.0336645
-13.162481	-19.141596	129.452057	-20.513748	8.459185	125.42379	40.601315	-6.037545	130.345184	33.790024	33.243805	124.532082	37.1956695	13.60313	127.438633	-78.2231655	3.31524	123.408947
-14.821566	-19.879173	130.845123	-20.579781	8.056499	126.631996	40.656792	-6.200173	130.548721	33.572346	32.988659	124.55909	37.114569	13.394243	127.5539055	-78.274131	2.718755	125.7100865
-17.261478	-20.846556	132.561432	-20.701139	7.441992	128.153671	40.702923	-6.432668	130.958557	33.239277	32.658669	124.77282	36.9711	13.1130005	127.8656885	-78.373378	1.7709835	128.4416535
-18.845486	-21.355433	133.444	-20.734808	7.072311	129.021439	40.702263	-6.636593	131.008499	33.081009	32.464542	124.914322	36.891636	12.9139745	127.9614105	-78.361252	1.2306475	130.0814675
-20.377796	-21.741642	134.233887	-20.691223	6.74872	129.78595	40.726517	-6.850382	130.959183	33.000893	32.268116	124.974251	36.863705	12.708867	127.966717	-78.246151	0.788573	131.605183
-21.857626	-22.08456	134.816055	-20.632631	6.484092	130.434662	40.764549	-7.091763	130.781845	32.98407	32.088284	125.007507	36.8743095	12.4982605	127.894676	-78.1395715	0.4699235	132.974648
-23.31708	-22.229061	135.319946	-20.523027	6.344941	130.926804	40.789902	-7.310591	130.48877	33.003418	31.944191	124.96785	36.89666	12.3168	127.72831	-77.942714	0.373082	134.125298
-24.679344	-22.301731	135.762802	-20.430746	6.145258	131.261688	40.825371	-7.476042	130.182465	33.063133	31.800777	124.728561	36.944252	12.1623675	127.455513	-77.805744	0.1281485	135.067863
-25.987431	-22.266037	136.037369	-20.267527	6.03117	131.420609	40.887875	-7.665677	129.822998	33.13335	31.611671	124.463531	37.0106125	11.972997	127.1432645	-77.5456665	0.0893429999999995	135.6979535
-27.780897	-21.979277	136.348267	-19.962255	5.904636	131.432266	40.964039	-7.928153	129.356232	33.339779	31.274239	123.882019	37.151909	11.673043	126.6191255	-77.076419	0.136229	136.2454065
-28.942612	-21.638668	136.420929	-19.743177	5.80174	131.342453	41.058487	-8.101064	129.101105	33.515083	31.050333	123.520454	37.286785	11.4746345	126.3107795	-76.773139	0.128845499999999	136.3741265
-29.964993	-21.242508	136.418198	-19.534536	5.707258	131.237381	41.153896	-8.307254	128.905975	33.674519	30.78554	123.250473	37.4142075	11.239143	126.078224	-76.4832795	0.175373	136.396538
-30.909199	-20.686787	136.495789	-19.346937	5.611616	131.16098	41.256474	-8.483517	128.820175	33.787693	30.555708	122.923447	37.5220835	11.0360955	125.871811	-76.2159575	0.187136500000001	136.450149
-31.788958	-19.975134	136.562836	-19.183088	5.5253	131.119843	41.336502	-8.614308	128.75795	33.864651	30.360205	122.639885	37.6005765	10.8729485	125.6989175	-75.9667525	0.1776515	136.5407685
-32.619476	-19.154903	136.617859	-19.057461	5.440209	131.08873	41.402901	-8.720591	128.698364	33.908936	30.213955	122.441902	37.6559185	10.746682	125.570133	-75.7708405	0.133736000000001	136.607327
-33.335514	-18.250694	136.63707	-18.943445	5.366926	131.115143	41.483074	-8.784426	128.684052	33.933144	30.108213	122.205223	37.708109	10.6618935	125.4446375	-75.594999	0.0719585000000009	136.7856485
-34.337669	-16.607357	136.512238	-18.810589	5.243529	131.081284	41.250538	-8.689626	128.692368	33.966793	30.014908	121.975494	37.6086655	10.662641	125.333931	-75.2298435	-0.175583	136.828637
-34.921822	-15.368104	136.24678	-18.728037	5.184427	130.982132	41.284626	-8.734202	128.559631	33.994019	29.9646	121.768799	37.6393225	10.615199	125.164215	-75.0953965	-0.246345	136.800049
-35.452423	-14.039763	135.87709	-18.636238	5.138192	130.831299	41.312458	-8.775163	128.343277	34.022892	29.916483	121.524643	37.667675	10.57066	124.93396	-74.940151	-0.294276	136.728638
-35.971859	-12.558153	135.354218	-18.540264	5.117125	130.591904	41.322323	-8.818655	128.032196	34.082077	29.9102	121.343193	37.7022	10.5457725	124.6876945	-74.782728	-0.311522500000001	136.4961135
-36.388481	-10.949828	134.712921	-18.438049	5.14151	130.33519	41.307549	-8.814827	127.751266	34.193169	29.953653	121.154381	37.750359	10.569413	124.4528235	-74.626457	-0.286393	136.2175565
-36.808456	-9.218282	133.986923	-18.328091	5.237773	130.071472	41.327686	-8.809664	127.412987	34.359829	30.061722	121.084991	37.8437575	10.626029	124.248989	-74.4999395	-0.150482999999999	135.893955
-37.166958	-7.3701	133.079636	-18.215158	5.335655	129.668961	41.346066	-8.79263	127.075623	34.62175	30.223497	121.160103	37.983908	10.7154335	124.117863	-74.414224	-0.0441234999999995	135.220059
-37.625507	-4.393849	131.406601	-18.124649	5.548643	128.914551	41.430759	-8.770515	126.530434	35.154461	30.537128	121.539795	38.29261	10.8833065	124.0351145	-74.541908	0.213979500000001	133.7939875
-37.883076	-2.2663	130.220352	-18.087078	5.652908	128.303558	41.408504	-8.782021	126.091339	35.539211	30.755493	121.941055	38.4738575	10.986736	124.016197	-74.6480135	0.31908	132.590919
-38.112827	-0.063021	129.199966	-18.100824	5.825576	127.848038	41.341606	-8.842923	125.61026	35.8965	30.931091	122.322632	38.619053	11.044084	123.966446	-74.820701	0.607068000000002	131.72963
-38.299587	2.241225	128.445175	-18.093906	5.961989	127.408447	41.22303	-8.912185	125.05368	36.220245	31.069014	122.717545	38.7216375	11.0784145	123.8856125	-74.9094495	0.845563499999999	130.9312815
-38.396339	4.555157	128.002441	-18.097826	6.146778	127.078773	41.071899	-8.97351	124.443558	36.489929	31.19828	123.113823	38.780914	11.112385	123.7786905	-74.976566	1.181171	130.3788555
-38.427673	6.906733	127.88327	-18.126696	6.346371	126.923111	40.873001	-8.953863	123.90686	36.686386	31.323	123.522438	38.7796935	11.1845685	123.714649	-75.0330855	1.5081735	130.131573
-38.345276	9.29565	128.04213	-18.236954	6.544226	127.0252	40.579433	-8.878091	123.332512	36.753387	31.464613	124.103256	38.66641	11.293261	123.717884	-75.140318	1.795191	130.332516
-38.089378	12.678053	129.513443	-18.435011	6.909627	127.788162	40.037388	-8.471049	122.466469	36.733456	31.825319	125.00116	38.385422	11.677135	123.7338145	-75.255444	2.142119	131.8425095
-37.845306	14.79143	130.914169	-18.608215	7.114942	128.481506	39.606731	-7.975039	122.038666	36.608002	32.174091	125.676575	38.1073665	12.099526	123.8576205	-75.3237965	2.130358	133.1053915
-37.527863	16.825596	132.236664	-18.836611	7.338863	129.189819	39.232792	-7.400657	121.737823	36.407795	32.565094	126.510895	37.8202935	12.5822185	124.124359	-75.4935155	2.0955075	134.255279
-37.149872	18.708832	133.434189	-19.007408	7.631774	129.873657	38.938679	-6.796179	121.665787	36.138161	32.988964	127.373802	37.53842	13.0963925	124.5197945	-75.553236	2.1671555	135.2275195
-36.697559	20.535168	134.454056	-19.201273	7.87638	130.376953	38.762428	-6.238876	121.677673	35.915218	33.322231	128.27504	37.338823	13.5416775	124.9763565	-75.741369	2.2110825	135.7775495
-36.176846	22.216892	135.33551	-19.40451	8.03757	130.76033	38.646404	-5.819044	121.81871	36.091904	33.467545	128.993301	37.369154	13.8242505	125.4060055	-76.178174	2.2508895	136.1146545
-35.581982	23.80769	136.120804	-19.517687	8.222102	131.193619	38.606861	-5.548226	122.150078	36.051647	33.695557	129.692093	37.329254	14.0736655	125.9210855	-76.364628	2.3705385	136.4661525
-34.523849	25.979065	136.835938	-19.60754	8.441489	131.664948	38.654835	-5.31197	122.750412	36.122299	33.917217	130.640366	37.388567	14.3026235	126.695389	-76.603647	2.5803545	136.634507
-33.772968	27.211262	137.204895	-19.655214	8.491461	131.880219	38.722427	-5.239917	123.199043	36.163158	34.03141	131.08847	37.4427925	14.3957465	127.1437565	-76.7532205	2.5871755	136.6166815
-32.903915	28.35828	137.329697	-19.710077	8.491394	131.960037	38.788921	-5.195847	123.620415	36.159451	34.081413	131.44101	37.474186	14.442783	127.5307125	-76.89434	2.540005	136.3893615
-32.002434	29.350706	137.269516	-19.754704	8.47288	131.995743	38.840096	-5.194931	124.035355	36.112743	34.100559	131.685425	37.4764195	14.452814	127.86039	-76.9858275	2.492946	136.131096
-31.045956	30.171082	137.136276	-19.799471	8.423001	131.990112	38.921547	-5.24782	124.457253	36.086998	34.08551	131.834259	37.5042725	14.418845	128.145756	-77.1032145	2.427157	135.834468
-29.988262	30.963078	136.871063	-19.858027	8.388258	131.999542	38.976864	-5.358389	124.90432	36.066158	34.039371	131.920547	37.521511	14.340491	128.4124335	-77.237565	2.436025	135.5866505
-28.882006	31.596016	136.702911	-19.958391	8.346581	132.04155	39.023716	-5.447354	125.343109	36.025299	34.007984	132.051331	37.5245075	14.280315	128.69722	-77.4412895	2.412847	135.38588
-27.140638	32.267323	136.430923	-20.186954	8.237429	131.9496	39.020737	-5.468859	125.999329	35.929543	34.061985	132.472473	37.47514	14.296563	129.235901	-77.849048	2.178295	134.663299
-25.899271	32.525543	136.177963	-20.388975	8.173395	131.763214	39.006485	-5.372114	126.370308	35.789219	34.182793	132.836853	37.397852	14.4053395	129.6035805	-78.175802	1.9414505	133.9228475
-24.663015	32.698032	135.833054	-20.624586	8.126942	131.400513	38.96772	-5.272744	126.675507	35.651379	34.335751	133.237015	37.3095495	14.5315035	129.956261	-78.5587215	1.7223805	132.844765
-23.34796	32.798866	135.388596	-20.843237	8.171404	130.92305	38.902962	-5.166576	126.924599	35.487305	34.476952	133.607895	37.1951335	14.655188	130.266247	-78.8816075	1.68762	131.579853
-21.951691	32.817085	134.86792	-21.055218	8.259394	130.342575	38.846443	-5.053243	127.071472	35.343784	34.628239	133.816696	37.0951135	14.787498	130.444084	-79.2055495	1.73129	130.241066
-20.566603	32.74966	134.197723	-21.233414	8.418168	129.666016	38.783077	-4.918101	127.114319	35.208332	34.782318	134.003204	36.9957045	14.9321085	130.5587615	-79.4625325	1.9042275	128.7732705
-19.115479	32.59943	133.462662	-21.364346	8.700097	129.061493	38.729671	-4.7321	127.162766	35.063343	34.983219	134.002991	36.896507	15.1255595	130.5828785	-79.625199	2.2746345	127.5401075
-16.83993	32.194916	132.281052	-21.490147	9.18659	128.120834	38.690628	-4.362584	127.242371	34.947392	35.382217	133.935989	36.81901	15.5098165	130.58918	-79.799304	2.8633635	125.652488
-15.311578	31.784006	131.517273	-21.519548	9.56065	127.564064	38.676926	-4.083119	127.382103	34.85561	35.675644	133.828049	36.766268	15.7962625	130.605076	-79.805364	3.3250375	124.523052
-13.740903	31.228146	130.914444	-21.48756	9.889132	127.053047	38.688828	-3.767431	127.469948	34.825665	36.006832	133.749924	36.7572465	16.1197005	130.609936	-79.7323665	3.6585635	123.496158
-12.203301	30.544434	130.420715	-21.483248	10.239017	126.628242	38.720188	-3.450901	127.596413	34.811882	36.346432	133.780121	36.766035	16.4477655	130.688267	-79.732531	4.0302685	122.568217
-10.665322	29.732557	129.92569	-21.460373	10.520094	126.217461	39.10202	-3.325221	127.649048	34.738579	36.652	133.791748	36.9202995	16.6633895	130.720398	-79.8410455	4.3767985	121.714524
-9.137196	28.769615	129.421906	-21.446827	10.739143	125.828812	39.146492	-3.070953	127.745911	34.685181	36.910759	133.799561	36.9158365	16.919903	130.772736	-79.8094905	4.558383	120.884888
-7.607458	27.713322	128.944992	-21.452934	10.976408	125.472221	39.195599	-2.85775	127.837479	34.64389	37.126575	133.801605	36.9197445	17.1344125	130.819542	-79.8256125	4.8184035	120.1249
-5.342095	25.928295	128.132767	-21.462879	11.280856	124.889648	39.201687	-2.602805	127.975067	34.544044	37.43351	133.554901	36.8728655	17.4153525	130.764984	-79.7986235	5.1463595	119.014312
-3.861348	24.601347	127.608536	-21.44091	11.408492	124.488747	39.158394	-2.431708	127.95575	34.502647	37.619736	133.330154	36.8305205	17.594014	130.642952	-79.7123405	5.22297	118.334542
-2.396508	23.186653	127.088821	-21.476055	11.573864	124.150108	39.141598	-2.216179	127.87101	34.392681	37.834927	133.094604	36.7671395	17.809374	130.482807	-79.7192495	5.338354	117.817409
-0.962381	21.669691	126.546181	-21.525578	11.738876	123.874954	39.10244	-1.948881	127.872787	34.251041	38.097076	132.778198	36.6767405	18.0740975	130.3254925	-79.7278965	5.4036545	117.4244155
0.48657	20.060293	125.956451	-21.54026	11.917546	123.560265	39.116432	-1.676498	127.979614	34.132484	38.386147	132.407455	36.624458	18.3548245	130.1935345	-79.704978	5.4802675	116.9269955
1.878066	18.381685	125.460411	-21.520437	12.124191	123.210526	39.166348	-1.408183	128.206436	34.029968	38.701675	131.915695	36.598158	18.646746	130.0610655	-79.639032	5.601636	116.3599865
2.77817	16.886538	125.185265	-21.481205	12.380183	122.899452	39.235771	-1.122036	128.487625	33.959892	39.042408	131.319443	36.5978315	18.960186	129.903534	-79.5602415	5.80018	115.89537
4.924415	14.102988	124.671387	-21.35528	12.731706	122.528603	39.348804	-0.734044	128.900055	33.719997	39.624607	130.401337	36.5344005	19.4452815	129.650696	-79.2449605	6.0181305	115.40651
6.217605	12.232922	124.530014	-21.436207	13.034635	122.327148	39.488701	-0.546741	129.116226	34.102345	39.693214	129.664658	36.795523	19.5732365	129.390442	-79.667937	6.4960335	115.263854
7.46435	10.347914	124.424744	-21.302317	13.125125	121.970703	39.634495	-0.401854	129.327637	33.832954	39.903526	129.200409	36.7337245	19.750836	129.264023	-79.3383585	6.499414	114.677383
8.648293	8.455538	124.351837	-21.193192	13.13037	121.508667	39.736526	-0.313624	129.540985	33.838509	39.937725	128.630524	36.7875175	19.8120505	129.0857545	-79.1739015	6.4486895	113.9315795
9.759888	6.590863	124.310234	-21.103437	13.118708	120.963989	39.814034	-0.262419	129.690018	33.806595	39.930508	128.144379	36.8103145	19.8340445	128.9171985	-79.0171885	6.4033715	113.0107795
10.83363	4.753147	124.252342	-21.048319	13.111149	120.339287	39.840981	-0.235473	129.831284	33.740425	39.931328	127.713379	36.790703	19.8479275	128.7723315	-78.887341	6.3743705	111.9062425
11.799448	3.002403	124.26667	-21.010561	13.112889	119.677307	39.835785	-0.180311	129.952164	33.644115	39.976589	127.333107	36.73995	19.898139	128.6426355	-78.761072	6.327639	110.7119785
13.096497	0.532549	124.389603	-20.986149	13.174999	118.606033	39.819439	0.005743	130.17276	33.436508	40.145142	126.823975	36.6279735	20.0754425	128.4983675	-78.6002715	6.2745555	108.7136985
13.831902	-1.006786	124.606239	-20.96357	13.212453	117.936096	39.768745	0.169632	130.372543	33.275192	40.273697	126.522675	36.5219685	20.2216645	128.447609	-78.4491085	6.2032415	107.424583
12.759534	-1.343251	124.46035	-20.950224	13.245162	117.34761	39.73143	0.295839	130.614487	33.149345	40.36866	126.310921	36.4403875	20.3322495	128.462704	-78.3408355	6.1580745	106.232516
12.070726	-1.860268	124.308624	-20.936773	13.230703	116.855324	39.661751	0.36952	130.928116	33.041019	40.428627	126.23941	36.351385	20.3990735	128.583763	-78.224931	6.0623325	105.126885
11.107415	-2.208968	124.175957	-20.928171	13.172165	116.472992	39.582836	0.379666	131.214157	32.964012	40.43565	126.252808	36.273424	20.407658	128.7334825	-78.129766	5.936672	104.2125015
9.794294	-2.398313	124.021935	-20.919626	13.089198	116.160309	39.515896	0.320727	131.361542	32.938732	40.407341	126.327339	36.227314	20.364034	128.8444405	-78.066566	5.814362	103.4761775
8.951019	-2.84579	123.440125	-20.90925	13.010224	115.913567	39.486347	0.219668	131.312805	32.921314	40.363331	126.407173	36.2038305	20.2914995	128.859989	-78.0223305	5.7289485	102.967145
6.994465	-3.241814	122.377792	-20.882568	12.893973	115.571953	39.408291	0.00587	130.872818	32.953842	40.219219	126.468002	36.1810665	20.1125445	128.67041	-77.9462025	5.6754015	102.473496
5.623529	-3.467031	121.370064	-20.889788	12.880805	115.40947	39.336109	-0.152253	130.367996	32.994152	40.113228	126.549759	36.1651305	19.9804875	128.4588775	-77.9447065	5.7811225	102.3600625
4.103133	-3.66629	120.335709	-20.648758	12.753458	115.259552	39.267159	-0.257894	129.714676	33.036388	40.04517	126.694153	36.1517735	19.893638	128.2044145	-77.4492895	5.613278	102.3146895
2.160572	-3.70581	119.488968	-20.68717	12.874605	115.328896	39.212055	-0.249626	128.951187	33.067863	40.053436	126.958237	36.139959	19.901905	127.954712	-77.514299	5.847305	102.70308
0.369883	-3.850915	118.491127	-20.763527	13.039186	115.513123	39.134632	-0.184857	128.164215	33.071499	40.083183	127.19458	36.1030655	19.949163	127.6793975	-77.6301195	6.129209	103.3468485
-1.619868	-4.106127	117.78978	-20.873192	13.240168	115.868317	39.041172	-0.078864	127.405212	33.061676	40.108761	127.258369	36.051424	20.0149485	127.3317905	-77.797808	6.4653875	104.4048435
-3.729135	-4.31864	117.179047	-21.039064	13.492422	116.461838	38.586395	0.290523	126.829353	32.97728	40.17041	127.309288	35.7818375	20.2304665	127.0693205	-77.8599655	6.7543775	105.8543555
-7.200045	-4.939159	117.163124	-21.303486	13.834585	117.760071	38.320232	0.607851	125.887146	32.814739	40.307713	127.312683	35.5674855	20.457782	126.5999145	-78.1744575	7.211388	108.9202275
-9.580079	-5.584727	117.765236	-21.769711	14.224689	119.136368	38.121708	0.807142	125.515678	32.652157	40.388634	127.152428	35.3869325	20.597888	126.334053	-78.9263545	7.85149	111.938683
-12.006678	-6.33068	118.837059	-21.981316	14.364786	120.582985	37.910152	0.969962	125.38726	32.432556	40.454868	126.865089	35.171354	20.712415	126.1261745	-79.133986	8.017157	115.0397955
-14.542045	-7.210971	120.562958	-22.181482	14.373577	122.229134	37.69593	1.050099	125.454185	32.111019	40.460041	126.358627	34.9034745	20.75507	125.906406	-79.2664385	7.992084	118.551862
-17.028431	-8.278617	122.693909	-22.357979	14.209906	124.119659	37.48571	1.066234	125.613869	31.695807	40.379684	125.796654	34.5907585	20.722959	125.7052615	-79.3067165	7.696853	122.5340565
-19.332247	-9.525295	125.167908	-22.384178	13.733852	126.008141	37.291344	0.977212	126.059212	31.19545	40.21249	125.520309	34.243397	20.594851	125.7897605	-79.011753	6.872853	126.2265215
-21.77589	-10.744736	127.904663	-22.778204	13.263323	127.936234	37.059574	0.75916	126.902519	30.603514	39.953735	125.491295	33.831544	20.3564475	126.196907	-79.387952	6.1701985	129.675561
-25.27183	-12.486056	131.783859	-23.463593	12.294365	130.236023	37.095551	-0.012308	128.448212	29.632401	39.279259	125.523087	33.363976	19.6334755	126.9856495	-80.291162	4.9552545	133.4863965
-27.557558	-13.604431	134.188461	-23.954294	11.643394	131.437836	36.9053	-0.468776	129.63472	28.98107	38.715752	125.466064	32.943185	19.123488	127.550392	-80.851773	4.1633	135.32528
-29.739275	-14.641333	136.218643	-24.397717	10.940579	132.440353	36.695202	-0.918443	130.686707	28.33131	38.081573	125.282539	32.513256	18.581565	127.984623	-81.30869	3.299593	136.896083
-31.854868	-15.662545	138.074371	-24.784683	10.243895	133.245712	36.454247	-1.361215	131.477112	27.715254	37.431694	125.023743	32.0847505	18.0352395	128.2504275	-81.6541165	2.4525505	138.2409965
-33.871765	-16.49334	139.600327	-25.104185	9.574313	133.943237	36.182037	-1.776593	132.01033	27.167082	36.819	124.707321	31.6745595	17.5212035	128.3588255	-81.8829295	1.6274225	139.5276485
-35.805931	-17.290129	140.961334	-25.375351	8.927507	134.55629	35.921288	-2.181736	132.341934	26.686073	36.253235	124.403641	31.3036805	17.0357495	128.3727875	-82.0543825	0.819264500000003	140.7397925
-37.608002	-17.882608	142.08017	-25.615868	8.332279	135.080429	35.648537	-2.589536	132.518173	26.225931	35.707294	124.122215	30.937234	16.558879	128.320194	-82.16897	0.105679000000002	141.840664
-40.196671	-18.604673	143.384201	-25.922361	7.558413	135.655624	35.242992	-3.121457	132.512405	25.537985	34.951759	123.74073	30.3904885	15.915151	128.1265675	-82.2352105	-0.798325000000002	143.1846805
-41.751553	-18.847813	144.010925	-26.114395	7.100332	135.860001	34.975616	-3.404934	132.443756	25.109859	34.526459	123.547699	30.0427375	15.5607625	127.9957275	-82.2715275	-1.3600985	143.7242745
-43.256397	-18.898785	144.46611	-26.274845	6.721869	135.975677	34.749714	-3.652111	132.378632	24.752584	34.140881	123.3685	29.751149	15.244385	127.873566	-82.300839	-1.800647	144.077788
-44.676277	-18.855688	144.772583	-26.423782	6.391629	136.006516	34.584141	-3.906118	132.349518	24.486059	33.822376	123.286331	29.5351	14.958129	127.8179245	-82.382664	-2.174871	144.1951075
NaN	NaN	NaN	-26.59255	6.118072	136.009918	34.40818	-4.170133	132.37561	24.281258	33.512379	123.240211	29.344719	14.671123	127.8079105	-82.529819	-2.434979	144.2119255
NaN	NaN	NaN	-26.761839	5.8899	136.040054	34.244736	-4.439894	132.40657	24.09133	33.196899	123.169151	29.168033	14.3785025	127.7878605	-82.691711	-2.5987025	144.2922475
NaN	NaN	NaN	-26.937489	5.668056	136.118927	34.046417	-4.7449	132.41153	23.905468	32.888309	123.171768	28.9759425	14.0717045	127.791649	-82.8509205	-2.7355925	144.446205
NaN	NaN	NaN	-27.188766	5.288478	136.270065	33.774166	-5.17759	132.46315	23.6924	32.464657	123.237106	28.733283	13.6435335	127.850128	-83.110815	-3.0665775	144.690002
NaN	NaN	NaN	-27.357929	4.968201	136.309067	33.621803	-5.477018	132.439667	23.5508	32.226528	123.296928	28.5863015	13.374755	127.8682975	-83.3021595	-3.438353	144.7498365
-47.667049	-20.685965	140.804626	-27.531183	4.637217	136.296814	33.469414	-5.793482	132.341064	23.402237	31.954552	123.325302	28.4358255	13.080535	127.833183	-83.4981915	-3.806101	144.760445
-52.47345	-13.00222	143.624222	-27.675571	4.288811	136.205566	33.293697	-6.07339	132.218597	23.268595	31.710819	123.284676	28.281146	12.8187145	127.7516365	-83.632288	-4.2410925	144.6594955
-53.170879	-11.553928	142.894714	-27.78318	3.982316	136.039032	33.166168	-6.307186	132.005173	23.13187	31.515184	123.171021	28.149019	12.603999	127.588097	-83.715379	-4.639367	144.489967
-53.763115	-9.904748	142.108582	-27.87022	3.75069	135.792847	33.045506	-6.462925	131.740479	23.003599	31.370916	123.014091	28.0245525	12.4539955	127.377285	-83.7649925	-4.9526155	144.208409
-54.257572	-8.027602	141.259354	-27.904791	3.602548	135.496109	32.960804	-6.58987	131.412994	22.894661	31.290129	122.814072	27.9277325	12.3501295	127.113533	-83.7373145	-5.1450335	143.878685
-54.80407	-4.811831	139.994766	-27.959278	3.512352	135.049866	32.811474	-6.750995	130.711945	22.77256	31.279272	122.541786	27.792017	12.2641385	126.6268655	-83.710573	-5.2394345	143.4728665
-55.034904	-2.441122	139.193863	-27.964914	3.500779	134.757263	32.700779	-6.839738	130.047852	22.753897	31.367674	122.459053	27.727338	12.263968	126.2534525	-83.657166	-5.26241	143.2610735
-55.163425	0.13124	138.364349	-27.936628	3.51223	134.443069	32.556255	-6.893712	129.32695	22.820213	31.536484	122.542282	27.688234	12.321386	125.934616	-83.56149	-5.296926	142.951522
-55.131714	2.787057	137.516235	-27.860201	3.476988	134.094696	32.460194	-7.011718	128.472214	23.056767	31.725821	122.788513	27.7584805	12.3570515	125.6303635	-83.4788825	-5.4030755	142.5590285
-55.007309	5.614424	136.6754	-27.779638	3.45297	133.66423	32.099136	-6.944213	127.725578	23.405029	31.945532	123.237595	27.7520825	12.5006595	125.4815865	-83.3113585	-5.5947195	141.8468735
-54.780548	8.582189	135.979111	-27.716261	3.451569	133.104462	32.008835	-7.017366	126.907181	23.817045	32.208054	123.769531	27.91294	12.595344	125.338356	-83.345462	-5.692206	140.870568
-54.393898	11.583856	135.402039	-27.727322	3.533719	132.494049	31.870464	-7.075689	125.874565	24.250689	32.481991	124.491928	28.0605765	12.703151	125.1832465	-83.5152205	-5.635713	139.8048515
-53.571701	16.173618	135.032806	-27.752262	3.733946	131.496002	31.481037	-6.953204	124.430588	24.781256	32.844807	125.551666	28.1311465	12.9458015	124.991127	-83.6356705	-5.4779095	138.000877
-52.90126	19.178867	135.047897	-27.835604	3.964428	130.867432	31.225592	-6.8086	123.414825	25.078526	33.086376	126.29998	28.152059	13.138888	124.8574025	-83.823267	-5.210032	136.8774615
-52.129894	22.127632	135.483627	-27.917629	4.240901	130.311661	30.986639	-6.58337	122.537003	25.31369	33.293415	127.085205	28.1501645	13.3550225	124.811104	-83.9854225	-4.8732205	135.812218
-51.237213	24.890795	136.125488	-28.015697	4.541092	129.868332	30.778551	-6.248299	121.948204	25.55879	33.532177	127.879105	28.1686705	13.641939	124.9136545	-84.2000645	-4.559755	134.8230095
-50.226826	27.514648	136.854187	-28.083839	4.816126	129.444733	30.674225	-5.910285	121.426559	25.804789	33.73674	128.796967	28.239507	13.9132275	125.111763	-84.407185	-4.2809755	133.777703
-49.144714	29.855797	137.735718	-28.118376	5.058879	129.041122	30.636021	-5.573757	121.048889	26.341475	33.769749	129.541245	28.488748	14.097996	125.295067	-84.7255	-3.980238	132.787177
-48.00235	32.004082	138.549133	-28.12978	5.275407	128.690964	30.649534	-5.266962	120.81237	26.56942	33.92305	130.31012	28.609477	14.328044	125.561245	-84.869037	-3.77723	131.820683
-46.107971	34.772808	139.798386	-28.016302	5.598073	128.274887	30.739626	-4.888502	120.596268	26.949347	34.060204	131.258209	28.8444865	14.585851	125.9272385	-84.8770905	-3.389705	130.6225355
-44.794071	36.314796	140.365784	-27.897886	5.830307	128.047424	30.91436	-4.739625	120.653008	27.225277	34.121548	131.716293	29.0698185	14.6909615	126.1846505	-84.8655905	-3.0303475	129.9101975
NaN	NaN	NaN	-27.775776	6.113743	127.800751	31.138557	-4.730448	120.911133	27.528414	34.133652	132.10257	29.3334855	14.701602	126.5068515	-84.8850375	-2.474116	129.0946505
NaN	NaN	NaN	-27.712971	6.456955	127.438713	31.383081	-4.875662	121.380577	27.802271	34.139187	132.343063	29.592676	14.6317625	126.86182	-85.018618	-1.7178525	128.015606
NaN	NaN	NaN	-27.728697	6.814256	126.984848	31.584021	-5.111946	121.964767	27.966276	34.127308	132.46788	29.7751485	14.507681	127.2163235	-85.2325425	-0.879168999999999	126.7533725
NaN	NaN	NaN	-27.732843	7.014712	126.55014	31.687202	-5.293983	122.359825	28.10326	34.057037	132.601822	29.895231	14.381527	127.4808235	-85.360917	-0.352103	125.6194565
NaN	NaN	NaN	-27.707216	7.065513	126.175201	31.725525	-5.368568	122.48468	28.263453	33.894917	133	29.994489	14.2631745	127.74234	-85.408921	-0.1321485	124.608062
NaN	NaN	NaN	-27.651522	7.026936	125.710556	31.776196	-5.497297	122.609756	28.499258	33.575191	133.724869	30.137727	14.038947	128.1673125	-85.440771	0.0149250000000016	123.2537995
NaN	NaN	NaN	-27.642641	7.077614	125.458458	31.852224	-5.641617	122.680603	28.652937	33.300827	134.233261	30.2525805	13.829605	128.456932	-85.5378625	0.325623	122.459984
NaN	NaN	NaN	-27.620703	7.210517	125.32946	31.921244	-5.771648	122.962997	28.781038	33.14703	134.553421	30.351141	13.687691	128.758209	-85.592547	0.733343	121.900711
-30.524302	41.59724	138.493973	-27.591402	7.385017	125.278595	32.029419	-5.848868	123.276985	28.965136	33.105038	134.806213	30.4972775	13.628085	129.041599	-85.6800815	1.141949	121.515591
-28.861666	41.177536	137.584671	-27.57863	7.650401	125.247528	32.141426	-5.90734	123.686859	29.070095	33.136139	135.06456	30.6057605	13.6143995	129.3757095	-85.7630205	1.6864025	121.1193465
-27.270218	40.4305	136.757919	-27.561947	7.887594	125.187363	32.243008	-5.942623	124.207924	29.137394	33.227287	135.241592	30.690201	13.642332	129.724758	-85.814095	2.132856	120.649968
-25.716288	39.381935	135.84375	-27.551714	8.067521	125.071358	32.363094	-6.020874	124.699852	29.210064	33.259697	135.424118	30.786579	13.6194115	130.061985	-85.890007	2.5156305	120.080731
-23.42281	37.376156	134.27449	-27.499804	8.219076	124.771034	32.601696	-6.335521	125.574371	29.284296	33.235611	135.470001	30.942996	13.450045	130.522186	-85.942604	2.988107	119.019882
-21.914881	35.723324	133.159653	-27.431934	8.212426	124.512009	32.786388	-6.592445	126.160027	29.37072	33.162029	135.493835	31.078554	13.284792	130.826931	-85.942422	3.14006	118.197087
-20.446875	33.87302	132.001526	-27.318737	8.222842	124.203621	33.01059	-6.842261	126.802299	29.461653	33.081291	135.499542	31.2361215	13.119515	131.1509205	-85.8735955	3.326169	117.2563215
-18.999834	31.854591	130.78688	-27.195105	8.262483	123.855225	33.238731	-7.036733	127.454651	29.556555	33.061073	135.460022	31.397643	13.01217	131.4573365	-85.787853	3.512796	116.2531135
-17.669718	29.68824	129.488235	-27.05909	8.379953	123.475967	33.463131	-7.192856	128.119812	29.659599	33.05442	135.332474	31.561365	12.930782	131.726143	-85.679545	3.829124	115.225791
-16.315359	27.366152	128.181061	-26.901096	8.540594	123.168922	34.010159	-7.481537	128.734024	29.801392	33.110546	134.972839	31.9057755	12.8145045	131.8534315	-85.7079675	4.2666835	114.4844125
-15.048179	24.866207	126.977859	-26.762142	8.67509	122.963043	34.239056	-7.54236	129.443054	29.971998	33.215084	134.432663	32.105527	12.836362	131.9378585	-85.629811	4.513818	113.9882275
-13.38612	20.821297	125.620987	-26.510101	8.746042	122.719048	34.502743	-7.59686	130.49501	30.161428	33.263611	133.632126	32.3320855	12.8333755	132.063568	-85.3522875	4.6587085	113.374528
-12.457287	17.933695	125.092613	-26.365915	8.670369	122.694252	34.695862	-7.68848	131.112289	30.286345	33.201595	133.115494	32.4911035	12.7565575	132.1138915	-85.2229335	4.5841805	113.2746125
-11.64351	14.954962	124.80278	-26.225334	8.49982	122.71273	34.905224	-7.860777	131.730301	30.358965	33.03455	132.634995	32.6320945	12.5868865	132.182648	-85.0827625	4.4127535	113.242812
-10.966461	11.950356	124.721298	-26.117538	8.243664	122.788895	35.103607	-8.066434	132.251892	30.421936	32.808201	132.067032	32.7627715	12.3708835	132.159462	-84.9978475	4.1164445	113.418328
-10.401017	8.925022	124.747696	-26.019005	7.971213	122.845901	35.279915	-8.265656	132.680328	30.445545	32.542938	131.418579	32.86273	12.138641	132.0494535	-84.90074	3.803785	113.6423485
-9.922995	5.938721	124.876663	-26.181675	7.82734	122.926926	35.442802	-8.461424	133.043121	30.429754	32.223179	130.680099	32.936278	11.8808775	131.86161	-85.299628	3.7738025	113.992242
-9.595139	3.021228	125.078964	-26.125538	7.474233	122.765076	35.579918	-8.66102	133.325134	30.335617	31.905312	129.940765	32.9577675	11.622146	131.6329495	-85.2088435	3.32632	113.8972025
-9.272483	-1.16642	125.549469	-26.119116	7.00131	122.469482	35.714912	-8.796194	133.576004	30.072012	31.510672	128.881622	32.893462	11.357239	131.228813	-85.131694	2.645381	113.710151
-9.19709	-3.7736	125.939346	-26.111609	6.718244	122.263382	35.787136	-8.805102	133.698303	29.601595	31.422403	128.340775	32.6943655	11.3086505	131.019539	-84.9175835	2.1278375	113.507225
-9.197764	-6.221947	126.355507	-26.080948	6.514974	122.079659	35.851772	-8.755877	133.718201	29.474884	31.257259	127.779327	32.663328	11.250691	130.748764	-84.825224	1.779257	113.410554
-9.259833	-8.503956	126.732803	-26.020218	6.376154	121.939789	35.927467	-8.702152	133.664917	29.415236	31.134644	127.290977	32.6713515	11.216246	130.477947	-84.7117875	1.536062	113.401631
-9.406088	-10.602262	127.094124	-25.909698	6.291736	121.884964	36.046627	-8.621487	133.525513	29.405838	31.080687	126.887421	32.7262325	11.2296	130.206467	-84.5456285	1.353872	113.563461
-9.616931	-12.549988	127.481445	-25.737381	6.222615	121.93351	36.211166	-8.489664	133.389938	29.443785	31.075434	126.475105	32.8274755	11.292885	129.9325215	-84.3022375	1.152345	113.9344985
-9.934212	-14.266436	128.027069	-25.545996	6.158421	122.108711	36.443478	-8.344684	133.291351	29.486561	31.072865	126.109528	32.9650195	11.3640905	129.7004395	-84.0570115	0.9527515	114.5169825
-10.563346	-16.46331	129.046448	-25.247854	6.003252	122.610794	36.831501	-8.201373	133.322723	29.567545	30.982872	125.601242	33.199523	11.3907495	129.4619825	-83.695231	0.6157545	115.7596055
-11.129775	-17.662285	129.870895	-25.075453	5.855635	123.04776	37.052326	-8.159486	133.386292	29.629242	30.86977	125.357819	33.340784	11.355142	129.3720555	-83.49169	0.356128	116.7234645
-11.748768	-18.72369	130.518524	-24.925285	5.675869	123.482491	37.264385	-8.195916	133.459885	29.730129	30.709324	125.16304	33.497257	11.256704	129.3114625	-83.347827	0.0950340000000001	117.6535195
-12.447311	-19.612473	131.048935	-24.788567	5.488572	123.884094	37.436695	-8.27885	133.509933	29.837004	30.548176	125.002861	33.6368495	11.134663	129.256397	-83.2139835	-0.157519000000001	118.511791
-13.163405	-20.386032	131.34964	-24.667658	5.324377	124.178871	37.572754	-8.3617	133.457428	29.943701	30.404541	124.853813	33.7582275	11.0214205	129.1556205	-83.0935435	-0.372666499999998	119.2021215
-13.976442	-20.94643	131.534515	-24.320679	5.060486	124.309143	37.707397	-8.411317	133.349854	30.039608	30.298889	124.678299	33.8735025	10.943786	129.0140765	-82.5148605	-0.822813999999999	119.6042095
-14.761994	-21.336054	131.598694	-24.177814	5.02942	124.452118	37.840733	-8.44193	133.190994	30.135492	30.247725	124.469376	33.9881125	10.9028975	128.830185	-82.3437405	-0.8440575	120.074051
-16.095249	-21.556599	131.396423	-23.938004	5.071132	124.531158	38.021103	-8.416898	132.961197	30.323845	30.26734	124.279655	34.172474	10.925221	128.620426	-82.048482	-0.782957	120.44189
-17.009445	-21.540565	131.049637	-23.772673	5.137955	124.535896	38.145657	-8.400913	132.794632	30.499569	30.333	124.319649	34.322613	10.9660435	128.5571405	-81.867959	-0.6901335	120.5146515
-17.938576	-21.399464	130.411484	-23.616508	5.22712	124.505653	38.24638	-8.418899	132.531982	30.708492	30.455685	124.529503	34.477436	11.018393	128.5307425	-81.710452	-0.564152999999999	120.4805635
-18.907942	-21.067406	129.631241	-23.459965	5.34832	124.443176	38.349827	-8.424191	132.146957	30.972586	30.64938	124.893723	34.6612065	11.1125945	128.52034	-81.5811365	-0.4159545	120.366012
-19.939371	-20.626219	128.722244	-23.488068	5.67502	124.43782	38.444347	-8.341919	131.754654	31.257959	30.9118	125.234154	34.851153	11.2849405	128.494404	-81.827289	0.0650995000000005	120.381236
-20.98188	-20.020214	127.8134	-23.28549	5.899156	124.339294	38.568935	-8.25861	131.24408	31.535536	31.182497	125.483238	35.0522355	11.4619435	128.363659	-81.6232155	0.336368499999999	120.314929
-22.041862	-19.282492	126.969734	-23.064579	6.151701	124.242989	38.729465	-8.157099	130.608185	31.8253	31.448477	125.687469	35.2773825	11.645689	128.147827	-81.4065405	0.657712999999999	120.338151
-23.789619	-17.964115	125.937042	-22.689919	6.560364	124.213814	38.930408	-7.908288	129.82077	32.233498	31.839815	125.797653	35.581953	11.9657635	127.8092115	-80.961791	1.1549645	120.6184165
-24.951435	-16.982864	125.451363	-22.464729	6.82673	124.217903	39.070507	-7.726756	129.355484	32.483673	32.103367	125.815285	35.77709	12.1883055	127.5853845	-80.706548	1.4651545	120.8504215
-26.208963	-15.8972	125.115761	-22.490608	7.231141	124.40271	39.215714	-7.47742	129.021591	32.667927	32.380886	125.734138	35.9418205	12.451733	127.3778645	-80.9230365	2.010549	121.4275555
-27.465021	-14.773571	124.984238	-22.059778	7.306335	124.344406	39.354973	-7.218592	128.711456	32.792179	32.640465	125.517227	36.073576	12.7109365	127.1143415	-80.193132	1.9017335	121.5744705
-29.084921	-13.320679	125.3181	-21.866169	7.453069	124.494171	39.497051	-6.984582	128.4375	32.864082	32.855667	125.254631	36.1805665	12.9355425	126.8460655	-79.9129045	1.9705955	122.1422765
-30.105764	-12.383999	125.339088	-21.721849	7.534146	124.75457	39.604733	-6.7795	128.259079	32.872578	33.012928	124.88929	36.2386555	13.116714	126.5741845	-79.6823535	1.951578	122.9349555
-31.461302	-11.152694	125.818321	-21.422819	7.449252	125.069252	39.378086	-6.444163	128.30307	32.841415	33.104836	124.475502	36.1097505	13.3303365	126.389286	-78.9553885	1.5681675	123.749218
-33.603268	-9.116947	126.819954	-21.335981	7.418974	125.685837	39.746796	-6.532653	128.181702	32.728493	33.128319	123.852066	36.2376445	13.297833	126.016884	-78.9096065	1.540115	125.35479
-34.993637	-7.736047	127.591583	-21.33721	7.347477	126.257751	39.732655	-6.565453	128.178757	32.606636	33.030613	123.415436	36.1696455	13.23258	125.7970965	-78.8440655	1.462374	126.7184055
-36.392448	-6.267624	128.357651	-21.342115	7.193512	126.900391	39.324646	-6.497354	128.104218	32.404655	32.850182	123.054657	35.8646505	13.176414	125.5794375	-78.5488805	1.21061	128.2213445
-37.764271	-4.780564	129.29483	-21.371313	6.962315	127.701553	39.206253	-6.687781	127.628708	32.136585	32.6203	122.716843	35.671419	12.9662595	125.1727755	-78.414045	0.958370500000001	130.2303305
-39.100227	-3.210444	130.305328	-21.441599	6.666489	128.590378	38.96537	-6.888241	126.971962	31.836683	32.448048	122.44561	35.4010265	12.7799035	124.708786	-78.2842245	0.553074500000001	132.47197
-40.412567	-1.583189	131.538727	-21.562551	6.364189	129.5466	38.593056	-7.075325	126.15168	31.486494	32.334019	122.348404	35.039775	12.629347	124.250042	-78.164877	0.0990310000000001	134.843158
-41.644249	0.122099	132.851959	-21.715122	6.076537	130.534729	38.109322	-7.251685	125.178993	31.092522	32.229465	122.331833	34.600922	12.48889	123.755413	-78.031166	-0.335815999999998	137.314045
-43.367573	2.77493	134.920685	-21.999565	5.700641	131.918137	37.202145	-7.393756	123.938881	30.471834	32.153435	122.561279	33.8369895	12.3798395	123.25008	-77.8361195	-0.978557500000001	140.586194
-44.372684	4.563656	136.161514	-22.233454	5.562909	132.717361	36.567463	-7.388005	123.320114	30.125963	32.176403	122.936592	33.346713	12.394199	123.128353	-77.813621	-1.268381	142.306369
-45.316769	6.446502	137.270432	-22.458818	5.492304	133.381302	35.998917	-7.285228	122.912064	29.841763	32.249077	123.381805	32.92034	12.4819245	123.1469345	-77.837976	-1.4973165	143.6156695
-46.099731	8.271348	138.230713	-22.654257	5.518068	133.899017	35.576015	-7.216333	122.714142	29.64068	32.339523	123.872986	32.6083475	12.561595	123.293564	-77.9168615	-1.525459	144.50447
-46.779202	10.131116	138.996994	-22.824373	5.541762	134.260818	35.261703	-7.138734	122.649277	29.534609	32.426846	124.349144	32.398156	12.644056	123.4992105	-78.046902	-1.560532	145.0224255
-47.258236	11.935775	139.54538	-22.893566	5.621042	134.593063	35.066212	-7.076445	122.644493	29.521334	32.501846	124.714104	32.293773	12.7127005	123.6792985	-78.080905	-1.4706165	145.5068275
-47.655151	13.739543	139.945251	-22.903112	5.706368	134.743057	34.997902	-7.051052	122.696434	29.586256	32.568436	124.990784	32.292079	12.758692	123.843609	-78.098303	-1.345956	145.642505
-47.94886	16.376886	140.197723	-22.893766	5.822925	134.790726	35.019344	-7.024538	122.799042	29.772619	32.645042	125.357079	32.3959815	12.810252	124.0780605	-78.1835135	-1.164402	145.5033915
-48.000252	18.060913	140.336899	-22.869829	5.885975	134.7789	35.063736	-7.001424	122.87326	29.915581	32.702469	125.583267	32.4896585	12.8505225	124.2282635	-78.2293165	-1.0785725	145.3295365
-47.895168	19.70508	140.415817	-22.868275	5.93844	134.781097	35.101337	-6.985839	122.962845	30.060497	32.770382	125.873329	32.580917	12.8922715	124.418087	-78.317467	-1.0153915	145.144107
-47.62574	21.291573	140.53244	-22.881823	6.019787	134.821564	35.099121	-6.953304	123.007706	30.206854	32.863434	126.207115	32.6529875	12.955065	124.6074105	-78.4166335	-0.915490999999999	145.0357175
-47.250568	22.831341	140.722748	-22.931181	6.086471	134.831863	35.076397	-6.883286	123.015343	30.352242	32.955284	126.54908	32.7143195	13.035999	124.7822115	-78.5766815	-0.863057	144.8815145
-46.719604	24.329653	140.825348	-22.960201	6.173114	134.769485	35.022839	-6.817729	122.969124	30.494442	33.037121	126.849831	32.7586405	13.109696	124.9094775	-78.6790425	-0.763468	144.6294925
-46.050148	25.737143	140.843994	-23.003983	6.250943	134.681396	34.97364	-6.761089	122.922195	30.632294	33.111473	127.080978	32.802967	13.175192	125.0015865	-78.810933	-0.673305999999998	144.3612055
-44.799496	27.794176	140.743118	-23.016432	6.460141	134.48735	34.958771	-6.613423	122.884109	30.799404	33.266899	127.411255	32.8790875	13.326738	125.147682	-78.9119515	-0.406456	143.827018
-43.8293	29.092247	140.554657	-23.003391	6.604918	134.350616	35.000179	-6.503119	122.920929	30.900255	33.404404	127.560555	32.950217	13.4506425	125.240742	-78.956999	-0.240806500000001	143.46049
-42.735249	30.283197	140.368607	-22.98914	6.791115	134.250763	35.031048	-6.389267	123.001877	31.00757	33.540878	127.704552	33.019309	13.5758055	125.3532145	-78.997589	0.00642449999999961	143.1483115
-41.441418	31.458601	140.173203	-22.997078	6.950235	134.212082	35.062241	-6.294032	123.097168	31.109247	33.683743	127.882217	33.085744	13.6948555	125.4896925	-79.0799	0.205614500000001	142.9344715
-40.08477	32.526398	139.998093	-23.035191	7.112713	134.218262	35.040123	-6.210904	123.245323	31.184181	33.799999	128.075577	33.112152	13.7945475	125.66045	-79.182534	0.4308785	142.776074
-38.578365	33.532066	139.904037	-23.141104	7.216209	134.217865	35.002777	-6.150762	123.38195	31.263193	33.895374	128.346298	33.132985	13.872306	125.864124	-79.415193	0.560112000000002	142.571606
-36.930275	34.469051	139.862228	-23.245384	7.349787	134.234756	34.93663	-6.116153	123.523209	31.351313	33.966682	128.684052	33.1439715	13.9252645	126.1036305	-79.6347395	0.774309500000001	142.3658815
-34.247608	35.688454	139.65155	-23.446005	7.501843	134.16243	34.862087	-6.095638	123.807083	31.826792	33.906807	129.18631	33.3444395	13.9055845	126.4966965	-80.2364495	1.0981015	141.8281635
-32.317272	36.390228	139.413574	-23.611275	7.623322	133.979935	34.827496	-6.09839	124.062523	31.988319	33.930882	129.743454	33.4079075	13.916246	126.9029885	-80.6304575	1.330398	141.0568815
-30.280525	37.049438	139.165909	-23.791344	7.790478	133.689423	34.813255	-6.099901	124.435547	32.168724	33.988716	130.35173	33.4909895	13.9444075	127.3936385	-81.0736775	1.6365485	139.9852075
-28.180334	37.644169	138.785751	-23.98543	8.047482	133.301346	34.819908	-6.052396	124.893066	32.349251	34.086517	131.069626	33.5845795	14.0170605	127.981346	-81.5554395	2.0779035	138.621346
-26.015472	38.197887	138.302444	-24.251295	8.380469	132.721024	34.792824	-6.012184	125.442657	32.51833	34.197365	131.859451	33.655577	14.0925905	128.651054	-82.158167	2.6683475	136.790994
-23.812206	38.710087	137.66069	-24.479912	8.851964	131.98732	34.785202	-5.924687	125.989296	32.689026	34.311451	132.637009	33.737114	14.193382	129.3131525	-82.696938	3.510546	134.6614875
-21.544439	39.189537	136.796326	-24.689289	9.400604	131.032364	34.85183	-5.828322	126.615227	32.883045	34.49929	133.313095	33.8674375	14.335484	129.964161	-83.2460155	4.465724	132.100567
-18.055935	39.797192	135.155655	-24.905334	10.405611	129.303848	34.983917	-5.657275	127.676476	33.169174	34.815552	134.35965	34.0765455	14.5791385	131.018063	-83.8872135	6.2320835	127.589633
-15.732652	40.056713	134.109711	-24.957287	11.200385	128.120377	35.434086	-5.647409	128.410385	33.289829	35.130814	134.990829	34.3619575	14.7417025	131.700607	-84.2765315	7.6590675	124.540147
-13.442084	40.218159	133.375336	-24.90271	11.992747	127.034721	35.539951	-5.334136	129.370163	33.501965	35.499245	135.757797	34.520958	15.0825545	132.56398	-84.326378	8.9029395	121.505462
-11.187328	40.218796	132.93309	-24.785223	12.824609	126.24559	35.778328	-5.006459	130.479004	33.676514	35.899143	136.621948	34.727421	15.446342	133.550476	-84.297867	10.202876	118.940704
-9.061392	40.049217	132.853897	-24.61857	13.494099	125.639214	36.125546	-4.758039	131.750534	33.859894	36.261795	137.412781	34.99272	15.751878	134.5816575	-84.22986	11.23632	116.6967705
-7.036486	39.709194	132.922379	-24.405474	14.097251	125.171265	36.430935	-4.503757	132.940598	34.073536	36.540657	138.330444	35.2522355	16.01845	135.635521	-84.0631835	12.176052	114.707009
-5.190953	39.262585	133.231888	-24.248257	14.666875	124.90387	36.70266	-4.301707	134.098633	34.21117	36.785347	139.125107	35.456915	16.24182	136.61187	-83.953429	13.09193	113.19587
-2.780328	38.332409	133.740921	-24.050814	15.301167	124.592163	36.926903	-4.100558	135.617889	34.345348	36.965302	140.183105	35.6361255	16.432372	137.900497	-83.7377535	14.169962	111.283829
-1.395623	37.559692	134.049011	-23.974653	15.61504	124.35305	37.003838	-4.026973	136.320251	34.32972	36.995804	140.634979	35.666779	16.4844155	138.477615	-83.616085	14.7456645	110.228485
-0.146592	36.68243	134.16687	-23.919739	15.837489	124.009407	37.029068	-3.983249	136.719925	34.270077	37.050381	140.874207	35.6495725	16.533566	138.797066	-83.4890505	15.141412	109.221748
0.90406	35.715908	134.135406	-23.85301	16.010006	123.596596	37.024136	-3.931866	136.807938	34.268414	37.108486	140.934402	35.646275	16.58831	138.87117	-83.352295	15.431702	108.322022
1.822525	34.650032	133.931564	-23.78738	16.160639	123.163818	37.040047	-3.87794	136.67627	34.299652	37.162876	140.812943	35.6698495	16.642468	138.7446065	-83.2446095	15.67881	107.5830295
2.561644	33.527264	133.582855	-23.701693	16.324926	122.745728	37.082211	-3.803395	136.488327	34.343208	37.227028	140.576904	35.7127095	16.7118165	138.5326155	-83.1160955	15.9380355	106.9588405
3.105252	32.334949	133.174484	-23.636728	16.517431	122.411201	37.128334	-3.655478	136.300827	34.39735	37.334911	140.301392	35.762842	16.8397165	138.3011095	-83.036298	16.1951455	106.5212925
3.500378	30.379074	132.535812	-23.58639	16.831631	122.029945	37.170856	-3.350245	136.106201	34.391327	37.568516	139.906036	35.7810915	17.1091355	138.0061185	-82.9538715	16.5541265	106.0537715
3.525517	28.976738	132.055603	-23.62542	17.060537	121.868431	37.145153	-3.129262	135.981018	34.33923	37.735413	139.628052	35.7421915	17.3030755	137.804535	-82.9930315	16.8179985	105.932327
3.345837	27.472502	131.501999	-23.681931	17.277466	121.729126	37.04425	-2.900203	135.911636	34.287479	37.913864	139.407791	35.6658645	17.5068305	137.6597135	-83.0297265	17.0481015	105.7985385
2.962985	25.869587	130.920624	-23.76544	17.494802	121.646049	36.915474	-2.641275	135.862915	34.226574	38.093025	139.186569	35.571024	17.725875	137.524742	-83.101904	17.263729	105.767356
2.381596	24.223585	130.325653	-23.851522	17.746172	121.593765	36.800602	-2.403821	135.867142	34.114559	38.297306	138.951828	35.4575805	17.9467425	137.409485	-83.1606245	17.5456015	105.778045
1.644539	22.483538	129.631058	-23.955116	18.063831	121.555756	36.681568	-2.137721	135.958847	33.990723	38.56469	138.701477	35.3361455	18.2134845	137.330162	-83.2463775	17.9141775	105.78135
0.684478	20.70627	128.992355	-24.078228	18.418715	121.51799	36.503922	-1.84905	136.142761	33.884228	38.874615	138.305054	35.194075	18.5127825	137.2239075	-83.350531	18.3246475	105.8120725
-1.130058	17.9226	127.965477	-24.274231	18.865576	121.467995	36.209892	-1.362146	136.405426	33.763134	39.35577	137.40741	34.986513	18.996812	136.906418	-83.534975	18.73434	106.029572
-2.599155	16.005905	127.326988	-24.427286	19.107113	121.54528	36.037315	-1.003695	136.408386	33.648251	39.688511	136.710892	34.842783	19.342408	136.559639	-83.697355	18.871818	106.530921
-4.263523	14.039965	126.832451	-24.606415	19.239119	121.818291	35.907917	-0.703901	136.277832	33.510284	39.920143	135.829346	34.7091005	19.608121	136.053589	-83.9219305	18.870117	107.582993
-6.123204	12.043151	126.54258	-24.814922	19.257332	122.319809	35.811077	-0.437303	136.022003	33.389427	40.069145	134.870697	34.600252	19.815921	135.44635	-84.230096	18.698743	109.193268
-8.17573	10.016042	126.512543	-25.02544	19.178251	123.067299	35.78664	-0.184213	135.665268	33.198345	40.208614	134.008331	34.4924925	20.0122005	134.8367995	-84.5433725	18.3443015	111.2977985
-10.414616	8.003454	126.913086	-25.238239	18.967613	124.111641	35.816212	0.060336	135.309738	32.921253	40.281544	133.007507	34.3687325	20.17094	134.1586225	-84.8452105	17.764286	114.0646595
-12.725553	5.950737	127.564606	-25.470415	18.630205	125.292374	35.822044	0.299411	135.008865	32.553131	40.283115	132.068039	34.1875875	20.291263	133.538452	-85.1284175	16.969147	117.046296
-16.399885	2.923925	129.256851	-25.822407	17.911978	127.276253	35.820076	0.536332	134.637619	31.715572	40.192478	130.713501	33.767824	20.364405	132.67556	-85.412638	15.459551	121.876946
