# Supplementary material for: How to jointly control a ball trajectory on a moving board: Methodological insights into Motor Learning and Rehabilitation
Source: PLoS One. 2025 Oct 15;20(10):e0334588. doi: 10.1371/journal.pone.0334588 (PMC12527165; doi:10.1371/journal.pone.0334588)
Supplement: S2 Data — (ZIP) [file pone.0334588.s002.zip › D10_014.csv]

Ball_X	Ball_Y	Ball_Z	BoardCentre_X	BoardCentre_Y	BoardCentre_Z	P1LeftHand_X	P1LeftHand_Y	P1LeftHand_Z	P1RightHand_X	P1RightHand_Y	P1RightHand_Z	P1MidHands_X	P1MidHands_Y	P1MidHands_Z	P2MidHands_X	P2MidHands_Y	P2MidHands_Z
-46.319351	4.504728	123.712631	-20.332775	10.852618	120.743248	39.551075	0.902722	114.420471	32.969753	36.137184	114.369156	36.260414	18.519953	114.3948135	-76.925964	3.185283	127.0916825
-46.452709	5.143837	123.642899	-20.334433	10.783329	120.678673	39.601116	0.828522	114.582001	32.871315	36.006603	114.039932	36.2362155	18.4175625	114.3109665	-76.9050815	3.1490955	127.0463795
-46.596657	5.860243	123.736404	-20.328785	10.678459	120.638344	39.678215	0.753552	114.924469	32.776459	35.894375	113.824638	36.227337	18.3239635	114.3745535	-76.884907	3.0329545	126.9021345
-46.536819	6.51032	123.667297	-20.297773	10.557629	120.666969	39.813026	0.695033	115.424957	32.715946	35.818039	113.719467	36.264486	18.256536	114.572212	-76.860032	2.858722	126.761726
-46.28717	7.111764	123.662842	-20.264421	10.421564	120.765915	39.99498	0.633829	115.995827	32.684074	35.729229	113.745621	36.339527	18.181529	114.870724	-76.868369	2.661599	126.661106
-45.885406	7.76253	123.663391	-20.192461	10.278649	120.937469	40.202488	0.570479	116.614998	32.704178	35.667622	113.811043	36.453333	18.1190505	115.2130205	-76.838255	2.4382475	126.6619175
-45.15073	8.956839	123.524788	-20.103441	10.042674	121.184586	40.528767	0.445402	117.219673	32.805016	35.561352	114.006279	36.6668915	18.003377	115.612976	-76.8737735	2.081971	126.756196
-44.531204	9.682231	123.316559	-20.019909	9.830351	121.252563	40.661823	0.310824	117.440323	32.921783	35.463181	114.230682	36.791803	17.8870025	115.8355025	-76.831621	1.7736995	126.6696235
-43.725334	10.503068	123.212517	-19.975809	9.599201	121.301254	40.726608	0.134271	117.47522	33.093513	35.323696	114.603821	36.9100605	17.7289835	116.0395205	-76.8616785	1.4694185	126.5629875
-42.937035	11.383796	122.962509	-19.936134	9.345936	121.369278	40.72208	-0.087058	117.5037	33.296532	35.168247	115.041603	37.009306	17.5405945	116.2726515	-76.881574	1.1512775	126.4659045
-41.930782	12.367038	122.944153	-19.944862	9.103609	121.441757	40.680119	-0.350514	117.584625	33.473137	34.979347	115.605125	37.076628	17.3144165	116.594875	-76.966352	0.892801500000001	126.288639
-41.022255	13.441843	122.951576	-19.966856	8.913428	121.561172	40.623123	-0.594807	117.628929	33.639725	34.829407	116.207733	37.131424	17.1173	116.918331	-77.065136	0.709555999999999	126.204013
-39.844986	14.387558	122.922691	-20.02887	8.779966	121.680298	40.545521	-0.77924	117.699661	33.788746	34.731014	116.766106	37.1671335	16.975887	117.2328835	-77.2248735	0.584045	126.1277125
-37.891422	15.89204	122.881523	-20.190706	8.694013	121.8209	40.414246	-0.984866	117.928253	33.927299	34.674259	117.732117	37.1707725	16.8446965	117.830185	-77.5521845	0.543329499999999	125.811615
-36.447857	16.877039	122.767273	-20.333586	8.689143	121.878304	40.38118	-1.060526	118.256554	34.049084	34.723949	118.396614	37.215132	16.8317115	118.326584	-77.882304	0.546574500000002	125.430024
-35.007614	17.862404	122.661148	-20.520035	8.760788	121.93354	40.366306	-1.163636	118.744789	34.168758	34.782661	119.217491	37.267532	16.8095125	118.98114	-78.307602	0.712063499999999	124.88594
-33.45393	18.780313	122.629929	-20.698687	8.769871	122.04406	40.052544	-1.085156	119.486526	34.314205	34.840767	120.069099	37.1833745	16.8778055	119.7778125	-78.5807485	0.661936499999999	124.3103075
-31.771851	19.684584	122.706917	-20.86199	8.80677	122.180519	40.082615	-1.213787	120.142616	34.451435	34.887627	120.87513	37.267025	16.83692	120.508873	-78.991005	0.776620000000001	123.852165
-30.095228	20.473906	122.762749	-21.036205	8.819578	122.351181	40.131481	-1.338336	120.75354	34.566933	34.886803	121.730896	37.349207	16.7742335	121.242218	-79.421617	0.864922499999999	123.460144
-28.25935	21.225994	122.886574	-21.174879	8.866406	122.523209	40.163593	-1.445287	121.377052	34.229473	35.06126	122.671036	37.196533	16.8079865	122.024044	-79.546291	0.924825500000001	123.022374
-25.557169	22.225344	122.945236	-21.321337	8.963078	122.733978	40.200405	-1.547452	122.198425	34.268711	35.008343	123.559204	37.234558	16.7304455	122.8788145	-79.877232	1.1957105	122.5891415
-23.684484	22.857548	122.936394	-21.464573	9.034213	122.724556	40.219727	-1.610992	122.620857	34.28355	35.020309	123.969543	37.2516385	16.7046585	123.2952	-80.1807845	1.3637675	122.153912
-21.813118	23.357822	122.7854	-21.597521	9.110725	122.571434	40.178841	-1.648532	122.995201	34.248436	35.046135	124.235489	37.2136385	16.6988015	123.615345	-80.4086805	1.5226485	121.527523
-19.862255	23.860418	122.593117	-21.69783	9.213589	122.293457	40.104492	-1.63377	123.242485	34.199898	35.054195	124.414742	37.152195	16.7102125	123.8286135	-80.547855	1.7169655	120.7583005
-17.983692	24.234041	122.281837	-21.869389	9.315789	121.86512	40.038246	-1.613202	123.369026	34.176914	35.077515	124.605499	37.10758	16.7321565	123.9872625	-80.846358	1.8994215	119.7429775
-16.008801	24.60025	121.973228	-22.042606	9.464898	121.31691	39.919342	-1.576014	123.519226	34.095802	35.12484	124.84449	37.007572	16.774413	124.181858	-81.092784	2.155383	118.451962
-14.25511	24.856466	121.73629	-22.232338	9.599112	120.756653	39.782047	-1.497528	123.590195	34.001572	35.215057	125.101364	36.8918095	16.8587645	124.3457795	-81.3564855	2.3394595	117.1675265
-11.458492	25.096289	121.505486	-22.496775	9.841507	119.933151	39.58411	-1.356503	123.766411	33.830055	35.372959	125.657631	36.7070825	17.008228	124.712021	-81.7006325	2.674786	115.154281
-9.662652	25.090036	121.513237	-22.629011	10.018764	119.531204	39.489098	-1.221095	123.992409	33.723274	35.52998	126.194893	36.606186	17.1544425	125.093651	-81.864208	2.8830855	113.968757
-7.872454	24.952116	121.707596	-22.503775	10.077187	119.127953	39.467106	-1.086324	124.352631	33.677628	35.726318	126.896217	36.572367	17.319997	125.624424	-81.579917	2.834377	112.631482
-6.189968	24.668423	122.009674	-22.5522	10.316454	118.944168	39.505024	-0.930069	124.987206	33.628647	35.920036	127.763985	36.5668355	17.4949835	126.3755955	-81.6712355	3.1379245	111.5127405
-4.524992	24.278763	122.506798	-22.574638	10.608994	118.949142	39.664566	-0.739397	125.824867	33.598015	36.16497	128.80249	36.6312905	17.7127865	127.3136785	-81.7805665	3.5052015	110.5846055
-2.7611	23.565214	122.995331	-22.59029	10.933616	119.092346	39.886578	-0.538075	126.712585	33.911259	36.318188	129.820114	36.8989185	17.8900565	128.2663495	-82.0794985	3.9771755	109.9183425
-1.298571	22.920555	123.584892	-22.573078	11.282762	119.265045	40.446587	-0.517774	127.525803	33.894318	36.615337	130.89444	37.1704525	18.0487815	129.2101215	-82.3166085	4.5167425	109.3199685
-0.089271	22.100147	124.700294	-22.514704	11.724333	119.556343	40.756504	-0.196418	128.548019	33.937225	36.978859	132.005692	37.3468645	18.3912205	130.2768555	-82.3762725	5.0574455	108.8358305
1.544708	20.812193	124.634064	-22.450191	11.912815	119.599678	40.91721	-0.095769	128.933975	34.007133	37.116837	132.284927	37.4621715	18.510534	130.609451	-82.3625535	5.315096	108.589905
2.881961	19.595985	124.504936	-22.388681	12.040229	119.466957	41.029217	-0.053087	128.977005	34.056484	37.189259	132.23764	37.5428505	18.568086	130.6073225	-82.3202125	5.512372	108.3265915
3.820529	18.388268	124.160294	-22.307692	12.071901	119.133987	41.091965	-0.03291	128.792679	34.101337	37.181877	131.892593	37.596651	18.5744835	130.342636	-82.212035	5.5693185	107.925338
4.693204	17.061733	123.644279	-22.279594	12.115476	118.813538	41.124775	-0.011564	128.503448	34.11948	37.146454	131.304688	37.6221275	18.567445	129.904068	-82.1813155	5.663507	107.723008
5.087852	15.833714	123.208366	-22.171503	12.10154	118.374466	41.193405	0.008196	128.177292	34.122391	37.137646	130.597565	37.657898	18.572921	129.3874285	-82.000904	5.630159	107.3615035
5.682294	14.372413	122.614334	-22.057072	12.099484	118.019936	41.280476	0.087653	127.822792	34.134472	37.17358	129.81955	37.707474	18.6306165	128.821171	-81.821618	5.5683515	107.218701
6.282634	12.075639	121.733131	-21.852013	12.130932	117.599808	41.068287	0.557186	127.219391	33.875992	37.418346	128.451309	37.4721395	18.987766	127.83535	-81.1761655	5.274098	107.364266
6.505676	10.52538	121.000504	-21.702318	12.154337	117.301964	41.09877	0.761792	126.640656	33.874805	37.535049	127.307686	37.4867875	19.1484205	126.974171	-80.8914235	5.1602535	107.629757
6.612488	8.929409	120.33725	-21.771442	12.29709	117.145714	41.172451	0.950594	125.908913	33.890263	37.648003	125.994873	37.531357	19.2992985	125.951893	-81.074241	5.2948815	108.339535
6.583962	7.310442	119.74707	-21.5811	12.264553	116.947914	41.205658	1.144764	125.322876	33.873852	37.663021	124.78894	37.539755	19.4038925	125.055908	-80.701955	5.1252135	108.83992
6.401061	5.691963	119.37001	-21.446123	12.168019	116.905571	41.260483	1.199852	124.844276	33.855522	37.623981	123.842583	37.5580025	19.4119165	124.3434295	-80.4502485	4.9241215	109.4677125
6.091236	4.116889	119.324303	-21.327217	12.024823	117.035469	41.331654	1.215384	124.639221	33.866253	37.550953	123.303055	37.5989535	19.3831685	123.971138	-80.2533875	4.6664775	110.0998
5.680637	2.476512	119.469322	-21.235748	11.863717	117.356468	41.3965	1.191729	124.684784	33.890423	37.466412	123.072639	37.6434615	19.3290705	123.8787115	-80.1149575	4.3983635	110.8342245
4.840813	0.24983	119.845268	-21.113064	11.650822	117.898247	41.550209	1.191518	124.824654	33.959446	37.403202	122.987457	37.7548275	19.29736	123.9060555	-79.9809555	4.004284	111.8904385
4.217391	-1.218037	119.958405	-21.024736	11.545407	118.169106	41.645794	1.236523	124.820389	33.997513	37.414162	122.950195	37.8216535	19.3253425	123.885292	-79.8711255	3.7654715	112.45292
3.498188	-2.58132	119.967392	-20.932255	11.466636	118.361137	41.749565	1.299788	124.744736	34.017963	37.462006	122.820007	37.883764	19.380897	123.7823715	-79.748274	3.552375	112.9399025
2.745116	-3.860241	119.977974	-20.828949	11.444087	118.480515	41.851391	1.394763	124.587212	34.023075	37.522568	122.596016	37.937233	19.4586655	123.591614	-79.595131	3.4295085	113.369416
1.886974	-5.137601	119.983879	-20.688751	11.461147	118.55291	41.956112	1.505038	124.432884	34.044014	37.584019	122.269608	38.000063	19.5445285	123.351246	-79.377565	3.3777655	113.754574
0.967442	-6.243369	120.136024	-20.589418	11.519483	118.62001	42.064114	1.624633	124.33963	34.067455	37.638409	121.853897	38.0657845	19.631521	123.0967635	-79.2446205	3.407445	114.1432565
-0.029294	-7.327615	120.32608	-20.478746	11.555517	118.671478	42.157806	1.690598	124.31604	34.080868	37.650063	121.461418	38.119337	19.6703305	122.888729	-79.076829	3.4407035	114.454227
-1.609992	-8.792801	120.603409	-20.298643	11.577931	118.813744	42.306789	1.737292	124.296104	34.148426	37.591312	121.003571	38.2276075	19.664302	122.6498375	-78.8248935	3.49156	114.9776505
-2.749212	-9.643241	120.830711	-20.181355	11.545253	118.915161	42.409088	1.739371	124.332336	34.202404	37.567017	120.811935	38.305746	19.653194	122.5721355	-78.668456	3.437312	115.2581865
-3.600168	-10.633181	120.80191	-20.062517	11.484127	119.025146	42.501114	1.716906	124.30265	34.287983	37.51897	120.707199	38.3945485	19.617938	122.5049245	-78.5195825	3.350316	115.5453675
-4.793392	-11.307238	120.84539	-19.934465	11.42111	119.104095	42.57093	1.698814	124.223099	34.391254	37.480103	120.57093	38.481092	19.5894585	122.3970145	-78.350022	3.2527615	115.8111755
-5.919646	-11.930378	120.842209	-19.812836	11.361985	119.144508	42.676582	1.684859	124.086937	34.473358	37.460995	120.387421	38.57497	19.572927	122.237179	-78.200642	3.151043	116.051837
-7.459945	-12.17734	120.987961	-19.692425	11.312564	119.148842	42.761864	1.678053	123.888657	34.551407	37.434681	120.215012	38.6566355	19.556367	122.0518345	-78.0414855	3.068761	116.2458495
-8.618373	-12.626942	120.812927	-19.589783	11.279292	119.143105	42.842777	1.689248	123.696342	34.62291	37.439079	119.993248	38.7328435	19.5641635	121.844795	-77.9124095	2.9944205	116.441415
-10.5602	-12.900633	120.810997	-19.495028	11.25351	119.118454	42.922523	1.725503	123.378517	34.665634	37.4557	119.695702	38.7940785	19.5906015	121.5371095	-77.7841345	2.9164185	116.6997985
-11.719569	-13.042802	120.627449	-19.460089	11.245288	119.124184	42.915604	1.770085	123.162308	34.656578	37.478821	119.515823	38.786091	19.624453	121.3390655	-77.706269	2.866123	116.9093025
-12.987274	-13.071404	120.639214	-19.434401	11.23872	119.178261	42.872482	1.844105	123.03833	34.619568	37.512226	119.353912	38.746025	19.6781655	121.196121	-77.614827	2.7992745	117.160401
-14.23756	-12.949673	120.696793	-19.439018	11.244414	119.291222	42.840237	1.896871	122.944	34.568195	37.543297	119.340584	38.704216	19.720084	121.142292	-77.582252	2.768744	117.440152
-15.482142	-12.720134	120.796501	-19.434359	11.242043	119.466743	42.817368	1.935677	122.971497	34.530712	37.582386	119.398117	38.67404	19.7590315	121.184807	-77.542758	2.7250545	117.748679
-16.758785	-12.390215	120.868591	-19.434498	11.234677	119.666885	42.817318	1.97703	123.04554	34.517349	37.649361	119.486061	38.6673335	19.8131955	121.2658005	-77.5363295	2.6561585	118.0679695
-17.912216	-11.955196	120.892586	-19.429222	11.244424	119.796333	42.818863	2.009676	123.010719	34.507526	37.723419	119.605339	38.6631945	19.8665475	121.308029	-77.5216385	2.6223005	118.284637
-19.681211	-11.135455	120.702744	-19.421015	11.256229	119.844315	42.776123	2.090152	122.828659	34.494293	37.828201	119.624916	38.635208	19.9591765	121.2267875	-77.477238	2.5532815	118.4618425
-20.84	-10.509149	120.392593	-19.422405	11.2811	119.754753	42.723465	2.132542	122.594849	34.464558	37.900864	119.555557	38.5940115	20.016703	121.075203	-77.4388215	2.545497	118.434303
-21.903614	-9.791335	120.024323	-19.420589	11.309323	119.603607	42.642075	2.160909	122.343147	34.442947	37.943974	119.51368	38.542511	20.0524415	120.9284135	-77.383689	2.5662045	118.2788005
-23.027746	-8.962861	119.632019	-19.453083	11.345286	119.43734	42.558426	2.182391	122.144608	34.440891	37.996754	119.51783	38.4996585	20.0895725	120.831219	-77.4058245	2.6009995	118.043461
-24.118216	-8.068478	119.129654	-19.506718	11.396944	119.235382	42.473896	2.17723	121.911797	34.451996	38.05481	119.600441	38.462946	20.11602	120.756119	-77.476382	2.677868	117.714645
-25.086679	-7.144806	118.657974	-19.551895	11.462742	118.993759	42.364494	2.185538	121.718811	34.490665	38.107758	119.674339	38.4275795	20.146648	120.696575	-77.5313695	2.778836	117.290943
-26.091299	-6.164896	118.248024	-19.611143	11.562723	118.782135	42.252903	2.210581	121.526718	34.469368	38.174068	119.757477	38.3611355	20.1923245	120.6420975	-77.5834215	2.9331215	116.9221725
-27.515102	-4.545131	117.832901	-19.65976	11.724101	118.591866	42.099865	2.245038	121.31559	34.460251	38.265625	119.951714	38.280058	20.2553315	120.633652	-77.599578	3.1928705	116.55008
-28.36005	-3.47546	117.780922	-19.677427	11.826415	118.656883	42.021999	2.282516	121.367416	34.502064	38.317863	120.227226	38.2620315	20.3001895	120.797321	-77.6168855	3.3526405	116.516445
-29.202541	-2.382678	117.921577	-19.690266	11.923399	118.877983	42.025883	2.286391	121.525238	34.59256	38.363289	120.609642	38.3092215	20.32484	121.06744	-77.6897535	3.521958	116.688526
-29.988585	-1.214289	118.153748	-19.698406	11.997801	119.172844	42.051132	2.27375	121.785675	34.687866	38.412712	121.026543	38.369499	20.343231	121.406109	-77.766311	3.652371	116.939579
-30.72843	-0.116296	118.434402	-19.705927	12.027346	119.49649	42.077564	2.251295	122.067871	34.79285	38.43573	121.419487	38.435207	20.3435125	121.743679	-77.847061	3.7111795	117.249301
-31.413498	0.975384	118.702187	-19.75132	12.041833	119.790054	42.098579	2.18827	122.347328	34.862526	38.43866	121.763184	38.4805525	20.313465	122.055256	-77.9831925	3.770201	117.524852
-31.879717	1.961905	118.866119	-19.579453	11.85073	119.936668	42.099815	2.084682	122.611664	34.891869	38.397137	122.004356	38.495842	20.2409095	122.30801	-77.654748	3.4605505	117.565326
-33.05658	3.766051	119.352615	-19.931288	11.949642	120.379982	42.034279	1.955161	122.930649	34.833603	38.26107	122.067055	38.433941	20.1081155	122.498852	-78.296517	3.7911685	118.261112
-33.646854	4.842445	119.640076	-20.009626	11.897678	120.567917	42.007366	1.902951	123.099533	34.73156	38.187538	121.985985	38.369463	20.0452445	122.542759	-78.388715	3.7501115	118.593075
-34.190693	6.006509	119.939362	-20.090353	11.866577	120.773987	41.953793	1.897929	123.32518	34.616722	38.149326	121.842613	38.2852575	20.0236275	122.5838965	-78.4659635	3.7095265	118.9640775
-34.693569	7.152594	120.224678	-20.141277	11.859122	120.980515	41.96228	1.920141	123.552979	34.499329	38.124775	121.673225	38.2308045	20.022458	122.613102	-78.5133585	3.695786	119.347928
-35.1259	8.271917	120.449516	-20.198158	11.855509	121.185181	42.007961	1.938321	123.779091	34.382545	38.126148	121.52681	38.195253	20.0322345	122.6529505	-78.591569	3.6787835	119.7174115
-35.552231	9.4826	120.648369	-20.247543	11.828111	121.369919	42.031078	1.96181	123.98555	34.305676	38.122723	121.386948	38.168377	20.0422665	122.686249	-78.663463	3.6139555	120.053589
-35.905235	10.727399	120.791122	-20.304951	11.78877	121.537064	42.041096	1.962227	124.13089	34.218723	38.114353	121.279503	38.1299095	20.03829	122.7051965	-78.7398115	3.53925	120.3689315
-36.389957	12.592924	120.88063	-20.443335	11.719741	121.740685	41.93988	1.912638	124.301598	34.089428	38.045513	121.186783	38.014654	19.9790755	122.7441905	-78.901324	3.4604065	120.7371795
-36.66851	13.989035	120.933662	-20.571232	11.668653	121.873627	41.828014	1.858702	124.396446	33.980286	37.956776	121.22477	37.90415	19.907739	122.810608	-79.046614	3.429567	120.936646
-36.895077	15.374175	121.025101	-20.725771	11.622549	122.035957	41.69907	1.748799	124.553406	33.880444	37.815212	121.36631	37.789757	19.7820055	122.959858	-79.241299	3.4630925	121.112056
-37.101269	16.807772	121.082306	-20.90036	11.569221	122.220161	41.538967	1.603783	124.771027	33.760784	37.676834	121.588623	37.6498755	19.6403085	123.179825	-79.4505955	3.4981335	121.260497
-37.225517	18.359652	121.190704	-21.097054	11.524566	122.431274	41.36871	1.479218	124.971451	33.628483	37.573261	121.846298	37.4985965	19.5262395	123.4088745	-79.6927045	3.5228925	121.4536735
-37.379581	19.928329	121.387794	-21.297186	11.508583	122.606064	41.167297	1.430531	125.020264	33.496742	37.528156	122.001663	37.3320195	19.4793435	123.5109635	-79.9263915	3.5378225	121.7011645
-37.476826	21.528006	121.510635	-21.541311	11.551399	122.71714	40.925774	1.416816	124.885498	33.275543	37.591499	122.031784	37.1006585	19.5041575	123.458641	-80.1832805	3.5986405	121.975639
-37.53051	24.088509	121.805099	-21.979227	11.729111	122.813347	40.399742	1.557706	124.433311	32.794796	37.759926	121.954597	36.597269	19.658816	123.193954	-80.555723	3.799406	122.43274
-37.554474	25.825764	122.080544	-22.30658	11.881148	122.891006	39.980381	1.734187	124.061844	32.421265	37.919807	121.940125	36.200823	19.826997	123.0009845	-80.813983	3.935299	122.7810275
-37.504475	27.616205	122.48896	-22.646753	12.068553	123.006821	39.54752	1.92102	123.704041	32.056049	38.106365	122.093452	35.8017845	20.0136925	122.8987465	-81.0952905	4.1234135	123.1148955
-37.390976	29.39159	122.985603	-23.004303	12.273042	123.1689	39.105015	2.111315	123.417412	31.736559	38.304375	122.397995	35.420787	20.207845	122.9077035	-81.429393	4.338239	123.4300965
-37.212357	31.185553	123.550903	-23.346405	12.491557	123.373558	38.675491	2.320624	123.223999	31.460089	38.50948	122.819092	35.06779	20.415052	123.0215455	-81.7606	4.568062	123.7255705
-36.969685	32.953583	124.200012	-23.670544	12.723305	123.589912	38.257236	2.520825	123.033592	31.198545	38.719513	123.331284	34.7278905	20.620169	123.182438	-82.0689785	4.826441	123.997386
-36.658115	34.672329	124.900963	-23.963621	12.953374	123.806831	37.879761	2.706051	122.894371	30.976212	38.909092	123.93515	34.4279865	20.8075715	123.4147605	-82.3552285	5.0991765	124.1989015
-35.776882	36.946247	125.965096	-24.370644	13.260651	124.184906	37.398304	3.016021	122.869019	30.772808	39.165504	124.958649	34.085556	21.0907625	123.913834	-82.826844	5.4305395	124.455978
-35.238586	38.458649	126.815117	-24.608984	13.50819	124.411812	37.151546	3.131213	122.894577	30.691904	39.312386	125.701691	33.921725	21.2217995	124.298134	-83.139693	5.7945805	124.52549
-34.628529	39.886951	127.586708	-24.784197	13.693674	124.571228	36.918419	3.224771	122.984871	30.667433	39.402973	126.353928	33.792926	21.313872	124.6693995	-83.36132	6.073476	124.4730565
-33.957779	41.193764	128.240234	-24.954554	13.879706	124.716743	36.719875	3.29631	123.069046	30.660284	39.483601	126.915207	33.6900795	21.3899555	124.9921265	-83.5991875	6.3694565	124.4413595
-33.19529	42.424381	128.852081	-25.098579	14.057781	124.785378	36.528843	3.352888	123.140022	30.667749	39.550228	127.429604	33.598296	21.451558	125.284813	-83.795454	6.664004	124.285943
-32.400887	43.527187	129.407944	-25.20657	14.220546	124.80072	36.358223	3.414877	123.230492	30.698433	39.60733	127.868996	33.528328	21.5111035	125.549744	-83.941468	6.9299885	124.051696
-31.568537	44.455791	129.819946	-25.314137	14.352242	124.799004	36.214714	3.528398	123.303131	30.695587	39.69474	128.279144	33.4551505	21.611569	125.7911375	-84.0834245	7.092915	123.8068705
-30.205875	45.618279	130.413208	-25.446554	14.500481	124.7705	36.053268	3.731531	123.466278	30.683241	39.860031	128.844894	33.3682545	21.795781	126.155586	-84.2613625	7.205181	123.385414
-29.302389	46.155357	130.767471	-25.287796	14.38094	124.633423	35.97427	3.891307	123.638702	30.663374	40.012318	129.206863	33.318822	21.9518125	126.4227825	-83.894414	6.8100675	122.8440635
-28.331657	46.559917	131.016052	-25.271082	14.517834	124.691032	35.922043	4.057291	123.812996	30.637062	40.15477	129.608109	33.2795525	22.1060305	126.7105525	-83.8217165	6.9296375	122.6715115
-27.280241	46.8046	131.313309	-25.296021	14.569489	124.683678	35.906151	4.194587	124.002579	30.936483	40.182983	129.906067	33.421317	22.188785	126.954323	-84.013359	6.950193	122.413033
-26.269981	46.829533	131.556	-25.336802	14.602015	124.73452	35.921913	4.306269	124.265984	30.957592	40.313087	130.285995	33.4397525	22.309678	127.2759895	-84.1133565	6.894352	122.1930505
-25.248278	46.667213	131.802231	-25.42518	14.618678	124.780426	35.926414	4.361196	124.58255	30.98661	40.410519	130.703018	33.456512	22.3858575	127.642784	-84.306872	6.8514985	121.918068
-24.157164	46.38792	131.881744	-25.418016	14.721218	124.98037	35.925629	4.382659	124.947754	31.009556	40.483139	131.041931	33.4675925	22.432899	127.9948425	-84.3036245	7.009537	121.9658975
-22.514906	45.650112	131.664566	-25.59663	14.806202	125.109016	35.85881	4.358242	125.561943	30.976015	40.547951	131.37352	33.4174125	22.4530965	128.4677315	-84.6106725	7.1593075	121.7503005
-21.494686	45.014969	131.352921	-25.73336	14.906345	125.183464	35.770981	4.332908	126.013794	30.909897	40.595131	131.493423	33.340439	22.4640195	128.7536085	-84.807159	7.3486705	121.6133195
-20.429899	44.205521	130.905609	-25.90284	15.014477	125.237022	35.735928	4.289084	126.443222	30.764687	40.660442	131.570892	33.2503075	22.474763	129.007057	-85.0559875	7.554191	121.466987
-19.382254	43.227215	130.377792	-26.06023	15.103989	125.264153	35.652588	4.292727	126.864151	30.574509	40.735435	131.615417	33.1135485	22.514081	129.239784	-85.2340085	7.693897	121.288522
-18.382757	42.102528	129.858978	-26.226055	15.173399	125.226654	35.564148	4.313684	127.26281	30.389956	40.814568	131.616455	32.977052	22.564126	129.4396325	-85.429162	7.782672	121.0136755
-17.389406	40.813488	129.313202	-26.391325	15.240873	125.169411	35.766811	4.185573	127.529251	30.162949	40.915783	131.553223	32.96488	22.550678	129.541237	-85.74753	7.931068	120.797585
-16.49481	39.415192	128.791351	-26.555542	15.264435	125.034248	35.721352	4.176719	127.765762	29.935011	40.972874	131.497086	32.8281815	22.5747965	129.631424	-85.9392655	7.9540735	120.437072
-15.073231	37.015202	127.857903	-26.819641	15.260003	124.730095	35.656578	4.146537	128.018112	29.609716	41.044785	131.264038	32.633147	22.595661	129.641075	-86.272429	7.924345	119.819115
-14.266315	35.334305	127.281166	-27.010054	15.292859	124.530724	35.601688	4.107817	128.100128	29.399931	41.056381	131.083954	32.5008095	22.582099	129.592041	-86.5209175	8.003619	119.469407
-13.383224	33.478954	126.616058	-27.144909	15.253918	124.255905	35.546299	4.053869	128.191711	28.922092	41.156586	130.923111	32.2341955	22.6052275	129.557411	-86.5240135	7.9026085	118.954399
-12.669786	31.576515	126.079811	-27.295584	15.285918	124.060234	35.500042	3.986269	128.295868	28.751997	41.133595	130.637283	32.1260195	22.559932	129.4665755	-86.7171875	8.011904	118.6538925
-11.922173	29.560699	125.522354	-27.664598	15.482897	124.025383	35.485947	3.892676	128.4142	28.91457	40.956966	130.206116	32.2002585	22.424821	129.310158	-87.5294545	8.540973	118.740608
-11.253786	27.510429	124.947487	-27.795542	15.528753	123.784973	35.457054	3.777593	128.60997	28.492147	41.008751	129.903183	31.9746005	22.393172	129.2565765	-87.5656845	8.664334	118.3133695
-10.59343	25.369246	124.401619	-27.932337	15.584867	123.520409	35.424347	3.671994	128.846527	28.33448	40.93166	129.463242	31.8794135	22.301827	129.1548845	-87.7440875	8.867907	117.8859335
-10.946995	22.678858	124.241379	-28.122898	15.623036	123.027328	35.365921	3.504737	129.227982	28.111097	40.818874	128.769272	31.738509	22.1618055	128.998627	-87.984305	9.0842665	117.056029
-9.620833	20.120722	123.53318	-28.198381	15.5781	122.648911	35.326176	3.439731	129.471054	27.957115	40.710171	128.356003	31.6416455	22.074951	128.9135285	-88.0384075	9.081249	116.3842935
-9.423347	18.01734	123.376801	-28.229534	15.466364	122.232529	35.317265	3.354723	129.616135	27.846218	40.58551	128.025604	31.5817415	21.9701165	128.8208695	-88.0408095	8.9626115	115.6441885
-9.14172	15.879451	123.110641	-28.230015	15.324127	121.822609	35.357162	3.247603	129.657242	27.781013	40.481167	127.772163	31.5690875	21.864385	128.7147025	-88.0291175	8.783869	114.9305155
-8.948042	13.736878	122.867729	-28.155115	15.139365	121.448662	35.393547	3.155484	129.592972	27.785667	40.352684	127.50428	31.589607	21.754084	128.548626	-87.899837	8.524646	114.348698
-8.842768	11.668931	122.637268	-28.035477	14.950158	121.099365	35.472214	3.092549	129.365295	27.82048	40.216618	127.24791	31.646347	21.6545835	128.3066025	-87.717301	8.2457325	113.8921275
-8.806473	9.625141	122.362221	-27.850174	14.761257	120.80352	35.604259	3.063263	129.074265	27.874798	40.104023	126.92244	31.7395285	21.583643	127.9983525	-87.4398765	7.938871	113.6086875
-8.9789	6.697198	122.102013	-27.552307	14.512377	120.567238	35.841438	3.052621	128.571716	27.99103	39.944122	126.234688	31.916234	21.4983715	127.403202	-87.020848	7.5263825	113.731274
-9.248921	4.841567	122.103943	-27.320824	14.333001	120.548042	36.03056	3.045026	128.241135	28.051805	39.812428	125.745758	32.0411825	21.428727	126.9934465	-86.6828305	7.237275	114.1026375
-9.564268	3.016383	122.168373	-27.103245	14.145194	120.654037	36.220364	3.004148	127.967072	28.154888	39.664478	125.262329	32.187626	21.334313	126.6147005	-86.394116	6.956075	114.6933735
-9.972897	1.282783	122.228683	-26.897329	13.946981	120.841179	36.418999	2.969977	127.699486	28.231028	39.506516	124.936386	32.3250135	21.2382465	126.317936	-86.1196715	6.6557155	115.364422
-10.314822	-0.491018	122.297195	-26.716793	13.713005	121.096565	36.604042	2.86839	127.521408	28.303877	39.32045	124.676811	32.4539595	21.09442	126.0991095	-85.8875455	6.33159	116.0940205
-10.897536	-2.104948	122.530403	-26.53389	13.458921	121.371483	36.785473	2.745793	127.3694	28.379749	39.126923	124.408852	32.582611	20.936358	125.889126	-85.650391	5.981484	116.85384
-11.269176	-3.773868	122.646202	-26.357811	13.18784	121.639076	36.968906	2.598225	127.092148	28.43734	38.941872	124.186417	32.703123	20.7700485	125.6392825	-85.418745	5.6056315	117.6388695
-12.303463	-5.957977	122.99472	-26.111391	12.768915	121.971344	37.197418	2.307492	126.747025	28.552336	38.580933	123.669472	32.874877	20.4442125	125.2082485	-85.097659	5.0936175	118.7344395
-13.00503	-7.311517	123.140778	-26.001719	12.488177	122.080925	36.978786	2.252166	126.627716	28.591648	38.310806	123.3507	32.785217	20.281486	124.989208	-84.788655	4.694868	119.172642
-13.775054	-8.551522	123.26696	-25.883165	12.182476	122.04493	37.041031	1.982988	126.448891	28.657459	37.994816	122.998489	32.849245	19.988902	124.72369	-84.615575	4.37605	119.36617
-14.554726	-9.76668	123.23877	-25.802595	11.858571	121.857178	37.077335	1.707677	126.333359	28.706064	37.645107	122.666382	32.8916995	19.676392	124.4998705	-84.4968895	4.04075	119.2144855
-15.39045	-10.864815	123.149323	-25.722746	11.535418	121.538582	37.159267	1.354258	126.232635	28.766016	37.290237	122.405708	32.9626415	19.3222475	124.3191715	-84.4081335	3.7485885	118.7579925
-16.198172	-11.855307	122.937798	-25.632811	11.194708	121.201897	37.21291	1.025816	126.131371	28.860069	36.937111	122.140244	33.0364895	18.9814635	124.1358075	-84.3021115	3.4079525	118.2679865
-17.063284	-12.732657	122.712601	-25.496187	10.874181	120.831444	37.304691	0.699994	126.000366	28.95752	36.587238	121.843788	33.1311055	18.643616	123.922077	-84.1234795	3.104746	117.740811
-18.516481	-13.703804	122.426285	-25.221106	10.424493	120.315216	37.4673	0.264366	125.72583	29.137724	36.092949	121.354294	33.302512	18.1786575	123.540062	-83.744724	2.6703285	117.09037
-19.195488	-14.437721	122.178825	-25.008389	10.171082	120.027542	37.587082	0.014964	125.548424	29.289759	35.778896	121.006546	33.4384205	17.89693	123.277485	-83.4551985	2.445234	116.777599
-20.219398	-14.701876	122.154701	-24.761997	9.923381	119.824448	37.720985	-0.219224	125.417419	29.458136	35.466213	120.693413	33.5895605	17.6234945	123.055416	-83.1135545	2.2232675	116.59348
-21.116486	-15.009607	122.109566	-24.496397	9.688795	119.695618	37.907051	-0.464044	125.283585	29.653099	35.166161	120.431992	33.780075	17.3510585	122.8577885	-82.772869	2.0265315	116.5334475
-21.986567	-15.149154	122.059563	-24.244516	9.457587	119.612396	38.080074	-0.72368	125.14241	29.883051	34.872898	120.178589	33.9815625	17.074609	122.6604995	-82.4705945	1.840565	116.5642925
-22.867559	-15.204646	121.9319	-23.977598	9.214296	119.538666	38.26157	-1.004406	124.967384	30.105108	34.569984	119.924126	34.183339	16.782789	122.445755	-82.138535	1.645803	116.631577
-23.728262	-15.092098	121.812393	-23.728168	8.984653	119.458427	38.403442	-1.257223	124.71138	30.307579	34.273224	119.666336	34.3555105	16.5080005	122.188858	-81.8118465	1.4613055	116.727996
-25.072235	-14.682454	121.509232	-23.40292	8.625431	119.304192	38.585346	-1.668134	124.28228	30.584839	33.848499	119.274559	34.5850925	16.0901825	121.7784195	-81.3909325	1.1606795	116.8299645
-25.936604	-14.256676	121.255432	-23.224339	8.417609	119.226204	38.658829	-1.920825	123.99678	30.72337	33.582436	119.067741	34.6910995	15.8308055	121.5322605	-81.1397775	1.0044125	116.9201475
-26.754353	-13.676782	121.046959	-23.071184	8.242148	119.185303	38.72052	-2.15213	123.758293	30.828201	33.349049	118.917191	34.7743605	15.5984595	121.337742	-80.9167285	0.8858365	117.032864
-27.588676	-12.964201	120.873138	-22.945066	8.113132	119.184792	38.770714	-2.361199	123.605347	30.927423	33.142517	118.823662	34.8490685	15.390659	121.2145045	-80.7392005	0.835605000000001	117.1550795
-28.364527	-12.089503	120.723434	-22.814537	8.018903	119.22094	38.820492	-2.543676	123.435165	31.046057	32.990986	118.75676	34.9332745	15.223655	121.0959625	-80.5623485	0.814151000000001	117.3459175
-29.10887	-11.128571	120.511482	-22.720058	7.95869	119.240021	38.867725	-2.695078	123.251816	31.163797	32.882957	118.687836	35.015761	15.0939395	120.969826	-80.455877	0.8234405	117.510216
-29.796999	-10.0517	120.280304	-22.61364	7.926715	119.214523	38.900661	-2.814854	122.98864	31.289343	32.795048	118.571922	35.095002	14.990097	120.780281	-80.322282	0.863332999999999	117.648765
-30.754507	-8.208652	119.775894	-22.452465	7.898463	119.045815	38.918903	-2.986156	122.433075	31.451616	32.700302	118.312012	35.1852595	14.857073	120.3725435	-80.0901895	0.939852999999999	117.7190865
-31.282482	-6.876197	119.395233	-22.346743	7.909727	118.882202	38.915607	-3.07589	122.013107	31.646078	32.578175	118.125221	35.2808425	14.7511425	120.069164	-79.9743285	1.0683115	117.69524
-31.791004	-5.469062	119.072594	-22.230192	7.912273	118.768326	38.932617	-3.160437	121.54039	31.799734	32.508068	118.065811	35.3661755	14.6738155	119.8031005	-79.8265595	1.1507305	117.7335515
-32.2001	-3.968059	118.823959	-22.097166	7.89521	118.751999	38.913708	-3.263696	121.15995	32.294685	32.295979	117.928947	35.6041965	14.5161415	119.5444485	-79.7985285	1.2742785	117.9595495
-32.494888	-2.443592	118.752968	-21.958342	7.86903	118.820641	38.91732	-3.385309	120.778862	32.512177	32.215282	118.015755	35.7147485	14.4149865	119.3973085	-79.6314325	1.3230735	118.2439735
-32.778294	-0.86613	118.749214	-21.836447	7.840537	118.9319	38.905327	-3.541045	120.410049	32.734859	32.127403	118.118607	35.820093	14.293179	119.264328	-79.492987	1.387895	118.599472
-32.933491	0.76552	118.742798	-21.707945	7.801757	119.025459	38.869183	-3.693132	120.055679	32.623631	32.15202	118.32621	35.746407	14.229444	119.1909445	-79.162297	1.37407	118.8599735
-33.056625	3.153713	118.8041	-21.607006	7.719027	119.09449	38.796127	-3.936474	119.418785	33.179714	31.852077	118.257225	35.9879205	13.9578015	118.838005	-79.2019325	1.4802525	119.350975
-33.00415	4.80337	118.865944	-21.592253	7.670575	119.151268	38.714283	-4.026231	119.106117	33.29092	31.779789	118.368973	36.0026015	13.876779	118.737545	-79.1871075	1.464371	119.564991
-32.860863	6.336988	118.982986	-21.623602	7.682465	119.191452	38.614483	-4.047487	118.796608	33.364815	31.724649	118.582451	35.989649	13.838581	118.6895295	-79.236853	1.526349	119.6933745
-32.669827	7.929505	119.088326	-21.694317	7.734767	119.229294	38.470081	-4.052696	118.605782	33.398727	31.706596	118.869987	35.934404	13.82695	118.7378845	-79.323038	1.642584	119.7207035
-32.382259	9.465536	119.179665	-21.827026	7.804612	119.281723	38.311588	-4.00612	118.475494	33.39397	31.737604	119.183563	35.852779	13.865742	118.8295285	-79.506831	1.743482	119.7339175
-32.008327	10.898458	119.281006	-21.983038	7.927147	119.279327	38.152294	-3.938087	118.378654	33.043282	31.938028	119.712997	35.597788	13.9999705	119.0458255	-79.563864	1.8543235	119.5128285
-31.570339	12.351955	119.316734	-22.140244	8.093333	119.22599	37.969181	-3.858399	118.312492	32.998737	32.044525	120.107719	35.483959	14.093063	119.2101055	-79.764447	2.093603	119.2418745
-30.606314	14.170363	119.421432	-22.392105	8.412192	119.246712	37.697777	-3.636825	118.38385	33.256577	32.124538	120.508453	35.477177	14.2438565	119.4461515	-80.261387	2.5805275	119.0472725
-30.118183	15.548335	119.631805	-22.559389	8.662344	119.279861	37.582092	-3.510969	118.529678	32.868153	32.426353	121.094833	35.2251225	14.457692	119.8122555	-80.3439005	2.866996	118.7474665
-29.388512	16.667286	119.809113	-22.726416	8.933603	119.409691	37.47942	-3.370925	118.81517	32.81361	32.60672	121.586548	35.146515	14.6178975	120.200859	-80.599347	3.2493085	118.618523
-28.597874	17.66791	120.084953	-22.865629	9.178514	119.640602	37.401451	-3.199655	119.207359	32.608143	32.897434	122.215614	35.004797	14.8488895	120.7114865	-80.736055	3.5081385	118.5697175
-27.738195	18.4872	120.405136	-23.020102	9.465979	119.898499	37.339851	-3.072647	119.67263	32.71455	33.085339	122.882294	35.0272005	15.006346	121.277462	-81.0674045	3.925612	118.519536
-26.850473	19.222622	120.762543	-23.193686	9.714178	120.165298	37.310783	-2.928351	120.176277	32.72258	33.286545	123.618874	35.0166815	15.179097	121.8975755	-81.4040535	4.249259	118.4330205
-25.919029	19.805128	121.091667	-23.371048	9.97327	120.423149	37.287033	-2.778496	120.703468	32.725891	33.513218	124.391708	35.006462	15.367361	122.547588	-81.748558	4.579179	118.29871
-24.419371	20.43712	121.548698	-23.654942	10.357829	120.791565	37.236408	-2.546667	121.530388	32.695442	33.883484	125.569664	34.965925	15.6684085	123.550026	-82.275809	5.0472495	118.033104
-23.525743	20.708414	121.893776	-23.861307	10.66203	121.04789	37.199512	-2.330364	122.105705	32.650593	34.16608	126.246666	34.9250525	15.917858	124.1761855	-82.6476665	5.406202	117.9195945
-22.311344	20.700848	122.04422	-24.061901	11.007049	121.299789	37.165321	-2.100129	122.688614	32.594254	34.497215	126.841949	34.8797875	16.198543	124.7652815	-83.0035895	5.815555	117.8342965
-21.295492	20.658363	122.146561	-24.294283	11.365407	121.51786	37.145706	-1.904968	123.287308	32.486389	34.851257	127.341652	34.8160475	16.4731445	125.31448	-83.4046135	6.2576695	117.72124
-20.38076	20.499853	122.278046	-24.535334	11.747853	121.739769	37.074661	-1.687332	123.899994	32.341267	35.211872	127.732765	34.707964	16.76227	125.8163795	-83.778632	6.733436	117.6631585
-19.498587	20.180584	122.40361	-24.798697	12.137749	121.994675	36.999302	-1.466218	124.502357	32.186024	35.538853	128.045242	34.592663	17.0363175	126.2737995	-84.190057	7.2391805	117.7155505
-18.640114	19.76087	122.600365	-25.086542	12.509073	122.239578	36.916271	-1.293864	125.120018	31.995323	35.873615	128.348907	34.455797	17.2898755	126.7344625	-84.628881	7.7282705	117.7446935
-17.51915	18.86907	122.87265	-25.53075	13.05644	122.650078	36.720814	-1.065074	126.072487	31.750246	36.288963	128.861191	34.23553	17.6119445	127.466839	-85.29703	8.5009355	117.833317
-16.805176	18.119532	123.072205	-25.569647	13.212754	122.717957	36.593639	-0.93857	126.652954	31.932249	36.443871	129.159119	34.262944	17.7526505	127.9060365	-85.402238	8.6728575	117.5298775
-16.096146	17.24794	123.121956	-25.812965	13.500045	122.83242	36.431995	-0.782541	127.148499	31.830322	36.709682	129.645721	34.1311585	17.9635705	128.39711	-85.7570885	9.0365195	117.26773
-15.590802	16.312063	123.235443	-26.055264	13.791622	122.892166	36.62952	-0.804844	127.350685	31.737974	36.959957	130.110901	34.183747	18.0775565	128.730793	-86.294275	9.5056875	117.053539
-15.424578	15.486197	123.258064	-26.223989	14.029078	122.764275	36.498951	-0.647194	127.592682	31.648743	37.183727	130.457199	34.073847	18.2682665	129.0249405	-86.521825	9.7898895	116.5036095
-14.98917	14.367085	123.032936	-26.360052	14.320414	122.585556	36.381157	-0.461936	127.736053	31.275473	37.489555	130.743652	33.828315	18.5138095	129.2398525	-86.548419	10.1270185	115.9312595
-14.617496	13.157031	122.698997	-26.447493	14.664146	122.377159	36.29361	-0.238794	127.794144	31.500813	37.552372	130.661285	33.8972115	18.656789	129.2277145	-86.7921975	10.671503	115.5266035
-14.171923	11.207024	122.059547	-26.494846	15.220852	122.027122	36.199932	0.167896	127.734802	31.440434	37.880634	130.368011	33.820183	19.024265	129.0514065	-86.809875	11.417439	115.0028375
-13.996784	9.813621	121.605064	-26.409996	15.553186	121.729454	36.184357	0.502042	127.55349	31.43219	38.12849	130.061264	33.8082735	19.315266	128.807377	-86.6282655	11.791106	114.651531
-13.85192	8.28049	121.155457	-26.375219	15.902564	121.502281	36.202641	0.841977	127.386131	31.420258	38.384857	129.676224	33.8114495	19.613417	128.5311775	-86.5618875	12.191711	114.4733845
-13.923579	6.723662	120.740639	-26.300779	16.22621	121.207794	36.221279	1.148041	127.291283	31.081963	38.752716	129.371185	33.651621	19.9503785	128.331234	-86.253179	12.5020415	114.084354
-13.565254	4.853531	120.326744	-26.225361	16.521254	120.945648	36.259697	1.453798	127.270821	31.028711	38.968632	128.888199	33.644204	20.211215	128.07951	-86.094926	12.831293	113.811786
-13.92324	3.19097	120.316605	-26.348198	16.899887	120.731926	36.314983	1.708237	127.352226	30.95727	39.174252	128.283905	33.6361265	20.4412445	127.8180655	-86.3325225	13.3585295	113.6457865
-14.284227	1.468038	120.395676	-26.2714	17.087587	120.422211	36.346554	1.926518	127.503983	30.856606	39.346077	127.581451	33.60158	20.6362975	127.542717	-86.14438	13.5388765	113.301705
-14.817926	-1.260835	120.637642	-26.204618	17.250927	120.005402	36.43008	2.201657	127.672867	30.689182	39.503281	126.485443	33.559631	20.852469	127.079155	-85.968867	13.649385	112.931649
-15.327745	-3.050429	120.957062	-26.121298	17.276344	119.671509	36.496155	2.300445	127.777847	30.597633	39.53587	125.719299	33.546894	20.9181575	126.748573	-85.78949	13.6345305	112.594445
-15.935771	-4.80465	121.42292	-26.070837	17.271833	119.390724	36.546864	2.356734	127.93486	30.509266	39.496143	124.917831	33.528065	20.9264385	126.4263455	-85.669739	13.6172275	112.3551025
-16.609299	-6.446338	122.044029	-26.016792	17.217278	119.233009	36.586899	2.394306	128.086777	30.452814	39.347507	124.087608	33.5198565	20.8709065	126.0871925	-85.5534405	13.5636495	112.3788255
-17.197552	-8.150358	122.725334	-25.981586	17.143284	119.102943	36.646652	2.403192	128.261597	30.38203	39.188763	123.305275	33.514341	20.7959775	125.783436	-85.477513	13.4905905	112.42245
-18.19113	-9.372571	123.510681	-25.951221	17.020998	119.023346	36.711048	2.437499	128.470139	30.314318	39.015652	122.626961	33.512683	20.7265755	125.54855	-85.415125	13.3154205	112.498142
-18.881828	-10.810718	124.220863	-25.920322	16.859232	119.028976	36.770363	2.489281	128.651123	30.21048	38.851078	122.057068	33.4904215	20.6701795	125.3540955	-85.3310655	13.0482845	112.7038565
-20.335545	-12.432931	125.327385	-25.848967	16.588024	119.177116	36.904819	2.53582	128.817795	30.103567	38.6073	121.297287	33.504193	20.57156	125.057541	-85.202127	12.604488	113.296691
-21.287447	-13.24412	125.992821	-25.800165	16.411951	119.344902	36.986607	2.528459	128.892746	30.034348	38.417454	120.854652	33.5104775	20.4729565	124.873699	-85.1108075	12.3509455	113.816105
-22.34993	-13.933919	126.533318	-25.76623	16.240734	119.524719	37.043861	2.476106	128.896027	29.972216	38.235455	120.485817	33.5080385	20.3557805	124.690922	-85.0404985	12.1256875	114.358516
-23.429199	-14.446004	126.869492	-25.730133	16.088343	119.673813	37.063332	2.387456	128.828781	29.933533	38.054909	120.14444	33.4984325	20.2211825	124.4866105	-84.9586985	11.9555035	114.8610155
-24.542791	-14.809487	126.958702	-25.71105	15.937851	119.782104	37.055847	2.28757	128.679108	29.897108	37.882969	119.843269	33.4764775	20.0852695	124.2611885	-84.8985775	11.7904325	115.3030195
-25.645828	-14.960042	126.921806	-25.700006	15.838903	119.868782	37.025024	2.184467	128.43811	29.86554	37.741631	119.605865	33.445282	19.963049	124.0219875	-84.845294	11.714757	115.7155765
-26.811874	-14.932527	126.683189	-25.692904	15.761423	119.920822	36.976509	2.085009	128.156769	29.867298	37.637428	119.42543	33.4219035	19.8612185	123.7910995	-84.8077115	11.6616275	116.0505445
-28.583828	-14.6614	125.917625	-25.712946	15.715152	119.908592	36.832756	1.881314	127.657951	29.864588	37.537678	119.318306	33.348672	19.709496	123.4881285	-84.774564	11.720808	116.3290555
-29.74398	-14.269459	125.231895	-25.740555	15.722938	119.851341	36.720936	1.750709	127.234482	29.864143	37.532959	119.317413	33.2925395	19.641834	123.2759475	-84.7736495	11.804042	116.4267345
-30.931919	-13.699563	124.459969	-25.762033	15.760718	119.801208	36.595406	1.667186	126.740959	29.8787	37.560398	119.283424	33.237053	19.613792	123.0121915	-84.761119	11.907644	116.5902245
-32.111626	-12.945817	123.772011	-25.735327	15.812716	119.758919	36.115818	1.805394	126.424553	29.887098	37.60635	119.210983	33.001458	19.705872	122.817768	-84.472112	11.91956	116.70007
-33.26408	-12.031412	123.156441	-25.699612	15.899475	119.768333	36.032833	1.819661	125.891075	29.908857	37.704449	119.140862	32.970845	19.762055	122.5159685	-84.370069	12.036895	117.0206975
-34.708923	-10.724485	122.79496	-25.644913	15.998547	119.784691	35.990662	1.878665	125.378433	29.974171	37.839432	119.095383	32.9824165	19.8590485	122.236908	-84.2722425	12.1380455	117.332474
-35.483444	-9.721968	122.325089	-25.601229	16.10622	119.858192	35.980423	1.969865	124.996857	30.028927	37.971317	119.027863	33.004675	19.970591	122.01236	-84.207133	12.241849	117.704024
-37.372253	-7.474568	121.989861	-25.527027	16.272196	120.051659	35.961296	2.096996	124.477478	30.108795	38.134735	118.931511	33.0350455	20.1158655	121.7044945	-84.0890995	12.4285265	118.3988235
-38.450417	-5.918002	121.899666	-25.510719	16.363514	120.201286	35.928356	2.145707	124.279388	30.105156	38.186123	118.813911	33.016756	20.165915	121.5466495	-84.038194	12.561113	118.8559225
-39.437057	-4.293532	121.965347	-25.510614	16.419876	120.3918	35.85817	2.209437	124.107269	30.050406	38.190689	118.663612	32.954288	20.200063	121.3854405	-83.975516	12.639689	119.3981595
-40.43446	-2.536257	122.070419	-25.529688	16.423174	120.601257	35.820877	2.23731	123.972633	29.971304	38.183884	118.564606	32.8960905	20.210597	121.2686195	-83.9554665	12.635751	119.9338945
-41.058777	-0.898153	122.222755	-25.558271	16.375122	120.836533	35.7798	2.265887	123.907791	29.870466	38.175709	118.559517	32.825133	20.220798	121.233654	-83.941675	12.529446	120.439412
-41.935524	0.965205	122.362312	-25.599476	16.27017	121.097755	35.720825	2.27255	123.876915	29.781761	38.152905	118.617508	32.751293	20.2127275	121.2472115	-83.950245	12.3276125	120.9482985
-42.746685	2.875045	122.453781	-25.623238	16.121199	121.357513	35.668938	2.21754	123.83847	29.709423	38.098526	118.6828	32.6891805	20.158033	121.260635	-83.9356565	12.084365	121.454391
-43.845268	5.923116	122.489723	-25.658232	15.848191	121.664223	35.579781	2.061377	123.612	29.623783	37.975468	118.793213	32.601782	20.0184225	121.2026065	-83.918246	11.6779595	122.1258395
-44.501804	8.02767	122.508812	-25.670135	15.650065	121.816025	35.505123	1.92752	123.36837	29.621338	37.87619	118.868614	32.5632305	19.901855	121.118492	-83.9035005	11.398275	122.513558
-45.290546	10.362251	122.399948	-25.708282	15.425986	121.941246	35.388302	1.785156	123.039078	29.653755	37.791985	119.043671	32.5210285	19.7885705	121.0413745	-83.9375925	11.0634015	122.8411175
-45.795029	12.628752	122.468056	-25.733809	15.180283	122.086586	35.245399	1.672843	122.66433	29.701359	37.715435	119.281052	32.473379	19.694139	120.972691	-83.940997	10.666427	123.200481
-46.248062	14.857223	122.634056	-25.787693	14.943874	122.251686	35.097763	1.535061	122.287354	29.751244	37.635708	119.635811	32.4245035	19.5853845	120.9615825	-83.9998895	10.3023635	123.5417895
-46.351345	17.044847	123.025719	-25.839132	14.727415	122.504791	34.905128	1.399827	121.965431	29.793865	37.578274	120.128342	32.3494965	19.4890505	121.0468865	-84.0277605	9.9657795	123.9626955
-46.602802	19.31299	123.683083	-25.888268	14.573364	122.921135	34.700554	1.372358	121.764633	29.871603	37.563286	120.691559	32.2860785	19.467822	121.228096	-84.0626145	9.678906	124.614174
-46.737682	22.655615	125.045479	-25.990904	14.440971	123.703026	34.419708	1.475268	121.690109	30.020481	37.700809	121.84391	32.2200945	19.5880385	121.7670095	-84.2019025	9.2939035	125.6390425
-46.70047	24.852617	126.154793	-26.062191	14.413196	124.285004	34.298073	1.588825	121.733269	30.124294	37.821705	122.658882	32.2111835	19.705265	122.1960755	-84.3355655	9.121127	126.3739325
-46.545609	26.966583	127.207626	-25.897116	14.268209	124.761513	34.227345	1.692002	121.846893	30.250227	37.956844	123.438599	32.238786	19.824423	122.642746	-84.033018	8.711995	126.88028
-46.308281	29.040667	128.265961	-25.965977	14.336978	125.332298	34.153145	1.739119	122.022102	30.349344	38.0868	124.176979	32.2512445	19.9129595	123.0995405	-84.1831985	8.7609965	127.5650555
-45.927265	30.990356	129.244415	-26.041615	14.432256	125.876663	34.088272	1.765578	122.24752	30.453745	38.180386	124.845383	32.2710085	19.972982	123.5464515	-84.3542385	8.89153	128.2068745
-45.475327	32.858742	130.104401	-26.122553	14.52667	126.350662	34.078419	1.763186	122.517159	30.560053	38.258408	125.494804	32.319236	20.010797	124.0059815	-84.564342	9.042543	128.6953425
-44.909962	34.583736	130.852249	-26.191544	14.607975	126.708809	34.054924	1.712422	122.823479	30.652884	38.295746	126.115814	32.353904	20.004084	124.4696465	-84.736992	9.211866	128.9479715
-43.93441	36.948353	131.724731	-26.320854	14.673066	127.0849	34.070736	1.629605	123.212906	30.764883	38.333557	126.884506	32.4178095	19.981581	125.048706	-85.0595175	9.364551	129.121094
-43.177979	38.344624	132.232162	-26.403236	14.696188	127.201973	34.051552	1.55777	123.405418	30.820061	38.352264	127.342918	32.4358065	19.955017	125.374168	-85.2422785	9.437359	129.029778
-42.358772	39.595913	132.653015	-26.468977	14.696276	127.290916	34.053223	1.507319	123.564217	30.850407	38.346771	127.754105	32.451815	19.927045	125.659161	-85.389769	9.465507	128.922671
-41.464993	40.656803	133.034363	-26.544231	14.688497	127.355347	34.050114	1.459409	123.763695	30.883974	38.354019	128.11554	32.467044	19.906714	125.9396175	-85.555506	9.47028	128.7710765
-40.496895	41.554298	133.307693	-26.595636	14.697783	127.424637	34.052982	1.42254	123.967659	30.924782	38.341789	128.491562	32.488882	19.8821645	126.2296105	-85.680154	9.5134015	128.6196635
-39.451817	42.277084	133.567688	-26.608833	14.67384	127.504662	34.07011	1.39828	124.191322	30.962154	38.346848	128.831009	32.516132	19.872564	126.5111655	-85.733798	9.475116	128.4981585
-38.33392	42.834953	133.827942	-26.590797	14.625242	127.574669	34.098526	1.381191	124.433174	31.019289	38.324608	129.134521	32.5589075	19.8528995	126.7838475	-85.7405015	9.3975845	128.3654905
-36.540249	43.329967	134.02153	-26.56694	14.521358	127.601479	34.210876	1.321771	124.695419	31.388769	38.138706	129.474136	32.7998225	19.7302385	127.0847775	-85.9337025	9.3124775	128.1181805
-35.279556	43.440887	134.049271	-26.487017	14.475844	127.668404	34.314201	1.239898	124.820648	31.427961	38.098278	129.671799	32.871081	19.669088	127.2462235	-85.845115	9.2826	128.0905845
-33.966599	43.385662	133.987839	-26.446777	14.404104	127.623322	34.406956	1.153099	124.848984	31.480131	38.010899	129.821045	32.9435435	19.581999	127.3350145	-85.8370975	9.226209	127.9116295
-32.60231	43.193729	133.797699	-26.43758	14.316349	127.542091	34.456703	1.06022	124.868942	31.480455	37.903057	129.878815	32.968579	19.4816385	127.3738785	-85.843739	9.1510595	127.7103035
-31.265837	42.814457	133.528732	-26.515326	14.220804	127.417885	34.51363	0.929032	124.874321	31.473413	37.809868	129.857498	32.9935215	19.36945	127.3659095	-86.0241735	9.072158	127.4698605
-29.861191	42.298923	133.127823	-26.532511	14.143549	127.268684	34.551178	0.827778	124.895218	31.430826	37.715668	129.875549	32.991002	19.271723	127.3853835	-86.056024	9.015375	127.1519845
-28.45805	41.634224	132.584549	-26.588758	14.125651	127.216209	34.571899	0.744093	125.021996	31.365294	37.644218	129.862961	32.9685965	19.1941555	127.4424785	-86.1461125	9.0571465	126.9899395
-26.333887	40.373638	131.768387	-26.669407	14.17415	127.11631	34.603462	0.618562	125.347862	31.25329	37.601444	129.927963	32.928376	19.110003	127.6379125	-86.26719	9.238297	126.5947075
-24.873358	39.322159	131.211945	-26.774956	14.184146	127.083679	34.645618	0.54556	125.669334	31.191864	37.601749	130.02829	32.918741	19.0736545	127.848812	-86.468653	9.2946375	126.318546
-23.441168	38.118465	130.75267	-26.872974	14.20182	127.102089	34.680336	0.452441	126.035599	31.131157	37.597977	130.131882	32.9057465	19.025209	128.0837405	-86.6516945	9.378431	126.1204375
-21.945549	36.747124	130.357773	-27.022564	14.143631	127.080956	34.712818	0.334866	126.399193	31.057405	37.577919	130.219727	32.8851115	18.9563925	128.30946	-86.9302395	9.3308695	125.852452
-20.510088	35.254597	129.989868	-27.129789	14.13306	127.103806	34.741348	0.221318	126.703094	30.970924	37.501747	130.327194	32.856136	18.8615325	128.515144	-87.115714	9.4045875	125.692468
-19.030388	33.60532	129.577682	-27.191618	14.142005	127.160583	34.761303	0.080656	126.997292	30.875826	37.433529	130.402832	32.8185645	18.7570925	128.700062	-87.2018005	9.5269175	125.621104
-17.605947	31.855652	129.166214	-27.36109	14.069547	127.071213	35.118969	-0.252525	127.117905	30.779816	37.338902	130.473724	32.9493925	18.5431885	128.7958145	-87.6715725	9.5959055	125.3466115
-15.524798	29.006186	128.537674	-27.609581	14.002268	126.88414	35.132458	-0.468727	127.562294	30.593285	37.193073	130.629318	32.8628715	18.362173	129.095806	-88.0820335	9.642363	124.672474
-14.093532	26.945478	127.989731	-27.83238	14.027182	126.708771	35.114418	-0.597963	127.967918	30.419079	37.125523	130.738754	32.7667485	18.26378	129.353336	-88.4315085	9.790584	124.064206
-12.775031	24.85334	127.479599	-28.056696	14.09267	126.388863	35.089119	-0.674992	128.403946	30.240595	37.087624	130.889267	32.664857	18.206316	129.6466065	-88.778249	9.979024	123.1311195
-11.470454	22.673264	127.008179	-28.282585	14.157052	125.908447	35.070126	-0.738599	128.942612	30.011061	37.152164	130.995438	32.5405935	18.2067825	129.969025	-89.1057635	10.1073215	121.847869
-10.259307	20.411819	126.641907	-28.481792	14.249823	125.439468	35.041985	-0.74833	129.501678	29.800957	37.208454	131.04393	32.421471	18.230062	130.272804	-89.385055	10.269584	120.606132
-9.106556	18.0954	126.198517	-28.639122	14.312406	124.828842	35.038109	-0.76384	129.950653	29.616821	37.267994	131.045837	32.327465	18.252077	130.498245	-89.605709	10.372735	119.159439
-7.997561	15.713535	125.799438	-28.696676	14.339836	124.1138	35.054932	-0.782396	130.368088	29.44401	37.298748	130.883316	32.249471	18.258176	130.625702	-89.642823	10.421496	117.601898
-6.543598	12.134753	125.37838	-28.612862	14.311904	123.100456	35.218204	-0.778482	130.717728	29.343414	37.212406	130.249802	32.280809	18.216962	130.483765	-89.506533	10.406846	115.717147
-5.673123	9.744643	125.152184	-28.702652	14.400996	122.496887	35.390289	-0.858951	130.894775	29.319132	37.119724	129.657822	32.3547105	18.1303865	130.2762985	-89.7600145	10.6716055	114.7174755
-5.229767	7.587713	125.202034	-28.451279	14.249481	121.895302	35.583557	-0.859845	130.91748	29.075304	37.084694	129.07637	32.3294305	18.1124245	129.996925	-89.2319885	10.3865375	113.793679
-4.595903	5.267707	125.196335	-28.209023	14.039434	121.370316	35.803944	-0.948304	130.860764	29.194271	36.877922	128.379517	32.4991075	17.964809	129.6201405	-88.9171535	10.114059	113.1204915
-4.035897	2.984212	125.213745	-27.961809	13.782925	120.90918	36.016045	-1.071538	130.895752	29.282845	36.601261	127.697769	32.649445	17.7648615	129.2967605	-88.573063	9.8009885	112.5215995
-3.661501	0.840512	125.367569	-27.701479	13.41947	120.587242	36.210869	-1.202613	130.950546	29.385624	36.288704	127.080894	32.7982465	17.5430455	129.01572	-88.2012045	9.2958945	112.158764
-3.400908	-1.251775	125.578568	-27.453321	13.008089	120.419243	36.396889	-1.4017	130.959366	29.502239	35.933598	126.663483	32.949564	17.265949	128.8114245	-87.856206	8.750229	112.0270615
-3.038565	-4.316906	125.870987	-27.123106	12.380715	120.404396	36.743988	-1.813597	131.049652	29.702251	35.421661	126.360909	33.2231195	16.804032	128.7052805	-87.4693315	7.957398	112.1035115
-3.122715	-6.122149	126.115814	-26.952732	11.993551	120.513031	36.925102	-2.133384	131.088669	29.84691	35.097157	126.344666	33.386006	16.4818865	128.7166675	-87.29147	7.5052155	112.3093945
-3.416653	-7.776511	126.335403	-26.807331	11.663088	120.636925	37.074654	-2.421063	131.116623	29.982134	34.814663	126.390373	33.528394	16.1968	128.753498	-87.143056	7.129376	112.520352
-3.735153	-9.255447	126.406898	-26.69673	11.385647	120.740654	37.205914	-2.65411	131.056213	30.113585	34.578403	126.405739	33.6597495	15.9621465	128.730976	-87.0532095	6.8091475	112.750332
-4.202274	-10.639506	126.394913	-26.628706	11.18642	120.754646	37.295464	-2.850827	130.926453	30.205669	34.39859	126.359268	33.7505665	15.7738815	128.6428605	-87.0079785	6.5989585	112.8664315
-4.842743	-11.871604	126.284851	-26.567373	11.038871	120.676613	37.360962	-2.977629	130.666855	30.252605	34.270077	126.290108	33.8067835	15.646224	128.4784815	-86.9415295	6.431518	112.8747445
-5.526086	-12.977435	125.972984	-26.522387	10.913084	120.533585	37.403053	-3.087132	130.384369	30.302801	34.15501	126.189255	33.852927	15.533939	128.286812	-86.897701	6.292229	112.780358
-6.790112	-14.405094	125.467361	-26.449936	10.750542	120.254219	37.421207	-3.262496	129.977509	30.362219	33.944141	126.103951	33.891713	15.3408225	128.04073	-86.791585	6.1602615	112.467708
-7.781564	-15.220589	125.076767	-26.356237	10.637597	120.103539	37.438568	-3.43369	129.744171	30.458359	33.735615	126.048698	33.9484635	15.1509625	127.8964345	-86.6609375	6.1242315	112.3106435
-8.858392	-15.922552	124.637962	-26.23122	10.529031	120.009758	37.488815	-3.631127	129.54715	30.605629	33.498753	125.951218	34.047222	14.933813	127.749184	-86.509662	6.124249	112.270332
-10.007799	-16.466396	124.224434	-26.097097	10.430029	119.943413	37.535851	-3.82347	129.320389	30.751478	33.288124	125.867935	34.1436645	14.732327	127.594162	-86.3378585	6.127731	112.292664
-11.280146	-16.896494	123.78035	-25.943571	10.335033	119.946251	37.611118	-4.015224	129.039597	30.911652	33.07906	125.700745	34.261385	14.531918	127.370171	-86.148527	6.138148	112.522331
-12.807868	-17.117178	123.420753	-25.794384	10.231449	119.972054	37.681179	-4.205978	128.750031	31.051365	32.863689	125.532532	34.366272	14.3288555	127.1412815	-85.95504	6.1340425	112.8028265
-14.055991	-17.436842	123.070145	-25.6628	10.099629	120.018402	37.740726	-4.390917	128.456421	31.177944	32.623123	125.365768	34.459335	14.116103	126.9110945	-85.784935	6.083155	113.1257095
-16.543869	-17.405294	122.784515	-25.494549	9.867358	120.180496	37.807076	-4.711739	128.072006	31.326052	32.231133	125.096443	34.566564	13.759697	126.5842245	-85.555662	5.975019	113.7767675
-17.995096	-17.444689	122.63398	-25.399324	9.674086	120.358658	37.895641	-4.966099	127.84848	31.413126	31.959299	124.954689	34.6543835	13.4966	126.4015845	-85.4530315	5.851572	114.3157315
-19.835079	-17.15307	122.627869	-25.328722	9.460351	120.575348	37.646706	-5.042358	127.809479	31.494787	31.700377	124.873352	34.5707465	13.3290095	126.3414155	-85.2281905	5.5916925	114.8092805
-21.517891	-16.807005	122.591484	-25.271502	9.254869	120.812592	37.719418	-5.254625	127.609673	31.559021	31.490036	124.793518	34.6392195	13.1177055	126.2015955	-85.1822235	5.3920325	115.4235885
-23.34202	-16.53167	122.578491	-25.232796	9.089328	121.066238	37.75951	-5.375616	127.417114	31.604858	31.33802	124.64994	34.682184	12.981202	126.033527	-85.147776	5.197454	116.098949
-25.149548	-15.99862	122.595261	-25.201998	8.979506	121.311172	37.802971	-5.426349	127.21801	31.603178	31.249771	124.468925	34.7030745	12.911711	125.8434675	-85.1070705	5.047301	116.7788765
-26.954702	-15.391973	122.680496	-25.168913	8.929046	121.587013	37.842846	-5.370693	127.056908	31.588661	31.256407	124.226311	34.7157535	12.942857	125.6416095	-85.0535795	4.915235	117.5324165
-29.589146	-14.310126	123.030487	-25.093035	8.980563	122.128464	37.91967	-5.124475	126.723061	31.512093	31.434053	123.741997	34.7158815	13.154789	125.232529	-84.9019515	4.806337	119.024399
-31.434589	-13.376609	123.468124	-25.006914	9.05799	122.584641	37.98267	-4.910777	126.435028	31.426563	31.626167	123.289345	34.7046165	13.357695	124.8621865	-84.7184445	4.758285	120.3070955
-33.217392	-12.339849	124.121109	-24.901209	9.123363	123.123825	38.04018	-4.643414	126.141167	31.296623	31.841963	122.790909	34.6684015	13.5992745	124.466038	-84.4708195	4.6474515	121.781612
-35.02211	-11.213636	124.696419	-24.797596	9.200803	123.673668	38.074135	-4.396325	125.789345	31.146845	32.065193	122.402275	34.61049	13.834434	124.09581	-84.205682	4.567172	123.251526
-36.796078	-9.985291	125.395653	-24.705309	9.246702	124.306679	38.047504	-4.203887	125.4403	31.012547	32.264526	122.038582	34.5300255	14.0303195	123.739441	-83.9406435	4.4630845	124.873917
-38.502796	-8.682018	126.153908	-24.407759	9.100577	124.916908	37.95808	-4.034048	125.114647	30.87874	32.391933	121.788681	34.41841	14.1789425	123.451664	-83.233928	4.0222115	126.382152
-40.18586	-7.304028	126.990936	-24.40185	9.051063	125.636223	37.779438	-3.901771	124.730347	30.74576	32.488976	121.758476	34.262599	14.2936025	123.2444115	-83.066299	3.8085235	128.0280345
-42.51712	-5.128977	128.281097	-24.416246	8.966491	126.857567	37.437744	-3.856538	124.347725	30.605932	32.519352	121.897614	34.021838	14.331407	123.1226695	-82.85433	3.601575	130.5924645
-43.794071	-3.386614	129.131287	-24.428692	8.826673	127.628235	37.18618	-3.876437	124.071678	30.542353	32.493061	122.161819	33.8642665	14.308312	123.1167485	-82.7216505	3.345034	132.1397215
-45.292187	-2.030845	130.189484	-24.440796	8.687223	128.428406	36.898006	-3.931769	123.844238	30.497833	32.419571	122.462929	33.6979195	14.243901	123.1535835	-82.5795115	3.130545	133.7032285
-46.62344	-0.554726	131.185852	-24.479649	8.526521	129.123657	36.609669	-4.029686	123.641899	30.462383	32.314251	122.74202	33.536026	14.1422825	123.1919595	-82.495324	2.9107595	135.0553545
-47.698586	1.034366	132.169861	-24.514654	8.399186	129.745499	36.342316	-4.155676	123.443459	30.434561	32.200459	123.004951	33.3884385	14.0223915	123.224205	-82.4177465	2.7759805	136.266793
-48.654713	2.604581	133.080429	-24.561861	8.271222	130.297394	36.102669	-4.295273	123.343513	30.398899	32.07061	123.262192	33.250784	13.8876685	123.3028525	-82.374506	2.6547755	137.2919355
-49.432735	4.185642	133.901306	-24.594629	8.136979	130.814896	35.957645	-4.425885	123.349068	30.382889	31.92524	123.54628	33.170267	13.7496775	123.447674	-82.359525	2.5242805	138.182118
-50.350849	6.473099	134.964127	-24.634623	7.901855	131.511917	35.839931	-4.638457	123.525787	30.465487	31.725845	124.222496	33.152709	13.543694	123.8741415	-82.421955	2.260016	139.1496925
-50.773422	8.004827	135.534378	-24.620476	7.727586	131.916565	35.839504	-4.757436	123.741867	30.596785	31.618156	124.700974	33.2181445	13.43036	124.2214205	-82.4590965	2.024812	139.6117095
-51.049351	9.455584	135.992737	-24.589365	7.576521	132.231003	35.885178	-4.923627	123.983109	30.749512	31.522095	125.173065	33.317345	13.299234	124.578087	-82.496075	1.853808	139.883919
-51.064396	10.949944	136.320679	-24.562801	7.437221	132.486877	35.963211	-5.092978	124.163925	30.928236	31.434336	125.618721	33.4457235	13.170679	124.891323	-82.5713255	1.703763	140.082431
-51.127277	12.326109	136.641953	-24.532106	7.324751	132.666214	36.013481	-5.237981	124.329582	31.112492	31.356543	125.989326	33.5629865	13.059281	125.159454	-82.6271985	1.590221	140.172974
-50.946938	13.676908	136.860138	-24.522617	7.23426	132.791031	36.035652	-5.369533	124.417099	31.256098	31.308994	126.289108	33.645875	12.9697305	125.3531035	-82.691109	1.4987895	140.2289585
-50.616096	14.972091	136.99678	-24.542397	7.172924	132.833466	36.013798	-5.453056	124.414131	31.365114	31.257994	126.555702	33.689456	12.902469	125.4849165	-82.77425	1.443379	140.1820155
-49.853981	16.760872	137.122452	-24.640577	7.115631	132.770889	35.865913	-5.505561	124.350441	31.428444	31.214518	126.781616	33.6471785	12.8544785	125.5660285	-82.9283325	1.3767835	139.9757495
-49.198116	17.886068	137.048538	-24.751001	7.113985	132.687958	35.743202	-5.510058	124.260818	31.368849	31.184673	126.854858	33.5560255	12.8373075	125.557838	-83.0580275	1.3906625	139.818078
-48.413216	18.890703	136.867172	-24.897614	7.148396	132.552216	35.564388	-5.507238	124.199341	31.283167	31.132252	126.903831	33.4237775	12.812507	125.551586	-83.2190055	1.484285	139.552846
-47.498119	19.834782	136.655457	-25.045362	7.215837	132.389359	35.387306	-5.499957	124.187195	31.196768	31.087831	126.91964	33.292037	12.793937	125.5534175	-83.382761	1.637737	139.2253005
-46.478905	20.703979	136.345703	-25.192577	7.304519	132.244247	35.230942	-5.513926	124.225937	31.121996	31.071791	127.015709	33.176469	12.7789325	125.620823	-83.561623	1.8301055	138.867671
-45.294914	21.467382	135.993607	-25.328526	7.413319	132.135361	35.082088	-5.510862	124.332642	31.068451	31.063896	127.171661	33.0752695	12.776517	125.7521515	-83.7323215	2.050121	138.5185705
-43.96526	22.134382	135.757645	-25.452938	7.531659	132.073837	34.967499	-5.542652	124.457756	31.04637	31.074783	127.370331	33.0069345	12.7660655	125.9140435	-83.9128105	2.2972525	138.2336305
-41.771366	22.931705	135.304016	-25.631193	7.722806	132.016571	34.784065	-5.64837	124.656891	31.061125	31.076918	127.695465	32.922595	12.714274	126.176178	-84.184981	2.731338	137.856964
-40.138287	23.392941	135.019852	-25.759342	7.852731	131.95517	34.663139	-5.742207	124.782692	31.080473	31.06727	127.8713	32.871806	12.6625315	126.326996	-84.39049	3.0429305	137.583344
-38.455246	23.699095	134.569733	-25.919542	8.000972	131.851044	34.545799	-5.854949	124.958054	31.086496	31.017504	128.019775	32.8161475	12.5812775	126.4889145	-84.6552315	3.4206665	137.2131735
-36.666466	23.949184	134.003311	-26.117411	8.153446	131.677551	34.44342	-5.995367	125.158485	31.033165	30.97237	128.113678	32.7382925	12.4885015	126.6360815	-84.9731145	3.8183905	136.7190205
-34.813965	24.091995	133.293121	-26.380487	8.342193	131.418106	34.319485	-6.106144	125.398376	30.935455	30.935547	128.229111	32.62747	12.4147015	126.8137435	-85.388444	4.2696845	136.0224685
-32.93359	24.204111	132.403946	-26.70631	8.586869	131.012726	34.226154	-6.225628	125.792519	31.108383	30.784904	128.25296	32.6672685	12.279638	127.0227395	-86.0798885	4.8941	135.0027125
-30.986687	24.227228	131.402069	-27.11393	8.841927	130.439209	34.155342	-6.357839	126.248489	30.934107	30.852402	128.458038	32.5447245	12.2472815	127.3532635	-86.7725845	5.4365725	133.5251545
-27.98188	24.15489	129.749939	-27.763636	9.383117	129.292282	34.038155	-6.432603	126.997963	30.621723	31.087545	129.019089	32.329939	12.327471	128.008526	-87.857211	6.438763	130.576038
-26.004713	24.03616	128.624146	-28.248505	9.752915	128.314667	33.941425	-6.340611	127.535545	30.386909	31.359676	129.449753	32.164167	12.5095325	128.492649	-88.661177	6.9962975	128.136685
-23.976295	23.838366	127.546516	-28.689894	10.207378	127.255508	33.818638	-6.144714	128.007797	30.117411	31.746969	129.924728	31.9680245	12.8011275	128.9662625	-89.3478125	7.6136285	125.5447535
-21.987539	23.598194	126.642487	-29.063467	10.723903	126.271416	34.017635	-5.994721	128.265411	29.830921	32.185131	130.246048	31.924278	13.095205	129.2557295	-90.051212	8.352601	123.2871025
-20.014296	23.29118	125.999306	-29.263887	11.243279	125.404892	33.931847	-5.550744	128.568024	29.582838	32.649799	130.341782	31.7573425	13.5495275	129.454903	-90.2851165	8.9370305	121.354881
-18.036102	22.895391	125.42527	-29.33754	11.740452	124.705505	33.921982	-5.005016	128.686722	29.435349	33.131954	130.212082	31.6786655	14.063469	129.449402	-90.3537455	9.417435	119.961608
-16.084858	22.470684	124.939392	-29.471895	12.367978	124.183609	34.020798	-4.431698	128.750015	29.353241	33.644951	129.959	31.6870195	14.6066265	129.3545075	-90.6308095	10.1293295	119.0127105
-13.272387	21.717842	124.47332	-29.193501	12.965926	123.482582	34.345234	-3.626246	128.794098	29.427729	34.315945	129.383667	31.8864815	15.3448495	129.0888825	-90.2734835	10.5870025	117.8762815
-11.496815	21.161856	124.216164	-28.927227	13.251789	123.11293	34.618805	-3.189806	128.74176	29.517273	34.700611	129.178513	32.068039	15.7554025	128.9601365	-89.922493	10.7481755	117.2657235
-9.797282	20.522938	124.147209	-28.668346	13.440333	122.861313	34.898663	-2.814769	128.625565	29.667637	35.00803	129.000397	32.28315	16.0966305	128.812981	-89.619842	10.7840355	116.909645
-8.162916	19.807798	124.13372	-28.437164	13.519035	122.668251	35.132679	-2.532438	128.453812	29.848528	35.252026	129.011398	32.4906035	16.359794	128.732605	-89.3649315	10.678276	116.603897
-6.67695	19.072014	124.183586	-27.993649	13.399303	122.435501	35.347702	-2.280842	128.1996	30.036661	35.394688	129.083405	32.6921815	16.556923	128.6415025	-88.6794795	10.241683	116.2294995
-5.247067	18.242741	124.190292	-27.81258	13.390941	122.286461	35.511101	-2.07469	127.999115	30.185419	35.519455	129.175125	32.84826	16.7223825	128.58712	-88.47342	10.0594995	115.985802
-3.897645	17.356588	124.155334	-27.664206	13.414457	122.111023	35.646412	-1.878251	127.843109	30.278904	35.652531	129.336487	32.962658	16.88714	128.589798	-88.29107	9.941774	115.632248
-2.083009	15.986274	124.088158	-27.548664	13.560284	121.823395	35.794106	-1.562754	127.808617	30.333656	35.905312	129.516373	33.063881	17.171279	128.662495	-88.161209	9.949289	114.984295
-0.983847	14.969794	124.079224	-27.50667	13.728709	121.66095	35.866138	-1.368268	127.841888	30.321777	36.093407	129.538773	33.0939575	17.3625695	128.6903305	-88.1072975	10.0948485	114.6315695
-0.307303	14.125141	124.143562	-27.477512	13.939193	121.471855	35.91761	-1.228339	127.944901	30.329885	36.259945	129.495575	33.1237475	17.515803	128.720238	-88.0787715	10.362583	114.223472
0.576073	13.004632	124.109909	-27.448002	14.138779	121.302261	35.96397	-1.110858	128.125076	30.312643	36.404713	129.364975	33.1383065	17.6469275	128.7450255	-88.0343105	10.6306305	113.8594965
1.337588	11.839524	124.143326	-27.365185	14.287583	121.096649	36.043919	-1.00491	128.29306	30.358072	36.515556	129.19281	33.2009955	17.755323	128.742935	-87.9313655	10.819843	113.450363
2.005545	10.670408	124.197456	-28.137667	14.853629	121.302605	36.133881	-0.933068	128.515945	30.111757	36.739048	129.152252	33.122819	17.90299	128.8340985	-89.398153	11.804268	113.7711115
2.589063	9.435158	124.24086	-27.151966	14.526753	120.762314	36.267818	-0.836498	128.691757	30.199364	36.831379	128.949875	33.233591	17.9974405	128.820816	-87.537523	11.0560655	112.703812
3.616286	7.365292	124.040047	-27.142906	14.763762	120.673347	36.519093	-0.672361	128.823395	30.338636	36.972992	128.606277	33.4288645	18.1503155	128.714836	-87.7146765	11.3772085	112.631858
3.909457	6.163258	124.013428	-26.957745	14.796935	120.551529	36.703976	-0.514833	128.800507	30.432833	37.092304	128.366119	33.5684045	18.2887355	128.583313	-87.4838945	11.3051345	112.519745
4.143428	4.943569	123.940865	-26.788229	14.83055	120.458672	36.878654	-0.348831	128.813797	30.525494	37.221741	128.108841	33.702074	18.436455	128.461319	-87.278532	11.224645	112.456025
4.207113	3.737181	123.945984	-26.627106	14.850056	120.361969	37.059563	-0.185761	128.829498	30.623627	37.373264	127.883568	33.841595	18.5937515	128.356533	-87.095807	11.1063605	112.367405
4.238257	2.608091	123.941124	-26.457886	14.872684	120.245377	37.259911	-0.004146	128.917038	30.696959	37.550537	127.723061	33.978435	18.7731955	128.3200495	-86.894207	10.9721725	112.1707045
3.791729	1.660574	124.195396	-26.295036	14.888731	120.147346	37.47147	0.171408	129.066086	30.789618	37.708004	127.57959	34.130544	18.939706	128.322838	-86.720616	10.837756	111.971854
3.812101	0.385767	124.188354	-26.125463	14.882654	120.05899	37.663658	0.295487	129.236694	30.894295	37.832405	127.469398	34.2789765	19.063946	128.353046	-86.5299025	10.701362	111.764934
3.304264	-1.169219	124.25872	-25.856281	14.819765	119.991508	37.957253	0.421731	129.374619	31.053745	37.937813	127.266136	34.505499	19.179772	128.3203775	-86.218061	10.459758	111.6626385
2.486271	-1.960469	124.474373	-25.668665	14.730083	119.997475	38.171432	0.472154	129.421005	31.184105	37.966953	127.073792	34.6777685	19.2195535	128.2473985	-86.0150985	10.2406125	111.7475515
2.17189	-3.056051	124.321892	-25.471756	14.612012	120.002243	38.397072	0.512472	129.403107	31.345493	37.969643	126.831306	34.8712825	19.2410575	128.1172065	-85.8147945	9.9829665	111.8872795
1.443199	-3.916619	124.223755	-25.293472	14.478794	119.959137	38.597149	0.54445	129.334259	31.480253	37.99437	126.593277	35.038701	19.26941	127.963768	-85.625645	9.688178	111.954506
0.69073	-4.639726	124.011292	-25.122511	14.354184	119.869125	38.784325	0.621853	129.164871	31.58075	38.033207	126.333725	35.1825375	19.32753	127.749298	-85.4275595	9.380838	111.988952
-0.250429	-5.306722	123.761604	-24.972904	14.24813	119.746437	38.949333	0.704096	129.006332	31.659672	38.077923	126.050018	35.3045025	19.3910095	127.528175	-85.2503105	9.1052505	111.964699
-1.533705	-5.686731	123.629997	-24.834328	14.148447	119.630554	39.091644	0.784432	128.877838	31.736078	38.115566	125.810287	35.413861	19.449999	127.3440625	-85.082517	8.846895	111.9170455
-2.883985	-6.574236	123.117897	-24.627153	14.051837	119.5923	39.305775	0.875921	128.769089	31.82852	38.152714	125.603882	35.5671475	19.5143175	127.1864855	-84.8214535	8.5893565	111.9981145
-4.36348	-6.765256	123.042122	-24.4526	14.002826	119.645203	39.463673	0.919134	128.730743	31.920805	38.171722	125.514725	35.692239	19.545428	127.122734	-84.597439	8.460224	112.167672
-5.672776	-7.050471	122.914017	-24.269684	13.97974	119.737885	39.631603	0.926349	128.699738	32.058823	38.157814	125.383141	35.845213	19.5420815	127.0414395	-84.384581	8.4173985	112.4343305
-7.04987	-7.199004	122.840523	-24.070297	13.964389	119.853607	39.810394	0.913456	128.642502	32.221336	38.153996	125.209221	36.015865	19.533726	126.9258615	-84.156459	8.395052	112.7813525
-8.512497	-7.290763	122.724899	-23.874006	13.946255	119.965836	39.981472	0.907254	128.537308	32.395199	38.157795	125.023186	36.1883355	19.5325245	126.780247	-83.9363475	8.3599855	113.151425
-10.052784	-7.321849	122.558273	-23.688095	13.931654	120.05719	40.153809	0.928194	128.384979	32.541012	38.151112	124.83326	36.3474105	19.539653	126.6091195	-83.7236005	8.323655	113.5052605
-11.664781	-7.232947	122.415245	-23.515669	13.934387	120.147919	40.296947	0.93042	128.252411	32.679646	38.134827	124.628792	36.4882965	19.5326235	126.4406015	-83.5196345	8.3361505	113.8552365
-14.169852	-6.927619	122.230927	-23.300064	13.936101	120.326195	40.492081	0.946108	128.064789	32.849369	38.093533	124.364487	36.670725	19.5198205	126.214638	-83.270853	8.3523815	114.437752
-15.947101	-6.605425	122.196541	-23.174568	13.922138	120.489792	40.600681	0.928685	128.023651	32.94429	38.052933	124.218727	36.7724855	19.490809	126.121189	-83.1216215	8.353467	114.858395
-17.750206	-6.19409	122.136017	-23.087002	13.903975	120.695534	40.692429	0.899809	127.976486	33.022701	38.013348	124.119331	36.857565	19.4565785	126.0479085	-83.031569	8.3513715	115.3431595
-19.606995	-5.708249	122.141029	-23.027168	13.8456	120.959435	40.771618	0.843749	127.925362	33.057182	37.955521	124.032784	36.9144	19.399635	125.979073	-82.968736	8.291565	115.939797
-21.503288	-5.11651	122.143425	-22.977274	13.75235	121.265923	40.82497	0.7619	127.853333	33.087719	37.85495	123.932648	36.9563445	19.308425	125.8929905	-82.9108925	8.196275	116.6388555
-23.422239	-4.470211	122.158836	-23.20858	13.805442	121.771179	40.846283	0.656972	127.762939	33.109261	37.744751	123.876549	36.977772	19.2008615	125.819744	-83.394932	8.4100225	117.722614
-25.402201	-3.712762	122.245941	-22.90863	13.515559	121.958969	40.866734	0.53962	127.572418	33.133495	37.616795	123.798439	37.0001145	19.0782075	125.6854285	-82.8173745	7.9529105	118.2325095
-28.38274	-2.437895	122.582474	-22.751116	13.268979	122.574493	40.899769	0.361207	127.099442	33.191517	37.382336	123.544182	37.045643	18.8717715	125.321812	-82.547875	7.6661865	119.827174
-30.321833	-1.52012	122.854523	-22.627331	13.110584	123.018242	40.586899	0.442514	126.856842	33.235966	37.243984	123.361458	36.9114325	18.843249	125.10915	-82.1660945	7.377919	120.927334
-32.117348	-0.591224	123.292831	-22.484116	12.944932	123.496368	40.599884	0.361291	126.421486	33.295689	37.125702	123.120712	36.9477865	18.7434965	124.771099	-81.9160185	7.1463675	122.221637
-34.021702	0.468718	123.916939	-22.298342	12.757935	124.07032	40.593498	0.308812	125.98822	33.310642	37.011875	122.88195	36.95207	18.6603435	124.435085	-81.548754	6.8555265	123.705555
-35.887779	1.597256	124.850258	-22.109226	12.535975	124.804688	40.570644	0.302167	125.55629	33.288559	36.88018	122.672211	36.9296015	18.5911735	124.1142505	-81.1480535	6.4807765	125.4951255
-37.677059	2.73482	125.920151	-21.736279	12.095251	125.542007	40.52335	0.29496	125.235092	33.231426	36.771236	122.60891	36.877388	18.533098	123.922001	-80.349946	5.657404	127.162013
-39.407242	3.91624	127.18618	-21.604767	11.754759	126.478889	40.490273	0.220304	124.994324	33.157837	36.648296	122.701096	36.824055	18.4343	123.84771	-80.033589	5.075218	129.110068
-41.764187	5.707282	129.334	-21.455923	11.184667	128.019211	40.329411	0.122467	124.703873	33.046528	36.456116	123.04274	36.6879695	18.2892915	123.8733065	-79.5998155	4.0800425	132.1651155
-43.234337	6.930558	130.86261	-21.388552	10.804009	129.050507	40.170738	0.002315	124.534904	32.954502	36.315865	123.351288	36.56262	18.15909	123.943096	-79.339724	3.448928	134.157918
-44.582973	8.156569	132.430222	-21.330267	10.428294	130.027542	39.984283	-0.12181	124.3853	32.881008	36.143917	123.709633	36.4326455	18.0110535	124.0474665	-79.0931795	2.8455345	136.0076175
-45.806713	9.397375	133.886475	-21.289959	10.041586	130.949005	39.830353	-0.291996	124.351051	32.827152	35.981712	124.120247	36.3287525	17.844858	124.235649	-78.9086705	2.238314	137.662361
-46.874001	10.656069	135.311996	-21.249001	9.730091	131.794037	39.738983	-0.466082	124.340546	32.807243	35.842476	124.627831	36.273113	17.688197	124.4841885	-78.771115	1.771985	139.1038855
-47.750526	11.861117	136.569458	-21.225252	9.45914	132.556198	39.669296	-0.602151	124.406586	32.857548	35.729855	125.137497	36.263422	17.563852	124.7720415	-78.713926	1.354428	140.3403545
-48.479046	13.153492	137.632156	-21.196045	9.283691	133.206848	39.660748	-0.735534	124.491905	32.906296	35.675018	125.617767	36.283522	17.469742	125.054836	-78.675612	1.09764	141.35886
-49.456398	14.918521	138.925919	-21.216597	9.085256	133.893387	39.623348	-0.829313	124.59935	32.989292	35.676365	126.231552	36.30632	17.423526	125.415451	-78.739514	0.746986	142.371323
-49.992798	16.139414	139.276474	-21.254747	9.072059	134.157745	39.592213	-0.848727	124.703857	33.031212	35.689831	126.533005	36.3117125	17.420552	125.618431	-78.8212065	0.723565999999998	142.697059
-50.330925	17.394464	139.585205	-21.30232	9.10628	134.320572	39.57045	-0.861729	124.793938	33.067715	35.724541	126.727997	36.3190825	17.431406	125.7609675	-78.9237225	0.781153999999997	142.8801765
-50.508736	18.591505	139.72818	-21.368923	9.188507	134.389603	39.553139	-0.85253	124.916092	33.074875	35.777851	126.848732	36.314007	17.4626605	125.882412	-79.051853	0.914353500000001	142.896794
-50.522869	19.739052	139.795044	-21.409527	9.331848	134.436523	39.527054	-0.818496	125.021873	33.049503	35.834339	126.92205	36.2882785	17.5079215	125.9719615	-79.1073325	1.1557745	142.9010845
-50.373466	20.881645	139.81459	-21.463848	9.43296	134.483353	39.485592	-0.770734	125.149582	33.012604	35.898033	126.963928	36.249098	17.5636495	126.056755	-79.176794	1.3022705	142.909951
-50.076832	21.923061	139.806396	-21.514168	9.528463	134.52681	39.469028	-0.7612	125.311646	32.98	35.93924	127.023651	36.224514	17.58902	126.1676485	-79.25285	1.467906	142.8859715
-49.273811	23.347067	139.65596	-21.555212	9.671861	134.624161	39.415813	-0.80316	125.574203	32.996704	35.932144	127.190109	36.2062585	17.564492	126.382156	-79.3166825	1.77923	142.866166
-48.548347	24.225718	139.518936	-21.601292	9.675021	134.679062	39.38538	-0.896186	125.831436	33.045746	35.870518	127.354576	36.215563	17.487166	126.593006	-79.418147	1.862876	142.765118
-47.647224	25.001961	139.297775	-21.648462	9.666184	134.694092	39.362492	-0.987989	126.119576	33.120079	35.790115	127.529945	36.2412855	17.401063	126.8247605	-79.5382095	1.931305	142.5634235
-46.606716	25.781712	139.142181	-21.716116	9.660446	134.738556	39.33884	-1.092239	126.367844	33.183399	35.721703	127.721825	36.2611195	17.314732	127.0448345	-79.6933515	2.00616	142.4322775
-45.466957	26.497742	138.81427	-21.814295	9.656196	134.777649	39.301434	-1.216534	126.621857	33.239738	35.677917	127.849625	36.270586	17.2306915	127.235741	-79.899176	2.0817005	142.319557
-44.177998	27.181738	138.402664	-21.932411	9.695688	134.730652	39.219978	-1.317146	126.813362	33.262772	35.629501	127.968597	36.241375	17.1561775	127.3909795	-80.106197	2.2351985	142.0703245
-42.76973	27.839275	137.954483	-22.09881	9.737643	134.605835	39.134003	-1.409305	126.922432	33.24818	35.580288	128.060699	36.1910915	17.0854915	127.4915655	-80.3887115	2.3897945	141.7201045
-40.487621	28.715504	137.063736	-22.374144	9.885003	134.231628	38.960892	-1.512943	127.008728	33.160381	35.516853	128.052216	36.0606365	17.001955	127.530472	-80.8089245	2.768051	140.932784
-38.802223	29.271278	136.32872	-22.560463	10.007639	133.864227	38.817108	-1.505222	126.999557	33.081142	35.507305	128.036072	35.949125	17.0010415	127.5178145	-81.070051	3.0142365	140.2106395
-37.056274	29.779255	135.464813	-22.749689	10.16063	133.3311	38.676228	-1.440049	127.024231	33.026798	35.556145	127.988388	35.851513	17.058048	127.5063095	-81.350891	3.263212	139.1558905
-35.170349	30.300438	134.476471	-22.938633	10.379483	132.742203	38.577881	-1.393105	127.027115	33.00053	35.640232	127.969635	35.7892055	17.1235635	127.498375	-81.6664715	3.6354025	137.986031
-33.249084	30.738724	133.459976	-23.146666	10.628195	132.095795	38.486244	-1.344936	127.039932	32.959167	35.730167	127.971611	35.7227055	17.1926155	127.5057715	-82.0160375	4.0637745	136.6858185
-31.187359	31.171474	132.382599	-23.402781	10.917255	131.374146	38.376305	-1.318735	127.124748	32.913979	35.821388	128.018066	35.645142	17.2513265	127.571407	-82.450704	4.5831835	135.176885
-29.127125	31.543831	131.380112	-23.697943	11.23967	130.697021	38.226772	-1.324423	127.21077	32.840012	35.938232	128.138168	35.533392	17.3069045	127.674469	-82.929278	5.1724355	133.719573
-25.847313	32.000072	130.019867	-24.11404	11.686003	129.536133	38.003395	-1.217827	127.414413	32.751431	36.126747	128.325134	35.377413	17.45446	127.8697735	-83.605493	5.917546	131.2024925
-23.642181	32.254658	129.218948	-24.325138	11.984097	128.780365	38.171371	-1.429631	127.320183	32.700413	36.22897	128.568619	35.435892	17.3996695	127.944401	-84.086168	6.5685245	129.616329
-21.382334	32.372395	128.487473	-24.593662	12.138129	127.909958	38.036709	-1.407246	127.334633	32.608627	36.301937	128.732224	35.322668	17.4473455	128.0334285	-84.509992	6.8289125	127.7864875
-19.092632	32.419952	127.889381	-24.828571	12.276165	127.034721	37.915016	-1.400399	127.388176	32.544632	36.379459	129.004211	35.229824	17.48953	128.1961935	-84.886966	7.0628	125.8732485
-16.821096	32.373844	127.365112	-25.032557	12.413117	126.174484	37.762707	-1.435009	127.429306	32.761562	36.288086	129.313416	35.2621345	17.4265385	128.371361	-85.3272485	7.3996955	123.977607
-14.502224	32.237976	126.965759	-25.227404	12.568517	125.421127	37.679092	-1.435597	127.64962	32.685913	36.336029	129.658463	35.1825025	17.450216	128.6540415	-85.6373105	7.686818	122.1882125
-12.293705	31.99938	126.775871	-25.423428	12.681868	124.720016	37.574715	-1.495486	127.997849	32.680641	36.42812	130.129105	35.127678	17.466317	129.063477	-85.974534	7.897419	120.376555
-9.044857	31.492741	126.821182	-25.553686	12.900064	123.975525	37.521538	-1.475201	128.45549	32.626205	36.469692	130.905975	35.0738715	17.4972455	129.6807325	-86.1812435	8.3028825	118.2703175
-6.95402	30.999619	127.03495	-25.596395	13.004491	123.60054	37.534668	-1.477296	128.82988	32.655735	36.544712	131.253479	35.0952015	17.533708	130.0416795	-86.2879915	8.475274	117.1594005
-4.936646	30.406437	127.18586	-25.608921	13.124053	123.295654	37.548286	-1.467395	129.014435	32.706806	36.580112	131.722046	35.127546	17.5563585	130.3682405	-86.345388	8.6917475	116.2230675
-2.949186	29.717672	127.309166	-25.604853	13.259125	123.011826	37.631313	-1.436841	129.153763	32.686176	36.596535	132.002762	35.1587445	17.579847	130.5782625	-86.3684505	8.938403	115.4453895
-1.088375	28.934393	127.378952	-25.606421	13.357542	122.765648	37.65889	-1.425581	129.296982	32.669464	36.615379	132.118866	35.164177	17.594899	130.707924	-86.377019	9.120185	114.823372
0.656314	28.053648	127.434875	-25.630575	13.45323	122.541275	37.671707	-1.396947	129.367126	32.65189	36.622246	132.231232	35.1617985	17.6126495	130.799179	-86.4229485	9.2938105	114.283371
2.343733	27.097591	127.354004	-25.660032	13.605075	122.358795	37.685947	-1.350287	129.480469	32.572605	36.64817	132.246262	35.129276	17.6489415	130.8633655	-86.44934	9.5612085	113.8542245
4.605173	25.505655	127.296494	-25.689253	13.798398	122.08564	37.699253	-1.239126	129.813553	32.476852	36.776699	132.18396	35.0880525	17.7687865	130.9987565	-86.4665585	9.8280095	113.1725235
5.958469	24.360994	127.271637	-25.733727	13.939209	121.947395	37.71991	-1.153551	130.08403	32.40873	36.928627	132.155029	35.06432	17.887538	131.1195295	-86.531774	9.99088	112.7752605
7.186499	23.130985	127.284531	-25.729469	14.047874	121.783875	37.766472	-1.047729	130.368256	32.3349	37.085472	132.123596	35.050686	18.0188715	131.245926	-86.509624	10.0768765	112.321824
8.321458	21.836107	127.31311	-25.738235	14.127202	121.618607	37.797184	-0.978733	130.605316	32.274601	37.201992	132.053543	35.0358925	18.1116295	131.3294295	-86.5123625	10.1427745	111.9077845
9.269512	20.52552	127.356827	-25.739548	14.181706	121.453651	37.836132	-0.966824	130.778503	32.206516	37.276382	131.955688	35.021324	18.154779	131.3670955	-86.50042	10.208633	111.5402065
10.153162	19.145275	127.359131	-25.730492	14.183969	121.316528	37.863136	-0.984282	130.869431	32.181049	37.301975	131.818954	35.0220925	18.1588465	131.3441925	-86.4830765	10.2090915	111.2888635
10.898375	17.723209	127.302216	-25.726885	14.140161	121.213707	37.880913	-1.028681	130.9077	32.178833	37.285618	131.6698	35.029873	18.1284685	131.28875	-86.483643	10.1518535	111.138664
11.689362	15.532181	127.277802	-25.730518	14.074914	121.102074	37.883377	-1.093046	130.960037	32.143463	37.201767	131.471985	35.01342	18.0543605	131.216011	-86.474456	10.0954675	110.988137
12.054291	14.020927	127.264961	-25.738155	14.027818	121.031868	37.872433	-1.149419	131.045151	32.126461	37.138809	131.348587	34.999447	17.994695	131.196869	-86.475757	10.060941	110.866867
12.241617	12.566943	127.311363	-25.754803	14.003783	120.977173	37.833065	-1.202347	131.153503	32.091343	37.094749	131.278061	34.962204	17.946201	131.215782	-86.47181	10.061365	110.738564
12.309638	11.076952	127.276848	-25.762077	13.997054	120.925835	37.802227	-1.224263	131.26889	32.05843	37.053989	131.209824	34.9303285	17.914863	131.239357	-86.4544825	10.079245	110.612313
12.192566	9.566938	127.25872	-25.748512	13.999314	120.885506	37.772896	-1.222306	131.375793	32.045059	37.039917	131.109299	34.9089775	17.9088055	131.242546	-86.4060015	10.0898225	110.528466
11.995215	8.135433	127.187332	-25.714802	14.027998	120.878685	37.766087	-1.220729	131.457733	32.060665	37.026314	131.012314	34.913376	17.9027925	131.2350235	-86.34298	10.1532035	110.5223465
11.65761	6.665837	127.109703	-25.654339	14.065239	120.938812	37.786503	-1.221587	131.510864	32.100311	37.009026	130.908813	34.943407	17.8937195	131.2098385	-86.252085	10.2367585	110.6677855
10.850413	4.53654	126.967278	-25.525295	14.098459	121.123589	37.870235	-1.235081	131.533981	32.216488	36.946823	130.700989	35.0433615	17.855871	131.117485	-86.0939515	10.341047	111.129693
10.148438	3.139665	126.898911	-25.436085	14.09678	121.296837	37.964214	-1.258276	131.502258	32.317696	36.896179	130.572388	35.140955	17.8189515	131.037323	-86.013125	10.3746085	111.556351
9.25484	1.763238	126.8433	-25.354395	14.076394	121.500084	38.071255	-1.267331	131.428604	32.396069	36.827599	130.382477	35.233662	17.780134	130.9055405	-85.942452	10.372654	112.0946275
8.339986	0.486593	126.717201	-25.529861	14.195415	121.828484	38.166595	-1.257998	131.335815	32.469337	36.769615	130.153793	35.317966	17.7558085	130.744804	-86.377688	10.6350215	112.912164
7.261867	-0.807399	126.628876	-25.416893	14.115026	121.913895	38.266609	-1.239301	131.195648	32.504292	36.722404	129.897888	35.3854505	17.7415515	130.546768	-86.2192365	10.4885005	113.281022
6.042759	-2.031988	126.454124	-25.359905	14.039153	122.04866	38.359917	-1.212325	131.037521	32.516987	36.674438	129.585861	35.438452	17.7310565	130.311691	-86.158262	10.3472495	113.785629
4.767911	-3.178095	126.313698	-25.279346	13.949086	122.157776	38.433708	-1.178351	130.863342	32.536602	36.633236	129.277222	35.485155	17.7274425	130.070282	-86.043847	10.1707295	114.24527
2.646614	-4.838122	126.053009	-25.134638	13.794312	122.421936	38.569988	-1.138737	130.660172	32.296982	36.687233	128.978714	35.433485	17.774248	129.819443	-85.702761	9.814376	115.024429
1.128206	-5.838087	126.007141	-25.00104	13.670069	122.717926	38.692532	-1.134544	130.547806	32.37323	36.632458	128.776291	35.532881	17.748957	129.6620485	-85.534961	9.591181	115.7738035
-0.47176	-6.802287	125.936165	-24.819649	13.525164	123.091331	38.864426	-1.138327	130.444016	32.476891	36.581394	128.675766	35.6706585	17.7215335	129.559891	-85.3099565	9.3287945	116.622771
-2.078959	-7.690204	125.905869	-24.629025	13.367327	123.557068	39.042587	-1.159727	130.326401	32.618328	36.53075	128.581604	35.8304575	17.6855115	129.4540025	-85.0885075	9.0491425	117.6601335
-3.804356	-8.525961	125.909721	-24.430172	13.207568	124.073647	39.243427	-1.172841	130.144714	32.767559	36.489151	128.471039	36.005493	17.658155	129.3078765	-84.865837	8.756981	118.8394175
-5.544187	-9.269888	125.974312	-24.229326	13.050786	124.63269	39.431087	-1.197412	129.931473	32.918884	36.438808	128.297775	36.1749855	17.620698	129.114624	-84.6336375	8.480874	120.150756
-7.388496	-9.988037	126.166489	-23.823101	12.772473	125.21627	39.600609	-1.194063	129.689957	33.050247	36.371281	128.080505	36.325428	17.588609	128.885231	-83.97163	7.956337	121.547309
-10.153357	-10.895016	126.703941	-23.490019	12.538171	126.343628	39.838966	-1.177028	129.274979	33.206127	36.249332	127.706062	36.5225465	17.536152	128.4905205	-83.5025845	7.54019	124.1967355
-12.395435	-11.129845	127.590576	-23.235584	12.32447	127.173355	40.031742	-1.155709	129.06514	33.292313	36.171028	127.448761	36.6620275	17.5076595	128.2569505	-83.1331955	7.1412805	126.0897595
-13.82609	-11.943035	128.147049	-22.998228	12.098449	128.072769	40.204754	-1.141588	128.919128	33.340332	36.09193	127.257584	36.772543	17.475171	128.088356	-82.768999	6.721727	128.057182
-15.596416	-12.415396	129.063782	-22.76545	11.812269	128.988617	40.372433	-1.165037	128.827927	33.374023	36.004631	127.051422	36.873228	17.419797	127.9396745	-82.404128	6.204741	130.0375595
-17.337776	-12.764997	130.084808	-22.561838	11.519434	129.881897	40.520988	-1.206616	128.74585	33.362858	35.901642	126.86142	36.941923	17.347513	127.803635	-82.065599	5.691355	131.960159
-19.023848	-13.162148	130.973526	-22.386942	11.206179	130.637329	40.631584	-1.260659	128.690247	33.323448	35.778599	126.734566	36.977516	17.25897	127.7124065	-81.7514	5.153388	133.5622515
-20.634348	-13.453385	131.806519	-22.256508	10.902328	131.261581	40.700989	-1.36613	128.660126	33.297997	35.606419	126.587105	36.999493	17.1201445	127.6236155	-81.512509	4.6845115	134.8995465
-23.026539	-13.794065	132.823776	-22.097939	10.442991	131.935303	40.724529	-1.626041	128.581482	33.233887	35.251472	126.321541	36.979208	16.8127155	127.4515115	-81.175086	4.0732665	136.4190945
-24.464025	-13.925384	133.33522	-22.025106	10.140286	132.229858	40.705738	-1.861915	128.504608	33.182232	34.955864	126.151932	36.943985	16.5469745	127.32827	-80.994197	3.7335975	137.131446
-25.910881	-13.96131	133.759354	-21.985611	9.845926	132.425156	40.657894	-2.11245	128.454926	33.139591	34.653873	125.992676	36.8987425	16.2707115	127.223801	-80.8699645	3.4211405	137.626511
-27.219694	-13.987759	134.066055	-21.961353	9.550855	132.56192	40.616768	-2.371754	128.432587	33.094849	34.346981	125.876007	36.8558085	15.9876135	127.154297	-80.7785145	3.1140965	137.969543
-28.434389	-13.897795	134.349792	-21.939529	9.263095	132.686752	40.582615	-2.644353	128.421875	33.049232	34.058918	125.825539	36.8159235	15.7072825	127.123707	-80.6949815	2.8189075	138.249797
-29.579866	-13.76876	134.553528	-21.961908	8.985415	132.804001	40.527637	-2.899863	128.442429	33.018299	33.785103	125.812927	36.772968	15.44262	127.127678	-80.696784	2.52821	138.480324
-30.570507	-13.531794	134.673615	-22.010036	8.723345	132.854431	40.462524	-3.144297	128.463501	32.97747	33.544689	125.852928	36.719997	15.200196	127.1582145	-80.740069	2.246494	138.5506475
-31.954771	-13.066533	134.587296	-22.110825	8.352302	132.770187	40.332394	-3.50202	128.42627	32.937344	33.167835	125.871216	36.634869	14.8329075	127.148743	-80.856519	1.8716965	138.391631
-32.722767	-12.669377	134.309845	-22.184296	8.122675	132.546188	40.245571	-3.766064	128.351593	32.906902	32.924145	125.851143	36.5762365	14.5790405	127.101368	-80.9448285	1.6663095	137.991008
-33.425175	-12.230531	133.811417	-22.279558	7.912403	132.154205	40.163631	-4.055085	128.250534	32.897915	32.664326	125.799599	36.530773	14.3046205	127.0250665	-81.089889	1.5201855	137.2833435
-34.039288	-11.720525	133.068817	-22.423288	7.710289	131.582977	40.040676	-4.36813	128.162964	32.890736	32.39143	125.757935	36.465706	14.01165	126.9604495	-81.312282	1.408928	136.2055045
-34.551376	-11.127043	132.273865	-22.638481	7.555709	130.984818	39.878014	-4.6979	128.018005	32.840942	32.108643	125.725975	36.359478	13.7053715	126.87199	-81.63644	1.4060465	135.097646
-34.924099	-10.436043	131.504517	-22.892004	7.439045	130.396469	39.667755	-4.99843	128.025192	32.736176	31.83242	125.728241	36.2019655	13.416995	126.8767165	-81.9859735	1.461095	133.9162215
-35.170177	-9.661226	130.942581	-23.189892	7.340356	129.962906	39.418644	-5.271123	128.100281	32.57254	31.585793	125.86821	35.995592	13.157335	126.9842455	-82.375376	1.523377	132.9415665
-35.350567	-8.472273	130.58783	-23.608604	7.266282	129.74942	39.091007	-5.613547	128.458221	32.3465	31.283293	126.278687	35.7187535	12.834873	127.368454	-82.9359615	1.697691	132.130386
-35.350822	-7.642152	130.562851	-23.845867	7.180808	129.823196	38.928612	-5.858057	128.855057	32.260834	31.109419	126.647842	35.594723	12.625681	127.7514495	-83.286457	1.735935	131.8949425
-35.238495	-6.781878	130.654114	-24.041054	7.082666	130.040283	38.84029	-6.130567	129.303345	32.228966	30.919516	127.058945	35.534628	12.3944745	128.181145	-83.616736	1.7708575	131.899421
-34.856384	-5.67876	130.722717	-24.170446	6.973802	130.261856	38.835831	-6.370123	129.828842	32.247345	30.723316	127.411774	35.541588	12.1765965	128.620308	-83.88248	1.7710075	131.903404
-34.760525	-4.88955	130.825455	-24.257803	6.880987	130.403625	38.88966	-6.589169	130.304718	32.284851	30.550674	127.653336	35.5872555	11.9807525	128.979027	-84.1028615	1.7812215	131.828223
-34.443371	-3.871461	130.640167	-24.335457	6.805814	130.303055	38.999454	-6.781925	130.691986	32.321606	30.40156	127.722359	35.66053	11.8098175	129.2071725	-84.331444	1.8018105	131.3989375
-34.056519	-2.817305	130.004257	-24.441975	6.803604	129.902374	39.100674	-6.939989	131.019562	32.331593	30.285105	127.71019	35.7161335	11.672558	129.364876	-84.6000835	1.93465	130.439872
-33.497219	-1.152674	128.617233	-24.62546	6.80773	128.703171	39.136509	-7.096685	131.268646	32.25029	30.228748	127.525642	35.6933995	11.5660315	129.397144	-84.9443195	2.0494285	128.009198
-33.094822	0.076262	127.445625	-24.77326	6.831254	127.712013	39.040367	-7.157953	131.251083	32.153172	30.180428	127.340698	35.5967695	11.5112375	129.2958905	-85.1432895	2.1512705	126.1281355
-32.639072	1.349558	126.187424	-24.84157	6.769827	126.719963	38.900673	-7.183231	131.069077	32.052155	30.110806	127.148041	35.476414	11.4637875	129.108559	-85.159554	2.0758665	124.331367
-32.199612	2.652215	125.159004	-24.859957	6.606973	125.905518	38.760437	-7.354085	130.609375	32.036259	29.945049	126.91864	35.398348	11.295482	128.7640075	-85.118262	1.918464	123.0470285
-31.761179	4.064065	124.416092	-24.786694	6.359164	125.344467	38.681213	-7.622808	130.068451	32.068539	29.667355	126.783279	35.374876	11.0222735	128.425865	-84.948264	1.6960545	122.263069
-31.239691	5.535913	123.983131	-24.66247	6.051059	125.074257	38.598576	-7.949139	129.381058	32.188004	29.332914	126.816772	35.39329	10.6918875	128.098915	-84.71823	1.4102305	122.049599
-30.795727	7.034939	123.942116	-24.538651	5.726755	125.048782	38.559006	-8.277227	128.732727	32.35915	29.026239	126.977554	35.459078	10.374506	127.8551405	-84.53638	1.079004	122.2424235
-30.046141	9.364038	124.394417	-24.376211	5.183032	125.26535	38.106556	-8.477827	127.821205	32.592129	28.686306	127.462173	35.3493425	10.1042395	127.641689	-84.1017645	0.261824500000001	122.889011
-29.587559	10.892364	125.206757	-24.356937	4.918758	125.652817	37.938942	-8.570765	127.022995	32.655823	28.585276	127.889488	35.2973825	10.0072555	127.4562415	-84.0112565	-0.169739499999999	123.8493925
-29.037825	12.379391	126.213623	-24.426811	4.747446	126.228012	37.719818	-8.451621	126.262375	32.936535	28.473824	128.255768	35.3281765	10.0111015	127.2590715	-84.1817985	-0.5162095	125.1969525
-28.519112	13.763725	127.377792	-24.482313	4.688902	126.782013	37.483971	-8.156153	125.59153	32.890419	28.593435	128.854477	35.187195	10.218641	127.2230035	-84.151821	-0.840837000000001	126.3410225
-27.954971	15.097955	128.452209	-24.553453	4.733528	127.351913	37.287712	-7.809928	125.13813	32.818993	28.79859	129.385986	35.0533525	10.494331	127.262058	-84.1602585	-1.027275	127.441768
-27.306145	16.347609	129.357727	-24.619602	4.870781	127.859207	37.153034	-7.419466	124.810776	32.764534	29.065153	129.853897	34.958784	10.8228435	127.3323365	-84.197988	-1.0812815	128.3860775
-26.610172	17.423094	130.024719	-24.68111	5.05516	128.190369	37.062248	-7.094444	124.72348	32.742474	29.332138	130.276001	34.902361	11.118847	127.4997405	-84.264581	-1.008527	128.8809975
-25.426058	18.904226	130.484634	-24.803938	5.358802	128.429306	36.98679	-6.840511	124.823273	32.739944	29.580742	130.721466	34.863367	11.3701155	127.7723695	-84.471243	-0.652511500000001	129.0862425
-24.586477	19.6992	130.504272	-24.914627	5.576308	128.462723	36.982071	-6.850869	125.075005	32.733646	29.680994	130.895935	34.8578585	11.4150625	127.98547	-84.6871125	-0.262446499999999	128.939976
-23.709702	20.329897	130.483444	-25.036526	5.800886	128.466095	36.988049	-6.901865	125.417038	32.741787	29.739847	131.084152	34.864918	11.418991	128.250595	-84.93797	0.182781	128.681595
-22.753658	20.790562	130.394592	-25.170841	5.996413	128.507935	37.008644	-7.01796	125.886765	32.721184	29.799997	131.322495	34.864914	11.3910185	128.60463	-85.206596	0.6018075	128.41124
-21.785017	21.074074	130.487991	-25.307014	6.166593	128.662186	37.078331	-7.093135	126.39003	32.673363	29.907143	131.646957	34.875847	11.407004	129.0184935	-85.489875	0.926181999999999	128.3058785
-20.812473	21.149399	130.599197	-25.448544	6.32063	128.890549	37.164433	-7.116581	126.967064	32.670971	30.015963	132.106293	34.917702	11.449691	129.5366785	-85.81479	1.191569	128.2444195
-19.829741	21.107588	130.733704	-25.597031	6.492404	129.11557	37.27309	-7.138545	127.645233	32.655457	30.167631	132.599228	34.9642735	11.514543	130.1222305	-86.1583355	1.470265	128.1089095
-18.39303	20.782728	130.82959	-25.93185	6.870111	129.473022	37.731571	-7.324395	128.649826	32.556412	30.46101	133.230728	35.1439915	11.5683075	130.940277	-87.0076915	2.1719145	128.005767
-17.478094	20.425577	130.798264	-26.201502	7.179295	129.611206	37.740433	-7.248597	129.384201	32.409142	30.711231	133.579132	35.0747875	11.731317	131.4816665	-87.4777915	2.627273	127.7407455
-16.622793	19.997993	130.732224	-26.467995	7.514573	129.640259	37.738194	-7.085893	130.082352	32.184929	31.01903	133.902191	34.9615615	11.9665685	131.9922715	-87.8975515	3.0625775	127.2882465
-15.778758	19.464762	130.569641	-26.757851	7.873233	129.54541	37.700485	-6.879404	130.740829	31.989405	31.362661	134.259659	34.844945	12.2416285	132.500244	-88.360647	3.5048375	126.590576
-14.973378	18.858667	130.297638	-26.969963	8.234455	129.246353	37.65773	-6.686235	131.384033	31.831244	31.677103	134.605392	34.744487	12.495434	132.9947125	-88.684413	3.973476	125.4979935
-14.263147	18.205042	130.008011	-27.129019	8.586608	128.839493	37.611034	-6.504924	131.949265	31.681637	31.979332	134.818832	34.6463355	12.737204	133.3840485	-88.9043735	4.436012	124.2949375
-13.579585	17.475878	129.633041	-27.264536	8.998655	128.407822	37.521297	-6.3542	132.395325	31.586269	32.242935	134.916565	34.553783	12.9443675	133.655945	-89.082855	5.0529425	123.159699
-12.740231	16.291391	129.140564	-27.378336	9.573321	127.876709	37.399475	-6.153823	132.879501	31.477884	32.549553	134.708344	34.4386795	13.197865	133.7939225	-89.1953515	5.948777	121.9594955
-12.387359	15.477422	128.873184	-27.437302	9.97141	127.5709	37.360107	-6.038088	133.070984	31.44384	32.734303	134.452789	34.4019735	13.3481075	133.7618865	-89.2765775	6.5947125	121.3799135
-12.076907	14.659992	128.589996	-27.452648	10.342188	127.300499	37.31678	-5.927778	133.327454	31.443573	32.877102	134.109589	34.3801765	13.474662	133.7185215	-89.2854725	7.209714	120.8824765
-11.919442	13.829857	128.454254	-27.439344	10.629036	127.095688	37.250008	-5.812051	133.535461	31.450882	32.992657	133.696457	34.350445	13.590303	133.615959	-89.229133	7.667769	120.575417
-11.860318	13.020597	128.293625	-27.420029	10.826727	126.948502	37.191284	-5.654741	133.685791	31.484716	33.083256	133.330078	34.338	13.7142575	133.5079345	-89.178058	7.9391965	120.3890695
-11.970328	12.270597	128.239334	-27.392193	10.908908	126.841438	37.125023	-5.519715	133.793671	31.48222	33.124424	133.058334	34.3036215	13.8023545	133.4260025	-89.0880075	8.0154615	120.2568735
-12.230172	11.523943	128.206512	-27.420357	10.908963	126.777885	37.07827	-5.462668	133.824127	31.427998	33.113094	132.905502	34.253134	13.825213	133.3648145	-89.093848	7.992713	120.1909555
-12.799347	10.537711	128.094772	-27.492601	10.779897	126.71682	36.968769	-5.458174	133.696396	31.274076	33.004372	132.884827	34.1214225	13.773099	133.2906115	-89.1066245	7.786695	120.1430285
-13.370707	9.964503	128.008499	-27.590422	10.670077	126.709816	36.855652	-5.511969	133.516418	31.153452	32.930286	132.930237	34.004552	13.7091585	133.2233275	-89.185396	7.6309955	120.1963045
-14.022257	9.461279	127.841858	-27.686817	10.584038	126.736046	36.756996	-5.53469	133.202316	31.047514	32.890038	133.030533	33.902255	13.677674	133.1164245	-89.275889	7.490402	120.3556675
-14.782929	9.085376	127.67804	-27.764654	10.538854	126.78714	36.660316	-5.481925	132.787643	30.948034	32.902317	133.228607	33.804175	13.710196	133.008125	-89.333483	7.367512	120.566155
-15.635015	8.759448	127.558151	-27.844444	10.542931	126.875305	36.556175	-5.381101	132.31636	30.834938	32.994514	133.479553	33.6955565	13.8067065	132.8979565	-89.3844445	7.2791555	120.8526535
-16.549988	8.431691	127.378395	-27.903032	10.590231	126.967415	36.421101	-5.20454	131.775116	30.781269	33.115246	133.773361	33.601185	13.955353	132.7742385	-89.407249	7.225109	121.1605915
-17.543427	8.123106	127.213905	-27.994228	10.693275	127.114037	36.288868	-4.994582	131.175003	30.728413	33.254528	134.095932	33.5086405	14.129973	132.6354675	-89.4970965	7.256577	121.5926065
-19.169163	7.625375	126.816628	-28.041523	10.858448	127.238869	35.999725	-4.630088	130.132721	30.67008	33.399426	134.535507	33.3349025	14.384669	132.334114	-89.4179485	7.332227	122.143624
-20.3179	7.207095	126.540421	-28.079151	10.983769	127.338196	35.829346	-4.396623	129.426453	30.68544	33.460255	134.793442	33.257393	14.531816	132.1099475	-89.415695	7.435722	122.5664445
-21.522655	6.733909	126.241409	-28.123426	11.155072	127.521301	35.649479	-4.185618	128.738785	30.711329	33.529839	135.037277	33.180404	14.6721105	131.888031	-89.427256	7.6380335	123.154571
-22.779356	6.129317	125.976776	-28.129992	11.353354	127.739845	35.520954	-3.920312	128.164429	30.746613	33.62516	135.2211	33.1337835	14.852424	131.6927645	-89.3937675	7.854284	123.7869255
-24.078192	5.391597	125.858902	-28.116379	11.625727	128.052399	35.439842	-3.655448	127.908241	30.805244	33.778046	135.312195	33.122543	15.061299	131.610218	-89.355301	8.190155	124.49458
-25.460655	4.488391	125.843071	-28.120815	11.970398	128.431778	35.420753	-3.394563	127.925835	30.847979	34.012142	135.338669	33.134366	15.3087895	131.632252	-89.375996	8.6320065	125.231304
-26.859007	3.496898	125.914177	-28.128874	12.346968	128.772095	35.452389	-3.124167	128.150375	30.852514	34.2915	135.213776	33.1524515	15.5836665	131.6820755	-89.4101995	9.1102695	125.8621145
-29.110104	1.690595	126.11097	-28.195805	13.071201	129.161011	35.517815	-2.679644	128.70903	30.76503	34.810303	134.799652	33.1414225	16.0653295	131.754341	-89.5330325	10.0770725	126.567681
-30.672327	0.3279	126.415359	-28.239048	13.537455	129.229919	35.57288	-2.390231	129.193604	30.675749	35.225487	134.309219	33.1243145	16.417628	131.7514115	-89.6024105	10.657282	126.7084265
-32.298317	-1.132898	126.877487	-28.251404	13.930474	129.179855	35.632847	-2.115461	129.769669	30.560287	35.622604	133.640518	33.096567	16.7535715	131.7050935	-89.599375	11.1073765	126.6546165
-33.96204	-2.675795	127.717361	-28.231483	14.206186	129.151505	35.770168	-1.871484	130.465317	30.400349	35.947353	132.713623	33.0852585	17.0379345	131.58947	-89.5482245	11.3744375	126.71354
-35.665234	-4.206276	128.886337	-28.083435	14.276998	129.132202	35.978172	-1.703993	131.242722	30.249834	36.094833	131.561005	33.114003	17.19542	131.4018635	-89.280873	11.358576	126.8625405
-37.426411	-5.682001	130.468674	-27.883017	14.184769	129.29129	36.268425	-1.644448	131.988235	30.147305	36.024265	130.39679	33.207865	17.1899085	131.1925125	-88.973899	11.1796295	127.3900675
-39.172531	-6.975958	132.167236	-27.608812	13.882154	129.653534	36.630039	-1.683733	132.728256	30.100447	35.722141	129.211487	33.365243	17.019204	130.9698715	-88.582867	10.745104	128.3371965
-41.860607	-8.662014	134.899292	-27.201384	13.042787	130.644806	37.106884	-1.894463	133.485184	29.723799	35.135712	127.993454	33.4153415	16.6206245	130.739319	-87.8181095	9.4649495	130.550293
-43.574219	-9.616433	136.831848	-26.933092	12.256065	131.744965	37.374157	-2.123065	133.682938	29.595205	34.550388	127.312027	33.484681	16.2136615	130.4974825	-87.350865	8.2984685	132.9924475
-45.279488	-10.357532	138.90834	-26.689703	11.377596	133.177811	37.625305	-2.408553	133.749588	29.37429	33.995613	126.886574	33.4997975	15.79353	130.318081	-86.8792035	6.961662	136.037541
-46.902088	-10.831944	141.202499	-26.444519	10.537151	134.930862	37.744339	-2.663232	133.608398	29.095953	33.532902	126.760254	33.420146	15.434835	130.184326	-86.309184	5.639467	139.677398
-48.408077	-11.019556	143.731506	-26.193089	9.845295	136.871414	37.802353	-2.855726	133.519211	28.781744	33.175484	126.802216	33.2920485	15.159879	130.1607135	-85.6782265	4.530711	143.5821145
NaN	NaN	NaN	-25.935513	9.337062	138.925247	37.724297	-2.961412	133.436493	28.462437	32.937027	126.9897	33.093367	14.9878075	130.2130965	-84.964393	3.6863165	147.6373975
NaN	NaN	NaN	-25.72414	8.977513	140.86235	37.542473	-3.031226	133.330246	28.163046	32.839146	127.351967	32.8527595	14.90396	130.3411065	-84.3010395	3.051066	151.3835935
NaN	NaN	NaN	-25.465944	8.672542	143.192368	37.20134	-3.013396	133.235306	27.759445	32.880451	128.017944	32.4803925	14.9335275	130.626625	-83.4122805	2.4115565	155.758111
NaN	NaN	NaN	-25.37561	8.546046	144.258362	36.942986	-2.971875	133.001617	27.628014	33.007687	128.517563	32.2855	15.017906	130.75959	-83.03672	2.074186	157.757134
NaN	NaN	NaN	-25.299156	8.40453	144.951004	36.687836	-2.900652	132.739441	27.844465	33.002827	128.797546	32.2661505	15.0510875	130.7684935	-82.8644625	1.7579725	159.1335145
NaN	NaN	NaN	-25.251421	8.283317	145.310226	36.465416	-2.857343	132.409119	27.831533	33.089684	129.106537	32.1484745	15.1161705	130.757828	-82.6513165	1.4504635	159.862624
NaN	NaN	NaN	-25.270546	8.1436	145.421875	36.259285	-2.803459	132.026215	27.800417	33.151192	129.329315	32.029851	15.1738665	130.677765	-82.570943	1.1133335	160.165985
NaN	NaN	NaN	-25.279131	7.993395	145.371613	36.12215	-2.750266	131.728851	27.727076	33.186321	129.377991	31.924613	15.2180275	130.553421	-82.482875	0.768762499999999	160.189805
NaN	NaN	NaN	-25.304403	7.854871	145.221375	36.055641	-2.736096	131.486969	27.680004	33.185928	129.390366	31.8678225	15.224916	130.4386675	-82.4766285	0.484826000000002	160.0040825
-57.965122	-2.309081	153.894836	-25.383133	7.56546	144.815414	36.03624	-2.769988	131.225372	27.66036	33.130627	129.365952	31.8483	15.1803195	130.295662	-82.614566	-0.049399499999998	159.335166
-58.064354	-0.929436	152.691727	-25.479567	7.409655	144.407303	36.026161	-2.879848	131.131287	27.689648	33.080406	129.322372	31.8579045	15.100279	130.2268295	-82.8170385	-0.280969000000002	158.5877765
-57.975048	0.417888	151.592178	-25.631397	7.27484	143.91452	35.991703	-2.956592	130.94278	27.725571	33.028461	129.292648	31.858637	15.0359345	130.117714	-83.121431	-0.486254499999999	157.711326
-57.651699	1.913361	150.40799	-25.842718	7.150669	143.341599	35.879833	-3.013479	130.74501	27.711695	33.013077	129.272171	31.795764	14.999799	130.0085905	-83.4812	-0.698461000000002	156.6746075
-57.178486	3.421276	149.314529	-26.120026	7.099797	142.801361	35.681286	-3.00368	130.501297	27.603779	33.06226	129.270447	31.6425325	15.02929	129.885872	-83.8825845	-0.829696000000002	155.71685
-56.475891	5.070761	148.24202	-26.414446	7.104144	142.303497	35.445896	-2.891865	130.327148	27.478596	33.202282	129.338867	31.462246	15.1552085	129.8330075	-84.291138	-0.946920499999999	154.7739865
-55.601044	6.729779	147.257919	-26.697901	7.168225	141.864258	35.241623	-2.680633	130.295044	27.431313	33.442516	129.592209	31.336468	15.3809415	129.9436265	-84.73227	-1.0444915	153.7848895
-53.92334	9.318224	145.783142	-27.059275	7.318696	141.322357	35.073833	-2.293486	130.414505	27.5135	33.982979	130.292755	31.2936665	15.8447465	130.35363	-85.4122165	-1.2073545	152.291084
-52.572746	11.069902	144.831985	-27.250328	7.445317	140.911621	35.006908	-2.019884	130.495956	27.635494	34.409843	130.866409	31.321201	16.1949795	130.6811825	-85.821857	-1.3043455	151.1420595
-51.041847	12.804264	143.796799	-27.425592	7.672037	140.411392	34.997616	-1.710603	130.571884	27.815279	34.86219	131.4505	31.4064475	16.5757935	131.011192	-86.2576315	-1.2317195	149.811592
-49.319149	14.598155	142.855057	-27.523699	7.946129	139.825653	35.014084	-1.402376	130.516495	28.04125	35.356617	131.97171	31.527667	16.9771205	131.2441025	-86.575065	-1.0848625	148.4072035
-47.463947	16.279051	141.899002	-27.567759	8.267978	139.171585	35.093807	-1.116795	130.463364	28.343269	35.820164	132.40538	31.718538	17.3516845	131.434372	-86.854056	-0.815728499999999	146.908798
-45.432835	17.968479	141.026291	-27.58079	8.637152	138.527191	35.172058	-0.800039	130.394226	28.63994	36.257191	132.862274	31.905999	17.728576	131.62825	-87.067579	-0.454272	145.426132
-43.282791	19.55612	140.217148	-27.544683	9.061316	137.889114	35.296322	-0.439772	130.406754	28.989605	36.651539	133.31839	32.1429635	18.1058835	131.862572	-87.2323295	0.0167484999999985	143.915656
-39.848045	21.791199	139.113754	-27.453205	9.752912	136.997696	35.571728	-0.038765	130.608566	29.527832	37.169071	133.967255	32.54978	18.565153	132.2879105	-87.45619	0.940670999999998	141.7074815
-37.436085	23.114092	138.392075	-27.374306	10.248663	136.435913	35.820385	0.157535	130.911606	29.874622	37.46228	134.431259	32.8475035	18.8099075	132.6714325	-87.5961155	1.6874185	140.2003935
-34.931564	24.404528	137.715607	-27.30386	10.75676	135.941895	36.085354	0.302965	131.335632	30.18907	37.785347	134.915268	33.137212	19.044156	133.12545	-87.744932	2.469364	138.75834
-32.404572	25.446695	137.127365	-27.272663	11.257012	135.558899	36.327106	0.487344	131.803116	30.437799	38.120602	135.349136	33.3824525	19.303973	133.576126	-87.9277785	3.210051	137.541672
-29.818954	26.429432	136.610001	-27.209839	11.75728	135.214722	36.534405	0.650206	132.308228	30.671316	38.387039	135.725891	33.6028605	19.5186225	134.0170595	-88.0225385	3.9959375	136.4123845
-27.208794	27.231321	136.241501	-27.157139	12.210709	135.014099	36.666275	0.737385	132.732697	30.840677	38.547783	135.908676	33.753476	19.642584	134.3206865	-88.067754	4.778834	135.7075115
-24.59164	27.841047	135.906525	-27.098612	12.613194	134.825287	36.758659	0.765453	133.034027	31.012587	38.64082	135.868835	33.885623	19.7031365	134.451431	-88.082847	5.5232515	135.199143
-20.578892	28.602514	135.157837	-27.034441	13.103106	134.379074	36.827991	0.69835	133.317215	31.223917	38.619232	135.626373	34.025954	19.658791	134.471794	-88.094836	6.547421	134.286354
-17.924604	28.979441	134.66571	-27.047873	13.393019	134.008957	36.804512	0.592234	133.342072	31.30969	38.568382	135.269745	34.057101	19.580308	134.3059085	-88.152847	7.20573	133.7120055
-15.308277	29.237652	134.074234	-27.102417	13.674384	133.518494	36.744484	0.505783	133.31073	31.356403	38.542088	134.960205	34.0504435	19.5239355	134.1354675	-88.2552775	7.8248325	132.9015205
-12.633763	29.458487	133.50351	-27.176285	13.939182	132.997025	36.67482	0.454148	133.336716	31.369158	38.508549	134.684784	34.021989	19.4813485	134.01075	-88.374559	8.3970155	131.9833
-10.046016	29.565924	133.019012	-27.258652	14.18017	132.453934	36.609005	0.379931	133.383545	31.369137	38.475075	134.495605	33.989071	19.427503	133.939575	-88.506375	8.932837	130.968293
-7.467696	29.62718	132.652588	-27.33596	14.419471	131.882339	36.562939	0.321313	133.429092	31.349525	38.459183	134.424347	33.956232	19.390248	133.9267195	-88.628152	9.448694	129.8379585
-4.939354	29.647047	132.418991	-27.408113	14.652562	131.305862	36.531616	0.287535	133.516251	31.351719	38.475449	134.38591	33.9416675	19.381492	133.9510805	-88.7578935	9.923632	128.6606435
-1.202768	29.556677	132.146713	-27.447678	14.932272	130.318146	36.497002	0.308015	133.64032	31.406475	38.576145	134.499527	33.9517385	19.44208	134.0699235	-88.8470945	10.422464	126.5663685
1.214055	29.423853	132.075043	-27.4228	15.067334	129.636444	36.520882	0.335395	133.732605	31.457075	38.658295	134.625443	33.9889785	19.496845	134.179024	-88.8345785	10.637823	125.093864
3.538479	29.235468	132.17012	-27.347887	15.144144	128.94371	36.53204	0.321298	133.827667	31.51573	38.684174	134.848572	34.023885	19.502736	134.3381195	-88.719659	10.785552	123.5493005
5.786666	28.96904	132.325394	-27.24143	15.202824	128.268768	36.596485	0.261715	134.020645	31.585022	38.666786	135.236816	34.0907535	19.4642505	134.6287305	-88.5736135	10.9413975	121.9088055
7.91262	28.64451	132.704102	-27.098156	15.239298	127.700874	36.681767	0.20636	134.324875	31.72068	38.625546	135.709244	34.2012235	19.415953	135.0170595	-88.3975355	11.062643	120.3846885
9.972847	28.232086	133.247177	-26.910261	15.257032	127.244736	36.79678	0.166881	134.65181	31.836674	38.595203	136.301956	34.316727	19.381042	135.476883	-88.137249	11.133022	119.012589
10.460258	27.189926	133.554031	-26.6985	15.276772	126.881996	36.92532	0.123379	135.005875	31.976658	38.504509	136.89888	34.450989	19.313944	135.9523775	-87.847989	11.2396	117.8116145
11.169056	25.409422	133.917099	-26.371231	15.290764	126.451981	37.167503	0.000467	135.344666	32.219349	38.318287	137.607269	34.693426	19.159377	136.4759675	-87.435888	11.422151	116.4279945
11.519238	24.224613	133.827728	-26.172733	15.303042	126.131821	37.301273	-0.111357	135.402832	32.356117	38.159878	137.867325	34.828695	19.0242605	136.6350785	-87.174161	11.5818235	115.6285635
11.764395	22.876266	133.544891	-26.004854	15.347673	125.766006	37.425999	-0.244101	135.326569	32.490303	38.014851	137.869827	34.958151	18.885375	136.598198	-86.967859	11.809971	114.933814
11.838169	21.489035	133.097778	-25.89905	15.428344	125.398384	37.492161	-0.356578	135.140045	32.608208	37.92519	137.669418	35.0501845	18.784306	136.4047315	-86.8482845	12.072382	114.3920365
11.800952	20.120638	132.480957	-25.82522	15.561236	125.067642	37.490108	-0.441367	134.949997	32.687553	37.856682	137.304825	35.0888305	18.7076575	136.127411	-86.7392705	12.4148145	114.007873
11.586817	18.627211	131.827362	-25.798094	15.739439	124.776772	37.469353	-0.488922	134.798355	32.75	37.860256	136.892105	35.1096765	18.685667	135.84523	-86.7058645	12.793211	113.708314
11.198002	17.103317	131.317871	-25.814539	15.937799	124.627983	37.453762	-0.504707	134.801895	32.725204	37.910336	136.361954	35.089483	18.7028145	135.5819245	-86.718561	13.1727835	113.6740415
10.19858	14.765904	130.903961	-25.807873	16.171227	124.655403	37.475792	-0.428274	135.018494	32.727093	38.004841	135.426437	35.1014425	18.7882835	135.2224655	-86.7171885	13.5541705	114.0883405
9.410318	13.224767	130.652084	-25.745981	16.249147	124.698868	37.538685	-0.349871	135.182739	32.71212	38.041645	134.918518	35.1254025	18.845887	135.0506285	-86.6173645	13.652407	114.3471075
8.37698	11.648773	130.492172	-25.670427	16.265261	124.788261	37.60387	-0.302594	135.330414	32.720299	38.065968	134.408951	35.1620845	18.881687	134.8696825	-86.5029385	13.648835	114.7068395
7.315097	10.12038	130.346161	-25.56085	16.154858	125.044487	37.706013	-0.231022	135.423798	32.742535	38.035316	133.795486	35.224274	18.902147	134.609642	-86.345974	13.407569	115.479332
5.982592	8.645938	130.310532	-25.442066	15.918194	125.51963	37.840012	-0.182898	135.467392	32.749184	37.923927	133.197372	35.294598	18.8705145	134.332382	-86.17873	12.9658735	116.706878
4.70187	7.194856	130.426056	-25.339266	15.578294	126.174225	38.027554	-0.243023	135.535049	32.766975	37.734013	132.643478	35.3972645	18.745495	134.0892635	-86.0757965	12.411093	118.2591865
3.124191	5.888268	130.721466	-25.276447	15.158537	126.959923	38.183121	-0.374322	135.635147	32.749798	37.464958	132.193481	35.4664595	18.545318	133.914314	-86.0193535	11.771756	120.005532
0.797114	4.052169	131.141296	-25.233952	14.425362	128.175766	38.356033	-0.657514	135.660583	32.688126	37.032059	131.869781	35.5220795	18.1872725	133.765182	-85.9899835	10.6634515	122.58635
-0.996862	2.976881	131.465073	-25.239002	13.913562	128.930756	38.436775	-0.90333	135.600372	32.626862	36.778877	131.853531	35.5318185	17.9377735	133.7269515	-86.0098225	9.8893505	124.1345605
-2.697956	1.945049	131.706009	-25.254015	13.441244	129.624222	38.483677	-1.161602	135.508911	32.55859	36.495029	131.881027	35.5211335	17.6667135	133.694969	-86.0291635	9.2157745	125.553475
-4.566636	1.121222	131.958939	-25.273859	13.015626	130.295624	38.482086	-1.434486	135.334747	32.506611	36.233635	131.942657	35.4943485	17.3995745	133.638702	-86.0420665	8.6316775	126.952546
-6.339084	0.323346	132.097809	-25.308794	12.66559	130.945831	38.443764	-1.683016	135.060165	32.422573	36.018295	132.094757	35.4331685	17.1676395	133.577461	-86.0507565	8.1635405	128.314201
-8.221842	-0.284557	132.26825	-25.346106	12.387731	131.603241	38.366608	-1.890832	134.839554	32.382687	35.795811	132.261337	35.3746475	16.9524895	133.5504455	-86.0668595	7.8229725	129.6560365
-10.042826	-0.855419	132.553589	-25.350847	12.156696	132.271423	38.255791	-2.07453	134.625839	32.374557	35.596901	132.495804	35.315174	16.7611855	133.5608215	-86.016868	7.5522065	130.9820245
-12.894194	-1.460065	133.07399	-25.315022	11.90864	133.355347	38.138084	-2.316857	134.314926	32.416759	35.319202	132.869003	35.2774215	16.5011725	133.5919645	-85.9074655	7.3161075	133.1187295
-14.649013	-1.833925	133.532898	-25.251955	11.7682	134.182053	38.101643	-2.448246	134.130219	32.417713	35.156487	132.997925	35.259678	16.3541205	133.564072	-85.763588	7.1822795	134.800034
-16.425259	-2.109504	134.067841	-25.172897	11.618524	134.991409	38.096191	-2.528433	133.90004	32.428226	34.979568	133.122147	35.2622085	16.2255675	133.5110935	-85.6080025	7.0114805	136.4717245
-18.092016	-2.406858	134.64566	-25.086	11.404325	135.692535	38.121758	-2.584696	133.695663	32.395382	34.819565	133.177063	35.25857	16.1174345	133.436363	-85.43057	6.6912155	137.948707
-19.77108	-2.648393	135.176437	-24.966444	11.203478	136.283081	38.141319	-2.673084	133.471512	32.367645	34.621597	133.054947	35.254482	15.9742565	133.2632295	-85.18737	6.4326995	139.3029325
-21.337576	-2.88167	135.709213	-24.877359	10.940022	136.685913	38.176529	-2.831038	133.232162	32.272179	34.377518	132.822525	35.224354	15.77324	133.0273435	-84.979072	6.106804	140.3444825
-22.881926	-3.100437	136.149155	-24.797421	10.645803	136.949097	38.193958	-3.033803	133.021362	32.188778	34.065548	132.537064	35.191368	15.5158725	132.779213	-84.78621	5.7757335	141.118981
-25.020256	-3.378314	136.890442	-24.728333	10.163339	137.230164	38.214622	-3.44715	132.8815	32.040199	33.527317	131.959808	35.1274105	15.0400835	132.420654	-84.5840765	5.2865945	142.039674
-26.346636	-3.499347	137.328506	-24.688137	9.821963	137.359695	38.242558	-3.754425	132.959488	31.93647	33.135414	131.696091	35.089514	14.6904945	132.3277895	-84.465788	4.9534315	142.3916005
-27.581018	-3.583916	137.800751	-24.654509	9.488066	137.505066	38.293411	-4.062284	133.139618	31.855246	32.743412	131.495209	35.0743285	14.340564	132.3174135	-84.3833465	4.635568	142.6927185
-28.773928	-3.571042	138.187286	-24.607138	9.147588	137.612534	38.377304	-4.390788	133.389664	31.821028	32.354305	131.359924	35.099166	13.9817585	132.374794	-84.313442	4.3134175	142.850274
-29.811972	-3.494498	138.402618	-24.556355	8.814569	137.67189	38.454617	-4.732131	133.624069	31.835266	31.980858	131.293625	35.1449415	13.6243635	132.458847	-84.2576515	4.0047745	142.884933
-30.783085	-3.370424	138.453812	-24.466511	8.491345	137.632431	38.566105	-5.038007	133.79631	31.902372	31.644567	131.251495	35.2342385	13.30328	132.5239025	-84.1672605	3.67941	142.7409595
-31.748995	-3.11919	138.300766	-24.366426	8.213931	137.416031	38.701065	-5.29929	133.866684	32.030914	31.366243	131.211319	35.3659895	13.0334765	132.5390015	-84.0988415	3.3943855	142.2930605
-32.944115	-2.613292	137.475937	-24.21767	7.893373	136.692368	38.903366	-5.636765	133.794281	32.285221	31.079573	131.051224	35.5942935	12.721404	132.4227525	-84.0296335	3.065342	140.9619835
-33.648319	-2.171601	136.709702	-24.137028	7.769832	136.005707	39.042797	-5.775973	133.699448	32.431667	30.948818	130.84024	35.737232	12.5864225	132.269844	-84.011288	2.9532415	139.74157
-34.382835	-1.617021	135.991852	-24.11459	7.705363	135.27951	39.149429	-5.856733	133.589508	32.465046	30.905434	130.513794	35.8072375	12.5243505	132.051651	-84.0364175	2.8863755	138.507369
-35.014469	-0.939912	135.279099	-24.151199	7.656058	134.642273	39.18618	-5.863599	133.429749	32.398514	30.879393	130.051285	35.792347	12.507897	131.740517	-84.094745	2.804219	137.544029
-35.492085	-0.15705	134.710007	-24.221226	7.569324	134.173264	39.104298	-5.841354	133.171692	32.240562	30.852695	129.636139	35.67243	12.5056705	131.4039155	-84.114882	2.6329775	136.9426125
-35.915623	0.714098	134.514709	-24.261898	7.433727	133.997208	38.982361	-5.846488	132.917892	32.078838	30.762205	129.296646	35.5305995	12.4578585	131.107269	-84.0543955	2.4095955	136.887147
-36.246662	1.602702	134.527878	-24.259956	7.23198	134.033936	38.888077	-5.891881	132.714066	31.974783	30.616076	129.065414	35.43143	12.3620975	130.88974	-83.951342	2.1018625	137.178132
-36.527042	3.162634	134.544601	-24.179659	6.791956	134.206192	38.872711	-6.110676	132.559433	31.940094	30.257103	128.903564	35.4064025	12.0732135	130.7314985	-83.7657205	1.5106985	137.6808855
-36.580021	4.240861	134.664597	-24.079105	6.423557	134.325317	38.91967	-6.370381	132.492203	31.93088	29.928783	128.765121	35.425275	11.779201	130.628662	-83.583485	1.067913	138.021972
-36.500381	5.356143	134.585297	-23.973398	5.998659	134.425232	38.979179	-6.656568	132.368286	31.926468	29.58518	128.661285	35.4528235	11.464306	130.5147855	-83.3996195	0.533011999999999	138.3356785
-36.414951	6.588724	134.568024	-23.869017	5.548246	134.493881	39.039249	-6.975927	132.193314	31.953409	29.260269	128.705826	35.496329	11.142171	130.44957	-83.234363	-0.0456790000000016	138.538192
-36.119907	7.860286	134.522018	-23.781435	5.089214	134.587173	39.105217	-7.300545	131.960281	32.010849	28.979496	128.915436	35.558033	10.8394755	130.4378585	-83.120903	-0.6610475	138.7364875
-35.837807	9.218578	134.449783	-23.720795	4.617414	134.643143	39.175167	-7.598407	131.70723	32.116882	28.74276	129.263855	35.6460245	10.5721765	130.4855425	-83.0876145	-1.3373485	138.8007435
-35.378998	10.644032	134.49408	-23.713934	4.174347	134.626007	39.1866	-7.859578	131.361038	32.246078	28.597057	129.768234	35.716339	10.3687395	130.564636	-83.144207	-2.0200455	138.687378
-34.588593	12.773095	134.551483	-23.778477	3.634501	134.443176	39.099541	-8.112272	130.700165	32.438309	28.509293	130.640564	35.768925	10.1985105	130.6703645	-83.325879	-2.9295085	138.2159875
-33.779922	14.359644	134.731018	-23.859228	3.38707	134.214676	38.94931	-8.167783	130.140839	32.525639	28.528728	131.304443	35.7374745	10.1804725	130.722641	-83.4559305	-3.4063325	137.706711
-33.179436	15.729828	134.958832	-23.98126	3.22444	133.950577	38.77718	-8.102651	129.644089	32.609104	28.601969	131.931229	35.693142	10.249659	130.787659	-83.655662	-3.800779	137.113495
-32.328709	17.127073	135.26535	-24.0781	3.19475	133.705109	38.610725	-7.93886	129.199966	32.687344	28.723747	132.504898	35.6490345	10.3924435	130.852432	-83.8052345	-4.0029435	136.557786
-31.344479	18.481129	135.421921	-24.148344	3.325861	133.427383	38.507423	-7.684356	128.828247	32.778744	28.913971	133.043091	35.6430835	10.6148075	130.935669	-83.9397715	-3.9630855	135.919097
-30.372646	19.667543	135.574524	-24.216679	3.538628	133.127243	38.433437	-7.383967	128.612915	32.858959	29.198746	133.483398	35.646198	10.9073895	131.0481565	-84.079556	-3.8301335	135.2063295
-29.26827	20.825523	135.616272	-24.284107	3.854044	132.786392	38.397247	-7.057972	128.441544	32.944855	29.522133	133.888916	35.671051	11.2320805	131.16523	-84.239265	-3.5239925	134.407554
-27.503317	22.267347	135.702759	-24.418005	4.330009	132.369507	38.334057	-6.509656	128.228241	33.001335	30.070845	134.426804	35.667696	11.7805945	131.3275225	-84.503706	-3.1205765	133.4114915
-26.32995	22.970772	135.817322	-24.464899	4.60915	132.170425	38.269878	-6.138214	128.141464	32.994751	30.355745	134.769272	35.6323145	12.1087655	131.455368	-84.5621125	-2.8904655	132.885482
-25.03204	23.483208	135.862671	-24.519745	4.839807	132.015823	38.242306	-5.832314	128.091019	33.006779	30.57872	135.096542	35.6245425	12.373203	131.5937805	-84.6640325	-2.693589	132.4378655
-23.654961	23.808779	135.940201	-24.569908	5.047188	131.883636	38.227543	-5.604791	128.133041	33.035404	30.767017	135.362823	35.6314735	12.581113	131.747932	-84.7712895	-2.486737	132.01934
-22.323517	23.9793	135.801788	-24.63805	5.266809	131.734238	38.217205	-5.435882	128.296432	33.040707	30.959541	135.658783	35.628956	12.7618295	131.9776075	-84.905056	-2.2282115	131.4908685
-20.952412	23.933395	135.529938	-24.740597	5.508657	131.566727	38.210476	-5.298337	128.584076	33.014698	31.155804	135.930527	35.612587	12.9287335	132.2573015	-85.093781	-1.9114195	130.8761525
-19.518372	23.720905	135.206055	-24.862787	5.760166	131.383301	38.238342	-5.140292	128.944748	32.935581	31.38847	136.165726	35.5869615	13.124089	132.555237	-85.3125355	-1.603757	130.211365
-17.466698	23.075838	134.483856	-25.073078	6.208735	130.984695	38.285503	-4.872376	129.582687	32.802944	31.800552	136.598938	35.5442235	13.464088	133.0908125	-85.6903795	-1.046618	128.8785775
-16.05604	22.415525	133.953766	-25.222322	6.543856	130.672668	38.347527	-4.673409	130.052261	32.677479	32.150917	136.857666	35.512503	13.738754	133.4549635	-85.957147	-0.651042	127.8903725
-14.753161	21.592127	133.391235	-25.390778	6.869577	130.35701	38.381393	-4.467843	130.511734	32.567158	32.520206	136.978409	35.4742755	14.0261815	133.7450715	-86.2558315	-0.287027500000001	126.9689485
-13.401033	20.562685	132.816559	-25.512728	7.215391	130.020187	38.386921	-4.209606	130.891602	32.459633	32.878788	137.062698	35.423277	14.334591	133.97715	-86.448733	0.096191000000001	126.063224
-12.11208	19.418163	132.21286	-25.620682	7.605688	129.752121	38.401546	-3.911645	131.216034	32.343914	33.271832	136.998734	35.37273	14.6800935	134.107384	-86.614094	0.531282499999998	125.396858
-10.84793	18.049307	131.674927	-25.668489	7.933432	129.435226	38.4254	-3.611092	131.442139	32.286091	33.676819	136.841522	35.3557455	15.0328635	134.1418305	-86.6927235	0.834000499999998	124.7286215
-9.661961	16.592283	131.106216	-25.732237	8.377404	129.242523	38.437244	-3.289726	131.549881	32.217323	34.04813	136.683014	35.3272835	15.379202	134.1164475	-86.7917575	1.375606	124.3685985
-7.985935	14.10217	130.32135	-25.829697	9.144484	129.004135	38.445126	-2.926872	131.94278	32.142429	34.507572	136.136185	35.2937775	15.79035	134.0394825	-86.9531715	2.498618	123.9687875
-7.000105	12.303131	130.011993	-25.934202	9.754797	128.901367	38.459785	-2.792791	132.472961	32.081337	34.794846	135.59964	35.270561	16.0010275	134.0363005	-87.138965	3.5085665	123.7664335
-6.153075	10.448833	129.968094	-26.039404	10.38939	128.786209	38.450813	-2.693222	133.227112	32.009048	35.08279	134.905624	35.2299305	16.194784	134.066368	-87.3087385	4.583996	123.50605
-5.444237	8.502313	130.327087	-26.156912	11.034424	128.770203	38.435318	-2.509125	134.12883	31.916962	35.394798	134.104065	35.17614	16.4428365	134.1164475	-87.489964	5.6260115	123.4239585
-4.912548	6.628158	131.015518	-26.230993	11.561384	128.883163	38.409962	-2.198973	135.088547	31.739363	35.662178	133.263885	35.0746625	16.7316025	134.176216	-87.5366485	6.3911655	123.59011
-4.43104	4.779319	131.998657	-26.237791	11.855369	129.169434	38.410507	-1.902796	135.924728	31.632793	35.803993	132.555054	35.02165	16.9505985	134.239891	-87.497232	6.7601395	124.098977
-4.089385	3.049186	133.041046	-26.190325	11.947989	129.575394	38.497005	-1.753944	136.621552	31.601683	35.774769	132.081635	35.049344	17.0104125	134.3515935	-87.429994	6.8855655	124.7991945
-3.677708	0.578701	134.443909	-26.051994	11.766212	130.209595	38.642536	-1.83032	137.414902	31.688568	35.455334	131.743744	35.165552	16.812507	134.579323	-87.26954	6.719917	125.839867
-3.471883	-0.941359	134.963364	-25.955862	11.545308	130.543167	38.721783	-1.978474	137.654877	31.792419	35.228882	131.763916	35.257101	16.625204	134.7093965	-87.168825	6.465412	126.3769375
-3.357551	-2.385984	135.196732	-25.868988	11.326374	130.779434	38.778671	-2.107714	137.609222	31.905764	35.092163	131.896561	35.3422175	16.4922245	134.7528915	-87.0801935	6.1605235	126.8059765
-3.237348	-3.695811	135.043701	-25.798883	11.149373	130.95137	38.816376	-2.233811	137.307541	31.993288	35.033577	132.111771	35.404832	16.399883	134.709656	-87.002598	5.898863	127.193084
-3.209209	-4.851344	134.613998	-25.741327	11.047765	131.046005	38.84137	-2.292997	136.814194	32.088737	35.076004	132.457214	35.4650535	16.3915035	134.635704	-86.9477075	5.7040265	127.456306
-3.272207	-5.867196	134.016571	-25.703314	11.037958	131.053207	38.843159	-2.258976	136.324448	32.190411	35.206268	132.900726	35.516785	16.473646	134.612587	-86.923413	5.60227	127.493827
-3.408133	-6.805436	133.429199	-25.695816	11.121477	130.975311	38.804237	-2.092185	135.881699	32.298264	35.426334	133.420273	35.5512505	16.6670745	134.650986	-86.9428825	5.5758795	127.299636
-3.711807	-7.949363	132.496124	-25.734869	11.452389	130.708817	38.692932	-1.715026	135.34079	32.385487	35.911812	134.262619	35.5392095	17.098393	134.8017045	-87.0089475	5.806385	126.6159295
-4.004782	-8.621889	131.903656	-25.744349	11.764303	130.560867	38.613346	-1.413695	135.046204	32.401089	36.221584	134.653091	35.5072175	17.4039445	134.8496475	-86.9959155	6.1246615	126.2720865
-4.430335	-9.256079	131.5952	-25.695715	12.12077	130.549591	38.572124	-1.095082	134.793213	32.422756	36.52607	134.777328	35.49744	17.715494	134.7852705	-86.88887	6.526046	126.3139115
-4.887475	-9.900134	131.57428	-25.608942	12.502443	130.65274	38.593555	-0.790644	134.665955	32.483284	36.843254	134.750534	35.5384195	18.026305	134.7082445	-86.7563035	6.978581	126.5972355
-5.453566	-10.441312	131.869308	-25.502556	12.893698	130.839706	38.653473	-0.469072	134.681503	32.588531	37.147022	134.606262	35.621002	18.338975	134.6438825	-86.626114	7.448421	127.0355295
-6.061617	-10.966776	132.204987	-25.394514	13.256414	131.052414	38.693874	-0.174252	134.810211	32.720356	37.408752	134.434952	35.707115	18.61725	134.6225815	-86.496143	7.895578	127.4822465
-6.790192	-11.454853	132.573502	-25.301344	13.563763	131.232147	38.739761	0.069918	134.964066	32.825691	37.633812	134.313385	35.782726	18.851865	134.6387255	-86.385414	8.275661	127.8255685
-7.858347	-12.195711	132.802063	-25.183825	13.872847	131.366119	38.849987	0.265188	135.149734	32.956608	37.838009	134.136032	35.9032975	19.0515985	134.642883	-86.2709475	8.6940955	128.089355
-8.660208	-12.631268	132.687225	-25.118881	13.981144	131.357925	38.86657	0.31486	135.150589	33.034088	37.886593	134.023041	35.950329	19.1007265	134.586815	-86.188091	8.8615615	128.129035
-9.486803	-13.015059	132.405487	-25.05694	14.051903	131.271072	38.859127	0.328063	135.060272	33.124489	37.888378	133.860672	35.991808	19.1082205	134.460472	-86.105688	8.9955855	128.081672
-10.407974	-13.339016	132.279907	-24.994814	14.161447	131.117432	38.844437	0.36795	134.899872	33.185307	37.909935	133.604797	36.014872	19.1389425	134.2523345	-86.0045	9.1839515	127.9825295
-11.249599	-13.654132	132.215836	-24.933159	14.330276	130.940475	38.843151	0.456918	134.75618	33.21833	37.982746	133.276337	36.0307405	19.219832	134.0162585	-85.8970585	9.44072	127.8646915
-12.225623	-13.787195	132.39328	-24.875793	14.540651	130.787628	38.863968	0.576928	134.710938	33.234257	38.080826	132.923309	36.0491125	19.328877	133.8171235	-85.8006985	9.752425	127.7581325
-13.245346	-13.860984	132.574875	-24.823929	14.731762	130.693497	38.913067	0.709873	134.753311	33.260101	38.192158	132.612045	36.086584	19.4510155	133.682678	-85.734442	10.0125085	127.704316
-14.803459	-13.851158	132.99028	-24.717178	14.897102	130.675888	39.017471	0.838012	134.893524	33.278801	38.274117	132.318466	36.148136	19.5560645	133.605995	-85.582492	10.2381395	127.745781
-15.80302	-13.768089	133.131622	-24.632084	14.911773	130.739624	39.071899	0.841072	134.988586	33.341564	38.269672	132.23024	36.2067315	19.555372	133.609413	-85.4708995	10.268174	127.869835
-16.919161	-13.606651	133.141693	-24.526981	14.86365	130.870087	39.131649	0.751486	135.032578	33.432461	38.183628	132.205383	36.282055	19.467557	133.6189805	-85.336017	10.259743	128.1211935
-17.965904	-13.375792	133.091446	-24.441238	14.818766	130.982712	39.190411	0.624828	135.000366	33.533367	38.046078	132.170349	36.361889	19.335453	133.5853575	-85.244365	10.302079	128.3800665
-19.082664	-13.049713	132.869019	-24.35298	14.775841	131.020493	39.17868	0.494312	134.859116	33.627274	37.919884	132.090485	36.402977	19.207098	133.4748005	-85.108937	10.344584	128.5661855
-20.184519	-12.610069	132.568985	-24.298357	14.772971	131.011261	39.160789	0.40761	134.609344	33.685738	37.818493	131.971008	36.4232635	19.1130515	133.290176	-85.0199775	10.4328905	128.732346
-21.281322	-12.125195	132.202682	-24.254221	14.792977	130.958664	39.108322	0.344597	134.348541	33.742683	37.736477	131.891541	36.4255025	19.040537	133.120041	-84.9339445	10.545417	128.797287
-22.991726	-11.183735	131.71347	-24.239025	14.845745	130.863388	39.043289	0.269623	134.009048	33.794258	37.660973	131.904755	36.4187735	18.965298	132.9569015	-84.8968235	10.726192	128.7698745
-24.090267	-10.434782	131.379318	-24.237123	14.882267	130.856812	38.991581	0.210245	133.834427	33.84462	37.598141	131.947754	36.4181005	18.904193	132.8910905	-84.8923465	10.860341	128.8225335
-25.143143	-9.706339	131.140305	-24.233749	14.906451	130.889587	38.938332	0.111321	133.647339	33.886612	37.507343	132.014267	36.412472	18.809332	132.830803	-84.87997	11.00357	128.948371
-26.289738	-8.841561	131.028015	-24.221369	14.924004	130.948929	38.872467	-0.028274	133.481354	33.957161	37.377548	132.04274	36.414814	18.674637	132.762047	-84.857552	11.173371	129.135811
-27.376234	-7.907406	130.865555	-24.210627	14.951879	130.999023	38.798679	-0.13959	133.334457	33.996834	37.262875	132.079575	36.3977565	18.5616425	132.707016	-84.8190105	11.3421155	129.29103
-28.383556	-7.028043	130.697266	-24.220905	15.002955	131.057037	38.737679	-0.229314	133.177155	34.061287	37.169712	132.122253	36.399483	18.470199	132.649704	-84.841293	11.535711	129.46437
-29.454985	-5.99146	130.715347	-24.235706	15.069975	131.137131	38.685406	-0.272583	133.031418	34.059792	37.126381	132.129837	36.372599	18.426899	132.5806275	-84.844011	11.713051	129.6936345
-30.933342	-4.400677	130.656311	-24.230345	15.202729	131.244949	38.617176	-0.238336	132.85376	34.036591	37.150238	132.086578	36.3268835	18.455951	132.470169	-84.7875735	11.949507	130.019729
-31.872585	-3.289055	130.695084	-24.243158	15.350419	131.294769	38.599785	-0.170502	132.707687	33.987209	37.208508	131.962021	36.293497	18.519003	132.334854	-84.779813	12.181835	130.254684
-32.83176	-2.103595	130.759064	-24.221977	15.505367	131.291626	38.576595	-0.087294	132.483612	33.941967	37.275188	131.724274	36.259281	18.593947	132.103943	-84.703235	12.416787	130.479309
-33.706032	-0.899436	130.73877	-24.20471	15.66104	131.245071	38.556759	-0.029258	132.242279	33.884556	37.341297	131.384323	36.2206575	18.6560195	131.813301	-84.6300775	12.6660605	130.676841
-34.526505	0.302826	130.743866	-24.176544	15.805604	131.151779	38.553978	0.033106	131.939728	33.806469	37.391518	130.916351	36.1802235	18.712312	131.4280395	-84.5333115	12.898896	130.8755185
-35.385506	1.563859	130.765518	-24.156282	15.906456	130.990219	38.533108	0.080725	131.62175	33.71579	37.42765	130.454727	36.124449	18.7541875	131.0382385	-84.437013	13.0587245	130.9421995
-36.146797	2.832203	130.652435	-24.14415	15.981565	130.817947	38.473606	0.093508	131.352814	33.605278	37.410385	129.985291	36.039442	18.7519465	130.6690525	-84.327742	13.2111835	130.9668415
-37.232769	4.805188	130.602264	-24.182697	16.005299	130.642059	38.350464	0.02121	131.011169	33.450951	37.293896	129.41449	35.9007075	18.657553	130.2128295	-84.2661015	13.353045	131.0712885
-37.904076	6.169881	130.58934	-24.245092	15.968521	130.588577	38.218151	-0.097403	130.881546	33.356171	37.11298	129.155548	35.787161	18.5077885	130.018547	-84.277345	13.4292535	131.158607
-38.233749	7.831207	130.404846	-24.317858	15.918221	130.523148	38.086792	-0.263558	130.835251	32.946892	37.032658	129.051254	35.516842	18.38455	129.9432525	-84.152558	13.451892	131.1030435
-39.09568	9.021478	130.443436	-24.408432	15.853172	130.472626	37.952961	-0.461164	130.772812	32.849163	36.840599	128.900253	35.401062	18.1897175	129.8365325	-84.217926	13.5166265	131.1087195
-39.583504	10.465142	130.350906	-24.47559	15.755573	130.414551	37.82066	-0.6481	130.710312	32.771622	36.661919	128.751343	35.296141	18.0069095	129.7308275	-84.247321	13.5042365	131.0982745
-39.999508	12.012054	130.2211	-24.52833	15.661548	130.355209	37.715908	-0.79892	130.633179	32.695641	36.503948	128.626389	35.2057745	17.852514	129.629784	-84.2624345	13.470582	131.080634
-40.390797	13.521133	130.127029	-24.554415	15.554746	130.300125	37.62418	-0.917034	130.453354	32.623547	36.400311	128.521347	35.1238635	17.7416385	129.4873505	-84.2326935	13.3678535	131.1128995
-40.792454	15.955191	130.00766	-24.582993	15.352324	130.237717	37.488556	-1.056899	130.077621	32.555176	36.291931	128.381104	35.021866	17.617516	129.2293625	-84.187852	13.087132	131.2460715
-41.011307	17.549559	130.010254	-24.614769	15.142341	130.204407	37.373653	-1.15906	129.740524	32.519321	36.207756	128.413498	34.946487	17.524348	129.077011	-84.176025	12.760334	131.331803
-41.129482	19.195501	130.000137	-24.702824	14.839834	130.176437	37.23156	-1.297166	129.367645	32.519131	36.106205	128.598862	34.8753455	17.4045195	128.9832535	-84.2809935	12.2751485	131.3696205
-41.25473	20.772472	130.122787	-24.839622	14.453797	130.10289	37.06731	-1.476349	129.018631	32.847771	35.870342	128.896683	34.9575405	17.1969965	128.957657	-84.6367845	11.7105975	131.248123
-41.248642	22.352837	130.199463	-25.008821	14.011732	129.985641	36.873577	-1.680573	128.651459	32.916977	35.703712	129.541214	34.895277	17.0115695	129.0963365	-84.912919	11.0118945	130.8749455
-41.25182	23.820295	130.500565	-25.185902	13.56543	129.792694	36.645203	-1.89847	128.319199	32.977249	35.491051	130.334457	34.811226	16.7962905	129.326828	-85.18303	10.3345695	130.25856
-41.079571	25.259972	130.857315	-25.343382	13.183829	129.591797	36.447857	-2.084081	127.977219	33.071964	35.240833	131.147324	34.7599105	16.578376	129.5622715	-85.4466745	9.789282	129.6213225
-40.798866	27.143517	131.947021	-25.43746	12.835796	129.560211	36.202854	-2.317816	127.502609	33.248737	34.86198	132.220032	34.7257955	16.272082	129.8613205	-85.6007155	9.39951	129.2591015
-40.410839	28.277918	132.708847	-25.42997	12.779019	129.747559	35.782753	-2.232083	127.41156	33.425217	34.676056	132.836426	34.603985	16.2219865	130.123993	-85.463925	9.3360515	129.371125
-40.054874	29.293573	133.472992	-25.300014	12.871507	130.032333	35.718521	-2.283184	127.321518	33.627621	34.529758	133.374847	34.673071	16.123287	130.3481825	-85.273099	9.619727	129.7164835
-39.626537	30.073107	134.241562	-25.356802	12.877037	130.350708	35.730587	-2.364674	127.334869	33.817814	34.398045	133.879135	34.7742005	16.0166855	130.607002	-85.4878045	9.7373885	130.094414
-39.148827	30.705908	134.908325	-25.358686	12.905882	130.727936	35.748985	-2.491906	127.453384	33.967869	34.282082	134.32843	34.858427	15.895088	130.890907	-85.575799	9.916676	130.564965
-38.60923	31.174124	135.450638	-25.38386	12.89395	131.111603	36.120899	-2.838467	127.53466	34.075974	34.132595	134.738312	35.0984365	15.647064	131.136486	-85.8661565	10.140836	131.08672
-38.036034	31.424248	135.799606	-25.386345	12.842356	131.46785	36.165665	-3.064902	127.823494	34.145443	33.923256	135.131805	35.155554	15.429177	131.4776495	-85.928244	10.255535	131.4580505
-37.100891	31.413719	136.213577	-25.413767	12.613884	131.95842	36.254887	-3.542946	128.313248	34.232132	33.512196	135.625595	35.2435095	14.984625	131.9694215	-86.0710435	10.243143	131.9474185
-36.4086	31.165516	136.344574	-25.42572	12.423049	132.281418	36.327721	-3.943498	128.65065	34.296982	33.177929	135.844345	35.3123515	14.6172155	132.2474975	-86.1637915	10.2288825	132.3153385
-35.720562	30.757839	136.34613	-25.417721	12.272506	132.596985	36.441521	-4.359602	129.001007	34.339169	32.842915	135.973679	35.390345	14.2416565	132.487343	-86.225787	10.3033555	132.706627
-35.095276	30.236635	136.233475	-25.433996	12.075695	132.891602	36.536385	-4.781557	129.385712	34.343071	32.52034	136.015656	35.439728	13.8693915	132.700684	-86.30772	10.2819985	133.08252
-34.458832	29.540903	136.028275	-25.441393	11.961872	133.203918	36.634907	-5.20501	129.76178	34.343765	32.21909	135.954208	35.489336	13.50704	132.857994	-86.372122	10.416704	133.549842
-33.774059	28.723818	135.698456	-25.461742	11.898042	133.507996	36.74091	-5.610487	130.170624	34.325798	31.946732	135.771469	35.533354	13.1681225	132.9710465	-86.456838	10.6279615	134.0449455
-33.12904	27.796095	135.419632	-25.478363	11.922392	133.89003	36.843109	-5.970637	130.647522	34.274433	31.7913	135.456696	35.558771	12.9103315	133.052109	-86.515497	10.9344525	134.727951
-32.156895	26.273876	135.143539	-25.495022	12.008795	134.620148	36.982197	-6.340867	131.471634	34.158081	31.692881	134.991745	35.570139	12.676007	133.2316895	-86.560183	11.341583	136.0086065
-31.494209	25.112169	135.129288	-25.526329	12.013553	135.13797	37.09586	-6.466444	132.070221	34.056725	31.651283	134.766769	35.5762925	12.5924195	133.418495	-86.6289505	11.4346865	136.857445
-30.844614	23.899166	135.21875	-25.555885	12.008711	135.634644	37.238129	-6.576928	132.72113	33.940533	31.646368	134.59465	35.589331	12.53472	133.65789	-86.701101	11.482702	137.611398
-30.194115	22.726316	135.357803	-25.575787	11.970459	136.10321	37.384876	-6.612995	133.303925	33.82938	31.64889	134.485809	35.607128	12.5179475	133.894867	-86.758702	11.4229705	138.311553
-29.519758	21.50852	135.454117	-25.57233	11.92089	136.439545	37.520401	-6.633007	133.812408	33.770119	31.653702	134.368301	35.64526	12.5103475	134.0903545	-86.78992	11.3314325	138.7887355
-28.819132	20.299952	135.547775	-25.550503	11.82977	136.639572	37.635868	-6.633189	134.266586	33.730949	31.660604	134.253189	35.6834085	12.5137075	134.2598875	-86.7844145	11.1458325	139.0192565
-28.095364	19.151848	135.503738	-25.497732	11.718435	136.729904	37.797035	-6.657153	134.558441	33.724247	31.652248	134.170425	35.760641	12.4975475	134.364433	-86.756105	10.9393225	139.095375
-27.00226	17.482359	135.472946	-25.362671	11.488363	136.688919	37.983513	-6.70811	134.758026	33.744263	31.593361	133.977753	35.863888	12.4426255	134.3678895	-86.58923	10.5341005	139.0099485
-26.259771	16.412397	135.456009	-25.27005	11.305772	136.594467	38.064411	-6.747177	134.741302	33.775227	31.526979	133.831665	35.919819	12.389901	134.2864835	-86.459919	10.221643	138.9024505
-25.484684	15.426617	135.354813	-25.176012	11.130875	136.490295	38.154202	-6.801979	134.617767	33.839939	31.424259	133.69101	35.9970705	12.31114	134.1543885	-86.3490945	9.95061	138.8262015
-24.709278	14.512202	135.325623	-25.098816	10.971394	136.395111	38.185249	-6.855685	134.489273	33.877789	31.327742	133.591766	36.031519	12.2360285	134.0405195	-86.229151	9.7067595	138.7497025
-24.156332	14.209533	135.371567	-25.247335	10.963893	136.408646	38.197124	-6.889751	134.380417	33.93985	31.244141	133.557434	36.068487	12.177195	133.9689255	-86.563157	9.750591	138.8483665
-23.470163	14.229393	135.26239	-25.185251	10.824895	136.354538	38.19376	-6.919385	134.298462	33.984482	31.174591	133.651489	36.089121	12.127603	133.9749755	-86.459623	9.522187	138.7341005
-22.66345	14.191818	135.24472	-25.175117	10.712147	136.36647	38.218849	-6.95723	134.28923	34.04483	31.108879	133.803879	36.1318395	12.0758245	134.0465545	-86.4820735	9.3484695	138.6863855
-21.326399	14.213848	135.259232	-25.144745	10.507083	136.418137	38.283436	-7.030682	134.30632	34.085007	31.05047	134.165268	36.1842215	12.009894	134.235794	-86.4737115	9.004272	138.60048
-20.64159	14.400744	135.319733	-25.10457	10.322046	136.453674	38.321442	-7.07711	134.32132	34.128971	31.014273	134.428909	36.2252065	11.9685815	134.3751145	-86.4343465	8.6755105	138.5322335
-19.49968	14.437181	135.32869	-24.913305	10.018398	136.434509	38.386734	-7.143842	134.304077	34.205528	30.969509	134.687759	36.296131	11.9128335	134.495918	-86.122741	8.1239625	138.3731
-18.547861	14.56085	135.370193	-24.861837	9.806215	136.458908	38.450127	-7.205957	134.231216	34.275452	30.931742	134.904724	36.3627895	11.8628925	134.56797	-86.0864635	7.7495375	138.349846
-17.604658	14.653378	135.397217	-24.798386	9.579563	136.442017	38.506733	-7.236571	134.104507	34.364025	30.88662	135.078033	36.435379	11.8250245	134.59127	-86.032151	7.3341015	138.292764
-16.630234	14.765392	135.351944	-24.736742	9.353218	136.396408	38.573311	-7.259948	133.933212	34.439831	30.848417	135.226761	36.506571	11.7942345	134.5799865	-85.980055	6.9122015	138.2128295
-15.562304	14.902772	135.320419	-24.683376	9.145819	136.305954	38.633732	-7.27589	133.714951	34.503399	30.809248	135.357422	36.5685655	11.766679	134.5361865	-85.9353175	6.524959	138.0757215
-13.969499	15.045999	135.223068	-24.617355	8.852734	136.061966	38.693806	-7.308455	133.388031	34.602119	30.71785	135.637146	36.6479625	11.7046975	134.5125885	-85.8826725	6.0007705	137.6113435
-12.924703	15.057789	135.17514	-24.591362	8.623162	135.785904	38.715683	-7.340549	133.164368	34.690781	30.642706	136.044556	36.703232	11.6510785	134.604462	-85.885956	5.5952455	136.967346
-11.847946	15.034064	135.083069	-24.58428	8.353972	135.425751	38.715343	-7.39112	132.941238	34.78587	30.546082	136.631317	36.7506065	11.577481	134.7862775	-85.9191665	5.130463	136.0652245
-10.738082	14.934834	135.061951	-24.637123	8.043525	134.969391	38.683327	-7.494761	132.817505	34.876186	30.452797	137.342514	36.7797565	11.479018	135.0800095	-86.0540025	4.608032	134.8587725
-9.662004	14.691927	135.071381	-24.675766	7.731397	134.574921	38.611	-7.523889	132.543793	34.895592	30.340458	138.164612	36.753296	11.4082845	135.3542025	-86.104828	4.0545095	133.7956395
-8.659738	14.259836	135.148254	-24.661001	7.480188	134.242767	38.60936	-7.483552	132.360855	34.923508	30.227816	138.896637	36.766434	11.372132	135.628746	-86.088436	3.588244	132.856788
-7.535062	13.770167	135.131531	-24.648148	7.317183	133.945984	38.638126	-7.406333	132.28685	34.924854	30.209663	139.581741	36.78149	11.401665	135.9342955	-86.077786	3.232701	131.9576725
-5.961541	12.722842	134.976715	-24.573639	7.256421	133.594055	38.767864	-7.166772	132.192688	34.938316	30.251223	140.291519	36.85309	11.5422255	136.2421035	-86.000368	2.9706165	130.9460065
-5.031399	11.856601	134.659256	-24.566254	7.338774	133.304184	38.880001	-7.016707	132.272308	34.918224	30.409113	140.536377	36.8991125	11.696203	136.4043425	-86.0316205	2.981345	130.2040255
-4.003412	10.833159	134.143082	-24.541742	7.49436	132.944473	38.985653	-6.805223	132.377106	34.862602	30.579123	140.631073	36.9241275	11.88695	136.5040895	-86.0076115	3.10177	129.3848565
-3.127226	9.673561	133.559418	-24.557619	7.737234	132.544113	39.136467	-6.664838	132.603928	34.697422	30.814596	140.491928	36.9169445	12.074879	136.547928	-86.0321825	3.399589	128.540298
-2.310247	8.321835	133.017105	-24.586916	7.964309	132.182617	39.26683	-6.496526	132.927353	34.504787	31.137306	140.100464	36.8858085	12.32039	136.5139085	-86.0596405	3.608228	127.8513255
-1.524363	6.756347	132.562057	-24.617737	8.151574	131.825485	39.392685	-6.3465	133.327118	34.324417	31.48658	139.577621	36.858551	12.57004	136.4523695	-86.094025	3.733108	127.1986005
-0.869491	5.045214	132.230789	-24.627518	8.267289	131.392471	39.543552	-6.269048	133.840393	34.122921	31.795641	138.930588	36.8332365	12.7632965	136.3854905	-86.0882725	3.7712815	126.3994515
0.022064	2.159803	131.937119	-24.586819	8.2353	130.640274	39.787735	-6.27655	134.529068	33.954731	32.067169	137.815598	36.871233	12.8953095	136.172333	-86.044871	3.5752905	125.108215
0.444589	0.169587	131.842484	-24.488853	8.126911	130.085602	39.92823	-6.344742	134.847946	33.896954	32.106308	137.067154	36.912592	12.880783	135.95755	-85.890298	3.373039	124.213654
0.842502	-1.849926	131.69899	-24.353733	7.989096	129.527145	40.065296	-6.465072	135.075607	33.913338	32.0303	136.347412	36.989317	12.782614	135.7115095	-85.696783	3.195578	123.3427805
1.114061	-3.865267	131.613403	-24.192312	7.848431	128.97551	40.193958	-6.616453	135.21965	33.998936	31.873556	135.71962	37.096447	12.6285515	135.469635	-85.481071	3.0683105	122.481385
1.323622	-5.868145	131.512054	-24.010309	7.720012	128.41713	40.346058	-6.786117	135.379608	34.15202	31.712814	135.223526	37.249039	12.4633485	135.301567	-85.269657	2.9766755	121.532693
1.38607	-7.790372	131.425476	-23.81518	7.637001	127.907265	40.486866	-6.929797	135.487701	34.332626	31.587023	134.888107	37.409746	12.328613	135.187904	-85.040106	2.945389	120.626626
1.330026	-9.673013	131.421906	-23.583572	7.572253	127.511871	40.659149	-7.029304	135.598785	34.51894	31.45155	134.548462	37.5890445	12.211123	135.0736235	-84.7561885	2.933383	119.9501185
1.004188	-12.324461	131.547852	-23.231045	7.51296	127.23037	40.966076	-7.165927	135.627975	34.788956	31.288746	133.947845	37.877516	12.0614095	134.78791	-84.339606	2.9645105	119.67283
0.611278	-13.989243	131.834763	-23.001856	7.48458	127.171722	41.249718	-7.258127	135.673203	34.971447	31.190517	133.576553	38.1105825	11.966195	134.624878	-84.1142945	3.002965	119.718566
0.06481	-15.532041	132.182159	-22.767429	7.430863	127.194321	41.520798	-7.363773	135.69606	35.140903	31.052938	133.279861	38.3308505	11.8445825	134.4879605	-83.8657085	3.0171435	119.9006815
-0.59238	-16.973097	132.557449	-22.542244	7.33546	127.330109	41.797268	-7.487384	135.684875	35.309757	30.888763	133.040909	38.5535125	11.7006895	134.362892	-83.6380005	2.9702305	120.297326
-1.354125	-18.339485	132.971741	-22.353611	7.189278	127.531006	42.052395	-7.579659	135.667114	35.468098	30.701633	132.860977	38.7602465	11.560987	134.2640455	-83.4674685	2.817569	120.7979665
-2.241691	-19.558418	133.335907	-22.196817	7.025092	127.751495	42.255535	-7.700932	135.628403	35.592644	30.539305	132.746536	38.9240895	11.4191865	134.1874695	-83.3177235	2.6309975	121.3155205
-3.220589	-20.632023	133.63797	-22.085247	6.875305	127.944817	42.410297	-7.775906	135.553894	35.666306	30.398142	132.685608	39.0383015	11.311118	134.119751	-83.2087955	2.439492	121.769883
-4.850167	-21.99729	133.886612	-21.933933	6.70343	128.216705	42.54974	-7.673228	135.32431	35.731346	30.229511	132.600189	39.140543	11.2781415	133.9622495	-83.008409	2.1287185	122.4711605
-6.024154	-22.712717	133.923859	-21.817026	6.63571	128.370544	42.602943	-7.557914	135.142822	35.783394	30.1947	132.535431	39.1931685	11.318393	133.8391265	-82.8272205	1.953027	122.9019615
-7.287337	-23.312	133.968658	-21.68116	6.618245	128.509552	42.621143	-7.341091	134.864227	35.850101	30.187256	132.453674	39.235622	11.4230825	133.6589505	-82.597942	1.8134075	123.3601535
-8.622672	-23.709511	134.057266	-21.510538	6.63062	128.657654	42.63052	-7.01141	134.447464	35.959198	30.193203	132.366974	39.294859	11.5908965	133.407219	-82.315935	1.6703435	123.908089
-10.026306	-23.910801	134.106262	-21.323181	6.676401	128.814346	42.640244	-6.780555	134.15979	36.073582	30.238651	132.242661	39.356913	11.729048	133.2012255	-82.003275	1.623754	124.4274665
-11.439869	-24.056347	134.149704	-21.127895	6.717449	128.997635	42.653923	-6.543249	133.985382	36.195709	30.275928	132.101364	39.424816	11.8663395	133.043373	-81.680606	1.5685585	124.951897
-13.0262	-23.961948	134.163712	-20.953903	6.763208	129.206909	42.640991	-6.321547	133.899033	36.313828	30.306778	131.98082	39.4774095	11.9926155	132.9399265	-81.3852155	1.5338005	125.4738915
-15.348946	-23.624119	134.160095	-20.756855	6.8104	129.555649	42.614635	-6.147054	133.952454	36.483479	30.315853	131.812302	39.549057	12.0843995	132.882378	-81.062767	1.5364005	126.22892
-17.042641	-23.140104	134.17453	-20.684683	6.863328	129.847809	42.584591	-6.003273	133.912048	36.552048	30.391254	131.739151	39.5683195	12.1939905	132.8255995	-80.9376855	1.5326655	126.8700185
-18.683472	-22.558847	134.143311	-20.637087	6.929742	130.129913	42.626457	-5.89331	133.854263	36.539764	30.504686	131.681808	39.5831105	12.305688	132.7680355	-80.8572845	1.553796	127.4917905
-20.412485	-21.778805	134.057922	-20.617914	7.00844	130.41275	42.612232	-5.76107	133.787506	36.52771	30.636429	131.533279	39.569971	12.4376795	132.6603925	-80.805799	1.5792005	128.1651075
-22.086437	-20.903116	133.998337	-20.599321	7.073585	130.714584	42.586788	-5.590608	133.574036	36.464626	30.810291	131.310623	39.525707	12.6098415	132.4423295	-80.724349	1.5373285	128.9868385
-23.793594	-19.841221	133.97258	-20.562178	7.117145	131.086166	42.547844	-5.390384	133.270782	36.372124	31.008688	131.023773	39.459984	12.809152	132.1472775	-80.58434	1.425138	130.0250545
-25.343317	-18.646267	134.122528	-20.494753	7.154474	131.515579	42.495266	-5.14341	132.87999	36.241932	31.193501	130.706039	39.368599	13.0250455	131.7930145	-80.358105	1.2839025	131.2381435
-27.907118	-16.716511	134.196091	-20.399084	7.212345	132.132584	42.427849	-4.785213	132.276352	36.037682	31.457159	130.265244	39.2327655	13.335973	131.270798	-80.0309335	1.088717	132.99437
-29.536121	-15.173944	134.373596	-20.334063	7.251216	132.534546	42.323257	-4.593669	131.93399	35.950691	31.594309	130.035614	39.136974	13.50032	130.984802	-79.8051	1.002112	134.08429
-31.058846	-13.620296	134.570389	-20.293234	7.270786	132.92543	42.193024	-4.426598	131.601639	35.886082	31.711525	129.89592	39.039553	13.6424635	130.7487795	-79.626021	0.899108499999999	135.1020805
-32.584057	-11.896145	134.800156	-20.273849	7.284726	133.301193	42.006847	-4.321539	131.308792	35.855873	31.785042	129.838974	38.93136	13.7317515	130.573883	-79.479058	0.837700499999999	136.028503
-34.019337	-10.136004	135.100403	-20.285736	7.267922	133.720917	41.77766	-4.2787	131.013885	35.755795	31.827328	129.804611	38.7667275	13.774314	130.409248	-79.3381995	0.76153	137.032586
-35.109974	-8.033354	135.52272	-20.322142	7.234391	134.213074	41.495316	-4.268712	130.656448	35.632526	31.843758	129.789871	38.563921	13.787523	130.2231595	-79.208205	0.681258999999999	138.2029885
-36.58102	-6.296162	136.149567	-20.376448	7.15407	134.798126	41.174641	-4.280969	130.23613	35.479816	31.874031	129.802277	38.3272285	13.796531	130.0192035	-79.0801245	0.511609	139.5770485
-38.187641	-3.339227	137.240768	-20.429987	7.021414	135.71788	40.648075	-4.217391	129.555481	35.21722	31.928402	129.938477	37.9326475	13.8555055	129.746979	-78.7926215	0.187322500000001	141.688781
-39.068039	-1.336729	138.036636	-20.466299	6.926318	136.294464	40.326344	-4.124674	129.099609	35.063408	31.969118	130.120972	37.694876	13.922222	129.6102905	-78.627474	-0.069586000000001	142.9786375
-39.802963	0.723505	138.81398	-20.489183	6.870395	136.801498	40.046112	-3.996935	128.715775	34.924828	32.053421	130.324982	37.48547	14.028243	129.5203785	-78.463836	-0.287452999999999	144.0826175
-40.353764	2.763361	139.479614	-20.52298	6.874029	137.203217	39.813065	-3.839723	128.461121	34.827187	32.148781	130.548782	37.320126	14.154529	129.5049515	-78.366086	-0.406471	144.9014825
-40.793709	4.845483	140.004486	-20.550772	6.908209	137.480728	39.607803	-3.697462	128.308319	34.785206	32.207344	130.807114	37.1965045	14.254941	129.5577165	-78.2980485	-0.438522999999998	145.4037395
-40.929813	6.901021	140.395935	-20.586563	7.007726	137.64447	39.479614	-3.629267	128.251358	34.794533	32.25457	131.015808	37.1370735	14.3126515	129.633583	-78.3101995	-0.297199500000001	145.655357
-41.184082	8.931713	140.627487	-20.634094	7.147189	137.728409	39.380253	-3.600777	128.235489	34.824631	32.306564	131.15686	37.102442	14.3528935	129.6961745	-78.37063	-0.0585155000000004	145.7606435
-41.166637	11.951957	140.623871	-20.75601	7.461859	137.734543	39.232334	-3.552159	128.323853	34.835541	32.392162	131.283875	37.0339375	14.4200015	129.803864	-78.5459575	0.503716499999999	145.665222
-41.017204	13.921769	140.590881	-20.866695	7.706974	137.688828	39.121246	-3.479552	128.414673	34.76973	32.48896	131.318146	36.945488	14.504704	129.8664095	-78.678878	0.909243999999999	145.5112465
-40.681438	15.869581	140.461807	-20.987795	7.941162	137.632202	39.002289	-3.386736	128.52742	34.716824	32.580605	131.335098	36.8595565	14.5969345	129.931259	-78.8351465	1.2853895	145.333145
-40.210445	17.739393	140.344696	-21.112247	8.166812	137.587814	38.872871	-3.294925	128.716324	34.662903	32.70129	131.393784	36.767887	14.7031825	130.055054	-78.992381	1.6304415	145.120574
-39.562927	19.656027	140.214645	-21.247639	8.357583	137.572433	38.774944	-3.215895	128.972733	34.655918	32.790981	131.577774	36.715431	14.787543	130.2752535	-79.210709	1.927623	144.8696125
-38.773815	21.468296	139.998215	-21.387293	8.496737	137.557907	38.709675	-3.187659	129.276871	34.715725	32.848423	131.915054	36.7127	14.830382	130.5959625	-79.487286	2.163092	144.5198515
-37.868671	23.207954	139.808395	-21.575687	8.60351	137.416687	38.651459	-3.224925	129.606613	34.828499	32.892902	132.383804	36.739979	14.8339885	130.9952085	-79.891353	2.3730315	143.8381655
-36.277763	25.730301	139.593231	-22.058426	8.741527	137.013763	38.334122	-3.437042	129.845551	35.096241	32.886391	133.321365	36.7151815	14.7246745	131.583458	-80.8320335	2.7583795	142.444068
-35.051277	27.281296	139.784698	-22.433895	8.796686	136.749771	37.918701	-3.595172	129.805176	35.234951	32.799953	134.004349	36.576826	14.6023905	131.9047625	-81.444616	2.9909815	141.5947795
-33.718903	28.701437	140.068542	-22.798761	8.891578	136.566025	37.46851	-3.664931	129.729446	35.299885	32.708527	134.684128	36.3841975	14.521798	132.206787	-81.9817195	3.261358	140.925263
-32.271065	30.007065	140.49118	-23.064116	9.085312	136.502167	37.14016	-3.595073	129.657547	35.326778	32.6838	135.288971	36.233469	14.5443635	132.473259	-82.361701	3.6262605	140.531075
-30.701897	31.189129	140.815552	-23.229818	9.369198	136.521667	36.961258	-3.427235	129.677994	35.332699	32.804504	135.756165	36.1469785	14.6886345	132.7170795	-82.6066145	4.0497615	140.3262545
-29.025087	32.285328	140.991226	-23.339909	9.704987	136.520035	36.892063	-3.209601	129.791504	35.404678	33.027657	136.140808	36.1483705	14.909028	132.966156	-82.8281885	4.500946	140.073914
-27.294899	33.190483	141.024643	-23.400305	10.053406	136.489838	36.852009	-2.998617	129.960983	35.459354	33.260136	136.442657	36.1556815	15.1307595	133.20182	-82.9562915	4.9760525	139.777856
-24.572096	34.385895	140.734344	-23.391182	10.511047	136.31543	36.942215	-2.766114	130.279831	35.591419	33.526684	136.768265	36.266817	15.380285	133.524048	-83.049181	5.641809	139.106812
-22.668093	34.919945	140.39888	-23.348452	10.728869	136.086761	37.079639	-2.699363	130.516342	35.720222	33.626789	136.991348	36.3999305	15.463713	133.753845	-83.0968345	5.994025	138.419677
-20.667007	35.301399	140.019791	-23.296463	10.848054	135.764236	37.248749	-2.699237	130.724579	35.851948	33.691906	137.213165	36.5503485	15.4963345	133.968872	-83.1432745	6.1997735	137.5596
-18.693138	35.435791	139.65683	-23.25536	10.902144	135.379074	37.398361	-2.711365	130.973969	35.967022	33.760704	137.445435	36.6826915	15.5246695	134.209702	-83.1934115	6.2796185	136.548446
-16.613153	35.444935	139.234573	-23.205128	10.92778	134.904602	37.613182	-2.703975	131.250748	36.122807	33.798943	137.779373	36.8679945	15.547484	134.5150605	-83.2782505	6.308076	135.2941435
-14.592929	35.252686	138.807388	-23.124786	10.991212	134.474884	37.865837	-2.687409	131.577255	36.20628	33.882267	138.1129	37.0360585	15.597429	134.8450775	-83.2856305	6.384995	134.1046905
-12.471354	34.916531	138.405258	-23.078964	11.075184	134.079376	38.120388	-2.632372	131.978745	36.310944	33.989723	138.392563	37.215666	15.6786755	135.185654	-83.373594	6.4716925	132.973098
-9.403765	34.146732	137.805984	-23.036516	11.298958	133.667816	38.478909	-2.513298	132.696167	36.406441	34.27005	138.809158	37.442675	15.878376	135.7526625	-83.515707	6.71954	131.5829695
-7.3462	33.439667	137.484497	-23.016674	11.425204	133.538071	38.726433	-2.391203	133.26001	36.453354	34.517391	138.99942	37.5898935	16.063094	136.129715	-83.6232415	6.787314	130.946427
-5.304626	32.551983	137.279678	-22.95578	11.587173	133.403198	39.030029	-2.242224	133.825455	36.57299	34.79501	139.3237	37.8015095	16.276393	136.5745775	-83.7130695	6.897953	130.2318185
-3.326473	31.550884	137.044724	-22.883951	11.750223	133.25531	39.343212	-2.133545	134.490417	36.653946	35.086441	139.630585	37.998579	16.476448	137.060501	-83.766481	7.023998	129.450119
-1.355385	30.376478	136.923111	-22.79829	11.890185	133.114594	39.663883	-2.063327	135.188904	36.796234	35.359539	139.849899	38.2300585	16.648106	137.5194015	-83.8266385	7.132264	128.7097865
0.527968	29.119427	136.772873	-22.707294	12.01874	132.90242	39.969719	-1.975005	135.80069	36.954411	35.620747	140.095215	38.462065	16.822871	137.9479525	-83.876653	7.214609	127.8568875
2.394357	27.706614	136.635406	-22.613371	12.133603	132.689423	40.247787	-1.90203	136.397476	37.079491	35.829605	140.215347	38.663639	16.9637875	138.3064115	-83.890381	7.3034185	127.0724345
4.962527	25.392591	136.517258	-22.503513	12.192668	132.331894	40.600945	-1.906447	137.221649	37.317162	36.055683	140.22522	38.9590535	17.074618	138.7234345	-83.9660795	7.310718	125.9403535
6.562663	23.722862	136.418457	-22.440641	12.229296	131.994873	40.828091	-1.928073	137.719345	37.429325	36.150143	140.273209	39.128708	17.111035	138.996277	-84.00999	7.347557	124.993469
8.031803	21.94672	136.391266	-22.378382	12.230657	131.619461	41.054073	-1.989308	138.220016	37.469456	36.18745	140.213089	39.2617645	17.099071	139.2165525	-84.0185285	7.362243	124.0223695
9.343681	20.120657	136.352859	-22.360792	12.236125	131.152802	41.234703	-2.078733	138.699631	37.484692	36.2248	140.122574	39.3596975	17.0730335	139.4111025	-84.0812815	7.3992165	122.8945015
10.511941	18.221825	136.324066	-22.346497	12.228781	130.657089	41.369659	-2.150434	139.132065	37.408287	36.230656	139.927261	39.388973	17.040111	139.529663	-84.081967	7.417451	121.784515
11.507488	16.300695	136.237488	-22.363312	12.177727	130.204041	41.41386	-2.179696	139.390808	37.305729	36.219292	139.678772	39.3597945	17.019798	139.53479	-84.0864185	7.335656	120.873292
12.347895	14.333506	136.145432	-22.368328	12.10827	129.778976	41.440521	-2.200331	139.544601	37.210266	36.22459	139.477539	39.3253935	17.0121295	139.51107	-84.0620495	7.2044105	120.046882
13.26556	11.333617	136.078369	-22.33898	11.911752	129.293564	41.50098	-2.322975	139.766327	37.142376	36.112652	139.1474	39.321678	16.8948385	139.4568635	-83.999638	6.9286655	119.1302645
13.708549	9.324924	136.125534	-22.250284	11.768484	129.076096	41.578178	-2.424415	139.899902	37.173981	35.990673	139.006622	39.3760795	16.783129	139.453262	-83.8766475	6.753839	118.69893
13.989934	7.367391	136.178238	-22.116858	11.635755	128.978867	41.695442	-2.506192	140.000671	37.252693	35.860889	138.889343	39.4740675	16.6773485	139.445007	-83.7077835	6.5941615	118.512727
14.090946	5.412041	136.245819	-21.983086	11.527622	128.925995	41.857307	-2.557752	140.018005	37.339813	35.796894	138.788559	39.59856	16.619571	139.403282	-83.564732	6.435673	118.448708
14.040306	3.50532	136.213425	-21.864132	11.433105	128.880066	42.001968	-2.580686	139.973663	37.414375	35.740704	138.650055	39.7081715	16.580009	139.311859	-83.4364355	6.286201	118.448273
13.821837	1.645102	136.176254	-21.775612	11.34486	128.827728	42.1259	-2.587948	139.834854	37.466465	35.703075	138.530121	39.7961825	16.5575635	139.1824875	-83.3474065	6.1321565	118.4729685
13.389654	-0.175236	136.083908	-21.751875	11.291805	128.752823	42.209389	-2.613865	139.687378	37.481937	35.66011	138.381668	39.845663	16.5231225	139.034523	-83.349413	6.0604875	118.471123
12.530933	-2.808609	135.855301	-21.696993	11.236076	128.577179	42.279663	-2.61546	139.474075	37.457069	35.599072	138.139801	39.868366	16.491806	138.806938	-83.262352	5.980346	118.34742
11.674548	-4.465715	135.731903	-21.664566	11.225137	128.483932	42.302998	-2.582246	139.354294	37.451752	35.591976	137.915344	39.877375	16.504865	138.634819	-83.206507	5.945409	118.333045
10.730955	-6.0468	135.598999	-21.638298	11.201814	128.482498	42.313488	-2.5021	139.269714	37.460915	35.60289	137.604523	39.8872015	16.550395	138.4371185	-83.1637975	5.853233	118.5278775
9.593294	-7.574286	135.459366	-21.605833	11.151642	128.605804	42.331676	-2.38699	139.113113	37.46146	35.635151	137.29567	39.896568	16.6240805	138.2043915	-83.108234	5.6792035	119.0072165
8.372033	-9.006178	135.355072	-21.564631	11.08271	128.803162	42.380257	-2.311415	138.991623	37.423519	35.640934	137.007553	39.901888	16.6647595	137.999588	-83.03115	5.5006605	119.606736
6.947847	-10.371514	135.334778	-21.547117	10.966938	129.072937	42.44767	-2.250095	138.906403	37.389839	35.597904	136.723953	39.9187545	16.6739045	137.815178	-83.0129885	5.2599715	120.330696
5.421101	-11.622658	135.323776	-21.510231	10.80659	129.389069	42.509216	-2.23525	138.847488	37.343552	35.5313	136.46167	39.926384	16.648025	137.654579	-82.946846	4.965155	121.123559
2.860763	-13.367626	135.42749	-21.466391	10.46934	129.938004	42.626556	-2.282557	138.781464	37.278946	35.382729	136.100616	39.952751	16.550086	137.44104	-82.885533	4.388594	122.434968
1.056073	-14.392116	135.512375	-21.434404	10.214071	130.334518	42.696159	-2.355806	138.720444	37.213261	35.231964	135.862	39.95471	16.438079	137.291222	-82.823518	3.990063	123.377814
-0.899213	-15.328836	135.631531	-21.40403	9.940962	130.747604	42.756046	-2.452504	138.60257	37.180012	35.050938	135.647018	39.968029	16.299217	137.124794	-82.776089	3.582707	124.370414
-2.882388	-16.17103	135.659195	-21.378719	9.670685	131.162399	42.785694	-2.5825	138.499054	37.120083	34.87278	135.463043	39.9528885	16.14514	136.9810485	-82.7103265	3.19623	125.3437495
-5.010711	-16.887573	135.719025	-21.375319	9.419718	131.569366	42.796951	-2.716725	138.38533	37.056671	34.697018	135.333771	39.926811	15.9901465	136.8595505	-82.677449	2.8492895	126.2791815
-7.163589	-17.509422	135.75412	-21.372309	9.203148	131.931335	42.816219	-2.799406	138.275803	37.003155	34.540237	135.279648	39.909687	15.8704155	136.7777255	-82.654305	2.5358805	127.0849445
-9.412991	-18.024422	135.700668	-21.375538	9.032804	132.195389	42.81617	-2.864783	138.201874	36.925804	34.429768	135.261795	39.870987	15.7824925	136.7318345	-82.622063	2.2831155	127.6589435
-12.84105	-18.549158	135.519226	-21.402647	8.87276	132.459427	42.751865	-2.865718	138.045685	36.769493	34.349369	135.193451	39.760679	15.7418255	136.619568	-82.565973	2.0036945	128.299286
-15.188919	-18.759069	135.393661	-21.411482	8.811489	132.641724	42.702583	-2.846853	137.845322	36.658138	34.318626	135.071228	39.6803605	15.7358865	136.458275	-82.5033245	1.8870915	128.825173
-17.60321	-18.819031	135.419876	-21.391579	8.776367	132.900009	42.651604	-2.834351	137.59462	36.554562	34.25893	134.855377	39.603083	15.7122895	136.2249985	-82.386241	1.8404445	129.5750195
-20.019203	-18.801327	135.542389	-21.333355	8.719581	133.267014	42.609455	-2.835052	137.312836	36.48019	34.157051	134.588165	39.5448225	15.6609995	135.9505005	-82.2115325	1.7781625	130.5835275
-22.489531	-18.620518	136.020889	-21.265018	8.636161	133.851273	42.550777	-2.867915	136.921494	36.410389	33.990707	134.227173	39.480583	15.561396	135.5743335	-82.010619	1.710926	132.1282125
-24.932842	-18.332161	136.726456	-21.171106	8.48544	134.68486	42.497421	-2.970404	136.474716	36.300236	33.770294	133.80751	39.3988285	15.399945	135.141113	-81.7410405	1.570935	134.228607
-27.321377	-17.948441	137.60405	-21.06613	8.240395	135.713394	42.383572	-3.109135	135.974213	36.157028	33.518555	133.522842	39.2703	15.20471	134.7485275	-81.40256	1.27608	136.6782605
-30.869961	-17.192532	139.50351	-20.930559	7.761975	137.551498	42.126419	-3.321315	135.323593	35.935341	33.066948	133.369308	39.03088	14.8728165	134.3464505	-80.891998	0.6511335	140.7565455
-33.117928	-16.574068	141.086823	-20.86521	7.436462	138.92395	41.87785	-3.450353	134.949722	35.706703	32.795582	133.345276	38.7922765	14.6726145	134.147499	-80.5226965	0.200309499999998	143.700401
-35.234394	-15.808436	142.876816	-20.786541	7.107326	140.327316	41.603302	-3.532696	134.671967	35.427265	32.557877	133.350403	38.5152835	14.5125905	134.011185	-80.0883655	-0.297938499999999	146.643447
-37.19907	-14.993711	144.746475	-20.713997	6.807829	141.724731	41.336704	-3.594917	134.451187	35.142109	32.341541	133.403564	38.2394065	14.373312	133.9273755	-79.6674005	-0.757654	149.5220865
-39.080345	-14.074527	146.572968	-20.655823	6.565985	143.038818	41.056778	-3.669211	134.270721	34.858925	32.190346	133.526794	37.9578515	14.2605675	133.8987575	-79.2694975	-1.1285975	152.1788785
-40.809738	-13.119009	148.209427	-20.652184	6.34175	144.159042	40.775444	-3.735105	134.181946	34.573494	32.050381	133.683853	37.674469	14.157638	133.9328995	-78.978837	-1.474138	154.3851845
-42.475937	-12.074411	149.458755	-20.724669	6.172428	144.964569	40.496029	-3.797035	134.068268	34.309906	31.904083	133.808456	37.4029675	14.053524	133.938362	-78.8523055	-1.708668	155.990776
-44.846966	-10.441205	150.280273	-21.058283	6.028261	145.364548	40.086395	-3.985977	134.001862	33.914124	31.741589	133.865601	37.0002595	13.877806	133.9337315	-79.1168255	-1.821284	156.7953645
-46.357651	-9.281566	150.202271	-21.375902	5.996711	145.108719	39.807545	-4.125484	133.980637	33.688332	31.624371	133.854202	36.7479385	13.7494435	133.9174195	-79.4997425	-1.7560215	156.3000185
-47.724094	-8.068669	149.840485	-21.695606	5.957807	144.694656	39.555378	-4.27853	133.907974	33.435875	31.527233	133.689575	36.4956265	13.6243515	133.7987745	-79.8868385	-1.7087375	155.5905375
-48.886276	-6.7996	149.457962	-21.976931	5.947544	144.22963	39.325748	-4.430384	133.801193	33.223717	31.42502	133.456085	36.2747325	13.497318	133.628639	-80.2285945	-1.60223	154.830621
-49.834949	-5.453929	149.200531	-22.177446	5.975785	143.898254	39.089001	-4.550996	133.660095	33.03437	31.301514	133.158737	36.0616855	13.375259	133.409416	-80.4165775	-1.423689	154.387092
-50.527119	-4.010495	149.103088	-22.337351	6.027359	143.697845	38.857025	-4.673977	133.537949	32.850609	31.197321	132.867538	35.853817	13.261672	133.2027435	-80.528519	-1.206954	154.1929465
-51.049828	-2.499617	149.200516	-22.472797	6.109949	143.66507	38.629292	-4.795435	133.445175	32.706142	31.102081	132.607895	35.667717	13.153323	133.026535	-80.613311	-0.933424999999998	154.303605
-51.441372	-0.118972	149.341965	-22.732563	6.243456	143.804886	38.302399	-4.91818	133.444427	32.49287	30.975365	132.426071	35.3976345	13.0285925	132.935249	-80.8627605	-0.5416805	154.674523
-51.544975	1.573448	149.308517	-22.932667	6.34449	143.884201	38.103985	-4.939378	133.556488	32.338623	30.948696	132.396423	35.221304	13.004659	132.9764555	-81.086638	-0.315678999999999	154.7919465
-51.526726	3.216194	148.899033	-23.184044	6.437375	143.823318	37.945477	-4.880459	133.704071	32.182632	31.01685	132.507233	35.0640545	13.0681955	133.105652	-81.4321425	-0.193445500000001	154.540984
-51.382683	4.941089	148.074097	-23.502234	6.475189	143.504578	37.822338	-4.837524	133.828003	32.056721	31.123213	132.686417	34.9395295	13.1428445	133.25721	-81.9439975	-0.192466499999998	153.751946
-51.171089	6.68196	147.054688	-23.848532	6.581158	142.979752	37.577362	-4.83135	133.798111	31.958157	31.238682	132.856644	34.7677595	13.203666	133.3273775	-82.4648235	-0.0413499999999996	152.6321265
-50.778961	8.513921	145.90062	-24.204973	6.70857	142.278809	37.255188	-4.832003	133.647949	31.886753	31.333956	132.943008	34.5709705	13.2509765	133.2954785	-82.9809165	0.1661635	151.2621395
-50.261627	10.39685	144.817215	-24.523438	6.903748	141.56076	36.889874	-4.845961	133.378998	31.865299	31.420603	133.061951	34.3775865	13.287321	133.2204745	-83.4244625	0.520175	149.9010455
-49.122971	13.311392	143.148926	-24.940115	7.292727	140.512939	36.501198	-4.741498	133.245331	31.938951	31.643074	133.533661	34.2200745	13.450788	133.389496	-84.1003045	1.134666	147.636382
-48.220592	15.230743	142.223297	-25.224564	7.624899	139.935455	36.33165	-4.613623	133.384964	32.105137	31.899622	134.116882	34.2183935	13.6429995	133.750923	-84.6675215	1.6067985	146.119987
-47.143318	17.150953	141.457886	-25.478092	7.904585	139.508026	36.201359	-4.457724	133.699554	32.315472	32.16328	134.909302	34.2584155	13.852778	134.304428	-85.2145995	1.956392	144.711624
-45.974457	18.96578	140.969604	-25.74085	8.195369	139.176483	36.136776	-4.343817	134.126892	32.517006	32.440998	135.893448	34.326891	14.0485905	135.01017	-85.808591	2.3421475	143.342796
-44.664898	20.776815	140.663971	-25.950012	8.496182	139.009811	36.056648	-4.21674	134.577042	32.678913	32.726788	136.876129	34.3677805	14.255024	135.7265855	-86.2678045	2.73734	142.2930365
-43.273422	22.470961	140.550232	-26.118103	8.809126	138.941223	36.063309	-4.076819	135.10495	32.817081	33.006519	137.713593	34.440195	14.46485	136.4092715	-86.676401	3.153402	141.4731745
-41.771362	24.104158	140.508072	-26.211098	9.114723	138.875763	36.090218	-3.961729	135.58548	32.97905	33.23381	138.504272	34.534634	14.6360405	137.044876	-86.95683	3.5934055	140.70665
-39.39241	26.280741	140.603394	-26.248503	9.482294	138.799194	36.187027	-3.878077	136.164627	33.200741	33.464813	139.46344	34.693884	14.793368	137.8140335	-87.19089	4.17122	139.7843545
-37.753239	27.551483	140.67926	-26.289585	9.616002	138.747269	36.254086	-3.889321	136.481354	33.343269	33.570568	139.980408	34.7986775	14.8406235	138.230881	-87.3778475	4.3913805	139.263657
-36.067314	28.714314	140.789261	-26.290628	9.732578	138.742371	36.333969	-3.937285	136.735626	33.441986	33.595955	140.383789	34.8879775	14.829335	138.5597075	-87.4692335	4.635821	138.9250345
-34.379158	29.741018	140.816925	-26.307796	9.812698	138.825089	36.458237	-4.053378	137.029999	33.549911	33.535225	140.585983	35.004074	14.7409235	138.807991	-87.619666	4.8844725	138.842187
-32.643463	30.716345	140.744049	-26.299229	9.987469	138.990646	36.619423	-4.166104	137.41156	33.602505	33.522076	140.636856	35.110964	14.677986	139.024208	-87.709422	5.296952	138.957084
-30.889093	31.582209	140.548462	-26.32308	10.162236	139.168854	36.809502	-4.196761	137.868134	33.647598	33.599419	140.621124	35.22855	14.701329	139.244629	-87.87471	5.623143	139.093079
-29.174397	32.374081	140.205948	-26.3722	10.316628	139.262817	37.007519	-4.188566	138.362823	33.629646	33.764099	140.627869	35.3185825	14.7877665	139.495346	-88.0629825	5.8454895	139.030288
-26.635138	33.402081	139.75386	-26.512787	10.524895	139.258774	37.212856	-4.071925	139.004532	33.528099	34.040051	140.681824	35.3704775	14.984063	139.843178	-88.3960515	6.065727	138.67437
-24.92263	34.020073	139.539474	-26.640024	10.657018	139.184998	37.223644	-4.003022	139.274994	33.460312	34.200058	140.806198	35.341978	15.098518	140.040596	-88.622026	6.215518	138.3294
-23.232437	34.548203	139.587585	-26.752981	10.756558	139.083633	37.181931	-3.934248	139.457748	33.452843	34.34185	140.991577	35.317387	15.203801	140.2246625	-88.823349	6.309315	137.9426035
-21.58868	34.994705	139.822739	-26.850876	10.836325	138.957016	37.121983	-3.884674	139.563934	33.494587	34.485691	141.302948	35.308285	15.3005085	140.433441	-89.010037	6.3721415	137.480591
-19.938688	35.407429	140.288315	-26.927101	10.909082	138.83136	37.062244	-3.881128	139.614502	33.57045	34.581303	141.67421	35.316347	15.3500875	140.644356	-89.170549	6.4680765	137.018364
-18.367416	35.66275	140.920258	-26.974123	10.968557	138.762039	36.98217	-3.889735	139.589172	33.684799	34.603546	142.101959	35.3334845	15.3569055	140.8455655	-89.2817305	6.5802085	136.6785125
-16.741802	35.865047	141.662537	-26.987556	11.032536	138.740936	36.906391	-3.908003	139.554199	33.80558	34.579407	142.541519	35.3559855	15.335702	141.047859	-89.3310975	6.72937	136.434013
-14.423614	35.91238	142.822296	-26.959154	11.172831	138.76384	36.893261	-3.888658	139.491455	34.016045	34.536163	143.173859	35.454653	15.3237525	141.332657	-89.372961	7.0219095	136.195023
-12.926819	35.835342	143.457611	-26.919233	11.302874	138.749512	36.926758	-3.843645	139.466949	34.129421	34.521027	143.605011	35.5280895	15.338691	141.53598	-89.3665555	7.267057	135.963044
-11.460459	35.613457	143.964096	-26.868868	11.467161	138.704605	36.980145	-3.778484	139.452438	34.201138	34.496872	143.950302	35.5906415	15.359194	141.70137	-89.3283775	7.575128	135.70784
-10.053272	35.258034	144.210281	-26.825691	11.656914	138.617462	37.060162	-3.685543	139.450226	34.245499	34.486481	144.259872	35.6528305	15.400469	141.855049	-89.3042125	7.913359	135.379875
-8.736718	34.817005	144.331345	-26.819328	11.844556	138.473373	37.157936	-3.586425	139.519806	34.229404	34.497498	144.493591	35.69367	15.4555365	142.0066985	-89.332326	8.2335755	134.9400475
-7.465372	34.188957	144.287689	-26.807293	12.005802	138.227966	37.215034	-3.488453	139.667679	34.234653	34.597462	144.727951	35.7248435	15.5545045	142.197815	-89.3394295	8.4570995	134.258117
-6.26478	33.417694	144.062012	-26.796917	12.184951	137.972122	37.269001	-3.40286	139.839462	34.249416	34.689266	144.927795	35.7592085	15.643203	142.3836285	-89.3530425	8.726699	133.5606155
-4.631868	32.036167	143.567627	-26.755175	12.497764	137.70343	37.372932	-3.36127	140.135376	34.268776	34.757771	144.983429	35.820854	15.6982505	142.5594025	-89.331204	9.2972775	132.8474575
-3.638376	30.897484	143.220093	-26.689085	12.694861	137.608932	37.487549	-3.350725	140.357513	34.383175	34.810925	144.93924	35.935362	15.7301	142.6483765	-89.313532	9.659622	132.5694875
-2.747043	29.672998	142.778671	-26.611292	12.894887	137.57164	37.63821	-3.379213	140.631287	34.524239	34.850426	144.832031	36.0812245	15.7356065	142.731659	-89.3038085	10.0541675	132.411621
-1.963483	28.269518	142.425125	-26.527149	13.062607	137.638199	37.802242	-3.406579	140.952377	34.677574	34.898174	144.649567	36.239908	15.7457975	142.800972	-89.294206	10.3794165	132.475426
-1.333984	26.733091	142.164291	-26.443169	13.174155	137.795395	37.976234	-3.399885	141.245087	34.832397	34.965916	144.469376	36.4043155	15.7830155	142.8572315	-89.2906535	10.5652945	132.7335585
-0.864362	25.120712	141.998032	-26.35338	13.243714	138.01976	38.136436	-3.376455	141.491898	34.966087	34.988255	144.286484	36.5512615	15.8059	142.889191	-89.2580215	10.681528	133.150329
-0.488733	23.396547	141.90065	-26.271885	13.261205	138.317169	38.300098	-3.380399	141.697006	35.057007	34.965107	144.080078	36.6785525	15.792354	142.888542	-89.2223225	10.730056	133.745796
-0.175375	20.690704	141.814728	-26.141766	13.194068	138.920792	38.512981	-3.451008	142.000687	35.20755	34.884159	143.782227	36.8602655	15.7165755	142.891457	-89.1437975	10.6715605	134.950127
-0.129086	18.82493	141.881409	-26.053286	13.122275	139.418655	38.661133	-3.482765	142.151978	35.29813	34.847656	143.564743	36.9796315	15.6824455	142.8583605	-89.0862035	10.5621045	135.9789495
-0.164658	16.970505	141.943512	-25.935888	13.035135	139.932312	38.7962	-3.473063	142.299026	35.37849	34.806793	143.393723	37.087345	15.666865	142.8463745	-88.959121	10.403405	137.0182495
-0.305718	15.074651	142.092316	-25.803265	12.949464	140.440308	38.975151	-3.451922	142.434647	35.475792	34.825512	143.191498	37.2254715	15.686795	142.8130725	-88.8320015	10.212133	138.0675435
-0.545298	13.217375	142.253738	-25.635084	12.858857	140.873093	39.223289	-3.44733	142.628784	35.562725	34.870037	143.006927	37.393007	15.7113535	142.8178555	-88.663175	10.0063605	138.9283305
-0.857039	11.398495	142.553268	-25.462547	12.770255	141.241379	39.479565	-3.467879	142.887177	35.658375	34.868805	142.790253	37.56897	15.700463	142.838715	-88.494064	9.840047	139.644043
-1.285601	9.628809	142.895523	-25.293243	12.684946	141.539063	39.746964	-3.494635	143.164246	35.756363	34.841347	142.554001	37.7516635	15.673356	142.8591235	-88.3381495	9.696536	140.2190025
-1.980701	7.138806	143.371445	-25.055811	12.553456	141.830307	40.057964	-3.494427	143.610336	35.913551	34.819546	142.194717	37.9857575	15.6625595	142.9025265	-88.0973795	9.4443525	140.7580875
-2.611509	5.568488	143.661057	-24.920862	12.41491	141.947601	40.240108	-3.45556	143.810791	36.018948	34.823494	142.002625	38.129528	15.683967	142.906708	-87.971252	9.145853	140.988494
-3.194227	4.089173	143.744843	-24.800541	12.225126	142.03331	40.403019	-3.442162	143.869919	36.134674	34.808746	141.848465	38.2688465	15.683292	142.859192	-87.8699285	8.76696	141.207428
-3.894052	2.674531	143.707413	-24.664951	11.971369	142.04007	40.542534	-3.472889	143.820709	36.235531	34.771591	141.748779	38.3890325	15.649351	142.784744	-87.7189345	8.293387	141.295396
-4.692113	1.317053	143.480652	-24.542198	11.658229	141.959595	40.685349	-3.557057	143.652527	36.35194	34.659336	141.734909	38.5186445	15.5511395	142.693718	-87.6030405	7.7653185	141.225472
-5.457097	0.060405	142.988953	-24.432898	11.32379	141.819855	40.77631	-3.68742	143.382568	36.439724	34.488182	141.807297	38.608017	15.400381	142.5949325	-87.473813	7.247199	141.0447775
-6.341672	-1.149265	142.489166	-24.318516	11.006933	141.665695	40.850704	-3.81811	143.047256	36.514656	34.254559	141.94606	38.68268	15.2182245	142.496658	-87.319712	6.7956415	140.834732
-7.725077	-2.853323	141.758911	-24.119907	10.642573	141.4552	41.025146	-3.961434	142.583145	36.621086	34.0028	142.151138	38.823116	15.020683	142.3671415	-87.06293	6.264463	140.5432585
-8.694963	-3.877399	141.484039	-23.947189	10.492385	141.34668	41.212013	-3.978636	142.377945	36.699848	33.93774	142.259628	38.9559305	14.979552	142.3187865	-86.8503085	6.005218	140.3745735
-9.730852	-4.885572	141.394547	-23.776825	10.41175	141.229813	41.430794	-3.923889	142.302383	36.766167	33.941319	142.265869	39.0984805	15.008715	142.284126	-86.6521305	5.814785	140.1755
-10.844027	-5.870636	141.386063	-23.632093	10.330402	141.088074	41.622837	-3.843586	142.286438	36.826153	34.034618	142.085281	39.224495	15.095516	142.1858595	-86.488681	5.565288	139.9902885
-12.008122	-6.741502	141.382568	-23.526524	10.217798	140.896683	41.763695	-3.767918	142.247467	36.865376	34.13739	141.826309	39.3145355	15.184736	142.036888	-86.3675835	5.25086	139.756478
-13.190124	-7.633482	141.273819	-23.445667	10.084754	140.690002	41.856533	-3.728928	142.149399	36.849586	34.185738	141.533432	39.3530595	15.228405	141.8414155	-86.2443935	4.941103	139.5385885
-14.45499	-8.485841	141.108521	-23.374193	9.903759	140.523636	41.941555	-3.744407	142.014359	36.820431	34.132305	141.227173	39.380993	15.193949	141.620766	-86.129379	4.613569	139.426506
-16.384285	-9.642527	140.960281	-23.225988	9.559524	140.420975	42.079975	-3.859072	141.751877	36.837872	33.939995	140.838715	39.4589235	15.0404615	141.295296	-85.9108995	4.0785865	139.546654
-17.717171	-10.337605	140.969299	-23.075842	9.316549	140.509094	42.19445	-3.906076	141.573669	36.872101	33.78426	140.630035	39.5332755	14.939092	141.101852	-85.6849595	3.694006	139.916336
-19.044603	-10.877893	141.165985	-22.862297	9.10038	140.715973	42.374699	-3.923966	141.438217	36.96637	33.660992	140.440613	39.6705345	14.868513	140.939415	-85.3951285	3.332247	140.492531
-20.347687	-11.402305	141.494156	-22.618343	8.900719	141.004761	42.612713	-3.908706	141.365799	37.103153	33.588364	140.256775	39.857933	14.839829	140.811287	-85.094619	2.961609	141.198235
-21.7395	-11.786084	141.950638	-22.370382	8.715849	141.26358	42.889709	-3.915619	141.386002	37.228577	33.516632	140.057358	40.059143	14.8005065	140.72168	-84.799907	2.6311915	141.80548
-23.08543	-12.066041	142.454193	-22.137676	8.530445	141.469055	43.141193	-3.939008	141.437866	37.340401	33.396538	139.833145	40.240797	14.728765	140.6355055	-84.516149	2.332125	142.3026045
-24.433676	-12.243882	142.883774	-21.932619	8.336564	141.597992	43.34721	-4.024808	141.506012	37.437286	33.245617	139.554214	40.392248	14.6104045	140.530113	-84.257486	2.0627235	142.665871
-26.552122	-12.236316	143.403152	-21.702147	8.072953	141.683655	43.555939	-4.205835	141.519272	37.502731	33.005577	139.002075	40.529335	14.399871	140.2606735	-83.933629	1.746035	143.1066365
-27.930046	-12.073268	143.576385	-21.56621	7.908902	141.677139	43.662342	-4.327576	141.427429	37.502804	32.858288	138.611923	40.582573	14.265356	140.019676	-83.714993	1.552448	143.334602
-29.27634	-11.791909	143.634384	-21.405741	7.739998	141.649368	43.766216	-4.396557	141.250122	37.52092	32.716671	138.214035	40.643568	14.160057	139.7320785	-83.45505	1.319939	143.5666575
-30.57535	-11.334661	143.639801	-21.228085	7.569946	141.622955	43.875359	-4.460083	141.029373	37.531956	32.594887	137.858521	40.7036575	14.067402	139.443947	-83.1598275	1.07249	143.801963
-31.838299	-10.71298	143.574677	-21.038641	7.393108	141.637558	43.992405	-4.494359	140.773743	37.610935	32.465511	137.570648	40.80167	13.985576	139.1721955	-82.878952	0.80064	144.1029205
-33.013474	-10.004402	143.50766	-20.809521	7.210094	141.718719	44.143913	-4.518561	140.45517	37.683479	32.385712	137.333954	40.913696	13.9335755	138.894562	-82.532738	0.4866125	144.542876
-34.164879	-9.081231	143.600464	-20.550026	7.01521	141.895844	44.258533	-4.528458	140.046661	37.778145	32.300549	137.09169	41.018339	13.8860455	138.5691755	-82.118391	0.144374500000001	145.2225125
-35.647793	-7.442672	144.01329	-20.133608	6.713358	142.388977	44.40094	-4.512456	139.336609	37.890186	32.156967	136.745316	41.145563	13.8222555	138.0409625	-81.412779	-0.3955395	146.7369915
-36.552898	-6.169093	144.394653	-19.843136	6.503765	142.803268	44.51178	-4.500123	138.854355	37.972775	32.057972	136.638718	41.2422775	13.7789245	137.7465365	-80.9285495	-0.7713945	147.8599995
-37.292458	-4.825276	144.822723	-19.558941	6.278033	143.246704	44.605873	-4.467728	138.425415	38.055565	31.95644	136.612091	41.330719	13.744356	137.518753	-80.448601	-1.18829	148.974655
-37.984699	-3.360616	145.288986	-19.299519	6.043636	143.67897	44.674599	-4.416474	138.066925	38.120258	31.89443	136.653488	41.3974285	13.738978	137.3602065	-79.9964665	-1.651706	149.9977335
-38.506241	-1.839823	145.763214	-19.090887	5.796795	144.099152	44.68943	-4.381576	137.731583	38.1889	31.868887	136.695709	41.439165	13.7436555	137.213646	-79.620939	-2.1500655	150.984658
-38.965103	-0.253267	146.251862	-18.927877	5.598568	144.469955	44.640083	-4.345929	137.415268	38.227081	31.871006	136.735672	41.433582	13.7625385	137.07547	-79.289336	-2.5654025	151.86444
-39.252125	1.416566	146.663773	-18.808205	5.425151	144.714218	44.558804	-4.311913	137.116989	38.233246	31.898441	136.786133	41.396025	13.793264	136.951561	-79.012435	-2.942962	152.476875
-39.480885	3.968879	147.2388	-18.680658	5.297868	145.038315	44.406353	-4.239042	136.683899	38.23819	31.970177	136.763794	41.3222715	13.8655675	136.7238465	-78.6835875	-3.2698315	153.3527835
-39.464931	5.722988	147.510422	-18.624077	5.243442	145.18158	44.287621	-4.17752	136.453491	38.296341	32.083324	136.714493	41.291981	13.952902	136.583992	-78.540135	-3.466018	153.779168
-39.332893	7.449109	147.696106	-18.612286	5.208284	145.255798	44.179787	-4.122776	136.26207	38.371033	32.224365	136.681717	41.27541	14.0507945	136.4718935	-78.499982	-3.6342265	154.0397025
-39.048512	9.19792	147.759872	-18.659943	5.180737	145.270569	44.050873	-4.088436	136.100571	38.408657	32.364037	136.702026	41.229765	14.1378005	136.4012985	-78.549651	-3.7763265	154.1398395
-38.653793	10.901685	147.750366	-18.740252	5.156632	145.230026	43.906586	-4.068056	135.968979	38.442684	32.457848	136.743195	41.174635	14.194896	136.356087	-78.655139	-3.881632	154.103965
-38.085457	12.575704	147.64563	-18.866774	5.120884	145.131165	43.750877	-4.077567	135.887024	38.461727	32.513844	136.901611	41.106302	14.2181385	136.3943175	-78.83985	-3.9763705	153.8680125
-37.395576	14.200382	147.480515	-19.013964	5.097676	144.959595	43.631485	-4.126791	135.853119	38.468304	32.524025	137.152832	41.0498945	14.198617	136.5029755	-79.0778225	-4.003265	153.4162145
-36.07024	16.572777	147.023041	-19.310287	5.098793	144.586823	43.504517	-4.246852	135.978455	38.540165	32.490204	137.745499	41.022341	14.121676	136.861977	-79.642915	-3.92409	152.311669
-35.060669	18.009892	146.61557	-19.521992	5.142043	144.204529	43.445347	-4.330222	136.120636	38.662567	32.488895	138.20871	41.053957	14.0793365	137.164673	-80.097941	-3.7952505	151.244385
-33.87207	19.472725	146.127411	-19.769358	5.243021	143.719666	43.375607	-4.421932	136.244537	38.761475	32.528397	138.754898	41.068541	14.0532325	137.4997175	-80.607257	-3.5671905	149.9396145
-32.612545	20.796013	145.729446	-20.037239	5.39279	143.227905	43.258823	-4.459455	136.325821	38.804646	32.563515	139.282364	41.0317345	14.05203	137.8040925	-81.1062125	-3.26645	148.6517175
-31.25791	22.029585	145.400589	-20.30501	5.59941	142.775803	43.151104	-4.45782	136.392151	38.812454	32.633717	139.783295	40.981779	14.0879485	138.087723	-81.591799	-2.8891285	147.463883
-29.819292	23.15905	145.088013	-20.540009	5.852098	142.359299	43.092495	-4.377489	136.584915	38.807381	32.749332	140.309464	40.949938	14.1859215	138.4471895	-82.029956	-2.4817255	146.2714085
-28.3258	24.132162	144.855011	-20.739594	6.108571	142.053192	43.095394	-4.274782	136.881409	38.804306	32.911377	140.893814	40.94985	14.3182975	138.8876115	-82.429038	-2.1011555	145.2187725
-25.902018	25.287746	144.595184	-21.004955	6.561132	141.81163	43.208565	-4.21366	137.528259	38.84552	33.164593	141.672058	41.0270425	14.4754665	139.6001585	-83.0369525	-1.3532025	144.0231015
-24.272635	25.864893	144.440887	-21.174446	6.854065	141.692307	43.287937	-4.194244	137.987137	38.872387	33.328568	142.181	41.080162	14.567162	140.0840685	-83.429054	-0.859031999999997	143.3005455
-22.603436	26.280836	144.281143	-21.334213	7.164876	141.61557	43.353737	-4.146201	138.446274	38.853588	33.465897	142.627304	41.1036625	14.659848	140.536789	-83.7720885	-0.330096000000001	142.694351
-20.891867	26.563829	144.144348	-21.491993	7.470839	141.554214	43.393219	-4.103449	138.913696	38.799908	33.610653	142.987854	41.0965635	14.753602	140.950775	-84.0805495	0.188076000000001	142.157653
-19.243221	26.657108	144.032486	-21.63096	7.760772	141.48999	43.432728	-4.039432	139.34021	38.768154	33.748741	143.274506	41.100441	14.8546545	141.307358	-84.362361	0.666889499999998	141.672622
-17.558266	26.644186	143.912735	-21.781326	8.04	141.426514	43.459976	-3.990848	139.738266	38.684498	33.874077	143.514969	41.072237	14.9416145	141.6266175	-84.634889	1.1383855	141.2264105
-15.984443	26.492605	143.774887	-21.941236	8.315609	141.357193	43.438072	-3.945033	140.087601	38.57753	33.988564	143.709534	41.007801	15.0217655	141.8985675	-84.890273	1.6094525	140.8158185
-13.590556	25.967323	143.554688	-22.168184	8.724306	141.26767	43.355869	-3.928351	140.558609	38.457016	34.099953	143.88028	40.9064425	15.085801	142.2194445	-85.2428105	2.362811	140.3158955
-12.121849	25.499821	143.45993	-22.308611	8.983597	141.231155	43.273632	-3.924417	140.834183	38.401707	34.175152	143.911011	40.8376695	15.1253675	142.372597	-85.4548915	2.8418265	140.089713
-10.659495	24.885715	143.370697	-22.446653	9.247482	141.220062	43.183926	-3.880487	141.047485	38.348446	34.256561	143.921402	40.766186	15.188037	142.4844435	-85.659492	3.306927	139.9556805
-9.243582	24.183821	143.185043	-22.565983	9.55064	141.16655	43.122051	-3.848996	141.298859	38.280228	34.347851	143.912643	40.7011395	15.2494275	142.605751	-85.8331055	3.8518525	139.727349
-7.951973	23.408564	143.037659	-22.682344	9.88022	141.134338	43.04805	-3.759439	141.532867	38.201096	34.434788	143.875763	40.624573	15.3376745	142.704315	-85.989261	4.4227655	139.564361
-6.671489	22.541109	142.885834	-22.801109	10.256179	141.11673	42.984436	-3.66166	141.798157	38.120758	34.566147	143.807465	40.552597	15.4522435	142.802811	-86.154815	5.0601145	139.430649
-5.538695	21.674021	142.76767	-22.895077	10.661143	141.150391	42.924187	-3.554474	142.111298	38.036674	34.705578	143.653412	40.4804305	15.575552	142.882355	-86.2705845	5.746734	139.418427
-3.921	20.205105	142.73204	-22.987474	11.225978	141.250092	42.819206	-3.305813	142.551498	38.025711	35.032429	143.423737	40.4224585	15.863308	142.9876175	-86.3974065	6.588648	139.5125665
-2.977393	19.234673	142.747864	-23.028088	11.574676	141.311218	42.768715	-3.175147	142.841904	38.048912	35.215496	143.283798	40.4088135	16.0201745	143.062851	-86.4649895	7.1291775	139.559585
-2.128068	18.185741	142.845322	-23.066711	11.86766	141.368942	42.71888	-3.085062	143.119949	38.077816	35.346592	143.175217	40.398348	16.130765	143.147583	-86.53177	7.604555	139.590301
-1.352975	17.123573	142.96965	-23.096825	12.119993	141.386993	42.669132	-3.013787	143.383667	37.777931	35.115318	143.389542	40.2235315	16.0507655	143.3866045	-86.4171815	8.1892205	139.3873815
-0.695608	16.118055	143.113174	-23.137259	12.332794	141.395813	42.638031	-2.95761	143.624146	38.073509	35.459824	143.202896	40.35577	16.251107	143.413521	-86.630288	8.414481	139.378105
-0.129042	15.065853	143.236725	-23.177225	12.49668	141.412262	42.566708	-2.886439	143.815826	38.062366	35.524197	143.269379	40.314537	16.318879	143.5426025	-86.668987	8.674481	139.2819215
0.33241	14.033073	143.39476	-23.23056	12.644741	141.444244	42.502048	-2.800114	143.921036	38.04792	35.562698	143.292572	40.274984	16.381292	143.606804	-86.736104	8.90819	139.281684
0.893312	12.573269	143.463959	-23.275829	12.880678	141.466476	42.41444	-2.664617	143.934158	38.022121	35.668518	143.262238	40.2182805	16.5019505	143.598198	-86.7699385	9.2594055	139.334754
1.115909	11.588854	143.436584	-23.300785	13.061682	141.450394	42.379353	-2.561149	143.84845	38.018669	35.779438	143.210236	40.199011	16.6091445	143.529343	-86.800581	9.5142195	139.371445
1.246041	10.62925	143.391937	-23.327066	13.259161	141.393448	42.332592	-2.457716	143.721802	38.040771	35.883621	143.129379	40.1866815	16.7129525	143.4255905	-86.8408135	9.8053695	139.3613055
1.335899	9.693472	143.24144	-23.339581	13.466442	141.281204	42.275352	-2.360587	143.594208	38.075783	35.989994	143.058151	40.1755675	16.8147035	143.3261795	-86.8547295	10.1181805	139.2362285
1.303807	8.817451	143.102783	-23.359474	13.701767	141.155289	42.213318	-2.259623	143.474701	38.101875	36.083267	143.015106	40.1575965	16.911822	143.2449035	-86.8765445	10.491712	139.0656745
1.164232	7.920158	142.954605	-23.391352	13.939651	141.030457	42.146442	-2.152651	143.397141	38.108139	36.204945	143.013245	40.1272905	17.026147	143.205193	-86.9099945	10.853155	138.855721
0.93496	7.041549	142.841614	-23.437338	14.160587	140.936661	42.068146	-2.013899	143.357162	38.09671	36.357922	143.0289	40.082428	17.1720115	143.193031	-86.957104	11.1491625	138.680291
0.399741	5.790804	142.621689	-23.531256	14.482507	140.867844	41.914631	-1.785668	143.312912	38.022884	36.631203	143.109268	39.9687575	17.4227675	143.21109	-87.0312695	11.5422465	138.524598
-0.144384	5.008835	142.524277	-23.608328	14.683588	140.860001	41.811405	-1.634742	143.277466	37.961586	36.822601	143.181854	39.8864955	17.5939295	143.22966	-87.1031515	11.7732465	138.490342
-0.757616	4.192941	142.408829	-23.672333	14.875214	140.870316	41.726841	-1.509158	143.25441	37.906914	36.992821	143.225677	39.8168775	17.7418315	143.2400435	-87.1615435	12.0085965	138.5005885
-1.518972	3.410022	142.364166	-23.743334	15.047214	140.912216	41.6418	-1.39848	143.222534	37.863724	37.139233	143.223389	39.752762	17.8703765	143.2229615	-87.23943	12.2240515	138.6014705
-2.275987	2.659651	142.262512	-23.788506	15.224703	140.972763	41.571625	-1.291108	143.171066	37.775814	37.277905	143.160446	39.6737195	17.9933985	143.165756	-87.2507315	12.4560075	138.77977
-3.157132	1.949663	142.273773	-23.824612	15.391994	141.032974	41.552082	-1.190143	143.134338	37.657063	37.374336	143.030197	39.6045725	18.0920965	143.0822675	-87.2537965	12.6918915	138.9836805
-4.120099	1.235989	142.29216	-23.853916	15.554696	141.110733	41.534416	-1.050897	143.07251	37.538525	37.447147	142.839783	39.5364705	18.198125	142.9561465	-87.2443025	12.911267	139.2653195
-5.679294	0.220612	142.458008	-23.873844	15.771179	141.215942	41.512535	-0.79529	143.05188	37.440689	37.637703	142.520691	39.476612	18.4212065	142.7862855	-87.2243	13.1211515	139.6455985
-6.828687	-0.377352	142.638885	-23.882252	15.889327	141.27327	41.480885	-0.623275	143.091507	37.400852	37.750034	142.257324	39.4408685	18.5633795	142.6744155	-87.2053725	13.2152745	139.8721245
-8.042206	-0.941407	142.779373	-23.89411	16.007462	141.336975	41.40242	-0.47486	143.147385	37.424393	37.907562	141.993515	39.4134065	18.716351	142.57045	-87.2016265	13.298573	140.1035
-9.322216	-1.471437	142.896622	-23.907059	16.122189	141.383499	41.324009	-0.284281	143.203217	37.460407	38.099815	141.766754	39.392208	18.907767	142.4849855	-87.206326	13.336611	140.2820125
-10.638212	-1.866449	142.974823	-23.905676	16.258011	141.396179	41.25988	-0.091013	143.248642	37.480839	38.311108	141.499023	39.3703595	19.1100475	142.3738325	-87.1817115	13.4059745	140.4185255
-12.024064	-2.213056	142.921494	-23.875441	16.403126	141.347824	41.241653	0.157188	143.2323	37.495228	38.529388	141.249817	39.3684405	19.343288	142.2410585	-87.1193225	13.462964	140.4545895
-13.42303	-2.512041	142.75177	-23.833755	16.57217	141.254684	41.239872	0.433344	143.155014	37.485497	38.74139	141.10585	39.3626845	19.587367	142.130432	-87.0301945	13.556973	140.378936
-15.641231	-2.73432	142.29213	-23.691124	16.854292	141.033508	41.287174	0.871663	142.926224	37.483616	39.013386	140.814285	39.385395	19.9425245	141.8702545	-86.767643	13.7660595	140.1967615
-17.102772	-2.855771	141.855225	-23.569887	17.008274	140.860703	41.319519	1.145327	142.729904	37.539837	39.16251	140.654953	39.429678	20.1539185	141.6924285	-86.569452	13.8626295	140.0289775
-18.650017	-2.83574	141.376572	-23.457428	17.141598	140.708374	41.339653	1.373886	142.529327	37.597992	39.28418	140.544266	39.4688225	20.329033	141.5367965	-86.3836785	13.954163	139.8799515
-20.236748	-2.814678	140.889709	-23.359272	17.226797	140.601944	41.340076	1.553409	142.272491	37.643162	39.369194	140.440781	39.491619	20.4613015	141.356636	-86.210163	13.9922925	139.847252
-21.887026	-2.76198	140.487534	-23.260189	17.258778	140.563171	41.353165	1.685465	142.006546	37.655319	39.413807	140.376877	39.504242	20.549636	141.1917115	-86.02462	13.96792	139.9346305
-23.616764	-2.637153	140.356873	-23.18869	17.245358	140.646179	41.338909	1.783384	141.733139	37.632126	39.434509	140.30835	39.4855175	20.6089465	141.0207445	-85.8628975	13.8817695	140.2716135
-25.336191	-2.489946	140.482422	-23.140621	17.218975	140.83725	41.366928	1.829661	141.508514	37.579346	39.440708	140.165375	39.473137	20.6351845	140.8369445	-85.754379	13.8027655	140.8375555
-28.013554	-2.148574	141.164429	-23.06271	17.124294	141.248367	41.43969	1.872423	141.361176	37.501404	39.428055	139.840897	39.470547	20.650239	140.6010365	-85.595967	13.598349	141.8956975
-29.798178	-1.846361	141.803864	-23.052427	17.021503	141.605194	41.449505	1.903118	141.330872	37.394749	39.413734	139.537018	39.422127	20.658426	140.433945	-85.526981	13.38458	142.776443
-31.57061	-1.478988	142.566818	-23.070223	16.886959	142.038666	41.412537	1.966997	141.318817	37.22081	39.41568	139.19635	39.3166735	20.6913385	140.2575835	-85.4571195	13.0825795	143.8197485
-33.377365	-1.019359	143.470139	-23.114565	16.67705	142.637833	41.313816	2.04024	141.230698	36.953938	39.423607	138.814575	39.133877	20.7319235	140.0226365	-85.363007	12.6221765	145.2530295
-35.131393	-0.521328	144.483093	-23.193632	16.408628	143.415451	41.185734	2.067634	141.080093	36.600224	39.368172	138.424698	38.892979	20.717903	139.7523955	-85.280243	12.099353	147.0785065
-36.85191	0.124564	145.640869	-23.212614	16.07839	144.301025	41.053387	2.062615	140.912628	36.215851	39.258953	138.152832	38.634619	20.660784	139.53273	-85.059847	11.495996	149.06932
-38.48428	0.821127	146.818848	-23.19161	15.706717	145.284515	40.913742	2.030528	140.73114	35.855579	39.14407	137.992233	38.3846605	20.587299	139.3616865	-84.7678805	10.826135	151.2073435
-40.740967	2.084901	148.699646	-23.139862	15.065928	146.764786	40.699677	1.952295	140.487381	35.363152	39.002735	137.912613	38.0314145	20.477515	139.199997	-84.3111385	9.654341	154.329575
-42.107307	2.988578	149.772446	-23.113445	14.619449	147.639679	40.539169	1.916859	140.333466	35.048103	38.900574	137.951294	37.793636	20.4087165	139.14238	-84.020526	8.8301815	156.136978
-43.415211	3.996249	150.724304	-23.117928	14.202173	148.355896	40.351944	1.855873	140.164505	34.743732	38.810898	138.044876	37.547838	20.3333855	139.1046905	-83.783694	8.0709605	157.6071015
-44.591755	5.04408	151.530273	-23.134697	13.803831	148.924408	40.14698	1.791737	139.954254	34.460052	38.73003	138.145508	37.303516	20.2608835	139.049881	-83.57291	7.3467785	158.798935
-45.698219	6.16269	152.124069	-23.132767	13.412555	149.316284	39.946514	1.718505	139.74704	34.242325	38.630817	138.240601	37.0944195	20.174661	138.9938205	-83.3599535	6.650449	159.6387475
-46.668659	7.325826	152.538437	-23.141073	13.051412	149.556213	39.760437	1.633109	139.515762	34.057724	38.547386	138.362289	36.9090805	20.0902475	138.9390255	-83.1912265	6.0125765	160.1734005
-47.525372	8.53613	152.825821	-23.14292	12.721427	149.677902	39.601517	1.542526	139.292282	33.942753	38.457134	138.446243	36.772135	19.99983	138.8692625	-83.057975	5.443024	160.4865415
-48.539246	10.43491	152.972763	-23.14826	12.284245	149.615646	39.391136	1.413781	138.970749	33.889915	38.349644	138.566208	36.6405255	19.8817125	138.7684785	-82.9370455	4.6867775	160.4628135
-48.99596	11.753695	152.94519	-23.160255	12.023313	149.438995	39.273151	1.337584	138.729904	33.904289	38.33028	138.563904	36.58872	19.833932	138.646904	-82.90923	4.212694	160.231086
-49.459709	12.939299	152.767136	-23.172867	11.795649	149.183472	39.152554	1.262139	138.429367	33.906013	38.292782	138.575317	36.5292835	19.7774605	138.502342	-82.8750175	3.8138375	159.864602
-49.720226	14.21957	152.566498	-23.223969	11.577311	148.843582	39.035149	1.189175	138.068253	33.901722	38.243042	138.574814	36.4684355	19.7161085	138.3215335	-82.9163735	3.4385135	159.3656305
-49.836205	15.481509	152.333862	-23.264772	11.349864	148.458618	38.875614	1.085934	137.702011	33.894833	38.159103	138.537292	36.3852235	19.6225185	138.1196515	-82.9147675	3.0772095	158.7975845
-49.805435	16.69272	152.084442	-23.288446	11.13203	148.035858	38.72971	0.97381	137.315582	33.885323	38.025028	138.523315	36.3075165	19.499419	137.9194485	-82.8844085	2.764641	158.1522675
-49.618893	17.825447	151.861893	-23.313698	10.903501	147.62323	38.584267	0.876527	136.91925	33.882984	37.913235	138.509827	36.2336255	19.394881	137.7145385	-82.8610215	2.412121	157.5319215
-49.033115	19.422686	151.583618	-23.346605	10.634427	147.091263	38.413528	0.744526	136.43158	33.869297	37.762684	138.491577	36.1414125	19.253605	137.4615785	-82.8346225	2.015249	156.7209475
-48.468605	20.360294	151.422623	-23.364832	10.492902	146.798996	38.305519	0.674976	136.149368	33.854752	37.670082	138.509827	36.0801355	19.172529	137.3295975	-82.8097995	1.813275	156.2683945
-47.751541	21.190796	151.262436	-23.397579	10.360237	146.562515	38.220657	0.617056	135.938232	33.830578	37.613201	138.508423	36.0256175	19.1151285	137.2233275	-82.8207755	1.6053455	155.9017025
-46.900784	21.944975	151.10672	-23.44453	10.241541	146.374466	38.125095	0.549775	135.785995	33.801186	37.562092	138.526413	35.9631405	19.0559335	137.156204	-82.8522005	1.4271485	155.592728
-45.906593	22.582928	150.901764	-23.49131	10.136094	146.217361	38.056774	0.488319	135.670776	33.761658	37.487038	138.544983	35.909216	18.9876785	137.1078795	-82.891836	1.2845095	155.3268425
-44.795731	23.136093	150.652222	-23.564226	10.016372	146.073944	37.986053	0.374795	135.622986	33.724045	37.395828	138.550797	35.855049	18.8853115	137.0868915	-82.983501	1.1474325	155.0609965
-43.548595	23.566776	150.299561	-23.652117	9.881485	145.920258	37.926083	0.244448	135.609482	33.665787	37.272621	138.562668	35.795935	18.7585345	137.086075	-83.100169	1.0044355	154.754441
-41.457737	23.982372	149.705688	-23.815228	9.647631	145.689728	37.849911	-0.012384	135.594482	33.529743	37.019958	138.56723	35.689827	18.503787	137.080856	-83.320283	0.791474999999998	154.2986
-39.898918	24.132349	149.233643	-23.919889	9.479377	145.548904	37.817921	-0.181504	135.650299	33.442886	36.84922	138.589157	35.6304035	18.333858	137.119728	-83.4701815	0.624895999999996	153.97808
-38.181229	24.19408	148.732788	-24.022583	9.313023	145.414124	37.798813	-0.357979	135.763199	33.38324	36.686531	138.676956	35.5910265	18.164276	137.2200775	-83.6361925	0.461769999999998	153.6081705
-36.40329	24.119982	148.183365	-24.135052	9.157391	145.297806	37.806995	-0.554933	135.973755	33.332546	36.508858	138.787659	35.5697705	17.9769625	137.380707	-83.8398745	0.337819500000002	153.214905
-34.484184	23.952902	147.664932	-24.250681	9.010133	145.189362	37.842457	-0.779864	136.259903	33.348602	36.299759	138.931686	35.5955295	17.7599475	137.5957945	-84.0968915	0.2603185	152.7829295
-32.524944	23.712927	147.030334	-24.395195	8.906011	145.031342	37.916763	-1.055883	136.599991	33.385277	36.06057	139.142288	35.65102	17.5023435	137.8711395	-84.44141	0.3096785	152.1915445
-30.39883	23.374014	146.330841	-24.574488	8.858061	144.784531	38.011627	-1.356766	137.013931	33.476799	35.810177	139.405838	35.744213	17.2267055	138.2098845	-84.893189	0.489416499999997	151.3591775
-27.203941	22.769003	145.121674	-25.013384	8.958424	144.151566	38.152691	-1.897275	137.809784	33.67696	35.467422	140.017838	35.9148255	16.7850735	138.913811	-85.9415935	1.1317745	149.389321
-25.006958	22.235321	144.284866	-25.371513	9.100732	143.615067	38.186314	-2.214813	138.383545	33.772652	35.262081	140.534332	35.979483	16.523634	139.4589385	-86.722509	1.67783	147.7711955
-22.73877	21.612209	143.504715	-25.749758	9.336182	142.977295	38.223373	-2.52182	139.070419	33.845566	35.092224	141.111145	36.0344695	16.285202	140.090782	-87.5339855	2.387162	145.863808
-20.534307	20.904497	142.796387	-26.141363	9.587074	142.283585	38.197994	-2.793543	139.78656	33.885284	34.968632	141.777618	36.041639	16.0875445	140.782089	-88.324365	3.0866035	143.785081
-18.294916	20.067144	142.329224	-26.490747	9.892628	141.724869	38.171684	-3.01968	140.48259	33.860039	34.909863	142.416718	36.0158615	15.9450915	141.449654	-88.9973555	3.8401645	142.000084
-16.154369	19.143518	142.163788	-26.803419	10.188236	141.328033	38.140697	-3.070112	141.180176	33.77187	34.941971	142.932266	35.9562835	15.9359295	142.056221	-89.5631215	4.4405425	140.599845
-14.059255	18.093937	142.188934	-27.043999	10.46264	141.101608	38.080116	-2.976551	141.797333	33.708061	35.05529	143.485123	35.8940885	16.0393695	142.641228	-89.9820865	4.8859105	139.561988
-11.06479	16.303629	142.681305	-27.332312	10.775086	141.126266	38.089302	-2.880355	142.855652	33.572792	35.227291	144.393204	35.831047	16.173468	143.624428	-90.495671	5.376704	138.628104
-9.233534	14.972117	143.328339	-27.498775	10.910261	141.283493	38.146694	-2.908546	143.67482	33.528183	35.302486	145.165604	35.8374385	16.19697	144.420212	-90.8349885	5.623552	138.146774
-7.526005	13.542784	144.102829	-27.664837	11.005385	141.547989	38.204063	-3.051182	144.515396	33.414749	35.227585	145.991409	35.809406	16.0882015	145.2534025	-91.13908	5.9225685	137.8425755
-5.915028	11.991509	145.0121	-27.794081	11.011698	141.841339	38.240128	-3.194423	145.258423	NaN	NaN	NaN	NaN	NaN	NaN	NaN	NaN	NaN
-4.494955	10.424797	145.837891	-27.84409	10.952366	142.046036	38.231174	-3.338712	145.972214	NaN	NaN	NaN	NaN	NaN	NaN	NaN	NaN	NaN
-3.131415	8.77253	146.559296	-27.844452	10.869861	142.235489	38.220913	-3.446913	146.478088	NaN	NaN	NaN	NaN	NaN	NaN	NaN	NaN	NaN
-1.92248	7.137372	147.095734	-27.80838	10.752828	142.382568	38.228329	-3.55064	146.793762	NaN	NaN	NaN	NaN	NaN	NaN	NaN	NaN	NaN
-0.302753	4.608602	147.516708	-27.636421	10.581699	142.288773	38.373508	-3.647491	146.97435	NaN	NaN	NaN	NaN	NaN	NaN	NaN	NaN	NaN
0.569428	2.960589	147.628357	-27.533159	10.466579	142.126694	38.46154	-3.664963	146.999573	NaN	NaN	NaN	NaN	NaN	NaN	NaN	NaN	NaN
1.281394	1.277762	147.757767	-27.484032	10.36649	141.96524	38.512455	-3.671395	147.041428	NaN	NaN	NaN	NaN	NaN	NaN	NaN	NaN	NaN
1.799411	-0.355433	147.892273	-27.47361	10.284176	141.82869	38.514858	-3.635645	147.186279	NaN	NaN	NaN	NaN	NaN	NaN	NaN	NaN	NaN
2.064394	-1.96781	148.163681	-27.502298	10.210316	141.7939	38.495388	-3.595512	147.337509	33.334053	34.630856	147.200638	35.9147205	15.517672	147.2690735	-90.9193165	4.90296	136.3187265
2.132021	-3.552023	148.537704	-27.526438	10.141332	141.825592	38.470703	-3.570027	147.592529	33.282883	34.6604	147.217926	35.876793	15.5451865	147.4052275	-90.929669	4.7374775	136.2459565
2.083205	-5.086641	148.834702	-27.524338	10.073195	141.921555	38.464161	-3.503779	147.920547	33.261646	34.708244	147.303284	35.8629035	15.6022325	147.6119155	-90.9115795	4.5441575	136.2311945
1.567012	-7.27385	149.478378	-27.475733	10.021362	142.160431	38.495697	-3.40166	148.356918	33.227917	34.811718	147.402542	35.861807	15.705029	147.87973	-90.813273	4.337695	136.441132
1.034077	-8.645129	149.816238	-27.41712	10.020082	142.330582	38.578114	-3.336314	148.585602	33.2117	34.871761	147.349899	35.894907	15.7677235	147.9677505	-90.729147	4.2724405	136.6934135
0.323397	-9.913858	150.164108	-27.324614	10.020462	142.481552	38.669388	-3.289052	148.710892	33.23975	34.919357	147.163467	35.954569	15.8151525	147.9371795	-90.603797	4.2257715	137.0259245
-0.601943	-11.129583	150.499496	-27.226343	10.003165	142.615463	38.771591	-3.259359	148.754532	33.312481	34.894203	146.83049	36.042036	15.817422	147.792511	-90.494722	4.188908	137.438415
-1.61496	-12.241968	150.665573	-27.153141	9.947138	142.724564	38.872044	-3.273252	148.75116	33.388042	34.849758	146.45105	36.130043	15.788253	147.601105	-90.436325	4.106023	137.848023
-2.825477	-13.268849	150.79213	-27.085409	9.856799	142.825287	38.93692	-3.234833	148.732452	33.458973	34.82827	146.141418	36.1979465	15.7967185	147.436935	-90.3687645	3.9168795	138.213639
-4.177704	-14.206104	150.753571	-27.02986	9.737162	142.965866	39.037842	-3.147151	148.653976	33.49773	34.832497	145.895981	36.267786	15.842673	147.2749785	-90.327506	3.631651	138.6567535
-6.394271	-15.400499	150.392624	-26.959578	9.492252	143.272476	39.205345	-3.073104	148.3918	33.5411	34.861671	145.631592	36.3732225	15.8942835	147.011696	-90.2923785	3.0902205	139.533256
-8.004926	-16.10298	149.96875	-26.868671	9.292247	143.539444	39.404358	-3.088658	148.119904	33.604832	34.786476	145.476883	36.504595	15.848909	146.7983935	-90.241937	2.735585	140.2804945
-9.727689	-16.663439	149.481049	-26.747623	9.07469	143.873703	39.597786	-3.132041	147.767822	33.663471	34.626114	145.274307	36.6306285	15.7470365	146.5210645	-90.1258745	2.4023435	141.2263415
-11.560489	-17.164331	148.892944	-26.584757	8.831603	144.217941	39.818684	-3.217307	147.305878	33.781677	34.480648	145.107315	36.8001805	15.6316705	146.2065965	-89.9696945	2.0315355	142.2292855
-13.501527	-17.530886	148.349091	-26.425917	8.602178	144.605743	40.033215	-3.311546	146.803619	33.899643	34.260475	144.913391	36.966429	15.4744645	145.858505	-89.818263	1.7298915	143.352981
-15.549883	-17.786385	147.919006	-26.247438	8.376369	145.031281	40.247227	-3.423103	146.264099	33.992348	34.032749	144.668259	37.1197875	15.304823	145.466179	-89.6146635	1.447915	144.596383
-17.684061	-17.913733	147.595749	-26.050934	8.148524	145.474609	40.45182	-3.50103	145.741348	34.084923	33.904175	144.458771	37.2683715	15.2015725	145.1000595	-89.3702395	1.0954755	145.8491585
-20.954813	-17.924597	147.504028	-25.747868	7.853521	146.237732	40.713776	-3.460009	144.966324	34.135117	33.703049	144.057877	37.4244465	15.12152	144.5121005	-88.9201825	0.585521999999999	147.9633635
-23.204508	-17.819126	147.782349	-25.502861	7.631256	146.863708	40.92886	-3.412647	144.576813	34.167679	33.592785	143.693207	37.5482695	15.090069	144.13501	-88.5539915	0.172442999999999	149.592406
-25.471329	-17.644461	148.367554	-25.223001	7.410289	147.559082	41.12867	-3.324482	144.129898	34.215702	33.535133	143.323013	37.672186	15.1053255	143.7264555	-88.118188	-0.284747500000002	151.3917085
-27.71109	-17.373222	149.232239	-24.931366	7.176452	148.348145	41.294708	-3.23974	143.766983	34.241074	33.454136	142.890244	37.767891	15.107198	143.3286135	-87.630623	-0.754293999999998	153.3676765
-29.91128	-17.00774	150.382187	-24.649065	6.931023	149.203888	41.409218	-3.181341	143.463638	34.2337	33.381981	142.447357	37.821459	15.10032	142.9554975	-87.119589	-1.238274	155.4522785
-32.06691	-16.546272	151.724274	-24.372511	6.68691	150.095016	41.38319	-3.17821	143.04126	34.161243	33.310909	142.014496	37.7722165	15.0663495	142.527878	-86.5172385	-1.6925295	157.662154
-34.170193	-15.995362	153.157684	-24.095377	6.445571	150.999817	41.444565	-3.125195	142.85112	34.044056	33.223419	141.626266	37.7443105	15.049112	142.238693	-85.9350645	-2.15797	159.760941
-37.147171	-15.027028	155.239487	-23.712467	6.079195	152.298782	41.54686	-3.127403	142.647781	33.825653	33.081615	141.214294	37.6862565	14.977106	141.9310375	-85.1111905	-2.818716	162.6665265
-39.019741	-14.255407	156.549622	-23.454523	5.849861	153.090225	41.589733	-3.135051	142.550323	33.659988	32.940655	141.016098	37.6248605	14.902802	141.7832105	-84.5339065	-3.20308	164.3972395
-40.77393	-13.417556	157.708527	-23.21126	5.633916	153.791824	41.61417	-3.120226	142.422287	33.51236	32.857037	140.858688	37.563265	14.8684055	141.6404875	-83.985785	-3.6005735	165.9431605
-42.40535	-12.463048	158.773987	-23.007204	5.461009	154.368439	41.611	-3.095118	142.304306	33.369839	32.84713	140.733719	37.4904195	14.876006	141.5190125	-83.5048275	-3.953988	167.2178655
-43.940063	-11.405218	159.657104	-22.844053	5.344934	154.839737	41.57386	-3.045698	142.187958	33.240234	32.826008	140.565216	37.407047	14.890155	141.376587	-83.095153	-4.200287	168.302887
-45.429516	-10.195971	160.359009	-22.700886	5.257343	155.189545	41.524742	-2.995421	142.038757	33.103928	32.806416	140.405014	37.314335	14.9054975	141.2218855	-82.716107	-4.3908115	169.1572045
-46.739769	-8.938885	160.911987	-22.618979	5.197582	155.420502	41.487476	-2.986119	141.879196	NaN	NaN	NaN	NaN	NaN	NaN	NaN	NaN	NaN
-48.509216	-6.86512	161.394745	-22.561178	5.096883	155.559448	41.362762	-2.995224	141.629333	NaN	NaN	NaN	NaN	NaN	NaN	NaN	NaN	NaN
-49.495743	-5.336714	161.534622	-22.529024	5.054127	155.552902	41.256302	-3.000614	141.455765	NaN	NaN	NaN	NaN	NaN	NaN	NaN	NaN	NaN
-50.372932	-3.706932	161.532166	-22.498522	4.970786	155.462952	41.176071	-3.019936	141.288361	NaN	NaN	NaN	NaN	NaN	NaN	NaN	NaN	NaN
-50.798111	-2.149369	161.460526	-22.501144	4.916403	155.333847	41.096085	-3.033256	141.132278	32.690472	32.51078	139.544266	36.8932785	14.738762	140.338272	-81.8955665	-4.905956	170.329422
-51.289688	-0.406696	161.229233	-22.516125	4.86975	155.171265	41.012905	-3.060268	140.988724	32.678017	32.468147	139.388397	36.845461	14.7039395	140.1885605	-81.877711	-4.9644395	170.1539695
-51.677216	1.434932	160.813858	-22.557428	4.810364	155.009537	40.917995	-3.091146	140.863342	32.606255	32.434776	139.191788	36.762125	14.671815	140.027565	-81.876981	-5.051087	169.991509
-51.815666	3.349537	160.490952	-22.606297	4.75997	154.876007	40.821964	-3.118714	140.751678	32.58342	32.38747	139.195877	36.702692	14.634378	139.9737775	-81.915286	-5.114438	169.7782365
-51.687561	6.411898	159.876572	-22.725971	4.672947	154.663605	40.639153	-3.18737	140.583618	32.520836	32.318264	139.050934	36.5799945	14.565447	139.817276	-82.0319365	-5.219553	169.509934
-51.416172	8.507217	159.351273	-22.854481	4.589099	154.439087	40.475197	-3.274019	140.444595	32.481071	32.242702	139.044327	36.478134	14.4843415	139.744461	-82.187096	-5.3061435	169.133713
-50.995888	10.682745	158.795303	-23.061703	4.50038	154.140228	40.256241	-3.403311	140.250839	32.427891	32.152836	139.085083	36.342066	14.3747625	139.667961	-82.465472	-5.3740025	168.612495
-50.413895	12.866281	158.06337	-23.299444	4.392715	153.696838	40.005978	-3.55196	140.064316	32.408882	32.050919	139.192703	36.20743	14.2494795	139.6285095	-82.806318	-5.4640495	167.7651665
-49.708153	15.105121	157.220428	-23.599888	4.309551	153.096924	39.741291	-3.704105	139.884918	32.435616	31.987465	139.453857	36.0884535	14.14168	139.6693875	-83.2882295	-5.522578	166.5244605
-48.849251	17.370317	156.222244	-23.933939	4.29152	152.287033	39.5186	-3.847326	139.708649	32.627415	31.972017	139.893921	36.0730075	14.0623455	139.801285	-83.9408855	-5.4793055	164.772781
-47.848797	19.665766	155.306702	-24.27199	4.366806	151.251144	39.27602	-4.005746	139.541458	32.959129	32.019352	140.623657	36.1175745	14.006803	140.0825575	-84.6615545	-5.273191	162.4197305
-45.970909	23.039791	154.69902	-24.78821	4.762032	149.701111	38.818188	-4.142569	139.162277	33.737957	32.270889	142.112213	36.2780725	14.06416	140.637245	-85.8544925	-4.540096	158.764977
-44.515911	25.073963	154.688904	-25.069206	5.149819	148.833984	38.566692	-4.040778	138.988556	NaN	NaN	NaN	NaN	NaN	NaN	NaN	NaN	NaN
-42.91317	26.846937	154.99736	-25.256229	5.597926	148.296448	38.44183	-3.787176	138.975815	NaN	NaN	NaN	NaN	NaN	NaN	NaN	NaN	NaN
-41.196033	28.387234	155.478226	-25.388378	6.085165	148.124756	38.471756	-3.544617	139.142654	NaN	NaN	NaN	NaN	NaN	NaN	NaN	NaN	NaN
-39.410126	29.662714	156.010132	-25.506916	6.545628	148.271164	38.624092	-3.444097	139.531067	NaN	NaN	NaN	NaN	NaN	NaN	NaN	NaN	NaN
-37.540359	30.727566	156.50412	-25.592985	6.91105	148.689133	38.863693	-3.486482	140.191727	NaN	NaN	NaN	NaN	NaN	NaN	NaN	NaN	NaN
-35.585533	31.567219	156.902466	-25.585985	7.193311	149.2314	39.177357	-3.659456	141.143997	NaN	NaN	NaN	NaN	NaN	NaN	NaN	NaN	NaN
-32.584843	32.441978	156.917786	-25.556067	7.571036	150.000275	NaN	NaN	NaN	NaN	NaN	NaN	NaN	NaN	NaN	NaN	NaN	NaN
-30.542358	32.84201	156.532593	-25.546816	7.850778	150.294144	NaN	NaN	NaN	NaN	NaN	NaN	NaN	NaN	NaN	NaN	NaN	NaN
-28.582964	33.065903	155.951691	-25.558176	8.165998	150.411469	NaN	NaN	NaN	NaN	NaN	NaN	NaN	NaN	NaN	NaN	NaN	NaN
-26.613838	33.0578	155.340607	-25.622759	8.500322	150.417221	NaN	NaN	NaN	NaN	NaN	NaN	NaN	NaN	NaN	NaN	NaN	NaN
-24.792585	32.874104	154.835052	-25.725958	8.869861	150.429794	NaN	NaN	NaN	NaN	NaN	NaN	NaN	NaN	NaN	NaN	NaN	NaN
-22.992649	32.495369	154.39917	-25.800669	9.246211	150.388748	NaN	NaN	NaN	NaN	NaN	NaN	NaN	NaN	NaN	NaN	NaN	NaN
-21.289955	31.977278	153.977432	-25.855251	9.638982	150.341003	NaN	NaN	NaN	NaN	NaN	NaN	NaN	NaN	NaN	NaN	NaN	NaN
-18.944874	30.855305	153.701477	-25.993801	10.131854	150.421677	NaN	NaN	NaN	NaN	NaN	NaN	NaN	NaN	NaN	NaN	NaN	NaN
-17.565969	29.972654	153.594864	-26.086512	10.396557	150.527039	NaN	NaN	NaN	NaN	NaN	NaN	NaN	NaN	NaN	NaN	NaN	NaN
-16.300436	28.926628	153.556366	-26.140476	10.61784	150.647049	NaN	NaN	NaN	NaN	NaN	NaN	NaN	NaN	NaN	NaN	NaN	NaN
-15.124217	27.767885	153.498199	-26.159388	10.800519	150.762848	NaN	NaN	NaN	NaN	NaN	NaN	NaN	NaN	NaN	NaN	NaN	NaN
-14.119328	26.564875	153.493042	-26.123587	10.989619	150.867538	NaN	NaN	NaN	NaN	NaN	NaN	NaN	NaN	NaN	NaN	NaN	NaN
-13.169068	25.280657	153.473801	-26.028088	11.20179	150.968719	NaN	NaN	NaN	NaN	NaN	NaN	NaN	NaN	NaN	NaN	NaN	NaN
-12.357039	23.971575	153.426193	-25.928556	11.439607	151.09642	NaN	NaN	NaN	NaN	NaN	NaN	NaN	NaN	NaN	NaN	NaN	NaN
-11.472147	21.907974	153.482407	-25.787989	11.801629	151.350159	NaN	NaN	NaN	NaN	NaN	NaN	NaN	NaN	NaN	NaN	NaN	NaN
-11.011909	20.506514	153.448669	-25.687021	12.025855	151.513824	NaN	NaN	NaN	NaN	NaN	NaN	NaN	NaN	NaN	NaN	NaN	NaN
-10.744864	19.090578	153.48848	-25.581249	12.209327	151.666229	NaN	NaN	NaN	NaN	NaN	NaN	NaN	NaN	NaN	NaN	NaN	NaN
-10.643465	17.648623	153.607361	-25.508108	12.335345	151.840576	NaN	NaN	NaN	NaN	NaN	NaN	NaN	NaN	NaN	NaN	NaN	NaN
-10.607752	16.249386	153.700226	-25.464708	12.407814	152.028809	NaN	NaN	NaN	NaN	NaN	NaN	NaN	NaN	NaN	NaN	NaN	NaN
-10.754662	14.842622	153.82724	-25.384981	12.449784	152.218231	NaN	NaN	NaN	NaN	NaN	NaN	NaN	NaN	NaN	NaN	NaN	NaN
-11.046197	13.440873	153.964401	-25.306303	12.442309	152.399796	NaN	NaN	NaN	NaN	NaN	NaN	NaN	NaN	NaN	NaN	NaN	NaN
-11.611549	11.46684	153.989594	-25.12533	12.383461	152.624619	NaN	NaN	NaN	NaN	NaN	NaN	NaN	NaN	NaN	NaN	NaN	NaN
-12.105939	10.153992	153.898285	-24.973406	12.339088	152.686966	NaN	NaN	NaN	NaN	NaN	NaN	NaN	NaN	NaN	NaN	NaN	NaN
-12.743107	8.915294	153.757767	-24.777706	12.301079	152.713348	NaN	NaN	NaN	NaN	NaN	NaN	NaN	NaN	NaN	NaN	NaN	NaN
-13.413611	7.779667	153.596344	-24.547277	12.287988	152.724091	NaN	NaN	NaN	NaN	NaN	NaN	NaN	NaN	NaN	NaN	NaN	NaN
-14.199506	6.641982	153.415283	-24.286179	12.295236	152.731506	NaN	NaN	NaN	NaN	NaN	NaN	NaN	NaN	NaN	NaN	NaN	NaN
-15.078005	5.580724	153.256165	-24.004494	12.325954	152.759888	NaN	NaN	NaN	NaN	NaN	NaN	NaN	NaN	NaN	NaN	NaN	NaN
-16.014273	4.620923	153.199631	-23.723112	12.388821	152.825531	NaN	NaN	NaN	NaN	NaN	NaN	NaN	NaN	NaN	NaN	NaN	NaN
-17.613865	3.207573	153.091949	-23.279657	12.460204	152.938553	NaN	NaN	NaN	NaN	NaN	NaN	NaN	NaN	NaN	NaN	NaN	NaN
-18.731747	2.398218	153.103333	-22.977573	12.501746	153.043716	NaN	NaN	NaN	NaN	NaN	NaN	NaN	NaN	NaN	NaN	NaN	NaN
-19.950184	1.608463	153.166397	-22.653112	12.505836	153.205948	NaN	NaN	NaN	NaN	NaN	NaN	NaN	NaN	NaN	NaN	NaN	NaN
-21.176064	0.859122	153.351181	-22.314087	12.469962	153.491669	NaN	NaN	NaN	NaN	NaN	NaN	NaN	NaN	NaN	NaN	NaN	NaN
-22.511036	0.21461	153.806686	-21.949924	12.382979	153.91684	NaN	NaN	NaN	NaN	NaN	NaN	NaN	NaN	NaN	NaN	NaN	NaN
-23.811726	-0.406158	154.386734	-21.608168	12.28997	154.428757	NaN	NaN	NaN	NaN	NaN	NaN	NaN	NaN	NaN	NaN	NaN	NaN
-25.116297	-0.902956	155.061646	-21.270914	12.178187	154.943893	NaN	NaN	NaN	NaN	NaN	NaN	NaN	NaN	NaN	NaN	NaN	NaN
-27.116446	-1.536589	156.073135	-20.815521	11.996139	155.626038	NaN	NaN	NaN	NaN	NaN	NaN	NaN	NaN	NaN	NaN	NaN	NaN
-28.393618	-1.836799	156.636108	-20.566784	11.827648	155.969025	NaN	NaN	NaN	NaN	NaN	NaN	NaN	NaN	NaN	NaN	NaN	NaN
-29.693472	-2.074795	157.117264	-20.357992	11.644577	156.18924	NaN	NaN	NaN	NaN	NaN	NaN	NaN	NaN	NaN	NaN	NaN	NaN
-30.89847	-2.252246	157.402191	-20.201269	11.448164	156.284744	NaN	NaN	NaN	NaN	NaN	NaN	NaN	NaN	NaN	NaN	NaN	NaN
-32.050774	-2.32169	157.531693	-20.056034	11.218273	156.257172	NaN	NaN	NaN	NaN	NaN	NaN	NaN	NaN	NaN	NaN	NaN	NaN
-33.151634	-2.334048	157.583862	-19.929844	11.000658	156.178284	NaN	NaN	NaN	NaN	NaN	NaN	NaN	NaN	NaN	NaN	NaN	NaN
-34.145172	-2.219702	157.531006	-19.789547	10.747158	156.016037	NaN	NaN	NaN	NaN	NaN	NaN	NaN	NaN	NaN	NaN	NaN	NaN
-35.497986	-1.964505	157.302933	-19.579475	10.36512	155.722046	NaN	NaN	NaN	NaN	NaN	NaN	NaN	NaN	NaN	NaN	NaN	NaN
-36.264427	-1.688944	157.190399	-19.45372	10.103568	155.527374	NaN	NaN	NaN	NaN	NaN	NaN	NaN	NaN	NaN	NaN	NaN	NaN
-36.94421	-1.321503	157.061401	-19.364876	9.853374	155.351501	NaN	NaN	NaN	NaN	NaN	NaN	NaN	NaN	NaN	NaN	NaN	NaN
-37.515789	-0.886286	156.97583	-19.288908	9.601608	155.180893	NaN	NaN	NaN	NaN	NaN	NaN	NaN	NaN	NaN	NaN	NaN	NaN
-37.989933	-0.43058	156.889954	-19.237488	9.365549	155.04158	NaN	NaN	NaN	NaN	NaN	NaN	NaN	NaN	NaN	NaN	NaN	NaN
-38.273083	0.108817	156.850037	-19.193748	9.130598	154.913956	NaN	NaN	NaN	NaN	NaN	NaN	NaN	NaN	NaN	NaN	NaN	NaN
-38.427872	0.740353	156.844879	-19.141241	8.880508	154.814804	NaN	NaN	NaN	NaN	NaN	NaN	NaN	NaN	NaN	NaN	NaN	NaN
-38.500591	1.657869	156.866684	-19.077925	8.438064	154.703217	NaN	NaN	NaN	NaN	NaN	NaN	NaN	NaN	NaN	NaN	NaN	NaN
-38.352242	2.296113	156.829102	-19.05176	8.122331	154.658264	NaN	NaN	NaN	NaN	NaN	NaN	NaN	NaN	NaN	NaN	NaN	NaN
-38.105309	2.987232	156.785507	-19.051796	7.814991	154.653076	44.653275	-3.110844	141.865082	NaN	NaN	NaN	NaN	NaN	NaN	NaN	NaN	NaN
-37.73315	3.666411	156.739426	-19.041714	7.496374	154.637314	44.609447	-3.344588	141.7229	NaN	NaN	NaN	NaN	NaN	NaN	NaN	NaN	NaN
-37.19569	4.419895	156.662323	-19.030771	7.19747	154.6147	44.555779	-3.536164	141.545898	NaN	NaN	NaN	NaN	NaN	NaN	NaN	NaN	NaN
-36.536591	5.201289	156.480804	-19.040916	6.879004	154.55368	44.456203	-3.696026	141.305405	NaN	NaN	NaN	NaN	NaN	NaN	NaN	NaN	NaN
-35.779106	5.933945	156.254059	-19.069304	6.566038	154.449463	44.323303	-3.83106	141.013794	NaN	NaN	NaN	NaN	NaN	NaN	NaN	NaN	NaN
-34.320305	7.168721	155.809219	-19.133326	6.023397	154.147583	44.114235	-4.018725	140.573242	NaN	NaN	NaN	NaN	NaN	NaN	NaN	NaN	NaN
-33.2509	7.897489	155.365936	-19.16597	5.657285	153.880341	43.992519	-4.202301	140.26683	NaN	NaN	NaN	NaN	NaN	NaN	NaN	NaN	NaN
-32.012474	8.652147	154.832703	-19.195374	5.261895	153.479172	43.956066	-4.450751	139.976639	NaN	NaN	NaN	NaN	NaN	NaN	NaN	NaN	NaN
-30.633631	9.417553	154.071106	-19.235565	4.909489	152.896988	43.938931	-4.768088	139.731888	NaN	NaN	NaN	NaN	NaN	NaN	NaN	NaN	NaN
-29.174915	10.075227	153.254669	-19.324984	4.596452	152.175339	43.952438	-5.079371	139.530975	NaN	NaN	NaN	NaN	NaN	NaN	NaN	NaN	NaN
-27.566586	10.725198	152.48793	-19.505033	4.285066	151.424728	43.953159	-5.40109	139.44017	NaN	NaN	NaN	NaN	NaN	NaN	NaN	NaN	NaN
-25.898357	11.16391	151.845627	-19.685732	4.010925	150.75061	43.940166	-5.742311	139.504456	NaN	NaN	NaN	NaN	NaN	NaN	NaN	NaN	NaN
-23.169855	11.519723	151.330597	-20.015093	3.591324	150.104218	44.030468	-6.214263	140.103226	NaN	NaN	NaN	NaN	NaN	NaN	NaN	NaN	NaN
-21.210197	11.5391	151.325302	-20.229847	3.410327	150.084457	NaN	NaN	NaN	NaN	NaN	NaN	NaN	NaN	NaN	NaN	NaN	NaN
-19.238585	11.277002	151.528412	-20.462095	3.329839	150.373703	NaN	NaN	NaN	NaN	NaN	NaN	NaN	NaN	NaN	NaN	NaN	NaN
-17.207123	10.904739	151.892258	-20.689205	3.363555	150.879272	NaN	NaN	NaN	NaN	NaN	NaN	NaN	NaN	NaN	NaN	NaN	NaN
-15.200956	10.311663	152.35231	-20.952316	3.506269	151.535675	NaN	NaN	NaN	NaN	NaN	NaN	NaN	NaN	NaN	NaN	NaN	NaN
-13.199986	9.536021	152.945511	-21.216839	3.722822	152.229874	NaN	NaN	NaN	NaN	NaN	NaN	NaN	NaN	NaN	NaN	NaN	NaN
-11.275808	8.632695	153.473511	-21.475607	4.014175	152.764755	NaN	NaN	NaN	NaN	NaN	NaN	NaN	NaN	NaN	NaN	NaN	NaN
-8.470293	7.100409	154.118591	-21.862709	4.642186	153.152618	NaN	NaN	NaN	NaN	NaN	NaN	NaN	NaN	NaN	NaN	NaN	NaN
-6.73322	5.984628	154.577942	-22.129763	5.115315	153.248352	NaN	NaN	NaN	NaN	NaN	NaN	NaN	NaN	NaN	NaN	NaN	NaN
-5.162898	4.799541	155.134567	-22.423006	5.550783	153.415405	NaN	NaN	NaN	NaN	NaN	NaN	NaN	NaN	NaN	NaN	NaN	NaN
-3.690321	3.566136	155.847992	-22.720423	5.919875	153.691422	NaN	NaN	NaN	NaN	NaN	NaN	NaN	NaN	NaN	NaN	NaN	NaN
-2.402344	2.319629	156.53479	-22.927929	6.220892	153.977783	NaN	NaN	NaN	NaN	NaN	NaN	NaN	NaN	NaN	NaN	NaN	NaN
-1.128577	1.066083	157.17244	-23.006788	6.462926	154.201828	NaN	NaN	NaN	NaN	NaN	NaN	NaN	NaN	NaN	NaN	NaN	NaN
-0.029882	-0.19242	157.765671	-23.059927	6.650035	154.437759	NaN	NaN	NaN	NaN	NaN	NaN	NaN	NaN	NaN	NaN	NaN	NaN
1.365846	-2.022621	158.634048	-23.188089	6.874421	154.800735	NaN	NaN	NaN	NaN	NaN	NaN	NaN	NaN	NaN	NaN	NaN	NaN
2.110507	-3.147847	159.172165	-23.296461	7.023942	155.060715	NaN	NaN	NaN	NaN	NaN	NaN	NaN	NaN	NaN	NaN	NaN	NaN
2.66899	-4.230325	159.72612	-23.418266	7.187939	155.315094	NaN	NaN	NaN	NaN	NaN	NaN	NaN	NaN	NaN	NaN	NaN	NaN
3.142754	-5.249569	160.346252	-23.556589	7.423791	155.565765	NaN	NaN	NaN	NaN	NaN	NaN	NaN	NaN	NaN	NaN	NaN	NaN
3.481579	-6.157859	160.863876	-23.627243	7.669719	155.730698	NaN	NaN	NaN	NaN	NaN	NaN	NaN	NaN	NaN	NaN	NaN	NaN
3.636926	-6.987834	161.35202	-23.659008	7.925268	155.80632	NaN	NaN	NaN	NaN	NaN	NaN	NaN	NaN	NaN	NaN	NaN	NaN
3.734997	-7.725102	161.68837	-23.647808	8.18756	155.781403	NaN	NaN	NaN	NaN	NaN	NaN	NaN	NaN	NaN	NaN	NaN	NaN
3.621391	-8.690502	161.960251	-23.621931	8.55652	155.636337	NaN	NaN	NaN	NaN	NaN	NaN	NaN	NaN	NaN	NaN	NaN	NaN
3.423062	-9.215576	161.926285	-23.613752	8.712418	155.519821	NaN	NaN	NaN	NaN	NaN	NaN	NaN	NaN	NaN	NaN	NaN	NaN
3.071515	-9.646067	161.832184	-23.675602	8.799119	155.491547	NaN	NaN	NaN	NaN	NaN	NaN	NaN	NaN	NaN	NaN	NaN	NaN
2.571512	-9.987059	161.62088	-23.735636	8.805423	155.499146	NaN	NaN	NaN	NaN	NaN	NaN	NaN	NaN	NaN	NaN	NaN	NaN
1.926906	-10.234892	161.301086	-23.82205	8.747531	155.58075	NaN	NaN	NaN	NaN	NaN	NaN	NaN	NaN	NaN	NaN	NaN	NaN
1.233765	-10.368911	160.93837	-23.889336	8.663701	155.751114	NaN	NaN	NaN	NaN	NaN	NaN	NaN	NaN	NaN	NaN	NaN	NaN
0.498594	-10.38547	160.643829	-23.922926	8.603535	156.015198	NaN	NaN	NaN	NaN	NaN	NaN	NaN	NaN	NaN	NaN	NaN	NaN
-0.739893	-10.225435	160.154312	-23.931547	8.512074	156.544067	NaN	NaN	NaN	NaN	NaN	NaN	NaN	NaN	NaN	NaN	NaN	NaN
-1.645964	-9.983986	159.868103	-23.928616	8.470553	156.925323	NaN	NaN	NaN	NaN	NaN	NaN	NaN	NaN	NaN	NaN	NaN	NaN
-2.634555	-9.683173	159.470551	-23.942284	8.42982	157.26561	NaN	NaN	NaN	NaN	NaN	NaN	NaN	NaN	NaN	NaN	NaN	NaN
-3.612439	-9.307856	158.984543	-23.937679	8.36676	157.489044	NaN	NaN	NaN	NaN	NaN	NaN	NaN	NaN	NaN	NaN	NaN	NaN
-4.629546	-8.870215	158.307541	-23.918993	8.284355	157.592392	NaN	NaN	NaN	NaN	NaN	NaN	NaN	NaN	NaN	NaN	NaN	NaN
-5.655454	-8.366103	157.564041	-23.90966	8.187469	157.591034	NaN	NaN	NaN	NaN	NaN	NaN	NaN	NaN	NaN	NaN	NaN	NaN
-6.618594	-7.882117	156.666916	-23.872461	8.054742	157.487106	NaN	NaN	NaN	NaN	NaN	NaN	NaN	NaN	NaN	NaN	NaN	NaN
-8.05282	-7.04433	155.334122	-23.831532	7.832119	157.223907	NaN	NaN	NaN	NaN	NaN	NaN	NaN	NaN	NaN	NaN	NaN	NaN
-8.934813	-6.464771	154.494888	-23.777346	7.703719	156.961304	NaN	NaN	NaN	NaN	NaN	NaN	NaN	NaN	NaN	NaN	NaN	NaN
-9.760827	-5.942395	153.757172	-23.767843	7.647102	156.682571	NaN	NaN	NaN	NaN	NaN	NaN	NaN	NaN	NaN	NaN	NaN	NaN
-10.487266	-5.443822	153.202667	-23.806856	7.65939	156.401596	NaN	NaN	NaN	NaN	NaN	NaN	NaN	NaN	NaN	NaN	NaN	NaN
-11.163515	-4.999712	152.831131	-23.903263	7.748534	156.123703	NaN	NaN	NaN	NaN	NaN	NaN	NaN	NaN	NaN	NaN	NaN	NaN
-11.750233	-4.655766	152.598022	-24.039864	7.862628	155.8927	NaN	NaN	NaN	NaN	NaN	NaN	NaN	NaN	NaN	NaN	NaN	NaN
-12.238706	-4.420588	152.520508	-24.177153	8.0037	155.71373	NaN	NaN	NaN	NaN	NaN	NaN	NaN	NaN	NaN	NaN	NaN	NaN
-12.8187	-4.20729	152.532776	-24.361504	8.288943	155.496597	NaN	NaN	NaN	NaN	NaN	NaN	NaN	NaN	NaN	NaN	NaN	NaN
-13.134914	-4.133847	152.536102	-24.487534	8.492304	155.358093	NaN	NaN	NaN	NaN	NaN	NaN	NaN	NaN	NaN	NaN	NaN	NaN
-13.421564	-4.109039	152.505737	-24.639225	8.73309	155.176559	NaN	NaN	NaN	NaN	NaN	NaN	NaN	NaN	NaN	NaN	NaN	NaN
-13.689642	-4.124668	152.439545	-24.829729	9.029103	154.938477	NaN	NaN	NaN	NaN	NaN	NaN	NaN	NaN	NaN	NaN	NaN	NaN
-13.9546	-4.186635	152.336639	-25.048409	9.374734	154.599045	NaN	NaN	NaN	NaN	NaN	NaN	NaN	NaN	NaN	NaN	NaN	NaN
-14.210757	-4.283247	152.197205	-25.303667	9.733825	154.221542	NaN	NaN	NaN	NaN	NaN	NaN	NaN	NaN	NaN	NaN	NaN	NaN
-14.435755	-4.426177	152.03508	-25.531971	10.064092	153.8246	NaN	NaN	NaN	NaN	NaN	NaN	NaN	NaN	NaN	NaN	NaN	NaN
-14.747153	-4.757885	151.765472	-25.823587	10.505013	153.319229	39.135513	-2.934567	144.7715	NaN	NaN	NaN	NaN	NaN	NaN	NaN	NaN	NaN
-14.918691	-5.051057	151.641861	-25.996738	10.752991	153.098495	38.935089	-2.929762	144.797928	NaN	NaN	NaN	NaN	NaN	NaN	NaN	NaN	NaN
-15.061848	-5.369385	151.509781	-26.134405	10.954334	152.963501	38.770851	-2.969596	144.897552	NaN	NaN	NaN	NaN	NaN	NaN	NaN	NaN	NaN
-15.172551	-5.68764	151.428146	-26.219236	11.110011	152.898102	38.643478	-3.02102	144.998154	NaN	NaN	NaN	NaN	NaN	NaN	NaN	NaN	NaN
-15.271338	-6.002487	151.435043	-26.287476	11.243613	152.923492	38.56144	-3.080992	145.100845	NaN	NaN	NaN	NaN	NaN	NaN	NaN	NaN	NaN
-15.395474	-6.280262	151.543884	-26.310122	11.391473	152.944046	38.532536	-3.192357	145.231354	NaN	NaN	NaN	NaN	NaN	NaN	NaN	NaN	NaN
-15.514205	-6.555353	151.808578	-26.330196	11.59773	152.944427	38.546391	-3.304511	145.430496	NaN	NaN	NaN	NaN	NaN	NaN	NaN	NaN	NaN
-15.710163	-6.920034	152.457199	-26.436382	12.046012	152.970139	38.63221	-3.421846	146.046829	NaN	NaN	NaN	NaN	NaN	NaN	NaN	NaN	NaN
-15.87664	-7.129003	152.970215	-26.519754	12.382991	152.983719	38.613178	-3.407794	146.595947	NaN	NaN	NaN	NaN	NaN	NaN	NaN	NaN	NaN
-16.061682	-7.328798	153.433456	-26.589621	12.697685	153.025497	38.56575	-3.389445	147.151108	NaN	NaN	NaN	NaN	NaN	NaN	NaN	NaN	NaN
-16.264334	-7.529916	153.772491	-26.628939	12.981017	153.065063	NaN	NaN	NaN	NaN	NaN	NaN	NaN	NaN	NaN	NaN	NaN	NaN
-16.47683	-7.696733	153.956421	-26.661755	13.219855	153.074463	38.333763	-3.452133	148.100143	NaN	NaN	NaN	NaN	NaN	NaN	NaN	NaN	NaN
-16.719297	-7.801458	153.940186	-26.729832	13.429844	153.056458	NaN	NaN	NaN	NaN	NaN	NaN	NaN	NaN	NaN	NaN	NaN	NaN
-16.997002	-7.849916	153.746902	-26.7686	13.600008	152.972015	NaN	NaN	NaN	NaN	NaN	NaN	NaN	NaN	NaN	NaN	NaN	NaN
-17.455418	-7.777352	153.285919	-26.793268	13.848337	152.773865	NaN	NaN	NaN	NaN	NaN	NaN	NaN	NaN	NaN	NaN	NaN	NaN
-17.785158	-7.656593	152.993698	-26.757446	14.007047	152.613388	NaN	NaN	NaN	NaN	NaN	NaN	NaN	NaN	NaN	NaN	NaN	NaN
-18.127945	-7.487936	152.744415	-26.672003	14.154051	152.451477	NaN	NaN	NaN	NaN	NaN	NaN	NaN	NaN	NaN	NaN	NaN	NaN
-18.465357	-7.285661	152.557098	-26.524977	14.287957	152.260132	NaN	NaN	NaN	NaN	NaN	NaN	NaN	NaN	NaN	NaN	NaN	NaN
-18.786812	-7.006268	152.427658	-26.331844	14.396456	152.062897	NaN	NaN	NaN	NaN	NaN	NaN	NaN	NaN	NaN	NaN	NaN	NaN
-19.125643	-6.683293	152.36676	-26.148029	14.48208	151.911499	NaN	NaN	NaN	NaN	NaN	NaN	NaN	NaN	NaN	NaN	NaN	NaN
-19.48715	-6.318483	152.214981	-25.960659	14.509704	151.75441	38.970718	-1.906132	147.325958	NaN	NaN	NaN	NaN	NaN	NaN	NaN	NaN	NaN
-19.965733	-5.637358	151.807693	-25.697514	14.513694	151.527664	NaN	NaN	NaN	NaN	NaN	NaN	NaN	NaN	NaN	NaN	NaN	NaN
-20.292076	-5.106227	151.400406	-25.488686	14.530306	151.346375	39.5597	-1.272329	146.445755	NaN	NaN	NaN	NaN	NaN	NaN	NaN	NaN	NaN
-20.63505	-4.522004	150.861496	-25.225281	14.54273	151.110031	39.840748	-1.004366	145.981598	NaN	NaN	NaN	NaN	NaN	NaN	NaN	NaN	NaN
-20.950481	-3.899995	150.246292	-24.967581	14.55628	150.843613	40.106964	-0.735276	145.480362	NaN	NaN	NaN	NaN	NaN	NaN	NaN	NaN	NaN
-21.2717	-3.300634	149.581558	-24.718752	14.555833	150.576645	40.288696	-0.488402	145.022079	NaN	NaN	NaN	NaN	NaN	NaN	NaN	NaN	NaN
-21.548815	-2.691792	148.963364	-24.48568	14.501457	150.318451	40.475578	-0.277546	144.536453	NaN	NaN	NaN	NaN	NaN	NaN	NaN	NaN	NaN
-21.79138	-2.072338	148.436447	-24.268383	14.404422	150.062531	40.641109	-0.174939	144.076248	NaN	NaN	NaN	NaN	NaN	NaN	NaN	NaN	NaN
-22.235868	-1.239795	147.794861	-23.980032	14.195089	149.741379	40.896832	-0.150286	143.538605	NaN	NaN	NaN	NaN	NaN	NaN	NaN	NaN	NaN
-22.477802	-0.745644	147.485809	-23.805317	14.042012	149.577148	41.095219	-0.161658	143.260345	NaN	NaN	NaN	NaN	NaN	NaN	NaN	NaN	NaN
-22.696749	-0.307257	147.177155	-23.652767	13.874512	149.438934	41.287949	-0.181349	143.043488	NaN	NaN	NaN	NaN	NaN	NaN	NaN	NaN	NaN
-22.861992	0.060499	146.906174	-23.524382	13.720234	149.285095	41.473728	-0.180175	142.915878	NaN	NaN	NaN	NaN	NaN	NaN	NaN	NaN	NaN
-22.996258	0.402682	146.701355	-23.439323	13.58277	149.132446	41.62936	-0.161916	142.856491	NaN	NaN	NaN	NaN	NaN	NaN	NaN	NaN	NaN
-23.113186	0.677089	146.53038	-23.391922	13.505226	148.948959	41.741364	-0.076335	142.859406	NaN	NaN	NaN	NaN	NaN	NaN	NaN	NaN	NaN
-23.254957	0.872476	146.380157	-23.360048	13.481148	148.72171	41.811283	0.065014	142.889587	NaN	NaN	NaN	NaN	NaN	NaN	NaN	NaN	NaN
-23.486383	1.026354	146.149689	-23.347593	13.552974	148.333923	41.892643	0.324371	142.943893	NaN	NaN	NaN	NaN	NaN	NaN	NaN	NaN	NaN
-23.63843	1.066821	146.012024	-23.355419	13.672781	148.054337	41.937786	0.486877	142.987122	NaN	NaN	NaN	NaN	NaN	NaN	NaN	NaN	NaN
-23.773832	1.06336	145.876923	-23.382494	13.8025	147.793335	41.970737	0.624937	143.042419	NaN	NaN	NaN	NaN	NaN	NaN	NaN	NaN	NaN
-23.913689	1.028753	145.71492	-23.370951	13.955956	147.510956	42.001331	0.772823	143.103149	NaN	NaN	NaN	NaN	NaN	NaN	NaN	NaN	NaN
-24.068068	0.98363	145.532028	-23.37281	14.110166	147.256866	42.032848	0.924808	143.141541	NaN	NaN	NaN	NaN	NaN	NaN	NaN	NaN	NaN
-24.342575	0.933383	145.337418	-23.371754	14.244403	147.022354	42.023743	1.04768	143.152206	NaN	NaN	NaN	NaN	NaN	NaN	NaN	NaN	NaN
-24.624325	0.985495	145.172623	-23.394156	14.361279	146.831177	42.024117	1.13856	143.108276	NaN	NaN	NaN	NaN	NaN	NaN	NaN	NaN	NaN
-25.129023	0.993458	144.936401	-23.400063	14.525899	146.590561	42.014606	1.218758	142.996414	NaN	NaN	NaN	NaN	NaN	NaN	NaN	NaN	NaN
-25.544018	0.960248	144.772415	-23.393103	14.662094	146.420547	42.029438	1.235444	142.94812	NaN	NaN	NaN	NaN	NaN	NaN	NaN	NaN	NaN
-25.999222	0.858451	144.630249	-23.375248	14.805065	146.237579	42.066513	1.239153	142.955368	NaN	NaN	NaN	NaN	NaN	NaN	NaN	NaN	NaN
-26.501291	0.717632	144.482086	-23.404808	14.937112	146.084351	42.090145	1.26599	142.997498	NaN	NaN	NaN	NaN	NaN	NaN	NaN	NaN	NaN
-27.006786	0.552117	144.362427	-23.444424	15.018621	145.922272	42.064198	1.357369	143.034332	NaN	NaN	NaN	NaN	NaN	NaN	NaN	NaN	NaN
-27.579536	0.373246	144.187653	-23.485102	15.075411	145.743256	42.028301	1.437351	143.034225	NaN	NaN	NaN	NaN	NaN	NaN	NaN	NaN	NaN
-28.140808	0.179462	143.923599	-23.538239	15.088876	145.555573	41.967304	1.452779	142.972565	NaN	NaN	NaN	NaN	NaN	NaN	NaN	NaN	NaN
-28.935333	-0.231258	143.447495	-23.630444	15.000555	145.268295	41.836761	1.241138	142.853928	NaN	NaN	NaN	NaN	NaN	NaN	NaN	NaN	NaN
-29.499319	-0.592254	143.081802	-23.693369	14.872686	145.066498	41.745407	1.008303	142.753296	NaN	NaN	NaN	NaN	NaN	NaN	NaN	NaN	NaN
-30.158087	-0.971576	142.70108	-23.733034	14.722215	144.861252	41.676765	0.744798	142.657303	NaN	NaN	NaN	NaN	NaN	NaN	NaN	NaN	NaN
-30.864426	-1.427334	142.374557	-23.781616	14.568348	144.696213	41.619064	0.463776	142.565674	NaN	NaN	NaN	NaN	NaN	NaN	NaN	NaN	NaN
-31.617573	-1.920488	142.246307	-23.840109	14.397562	144.600266	41.537189	0.18408	142.533646	NaN	NaN	NaN	NaN	NaN	NaN	NaN	NaN	NaN
-32.448616	-2.427738	142.294937	-23.921198	14.226779	144.611771	41.443668	-0.049879	142.606186	NaN	NaN	NaN	NaN	NaN	NaN	NaN	NaN	NaN
-33.20842	-2.985139	142.568085	-24.002352	14.071136	144.699295	41.363609	-0.254407	142.75589	NaN	NaN	NaN	NaN	NaN	NaN	NaN	NaN	NaN
-34.229771	-3.910475	143.116394	-24.070295	13.880052	144.915573	41.32803	-0.516107	143.123108	NaN	NaN	NaN	NaN	NaN	NaN	NaN	NaN	NaN
-34.998493	-4.55026	143.56633	-24.096718	13.780448	145.082581	41.310234	-0.663806	143.340881	NaN	NaN	NaN	NaN	NaN	NaN	NaN	NaN	NaN
-35.766369	-5.210451	144.066483	-24.098528	13.693686	145.240845	41.304745	-0.767998	143.452148	NaN	NaN	NaN	NaN	NaN	NaN	NaN	NaN	NaN
-36.61824	-5.777988	144.574661	-24.095997	13.590643	145.379669	41.303558	-0.883785	143.47348	35.417366	36.050438	143.332916	38.360462	17.5833265	143.403198	-86.552456	9.5979595	147.35614
-37.423893	-6.228992	145.001343	-24.081816	13.461915	145.487839	41.313061	-0.994955	143.419647	35.986008	35.71611	142.55719	38.6495345	17.3605775	142.9884185	-86.8131665	9.5632525	147.9872595
-38.308636	-6.57868	145.457733	-24.052486	13.285346	145.624802	41.32872	-1.106871	143.245239	35.982178	35.601719	142.165466	38.655449	17.247424	142.7053525	-86.760421	9.323268	148.5442515
-39.238106	-6.899373	145.91124	-24.034904	13.013819	145.846375	41.404568	-1.149334	143.133011	35.915146	35.479412	141.774002	38.659857	17.165039	142.4535065	-86.729665	8.862599	149.2392435
-40.611382	-7.331325	147.051453	-24.013172	12.42617	146.46843	41.444241	-1.180336	142.839722	35.595608	35.302467	141.229004	38.5199245	17.0610655	142.034363	-86.5462685	7.7912745	150.902497
-41.374409	-7.495564	148.203339	-24.005613	11.937137	147.147995	41.469196	-1.2035	142.611679	35.251984	35.155231	140.809357	38.36059	16.9758655	141.710518	-86.371816	6.8984085	152.585472
-42.066246	-7.553993	149.428024	-23.978947	11.406034	147.975937	41.490589	-1.251047	142.361252	34.862728	35.011971	140.504547	38.1766585	16.880462	141.4328995	-86.1345525	5.931606	154.5189745
-42.738647	-7.514994	150.609894	-23.895039	10.86939	148.848511	41.510605	-1.347983	142.144958	34.54829	34.880928	140.364441	38.0294475	16.7664725	141.2546995	-85.8195255	4.9723075	156.4423225
-43.288204	-7.429407	151.922958	-23.716684	10.378466	149.724518	41.571999	-1.384995	142.051468	34.325138	34.749008	140.313828	37.9485685	16.6820065	141.182648	-85.3819365	4.0749255	158.266388
-43.761841	-7.273641	153.029602	-23.522789	9.997029	150.521225	41.679325	-1.404438	142.034286	33.988907	34.713745	140.269043	37.834116	16.6546535	141.1516645	-84.879694	3.3394045	159.8907855
-44.216042	-6.998534	154.091339	-23.349604	9.699028	151.213699	41.789917	-1.362262	142.03244	33.841801	34.721756	140.230576	37.815859	16.679747	141.131508	-84.515067	2.718309	161.29589
-44.784954	-6.393776	155.270462	-23.107229	9.392767	152.024872	41.958359	-1.273316	142.020416	33.685112	34.777164	140.148865	37.8217355	16.751924	141.0846405	-84.0361935	2.03361	162.9651035
-45.021358	-5.855524	155.907059	-22.943832	9.28113	152.418488	NaN	NaN	NaN	33.593178	34.853722	140.062729	NaN	NaN	NaN	NaN	NaN	NaN
-45.185776	-5.255001	156.383972	-22.78681	9.245836	152.696091	NaN	NaN	NaN	33.567524	34.902287	139.894806	NaN	NaN	NaN	NaN	NaN	NaN
-45.266094	-4.579703	156.653351	-22.663773	9.267996	152.829819	NaN	NaN	NaN	33.530331	34.909176	139.592529	NaN	NaN	NaN	NaN	NaN	NaN
-45.273949	-3.724841	156.721802	-22.575699	9.314971	152.81488	NaN	NaN	NaN	33.406639	34.954239	139.226563	NaN	NaN	NaN	NaN	NaN	NaN
-45.193962	-2.776486	156.657364	-22.547585	9.370083	152.685196	NaN	NaN	NaN	33.275459	34.985329	138.752609	NaN	NaN	NaN	NaN	NaN	NaN
-45.062012	-1.750218	156.485062	-22.568176	9.391378	152.485611	NaN	NaN	NaN	32.976868	35.044434	138.279449	NaN	NaN	NaN	NaN	NaN	NaN
-44.693012	-0.130545	156.106628	-22.59726	9.320036	152.118515	41.63221	-0.618111	140.546661	32.598923	35.066341	137.560165	37.1155665	17.224115	139.053413	-82.3100865	1.415957	165.183617
-44.242386	1.072113	155.614899	-22.609032	9.190807	151.819794	41.486591	-0.594453	140.159088	32.345963	35.075069	137.131149	36.916277	17.240308	138.6451185	-82.134341	1.141306	164.9944695
-43.755539	2.32153	155.004044	-22.623768	8.999998	151.455597	41.327347	-0.645438	139.802734	32.147884	35.08823	136.783188	36.7376155	17.221396	138.292961	-81.9851515	0.778599999999997	164.618233
-43.197117	3.676314	154.266998	-22.631695	8.736522	151.036957	41.20005	-0.726472	139.451889	31.97608	35.110809	136.559433	36.588065	17.1921685	138.005661	-81.851455	0.2808755	164.068253
-42.430954	5.108267	153.441254	-22.648903	8.41833	150.589874	40.996246	-0.870026	138.931473	31.965828	35.09642	136.498459	36.481037	17.113197	137.714966	-81.778843	-0.276537000000001	163.464782
-41.643566	6.594373	152.71402	-22.672543	8.096036	150.145218	40.821438	-1.086489	138.382141	32.250366	34.975578	136.506729	36.535902	16.9445445	137.444435	-81.880988	-0.7524725	162.846001
-40.642342	8.219159	152.006943	-22.678514	7.753588	149.757233	40.654903	-1.340556	137.91243	32.406631	34.930958	136.734009	36.530767	16.795201	137.3232195	-81.887795	-1.288025	162.1912465
-38.980137	10.628094	151.297791	-22.661457	7.276799	149.419754	40.635307	-1.791384	137.649384	32.885719	34.874264	137.550323	36.760513	16.54144	137.5998535	-82.083427	-1.987842	161.2396545
-37.652416	12.307893	151.173965	-22.641958	6.980844	149.46376	40.815788	-2.076926	137.92955	33.303486	34.817577	138.43338	37.059637	16.3703255	138.181465	-82.343553	-2.4086375	160.746055
-36.198479	13.955113	151.243698	-22.644894	6.688579	149.649841	41.075119	-2.369501	138.53775	33.772812	34.698246	139.643524	37.4239655	16.1643725	139.090637	-82.7137535	-2.7872145	160.209045
-34.640823	15.562001	151.490952	-22.651995	6.42634	149.985504	41.434227	-2.692808	139.488632	34.326656	34.596107	141.110107	37.8804415	15.9516495	140.2993695	-83.1844315	-3.0989695	159.6716385
-32.954823	17.085392	151.993774	-22.675961	6.200655	150.425735	41.849506	-2.968884	140.515793	NaN	NaN	NaN	NaN	NaN	NaN	NaN	NaN	NaN
-31.275398	18.54262	152.481918	-22.73838	6.037642	150.817932	42.27956	-3.239024	141.5047	NaN	NaN	NaN	NaN	NaN	NaN	NaN	NaN	NaN
-29.506756	19.951164	153.078705	-22.825657	5.987301	151.125778	42.567112	-3.500098	142.47023	NaN	NaN	NaN	NaN	NaN	NaN	NaN	NaN	NaN
-26.953655	21.843729	153.715988	-23.083786	6.058218	151.426605	NaN	NaN	NaN	NaN	NaN	NaN	NaN	NaN	NaN	NaN	NaN	NaN
-25.152714	23.0133	154.063065	-23.299078	6.229621	151.505325	NaN	NaN	NaN	NaN	NaN	NaN	NaN	NaN	NaN	NaN	NaN	NaN
-23.54907	24.08839	154.228836	-23.540989	6.479393	151.541397	NaN	NaN	NaN	NaN	NaN	NaN	NaN	NaN	NaN	NaN	NaN	NaN
-21.822815	25.063536	154.410553	-23.828182	6.774066	151.523087	NaN	NaN	NaN	NaN	NaN	NaN	NaN	NaN	NaN	NaN	NaN	NaN
-20.325956	25.923717	154.490387	-24.124821	7.112225	151.446594	NaN	NaN	NaN	NaN	NaN	NaN	NaN	NaN	NaN	NaN	NaN	NaN
-18.772512	26.708111	154.546631	-24.453472	7.499798	151.366943	NaN	NaN	NaN	NaN	NaN	NaN	NaN	NaN	NaN	NaN	NaN	NaN
-17.440228	27.399168	154.616196	-24.778473	7.900996	151.278885	NaN	NaN	NaN	NaN	NaN	NaN	NaN	NaN	NaN	NaN	NaN	NaN
-15.469742	28.250784	154.86998	-25.171936	8.450983	151.226898	NaN	NaN	NaN	NaN	NaN	NaN	NaN	NaN	NaN	NaN	NaN	NaN
-14.343585	28.666739	155.141373	-25.382868	8.726047	151.26918	NaN	NaN	NaN	NaN	NaN	NaN	NaN	NaN	NaN	NaN	NaN	NaN
-13.341054	28.961615	155.527695	-25.524876	8.870914	151.348526	NaN	NaN	NaN	NaN	NaN	NaN	NaN	NaN	NaN	NaN	NaN	NaN
-12.404444	29.151684	155.95163	-25.615479	8.921877	151.462204	NaN	NaN	NaN	NaN	NaN	NaN	NaN	NaN	NaN	NaN	NaN	NaN
-11.51626	29.160851	156.405655	-25.672186	8.899131	151.604156	NaN	NaN	NaN	NaN	NaN	NaN	NaN	NaN	NaN	NaN	NaN	NaN
-10.803433	29.057184	156.860382	-25.682613	8.846373	151.789444	NaN	NaN	NaN	NaN	NaN	NaN	NaN	NaN	NaN	NaN	NaN	NaN
-10.191292	28.888491	157.294449	-25.657377	8.809552	151.98587	NaN	NaN	NaN	NaN	NaN	NaN	NaN	NaN	NaN	NaN	NaN	NaN
-9.394494	28.455009	157.876633	-25.67979	8.83545	152.334015	NaN	NaN	NaN	NaN	NaN	NaN	NaN	NaN	NaN	NaN	NaN	NaN
-8.89872	27.999651	158.085831	-25.696331	8.865171	152.530258	NaN	NaN	NaN	NaN	NaN	NaN	NaN	NaN	NaN	NaN	NaN	NaN
-8.571324	27.396982	158.216721	-25.707075	8.905565	152.646912	NaN	NaN	NaN	NaN	NaN	NaN	NaN	NaN	NaN	NaN	NaN	NaN
-8.272139	26.706999	158.216248	-25.716093	8.950024	152.684433	NaN	NaN	NaN	NaN	NaN	NaN	NaN	NaN	NaN	NaN	NaN	NaN
-7.976431	25.879255	158.096802	-25.748835	9.015244	152.674728	NaN	NaN	NaN	NaN	NaN	NaN	NaN	NaN	NaN	NaN	NaN	NaN
-7.744071	24.938513	157.978302	-25.810909	9.074821	152.654312	NaN	NaN	NaN	NaN	NaN	NaN	NaN	NaN	NaN	NaN	NaN	NaN
-7.531856	23.87755	157.651138	-25.949615	9.181968	152.646988	NaN	NaN	NaN	NaN	NaN	NaN	NaN	NaN	NaN	NaN	NaN	NaN
-7.478902	21.941965	157.233704	-26.230946	9.457305	152.720215	NaN	NaN	NaN	NaN	NaN	NaN	NaN	NaN	NaN	NaN	NaN	NaN
-7.452458	20.542747	156.797409	-26.415344	9.707106	152.787598	NaN	NaN	NaN	NaN	NaN	NaN	NaN	NaN	NaN	NaN	NaN	NaN
-7.451188	18.945854	156.363113	-26.523411	9.988199	152.854889	NaN	NaN	NaN	NaN	NaN	NaN	NaN	NaN	NaN	NaN	NaN	NaN
-7.522265	17.222021	155.845566	-26.60116	10.309928	152.909088	NaN	NaN	NaN	NaN	NaN	NaN	NaN	NaN	NaN	NaN	NaN	NaN
-7.531366	15.355807	155.245956	-26.599752	10.662214	152.903671	NaN	NaN	NaN	NaN	NaN	NaN	NaN	NaN	NaN	NaN	NaN	NaN
-7.660983	13.361179	154.668564	-26.533001	11.058488	152.789505	NaN	NaN	NaN	NaN	NaN	NaN	NaN	NaN	NaN	NaN	NaN	NaN
-7.756367	11.245153	154.104797	-26.445066	11.500842	152.527573	NaN	NaN	NaN	NaN	NaN	NaN	NaN	NaN	NaN	NaN	NaN	NaN
-8.105542	7.911878	153.419754	-26.390394	12.177985	151.999619	NaN	NaN	NaN	NaN	NaN	NaN	NaN	NaN	NaN	NaN	NaN	NaN
-8.394644	5.647321	153.066833	-26.376204	12.625681	151.653625	NaN	NaN	NaN	NaN	NaN	NaN	NaN	NaN	NaN	NaN	NaN	NaN
-8.845112	3.270331	153.01207	-26.331156	13.003972	151.356339	NaN	NaN	NaN	NaN	NaN	NaN	NaN	NaN	NaN	NaN	NaN	NaN
-9.310988	0.916865	153.042328	-26.235884	13.317392	151.116806	NaN	NaN	NaN	NaN	NaN	NaN	NaN	NaN	NaN	NaN	NaN	NaN
-9.870194	-1.404146	153.179474	-26.087593	13.605009	150.905762	NaN	NaN	NaN	NaN	NaN	NaN	NaN	NaN	NaN	NaN	NaN	NaN
-10.49579	-3.681489	153.457489	-25.884068	13.862713	150.732864	NaN	NaN	NaN	NaN	NaN	NaN	NaN	NaN	NaN	NaN	NaN	NaN
-11.064107	-5.908922	153.739136	-25.632656	14.050359	150.639877	NaN	NaN	NaN	NaN	NaN	NaN	NaN	NaN	NaN	NaN	NaN	NaN
-12.112347	-9.054571	154.636932	-25.182692	14.218233	150.734344	NaN	NaN	NaN	NaN	NaN	NaN	NaN	NaN	NaN	NaN	NaN	NaN
-12.947442	-11.052387	155.771057	-24.847179	14.222845	150.975555	NaN	NaN	NaN	NaN	NaN	NaN	NaN	NaN	NaN	NaN	NaN	NaN
-13.692636	-12.789312	157.200974	-24.541178	14.177338	151.311737	NaN	NaN	NaN	NaN	NaN	NaN	NaN	NaN	NaN	NaN	NaN	NaN
-14.611797	-14.430487	158.834839	-24.29287	14.094968	151.701462	NaN	NaN	NaN	NaN	NaN	NaN	NaN	NaN	NaN	NaN	NaN	NaN
-15.427836	-15.775066	160.567642	-24.069899	13.971531	152.090836	NaN	NaN	NaN	NaN	NaN	NaN	NaN	NaN	NaN	NaN	NaN	NaN
-16.370964	-17.006207	162.117004	-23.834774	13.837152	152.487595	NaN	NaN	NaN	NaN	NaN	NaN	NaN	NaN	NaN	NaN	NaN	NaN
-17.146969	-17.914391	163.687454	-23.50165	13.72268	152.927475	NaN	NaN	NaN	NaN	NaN	NaN	NaN	NaN	NaN	NaN	NaN	NaN
-18.379116	-18.929768	165.698746	-23.010302	13.75792	153.706146	NaN	NaN	NaN	NaN	NaN	NaN	NaN	NaN	NaN	NaN	NaN	NaN
-18.973255	-19.348955	166.878098	-22.549105	13.808036	154.149887	NaN	NaN	NaN	NaN	NaN	NaN	NaN	NaN	NaN	NaN	NaN	NaN
NaN	NaN	NaN	-22.065258	13.898802	154.454758	NaN	NaN	NaN	NaN	NaN	NaN	NaN	NaN	NaN	NaN	NaN	NaN
NaN	NaN	NaN	-21.597099	14.073086	154.647369	NaN	NaN	NaN	NaN	NaN	NaN	NaN	NaN	NaN	NaN	NaN	NaN
NaN	NaN	NaN	-21.207119	14.309001	154.778214	NaN	NaN	NaN	NaN	NaN	NaN	NaN	NaN	NaN	NaN	NaN	NaN
NaN	NaN	NaN	-20.936131	14.578032	154.855057	NaN	NaN	NaN	NaN	NaN	NaN	NaN	NaN	NaN	NaN	NaN	NaN
NaN	NaN	NaN	-20.68553	14.779139	154.843292	NaN	NaN	NaN	NaN	NaN	NaN	NaN	NaN	NaN	NaN	NaN	NaN
NaN	NaN	NaN	-20.167015	14.87181	154.668396	NaN	NaN	NaN	NaN	NaN	NaN	NaN	NaN	NaN	NaN	NaN	NaN
NaN	NaN	NaN	-19.940306	14.948676	154.522079	NaN	NaN	NaN	NaN	NaN	NaN	NaN	NaN	NaN	NaN	NaN	NaN
-24.506899	-16.370014	159.987442	-19.717688	14.997198	154.296387	NaN	NaN	NaN	NaN	NaN	NaN	NaN	NaN	NaN	NaN	NaN	NaN
-25.033665	-15.284067	158.28244	-19.535793	14.995648	153.999054	NaN	NaN	NaN	NaN	NaN	NaN	NaN	NaN	NaN	NaN	NaN	NaN
-25.468142	-14.109138	156.760071	-19.438993	14.951329	153.658844	NaN	NaN	NaN	NaN	NaN	NaN	NaN	NaN	NaN	NaN	NaN	NaN
-25.849813	-12.764255	155.596573	-19.360538	14.849109	153.309326	44.914101	1.597721	142.581528	NaN	NaN	NaN	NaN	NaN	NaN	NaN	NaN	NaN
-26.195681	-11.422997	154.788834	-19.289494	14.736584	153.011078	44.78302	1.482021	142.132919	NaN	NaN	NaN	NaN	NaN	NaN	NaN	NaN	NaN
-26.475378	-9.252932	154.120422	-19.144526	14.550309	152.664001	44.80003	1.365552	141.645905	NaN	NaN	NaN	NaN	NaN	NaN	NaN	NaN	NaN
-26.550024	-7.736461	153.729492	-19.051336	14.416148	152.444977	44.840355	1.325292	141.446823	NaN	NaN	NaN	NaN	NaN	NaN	NaN	NaN	NaN
-26.558559	-6.209304	153.240555	-18.992878	14.268735	152.193024	44.840733	1.262139	141.311707	NaN	NaN	NaN	NaN	NaN	NaN	NaN	NaN	NaN
-26.571733	-4.666106	152.557648	-18.967047	14.101015	151.874725	44.826576	1.155704	141.124893	NaN	NaN	NaN	NaN	NaN	NaN	NaN	NaN	NaN
-26.571365	-3.028566	151.633698	-18.938406	13.978033	151.436035	44.809517	1.016096	140.885086	NaN	NaN	NaN	NaN	NaN	NaN	NaN	NaN	NaN
-26.499153	-1.416283	150.531616	-18.917679	13.90671	150.874527	44.838039	0.899729	140.585297	NaN	NaN	NaN	NaN	NaN	NaN	NaN	NaN	NaN
-26.355896	0.260982	149.29689	-18.920513	13.883655	150.156372	44.869568	0.824458	140.256683	NaN	NaN	NaN	NaN	NaN	NaN	NaN	NaN	NaN
-26.140192	2.692237	147.400467	-18.985355	13.866273	148.884827	44.856342	0.876225	139.647156	NaN	NaN	NaN	NaN	NaN	NaN	NaN	NaN	NaN
-25.950861	4.237329	146.251556	-19.04817	13.87289	147.975601	44.792877	0.915412	139.175766	NaN	NaN	NaN	NaN	NaN	NaN	NaN	NaN	NaN
-25.737265	5.69882	145.22168	-19.086319	13.878282	147.083893	44.770947	0.925578	138.725113	NaN	NaN	NaN	NaN	NaN	NaN	NaN	NaN	NaN
-25.480484	6.972721	144.331146	-19.119381	13.840619	146.269226	44.73875	0.914312	138.291992	NaN	NaN	NaN	NaN	NaN	NaN	NaN	NaN	NaN
-25.266085	8.07819	143.645447	-19.115124	13.827097	145.465561	44.732483	0.876776	137.86264	NaN	NaN	NaN	NaN	NaN	NaN	NaN	NaN	NaN
-24.953848	9.060737	143.009293	-19.08947	13.769046	144.769745	44.729706	0.804338	137.428436	NaN	NaN	NaN	NaN	NaN	NaN	NaN	NaN	NaN
-24.709745	9.851352	142.56749	-19.057209	13.719222	144.176895	44.744007	0.745572	136.99559	NaN	NaN	NaN	NaN	NaN	NaN	NaN	NaN	NaN
-24.281902	10.70417	142.039139	-18.912325	13.696366	143.500824	44.794468	0.639054	136.531525	NaN	NaN	NaN	NaN	NaN	NaN	NaN	NaN	NaN
-24.05118	10.996025	141.813248	-18.821011	13.729196	143.201538	44.865131	0.580787	136.412399	NaN	NaN	NaN	NaN	NaN	NaN	NaN	NaN	NaN
-23.797487	11.176423	141.606873	-18.717545	13.821016	142.957397	44.973278	0.541407	136.398163	NaN	NaN	NaN	NaN	NaN	NaN	NaN	NaN	NaN
-23.532793	11.237432	141.36142	-18.601463	13.980423	142.701096	45.141186	0.557115	136.514664	NaN	NaN	NaN	NaN	NaN	NaN	NaN	NaN	NaN
-23.272165	11.225612	141.028839	-18.520267	14.132543	142.315887	45.309429	0.562485	136.699417	NaN	NaN	NaN	NaN	NaN	NaN	NaN	NaN	NaN
-23.012348	11.129435	140.54158	-18.485125	14.280069	141.829758	45.448093	0.549407	136.84819	39.271091	37.264488	139.457352	42.359592	18.9069475	138.152771	-79.329842	9.6531905	145.506745
-22.857443	10.913073	140.006561	-18.541502	14.468103	141.305725	45.545094	0.475218	137.024597	39.37735	37.223137	139.135452	42.461222	18.8491775	138.0800245	-79.544226	10.0870285	144.5314255
-22.769987	10.348881	139.419418	-18.70256	14.646675	140.721649	45.639633	0.163795	137.4832	39.539181	37.075092	138.966003	42.589407	18.6194435	138.2246015	-79.994527	10.6739065	143.2186965
-22.744665	9.890432	139.194244	-18.85519	14.70347	140.544052	45.63372	-0.090385	137.864822	39.564835	36.908741	139.125381	42.5992775	18.409178	138.4951015	-80.3096575	10.997762	142.5930025
-22.749311	9.329055	139.231262	-19.017931	14.71432	140.575821	45.595818	-0.324328	138.239594	39.443523	36.730812	139.375397	42.5196705	18.203242	138.8074955	-80.5555325	11.225398	142.3441465
-22.845215	8.722296	139.350616	-19.160152	14.653037	140.733505	45.492077	-0.467831	138.588074	39.27346	36.585323	139.661224	42.3827685	18.058746	139.124649	-80.7030725	11.247328	142.342361
-22.950834	8.091558	139.536148	-19.298124	14.569727	140.924484	45.328075	-0.525089	138.795181	39.116608	36.45454	139.917892	42.2223415	17.9647255	139.3565365	-80.8185895	11.1747285	142.4924315
-23.074774	7.472074	139.678009	-19.424686	14.498215	141.101212	45.177696	-0.623995	138.937653	38.972084	36.335052	140.082962	42.07489	17.8555285	139.5103075	-80.924262	11.1409015	142.6921165
-23.266939	6.886733	139.735718	-19.504984	14.467346	141.175919	45.093716	-0.773001	139.047379	38.925083	36.194843	140.145615	42.0093995	17.710921	139.596497	-81.0193675	11.223771	142.755341
-23.372669	5.974276	139.66803	-19.501497	14.482803	141.004654	45.084625	-1.000853	139.195892	39.013111	35.97892	140.075821	42.048868	17.4890335	139.6358565	-81.051862	11.4765725	142.3734515
-23.483685	5.310193	139.437973	-19.477631	14.496631	140.697769	45.088203	-1.108892	139.314789	39.138039	35.894196	139.886459	42.113121	17.392652	139.600624	-81.068383	11.60061	141.794914
-23.652107	4.644739	139.130569	-19.47592	14.520854	140.300049	45.034138	-1.139178	139.371307	39.226639	35.853672	139.593948	42.1303885	17.357247	139.4826275	-81.0822285	11.684461	141.1174705
-23.93729	4.032572	138.819489	-19.510832	14.563272	139.878693	44.942039	-1.177158	139.372681	39.291256	35.837711	139.264587	42.1166475	17.3302765	139.318634	-81.1383115	11.7962675	140.438752
-24.235647	3.474416	138.561874	-19.593733	14.595741	139.520752	44.833679	-1.233538	139.353531	39.301689	35.821491	138.938644	42.067684	17.2939765	139.1460875	-81.25515	11.8975055	139.8954165
-24.614126	2.975554	138.334991	-19.676783	14.595741	139.23439	44.708504	-1.30228	139.304138	39.246635	35.771431	138.68515	41.9775695	17.2345755	138.994644	-81.3311355	11.9569065	139.474136
-24.981998	2.455696	138.166138	-19.733194	14.5575	139.037628	44.623299	-1.377722	139.207809	39.180725	35.716835	138.405777	41.902012	17.1695565	138.806793	-81.3684	11.9454435	139.268463
-25.54335	1.68387	137.945999	-19.786236	14.422599	138.821167	44.515484	-1.519924	138.986282	39.051464	35.58144	137.94902	41.783474	17.030758	138.467651	-81.355946	11.81444	139.174683
-26.011795	1.181248	137.898071	-19.778997	14.294745	138.737839	44.480789	-1.648504	138.79718	39.014648	35.515862	137.577927	41.7477185	16.933679	138.1875535	-81.3057125	11.655811	139.2881245
-26.542124	0.704648	137.921158	-19.756233	14.160419	138.722839	44.491425	-1.779587	138.600769	39.004196	35.377354	137.230377	41.7478105	16.7988835	137.915573	-81.2602765	11.5219545	139.530105
-27.055573	0.292948	138.113358	-19.692766	14.0138	138.798645	44.527866	-1.907625	138.494492	39.031029	35.206711	136.90918	41.7794475	16.649543	137.701836	-81.1649795	11.378057	139.895454
-27.662882	-0.055878	138.460876	-19.595623	13.890463	138.959854	44.611435	-2.0156	138.499619	39.096958	35.038609	136.672028	41.8541965	16.5115045	137.5858235	-81.0454425	11.2694215	140.3338845
-28.185289	-0.317113	138.914215	-19.479904	13.793358	139.219101	44.70845	-2.110657	138.608032	39.154999	34.901123	136.482895	41.9317245	16.395233	137.5454635	-80.8915325	11.191483	140.8927385
-28.752935	-0.398626	139.545746	-19.38434	13.717622	139.580322	44.801979	-2.190803	138.735886	39.2355	34.795555	136.27121	42.0187395	16.302376	137.503548	-80.7874195	11.132868	141.657096
-29.726437	-0.393101	140.736511	-19.249981	13.569325	140.307693	44.898849	-2.290593	138.89003	39.26046	34.665257	135.861053	42.0796545	16.187332	137.3755415	-80.5796165	10.951318	143.2398445
-30.411619	-0.273732	141.619568	-19.184885	13.421292	140.903183	44.951405	-2.373656	138.950882	39.236565	34.5466	135.550812	42.093985	16.086472	137.250847	-80.463755	10.756112	144.555519
-31.023788	-0.107139	142.698425	-19.104147	13.223353	141.571716	44.993366	-2.469096	139.011337	39.164436	34.403419	135.216766	42.078901	15.9671615	137.1140515	-80.287195	10.4795445	146.0293805
-31.574524	0.162531	143.681091	-19.028082	12.967382	142.304672	45.041229	-2.575995	139.042084	39.035522	34.237637	134.965927	42.0383755	15.830821	137.0040055	-80.0945395	10.103943	147.6053385
-32.058205	0.559355	144.66925	-18.966135	12.686974	143.053436	45.081635	-2.694706	139.071442	38.86253	34.068676	134.80571	41.9720825	15.686985	136.938576	-79.9043525	9.686963	149.168296
-32.561222	1.103851	145.544525	-18.898333	12.376401	143.788422	45.108921	-2.813394	139.149033	38.695549	33.887142	134.76268	41.902235	15.536874	136.9558565	-79.698901	9.215928	150.6209875
-33.005936	1.730375	146.253998	-18.814833	12.063801	144.480789	45.169052	-2.925673	139.248413	38.375759	33.797955	134.86409	41.7724055	15.436141	137.0562515	-79.4020715	8.691461	151.9053265
-33.4118	2.887127	147.069901	-18.66357	11.590939	145.392212	45.28537	-3.069915	139.385544	38.278961	33.631752	135.142441	41.7821655	15.2809185	137.2639925	-79.1093055	7.9009595	153.5204315
-33.657341	3.829199	147.389862	-18.580042	11.282994	145.859253	45.346191	-3.188376	139.429153	38.301994	33.501984	135.348709	41.8240925	15.156804	137.388931	-78.9841765	7.409184	154.329575
-33.828754	4.869298	147.499481	-18.513355	10.958214	146.186859	45.35191	-3.326311	139.371338	38.232231	33.402588	135.564056	41.7920705	15.0381385	137.467697	-78.8187805	6.8782895	154.906021
-33.918869	5.948209	147.491669	-18.47821	10.600092	146.379044	45.322201	-3.482727	139.200027	38.173962	33.259129	135.703354	41.7480815	14.888201	137.4516905	-78.7045015	6.311983	155.3063975
-34.006958	7.167934	147.327072	-18.456408	10.203046	146.392746	45.230026	-3.660448	138.845139	38.175011	33.069778	135.786362	41.7025185	14.704665	137.3157505	-78.6153345	5.701427	155.4697415
-34.00037	8.446824	146.927124	-18.474579	9.800578	146.176575	45.07061	-3.878292	138.317886	38.338188	32.842018	135.840836	41.704399	14.481863	137.079361	-78.653557	5.119293	155.273789
-33.980434	9.752003	146.489502	-18.537704	9.429377	145.769745	44.811802	-4.055038	137.541168	38.312634	32.69215	135.91011	41.562218	14.318556	136.725639	-78.637626	4.540198	154.813851
-33.75095	11.877892	145.762711	-18.735594	8.927432	145.030243	44.367546	-4.282771	136.319763	38.214684	32.536274	136.102921	41.291115	14.1267515	136.211342	-78.762303	3.7281125	153.849144
-33.527496	13.260887	145.533173	-18.891613	8.667421	144.633606	44.056328	-4.38499	135.673004	38.15633	32.449303	136.341248	41.106329	14.0321565	136.007126	-78.889555	3.3026855	153.260086
-33.124115	14.670552	145.530457	-19.020977	8.414843	144.390915	43.826588	-4.423653	135.183136	38.134605	32.401676	136.782257	40.9805965	13.9890115	135.9826965	-79.0225505	2.8406745	152.7991335
-32.627983	15.983297	145.800888	-19.124132	8.174518	144.384811	43.720669	-4.449448	135.048889	38.115189	32.36705	137.368958	40.917929	13.958801	136.2089235	-79.166193	2.390235	152.5606985
-32.095829	17.12958	146.246292	-19.20048	7.938483	144.551605	43.672707	-4.445696	135.121613	38.081882	32.344879	138.165634	40.8772945	13.9495915	136.6436235	-79.2782545	1.9273745	152.4595865
-31.296999	18.242785	146.71666	-19.276356	7.703107	144.804398	43.683994	-4.433849	135.228653	NaN	NaN	NaN	NaN	NaN	NaN	NaN	NaN	NaN
-30.578369	19.16469	147.300064	-19.34593	7.469449	145.098389	43.715431	-4.416052	135.436325	NaN	NaN	NaN	NaN	NaN	NaN	NaN	NaN	NaN
-29.267342	20.444136	148.079071	-19.423908	7.098218	145.507431	43.755814	-4.46506	135.760178	NaN	NaN	NaN	NaN	NaN	NaN	NaN	NaN	NaN
-28.307592	21.088686	148.498611	-19.447468	6.84308	145.743744	43.827122	-4.566752	135.948669	NaN	NaN	NaN	NaN	NaN	NaN	NaN	NaN	NaN
-27.372837	21.610638	148.879929	-19.430111	6.600414	145.925873	43.915977	-4.687253	136.133224	NaN	NaN	NaN	NaN	NaN	NaN	NaN	NaN	NaN
-26.268402	22.025269	149.105682	-19.384968	6.362892	146.058731	44.038971	-4.817112	136.343842	NaN	NaN	NaN	NaN	NaN	NaN	NaN	NaN	NaN
-25.090841	22.33548	149.29718	-19.337992	6.13831	146.193634	44.200264	-4.912436	136.556213	NaN	NaN	NaN	NaN	NaN	NaN	NaN	NaN	NaN
-23.954161	22.471718	149.451126	-19.303194	5.940386	146.29924	44.392143	-4.996427	136.829269	NaN	NaN	NaN	NaN	NaN	NaN	NaN	NaN	NaN
-22.710054	22.457064	149.506851	-19.277706	5.791288	146.393295	44.592266	-5.13332	137.168976	NaN	NaN	NaN	NaN	NaN	NaN	NaN	NaN	NaN
-20.796555	22.165976	149.482544	-19.302786	5.604605	146.413071	44.865505	-5.352141	137.830795	NaN	NaN	NaN	NaN	NaN	NaN	NaN	NaN	NaN
-19.520899	21.826542	149.401276	-19.36684	5.543134	146.332855	45.035843	-5.534218	138.327194	NaN	NaN	NaN	NaN	NaN	NaN	NaN	NaN	NaN
-18.149315	21.3423	149.248993	-19.454639	5.505799	146.210052	45.135387	-5.680153	138.810272	NaN	NaN	NaN	NaN	NaN	NaN	NaN	NaN	NaN
-16.838537	20.616268	149.151962	-19.541815	5.503685	146.094193	NaN	NaN	NaN	NaN	NaN	NaN	NaN	NaN	NaN	NaN	NaN	NaN
-15.555594	19.816891	149.016403	-19.647099	5.542013	145.999664	NaN	NaN	NaN	NaN	NaN	NaN	NaN	NaN	NaN	NaN	NaN	NaN
-14.197965	18.825785	148.795685	-19.750612	5.630946	145.94368	NaN	NaN	NaN	NaN	NaN	NaN	NaN	NaN	NaN	NaN	NaN	NaN
-12.926186	17.68058	148.618622	-19.839518	5.744178	145.873444	NaN	NaN	NaN	NaN	NaN	NaN	NaN	NaN	NaN	NaN	NaN	NaN
-11.00151	15.675714	148.098923	-19.986666	5.933078	145.797287	NaN	NaN	NaN	NaN	NaN	NaN	NaN	NaN	NaN	NaN	NaN	NaN
-9.821178	14.146709	147.874634	-20.09446	6.077096	145.804794	NaN	NaN	NaN	NaN	NaN	NaN	NaN	NaN	NaN	NaN	NaN	NaN
-8.632536	12.450191	147.554474	-20.162186	6.287707	145.768143	NaN	NaN	NaN	NaN	NaN	NaN	NaN	NaN	NaN	NaN	NaN	NaN
-7.5196	10.631162	147.319901	-20.163567	6.579248	145.701248	NaN	NaN	NaN	NaN	NaN	NaN	NaN	NaN	NaN	NaN	NaN	NaN
-6.434008	8.694031	147.088821	-20.139004	6.931745	145.59639	NaN	NaN	NaN	NaN	NaN	NaN	NaN	NaN	NaN	NaN	NaN	NaN
-5.478456	6.64725	147.075134	-20.138287	7.271443	145.553528	NaN	NaN	NaN	NaN	NaN	NaN	NaN	NaN	NaN	NaN	NaN	NaN
-4.689941	4.512605	147.412384	-20.114601	7.576213	145.603394	NaN	NaN	NaN	NaN	NaN	NaN	NaN	NaN	NaN	NaN	NaN	NaN
-3.679596	1.198397	148.259384	-20.007402	7.896307	145.87178	NaN	NaN	NaN	NaN	NaN	NaN	NaN	NaN	NaN	NaN	NaN	NaN
-3.156236	-0.995942	148.90065	-19.82074	7.991944	146.046661	NaN	NaN	NaN	NaN	NaN	NaN	NaN	NaN	NaN	NaN	NaN	NaN
-2.723114	-3.119533	149.438934	-19.571724	8.043003	146.14888	NaN	NaN	NaN	NaN	NaN	NaN	NaN	NaN	NaN	NaN	NaN	NaN
-2.302384	-5.228347	149.772827	-19.292284	8.057536	146.096451	NaN	NaN	NaN	NaN	NaN	NaN	NaN	NaN	NaN	NaN	NaN	NaN
-2.033075	-7.229226	149.9599	-19.01647	8.036036	145.940201	NaN	NaN	NaN	NaN	NaN	NaN	NaN	NaN	NaN	NaN	NaN	NaN
-1.83692	-9.180565	149.954147	-18.77375	7.97519	145.76796	NaN	NaN	NaN	NaN	NaN	NaN	NaN	NaN	NaN	NaN	NaN	NaN
-1.723568	-11.049142	149.950485	-18.533409	7.87358	145.581802	NaN	NaN	NaN	NaN	NaN	NaN	NaN	NaN	NaN	NaN	NaN	NaN
-1.719896	-13.599129	149.937088	-18.171892	7.727871	145.362717	NaN	NaN	NaN	NaN	NaN	NaN	NaN	NaN	NaN	NaN	NaN	NaN
-1.81816	-15.149949	150.002319	-17.93255	7.627597	145.199326	NaN	NaN	NaN	NaN	NaN	NaN	NaN	NaN	NaN	NaN	NaN	NaN
-1.930613	-16.514797	149.947662	-17.705906	7.534041	145.022446	NaN	NaN	NaN	38.961937	33.26075	142.043549	NaN	NaN	NaN	NaN	NaN	NaN
-2.180893	-17.782793	149.991241	-17.509277	7.508386	144.827438	NaN	NaN	NaN	39.467285	33.084892	141.295746	NaN	NaN	NaN	NaN	NaN	NaN
-2.469938	-18.895035	150.182266	-17.35638	7.540038	144.632477	NaN	NaN	NaN	39.895058	32.979988	140.611511	NaN	NaN	NaN	NaN	NaN	NaN
-2.809216	-19.784018	150.348846	-17.209438	7.602881	144.458237	NaN	NaN	NaN	40.136719	33.0009	140.021301	NaN	NaN	NaN	NaN	NaN	NaN
-3.196996	-20.553619	150.497162	-17.052641	7.699368	144.301651	NaN	NaN	NaN	40.227554	33.148193	139.543121	NaN	NaN	NaN	NaN	NaN	NaN
-3.729706	-21.521837	150.356216	-16.734842	7.838286	144.066696	NaN	NaN	NaN	40.407608	33.410358	138.9646	NaN	NaN	NaN	NaN	NaN	NaN
-4.204247	-21.973709	150.188797	-16.45731	7.914878	143.912964	48.360294	-1.871298	143.203232	40.642212	33.532406	138.621704	44.501253	15.830554	140.912468	-77.415873	-0.000798000000001409	146.91346
-4.602896	-22.317757	149.760956	-16.150967	7.967774	143.774765	48.806232	-1.914636	142.805054	40.884495	33.63652	138.336075	44.8453635	15.860942	140.5705645	-77.1472975	0.0746060000000028	146.9789655
-5.002758	-22.571827	149.254791	-15.827497	8.008818	143.655258	49.113167	-1.873468	142.492859	41.185188	33.695839	138.119812	45.1491775	15.9111855	140.3063355	-76.8041715	0.106450499999999	147.0041805
-5.507346	-22.6898	148.675873	-15.501563	8.063554	143.547424	49.38102	-1.80481	142.230682	41.446068	33.781506	138.014206	45.413544	15.988348	140.122444	-76.41667	0.13876	146.972404
-6.04982	-22.704941	148.028442	-15.173787	8.139592	143.469696	49.705502	-1.768048	141.981628	41.754868	33.855129	137.947922	45.730185	16.0435405	139.964775	-76.077759	0.235643500000002	146.974617
-6.561898	-22.564678	147.601135	-14.853234	8.237131	143.442139	49.996185	-1.715268	141.776672	41.963387	34.016682	137.973038	45.979786	16.150707	139.874855	-75.686254	0.323554999999999	147.009423
-7.327837	-22.150616	147.022934	-14.34897	8.449831	143.512375	50.484612	-1.54528	141.580734	42.205524	34.397911	138.091431	46.345068	16.4263155	139.8360825	-75.043008	0.473346499999998	147.1886675
-7.931404	-21.732561	146.912308	-14.002557	8.644684	143.643539	50.855839	-1.395074	141.541168	42.361404	34.675884	138.187866	46.6086215	16.640405	139.864517	-74.6137355	0.648962999999998	147.422561
-8.56742	-21.2216	146.87265	-13.626355	8.861412	143.792648	51.157845	-1.217599	141.542755	42.550613	34.991001	138.278259	46.854229	16.886701	139.910507	-74.106939	0.836123000000001	147.674789
-9.192801	-20.604628	147.011765	-13.248843	9.087513	143.951813	51.561916	-1.130584	141.565735	42.73629	35.287712	138.322266	47.149103	17.078564	139.9440005	-73.646789	1.096462	147.9596255
-9.80319	-19.938602	147.105652	-12.892214	9.304998	144.138397	51.898911	-1.060812	141.60878	42.962029	35.503723	138.314285	47.43047	17.2214555	139.9615325	-73.214898	1.3885405	148.3152615
-10.474152	-19.191607	147.28862	-12.537122	9.4891	144.307083	52.259041	-1.052128	141.653915	43.170261	35.701252	138.322861	47.714651	17.324562	139.988388	-72.788895	1.653638	148.625778
-11.234742	-18.366346	147.339325	-12.20182	9.655231	144.467712	52.606236	-1.093112	141.758194	43.327759	35.844875	138.396225	47.9669975	17.3758815	140.0772095	-72.3706375	1.9345805	148.8582145
-12.284641	-17.011211	147.46138	-11.745299	9.781367	144.739655	53.016315	-1.251474	141.936432	NaN	NaN	NaN	NaN	NaN	NaN	NaN	NaN	NaN
-13.106484	-16.034452	147.501556	-11.483034	9.786903	144.970352	53.177094	-1.370221	142.100021	NaN	NaN	NaN	NaN	NaN	NaN	NaN	NaN	NaN
-13.945387	-14.980642	147.471191	-11.246629	9.716128	145.24263	54.284416	-1.982458	142.16011	NaN	NaN	NaN	NaN	NaN	NaN	NaN	NaN	NaN
-14.704521	-13.856396	147.420975	-11.002716	9.572477	145.545242	NaN	NaN	NaN	NaN	NaN	NaN	NaN	NaN	NaN	NaN	NaN	NaN
-15.601836	-12.677632	147.424072	-10.757605	9.39305	145.872574	NaN	NaN	NaN	NaN	NaN	NaN	NaN	NaN	NaN	NaN	NaN	NaN
-16.45882	-11.404846	147.376328	-10.512959	9.205268	146.211166	NaN	NaN	NaN	NaN	NaN	NaN	NaN	NaN	NaN	NaN	NaN	NaN
-17.357954	-10.099068	147.359116	-10.26594	9.028957	146.533112	NaN	NaN	NaN	NaN	NaN	NaN	NaN	NaN	NaN	NaN	NaN	NaN
-18.69297	-7.91889	147.267838	-9.957362	8.89568	146.960617	NaN	NaN	NaN	NaN	NaN	NaN	NaN	NaN	NaN	NaN	NaN	NaN
-19.622442	-6.431049	147.271027	-9.761567	8.870993	147.19754	NaN	NaN	NaN	NaN	NaN	NaN	NaN	NaN	NaN	NaN	NaN	NaN
-20.573364	-4.83655	147.199799	-9.569497	8.905781	147.392731	NaN	NaN	NaN	NaN	NaN	NaN	NaN	NaN	NaN	NaN	NaN	NaN
-21.48914	-3.22318	147.150589	-9.384068	8.968318	147.543335	NaN	NaN	NaN	NaN	NaN	NaN	NaN	NaN	NaN	NaN	NaN	NaN
-22.484076	-1.543609	147.114487	-9.207255	9.068303	147.672333	NaN	NaN	NaN	NaN	NaN	NaN	NaN	NaN	NaN	NaN	NaN	NaN
-23.39192	0.138665	147.110458	-9.034595	9.191975	147.801407	NaN	NaN	NaN	NaN	NaN	NaN	NaN	NaN	NaN	NaN	NaN	NaN
-24.420885	1.857341	147.161896	-8.882793	9.3178	147.939438	NaN	NaN	NaN	NaN	NaN	NaN	NaN	NaN	NaN	NaN	NaN	NaN
-25.909624	4.422645	147.298859	-8.733803	9.486167	148.20575	NaN	NaN	NaN	NaN	NaN	NaN	NaN	NaN	NaN	NaN	NaN	NaN
-26.986616	6.155364	147.540756	-8.696735	9.56797	148.429184	NaN	NaN	NaN	NaN	NaN	NaN	NaN	NaN	NaN	NaN	NaN	NaN
-28.002844	7.851085	147.836548	-8.727599	9.615628	148.666672	NaN	NaN	NaN	NaN	NaN	NaN	NaN	NaN	NaN	NaN	NaN	NaN
-29.072472	9.457636	148.454285	-8.863967	9.655337	148.867813	NaN	NaN	NaN	NaN	NaN	NaN	NaN	NaN	NaN	NaN	NaN	NaN
-30.10869	11.04358	148.545715	-9.090104	9.629918	148.96524	NaN	NaN	NaN	NaN	NaN	NaN	NaN	NaN	NaN	NaN	NaN	NaN
-31.107014	12.554481	148.597961	-9.4301	9.557171	148.931427	NaN	NaN	NaN	NaN	NaN	NaN	NaN	NaN	NaN	NaN	NaN	NaN
-32.255985	14.075338	148.806671	-9.887122	9.482859	148.807709	NaN	NaN	NaN	NaN	NaN	NaN	NaN	NaN	NaN	NaN	NaN	NaN
-33.923714	16.139477	148.983383	-10.693971	9.442139	148.581482	NaN	NaN	NaN	NaN	NaN	NaN	NaN	NaN	NaN	NaN	NaN	NaN
-35.091976	17.514858	149.258316	-11.252126	9.466666	148.478058	NaN	NaN	NaN	NaN	NaN	NaN	NaN	NaN	NaN	NaN	NaN	NaN
-36.189823	18.748116	149.542633	-11.820945	9.523459	148.465546	NaN	NaN	NaN	NaN	NaN	NaN	NaN	NaN	NaN	NaN	NaN	NaN
-37.240116	19.921007	149.823517	-12.348453	9.61878	148.506302	NaN	NaN	NaN	NaN	NaN	NaN	NaN	NaN	NaN	NaN	NaN	NaN
-38.302044	21.096022	150.356689	-12.885068	9.769815	148.616486	51.459091	0.076045	138.781586	NaN	NaN	NaN	NaN	NaN	NaN	NaN	NaN	NaN
-39.293499	22.14786	151.064987	-13.438667	9.952155	148.89183	50.822342	0.347448	138.511292	NaN	NaN	NaN	NaN	NaN	NaN	NaN	NaN	NaN
-40.193295	23.081934	152.038605	-13.939969	10.153071	149.332123	50.241375	0.670867	138.252106	NaN	NaN	NaN	NaN	NaN	NaN	NaN	NaN	NaN
-41.371693	24.3535	153.569351	-14.388648	10.426841	150.17276	49.551914	1.157442	138.035126	NaN	NaN	NaN	NaN	NaN	NaN	NaN	NaN	NaN
-42.03767	25.140476	154.660797	-14.521355	10.584473	150.830627	49.247955	1.407784	138.049362	NaN	NaN	NaN	NaN	NaN	NaN	NaN	NaN	NaN
-42.564247	25.852268	155.655441	-14.583403	10.730139	151.500504	49.073544	1.609707	138.201645	NaN	NaN	NaN	NaN	NaN	NaN	NaN	NaN	NaN
-42.953674	26.498169	156.445831	-14.630726	10.890033	152.111191	NaN	NaN	NaN	NaN	NaN	NaN	NaN	NaN	NaN	NaN	NaN	NaN
-43.247669	27.077118	157.082153	-14.686069	11.05374	152.612823	NaN	NaN	NaN	NaN	NaN	NaN	NaN	NaN	NaN	NaN	NaN	NaN
-43.458061	27.625347	157.527054	-14.763284	11.228738	152.965897	NaN	NaN	NaN	NaN	NaN	NaN	NaN	NaN	NaN	NaN	NaN	NaN
-43.599617	28.127077	157.829346	-14.879927	11.366511	153.145401	NaN	NaN	NaN	NaN	NaN	NaN	NaN	NaN	NaN	NaN	NaN	NaN
-43.624435	28.806192	158.108994	-15.102942	11.52945	153.13533	48.332943	1.786163	138.50354	NaN	NaN	NaN	NaN	NaN	NaN	NaN	NaN	NaN
-43.53355	29.256456	158.225693	-15.244426	11.612982	152.994019	48.152142	1.596792	138.137024	NaN	NaN	NaN	NaN	NaN	NaN	NaN	NaN	NaN
-43.322021	29.695696	158.238953	-15.366158	11.681854	152.793869	47.951172	1.39656	137.68605	NaN	NaN	NaN	NaN	NaN	NaN	NaN	NaN	NaN
-42.971863	30.095381	158.183807	-15.470316	11.718122	152.610092	47.72744	1.205013	137.317215	NaN	NaN	NaN	NaN	NaN	NaN	NaN	NaN	NaN
-42.524002	30.492174	158.095245	-15.559742	11.725918	152.470154	47.520767	1.029756	137.079041	NaN	NaN	NaN	NaN	NaN	NaN	NaN	NaN	NaN
-41.960274	30.875175	157.987	-15.684766	11.754833	152.423813	47.265141	0.825689	136.931534	NaN	NaN	NaN	NaN	NaN	NaN	NaN	NaN	NaN
-41.302967	31.311405	157.834763	-15.844504	11.799308	152.407394	47.044338	0.633902	136.862366	NaN	NaN	NaN	NaN	NaN	NaN	NaN	NaN	NaN
-40.092117	31.887537	157.478531	-16.151821	11.965644	152.421616	46.666317	0.381119	136.82515	NaN	NaN	NaN	NaN	NaN	NaN	NaN	NaN	NaN
-39.033367	32.257236	157.197159	-16.361675	12.089808	152.413696	46.414478	0.256113	136.812408	NaN	NaN	NaN	NaN	NaN	NaN	NaN	NaN	NaN
-37.916012	32.640663	156.868134	-16.581978	12.235353	152.353943	46.195213	0.21001	136.799545	NaN	NaN	NaN	NaN	NaN	NaN	NaN	NaN	NaN
-36.689198	33.0201	156.450027	-16.79277	12.387146	152.244461	45.974846	0.17687	136.699432	NaN	NaN	NaN	NaN	NaN	NaN	NaN	NaN	NaN
-35.214024	33.36116	156.056503	-17.013117	12.553305	152.1035	45.733459	0.135426	136.586517	NaN	NaN	NaN	NaN	NaN	NaN	NaN	NaN	NaN
-33.702076	33.748631	155.625778	-17.223173	12.72045	151.892441	45.480896	0.107	136.439789	NaN	NaN	NaN	NaN	NaN	NaN	NaN	NaN	NaN
-32.048042	34.073864	155.072403	-17.477184	12.88748	151.611069	45.218147	0.085686	136.306122	NaN	NaN	NaN	NaN	NaN	NaN	NaN	NaN	NaN
-29.357248	34.593521	154.050522	-17.942139	13.122309	150.967651	44.878674	0.144408	136.191742	NaN	NaN	NaN	NaN	NaN	NaN	NaN	NaN	NaN
-27.404156	34.866364	153.195251	-18.337133	13.253345	150.354187	44.632576	0.175973	136.122223	NaN	NaN	NaN	NaN	NaN	NaN	NaN	NaN	NaN
-25.43915	35.182579	152.317337	-18.811712	13.385418	149.662872	44.320183	0.151916	136.0401	NaN	NaN	NaN	NaN	NaN	NaN	NaN	NaN	NaN
-23.315153	35.373295	151.478134	-19.350334	13.47607	148.864944	43.913887	0.03594	135.915451	NaN	NaN	NaN	NaN	NaN	NaN	NaN	NaN	NaN
-21.112188	35.499317	150.612686	-19.912054	13.47218	148.007431	43.410187	-0.085924	135.720535	NaN	NaN	NaN	NaN	NaN	NaN	NaN	NaN	NaN
-18.844717	35.579636	149.811417	-20.41939	13.428948	147.132431	43.001453	-0.081493	135.504456	NaN	NaN	NaN	NaN	NaN	NaN	NaN	NaN	NaN
-16.439753	35.504639	149.003372	-20.880003	13.321842	146.253784	42.680927	-0.094112	135.540848	NaN	NaN	NaN	NaN	NaN	NaN	NaN	NaN	NaN
-12.734105	35.161186	148.181412	-21.546827	13.070933	145.076813	42.40955	-0.29483	136.069733	NaN	NaN	NaN	NaN	NaN	NaN	NaN	NaN	NaN
-10.217417	34.750702	147.938019	-21.998333	12.898689	144.391464	42.361744	-0.633167	136.895233	NaN	NaN	NaN	NaN	NaN	NaN	NaN	NaN	NaN
-7.720692	34.258854	147.924774	-22.476475	12.765962	143.781677	42.311485	-1.031586	137.8806	NaN	NaN	NaN	NaN	NaN	NaN	NaN	NaN	NaN
-5.255221	33.596786	148.054123	-22.954302	12.694518	143.231781	42.202534	-1.451367	139.067093	NaN	NaN	NaN	NaN	NaN	NaN	NaN	NaN	NaN
-2.862576	32.848385	148.415558	-23.443306	12.663674	142.745758	41.934032	-1.826818	140.389191	NaN	NaN	NaN	NaN	NaN	NaN	NaN	NaN	NaN
-0.615197	32.026779	148.999527	-23.924744	12.686353	142.357132	NaN	NaN	NaN	NaN	NaN	NaN	NaN	NaN	NaN	NaN	NaN	NaN
1.458053	31.05545	149.92128	-24.412914	12.682858	142.141006	NaN	NaN	NaN	NaN	NaN	NaN	NaN	NaN	NaN	NaN	NaN	NaN
4.265522	29.470613	151.700928	-25.199472	12.719131	142.101852	NaN	NaN	NaN	NaN	NaN	NaN	NaN	NaN	NaN	NaN	NaN	NaN
5.912444	28.319252	152.939819	-25.683016	12.70841	142.117142	NaN	NaN	NaN	NaN	NaN	NaN	NaN	NaN	NaN	NaN	NaN	NaN
7.398837	27.099344	154.062943	-26.05241	12.647687	142.17189	NaN	NaN	NaN	NaN	NaN	NaN	NaN	NaN	NaN	NaN	NaN	NaN
8.805799	25.831736	154.94545	-26.296497	12.522223	142.15625	NaN	NaN	NaN	NaN	NaN	NaN	NaN	NaN	NaN	NaN	NaN	NaN
9.461383	24.280485	155.183517	-26.359421	12.303667	142.032547	NaN	NaN	NaN	NaN	NaN	NaN	NaN	NaN	NaN	NaN	NaN	NaN
10.005131	22.67115	155.146133	-26.387114	12.056247	141.89238	NaN	NaN	NaN	NaN	NaN	NaN	NaN	NaN	NaN	NaN	NaN	NaN
10.426103	21.011488	154.986725	-26.416487	11.810406	141.741486	NaN	NaN	NaN	NaN	NaN	NaN	NaN	NaN	NaN	NaN	NaN	NaN
10.597103	18.410379	154.425934	-26.528172	11.527042	141.465179	NaN	NaN	NaN	NaN	NaN	NaN	NaN	NaN	NaN	NaN	NaN	NaN
10.535681	16.653181	153.948654	-26.685905	11.416223	141.373932	NaN	NaN	NaN	NaN	NaN	NaN	NaN	NaN	NaN	NaN	NaN	NaN
10.187193	14.807338	153.411957	-26.861465	11.381631	141.361862	NaN	NaN	NaN	NaN	NaN	NaN	NaN	NaN	NaN	NaN	NaN	NaN
9.732269	12.945637	152.820648	-27.002716	11.389795	141.516663	NaN	NaN	NaN	NaN	NaN	NaN	NaN	NaN	NaN	NaN	NaN	NaN
9.081518	11.033203	152.243637	-27.111525	11.421789	141.975388	NaN	NaN	NaN	NaN	NaN	NaN	NaN	NaN	NaN	NaN	NaN	NaN
8.274865	9.082712	151.8181	-27.170595	11.458559	142.754059	NaN	NaN	NaN	NaN	NaN	NaN	NaN	NaN	NaN	NaN	NaN	NaN
7.2562	7.080029	151.534302	-27.197515	11.507253	143.764191	NaN	NaN	NaN	NaN	NaN	NaN	NaN	NaN	NaN	NaN	NaN	NaN
5.446444	4.038981	151.465149	-27.275309	11.613194	145.502747	NaN	NaN	NaN	NaN	NaN	NaN	NaN	NaN	NaN	NaN	NaN	NaN
4.046812	1.989641	151.673569	-27.380974	11.692795	146.60582	NaN	NaN	NaN	NaN	NaN	NaN	NaN	NaN	NaN	NaN	NaN	NaN
2.485904	-0.089038	151.961624	-27.467028	11.78196	147.561768	NaN	NaN	NaN	NaN	NaN	NaN	NaN	NaN	NaN	NaN	NaN	NaN
0.942623	-2.136764	152.371292	-27.548075	11.819088	148.373367	NaN	NaN	NaN	NaN	NaN	NaN	NaN	NaN	NaN	NaN	NaN	NaN
-0.702489	-4.15744	152.762161	-27.611021	11.806991	149.009842	NaN	NaN	NaN	NaN	NaN	NaN	NaN	NaN	NaN	NaN	NaN	NaN
-2.423691	-6.156934	153.220337	-27.702326	11.799275	149.496246	NaN	NaN	NaN	NaN	NaN	NaN	NaN	NaN	NaN	NaN	NaN	NaN
-4.12487	-8.058869	153.72525	-27.866518	11.808924	149.986298	NaN	NaN	NaN	NaN	NaN	NaN	NaN	NaN	NaN	NaN	NaN	NaN
-6.771717	-10.818276	154.566269	-28.16416	11.766414	150.817825	NaN	NaN	NaN	NaN	NaN	NaN	NaN	NaN	NaN	NaN	NaN	NaN
-8.546831	-12.601309	155.151947	-28.379932	11.675709	151.536423	NaN	NaN	NaN	NaN	NaN	NaN	NaN	NaN	NaN	NaN	NaN	NaN
-10.289209	-14.255351	155.805984	-28.590616	11.52706	152.349274	NaN	NaN	NaN	NaN	NaN	NaN	NaN	NaN	NaN	NaN	NaN	NaN
-12.052123	-15.852695	156.494446	-28.7904	11.350289	153.157867	NaN	NaN	NaN	NaN	NaN	NaN	NaN	NaN	NaN	NaN	NaN	NaN
-13.742033	-17.323427	157.236633	-28.974524	11.154541	153.894073	NaN	NaN	NaN	NaN	NaN	NaN	NaN	NaN	NaN	NaN	NaN	NaN
-15.412704	-18.739241	157.950623	-29.079304	10.925523	154.456802	NaN	NaN	NaN	NaN	NaN	NaN	NaN	NaN	NaN	NaN	NaN	NaN
-16.971401	-20.023071	158.610626	-29.162355	10.687806	154.843414	NaN	NaN	NaN	NaN	NaN	NaN	NaN	NaN	NaN	NaN	NaN	NaN
-19.34609	-21.702545	159.427887	-29.334948	10.392062	155.052612	NaN	NaN	NaN	NaN	NaN	NaN	NaN	NaN	NaN	NaN	NaN	NaN
-20.767069	-22.687674	159.816879	-29.533279	10.30253	154.924332	NaN	NaN	NaN	NaN	NaN	NaN	NaN	NaN	NaN	NaN	NaN	NaN
-22.256613	-23.499441	160.027054	-29.736799	10.317335	154.639618	NaN	NaN	NaN	NaN	NaN	NaN	NaN	NaN	NaN	NaN	NaN	NaN
-23.621655	-24.272823	159.946732	-29.997107	10.378356	154.199051	NaN	NaN	NaN	NaN	NaN	NaN	NaN	NaN	NaN	NaN	NaN	NaN
-25.081968	-24.819279	159.56781	-30.346056	10.458673	153.645264	NaN	NaN	NaN	NaN	NaN	NaN	NaN	NaN	NaN	NaN	NaN	NaN
-26.524162	-25.315523	158.934204	-30.735155	10.506679	153.083069	NaN	NaN	NaN	25.46649	35.920631	142.930954	NaN	NaN	NaN	NaN	NaN	NaN
-27.936411	-25.691366	158.265259	-31.112322	10.499854	152.533585	NaN	NaN	NaN	25.327278	35.855164	142.900925	NaN	NaN	NaN	NaN	NaN	NaN
-29.893208	-26.109219	157.377747	-31.561323	10.455966	151.786774	NaN	NaN	NaN	25.095821	35.667873	142.776505	NaN	NaN	NaN	NaN	NaN	NaN
-31.081724	-26.216984	156.900314	-31.805038	10.416373	151.401215	NaN	NaN	NaN	24.967648	35.492157	142.615921	NaN	NaN	NaN	NaN	NaN	NaN
-32.297371	-26.152611	156.598358	-32.027122	10.363495	151.134781	NaN	NaN	NaN	24.896454	35.283134	142.372696	NaN	NaN	NaN	NaN	NaN	NaN
-33.466194	-26.032591	156.454391	-32.228504	10.328219	151.002243	NaN	NaN	NaN	24.800323	35.099457	142.11319	NaN	NaN	NaN	NaN	NaN	NaN
-34.683037	-25.670624	156.551453	-32.41188	10.350138	150.991486	NaN	NaN	NaN	24.520756	35.02747	141.919189	NaN	NaN	NaN	NaN	NaN	NaN
-35.744373	-25.355408	156.743927	-32.572517	10.411177	151.056641	NaN	NaN	NaN	24.303127	34.993553	141.777344	NaN	NaN	NaN	NaN	NaN	NaN
-36.822807	-24.845118	156.980087	-32.763569	10.488651	151.206787	NaN	NaN	NaN	24.114109	34.965073	141.685577	NaN	NaN	NaN	NaN	NaN	NaN
-38.489784	-23.912626	157.252594	-33.038956	10.547126	151.569687	NaN	NaN	NaN	23.830032	34.948147	141.803436	NaN	NaN	NaN	NaN	NaN	NaN
-39.540516	-23.149467	157.2798	-33.144478	10.504375	151.842117	NaN	NaN	NaN	23.708607	34.916603	142.037338	NaN	NaN	NaN	NaN	NaN	NaN
-40.572376	-22.326183	157.215942	-33.238678	10.484966	152.140045	NaN	NaN	NaN	23.699547	34.869541	142.319077	NaN	NaN	NaN	NaN	NaN	NaN
-41.595879	-21.378521	157.008118	-33.258129	10.441086	152.414841	NaN	NaN	NaN	23.735666	34.828903	142.593628	NaN	NaN	NaN	NaN	NaN	NaN
-42.562187	-20.315603	156.700623	-33.223526	10.398509	152.639069	31.859127	-1.234982	145.587509	23.723936	34.844398	142.880814	27.7915315	16.804708	144.2341615	-94.2385835	3.99231	161.0439765
-43.483879	-19.200792	156.333237	-33.155567	10.35567	152.804291	31.872622	-1.288304	145.36557	23.727821	34.89045	143.117386	27.8002215	16.801073	144.241478	-94.1113555	3.910267	161.367104
-44.405975	-17.98505	155.923004	-33.011967	10.274852	152.904877	31.920057	-1.306963	145.062637	23.685455	34.972309	143.280762	27.802756	16.832673	144.1716995	-93.82669	3.717031	161.6380545
-45.62587	-16.057938	155.370697	-32.734219	10.149101	152.97789	32.040157	-1.290084	144.5224	NaN	NaN	NaN	NaN	NaN	NaN	NaN	NaN	NaN
-46.420055	-14.669045	155.023636	-32.521252	10.058138	152.976425	32.202347	-1.285573	144.179672	NaN	NaN	NaN	NaN	NaN	NaN	NaN	NaN	NaN
-47.134502	-13.265598	154.772476	-32.280117	9.927791	152.955215	32.364853	-1.265921	143.871109	NaN	NaN	NaN	NaN	NaN	NaN	NaN	NaN	NaN
-47.806595	-11.825813	154.547653	-32.095448	9.780458	152.934845	32.524136	-1.26319	143.584412	NaN	NaN	NaN	NaN	NaN	NaN	NaN	NaN	NaN
-48.445198	-10.344966	154.327698	-31.930044	9.60264	152.892868	32.614552	-1.264978	143.283188	NaN	NaN	NaN	NaN	NaN	NaN	NaN	NaN	NaN
-49.007225	-8.869555	154.162811	-31.818464	9.412267	152.852539	32.651421	-1.252827	142.982605	NaN	NaN	NaN	NaN	NaN	NaN	NaN	NaN	NaN
-49.576778	-7.344388	154.056458	-31.741911	9.232846	152.846878	32.665325	-1.235368	142.651749	NaN	NaN	NaN	NaN	NaN	NaN	NaN	NaN	NaN
-50.275673	-5.045901	154.172867	-31.605307	8.949043	152.891022	32.65815	-1.205644	142.167633	NaN	NaN	NaN	NaN	NaN	NaN	NaN	NaN	NaN
-50.688641	-3.483879	154.371613	-31.522598	8.752369	152.992386	32.599907	-1.177533	141.848709	NaN	NaN	NaN	NaN	NaN	NaN	NaN	NaN	NaN
-51.005905	-1.959701	154.663544	-31.442192	8.568803	153.131027	32.520275	-1.189378	141.531616	39.931595	25.525803	135.209824	36.225935	12.1682125	138.37072	-99.110319	4.9693935	167.891334
-51.248062	-0.388117	154.994919	-31.371069	8.345444	153.29187	32.442276	-1.216267	141.214783	40.050121	25.320526	135.238998	36.2461985	12.0521295	138.2268905	-98.9883365	4.6387585	168.3568495
-51.389091	1.162466	155.350677	-31.268242	8.137779	153.472	32.339554	-1.246851	140.935577	NaN	NaN	NaN	NaN	NaN	NaN	NaN	NaN	NaN
-51.418858	2.677623	155.751358	-31.156067	7.954121	153.6465	32.272385	-1.278279	140.677475	NaN	NaN	NaN	NaN	NaN	NaN	NaN	NaN	NaN
-51.353073	4.204757	156.096146	-31.02294	7.782015	153.766266	32.206474	-1.280068	140.369873	NaN	NaN	NaN	NaN	NaN	NaN	NaN	NaN	NaN
-51.022373	6.390685	156.494339	-30.814398	7.616936	153.858612	32.142864	-1.303851	139.908386	NaN	NaN	NaN	NaN	NaN	NaN	NaN	NaN	NaN
-50.688332	7.872788	156.627045	-30.685183	7.533239	153.821503	32.127357	-1.292789	139.611679	24.433199	34.392567	141.859192	28.280278	16.549889	140.7354355	-89.650644	-1.483411	166.9075705
-50.203068	9.318373	156.604141	-30.55813	7.512783	153.724258	32.150696	-1.268556	139.382538	24.492899	34.390869	141.74118	28.3217975	16.5611565	140.561859	-89.4380575	-1.5355905	166.886657
-49.622082	10.697248	156.472733	-30.446186	7.512382	153.565872	32.233246	-1.296077	139.267609	24.602922	34.405415	141.632278	28.418084	16.554669	140.4499435	-89.310456	-1.529905	166.6818005
-48.940788	12.103525	156.125137	-30.346394	7.478165	153.290909	32.352245	-1.338825	139.187637	24.760672	34.374859	141.576202	28.5564585	16.518017	140.3819195	-89.2492465	-1.561687	166.1998985
-48.150589	13.438064	155.648987	-30.225512	7.448797	152.937271	32.531334	-1.425879	139.097946	24.982737	34.324387	141.545242	28.7570355	16.449254	140.321594	-89.2080595	-1.55166	165.552948
-47.235157	14.732325	155.108261	-30.11998	7.363894	152.491653	32.774017	-1.553543	138.993469	25.252792	34.256767	141.53891	29.0134045	16.351612	140.2661895	-89.2533645	-1.623824	164.7171165
-45.651772	16.663851	153.955078	-29.887396	7.366437	151.622147	33.204185	-1.773187	138.862762	25.800938	34.16893	141.566071	29.5025615	16.1978715	140.2144165	-89.2773535	-1.4649975	163.0298775
-44.484951	17.899254	153.161041	-29.697451	7.441223	150.917526	33.562439	-1.872663	138.793106	26.272556	34.165428	141.610962	29.9174975	16.1463825	140.202034	-89.3123995	-1.2639365	161.633018
-43.167843	19.118902	152.372025	-29.492262	7.543772	150.157059	33.919899	-2.046365	138.715439	NaN	NaN	NaN	NaN	NaN	NaN	NaN	NaN	NaN
-41.752869	20.234188	151.755493	-29.253849	7.698517	149.474564	34.232349	-2.286577	138.571564	NaN	NaN	NaN	NaN	NaN	NaN	NaN	NaN	NaN
-40.255013	21.275265	151.40036	-29.030586	7.857828	148.89505	34.567822	-2.498042	138.432205	NaN	NaN	NaN	NaN	NaN	NaN	NaN	NaN	NaN
-38.640118	22.217159	151.240173	-28.766712	8.066551	148.575714	34.902138	-2.593955	138.319702	NaN	NaN	NaN	NaN	NaN	NaN	NaN	NaN	NaN
-36.939289	23.034355	151.176651	-28.512892	8.285123	148.437149	35.20385	-2.592146	138.330414	NaN	NaN	NaN	NaN	NaN	NaN	NaN	NaN	NaN
-34.360336	24.06024	151.22081	-28.123707	8.617809	148.381668	35.668011	-2.457685	138.62735	NaN	NaN	NaN	NaN	NaN	NaN	NaN	NaN	NaN
-32.493423	24.554535	151.246048	-27.88946	8.846142	148.448456	35.998276	-2.365004	138.905853	NaN	NaN	NaN	NaN	NaN	NaN	NaN	NaN	NaN
-30.676111	24.936823	151.299316	-27.713806	8.996116	148.551208	36.364071	-2.332811	139.219315	NaN	NaN	NaN	NaN	NaN	NaN	NaN	NaN	NaN
-28.792683	25.164736	151.238098	-27.49284	9.108229	148.656601	36.721142	-2.3427	139.511078	NaN	NaN	NaN	NaN	NaN	NaN	NaN	NaN	NaN
-26.833035	25.265583	151.043579	-27.293941	9.207971	148.694031	37.057808	-2.418713	139.829163	NaN	NaN	NaN	NaN	NaN	NaN	NaN	NaN	NaN
-24.860678	25.303841	150.804367	-27.126741	9.285289	148.644882	37.415104	-2.575388	140.126572	NaN	NaN	NaN	NaN	NaN	NaN	NaN	NaN	NaN
-22.869396	25.196457	150.427017	-27.006536	9.349039	148.501175	37.680744	-2.714665	140.369781	NaN	NaN	NaN	NaN	NaN	NaN	NaN	NaN	NaN
-19.918917	24.887968	149.77359	-26.852924	9.57526	148.126083	38.054005	-2.913521	140.655991	NaN	NaN	NaN	NaN	NaN	NaN	NaN	NaN	NaN
-17.905867	24.600153	149.267838	-26.782127	9.80421	147.79895	38.230976	-3.026487	140.84343	NaN	NaN	NaN	NaN	NaN	NaN	NaN	NaN	NaN
-15.935249	24.256069	148.859787	-26.740063	10.065598	147.386581	38.361435	-3.086029	141.089569	NaN	NaN	NaN	NaN	NaN	NaN	NaN	NaN	NaN
-14.014544	23.826324	148.515259	-26.750452	10.350382	146.994934	38.392181	-3.161757	141.405411	NaN	NaN	NaN	NaN	NaN	NaN	NaN	NaN	NaN
-12.148311	23.350861	148.324036	-26.816431	10.659225	146.66832	38.311749	-3.24231	141.809158	NaN	NaN	NaN	NaN	NaN	NaN	NaN	NaN	NaN
-10.352537	22.822699	148.353027	-26.895344	10.97584	146.440704	NaN	NaN	NaN	NaN	NaN	NaN	NaN	NaN	NaN	NaN	NaN	NaN
-8.626644	22.241793	148.688812	-26.995665	11.284829	146.386963	NaN	NaN	NaN	NaN	NaN	NaN	NaN	NaN	NaN	NaN	NaN	NaN
-6.267035	21.30051	149.776993	-27.192793	11.756753	146.664001	NaN	NaN	NaN	NaN	NaN	NaN	NaN	NaN	NaN	NaN	NaN	NaN
