# Supplementary material for: How to jointly control a ball trajectory on a moving board: Methodological insights into Motor Learning and Rehabilitation
Source: PLoS One. 2025 Oct 15;20(10):e0334588. doi: 10.1371/journal.pone.0334588 (PMC12527165; doi:10.1371/journal.pone.0334588)
Supplement: S2 Data — (ZIP) [file pone.0334588.s002.zip › D10_015.csv]

Ball_X	Ball_Y	Ball_Z	BoardCentre_X	BoardCentre_Y	BoardCentre_Z	P1LeftHand_X	P1LeftHand_Y	P1LeftHand_Z	P1RightHand_X	P1RightHand_Y	P1RightHand_Z	P1MidHands_X	P1MidHands_Y	P1MidHands_Z	P2MidHands_X	P2MidHands_Y	P2MidHands_Z
-31.684143	-16.983839	133.713425	-20.630587	9.343592	128.501526	40.795685	-2.384676	127.495148	32.50161	34.2953	120.545578	36.6486475	15.955312	124.020363	-77.9098215	2.731872	132.982689
-32.942787	-15.981516	133.793854	-20.633617	9.34662	128.754242	40.750607	-2.279491	127.447449	32.456604	34.401596	120.590233	36.6036055	16.0610525	124.018841	-77.8708395	2.6321875	133.489643
-34.142151	-14.791987	133.626602	-20.630571	9.368075	128.817017	40.699066	-2.214554	127.292717	32.437931	34.527901	120.556023	36.5684985	16.1566735	123.92437	-77.8296405	2.5794765	133.709664
-35.312931	-13.50953	133.202377	-20.623749	9.384487	128.716858	40.648888	-2.159714	127.03627	32.449558	34.63134	120.397675	36.549223	16.235813	123.7169725	-77.796721	2.533161	133.7167435
-36.342968	-12.082	132.596497	-20.625479	9.410473	128.485275	40.588577	-2.135852	126.60183	32.099949	34.86311	120.354286	36.344263	16.363629	123.478058	-77.595221	2.457317	133.492492
-37.351341	-10.517946	131.940491	-20.634497	9.416431	128.18895	40.486305	-2.098656	126.053879	32.410954	34.825562	119.93824	36.4486295	16.363453	122.9960595	-77.7176235	2.469409	133.3818405
-38.640938	-7.983734	130.872604	-20.671244	9.395104	127.835228	40.262547	-2.048942	125.131927	32.02322	35.11594	119.851578	36.1428835	16.533499	122.4917525	-77.4853715	2.256709	133.1787035
-39.36792	-6.183041	130.332611	-20.663347	9.340289	127.658783	40.055431	-2.007738	124.508377	32.018879	35.226295	119.80748	36.037155	16.6092785	122.1579285	-77.363849	2.0712995	133.1596375
-39.966248	-4.200723	129.87767	-20.650558	9.275828	127.507927	39.850891	-1.973577	124.001762	32.017818	35.339302	119.8647	35.9343545	16.6828625	121.933231	-77.2354705	1.8687935	133.082623
-40.444626	-2.20307	129.583298	-20.651987	9.268388	127.478455	39.691238	-1.906354	123.446564	31.994524	35.504028	120.11927	35.842881	16.798837	121.782917	-77.146855	1.737939	133.173993
-40.793495	-0.07772	129.418976	-20.631283	9.26994	127.491356	39.520092	-1.832482	123.010399	32.069786	35.65406	120.363998	35.794939	16.910789	121.6871985	-77.057505	1.629091	133.2955135
-40.973454	2.030838	129.404282	-20.572021	9.310225	127.574394	39.376316	-1.804997	122.634254	32.536461	35.631496	120.480667	35.9563885	16.9132495	121.5574605	-77.1004305	1.7072005	133.5913275
-41.044373	4.262894	129.537582	-20.510441	9.341434	127.720818	39.293472	-1.745005	122.307434	32.71246	35.763149	120.84774	36.002966	17.009072	121.577587	-77.023848	1.673796	133.864049
-40.828949	7.531415	129.853958	-20.416327	9.419207	128.073364	39.27602	-1.737855	122.063004	32.695255	36.08783	121.711441	35.9856375	17.1749875	121.8872225	-76.8182915	1.6634265	134.2595055
-40.596382	9.667936	130.226425	-20.343536	9.45396	128.465439	39.356632	-1.742353	122.034752	32.936016	36.222397	122.21743	36.146324	17.240022	122.126091	-76.833396	1.667898	134.804787
-40.126343	11.80801	130.574509	-20.344023	9.440849	128.733627	39.459114	-1.785688	122.163879	33.157574	36.347988	122.712852	36.308344	17.28115	122.4383655	-76.99639	1.600548	135.0288885
-39.63678	13.815033	130.976456	-20.350309	9.41723	129.063766	39.539574	-1.887881	122.385002	33.29549	36.423172	123.260811	36.417532	17.2676455	122.8229065	-77.11815	1.5668145	135.3046255
-38.926529	15.827385	131.310303	-20.414536	9.420022	129.390747	39.646416	-2.010248	122.685623	33.407406	36.473038	123.797966	36.526911	17.231395	123.2417945	-77.355983	1.608649	135.5396995
-38.168804	17.708742	131.664444	-20.455006	9.320683	129.618423	39.748024	-2.143497	123.074875	33.511272	36.488495	124.393341	36.629648	17.172499	123.734108	-77.53966	1.468867	135.502738
-37.230145	19.524324	131.99852	-20.535126	9.230404	129.895203	39.861954	-2.302336	123.485123	33.590488	36.477074	125.111389	36.726221	17.087369	124.298256	-77.796473	1.373439	135.49215
-35.642399	22.107536	132.525253	-20.667583	9.083832	130.325836	40.100227	-2.394497	124.362274	33.728142	36.520191	126.306831	36.9141845	17.062847	125.3345525	-78.2493505	1.104817	135.3171195
-34.470291	23.682543	132.870743	-20.736986	9.01286	130.60199	40.303375	-2.412668	124.962257	33.832092	36.564186	127.288757	37.0677335	17.075759	126.125507	-78.5417055	0.949961000000002	135.078473
-33.166904	25.22225	133.238541	-20.799355	8.952602	130.909592	40.508781	-2.416618	125.611374	33.950172	36.628296	128.268204	37.2294765	17.105839	126.939789	-78.8281865	0.799365000000002	134.879395
-31.788694	26.614275	133.544952	-20.842876	8.948021	131.201599	40.725597	-2.417745	126.298691	34.40527	36.586533	129.179367	37.5654335	17.084394	127.739029	-79.2511855	0.811647999999998	134.664169
-30.313259	27.966803	133.93364	-20.876295	8.986069	131.548141	40.978004	-2.392696	127.043304	34.58593	36.68959	130.223251	37.781967	17.148447	128.6332775	-79.534557	0.823691	134.4630045
-28.799673	29.178297	134.334595	-20.933107	9.076158	131.954437	41.618332	-2.534945	127.728317	34.720768	36.870388	131.242188	38.16955	17.1677215	129.4852525	-80.035764	0.9845945	134.4236215
-27.228525	30.333143	134.8172	-21.032597	9.229355	132.398926	41.91518	-2.466114	128.550903	34.821404	37.128613	132.320709	38.368292	17.3312495	130.435806	-80.433486	1.1274605	134.362046
-24.863022	31.852352	135.694397	-21.215572	9.512671	133.075394	42.289181	-2.285119	129.790695	34.922756	37.555317	134.004944	38.6059685	17.635099	131.8978195	-81.0371125	1.390243	134.2529685
-23.232374	32.631256	136.386688	-21.310677	9.7252	133.524582	42.443802	-2.109151	130.573395	34.996433	37.836369	135.127228	38.7201175	17.863609	132.8503115	-81.3414715	1.586791	134.1988525
-21.574657	33.293514	137.110138	-21.424604	9.872608	133.922928	42.562733	-1.90626	131.321686	35.065174	38.092781	136.217316	38.8139535	18.0932605	133.769501	-81.6631615	1.6519555	134.076355
-19.892778	33.789192	137.944366	-21.50168	10.001995	134.33316	42.672607	-1.715505	132.01825	35.127686	38.261379	137.209396	38.9001465	18.272937	134.613823	-81.9035065	1.731053	134.052497
-18.244251	34.138847	138.746796	-21.523045	10.147602	134.733871	42.766819	-1.53153	132.638077	35.166447	38.40197	138.136368	38.966633	18.43522	135.3872225	-82.012723	1.859984	134.0805195
-16.562271	34.34449	139.526459	-21.514915	10.298184	135.123032	42.885609	-1.37642	133.17543	35.254803	38.527752	138.948959	39.070206	18.575666	136.0621945	-82.100036	2.020702	134.1838695
-14.916472	34.370323	140.204697	-21.473557	10.482136	135.51796	43.010204	-1.232283	133.668671	35.399921	38.688019	139.555862	39.2050625	18.727868	136.6122665	-82.1521765	2.236404	134.4236535
-12.415537	34.198044	140.979065	-21.341175	10.796711	136.029892	43.212559	-0.993885	134.307068	35.634811	38.919155	140.327942	39.423685	18.962635	137.317505	-82.106035	2.630787	134.742279
-10.780746	33.86132	141.296265	-21.252214	11.011361	136.289673	43.370594	-0.834657	134.678848	35.779167	39.0751	140.709396	39.5748805	19.1202215	137.694122	-82.0793085	2.9025005	134.885224
-9.214758	33.391903	141.453629	-21.13703	11.223809	136.466843	43.533012	-0.667613	135.012146	35.92308	39.236397	140.975403	39.728046	19.284392	137.9937745	-82.002106	3.163226	134.9399115
-7.698583	32.758957	141.49144	-21.058008	11.443335	136.555435	43.683357	-0.528645	135.339951	36.022163	39.363556	141.156219	39.85276	19.4174555	138.248085	-81.968776	3.4692145	134.862785
-6.238423	31.974188	141.325974	-21.001759	11.655931	136.543381	43.823765	-0.444673	135.6577	36.090992	39.449356	141.31015	39.9573785	19.5023415	138.483925	-81.9608965	3.8095205	134.602837
-4.885257	31.0233	141.063232	-20.992712	11.894399	136.40303	43.925934	-0.409912	136.025757	36.107639	39.508461	141.445679	40.0167865	19.5492745	138.735718	-82.0022105	4.2395235	134.070342
-3.576019	29.908016	140.729858	-21.015083	12.146812	136.207367	43.988037	-0.368053	136.391434	36.324978	39.390991	141.582321	40.1565075	19.511469	138.9868775	-82.1866735	4.782155	133.4278565
-1.820363	28.011126	140.081863	-21.010818	12.511953	135.879044	44.043575	-0.334238	136.930374	36.076118	39.640884	141.470825	40.0598465	19.653323	139.2005995	-82.0814825	5.370583	132.5574885
-0.71878	26.560856	139.565903	-21.003044	12.794274	135.693161	44.093739	-0.335325	137.29361	36.131222	39.743904	141.301956	40.1124805	19.7042895	139.297783	-82.1185685	5.8842585	132.088539
0.225956	25.02619	139.082718	-20.981812	13.108805	135.552841	44.154221	-0.35098	137.678452	36.22588	39.846516	141.075302	40.1900505	19.747768	139.376877	-82.1536745	6.469842	131.728805
1.083117	23.36565	138.66069	-20.956804	13.440752	135.441864	44.202705	-0.341104	138.061218	36.36816	40.033836	140.703262	40.2854325	19.846366	139.38224	-82.1990405	7.035138	131.501488
1.771969	21.652754	138.320084	-20.924562	13.744577	135.340637	44.229443	-0.270537	138.4478	36.491905	40.217461	140.275757	40.360674	19.973462	139.3617785	-82.209798	7.515692	131.3194955
2.349688	19.849482	138.097687	-20.874315	13.994301	135.26593	44.232075	-0.183366	138.755661	36.607231	40.338726	139.837418	40.419653	20.07768	139.2965395	-82.168283	7.910922	131.2353205
2.785702	18.037312	137.94017	-20.85062	14.170252	135.243347	44.248466	-0.124555	139.004974	36.673752	40.3932	139.372665	40.461109	20.1343225	139.1888195	-82.162349	8.2061815	131.2978745
3.228199	15.232388	137.869873	-20.779486	14.252194	135.266144	44.259403	-0.106288	139.297729	36.736057	40.304493	138.727219	40.49773	20.0991025	139.012474	-82.056702	8.4052855	131.519814
3.324801	13.380135	137.893875	-20.731705	14.227644	135.325562	44.257526	-0.162429	139.40976	36.77935	40.181942	138.389557	40.518438	20.0097565	138.8996585	-81.981848	8.4455315	131.7514655
3.270521	11.519902	137.988937	-20.673527	14.166984	135.414581	44.285336	-0.254227	139.468658	36.829098	40.02282	138.136017	40.557217	19.8842965	138.8023375	-81.904271	8.4496715	132.0268245
3.17942	9.729819	138.032486	-20.595444	14.087338	135.528946	44.362968	-0.368757	139.479034	36.883171	39.839138	137.94455	40.6230695	19.7351905	138.711792	-81.8139575	8.4394855	132.3461
2.980107	7.967461	138.111191	-20.483736	14.000013	135.694824	44.456295	-0.495825	139.460602	36.950756	39.655415	137.776611	40.7035255	19.579795	138.6186065	-81.6709975	8.420231	132.7710415
2.606813	6.254329	138.258545	-20.332451	13.917206	135.922775	44.597908	-0.62775	139.422272	37.096878	39.47805	137.598541	40.847393	19.42515	138.5104065	-81.512295	8.409262	133.3351435
2.197246	4.652767	138.473068	-20.147518	13.82836	136.218307	44.771729	-0.753425	139.380264	37.264313	39.294487	137.371536	41.018021	19.270531	138.3759	-81.313057	8.386189	134.060714
1.348776	2.331745	138.910538	-19.842382	13.708387	136.729675	45.076897	-0.950168	139.305817	37.551411	39.028542	136.96875	41.314154	19.039187	138.1372835	-80.998918	8.377587	135.3220665
0.728217	0.958325	139.202042	-19.63991	13.632603	137.048386	45.267838	-1.042673	139.247971	37.724194	38.870224	136.717209	41.496016	18.9137755	137.98259	-80.775836	8.3514305	136.114182
0.006688	-0.36442	139.478912	-19.455746	13.577618	137.284744	45.43523	-1.11138	139.213638	37.874126	38.738419	136.499573	41.654678	18.8135195	137.8566055	-80.56617	8.3417165	136.7128825
-0.849983	-1.605558	139.68927	-19.293457	13.518089	137.419891	45.594044	-1.146716	139.209915	37.991154	38.625656	136.296326	41.792599	18.73947	137.7531205	-80.379513	8.296708	137.0866615
-1.68959	-2.685508	139.749405	-19.156668	13.452181	137.41095	45.703365	-1.155776	139.192978	38.099331	38.536934	136.165756	41.901348	18.690579	137.679367	-80.214684	8.213783	137.142533
-2.593865	-3.730602	139.607498	-19.032686	13.394062	137.276489	45.813175	-1.221953	139.131592	38.196823	38.439915	136.020203	42.004999	18.608981	137.5758975	-80.070371	8.179143	136.9770805
-3.636649	-4.654294	139.36821	-18.918657	13.324375	137.065903	45.917141	-1.328001	139.008484	38.288452	38.342793	135.876312	42.1027965	18.507396	137.442398	-79.9401105	8.141354	136.689408
-5.17552	-5.810265	138.825806	-18.719116	13.218843	136.705627	46.024246	-1.537767	138.65097	38.481609	38.1129	135.586441	42.2529275	18.2875665	137.1187055	-79.6911595	8.1501195	136.2925485
-6.277732	-6.439642	138.500397	-18.554142	13.161085	136.527481	46.118561	-1.690317	138.394196	38.637878	37.966682	135.351974	42.3782195	18.1381825	136.873085	-79.4865035	8.1839875	136.181877
-7.458168	-6.955213	138.321869	-18.365898	13.107033	136.430145	46.239952	-1.794277	138.114746	38.825939	37.812965	135.098083	42.5329455	18.009344	136.6064145	-79.2647415	8.204722	136.2538755
-8.598257	-7.301737	138.270981	-18.132057	13.043344	136.464569	46.413784	-1.899801	137.88118	39.019035	37.626408	134.794785	42.7164095	17.8633035	136.3379825	-78.9805235	8.2233845	136.5911555
-9.826966	-7.537703	138.341553	-17.874756	12.947392	136.61763	46.596329	-2.015856	137.635681	39.214607	37.424698	134.476929	42.905468	17.704421	136.056305	-78.65498	8.190363	137.178955
-11.039084	-7.686426	138.535126	-17.602589	12.778896	136.865189	46.784313	-2.179259	137.386246	39.4077	37.179604	134.157593	43.0960065	17.5001725	135.7719195	-78.3011845	8.0576195	137.9584585
-12.233986	-7.707801	138.747192	-17.334362	12.538449	137.148483	46.969936	-2.393361	137.148056	39.578758	36.870609	133.850601	43.274347	17.238624	135.4993285	-77.943071	7.838274	138.7976375
-14.008763	-7.58019	139.036591	-16.972429	12.083667	137.557953	47.210129	-2.736937	136.797363	39.788036	36.370213	133.498871	43.4990825	16.816638	135.148117	-77.4439405	7.350696	139.967789
-15.20701	-7.394008	139.115448	-16.776964	11.747931	137.794189	47.34758	-2.979826	136.604614	39.870995	36.063713	133.343887	43.6092875	16.5419435	134.9742505	-77.1632155	6.9539185	140.6141275
-16.359043	-7.10629	139.176147	-16.626137	11.417408	137.989548	47.448139	-3.209213	136.399368	39.917992	35.790844	133.267426	43.6830655	16.2908155	134.833397	-76.9353395	6.5440005	141.145699
-17.468143	-6.674147	139.186172	-16.514708	11.123734	138.141556	47.550003	-3.401189	136.193069	39.910603	35.54406	133.194916	43.730303	16.0714355	134.6939925	-76.759719	6.1760325	141.5891195
-18.60055	-6.178378	139.114578	-16.419319	10.859653	138.246475	47.602047	-3.559381	135.927216	39.907223	35.361473	133.126419	43.754635	15.901046	134.5268175	-76.593273	5.81826	141.9661325
-19.652733	-5.585171	139.016495	-16.340979	10.611601	138.279053	47.618919	-3.679157	135.596161	39.871567	35.212704	133.007217	43.745243	15.7667735	134.301689	-76.427201	5.4564285	142.256417
-20.647474	-4.878344	138.850357	-16.257627	10.384063	138.232727	47.612644	-3.745049	135.204056	39.839703	35.098732	132.80101	43.7261735	15.6768415	134.002533	-76.2414275	5.0912845	142.462921
-22.085213	-3.677579	138.466049	-16.149506	10.112117	138.020416	47.546196	-3.759589	134.518646	39.772404	35.027546	132.42775	43.6593	15.6339785	133.473198	-75.958312	4.5902555	142.567634
-22.956121	-2.780282	138.131332	-16.084284	9.965261	137.801056	47.513477	-3.72611	134.089783	39.697735	35.035454	132.143387	43.605606	15.654672	133.116585	-75.774174	4.27585	142.485527
-23.76539	-1.803543	137.7892	-16.022024	9.825023	137.538147	47.45546	-3.677603	133.648483	39.649109	35.046154	131.915344	43.5522845	15.6842755	132.7819135	-75.5963325	3.9657705	142.2943805
-24.508232	-0.794679	137.418945	-15.975587	9.672909	137.276093	47.392361	-3.665077	133.211441	39.607109	35.052944	131.710571	43.499735	15.6939335	132.461006	-75.450909	3.6518845	142.09118
-25.135887	0.280115	137.068039	-15.934157	9.521149	137.029343	47.322601	-3.688478	132.779587	39.555622	35.083183	131.557434	43.4391115	15.6973525	132.1685105	-75.3074255	3.3449455	141.8901755
-25.720634	1.390569	136.791199	-15.909457	9.358758	136.805542	47.240555	-3.679897	132.323883	39.479698	35.128277	131.438202	43.3601265	15.72419	131.8810425	-75.1790405	2.993326	141.7300415
-26.222832	2.501335	136.524124	-15.906618	9.209198	136.600418	47.153217	-3.620946	131.877533	39.373081	35.192333	131.33252	43.263149	15.7856935	131.6050265	-75.076385	2.6327025	141.5958095
-26.648617	4.349227	136.232544	-15.960341	9.006382	136.326767	46.964516	-3.436366	131.225922	39.137684	35.382305	131.184296	43.0511	15.9729695	131.205109	-74.971782	2.0397945	141.448425
-26.90188	5.470366	136.08255	-16.012714	8.922306	136.145203	46.79924	-3.254159	130.753021	38.972221	35.54158	131.095444	42.8857305	16.1437105	130.9242325	-74.9111585	1.7009015	141.3661735
-27.209965	6.47284	135.966629	-16.068335	8.869409	135.944687	46.646233	-3.045636	130.340988	38.788475	35.74123	130.993698	42.717354	16.347797	130.667343	-74.854024	1.391021	141.222031
-27.262337	7.644452	135.852814	-16.128429	8.841662	135.781555	46.493767	-2.823371	129.964859	38.640572	35.950775	130.947556	42.5671695	16.563702	130.4562075	-74.8240275	1.119622	141.1069025
-27.239185	8.751081	135.77095	-16.181856	8.852667	135.620392	46.386303	-2.627423	129.664642	38.561054	36.144142	131.0242	42.4736785	16.7583595	130.344421	-74.8373905	0.9469745	140.896363
-27.098427	9.775725	135.635864	-16.234722	8.865312	135.470078	46.339329	-2.476013	129.626648	38.548325	36.313328	131.198837	42.443827	16.9186575	130.4127425	-74.913271	0.8119665	140.5274135
-26.869339	10.794443	135.512146	-16.291399	8.88236	135.376801	46.319019	-2.382012	129.707352	38.620365	36.44989	131.532211	42.469692	17.033939	130.6197815	-75.05249	0.730781	140.1338205
-26.35247	12.167272	135.413544	-16.374443	8.851925	135.229187	46.346989	-2.325898	129.996384	38.784496	36.593739	132.126511	42.5657425	17.1339205	131.0614475	-75.3146285	0.569929500000001	139.3969265
-25.913832	12.904994	135.390366	-16.417439	8.840777	135.167831	46.371868	-2.31411	130.210403	38.911583	36.632698	132.550674	42.6417255	17.159294	131.3805385	-75.4766035	0.522259999999999	138.9551235
-25.32909	13.706239	135.356125	-16.461731	8.814057	135.112762	46.411533	-2.379752	130.412659	39.061634	36.617191	132.910965	42.7365835	17.1187195	131.661812	-75.6600455	0.509394500000003	138.563712
-24.733517	14.368246	135.305908	-16.53491	8.808032	135.061646	46.442898	-2.506287	130.609589	39.178173	36.580544	133.237442	42.8105355	17.0371285	131.9235155	-75.8803555	0.5789355	138.1997765
-24.071152	14.885621	135.266571	-16.616497	8.840591	135.016815	46.448574	-2.62626	130.815369	39.295109	36.523144	133.56218	42.8718415	16.948442	132.1887745	-76.1048355	0.73274	137.8448555
-23.318438	15.356914	135.293625	-16.701321	8.898265	135.002594	46.423546	-2.752841	131.021164	39.421902	36.430378	133.869263	42.922724	16.8387685	132.4452135	-76.325366	0.9577615	137.5599745
-22.538471	15.684088	135.28862	-16.809418	8.978786	134.982208	46.388691	-2.855834	131.237183	39.502289	36.365253	134.202271	42.94549	16.7547095	132.719727	-76.564326	1.2028625	137.244689
-21.414013	15.933338	135.280975	-17.031433	9.123762	135.012939	46.320213	-2.909595	131.659103	39.527752	36.310425	134.743408	42.9239825	16.700415	133.2012555	-76.9868485	1.547109	136.8246225
-20.575624	15.976336	135.271149	-17.219023	9.241651	135.092072	46.288788	-2.901126	132.062363	39.470749	36.353283	135.20871	42.8797685	16.7260785	133.6355365	-77.3178145	1.7572235	136.5486075
-19.768953	15.867972	135.379333	-17.414154	9.381755	135.243073	46.264469	-2.861688	132.553146	39.406479	36.457253	135.742706	42.835474	16.7977825	134.147926	-77.663782	1.9657275	136.33822
-18.939089	15.623262	135.482651	-17.633274	9.554276	135.493759	46.240639	-2.838023	133.079742	39.303905	36.574451	136.291565	42.772272	16.868214	134.6856535	-78.03882	2.240338	136.3018645
-18.202868	15.288074	135.699707	-17.888634	9.737558	135.781525	46.175697	-2.823245	133.641861	39.165012	36.685341	136.851669	42.6703545	16.931048	135.246765	-78.4476225	2.544068	136.316285
-17.444008	14.806583	135.936035	-18.163296	9.977315	136.135315	46.072063	-2.799896	134.259171	39.026047	36.791008	137.370712	42.549055	16.995556	135.8149415	-78.875647	2.959074	136.4556885
-16.912222	14.324295	136.34227	-18.470346	10.269875	136.533798	45.929386	-2.781262	134.89328	38.888489	36.958878	137.895157	42.4089375	17.088808	136.3942185	-79.3496295	3.450942	136.6733775
-15.980053	13.39004	136.872284	-19.129086	11.022544	137.284164	45.674698	-2.610573	135.851563	38.69257	37.312843	138.561752	42.183634	17.351135	137.2066575	-80.441806	4.693953	137.3616705
-15.207095	12.558632	137.146622	-19.219103	11.407856	137.616547	45.464363	-2.378653	136.389664	38.611916	37.622742	138.964355	42.0381395	17.6220445	137.6770095	-80.4763455	5.1936675	137.5560845
-14.661368	11.727602	137.333282	-19.465113	11.94686	137.838974	45.272316	-2.100169	136.848602	38.535164	37.976337	139.352325	41.90374	17.938084	138.1004635	-80.833966	5.955636	137.5774845
-14.149289	10.943704	137.252914	-19.691702	12.459536	137.750031	45.115822	-1.818836	137.268097	38.46521	38.332867	139.740005	41.790516	18.2570155	138.504051	-81.17392	6.6620565	136.996011
-13.664686	10.058084	136.889771	-19.911308	12.992483	137.337631	45.010143	-1.55472	137.663895	38.315712	38.647541	140.089233	41.6629275	18.5464105	138.876564	-81.4855435	7.4385555	135.798698
-13.253498	9.147765	136.438522	-20.089733	13.48608	136.788696	44.909969	-1.339041	138.068253	38.014362	38.925613	140.174072	41.4621655	18.793286	139.1211625	-81.6416315	8.178874	134.4562295
-12.961782	8.162177	136.049728	-20.290321	13.855884	136.320572	44.702988	-1.109892	138.348206	37.774864	39.141499	140.047119	41.238926	19.0158035	139.1976625	-81.819568	8.6959645	133.4434815
-12.735109	6.492297	135.733597	-20.544876	14.293209	135.861908	44.400856	-0.864032	138.609985	37.609745	39.423431	139.590408	41.0053005	19.2796995	139.1001965	-82.0950525	9.3067185	132.6236195
-12.691517	5.322655	135.613373	-20.647398	14.515987	135.686432	44.229012	-0.791482	138.733551	37.569702	39.523422	139.133209	40.899357	19.36597	138.93338	-82.194153	9.666004	132.439484
-12.814471	4.157699	135.643509	-20.735069	14.716652	135.591095	44.071449	-0.722946	138.759201	37.534885	39.585121	138.732285	40.803167	19.4310875	138.745743	-82.273305	10.0022165	132.436447
-12.994629	2.955418	135.719482	-20.805468	14.875595	135.56282	43.953247	-0.697951	138.828629	37.472404	39.618378	138.362305	40.7128255	19.4602135	138.595467	-82.3237615	10.2909765	132.530173
-13.320496	1.765391	135.860687	-20.881193	14.985132	135.600586	43.854229	-0.646641	138.874435	37.390652	39.608654	138.052216	40.6224405	19.4810065	138.4633255	-82.3848265	10.4892575	132.7378465
-13.721365	0.625843	136.028412	-20.922447	15.060467	135.66539	43.794315	-0.612207	138.937164	37.306122	39.576061	137.801651	40.5502185	19.481927	138.3694075	-82.3951125	10.639007	132.9613725
-14.193493	-0.522224	136.254974	-20.942766	15.116005	135.758148	43.765884	-0.571284	139.023529	37.246391	39.556164	137.596451	40.5061375	19.49244	138.30999	-82.3916695	10.73957	133.206306
-15.129664	-2.123897	136.784241	-20.927931	15.160603	135.966583	43.753902	-0.555799	139.186249	37.222057	39.484493	137.193115	40.4879795	19.464347	138.189682	-82.3438415	10.856859	133.743484
-15.814693	-3.082903	137.205429	-20.915701	15.190077	136.122269	43.769588	-0.579206	139.307373	37.212017	39.439411	136.888763	40.4908025	19.4301025	138.098068	-82.3222045	10.9500515	134.14647
-16.646843	-3.983227	137.73053	-20.923809	15.209469	136.304321	43.758194	-0.607392	139.448563	37.179878	39.375446	136.579254	40.469036	19.384027	138.0139085	-82.316654	11.034911	134.5947335
-17.544678	-4.771768	138.330978	-20.953051	15.206846	136.530106	43.723259	-0.64149	139.583435	37.127525	39.253551	136.257675	40.425392	19.3060305	137.920555	-82.331494	11.1076615	135.139657
-18.52858	-5.459473	138.914017	-20.986769	15.194063	136.809296	43.69994	-0.714143	139.759735	37.083736	39.122601	135.986038	40.391838	19.204229	137.8728865	-82.365376	11.183897	135.7457055
-19.535477	-5.990859	139.496918	-20.980339	15.148494	137.136414	43.661701	-0.801848	139.931305	37.059711	38.97253	135.762024	40.360706	19.085341	137.8466645	-82.321384	11.211647	136.4261635
-20.630907	-6.415216	140.007263	-20.953587	15.12438	137.475937	43.67981	-0.85138	140.044037	37.056599	38.837589	135.552887	40.3682045	18.9931045	137.798462	-82.2753785	11.2556555	137.153412
-22.236906	-6.83034	140.485077	-20.879631	15.097947	137.893723	43.71653	-0.876373	140.012054	37.023849	38.742821	135.274429	40.3701895	18.933224	137.6432415	-82.1294515	11.26267	138.1442045
-23.343809	-6.905776	140.586823	-20.798977	15.055216	138.112579	43.762417	-0.916819	139.804382	37.036213	38.690918	135.119583	40.399315	18.8870495	137.4619825	-81.997269	11.2233825	138.7631755
-24.472309	-6.900233	140.610458	-20.702505	14.982146	138.259995	43.829838	-1.0062	139.521118	37.039028	38.588768	134.952896	40.434433	18.791284	137.237007	-81.839443	11.173008	139.282983
-25.574095	-6.75336	140.490479	-20.599594	14.882776	138.35173	43.866829	-1.109549	139.159058	37.033905	38.445049	134.764023	40.450367	18.66775	136.9615405	-81.649555	11.097802	139.7419195
-26.742332	-6.49787	140.28537	-20.490135	14.749055	138.375717	43.888668	-1.228164	138.733154	37.054726	38.27499	134.54451	40.471697	18.523413	136.638832	-81.451967	10.974697	140.112602
-27.78219	-6.150614	140.043121	-20.382334	14.579751	138.349838	43.927315	-1.361451	138.309509	37.051609	38.075768	134.2827	40.489462	18.3571585	136.2961045	-81.25413	10.8023435	140.4035715
-28.884581	-5.639729	139.776581	-20.247286	14.401298	138.264877	43.944313	-1.476926	137.884598	37.075684	37.893314	134.036057	40.5099985	18.208194	135.9603275	-81.0045705	10.594402	140.5694265
-30.463135	-4.685394	139.417313	-20.065624	14.141713	138.111847	43.989952	-1.660524	137.245697	37.088795	37.598686	133.61441	40.5393735	17.969081	135.4300535	-80.6706215	10.314345	140.7936405
-31.458118	-3.905308	139.264206	-19.947067	13.952212	138.008804	44.002064	-1.775527	136.874603	37.065941	37.429379	133.293121	40.5340025	17.826926	135.083862	-80.4281365	10.077498	140.933746
-32.427814	-2.982716	139.168411	-19.825981	13.762696	137.922577	44.035328	-1.85067	136.501724	37.048218	37.299797	132.96489	40.541773	17.7245635	134.733307	-80.193735	9.8008285	141.111847
-33.319099	-2.012955	139.064728	-19.725639	13.563572	137.888748	44.065891	-1.897518	136.132248	36.993549	37.196266	132.616837	40.52972	17.649374	134.3745425	-79.980998	9.47777	141.4029535
-34.167351	-0.91013	139.049118	-19.613102	13.35161	137.889267	44.095356	-1.896091	135.774155	36.905289	37.131645	132.267029	40.5003225	17.617777	134.020592	-79.7265265	9.085443	141.757942
-34.941025	0.274265	139.024307	-19.493542	13.128778	137.903397	44.114914	-1.881114	135.372467	36.806717	37.101868	131.952759	40.4608155	17.610377	133.662613	-79.4478995	8.647179	142.144181
-35.592018	1.552579	139.014023	-19.369053	12.890426	137.928314	44.111767	-1.838706	134.972061	36.725769	37.075718	131.649033	40.418768	17.618506	133.310547	-79.156874	8.162346	142.546081
-36.456047	3.606005	138.99437	-19.209145	12.536858	137.992325	44.089264	-1.787777	134.324783	36.570244	37.105095	131.281174	40.329754	17.658659	132.8029785	-78.748044	7.415057	143.1816715
-36.944126	5.119805	139.057999	-19.12384	12.33265	138.042038	44.055664	-1.73828	133.905029	36.420204	37.179371	131.098419	40.237934	17.7205455	132.501724	-78.485614	6.9447545	143.582352
-37.266273	6.665001	139.149384	-19.02713	12.157473	138.120148	44.019547	-1.612589	133.470093	36.290401	37.298901	130.980484	40.154974	17.843156	132.2252885	-78.209234	6.47179	144.0150075
-37.514828	8.328924	139.270065	-18.902285	12.025447	138.193207	43.964531	-1.45286	133.027191	36.190231	37.475662	130.90097	40.077381	18.011401	131.9640805	-77.881951	6.039493	144.4223335
-37.604534	9.969124	139.401932	-18.75514	11.930098	138.255005	43.967113	-1.280453	132.600647	36.141048	37.693424	130.855667	40.0540805	18.2064855	131.728157	-77.5643605	5.6537105	144.781853
-37.585701	11.704885	139.4944	-18.603897	11.856809	138.295013	43.995193	-1.078491	132.212585	36.164028	37.927361	130.877731	40.0796105	18.424435	131.545158	-77.2874045	5.289183	145.044868
-37.457333	13.413748	139.601456	-18.442644	11.790788	138.327835	44.055576	-0.89093	131.906647	36.204178	38.158703	130.915833	40.129877	18.6338865	131.41124	-77.015165	4.9476895	145.24443
-36.972038	16.060291	139.722412	-18.243572	11.7054	138.35788	44.166271	-0.614924	131.55928	36.363827	38.447372	131.150894	40.265049	18.916224	131.355087	-76.752193	4.494576	145.360673
-36.47089	17.817215	139.781113	-18.125572	11.629004	138.380295	44.261627	-0.472208	131.43956	36.495174	38.585659	131.374939	40.3784005	19.0567255	131.4072495	-76.6295445	4.2012825	145.3533405
-35.873379	19.531986	139.843826	-18.011871	11.520974	138.394958	44.366924	-0.390816	131.395523	36.634441	38.678928	131.662262	40.5006825	19.144056	131.5288925	-76.5244245	3.897892	145.2610235
-35.069313	21.192602	139.949112	-17.904259	11.376055	138.40918	44.485256	-0.343787	131.37117	36.782467	38.761147	132.024857	40.6338615	19.20868	131.6980135	-76.4423795	3.54343	145.1203465
-34.170593	22.784994	140.057449	-17.782312	11.219919	138.445908	44.63131	-0.317681	131.409744	36.95752	38.856915	132.437302	40.794415	19.269617	131.923523	-76.359039	3.170221	144.968293
-33.112671	24.311106	140.235825	-17.66708	11.041265	138.468964	44.753616	-0.321129	131.485748	37.170036	38.918106	132.864532	40.961826	19.2984885	132.17514	-76.295986	2.7840415	144.762788
-31.939676	25.798473	140.393845	-17.532639	10.895946	138.488754	44.898407	-0.324857	131.5569	37.374088	38.986988	133.296494	41.1362475	19.3310655	132.426697	-76.2015255	2.4608265	144.550811
-29.902372	27.826626	140.718033	-17.344252	10.677196	138.588638	45.163673	-0.360302	131.77948	37.728233	39.064945	133.986145	41.445953	19.3523215	132.8828125	-76.134457	2.0020705	144.2944635
-28.427433	29.04874	140.947479	-17.239506	10.56367	138.714645	45.335953	-0.40867	132.060928	37.997509	39.068962	134.484711	41.666731	19.330146	133.2728195	-76.145743	1.797194	144.1564705
-26.831013	30.165607	141.229477	-17.15987	10.463267	138.841995	45.532974	-0.470103	132.458282	38.253223	39.031399	135.045807	41.8930985	19.280648	133.7520445	-76.2128385	1.645886	143.9319455
-25.171093	31.195343	141.473526	-17.109642	10.346697	139.023132	45.749714	-0.586457	132.944595	38.475479	38.964546	135.659546	42.1125965	19.1890445	134.3020705	-76.3318805	1.5043495	143.7441935
-23.441835	32.099369	141.797882	-17.110538	10.250361	139.224289	45.978794	-0.728996	133.549789	38.676838	38.881599	136.356094	42.327816	19.0763015	134.9529415	-76.548892	1.4244205	143.4956365
-21.638262	32.871357	142.060059	-17.161177	10.151943	139.384201	46.217175	-0.917798	134.199356	38.866432	38.743313	137.166946	42.5418035	18.9127575	135.683151	-76.8641575	1.3911285	143.085251
-19.813282	33.545624	142.330688	-17.272583	10.079676	139.476944	46.422268	-1.142844	134.900299	39.015396	38.533825	138.026199	42.718832	18.6954905	136.463249	-77.263998	1.4638615	142.490639
-17.012873	34.270298	142.713531	-17.543661	10.039019	139.551895	46.641399	-1.505708	135.984253	39.136341	38.265358	139.306656	42.88887	18.379825	137.6454545	-77.976192	1.698213	141.4583355
-15.145614	34.557037	143.037933	-17.77368	10.066342	139.67926	46.722557	-1.739661	136.70845	38.88821	37.896172	140.287964	42.8053835	18.0782555	138.498207	-78.3527435	2.0544285	140.860313
-13.282812	34.715572	143.46756	-18.032055	10.112028	139.859787	46.781528	-1.935031	137.451584	NaN	NaN	NaN	NaN	NaN	NaN	NaN	NaN	NaN
-11.471882	34.714828	143.99382	-18.292423	10.199472	140.149094	46.82518	-2.029582	138.211075	NaN	NaN	NaN	NaN	NaN	NaN	NaN	NaN	NaN
-9.678027	34.562115	144.59375	-18.532366	10.321002	140.52478	46.839344	-2.080913	138.973816	NaN	NaN	NaN	NaN	NaN	NaN	NaN	NaN	NaN
-7.965896	34.276699	145.209427	-18.782299	10.470893	140.927307	46.840729	-2.125128	139.712982	NaN	NaN	NaN	NaN	NaN	NaN	NaN	NaN	NaN
-6.327947	33.821766	145.811371	-19.004381	10.600079	141.233231	46.833176	-2.155504	140.420319	NaN	NaN	NaN	NaN	NaN	NaN	NaN	NaN	NaN
-3.9772	32.908649	146.452148	-19.291153	10.752181	141.524506	46.693695	-2.177838	141.317764	NaN	NaN	NaN	NaN	NaN	NaN	NaN	NaN	NaN
-2.521164	32.120941	146.794632	-19.467958	10.836546	141.599701	46.618729	-2.147165	141.716705	NaN	NaN	NaN	NaN	NaN	NaN	NaN	NaN	NaN
-1.168769	31.251574	146.945023	-19.614992	10.89562	141.610413	46.506363	-2.118546	142.014938	NaN	NaN	NaN	NaN	NaN	NaN	NaN	NaN	NaN
0.050583	30.25355	147.007584	-19.746721	10.955972	141.592453	46.402065	-2.099654	142.233597	NaN	NaN	NaN	NaN	NaN	NaN	NaN	NaN	NaN
1.233836	29.14032	146.95816	-19.868383	11.038948	141.527847	46.299591	-2.072384	142.401123	NaN	NaN	NaN	NaN	NaN	NaN	NaN	NaN	NaN
2.191556	27.983784	146.811691	-19.963964	11.13575	141.409164	46.210781	-2.056398	142.545395	NaN	NaN	NaN	NaN	NaN	NaN	NaN	NaN	NaN
3.071363	26.714954	146.62822	-20.03511	11.246404	141.263321	46.133236	-2.031389	142.649994	NaN	NaN	NaN	NaN	NaN	NaN	NaN	NaN	NaN
4.103715	24.683805	146.258499	-20.124056	11.396482	141.043472	45.956154	-1.84947	142.717194	NaN	NaN	NaN	NaN	NaN	NaN	NaN	NaN	NaN
4.589893	23.232166	146.020538	-20.210188	11.501519	140.889664	45.835567	-1.726815	142.714554	NaN	NaN	NaN	NaN	NaN	NaN	NaN	NaN	NaN
4.986413	21.711452	145.700699	-20.273113	11.595726	140.747803	45.73624	-1.572682	142.643936	NaN	NaN	NaN	NaN	NaN	NaN	NaN	NaN	NaN
5.153639	20.151114	145.421463	-20.337109	11.673982	140.624756	45.652313	-1.402769	142.528564	NaN	NaN	NaN	NaN	NaN	NaN	NaN	NaN	NaN
5.151326	18.493093	145.160416	-20.399391	11.774062	140.507034	45.619385	-1.24586	142.426102	NaN	NaN	NaN	NaN	NaN	NaN	NaN	NaN	NaN
5.101171	16.850657	144.801727	-20.433104	11.857915	140.408203	45.591667	-1.08452	142.31041	NaN	NaN	NaN	NaN	NaN	NaN	NaN	NaN	NaN
4.86832	15.117887	144.479919	-20.474577	11.97617	140.36792	45.585258	-0.900597	142.156082	NaN	NaN	NaN	NaN	NaN	NaN	NaN	NaN	NaN
4.265476	12.456982	143.976425	-20.489794	12.177888	140.430725	45.611744	-0.599757	141.924744	NaN	NaN	NaN	NaN	NaN	NaN	NaN	NaN	NaN
3.671566	10.604036	143.711823	-20.475475	12.335445	140.553421	45.644276	-0.35696	141.782013	NaN	NaN	NaN	NaN	NaN	NaN	NaN	NaN	NaN
3.015182	8.755073	143.433517	-20.454636	12.502614	140.672119	45.695801	-0.093578	141.666336	NaN	NaN	NaN	NaN	NaN	NaN	NaN	NaN	NaN
2.160035	6.815521	143.247574	-20.417057	12.663095	140.787216	45.757858	0.158722	141.586426	NaN	NaN	NaN	NaN	NaN	NaN	NaN	NaN	NaN
1.235521	4.89937	143.105225	-20.384583	12.815195	140.893631	45.828861	0.403681	141.551453	NaN	NaN	NaN	NaN	NaN	NaN	NaN	NaN	NaN
0.105927	2.913131	143.083588	-20.343798	12.940372	141.002945	45.886749	0.610861	141.573792	NaN	NaN	NaN	NaN	NaN	NaN	NaN	NaN	NaN
-1.043494	0.961992	143.070847	-20.293007	13.029253	141.082733	45.939548	0.807758	141.604584	NaN	NaN	NaN	NaN	NaN	NaN	NaN	NaN	NaN
-3.042395	-1.955663	143.169479	-20.18119	13.089636	141.143036	46.038269	1.066353	141.554993	36.532814	40.170132	141.803558	41.2855415	20.6182425	141.6792755	-81.6479215	5.5610295	140.6067965
-4.495675	-3.910689	143.207245	-20.059511	13.063023	141.153793	46.159069	1.18795	141.485275	36.579311	40.235832	141.099213	41.36919	20.711891	141.292244	-81.488212	5.414155	141.015342
-5.96982	-5.77184	143.24437	-19.933968	12.967762	141.15625	46.263397	1.283041	141.347473	36.477913	40.131374	140.330536	41.370655	20.7072075	140.8390045	-81.238591	5.2283165	141.4734955
-7.580504	-7.61283	143.312057	-19.807562	12.81406	141.201279	46.461372	1.418558	141.16507	36.516945	40.111221	139.665619	41.4891585	20.7648895	140.4153445	-81.1042825	4.8632305	141.9872135
-9.219307	-9.322926	143.492661	-19.690197	12.620475	141.324432	46.583237	1.501499	140.880692	36.478008	40.007355	138.990051	41.5306225	20.754427	139.9353715	-80.9110165	4.486523	142.7134925
-10.959286	-10.96965	143.740173	-19.584591	12.411072	141.526672	46.653423	1.522593	140.577072	36.403309	39.864151	138.322388	41.528366	20.693372	139.44973	-80.697548	4.128772	143.603614
-12.747089	-12.507441	144.10965	-19.482288	12.172953	141.774399	46.611588	1.446978	140.250092	36.30732	39.673157	137.704605	41.459454	20.5600675	138.9773485	-80.42403	3.7858385	144.5714495
-15.535868	-14.611685	144.707062	-19.368279	11.761995	142.250061	46.624763	1.288888	139.832001	36.133842	39.293034	136.88356	41.3793025	20.290961	138.3577805	-80.1158605	3.233029	146.1423415
-17.419764	-15.889196	145.154327	-19.301098	11.483316	142.581787	46.610432	1.140365	139.647858	35.996719	39.018337	136.450928	41.3035755	20.079351	138.049393	-79.9057715	2.887281	147.114181
-19.278875	-17.009087	145.629715	-19.233055	11.210881	142.906876	46.611687	0.977505	139.446564	35.917606	38.745983	136.11142	41.2646465	19.861744	137.778992	-79.7307565	2.560018	148.03476
-21.144365	-18.032562	146.077438	-19.132187	10.950867	143.202255	46.617214	0.778535	139.252991	35.855427	38.454609	135.785095	41.2363205	19.616572	137.519043	-79.5006945	2.285162	148.885467
-22.965487	-18.889721	146.49762	-19.020515	10.715456	143.440094	46.616112	0.55612	139.007477	35.821743	38.172752	135.425934	41.2189275	19.364436	137.2167055	-79.2599575	2.066476	149.6634825
-24.788076	-19.644972	146.894104	-18.9172	10.49264	143.604782	46.578087	0.332175	138.667374	35.783924	37.887241	134.985107	41.1810055	19.109708	136.8262405	-79.0154055	1.875572	150.3833235
-26.542351	-20.259903	147.238678	-18.804485	10.263656	143.70723	46.493908	0.116507	138.264389	35.765594	37.603687	134.455032	41.129751	18.860097	136.3597105	-78.738721	1.667215	151.0547495
-29.105196	-20.935389	147.886765	-18.626848	9.930578	143.817871	46.335453	-0.169858	137.589554	35.691891	37.153828	133.603195	41.013672	18.491985	135.5963745	-78.267368	1.369171	152.0393675
-30.703285	-21.185308	148.35582	-18.51499	9.745385	143.904373	46.251736	-0.324645	137.193283	35.608212	36.878513	133.075531	40.929974	18.276934	135.134407	-77.959954	1.213836	152.674339
-32.198997	-21.303144	148.909302	-18.390816	9.572181	144.024216	46.175755	-0.454564	136.847107	35.517342	36.631336	132.604156	40.8465485	18.088386	134.7256315	-77.6281805	1.055976	153.3228005
-33.613892	-21.298117	149.459488	-18.272184	9.399894	144.1745	46.120514	-0.585283	136.590622	35.445724	36.380623	132.210266	40.783119	17.89767	134.400444	-77.327487	0.902117999999998	153.948556
-34.944916	-21.103048	150.02005	-18.16387	9.236212	144.3508	46.056671	-0.729035	136.3871	35.380493	36.145489	131.926514	40.718582	17.708227	134.156807	-77.046322	0.764197000000003	154.544793
-36.093758	-20.86215	150.515625	-18.057022	9.077074	144.53656	46.010742	-0.891799	136.243408	35.357224	35.897869	131.706146	40.683983	17.503035	133.974777	-76.798027	0.651112999999999	155.098343
-37.182522	-20.422363	151.019638	-17.924131	8.899188	144.724731	45.994534	-1.067286	136.173004	35.095089	35.798203	131.609314	40.5448115	17.3654585	133.891159	-76.3930735	0.432917500000002	155.558303
-38.511372	-19.613886	151.632217	-17.711281	8.647899	144.991547	46.020813	-1.357263	136.097656	35.203499	35.455811	131.401962	40.612156	17.049274	133.749809	-76.034718	0.246524000000004	156.233285
-39.253998	-18.901157	151.915527	-17.554613	8.480721	145.122498	46.060547	-1.591145	136.028305	35.296806	35.23074	131.281876	40.6786765	16.8197975	133.6550905	-75.7879025	0.141644500000002	156.5899055
-39.853477	-18.045759	152.109222	-17.407526	8.336434	145.202866	46.098259	-1.789364	135.923798	35.403271	35.03278	131.136353	40.750765	16.621708	133.5300755	-75.565817	0.0511599999999994	156.8756565
-40.331886	-17.111254	152.18544	-17.262211	8.221844	145.232162	46.148983	-1.898105	135.768448	35.494282	34.87233	130.946564	40.8216325	16.4871125	133.357506	-75.3460545	-0.0434244999999969	157.106818
-40.700531	-15.97991	152.133606	-17.115337	8.129932	145.175156	46.202736	-1.952577	135.60112	35.559345	34.773087	130.742569	40.8810405	16.410255	133.1718445	-75.1117145	-0.150390999999999	157.1784675
-40.880058	-14.781809	151.940186	-16.972084	8.061925	145.054764	46.261642	-1.963938	135.409195	35.632423	34.750031	130.539536	40.9470325	16.3930465	132.9743655	-74.8912005	-0.2691965	157.1351625
-40.947342	-13.504171	151.584122	-16.820076	8.01309	144.887695	46.345142	-1.93964	135.208344	35.720932	34.743095	130.364151	41.033037	16.4017275	132.7862475	-74.673189	-0.3755475	156.9891425
-40.594292	-11.471176	150.796127	-16.608934	7.986984	144.559097	46.50935	-1.86242	134.897369	35.863106	34.817768	130.157974	41.186228	16.477674	132.5276715	-74.404096	-0.503706000000001	156.5905225
-40.180244	-10.001787	150.229233	-16.495348	8.00698	144.334564	46.615784	-1.765952	134.681183	36.234848	34.810654	129.990356	41.425316	16.522351	132.3357695	-74.416012	-0.508391	156.3333585
-39.702553	-8.357328	149.580383	-16.401443	8.061285	144.117416	46.692135	-1.637237	134.503723	36.315987	34.963459	129.910263	41.504061	16.663111	132.206993	-74.306947	-0.540541000000001	156.027839
-39.082371	-6.622321	149.006409	-16.332159	8.130112	143.94223	46.744041	-1.460963	134.324707	36.345409	35.181953	129.87233	41.544725	16.860495	132.0985185	-74.209043	-0.600270999999999	155.7859415
-38.284389	-4.780007	148.376862	-16.282598	8.223073	143.800217	46.775364	-1.279555	134.154449	36.364361	35.437626	129.883621	41.5698625	17.0790355	132.019035	-74.1350585	-0.632889500000001	155.581399
-37.359581	-2.886093	147.713821	-16.241951	8.310449	143.65419	46.763374	-1.108782	134.016342	36.428108	35.709965	129.984924	41.595741	17.3005915	132.000633	-74.079643	-0.679693499999999	155.307747
-36.280056	-0.897977	147.009201	-16.217875	8.386707	143.527252	46.734814	-0.968307	133.871597	36.535053	35.989769	130.226654	41.6349335	17.510731	132.0491255	-74.0706835	-0.737317000000001	155.0053785
-34.376808	2.137353	146.067535	-16.182133	8.430583	143.408615	46.663849	-0.856847	133.693527	36.865227	36.34576	130.984314	41.764538	17.7444565	132.3389205	-74.128804	-0.883290499999998	154.4783095
-32.890465	4.230664	145.547302	-16.143192	8.401098	143.444855	46.675655	-0.828107	133.686401	37.151234	36.512093	131.670792	41.9134445	17.841993	132.6785965	-74.1998285	-1.039797	154.2111135
-31.272078	6.268127	145.180618	-16.103296	8.333467	143.540924	46.745796	-0.876319	133.779968	37.472717	36.60331	132.480209	42.1092565	17.8634955	133.1300885	-74.3158485	-1.1965615	153.9517595
-29.474524	8.297483	144.917465	-16.102499	8.2222	143.652054	46.859009	-0.986148	133.930893	37.773506	36.622189	133.352966	42.3162575	17.8180205	133.6419295	-74.5212555	-1.3736205	153.6621785
-27.519482	10.266448	144.727112	-16.129776	8.106298	143.791214	46.968628	-1.135903	134.141312	38.049484	36.572319	134.256607	42.509056	17.718208	134.1989595	-74.768608	-1.505612	153.3834685
-25.460857	12.180067	144.680115	-16.170788	7.94931	143.882416	47.07254	-1.294945	134.40538	38.31601	36.504406	135.22345	42.694275	17.6047305	134.814415	-75.035851	-1.7061105	152.950417
-23.244183	14.020416	144.716766	-16.209152	7.812561	143.996567	47.18647	-1.442156	134.710159	38.566612	36.422955	136.228165	42.876541	17.4903995	135.469162	-75.294845	-1.8652775	152.523972
-19.695156	16.597681	144.990631	-16.27931	7.66501	144.206741	47.418079	-1.659688	135.247543	NaN	NaN	NaN	NaN	NaN	NaN	NaN	NaN	NaN
-17.189453	18.178085	145.266037	-16.304096	7.633803	144.374435	47.654854	-1.793499	135.743469	NaN	NaN	NaN	NaN	NaN	NaN	NaN	NaN	NaN
-14.635497	19.652225	145.762787	-16.310518	7.668835	144.622177	47.946529	-1.904092	136.393539	NaN	NaN	NaN	NaN	NaN	NaN	NaN	NaN	NaN
-11.946132	20.987835	146.375092	-16.340612	7.78371	144.977402	48.293434	-2.020634	137.12532	NaN	NaN	NaN	NaN	NaN	NaN	NaN	NaN	NaN
-9.247356	22.179295	147.104324	-16.382669	7.974619	145.421005	48.641285	-2.114491	138.023285	NaN	NaN	NaN	NaN	NaN	NaN	NaN	NaN	NaN
-6.531147	23.243731	147.990921	-16.414061	8.223753	145.920258	48.983593	-2.202694	139.037933	NaN	NaN	NaN	NaN	NaN	NaN	NaN	NaN	NaN
-3.767159	24.148085	148.972626	-16.440714	8.541573	146.402542	49.255856	-2.396376	140.297287	NaN	NaN	NaN	NaN	NaN	NaN	NaN	NaN	NaN
0.249767	25.227283	150.586609	-16.588732	9.131861	147.075348	NaN	NaN	NaN	NaN	NaN	NaN	NaN	NaN	NaN	NaN	NaN	NaN
2.850783	25.815327	151.565201	-16.759174	9.62987	147.317825	NaN	NaN	NaN	NaN	NaN	NaN	NaN	NaN	NaN	NaN	NaN	NaN
5.346561	26.318085	152.442001	-16.974148	10.176167	147.377594	NaN	NaN	NaN	NaN	NaN	NaN	NaN	NaN	NaN	NaN	NaN	NaN
7.684003	26.752018	153.182053	-17.20962	10.747558	147.315994	NaN	NaN	NaN	NaN	NaN	NaN	NaN	NaN	NaN	NaN	NaN	NaN
9.920793	27.096159	153.816254	-17.462236	11.28373	147.233643	NaN	NaN	NaN	NaN	NaN	NaN	NaN	NaN	NaN	NaN	NaN	NaN
12.031013	27.321131	154.448013	-17.688513	11.748405	147.180588	NaN	NaN	NaN	NaN	NaN	NaN	NaN	NaN	NaN	NaN	NaN	NaN
14.013884	27.421581	155.008713	-17.812647	12.12592	147.108429	NaN	NaN	NaN	NaN	NaN	NaN	NaN	NaN	NaN	NaN	NaN	NaN
16.775326	27.322573	155.702301	-17.858562	12.4404	146.918777	NaN	NaN	NaN	NaN	NaN	NaN	NaN	NaN	NaN	NaN	NaN	NaN
18.018272	26.937586	156.066971	-17.854109	12.553859	146.785202	NaN	NaN	NaN	NaN	NaN	NaN	NaN	NaN	NaN	NaN	NaN	NaN
18.268213	26.007738	155.99556	-17.857338	12.629108	146.695496	NaN	NaN	NaN	NaN	NaN	NaN	NaN	NaN	NaN	NaN	NaN	NaN
18.542688	25.067286	155.889191	-17.828459	12.690698	146.620193	NaN	NaN	NaN	NaN	NaN	NaN	NaN	NaN	NaN	NaN	NaN	NaN
18.593697	24.117287	155.687805	-17.779467	12.767816	146.545486	NaN	NaN	NaN	NaN	NaN	NaN	NaN	NaN	NaN	NaN	NaN	NaN
18.459984	23.099018	155.402374	-17.723366	12.838843	146.496277	NaN	NaN	NaN	NaN	NaN	NaN	NaN	NaN	NaN	NaN	NaN	NaN
18.128956	21.989178	155.084854	-17.675539	12.92469	146.485275	NaN	NaN	NaN	NaN	NaN	NaN	NaN	NaN	NaN	NaN	NaN	NaN
17.358747	20.378883	154.527557	-17.613953	13.098251	146.598953	NaN	NaN	NaN	NaN	NaN	NaN	NaN	NaN	NaN	NaN	NaN	NaN
16.586224	19.247072	154.09462	-17.558174	13.226212	146.828049	NaN	NaN	NaN	NaN	NaN	NaN	NaN	NaN	NaN	NaN	NaN	NaN
15.749763	18.099548	153.72316	-17.511322	13.327272	147.295013	NaN	NaN	NaN	NaN	NaN	NaN	NaN	NaN	NaN	NaN	NaN	NaN
14.644887	16.935686	153.450012	-17.503019	13.422604	148.034424	NaN	NaN	NaN	NaN	NaN	NaN	NaN	NaN	NaN	NaN	NaN	NaN
13.437533	15.721951	153.309448	-17.509596	13.478327	148.891449	NaN	NaN	NaN	NaN	NaN	NaN	NaN	NaN	NaN	NaN	NaN	NaN
12.031735	14.53219	153.233063	-17.522821	13.505223	149.690414	NaN	NaN	NaN	NaN	NaN	NaN	NaN	NaN	NaN	NaN	NaN	NaN
10.550266	13.287769	153.175461	-17.521481	13.499826	150.285614	NaN	NaN	NaN	NaN	NaN	NaN	NaN	NaN	NaN	NaN	NaN	NaN
8.112153	11.429255	152.944458	-17.540573	13.452644	150.71077	NaN	NaN	NaN	NaN	NaN	NaN	NaN	NaN	NaN	NaN	NaN	NaN
6.391546	10.199786	152.666183	-17.642889	13.410872	150.799316	NaN	NaN	NaN	NaN	NaN	NaN	NaN	NaN	NaN	NaN	NaN	NaN
4.538522	8.93121	152.363205	-17.821295	13.365727	150.767487	NaN	NaN	NaN	NaN	NaN	NaN	NaN	NaN	NaN	NaN	NaN	NaN
2.635132	7.745025	151.911621	-18.064026	13.325718	150.688629	NaN	NaN	NaN	NaN	NaN	NaN	NaN	NaN	NaN	NaN	NaN	NaN
0.634593	6.538195	151.509979	-18.363697	13.26474	150.582642	NaN	NaN	NaN	NaN	NaN	NaN	NaN	NaN	NaN	NaN	NaN	NaN
-1.394588	5.408991	151.084122	-18.642593	13.193521	150.520905	NaN	NaN	NaN	NaN	NaN	NaN	NaN	NaN	NaN	NaN	NaN	NaN
-3.497458	4.304057	150.931473	-18.878447	13.134014	150.571732	NaN	NaN	NaN	NaN	NaN	NaN	NaN	NaN	NaN	NaN	NaN	NaN
-6.713861	2.831932	150.941833	-19.13813	13.031946	150.853104	NaN	NaN	NaN	NaN	NaN	NaN	NaN	NaN	NaN	NaN	NaN	NaN
-8.713495	1.904415	151.156906	-19.236193	12.961549	151.13652	46.878738	-0.026354	143.669815	NaN	NaN	NaN	NaN	NaN	NaN	NaN	NaN	NaN
-10.863415	1.148275	151.649292	-19.274261	12.873827	151.525314	NaN	NaN	NaN	NaN	NaN	NaN	NaN	NaN	NaN	NaN	NaN	NaN
-12.821433	0.421503	152.225677	-19.273046	12.763451	152.028839	NaN	NaN	NaN	NaN	NaN	NaN	NaN	NaN	NaN	NaN	NaN	NaN
-14.893966	-0.110739	153.007141	-19.266985	12.661227	152.588303	NaN	NaN	NaN	NaN	NaN	NaN	NaN	NaN	NaN	NaN	NaN	NaN
-16.779932	-0.610593	153.759644	-19.229237	12.572309	153.130585	NaN	NaN	NaN	NaN	NaN	NaN	NaN	NaN	NaN	NaN	NaN	NaN
-18.732435	-0.920685	154.487732	-19.189144	12.491587	153.589661	NaN	NaN	NaN	NaN	NaN	NaN	NaN	NaN	NaN	NaN	NaN	NaN
-21.438452	-1.254257	155.170547	-19.173388	12.348839	154.046387	NaN	NaN	NaN	NaN	NaN	NaN	NaN	NaN	NaN	NaN	NaN	NaN
-23.250269	-1.326559	155.445572	-19.193308	12.268904	154.16066	NaN	NaN	NaN	NaN	NaN	NaN	NaN	NaN	NaN	NaN	NaN	NaN
-24.94426	-1.326532	155.465759	-19.249748	12.189047	154.147964	NaN	NaN	NaN	NaN	NaN	NaN	NaN	NaN	NaN	NaN	NaN	NaN
-26.588923	-1.192403	155.354721	-19.284561	12.116508	153.988617	NaN	NaN	NaN	NaN	NaN	NaN	NaN	NaN	NaN	NaN	NaN	NaN
-28.135092	-0.929407	155.092758	-19.313904	12.030044	153.721313	NaN	NaN	NaN	NaN	NaN	NaN	NaN	NaN	NaN	NaN	NaN	NaN
-29.62937	-0.594444	154.694351	-19.341688	11.961036	153.37204	NaN	NaN	NaN	NaN	NaN	NaN	NaN	NaN	NaN	NaN	NaN	NaN
-31.01679	-0.149978	154.354019	-19.360373	11.886767	152.969284	NaN	NaN	NaN	NaN	NaN	NaN	NaN	NaN	NaN	NaN	NaN	NaN
-32.895004	0.692881	153.733826	-19.419897	11.790397	152.353638	NaN	NaN	NaN	NaN	NaN	NaN	NaN	NaN	NaN	NaN	NaN	NaN
-33.97337	1.341848	153.382523	-19.446491	11.718465	151.960052	45.597843	-0.411407	141.478302	NaN	NaN	NaN	NaN	NaN	NaN	NaN	NaN	NaN
-35.051056	2.083029	153.052277	-19.449251	11.61675	151.587265	45.502232	-0.370463	141.200302	NaN	NaN	NaN	NaN	NaN	NaN	NaN	NaN	NaN
-35.926998	2.79274	152.70871	-19.451839	11.499637	151.270309	45.434444	-0.348201	140.945847	NaN	NaN	NaN	NaN	NaN	NaN	NaN	NaN	NaN
-36.708561	3.577069	152.404877	-19.451653	11.383725	150.983322	45.355511	-0.347414	140.697083	NaN	NaN	NaN	NaN	NaN	NaN	NaN	NaN	NaN
-37.516911	4.42379	152.199799	-19.482826	11.261547	150.746887	45.266346	-0.371497	140.445084	NaN	NaN	NaN	NaN	NaN	NaN	NaN	NaN	NaN
-38.115818	5.352601	151.962341	-19.510151	11.153879	150.551147	45.150833	-0.401042	140.213089	NaN	NaN	NaN	NaN	NaN	NaN	NaN	NaN	NaN
-38.779491	6.86674	151.760727	-19.539513	10.988928	150.317032	44.995205	-0.466644	139.880966	NaN	NaN	NaN	NaN	NaN	NaN	NaN	NaN	NaN
-39.151443	7.870143	151.628357	-19.558716	10.88145	150.178055	44.918999	-0.522583	139.680435	NaN	NaN	NaN	NaN	NaN	NaN	NaN	NaN	NaN
-39.272335	8.942389	151.509232	-19.555861	10.766232	150.026886	44.868999	-0.554916	139.470108	NaN	NaN	NaN	NaN	NaN	NaN	NaN	NaN	NaN
-39.294781	9.99928	151.316635	-19.552481	10.64106	149.861771	44.833004	-0.579076	139.233109	NaN	NaN	NaN	NaN	NaN	NaN	NaN	NaN	NaN
-39.022606	11.093417	151.11261	-19.546717	10.521779	149.666275	44.799427	-0.643116	139.011826	NaN	NaN	NaN	NaN	NaN	NaN	NaN	NaN	NaN
-38.981499	11.993274	150.814621	-19.561701	10.397081	149.454895	44.763775	-0.685945	138.790115	NaN	NaN	NaN	NaN	NaN	NaN	NaN	NaN	NaN
-38.681084	13.072213	150.636917	-19.567781	10.294488	149.233643	44.7384	-0.748486	138.619003	NaN	NaN	NaN	NaN	NaN	NaN	NaN	NaN	NaN
-37.907715	14.560637	150.245239	-19.571003	10.150097	148.930115	44.738686	-0.830898	138.485367	NaN	NaN	NaN	NaN	NaN	NaN	NaN	NaN	NaN
-37.332333	15.531381	149.941544	-19.576025	10.071265	148.753525	44.770672	-0.875117	138.487823	NaN	NaN	NaN	NaN	NaN	NaN	NaN	NaN	NaN
-36.632	16.43829	149.718552	-19.560852	10.013027	148.597321	44.831882	-0.936295	138.543396	NaN	NaN	NaN	NaN	NaN	NaN	NaN	NaN	NaN
-35.755756	17.341671	149.424759	-19.557194	9.975627	148.449127	44.912342	-0.992035	138.632889	NaN	NaN	NaN	NaN	NaN	NaN	NaN	NaN	NaN
-34.825054	18.195551	149.082016	-19.564625	9.952534	148.2995	44.983761	-1.059568	138.75174	NaN	NaN	NaN	NaN	NaN	NaN	NaN	NaN	NaN
-33.827908	18.989004	148.854172	-19.569963	9.915285	148.154404	45.029659	-1.11849	138.859207	NaN	NaN	NaN	NaN	NaN	NaN	NaN	NaN	NaN
-32.689487	19.736511	148.581284	-19.59341	9.854379	147.99263	45.084442	-1.176081	138.969772	NaN	NaN	NaN	NaN	NaN	NaN	NaN	NaN	NaN
-30.903811	20.796627	148.181625	-19.589563	9.783776	147.739258	45.171074	-1.252997	139.11882	NaN	NaN	NaN	NaN	NaN	NaN	NaN	NaN	NaN
-29.603676	21.409058	148.05275	-19.589172	9.736532	147.610962	45.237122	-1.304936	139.184174	NaN	NaN	NaN	NaN	NaN	NaN	NaN	NaN	NaN
-28.248575	22.007557	147.880325	-19.601307	9.691307	147.503845	45.336956	-1.376619	139.319473	NaN	NaN	NaN	NaN	NaN	NaN	NaN	NaN	NaN
-26.813551	22.527483	147.8741	-19.61342	9.625154	147.434708	45.425251	-1.465493	139.443893	NaN	NaN	NaN	NaN	NaN	NaN	NaN	NaN	NaN
-25.347578	22.911602	147.932892	-19.635101	9.563986	147.397202	45.485199	-1.560879	139.586182	NaN	NaN	NaN	NaN	NaN	NaN	NaN	NaN	NaN
-23.814707	23.260529	147.968491	-19.675537	9.49168	147.339279	45.566483	-1.674025	139.75264	NaN	NaN	NaN	NaN	NaN	NaN	NaN	NaN	NaN
-22.278013	23.494989	148.094696	-19.71179	9.412793	147.271378	45.618282	-1.760516	139.894058	NaN	NaN	NaN	NaN	NaN	NaN	NaN	NaN	NaN
-19.916817	23.574364	148.270615	-19.760578	9.273009	147.18132	45.669571	-1.814974	140.041946	NaN	NaN	NaN	NaN	NaN	NaN	NaN	NaN	NaN
-18.300087	23.513086	148.402771	-19.793718	9.196178	147.13356	45.716183	-1.858042	140.165497	NaN	NaN	NaN	NaN	NaN	NaN	NaN	NaN	NaN
-16.732063	23.244648	148.491333	-19.849964	9.139233	147.111267	45.753109	-1.909627	140.32756	NaN	NaN	NaN	NaN	NaN	NaN	NaN	NaN	NaN
-15.09254	22.911837	148.602753	-19.912012	9.126582	147.138702	45.77314	-1.947767	140.556717	NaN	NaN	NaN	NaN	NaN	NaN	NaN	NaN	NaN
-13.547048	22.45393	148.702194	-19.991247	9.166038	147.228119	45.766075	-1.990563	140.874847	NaN	NaN	NaN	NaN	NaN	NaN	NaN	NaN	NaN
-12.001147	21.834734	148.814255	-20.078308	9.242469	147.34433	45.752327	-2.085218	141.319016	NaN	NaN	NaN	NaN	NaN	NaN	NaN	NaN	NaN
-10.437423	21.095617	148.92485	-20.17449	9.354965	147.499939	45.731144	-2.180996	141.808365	NaN	NaN	NaN	NaN	NaN	NaN	NaN	NaN	NaN
-8.293045	19.75491	149.152954	-20.360954	9.589579	147.753448	45.667294	-2.379775	142.587173	NaN	NaN	NaN	NaN	NaN	NaN	NaN	NaN	NaN
-6.908923	18.693407	149.293121	-20.521633	9.765429	147.910736	45.5802	-2.515279	143.103714	NaN	NaN	NaN	NaN	NaN	NaN	NaN	NaN	NaN
-5.649905	17.502031	149.423737	-20.702169	9.95893	148.049759	NaN	NaN	NaN	NaN	NaN	NaN	NaN	NaN	NaN	NaN	NaN	NaN
-4.405807	16.222767	149.508652	-20.882597	10.200475	148.123856	NaN	NaN	NaN	NaN	NaN	NaN	NaN	NaN	NaN	NaN	NaN	NaN
-3.329687	14.897093	149.629593	-21.074396	10.503637	148.169952	NaN	NaN	NaN	NaN	NaN	NaN	NaN	NaN	NaN	NaN	NaN	NaN
-2.315713	13.482831	149.81781	-21.309706	10.822977	148.224396	NaN	NaN	NaN	NaN	NaN	NaN	NaN	NaN	NaN	NaN	NaN	NaN
-1.45838	12.055345	149.991638	-21.557928	11.190922	148.253113	NaN	NaN	NaN	NaN	NaN	NaN	NaN	NaN	NaN	NaN	NaN	NaN
-0.345585	9.858699	150.415878	-21.886707	11.772338	148.315918	NaN	NaN	NaN	NaN	NaN	NaN	NaN	NaN	NaN	NaN	NaN	NaN
0.209642	8.373431	150.754257	-22.069981	12.171403	148.355179	NaN	NaN	NaN	NaN	NaN	NaN	NaN	NaN	NaN	NaN	NaN	NaN
0.675028	6.936313	151.189407	-22.205357	12.542399	148.426132	NaN	NaN	NaN	NaN	NaN	NaN	NaN	NaN	NaN	NaN	NaN	NaN
0.994857	5.558379	151.716141	-22.290247	12.859702	148.560089	NaN	NaN	NaN	NaN	NaN	NaN	NaN	NaN	NaN	NaN	NaN	NaN
1.205858	4.24049	152.279175	-22.323891	13.118476	148.768311	NaN	NaN	NaN	NaN	NaN	NaN	NaN	NaN	NaN	NaN	NaN	NaN
1.336512	3.043246	152.774963	-22.297176	13.29865	149.070023	NaN	NaN	NaN	NaN	NaN	NaN	NaN	NaN	NaN	NaN	NaN	NaN
1.386	1.894037	153.206116	-22.185364	13.400141	149.376892	NaN	NaN	NaN	NaN	NaN	NaN	NaN	NaN	NaN	NaN	NaN	NaN
1.241487	0.357924	153.678635	-21.947359	13.428539	149.796661	NaN	NaN	NaN	NaN	NaN	NaN	NaN	NaN	NaN	NaN	NaN	NaN
1.081015	-0.504299	153.726059	-21.791613	13.38435	149.986862	NaN	NaN	NaN	NaN	NaN	NaN	NaN	NaN	NaN	NaN	NaN	NaN
0.759761	-1.283539	153.646027	-21.65008	13.306446	150.078476	NaN	NaN	NaN	NaN	NaN	NaN	NaN	NaN	NaN	NaN	NaN	NaN
0.420613	-1.958916	153.322327	-21.549648	13.192576	150.060211	NaN	NaN	NaN	NaN	NaN	NaN	NaN	NaN	NaN	NaN	NaN	NaN
0.057656	-2.500902	152.896301	-21.435244	13.051304	149.946457	44.222141	-2.243069	146.771912	NaN	NaN	NaN	NaN	NaN	NaN	NaN	NaN	NaN
-0.390882	-2.948753	152.373215	-21.298267	12.892042	149.762939	44.451584	-2.427155	146.146255	NaN	NaN	NaN	NaN	NaN	NaN	NaN	NaN	NaN
-0.826587	-3.26155	151.765213	-21.101849	12.734333	149.504013	44.679058	-2.526818	145.542007	NaN	NaN	NaN	NaN	NaN	NaN	NaN	NaN	NaN
-1.488141	-3.464878	150.839157	-20.711227	12.511442	149.027405	45.111992	-2.70492	144.645081	NaN	NaN	NaN	NaN	NaN	NaN	NaN	NaN	NaN
-1.953503	-3.494127	150.190186	-20.452774	12.375201	148.68811	45.331551	-2.806377	144.111053	NaN	NaN	NaN	NaN	NaN	NaN	NaN	NaN	NaN
-2.397095	-3.404904	149.49025	-20.261942	12.247816	148.362	45.412289	-2.878986	143.648773	NaN	NaN	NaN	NaN	NaN	NaN	NaN	NaN	NaN
-2.854431	-3.213002	148.769104	-20.1441	12.099566	148.079254	45.362122	-2.927269	143.155136	NaN	NaN	NaN	NaN	NaN	NaN	NaN	NaN	NaN
-3.309065	-2.979227	147.974045	-20.073145	11.902374	147.772156	45.232136	-2.982744	142.611237	NaN	NaN	NaN	NaN	NaN	NaN	NaN	NaN	NaN
-3.732259	-2.675086	147.118362	-20.051327	11.661341	147.424911	45.025593	-3.012613	142.074844	NaN	NaN	NaN	NaN	NaN	NaN	NaN	NaN	NaN
-4.16647	-2.343514	146.290726	-20.056963	11.376104	147.050232	44.843761	-3.100597	141.540665	NaN	NaN	NaN	NaN	NaN	NaN	NaN	NaN	NaN
-4.753645	-1.837579	145.064529	-20.087498	10.913869	146.461166	44.675873	-3.360217	140.836792	NaN	NaN	NaN	NaN	NaN	NaN	NaN	NaN	NaN
-5.03666	-1.49476	144.383972	-20.121716	10.632016	146.130112	44.640297	-3.540071	140.489349	NaN	NaN	NaN	NaN	NaN	NaN	NaN	NaN	NaN
-5.270346	-1.197526	143.88176	-20.119919	10.401968	145.898376	44.628197	-3.658747	140.204514	NaN	NaN	NaN	NaN	NaN	NaN	NaN	NaN	NaN
-5.493073	-0.955306	143.598862	-20.073458	10.23356	145.774948	44.6427	-3.748929	140.046661	NaN	NaN	NaN	NaN	NaN	NaN	NaN	NaN	NaN
-5.682541	-0.801425	143.531189	-19.983234	10.142416	145.765762	44.692627	-3.782471	140.032593	NaN	NaN	NaN	NaN	NaN	NaN	NaN	NaN	NaN
-5.80225	-0.698271	143.644623	-19.854282	10.138263	145.840057	44.827095	-3.793161	140.1586	NaN	NaN	NaN	NaN	NaN	NaN	NaN	NaN	NaN
-5.890507	-0.686213	143.845444	-19.710884	10.223921	145.949783	45.002415	-3.822025	140.421173	NaN	NaN	NaN	NaN	NaN	NaN	NaN	NaN	NaN
-5.945401	-0.841944	144.225876	-19.551321	10.442236	146.158905	45.253231	-3.754466	140.918472	NaN	NaN	NaN	NaN	NaN	NaN	NaN	NaN	NaN
-6.061457	-1.00294	144.482391	-19.480042	10.6027	146.266907	45.390461	-3.667932	141.280014	NaN	NaN	NaN	NaN	NaN	NaN	NaN	NaN	NaN
-6.290702	-1.238149	144.700974	-19.449453	10.773078	146.322708	45.489552	-3.555406	141.659622	NaN	NaN	NaN	NaN	NaN	NaN	NaN	NaN	NaN
-6.562649	-1.560289	144.832855	-19.416037	10.936619	146.305939	45.52924	-3.465515	141.998215	NaN	NaN	NaN	NaN	NaN	NaN	NaN	NaN	NaN
-6.828452	-1.980522	144.899017	-19.391186	11.1317	146.182312	45.600121	-3.415478	142.343201	NaN	NaN	NaN	NaN	NaN	NaN	NaN	NaN	NaN
-7.195337	-2.398614	144.961472	-19.38365	11.346931	145.974442	45.646515	-3.419709	142.707764	NaN	NaN	NaN	NaN	NaN	NaN	NaN	NaN	NaN
-7.556213	-2.890919	145.068542	-19.430197	11.59386	145.725159	45.638069	-3.457994	143.015228	NaN	NaN	NaN	NaN	NaN	NaN	NaN	NaN	NaN
-8.268671	-3.556995	145.262466	-19.551462	11.961138	145.395767	45.621899	-3.484598	143.475479	NaN	NaN	NaN	NaN	NaN	NaN	NaN	NaN	NaN
-8.89305	-4.026351	145.411926	-19.635235	12.16785	145.252228	45.561005	-3.450825	143.730484	NaN	NaN	NaN	NaN	NaN	NaN	NaN	NaN	NaN
-9.527345	-4.534857	145.527069	-19.722124	12.317649	145.202347	45.468288	-3.388855	143.932419	NaN	NaN	NaN	NaN	NaN	NaN	NaN	NaN	NaN
-10.231267	-4.960603	145.64151	-19.790163	12.426794	145.214218	45.373135	-3.314245	144.061707	NaN	NaN	NaN	NaN	NaN	NaN	NaN	NaN	NaN
-10.8746	-5.440414	145.712128	-19.850237	12.489791	145.288391	45.32	-3.295848	144.099396	NaN	NaN	NaN	NaN	NaN	NaN	NaN	NaN	NaN
-11.615431	-5.830156	145.764191	-19.887423	12.496509	145.42189	45.297684	-3.317546	144.102539	NaN	NaN	NaN	NaN	NaN	NaN	NaN	NaN	NaN
-12.478274	-6.18855	145.819519	-19.911751	12.489906	145.591415	45.288795	-3.34729	144.077866	NaN	NaN	NaN	NaN	NaN	NaN	NaN	NaN	NaN
-13.85119	-6.675199	146.085068	-19.909445	12.516356	145.926651	45.315678	-3.369935	144.052002	NaN	NaN	NaN	NaN	NaN	NaN	NaN	NaN	NaN
-14.734753	-6.907749	146.392166	-19.873363	12.573655	146.129364	45.364075	-3.348584	144.074265	NaN	NaN	NaN	NaN	NaN	NaN	NaN	NaN	NaN
-15.649568	-7.074972	146.706436	-19.8193	12.665359	146.289505	45.411335	-3.288908	144.143433	NaN	NaN	NaN	NaN	NaN	NaN	NaN	NaN	NaN
-16.691311	-7.156739	147.023163	-19.779867	12.774916	146.409027	45.433189	-3.171654	144.233246	NaN	NaN	NaN	NaN	NaN	NaN	NaN	NaN	NaN
-17.752295	-7.211414	147.30838	-19.756844	12.856796	146.508331	45.455967	-3.023675	144.291718	NaN	NaN	NaN	NaN	NaN	NaN	NaN	NaN	NaN
-18.787987	-7.170934	147.606415	-19.757902	12.893876	146.589737	45.45393	-2.885384	144.31102	NaN	NaN	NaN	NaN	NaN	NaN	NaN	NaN	NaN
-19.824284	-7.06935	147.847992	-19.77726	12.881163	146.724167	45.432281	-2.814018	144.254913	NaN	NaN	NaN	NaN	NaN	NaN	NaN	NaN	NaN
-21.494066	-6.735195	148.130264	-19.826231	12.773042	146.972244	45.428459	-2.767553	144.066589	NaN	NaN	NaN	NaN	NaN	NaN	NaN	NaN	NaN
-22.648106	-6.394972	148.374329	-19.866653	12.656405	147.14711	45.410641	-2.746268	143.866501	NaN	NaN	NaN	NaN	NaN	NaN	NaN	NaN	NaN
-23.727596	-5.994186	148.505936	-19.894505	12.507026	147.306656	45.504475	-2.662861	143.850006	NaN	NaN	NaN	NaN	NaN	NaN	NaN	NaN	NaN
-24.83202	-5.451292	148.544525	-19.931551	12.368541	147.440262	45.457275	-2.571326	143.658859	NaN	NaN	NaN	NaN	NaN	NaN	NaN	NaN	NaN
-25.888199	-4.807497	148.596375	-19.967619	12.223156	147.53566	45.446583	-2.477149	143.455978	NaN	NaN	NaN	NaN	NaN	NaN	NaN	NaN	NaN
-26.978817	-4.12569	148.595184	-20.007799	12.084131	147.622986	45.400482	-2.393683	143.298157	NaN	NaN	NaN	NaN	NaN	NaN	NaN	NaN	NaN
-28.01119	-3.286161	148.520584	-20.048721	11.954496	147.673111	45.378391	-2.296091	143.091278	NaN	NaN	NaN	NaN	NaN	NaN	NaN	NaN	NaN
-29.49765	-1.888233	148.411819	-20.103395	11.761014	147.693405	45.288734	-2.152065	142.733978	NaN	NaN	NaN	NaN	NaN	NaN	NaN	NaN	NaN
-30.477852	-0.836388	148.334625	-20.160074	11.626078	147.669983	45.169136	-1.989956	142.44072	NaN	NaN	NaN	NaN	NaN	NaN	NaN	NaN	NaN
-31.281626	0.303814	148.157425	-20.231279	11.480139	147.653885	45.014305	-1.773456	142.130066	NaN	NaN	NaN	NaN	NaN	NaN	NaN	NaN	NaN
-32.161243	1.442868	148.165207	-20.327385	11.325057	147.664124	44.837383	-1.521398	141.732544	NaN	NaN	NaN	NaN	NaN	NaN	NaN	NaN	NaN
-32.961651	2.702834	148.121887	-20.409334	11.149314	147.666534	44.508301	-1.346272	141.252869	NaN	NaN	NaN	NaN	NaN	NaN	NaN	NaN	NaN
-33.620827	4.050538	148.188461	-20.449314	10.952843	147.686768	44.302628	-1.227974	140.716797	NaN	NaN	NaN	NaN	NaN	NaN	NaN	NaN	NaN
-34.241707	5.412002	148.259048	-20.444559	10.752084	147.708923	44.162674	-1.090013	140.107574	NaN	NaN	NaN	NaN	NaN	NaN	NaN	NaN	NaN
-34.869366	7.577705	148.39093	-20.410295	10.517219	147.71843	43.91357	-0.909573	139.241135	NaN	NaN	NaN	NaN	NaN	NaN	NaN	NaN	NaN
-35.207752	9.058964	148.525146	-20.404709	10.401247	147.736191	43.722782	-0.833398	138.777237	NaN	NaN	NaN	NaN	NaN	NaN	NaN	NaN	NaN
-35.385468	10.587946	148.607086	-20.397306	10.319724	147.778458	43.530643	-0.735705	138.412201	NaN	NaN	NaN	NaN	NaN	NaN	NaN	NaN	NaN
-35.484375	12.07701	148.804916	-20.395575	10.254869	147.817917	43.37038	-0.640633	138.174362	NaN	NaN	NaN	NaN	NaN	NaN	NaN	NaN	NaN
-35.436207	13.557746	148.972397	-20.384077	10.222459	147.862854	43.278229	-0.578751	138.050705	NaN	NaN	NaN	NaN	NaN	NaN	NaN	NaN	NaN
-35.257061	15.09324	149.036301	-20.367859	10.194304	147.900894	43.230957	-0.527871	137.970642	NaN	NaN	NaN	NaN	NaN	NaN	NaN	NaN	NaN
-34.974712	16.55337	149.125336	-20.360039	10.16879	147.886734	43.204014	-0.507782	137.930954	NaN	NaN	NaN	NaN	NaN	NaN	NaN	NaN	NaN
-34.294399	18.744434	149.091095	-20.381842	10.133897	147.808441	43.154602	-0.51059	137.728348	NaN	NaN	NaN	NaN	NaN	NaN	NaN	NaN	NaN
-33.721481	20.08149	149.116211	-20.39341	10.123624	147.692245	43.118019	-0.50999	137.580597	NaN	NaN	NaN	NaN	NaN	NaN	NaN	NaN	NaN
-32.981621	21.380926	149.100342	-20.440826	10.086427	147.545975	43.066566	-0.511877	137.435547	NaN	NaN	NaN	NaN	NaN	NaN	NaN	NaN	NaN
-32.186192	22.629171	148.976257	-20.48517	10.063131	147.390839	42.984917	-0.532909	137.295425	NaN	NaN	NaN	NaN	NaN	NaN	NaN	NaN	NaN
-31.272894	23.782888	148.935562	-20.532885	10.007597	147.227829	42.934742	-0.55896	137.212891	NaN	NaN	NaN	NaN	NaN	NaN	NaN	NaN	NaN
-30.182943	24.849302	148.849426	-20.57551	9.911964	147.079391	42.931385	-0.649802	137.193329	NaN	NaN	NaN	NaN	NaN	NaN	NaN	NaN	NaN
-29.058357	25.773453	148.821289	-20.613846	9.759052	146.986893	42.930557	-0.83218	137.251587	NaN	NaN	NaN	NaN	NaN	NaN	NaN	NaN	NaN
-27.126953	26.992193	148.958023	-20.653278	9.430603	146.942978	43.014198	-1.253274	137.535507	NaN	NaN	NaN	NaN	NaN	NaN	NaN	NaN	NaN
-25.716248	27.623039	149.093826	-20.691835	9.170053	146.994858	43.046387	-1.592317	137.832764	NaN	NaN	NaN	NaN	NaN	NaN	NaN	NaN	NaN
-24.225859	28.148863	149.352692	-20.746637	8.91271	147.112411	43.110371	-1.944071	138.149292	NaN	NaN	NaN	NaN	NaN	NaN	NaN	NaN	NaN
-22.647118	28.530375	149.629395	-20.82556	8.672561	147.287231	43.212761	-2.292294	138.582352	NaN	NaN	NaN	NaN	NaN	NaN	NaN	NaN	NaN
-20.975214	28.805712	149.997314	-20.886587	8.471498	147.522049	43.320129	-2.625014	139.071152	NaN	NaN	NaN	NaN	NaN	NaN	NaN	NaN	NaN
-19.349327	28.940121	150.40123	-20.942471	8.314331	147.768478	43.465927	-2.95782	139.633896	NaN	NaN	NaN	NaN	NaN	NaN	NaN	NaN	NaN
-17.591991	28.993708	150.688019	-21.012133	8.199739	148.012573	43.62281	-3.264922	140.293365	NaN	NaN	NaN	NaN	NaN	NaN	NaN	NaN	NaN
-14.966176	28.809277	151.20285	-21.12921	8.167217	148.382156	43.8736	-3.713181	141.525345	NaN	NaN	NaN	NaN	NaN	NaN	NaN	NaN	NaN
-13.192457	28.555246	151.589325	-21.280424	8.216339	148.717148	44.047405	-3.967288	142.610626	NaN	NaN	NaN	NaN	NaN	NaN	NaN	NaN	NaN
-11.454085	28.15279	152.097214	-21.440844	8.313756	149.163635	44.132519	-4.135386	143.750977	NaN	NaN	NaN	NaN	NaN	NaN	NaN	NaN	NaN
-9.781343	27.593946	152.656479	-21.627199	8.434273	149.658051	44.132824	-4.272205	144.925797	NaN	NaN	NaN	NaN	NaN	NaN	NaN	NaN	NaN
-8.164205	26.906738	153.266205	-21.839188	8.572864	150.177841	NaN	NaN	NaN	NaN	NaN	NaN	NaN	NaN	NaN	NaN	NaN	NaN
-6.660482	26.123602	153.90213	-22.042223	8.669743	150.708084	NaN	NaN	NaN	NaN	NaN	NaN	NaN	NaN	NaN	NaN	NaN	NaN
-5.165021	25.189764	154.480988	-22.165825	8.722023	151.167099	NaN	NaN	NaN	NaN	NaN	NaN	NaN	NaN	NaN	NaN	NaN	NaN
-3.06224	23.647886	155.006836	-22.252987	8.740253	151.636444	NaN	NaN	NaN	NaN	NaN	NaN	NaN	NaN	NaN	NaN	NaN	NaN
-1.743925	22.472296	155.265045	-22.252504	8.723163	151.842926	NaN	NaN	NaN	NaN	NaN	NaN	NaN	NaN	NaN	NaN	NaN	NaN
-0.558122	21.260326	155.345108	-22.234785	8.68675	151.958832	NaN	NaN	NaN	NaN	NaN	NaN	NaN	NaN	NaN	NaN	NaN	NaN
0.622622	19.947054	155.242462	-22.217873	8.652386	151.962601	NaN	NaN	NaN	NaN	NaN	NaN	NaN	NaN	NaN	NaN	NaN	NaN
1.651703	18.5835	155.06044	-22.207525	8.622121	151.886139	NaN	NaN	NaN	NaN	NaN	NaN	NaN	NaN	NaN	NaN	NaN	NaN
2.556823	17.215015	154.873901	-22.221195	8.579631	151.759705	NaN	NaN	NaN	NaN	NaN	NaN	NaN	NaN	NaN	NaN	NaN	NaN
3.390755	15.771787	154.691483	-22.247755	8.537244	151.622131	NaN	NaN	NaN	NaN	NaN	NaN	NaN	NaN	NaN	NaN	NaN	NaN
4.363533	13.595522	154.419373	-22.275826	8.462863	151.407135	NaN	NaN	NaN	NaN	NaN	NaN	NaN	NaN	NaN	NaN	NaN	NaN
4.918877	12.054176	154.279648	-22.285595	8.391818	151.290588	NaN	NaN	NaN	NaN	NaN	NaN	NaN	NaN	NaN	NaN	NaN	NaN
5.305681	10.524464	154.131836	-22.3027	8.329806	151.193481	NaN	NaN	NaN	NaN	NaN	NaN	NaN	NaN	NaN	NaN	NaN	NaN
5.571487	9.006927	153.997696	-22.299644	8.282568	151.095352	NaN	NaN	NaN	NaN	NaN	NaN	NaN	NaN	NaN	NaN	NaN	NaN
5.812098	7.439664	153.820663	-22.288742	8.246529	151.001236	NaN	NaN	NaN	NaN	NaN	NaN	NaN	NaN	NaN	NaN	NaN	NaN
5.922312	5.906956	153.593552	-22.272854	8.217473	150.912369	NaN	NaN	NaN	NaN	NaN	NaN	NaN	NaN	NaN	NaN	NaN	NaN
5.859576	4.378265	153.397247	-22.250368	8.205744	150.82634	NaN	NaN	NaN	NaN	NaN	NaN	NaN	NaN	NaN	NaN	NaN	NaN
5.67528	2.04717	153.100891	-22.201767	8.201485	150.733093	NaN	NaN	NaN	NaN	NaN	NaN	NaN	NaN	NaN	NaN	NaN	NaN
5.405518	0.523483	153.010727	-22.156654	8.181323	150.746796	NaN	NaN	NaN	NaN	NaN	NaN	NaN	NaN	NaN	NaN	NaN	NaN
5.058419	-1.05073	152.992706	-22.105316	8.137388	150.819214	NaN	NaN	NaN	NaN	NaN	NaN	NaN	NaN	NaN	NaN	NaN	NaN
4.628949	-2.550529	153.017731	-22.05608	8.06293	150.928787	NaN	NaN	NaN	NaN	NaN	NaN	NaN	NaN	NaN	NaN	NaN	NaN
4.065702	-4.025597	153.11438	-21.993301	7.954191	151.080185	NaN	NaN	NaN	NaN	NaN	NaN	NaN	NaN	NaN	NaN	NaN	NaN
3.456552	-5.495712	153.226822	-21.949873	7.8245	151.23912	NaN	NaN	NaN	NaN	NaN	NaN	NaN	NaN	NaN	NaN	NaN	NaN
2.786894	-6.866667	153.336456	-21.871986	7.676947	151.359802	NaN	NaN	NaN	NaN	NaN	NaN	NaN	NaN	NaN	NaN	NaN	NaN
1.616796	-8.866119	153.513046	-21.728678	7.468544	151.4841	NaN	NaN	NaN	NaN	NaN	NaN	NaN	NaN	NaN	NaN	NaN	NaN
0.77823	-10.091014	153.571808	-21.63571	7.350427	151.49826	NaN	NaN	NaN	NaN	NaN	NaN	NaN	NaN	NaN	NaN	NaN	NaN
-0.068569	-11.261513	153.50351	-21.547029	7.267524	151.469818	NaN	NaN	NaN	NaN	NaN	NaN	NaN	NaN	NaN	NaN	NaN	NaN
-1.055571	-12.373133	153.413757	-21.464277	7.18705	151.372101	NaN	NaN	NaN	NaN	NaN	NaN	NaN	NaN	NaN	NaN	NaN	NaN
-2.075607	-13.376175	153.255264	-21.410421	7.076947	151.236008	NaN	NaN	NaN	NaN	NaN	NaN	NaN	NaN	NaN	NaN	NaN	NaN
-3.108243	-14.330174	153.016098	-21.380484	6.955825	151.073837	NaN	NaN	NaN	NaN	NaN	NaN	NaN	NaN	NaN	NaN	NaN	NaN
-4.275736	-15.190824	152.856369	-21.351629	6.805941	150.901352	NaN	NaN	NaN	NaN	NaN	NaN	NaN	NaN	NaN	NaN	NaN	NaN
-5.995034	-16.362083	152.608612	-21.310661	6.54064	150.675934	NaN	NaN	NaN	NaN	NaN	NaN	NaN	NaN	NaN	NaN	NaN	NaN
-7.166037	-17.001886	152.407181	-21.290714	6.347872	150.583939	NaN	NaN	NaN	NaN	NaN	NaN	NaN	NaN	NaN	NaN	NaN	NaN
-8.426939	-17.53104	152.375702	-21.260567	6.141144	150.564529	NaN	NaN	NaN	NaN	NaN	NaN	NaN	NaN	NaN	NaN	NaN	NaN
-9.596355	-18.00675	152.342163	-21.222145	5.945798	150.624313	NaN	NaN	NaN	NaN	NaN	NaN	NaN	NaN	NaN	NaN	NaN	NaN
-10.843892	-18.357649	152.342834	-21.174709	5.769927	150.742249	NaN	NaN	NaN	NaN	NaN	NaN	NaN	NaN	NaN	NaN	NaN	NaN
-12.091709	-18.54174	152.435928	-21.137091	5.600688	150.91098	NaN	NaN	NaN	NaN	NaN	NaN	NaN	NaN	NaN	NaN	NaN	NaN
-13.315495	-18.689943	152.508041	-21.088505	5.429201	151.111084	NaN	NaN	NaN	NaN	NaN	NaN	NaN	NaN	NaN	NaN	NaN	NaN
-15.163061	-18.679832	152.658737	-21.020443	5.144106	151.433685	NaN	NaN	NaN	NaN	NaN	NaN	NaN	NaN	NaN	NaN	NaN	NaN
-16.29985	-18.582623	152.830719	-20.944067	4.904011	151.660736	NaN	NaN	NaN	NaN	NaN	NaN	NaN	NaN	NaN	NaN	NaN	NaN
-17.465942	-18.374794	152.954971	-20.841721	4.618411	151.903885	NaN	NaN	NaN	NaN	NaN	NaN	NaN	NaN	NaN	NaN	NaN	NaN
-18.562914	-18.06566	153.029861	-20.728241	4.312462	152.10527	NaN	NaN	NaN	NaN	NaN	NaN	NaN	NaN	NaN	NaN	NaN	NaN
-19.593784	-17.747297	153.007584	-20.646172	4.017759	152.28891	NaN	NaN	NaN	NaN	NaN	NaN	NaN	NaN	NaN	NaN	NaN	NaN
-20.646669	-17.292807	152.968643	-20.58127	3.719303	152.424225	NaN	NaN	NaN	NaN	NaN	NaN	NaN	NaN	NaN	NaN	NaN	NaN
-21.640709	-16.72802	152.836746	-20.562325	3.467397	152.515656	NaN	NaN	NaN	NaN	NaN	NaN	NaN	NaN	NaN	NaN	NaN	NaN
-22.99786	-15.838636	152.550049	-20.549021	3.178721	152.566772	NaN	NaN	NaN	NaN	NaN	NaN	NaN	NaN	NaN	NaN	NaN	NaN
-23.876963	-15.116761	152.429916	-20.516665	3.056831	152.555023	NaN	NaN	NaN	NaN	NaN	NaN	NaN	NaN	NaN	NaN	NaN	NaN
-24.654713	-14.291595	152.28418	-20.508759	3.013216	152.503174	NaN	NaN	NaN	NaN	NaN	NaN	NaN	NaN	NaN	NaN	NaN	NaN
-25.356421	-13.470186	152.102722	-20.508509	3.007567	152.417892	NaN	NaN	NaN	NaN	NaN	NaN	NaN	NaN	NaN	NaN	NaN	NaN
-25.98769	-12.559898	151.998291	-20.514418	3.042158	152.299286	NaN	NaN	NaN	NaN	NaN	NaN	NaN	NaN	NaN	NaN	NaN	NaN
-26.626295	-11.631729	151.876801	-20.554466	3.100653	152.146378	NaN	NaN	NaN	NaN	NaN	NaN	NaN	NaN	NaN	NaN	NaN	NaN
-27.154669	-10.644539	151.728714	-20.609089	3.154347	151.957275	NaN	NaN	NaN	NaN	NaN	NaN	NaN	NaN	NaN	NaN	NaN	NaN
-27.712055	-9.103613	151.429306	-20.720663	3.23522	151.635269	NaN	NaN	NaN	NaN	NaN	NaN	NaN	NaN	NaN	NaN	NaN	NaN
-28.065432	-8.061761	151.322571	-20.795513	3.290725	151.399887	NaN	NaN	NaN	NaN	NaN	NaN	NaN	NaN	NaN	NaN	NaN	NaN
-28.281952	-7.03138	151.157059	-20.903698	3.362022	151.17981	NaN	NaN	NaN	NaN	NaN	NaN	NaN	NaN	NaN	NaN	NaN	NaN
-28.365643	-5.963987	150.991745	-21.026489	3.43888	150.993317	NaN	NaN	NaN	NaN	NaN	NaN	NaN	NaN	NaN	NaN	NaN	NaN
-28.402016	-4.803219	150.831818	-21.153248	3.541159	150.830017	NaN	NaN	NaN	NaN	NaN	NaN	NaN	NaN	NaN	NaN	NaN	NaN
-28.326725	-3.695155	150.761902	-21.288054	3.660077	150.693619	NaN	NaN	NaN	NaN	NaN	NaN	NaN	NaN	NaN	NaN	NaN	NaN
-28.096601	-2.523842	150.589828	-21.423698	3.799481	150.577789	NaN	NaN	NaN	NaN	NaN	NaN	NaN	NaN	NaN	NaN	NaN	NaN
-27.598022	-0.745196	150.246826	-21.642174	4.054981	150.382858	NaN	NaN	NaN	NaN	NaN	NaN	NaN	NaN	NaN	NaN	NaN	NaN
-27.193504	0.425869	150.029831	-21.765038	4.225029	150.184494	42.945808	-7.057048	140.950226	NaN	NaN	NaN	NaN	NaN	NaN	NaN	NaN	NaN
-26.572041	1.656328	149.674179	-21.884512	4.386996	149.92131	42.795143	-6.810308	140.853958	NaN	NaN	NaN	NaN	NaN	NaN	NaN	NaN	NaN
-25.904755	2.9142	149.212296	-22.015631	4.539232	149.625275	42.657478	-6.637958	140.725372	NaN	NaN	NaN	NaN	NaN	NaN	NaN	NaN	NaN
-25.407251	4.081649	148.78392	-22.125629	4.668434	149.280975	42.533459	-6.518789	140.60701	NaN	NaN	NaN	NaN	NaN	NaN	NaN	NaN	NaN
-25.730886	4.682972	148.416489	-22.213652	4.789503	148.934967	42.439182	-6.394229	140.539398	NaN	NaN	NaN	NaN	NaN	NaN	NaN	NaN	NaN
-26.250967	4.884635	148.162415	-22.30932	4.924793	148.656815	42.357246	-6.262515	140.509949	NaN	NaN	NaN	NaN	NaN	NaN	NaN	NaN	NaN
-26.805473	5.390208	147.817184	-22.489481	5.145671	148.370331	42.228817	-6.076985	140.520691	NaN	NaN	NaN	NaN	NaN	NaN	NaN	NaN	NaN
-27.211353	5.764652	147.797852	-22.600927	5.309646	148.290771	42.151993	-5.98407	140.612808	NaN	NaN	NaN	NaN	NaN	NaN	NaN	NaN	NaN
-27.344973	6.169905	147.761063	-22.719105	5.462083	148.306793	42.108612	-5.91014	140.766464	NaN	NaN	NaN	NaN	NaN	NaN	NaN	NaN	NaN
-27.515417	6.500628	147.831589	-22.832037	5.624988	148.389038	42.053459	-5.844736	140.996582	NaN	NaN	NaN	NaN	NaN	NaN	NaN	NaN	NaN
-27.695942	6.90181	147.97139	-22.958401	5.814909	148.528366	41.98875	-5.770567	141.257828	NaN	NaN	NaN	NaN	NaN	NaN	NaN	NaN	NaN
-27.64846	7.280745	148.050323	-23.075588	6.036774	148.666519	41.940971	-5.67412	141.548904	NaN	NaN	NaN	NaN	NaN	NaN	NaN	NaN	NaN
-27.748764	7.684034	148.197556	-23.225941	6.288033	148.808212	41.851299	-5.544399	141.830582	NaN	NaN	NaN	NaN	NaN	NaN	NaN	NaN	NaN
-27.604548	8.227263	148.295547	-23.457613	6.708243	148.932022	41.665318	-5.299999	142.111191	NaN	NaN	NaN	NaN	NaN	NaN	NaN	NaN	NaN
-27.539349	8.579408	148.265442	-23.596344	7.045302	148.951584	41.565372	-5.170859	142.265503	NaN	NaN	NaN	NaN	NaN	NaN	NaN	NaN	NaN
-27.506014	8.953123	148.210999	-23.714369	7.37469	148.888657	41.44463	-5.075878	142.386276	NaN	NaN	NaN	NaN	NaN	NaN	NaN	NaN	NaN
-27.325905	9.328609	148.025436	-23.849449	7.728159	148.763199	41.313126	-4.967709	142.482925	NaN	NaN	NaN	NaN	NaN	NaN	NaN	NaN	NaN
-27.21763	9.735682	147.867325	-24.00247	8.111617	148.641479	41.171131	-4.846584	142.540222	NaN	NaN	NaN	NaN	NaN	NaN	NaN	NaN	NaN
-27.263838	10.406791	147.711914	-24.163548	8.508125	148.511917	41.03923	-4.706313	142.61908	NaN	NaN	NaN	NaN	NaN	NaN	NaN	NaN	NaN
-27.269661	11.044829	147.527802	-24.283863	8.956889	148.381989	40.904549	-4.534455	142.70929	NaN	NaN	NaN	NaN	NaN	NaN	NaN	NaN	NaN
-27.31105	11.941896	147.263412	-24.506807	9.601499	148.230286	40.829098	-4.208995	142.94136	NaN	NaN	NaN	NaN	NaN	NaN	NaN	NaN	NaN
-27.342167	12.588665	147.072296	-24.645693	10.009001	148.135986	40.698833	-3.995723	143.014572	NaN	NaN	NaN	NaN	NaN	NaN	NaN	NaN	NaN
-27.387583	13.300981	146.897232	-24.777452	10.367082	148.049713	40.579395	-3.754915	143.143951	NaN	NaN	NaN	NaN	NaN	NaN	NaN	NaN	NaN
-27.419832	14.127119	146.759277	-24.877577	10.661523	147.97496	40.413551	-3.52746	143.259369	NaN	NaN	NaN	NaN	NaN	NaN	NaN	NaN	NaN
-27.373917	15.084463	146.599213	-24.996487	10.897412	147.95549	40.267708	-3.330006	143.347992	NaN	NaN	NaN	NaN	NaN	NaN	NaN	NaN	NaN
-27.327442	16.15579	146.525696	-25.10553	11.044277	147.953308	40.054348	-3.228794	143.357346	NaN	NaN	NaN	NaN	NaN	NaN	NaN	NaN	NaN
-27.280039	17.267981	146.596466	-25.223919	11.093703	148.013596	39.781731	-3.215524	143.226654	NaN	NaN	NaN	NaN	NaN	NaN	NaN	NaN	NaN
-27.194496	19.054506	146.935379	-25.355848	11.102123	148.168472	39.351315	-3.401718	142.692902	NaN	NaN	NaN	NaN	NaN	NaN	NaN	NaN	NaN
-27.072329	20.398609	147.271545	-25.475487	11.125717	148.30748	39.114014	-3.516509	142.153717	NaN	NaN	NaN	NaN	NaN	NaN	NaN	NaN	NaN
-26.981201	21.718225	147.665405	-25.599438	11.159723	148.397369	38.830635	-3.580242	141.53598	NaN	NaN	NaN	NaN	NaN	NaN	NaN	NaN	NaN
-26.855623	22.981407	148.09021	-25.722942	11.151225	148.456085	38.540298	-3.562981	140.94606	NaN	NaN	NaN	NaN	NaN	NaN	NaN	NaN	NaN
-26.697456	24.292131	148.559875	-25.863472	11.103137	148.498978	38.259937	-3.49292	140.411484	NaN	NaN	NaN	NaN	NaN	NaN	NaN	NaN	NaN
-26.49712	25.520187	149.089676	-25.994217	11.026361	148.497543	38.007133	-3.444358	139.952667	NaN	NaN	NaN	NaN	NaN	NaN	NaN	NaN	NaN
-26.251375	26.616138	149.691116	-26.117315	10.968479	148.527832	37.792587	-3.369612	139.617691	NaN	NaN	NaN	NaN	NaN	NaN	NaN	NaN	NaN
-25.763569	28.129059	150.862671	-26.265223	10.952897	148.716217	37.599789	-3.286535	139.51709	NaN	NaN	NaN	NaN	NaN	NaN	NaN	NaN	NaN
-25.346968	28.998596	151.757095	-26.316769	10.986725	148.968018	37.56337	-3.213352	139.699448	NaN	NaN	NaN	NaN	NaN	NaN	NaN	NaN	NaN
-24.917866	29.673162	152.722382	-26.375952	11.060213	149.350327	37.583706	-3.160399	140.024841	NaN	NaN	NaN	NaN	NaN	NaN	NaN	NaN	NaN
-24.491465	30.18898	153.655884	-26.44409	11.167803	149.841232	37.610401	-3.196318	140.555481	NaN	NaN	NaN	NaN	NaN	NaN	NaN	NaN	NaN
-24.063259	30.603441	154.562805	-26.529873	11.285286	150.443329	NaN	NaN	NaN	NaN	NaN	NaN	NaN	NaN	NaN	NaN	NaN	NaN
-23.547131	30.870733	155.276932	-26.616875	11.416028	151.110687	NaN	NaN	NaN	NaN	NaN	NaN	NaN	NaN	NaN	NaN	NaN	NaN
-23.01178	31.04183	155.861832	-26.698854	11.564694	151.790924	NaN	NaN	NaN	NaN	NaN	NaN	NaN	NaN	NaN	NaN	NaN	NaN
-22.208759	30.965122	156.537582	-26.761839	11.80619	152.7845	NaN	NaN	NaN	NaN	NaN	NaN	NaN	NaN	NaN	NaN	NaN	NaN
-21.660236	30.797211	156.802338	-26.828348	11.922193	153.337021	NaN	NaN	NaN	NaN	NaN	NaN	NaN	NaN	NaN	NaN	NaN	NaN
-21.106752	30.513243	156.946701	-26.90366	12.04656	153.780731	NaN	NaN	NaN	NaN	NaN	NaN	NaN	NaN	NaN	NaN	NaN	NaN
-20.496609	30.094114	156.922165	-26.995241	12.118862	154.094254	NaN	NaN	NaN	NaN	NaN	NaN	NaN	NaN	NaN	NaN	NaN	NaN
-19.997471	29.492748	156.878235	-27.07645	12.131309	154.237	NaN	NaN	NaN	NaN	NaN	NaN	NaN	NaN	NaN	NaN	NaN	NaN
-19.446238	28.791927	156.716431	-27.172476	12.097548	154.244659	NaN	NaN	NaN	NaN	NaN	NaN	NaN	NaN	NaN	NaN	NaN	NaN
-18.857162	27.985865	156.410217	-27.257034	12.055611	154.155136	NaN	NaN	NaN	NaN	NaN	NaN	NaN	NaN	NaN	NaN	NaN	NaN
-17.929966	26.611248	155.841309	-27.373945	11.939688	153.920441	NaN	NaN	NaN	NaN	NaN	NaN	NaN	NaN	NaN	NaN	NaN	NaN
-17.449417	25.535896	155.558777	-27.458897	11.842886	153.765594	NaN	NaN	NaN	NaN	NaN	NaN	NaN	NaN	NaN	NaN	NaN	NaN
-16.820391	24.315981	155.194641	-27.531199	11.739408	153.614502	NaN	NaN	NaN	NaN	NaN	NaN	NaN	NaN	NaN	NaN	NaN	NaN
-16.170376	23.073725	154.805145	-27.587881	11.613769	153.467163	NaN	NaN	NaN	NaN	NaN	NaN	NaN	NaN	NaN	NaN	NaN	NaN
-15.59772	21.647594	154.468369	-27.611176	11.459795	153.323776	NaN	NaN	NaN	NaN	NaN	NaN	NaN	NaN	NaN	NaN	NaN	NaN
-14.940314	20.137405	154.110092	-27.634436	11.308162	153.187424	NaN	NaN	NaN	NaN	NaN	NaN	NaN	NaN	NaN	NaN	NaN	NaN
-14.244938	18.607483	153.628632	-27.638357	11.167361	152.984497	NaN	NaN	NaN	NaN	NaN	NaN	NaN	NaN	NaN	NaN	NaN	NaN
-13.295687	16.066395	152.959137	-27.645456	11.009062	152.595169	NaN	NaN	NaN	NaN	NaN	NaN	NaN	NaN	NaN	NaN	NaN	NaN
-12.556238	14.346877	152.406555	-27.656782	10.953438	152.262421	NaN	NaN	NaN	NaN	NaN	NaN	NaN	NaN	NaN	NaN	NaN	NaN
-11.93797	12.495931	151.995804	-27.657536	10.954664	151.867432	NaN	NaN	NaN	NaN	NaN	NaN	NaN	NaN	NaN	NaN	NaN	NaN
-11.233587	10.652258	151.503571	-27.666845	11.025108	151.381546	NaN	NaN	NaN	NaN	NaN	NaN	NaN	NaN	NaN	NaN	NaN	NaN
-10.626529	8.738714	151.155167	-27.714354	11.155142	150.908981	NaN	NaN	NaN	NaN	NaN	NaN	NaN	NaN	NaN	NaN	NaN	NaN
-9.976095	6.836971	150.857483	-27.794287	11.324261	150.397934	NaN	NaN	NaN	NaN	NaN	NaN	NaN	NaN	NaN	NaN	NaN	NaN
-9.425512	4.903388	150.758835	-27.869469	11.488339	149.943771	NaN	NaN	NaN	NaN	NaN	NaN	NaN	NaN	NaN	NaN	NaN	NaN
-8.568742	2.045351	150.974884	-27.917946	11.654545	149.566345	NaN	NaN	NaN	NaN	NaN	NaN	NaN	NaN	NaN	NaN	NaN	NaN
-8.112795	0.239388	151.415283	-27.846346	11.737459	149.439102	NaN	NaN	NaN	NaN	NaN	NaN	NaN	NaN	NaN	NaN	NaN	NaN
-7.575315	-1.550043	151.867157	-27.730465	11.740759	149.330551	NaN	NaN	NaN	NaN	NaN	NaN	NaN	NaN	NaN	NaN	NaN	NaN
-7.215852	-3.233817	152.428986	-27.59296	11.670765	149.187454	NaN	NaN	NaN	NaN	NaN	NaN	NaN	NaN	NaN	NaN	NaN	NaN
-6.790274	-4.827972	152.805847	-27.482315	11.547184	149.008789	NaN	NaN	NaN	NaN	NaN	NaN	NaN	NaN	NaN	NaN	NaN	NaN
-6.455326	-6.383328	153.103363	-27.416456	11.377133	148.834427	NaN	NaN	NaN	NaN	NaN	NaN	NaN	NaN	NaN	NaN	NaN	NaN
-6.178813	-7.798996	153.196579	-27.375586	11.191915	148.671097	NaN	NaN	NaN	NaN	NaN	NaN	NaN	NaN	NaN	NaN	NaN	NaN
-5.781443	-9.753423	153.03331	-27.285995	10.86791	148.453766	NaN	NaN	NaN	NaN	NaN	NaN	NaN	NaN	NaN	NaN	NaN	NaN
-5.630195	-10.984882	152.925659	-27.204332	10.627865	148.296982	NaN	NaN	NaN	NaN	NaN	NaN	NaN	NaN	NaN	NaN	NaN	NaN
-5.511002	-12.046591	152.771347	-27.0543	10.365611	148.127823	NaN	NaN	NaN	NaN	NaN	NaN	NaN	NaN	NaN	NaN	NaN	NaN
-5.436377	-12.994035	152.53566	-26.899666	10.072453	147.950211	NaN	NaN	NaN	NaN	NaN	NaN	NaN	NaN	NaN	NaN	NaN	NaN
-5.385297	-13.884174	152.334137	-26.763893	9.762246	147.761841	NaN	NaN	NaN	NaN	NaN	NaN	NaN	NaN	NaN	NaN	NaN	NaN
-5.442696	-14.695417	152.131104	-26.674288	9.430603	147.596436	39.157139	-5.842123	147.183945	NaN	NaN	NaN	NaN	NaN	NaN	NaN	NaN	NaN
-5.545523	-15.404841	151.928528	-26.571386	9.097131	147.433167	39.218285	-6.203343	147.012085	NaN	NaN	NaN	NaN	NaN	NaN	NaN	NaN	NaN
-5.766018	-16.30617	151.593384	-26.383379	8.626821	147.203857	39.330357	-6.733648	146.755676	NaN	NaN	NaN	NaN	NaN	NaN	NaN	NaN	NaN
-5.969746	-16.78574	151.305573	-26.238405	8.368824	147.108261	39.441154	-7.058423	146.565079	NaN	NaN	NaN	NaN	NaN	NaN	NaN	NaN	NaN
-6.203554	-17.187067	150.959259	-26.114168	8.17202	147.071869	39.568459	-7.346816	146.342468	NaN	NaN	NaN	NaN	NaN	NaN	NaN	NaN	NaN
-6.481905	-17.530867	150.514084	-25.973787	7.999399	147.086441	39.730881	-7.603992	146.063599	NaN	NaN	NaN	NaN	NaN	NaN	NaN	NaN	NaN
-6.744028	-17.816441	149.864319	-25.799257	7.840334	147.104965	39.884274	-7.837881	145.780655	NaN	NaN	NaN	NaN	NaN	NaN	NaN	NaN	NaN
-7.062594	-18.045753	149.104187	-25.624361	7.689191	147.122604	40.052719	-8.101942	145.424942	NaN	NaN	NaN	NaN	NaN	NaN	NaN	NaN	NaN
-7.452725	-18.278141	148.311691	-25.416931	7.507843	147.093445	40.219616	-8.410104	145.002457	NaN	NaN	NaN	NaN	NaN	NaN	NaN	NaN	NaN
-8.145674	-18.690083	147.130112	-25.122854	7.195515	146.926834	40.516495	-8.907623	144.333191	NaN	NaN	NaN	NaN	NaN	NaN	NaN	NaN	NaN
-8.738431	-18.993229	146.566422	-24.912012	6.981021	146.749252	40.770645	-9.251396	143.978409	NaN	NaN	NaN	NaN	NaN	NaN	NaN	NaN	NaN
-9.355938	-19.337236	146.18161	-24.707111	6.763953	146.576859	40.989819	-9.56748	143.774063	NaN	NaN	NaN	NaN	NaN	NaN	NaN	NaN	NaN
-9.989157	-19.717422	146.057053	-24.543413	6.601809	146.453201	41.16021	-9.764482	143.67514	NaN	NaN	NaN	NaN	NaN	NaN	NaN	NaN	NaN
-10.68205	-20.053595	146.040817	-24.39566	6.484992	146.380035	41.293045	-9.89526	143.649918	NaN	NaN	NaN	NaN	NaN	NaN	NaN	NaN	NaN
-11.428287	-20.488985	146.172684	-24.241158	6.385591	146.365082	41.399746	-10.011803	143.667236	NaN	NaN	NaN	NaN	NaN	NaN	NaN	NaN	NaN
-12.243122	-20.931549	146.369385	-24.077251	6.289961	146.385818	41.51329	-10.120412	143.739151	NaN	NaN	NaN	NaN	NaN	NaN	NaN	NaN	NaN
-13.464448	-21.649103	146.90097	-23.826797	6.129271	146.54393	41.728584	-10.298724	143.843445	NaN	NaN	NaN	NaN	NaN	NaN	NaN	NaN	NaN
-14.349669	-22.070738	147.185089	-23.647074	5.972644	146.688293	41.899429	-10.417171	143.91301	NaN	NaN	NaN	NaN	NaN	NaN	NaN	NaN	NaN
-15.248391	-22.583719	147.401672	-23.481192	5.799686	146.843719	42.084545	-10.504954	143.948013	NaN	NaN	NaN	NaN	NaN	NaN	NaN	NaN	NaN
-16.175945	-23.051188	147.601532	-23.324669	5.608546	147.00766	42.265095	-10.58066	143.96048	NaN	NaN	NaN	NaN	NaN	NaN	NaN	NaN	NaN
-17.102753	-23.534067	147.788483	-23.209181	5.4302	147.162201	42.395588	-10.647683	143.923645	NaN	NaN	NaN	NaN	NaN	NaN	NaN	NaN	NaN
-18.0994	-23.962767	147.943771	-23.136726	5.25664	147.363037	42.483353	-10.663095	143.85968	NaN	NaN	NaN	NaN	NaN	NaN	NaN	NaN	NaN
-19.127113	-24.440468	148.182068	-23.082081	5.123719	147.644516	42.555157	-10.554299	143.77182	NaN	NaN	NaN	NaN	NaN	NaN	NaN	NaN	NaN
-20.608707	-25.058865	148.984085	-23.044819	4.990568	148.293472	42.630203	-10.243758	143.663574	NaN	NaN	NaN	NaN	NaN	NaN	NaN	NaN	NaN
-21.600563	-25.385151	149.660309	-22.967831	4.921389	148.78241	42.732857	-9.986897	143.649399	NaN	NaN	NaN	NaN	NaN	NaN	NaN	NaN	NaN
-22.593992	-25.761789	150.430115	-22.878351	4.872753	149.325256	NaN	NaN	NaN	NaN	NaN	NaN	NaN	NaN	NaN	NaN	NaN	NaN
-23.539537	-26.084635	151.330856	-22.752712	4.819592	149.869278	NaN	NaN	NaN	NaN	NaN	NaN	NaN	NaN	NaN	NaN	NaN	NaN
-24.436674	-26.335833	152.130692	-22.610676	4.763294	150.357895	NaN	NaN	NaN	NaN	NaN	NaN	NaN	NaN	NaN	NaN	NaN	NaN
-25.36129	-26.559454	152.911591	-22.460058	4.695939	150.816605	NaN	NaN	NaN	NaN	NaN	NaN	NaN	NaN	NaN	NaN	NaN	NaN
-26.23621	-26.787794	153.54245	-22.331924	4.646312	151.213898	NaN	NaN	NaN	NaN	NaN	NaN	NaN	NaN	NaN	NaN	NaN	NaN
-27.467981	-26.947895	154.362411	-22.200567	4.629716	151.652496	NaN	NaN	NaN	NaN	NaN	NaN	NaN	NaN	NaN	NaN	NaN	NaN
-28.220421	-26.895231	154.754318	-22.171707	4.656296	151.879135	NaN	NaN	NaN	NaN	NaN	NaN	NaN	NaN	NaN	NaN	NaN	NaN
-28.814102	-26.687199	154.919403	-22.175377	4.704367	152.058762	NaN	NaN	NaN	NaN	NaN	NaN	NaN	NaN	NaN	NaN	NaN	NaN
-29.796631	-26.826038	155.154327	-22.208603	4.757813	152.182083	NaN	NaN	NaN	NaN	NaN	NaN	NaN	NaN	NaN	NaN	NaN	NaN
-30.529987	-26.638771	155.239258	-22.231735	4.80589	152.268967	NaN	NaN	NaN	NaN	NaN	NaN	NaN	NaN	NaN	NaN	NaN	NaN
-31.150303	-26.414957	155.189758	-22.254826	4.85249	152.303345	NaN	NaN	NaN	NaN	NaN	NaN	NaN	NaN	NaN	NaN	NaN	NaN
-31.706779	-26.125427	155.067902	-22.290451	4.92028	152.292831	NaN	NaN	NaN	NaN	NaN	NaN	NaN	NaN	NaN	NaN	NaN	NaN
-32.558205	-25.555191	154.837753	-22.31444	5.044821	152.206284	NaN	NaN	NaN	NaN	NaN	NaN	NaN	NaN	NaN	NaN	NaN	NaN
-33.07169	-25.09379	154.644562	-22.332891	5.148964	152.119919	NaN	NaN	NaN	NaN	NaN	NaN	NaN	NaN	NaN	NaN	NaN	NaN
-33.330978	-24.333916	154.314896	-22.293594	5.270397	152.011642	NaN	NaN	NaN	NaN	NaN	NaN	NaN	NaN	NaN	NaN	NaN	NaN
-33.856613	-23.834068	154.215164	-22.234257	5.404299	151.893356	NaN	NaN	NaN	NaN	NaN	NaN	NaN	NaN	NaN	NaN	NaN	NaN
-34.366299	-23.330242	154.153854	-22.197723	5.562218	151.783295	NaN	NaN	NaN	49.688957	21.262104	134.120407	NaN	NaN	NaN	NaN	NaN	NaN
-34.742012	-22.709816	154.073425	-22.162605	5.722467	151.70929	NaN	NaN	NaN	49.706066	21.474575	134.054504	NaN	NaN	NaN	NaN	NaN	NaN
-35.080349	-21.978354	154.00174	-22.142748	5.896522	151.655609	NaN	NaN	NaN	NaN	NaN	NaN	NaN	NaN	NaN	NaN	NaN	NaN
-35.517361	-20.754978	153.796082	-22.103802	6.117441	151.689072	NaN	NaN	NaN	NaN	NaN	NaN	NaN	NaN	NaN	NaN	NaN	NaN
-35.813721	-19.85877	153.708664	-22.065357	6.225612	151.757126	NaN	NaN	NaN	NaN	NaN	NaN	NaN	NaN	NaN	NaN	NaN	NaN
-36.038174	-18.945747	153.554657	-22.024904	6.333233	151.823578	NaN	NaN	NaN	NaN	NaN	NaN	NaN	NaN	NaN	NaN	NaN	NaN
-36.300236	-17.978676	153.466751	-21.990631	6.449471	151.874466	NaN	NaN	NaN	NaN	NaN	NaN	NaN	NaN	NaN	NaN	NaN	NaN
-36.508205	-16.92408	153.35675	-21.986385	6.589113	151.906235	NaN	NaN	NaN	NaN	NaN	NaN	NaN	NaN	NaN	NaN	NaN	NaN
-36.726891	-15.811115	153.155838	-21.947149	6.724442	151.847366	NaN	NaN	NaN	NaN	NaN	NaN	NaN	NaN	NaN	NaN	NaN	NaN
-36.921955	-14.623925	152.951385	-21.922331	6.889574	151.708237	NaN	NaN	NaN	NaN	NaN	NaN	NaN	NaN	NaN	NaN	NaN	NaN
-37.23381	-12.818879	152.568481	-21.907488	7.144388	151.397629	NaN	NaN	NaN	NaN	NaN	NaN	NaN	NaN	NaN	NaN	NaN	NaN
-37.388535	-11.52436	152.241425	-21.911201	7.295432	151.135284	NaN	NaN	NaN	NaN	NaN	NaN	NaN	NaN	NaN	NaN	NaN	NaN
-37.590374	-10.161774	151.94809	-21.935875	7.452724	150.874741	NaN	NaN	NaN	NaN	NaN	NaN	NaN	NaN	NaN	NaN	NaN	NaN
-37.736137	-8.77946	151.639496	-21.976889	7.595091	150.616699	NaN	NaN	NaN	NaN	NaN	NaN	NaN	NaN	NaN	NaN	NaN	NaN
-37.912735	-7.326204	151.430786	-22.017536	7.725064	150.384109	43.808697	-4.134416	143.712296	NaN	NaN	NaN	NaN	NaN	NaN	NaN	NaN	NaN
-38.081829	-5.802859	151.217316	-22.074947	7.846344	150.194672	43.728168	-3.975435	143.60054	NaN	NaN	NaN	NaN	NaN	NaN	NaN	NaN	NaN
-38.181149	-4.225549	151.038742	-22.106531	7.964627	150.044678	43.80032	-3.794015	143.625153	NaN	NaN	NaN	NaN	NaN	NaN	NaN	NaN	NaN
-38.358868	-1.70837	150.817612	-22.12748	8.100235	149.88501	43.75248	-3.625049	143.317245	31.713295	34.419418	139.990219	37.7328875	15.3971845	141.653732	-81.9878475	0.803285499999999	158.116288
-38.414631	0.031963	150.621979	-22.126621	8.172903	149.801605	43.711483	-3.531813	143.129379	31.53224	34.5369	139.677368	37.6218615	15.5025435	141.4033735	-81.8751035	0.843262499999998	158.1998365
-38.496563	1.840696	150.46846	-22.13349	8.201696	149.743958	43.646187	-3.396887	142.910355	31.384993	34.661125	139.424164	37.51559	15.632119	141.1672595	-81.78257	0.771273000000001	158.3206565
-38.545033	3.757185	150.22139	-22.165289	8.199018	149.666977	43.482998	-3.289643	142.659607	31.171799	34.818996	139.266647	37.3273985	15.7646765	140.963127	-81.6579765	0.633359500000001	158.370827
-38.590847	5.698754	150.042038	-22.222958	8.185578	149.589569	43.255665	-3.243061	142.358109	30.970335	34.949326	139.193466	37.113	15.8531325	140.7757875	-81.558916	0.5180235	158.4033505
-38.590778	7.757092	149.814178	-22.300888	8.1374	149.527115	42.978165	-3.219052	142.039368	30.714178	35.087631	139.260574	36.8461715	15.9342895	140.649971	-81.4479475	0.340510499999999	158.404259
-38.576603	9.829253	149.731781	-22.397339	8.077438	149.492722	42.613724	-3.298763	141.608459	NaN	NaN	NaN	NaN	NaN	NaN	NaN	NaN	NaN
-38.447399	13.077436	149.677856	-22.549135	7.998224	149.460785	42.312801	-3.287499	141.153214	NaN	NaN	NaN	NaN	NaN	NaN	NaN	NaN	NaN
-38.329979	15.274458	149.781387	-22.634367	7.958663	149.441177	42.132072	-3.229802	140.865005	NaN	NaN	NaN	NaN	NaN	NaN	NaN	NaN	NaN
-38.179035	17.483	149.993301	-22.739075	7.918163	149.413666	41.920731	-3.133258	140.57811	NaN	NaN	NaN	NaN	NaN	NaN	NaN	NaN	NaN
-37.971149	19.703575	150.356125	-23.009428	7.689616	149.473511	41.726158	-3.03686	140.254303	NaN	NaN	NaN	NaN	NaN	NaN	NaN	NaN	NaN
-37.721096	21.857347	150.816833	-22.999269	7.830169	149.32901	41.506199	-2.938736	139.947525	NaN	NaN	NaN	NaN	NaN	NaN	NaN	NaN	NaN
-37.393578	23.986626	151.391663	-23.125441	7.772229	149.29686	41.317947	-2.860098	139.644165	NaN	NaN	NaN	NaN	NaN	NaN	NaN	NaN	NaN
-37.03907	25.976784	152.016083	-23.240135	7.721115	149.288544	41.169136	-2.773497	139.429016	NaN	NaN	NaN	NaN	NaN	NaN	NaN	NaN	NaN
-36.346012	28.865931	153.087921	-23.366989	7.626423	149.295837	41.039146	-2.717587	139.33255	NaN	NaN	NaN	NaN	NaN	NaN	NaN	NaN	NaN
-35.81274	30.49229	153.795593	-23.44906	7.567056	149.325806	40.96294	-2.733771	139.368317	NaN	NaN	NaN	NaN	NaN	NaN	NaN	NaN	NaN
-35.168518	32.123802	154.438461	-23.558071	7.51098	149.379822	40.871857	-2.812614	139.464493	NaN	NaN	NaN	NaN	NaN	NaN	NaN	NaN	NaN
-34.553425	33.53978	155.011505	-23.677162	7.48501	149.449814	40.808071	-2.892287	139.559555	NaN	NaN	NaN	NaN	NaN	NaN	NaN	NaN	NaN
-33.885391	34.931229	155.534531	-23.757515	7.53853	149.541916	40.738518	-3.011732	139.69342	NaN	NaN	NaN	NaN	NaN	NaN	NaN	NaN	NaN
-33.182274	36.204823	155.952652	-23.879902	7.567187	149.626389	40.667622	-3.12828	139.844513	NaN	NaN	NaN	NaN	NaN	NaN	NaN	NaN	NaN
-32.482216	37.266994	156.291992	-23.982607	7.605561	149.686844	40.633484	-3.214325	139.962067	NaN	NaN	NaN	NaN	NaN	NaN	NaN	NaN	NaN
-31.325653	38.702942	156.702133	-24.136734	7.693593	149.7285	40.549473	-3.278401	140.101425	NaN	NaN	NaN	NaN	NaN	NaN	NaN	NaN	NaN
-30.555967	39.475624	156.940536	-24.249336	7.754563	149.731277	40.45549	-3.284235	140.194885	NaN	NaN	NaN	NaN	NaN	NaN	NaN	NaN	NaN
-29.796406	40.06847	157.137558	-24.383348	7.818504	149.723984	40.371399	-3.275156	140.260239	NaN	NaN	NaN	NaN	NaN	NaN	NaN	NaN	NaN
-29.023996	40.582497	157.326157	-24.525427	7.897286	149.702591	40.26688	-3.254699	140.379944	NaN	NaN	NaN	NaN	NaN	NaN	NaN	NaN	NaN
-28.131243	40.959545	157.443695	-24.664099	7.989566	149.708267	40.134258	-3.210345	140.504333	NaN	NaN	NaN	NaN	NaN	NaN	NaN	NaN	NaN
-27.242378	41.154884	157.527176	-24.79837	8.083825	149.716278	NaN	NaN	NaN	NaN	NaN	NaN	NaN	NaN	NaN	NaN	NaN	NaN
-26.350662	41.254311	157.5923	-24.925541	8.191822	149.730499	NaN	NaN	NaN	NaN	NaN	NaN	NaN	NaN	NaN	NaN	NaN	NaN
-24.922419	41.147942	157.612701	-25.080263	8.390442	149.739151	NaN	NaN	NaN	NaN	NaN	NaN	NaN	NaN	NaN	NaN	NaN	NaN
-23.954096	40.920319	157.486298	-25.168699	8.51344	149.706223	NaN	NaN	NaN	NaN	NaN	NaN	NaN	NaN	NaN	NaN	NaN	NaN
-22.837593	40.534794	157.258636	-25.239658	8.634727	149.673141	NaN	NaN	NaN	NaN	NaN	NaN	NaN	NaN	NaN	NaN	NaN	NaN
-21.714706	40.00565	156.92926	-25.314531	8.776999	149.638458	NaN	NaN	NaN	NaN	NaN	NaN	NaN	NaN	NaN	NaN	NaN	NaN
-20.63798	39.346043	156.517319	-25.417763	8.869232	149.590332	39.521782	-2.562836	140.781677	NaN	NaN	NaN	NaN	NaN	NaN	NaN	NaN	NaN
-19.424618	38.516254	156.029633	-25.514606	8.947626	149.556259	39.462189	-2.537693	140.777054	NaN	NaN	NaN	NaN	NaN	NaN	NaN	NaN	NaN
-18.188623	37.539768	155.473618	-25.597916	9.011016	149.513199	39.401608	-2.53213	140.815247	NaN	NaN	NaN	NaN	NaN	NaN	NaN	NaN	NaN
-16.271734	35.770096	154.65889	-25.706312	9.028934	149.432037	39.377266	-2.481167	140.919495	NaN	NaN	NaN	NaN	NaN	NaN	NaN	NaN	NaN
-14.941275	34.444443	154.12883	-25.739897	9.037315	149.37944	39.401859	-2.437302	140.977798	NaN	NaN	NaN	NaN	NaN	NaN	NaN	NaN	NaN
-13.523465	32.948643	153.645782	-25.762058	9.015563	149.31691	39.440727	-2.441008	141.081589	NaN	NaN	NaN	NaN	NaN	NaN	NaN	NaN	NaN
-12.064908	31.331005	153.142853	-25.757387	9.001894	149.255493	39.502056	-2.449074	141.218811	NaN	NaN	NaN	NaN	NaN	NaN	NaN	NaN	NaN
-10.531904	29.596632	152.614731	-25.732922	9.019486	149.150314	39.635014	-2.439595	141.380127	NaN	NaN	NaN	NaN	NaN	NaN	NaN	NaN	NaN
-8.996608	27.802277	151.920197	-25.734381	9.068386	148.948151	39.815636	-2.484679	141.6297	NaN	NaN	NaN	NaN	NaN	NaN	NaN	NaN	NaN
-7.382854	25.912943	151.197403	-25.806654	9.212564	148.71315	40.037651	-2.518387	142.028671	NaN	NaN	NaN	NaN	NaN	NaN	NaN	NaN	NaN
-5.066631	22.945862	150.146896	-26.043415	9.533513	148.210663	40.273563	-2.543762	142.995972	NaN	NaN	NaN	NaN	NaN	NaN	NaN	NaN	NaN
-3.562448	20.878641	149.662964	-26.21871	9.768165	147.863037	40.307766	-2.501065	143.746155	NaN	NaN	NaN	NaN	NaN	NaN	NaN	NaN	NaN
-2.033945	18.758913	149.358124	-26.360428	9.999107	147.483688	40.303856	-2.468014	144.485504	NaN	NaN	NaN	NaN	NaN	NaN	NaN	NaN	NaN
-0.501999	16.559088	149.272995	-26.486206	10.190808	147.134186	40.265934	-2.457	145.210419	NaN	NaN	NaN	NaN	NaN	NaN	NaN	NaN	NaN
0.919572	14.34959	149.324112	-26.570913	10.36183	146.757538	40.222996	-2.452436	145.848221	NaN	NaN	NaN	NaN	NaN	NaN	NaN	NaN	NaN
2.251545	12.134898	149.521286	-26.655556	10.48516	146.391113	40.201191	-2.463888	146.407394	NaN	NaN	NaN	NaN	NaN	NaN	NaN	NaN	NaN
3.548383	9.923271	149.686325	-26.738182	10.600245	146.032181	40.158157	-2.434814	146.845215	NaN	NaN	NaN	NaN	NaN	NaN	NaN	NaN	NaN
5.33536	6.674227	150.026779	-26.81621	10.744938	145.490631	40.109524	-2.345017	147.26886	NaN	NaN	NaN	NaN	NaN	NaN	NaN	NaN	NaN
6.377323	4.555105	150.328918	-26.859739	10.806572	145.168716	40.080933	-2.293388	147.406982	NaN	NaN	NaN	NaN	NaN	NaN	NaN	NaN	NaN
7.380271	2.482384	150.571243	-26.90456	10.851786	144.898743	40.01627	-2.223448	147.485229	NaN	NaN	NaN	NaN	NaN	NaN	NaN	NaN	NaN
8.290303	0.451956	150.865952	-26.925087	10.854368	144.666824	39.969955	-2.180597	147.558563	NaN	NaN	NaN	NaN	NaN	NaN	NaN	NaN	NaN
8.589956	-1.22375	151.093704	-26.905113	10.801892	144.448059	39.921196	-2.15507	147.602875	NaN	NaN	NaN	NaN	NaN	NaN	NaN	NaN	NaN
7.498463	-1.963219	150.918198	-26.865335	10.743574	144.255859	39.912746	-2.153926	147.623611	NaN	NaN	NaN	NaN	NaN	NaN	NaN	NaN	NaN
6.487167	-2.895609	150.741501	-26.800419	10.671768	144.101486	39.922394	-2.190262	147.63266	NaN	NaN	NaN	NaN	NaN	NaN	NaN	NaN	NaN
4.944694	-4.215382	150.434952	-26.662132	10.598109	143.962982	39.977848	-2.258716	147.571136	NaN	NaN	NaN	NaN	NaN	NaN	NaN	NaN	NaN
3.735094	-5.079502	150.214813	-26.565823	10.554249	143.98262	40.042149	-2.327204	147.438187	NaN	NaN	NaN	NaN	NaN	NaN	NaN	NaN	NaN
2.449842	-5.919561	150.030624	-26.47134	10.511397	144.129486	40.100185	-2.367083	147.265488	NaN	NaN	NaN	NaN	NaN	NaN	NaN	NaN	NaN
1.083045	-6.666223	149.791626	-26.394096	10.469159	144.373398	40.154713	-2.403872	147.050903	NaN	NaN	NaN	NaN	NaN	NaN	NaN	NaN	NaN
-0.457626	-7.46582	149.598648	-26.32412	10.430516	144.661087	40.223881	-2.453399	146.865219	NaN	NaN	NaN	NaN	NaN	NaN	NaN	NaN	NaN
-2.01078	-8.122229	149.414032	-26.27224	10.402981	145.035263	40.287411	-2.493007	146.730133	NaN	NaN	NaN	NaN	NaN	NaN	NaN	NaN	NaN
-3.758198	-8.790467	149.335022	-26.223484	10.393309	145.496262	40.330765	-2.534762	146.640533	NaN	NaN	NaN	NaN	NaN	NaN	NaN	NaN	NaN
-6.467713	-9.621539	149.291214	-26.12944	10.340614	146.353195	40.425743	-2.600602	146.516495	NaN	NaN	NaN	NaN	NaN	NaN	NaN	NaN	NaN
-8.440765	-10.234974	149.453384	-26.090101	10.257819	147.115875	40.444927	-2.616134	146.376511	NaN	NaN	NaN	NaN	NaN	NaN	NaN	NaN	NaN
-10.396186	-10.720766	149.804611	-26.029819	10.116422	148.07431	40.470261	-2.681922	146.177292	NaN	NaN	NaN	NaN	NaN	NaN	NaN	NaN	NaN
-12.518631	-11.300346	150.508072	-25.981239	9.936235	149.205383	40.475418	-2.86894	145.980042	NaN	NaN	NaN	NaN	NaN	NaN	NaN	NaN	NaN
-14.563661	-11.754371	151.359116	-25.932056	9.739638	150.381653	40.451221	-3.106685	145.792465	NaN	NaN	NaN	NaN	NaN	NaN	NaN	NaN	NaN
-16.720459	-12.26054	152.413925	-25.859207	9.565886	151.534454	40.442657	-3.332582	145.648102	NaN	NaN	NaN	NaN	NaN	NaN	NaN	NaN	NaN
-18.750612	-12.60465	153.462433	-25.810184	9.402943	152.640228	40.391636	-3.49777	145.56842	NaN	NaN	NaN	NaN	NaN	NaN	NaN	NaN	NaN
-21.818811	-13.120567	154.936935	-25.768667	9.176723	153.994781	40.235775	-3.615498	145.466263	NaN	NaN	NaN	NaN	NaN	NaN	NaN	NaN	NaN
-23.823185	-13.38964	155.821671	-25.770754	9.019781	154.685806	40.095512	-3.729119	145.390137	NaN	NaN	NaN	NaN	NaN	NaN	NaN	NaN	NaN
-25.745714	-13.598389	156.519928	-25.798298	8.874936	155.20993	39.953476	-3.87442	145.305328	NaN	NaN	NaN	NaN	NaN	NaN	NaN	NaN	NaN
-27.606735	-13.728361	157.059998	-25.837194	8.726332	155.569275	39.808456	-4.053533	145.197815	NaN	NaN	NaN	NaN	NaN	NaN	NaN	NaN	NaN
-29.429159	-13.871606	157.431335	-25.885904	8.546419	155.800781	39.611568	-4.243707	145.091599	NaN	NaN	NaN	NaN	NaN	NaN	NaN	NaN	NaN
-31.117729	-13.906333	157.677933	-25.967926	8.342363	155.968277	39.419998	-4.43889	144.942764	NaN	NaN	NaN	NaN	NaN	NaN	NaN	NaN	NaN
-32.81044	-13.939275	157.958252	-26.02636	8.121195	156.100357	39.237453	-4.625449	144.762817	NaN	NaN	NaN	NaN	NaN	NaN	NaN	NaN	NaN
-34.982727	-13.865343	158.456116	-26.077827	7.766339	156.285995	39.047489	-4.908161	144.527054	NaN	NaN	NaN	NaN	NaN	NaN	NaN	NaN	NaN
-36.324215	-13.74687	158.895859	-26.070065	7.522562	156.433685	38.958038	-5.06282	144.382813	NaN	NaN	NaN	NaN	NaN	NaN	NaN	NaN	NaN
-37.507511	-13.611785	159.302338	-26.036903	7.249652	156.597931	38.868652	-5.204803	144.23616	NaN	NaN	NaN	NaN	NaN	NaN	NaN	NaN	NaN
-38.57391	-13.406038	159.693008	-25.991362	6.978843	156.769684	38.796227	-5.378718	144.087326	NaN	NaN	NaN	NaN	NaN	NaN	NaN	NaN	NaN
-39.54211	-13.10566	160.066849	-25.926819	6.728297	156.943954	38.749989	-5.558808	143.930344	NaN	NaN	NaN	NaN	NaN	NaN	NaN	NaN	NaN
-40.424465	-12.767037	160.330948	-25.875887	6.526863	157.10054	38.656292	-5.701941	143.761108	NaN	NaN	NaN	NaN	NaN	NaN	NaN	NaN	NaN
-41.118671	-12.374525	160.534317	-25.835911	6.337129	157.196335	38.569962	-5.830842	143.574936	NaN	NaN	NaN	NaN	NaN	NaN	NaN	NaN	NaN
-41.984592	-11.687549	160.710007	-25.783327	6.108561	157.252121	38.46949	-5.930309	143.296555	NaN	NaN	NaN	NaN	NaN	NaN	NaN	NaN	NaN
-42.422016	-11.13478	160.711777	-25.768244	5.9773	157.215851	38.432167	-5.941776	143.128693	NaN	NaN	NaN	NaN	NaN	NaN	NaN	NaN	NaN
-42.743355	-10.560159	160.644836	-25.723398	5.863709	157.115997	38.408745	-5.909806	143.00766	NaN	NaN	NaN	NaN	NaN	NaN	NaN	NaN	NaN
-42.882938	-9.916724	160.516525	-25.69125	5.814919	157.000977	38.39999	-5.887198	142.934464	NaN	NaN	NaN	NaN	NaN	NaN	NaN	NaN	NaN
-42.978931	-9.253433	160.344513	-25.65983	5.768592	156.84967	38.416187	-5.891034	142.913284	NaN	NaN	NaN	NaN	NaN	NaN	NaN	NaN	NaN
-42.931198	-8.514386	160.112411	-25.634474	5.735224	156.679779	38.4659	-5.945116	142.953339	NaN	NaN	NaN	NaN	NaN	NaN	NaN	NaN	NaN
-42.790749	-7.674482	159.81543	-25.591547	5.675277	156.506729	38.535103	-6.023987	143.028687	NaN	NaN	NaN	NaN	NaN	NaN	NaN	NaN	NaN
-42.394276	-6.376081	159.345001	-25.516853	5.578661	156.276138	38.685047	-6.234437	143.158188	NaN	NaN	NaN	NaN	NaN	NaN	NaN	NaN	NaN
-41.998245	-5.431443	158.977127	-25.458447	5.485453	156.097473	38.857563	-6.420623	143.284622	NaN	NaN	NaN	NaN	NaN	NaN	NaN	NaN	NaN
-41.433151	-4.378097	158.510406	-25.393148	5.366773	155.925308	39.056393	-6.609588	143.465302	NaN	NaN	NaN	NaN	NaN	NaN	NaN	NaN	NaN
-40.819698	-3.293394	157.988876	-25.313347	5.242917	155.744659	39.309616	-6.801422	143.668701	NaN	NaN	NaN	NaN	NaN	NaN	NaN	NaN	NaN
-40.091232	-2.148123	157.403214	-25.249931	5.121574	155.521622	39.572598	-7.001226	143.935364	NaN	NaN	NaN	NaN	NaN	NaN	NaN	NaN	NaN
-39.244999	-0.873456	156.705505	-25.207367	5.065208	155.295959	39.836536	-7.197873	144.234924	NaN	NaN	NaN	NaN	NaN	NaN	NaN	NaN	NaN
-38.379135	0.44661	155.957336	-25.137445	5.022252	155.025665	40.094967	-7.391094	144.521759	NaN	NaN	NaN	NaN	NaN	NaN	NaN	NaN	NaN
-36.845581	2.615473	154.916321	-25.042412	5.014867	154.611252	40.361317	-7.603161	144.816681	NaN	NaN	NaN	NaN	NaN	NaN	NaN	NaN	NaN
-35.81258	4.119961	154.338867	-24.975998	5.045394	154.368561	40.487732	-7.707828	144.874588	NaN	NaN	NaN	NaN	NaN	NaN	NaN	NaN	NaN
-34.661182	5.692212	153.959976	-24.888632	5.085023	154.129166	40.579735	-7.726794	144.805313	NaN	NaN	NaN	NaN	NaN	NaN	NaN	NaN	NaN
-33.465733	7.29838	153.633469	-24.782301	5.123625	153.908569	40.66642	-7.637283	144.639496	NaN	NaN	NaN	NaN	NaN	NaN	NaN	NaN	NaN
-32.236526	8.819838	153.545532	-24.666101	5.142453	153.717239	40.738213	-7.491063	144.334595	NaN	NaN	NaN	NaN	NaN	NaN	NaN	NaN	NaN
-30.912327	10.38415	153.536575	-24.549339	5.15117	153.547516	40.76675	-7.364235	143.983582	NaN	NaN	NaN	NaN	NaN	NaN	NaN	NaN	NaN
-29.622797	11.764175	153.683899	-24.423046	5.12745	153.410645	40.764683	-7.250772	143.641373	NaN	NaN	NaN	NaN	NaN	NaN	NaN	NaN	NaN
-27.529943	13.805081	154.15123	-24.235573	5.092976	153.326385	NaN	NaN	NaN	NaN	NaN	NaN	NaN	NaN	NaN	NaN	NaN	NaN
-26.139875	14.944705	154.535629	-24.124905	5.100408	153.376419	NaN	NaN	NaN	NaN	NaN	NaN	NaN	NaN	NaN	NaN	NaN	NaN
-24.630009	16.045525	154.966156	-23.993401	5.14138	153.498322	NaN	NaN	NaN	NaN	NaN	NaN	NaN	NaN	NaN	NaN	NaN	NaN
-23.153934	16.997705	155.375458	-23.884222	5.191314	153.677444	NaN	NaN	NaN	NaN	NaN	NaN	NaN	NaN	NaN	NaN	NaN	NaN
-21.608826	17.799887	155.810242	-23.773849	5.26258	153.8974	NaN	NaN	NaN	NaN	NaN	NaN	NaN	NaN	NaN	NaN	NaN	NaN
-20.005814	18.462383	156.154404	-23.634003	5.337079	154.110229	NaN	NaN	NaN	NaN	NaN	NaN	NaN	NaN	NaN	NaN	NaN	NaN
-18.403793	18.988739	156.413528	-23.486921	5.42467	154.31076	NaN	NaN	NaN	NaN	NaN	NaN	NaN	NaN	NaN	NaN	NaN	NaN
-15.895818	19.539347	156.679718	-23.310169	5.594673	154.562027	NaN	NaN	NaN	NaN	NaN	NaN	NaN	NaN	NaN	NaN	NaN	NaN
-14.164183	19.742458	156.732407	-23.235508	5.715385	154.709625	NaN	NaN	NaN	NaN	NaN	NaN	NaN	NaN	NaN	NaN	NaN	NaN
-12.427087	19.806726	156.813293	-23.178101	5.833597	154.855774	NaN	NaN	NaN	NaN	NaN	NaN	NaN	NaN	NaN	NaN	NaN	NaN
-10.615739	19.695797	156.813141	-23.114983	5.972721	155.005447	NaN	NaN	NaN	NaN	NaN	NaN	NaN	NaN	NaN	NaN	NaN	NaN
-8.79665	19.475174	156.890625	-23.047157	6.124043	155.21788	NaN	NaN	NaN	NaN	NaN	NaN	NaN	NaN	NaN	NaN	NaN	NaN
-6.965302	19.103176	157.065918	-23.02507	6.292379	155.484344	NaN	NaN	NaN	NaN	NaN	NaN	NaN	NaN	NaN	NaN	NaN	NaN
-5.035624	18.592028	157.33374	-23.0476	6.494926	155.819351	NaN	NaN	NaN	NaN	NaN	NaN	NaN	NaN	NaN	NaN	NaN	NaN
-2.157065	17.586157	158.039932	-23.07098	6.927242	156.427948	NaN	NaN	NaN	NaN	NaN	NaN	NaN	NaN	NaN	NaN	NaN	NaN
-0.202553	16.772583	158.619232	-23.007032	7.325873	156.706009	NaN	NaN	NaN	NaN	NaN	NaN	NaN	NaN	NaN	NaN	NaN	NaN
1.736243	15.888516	159.187912	-22.87788	7.840479	156.847672	NaN	NaN	NaN	NaN	NaN	NaN	NaN	NaN	NaN	NaN	NaN	NaN
3.63254	14.931162	159.874222	-22.827118	8.457153	156.900848	NaN	NaN	NaN	NaN	NaN	NaN	NaN	NaN	NaN	NaN	NaN	NaN
5.367779	13.975167	160.557251	-22.885479	9.145598	156.743759	NaN	NaN	NaN	NaN	NaN	NaN	NaN	NaN	NaN	NaN	NaN	NaN
7.01922	13.010679	161.148102	-22.906027	9.778992	156.380981	NaN	NaN	NaN	NaN	NaN	NaN	NaN	NaN	NaN	NaN	NaN	NaN
8.565465	12.08013	161.608856	-22.850315	10.325219	155.824631	NaN	NaN	NaN	NaN	NaN	NaN	NaN	NaN	NaN	NaN	NaN	NaN
10.643623	10.663147	162.132614	-22.712175	10.941479	154.937988	NaN	NaN	NaN	NaN	NaN	NaN	NaN	NaN	NaN	NaN	NaN	NaN
11.931177	9.70128	162.25824	-22.57472	11.202111	154.408157	NaN	NaN	NaN	NaN	NaN	NaN	NaN	NaN	NaN	NaN	NaN	NaN
13.072884	8.726465	162.26268	-22.446199	11.343076	153.976929	NaN	NaN	NaN	NaN	NaN	NaN	NaN	NaN	NaN	NaN	NaN	NaN
14.084599	7.761263	162.066452	-22.314419	11.444929	153.596878	NaN	NaN	NaN	NaN	NaN	NaN	NaN	NaN	NaN	NaN	NaN	NaN
14.990854	6.869882	161.827682	-22.204063	11.552642	153.313232	NaN	NaN	NaN	NaN	NaN	NaN	NaN	NaN	NaN	NaN	NaN	NaN
15.703012	6.029327	161.626358	-22.133141	11.664924	153.105331	NaN	NaN	NaN	NaN	NaN	NaN	NaN	NaN	NaN	NaN	NaN	NaN
15.803772	5.486755	161.298111	-22.063292	11.724286	152.968796	NaN	NaN	NaN	NaN	NaN	NaN	NaN	NaN	NaN	NaN	NaN	NaN
15.311774	4.941401	160.814941	-21.937447	11.738681	152.877731	NaN	NaN	NaN	NaN	NaN	NaN	NaN	NaN	NaN	NaN	NaN	NaN
14.797121	4.587377	160.490875	-21.833883	11.739113	152.781448	NaN	NaN	NaN	NaN	NaN	NaN	NaN	NaN	NaN	NaN	NaN	NaN
14.031659	4.279059	160.053741	-21.722162	11.762079	152.633118	NaN	NaN	NaN	NaN	NaN	NaN	NaN	NaN	NaN	NaN	NaN	NaN
13.232771	3.986402	159.596451	-21.63732	11.812578	152.440201	NaN	NaN	NaN	NaN	NaN	NaN	NaN	NaN	NaN	NaN	NaN	NaN
12.26866	3.713324	159.076065	-21.594725	11.900608	152.230515	NaN	NaN	NaN	NaN	NaN	NaN	NaN	NaN	NaN	NaN	NaN	NaN
11.31027	3.44116	158.526855	-21.606899	12.02959	152.020538	NaN	NaN	NaN	NaN	NaN	NaN	NaN	NaN	NaN	NaN	NaN	NaN
10.208186	3.086914	157.91806	-21.647774	12.143914	151.841278	NaN	NaN	NaN	NaN	NaN	NaN	NaN	NaN	NaN	NaN	NaN	NaN
8.308149	2.562396	157.148499	-21.765162	12.358987	151.662964	NaN	NaN	NaN	NaN	NaN	NaN	NaN	NaN	NaN	NaN	NaN	NaN
6.880964	2.205883	156.464081	-21.877207	12.48935	151.643524	NaN	NaN	NaN	NaN	NaN	NaN	NaN	NaN	NaN	NaN	NaN	NaN
5.307637	1.82917	155.999298	-21.976639	12.59598	151.667892	NaN	NaN	NaN	NaN	NaN	NaN	NaN	NaN	NaN	NaN	NaN	NaN
3.662378	1.451722	155.425308	-22.066236	12.652804	151.783127	NaN	NaN	NaN	NaN	NaN	NaN	NaN	NaN	NaN	NaN	NaN	NaN
1.850618	1.038769	154.82338	-22.188955	12.637143	152.007706	NaN	NaN	NaN	NaN	NaN	NaN	NaN	NaN	NaN	NaN	NaN	NaN
0.038861	0.661988	154.52153	-22.310631	12.588655	152.338837	NaN	NaN	NaN	NaN	NaN	NaN	NaN	NaN	NaN	NaN	NaN	NaN
-1.906013	0.25936	154.334854	-22.439709	12.513216	152.789459	NaN	NaN	NaN	NaN	NaN	NaN	NaN	NaN	NaN	NaN	NaN	NaN
-4.90054	-0.419319	154.25766	-22.596125	12.306031	153.583954	NaN	NaN	NaN	NaN	NaN	NaN	NaN	NaN	NaN	NaN	NaN	NaN
-7.029323	-0.948994	154.418411	-22.678331	12.128304	154.227417	NaN	NaN	NaN	NaN	NaN	NaN	NaN	NaN	NaN	NaN	NaN	NaN
-9.041993	-1.438293	154.845108	-22.740149	11.916156	154.927246	NaN	NaN	NaN	NaN	NaN	NaN	NaN	NaN	NaN	NaN	NaN	NaN
-11.176579	-2.007492	155.310104	-22.76712	11.695896	155.645996	NaN	NaN	NaN	NaN	NaN	NaN	NaN	NaN	NaN	NaN	NaN	NaN
-13.175714	-2.521479	155.9478	-22.793514	11.501834	156.358566	NaN	NaN	NaN	NaN	NaN	NaN	NaN	NaN	NaN	NaN	NaN	NaN
-15.24256	-3.108414	156.619171	-22.760305	11.33588	156.993347	NaN	NaN	NaN	NaN	NaN	NaN	NaN	NaN	NaN	NaN	NaN	NaN
-17.174082	-3.630882	157.263565	-22.708508	11.207449	157.545242	NaN	NaN	NaN	NaN	NaN	NaN	NaN	NaN	NaN	NaN	NaN	NaN
-20.113853	-4.453644	158.285431	-22.628145	11.068587	158.22467	NaN	NaN	NaN	NaN	NaN	NaN	NaN	NaN	NaN	NaN	NaN	NaN
-21.957441	-4.919916	158.872223	-22.620749	11.016765	158.63118	NaN	NaN	NaN	NaN	NaN	NaN	NaN	NaN	NaN	NaN	NaN	NaN
-23.822428	-5.412753	159.531464	-22.673597	10.998958	159.010895	NaN	NaN	NaN	NaN	NaN	NaN	NaN	NaN	NaN	NaN	NaN	NaN
-25.549397	-5.796697	160.130554	-22.715309	10.994833	159.353302	NaN	NaN	NaN	NaN	NaN	NaN	NaN	NaN	NaN	NaN	NaN	NaN
-27.266466	-6.195337	160.764297	-22.746349	11.028172	159.671722	NaN	NaN	NaN	NaN	NaN	NaN	NaN	NaN	NaN	NaN	NaN	NaN
-28.837675	-6.473712	161.40123	-22.781763	11.072996	159.931381	NaN	NaN	NaN	NaN	NaN	NaN	NaN	NaN	NaN	NaN	NaN	NaN
-30.301777	-6.721403	161.859589	-22.80064	11.097236	160.122757	NaN	NaN	NaN	NaN	NaN	NaN	NaN	NaN	NaN	NaN	NaN	NaN
-32.410057	-7.069175	162.449982	-22.87916	11.10713	160.294388	NaN	NaN	NaN	NaN	NaN	NaN	NaN	NaN	NaN	NaN	NaN	NaN
-33.706013	-7.172421	162.616104	-22.953423	11.11034	160.318726	NaN	NaN	NaN	NaN	NaN	NaN	NaN	NaN	NaN	NaN	NaN	NaN
-34.911922	-7.232889	162.789948	-23.027454	11.113043	160.319168	NaN	NaN	NaN	NaN	NaN	NaN	NaN	NaN	NaN	NaN	NaN	NaN
-36.106674	-7.26416	162.919769	-23.099596	11.103727	160.302719	NaN	NaN	NaN	NaN	NaN	NaN	NaN	NaN	NaN	NaN	NaN	NaN
-37.152924	-7.182953	163.079147	-23.168364	11.127342	160.281799	NaN	NaN	NaN	NaN	NaN	NaN	NaN	NaN	NaN	NaN	NaN	NaN
-38.155209	-6.961488	163.165909	-23.21106	11.157265	160.248245	NaN	NaN	NaN	NaN	NaN	NaN	NaN	NaN	NaN	NaN	NaN	NaN
-39.046833	-6.703153	163.266235	-23.243883	11.214059	160.19458	NaN	NaN	NaN	NaN	NaN	NaN	NaN	NaN	NaN	NaN	NaN	NaN
-40.295334	-6.110573	163.41687	-23.345139	11.37034	160.110809	NaN	NaN	NaN	NaN	NaN	NaN	NaN	NaN	NaN	NaN	NaN	NaN
-41.079391	-5.616208	163.501358	-23.435234	11.498719	160.051926	NaN	NaN	NaN	NaN	NaN	NaN	NaN	NaN	NaN	NaN	NaN	NaN
-41.789619	-4.978467	163.521652	-23.544638	11.615316	159.960312	NaN	NaN	NaN	NaN	NaN	NaN	NaN	NaN	NaN	NaN	NaN	NaN
-42.445938	-4.268337	163.481277	-23.672964	11.714004	159.885925	NaN	NaN	NaN	NaN	NaN	NaN	NaN	NaN	NaN	NaN	NaN	NaN
-43.061977	-3.42216	163.380722	-23.788656	11.786881	159.804886	NaN	NaN	NaN	NaN	NaN	NaN	NaN	NaN	NaN	NaN	NaN	NaN
-43.607166	-2.445354	163.211578	-23.898239	11.860101	159.731186	NaN	NaN	NaN	NaN	NaN	NaN	NaN	NaN	NaN	NaN	NaN	NaN
-44.160408	-1.326376	163.024918	-23.96669	11.891544	159.658096	NaN	NaN	NaN	NaN	NaN	NaN	NaN	NaN	NaN	NaN	NaN	NaN
-44.879589	0.57314	162.574799	-24.08946	11.938569	159.581802	NaN	NaN	NaN	NaN	NaN	NaN	NaN	NaN	NaN	NaN	NaN	NaN
-45.274509	1.985254	162.213654	-24.130344	11.937713	159.554321	NaN	NaN	NaN	NaN	NaN	NaN	NaN	NaN	NaN	NaN	NaN	NaN
-45.653477	3.560105	161.845367	-24.147915	11.890048	159.515396	NaN	NaN	NaN	NaN	NaN	NaN	NaN	NaN	NaN	NaN	NaN	NaN
-46.010983	5.229313	161.364853	-24.161383	11.808616	159.473358	NaN	NaN	NaN	NaN	NaN	NaN	NaN	NaN	NaN	NaN	NaN	NaN
-46.314438	7.031682	160.898666	-24.121836	11.674572	159.391434	NaN	NaN	NaN	NaN	NaN	NaN	NaN	NaN	NaN	NaN	NaN	NaN
-46.583897	8.942644	160.337143	-24.087517	11.503923	159.300354	NaN	NaN	NaN	NaN	NaN	NaN	NaN	NaN	NaN	NaN	NaN	NaN
-46.799122	10.956123	159.781158	-24.029324	11.294459	159.191483	NaN	NaN	NaN	NaN	NaN	NaN	NaN	NaN	NaN	NaN	NaN	NaN
-47.079594	14.176753	159.053238	-23.940922	10.926276	159.103592	NaN	NaN	NaN	NaN	NaN	NaN	NaN	NaN	NaN	NaN	NaN	NaN
-47.245792	16.478994	158.74588	-23.933104	10.674806	159.17511	NaN	NaN	NaN	NaN	NaN	NaN	NaN	NaN	NaN	NaN	NaN	NaN
-47.400711	18.820244	158.648102	-23.981167	10.412858	159.418808	NaN	NaN	NaN	NaN	NaN	NaN	NaN	NaN	NaN	NaN	NaN	NaN
-47.55975	21.246868	158.767929	-24.101887	10.131556	159.787888	NaN	NaN	NaN	NaN	NaN	NaN	NaN	NaN	NaN	NaN	NaN	NaN
-47.731297	23.682896	159.20401	-24.286299	9.831636	160.273819	NaN	NaN	NaN	NaN	NaN	NaN	NaN	NaN	NaN	NaN	NaN	NaN
-47.970963	26.124281	159.874435	-24.484024	9.482587	160.829559	NaN	NaN	NaN	NaN	NaN	NaN	NaN	NaN	NaN	NaN	NaN	NaN
-48.227234	28.557306	160.752945	-24.679085	9.115281	161.404907	NaN	NaN	NaN	NaN	NaN	NaN	NaN	NaN	NaN	NaN	NaN	NaN
-48.628563	32.057541	162.347443	-24.844193	8.499928	162.200058	NaN	NaN	NaN	NaN	NaN	NaN	NaN	NaN	NaN	NaN	NaN	NaN
-48.911942	34.277328	163.52597	-24.894022	8.117895	162.617004	NaN	NaN	NaN	NaN	NaN	NaN	NaN	NaN	NaN	NaN	NaN	NaN
-49.237488	36.483692	164.506699	-24.899582	7.783329	162.894211	NaN	NaN	NaN	NaN	NaN	NaN	NaN	NaN	NaN	NaN	NaN	NaN
-49.609535	38.584202	165.413589	-24.847788	7.522477	163.060684	NaN	NaN	NaN	NaN	NaN	NaN	NaN	NaN	NaN	NaN	NaN	NaN
NaN	NaN	NaN	-24.772436	7.329365	163.168991	NaN	NaN	NaN	NaN	NaN	NaN	NaN	NaN	NaN	NaN	NaN	NaN
NaN	NaN	NaN	-24.675695	7.19656	163.236053	NaN	NaN	NaN	NaN	NaN	NaN	NaN	NaN	NaN	NaN	NaN	NaN
-50.065773	39.712887	167.438553	-24.57653	7.112143	163.301163	NaN	NaN	NaN	NaN	NaN	NaN	NaN	NaN	NaN	NaN	NaN	NaN
-50.009102	37.579494	167.601181	-24.433636	6.965329	163.342529	NaN	NaN	NaN	NaN	NaN	NaN	NaN	NaN	NaN	NaN	NaN	NaN
-49.977467	36.134766	167.789352	-24.377916	6.879256	163.385788	NaN	NaN	NaN	NaN	NaN	NaN	NaN	NaN	NaN	NaN	NaN	NaN
-50.037514	34.543304	167.81218	-24.324326	6.802534	163.439743	NaN	NaN	NaN	NaN	NaN	NaN	NaN	NaN	NaN	NaN	NaN	NaN
-50.102734	32.800518	167.757629	-24.295422	6.749498	163.575287	NaN	NaN	NaN	NaN	NaN	NaN	NaN	NaN	NaN	NaN	NaN	NaN
-50.109917	30.986494	167.766983	-24.294279	6.70931	163.854019	NaN	NaN	NaN	NaN	NaN	NaN	NaN	NaN	NaN	NaN	NaN	NaN
-50.151314	29.007698	167.813019	-24.298706	6.687482	164.279892	NaN	NaN	NaN	NaN	NaN	NaN	NaN	NaN	NaN	NaN	NaN	NaN
-50.211189	26.952314	167.841019	-24.333473	6.678361	164.862015	NaN	NaN	NaN	NaN	NaN	NaN	NaN	NaN	NaN	NaN	NaN	NaN
-50.372791	23.634859	168.067841	-24.36702	6.663665	165.930817	NaN	NaN	NaN	NaN	NaN	NaN	NaN	NaN	NaN	NaN	NaN	NaN
-50.47068	21.292765	168.274704	-24.42844	6.670009	166.689682	NaN	NaN	NaN	NaN	NaN	NaN	NaN	NaN	NaN	NaN	NaN	NaN
-50.543983	18.869606	168.575333	-24.486481	6.659783	167.413361	NaN	NaN	NaN	NaN	NaN	NaN	NaN	NaN	NaN	NaN	NaN	NaN
-50.596977	16.448437	168.903214	-24.593697	6.662811	168.069824	NaN	NaN	NaN	NaN	NaN	NaN	NaN	NaN	NaN	NaN	NaN	NaN
-50.632023	13.999961	169.190018	-24.763319	6.69201	168.613358	NaN	NaN	NaN	NaN	NaN	NaN	NaN	NaN	NaN	NaN	NaN	NaN
-50.67786	11.589672	169.442673	-24.997156	6.769961	169.014984	NaN	NaN	NaN	NaN	NaN	NaN	NaN	NaN	NaN	NaN	NaN	NaN
-50.708073	9.181581	169.589828	-25.279156	6.873317	169.239227	NaN	NaN	NaN	NaN	NaN	NaN	NaN	NaN	NaN	NaN	NaN	NaN
-50.806755	5.652095	169.686096	-25.766191	7.073279	169.237457	NaN	NaN	NaN	NaN	NaN	NaN	NaN	NaN	NaN	NaN	NaN	NaN
-50.843777	3.383806	169.61319	-26.099295	7.218702	169.016739	NaN	NaN	NaN	NaN	NaN	NaN	NaN	NaN	NaN	NaN	NaN	NaN
-50.848484	1.197489	169.460297	-26.409424	7.342843	168.667465	NaN	NaN	NaN	NaN	NaN	NaN	NaN	NaN	NaN	NaN	NaN	NaN
-50.854515	-0.862678	169.310852	-26.683214	7.419432	168.244583	NaN	NaN	NaN	NaN	NaN	NaN	NaN	NaN	NaN	NaN	NaN	NaN
-50.805199	-2.812348	169.161072	-26.877752	7.411074	167.843552	NaN	NaN	NaN	NaN	NaN	NaN	NaN	NaN	NaN	NaN	NaN	NaN
-50.727417	-4.68099	168.921249	-27.009672	7.285607	167.476578	NaN	NaN	NaN	NaN	NaN	NaN	NaN	NaN	NaN	NaN	NaN	NaN
-50.632637	-6.465212	168.72612	-27.075758	7.042023	167.161743	NaN	NaN	NaN	NaN	NaN	NaN	NaN	NaN	NaN	NaN	NaN	NaN
-50.46553	-9.030953	168.416214	-27.18511	6.628714	166.873062	NaN	NaN	NaN	NaN	NaN	NaN	NaN	NaN	NaN	NaN	NaN	NaN
-50.363331	-10.635773	168.240555	-27.260679	6.380158	166.752411	NaN	NaN	NaN	NaN	NaN	NaN	NaN	NaN	NaN	NaN	NaN	NaN
-50.208809	-12.171154	168.12886	-27.320236	6.187607	166.679382	NaN	NaN	NaN	NaN	NaN	NaN	NaN	NaN	NaN	NaN	NaN	NaN
-49.995884	-13.649302	167.957886	-27.358374	6.057984	166.618805	NaN	NaN	NaN	NaN	NaN	NaN	NaN	NaN	NaN	NaN	NaN	NaN
-49.796547	-15.075146	167.867096	-27.399525	5.978805	166.55806	NaN	NaN	NaN	NaN	NaN	NaN	NaN	NaN	NaN	NaN	NaN	NaN
-49.535675	-16.461615	167.768707	-27.465361	5.909096	166.454605	NaN	NaN	NaN	NaN	NaN	NaN	NaN	NaN	NaN	NaN	NaN	NaN
-49.22073	-17.836235	167.585175	-27.542023	5.851854	166.299194	NaN	NaN	NaN	NaN	NaN	NaN	NaN	NaN	NaN	NaN	NaN	NaN
-48.745064	-19.812819	167.334091	-27.676931	5.797377	165.951462	NaN	NaN	NaN	NaN	NaN	NaN	NaN	NaN	NaN	NaN	NaN	NaN
-48.386002	-21.100666	167.144089	-27.764315	5.786592	165.652252	NaN	NaN	NaN	NaN	NaN	NaN	NaN	NaN	NaN	NaN	NaN	NaN
-47.962605	-22.340471	166.855499	-27.794615	5.782434	165.286804	NaN	NaN	NaN	NaN	NaN	NaN	NaN	NaN	NaN	NaN	NaN	NaN
-47.661163	-23.464775	166.542389	-27.807093	5.822189	164.905228	NaN	NaN	NaN	NaN	NaN	NaN	NaN	NaN	NaN	NaN	NaN	NaN
-47.219467	-24.599934	166.318161	-27.796307	5.90603	164.525833	NaN	NaN	NaN	NaN	NaN	NaN	NaN	NaN	NaN	NaN	NaN	NaN
-46.800041	-25.651312	166.079407	-27.783983	6.023038	164.197159	NaN	NaN	NaN	NaN	NaN	NaN	NaN	NaN	NaN	NaN	NaN	NaN
-46.440983	-26.479244	166.11908	-27.739176	6.150879	163.969666	NaN	NaN	NaN	NaN	NaN	NaN	NaN	NaN	NaN	NaN	NaN	NaN
NaN	NaN	NaN	-27.684769	6.309614	163.82547	NaN	NaN	NaN	NaN	NaN	NaN	NaN	NaN	NaN	NaN	NaN	NaN
NaN	NaN	NaN	-27.688297	6.342813	163.83609	NaN	NaN	NaN	NaN	NaN	NaN	NaN	NaN	NaN	NaN	NaN	NaN
NaN	NaN	NaN	-27.703375	6.307927	163.897903	NaN	NaN	NaN	NaN	NaN	NaN	NaN	NaN	NaN	NaN	NaN	NaN
NaN	NaN	NaN	-27.710426	6.217353	163.971649	NaN	NaN	NaN	NaN	NaN	NaN	NaN	NaN	NaN	NaN	NaN	NaN
NaN	NaN	NaN	-27.683603	6.095324	164.081665	NaN	NaN	NaN	NaN	NaN	NaN	NaN	NaN	NaN	NaN	NaN	NaN
NaN	NaN	NaN	-27.645905	5.986741	164.181625	NaN	NaN	NaN	NaN	NaN	NaN	NaN	NaN	NaN	NaN	NaN	NaN
NaN	NaN	NaN	-27.583033	5.910351	164.278992	NaN	NaN	NaN	NaN	NaN	NaN	NaN	NaN	NaN	NaN	NaN	NaN
NaN	NaN	NaN	-27.486217	5.897418	164.368652	NaN	NaN	NaN	NaN	NaN	NaN	NaN	NaN	NaN	NaN	NaN	NaN
NaN	NaN	NaN	-27.397043	5.923507	164.35524	NaN	NaN	NaN	NaN	NaN	NaN	NaN	NaN	NaN	NaN	NaN	NaN
NaN	NaN	NaN	-27.33128	5.979279	164.314331	NaN	NaN	NaN	NaN	NaN	NaN	NaN	NaN	NaN	NaN	NaN	NaN
NaN	NaN	NaN	-27.28483	6.046242	164.220581	NaN	NaN	NaN	NaN	NaN	NaN	NaN	NaN	NaN	NaN	NaN	NaN
NaN	NaN	NaN	-27.265285	6.074865	164.08107	NaN	NaN	NaN	NaN	NaN	NaN	NaN	NaN	NaN	NaN	NaN	NaN
NaN	NaN	NaN	-27.274099	6.05689	163.934067	NaN	NaN	NaN	NaN	NaN	NaN	NaN	NaN	NaN	NaN	NaN	NaN
-37.370102	-32.826126	168.068237	-27.298794	6.014583	163.815689	NaN	NaN	NaN	NaN	NaN	NaN	NaN	NaN	NaN	NaN	NaN	NaN
-36.16766	-32.506828	167.235764	-27.313408	5.882536	163.753632	NaN	NaN	NaN	NaN	NaN	NaN	NaN	NaN	NaN	NaN	NaN	NaN
-35.263401	-32.303326	166.665466	-27.288404	5.71284	163.754456	NaN	NaN	NaN	NaN	NaN	NaN	NaN	NaN	NaN	NaN	NaN	NaN
-34.368496	-32.026802	165.940063	-27.319357	5.484167	163.744705	NaN	NaN	NaN	NaN	NaN	NaN	NaN	NaN	NaN	NaN	NaN	NaN
-33.444588	-31.717384	165.074768	-27.399397	5.19108	163.757492	NaN	NaN	NaN	NaN	NaN	NaN	NaN	NaN	NaN	NaN	NaN	NaN
-32.559948	-31.406433	164.218384	-27.547222	4.89367	163.828598	NaN	NaN	NaN	NaN	NaN	NaN	NaN	NaN	NaN	NaN	NaN	NaN
-31.629929	-31.129751	163.546829	-27.704174	4.611079	163.992615	NaN	NaN	NaN	NaN	NaN	NaN	NaN	NaN	NaN	NaN	NaN	NaN
-30.649233	-30.801964	163.102951	-27.863724	4.358581	164.245865	NaN	NaN	NaN	NaN	NaN	NaN	NaN	NaN	NaN	NaN	NaN	NaN
-29.157131	-30.396214	162.510803	-28.059813	4.045363	164.671402	NaN	NaN	NaN	NaN	NaN	NaN	NaN	NaN	NaN	NaN	NaN	NaN
-28.11754	-30.215752	162.233582	-28.170696	3.900411	164.910355	NaN	NaN	NaN	NaN	NaN	NaN	NaN	NaN	NaN	NaN	NaN	NaN
-27.047924	-30.053431	162.043198	-28.286011	3.828619	165.056198	NaN	NaN	NaN	NaN	NaN	NaN	NaN	NaN	NaN	NaN	NaN	NaN
-26.063881	-29.95302	161.865356	-28.515139	3.764078	165.123016	NaN	NaN	NaN	NaN	NaN	NaN	NaN	NaN	NaN	NaN	NaN	NaN
-25.045368	-29.943386	161.729996	-28.751081	3.705764	165.132431	NaN	NaN	NaN	NaN	NaN	NaN	NaN	NaN	NaN	NaN	NaN	NaN
-24.042097	-30.004623	161.496338	-28.869104	3.685169	165.02095	NaN	NaN	NaN	NaN	NaN	NaN	NaN	NaN	NaN	NaN	NaN	NaN
-23.056431	-30.18259	161.244751	-29.042414	3.695271	164.894836	NaN	NaN	NaN	NaN	NaN	NaN	NaN	NaN	NaN	NaN	NaN	NaN
-21.70919	-30.492088	161.071472	-29.295498	3.908574	164.77243	NaN	NaN	NaN	NaN	NaN	NaN	NaN	NaN	NaN	NaN	NaN	NaN
-20.856497	-30.818262	161.055786	-29.376268	4.193206	164.607437	NaN	NaN	NaN	NaN	NaN	NaN	NaN	NaN	NaN	NaN	NaN	NaN
-20.07159	-31.22315	161.196945	-29.395592	4.513557	164.446808	NaN	NaN	NaN	NaN	NaN	NaN	NaN	NaN	NaN	NaN	NaN	NaN
-19.434557	-31.616709	161.499527	-29.397854	4.891164	164.244904	NaN	NaN	NaN	NaN	NaN	NaN	NaN	NaN	NaN	NaN	NaN	NaN
NaN	NaN	NaN	-29.382614	5.291219	163.99971	NaN	NaN	NaN	NaN	NaN	NaN	NaN	NaN	NaN	NaN	NaN	NaN
NaN	NaN	NaN	-29.362246	5.741558	163.739151	NaN	NaN	NaN	NaN	NaN	NaN	NaN	NaN	NaN	NaN	NaN	NaN
-18.816065	-30.273232	162.795715	-29.34696	6.22895	163.457428	NaN	NaN	NaN	NaN	NaN	NaN	NaN	NaN	NaN	NaN	NaN	NaN
-18.880033	-29.184807	163.288147	-29.372206	6.939118	163.01683	NaN	NaN	NaN	NaN	NaN	NaN	NaN	NaN	NaN	NaN	NaN	NaN
-19.065115	-28.391907	163.500595	-29.387798	7.326615	162.715225	NaN	NaN	NaN	NaN	NaN	NaN	NaN	NaN	NaN	NaN	NaN	NaN
-19.296761	-27.628349	163.539703	-29.425112	7.600377	162.395721	NaN	NaN	NaN	NaN	NaN	NaN	NaN	NaN	NaN	NaN	NaN	NaN
-19.634933	-26.8426	163.365662	-29.448097	7.770875	162.089172	NaN	NaN	NaN	NaN	NaN	NaN	NaN	NaN	NaN	NaN	NaN	NaN
-20.023111	-26.091078	162.964111	-29.507944	7.876863	161.85051	NaN	NaN	NaN	NaN	NaN	NaN	NaN	NaN	NaN	NaN	NaN	NaN
-20.484222	-25.365501	162.439148	-29.589725	7.937441	161.672729	NaN	NaN	NaN	NaN	NaN	NaN	NaN	NaN	NaN	NaN	NaN	NaN
-21.028822	-24.638943	161.939316	-29.685629	7.977522	161.595856	NaN	NaN	NaN	NaN	NaN	NaN	NaN	NaN	NaN	NaN	NaN	NaN
-22.115009	-23.468035	161.570435	-29.7983	8.059327	161.693283	NaN	NaN	NaN	NaN	NaN	NaN	NaN	NaN	NaN	NaN	NaN	NaN
-23.018116	-22.749126	161.702515	-29.889313	8.147658	161.92836	NaN	NaN	NaN	NaN	NaN	NaN	NaN	NaN	NaN	NaN	NaN	NaN
-23.964899	-22.015804	161.986023	-29.984261	8.252194	162.24498	NaN	NaN	NaN	NaN	NaN	NaN	NaN	NaN	NaN	NaN	NaN	NaN
-24.96327	-21.278065	162.400146	-30.119429	8.373958	162.57608	NaN	NaN	NaN	NaN	NaN	NaN	NaN	NaN	NaN	NaN	NaN	NaN
-26.043201	-20.49811	162.896271	-30.316505	8.491907	162.918167	NaN	NaN	NaN	NaN	NaN	NaN	NaN	NaN	NaN	NaN	NaN	NaN
-27.135643	-19.690872	163.417999	-30.505627	8.581684	163.20578	NaN	NaN	NaN	NaN	NaN	NaN	NaN	NaN	NaN	NaN	NaN	NaN
-28.161505	-18.899277	163.732361	-30.577183	8.672816	163.362122	NaN	NaN	NaN	NaN	NaN	NaN	NaN	NaN	NaN	NaN	NaN	NaN
-29.668348	-17.602032	163.531616	-30.377823	8.868568	163.2379	NaN	NaN	NaN	NaN	NaN	NaN	NaN	NaN	NaN	NaN	NaN	NaN
-30.733215	-16.698866	163.078537	-30.210546	9.064491	162.965683	NaN	NaN	NaN	NaN	NaN	NaN	NaN	NaN	NaN	NaN	NaN	NaN
-31.819006	-15.758115	162.539398	-30.17075	9.30411	162.627625	NaN	NaN	NaN	NaN	NaN	NaN	NaN	NaN	NaN	NaN	NaN	NaN
-32.818371	-14.603019	161.703186	-30.231485	9.569943	162.21022	NaN	NaN	NaN	NaN	NaN	NaN	NaN	NaN	NaN	NaN	NaN	NaN
-34.21331	-13.689679	161.067169	-30.370258	9.852358	161.782562	NaN	NaN	NaN	NaN	NaN	NaN	NaN	NaN	NaN	NaN	NaN	NaN
-35.508106	-12.675714	160.422333	-30.453617	10.087267	161.301529	NaN	NaN	NaN	NaN	NaN	NaN	NaN	NaN	NaN	NaN	NaN	NaN
-36.820221	-11.618032	159.846329	-30.471754	10.28095	160.872574	NaN	NaN	NaN	NaN	NaN	NaN	NaN	NaN	NaN	NaN	NaN	NaN
-38.882103	-10.014809	159.267349	-30.367506	10.466501	160.391037	NaN	NaN	NaN	NaN	NaN	NaN	NaN	NaN	NaN	NaN	NaN	NaN
-40.177071	-8.784102	159.178467	-30.308876	10.578064	160.203033	NaN	NaN	NaN	NaN	NaN	NaN	NaN	NaN	NaN	NaN	NaN	NaN
-41.510281	-7.472669	159.259506	-30.269653	10.676717	160.073715	NaN	NaN	NaN	NaN	NaN	NaN	NaN	NaN	NaN	NaN	NaN	NaN
-42.882614	-6.161734	159.427399	-30.25178	10.716565	159.981476	NaN	NaN	NaN	NaN	NaN	NaN	NaN	NaN	NaN	NaN	NaN	NaN
-44.308693	-4.729419	159.710007	-30.251444	10.704849	159.909988	NaN	NaN	NaN	NaN	NaN	NaN	NaN	NaN	NaN	NaN	NaN	NaN
-45.752213	-3.326044	159.951263	-30.288883	10.650912	159.806793	NaN	NaN	NaN	NaN	NaN	NaN	NaN	NaN	NaN	NaN	NaN	NaN
-47.209431	-1.781483	160.047501	-30.335114	10.602737	159.664032	NaN	NaN	NaN	NaN	NaN	NaN	NaN	NaN	NaN	NaN	NaN	NaN
-49.348133	0.611222	160.103745	-30.328003	10.635408	159.3172	NaN	NaN	NaN	NaN	NaN	NaN	NaN	NaN	NaN	NaN	NaN	NaN
-50.703217	2.387386	159.985931	-30.249008	10.740748	159.157578	NaN	NaN	NaN	NaN	NaN	NaN	NaN	NaN	NaN	NaN	NaN	NaN
-52.021854	4.248735	159.990524	-30.16412	10.863766	159.127426	NaN	NaN	NaN	NaN	NaN	NaN	NaN	NaN	NaN	NaN	NaN	NaN
-53.227604	6.234311	159.874893	-30.084181	10.993775	159.150116	NaN	NaN	NaN	NaN	NaN	NaN	NaN	NaN	NaN	NaN	NaN	NaN
-54.431145	8.277654	159.841553	-29.998552	11.075142	159.218414	NaN	NaN	NaN	NaN	NaN	NaN	NaN	NaN	NaN	NaN	NaN	NaN
-55.476212	10.383741	159.862595	-29.914656	11.05584	159.202179	NaN	NaN	NaN	NaN	NaN	NaN	NaN	NaN	NaN	NaN	NaN	NaN
-56.508076	12.462531	159.788651	-29.85396	10.908959	159.054581	NaN	NaN	NaN	NaN	NaN	NaN	NaN	NaN	NaN	NaN	NaN	NaN
-57.882561	15.597467	160.091705	-29.862326	10.468363	158.742218	NaN	NaN	NaN	NaN	NaN	NaN	NaN	NaN	NaN	NaN	NaN	NaN
-58.649158	17.651886	160.294525	-29.872244	10.097533	158.479218	NaN	NaN	NaN	NaN	NaN	NaN	NaN	NaN	NaN	NaN	NaN	NaN
-59.400291	19.707563	160.569946	-29.842455	9.695613	158.200439	NaN	NaN	NaN	NaN	NaN	NaN	NaN	NaN	NaN	NaN	NaN	NaN
-59.945793	21.745279	160.933334	-29.735903	9.303533	157.898972	NaN	NaN	NaN	NaN	NaN	NaN	NaN	NaN	NaN	NaN	NaN	NaN
-60.390999	23.758579	161.199982	-29.544786	8.992125	157.581284	NaN	NaN	NaN	NaN	NaN	NaN	NaN	NaN	NaN	NaN	NaN	NaN
-60.706078	25.702106	161.584808	-29.336077	8.670374	157.262039	NaN	NaN	NaN	NaN	NaN	NaN	NaN	NaN	NaN	NaN	NaN	NaN
NaN	NaN	NaN	-29.108444	8.409299	157.029709	NaN	NaN	NaN	NaN	NaN	NaN	NaN	NaN	NaN	NaN	NaN	NaN
NaN	NaN	NaN	-28.79492	8.075048	156.733734	NaN	NaN	NaN	NaN	NaN	NaN	NaN	NaN	NaN	NaN	NaN	NaN
NaN	NaN	NaN	-28.571547	7.873294	156.609024	NaN	NaN	NaN	NaN	NaN	NaN	NaN	NaN	NaN	NaN	NaN	NaN
NaN	NaN	NaN	-28.308191	7.693515	156.459763	NaN	NaN	NaN	NaN	NaN	NaN	NaN	NaN	NaN	NaN	NaN	NaN
NaN	NaN	NaN	-28.028864	7.520679	156.269058	NaN	NaN	NaN	NaN	NaN	NaN	NaN	NaN	NaN	NaN	NaN	NaN
NaN	NaN	NaN	-27.740591	7.347593	156.047882	NaN	NaN	NaN	NaN	NaN	NaN	NaN	NaN	NaN	NaN	NaN	NaN
NaN	NaN	NaN	-27.469421	7.16313	155.799942	NaN	NaN	NaN	NaN	NaN	NaN	NaN	NaN	NaN	NaN	NaN	NaN
NaN	NaN	NaN	-27.187958	7.011701	155.506058	NaN	NaN	NaN	NaN	NaN	NaN	NaN	NaN	NaN	NaN	NaN	NaN
NaN	NaN	NaN	-26.823988	6.774148	155.071671	NaN	NaN	NaN	NaN	NaN	NaN	NaN	NaN	NaN	NaN	NaN	NaN
NaN	NaN	NaN	-26.664257	6.615686	154.797775	NaN	NaN	NaN	NaN	NaN	NaN	NaN	NaN	NaN	NaN	NaN	NaN
NaN	NaN	NaN	-26.509037	6.491262	154.582672	NaN	NaN	NaN	NaN	NaN	NaN	NaN	NaN	NaN	NaN	NaN	NaN
NaN	NaN	NaN	-26.411919	6.298725	154.398376	NaN	NaN	NaN	NaN	NaN	NaN	NaN	NaN	NaN	NaN	NaN	NaN
NaN	NaN	NaN	-26.342928	6.136763	154.151962	NaN	NaN	NaN	NaN	NaN	NaN	NaN	NaN	NaN	NaN	NaN	NaN
NaN	NaN	NaN	-26.312103	6.056481	153.818268	NaN	NaN	NaN	NaN	NaN	NaN	NaN	NaN	NaN	NaN	NaN	NaN
NaN	NaN	NaN	-26.308605	6.020628	153.396805	NaN	NaN	NaN	NaN	NaN	NaN	NaN	NaN	NaN	NaN	NaN	NaN
-40.398636	40.654621	158.468445	-26.388916	5.99794	152.579514	NaN	NaN	NaN	NaN	NaN	NaN	NaN	NaN	NaN	NaN	NaN	NaN
-38.548965	40.352215	158.106262	-26.465235	5.982589	152.129532	NaN	NaN	NaN	NaN	NaN	NaN	NaN	NaN	NaN	NaN	NaN	NaN
-36.586899	39.67403	157.372025	-26.496998	5.97754	151.769073	NaN	NaN	NaN	NaN	NaN	NaN	NaN	NaN	NaN	NaN	NaN	NaN
-34.683426	38.883354	156.908493	-26.445814	5.962206	151.492279	NaN	NaN	NaN	NaN	NaN	NaN	NaN	NaN	NaN	NaN	NaN	NaN
-32.699619	37.961258	156.321075	-26.329088	5.941889	151.264877	39.007488	-5.171793	142.261459	NaN	NaN	NaN	NaN	NaN	NaN	NaN	NaN	NaN
-30.716187	36.863194	155.822403	-26.205317	5.935016	151.101913	39.126129	-5.172985	142.173035	NaN	NaN	NaN	NaN	NaN	NaN	NaN	NaN	NaN
-28.699991	35.668541	155.228683	-26.139975	5.948581	150.974945	39.242714	-5.190243	142.179321	NaN	NaN	NaN	NaN	NaN	NaN	NaN	NaN	NaN
-25.732103	33.641384	154.28862	-26.069435	6.018262	150.697403	39.373844	-5.148241	142.300491	NaN	NaN	NaN	NaN	NaN	NaN	NaN	NaN	NaN
-23.668709	32.193272	153.617661	-26.028419	6.099343	150.41217	39.510517	-5.123461	142.416626	NaN	NaN	NaN	NaN	NaN	NaN	NaN	NaN	NaN
-21.634293	30.629318	152.892899	-25.998693	6.199079	150.035828	39.659985	-5.103877	142.582062	NaN	NaN	NaN	NaN	NaN	NaN	NaN	NaN	NaN
-19.642178	28.974333	152.178116	-26.003096	6.336921	149.62056	39.808987	-5.142457	142.789734	NaN	NaN	NaN	NaN	NaN	NaN	NaN	NaN	NaN
-17.577353	27.201071	151.380615	-26.025635	6.569546	149.103607	39.945469	-5.273268	143.115204	NaN	NaN	NaN	NaN	NaN	NaN	NaN	NaN	NaN
-15.624842	25.436079	150.533371	-26.030958	6.898352	148.511093	40.143879	-5.41406	143.621887	NaN	NaN	NaN	NaN	NaN	NaN	NaN	NaN	NaN
-13.673056	23.569851	149.80838	-26.003843	7.274907	147.852325	40.387272	-5.553558	144.409546	NaN	NaN	NaN	NaN	NaN	NaN	NaN	NaN	NaN
-11.006622	20.607363	149.141693	-26.177486	7.868627	146.887817	40.367393	-5.678992	145.899811	NaN	NaN	NaN	NaN	NaN	NaN	NaN	NaN	NaN
-9.412	18.495256	149.125671	-26.441065	8.197547	146.531265	NaN	NaN	NaN	NaN	NaN	NaN	NaN	NaN	NaN	NaN	NaN	NaN
-8.116034	16.312963	149.545471	-26.767433	8.443537	146.441269	39.549076	-6.07957	147.963699	NaN	NaN	NaN	NaN	NaN	NaN	NaN	NaN	NaN
-6.985426	14.08431	150.111984	-26.992506	8.645332	146.382202	NaN	NaN	NaN	NaN	NaN	NaN	NaN	NaN	NaN	NaN	NaN	NaN
-5.952208	11.770661	150.644836	-27.067657	8.853836	146.261246	NaN	NaN	NaN	NaN	NaN	NaN	NaN	NaN	NaN	NaN	NaN	NaN
-5.126862	9.561163	151.193573	-27.004745	9.024424	146.106384	NaN	NaN	NaN	NaN	NaN	NaN	NaN	NaN	NaN	NaN	NaN	NaN
-4.412096	7.353559	151.578644	-26.821753	9.191516	145.951355	NaN	NaN	NaN	NaN	NaN	NaN	NaN	NaN	NaN	NaN	NaN	NaN
-3.725905	4.133563	152.119843	-26.472103	9.421522	145.899551	NaN	NaN	NaN	NaN	NaN	NaN	NaN	NaN	NaN	NaN	NaN	NaN
-3.519098	2.116731	152.397659	-26.254761	9.548795	146.015091	NaN	NaN	NaN	NaN	NaN	NaN	NaN	NaN	NaN	NaN	NaN	NaN
-3.557165	0.032964	152.6548	-26.051579	9.59387	146.226868	NaN	NaN	NaN	NaN	NaN	NaN	NaN	NaN	NaN	NaN	NaN	NaN
-3.77623	-1.897571	152.765244	-25.905874	9.557211	146.492966	NaN	NaN	NaN	NaN	NaN	NaN	NaN	NaN	NaN	NaN	NaN	NaN
-4.287414	-3.871905	152.866913	-25.816647	9.47102	146.776123	NaN	NaN	NaN	NaN	NaN	NaN	NaN	NaN	NaN	NaN	NaN	NaN
-4.948371	-5.682367	152.877686	-25.731234	9.355247	147.010498	NaN	NaN	NaN	NaN	NaN	NaN	NaN	NaN	NaN	NaN	NaN	NaN
-5.852021	-7.439278	152.878799	-25.64756	9.253615	147.227249	NaN	NaN	NaN	NaN	NaN	NaN	NaN	NaN	NaN	NaN	NaN	NaN
-7.484635	-9.853688	153.034149	-25.526709	9.115471	147.659546	NaN	NaN	NaN	NaN	NaN	NaN	NaN	NaN	NaN	NaN	NaN	NaN
-8.86905	-11.287956	153.275589	-25.440042	9.040338	148.070053	NaN	NaN	NaN	NaN	NaN	NaN	NaN	NaN	NaN	NaN	NaN	NaN
-10.3334	-12.591095	153.691238	-25.350258	8.946426	148.714447	NaN	NaN	NaN	NaN	NaN	NaN	NaN	NaN	NaN	NaN	NaN	NaN
-12.084282	-13.714622	154.512711	-25.243551	8.793029	149.581604	NaN	NaN	NaN	NaN	NaN	NaN	NaN	NaN	NaN	NaN	NaN	NaN
-13.891668	-14.733751	155.593185	-25.109896	8.550506	150.632187	NaN	NaN	NaN	NaN	NaN	NaN	NaN	NaN	NaN	NaN	NaN	NaN
-15.880505	-15.597907	156.944092	-25.023779	8.174284	151.893738	NaN	NaN	NaN	NaN	NaN	NaN	NaN	NaN	NaN	NaN	NaN	NaN
-17.938259	-16.303938	158.381287	-25.01685	7.680326	153.251343	NaN	NaN	NaN	NaN	NaN	NaN	NaN	NaN	NaN	NaN	NaN	NaN
-21.082817	-17.041876	160.424988	-25.089762	6.858244	155.340698	NaN	NaN	NaN	28.645802	33.830452	144.759018	NaN	NaN	NaN	NaN	NaN	NaN
-23.220598	-17.364397	161.533035	-25.049459	6.29686	156.603561	NaN	NaN	NaN	28.619528	33.251072	144.314606	NaN	NaN	NaN	NaN	NaN	NaN
-25.273319	-17.483633	162.384323	-24.909986	5.831699	157.740311	NaN	NaN	NaN	NaN	NaN	NaN	NaN	NaN	NaN	NaN	NaN	NaN
-27.279636	-17.431599	163.079895	-24.705446	5.406309	158.733078	NaN	NaN	NaN	NaN	NaN	NaN	NaN	NaN	NaN	NaN	NaN	NaN
-29.171434	-17.195591	163.564972	-24.47196	5.028153	159.565353	NaN	NaN	NaN	NaN	NaN	NaN	NaN	NaN	NaN	NaN	NaN	NaN
-31.004709	-16.814499	163.996826	-24.248367	4.663602	160.188095	NaN	NaN	NaN	NaN	NaN	NaN	NaN	NaN	NaN	NaN	NaN	NaN
-32.728348	-16.284664	164.152893	-24.057941	4.294288	160.652756	NaN	NaN	NaN	NaN	NaN	NaN	NaN	NaN	NaN	NaN	NaN	NaN
-35.178204	-15.267873	164.343872	-23.867533	3.716387	161.107101	NaN	NaN	NaN	NaN	NaN	NaN	NaN	NaN	NaN	NaN	NaN	NaN
-36.561012	-14.457722	164.3526	-23.761194	3.296618	161.260193	NaN	NaN	NaN	NaN	NaN	NaN	NaN	NaN	NaN	NaN	NaN	NaN
-37.974331	-13.557546	164.368637	-23.668768	2.838485	161.334518	NaN	NaN	NaN	NaN	NaN	NaN	NaN	NaN	NaN	NaN	NaN	NaN
-39.048069	-12.625514	164.238876	-23.560715	2.356252	161.319122	NaN	NaN	NaN	NaN	NaN	NaN	NaN	NaN	NaN	NaN	NaN	NaN
-40.014015	-11.606884	164.26355	-23.443083	1.874847	161.226486	NaN	NaN	NaN	NaN	NaN	NaN	NaN	NaN	NaN	NaN	NaN	NaN
-40.848999	-10.606198	163.864883	-23.328459	1.377214	161.057007	NaN	NaN	NaN	NaN	NaN	NaN	NaN	NaN	NaN	NaN	NaN	NaN
-41.505287	-9.527161	163.619049	-23.185776	0.872306	160.80545	NaN	NaN	NaN	NaN	NaN	NaN	NaN	NaN	NaN	NaN	NaN	NaN
-42.111443	-7.904283	163.052399	-23.034573	0.070836	160.313278	NaN	NaN	NaN	NaN	NaN	NaN	NaN	NaN	NaN	NaN	NaN	NaN
-42.357059	-6.865451	162.68428	-22.921667	-0.442646	159.899475	NaN	NaN	NaN	NaN	NaN	NaN	NaN	NaN	NaN	NaN	NaN	NaN
NaN	NaN	NaN	-22.837618	-0.945442	159.439789	NaN	NaN	NaN	NaN	NaN	NaN	NaN	NaN	NaN	NaN	NaN	NaN
NaN	NaN	NaN	-22.7265	-1.411911	158.917221	NaN	NaN	NaN	NaN	NaN	NaN	NaN	NaN	NaN	NaN	NaN	NaN
NaN	NaN	NaN	-22.618862	-1.812909	158.365677	NaN	NaN	NaN	NaN	NaN	NaN	NaN	NaN	NaN	NaN	NaN	NaN
-41.25119	-3.169682	160.252274	-22.49818	-2.136497	157.805328	NaN	NaN	NaN	NaN	NaN	NaN	NaN	NaN	NaN	NaN	NaN	NaN
-40.564117	-2.306471	159.582062	-22.378462	-2.349145	157.292633	NaN	NaN	NaN	NaN	NaN	NaN	NaN	NaN	NaN	NaN	NaN	NaN
-39.255695	-1.4492	158.808105	-22.217525	-2.506918	156.68187	NaN	NaN	NaN	NaN	NaN	NaN	NaN	NaN	NaN	NaN	NaN	NaN
-38.16428	-0.978543	158.311722	-22.157759	-2.484484	156.412842	NaN	NaN	NaN	NaN	NaN	NaN	NaN	NaN	NaN	NaN	NaN	NaN
-37.018402	-0.682278	157.863846	-22.141176	-2.328703	156.251587	NaN	NaN	NaN	NaN	NaN	NaN	NaN	NaN	NaN	NaN	NaN	NaN
-35.741611	-0.467923	157.400818	-22.19017	-2.004109	156.146591	NaN	NaN	NaN	NaN	NaN	NaN	NaN	NaN	NaN	NaN	NaN	NaN
-34.452171	-0.414411	156.906586	-22.288725	-1.499548	156.088745	NaN	NaN	NaN	NaN	NaN	NaN	NaN	NaN	NaN	NaN	NaN	NaN
-33.057411	-0.406038	156.326431	-22.442026	-0.818889	156.062164	NaN	NaN	NaN	NaN	NaN	NaN	NaN	NaN	NaN	NaN	NaN	NaN
-31.606537	-0.515006	155.790405	-22.657022	0.016879	155.992203	NaN	NaN	NaN	NaN	NaN	NaN	NaN	NaN	NaN	NaN	NaN	NaN
-29.372648	-0.956655	155.210464	-22.994858	1.526376	155.962891	NaN	NaN	NaN	NaN	NaN	NaN	NaN	NaN	NaN	NaN	NaN	NaN
-27.885824	-1.359391	155.1595	-23.242741	2.659941	156.045456	NaN	NaN	NaN	NaN	NaN	NaN	NaN	NaN	NaN	NaN	NaN	NaN
-26.358976	-1.801355	155.411041	-23.529778	3.788942	156.165771	NaN	NaN	NaN	NaN	NaN	NaN	NaN	NaN	NaN	NaN	NaN	NaN
-24.905209	-2.271904	155.928955	-23.845606	4.864594	156.321259	NaN	NaN	NaN	NaN	NaN	NaN	NaN	NaN	NaN	NaN	NaN	NaN
-23.434677	-2.706826	156.625076	-24.094358	5.806537	156.497559	NaN	NaN	NaN	NaN	NaN	NaN	NaN	NaN	NaN	NaN	NaN	NaN
-21.985228	-3.140861	157.278168	-24.205599	6.561603	156.647186	NaN	NaN	NaN	NaN	NaN	NaN	NaN	NaN	NaN	NaN	NaN	NaN
-20.492891	-3.52851	157.769119	-24.143784	7.106465	156.694641	NaN	NaN	NaN	NaN	NaN	NaN	NaN	NaN	NaN	NaN	NaN	NaN
-18.32115	-4.028306	158.102173	-23.986023	7.714561	156.634048	NaN	NaN	NaN	NaN	NaN	NaN	NaN	NaN	NaN	NaN	NaN	NaN
-16.886303	-4.235365	158.078644	-23.910744	8.08013	156.474716	NaN	NaN	NaN	NaN	NaN	NaN	NaN	NaN	NaN	NaN	NaN	NaN
-15.572	-4.373025	157.886459	-23.882177	8.453279	156.227112	NaN	NaN	NaN	NaN	NaN	NaN	NaN	NaN	NaN	NaN	NaN	NaN
-14.248644	-4.45417	157.514099	-23.836773	8.797995	155.895706	NaN	NaN	NaN	NaN	NaN	NaN	NaN	NaN	NaN	NaN	NaN	NaN
-12.981878	-4.423037	157.196167	-23.787014	9.157728	155.563538	NaN	NaN	NaN	NaN	NaN	NaN	NaN	NaN	NaN	NaN	NaN	NaN
-11.820458	-4.358151	156.820724	-23.700274	9.536519	155.200684	NaN	NaN	NaN	NaN	NaN	NaN	NaN	NaN	NaN	NaN	NaN	NaN
-10.692547	-4.289876	156.462418	-23.611483	9.893587	154.867462	NaN	NaN	NaN	NaN	NaN	NaN	NaN	NaN	NaN	NaN	NaN	NaN
-9.07257	-4.064313	155.974091	-23.384796	10.310905	154.391159	NaN	NaN	NaN	NaN	NaN	NaN	NaN	NaN	NaN	NaN	NaN	NaN
-8.095682	-3.956161	155.508682	-23.173708	10.491229	153.999908	NaN	NaN	NaN	NaN	NaN	NaN	NaN	NaN	NaN	NaN	NaN	NaN
-7.264273	-3.911438	155.15361	-22.983383	10.616779	153.619736	NaN	NaN	NaN	NaN	NaN	NaN	NaN	NaN	NaN	NaN	NaN	NaN
-6.529347	-3.886612	154.839615	-22.835321	10.66706	153.261398	NaN	NaN	NaN	NaN	NaN	NaN	NaN	NaN	NaN	NaN	NaN	NaN
-5.882997	-3.838066	154.546432	-22.764542	10.707163	152.952118	NaN	NaN	NaN	NaN	NaN	NaN	NaN	NaN	NaN	NaN	NaN	NaN
-5.367988	-3.787514	154.407867	-22.743666	10.802627	152.68219	NaN	NaN	NaN	NaN	NaN	NaN	NaN	NaN	NaN	NaN	NaN	NaN
-4.954603	-3.736185	154.282776	-22.75663	10.944417	152.430511	NaN	NaN	NaN	NaN	NaN	NaN	NaN	NaN	NaN	NaN	NaN	NaN
-4.521132	-3.649946	153.987579	-22.698608	11.185897	151.988312	NaN	NaN	NaN	NaN	NaN	NaN	NaN	NaN	NaN	NaN	NaN	NaN
-4.34492	-3.596704	153.658157	-22.59474	11.365425	151.604355	NaN	NaN	NaN	NaN	NaN	NaN	NaN	NaN	NaN	NaN	NaN	NaN
-4.302828	-3.543403	153.293152	-22.501295	11.56846	151.204987	NaN	NaN	NaN	NaN	NaN	NaN	NaN	NaN	NaN	NaN	NaN	NaN
-4.377366	-3.504648	152.93338	-22.438814	11.793426	150.809158	NaN	NaN	NaN	NaN	NaN	NaN	NaN	NaN	NaN	NaN	NaN	NaN
-4.588077	-3.460086	152.574341	-22.451653	12.042833	150.440872	NaN	NaN	NaN	NaN	NaN	NaN	NaN	NaN	NaN	NaN	NaN	NaN
-4.942951	-3.41091	152.21312	-22.507881	12.292526	150.072571	NaN	NaN	NaN	NaN	NaN	NaN	NaN	NaN	NaN	NaN	NaN	NaN
-5.419202	-3.333453	151.86319	-22.603931	12.530942	149.713943	NaN	NaN	NaN	NaN	NaN	NaN	NaN	NaN	NaN	NaN	NaN	NaN
-6.270618	-3.151904	151.275864	-22.774248	12.838223	149.227051	NaN	NaN	NaN	NaN	NaN	NaN	NaN	NaN	NaN	NaN	NaN	NaN
-6.96011	-3.025892	150.890701	-22.914251	13.005471	148.95578	NaN	NaN	NaN	NaN	NaN	NaN	NaN	NaN	NaN	NaN	NaN	NaN
-7.793961	-2.88611	150.485291	-23.04558	13.145164	148.697708	NaN	NaN	NaN	NaN	NaN	NaN	NaN	NaN	NaN	NaN	NaN	NaN
-8.76433	-2.708595	150.033737	-23.153002	13.269374	148.473099	NaN	NaN	NaN	NaN	NaN	NaN	NaN	NaN	NaN	NaN	NaN	NaN
-9.814948	-2.539248	149.678131	-23.256788	13.398949	148.31575	NaN	NaN	NaN	NaN	NaN	NaN	NaN	NaN	NaN	NaN	NaN	NaN
-11.009368	-2.340563	149.37326	-23.389576	13.524887	148.240204	NaN	NaN	NaN	NaN	NaN	NaN	NaN	NaN	NaN	NaN	NaN	NaN
-12.275883	-2.124305	149.152405	-23.558573	13.671179	148.228638	NaN	NaN	NaN	NaN	NaN	NaN	NaN	NaN	NaN	NaN	NaN	NaN
-14.441662	-1.741013	148.851624	-23.831232	13.901327	148.261459	NaN	NaN	NaN	NaN	NaN	NaN	NaN	NaN	NaN	NaN	NaN	NaN
-15.977504	-1.439087	148.70134	-23.982876	14.035502	148.323685	NaN	NaN	NaN	NaN	NaN	NaN	NaN	NaN	NaN	NaN	NaN	NaN
-17.556187	-1.13401	148.636124	-24.095852	14.130415	148.477432	41.705879	-0.384856	147.839615	NaN	NaN	NaN	NaN	NaN	NaN	NaN	NaN	NaN
-19.241247	-0.808266	148.696304	-24.189848	14.175324	148.78363	41.596451	-0.264186	147.670074	NaN	NaN	NaN	NaN	NaN	NaN	NaN	NaN	NaN
-20.987646	-0.442275	148.909073	-24.245089	14.164392	149.219604	41.55349	-0.143275	147.452576	NaN	NaN	NaN	NaN	NaN	NaN	NaN	NaN	NaN
-22.839594	-0.07091	149.262634	-24.250483	14.083356	149.716446	41.555355	-0.058324	147.258301	NaN	NaN	NaN	NaN	NaN	NaN	NaN	NaN	NaN
-24.673283	0.31911	149.763565	-24.250957	13.941137	150.283875	41.576389	-0.018728	147.06691	NaN	NaN	NaN	NaN	NaN	NaN	NaN	NaN	NaN
-27.498499	0.955632	150.768921	-24.25185	13.588699	151.313919	41.586502	-0.014007	146.807755	NaN	NaN	NaN	NaN	NaN	NaN	NaN	NaN	NaN
-29.453426	1.450784	151.64772	-24.306784	13.303736	152.118729	41.572933	-0.066491	146.616821	NaN	NaN	NaN	NaN	NaN	NaN	NaN	NaN	NaN
-31.38575	1.984483	152.650986	-24.358215	12.992337	152.965027	41.501629	-0.184096	146.460785	NaN	NaN	NaN	NaN	NaN	NaN	NaN	NaN	NaN
-33.334892	2.611682	153.740616	-24.431604	12.678547	153.827026	NaN	NaN	NaN	NaN	NaN	NaN	NaN	NaN	NaN	NaN	NaN	NaN
-35.215473	3.293108	154.832764	-24.532175	12.397352	154.660141	NaN	NaN	NaN	NaN	NaN	NaN	NaN	NaN	NaN	NaN	NaN	NaN
-37.087585	4.093711	155.894196	-24.631809	12.137675	155.423325	NaN	NaN	NaN	NaN	NaN	NaN	NaN	NaN	NaN	NaN	NaN	NaN
-38.821342	4.96029	156.841309	-24.742691	11.894797	156.10881	NaN	NaN	NaN	NaN	NaN	NaN	NaN	NaN	NaN	NaN	NaN	NaN
-41.371048	6.496934	157.984665	-24.846476	11.523806	156.963135	NaN	NaN	NaN	NaN	NaN	NaN	NaN	NaN	NaN	NaN	NaN	NaN
-42.870369	7.582845	158.536301	-24.906658	11.264346	157.417435	NaN	NaN	NaN	NaN	NaN	NaN	NaN	NaN	NaN	NaN	NaN	NaN
-44.372097	8.79985	159.038849	-24.943851	10.972619	157.773346	NaN	NaN	NaN	NaN	NaN	NaN	NaN	NaN	NaN	NaN	NaN	NaN
-45.550159	10.050405	159.628326	-24.929193	10.628512	158.031784	NaN	NaN	NaN	NaN	NaN	NaN	NaN	NaN	NaN	NaN	NaN	NaN
-46.769489	11.368504	159.807892	-24.932775	10.29353	158.226669	NaN	NaN	NaN	28.215467	30.760479	142.041779	NaN	NaN	NaN	NaN	NaN	NaN
-47.777954	12.804298	159.819748	-24.970072	9.966089	158.313232	NaN	NaN	NaN	30.293346	33.53474	141.239655	NaN	NaN	NaN	NaN	NaN	NaN
-48.757431	14.260637	160.218735	-25.024939	9.661423	158.310562	NaN	NaN	NaN	NaN	NaN	NaN	NaN	NaN	NaN	NaN	NaN	NaN
-49.84449	16.665302	160.679596	-25.164711	9.182703	158.341629	NaN	NaN	NaN	NaN	NaN	NaN	NaN	NaN	NaN	NaN	NaN	NaN
-50.404198	18.166689	161.009125	-25.263983	8.847528	158.374954	NaN	NaN	NaN	NaN	NaN	NaN	NaN	NaN	NaN	NaN	NaN	NaN
-50.823009	19.82737	161.361267	-25.353722	8.495663	158.412888	NaN	NaN	NaN	NaN	NaN	NaN	NaN	NaN	NaN	NaN	NaN	NaN
-51.058846	21.298588	161.730453	-25.415689	8.093793	158.461884	NaN	NaN	NaN	NaN	NaN	NaN	NaN	NaN	NaN	NaN	NaN	NaN
-51.176567	22.924618	162.217194	-25.472672	7.651666	158.5383	NaN	NaN	NaN	NaN	NaN	NaN	NaN	NaN	NaN	NaN	NaN	NaN
-51.15971	24.346102	162.695511	-25.519634	7.28054	158.583679	NaN	NaN	NaN	NaN	NaN	NaN	NaN	NaN	NaN	NaN	NaN	NaN
-51.016945	25.835794	163.203827	-25.615469	6.80471	158.625183	NaN	NaN	NaN	NaN	NaN	NaN	NaN	NaN	NaN	NaN	NaN	NaN
-50.54977	27.772354	163.970398	-25.789392	6.222067	158.653168	NaN	NaN	NaN	NaN	NaN	NaN	NaN	NaN	NaN	NaN	NaN	NaN
-50.118904	28.970469	164.421432	-25.916327	5.90908	158.654449	NaN	NaN	NaN	NaN	NaN	NaN	NaN	NaN	NaN	NaN	NaN	NaN
-49.560249	30.070501	164.764893	-26.044052	5.679745	158.64299	NaN	NaN	NaN	NaN	NaN	NaN	NaN	NaN	NaN	NaN	NaN	NaN
-48.858662	31.117636	164.973038	-26.186314	5.492844	158.640945	NaN	NaN	NaN	NaN	NaN	NaN	NaN	NaN	NaN	NaN	NaN	NaN
-48.116253	31.975189	165.030548	-26.317888	5.339327	158.612137	NaN	NaN	NaN	NaN	NaN	NaN	NaN	NaN	NaN	NaN	NaN	NaN
-47.249851	32.750229	165.052155	-26.459793	5.192054	158.597839	NaN	NaN	NaN	NaN	NaN	NaN	NaN	NaN	NaN	NaN	NaN	NaN
-46.242374	33.394524	165.003616	-26.585093	5.027096	158.560394	NaN	NaN	NaN	NaN	NaN	NaN	NaN	NaN	NaN	NaN	NaN	NaN
-44.605125	34.006489	164.81279	-26.812904	4.784217	158.486908	NaN	NaN	NaN	NaN	NaN	NaN	NaN	NaN	NaN	NaN	NaN	NaN
-43.375996	34.264992	164.735367	-26.986769	4.577818	158.479431	NaN	NaN	NaN	NaN	NaN	NaN	NaN	NaN	NaN	NaN	NaN	NaN
-42.124847	34.317848	164.627365	-27.162897	4.39462	158.526978	NaN	NaN	NaN	NaN	NaN	NaN	NaN	NaN	NaN	NaN	NaN	NaN
-40.69442	34.315449	164.537521	-27.328005	4.248825	158.672775	NaN	NaN	NaN	NaN	NaN	NaN	NaN	NaN	NaN	NaN	NaN	NaN
-39.269535	34.034134	164.551437	-27.480721	4.10805	158.886093	NaN	NaN	NaN	NaN	NaN	NaN	NaN	NaN	NaN	NaN	NaN	NaN
-37.747234	33.705368	164.491684	-27.644876	4.001873	159.129089	NaN	NaN	NaN	NaN	NaN	NaN	NaN	NaN	NaN	NaN	NaN	NaN
-36.186478	33.218391	164.400879	-27.791584	3.937562	159.373337	NaN	NaN	NaN	NaN	NaN	NaN	NaN	NaN	NaN	NaN	NaN	NaN
-33.809792	32.266747	163.888626	-28.097652	3.996825	159.652023	NaN	NaN	NaN	NaN	NaN	NaN	NaN	NaN	NaN	NaN	NaN	NaN
-32.241772	31.488672	163.413055	-28.329906	4.114186	159.72821	NaN	NaN	NaN	NaN	NaN	NaN	NaN	NaN	NaN	NaN	NaN	NaN
-30.653345	30.610762	162.781494	-28.595591	4.299602	159.709229	NaN	NaN	NaN	NaN	NaN	NaN	NaN	NaN	NaN	NaN	NaN	NaN
-29.124651	29.636108	162.099915	-28.87579	4.590945	159.62381	NaN	NaN	NaN	NaN	NaN	NaN	NaN	NaN	NaN	NaN	NaN	NaN
-27.580706	28.542332	161.410385	-29.163799	4.967617	159.550674	NaN	NaN	NaN	NaN	NaN	NaN	NaN	NaN	NaN	NaN	NaN	NaN
-26.119419	27.363003	160.954102	-29.444569	5.374183	159.512329	NaN	NaN	NaN	NaN	NaN	NaN	NaN	NaN	NaN	NaN	NaN	NaN
-24.669685	26.081362	160.552292	-29.72723	5.809314	159.421448	NaN	NaN	NaN	NaN	NaN	NaN	NaN	NaN	NaN	NaN	NaN	NaN
-22.612801	24.046413	160.10675	-30.147404	6.510536	159.166962	NaN	NaN	NaN	NaN	NaN	NaN	NaN	NaN	NaN	NaN	NaN	NaN
-21.414753	22.644386	159.811523	-30.417517	6.967045	158.76564	NaN	NaN	NaN	NaN	NaN	NaN	NaN	NaN	NaN	NaN	NaN	NaN
-20.221704	21.13686	159.329666	-30.657455	7.397229	158.179367	NaN	NaN	NaN	NaN	NaN	NaN	NaN	NaN	NaN	NaN	NaN	NaN
-19.2174	19.634455	158.853378	-30.870264	7.780523	157.469666	NaN	NaN	NaN	NaN	NaN	NaN	NaN	NaN	NaN	NaN	NaN	NaN
-18.255836	18.069407	158.277985	-31.058222	8.135896	156.713318	NaN	NaN	NaN	NaN	NaN	NaN	NaN	NaN	NaN	NaN	NaN	NaN
-17.529076	16.48905	157.831543	-31.247679	8.463595	156.088379	NaN	NaN	NaN	NaN	NaN	NaN	NaN	NaN	NaN	NaN	NaN	NaN
-16.865124	14.859004	157.414536	-31.407595	8.752947	155.597626	NaN	NaN	NaN	NaN	NaN	NaN	NaN	NaN	NaN	NaN	NaN	NaN
-16.292154	12.455308	157.087112	-31.559483	9.119695	155.143921	NaN	NaN	NaN	NaN	NaN	NaN	NaN	NaN	NaN	NaN	NaN	NaN
-16.025589	10.834712	156.925705	-31.598085	9.329287	155.009048	NaN	NaN	NaN	NaN	NaN	NaN	NaN	NaN	NaN	NaN	NaN	NaN
-15.949594	9.237228	156.906174	-31.603754	9.512399	154.977707	NaN	NaN	NaN	NaN	NaN	NaN	NaN	NaN	NaN	NaN	NaN	NaN
-16.036804	7.628353	156.922394	-31.577374	9.638592	155.000244	NaN	NaN	NaN	NaN	NaN	NaN	NaN	NaN	NaN	NaN	NaN	NaN
-16.24091	6.10118	156.945938	-31.552147	9.786737	155.077393	NaN	NaN	NaN	NaN	NaN	NaN	NaN	NaN	NaN	NaN	NaN	NaN
-16.619305	4.570949	157.050308	-31.500603	9.922521	155.193298	NaN	NaN	NaN	NaN	NaN	NaN	NaN	NaN	NaN	NaN	NaN	NaN
-17.096832	3.074837	157.072189	-31.433191	10.050338	155.310226	NaN	NaN	NaN	NaN	NaN	NaN	NaN	NaN	NaN	NaN	NaN	NaN
-18.033052	0.959066	157.148499	-31.269581	10.226599	155.423553	NaN	NaN	NaN	NaN	NaN	NaN	NaN	NaN	NaN	NaN	NaN	NaN
-18.83098	-0.424383	157.135513	-31.16758	10.329003	155.477737	NaN	NaN	NaN	NaN	NaN	NaN	NaN	NaN	NaN	NaN	NaN	NaN
-19.727455	-1.700133	157.176773	-31.065971	10.41404	155.506271	NaN	NaN	NaN	NaN	NaN	NaN	NaN	NaN	NaN	NaN	NaN	NaN
-20.800528	-2.963789	157.249496	-30.97826	10.493702	155.542831	NaN	NaN	NaN	NaN	NaN	NaN	NaN	NaN	NaN	NaN	NaN	NaN
-21.904867	-4.081809	157.300629	-30.833303	10.547251	155.600861	NaN	NaN	NaN	NaN	NaN	NaN	NaN	NaN	NaN	NaN	NaN	NaN
-23.147955	-5.13981	157.503311	-30.684582	10.590133	155.797897	NaN	NaN	NaN	NaN	NaN	NaN	NaN	NaN	NaN	NaN	NaN	NaN
-24.507759	-6.097173	157.779205	-30.491289	10.584011	156.137238	NaN	NaN	NaN	NaN	NaN	NaN	NaN	NaN	NaN	NaN	NaN	NaN
-26.633596	-7.279117	158.482361	-30.16116	10.509583	156.895203	NaN	NaN	NaN	NaN	NaN	NaN	NaN	NaN	NaN	NaN	NaN	NaN
-28.119549	-7.94541	158.990189	-29.90099	10.444743	157.463715	NaN	NaN	NaN	NaN	NaN	NaN	NaN	NaN	NaN	NaN	NaN	NaN
-29.646072	-8.460165	159.637268	-29.633713	10.371806	158.081696	NaN	NaN	NaN	NaN	NaN	NaN	NaN	NaN	NaN	NaN	NaN	NaN
-31.188398	-8.858228	160.342865	-29.346348	10.290529	158.723862	NaN	NaN	NaN	NaN	NaN	NaN	NaN	NaN	NaN	NaN	NaN	NaN
-32.698284	-9.139107	161.073502	-29.050905	10.176465	159.343185	NaN	NaN	NaN	NaN	NaN	NaN	NaN	NaN	NaN	NaN	NaN	NaN
-34.214489	-9.27138	161.789474	-28.777527	10.055605	159.945862	NaN	NaN	NaN	NaN	NaN	NaN	NaN	NaN	NaN	NaN	NaN	NaN
-35.647457	-9.331534	162.427826	-28.481579	9.924248	160.474503	NaN	NaN	NaN	NaN	NaN	NaN	NaN	NaN	NaN	NaN	NaN	NaN
-37.746609	-9.203177	163.378326	-28.054014	9.703123	161.215042	NaN	NaN	NaN	NaN	NaN	NaN	NaN	NaN	NaN	NaN	NaN	NaN
-39.069515	-8.972392	163.894684	-27.785233	9.543751	161.627228	NaN	NaN	NaN	NaN	NaN	NaN	NaN	NaN	NaN	NaN	NaN	NaN
-40.328323	-8.665977	164.406448	-27.576193	9.426844	162.013168	NaN	NaN	NaN	NaN	NaN	NaN	NaN	NaN	NaN	NaN	NaN	NaN
-41.47731	-8.211446	164.871292	-27.365622	9.298858	162.323212	NaN	NaN	NaN	NaN	NaN	NaN	NaN	NaN	NaN	NaN	NaN	NaN
-42.555355	-7.655277	165.237305	-27.191261	9.195576	162.543365	NaN	NaN	NaN	NaN	NaN	NaN	NaN	NaN	NaN	NaN	NaN	NaN
-43.511185	-7.056619	165.537003	-27.049711	9.108203	162.710281	NaN	NaN	NaN	NaN	NaN	NaN	NaN	NaN	NaN	NaN	NaN	NaN
-44.342773	-6.315745	165.790085	-26.958096	9.044849	162.836441	NaN	NaN	NaN	NaN	NaN	NaN	NaN	NaN	NaN	NaN	NaN	NaN
-45.408871	-5.078226	166.000458	-26.825172	8.945097	162.938599	NaN	NaN	NaN	NaN	NaN	NaN	NaN	NaN	NaN	NaN	NaN	NaN
-45.9132	-4.155669	166.075089	-26.769396	8.901777	162.985626	NaN	NaN	NaN	NaN	NaN	NaN	NaN	NaN	NaN	NaN	NaN	NaN
-46.30402	-3.126609	166.123474	-26.722813	8.867511	163.003296	NaN	NaN	NaN	NaN	NaN	NaN	NaN	NaN	NaN	NaN	NaN	NaN
-46.565956	-2.089875	166.109207	-26.638418	8.818819	162.985458	NaN	NaN	NaN	NaN	NaN	NaN	NaN	NaN	NaN	NaN	NaN	NaN
-46.660561	-0.973597	166.04007	-26.572954	8.769686	162.955231	NaN	NaN	NaN	NaN	NaN	NaN	NaN	NaN	NaN	NaN	NaN	NaN
-46.627953	0.249598	165.930511	-26.483118	8.659526	162.876373	NaN	NaN	NaN	NaN	NaN	NaN	NaN	NaN	NaN	NaN	NaN	NaN
-46.455986	1.449882	165.769989	-26.404766	8.511068	162.778061	NaN	NaN	NaN	NaN	NaN	NaN	NaN	NaN	NaN	NaN	NaN	NaN
-45.884697	3.341011	165.383118	-26.287302	8.258656	162.625381	NaN	NaN	NaN	NaN	NaN	NaN	NaN	NaN	NaN	NaN	NaN	NaN
-45.377464	4.668355	165.157776	-26.216885	8.092119	162.540848	NaN	NaN	NaN	NaN	NaN	NaN	NaN	NaN	NaN	NaN	NaN	NaN
-44.746044	6.061405	164.855988	-26.126421	7.924189	162.418915	NaN	NaN	NaN	NaN	NaN	NaN	NaN	NaN	NaN	NaN	NaN	NaN
-44.030724	7.459159	164.362839	-26.028936	7.755209	162.274841	NaN	NaN	NaN	NaN	NaN	NaN	NaN	NaN	NaN	NaN	NaN	NaN
-43.138325	8.941132	163.958603	-25.915728	7.585076	162.081772	NaN	NaN	NaN	NaN	NaN	NaN	NaN	NaN	NaN	NaN	NaN	NaN
-42.121185	10.443424	163.421677	-25.853437	7.411914	161.856918	NaN	NaN	NaN	NaN	NaN	NaN	NaN	NaN	NaN	NaN	NaN	NaN
-40.997658	11.969661	162.945618	-25.807308	7.231165	161.580017	NaN	NaN	NaN	NaN	NaN	NaN	NaN	NaN	NaN	NaN	NaN	NaN
-39.053993	14.299375	162.290726	-25.793638	6.956907	161.247467	NaN	NaN	NaN	NaN	NaN	NaN	NaN	NaN	NaN	NaN	NaN	NaN
-37.556927	15.827909	162.054749	-25.788366	6.738064	161.103958	NaN	NaN	NaN	NaN	NaN	NaN	NaN	NaN	NaN	NaN	NaN	NaN
-35.940506	17.287394	161.885757	-25.768635	6.486408	161.005096	NaN	NaN	NaN	NaN	NaN	NaN	NaN	NaN	NaN	NaN	NaN	NaN
-34.181137	18.746265	161.781799	-25.735546	6.200831	160.855499	NaN	NaN	NaN	NaN	NaN	NaN	NaN	NaN	NaN	NaN	NaN	NaN
-32.306885	20.063519	161.703033	-25.658455	5.849996	160.624054	NaN	NaN	NaN	NaN	NaN	NaN	NaN	NaN	NaN	NaN	NaN	NaN
-30.321106	21.313179	161.697037	-25.584021	5.41927	160.29834	NaN	NaN	NaN	NaN	NaN	NaN	NaN	NaN	NaN	NaN	NaN	NaN
-28.232485	22.385759	161.836945	-25.515371	4.984186	159.91391	NaN	NaN	NaN	NaN	NaN	NaN	NaN	NaN	NaN	NaN	NaN	NaN
-24.995152	23.741352	162.452408	-25.417561	4.349887	159.523438	NaN	NaN	NaN	NaN	NaN	NaN	NaN	NaN	NaN	NaN	NaN	NaN
-22.74329	24.392534	163.059311	-25.359709	4.01732	159.459717	NaN	NaN	NaN	NaN	NaN	NaN	NaN	NaN	NaN	NaN	NaN	NaN
-20.461502	24.953079	163.637039	-25.277725	3.825445	159.46962	NaN	NaN	NaN	NaN	NaN	NaN	NaN	NaN	NaN	NaN	NaN	NaN
-18.194201	25.36627	164.19841	-25.168646	3.756271	159.516022	NaN	NaN	NaN	NaN	NaN	NaN	NaN	NaN	NaN	NaN	NaN	NaN
-15.911202	25.637606	164.703552	-25.052231	3.778636	159.531235	NaN	NaN	NaN	NaN	NaN	NaN	NaN	NaN	NaN	NaN	NaN	NaN
-13.68548	25.761465	165.048782	-24.954849	3.877207	159.525543	NaN	NaN	NaN	NaN	NaN	NaN	NaN	NaN	NaN	NaN	NaN	NaN
-11.489065	25.728575	165.290756	-24.909582	4.040808	159.445587	NaN	NaN	NaN	NaN	NaN	NaN	NaN	NaN	NaN	NaN	NaN	NaN
-8.344032	25.381523	165.292542	-24.887115	4.310154	159.139755	NaN	NaN	NaN	NaN	NaN	NaN	NaN	NaN	NaN	NaN	NaN	NaN
-6.325583	24.933147	165.207199	-24.852686	4.444017	158.857574	NaN	NaN	NaN	NaN	NaN	NaN	NaN	NaN	NaN	NaN	NaN	NaN
-4.405711	24.333424	165.011353	-24.85532	4.604457	158.519852	NaN	NaN	NaN	NaN	NaN	NaN	NaN	NaN	NaN	NaN	NaN	NaN
-2.526059	23.577816	164.695648	-24.840595	4.790709	158.206039	NaN	NaN	NaN	NaN	NaN	NaN	NaN	NaN	NaN	NaN	NaN	NaN
-0.807717	22.684994	164.38028	-24.779398	4.9698	157.929337	NaN	NaN	NaN	NaN	NaN	NaN	NaN	NaN	NaN	NaN	NaN	NaN
0.89524	21.631968	163.971146	-24.629372	5.117596	157.614487	NaN	NaN	NaN	NaN	NaN	NaN	NaN	NaN	NaN	NaN	NaN	NaN
2.422143	20.481239	163.518768	-24.429916	5.289179	157.309036	NaN	NaN	NaN	NaN	NaN	NaN	NaN	NaN	NaN	NaN	NaN	NaN
4.604926	18.57412	162.901703	-24.070669	5.615781	156.900208	NaN	NaN	NaN	NaN	NaN	NaN	NaN	NaN	NaN	NaN	NaN	NaN
5.845054	17.194384	162.520859	-23.854033	5.869781	156.681808	NaN	NaN	NaN	NaN	NaN	NaN	NaN	NaN	NaN	NaN	NaN	NaN
6.993265	15.722246	162.227341	-23.700207	6.141386	156.530624	NaN	NaN	NaN	NaN	NaN	NaN	NaN	NaN	NaN	NaN	NaN	NaN
7.930861	14.231213	161.966248	-23.616261	6.388631	156.380615	NaN	NaN	NaN	NaN	NaN	NaN	NaN	NaN	NaN	NaN	NaN	NaN
8.77434	12.637733	161.732864	-23.553793	6.541164	156.162109	NaN	NaN	NaN	NaN	NaN	NaN	NaN	NaN	NaN	NaN	NaN	NaN
9.443429	11.008764	161.451019	-23.483892	6.571628	155.851669	NaN	NaN	NaN	NaN	NaN	NaN	NaN	NaN	NaN	NaN	NaN	NaN
9.995384	9.299995	161.201492	-23.417086	6.509843	155.490829	NaN	NaN	NaN	NaN	NaN	NaN	NaN	NaN	NaN	NaN	NaN	NaN
10.620728	6.680789	160.657013	-23.253269	6.341247	154.91806	NaN	NaN	NaN	NaN	NaN	NaN	NaN	NaN	NaN	NaN	NaN	NaN
10.833612	4.897863	160.340881	-23.130495	6.244672	154.570236	NaN	NaN	NaN	NaN	NaN	NaN	NaN	NaN	NaN	NaN	NaN	NaN
10.94225	3.160338	159.986725	-22.998705	6.206006	154.286774	NaN	NaN	NaN	NaN	NaN	NaN	NaN	NaN	NaN	NaN	NaN	NaN
10.885023	1.453107	159.736099	-22.893517	6.257952	154.084641	NaN	NaN	NaN	NaN	NaN	NaN	NaN	NaN	NaN	NaN	NaN	NaN
10.669771	-0.219026	159.500305	-22.804937	6.376238	153.950684	NaN	NaN	NaN	NaN	NaN	NaN	NaN	NaN	NaN	NaN	NaN	NaN
10.316212	-1.808177	159.310013	-22.705137	6.525669	153.85054	NaN	NaN	NaN	NaN	NaN	NaN	NaN	NaN	NaN	NaN	NaN	NaN
9.793752	-3.418808	159.151154	-22.573059	6.682506	153.743057	NaN	NaN	NaN	NaN	NaN	NaN	NaN	NaN	NaN	NaN	NaN	NaN
8.880253	-5.693139	158.82579	-22.343998	6.890231	153.562988	NaN	NaN	NaN	NaN	NaN	NaN	NaN	NaN	NaN	NaN	NaN	NaN
8.053939	-7.198022	158.490616	-22.184731	6.991398	153.425858	NaN	NaN	NaN	NaN	NaN	NaN	NaN	NaN	NaN	NaN	NaN	NaN
7.168282	-8.604323	158.153259	-22.024612	7.059776	153.26265	NaN	NaN	NaN	NaN	NaN	NaN	NaN	NaN	NaN	NaN	NaN	NaN
6.084415	-10.017154	157.764404	-21.909199	7.091523	153.072693	NaN	NaN	NaN	NaN	NaN	NaN	NaN	NaN	NaN	NaN	NaN	NaN
4.967256	-11.342393	157.252991	-21.811104	7.08704	152.858063	NaN	NaN	NaN	NaN	NaN	NaN	NaN	NaN	NaN	NaN	NaN	NaN
3.70017	-12.632235	156.786697	-21.779898	7.05951	152.646606	NaN	NaN	NaN	NaN	NaN	NaN	NaN	NaN	NaN	NaN	NaN	NaN
2.291996	-13.847287	156.27652	-21.789469	7.011799	152.427567	NaN	NaN	NaN	NaN	NaN	NaN	NaN	NaN	NaN	NaN	NaN	NaN
-0.004807	-15.476727	155.723984	-21.880991	6.948107	152.173264	NaN	NaN	NaN	NaN	NaN	NaN	NaN	NaN	NaN	NaN	NaN	NaN
-1.697768	-16.454584	155.406891	-21.948172	6.947902	152.087372	NaN	NaN	NaN	NaN	NaN	NaN	NaN	NaN	NaN	NaN	NaN	NaN
-3.459452	-17.33234	155.2267	-22.023176	6.99365	152.095718	NaN	NaN	NaN	NaN	NaN	NaN	NaN	NaN	NaN	NaN	NaN	NaN
-5.353465	-18.13328	155.07254	-22.079445	7.046353	152.204437	NaN	NaN	NaN	NaN	NaN	NaN	NaN	NaN	NaN	NaN	NaN	NaN
-7.272301	-18.810127	154.997482	-22.136024	7.084714	152.416931	NaN	NaN	NaN	NaN	NaN	NaN	NaN	NaN	NaN	NaN	NaN	NaN
-9.309256	-19.420368	155.002258	-22.189491	7.078263	152.71344	NaN	NaN	NaN	NaN	NaN	NaN	NaN	NaN	NaN	NaN	NaN	NaN
-11.356325	-19.913494	155.06424	-22.228874	7.031324	153.045166	NaN	NaN	NaN	NaN	NaN	NaN	NaN	NaN	NaN	NaN	NaN	NaN
-14.552702	-20.510847	155.212067	-22.328342	6.902909	153.567932	NaN	NaN	NaN	NaN	NaN	NaN	NaN	NaN	NaN	NaN	NaN	NaN
-16.717836	-20.801052	155.403183	-22.411411	6.797989	153.908432	NaN	NaN	NaN	NaN	NaN	NaN	NaN	NaN	NaN	NaN	NaN	NaN
-18.936916	-20.963778	155.613953	-22.493433	6.69246	154.241333	NaN	NaN	NaN	NaN	NaN	NaN	NaN	NaN	NaN	NaN	NaN	NaN
-21.131536	-21.057991	155.885025	-22.578823	6.58686	154.556046	NaN	NaN	NaN	NaN	NaN	NaN	NaN	NaN	NaN	NaN	NaN	NaN
-23.34997	-21.032516	156.113892	-22.665997	6.488544	154.860168	NaN	NaN	NaN	NaN	NaN	NaN	NaN	NaN	NaN	NaN	NaN	NaN
-25.551701	-20.940893	156.379837	-22.749943	6.416351	155.138031	NaN	NaN	NaN	NaN	NaN	NaN	NaN	NaN	NaN	NaN	NaN	NaN
-27.786335	-20.715994	156.671829	-22.872902	6.362225	155.411865	NaN	NaN	NaN	NaN	NaN	NaN	NaN	NaN	NaN	NaN	NaN	NaN
-31.101513	-20.198069	157.119827	-23.126719	6.311864	155.791992	NaN	NaN	NaN	NaN	NaN	NaN	NaN	NaN	NaN	NaN	NaN	NaN
-33.317337	-19.73632	157.437576	-23.320791	6.27723	156.015137	NaN	NaN	NaN	NaN	NaN	NaN	NaN	NaN	NaN	NaN	NaN	NaN
-35.521305	-19.177485	157.827362	-23.557159	6.272627	156.239944	NaN	NaN	NaN	NaN	NaN	NaN	NaN	NaN	NaN	NaN	NaN	NaN
-37.679962	-18.490377	158.245819	-23.83041	6.263822	156.488602	NaN	NaN	NaN	NaN	NaN	NaN	NaN	NaN	NaN	NaN	NaN	NaN
-39.796211	-17.72645	158.736481	-24.072752	6.224033	156.743301	NaN	NaN	NaN	NaN	NaN	NaN	NaN	NaN	NaN	NaN	NaN	NaN
-41.835804	-16.831951	159.253174	-24.312712	6.16395	157.016876	NaN	NaN	NaN	NaN	NaN	NaN	NaN	NaN	NaN	NaN	NaN	NaN
-43.823669	-15.811001	159.793182	-24.515833	6.084471	157.290131	NaN	NaN	NaN	NaN	NaN	NaN	NaN	NaN	NaN	NaN	NaN	NaN
-46.60181	-14.075661	160.559052	-24.796345	5.925495	157.67601	NaN	NaN	NaN	NaN	NaN	NaN	NaN	NaN	NaN	NaN	NaN	NaN
-48.385929	-12.826821	161.014557	-24.98341	5.813993	157.906815	NaN	NaN	NaN	NaN	NaN	NaN	NaN	NaN	NaN	NaN	NaN	NaN
-50.073475	-11.473665	161.404266	-25.172073	5.714353	158.1026	NaN	NaN	NaN	NaN	NaN	NaN	NaN	NaN	NaN	NaN	NaN	NaN
-51.684612	-9.986849	161.728775	-25.353741	5.616322	158.25882	NaN	NaN	NaN	NaN	NaN	NaN	NaN	NaN	NaN	NaN	NaN	NaN
-53.175987	-8.393968	161.934586	-25.55043	5.545051	158.371597	NaN	NaN	NaN	NaN	NaN	NaN	NaN	NaN	NaN	NaN	NaN	NaN
-54.599083	-6.683607	162.08493	-25.731367	5.472201	158.469177	NaN	NaN	NaN	NaN	NaN	NaN	NaN	NaN	NaN	NaN	NaN	NaN
-55.882599	-4.885656	162.177826	-25.891489	5.372049	158.529099	NaN	NaN	NaN	NaN	NaN	NaN	NaN	NaN	NaN	NaN	NaN	NaN
-57.597012	-1.978678	162.256577	-26.08226	5.178958	158.580139	NaN	NaN	NaN	NaN	NaN	NaN	NaN	NaN	NaN	NaN	NaN	NaN
-58.560078	0.017572	162.298172	-26.120609	4.967137	158.604645	NaN	NaN	NaN	NaN	NaN	NaN	NaN	NaN	NaN	NaN	NaN	NaN
-59.333355	2.104682	162.351913	-26.086521	4.673694	158.569641	NaN	NaN	NaN	NaN	NaN	NaN	NaN	NaN	NaN	NaN	NaN	NaN
-60.022408	4.19892	162.209549	-25.999058	4.316491	158.467484	NaN	NaN	NaN	NaN	NaN	NaN	NaN	NaN	NaN	NaN	NaN	NaN
-60.511959	6.412257	162.308533	-25.912306	3.987686	158.355606	NaN	NaN	NaN	NaN	NaN	NaN	NaN	NaN	NaN	NaN	NaN	NaN
-60.839207	8.735832	162.584137	-25.862888	3.722842	158.26564	NaN	NaN	NaN	NaN	NaN	NaN	NaN	NaN	NaN	NaN	NaN	NaN
-60.944706	10.951735	163.128632	-25.824066	3.499303	158.220047	NaN	NaN	NaN	NaN	NaN	NaN	NaN	NaN	NaN	NaN	NaN	NaN
NaN	NaN	NaN	-25.718651	3.235277	158.251923	NaN	NaN	NaN	NaN	NaN	NaN	NaN	NaN	NaN	NaN	NaN	NaN
NaN	NaN	NaN	-25.671608	3.146721	158.375	NaN	NaN	NaN	NaN	NaN	NaN	NaN	NaN	NaN	NaN	NaN	NaN
NaN	NaN	NaN	-25.650063	3.075676	158.547974	NaN	NaN	NaN	NaN	NaN	NaN	NaN	NaN	NaN	NaN	NaN	NaN
NaN	NaN	NaN	-25.66543	3.056002	158.788467	NaN	NaN	NaN	NaN	NaN	NaN	NaN	NaN	NaN	NaN	NaN	NaN
NaN	NaN	NaN	-25.737497	3.090596	159.043137	NaN	NaN	NaN	NaN	NaN	NaN	NaN	NaN	NaN	NaN	NaN	NaN
NaN	NaN	NaN	-25.871992	3.15985	159.259766	NaN	NaN	NaN	NaN	NaN	NaN	NaN	NaN	NaN	NaN	NaN	NaN
NaN	NaN	NaN	-26.065163	3.268965	159.403824	NaN	NaN	NaN	NaN	NaN	NaN	NaN	NaN	NaN	NaN	NaN	NaN
-58.590012	26.0842	165.128082	-26.461578	3.485807	159.403336	NaN	NaN	NaN	NaN	NaN	NaN	NaN	NaN	NaN	NaN	NaN	NaN
NaN	NaN	NaN	-26.699945	3.640376	159.278732	NaN	NaN	NaN	NaN	NaN	NaN	NaN	NaN	NaN	NaN	NaN	NaN
NaN	NaN	NaN	-26.8792	3.768594	159.076767	NaN	NaN	NaN	NaN	NaN	NaN	NaN	NaN	NaN	NaN	NaN	NaN
-53.729225	34.069859	163.096451	-26.990498	3.889255	158.80809	NaN	NaN	NaN	NaN	NaN	NaN	NaN	NaN	NaN	NaN	NaN	NaN
-52.541985	35.257366	163.213211	-27.059048	3.999143	158.536087	NaN	NaN	NaN	NaN	NaN	NaN	NaN	NaN	NaN	NaN	NaN	NaN
NaN	NaN	NaN	-27.050564	4.098012	158.240768	NaN	NaN	NaN	NaN	NaN	NaN	NaN	NaN	NaN	NaN	NaN	NaN
NaN	NaN	NaN	-27.023623	4.197089	157.970215	NaN	NaN	NaN	NaN	NaN	NaN	NaN	NaN	NaN	NaN	NaN	NaN
NaN	NaN	NaN	-26.985651	4.439314	157.696686	NaN	NaN	NaN	NaN	NaN	NaN	NaN	NaN	NaN	NaN	NaN	NaN
NaN	NaN	NaN	-26.982918	4.650263	157.635193	NaN	NaN	NaN	NaN	NaN	NaN	NaN	NaN	NaN	NaN	NaN	NaN
NaN	NaN	NaN	-26.981281	4.876505	157.711075	NaN	NaN	NaN	NaN	NaN	NaN	NaN	NaN	NaN	NaN	NaN	NaN
NaN	NaN	NaN	-26.978651	5.125578	157.926224	NaN	NaN	NaN	NaN	NaN	NaN	NaN	NaN	NaN	NaN	NaN	NaN
NaN	NaN	NaN	-26.949015	5.364285	158.211655	NaN	NaN	NaN	NaN	NaN	NaN	NaN	NaN	NaN	NaN	NaN	NaN
NaN	NaN	NaN	-26.892515	5.575579	158.5271	NaN	NaN	NaN	NaN	NaN	NaN	NaN	NaN	NaN	NaN	NaN	NaN
NaN	NaN	NaN	-26.844423	5.755009	158.795746	NaN	NaN	NaN	NaN	NaN	NaN	NaN	NaN	NaN	NaN	NaN	NaN
-36.970127	40.076809	164.678375	-26.772577	5.952696	159.000778	NaN	NaN	NaN	NaN	NaN	NaN	NaN	NaN	NaN	NaN	NaN	NaN
-35.489811	39.698021	164.407196	-26.755493	6.080724	158.983627	NaN	NaN	NaN	NaN	NaN	NaN	NaN	NaN	NaN	NaN	NaN	NaN
-34.040283	39.134521	164.130341	-26.748606	6.177745	158.841644	NaN	NaN	NaN	NaN	NaN	NaN	NaN	NaN	NaN	NaN	NaN	NaN
-32.64724	38.357796	163.816803	-26.764908	6.295647	158.631226	NaN	NaN	NaN	NaN	NaN	NaN	NaN	NaN	NaN	NaN	NaN	NaN
-31.32357	37.44165	163.425385	-26.790115	6.407727	158.393143	NaN	NaN	NaN	NaN	NaN	NaN	NaN	NaN	NaN	NaN	NaN	NaN
-29.995871	36.397381	162.999191	-26.814789	6.566422	158.171555	NaN	NaN	NaN	NaN	NaN	NaN	NaN	NaN	NaN	NaN	NaN	NaN
-28.75485	35.27404	162.499542	-26.81143	6.766264	158.011475	NaN	NaN	NaN	NaN	NaN	NaN	NaN	NaN	NaN	NaN	NaN	NaN
-26.900349	33.355434	161.64357	-26.704008	7.184861	157.970535	NaN	NaN	NaN	NaN	NaN	NaN	NaN	NaN	NaN	NaN	NaN	NaN
-25.775368	31.966246	161.094543	-26.571903	7.542969	158.116104	NaN	NaN	NaN	NaN	NaN	NaN	NaN	NaN	NaN	NaN	NaN	NaN
-24.684765	30.456081	160.670593	-26.438068	7.953287	158.443527	NaN	NaN	NaN	NaN	NaN	NaN	NaN	NaN	NaN	NaN	NaN	NaN
-23.712957	28.870842	160.458694	-26.329847	8.36631	158.930664	NaN	NaN	NaN	NaN	NaN	NaN	NaN	NaN	NaN	NaN	NaN	NaN
-22.811422	27.15514	160.414749	-26.27376	8.732353	159.44873	NaN	NaN	NaN	NaN	NaN	NaN	NaN	NaN	NaN	NaN	NaN	NaN
-22.004759	25.380623	160.434708	-26.244629	9.000076	159.932571	NaN	NaN	NaN	NaN	NaN	NaN	NaN	NaN	NaN	NaN	NaN	NaN
-21.270172	23.514709	160.531555	-26.212662	9.164446	160.281998	NaN	NaN	NaN	NaN	NaN	NaN	NaN	NaN	NaN	NaN	NaN	NaN
-20.235258	20.685219	160.405319	-26.106554	9.275537	160.34111	NaN	NaN	NaN	NaN	NaN	NaN	NaN	NaN	NaN	NaN	NaN	NaN
-19.609785	18.756487	160.190155	-26.027744	9.340904	160.134232	NaN	NaN	NaN	NaN	NaN	NaN	NaN	NaN	NaN	NaN	NaN	NaN
-19.069956	16.836552	159.888962	-25.936493	9.457557	159.82312	NaN	NaN	NaN	NaN	NaN	NaN	NaN	NaN	NaN	NaN	NaN	NaN
-18.614548	14.906436	159.582764	-25.855816	9.60709	159.50119	NaN	NaN	NaN	NaN	NaN	NaN	NaN	NaN	NaN	NaN	NaN	NaN
-18.258518	13.008261	159.294998	-25.789524	9.801106	159.281143	NaN	NaN	NaN	NaN	NaN	NaN	NaN	NaN	NaN	NaN	NaN	NaN
-17.999773	11.091875	159.143372	-25.714731	10.04592	159.172073	NaN	NaN	NaN	NaN	NaN	NaN	NaN	NaN	NaN	NaN	NaN	NaN
-17.80578	9.208946	159.029358	-25.601431	10.287045	159.108765	NaN	NaN	NaN	NaN	NaN	NaN	NaN	NaN	NaN	NaN	NaN	NaN
-17.639807	6.382851	159.026474	-25.448631	10.63777	159.104675	NaN	NaN	NaN	NaN	NaN	NaN	NaN	NaN	NaN	NaN	NaN	NaN
-17.65004	4.52859	159.10585	-25.308558	10.811171	159.065735	NaN	NaN	NaN	NaN	NaN	NaN	NaN	NaN	NaN	NaN	NaN	NaN
-17.730547	2.684007	159.176849	-25.135826	10.944663	158.998825	NaN	NaN	NaN	NaN	NaN	NaN	NaN	NaN	NaN	NaN	NaN	NaN
-17.870953	0.913422	159.244583	-24.926958	11.024583	158.872284	NaN	NaN	NaN	NaN	NaN	NaN	NaN	NaN	NaN	NaN	NaN	NaN
-18.103497	-0.818058	159.403687	-24.6856	11.104636	158.735031	NaN	NaN	NaN	NaN	NaN	NaN	NaN	NaN	NaN	NaN	NaN	NaN
-18.326895	-2.417497	159.601868	-24.40889	11.199272	158.588333	NaN	NaN	NaN	NaN	NaN	NaN	NaN	NaN	NaN	NaN	NaN	NaN
-18.64764	-3.915833	159.914047	-24.154619	11.313814	158.414001	NaN	NaN	NaN	NaN	NaN	NaN	NaN	NaN	NaN	NaN	NaN	NaN
-19.288521	-5.906995	160.383972	-23.920887	11.480161	158.165329	NaN	NaN	NaN	NaN	NaN	NaN	NaN	NaN	NaN	NaN	NaN	NaN
-19.810305	-7.070515	160.710724	-23.887178	11.599413	158.016281	NaN	NaN	NaN	NaN	NaN	NaN	NaN	NaN	NaN	NaN	NaN	NaN
-20.446556	-8.110202	160.94162	-23.845123	11.70085	157.824173	NaN	NaN	NaN	NaN	NaN	NaN	NaN	NaN	NaN	NaN	NaN	NaN
-21.026384	-9.018107	160.832123	-23.719963	11.744937	157.52417	NaN	NaN	NaN	NaN	NaN	NaN	NaN	NaN	NaN	NaN	NaN	NaN
-21.697083	-9.796922	160.531021	-23.514076	11.74972	157.126526	NaN	NaN	NaN	NaN	NaN	NaN	NaN	NaN	NaN	NaN	NaN	NaN
-22.366478	-10.462806	159.934082	-23.281479	11.713167	156.652222	NaN	NaN	NaN	NaN	NaN	NaN	NaN	NaN	NaN	NaN	NaN	NaN
-23.104195	-11.034031	159.140579	-23.04397	11.641059	156.136536	NaN	NaN	NaN	NaN	NaN	NaN	NaN	NaN	NaN	NaN	NaN	NaN
-24.239624	-11.602046	157.571869	-22.74139	11.436747	155.327148	NaN	NaN	NaN	NaN	NaN	NaN	NaN	NaN	NaN	NaN	NaN	NaN
-25.092438	-11.817627	156.550903	-22.580008	11.262551	154.806595	NaN	NaN	NaN	NaN	NaN	NaN	NaN	NaN	NaN	NaN	NaN	NaN
-25.909563	-11.9245	155.523346	-22.424564	11.044734	154.289154	NaN	NaN	NaN	NaN	NaN	NaN	NaN	NaN	NaN	NaN	NaN	NaN
-26.772758	-11.926827	154.62587	-22.286808	10.802184	153.816681	NaN	NaN	NaN	NaN	NaN	NaN	NaN	NaN	NaN	NaN	NaN	NaN
-27.657148	-11.829714	153.799026	-22.192226	10.550415	153.388901	NaN	NaN	NaN	NaN	NaN	NaN	NaN	NaN	NaN	NaN	NaN	NaN
-28.513189	-11.612148	153.187485	-22.121174	10.287832	152.99968	NaN	NaN	NaN	NaN	NaN	NaN	NaN	NaN	NaN	NaN	NaN	NaN
-29.42853	-11.298307	152.691574	-22.063749	10.05113	152.655823	NaN	NaN	NaN	NaN	NaN	NaN	NaN	NaN	NaN	NaN	NaN	NaN
-30.803848	-10.674474	152.176208	-22.005054	9.761595	152.223816	NaN	NaN	NaN	NaN	NaN	NaN	NaN	NaN	NaN	NaN	NaN	NaN
-31.65122	-10.175998	151.898315	-21.962906	9.611644	151.972916	NaN	NaN	NaN	NaN	NaN	NaN	NaN	NaN	NaN	NaN	NaN	NaN
-32.538086	-9.572063	151.676834	-21.904295	9.494581	151.743591	NaN	NaN	NaN	NaN	NaN	NaN	NaN	NaN	NaN	NaN	NaN	NaN
-33.405495	-8.863383	151.49382	-21.846001	9.408039	151.558334	NaN	NaN	NaN	NaN	NaN	NaN	NaN	NaN	NaN	NaN	NaN	NaN
-34.264874	-8.125117	151.255478	-21.803688	9.339331	151.405884	NaN	NaN	NaN	NaN	NaN	NaN	NaN	NaN	NaN	NaN	NaN	NaN
-35.059227	-7.290873	151.059265	-21.761637	9.256174	151.27594	NaN	NaN	NaN	NaN	NaN	NaN	NaN	NaN	NaN	NaN	NaN	NaN
-35.899292	-6.397824	150.853485	-21.745081	9.168728	151.184814	NaN	NaN	NaN	NaN	NaN	NaN	NaN	NaN	NaN	NaN	NaN	NaN
-37.071411	-4.970819	150.533508	-21.685259	8.980957	151.079529	NaN	NaN	NaN	NaN	NaN	NaN	NaN	NaN	NaN	NaN	NaN	NaN
-37.800808	-3.934623	150.404602	-21.612791	8.80165	151.057251	NaN	NaN	NaN	NaN	NaN	NaN	NaN	NaN	NaN	NaN	NaN	NaN
-38.543427	-2.874612	150.398315	-21.491346	8.589225	151.095718	NaN	NaN	NaN	NaN	NaN	NaN	NaN	NaN	NaN	NaN	NaN	NaN
-39.173206	-1.791875	150.531586	-21.378597	8.331566	151.284134	NaN	NaN	NaN	NaN	NaN	NaN	NaN	NaN	NaN	NaN	NaN	NaN
-39.797489	-0.662621	150.994202	-21.302015	8.028649	151.621429	44.072968	-5.271558	143.715118	NaN	NaN	NaN	NaN	NaN	NaN	NaN	NaN	NaN
-40.339233	0.419718	151.680832	-21.242962	7.626053	152.066833	43.919731	-5.339362	143.302185	NaN	NaN	NaN	NaN	NaN	NaN	NaN	NaN	NaN
-40.751408	1.514016	152.493973	-21.196356	7.147838	152.6147	43.720253	-5.43695	142.847137	NaN	NaN	NaN	NaN	NaN	NaN	NaN	NaN	NaN
-41.222694	2.999697	153.997467	-21.138092	6.395977	153.459976	43.419788	-5.723974	142.225922	NaN	NaN	NaN	NaN	NaN	NaN	NaN	NaN	NaN
-41.304836	3.99074	154.94545	-21.096243	5.872976	154.00824	NaN	NaN	NaN	NaN	NaN	NaN	NaN	NaN	NaN	NaN	NaN	NaN
-41.286884	4.875569	155.867157	-21.035574	5.409669	154.499466	NaN	NaN	NaN	NaN	NaN	NaN	NaN	NaN	NaN	NaN	NaN	NaN
-41.13179	5.648075	156.623047	-20.995138	4.993809	154.97197	NaN	NaN	NaN	NaN	NaN	NaN	NaN	NaN	NaN	NaN	NaN	NaN
-40.833294	6.48869	157.304001	-20.949564	4.660234	155.433243	NaN	NaN	NaN	NaN	NaN	NaN	NaN	NaN	NaN	NaN	NaN	NaN
-40.453373	7.158914	157.895584	-20.925484	4.362119	155.864105	NaN	NaN	NaN	NaN	NaN	NaN	NaN	NaN	NaN	NaN	NaN	NaN
-39.89727	7.782618	158.314011	-20.904079	4.132278	156.2491	NaN	NaN	NaN	NaN	NaN	NaN	NaN	NaN	NaN	NaN	NaN	NaN
-38.894951	8.548685	158.674057	-20.904497	3.900056	156.724106	NaN	NaN	NaN	NaN	NaN	NaN	NaN	NaN	NaN	NaN	NaN	NaN
-38.109108	8.91866	158.820969	-20.921526	3.763159	156.991989	NaN	NaN	NaN	NaN	NaN	NaN	NaN	NaN	NaN	NaN	NaN	NaN
-37.182625	9.176157	158.892471	-20.954849	3.678674	157.212128	NaN	NaN	NaN	NaN	NaN	NaN	NaN	NaN	NaN	NaN	NaN	NaN
-36.164597	9.375328	158.962463	-20.999973	3.623601	157.3871	NaN	NaN	NaN	NaN	NaN	NaN	NaN	NaN	NaN	NaN	NaN	NaN
-35.046074	9.471111	158.911743	-21.060318	3.590596	157.522568	NaN	NaN	NaN	NaN	NaN	NaN	NaN	NaN	NaN	NaN	NaN	NaN
-33.844677	9.501688	158.84317	-21.115828	3.597082	157.602158	NaN	NaN	NaN	NaN	NaN	NaN	NaN	NaN	NaN	NaN	NaN	NaN
-32.593708	9.386997	158.71875	-21.167459	3.651944	157.670776	NaN	NaN	NaN	NaN	NaN	NaN	NaN	NaN	NaN	NaN	NaN	NaN
-30.535667	8.996366	158.515747	-21.235655	3.8298	157.843124	NaN	NaN	NaN	NaN	NaN	NaN	NaN	NaN	NaN	NaN	NaN	NaN
-29.081732	8.704691	158.366928	-21.281418	4.016143	158.004288	NaN	NaN	NaN	NaN	NaN	NaN	NaN	NaN	NaN	NaN	NaN	NaN
-27.590557	8.259224	158.335587	-21.363688	4.22715	158.256989	NaN	NaN	NaN	NaN	NaN	NaN	NaN	NaN	NaN	NaN	NaN	NaN
-25.996185	7.771859	158.333069	-21.522827	4.461997	158.596802	NaN	NaN	NaN	NaN	NaN	NaN	NaN	NaN	NaN	NaN	NaN	NaN
NaN	NaN	NaN	NaN	NaN	NaN	NaN	NaN	NaN	NaN	NaN	NaN	NaN	NaN	NaN	NaN	NaN	NaN
NaN	NaN	NaN	-22.01078	5.105145	159.340866	NaN	NaN	NaN	NaN	NaN	NaN	NaN	NaN	NaN	NaN	NaN	NaN
-26.044268	8.095565	158.896561	-22.291344	5.512884	159.579391	NaN	NaN	NaN	NaN	NaN	NaN	NaN	NaN	NaN	NaN	NaN	NaN
-27.259232	8.734902	158.68544	-22.747253	6.118399	159.556839	NaN	NaN	NaN	NaN	NaN	NaN	NaN	NaN	NaN	NaN	NaN	NaN
-28.036802	9.135572	158.324844	-23.027594	6.554573	159.323029	NaN	NaN	NaN	NaN	NaN	NaN	NaN	NaN	NaN	NaN	NaN	NaN
-28.820518	9.529207	157.875031	-23.243872	7.002756	158.970428	NaN	NaN	NaN	NaN	NaN	NaN	NaN	NaN	NaN	NaN	NaN	NaN
-29.639513	9.909986	157.391525	-23.403591	7.485415	158.530396	NaN	NaN	NaN	NaN	NaN	NaN	NaN	NaN	NaN	NaN	NaN	NaN
-30.481726	10.272317	156.957108	-23.501959	7.946034	158.149673	NaN	NaN	NaN	NaN	NaN	NaN	NaN	NaN	NaN	NaN	NaN	NaN
-31.298212	10.673038	156.714935	-23.580759	8.3644	157.926468	NaN	NaN	NaN	NaN	NaN	NaN	NaN	NaN	NaN	NaN	NaN	NaN
-32.148266	11.060739	156.714935	-23.661358	8.736975	157.919724	NaN	NaN	NaN	NaN	NaN	NaN	NaN	NaN	NaN	NaN	NaN	NaN
-33.458172	11.619987	157.022827	-23.839212	9.261566	158.229156	NaN	NaN	NaN	NaN	NaN	NaN	NaN	NaN	NaN	NaN	NaN	NaN
-34.350388	12.050852	157.347656	-23.996517	9.598775	158.538818	NaN	NaN	NaN	NaN	NaN	NaN	NaN	NaN	NaN	NaN	NaN	NaN
-35.284771	12.530252	157.644257	-24.132732	9.882476	158.826279	NaN	NaN	NaN	NaN	NaN	NaN	NaN	NaN	NaN	NaN	NaN	NaN
-36.14328	13.037771	157.857086	-24.215994	10.122665	159.075439	NaN	NaN	NaN	NaN	NaN	NaN	NaN	NaN	NaN	NaN	NaN	NaN
-36.971809	13.605	158.036545	-24.224911	10.327279	159.248322	NaN	NaN	NaN	NaN	NaN	NaN	NaN	NaN	NaN	NaN	NaN	NaN
-37.781021	14.173457	158.13475	-24.156717	10.492156	159.356628	NaN	NaN	NaN	NaN	NaN	NaN	NaN	NaN	NaN	NaN	NaN	NaN
-38.612263	14.822729	158.323914	-24.042082	10.615398	159.450424	NaN	NaN	NaN	NaN	NaN	NaN	NaN	NaN	NaN	NaN	NaN	NaN
-39.834366	15.800187	158.627335	-23.846252	10.75057	159.61412	NaN	NaN	NaN	NaN	NaN	NaN	NaN	NaN	NaN	NaN	NaN	NaN
-40.594742	16.471622	158.941254	-23.731323	10.805693	159.713364	NaN	NaN	NaN	NaN	NaN	NaN	NaN	NaN	NaN	NaN	NaN	NaN
-41.380684	17.132906	159.309738	-23.634018	10.842094	159.791443	NaN	NaN	NaN	NaN	NaN	NaN	NaN	NaN	NaN	NaN	NaN	NaN
-42.181152	17.818123	159.749039	-23.55114	10.806992	159.841217	NaN	NaN	NaN	NaN	NaN	NaN	NaN	NaN	NaN	NaN	NaN	NaN
-42.946991	18.450363	160.192566	-23.512043	10.742634	159.866211	NaN	NaN	NaN	NaN	NaN	NaN	NaN	NaN	NaN	NaN	NaN	NaN
-43.624271	19.036018	160.681549	-23.491842	10.670383	159.869202	NaN	NaN	NaN	NaN	NaN	NaN	NaN	NaN	NaN	NaN	NaN	NaN
-44.266541	19.55583	161.184738	-23.494659	10.626355	159.879486	NaN	NaN	NaN	NaN	NaN	NaN	NaN	NaN	NaN	NaN	NaN	NaN
-45.167332	20.22876	162.001434	-23.479034	10.629234	159.922485	NaN	NaN	NaN	NaN	NaN	NaN	NaN	NaN	NaN	NaN	NaN	NaN
-45.65593	20.666241	162.433212	-23.443775	10.682257	159.974594	NaN	NaN	NaN	NaN	NaN	NaN	NaN	NaN	NaN	NaN	NaN	NaN
-46.045868	20.977716	162.847107	-23.441214	10.808098	160.069199	NaN	NaN	NaN	NaN	NaN	NaN	NaN	NaN	NaN	NaN	NaN	NaN
-46.360512	21.189928	163.214142	-23.444578	10.980468	160.207382	NaN	NaN	NaN	NaN	NaN	NaN	NaN	NaN	NaN	NaN	NaN	NaN
-46.598621	21.310501	163.548721	-23.470732	11.198553	160.390396	NaN	NaN	NaN	NaN	NaN	NaN	NaN	NaN	NaN	NaN	NaN	NaN
-46.722462	21.367762	163.797638	-23.536596	11.460739	160.610382	NaN	NaN	NaN	NaN	NaN	NaN	NaN	NaN	NaN	NaN	NaN	NaN
-46.704689	21.341074	163.972061	-23.602417	11.713043	160.818893	NaN	NaN	NaN	NaN	NaN	NaN	NaN	NaN	NaN	NaN	NaN	NaN
-46.506153	21.117163	164.21022	-23.745253	12.087428	161.154999	NaN	NaN	NaN	NaN	NaN	NaN	NaN	NaN	NaN	NaN	NaN	NaN
-46.249409	20.867058	164.324326	-23.875013	12.324476	161.37468	NaN	NaN	NaN	NaN	NaN	NaN	NaN	NaN	NaN	NaN	NaN	NaN
-45.92276	20.588978	164.371552	-23.991045	12.545112	161.55632	NaN	NaN	NaN	NaN	NaN	NaN	NaN	NaN	NaN	NaN	NaN	NaN
-45.510975	20.312754	164.363129	-24.131006	12.760923	161.690659	NaN	NaN	NaN	NaN	NaN	NaN	NaN	NaN	NaN	NaN	NaN	NaN
-44.957916	20.086006	164.256409	-24.260214	12.977497	161.757736	NaN	NaN	NaN	NaN	NaN	NaN	NaN	NaN	NaN	NaN	NaN	NaN
-44.262337	19.810715	163.951981	-24.393915	13.210681	161.743134	NaN	NaN	NaN	NaN	NaN	NaN	NaN	NaN	NaN	NaN	NaN	NaN
-43.446602	19.497358	163.611847	-24.503405	13.44559	161.63266	NaN	NaN	NaN	NaN	NaN	NaN	NaN	NaN	NaN	NaN	NaN	NaN
-42.075661	19.121058	162.942291	-24.653582	13.822029	161.398865	NaN	NaN	NaN	NaN	NaN	NaN	NaN	NaN	NaN	NaN	NaN	NaN
-41.039719	18.942575	162.375504	-24.73049	14.063652	161.224319	NaN	NaN	NaN	NaN	NaN	NaN	NaN	NaN	NaN	NaN	NaN	NaN
-39.881016	18.721777	161.90303	-24.785257	14.285411	161.096298	NaN	NaN	NaN	NaN	NaN	NaN	NaN	NaN	NaN	NaN	NaN	NaN
-38.62619	18.587107	161.447922	-24.821795	14.469795	161.009384	NaN	NaN	NaN	NaN	NaN	NaN	NaN	NaN	NaN	NaN	NaN	NaN
-37.26944	18.6112	161.072235	-24.834141	14.586348	160.949844	NaN	NaN	NaN	NaN	NaN	NaN	NaN	NaN	NaN	NaN	NaN	NaN
-35.856491	18.657383	160.735413	-24.850351	14.680799	160.913391	NaN	NaN	NaN	NaN	NaN	NaN	NaN	NaN	NaN	NaN	NaN	NaN
-34.346394	18.809813	160.430099	-24.832743	14.748115	160.878601	NaN	NaN	NaN	NaN	NaN	NaN	NaN	NaN	NaN	NaN	NaN	NaN
-31.919136	19.196373	160.056824	-24.694981	14.759819	160.837616	NaN	NaN	NaN	NaN	NaN	NaN	NaN	NaN	NaN	NaN	NaN	NaN
-30.14546	19.570095	159.86467	-24.539513	14.688976	160.796219	NaN	NaN	NaN	NaN	NaN	NaN	NaN	NaN	NaN	NaN	NaN	NaN
-28.333511	20.024214	159.690521	-24.364511	14.542704	160.724701	NaN	NaN	NaN	NaN	NaN	NaN	NaN	NaN	NaN	NaN	NaN	NaN
-26.461967	20.527914	159.505753	-24.157377	14.286354	160.585052	NaN	NaN	NaN	NaN	NaN	NaN	NaN	NaN	NaN	NaN	NaN	NaN
-24.480759	21.061684	159.43129	-23.922134	13.92347	160.414825	NaN	NaN	NaN	NaN	NaN	NaN	NaN	NaN	NaN	NaN	NaN	NaN
-22.426487	21.619812	159.476852	-23.739235	13.50556	160.219116	NaN	NaN	NaN	NaN	NaN	NaN	NaN	NaN	NaN	NaN	NaN	NaN
-20.341412	22.123442	159.779816	-23.609062	13.018568	159.980423	NaN	NaN	NaN	NaN	NaN	NaN	NaN	NaN	NaN	NaN	NaN	NaN
-17.232998	22.695461	160.587311	-23.521866	12.270599	159.575302	NaN	NaN	NaN	NaN	NaN	NaN	NaN	NaN	NaN	NaN	NaN	NaN
-15.215521	22.798248	161.393311	-23.539717	11.720632	159.296143	NaN	NaN	NaN	NaN	NaN	NaN	NaN	NaN	NaN	NaN	NaN	NaN
-13.197289	22.714369	162.070572	-23.687923	11.187634	159.025024	NaN	NaN	NaN	NaN	NaN	NaN	NaN	NaN	NaN	NaN	NaN	NaN
-11.212339	22.433775	162.672882	-23.909286	10.770684	158.708984	NaN	NaN	NaN	NaN	NaN	NaN	NaN	NaN	NaN	NaN	NaN	NaN
-9.263614	22.080204	162.641953	-24.160118	10.644989	158.199783	NaN	NaN	NaN	NaN	NaN	NaN	NaN	NaN	NaN	NaN	NaN	NaN
-7.498847	21.614616	162.67186	-24.278811	10.802757	157.499802	NaN	NaN	NaN	NaN	NaN	NaN	NaN	NaN	NaN	NaN	NaN	NaN
-5.71488	21.15451	161.94603	-24.273884	11.140671	156.621918	NaN	NaN	NaN	NaN	NaN	NaN	NaN	NaN	NaN	NaN	NaN	NaN
-3.305084	20.273491	160.864899	-24.166798	11.793568	155.287689	NaN	NaN	NaN	NaN	NaN	NaN	NaN	NaN	NaN	NaN	NaN	NaN
-1.789184	19.508051	160.170547	-23.991083	12.199177	154.377991	NaN	NaN	NaN	NaN	NaN	NaN	NaN	NaN	NaN	NaN	NaN	NaN
-0.532948	18.685699	159.405655	-23.765654	12.526466	153.522614	NaN	NaN	NaN	NaN	NaN	NaN	NaN	NaN	NaN	NaN	NaN	NaN
0.589175	17.626146	158.90947	-23.58428	12.771222	152.86586	NaN	NaN	NaN	NaN	NaN	NaN	NaN	NaN	NaN	NaN	NaN	NaN
1.45216	16.496641	158.532928	-23.40246	12.966715	152.320221	NaN	NaN	NaN	NaN	NaN	NaN	NaN	NaN	NaN	NaN	NaN	NaN
2.10802	15.293185	158.12648	-23.20277	13.121772	151.892929	NaN	NaN	NaN	NaN	NaN	NaN	NaN	NaN	NaN	NaN	NaN	NaN
2.653558	13.916424	157.679321	-22.992144	13.26094	151.581833	NaN	NaN	NaN	NaN	NaN	NaN	NaN	NaN	NaN	NaN	NaN	NaN
3.06747	11.78681	156.890625	-22.617012	13.503355	151.209641	27.648455	41.751148	129.904953	NaN	NaN	NaN	NaN	NaN	NaN	NaN	NaN	NaN
3.103642	10.293267	156.345688	-22.31691	13.714785	151.022934	28.315741	41.995491	129.29361	NaN	NaN	NaN	NaN	NaN	NaN	NaN	NaN	NaN
2.966495	8.762956	155.881729	-21.992657	13.96624	150.880203	29.090448	42.209999	128.569717	NaN	NaN	NaN	NaN	NaN	NaN	NaN	NaN	NaN
2.608785	7.238956	155.50975	-21.676682	14.237712	150.739105	29.98707	42.432121	127.796677	NaN	NaN	NaN	NaN	NaN	NaN	NaN	NaN	NaN
2.036045	5.654033	155.26062	-21.414431	14.509706	150.618881	31.051111	42.66201	126.981377	NaN	NaN	NaN	NaN	NaN	NaN	NaN	NaN	NaN
1.226745	4.12426	155.102463	-21.227715	14.746359	150.490845	32.240795	42.927326	126.109291	NaN	NaN	NaN	NaN	NaN	NaN	NaN	NaN	NaN
0.224077	2.571007	154.984253	-21.095415	14.954822	150.329727	33.455612	43.204254	125.288261	NaN	NaN	NaN	NaN	NaN	NaN	NaN	NaN	NaN
-1.683188	0.397202	154.854065	-20.996294	15.219509	150.125183	35.187378	43.655079	124.095535	NaN	NaN	NaN	NaN	NaN	NaN	NaN	NaN	NaN
-3.000168	-0.962405	154.65834	-20.916704	15.373978	150.012451	36.280807	43.953823	123.366615	NaN	NaN	NaN	NaN	NaN	NaN	NaN	NaN	NaN
-4.686448	-2.224578	154.559555	-20.78194	15.524294	149.977142	37.270367	44.117935	122.641121	NaN	NaN	NaN	NaN	NaN	NaN	NaN	NaN	NaN
-6.246006	-3.417135	154.403503	-20.582016	15.660733	150.083832	38.181461	44.263695	121.955299	NaN	NaN	NaN	NaN	NaN	NaN	NaN	NaN	NaN
-8.101997	-4.500905	154.458618	-20.289259	15.770371	150.391174	39.064365	44.440453	121.269783	NaN	NaN	NaN	NaN	NaN	NaN	NaN	NaN	NaN
-10.013669	-5.40253	154.805344	-19.982618	15.86922	150.990982	39.996414	44.55352	120.680214	NaN	NaN	NaN	NaN	NaN	NaN	NaN	NaN	NaN
-12.109094	-6.177166	155.469055	-19.691151	15.941649	151.811157	40.917076	44.695976	120.212914	NaN	NaN	NaN	NaN	NaN	NaN	NaN	NaN	NaN
-15.347722	-6.965232	156.805374	-19.199389	16.039093	153.235809	42.163357	44.652508	119.710854	NaN	NaN	NaN	NaN	NaN	NaN	NaN	NaN	NaN
-17.592495	-7.265472	157.817337	-18.778923	16.083698	154.239914	42.771358	44.987656	119.485283	NaN	NaN	NaN	NaN	NaN	NaN	NaN	NaN	NaN
-19.786819	-7.446449	158.786774	-18.345064	16.090021	155.257355	43.147144	45.010815	119.265678	NaN	NaN	NaN	NaN	NaN	NaN	NaN	NaN	NaN
-22.046417	-7.463655	159.711639	-17.876249	16.081388	156.177261	43.367428	45.11956	119.084869	NaN	NaN	NaN	NaN	NaN	NaN	NaN	NaN	NaN
-24.285784	-7.351035	160.44165	-17.412006	16.057724	156.94281	43.535461	45.193417	118.934525	NaN	NaN	NaN	NaN	NaN	NaN	NaN	NaN	NaN
-26.515938	-7.132266	161.032516	-16.977297	16.002556	157.579498	43.715931	45.21323	118.824181	NaN	NaN	NaN	NaN	NaN	NaN	NaN	NaN	NaN
-28.701929	-6.716891	161.553558	-16.610464	15.937027	158.07634	43.961437	45.312584	118.715904	NaN	NaN	NaN	NaN	NaN	NaN	NaN	NaN	NaN
-31.869444	-5.886657	162.157455	-16.192221	15.727301	158.606308	44.391914	45.310455	118.571678	NaN	NaN	NaN	NaN	NaN	NaN	NaN	NaN	NaN
-33.970242	-5.149076	162.583893	-16.047956	15.497499	158.870865	44.74155	45.336987	118.555054	NaN	NaN	NaN	NaN	NaN	NaN	NaN	NaN	NaN
-35.897549	-4.357152	163.075668	-15.955873	15.173304	159.123154	45.042767	45.369236	118.523094	NaN	NaN	NaN	NaN	NaN	NaN	NaN	NaN	NaN
-37.752186	-3.437576	163.566879	-15.896342	14.757726	159.355118	45.205212	45.305439	118.533134	NaN	NaN	NaN	NaN	NaN	NaN	NaN	NaN	NaN
-39.506767	-2.424812	164.127975	-15.836522	14.264766	159.644684	45.227974	45.203205	118.54422	NaN	NaN	NaN	NaN	NaN	NaN	NaN	NaN	NaN
-41.051628	-1.355267	164.829025	-15.822556	13.716216	160.039703	45.125874	45.052956	118.578766	NaN	NaN	NaN	NaN	NaN	NaN	NaN	NaN	NaN
-42.552139	-0.087261	165.716141	-15.838267	13.151264	160.459	44.889286	44.903431	118.652199	NaN	NaN	NaN	NaN	NaN	NaN	NaN	NaN	NaN
NaN	NaN	NaN	-15.932544	12.337207	161.047165	44.440487	44.700211	118.788383	NaN	NaN	NaN	NaN	NaN	NaN	NaN	NaN	NaN
NaN	NaN	NaN	-16.06485	11.856893	161.352066	44.117908	44.546516	118.90271	NaN	NaN	NaN	NaN	NaN	NaN	NaN	NaN	NaN
-45.888832	4.390897	167.675247	-16.224188	11.382149	161.529373	43.802761	44.399044	119.036781	NaN	NaN	NaN	NaN	NaN	NaN	NaN	NaN	NaN
-46.541016	5.78556	167.923462	-16.380564	10.973489	161.66835	43.518696	44.27314	119.168922	NaN	NaN	NaN	NaN	NaN	NaN	NaN	NaN	NaN
-47.010838	7.359412	167.919785	-16.528343	10.609529	161.745514	43.239014	44.154163	119.30542	NaN	NaN	NaN	NaN	NaN	NaN	NaN	NaN	NaN
-47.33667	8.805706	167.877487	-16.677158	10.253018	161.738281	42.925705	44.052391	119.418739	NaN	NaN	NaN	NaN	NaN	NaN	NaN	NaN	NaN
-47.443172	10.458506	167.588074	-16.84869	9.902402	161.657898	42.584816	43.97028	119.534424	NaN	NaN	NaN	NaN	NaN	NaN	NaN	NaN	NaN
-47.282837	12.737599	166.91185	-17.122774	9.394382	161.40892	42.044029	43.90271	119.737137	NaN	NaN	NaN	NaN	NaN	NaN	NaN	NaN	NaN
-47.002605	14.383522	166.322845	-17.346449	9.056552	161.135178	41.64967	43.903801	119.914452	NaN	NaN	NaN	NaN	NaN	NaN	NaN	NaN	NaN
-46.47274	15.938881	165.686478	-17.588243	8.784739	160.844604	41.258423	43.904503	120.134415	NaN	NaN	NaN	NaN	NaN	NaN	NaN	NaN	NaN
-45.837975	17.511204	164.973526	-17.890221	8.506855	160.4673	40.842037	43.925579	120.382019	NaN	NaN	NaN	NaN	NaN	NaN	NaN	NaN	NaN
-44.961052	19.041748	164.313751	-18.24769	8.253018	160.089188	40.343143	43.99749	120.653305	NaN	NaN	NaN	NaN	NaN	NaN	NaN	NaN	NaN
-43.99773	20.497194	163.642395	-18.660107	7.995249	159.704163	39.785412	44.068443	120.928047	NaN	NaN	NaN	NaN	NaN	NaN	NaN	NaN	NaN
-42.82542	21.965425	163.107407	-19.114361	7.748373	159.310043	39.191521	44.10461	121.218895	NaN	NaN	NaN	NaN	NaN	NaN	NaN	NaN	NaN
-40.857616	24.028158	162.34285	-19.798923	7.478414	158.720123	38.286171	44.177841	121.692154	NaN	NaN	NaN	NaN	NaN	NaN	NaN	NaN	NaN
-39.38961	25.363754	161.857117	-20.219887	7.364779	158.285217	37.703545	44.277214	122.005592	NaN	NaN	NaN	NaN	NaN	NaN	NaN	NaN	NaN
-37.753025	26.63755	161.44545	-20.644604	7.275458	157.858826	37.120556	44.401844	122.320877	NaN	NaN	NaN	NaN	NaN	NaN	NaN	NaN	NaN
-36.062401	27.773403	161.011017	-21.060404	7.247294	157.457382	36.54982	44.543491	122.639381	NaN	NaN	NaN	NaN	NaN	NaN	NaN	NaN	NaN
-34.172039	28.883501	160.582153	-21.42536	7.343827	157.081787	35.984222	44.681538	122.96051	NaN	NaN	NaN	NaN	NaN	NaN	NaN	NaN	NaN
-32.184727	29.816923	160.227982	-21.839659	7.355983	156.800491	35.390621	44.746666	123.319099	NaN	NaN	NaN	NaN	NaN	NaN	NaN	NaN	NaN
-30.123463	30.597664	159.885712	-22.195189	7.478399	156.632645	34.659668	44.713024	123.769165	NaN	NaN	NaN	NaN	NaN	NaN	NaN	NaN	NaN
-26.897055	31.536123	159.61174	-22.694891	7.750904	156.6017	33.171417	44.473431	124.73098	NaN	NaN	NaN	NaN	NaN	NaN	NaN	NaN	NaN
-24.646725	32.029976	159.570923	-23.044937	7.939161	156.724777	31.974232	44.183247	125.559486	NaN	NaN	NaN	NaN	NaN	NaN	NaN	NaN	NaN
-22.422153	32.298817	159.665146	-23.41799	8.11686	156.909912	30.772617	43.851967	126.462257	NaN	NaN	NaN	NaN	NaN	NaN	NaN	NaN	NaN
-20.181833	32.428394	159.83847	-23.821676	8.352214	157.137924	29.615873	43.460716	127.361977	NaN	NaN	NaN	NaN	NaN	NaN	NaN	NaN	NaN
-17.925396	32.469719	159.953598	-24.239672	8.680962	157.288315	28.613997	42.995346	128.196533	NaN	NaN	NaN	NaN	NaN	NaN	NaN	NaN	NaN
-15.801588	32.439049	159.932785	-24.636499	9.122853	157.234497	27.775959	42.586182	128.819458	NaN	NaN	NaN	NaN	NaN	NaN	NaN	NaN	NaN
-13.622133	32.380478	159.747452	-24.95775	9.640165	156.867538	27.169228	42.104031	129.286652	NaN	NaN	NaN	NaN	NaN	NaN	NaN	NaN	NaN
-10.599805	32.119469	159.339432	-25.496044	10.434285	155.924103	26.582432	41.638409	129.53363	NaN	NaN	NaN	NaN	NaN	NaN	NaN	NaN	NaN
-8.77243	31.847301	158.967682	-25.870043	10.893245	155.095245	26.475958	41.482235	129.472061	NaN	NaN	NaN	NaN	NaN	NaN	NaN	NaN	NaN
-7.01333	31.466753	158.621719	-26.231775	11.2796	154.229584	26.593281	41.482815	129.271866	NaN	NaN	NaN	NaN	NaN	NaN	NaN	NaN	NaN
-5.417968	31.016211	158.191971	-26.53091	11.596533	153.359116	26.887814	41.601555	128.991837	NaN	NaN	NaN	NaN	NaN	NaN	NaN	NaN	NaN
-3.881444	30.456406	157.806854	-26.700342	11.863777	152.501862	27.274603	41.673748	128.707031	NaN	NaN	NaN	NaN	NaN	NaN	NaN	NaN	NaN
-2.544186	29.853052	157.455475	-26.810642	12.045483	151.755966	27.726904	41.713821	128.382401	NaN	NaN	NaN	NaN	NaN	NaN	NaN	NaN	NaN
-1.342606	29.144276	157.162796	-26.882738	12.23776	151.13208	28.137489	41.856243	128.042603	NaN	NaN	NaN	NaN	NaN	NaN	NaN	NaN	NaN
0.204275	28.017035	156.72699	-26.851875	12.581503	150.335098	28.687853	42.156654	127.587738	NaN	NaN	NaN	NaN	NaN	NaN	NaN	NaN	NaN
0.993401	27.257051	156.408813	-26.784729	12.888508	149.869476	29.023388	42.321674	127.238274	NaN	NaN	NaN	NaN	NaN	NaN	NaN	NaN	NaN
1.653604	26.440775	156.010712	-26.710526	13.264195	149.444977	29.351837	42.221718	126.871643	NaN	NaN	NaN	NaN	NaN	NaN	NaN	NaN	NaN
2.083918	25.560389	155.642548	-26.628653	13.624281	149.008636	29.623756	42.501282	126.489746	NaN	NaN	NaN	NaN	NaN	NaN	NaN	NaN	NaN
2.395661	24.673653	155.228378	-26.577013	13.958547	148.586517	29.83683	42.563171	126.197365	NaN	NaN	NaN	NaN	NaN	NaN	NaN	NaN	NaN
2.411002	23.713629	154.887939	-26.575947	14.266412	148.173416	29.916185	42.599983	126.0075	NaN	NaN	NaN	NaN	NaN	NaN	NaN	NaN	NaN
2.272353	22.701559	154.549332	-26.634077	14.509329	147.77005	29.933086	42.654095	125.912331	NaN	NaN	NaN	NaN	NaN	NaN	NaN	NaN	NaN
1.645838	21.099243	153.920486	-26.795504	14.811869	147.147583	29.940325	42.794178	125.921844	NaN	NaN	NaN	NaN	NaN	NaN	NaN	NaN	NaN
0.990131	20.018492	153.480453	-26.930651	14.973339	146.722824	29.970455	42.935555	125.944099	NaN	NaN	NaN	NaN	NaN	NaN	NaN	NaN	NaN
0.195957	18.85807	152.917236	-27.082973	15.141165	146.317184	30.01932	43.028942	125.947037	NaN	NaN	NaN	NaN	NaN	NaN	NaN	NaN	NaN
-0.841007	17.682808	152.318832	-27.233059	15.341443	145.978241	30.105532	43.07922	125.915436	NaN	NaN	NaN	NaN	NaN	NaN	NaN	NaN	NaN
-2.009711	16.518557	151.739319	-27.360477	15.580665	145.748611	30.238306	43.052452	125.80072	NaN	NaN	NaN	NaN	NaN	NaN	NaN	NaN	NaN
-3.404244	15.294099	151.17276	-27.460012	15.837249	145.680649	30.456007	42.95533	125.580307	NaN	NaN	NaN	NaN	NaN	NaN	NaN	NaN	NaN
-4.945775	14.076612	150.672058	-27.513834	16.101887	145.797623	30.740791	42.827415	125.2967	NaN	NaN	NaN	NaN	NaN	NaN	NaN	NaN	NaN
-7.613264	12.148687	150.001831	-27.49493	16.458626	146.146561	31.265949	42.728382	124.872627	NaN	NaN	NaN	NaN	NaN	NaN	NaN	NaN	NaN
-9.615118	10.84898	149.663681	-27.423498	16.624693	146.437317	31.657669	42.708874	124.651695	NaN	NaN	NaN	NaN	NaN	NaN	NaN	NaN	NaN
-11.778806	9.524973	149.364182	-27.341976	16.749809	146.784088	32.091728	42.713127	124.481514	NaN	NaN	NaN	NaN	NaN	NaN	NaN	NaN	NaN
-14.169865	8.152123	149.1996	-27.303305	16.82015	147.312195	32.578056	42.708889	124.320625	NaN	NaN	NaN	NaN	NaN	NaN	NaN	NaN	NaN
-16.76038	6.83958	149.304276	-27.307165	16.833471	148.16095	33.139236	42.724422	124.138733	NaN	NaN	NaN	NaN	NaN	NaN	NaN	NaN	NaN
-19.499199	5.53011	149.889343	-27.284592	16.817146	149.418732	33.784405	42.761169	123.896576	NaN	NaN	NaN	NaN	NaN	NaN	NaN	NaN	NaN
-22.451731	4.216597	151.143524	-27.214199	16.741171	151.186539	34.595818	42.805099	123.535904	NaN	NaN	NaN	NaN	NaN	NaN	NaN	NaN	NaN
-27.057547	2.360574	154.239914	-27.051617	16.365164	154.360947	35.909458	42.938469	122.852684	NaN	NaN	NaN	NaN	NaN	NaN	NaN	NaN	NaN
-30.195559	1.202925	156.885712	-26.923899	15.979677	156.480408	36.623772	42.969616	122.437683	NaN	NaN	NaN	NaN	NaN	NaN	NaN	NaN	NaN
-33.263634	0.149566	159.516678	-26.755613	15.518263	158.421051	37.088856	42.931133	122.077522	NaN	NaN	NaN	NaN	NaN	NaN	NaN	NaN	NaN
-36.286549	-0.820022	162.117935	-26.50724	14.983326	160.165863	37.309948	42.823177	121.774414	NaN	NaN	NaN	NaN	NaN	NaN	NaN	NaN	NaN
-39.164337	-1.674838	164.62236	-26.267853	14.453784	161.734436	37.205158	42.579624	121.570244	NaN	NaN	NaN	NaN	NaN	NaN	NaN	NaN	NaN
-41.959892	-2.384887	167.073746	-26.164909	13.959597	163.108566	36.880787	42.43935	121.497955	NaN	NaN	NaN	NaN	NaN	NaN	NaN	NaN	NaN
-44.705536	-2.990389	169.09166	-26.22294	13.524456	164.216751	36.480152	42.411098	121.505066	NaN	NaN	NaN	NaN	NaN	NaN	NaN	NaN	NaN
-48.674965	-3.718472	171.48053	-26.491058	12.97987	165.292694	36.008842	42.412151	121.504463	NaN	NaN	NaN	NaN	NaN	NaN	NaN	NaN	NaN
-51.224613	-4.044962	172.567581	-26.926399	12.768316	165.61821	35.773197	42.398556	121.442673	NaN	NaN	NaN	NaN	NaN	NaN	NaN	NaN	NaN
-53.633976	-4.307365	173.270889	-27.20561	12.474799	165.659195	35.534061	42.365871	121.350647	NaN	NaN	NaN	NaN	NaN	NaN	NaN	NaN	NaN
-56.041622	-4.32148	173.677078	-27.523781	12.206984	165.556061	35.261738	42.302509	121.240974	NaN	NaN	NaN	NaN	NaN	NaN	NaN	NaN	NaN
-58.247803	-4.291296	173.835739	-27.849316	11.934614	165.374557	34.901485	42.21434	121.14917	NaN	NaN	NaN	NaN	NaN	NaN	NaN	NaN	NaN
NaN	NaN	NaN	-28.192211	11.654639	165.163925	34.44677	42.115112	121.098602	NaN	NaN	NaN	NaN	NaN	NaN	NaN	NaN	NaN
-55.546844	-14.633656	169.88118	-28.574871	11.41963	165.005722	33.999367	42.042095	121.071747	NaN	NaN	NaN	NaN	NaN	NaN	NaN	NaN	NaN
-57.548141	-14.951354	169.477737	-28.96595	11.072467	164.757568	33.413296	42.020218	121.081818	NaN	NaN	NaN	NaN	NaN	NaN	NaN	NaN	NaN
NaN	NaN	NaN	-29.259609	10.973428	164.659576	33.051243	42.016796	121.073509	NaN	NaN	NaN	NaN	NaN	NaN	NaN	NaN	NaN
NaN	NaN	NaN	-29.483295	10.885726	164.60199	32.675434	42.006802	121.043861	NaN	NaN	NaN	NaN	NaN	NaN	NaN	NaN	NaN
NaN	NaN	NaN	-29.678335	10.798569	164.575562	32.285698	42.00106	121.02636	NaN	NaN	NaN	NaN	NaN	NaN	NaN	NaN	NaN
NaN	NaN	NaN	-29.880241	10.692486	164.581223	31.900818	41.979439	121.040215	NaN	NaN	NaN	NaN	NaN	NaN	NaN	NaN	NaN
NaN	NaN	NaN	-30.105328	10.561941	164.578598	31.534719	41.919991	121.090569	NaN	NaN	NaN	NaN	NaN	NaN	NaN	NaN	NaN
NaN	NaN	NaN	-30.371359	10.405288	164.539795	31.215382	41.854912	121.194756	NaN	NaN	NaN	NaN	NaN	NaN	NaN	NaN	NaN
NaN	NaN	NaN	-30.71579	10.229076	164.567017	30.769667	41.795494	121.427475	NaN	NaN	NaN	NaN	NaN	NaN	NaN	NaN	NaN
NaN	NaN	NaN	-30.880219	10.063071	164.569214	30.475929	41.82766	121.627571	NaN	NaN	NaN	NaN	NaN	NaN	NaN	NaN	NaN
NaN	NaN	NaN	-31.030516	9.918717	164.61113	30.195681	41.892998	121.853302	NaN	NaN	NaN	NaN	NaN	NaN	NaN	NaN	NaN
NaN	NaN	NaN	-31.169102	9.774162	164.623779	29.885996	41.977112	122.112823	NaN	NaN	NaN	NaN	NaN	NaN	NaN	NaN	NaN
NaN	NaN	NaN	-31.301971	9.614688	164.567368	29.537683	42.08852	122.420143	NaN	NaN	NaN	NaN	NaN	NaN	NaN	NaN	NaN
NaN	NaN	NaN	-31.41802	9.444452	164.45845	29.130682	42.260651	122.756195	NaN	NaN	NaN	NaN	NaN	NaN	NaN	NaN	NaN
NaN	NaN	NaN	-31.531181	9.281575	164.27948	28.722105	42.462009	123.101486	NaN	NaN	NaN	NaN	NaN	NaN	NaN	NaN	NaN
-66.160599	17.388844	169.614578	-31.683678	9.04503	163.867981	28.170708	42.766575	123.594841	NaN	NaN	NaN	NaN	NaN	NaN	NaN	NaN	NaN
-64.856377	19.057859	168.862274	-31.766376	8.909312	163.556046	27.897173	42.937382	123.879326	NaN	NaN	NaN	NaN	NaN	NaN	NaN	NaN	NaN
-63.36097	20.703943	168.200333	-31.833923	8.846333	163.251648	27.723927	43.061573	124.113426	NaN	NaN	NaN	NaN	NaN	NaN	NaN	NaN	NaN
-61.700638	22.377422	167.477539	-31.83569	8.842505	162.946671	27.563372	43.136959	124.353043	NaN	NaN	NaN	NaN	NaN	NaN	NaN	NaN	NaN
-59.858631	23.964262	166.8853	-31.767082	8.873155	162.73233	27.336021	43.19212	124.629295	NaN	NaN	NaN	NaN	NaN	NaN	NaN	NaN	NaN
-57.847595	25.540251	166.290253	-31.629065	8.984791	162.597061	26.910686	43.232182	125.011635	NaN	NaN	NaN	NaN	NaN	NaN	NaN	NaN	NaN
-55.691593	27.086067	165.763718	-31.387774	9.112557	162.536911	26.198936	43.245453	125.602699	NaN	NaN	NaN	NaN	NaN	NaN	NaN	NaN	NaN
-52.209354	29.317402	165.11499	-30.983532	9.355641	162.60585	24.488441	43.205902	127.0522	NaN	NaN	NaN	NaN	NaN	NaN	NaN	NaN	NaN
-49.793949	30.725163	164.634842	-30.777878	9.566021	162.629837	23.01475	43.191074	128.46933	NaN	NaN	NaN	NaN	NaN	NaN	NaN	NaN	NaN
-47.359177	32.085926	164.225296	-30.653238	9.870923	162.599045	21.533802	43.137745	130.105316	NaN	NaN	NaN	NaN	NaN	NaN	NaN	NaN	NaN
-44.937195	33.314262	163.957169	-30.617439	10.236125	162.605652	20.335003	42.966835	131.602646	NaN	NaN	NaN	NaN	NaN	NaN	NaN	NaN	NaN
-42.563152	34.398674	163.945297	-30.61577	10.667643	162.571976	19.668747	42.653942	132.783524	NaN	NaN	NaN	NaN	NaN	NaN	NaN	NaN	NaN
-40.247147	35.367878	163.808823	-30.616781	11.194762	162.324966	19.233608	42.390121	133.653442	NaN	NaN	NaN	NaN	NaN	NaN	NaN	NaN	NaN
-37.966358	36.268635	163.535385	-30.582502	11.73439	162.027237	NaN	NaN	NaN	NaN	NaN	NaN	NaN	NaN	NaN	NaN	NaN	NaN
-34.694981	37.326672	163.417725	-30.410746	12.427642	161.471451	NaN	NaN	NaN	NaN	NaN	NaN	NaN	NaN	NaN	NaN	NaN	NaN
-32.643639	37.839191	163.431366	-30.243162	12.769246	161.174789	NaN	NaN	NaN	NaN	NaN	NaN	NaN	NaN	NaN	NaN	NaN	NaN
-30.654045	38.19434	163.553162	-29.997519	13.000216	161.000137	NaN	NaN	NaN	NaN	NaN	NaN	NaN	NaN	NaN	NaN	NaN	NaN
-28.708046	38.426445	163.792068	-29.681543	13.105205	160.860336	20.490885	42.898296	134.689514	NaN	NaN	NaN	NaN	NaN	NaN	NaN	NaN	NaN
-26.918056	38.508762	164.133286	-29.354099	13.140495	160.773727	20.773506	43.10323	134.863861	NaN	NaN	NaN	NaN	NaN	NaN	NaN	NaN	NaN
-25.18531	38.466465	164.407394	-29.029596	13.147655	160.644257	20.982122	43.285442	134.99884	NaN	NaN	NaN	NaN	NaN	NaN	NaN	NaN	NaN
-23.499163	38.267548	164.571518	-28.744183	13.161055	160.450119	21.305132	43.406521	135.032516	NaN	NaN	NaN	NaN	NaN	NaN	NaN	NaN	NaN
-21.28487	37.788013	164.63588	-28.414812	13.225992	160.084671	21.790791	43.478012	134.838669	NaN	NaN	NaN	NaN	NaN	NaN	NaN	NaN	NaN
-19.908886	37.324471	164.490753	-28.242905	13.336648	159.751297	22.212362	43.49184	134.563309	NaN	NaN	NaN	NaN	NaN	NaN	NaN	NaN	NaN
-18.594976	36.70195	164.204422	-28.083923	13.491231	159.395569	22.625065	43.499138	134.249313	NaN	NaN	NaN	NaN	NaN	NaN	NaN	NaN	NaN
-17.447069	36.02066	163.880478	-27.939537	13.68923	159.029861	23.13571	43.459011	133.897293	NaN	NaN	NaN	NaN	NaN	NaN	NaN	NaN	NaN
-16.381464	35.178272	163.425583	-27.806143	13.891576	158.627274	23.719788	43.489052	133.509491	NaN	NaN	NaN	NaN	NaN	NaN	NaN	NaN	NaN
-15.407993	34.182159	162.919449	-27.648527	14.064116	158.187759	24.315643	43.610146	133.083176	NaN	NaN	NaN	NaN	NaN	NaN	NaN	NaN	NaN
-14.527431	33.107258	162.265381	-27.520815	14.242501	157.747238	25.045538	43.803452	132.556305	NaN	NaN	NaN	NaN	NaN	NaN	NaN	NaN	NaN
-13.409409	31.246456	161.078125	-27.319426	14.50657	157.022781	26.082611	44.157433	131.642303	NaN	NaN	NaN	NaN	NaN	NaN	NaN	NaN	NaN
-12.735291	29.866114	160.140411	-27.132034	14.743903	156.510681	26.713795	44.295033	131.039383	NaN	NaN	NaN	NaN	NaN	NaN	NaN	NaN	NaN
-12.199874	28.433407	159.163605	-26.935833	15.076752	155.972488	27.466545	44.226696	130.355759	NaN	NaN	NaN	NaN	NaN	NaN	NaN	NaN	NaN
-11.79432	26.86528	158.273407	-26.739561	15.434192	155.508148	28.21826	44.07357	129.597702	NaN	NaN	NaN	NaN	NaN	NaN	NaN	NaN	NaN
-11.479832	25.251028	157.481461	-26.569399	15.859592	155.189514	28.973532	43.775997	128.9133	NaN	NaN	NaN	NaN	NaN	NaN	NaN	NaN	NaN
-11.342426	23.522326	156.891769	-26.412239	16.333645	155.019913	29.729445	43.560986	128.291107	NaN	NaN	NaN	NaN	NaN	NaN	NaN	NaN	NaN
-11.298328	21.746572	156.480942	-26.291107	16.783207	155.00499	30.420504	43.402695	127.754402	NaN	NaN	NaN	NaN	NaN	NaN	NaN	NaN	NaN
-11.512544	18.935873	156.219162	-26.206493	17.3897	155.226578	31.360123	43.283794	127.023682	NaN	NaN	NaN	NaN	NaN	NaN	NaN	NaN	NaN
-11.82475	17.04215	156.289749	-26.169855	17.698744	155.45845	32.027527	43.187233	126.49324	NaN	NaN	NaN	NaN	NaN	NaN	NaN	NaN	NaN
-12.260476	15.102211	156.437836	-26.164246	17.929485	155.725281	32.737896	43.069839	125.9617	NaN	NaN	NaN	NaN	NaN	NaN	NaN	NaN	NaN
-12.777408	13.219765	156.752106	-26.154238	18.091599	156.040176	33.466095	42.903126	125.456848	NaN	NaN	NaN	NaN	NaN	NaN	NaN	NaN	NaN
-13.424592	11.360614	157.176239	-26.158512	18.214283	156.420822	34.167786	42.692093	125.002457	NaN	NaN	NaN	NaN	NaN	NaN	NaN	NaN	NaN
-14.09048	9.61762	157.682831	-26.139355	18.251518	156.794601	34.78957	42.472004	124.597992	NaN	NaN	NaN	NaN	NaN	NaN	NaN	NaN	NaN
-14.874765	7.890197	158.217316	-26.08301	18.241182	157.168655	35.246181	42.282394	124.295822	NaN	NaN	NaN	NaN	NaN	NaN	NaN	NaN	NaN
-16.033051	5.523561	159.099564	-26.00506	18.086208	157.842712	35.631786	42.010136	123.952957	NaN	NaN	NaN	NaN	NaN	NaN	NaN	NaN	NaN
-16.934261	4.016602	159.632202	-25.981062	17.86702	158.23877	35.735683	41.847954	123.790314	NaN	NaN	NaN	NaN	NaN	NaN	NaN	NaN	NaN
-17.784164	2.636299	159.943451	-25.964779	17.603134	158.569412	35.744183	41.701302	123.65242	NaN	NaN	NaN	NaN	NaN	NaN	NaN	NaN	NaN
-18.687973	1.357413	160.217346	-25.995142	17.369095	158.877869	35.694771	41.56332	123.554741	NaN	NaN	NaN	NaN	NaN	NaN	NaN	NaN	NaN
-19.638313	0.182593	160.361328	-26.039663	17.151495	159.074493	35.602474	41.387924	123.47406	NaN	NaN	NaN	NaN	NaN	NaN	NaN	NaN	NaN
-20.572433	-0.881826	160.274612	-26.090038	16.95825	159.181793	35.517292	41.259983	123.443924	NaN	NaN	NaN	NaN	NaN	NaN	NaN	NaN	NaN
-21.491873	-1.807139	160.197708	-26.125914	16.779997	159.24971	35.422554	41.150444	123.421921	NaN	NaN	NaN	NaN	NaN	NaN	NaN	NaN	NaN
-22.892454	-3.034498	160.070282	-26.210493	16.582151	159.319672	35.348175	40.981869	123.428986	NaN	NaN	NaN	NaN	NaN	NaN	NaN	NaN	NaN
-23.846708	-3.736758	160.067886	-26.276964	16.445196	159.363861	35.425682	40.880619	123.402008	51.517689	8.663204	144.831619	43.4716855	24.7719115	134.1168135	-96.0256135	8.1184805	184.6109085
-24.747784	-4.300599	160.11171	-26.341656	16.299959	159.430008	35.599617	40.772133	123.330757	50.532806	7.827157	144.88205	43.0662115	24.299645	134.1064035	-95.7495235	8.300273	184.7536125
-25.643488	-4.692091	160.28952	-26.45499	16.197237	159.503876	35.818054	40.676643	123.211143	49.897217	7.280584	144.965714	42.8576355	23.9786135	134.0884285	-95.7676155	8.4158605	184.9193235
-26.558266	-4.989704	160.491104	-26.598858	16.148523	159.588272	36.006325	40.573364	123.050858	49.210121	6.832263	145.087021	42.608223	23.7028135	134.0689395	-95.805939	8.5942325	185.1076045
-27.398911	-5.190764	160.678665	-26.733473	16.115826	159.664459	36.095547	40.447689	122.87574	48.733238	6.518987	145.116226	42.4143925	23.483338	133.995983	-95.8813385	8.748314	185.332935
-28.1593	-5.274332	160.879211	-26.821024	16.098995	159.745789	36.089661	40.277405	122.689987	NaN	NaN	NaN	NaN	NaN	NaN	NaN	NaN	NaN
-29.259895	-5.182897	161.093857	-26.903101	16.075064	159.906021	35.918812	39.965321	122.487953	NaN	NaN	NaN	NaN	NaN	NaN	NaN	NaN	NaN
-29.85248	-5.01087	161.196381	-26.932123	16.02343	160.022598	35.768379	39.80365	122.423042	NaN	NaN	NaN	NaN	NaN	NaN	NaN	NaN	NaN
-30.36837	-4.735753	161.29213	-26.956984	15.944186	160.116394	35.588146	39.648567	122.438988	NaN	NaN	NaN	NaN	NaN	NaN	NaN	NaN	NaN
-30.810059	-4.380981	161.313004	-27.007246	15.841955	160.170395	35.398613	39.508163	122.531654	NaN	NaN	NaN	NaN	NaN	NaN	NaN	NaN	NaN
-31.203842	-3.940441	161.253494	-27.072086	15.725798	160.177841	35.222263	39.380302	122.643364	NaN	NaN	NaN	NaN	NaN	NaN	NaN	NaN	NaN
-31.562841	-3.461426	161.043625	-27.163155	15.56644	160.073883	35.094936	39.256638	122.751007	NaN	NaN	NaN	NaN	NaN	NaN	NaN	NaN	NaN
-31.824074	-2.926584	160.638992	-27.273438	15.367207	159.823822	35.042648	39.161423	122.839149	56.248497	11.046022	142.108154	45.6455725	25.1037225	132.4736515	-100.1924485	5.6306915	187.1739925
-32.130112	-2.001998	159.613312	-27.572065	15.0653	159.185928	35.037998	39.104843	122.96386	NaN	NaN	NaN	NaN	NaN	NaN	NaN	NaN	NaN
-32.298126	-1.381539	158.698227	-27.819902	14.828289	158.546722	35.071953	39.106922	123.062874	NaN	NaN	NaN	NaN	NaN	NaN	NaN	NaN	NaN
-32.385838	-0.714777	157.666672	-28.093809	14.578107	157.85408	35.186638	39.256294	123.133507	NaN	NaN	NaN	NaN	NaN	NaN	NaN	NaN	NaN
-32.428829	-0.047072	156.6194	-28.329124	14.289885	157.098557	35.294323	39.304287	123.187912	NaN	NaN	NaN	NaN	NaN	NaN	NaN	NaN	NaN
-32.373497	0.616355	155.591599	-28.546949	14.009659	156.389572	35.406857	39.360344	123.253204	NaN	NaN	NaN	NaN	NaN	NaN	NaN	NaN	NaN
-32.271576	1.27191	154.753372	-28.672548	13.710126	155.812256	35.400562	39.429153	123.371521	NaN	NaN	NaN	NaN	NaN	NaN	NaN	NaN	NaN
-32.052567	1.902769	154.201706	-28.689447	13.457335	155.456802	35.135517	39.494514	123.595215	NaN	NaN	NaN	NaN	NaN	NaN	NaN	NaN	NaN
-31.608253	2.797052	153.893356	-28.56591	13.19233	155.428482	34.106113	39.541912	124.212799	NaN	NaN	NaN	NaN	NaN	NaN	NaN	NaN	NaN
-31.219784	3.305074	153.960495	-28.40966	13.027493	155.654755	33.123589	39.590775	124.767815	NaN	NaN	NaN	NaN	NaN	NaN	NaN	NaN	NaN
-30.805174	3.737219	154.152695	-28.247665	12.871758	155.97818	32.076626	39.531216	125.40593	NaN	NaN	NaN	NaN	NaN	NaN	NaN	NaN	NaN
-30.431452	4.09003	154.438858	-28.135023	12.731759	156.303223	31.188457	39.596603	126.043495	NaN	NaN	NaN	NaN	NaN	NaN	NaN	NaN	NaN
-30.04887	4.338427	154.745178	-28.090015	12.607381	156.606049	30.520031	39.694405	126.540909	NaN	NaN	NaN	NaN	NaN	NaN	NaN	NaN	NaN
-29.666313	4.492885	155.025436	-28.037733	12.489557	156.827377	30.07999	39.76226	126.878693	NaN	NaN	NaN	NaN	NaN	NaN	NaN	NaN	NaN
-29.300282	4.559373	155.222412	-27.990078	12.391307	156.971283	29.865572	39.810886	127.062286	NaN	NaN	NaN	NaN	NaN	NaN	NaN	NaN	NaN
-28.796192	4.516309	155.410202	-27.912363	12.318596	157.05896	29.839462	39.847843	127.127266	NaN	NaN	NaN	NaN	NaN	NaN	NaN	NaN	NaN
-28.470484	4.372463	155.451584	-27.821743	12.30269	157.03717	29.939672	39.859016	127.143265	NaN	NaN	NaN	NaN	NaN	NaN	NaN	NaN	NaN
-28.159302	4.146953	155.440994	-27.744118	12.306971	156.969879	30.055422	39.877823	127.087616	NaN	NaN	NaN	NaN	NaN	NaN	NaN	NaN	NaN
-27.886803	3.856983	155.336166	-27.635565	12.301711	156.793182	30.199686	39.932087	126.961578	NaN	NaN	NaN	NaN	NaN	NaN	NaN	NaN	NaN
-27.665192	3.512506	155.128128	-27.572731	12.307925	156.540543	30.318117	39.820004	126.85833	NaN	NaN	NaN	NaN	NaN	NaN	NaN	NaN	NaN
-27.518049	3.146244	154.840866	-27.559149	12.307504	156.243286	30.498123	39.716972	126.71579	NaN	NaN	NaN	NaN	NaN	NaN	NaN	NaN	NaN
-27.430952	2.757317	154.481628	-27.564266	12.292697	155.862854	30.717861	39.584015	126.597343	NaN	NaN	NaN	NaN	NaN	NaN	NaN	NaN	NaN
-27.46299	2.203499	153.859787	-27.577507	12.295288	155.283569	31.284296	39.752415	126.34668	NaN	NaN	NaN	NaN	NaN	NaN	NaN	NaN	NaN
-27.548344	1.823381	153.382294	-27.553198	12.301204	154.867386	31.784674	39.990734	126.149414	NaN	NaN	NaN	NaN	NaN	NaN	NaN	NaN	NaN
-27.692238	1.382769	152.922241	-27.511898	12.318185	154.458786	32.312195	40.22094	125.938545	NaN	NaN	NaN	NaN	NaN	NaN	NaN	NaN	NaN
-27.933634	0.912527	152.518753	-27.455708	12.331889	154.096924	32.819046	40.400391	125.698784	NaN	NaN	NaN	NaN	NaN	NaN	NaN	NaN	NaN
-28.248835	0.405633	152.161942	-27.371618	12.322142	153.750214	33.333744	40.542187	125.416199	NaN	NaN	NaN	NaN	NaN	NaN	NaN	NaN	NaN
-28.657726	-0.15449	151.840561	-27.306063	12.293329	153.406311	33.953278	40.649158	125.056351	NaN	NaN	NaN	NaN	NaN	NaN	NaN	NaN	NaN
-29.124229	-0.708814	151.537003	-27.240721	12.214816	153.019577	34.625263	40.742397	124.617935	NaN	NaN	NaN	NaN	NaN	NaN	NaN	NaN	NaN
-29.788792	-1.549814	151.055832	-27.114683	12.096074	152.385803	35.774395	40.838642	123.862862	NaN	NaN	NaN	NaN	NaN	NaN	NaN	NaN	NaN
-30.313375	-2.08864	150.771988	-26.985344	12.032988	151.943924	36.548397	40.817406	123.347366	NaN	NaN	NaN	NaN	NaN	NaN	NaN	NaN	NaN
-30.918306	-2.5924	150.504654	-26.837206	12.017156	151.53775	37.289127	40.797703	122.878555	NaN	NaN	NaN	NaN	NaN	NaN	NaN	NaN	NaN
-31.637499	-3.041129	150.272018	-26.673561	12.061239	151.168961	38.026871	40.776901	122.449135	NaN	NaN	NaN	NaN	NaN	NaN	NaN	NaN	NaN
-32.306053	-3.425165	150.102661	-26.486555	12.156823	150.846527	38.79768	40.783848	122.064575	NaN	NaN	NaN	NaN	NaN	NaN	NaN	NaN	NaN
-32.959484	-3.724668	149.984299	-26.287975	12.31086	150.579559	39.634342	40.887142	121.693336	NaN	NaN	NaN	NaN	NaN	NaN	NaN	NaN	NaN
-33.715866	-3.95418	149.983871	-26.06534	12.50543	150.372375	40.449837	40.941898	121.430519	NaN	NaN	NaN	NaN	NaN	NaN	NaN	NaN	NaN
-35.000988	-4.111084	150.353195	-25.769148	12.841229	150.392929	41.445152	40.973164	121.038857	NaN	NaN	NaN	NaN	NaN	NaN	NaN	NaN	NaN
-35.795204	-4.082846	150.841568	-25.547672	13.038429	150.643982	41.883461	40.998596	120.79245	NaN	NaN	NaN	NaN	NaN	NaN	NaN	NaN	NaN
-36.612938	-3.996905	151.525406	-25.31386	13.176377	151.06282	42.153324	40.990067	120.555649	NaN	NaN	NaN	NaN	NaN	NaN	NaN	NaN	NaN
-37.459572	-3.773779	152.280991	-25.022373	13.265784	151.609558	42.288765	40.996342	120.369354	NaN	NaN	NaN	NaN	NaN	NaN	NaN	NaN	NaN
-38.225212	-3.502639	153.121231	-24.691248	13.266828	152.233856	42.34898	41.035885	120.239449	NaN	NaN	NaN	NaN	NaN	NaN	NaN	NaN	NaN
-38.999672	-3.11017	153.936356	-24.374477	13.204837	152.891556	42.417068	41.163265	120.171013	NaN	NaN	NaN	NaN	NaN	NaN	NaN	NaN	NaN
-39.765453	-2.646803	154.70192	-24.064713	13.065264	153.542435	42.468533	41.302921	120.149055	NaN	NaN	NaN	NaN	NaN	NaN	NaN	NaN	NaN
-40.712986	-1.820994	155.771103	-23.560333	12.776564	154.472519	42.494392	41.589424	120.176407	NaN	NaN	NaN	NaN	NaN	NaN	NaN	NaN	NaN
-41.329853	-1.128899	156.519501	-23.259214	12.579785	155.125168	42.3941	41.722641	120.237396	NaN	NaN	NaN	NaN	NaN	NaN	NaN	NaN	NaN
-41.816467	-0.40744	157.2258	-22.982708	12.36742	155.816437	42.199921	41.918678	120.379845	NaN	NaN	NaN	NaN	NaN	NaN	NaN	NaN	NaN
-42.262466	0.445266	157.970749	-22.700682	12.117021	156.486603	41.933315	42.088188	120.549568	NaN	NaN	NaN	NaN	NaN	NaN	NaN	NaN	NaN
-42.640499	1.311846	158.634705	-22.395323	11.781309	157.08168	41.660007	42.356373	120.695045	NaN	NaN	NaN	NaN	NaN	NaN	NaN	NaN	NaN
-42.862156	2.211191	159.047531	-22.107252	11.43563	157.594879	41.337757	42.604347	120.806274	NaN	NaN	NaN	NaN	NaN	NaN	NaN	NaN	NaN
-43.083447	3.233451	159.466309	-21.850481	11.066279	157.999893	40.934223	42.843941	120.87088	NaN	NaN	NaN	NaN	NaN	NaN	NaN	NaN	NaN
-43.227989	4.780378	159.843475	-21.557072	10.573422	158.433823	40.097443	43.066792	120.924271	NaN	NaN	NaN	NaN	NaN	NaN	NaN	NaN	NaN
-43.205616	5.93686	160.02597	-21.422161	10.308491	158.633347	39.469852	43.137554	120.983269	NaN	NaN	NaN	NaN	NaN	NaN	NaN	NaN	NaN
-43.117695	7.071466	160.185425	-21.362345	10.113737	158.78569	38.922195	43.183876	121.079018	NaN	NaN	NaN	NaN	NaN	NaN	NaN	NaN	NaN
-42.859867	8.208893	160.257782	-21.352726	9.974713	158.875839	38.524376	43.244316	121.180367	NaN	NaN	NaN	NaN	NaN	NaN	NaN	NaN	NaN
-42.610703	9.41257	160.306931	-21.354479	9.833237	158.925659	38.213627	43.324409	121.306435	NaN	NaN	NaN	NaN	NaN	NaN	NaN	NaN	NaN
-42.203419	10.555436	160.330765	-21.362549	9.700359	158.963852	37.926369	43.391289	121.481598	NaN	NaN	NaN	NaN	NaN	NaN	NaN	NaN	NaN
-41.622192	11.680043	160.267807	-21.344421	9.586794	159.030457	37.581596	43.417274	121.724174	NaN	NaN	NaN	NaN	NaN	NaN	NaN	NaN	NaN
-40.645279	13.310873	160.233078	-21.281643	9.440274	159.157516	36.962013	43.301754	122.218445	NaN	NaN	NaN	NaN	NaN	NaN	NaN	NaN	NaN
-39.833103	14.378127	160.257385	-21.216978	9.35811	159.275528	36.520893	43.137276	122.592163	NaN	NaN	NaN	NaN	NaN	NaN	NaN	NaN	NaN
-38.873028	15.412894	160.270554	-21.118576	9.249883	159.371323	36.079578	42.993965	122.965729	NaN	NaN	NaN	NaN	NaN	NaN	NaN	NaN	NaN
-37.912376	16.32972	160.331268	-21.030859	9.154007	159.437164	35.632694	42.87693	123.304245	NaN	NaN	NaN	NaN	NaN	NaN	NaN	NaN	NaN
-36.827751	17.2194	160.389465	-20.948843	9.041846	159.458694	35.186024	42.781643	123.597931	NaN	NaN	NaN	NaN	NaN	NaN	NaN	NaN	NaN
-35.655445	18.067986	160.387497	-20.871105	8.914816	159.423218	34.750805	42.694992	123.848877	NaN	NaN	NaN	NaN	NaN	NaN	NaN	NaN	NaN
-34.456917	18.778608	160.361557	-20.809649	8.773968	159.332687	34.320198	42.591019	124.077377	NaN	NaN	NaN	NaN	NaN	NaN	NaN	NaN	NaN
-32.519974	19.711554	160.359329	-20.763197	8.525528	159.170288	33.617065	42.390263	124.532211	NaN	NaN	NaN	NaN	NaN	NaN	NaN	NaN	NaN
-31.161955	20.197481	160.275024	-20.767742	8.342763	159.078583	33.056274	42.236	124.955475	NaN	NaN	NaN	NaN	NaN	NaN	NaN	NaN	NaN
-29.723471	20.607901	160.335129	-20.81535	8.171442	159.022858	32.431644	42.062603	125.50248	NaN	NaN	NaN	NaN	NaN	NaN	NaN	NaN	NaN
-28.339104	20.815042	160.409805	-20.882334	8.016981	159.016983	31.814825	41.896259	126.114761	NaN	NaN	NaN	NaN	NaN	NaN	NaN	NaN	NaN
-26.869879	20.953196	160.415207	-20.956226	7.880834	159.027817	31.202518	41.728291	126.78405	NaN	NaN	NaN	NaN	NaN	NaN	NaN	NaN	NaN
-25.331953	20.959238	160.522568	-21.05801	7.793527	159.076111	30.594507	41.548153	127.485588	NaN	NaN	NaN	NaN	NaN	NaN	NaN	NaN	NaN
-23.902906	20.7948	160.658737	-21.164465	7.722011	159.166031	30.013466	41.334106	128.237411	NaN	NaN	NaN	NaN	NaN	NaN	NaN	NaN	NaN
-21.629766	20.349058	160.876282	-21.375992	7.688118	159.412109	29.100422	41.104218	129.343994	NaN	NaN	NaN	NaN	NaN	NaN	NaN	NaN	NaN
-20.222696	19.878157	161.02951	-21.526768	7.70221	159.616745	28.540218	40.902248	130.033371	NaN	NaN	NaN	NaN	NaN	NaN	NaN	NaN	NaN
-18.783609	19.260424	161.149612	-21.692137	7.763568	159.803635	28.142694	40.733414	130.617935	NaN	NaN	NaN	NaN	NaN	NaN	NaN	NaN	NaN
-17.387793	18.511017	161.226959	-21.837997	7.885055	159.933502	27.881929	40.62957	131.036438	NaN	NaN	NaN	NaN	NaN	NaN	NaN	NaN	NaN
-16.094456	17.699965	161.197083	-21.954945	8.056455	159.919998	27.868366	40.488125	131.287842	NaN	NaN	NaN	NaN	NaN	NaN	NaN	NaN	NaN
-14.817484	16.769678	161.011368	-22.050676	8.292071	159.756683	27.789078	40.476955	131.396194	NaN	NaN	NaN	NaN	NaN	NaN	NaN	NaN	NaN
-13.650381	15.750113	160.725327	-22.153002	8.577733	159.501617	27.958479	40.375538	131.380219	NaN	NaN	NaN	NaN	NaN	NaN	NaN	NaN	NaN
-12.104898	14.006766	160.174255	-22.257315	9.031672	158.985229	28.384144	40.240276	131.247208	NaN	NaN	NaN	NaN	NaN	NaN	NaN	NaN	NaN
-11.193227	12.731645	159.716415	-22.31275	9.340075	158.609436	28.707298	40.203648	131.134232	NaN	NaN	NaN	NaN	NaN	NaN	NaN	NaN	NaN
-10.422991	11.335481	159.306839	-22.373585	9.66624	158.243271	29.024035	40.178555	131.015656	NaN	NaN	NaN	NaN	NaN	NaN	NaN	NaN	NaN
-9.761165	9.834861	158.924072	-22.414907	9.972413	157.905045	29.343611	40.160797	130.907272	NaN	NaN	NaN	NaN	NaN	NaN	NaN	NaN	NaN
-9.251936	8.287905	158.567596	-22.435728	10.311619	157.607101	29.655508	40.132431	130.772476	NaN	NaN	NaN	NaN	NaN	NaN	NaN	NaN	NaN
-8.852811	6.632174	158.25975	-22.427311	10.671211	157.362228	30.015463	40.13446	130.568283	NaN	NaN	NaN	NaN	NaN	NaN	NaN	NaN	NaN
-8.57003	4.956688	157.974442	-22.381006	11.077896	157.179352	30.439047	40.175705	130.232727	NaN	NaN	NaN	NaN	NaN	NaN	NaN	NaN	NaN
-8.346581	2.318682	157.730331	-22.206432	11.806265	156.990234	31.264687	40.031796	129.512451	NaN	NaN	NaN	NaN	NaN	NaN	NaN	NaN	NaN
-8.397373	0.568043	157.737228	-22.075701	12.382619	156.881683	31.940804	39.913887	128.822495	NaN	NaN	NaN	NaN	NaN	NaN	NaN	NaN	NaN
-8.598084	-1.189071	157.941772	-21.984173	13.005569	156.78157	32.739769	39.741402	128.006104	NaN	NaN	NaN	NaN	NaN	NaN	NaN	NaN	NaN
-8.954025	-2.899273	158.35083	-21.950867	13.613759	156.723007	33.64925	39.526073	127.074005	NaN	NaN	NaN	NaN	NaN	NaN	NaN	NaN	NaN
-9.430659	-4.568982	158.82933	-21.938822	14.12925	156.687759	34.550972	39.288761	126.149429	NaN	NaN	NaN	NaN	NaN	NaN	NaN	NaN	NaN
-10.022635	-6.198143	159.400955	-21.900599	14.566229	156.642838	35.371117	39.085342	125.339493	NaN	NaN	NaN	NaN	NaN	NaN	NaN	NaN	NaN
-10.676472	-7.745973	159.909622	-21.772636	14.895069	156.548325	36.046955	38.904892	124.710045	NaN	NaN	NaN	NaN	NaN	NaN	NaN	NaN	NaN
-11.874351	-9.914431	160.449463	-21.539719	15.269321	156.291107	36.779648	38.710255	124.114098	NaN	NaN	NaN	NaN	NaN	NaN	NaN	NaN	NaN
-12.730083	-11.243412	160.468826	-21.363182	15.442221	155.999039	37.165386	38.669285	123.873428	NaN	NaN	NaN	NaN	NaN	NaN	NaN	NaN	NaN
-13.696962	-12.513411	160.302048	-21.248714	15.551068	155.594711	37.539268	38.713348	123.672531	NaN	NaN	NaN	NaN	NaN	NaN	NaN	NaN	NaN
-14.822208	-13.630228	160.034332	-21.187172	15.630211	155.109268	37.920078	38.797249	123.468277	NaN	NaN	NaN	NaN	NaN	NaN	NaN	NaN	NaN
-16.023666	-14.588684	159.764191	-21.203363	15.660416	154.638809	38.396336	38.864731	123.191002	NaN	NaN	NaN	NaN	NaN	NaN	NaN	NaN	NaN
-17.38789	-15.419245	159.555756	-21.305769	15.638506	154.182816	38.981102	38.899879	122.764	NaN	NaN	NaN	NaN	NaN	NaN	NaN	NaN	NaN
-18.906397	-16.03466	159.515091	-21.433187	15.596393	153.808502	39.761497	38.98241	122.300323	NaN	NaN	NaN	NaN	NaN	NaN	NaN	NaN	NaN
-21.154007	-16.3794	159.579437	-21.561539	15.572722	153.373047	40.96043	38.91489	121.496269	NaN	NaN	NaN	NaN	NaN	NaN	NaN	NaN	NaN
-22.955248	-16.614376	159.726578	-21.582178	15.646289	153.193481	41.626842	38.877846	120.997597	NaN	NaN	NaN	NaN	NaN	NaN	NaN	NaN	NaN
-24.649399	-16.4135	159.81514	-21.566772	15.731226	153.186722	42.148628	38.823326	120.643593	NaN	NaN	NaN	NaN	NaN	NaN	NaN	NaN	NaN
-26.36627	-16.043898	159.931076	-21.526525	15.823356	153.391617	42.478832	38.786339	120.452591	NaN	NaN	NaN	NaN	NaN	NaN	NaN	NaN	NaN
-28.141251	-15.454113	160.146255	-21.488548	15.884378	153.863678	42.638554	38.823284	120.369545	NaN	NaN	NaN	NaN	NaN	NaN	NaN	NaN	NaN
-29.973009	-14.623663	160.45813	-21.423193	15.914397	154.50676	42.627304	38.884838	120.330856	NaN	NaN	NaN	NaN	NaN	NaN	NaN	NaN	NaN
-31.782337	-13.653049	160.658493	-21.290182	15.896946	155.198425	42.502831	38.971909	120.315872	NaN	NaN	NaN	NaN	NaN	NaN	NaN	NaN	NaN
-34.497997	-11.79126	160.937927	-20.978622	15.753351	156.217758	42.371296	39.169228	120.227943	NaN	NaN	NaN	NaN	NaN	NaN	NaN	NaN	NaN
-36.272808	-10.332889	161.014832	-20.744822	15.580678	156.786407	42.293972	39.29707	120.16761	NaN	NaN	NaN	NaN	NaN	NaN	NaN	NaN	NaN
-38.043072	-8.751276	161.031174	-20.54808	15.377243	157.285736	42.232201	39.389454	120.140335	NaN	NaN	NaN	NaN	NaN	NaN	NaN	NaN	NaN
-39.804928	-7.01484	160.953003	-20.369667	15.146764	157.691345	42.19569	39.402874	120.147812	NaN	NaN	NaN	NaN	NaN	NaN	NaN	NaN	NaN
-41.532421	-5.114737	160.8461	-20.258471	14.917127	158.022629	42.179245	39.501839	120.218193	NaN	NaN	NaN	NaN	NaN	NaN	NaN	NaN	NaN
-43.201344	-3.095267	160.749695	-20.177361	14.682698	158.294388	42.071674	39.65258	120.326088	NaN	NaN	NaN	NaN	NaN	NaN	NaN	NaN	NaN
-44.64146	-0.747412	160.607361	-20.129042	14.465167	158.544968	41.828972	39.830311	120.459305	NaN	NaN	NaN	NaN	NaN	NaN	NaN	NaN	NaN
-47.097198	2.468285	160.608856	-20.035168	14.090938	158.847916	41.336533	40.20554	120.64946	NaN	NaN	NaN	NaN	NaN	NaN	NaN	NaN	NaN
-48.535217	4.846111	160.714081	-19.961254	13.793342	159.085526	40.807308	40.325363	120.796539	NaN	NaN	NaN	NaN	NaN	NaN	NaN	NaN	NaN
-49.856033	7.262566	160.944824	-19.901655	13.451496	159.380173	40.165203	40.526684	121.031151	NaN	NaN	NaN	NaN	NaN	NaN	NaN	NaN	NaN
-51.064865	9.743429	161.407486	-19.848099	13.046199	159.738327	39.426559	40.747784	121.367439	NaN	NaN	NaN	NaN	NaN	NaN	NaN	NaN	NaN
-52.122383	12.224564	162.02449	-19.81661	12.56461	160.11235	38.613857	40.970882	121.787178	NaN	NaN	NaN	NaN	NaN	NaN	NaN	NaN	NaN
-53.088421	14.609657	162.815964	-19.797764	12.052265	160.508804	37.820686	41.218632	122.264847	NaN	NaN	NaN	NaN	NaN	NaN	NaN	NaN	NaN
-53.899193	17.062782	163.827789	-19.790545	11.522535	160.894058	37.079445	41.474617	122.766861	NaN	NaN	NaN	NaN	NaN	NaN	NaN	NaN	NaN
NaN	NaN	NaN	-19.733116	10.721662	161.341934	36.066086	41.850853	123.533043	NaN	NaN	NaN	NaN	NaN	NaN	NaN	NaN	NaN
NaN	NaN	NaN	-19.695091	10.233983	161.577087	35.455875	42.079792	124.044823	NaN	NaN	NaN	NaN	NaN	NaN	NaN	NaN	NaN
NaN	NaN	NaN	-19.646097	9.782727	161.763184	34.873043	42.261051	124.566414	NaN	NaN	NaN	NaN	NaN	NaN	NaN	NaN	NaN
NaN	NaN	NaN	-19.527487	9.412051	161.900223	34.348404	42.395592	125.052711	NaN	NaN	NaN	NaN	NaN	NaN	NaN	NaN	NaN
NaN	NaN	NaN	-19.376984	9.080198	162.012238	33.867825	42.492813	125.512733	NaN	NaN	NaN	NaN	NaN	NaN	NaN	NaN	NaN
NaN	NaN	NaN	-19.211199	8.818001	162.12265	33.439548	42.582069	125.976601	NaN	NaN	NaN	NaN	NaN	NaN	NaN	NaN	NaN
NaN	NaN	NaN	-19.039198	8.615733	162.25	33.085651	42.653732	126.442627	NaN	NaN	NaN	NaN	NaN	NaN	NaN	NaN	NaN
NaN	NaN	NaN	-18.787169	8.478918	162.45665	32.604008	42.891254	127.175346	NaN	NaN	NaN	NaN	NaN	NaN	NaN	NaN	NaN
NaN	NaN	NaN	-18.647648	8.464462	162.635025	32.304024	43.130962	127.651764	NaN	NaN	NaN	NaN	NaN	NaN	NaN	NaN	NaN
NaN	NaN	NaN	-18.516203	8.564448	162.813278	32.011585	43.356304	128.073883	NaN	NaN	NaN	NaN	NaN	NaN	NaN	NaN	NaN
-39.991768	28.223764	168.440002	-18.38393	8.748816	162.949341	31.698772	43.539997	128.418411	NaN	NaN	NaN	NaN	NaN	NaN	NaN	NaN	NaN
-37.82571	28.122721	167.781799	-18.224699	8.992966	163.02327	31.410519	43.645138	128.711777	NaN	NaN	NaN	NaN	NaN	NaN	NaN	NaN	NaN
-35.574715	27.87146	167.074036	-18.099007	9.271971	163.034302	31.10688	43.716148	128.952682	NaN	NaN	NaN	NaN	NaN	NaN	NaN	NaN	NaN
-33.305893	27.503092	166.235046	-17.997581	9.599639	162.98558	30.784416	43.758423	129.248566	NaN	NaN	NaN	NaN	NaN	NaN	NaN	NaN	NaN
-29.80327	26.756489	165.118011	-17.93568	10.221807	162.914719	30.320757	43.741257	129.770508	NaN	NaN	NaN	NaN	NaN	NaN	NaN	NaN	NaN
-27.484476	26.113384	164.36525	-17.910393	10.752425	162.805466	30.065044	43.682793	130.173462	NaN	NaN	NaN	NaN	NaN	NaN	NaN	NaN	NaN
-25.093668	25.369131	163.678665	-17.906492	11.325385	162.675644	29.807598	43.663197	130.568207	NaN	NaN	NaN	NaN	NaN	NaN	NaN	NaN	NaN
-22.740578	24.456211	163.082367	-17.932795	11.87241	162.528854	29.693123	43.634487	130.933685	NaN	NaN	NaN	NaN	NaN	NaN	NaN	NaN	NaN
-20.506241	23.428766	162.627655	-17.987177	12.391496	162.356369	29.595112	43.667282	131.29834	NaN	NaN	NaN	NaN	NaN	NaN	NaN	NaN	NaN
-18.279896	22.2885	162.327347	-18.045784	12.866826	162.222336	29.496658	43.757046	131.625244	NaN	NaN	NaN	NaN	NaN	NaN	NaN	NaN	NaN
-16.085976	21.016531	162.117294	-18.066511	13.276384	162.093903	29.530478	43.816612	131.924957	NaN	NaN	NaN	NaN	NaN	NaN	NaN	NaN	NaN
-12.989264	18.891747	162.026413	-18.009926	13.819989	161.956268	29.366779	44.008232	132.32959	NaN	NaN	NaN	NaN	NaN	NaN	NaN	NaN	NaN
-11.024332	17.342791	162.030075	-17.90572	14.160986	161.87529	29.399824	44.103741	132.471008	NaN	NaN	NaN	NaN	NaN	NaN	NaN	NaN	NaN
-9.184077	15.747457	162.136673	-17.763847	14.476345	161.814194	NaN	NaN	NaN	NaN	NaN	NaN	NaN	NaN	NaN	NaN	NaN	NaN
-7.395222	14.114028	162.18605	-17.544065	14.779012	161.669952	NaN	NaN	NaN	NaN	NaN	NaN	NaN	NaN	NaN	NaN	NaN	NaN
-5.756203	12.378874	162.185379	-17.282694	15.076007	161.440643	NaN	NaN	NaN	NaN	NaN	NaN	NaN	NaN	NaN	NaN	NaN	NaN
-4.197346	10.6841	162.112442	-17.052559	15.401784	161.143967	NaN	NaN	NaN	NaN	NaN	NaN	NaN	NaN	NaN	NaN	NaN	NaN
-2.794256	8.964554	162.01741	-16.851374	15.744533	160.767426	NaN	NaN	NaN	NaN	NaN	NaN	NaN	NaN	NaN	NaN	NaN	NaN
-0.98916	6.333413	161.892899	-16.668737	16.262234	160.217636	30.164194	44.545563	130.948502	NaN	NaN	NaN	NaN	NaN	NaN	NaN	NaN	NaN
