# Supplementary material for: How to jointly control a ball trajectory on a moving board: Methodological insights into Motor Learning and Rehabilitation
Source: PLoS One. 2025 Oct 15;20(10):e0334588. doi: 10.1371/journal.pone.0334588 (PMC12527165; doi:10.1371/journal.pone.0334588)
Supplement: S2 Data — (ZIP) [file pone.0334588.s002.zip › D10_016.csv]

Ball_X	Ball_Y	Ball_Z	BoardCentre_X	BoardCentre_Y	BoardCentre_Z	P1LeftHand_X	P1LeftHand_Y	P1LeftHand_Z	P1RightHand_X	P1RightHand_Y	P1RightHand_Z	P1MidHands_X	P1MidHands_Y	P1MidHands_Z	P2MidHands_X	P2MidHands_Y	P2MidHands_Z
-20.860613	-2.066094	119.694473	-27.8542	17.410538	119.349922	30.985222	-1.056693	125.581505	29.231724	38.174435	122.342094	30.108473	18.558871	123.9617995	-85.816873	16.262205	114.7380445
-22.222441	-1.349455	119.713989	-27.926476	17.613861	119.588112	30.939585	-0.832027	125.557648	29.060818	38.374008	122.418976	30.0002015	18.7709905	123.988312	-85.8531535	16.4567315	115.187912
-23.616098	-0.597848	119.964615	-28.010899	17.838022	119.90937	30.935633	-0.526193	125.619484	28.894245	38.63134	122.44593	29.914939	19.0525735	124.032707	-85.936737	16.6234705	115.786033
-24.935877	0.148083	120.312286	-28.055037	18.038177	120.221985	30.928928	-0.208163	125.697311	28.704899	38.898277	122.37706	29.8169135	19.345057	124.0371855	-85.9269875	16.731297	116.4067845
-26.276785	1.02582	120.652306	-28.073772	18.17333	120.504402	30.947536	0.040702	125.704666	28.497692	39.103149	122.190178	29.722614	19.5719255	123.947422	-85.870158	16.7747345	117.061382
-27.62076	1.913641	120.932076	-28.077242	18.22941	120.753273	30.934641	0.204003	125.652298	28.323687	39.19529	122.021629	29.629164	19.6996465	123.8369635	-85.783648	16.7591735	117.6695825
-29.538961	3.280603	121.275864	-28.127825	18.143339	121.172203	30.904779	0.2282	125.515793	28.164799	39.150318	121.936943	29.534789	19.689259	123.726368	-85.790439	16.597419	118.618038
-30.835018	4.298074	121.477188	-28.153605	18.029448	121.506157	30.853439	0.178716	125.398338	28.125208	39.038349	121.890686	29.4893235	19.6085325	123.644512	-85.7965335	16.4503635	119.367802
-32.073986	5.286431	121.748314	-28.19179	17.928865	121.863853	30.837917	0.137995	125.218079	28.027279	38.983711	121.861824	29.432598	19.560853	123.5399515	-85.816178	16.296877	120.1877545
-33.284702	6.450962	122.087082	-28.195986	17.87509	122.239372	30.809984	0.1638	125.026596	27.931473	38.983009	121.740089	29.3707285	19.5734045	123.3833425	-85.7627005	16.1767755	121.0954015
-34.426594	7.631057	122.476494	-28.205898	17.865192	122.629524	30.770695	0.252244	124.783173	27.815807	39.045734	121.575607	29.293251	19.648989	123.17939	-85.705047	16.081395	122.079658
-35.4874	8.826077	122.942993	-28.201754	17.865433	123.056557	30.731884	0.405127	124.50943	27.665556	39.155567	121.415367	29.19872	19.780347	122.9623985	-85.602228	15.950519	123.1507155
-36.271183	10.037463	123.360916	-28.217676	17.845646	123.557129	30.655024	0.579448	124.252365	27.523046	39.298611	121.364067	29.089035	19.9390295	122.808216	-85.524387	15.7522625	124.306042
-37.727077	12.025484	124.346886	-28.068586	17.640396	124.192749	30.567471	0.761206	123.808098	27.341461	39.534344	121.376396	28.954466	20.147775	122.592247	-85.091638	15.133017	125.793251
-38.438984	13.407472	124.790588	-28.124392	17.5823	124.667786	30.432362	0.842511	123.501968	27.223169	39.627758	121.463646	28.8277655	20.2351345	122.482807	-85.0765495	14.9294655	126.852765
-39.175884	14.767088	125.376259	-28.177607	17.515749	125.098869	30.30954	0.918171	123.195053	27.490288	39.598503	121.39119	28.899914	20.258337	122.2931215	-85.255128	14.773161	127.9046165
-39.787899	16.181576	125.889656	-28.22611	17.44626	125.470222	30.176559	0.983611	122.885986	27.128782	39.868118	121.595657	28.6526705	20.4258645	122.2408215	-85.1048905	14.4666555	128.6996225
-40.243523	17.630857	126.311241	-28.255854	17.415813	125.808525	30.028444	1.087924	122.590866	27.11533	39.991001	121.621765	28.571887	20.5394625	122.1063155	-85.083595	14.2921635	129.5107345
-40.607788	19.014477	126.799965	-28.282351	17.393175	126.087189	29.899927	1.240687	122.31221	27.059793	40.124523	121.698654	28.47986	20.682605	122.005432	-85.044562	14.103745	130.168946
-40.814022	20.439308	127.175232	-28.302982	17.369942	126.326431	29.793211	1.405164	122.108482	27.016619	40.256493	121.844803	28.404915	20.8308285	121.9766425	-85.010879	13.9090555	130.6762195
-40.907421	22.534758	127.75856	-28.341297	17.316011	126.623749	29.682966	1.611243	121.970795	26.997133	40.443668	122.203766	28.3400495	21.0274555	122.0872805	-85.0226435	13.6045665	131.1602175
-40.786591	23.820036	127.976524	-28.383928	17.259836	126.764717	29.649189	1.694607	121.940025	27.005661	40.5313	122.462776	28.327425	21.1129535	122.2014005	-85.095281	13.4067185	131.3280335
-40.48428	25.13422	128.055969	-28.423447	17.20932	126.856171	29.619106	1.720789	121.921852	27.022903	40.590103	122.6987	28.3210045	21.155446	122.310276	-85.1678985	13.263194	131.402066
-40.154846	26.319939	128.257599	-28.481201	17.172806	126.916412	29.552101	1.716641	121.916702	27.021837	40.669678	122.934433	28.286969	21.1931595	122.4255675	-85.249371	13.1524525	131.4072565
-39.666931	27.490456	128.365128	-28.540548	17.130581	126.97612	29.515194	1.677837	121.909645	27.076963	40.706001	123.077797	28.2960785	21.191919	122.493721	-85.3771745	13.069243	131.458519
-38.983379	28.632557	128.358704	-28.607607	17.094963	127.009178	29.452211	1.667433	121.932289	27.151363	40.71833	123.212708	28.301787	21.1928815	122.5724985	-85.517001	12.9970445	131.4458575
-38.301712	29.658627	128.436325	-28.682018	17.076082	127.026497	29.422197	1.651376	122.012604	27.227337	40.735359	123.370613	28.324767	21.1933675	122.6916085	-85.688803	12.9587965	131.3613855
-37.031296	31.129084	128.453033	-28.81414	17.031782	127.027321	29.419809	1.633097	122.215942	27.330208	40.758259	123.651695	28.3750085	21.195678	122.9338185	-86.0032885	12.867886	131.1208235
-36.03896	31.982109	128.309006	-28.911373	17.009111	126.988983	29.439688	1.642007	122.42794	27.419659	40.794678	123.869431	28.4296735	21.2183425	123.1486855	-86.2524195	12.7998795	130.8292805
-34.960293	32.806648	128.216583	-29.006811	17.013111	126.924217	29.448532	1.640731	122.642479	27.490032	40.815811	124.084785	28.469282	21.228271	123.363632	-86.482904	12.797951	130.484802
-33.803268	33.487667	128.153503	-29.105213	17.014847	126.852417	29.463026	1.62431	122.871605	27.581415	40.816452	124.23835	28.5222205	21.220381	123.5549775	-86.7326465	12.809313	130.1498565
-32.5019	34.111099	127.971817	-29.191351	16.994928	126.755966	29.469093	1.59277	123.09465	27.680592	40.838081	124.339272	28.5748425	21.2154255	123.716961	-86.9575445	12.7744305	129.794971
-31.194691	34.662483	127.751518	-29.297129	16.990992	126.616272	29.450897	1.543413	123.367653	27.798107	40.83522	124.402664	28.624502	21.1893165	123.8851585	-87.21876	12.7926675	129.3473855
-29.773531	35.051849	127.552452	-29.386202	17.006756	126.451233	29.482443	1.459191	123.67659	27.931824	40.799305	124.478722	28.7071335	21.129248	124.077656	-87.4795375	12.884264	128.82481
-27.503571	35.536922	127.13736	-29.605999	17.000168	126.068581	29.59606	1.265546	124.386574	28.19676	40.684528	124.649643	28.89641	20.975037	124.5181085	-88.108408	13.025299	127.6190535
-25.979305	35.675575	127.002754	-30.143898	17.20179	125.924614	29.656162	1.085948	125.064743	28.26713	40.514294	124.881218	28.961646	20.800121	124.9729805	-89.249442	13.603459	126.8762475
-24.382339	35.717983	126.940918	-30.057924	16.887781	125.43541	29.698854	0.820871	125.976837	28.197693	40.311665	125.307991	28.9482735	20.566268	125.642414	-89.0641215	13.209294	125.228406
-22.893711	35.64682	127.147102	-30.364645	16.817698	125.232491	29.553392	0.579715	127.101624	28.043535	39.983238	125.975182	28.7984635	20.2814765	126.538403	-89.5277535	13.3539195	123.926579
-21.352034	35.375656	127.403	-30.640486	16.780312	125.139549	30.152369	0.02737	128.022308	28.102043	39.462791	126.78846	29.127206	19.7450805	127.405384	-90.408178	13.8155435	122.873714
-19.791979	35.043587	127.776505	-30.911192	16.807999	125.127075	30.263233	-0.221866	129.086349	27.807236	39.001003	128.03772	29.0352345	19.3895685	128.5620345	-90.8576185	14.2264295	121.6921155
-18.394463	34.578438	128.200363	-31.090927	16.903622	125.209	30.36795	-0.344663	129.950714	27.254835	38.731106	129.449646	28.8113925	19.1932215	129.70018	-90.9932465	14.6140225	120.71782
-16.248625	33.749561	128.671249	-31.240702	17.099571	125.33934	30.51363	-0.37923	130.955353	27.271	38.320377	130.837479	28.892315	18.9705735	130.896416	-91.373719	15.2285685	119.782264
-14.992052	33.069912	128.847458	-31.307825	17.239258	125.369957	30.625418	-0.357905	131.459839	26.903748	38.374214	131.603668	28.764583	19.0081545	131.5317535	-91.380233	15.4703615	119.2081605
-13.773733	32.240143	128.95047	-31.353973	17.344095	125.318275	30.728834	-0.385067	131.891281	27.122274	38.230289	131.97345	28.925554	18.922611	131.9323655	-91.6335	15.765579	118.7041845
-12.633528	31.31123	128.904541	-31.3925	17.42082	125.173508	30.81311	-0.42277	132.246094	27.074697	38.20076	132.281937	28.9439035	18.888995	132.2640155	-91.7289035	15.952645	118.0830005
-11.680694	30.313974	128.807861	-31.412125	17.467096	124.990845	30.900728	-0.45518	132.51297	27.030922	38.187344	132.409348	28.965825	18.866082	132.461159	-91.790075	16.06811	117.520531
-10.773912	29.195711	128.587753	-31.4149	17.499104	124.767372	30.987093	-0.472128	132.699768	27.009323	38.18187	132.397156	28.998208	18.854871	132.548462	-91.828008	16.143337	116.986282
-9.976027	28.000217	128.319168	-31.381693	17.521973	124.574677	31.077444	-0.513361	132.854416	27.014765	38.18576	132.232254	29.0461045	18.8361995	132.543335	-91.8094905	16.2077465	116.606019
-9.110646	26.109055	127.959587	-31.271086	17.470984	124.334038	31.243601	-0.518618	132.976379	27.07934	38.173248	131.882339	29.1614705	18.827315	132.429359	-91.7036425	16.114653	116.238717
-8.688937	24.753645	127.777435	-31.209103	17.398088	124.193146	31.371201	-0.541337	133.055466	26.814512	38.259033	131.716187	29.0928565	18.858848	132.3858265	-91.5110625	15.937328	116.0004655
-8.377576	23.381399	127.505348	-31.147251	17.299074	124.035278	31.487564	-0.561998	133.074921	26.839329	38.208549	131.466537	29.1634465	18.8232755	132.270729	-91.4579485	15.7748725	115.799827
-8.291586	21.987925	127.287224	-31.091267	17.178827	123.870598	31.576448	-0.572339	133.066986	27.132168	38.058189	131.087585	29.354308	18.742925	132.0772855	-91.536842	15.614729	115.6639105
-8.302292	20.54607	127.008591	-31.037066	17.092043	123.735138	31.675438	-0.597036	133.028717	26.874798	38.153961	130.846924	29.275118	18.7784625	131.9378205	-91.34925	15.4056235	115.5324555
-8.411907	19.134703	126.73732	-30.960867	17.033941	123.608017	31.770325	-0.578384	132.94313	26.922804	38.148846	130.477707	29.3465645	18.785231	131.7104185	-91.2682985	15.282651	115.5056155
-8.688237	17.768549	126.481079	-30.879412	16.994411	123.504028	31.871805	-0.546468	132.855438	26.976364	38.164158	130.081909	29.4240845	18.808845	131.4686735	-91.1829085	15.179977	115.5393825
-9.428522	15.703116	126.200974	-30.776014	16.952766	123.465935	32.001572	-0.460581	132.696686	27.317017	38.083084	129.454147	29.6592945	18.8112515	131.0754165	-91.2113225	15.0942805	115.8564535
-10.020837	14.416	126.010513	-30.713636	16.9384	123.508583	32.096237	-0.38619	132.599518	27.053881	38.26495	129.25325	29.575059	18.93938	130.926384	-91.002331	14.93742	116.090782
-10.826782	13.146527	125.914154	-30.638063	16.961645	123.585258	32.172771	-0.268603	132.504333	27.103439	38.336727	128.956757	29.638105	19.034062	130.730545	-90.914231	14.889228	116.439971
-11.728111	11.912711	125.868484	-30.774414	17.15424	123.849174	32.24815	-0.158787	132.448013	27.165525	38.387165	128.656219	29.7068375	19.114189	130.552116	-91.2556655	15.194291	117.146232
-12.697856	10.806883	125.923904	-30.654377	17.209579	124.144653	32.365932	-0.081141	132.447464	27.284946	38.419918	128.332138	29.825439	19.1693885	130.389801	-91.134193	15.2497695	117.899505
-13.871021	9.751431	126.136711	-30.292192	17.122364	124.496254	32.5215	-0.004762	132.440506	27.428297	38.448025	128.046387	29.9748985	19.2216315	130.2434465	-90.5592825	15.0230965	118.7490615
-15.044609	8.716198	126.416718	-30.101934	17.193598	125.0075	32.695469	0.061429	132.465973	27.602444	38.452061	127.778664	30.1489565	19.256745	130.1223185	-90.3528245	15.130451	119.8926815
-17.047844	7.421442	127.031281	-29.827509	17.30126	125.861145	32.944706	0.137761	132.486588	27.935919	38.498199	127.401627	30.4403125	19.31798	129.9441075	-90.0953305	15.28454	121.7781825
-18.375082	6.594316	127.373375	-29.644997	17.362278	126.36412	33.071983	0.195959	132.368164	28.151703	38.568092	127.130089	30.611843	19.3820255	129.7491265	-89.901837	15.3425305	122.9791135
-19.822481	5.922923	127.666946	-29.49967	17.415281	126.818359	33.180775	0.239099	132.141006	28.403496	38.706844	126.834869	30.7921355	19.4729715	129.4879375	-89.7914755	15.3575905	124.1487805
-21.330994	5.323647	127.942398	-29.351721	17.42135	127.204491	33.23111	0.276009	131.757355	28.631092	38.893902	126.55555	30.931101	19.5849555	129.1564525	-89.634543	15.2577445	125.2525295
-22.805317	4.78757	128.127136	-29.211334	17.407352	127.574852	33.261303	0.337128	131.264465	28.819355	39.087997	126.292488	31.040329	19.7125625	128.7784765	-89.462997	15.1021415	126.3712275
-24.361763	4.383535	128.361649	-29.047636	17.364473	127.913055	33.243465	0.342057	130.700867	28.942907	39.141514	125.994423	31.093186	19.7417855	128.347645	-89.188458	14.9871605	127.478465
-25.842949	4.024014	128.571899	-28.884041	17.306059	128.26355	33.179478	0.275122	130.154495	28.96442	39.060699	125.641121	31.071949	19.6679105	127.897808	-88.840031	14.9442075	128.629292
-28.090078	3.739043	128.986588	-28.67989	17.166843	128.838928	33.093414	0.118005	129.282059	28.865993	38.852032	125.197052	30.9797035	19.4850185	127.2395555	-88.3394835	14.8486675	130.4383005
-29.551062	3.657631	129.362259	-28.551388	17.033949	129.221786	33.035576	-0.014629	128.806885	28.784788	38.709293	124.93055	30.910182	19.347332	126.8687175	-88.012958	14.720566	131.5748545
-30.923002	3.584406	129.649994	-28.420853	16.883713	129.600067	32.963367	-0.092071	128.376144	28.713835	38.610134	124.788109	30.838601	19.2590315	126.5821265	-87.680307	14.5083945	132.6180075
-32.242317	3.629831	130.087219	-28.287128	16.735401	129.983521	32.91478	-0.157026	128.066727	28.670424	38.496826	124.65242	30.792602	19.1699	126.3595735	-87.366858	14.300902	133.6074685
-33.472355	3.732024	130.573746	-28.14426	16.587584	130.384842	32.874454	-0.218026	127.806404	28.646187	38.37392	124.539375	30.7603205	19.077947	126.1728895	-87.0488405	14.097221	134.5967945
-34.645275	3.889589	131.073135	-28.015121	16.436321	130.787888	32.88377	-0.277699	127.531174	28.608746	38.28344	124.413132	30.746258	19.0028705	125.972153	-86.7765	13.8697715	135.603623
-35.655071	4.125379	131.611343	-27.880924	16.286655	131.165237	32.881954	-0.352047	127.327728	28.565842	38.214905	124.225464	30.723898	18.931429	125.776596	-86.485746	13.641881	136.553878
-37.038223	4.571528	132.440536	-27.698215	16.074913	131.651413	32.855587	-0.463911	126.984955	28.509802	38.060291	123.975159	30.6826945	18.79819	125.480057	-86.0791245	13.351636	137.822769
-37.858315	4.945644	132.931503	-27.60034	15.906895	131.972534	32.523289	-0.349652	126.956879	28.487825	37.952423	123.837997	30.505557	18.8013855	125.397438	-85.706237	13.0124045	138.54763
-38.469471	5.319714	133.33017	-27.477613	15.737867	132.253021	32.504513	-0.415177	126.811684	28.506985	37.830563	123.758888	30.505749	18.707693	125.285286	-85.460975	12.768041	139.220756
-38.862225	5.820817	133.687042	-27.359554	15.534553	132.48967	32.565186	-0.516135	126.728523	28.54734	37.721657	123.745796	30.556263	18.602761	125.2371595	-85.275371	12.466345	139.7421805
-39.391342	6.267914	134.005707	-27.223093	15.350175	132.693329	32.614899	-0.595198	126.697731	28.616737	37.660824	123.757698	30.615818	18.532813	125.2277145	-85.062004	12.167537	140.1589435
-39.583336	6.820074	134.218948	-27.11632	15.173324	132.850388	32.690784	-0.660869	126.629845	28.664398	37.632519	123.805931	30.677591	18.485825	125.217888	-84.910231	11.860823	140.482888
-39.782688	7.382211	134.312714	-27.00964	15.026588	132.961563	32.727318	-0.68854	126.609543	28.73587	37.602669	123.810562	30.731594	18.4570645	125.2100525	-84.750874	11.5961115	140.7130735
-39.693233	8.319383	134.379929	-26.834675	14.828598	133.091599	32.812969	-0.760497	126.475052	28.844408	37.608307	123.838081	30.8286885	18.423905	125.1565665	-84.4980385	11.233291	141.0266315
-39.482418	8.956249	134.468582	-26.706673	14.71524	133.154053	32.895	-0.803895	126.370499	28.948128	37.615673	123.824753	30.921564	18.405889	125.097626	-84.33491	11.024591	141.21048
-39.10638	9.6178	134.474136	-26.567387	14.61637	133.205475	32.972511	-0.816632	126.218117	29.096783	37.633053	123.862839	31.034647	18.4082105	125.040478	-84.169421	10.8245295	141.370472
-38.571255	10.289398	134.388123	-26.416271	14.525531	133.222885	33.065777	-0.834868	126.074448	29.260557	37.66795	123.913887	31.163167	18.416541	124.9941675	-83.995709	10.634521	141.4516025
-37.882065	10.993826	134.230286	-26.27998	14.443149	133.217377	33.146816	-0.857884	125.921692	29.456585	37.699993	124.050354	31.3017005	18.4210545	124.986023	-83.8616605	10.4652435	141.448731
-37.135468	11.61429	134.059464	-26.152334	14.341823	133.191269	33.20602	-0.866197	125.850204	29.697231	37.745129	124.284233	31.4516255	18.439466	125.0672185	-83.7562935	10.24418	141.3153195
-36.21806	12.267503	133.825439	-26.055531	14.211303	133.106262	33.332123	-0.892034	125.858643	29.953903	37.810631	124.631676	31.643013	18.4592985	125.2451595	-83.754075	9.9633075	140.9673645
-34.58374	13.176456	133.287949	-25.977787	14.066127	132.93367	33.559475	-0.929315	126.008072	30.357815	37.921898	125.376221	31.958645	18.4962915	125.6921465	-83.914219	9.6359625	140.1751935
-33.41486	13.686455	132.956497	-25.975286	13.935566	132.807892	33.690948	-0.943901	126.219879	30.582882	38.000031	125.895798	32.136915	18.528065	126.0578385	-84.087487	9.343067	139.5579455
-32.08728	14.217992	132.666687	-25.996828	13.838007	132.707214	33.811291	-0.977259	126.442383	30.76722	38.056404	126.455238	32.2892555	18.5395725	126.4488105	-84.2829115	9.1364415	138.9656175
-30.63147	14.616452	132.362183	-26.025301	13.778849	132.615662	33.924355	-1.004576	126.724754	30.934998	38.101967	126.967064	32.4296765	18.5486955	126.845909	-84.4802785	9.0090025	138.385415
-29.293692	14.936468	132.324219	-26.065832	13.758644	132.540863	34.046425	-1.036151	127.055374	31.047174	38.116375	127.353226	32.5467995	18.540112	127.2043	-84.6784635	8.977176	137.877426
NaN	NaN	NaN	NaN	NaN	NaN	34.524807	-1.24902	127.338882	31.134834	38.112728	127.647308	32.8298205	18.431854	127.493095	NaN	NaN	NaN
NaN	NaN	NaN	NaN	NaN	NaN	34.722744	-1.268575	127.868904	31.196993	38.104458	127.843163	32.9598685	18.4179415	127.8560335	NaN	NaN	NaN
-29.314316	16.033836	132.223969	-26.101967	14.074249	132.512878	35.049992	-1.306751	128.790344	31.2875	38.072159	128.000504	33.168746	18.382704	128.395424	-85.37268	9.765794	136.630332
-29.603195	16.752407	132.152267	-26.086533	14.218222	132.458984	35.280567	-1.343656	129.508942	31.351963	38.034084	128.023544	33.316265	18.345214	128.766243	-85.489331	10.09123	136.151725
-29.848825	17.541117	131.889099	-26.10692	14.293818	132.387863	35.512455	-1.367198	130.204742	31.380589	37.991356	128.020599	33.446522	18.312079	129.1126705	-85.660362	10.275557	135.6630555
-30.09996	18.26218	131.61618	-26.1231	14.32475	132.330246	35.74218	-1.443021	130.869827	31.390766	37.945011	128.010422	33.566473	18.250995	129.4401245	-85.812673	10.398505	135.2203675
-30.245737	19.005617	131.481979	-26.128397	14.318334	132.318359	35.962982	-1.510307	131.512207	31.397326	37.888424	127.996193	33.680154	18.1890585	129.7542	-85.936948	10.4476095	134.882518
-30.349775	19.756384	131.327164	-26.106552	14.27375	132.368088	36.151604	-1.582416	132.046173	31.434223	37.789497	127.962341	33.7929135	18.1035405	130.004257	-86.0060175	10.4439595	134.731919
-30.359253	20.610426	131.321198	-26.041422	14.188785	132.467728	36.302132	-1.657522	132.434067	31.488552	37.672432	127.854874	33.895342	18.007455	130.1444705	-85.978186	10.370115	134.7909855
-30.194143	21.983568	131.256516	-25.928127	13.992789	132.634979	36.429577	-1.767058	132.628799	31.56682	37.514858	127.676949	33.9981985	17.8739	130.152874	-85.8544525	10.111678	135.117084
-30.042065	22.995287	131.288177	-25.844341	13.806791	132.728897	36.449665	-1.892346	132.419327	31.612066	37.433483	127.628502	34.0308655	17.7705685	130.0239145	-85.7195475	9.8430135	135.4338795
-29.86734	24.001745	131.40123	-25.797501	13.549927	132.756454	36.40255	-2.034665	132.030762	31.618828	37.291645	127.676033	34.010689	17.62849	129.8533975	-85.605691	9.471364	135.6595105
-29.601845	25.052336	131.539185	-25.803297	13.2264	132.698746	36.26075	-2.21257	131.462524	31.593168	37.114098	127.899887	33.926959	17.450764	129.6812055	-85.533553	9.002036	135.7162865
-29.35532	26.200823	131.946823	-25.835758	12.878564	132.652145	36.078472	-2.393691	130.900406	31.564308	36.941486	128.295212	33.82139	17.2738975	129.597809	-85.492906	8.4832305	135.706481
-29.037922	27.261036	132.499771	-25.898468	12.540284	132.668976	35.90889	-2.543025	130.442413	31.575901	36.811714	128.984299	33.7423955	17.1343445	129.713356	-85.5393315	7.9462235	135.624596
-28.672752	28.315973	133.186798	-25.9972	12.266227	132.767334	35.833057	-2.648803	130.280579	31.909672	36.620106	129.839462	33.8713645	16.9856515	130.0600205	-85.8657645	7.5468025	135.4746475
-28.092443	29.895809	134.394653	-26.230865	12.108585	133.036774	35.762653	-2.764669	130.550735	31.962261	36.56979	131.596909	33.862457	16.9025605	131.073822	-86.324187	7.3146095	134.999726
-27.69096	30.796537	135.20816	-26.408859	12.148261	133.318253	35.737118	-2.821051	131.016815	31.965891	36.582512	132.719925	33.8515045	16.8807305	131.86837	-86.6692225	7.4157915	134.768136
-27.230433	31.652245	135.980331	-26.588619	12.259884	133.686493	35.719814	-2.840415	131.564484	31.986153	36.62635	133.79834	33.8529835	16.8929675	132.681412	-87.0302215	7.6268005	134.691574
-26.749949	32.464298	136.811417	-26.753288	12.444879	134.171463	35.70557	-2.842832	132.12587	32.021557	36.695621	134.723587	33.8635635	16.9263945	133.4247285	-87.3701395	7.9633635	134.9181975
-26.238453	33.129917	137.625961	-26.783276	12.686584	134.752136	35.699783	-2.836385	132.694931	32.071232	36.759388	135.501389	33.8855075	16.9615015	134.09816	-87.4520595	8.4116665	135.406112
-25.762344	33.63213	138.379913	-26.959372	12.820965	135.365738	35.758583	-2.839093	133.210602	32.122108	36.82798	136.202026	33.9403455	16.9944435	134.706314	-87.8590895	8.6474865	136.025162
-25.258741	33.964832	139.100555	-27.04199	12.984188	135.975967	35.830963	-2.837126	133.710098	32.167759	36.891644	136.804474	33.999361	17.027259	135.257286	-88.083341	8.941117	136.694648
-24.449379	34.248295	140.025253	-27.142323	13.230973	136.882156	35.92849	-2.818266	134.366943	32.176926	36.990746	137.566254	34.052708	17.08624	135.9665985	-88.337354	9.375706	137.7977135
-23.931767	34.246243	140.524582	-27.203978	13.381174	137.408417	35.972736	-2.781333	134.703278	32.161575	37.029728	137.97316	34.0671555	17.1241975	136.338219	-88.4751115	9.6381505	138.478615
-23.370033	34.158665	140.951904	-27.283981	13.481861	137.850708	35.999397	-2.77638	134.984833	32.135101	37.058998	138.274796	34.067249	17.141309	136.6298145	-88.635211	9.822413	139.0716015
-22.822023	33.931404	141.236099	-27.354446	13.593401	138.189224	35.955059	-2.754522	135.175461	32.070499	37.037857	138.399307	34.012779	17.1416675	136.787384	-88.721671	10.0451345	139.591064
-22.306629	33.622025	141.319534	-27.458069	13.664339	138.39473	35.86235	-2.699444	135.224869	31.977303	37.035172	138.486359	33.9198265	17.167864	136.855614	-88.8359645	10.160814	139.933846
-21.842558	33.201111	141.286163	-27.55253	13.749233	138.509109	35.733952	-2.657507	135.200256	31.808975	36.996357	138.418655	33.7714635	17.169425	136.8094555	-88.8765235	10.329041	140.2087625
-21.362076	32.645447	141.048965	-27.6647	13.804494	138.538544	35.561363	-2.629628	135.124832	31.701248	36.987694	138.220169	33.6313055	17.179033	136.6725005	-88.9607055	10.429955	140.4045875
-20.55933	31.668993	140.49086	-27.836159	13.933073	138.567291	35.277889	-2.664596	135.079269	31.55472	36.924381	137.799088	33.4163045	17.1298925	136.4391785	-89.0886225	10.7362535	140.6954035
-20.02779	30.872519	140.09906	-27.969433	14.093637	138.655975	35.094372	-2.71489	135.178421	31.419727	36.90517	137.441101	33.2570495	17.09514	136.309761	-89.1959155	11.092134	141.002189
-19.530613	30.080275	139.775726	-28.130749	14.272716	138.811234	34.878876	-2.690773	135.345963	31.2913	36.939297	137.156464	33.085088	17.124262	136.2512135	-89.346586	11.42117	141.3712545
-18.968937	29.186329	139.552765	-28.290495	14.486427	139.065643	34.685856	-2.659901	135.592911	31.102255	36.994316	136.886261	32.8940555	17.1672075	136.239586	-89.4750455	11.8056465	141.8917
-18.37443	28.163893	139.526627	-28.476254	14.678225	139.410431	34.49995	-2.652253	135.872864	30.912649	37.03392	136.692413	32.7062995	17.1908335	136.2826385	-89.6588075	12.1656165	142.5382235
-17.817455	27.166077	139.64386	-28.66357	14.812088	139.801239	34.323841	-2.666607	136.188431	30.758133	37.032516	136.654846	32.540987	17.1829545	136.4216385	-89.868127	12.4412215	143.1808395
-17.191431	26.116272	139.80687	-28.857023	14.881219	140.222473	34.125256	-2.713097	136.568314	30.574829	36.991112	136.723053	32.3500425	17.1390075	136.6456835	-90.0640885	12.6234305	143.7992625
-16.146574	24.418814	140.244644	-29.143131	14.898769	140.808899	33.881508	-2.823824	137.054749	30.323833	36.911964	136.991119	32.1026705	17.04407	137.022934	-90.3889325	12.753468	144.594864
-15.493786	23.307592	140.506775	-29.340553	14.872545	141.121872	33.718311	-2.898725	137.267426	30.116507	36.873417	137.210434	31.917409	16.987346	137.23893	-90.598515	12.757744	145.004814
-14.738949	22.152233	140.639954	-29.5466	14.847968	141.365585	33.53376	-2.946707	137.388031	29.927265	36.83746	137.38356	31.7305125	16.9453765	137.3857955	-90.8237125	12.7505595	145.3453745
-13.943442	20.952658	140.70137	-29.760105	14.812954	141.516495	33.307308	-2.978399	137.441269	29.741114	36.813797	137.535339	31.524211	16.917699	137.488304	-91.044421	12.708209	145.544686
-13.188067	19.764811	140.799957	-29.933325	14.787168	141.505676	33.155704	-3.015693	137.489487	29.606489	36.77599	137.734894	31.3810965	16.8801485	137.6121905	-91.2477465	12.6941875	145.3991615
-12.350854	18.585691	140.611511	-30.109861	14.782845	141.29538	33.042995	-3.077043	137.606781	29.516394	36.734219	137.977539	31.2796945	16.828588	137.79216	-91.4994165	12.737102	144.7986
-11.511985	17.354628	140.298325	-30.315498	14.799741	140.795898	32.970551	-3.154256	137.799484	29.443312	36.699303	138.303284	31.2069315	16.7725235	138.051384	-91.8379275	12.8269585	143.540412
-10.255684	15.623157	139.626831	-30.666988	14.896311	139.599304	32.876923	-3.23489	138.247955	29.2808	36.704552	138.890427	31.0788615	16.734831	138.569191	-92.4128375	13.057791	140.629417
-9.484958	14.434857	139.298737	-30.970264	15.042027	138.623795	32.828869	-3.279536	138.691971	29.142132	36.718777	139.251434	30.9855005	16.7196205	138.9717025	-92.9260285	13.3644335	138.2758875
-8.863447	13.301609	139.037674	-31.228769	15.252836	137.715515	32.772644	-3.263561	139.228409	28.980637	36.774986	139.565903	30.8766405	16.7557125	139.397156	-93.3341785	13.7499595	136.033874
-8.244613	12.108474	138.805099	-31.41444	15.491769	136.977493	32.751945	-3.177733	139.78064	28.908834	36.847485	139.885574	30.8303895	16.834876	139.833107	-93.6592695	14.148662	134.121879
-7.689683	10.890663	138.776871	-31.513897	15.766196	136.474197	32.74361	-3.06247	140.341843	28.843948	36.958008	140.148788	30.793779	16.947769	140.2453155	-93.821573	14.584623	132.7030785
-7.295117	9.721249	138.910568	-31.553087	16.006729	136.209534	32.710331	-2.907747	140.84584	28.867706	37.066338	140.310791	30.7890185	17.0792955	140.5783155	-93.8951925	14.9341625	131.8407525
-6.912197	8.478472	139.190598	-31.565329	16.229156	136.077209	32.661968	-2.711728	141.219254	28.923883	37.171234	140.483551	30.7929255	17.229753	140.8514025	-93.9235835	15.228559	131.3030155
-6.588802	6.691622	139.703476	-31.550041	16.431437	136.049347	32.668911	-2.50449	141.680679	28.965082	37.290504	140.52272	30.8169965	17.393007	141.1016995	-93.9170785	15.469867	130.9969945
-6.503482	5.505367	139.812027	-31.523537	16.495111	136.098251	32.673923	-2.41056	141.839783	29.021236	37.330345	140.491364	30.8475795	17.4598925	141.1655735	-93.8946535	15.5303295	131.0309285
-6.503142	4.293967	140.025681	-31.490091	16.518656	136.145538	32.713211	-2.393918	141.915756	29.074797	37.336742	140.359467	30.894004	17.471412	141.1376115	-93.874186	15.5659	131.1534645
-6.58678	3.136398	140.078171	-31.460407	16.501497	136.170273	32.733776	-2.383732	141.897476	29.128313	37.327633	140.109238	30.9310445	17.4719505	141.003357	-93.8518585	15.5310435	131.337189
-6.750724	2.051022	140.058167	-31.431892	16.486109	136.171371	32.754879	-2.369864	141.796844	29.158978	37.316681	139.770798	30.9569285	17.4734085	140.783821	-93.8207125	15.4988095	131.558921
-6.970278	0.984796	139.970367	-31.417561	16.47431	136.133163	32.813137	-2.377686	141.651901	29.151642	37.307087	139.38002	30.9823895	17.4647005	140.5159605	-93.8175115	15.4839195	131.7503655
-7.358933	-0.066976	139.903931	-31.414213	16.456518	136.003204	32.811844	-2.34503	141.507477	29.148575	37.302837	139.0065	30.9802095	17.4789035	140.2569885	-93.8086355	15.4341325	131.7494195
-8.012528	-1.479929	139.654617	-31.397385	16.421041	135.737259	32.806572	-2.291566	141.272888	29.143011	37.290199	138.542114	30.9747915	17.4993165	139.907501	-93.7695615	15.3427655	131.567017
-8.545958	-2.33867	139.461426	-31.383583	16.394005	135.578598	32.803989	-2.27029	141.142181	29.143339	37.26862	138.302017	30.973664	17.499165	139.722099	-93.74083	15.288845	131.435097
-9.241886	-3.138561	139.246368	-31.350538	16.35306	135.501724	32.808689	-2.253723	141.023483	29.148197	37.236156	138.121735	30.978443	17.4912165	139.572609	-93.679519	15.2149035	131.430839
-10.043076	-3.882236	139.091125	-31.322527	16.323877	135.512787	32.814861	-2.2596	140.934067	29.177603	37.215858	138.023132	30.996232	17.478129	139.4785995	-93.641286	15.169625	131.5469745
-10.866645	-4.509203	138.872177	-31.276241	16.278257	135.618149	32.840382	-2.261106	140.825226	29.219595	37.205853	138.019302	31.0299885	17.4723735	139.422264	-93.5824705	15.0841405	131.814034
-11.73947	-5.093404	138.676712	-31.217415	16.235889	135.814301	32.869453	-2.277779	140.713867	29.272198	37.192455	138.077515	31.0708255	17.457338	139.395691	-93.5056555	15.01444	132.232911
-12.777439	-5.616792	138.498489	-31.135693	16.180635	136.111069	32.961113	-2.301198	140.553085	29.348007	37.179123	138.166565	31.15456	17.4389625	139.359825	-93.425946	14.9223075	132.862313
-14.404984	-6.327103	138.320618	-30.992115	16.078831	136.633057	33.101437	-2.328736	140.267822	29.482121	37.159233	138.391312	31.291779	17.4152485	139.329567	-93.276009	14.7424135	133.936547
-15.506461	-6.761043	138.177185	-30.870235	15.986717	136.996292	33.225189	-2.33966	140.032501	29.585642	37.132252	138.495316	31.4054155	17.396296	139.2639085	-93.1458855	14.577138	134.7286755
-16.743105	-7.159563	138.021942	-30.756235	15.891189	137.342697	33.36948	-2.334425	139.798645	29.674303	37.131989	138.575989	31.5218915	17.398782	139.187317	-93.0343615	14.383596	135.498077
-18.023256	-7.521723	137.980621	-30.651203	15.805486	137.641541	33.503189	-2.311876	139.607574	29.74568	37.12632	138.616043	31.6244345	17.407222	139.1118085	-92.9268405	14.20375	136.1712735
-19.290337	-7.856442	137.971268	-30.562815	15.738927	137.942841	33.604	-2.280643	139.435822	29.797272	37.104717	138.560638	31.700636	17.412037	138.99823	-92.826266	14.065817	136.887452
-20.708292	-8.219115	138.025711	-30.469501	15.688406	138.239273	33.697506	-2.239856	139.267273	29.854259	37.118294	138.474716	31.7758825	17.439219	138.8709945	-92.7148845	13.937593	137.6075515
-22.118382	-8.557298	138.253357	-30.36871	15.665947	138.527283	33.798008	-2.193307	139.103714	29.914978	37.149647	138.336197	31.856493	17.47817	138.7199555	-92.593913	13.853724	138.3346105
-24.258453	-8.978756	138.648712	-30.189558	15.659012	138.953918	33.943203	-2.13188	138.870453	30.002653	37.215378	137.962936	31.972928	17.541749	138.4166945	-92.352044	13.776275	139.4911415
-25.724539	-9.259351	139.013351	-30.068943	15.659791	139.257996	34.023006	-2.079494	138.690765	30.049778	37.223232	137.608414	32.036392	17.571869	138.1495895	-92.174278	13.747713	140.3664025
-27.131107	-9.509211	139.417358	-29.960505	15.651399	139.56572	34.089115	-2.010623	138.546936	30.056131	37.220879	137.20462	32.072623	17.605128	137.875778	-91.993633	13.69767	141.255662
-28.630308	-9.748184	139.901733	-29.871098	15.657616	139.894745	34.110126	-1.9142	138.454132	30.033987	37.223671	136.816284	32.0720565	17.6547355	137.635208	-91.8142525	13.6604965	142.154282
-30.092108	-9.947565	140.54866	-29.786583	15.677155	140.274567	34.115532	-1.829131	138.421127	29.995451	37.197052	136.451874	32.0554915	17.6839605	137.4365005	-91.6286575	13.6703495	143.1126335
-31.471151	-10.089053	141.269958	-29.68961	15.677585	140.691788	34.148617	-1.771658	138.429932	29.952087	37.176533	136.143219	32.050352	17.7024375	137.2865755	-91.429572	13.6527325	144.0970005
-32.898972	-10.162828	142.01564	-29.571611	15.676964	141.143692	34.205811	-1.737877	138.462036	29.910791	37.15287	135.874496	32.058301	17.7074965	137.168266	-91.201523	13.6464315	145.119118
-34.888191	-10.160601	143.26033	-29.36429	15.646651	141.816895	34.337463	-1.716699	138.454483	29.857841	37.114159	135.441956	32.097652	17.69873	136.9482195	-90.826232	13.594572	146.6855705
-36.186012	-10.076902	143.971786	-29.22743	15.603029	142.225601	34.399044	-1.700564	138.372574	29.821386	37.08543	135.130753	32.110215	17.692433	136.7516635	-90.565075	13.513625	147.6995385
-37.403591	-9.934027	144.683151	-29.1141	15.555833	142.599915	34.430527	-1.673765	138.208481	29.743723	37.039158	134.766754	32.087125	17.6826965	136.4876175	-90.315325	13.4289695	148.7122125
-38.572754	-9.715396	145.281998	-28.997269	15.493793	142.908768	34.428169	-1.656722	137.998138	29.647743	36.979336	134.364914	32.037956	17.661307	136.181526	-90.032494	13.326279	149.63601
-39.675701	-9.402595	145.808838	-28.900936	15.438047	143.168564	34.410362	-1.638071	137.775284	29.558361	36.91679	133.977371	31.9843615	17.6393595	135.8763275	-89.7862335	13.2367345	150.4608005
-40.658657	-8.974587	146.263947	-28.798338	15.374249	143.377441	34.38303	-1.609679	137.527115	29.454115	36.845272	133.625	31.9185725	17.6177965	135.5760575	-89.5152485	13.1307015	151.1788245
-41.631844	-8.499538	146.734253	-28.703568	15.298738	143.548462	34.370201	-1.606002	137.293762	29.336926	36.767826	133.242661	31.8535635	17.580912	135.2682115	-89.2606995	13.016564	151.8287125
-42.832581	-7.612789	147.29155	-28.574514	15.178421	143.74855	34.306217	-1.565074	136.981613	29.152594	36.690811	132.747101	31.7294055	17.5628685	134.864357	-88.8784335	12.7939735	152.632743
-43.452393	-6.837555	147.588562	-28.493578	15.096363	143.904892	34.270947	-1.520212	136.846451	28.991259	36.62838	132.425034	31.631103	17.554084	134.6357425	-88.618259	12.638642	153.1740415
-44.014729	-6.057848	148.018509	-28.407236	15.010576	144.061096	34.26704	-1.480889	136.738602	28.865429	36.586693	132.205948	31.5662345	17.552902	134.472275	-88.3807065	12.46825	153.649917
-44.418598	-5.170629	148.35257	-28.318611	14.912413	144.248337	34.286575	-1.462325	136.705124	28.773197	36.542698	132.0401	31.529886	17.5401865	134.372612	-88.167108	12.2846395	154.124062
-44.695248	-4.179663	148.605331	-28.22537	14.806477	144.459183	34.332527	-1.452795	136.736053	28.70085	36.498482	131.941956	31.5166885	17.5228435	134.3390045	-87.9674285	12.0901105	154.5793615
-44.835972	-3.090122	148.828171	-28.137657	14.702837	144.676926	34.383957	-1.454575	136.78273	28.673452	36.459522	131.926758	31.5287045	17.5024735	134.354744	-87.8040185	11.9032005	154.999108
-44.870968	-1.8964	148.984726	-28.064373	14.579476	144.89119	34.438808	-1.466276	136.84079	28.660349	36.41729	131.959183	31.5495785	17.475507	134.3999865	-87.6783245	11.683445	155.3823935
-44.671329	0.050341	148.985062	-27.972654	14.388159	145.193161	34.469528	-1.495382	136.916504	28.655785	36.36813	132.095856	31.5626565	17.436374	134.50618	-87.5079645	11.339944	155.880142
-44.41037	1.470119	148.923874	-27.924706	14.259726	145.363312	34.451378	-1.506258	136.90921	28.647676	36.348045	132.178467	31.549527	17.4208935	134.5438385	-87.398939	11.0985585	156.1827855
-43.996777	2.971438	148.737747	-27.901966	14.150154	145.464432	34.399162	-1.519843	136.82666	28.645172	36.342693	132.240829	31.522167	17.411425	134.5337445	-87.326099	10.888883	156.3951195
-43.452194	4.565922	148.378586	-27.867085	14.051756	145.482498	34.310955	-1.510896	136.690552	28.612926	36.339611	132.208832	31.4619405	17.4143575	134.449692	-87.1961105	10.6891545	156.515304
-42.750347	6.255471	147.962204	-27.842304	13.95961	145.404953	34.240425	-1.506844	136.465179	28.573864	36.35878	132.141083	31.4071445	17.425968	134.303131	-87.0917525	10.493252	156.506775
-41.879063	8.066967	147.340317	-27.78027	13.858559	145.183807	34.193035	-1.519358	136.17244	28.617119	36.394852	132.130173	31.405077	17.437747	134.1513065	-86.965617	10.279371	156.2163075
-41.027382	9.783157	146.54277	-27.721136	13.732126	144.822556	34.144329	-1.571569	135.837448	28.758812	36.427002	132.276688	31.4515705	17.4277165	134.057068	-86.8938425	10.0365355	155.588044
-39.408047	12.584643	145.057922	-27.737125	13.539653	144.02153	34.009666	-1.758232	135.290039	29.188505	36.458485	132.838257	31.5990855	17.3501265	134.064148	-87.0733355	9.7291795	153.978912
-38.106747	14.447834	144.044998	-27.808146	13.41944	143.410599	33.932343	-1.901588	134.988907	29.560843	36.483055	133.519669	31.746593	17.2907335	134.254288	-87.362885	9.5481465	152.56691
-36.744995	16.370539	143.330261	-27.88796	13.27094	142.916794	33.915531	-2.035895	134.855591	29.949263	36.527802	134.420593	31.932397	17.2459535	134.638092	-87.708317	9.2959265	151.195496
-35.190063	18.21229	142.934677	-27.979666	13.079903	142.571823	33.953632	-2.150664	134.92543	30.303795	36.55246	135.521606	32.1287135	17.200898	135.223518	-88.0880455	8.958908	149.920128
-33.544357	19.872856	143.052826	-28.079477	12.909698	142.506973	34.01606	-2.272509	135.218994	30.569658	36.536758	136.704056	32.292859	17.1321245	135.961525	-88.451813	8.6872715	149.052421
-31.743536	21.441416	143.531219	-28.182421	12.741886	142.726349	34.107742	-2.383242	135.690155	30.738029	36.485916	137.902237	32.4228855	17.051337	136.796196	-88.7877275	8.432435	148.656502
-29.817825	22.846628	144.340714	-28.25354	12.634494	143.214737	34.249023	-2.495528	136.236877	30.867172	36.363316	139.113312	32.5580975	16.933894	137.6750945	-89.0651775	8.335094	148.7543795
-26.870043	24.60914	145.874176	-28.323084	12.535561	144.334869	34.492241	-2.689914	137.198151	NaN	NaN	NaN	NaN	NaN	NaN	NaN	NaN	NaN
-24.780922	25.632694	146.826385	-28.342728	12.508596	145.158463	34.68219	-2.812681	137.90741	NaN	NaN	NaN	NaN	NaN	NaN	NaN	NaN	NaN
-22.690973	26.456659	147.685272	-28.334404	12.501276	145.927399	34.906204	-2.898127	138.608261	NaN	NaN	NaN	NaN	NaN	NaN	NaN	NaN	NaN
-20.499275	27.184101	148.296143	-28.302952	12.507582	146.574081	35.139069	-2.972867	139.304703	NaN	NaN	NaN	NaN	NaN	NaN	NaN	NaN	NaN
-18.336737	27.731777	148.832031	-28.261814	12.520969	147.071106	35.400673	-3.029484	139.956802	NaN	NaN	NaN	NaN	NaN	NaN	NaN	NaN	NaN
-16.080658	28.233677	149.013382	-28.219097	12.539062	147.39534	35.668804	-3.051909	140.498535	NaN	NaN	NaN	NaN	NaN	NaN	NaN	NaN	NaN
-13.883874	28.534979	149.214188	-28.125032	12.625818	147.551575	35.939823	-3.023956	141.010025	NaN	NaN	NaN	NaN	NaN	NaN	NaN	NaN	NaN
-10.514009	28.819052	149.286957	-28.069798	12.651762	147.433548	36.337357	-3.020668	141.657349	NaN	NaN	NaN	NaN	NaN	NaN	NaN	NaN	NaN
-8.242517	28.826023	149.262787	-28.052925	12.777207	147.065704	36.58429	-3.036594	142.108582	NaN	NaN	NaN	NaN	NaN	NaN	NaN	NaN	NaN
-6.04583	28.742519	149.181442	-28.051004	12.916051	146.446899	36.827969	-3.060579	142.579788	NaN	NaN	NaN	NaN	NaN	NaN	NaN	NaN	NaN
-3.865401	28.512018	149.083633	-28.110373	13.103482	145.682755	36.950176	-3.074379	142.990494	NaN	NaN	NaN	NaN	NaN	NaN	NaN	NaN	NaN
-1.841828	28.188848	149.029617	-28.241951	13.301598	144.933456	36.968822	-3.013441	143.342041	NaN	NaN	NaN	NaN	NaN	NaN	NaN	NaN	NaN
0.169727	27.694983	149.063263	-28.399097	13.515465	144.395264	36.947662	-2.901999	143.527039	NaN	NaN	NaN	NaN	NaN	NaN	NaN	NaN	NaN
1.982252	27.12257	149.23111	-28.539309	13.729356	144.080643	36.911026	-2.77298	143.695999	NaN	NaN	NaN	NaN	NaN	NaN	NaN	NaN	NaN
4.659631	25.962654	149.503265	-28.652494	13.997908	143.86969	36.911156	-2.605942	144.085495	NaN	NaN	NaN	NaN	NaN	NaN	NaN	NaN	NaN
6.192487	25.046093	149.708633	-28.677029	14.151391	143.823669	36.915154	-2.553167	144.351807	NaN	NaN	NaN	NaN	NaN	NaN	NaN	NaN	NaN
7.790824	24.009485	149.846878	-28.652105	14.268131	143.77652	36.928467	-2.558709	144.591003	NaN	NaN	NaN	NaN	NaN	NaN	NaN	NaN	NaN
9.121172	22.918982	149.906357	-28.595594	14.337967	143.673401	36.971497	-2.616993	144.777924	NaN	NaN	NaN	NaN	NaN	NaN	NaN	NaN	NaN
10.420444	21.711697	149.909409	-28.515572	14.382135	143.462097	37.026299	-2.658792	144.890457	NaN	NaN	NaN	NaN	NaN	NaN	NaN	NaN	NaN
11.586627	20.514141	149.768219	-28.430548	14.423622	143.143234	37.073772	-2.673327	144.942047	NaN	NaN	NaN	NaN	NaN	NaN	NaN	NaN	NaN
12.567459	19.265549	149.594879	-28.368095	14.431874	142.762238	37.121712	-2.648859	144.933899	NaN	NaN	NaN	NaN	NaN	NaN	NaN	NaN	NaN
13.848805	17.272547	149.210983	-28.311411	14.433387	142.212967	37.184532	-2.586728	144.783127	NaN	NaN	NaN	NaN	NaN	NaN	NaN	NaN	NaN
14.413878	15.94668	149.008316	-28.308168	14.411944	141.939621	37.199211	-2.573562	144.686951	NaN	NaN	NaN	NaN	NaN	NaN	NaN	NaN	NaN
14.869663	14.529639	148.840469	-28.33873	14.371247	141.797882	37.188046	-2.594605	144.652542	NaN	NaN	NaN	NaN	NaN	NaN	NaN	NaN	NaN
14.460657	14.04368	148.63797	-28.393749	14.313639	141.808289	37.14468	-2.646438	144.677979	NaN	NaN	NaN	NaN	NaN	NaN	NaN	NaN	NaN
13.651654	13.655188	148.450073	-28.451094	14.255508	141.903793	37.098766	-2.701353	144.719803	NaN	NaN	NaN	NaN	NaN	NaN	NaN	NaN	NaN
12.767148	13.236491	148.253006	-28.471352	14.195889	141.986145	37.107449	-2.760711	144.751343	NaN	NaN	NaN	NaN	NaN	NaN	NaN	NaN	NaN
11.791572	12.856004	148.073608	-28.465076	14.131512	142.031784	37.116352	-2.801639	144.728897	NaN	NaN	NaN	NaN	NaN	NaN	NaN	NaN	NaN
10.179182	12.344474	147.619141	-28.453341	14.013489	141.970505	37.148937	-2.893753	144.598618	NaN	NaN	NaN	NaN	NaN	NaN	NaN	NaN	NaN
8.930075	12.018114	147.244049	-28.447426	13.946408	141.861938	37.124996	-2.929665	144.439957	NaN	NaN	NaN	NaN	NaN	NaN	NaN	NaN	NaN
7.596802	11.677557	146.806198	-28.475782	13.917073	141.743851	37.075344	-2.95007	144.216431	NaN	NaN	NaN	NaN	NaN	NaN	NaN	NaN	NaN
6.168005	11.408569	146.324677	-28.546329	13.924721	141.671158	36.992416	-2.951975	143.979416	NaN	NaN	NaN	NaN	NaN	NaN	NaN	NaN	NaN
4.593918	11.119944	145.881454	-28.663244	13.966667	141.686966	36.873291	-2.915559	143.757706	NaN	NaN	NaN	NaN	NaN	NaN	NaN	NaN	NaN
2.923625	10.843977	145.423096	-28.801867	14.050482	141.794266	36.690121	-2.857178	143.490372	NaN	NaN	NaN	NaN	NaN	NaN	NaN	NaN	NaN
1.182138	10.607169	144.965057	-28.963079	14.169958	142.090302	36.491714	-2.740952	143.178864	NaN	NaN	NaN	NaN	NaN	NaN	NaN	NaN	NaN
-1.610524	10.161766	144.525848	-29.238493	14.372044	143.016571	36.158226	-2.546859	142.388748	NaN	NaN	NaN	NaN	NaN	NaN	NaN	NaN	NaN
-3.556706	9.87473	144.301392	-29.425064	14.491489	143.858307	35.897263	-2.352769	141.73616	NaN	NaN	NaN	NaN	NaN	NaN	NaN	NaN	NaN
-5.543849	9.478035	144.247437	-29.631477	14.591815	144.82486	35.560944	-2.099182	140.998184	NaN	NaN	NaN	NaN	NaN	NaN	NaN	NaN	NaN
-7.543481	9.062729	144.330231	-29.840824	14.694924	145.828033	35.17688	-1.767512	140.321274	NaN	NaN	NaN	NaN	NaN	NaN	NaN	NaN	NaN
-9.551987	8.503513	144.648544	-30.01096	14.755239	146.829559	34.799614	-1.430226	139.890518	NaN	NaN	NaN	NaN	NaN	NaN	NaN	NaN	NaN
-11.442341	7.874973	145.061493	-30.098686	14.836654	147.75946	34.493923	-1.043028	139.649338	NaN	NaN	NaN	NaN	NaN	NaN	NaN	NaN	NaN
-13.351099	7.105659	145.644196	-30.145914	14.935556	148.592865	34.288242	-0.669458	139.618896	NaN	NaN	NaN	NaN	NaN	NaN	NaN	NaN	NaN
-15.999858	5.824124	146.371109	-30.177519	15.099343	149.573593	34.077126	-0.191189	139.776581	NaN	NaN	NaN	NaN	NaN	NaN	NaN	NaN	NaN
-17.681601	4.867684	146.825455	-30.261398	15.261025	150.010544	33.960495	0.04145	139.889526	NaN	NaN	NaN	NaN	NaN	NaN	NaN	NaN	NaN
-19.341682	3.880303	147.138901	-30.423412	15.50214	150.269028	33.817337	0.233452	140.039307	NaN	NaN	NaN	NaN	NaN	NaN	NaN	NaN	NaN
-20.910421	2.810938	147.472198	-30.61124	15.800132	150.390442	33.656994	0.460994	140.210144	28.397375	38.628788	142.988281	31.0271845	19.544891	141.5992125	-92.2496645	12.055373	159.1816715
-22.436024	1.712172	147.827728	-30.827835	16.141506	150.369568	33.522232	0.663765	140.493362	28.172817	38.930252	142.636459	30.8475245	19.7970085	141.5649105	-92.5031945	12.4860035	159.1742255
-23.877657	0.533724	148.294525	-31.016499	16.490452	150.255386	33.397163	0.872216	140.838196	27.283716	39.577316	142.583664	30.3404395	20.224766	141.71093	-92.3734375	12.756138	158.799842
-25.218508	-0.603078	148.797241	-31.19038	16.806019	150.058136	33.335514	1.044302	141.260529	27.820253	39.416069	141.780579	30.5778835	20.2301855	141.520554	-92.9586435	13.3818525	158.595718
-27.118822	-2.300366	149.755096	-31.490335	17.238916	149.67337	33.245659	1.256494	142.006439	27.289295	39.750313	141.143661	30.267477	20.5034035	141.57505	-93.248147	13.9744285	157.77169
-28.384956	-3.327066	150.519791	-31.761694	17.491249	149.460953	33.098003	1.419435	142.514069	26.962662	39.865971	140.533264	30.0303325	20.642703	141.5236665	-93.5537205	14.339795	157.3982395
-29.624683	-4.257457	151.478943	-32.059612	17.676697	149.413971	32.855927	1.60442	143.031693	26.581287	39.897038	139.822845	29.718607	20.750729	141.427269	-93.837831	14.602665	157.400673
-30.685669	-5.068593	152.524399	-32.32233	17.762766	149.615784	32.573612	1.752774	143.406952	26.166487	39.853001	139.179367	29.3700495	20.8028875	141.2931595	-94.0147095	14.7226445	157.9384085
-31.790798	-5.745472	153.695221	-32.502434	17.794567	150.041748	32.366249	1.839582	143.733215	25.777054	39.764904	138.729156	29.0716515	20.802243	141.2311855	-94.0765195	14.786891	158.8523105
-32.81155	-6.23943	154.837616	-32.634998	17.833094	150.644867	32.198135	1.85538	143.999817	25.465965	39.686455	138.506943	28.83205	20.7709175	141.25338	-94.102046	14.8952705	160.036354
-33.736832	-6.606882	155.884033	-32.758209	17.882103	151.302643	32.011482	1.877334	144.28215	25.206089	39.630844	138.454742	28.6087855	20.754089	141.368446	-94.1252035	15.010117	161.23684
-34.96022	-6.855303	156.917526	-32.981796	17.966864	152.199249	31.774595	1.973872	144.634232	24.874163	39.666199	138.621964	28.324379	20.8200355	141.628098	-94.287971	15.1136925	162.7704
-35.774158	-6.88165	157.232254	-33.135876	18.01429	152.648254	31.573635	2.052663	144.783264	24.585104	39.802597	138.87735	28.0793695	20.92763	141.830307	-94.3511215	15.10095	163.466201
-36.492157	-6.793549	157.202591	-33.274265	18.039209	152.951202	31.378862	2.124886	144.853806	24.521112	39.893578	139.169724	27.949987	21.009232	142.011765	-94.498517	15.069186	163.890639
-37.118404	-6.619276	156.869858	-33.363213	17.989616	153.131241	31.216816	2.147989	144.878922	24.4452	40.00156	139.559891	27.831008	21.0747745	142.2194065	-94.557434	14.9044575	164.0430755
-37.642479	-6.378096	156.494705	-33.427856	17.937214	153.224152	31.094271	2.093252	144.872025	24.519491	40.017353	139.984238	27.806881	21.0553025	142.4281315	-94.662593	14.8191255	164.0201725
-38.086094	-6.04515	156.040619	-33.472309	17.88269	153.268356	31.003178	2.013933	144.862061	24.565411	40.045464	140.437607	27.7842945	21.0296985	142.649834	-94.7289125	14.7356815	163.886878
-38.384842	-5.56459	155.60463	-33.508186	17.819452	153.305389	30.915468	1.915417	144.798019	24.679184	40.042137	140.881668	27.797326	20.978777	142.8398435	-94.813698	14.660127	163.7709345
-38.599571	-4.645339	154.981522	-33.535858	17.76684	153.340576	30.925608	1.823467	144.892426	24.775982	40.12463	141.609604	27.850795	20.9740485	143.251015	-94.922511	14.5596315	163.430137
-38.636646	-3.931013	154.41449	-33.563404	17.743876	153.286987	30.939764	1.751051	145.002975	24.805212	40.223289	142.227844	27.872488	20.98717	143.6154095	-94.999296	14.500582	162.9585645
-38.591232	-3.210562	153.721909	-33.567219	17.738142	153.096664	30.971733	1.664052	145.090363	24.786234	40.376186	143.026215	27.8789835	21.020119	144.058289	-95.0134215	14.456165	162.135039
-38.460793	-2.395376	152.90361	-33.566433	17.763401	152.817734	31.067436	1.567737	145.13002	24.764013	40.51149	143.854599	27.9157245	21.0396135	144.4923095	-95.0485905	14.4871885	161.1431585
-38.204334	-1.615105	152.035126	-33.610264	17.85136	152.434738	31.153318	1.491887	145.166748	24.809361	40.583778	144.576691	27.9813395	21.0378325	144.8717195	-95.2018675	14.6648875	159.9977565
-37.907803	-0.788768	151.20726	-33.634926	17.948509	152.031006	31.214708	1.502245	145.154587	NaN	NaN	NaN	NaN	NaN	NaN	NaN	NaN	NaN
-37.569881	0.056178	150.507034	-33.639046	18.059725	151.624603	31.301407	1.528497	145.147568	NaN	NaN	NaN	NaN	NaN	NaN	NaN	NaN	NaN
-36.946251	1.204126	149.689728	-33.624191	18.282213	151.021286	31.467396	1.585353	145.20314	NaN	NaN	NaN	NaN	NaN	NaN	NaN	NaN	NaN
-36.47963	1.957578	149.295502	-33.614731	18.424217	150.662811	31.538967	1.642013	145.212875	NaN	NaN	NaN	NaN	NaN	NaN	NaN	NaN	NaN
-35.949932	2.65327	148.950058	-33.638882	18.593174	150.319366	31.544945	1.705306	145.19989	NaN	NaN	NaN	NaN	NaN	NaN	NaN	NaN	NaN
-35.461929	3.298955	148.677521	-33.659256	18.736576	150.01384	31.556221	1.784023	145.147629	NaN	NaN	NaN	NaN	NaN	NaN	NaN	NaN	NaN
-34.987698	3.942785	148.497467	-33.660564	18.870102	149.708969	31.593191	1.888044	145.04158	NaN	NaN	NaN	NaN	NaN	NaN	NaN	NaN	NaN
-34.468067	4.536197	148.279556	-33.558609	18.963182	149.343185	31.669733	2.007169	144.904572	NaN	NaN	NaN	NaN	NaN	NaN	NaN	NaN	NaN
-33.898136	5.074146	147.923355	-33.436634	19.039444	148.904373	31.792414	2.105955	144.758698	NaN	NaN	NaN	NaN	NaN	NaN	NaN	NaN	NaN
-33.059029	5.867015	147.252686	-33.281662	19.075472	148.16243	31.975594	2.24451	144.566818	26.901615	41.130684	144.36525	29.4386045	21.687597	144.466034	-96.0019285	16.463347	151.858826
-32.45335	6.351455	146.661026	-33.244164	19.066704	147.642334	32.0583	2.314381	144.364227	NaN	NaN	NaN	NaN	NaN	NaN	NaN	NaN	NaN
-31.955994	6.851467	146.09259	-33.201572	19.05644	147.120697	32.127605	2.379926	144.244553	27.030628	41.263725	144.13678	29.5791165	21.8218255	144.1906665	-95.9822605	16.2910545	150.0507275
-31.460827	7.33046	145.568863	-33.180141	19.041359	146.657715	32.194466	2.424453	144.119675	27.059519	41.319324	144.140656	29.6269925	21.8718885	144.1301655	-95.9872745	16.2108295	149.1852645
-30.993587	7.758689	145.082886	-33.139992	18.996141	146.223587	32.243286	2.469113	144.031464	27.059793	41.336609	144.197388	29.6515395	21.902861	144.114426	-95.9315235	16.089421	148.332748
-30.526812	8.090801	144.636673	-33.122757	18.954126	145.864655	32.287247	2.47195	143.855453	NaN	NaN	NaN	NaN	NaN	NaN	NaN	NaN	NaN
-30.083921	8.397554	144.270462	-33.10331	18.895119	145.574615	32.332779	2.48525	143.660217	NaN	NaN	NaN	NaN	NaN	NaN	NaN	NaN	NaN
-29.425716	8.743452	143.812607	-33.00555	18.735312	145.219879	32.43766	2.540088	143.387589	NaN	NaN	NaN	NaN	NaN	NaN	NaN	NaN	NaN
-29.009644	8.870444	143.565521	-32.921696	18.642036	145.04332	32.552776	2.590328	143.206436	NaN	NaN	NaN	NaN	NaN	NaN	NaN	NaN	NaN
-28.649511	8.943033	143.408783	-32.830696	18.550638	144.898743	32.675533	2.624351	143.059952	NaN	NaN	NaN	NaN	NaN	NaN	NaN	NaN	NaN
-28.283098	8.965256	143.255371	-32.71582	18.434277	144.750351	32.801422	2.647061	142.917374	NaN	NaN	NaN	NaN	NaN	NaN	NaN	NaN	NaN
-27.9645	8.928481	143.106979	-32.597645	18.329903	144.606964	32.927193	2.640272	142.787964	NaN	NaN	NaN	NaN	NaN	NaN	NaN	NaN	NaN
-27.681551	8.805073	142.965286	-32.508793	18.243855	144.456894	33.044548	2.586853	142.678619	NaN	NaN	NaN	NaN	NaN	NaN	NaN	NaN	NaN
-27.463596	8.61179	142.786224	-32.413368	18.181217	144.264145	33.129139	2.528825	142.616608	NaN	NaN	NaN	NaN	NaN	NaN	NaN	NaN	NaN
-27.221134	8.25811	142.416351	-32.294025	18.198683	143.895172	33.242306	2.474221	142.577698	NaN	NaN	NaN	NaN	NaN	NaN	NaN	NaN	NaN
-27.107313	7.964923	142.114655	-32.206875	18.280468	143.587296	33.323734	2.449996	142.59404	NaN	NaN	NaN	NaN	NaN	NaN	NaN	NaN	NaN
-27.094858	7.632291	141.80014	-32.139622	18.42042	143.246719	33.388184	2.429556	142.612701	NaN	NaN	NaN	NaN	NaN	NaN	NaN	NaN	NaN
-27.189013	7.264698	141.488297	-32.095158	18.584005	142.909546	33.434235	2.412488	142.622131	NaN	NaN	NaN	NaN	NaN	NaN	NaN	NaN	NaN
-27.381393	6.850579	141.185898	-32.077408	18.753016	142.595703	33.435364	2.404844	142.610931	27.974388	41.216133	144.068634	30.704876	21.8104885	143.3397825	-94.859692	15.6955435	141.8516235
-27.72896	6.432354	140.906616	-32.092201	18.908928	142.316666	33.415142	2.399679	142.609207	26.943922	41.828491	144.427963	30.179532	22.114085	143.518585	-94.363934	15.703771	141.114747
-28.198183	5.970942	140.678864	-32.108997	19.02515	142.044586	33.380787	2.398855	142.615753	27.025557	41.842388	144.142166	30.203172	22.1206215	143.3789595	-94.421166	15.9296785	140.7102125
-29.109171	5.214517	140.549561	-32.160057	19.145931	141.736267	33.314671	2.35391	142.659302	27.225971	41.729832	143.564117	30.270321	22.041871	143.1117095	-94.590435	16.249991	140.3608245
-29.79311	4.666643	140.65358	-32.217442	19.193207	141.700958	33.241417	2.319142	142.721619	28.012774	41.288105	142.802078	30.6270955	21.8036235	142.7618485	-95.0619795	16.5827905	140.6400675
-30.580976	4.120347	140.995499	-32.278244	19.216158	141.854202	33.171661	2.297884	142.820053	27.979496	41.264309	142.412827	30.5755785	21.7810965	142.61644	-95.1320665	16.6512195	141.091964
-31.424423	3.602725	141.497009	-32.297729	19.204041	142.14328	33.121239	2.270179	142.936844	27.933147	41.207195	142.007065	30.527193	21.738687	142.4719545	-95.122651	16.669395	141.8146055
-32.37711	3.159816	142.153168	-32.2785	19.194719	142.521103	33.117096	2.255893	143.086441	27.921503	41.136818	141.670151	30.5192995	21.6963555	142.378296	-95.0762995	16.6930825	142.66391
-33.371048	2.750081	142.93782	-32.217793	19.15391	142.9767	33.168755	2.198218	143.277664	27.929842	41.017506	141.339417	30.5492985	21.607862	142.3085405	-94.9848845	16.699958	143.6448595
-34.320778	2.37455	143.738571	-32.13995	19.095081	143.491364	33.233032	2.12271	143.46463	27.939817	40.881195	141.014175	30.5864245	21.5019525	142.2394025	-94.8663245	16.6882095	144.7433255
-35.857418	2.020356	144.977158	-31.986431	18.966255	144.310745	33.364414	2.002789	143.670074	27.983248	40.678135	140.571396	30.673831	21.340462	142.120735	-94.646693	16.592048	146.500755
-36.88868	1.883512	145.851608	-31.921574	18.845724	144.917923	33.436172	1.901783	143.753265	27.972872	40.547035	140.332382	30.704522	21.224409	142.0428235	-94.54767	16.467039	147.7930225
-37.936745	1.88333	146.69194	-31.846502	18.680553	145.531815	33.488327	1.796125	143.814011	27.92992	40.387787	140.139816	30.7091235	21.091956	141.9769135	-94.4021275	16.26915	149.0867165
-39.007439	1.938024	147.466339	-31.792038	18.474739	146.13974	33.53801	1.659001	143.878098	27.644587	40.27829	140.019196	30.5912985	20.9686455	141.948647	-94.1753745	15.9808325	150.330833
-39.973305	2.127445	148.10881	-31.737587	18.254713	146.725052	33.559303	1.518861	143.950623	27.61488	40.057087	139.912552	30.5870915	20.787974	141.9315875	-94.0622655	15.721452	151.5185165
-40.954346	2.416	148.73468	-31.675533	18.026352	147.268082	33.606159	1.367589	143.993759	27.564859	39.861965	139.860489	30.585509	20.614777	141.927124	-93.936575	15.437927	152.60904
-41.889427	2.866192	149.224426	-31.603558	17.786097	147.74321	33.625217	1.24372	143.993454	27.506256	39.692642	139.823608	30.5657365	20.468181	141.908531	-93.7728525	15.104013	153.577889
-43.184109	3.687143	149.674637	-31.492907	17.406319	148.309357	33.674179	1.062192	143.889267	27.391672	39.475227	139.783508	30.5329255	20.2687095	141.8363875	-93.5187395	14.5439285	154.7823265
-43.981609	4.377053	149.927444	-31.421618	17.156588	148.599518	33.703293	0.93994	143.747635	27.286196	39.336704	139.748154	30.4947445	20.138322	141.7478945	-93.3379805	14.174854	155.4511415
-44.733128	5.189301	150.083542	-31.343704	16.921021	148.820496	33.75069	0.810337	143.54184	27.243471	39.181091	139.691589	30.4970805	19.995714	141.6167145	-93.1844885	13.846328	156.0242775
-45.390041	6.097102	150.154572	-31.261063	16.699011	148.981506	33.798222	0.678323	143.318359	27.262592	39.013004	139.597366	30.530407	19.8456635	141.4578625	-93.052533	13.5523585	156.5051495
-45.959412	7.115038	150.210007	-31.168175	16.477398	149.071304	33.83733	0.563902	143.108231	27.225065	38.880585	139.52034	30.5311975	19.7222435	141.3142855	-92.8675475	13.2325525	156.8283225
-46.464371	8.209088	150.20195	-31.051329	16.263025	149.114258	33.901897	0.46236	142.901581	27.238655	38.753937	139.420349	30.570276	19.6081485	141.160965	-92.672934	12.9179015	157.067551
-46.848213	9.395819	150.121826	-30.937204	16.067736	149.138947	33.984993	0.395765	142.702957	27.287722	38.640549	139.31778	30.6363575	19.518157	141.0103685	-92.5107655	12.617315	157.2675255
-47.325825	11.365956	150.071793	-30.759174	15.800076	149.151901	34.093182	0.319487	142.392151	27.343893	38.538097	139.190125	30.7185375	19.428792	140.791138	-92.2368855	12.17136	157.512664
-47.466381	12.744941	149.961838	-30.669352	15.628716	149.155243	34.150864	0.291042	142.174423	27.377033	38.497471	139.099365	30.7639485	19.3942565	140.636894	-92.1026525	11.8631755	157.673592
-47.584309	14.235937	149.946777	-30.603149	15.450074	149.175201	34.155579	0.272398	141.946167	27.380419	38.47282	139.077988	30.767999	19.372609	140.5120775	-91.974297	11.527539	157.8383245
-47.556801	15.76195	149.949783	-30.557724	15.285012	149.221725	34.108681	0.217615	141.723251	27.378798	38.415695	139.102203	30.7437395	19.316655	140.412727	-91.8591875	11.253369	158.030723
-47.45665	17.365595	149.970001	-30.550749	15.117139	149.292664	34.016273	0.150154	141.489151	27.619123	38.265648	139.194672	30.817698	19.207901	140.3419115	-91.919196	11.026377	158.2434165
-47.267735	18.989908	150.141495	-30.527008	14.941078	149.387894	33.930107	0.065527	141.300262	27.662003	38.22374	139.413269	30.796055	19.1446335	140.3567655	-91.850071	10.7375225	158.4190225
-46.889618	20.66268	150.316376	-30.472332	14.758597	149.515427	33.886684	-0.030454	141.15892	27.780754	38.184349	139.793945	30.833719	19.0769475	140.4764325	-91.778383	10.4402465	158.5544215
-46.174683	23.157684	150.91272	-30.412323	14.482713	149.854507	33.883293	-0.261554	141.083588	28.061876	38.07386	140.716217	30.9725845	18.906153	140.8999025	-91.7972305	10.059273	158.8091115
-45.503262	24.76321	151.395981	-30.374205	14.233088	150.129944	33.881645	-0.444611	141.139328	28.278988	37.931137	141.524231	31.0803165	18.743263	141.3317795	-91.8287265	9.722913	158.9281085
-44.709572	26.28017	152.08699	-30.322775	13.990125	150.480865	33.931099	-0.626494	141.231293	28.479013	37.731834	142.419037	31.205056	18.55267	141.825165	-91.850606	9.42758	159.136565
-43.767281	27.758629	152.738953	-30.260239	13.735337	150.813217	34.013859	-0.796785	141.279678	NaN	NaN	NaN	NaN	NaN	NaN	NaN	NaN	NaN
-42.734402	29.063803	153.43277	-30.191046	13.495011	151.118088	34.122372	-0.934876	141.364807	NaN	NaN	NaN	NaN	NaN	NaN	NaN	NaN	NaN
-41.574329	30.341616	154.020233	-30.10512	13.281834	151.363708	34.255211	-1.018571	141.443588	NaN	NaN	NaN	NaN	NaN	NaN	NaN	NaN	NaN
-40.384254	31.460041	154.498718	-30.011971	13.096417	151.558334	34.408207	-1.078673	141.54306	NaN	NaN	NaN	NaN	NaN	NaN	NaN	NaN	NaN
-38.338066	32.977802	154.960175	-29.838966	12.893145	151.765854	34.716091	-1.148267	141.806168	NaN	NaN	NaN	NaN	NaN	NaN	NaN	NaN	NaN
-36.921551	33.828297	155.026413	-29.682224	12.799711	151.801819	35.009499	-1.162004	142.072052	NaN	NaN	NaN	NaN	NaN	NaN	NaN	NaN	NaN
-35.396198	34.566978	154.961929	-29.513597	12.763892	151.72522	35.353706	-1.158882	142.390976	NaN	NaN	NaN	NaN	NaN	NaN	NaN	NaN	NaN
-33.800144	35.182674	154.795883	-29.340744	12.755719	151.529678	35.719101	-1.164406	142.725952	NaN	NaN	NaN	NaN	NaN	NaN	NaN	NaN	NaN
-32.211422	35.709705	154.529785	-29.159454	12.848928	151.180603	36.112324	-1.202781	143.120163	NaN	NaN	NaN	NaN	NaN	NaN	NaN	NaN	NaN
-30.58663	36.051872	154.220398	-29.025402	12.933272	150.763702	36.522079	-1.252382	143.637924	NaN	NaN	NaN	NaN	NaN	NaN	NaN	NaN	NaN
-28.916553	36.251423	153.907562	-28.91964	13.101691	150.329025	36.862453	-1.2972	144.252213	NaN	NaN	NaN	NaN	NaN	NaN	NaN	NaN	NaN
-26.595596	36.265148	153.572754	-28.921133	13.456711	149.786728	NaN	NaN	NaN	NaN	NaN	NaN	NaN	NaN	NaN	NaN	NaN	NaN
-25.119993	36.040257	153.462006	-28.970045	13.7179	149.562454	NaN	NaN	NaN	NaN	NaN	NaN	NaN	NaN	NaN	NaN	NaN	NaN
-23.727718	35.655533	153.415771	-28.987099	13.984871	149.451614	NaN	NaN	NaN	NaN	NaN	NaN	NaN	NaN	NaN	NaN	NaN	NaN
-22.433929	35.102867	153.421997	-28.953384	14.244282	149.438034	NaN	NaN	NaN	NaN	NaN	NaN	NaN	NaN	NaN	NaN	NaN	NaN
-21.173399	34.353531	153.411469	-28.881792	14.482159	149.482758	NaN	NaN	NaN	NaN	NaN	NaN	NaN	NaN	NaN	NaN	NaN	NaN
-20.042051	33.485271	153.374588	-28.794374	14.683071	149.570236	NaN	NaN	NaN	NaN	NaN	NaN	NaN	NaN	NaN	NaN	NaN	NaN
-19.019617	32.46595	153.285568	-28.688469	14.85694	149.657349	NaN	NaN	NaN	NaN	NaN	NaN	NaN	NaN	NaN	NaN	NaN	NaN
-17.658407	30.664146	152.993774	-28.51862	15.10907	149.725861	NaN	NaN	NaN	NaN	NaN	NaN	NaN	NaN	NaN	NaN	NaN	NaN
-16.92902	29.351255	152.684982	-28.415659	15.304857	149.693436	NaN	NaN	NaN	NaN	NaN	NaN	NaN	NaN	NaN	NaN	NaN	NaN
-16.282166	27.901649	152.230286	-28.311443	15.52012	149.546143	NaN	NaN	NaN	NaN	NaN	NaN	NaN	NaN	NaN	NaN	NaN	NaN
-15.715467	26.419067	151.617722	-28.202883	15.745014	149.234436	NaN	NaN	NaN	NaN	NaN	NaN	NaN	NaN	NaN	NaN	NaN	NaN
-15.327967	24.862459	150.955276	-28.121693	16.009975	148.792297	NaN	NaN	NaN	NaN	NaN	NaN	NaN	NaN	NaN	NaN	NaN	NaN
-15.023335	23.244644	150.199371	-28.064514	16.313351	148.286606	NaN	NaN	NaN	NaN	NaN	NaN	NaN	NaN	NaN	NaN	NaN	NaN
-14.950466	21.61433	149.566864	-28.098688	16.621281	147.85022	NaN	NaN	NaN	NaN	NaN	NaN	NaN	NaN	NaN	NaN	NaN	NaN
-15.202514	19.079226	148.95903	-28.222202	17.023821	147.555649	NaN	NaN	NaN	NaN	NaN	NaN	NaN	NaN	NaN	NaN	NaN	NaN
-15.588867	17.383776	148.864761	-28.309505	17.249588	147.642899	NaN	NaN	NaN	NaN	NaN	NaN	NaN	NaN	NaN	NaN	NaN	NaN
-16.080441	15.688203	148.8759	-28.328939	17.446699	147.838287	NaN	NaN	NaN	NaN	NaN	NaN	NaN	NaN	NaN	NaN	NaN	NaN
-16.687675	14.048006	149.028519	-28.310472	17.571783	148.119019	NaN	NaN	NaN	NaN	NaN	NaN	NaN	NaN	NaN	NaN	NaN	NaN
-17.470135	12.393394	149.315384	-28.325668	17.658377	148.530685	NaN	NaN	NaN	NaN	NaN	NaN	NaN	NaN	NaN	NaN	NaN	NaN
-18.314831	10.863366	149.617706	-28.340139	17.677362	148.981094	NaN	NaN	NaN	NaN	NaN	NaN	NaN	NaN	NaN	NaN	NaN	NaN
-19.28812	9.328412	149.991257	-28.364765	17.669712	149.477692	NaN	NaN	NaN	NaN	NaN	NaN	NaN	NaN	NaN	NaN	NaN	NaN
-20.841995	7.212452	150.534271	-28.39323	17.601112	150.26709	36.836769	1.117795	145.981033	NaN	NaN	NaN	NaN	NaN	NaN	NaN	NaN	NaN
-21.967297	5.84735	150.948669	-28.442991	17.511471	150.848862	36.779278	1.14038	145.638489	NaN	NaN	NaN	NaN	NaN	NaN	NaN	NaN	NaN
-23.133547	4.558046	151.418167	-28.516329	17.396317	151.50116	36.68597	1.163959	145.267517	NaN	NaN	NaN	NaN	NaN	NaN	NaN	NaN	NaN
-24.308596	3.370357	151.999084	-28.562645	17.242439	152.153091	36.611134	1.179358	144.942505	NaN	NaN	NaN	NaN	NaN	NaN	NaN	NaN	NaN
-25.506889	2.211824	152.610825	-28.564867	17.052082	152.77037	36.562611	1.175783	144.685684	NaN	NaN	NaN	NaN	NaN	NaN	NaN	NaN	NaN
-26.630047	1.119311	153.302185	-28.52417	16.81794	153.382904	36.550297	1.120018	144.541443	NaN	NaN	NaN	NaN	NaN	NaN	NaN	NaN	NaN
-27.729586	0.118122	154.103378	-28.447878	16.557346	153.977234	36.562721	1.015362	144.436935	NaN	NaN	NaN	NaN	NaN	NaN	NaN	NaN	NaN
-29.365545	-1.270302	155.270538	-28.352308	16.155737	154.746643	36.56945	0.842404	144.352936	NaN	NaN	NaN	NaN	NaN	NaN	NaN	NaN	NaN
-30.349493	-2.056564	155.954849	-28.302713	15.917728	155.154007	36.536407	0.722281	144.285431	NaN	NaN	NaN	NaN	NaN	NaN	NaN	NaN	NaN
-31.301741	-2.741498	156.561203	-28.256977	15.730113	155.442657	36.503689	0.61937	144.184433	NaN	NaN	NaN	NaN	NaN	NaN	NaN	NaN	NaN
-32.229065	-3.294776	157.037094	-28.249624	15.604326	155.650864	NaN	NaN	NaN	NaN	NaN	NaN	NaN	NaN	NaN	NaN	NaN	NaN
-33.086033	-3.774517	157.332718	-28.242558	15.538204	155.721527	NaN	NaN	NaN	NaN	NaN	NaN	NaN	NaN	NaN	NaN	NaN	NaN
-33.844624	-4.147413	157.41684	-28.253391	15.496978	155.681717	36.332184	0.418425	143.94986	28.111744	39.519096	143.066849	32.221964	19.9687605	143.5083545	-88.728746	11.0251955	167.8550795
-34.540623	-4.378533	157.38295	-28.277905	15.472767	155.571594	36.291168	0.398994	143.896103	28.137064	39.4711	142.926758	32.214116	19.935047	143.4114305	-88.769926	11.010487	167.7317575
-35.471668	-4.546197	157.090836	-28.299332	15.445704	155.253571	36.265911	0.400838	143.814651	28.261423	39.413666	142.80394	32.263667	19.907252	143.3092955	-88.862331	10.984156	167.1978465
-35.999607	-4.531753	156.777191	-28.321636	15.419197	154.980301	36.263447	0.408799	143.761261	28.307152	39.409996	142.750366	32.2852995	19.9093975	143.2558135	-88.9285715	10.9289965	166.7047885
-36.397057	-4.451581	156.454941	-28.360771	15.36721	154.714233	36.281239	0.411719	143.722229	28.384972	39.390396	142.715149	32.3331055	19.9010575	143.218689	-89.0546475	10.8333625	166.209777
-36.696331	-4.306213	156.192825	-28.38743	15.272887	154.519241	36.357357	0.400739	143.824966	28.512049	39.355015	142.760849	32.434703	19.877877	143.2929075	-89.209563	10.667897	165.7455745
-36.853554	-4.080306	156.039734	-28.364552	15.118686	154.47908	36.490475	0.373844	144.002991	28.523779	39.380146	142.978882	32.507127	19.876995	143.4909365	-89.236231	10.360377	165.4672235
-36.88842	-3.753783	156.053955	-28.294254	14.94214	154.589096	36.632938	0.331538	144.257889	28.564787	39.391373	143.348923	32.5988625	19.8614555	143.803406	-89.1873705	10.0228245	165.374786
-36.824219	-3.394349	156.162582	-28.218115	14.764574	154.822296	36.779758	0.27284	144.526215	NaN	NaN	NaN	NaN	NaN	NaN	NaN	NaN	NaN
-36.534889	-2.757351	156.258911	-28.113266	14.512815	155.188507	NaN	NaN	NaN	NaN	NaN	NaN	NaN	NaN	NaN	NaN	NaN	NaN
-36.221008	-2.276542	156.115784	-28.027843	14.341527	155.307465	37.136696	0.167188	145.061737	NaN	NaN	NaN	NaN	NaN	NaN	NaN	NaN	NaN
-35.827793	-1.771832	155.682083	-27.879986	14.137298	155.207367	37.283211	0.095794	145.136459	NaN	NaN	NaN	NaN	NaN	NaN	NaN	NaN	NaN
-35.395741	-1.24932	154.951553	-27.704126	13.932699	154.856522	37.494827	0.010433	145.129227	NaN	NaN	NaN	NaN	NaN	NaN	NaN	NaN	NaN
-34.886166	-0.692509	153.989044	-27.558411	13.811361	154.258286	37.72509	-0.108948	145.063812	NaN	NaN	NaN	NaN	NaN	NaN	NaN	NaN	NaN
-34.305298	-0.121989	152.88707	-27.455727	13.776896	153.43898	37.963116	-0.183995	145.011887	NaN	NaN	NaN	NaN	NaN	NaN	NaN	NaN	NaN
-33.721943	0.48999	151.727066	-27.441204	13.820943	152.523178	38.124321	-0.179927	145.022217	NaN	NaN	NaN	NaN	NaN	NaN	NaN	NaN	NaN
-32.825176	1.375483	150.160965	-27.586142	13.949251	151.236374	38.168968	-0.045512	144.99736	NaN	NaN	NaN	NaN	NaN	NaN	NaN	NaN	NaN
-32.229977	1.931428	149.241699	-27.720551	14.064388	150.472473	38.092007	0.099656	144.933594	NaN	NaN	NaN	NaN	NaN	NaN	NaN	NaN	NaN
-31.648693	2.435401	148.529724	-27.84269	14.174414	149.87883	38.021996	0.205613	144.802475	NaN	NaN	NaN	NaN	NaN	NaN	NaN	NaN	NaN
-31.020208	2.842506	148.051865	-27.931049	14.254074	149.461227	37.949188	0.279579	144.690353	NaN	NaN	NaN	NaN	NaN	NaN	NaN	NaN	NaN
-30.463993	3.220341	147.807556	-28.024527	14.368288	149.224823	37.864147	0.290869	144.617966	NaN	NaN	NaN	NaN	NaN	NaN	NaN	NaN	NaN
-29.918682	3.542943	147.728882	-28.06843	14.495405	149.127716	37.832943	0.306644	144.623093	NaN	NaN	NaN	NaN	NaN	NaN	NaN	NaN	NaN
-29.343256	3.790041	147.757355	-28.043154	14.632477	149.096222	37.829678	0.363569	144.664795	NaN	NaN	NaN	NaN	NaN	NaN	NaN	NaN	NaN
-28.56609	4.065197	147.828934	-28.022659	14.848457	149.027512	37.827511	0.495068	144.766479	NaN	NaN	NaN	NaN	NaN	NaN	NaN	NaN	NaN
-28.087971	4.189773	147.791229	-28.013817	14.987904	148.866074	37.8269	0.615596	144.809845	NaN	NaN	NaN	NaN	NaN	NaN	NaN	NaN	NaN
-27.648445	4.249438	147.698425	-28.054501	15.131748	148.628113	37.78582	0.688224	144.867126	NaN	NaN	NaN	NaN	NaN	NaN	NaN	NaN	NaN
-27.258837	4.272175	147.52037	-28.121346	15.250294	148.314041	37.731819	0.727497	144.897919	NaN	NaN	NaN	NaN	NaN	NaN	NaN	NaN	NaN
-26.958626	4.26541	147.253586	-28.204813	15.324203	147.935532	37.654648	0.739161	144.916718	NaN	NaN	NaN	NaN	NaN	NaN	NaN	NaN	NaN
-26.697454	4.260992	146.929581	-28.296947	15.381903	147.535629	37.543762	0.763568	144.881073	NaN	NaN	NaN	NaN	NaN	NaN	NaN	NaN	NaN
-26.497396	4.218858	146.558533	-28.377542	15.414898	147.123535	37.446331	0.767297	144.753021	NaN	NaN	NaN	NaN	NaN	NaN	NaN	NaN	NaN
-26.31241	4.120984	146.023575	-28.52261	15.471337	146.549088	37.277012	0.840945	144.444702	NaN	NaN	NaN	NaN	NaN	NaN	NaN	NaN	NaN
-26.283005	4.04138	145.698868	-28.608006	15.517877	146.213715	37.172295	0.906663	144.190247	NaN	NaN	NaN	NaN	NaN	NaN	NaN	NaN	NaN
-26.304146	3.919675	145.432556	-28.708824	15.58817	145.929138	37.069363	0.95599	143.953354	NaN	NaN	NaN	NaN	NaN	NaN	NaN	NaN	NaN
-26.374563	3.809366	145.193176	-28.793344	15.662068	145.665146	36.984325	0.944821	143.752228	30.38876	39.666782	143.659653	33.6865425	20.3058015	143.7059405	-91.2732305	11.0183345	147.6243515
-26.487156	3.715274	144.968735	-28.8606	15.724932	145.403229	36.873871	0.901628	143.627426	30.391132	39.649921	143.386292	33.6325015	20.2757745	143.506859	-91.3537015	11.1740895	147.299599
-26.634506	3.613477	144.741348	-28.885296	15.783687	145.135849	36.80212	0.868977	143.516312	30.414951	39.610813	143.137726	33.6085355	20.239895	143.327019	-91.3791275	11.327479	146.944679
-26.824703	3.531701	144.502289	-28.913671	15.852815	144.862823	36.717819	0.810792	143.43367	30.453671	39.576996	142.898071	33.585745	20.193894	143.1658705	-91.413087	11.511736	146.5597755
-27.137056	3.441664	144.106216	-28.948009	15.914027	144.445068	36.65493	0.742116	143.29303	30.465361	39.498028	142.579636	33.5601455	20.120072	142.936333	-91.4561635	11.707982	145.953803
-27.403646	3.421937	143.877411	-28.97448	15.939741	144.186752	36.598274	0.654889	143.213257	30.490108	39.431824	142.418015	33.544191	20.0433565	142.815636	-91.493151	11.8361255	145.557868
-27.70035	3.432358	143.631348	-28.991772	15.950971	143.951019	36.571178	0.578099	143.146011	30.530777	39.354023	142.31633	33.5509775	19.966061	142.7311705	-91.5345215	11.935881	145.1708675
-28.056999	3.450473	143.39386	-29.00182	15.966569	143.742783	36.521538	0.467971	143.098404	30.549856	39.244621	142.289871	33.535697	19.856296	142.6941375	-91.539337	12.076842	144.7914285
-28.417868	3.521441	143.168747	-29.016771	15.989444	143.590378	36.478809	0.342516	143.050232	30.606678	39.140972	142.296982	33.5427435	19.741744	142.673607	-91.5762855	12.237144	144.507149
-28.792173	3.635015	143.016953	-29.066166	16.023354	143.501205	36.391354	0.210933	142.990967	30.616327	39.017635	142.312927	33.5038405	19.614284	142.651947	-91.6361725	12.432424	144.350463
-29.232079	3.800867	142.942627	-29.131681	16.065674	143.476578	36.289562	0.062112	142.94693	30.612226	38.89481	142.306656	33.450894	19.478461	142.626793	-91.714256	12.652887	144.326363
-30.001774	4.117018	142.967606	-29.246517	16.134457	143.543594	36.102619	-0.120648	142.885101	30.566565	38.709736	142.267792	33.334592	19.294544	142.5764465	-91.827626	12.97437	144.5107415
-30.585384	4.391252	142.968155	-29.306524	16.185436	143.603195	35.992622	-0.231841	142.855865	30.550379	38.605267	142.264359	33.2715005	19.186713	142.560112	-91.8845485	13.184159	144.646278
-31.238037	4.735169	142.933426	-29.340246	16.233448	143.645691	35.902058	-0.341528	142.817169	30.567902	38.490124	142.247742	33.23498	19.074298	142.5324555	-91.915472	13.392598	144.7589265
-31.84914	5.098697	142.821411	-29.339886	16.271498	143.636902	35.853195	-0.452916	142.767914	30.597437	38.3727	142.229752	33.225316	18.959892	142.498833	-91.905088	13.583104	144.774971
-32.614117	5.434404	142.726395	-29.314672	16.314844	143.571365	35.826416	-0.553012	142.714844	30.660746	38.253204	142.169968	33.243581	18.850096	142.442406	-91.872925	13.779592	144.700324
-33.31591	5.806237	142.533524	-29.274952	16.344669	143.451813	35.825554	-0.644857	142.643311	30.71711	38.146351	142.099243	33.271332	18.750747	142.371277	-91.821236	13.938591	144.532349
-34.066673	6.215465	142.338776	-29.249044	16.379896	143.318405	35.812813	-0.717469	142.573593	30.801769	38.061867	141.955475	33.307291	18.672199	142.264534	-91.805379	14.087593	144.372276
-35.25671	6.93968	142.009323	-29.184818	16.452568	143.113022	35.852715	-0.757075	142.44162	30.856388	38.006599	141.67984	33.3545515	18.624762	142.06073	-91.7241875	14.280374	144.165314
-36.118603	7.469083	141.935974	-29.143625	16.498589	143.023712	35.873188	-0.756428	142.267532	30.875111	37.982502	141.397919	33.3741495	18.613037	141.8327255	-91.6613995	14.384141	144.2146985
-37.027203	7.979699	141.992554	-29.132366	16.541187	143.05101	35.87413	-0.759472	142.031403	30.864779	37.986355	141.036758	33.3694545	18.6134415	141.5340805	-91.6341865	14.4689325	144.5679395
-37.941612	8.557222	142.269699	-29.124657	16.575863	143.224854	35.844479	-0.734449	141.728851	30.805742	37.954193	140.525116	33.3251105	18.609872	141.1269835	-91.5744245	14.541854	145.3227245
-38.877937	9.211391	142.609543	-29.073704	16.60533	143.485123	35.866104	-0.718033	141.436172	30.75318	37.930851	139.99231	33.309642	18.606409	140.714241	-91.45705	14.604251	146.256005
-39.803913	9.932997	143.101242	-29.00317	16.618073	143.801453	35.891655	-0.648805	141.207962	30.718014	37.915775	139.522919	33.3048345	18.633485	140.3654405	-91.3111745	14.602661	147.2374655
-40.722023	10.635732	143.622879	-28.91666	16.603323	144.184952	35.898899	-0.580979	141.060562	30.636055	37.907032	139.09343	33.267477	18.6630265	140.076996	-91.100797	14.5436195	148.292908
-42.053688	11.862893	144.565292	-28.807943	16.545685	144.908478	35.887817	-0.515775	140.90123	30.494207	37.887394	138.604279	33.191012	18.6858095	139.7527545	-90.806898	14.4055605	150.0642015
-42.900379	12.795099	145.276184	-28.733143	16.466648	145.442551	35.867931	-0.518749	140.794296	30.177879	37.907219	138.365311	33.022905	18.694235	139.5798035	-90.489191	14.239061	151.3052985
-43.71059	13.766165	145.941269	-28.643751	16.361225	145.984421	35.87611	-0.584536	140.671066	30.104971	37.824059	138.140625	32.9905405	18.6197615	139.4058455	-90.2780425	14.1026885	152.5629965
-44.444698	14.809338	146.563629	-28.520166	16.225138	146.517487	35.865826	-0.630731	140.499527	30.069399	37.765766	137.948334	32.9676125	18.5675175	139.2239305	-90.0079445	13.8827585	153.8110435
-45.116268	15.952344	147.256149	-28.376696	16.076986	147.011917	35.86554	-0.667404	140.296204	30.026627	37.726665	137.787537	32.9460835	18.5296305	139.0418705	-89.6994755	13.6243415	154.9819635
-45.720676	17.167902	147.829575	-28.214228	15.887033	147.432404	35.869427	-0.706351	139.992813	29.983044	37.702919	137.655609	32.9262355	18.498284	138.824211	-89.3546915	13.275782	156.040597
-46.199192	18.453856	148.322861	-28.087509	15.691939	147.805923	35.862686	-0.741438	139.656311	29.977131	37.683201	137.608154	32.9199085	18.4708815	138.6322325	-89.0949265	12.9129965	156.9796135
-46.810776	20.424583	149.182129	-27.941904	15.364493	148.254868	35.829578	-0.811486	139.130646	29.912519	37.637283	137.683029	32.8710485	18.4128985	138.4068375	-88.7548565	12.3160875	158.1028985
-47.071831	21.821121	149.667755	-27.872021	15.1331	148.508484	35.774647	-0.878659	138.804901	29.824638	37.584641	137.906784	32.7996425	18.352991	138.3558425	-88.5436845	11.913209	158.6611255
-47.231846	23.201067	150.251968	-27.819363	14.888826	148.767227	35.704319	-0.960483	138.555893	30.258486	37.421173	138.265106	32.9814025	18.230345	138.4104995	-88.6201285	11.547307	159.1239545
-47.279079	24.613811	150.77948	-27.763092	14.642711	148.998642	35.651012	-1.038495	138.381165	30.216206	37.242744	138.562408	32.933609	18.1021245	138.4717865	-88.459793	11.1832975	159.5254975
-47.229614	26.005634	151.19278	-27.710104	14.404142	149.183395	35.628605	-1.119306	138.30162	30.314137	37.120235	139.011719	32.971371	18.0004645	138.6566695	-88.391579	10.8078195	159.7101205
-47.014133	27.333122	151.648132	-27.67938	14.200878	149.327301	35.619019	-1.201608	138.263947	30.4207	36.994831	139.499313	33.0198595	17.8966115	138.88163	-88.3786195	10.5051445	159.772972
-46.69384	28.651258	152.039001	-27.659145	14.001923	149.405884	35.610989	-1.324057	138.214859	30.548004	36.841198	140.005585	33.0794965	17.7585705	139.110222	-88.3977865	10.2452755	159.701546
-46.044136	30.524576	152.589752	-27.614433	13.790412	149.415283	35.628914	-1.519489	138.149826	30.749268	36.574928	140.773056	33.189091	17.5277195	139.461441	-88.417957	10.0531045	159.369125
-45.447311	31.660069	152.941467	-27.593136	13.699219	149.426697	35.639877	-1.650231	138.084381	30.928452	36.389099	141.276642	33.2841645	17.369434	139.6805115	-88.4704365	10.029004	159.1728825
-44.70977	32.743126	153.187103	-27.551138	13.66234	149.431641	35.676022	-1.764302	138.048843	31.126884	36.257248	141.75769	33.401453	17.246473	139.9032665	-88.503729	10.078207	158.9600155
-43.961567	33.755737	153.518753	-27.522051	13.680603	149.451828	35.68187	-1.848741	138.09111	NaN	NaN	NaN	NaN	NaN	NaN	NaN	NaN	NaN
-43.075226	34.603691	153.732666	-27.515429	13.754286	149.496567	35.719196	-1.888525	138.171951	NaN	NaN	NaN	NaN	NaN	NaN	NaN	NaN	NaN
-42.123055	35.353325	153.921967	-27.521944	13.854366	149.564178	35.778275	-1.899196	138.300766	NaN	NaN	NaN	NaN	NaN	NaN	NaN	NaN	NaN
-41.072037	35.970543	153.944839	-27.544132	14.003541	149.662552	35.833351	-1.880951	138.509766	NaN	NaN	NaN	NaN	NaN	NaN	NaN	NaN	NaN
-39.424828	36.631268	154.017242	-27.599907	14.244619	149.764313	35.867222	-1.831103	138.8936	NaN	NaN	NaN	NaN	NaN	NaN	NaN	NaN	NaN
-38.284412	36.874752	154.012527	-27.67119	14.392096	149.789185	35.873001	-1.797429	139.140289	NaN	NaN	NaN	NaN	NaN	NaN	NaN	NaN	NaN
-37.064194	36.956032	153.871292	-27.757818	14.539795	149.773895	35.856705	-1.767204	139.354935	NaN	NaN	NaN	NaN	NaN	NaN	NaN	NaN	NaN
-35.759266	36.921692	153.714264	-27.848881	14.707072	149.700806	35.795483	-1.738289	139.493744	NaN	NaN	NaN	NaN	NaN	NaN	NaN	NaN	NaN
-34.527252	36.751122	153.515045	-27.940971	14.85442	149.585098	35.741302	-1.695169	139.560104	NaN	NaN	NaN	NaN	NaN	NaN	NaN	NaN	NaN
-33.196991	36.385502	153.186172	-28.014437	15.024214	149.421448	35.689796	-1.66434	139.569183	NaN	NaN	NaN	NaN	NaN	NaN	NaN	NaN	NaN
-31.779531	35.914974	152.828522	-28.093988	15.185742	149.250549	35.638813	-1.62878	139.55481	NaN	NaN	NaN	NaN	NaN	NaN	NaN	NaN	NaN
-29.7714	34.879089	152.202301	-28.164063	15.406662	148.960831	35.597996	-1.58927	139.593216	NaN	NaN	NaN	NaN	NaN	NaN	NaN	NaN	NaN
-28.254297	34.047295	151.633377	-28.207642	15.563909	148.72316	35.602196	-1.628188	139.779831	NaN	NaN	NaN	NaN	NaN	NaN	NaN	NaN	NaN
-26.921713	33.061092	151.149216	-28.262991	15.718135	148.556534	35.64492	-1.678661	140.181976	NaN	NaN	NaN	NaN	NaN	NaN	NaN	NaN	NaN
-25.464779	31.848263	150.606781	-28.343128	15.921148	148.428223	35.741512	-1.792858	140.784637	NaN	NaN	NaN	NaN	NaN	NaN	NaN	NaN	NaN
-24.103579	30.578878	150.158691	-28.464535	16.139755	148.315979	35.837143	-1.928524	141.515244	NaN	NaN	NaN	NaN	NaN	NaN	NaN	NaN	NaN
-22.7241	29.130661	149.691467	-28.60108	16.383978	148.187363	35.908009	-2.12483	142.368027	NaN	NaN	NaN	NaN	NaN	NaN	NaN	NaN	NaN
-21.469736	27.644354	149.253677	-28.80295	16.690638	147.961807	35.929382	-2.42872	143.369415	NaN	NaN	NaN	NaN	NaN	NaN	NaN	NaN	NaN
-19.705254	25.125593	148.742416	-29.182764	17.229139	147.590652	35.643044	-2.715439	145.079086	NaN	NaN	NaN	NaN	NaN	NaN	NaN	NaN	NaN
-18.699688	23.359976	148.524963	-29.453203	17.61256	147.317139	NaN	NaN	NaN	NaN	NaN	NaN	NaN	NaN	NaN	NaN	NaN	NaN
-17.903229	21.586359	148.540146	-29.731321	17.961287	147.096115	NaN	NaN	NaN	NaN	NaN	NaN	NaN	NaN	NaN	NaN	NaN	NaN
-17.19334	19.706055	148.556442	-29.952181	18.269215	146.868286	NaN	NaN	NaN	NaN	NaN	NaN	NaN	NaN	NaN	NaN	NaN	NaN
-16.663528	17.907122	148.600601	-30.077755	18.48196	146.618515	NaN	NaN	NaN	NaN	NaN	NaN	NaN	NaN	NaN	NaN	NaN	NaN
-16.254045	15.95702	148.618713	-30.158484	18.587742	146.438065	NaN	NaN	NaN	NaN	NaN	NaN	NaN	NaN	NaN	NaN	NaN	NaN
-16.01466	14.111489	148.725906	-30.204428	18.580975	146.404144	NaN	NaN	NaN	NaN	NaN	NaN	NaN	NaN	NaN	NaN	NaN	NaN
-15.944425	11.268608	148.952942	-30.198425	18.426304	146.606125	NaN	NaN	NaN	NaN	NaN	NaN	NaN	NaN	NaN	NaN	NaN	NaN
-16.074339	9.507502	149.138535	-30.139933	18.255913	146.874207	NaN	NaN	NaN	NaN	NaN	NaN	NaN	NaN	NaN	NaN	NaN	NaN
-16.400608	7.69389	149.372955	-30.057674	18.041929	147.261017	NaN	NaN	NaN	NaN	NaN	NaN	NaN	NaN	NaN	NaN	NaN	NaN
-16.836088	5.935452	149.612167	-29.94516	17.829826	147.723236	NaN	NaN	NaN	NaN	NaN	NaN	NaN	NaN	NaN	NaN	NaN	NaN
-17.353157	4.274755	149.905655	-29.807955	17.633093	148.211166	NaN	NaN	NaN	NaN	NaN	NaN	NaN	NaN	NaN	NaN	NaN	NaN
-18.115088	2.623053	150.20546	-29.661226	17.490078	148.659531	NaN	NaN	NaN	NaN	NaN	NaN	NaN	NaN	NaN	NaN	NaN	NaN
-18.850391	1.080211	150.46431	-29.492443	17.396791	149.020355	NaN	NaN	NaN	NaN	NaN	NaN	NaN	NaN	NaN	NaN	NaN	NaN
-20.329479	-1.154058	150.896606	-29.283173	17.330336	149.399307	NaN	NaN	NaN	NaN	NaN	NaN	NaN	NaN	NaN	NaN	NaN	NaN
-21.327042	-2.502712	151.151657	-29.243732	17.287054	149.616165	NaN	NaN	NaN	NaN	NaN	NaN	NaN	NaN	NaN	NaN	NaN	NaN
-22.58087	-3.789891	151.528244	-29.269255	17.238909	149.85791	NaN	NaN	NaN	NaN	NaN	NaN	NaN	NaN	NaN	NaN	NaN	NaN
-23.8263	-4.981948	151.899277	-29.317411	17.162064	150.151382	NaN	NaN	NaN	NaN	NaN	NaN	NaN	NaN	NaN	NaN	NaN	NaN
-25.116539	-6.069354	152.420013	-29.3172	17.013517	150.505646	NaN	NaN	NaN	NaN	NaN	NaN	NaN	NaN	NaN	NaN	NaN	NaN
-26.528522	-7.067831	153.060852	-29.292179	16.813049	150.968781	NaN	NaN	NaN	NaN	NaN	NaN	NaN	NaN	NaN	NaN	NaN	NaN
-27.821646	-7.955272	153.704498	-29.222656	16.574902	151.511734	36.098515	-0.972102	146.4823	NaN	NaN	NaN	NaN	NaN	NaN	NaN	NaN	NaN
-29.855639	-9.104581	154.937012	-29.014259	16.119055	152.468994	36.293354	-0.791753	146.101196	NaN	NaN	NaN	NaN	NaN	NaN	NaN	NaN	NaN
-31.118921	-9.701221	155.809509	-28.851431	15.761174	153.181274	36.459133	-0.687854	145.878067	NaN	NaN	NaN	NaN	NaN	NaN	NaN	NaN	NaN
-32.384876	-10.160337	156.66687	-28.677065	15.383214	153.874893	36.627136	-0.621457	145.649811	NaN	NaN	NaN	NaN	NaN	NaN	NaN	NaN	NaN
-33.575283	-10.530047	157.527298	-28.499559	15.025112	154.490479	36.808544	-0.564501	145.451904	28.23348	39.056396	143.364105	32.521012	19.2459475	144.4080045	-89.52013	10.8042765	164.5729535
-34.653236	-10.760629	158.072144	-28.30925	14.705314	154.978256	36.968979	-0.543501	145.283203	28.264713	38.960575	143.203857	32.616846	19.208537	144.24353	-89.235346	10.202091	165.712982
-35.748608	-10.842475	158.511673	-28.14403	14.447811	155.351883	37.108429	-0.493522	145.070709	28.230476	38.934303	143.088654	32.6694525	19.2203905	144.0796815	-88.9575125	9.6752315	166.6240845
-36.746067	-10.865219	158.711121	-27.986166	14.216507	155.525543	37.263119	-0.412353	144.840332	28.288555	38.923309	142.953537	32.775837	19.255478	143.8969345	-88.748169	9.177536	167.1541515
-38.166893	-10.648932	158.544891	-27.82329	13.946432	155.503326	37.359966	-0.233814	144.459991	NaN	NaN	NaN	NaN	NaN	NaN	NaN	NaN	NaN
-39.023533	-10.355685	158.23558	-27.757174	13.83862	155.324966	37.382092	-0.119104	144.188995	NaN	NaN	NaN	NaN	NaN	NaN	NaN	NaN	NaN
-39.747066	-9.968186	157.829437	-27.73979	13.759454	155.066681	37.394669	0.031593	143.918793	NaN	NaN	NaN	NaN	NaN	NaN	NaN	NaN	NaN
-40.452225	-9.486774	157.417343	-27.752441	13.723051	154.755219	37.381638	0.170917	143.656982	NaN	NaN	NaN	NaN	NaN	NaN	NaN	NaN	NaN
-41.016788	-8.884881	156.994736	-27.785131	13.711223	154.426025	37.327133	0.313932	143.43161	NaN	NaN	NaN	NaN	NaN	NaN	NaN	NaN	NaN
-41.453068	-8.22201	156.556717	-27.838341	13.699746	154.078094	37.272305	0.467907	143.277283	NaN	NaN	NaN	NaN	NaN	NaN	NaN	NaN	NaN
-41.765438	-7.478333	156.075867	-27.900463	13.703018	153.715927	37.201389	0.602734	143.161636	27.969217	39.529655	141.59668	32.585303	20.0661945	142.379158	-88.386229	7.3398415	165.052696
-42.095055	-6.163385	155.543961	-28.04495	13.759081	153.212875	37.092747	0.723396	142.952179	27.84276	39.643333	141.241379	32.4677535	20.1833645	142.096779	-88.5576535	7.3347975	164.328971
-42.167572	-5.227733	155.144012	-28.130722	13.81588	152.861374	37.010784	0.777483	142.82692	27.899885	39.619328	140.932358	32.4553345	20.1984055	141.879639	-88.7167785	7.4333545	163.843109
-42.070721	-4.242568	154.776566	-28.209671	13.900741	152.536957	36.948811	0.861555	142.712906	27.878284	39.666962	140.593536	32.4135475	20.2642585	141.653221	-88.8328895	7.5372235	163.420693
-41.870262	-3.15611	154.442551	-28.244799	13.986518	152.256546	36.944153	0.995505	142.62851	27.960157	39.700844	140.244553	32.452155	20.3481745	141.4365315	-88.941753	7.6248615	163.0765605
-41.608585	-1.995172	154.259384	-28.254637	14.087754	152.064301	36.962475	1.12294	142.605988	28.103542	39.746811	139.947693	32.5330085	20.4348755	141.2768405	-89.0422825	7.7406325	162.8517615
-41.165928	-0.769814	154.059814	-28.228319	14.141173	151.945724	37.069313	1.213191	142.712936	28.256559	39.796112	139.85614	32.662936	20.5046515	141.284538	-89.119574	7.7776945	162.60691
-40.575588	0.489136	153.749542	-28.181004	14.146328	151.908936	37.23518	1.241988	143.010117	28.415489	39.849998	140.031494	32.8253345	20.545993	141.5208055	-89.1873425	7.746663	162.2970665
-39.663757	2.454642	153.079773	-28.080627	13.998185	151.900833	37.543465	1.138627	143.762512	28.555727	39.994644	141.009949	33.049596	20.5666355	142.3862305	-89.21085	7.4297345	161.4154355
-38.913769	3.858699	152.338058	-28.040812	13.817416	151.812515	37.719326	0.993816	144.341309	28.49474	40.166519	142.263641	33.107033	20.5801675	143.302475	-89.188657	7.0546645	160.322555
-38.200577	5.265392	151.488571	-28.067415	13.60955	151.606262	37.852322	0.764269	144.832489	NaN	NaN	NaN	NaN	NaN	NaN	NaN	NaN	NaN
-37.404163	6.729301	150.643509	-28.22007	13.425204	151.223053	37.827129	0.496296	145.195099	NaN	NaN	NaN	NaN	NaN	NaN	NaN	NaN	NaN
-36.619808	8.218958	149.645645	-28.46603	13.260506	150.658264	37.656612	0.293009	145.319366	NaN	NaN	NaN	NaN	NaN	NaN	NaN	NaN	NaN
-35.85334	9.631849	148.846497	-28.803453	13.120958	149.98053	37.404034	0.165395	145.216385	NaN	NaN	NaN	NaN	NaN	NaN	NaN	NaN	NaN
-35.046829	11.063292	148.093338	-29.145447	13.013426	149.283295	37.152092	0.090072	144.940704	NaN	NaN	NaN	NaN	NaN	NaN	NaN	NaN	NaN
-33.915272	13.005231	147.334106	-29.547926	12.934962	148.330734	36.792717	0.072683	144.439453	NaN	NaN	NaN	NaN	NaN	NaN	NaN	NaN	NaN
-33.107426	14.242022	146.903519	-29.740992	12.952058	147.794922	36.538246	0.065576	144.118637	NaN	NaN	NaN	NaN	NaN	NaN	NaN	NaN	NaN
-32.858528	15.299779	146.734772	-29.92658	13.020123	147.445526	36.251347	0.004433	143.796173	NaN	NaN	NaN	NaN	NaN	NaN	NaN	NaN	NaN
-32.599346	16.467373	146.719864	-30.120193	13.163301	147.301849	35.945175	-0.066058	143.493118	NaN	NaN	NaN	NaN	NaN	NaN	NaN	NaN	NaN
-32.52726	17.556623	146.904419	-30.322203	13.279856	147.326553	35.647366	-0.049109	143.256729	NaN	NaN	NaN	NaN	NaN	NaN	NaN	NaN	NaN
-32.484627	18.554834	147.243469	-30.555168	13.363446	147.552292	35.358906	0.014353	143.082718	NaN	NaN	NaN	NaN	NaN	NaN	NaN	NaN	NaN
-32.45018	19.483038	147.712784	-30.742043	13.382194	147.886948	35.10257	0.069915	142.974014	NaN	NaN	NaN	NaN	NaN	NaN	NaN	NaN	NaN
-32.405384	20.601341	148.477142	-30.977757	13.343483	148.529129	34.806557	0.037809	142.920822	NaN	NaN	NaN	NaN	NaN	NaN	NaN	NaN	NaN
-32.436752	21.237698	149.043808	-31.088686	13.289335	149.012848	34.638168	-0.09571	142.961761	NaN	NaN	NaN	NaN	NaN	NaN	NaN	NaN	NaN
-32.461967	21.858587	149.574158	-31.214745	13.258894	149.499435	34.470779	-0.254813	143.058746	NaN	NaN	NaN	NaN	NaN	NaN	NaN	NaN	NaN
-32.50882	22.348059	150.11853	-31.332916	13.264181	149.959229	34.26696	-0.400878	143.155319	NaN	NaN	NaN	NaN	NaN	NaN	NaN	NaN	NaN
-32.479923	22.874058	150.622772	-31.502295	13.327731	150.439697	33.994961	-0.499081	143.211227	NaN	NaN	NaN	NaN	NaN	NaN	NaN	NaN	NaN
-32.418667	23.23962	151.079849	-31.685221	13.433771	150.863586	33.669117	-0.554676	143.215729	NaN	NaN	NaN	NaN	NaN	NaN	NaN	NaN	NaN
-32.344799	23.532528	151.425888	-31.867912	13.587303	151.242599	33.381851	-0.554914	143.120941	NaN	NaN	NaN	NaN	NaN	NaN	NaN	NaN	NaN
-32.160561	23.797632	151.844101	-32.076542	13.79488	151.650269	32.962502	-0.53337	142.893906	NaN	NaN	NaN	NaN	NaN	NaN	NaN	NaN	NaN
-31.982624	23.876862	152.000168	-32.179314	13.906239	151.844971	32.739578	-0.554725	142.710648	NaN	NaN	NaN	NaN	NaN	NaN	NaN	NaN	NaN
-31.717876	23.851152	152.125748	-32.273571	13.940576	152.021698	32.549809	-0.627095	142.545242	26.11298	37.687431	144.816422	29.3313945	18.530168	143.680832	-93.8785365	9.350984	160.362564
-31.379572	23.785801	152.210052	-32.369244	13.990238	152.194092	32.387249	-0.694481	142.44902	NaN	NaN	NaN	NaN	NaN	NaN	NaN	NaN	NaN
-30.926319	23.62022	152.299637	-32.446136	14.07073	152.365295	32.249035	-0.75916	142.435104	25.942093	37.537144	144.688873	29.095564	18.388992	143.5619885	-93.987836	9.752468	161.1686015
-30.440178	23.379288	152.376846	-32.521103	14.140412	152.553589	32.11356	-0.787087	142.477859	25.856998	37.519722	144.683334	28.985279	18.3663175	143.5805965	-94.027485	9.9145065	161.5265815
-29.96035	23.086243	152.433762	-32.611992	14.246432	152.744095	31.978241	-0.808498	142.584	NaN	NaN	NaN	NaN	NaN	NaN	NaN	NaN	NaN
-29.130814	22.547482	152.460556	-32.723026	14.471192	153.041382	31.817255	-0.863342	142.802078	25.699896	37.537045	144.614426	28.7585755	18.3368515	143.708252	-94.2046275	10.6055325	162.374512
-28.453896	22.090786	152.445557	-32.772377	14.616696	153.211624	31.773714	-0.913413	143.004425	NaN	NaN	NaN	NaN	NaN	NaN	NaN	NaN	NaN
-27.886152	21.734154	152.489761	-32.779949	14.756573	153.348999	31.777382	-0.972672	143.309158	NaN	NaN	NaN	NaN	NaN	NaN	NaN	NaN	NaN
-26.926889	21.067211	152.455414	-32.793407	14.866364	153.52037	31.840607	-1.023081	143.687988	NaN	NaN	NaN	NaN	NaN	NaN	NaN	NaN	NaN
-26.11199	20.52783	152.549957	-32.770901	14.944866	153.69931	31.946367	-1.099646	144.125305	NaN	NaN	NaN	NaN	NaN	NaN	NaN	NaN	NaN
-25.201094	19.931274	152.696625	-32.774708	15.010235	153.902451	32.057278	-1.210338	144.597412	NaN	NaN	NaN	NaN	NaN	NaN	NaN	NaN	NaN
-24.208794	19.321524	152.922745	-32.788467	15.089682	154.154358	32.159744	-1.38131	145.108475	NaN	NaN	NaN	NaN	NaN	NaN	NaN	NaN	NaN
-22.778301	18.391293	153.425125	-32.810345	15.183923	154.607529	32.313351	-1.653971	145.876587	NaN	NaN	NaN	NaN	NaN	NaN	NaN	NaN	NaN
-21.737478	17.737206	153.792221	-32.824127	15.277166	154.902954	32.39909	-1.811173	146.350693	NaN	NaN	NaN	NaN	NaN	NaN	NaN	NaN	NaN
-20.607853	17.089619	154.163834	-32.71838	15.367786	155.106689	32.545956	-1.910981	146.762192	NaN	NaN	NaN	NaN	NaN	NaN	NaN	NaN	NaN
-19.506424	16.428495	154.425415	-32.470451	15.516292	155.11618	NaN	NaN	NaN	NaN	NaN	NaN	NaN	NaN	NaN	NaN	NaN	NaN
-18.402805	15.779787	154.492004	-32.216351	15.69553	154.888794	NaN	NaN	NaN	NaN	NaN	NaN	NaN	NaN	NaN	NaN	NaN	NaN
-17.307508	15.072964	154.385345	-32.009373	15.883986	154.440948	NaN	NaN	NaN	NaN	NaN	NaN	NaN	NaN	NaN	NaN	NaN	NaN
-16.267088	14.344279	154.119049	-31.909555	16.085556	153.870255	NaN	NaN	NaN	NaN	NaN	NaN	NaN	NaN	NaN	NaN	NaN	NaN
-14.954228	13.196172	153.58847	-31.863863	16.35955	152.946625	NaN	NaN	NaN	NaN	NaN	NaN	NaN	NaN	NaN	NaN	NaN	NaN
-14.094866	12.31093	153.066208	-31.791428	16.519794	152.217682	NaN	NaN	NaN	NaN	NaN	NaN	NaN	NaN	NaN	NaN	NaN	NaN
-13.376016	11.356529	152.621918	-31.750656	16.651674	151.568619	NaN	NaN	NaN	NaN	NaN	NaN	NaN	NaN	NaN	NaN	NaN	NaN
-12.781106	10.356894	152.138763	-31.71278	16.742825	150.940247	NaN	NaN	NaN	NaN	NaN	NaN	NaN	NaN	NaN	NaN	NaN	NaN
-12.284657	9.248034	151.699036	-31.684738	16.839081	150.426773	NaN	NaN	NaN	NaN	NaN	NaN	NaN	NaN	NaN	NaN	NaN	NaN
-11.898635	8.087913	151.350555	-31.672594	16.911217	150.063965	NaN	NaN	NaN	NaN	NaN	NaN	NaN	NaN	NaN	NaN	NaN	NaN
-11.663852	6.881228	151.047928	-31.624353	17.012291	149.795166	NaN	NaN	NaN	NaN	NaN	NaN	NaN	NaN	NaN	NaN	NaN	NaN
-11.545259	4.944427	150.746628	-31.545444	17.220484	149.59404	NaN	NaN	NaN	NaN	NaN	NaN	NaN	NaN	NaN	NaN	NaN	NaN
-11.583333	3.638406	150.592865	-31.451935	17.421804	149.50325	NaN	NaN	NaN	NaN	NaN	NaN	NaN	NaN	NaN	NaN	NaN	NaN
-11.779346	2.306549	150.512894	-31.308369	17.64588	149.399384	NaN	NaN	NaN	NaN	NaN	NaN	NaN	NaN	NaN	NaN	NaN	NaN
-12.046822	0.92493	150.488571	-31.165928	17.899258	149.323624	NaN	NaN	NaN	NaN	NaN	NaN	NaN	NaN	NaN	NaN	NaN	NaN
-12.428118	-0.439393	150.530426	-30.997095	18.146219	149.252304	NaN	NaN	NaN	NaN	NaN	NaN	NaN	NaN	NaN	NaN	NaN	NaN
-12.986411	-1.806934	150.765289	-30.838776	18.392832	149.25351	NaN	NaN	NaN	NaN	NaN	NaN	NaN	NaN	NaN	NaN	NaN	NaN
-13.635707	-3.131654	151.150818	-30.740988	18.619179	149.355942	NaN	NaN	NaN	NaN	NaN	NaN	NaN	NaN	NaN	NaN	NaN	NaN
-14.889307	-5.046939	152.010468	-30.585457	18.927114	149.535278	NaN	NaN	NaN	NaN	NaN	NaN	NaN	NaN	NaN	NaN	NaN	NaN
-15.822151	-6.21067	152.628479	-30.478678	19.096331	149.66864	NaN	NaN	NaN	NaN	NaN	NaN	NaN	NaN	NaN	NaN	NaN	NaN
-16.904896	-7.299257	153.273422	-30.40556	19.249422	149.860489	NaN	NaN	NaN	NaN	NaN	NaN	NaN	NaN	NaN	NaN	NaN	NaN
-18.020906	-8.288511	153.861923	-30.317745	19.351915	150.108124	NaN	NaN	NaN	NaN	NaN	NaN	NaN	NaN	NaN	NaN	NaN	NaN
-19.199831	-9.185061	154.337494	-30.223984	19.444981	150.37468	NaN	NaN	NaN	NaN	NaN	NaN	NaN	NaN	NaN	NaN	NaN	NaN
-20.44504	-9.960885	154.720169	-30.089399	19.509157	150.655945	NaN	NaN	NaN	NaN	NaN	NaN	NaN	NaN	NaN	NaN	NaN	NaN
-21.712309	-10.622164	154.970901	-29.94253	19.575018	150.948837	NaN	NaN	NaN	NaN	NaN	NaN	NaN	NaN	NaN	NaN	NaN	NaN
-23.748447	-11.359612	155.168243	-29.681259	19.653494	151.370285	NaN	NaN	NaN	NaN	NaN	NaN	NaN	NaN	NaN	NaN	NaN	NaN
-25.10969	-11.747328	155.141922	-29.510525	19.681858	151.617508	NaN	NaN	NaN	NaN	NaN	NaN	NaN	NaN	NaN	NaN	NaN	NaN
-26.55027	-11.947424	155.033203	-29.354637	19.693218	151.817062	NaN	NaN	NaN	NaN	NaN	NaN	NaN	NaN	NaN	NaN	NaN	NaN
-27.978525	-12.093536	154.896576	-29.214117	19.696077	151.988098	NaN	NaN	NaN	NaN	NaN	NaN	NaN	NaN	NaN	NaN	NaN	NaN
-29.434818	-12.111745	154.724533	-29.097485	19.703548	152.132309	NaN	NaN	NaN	NaN	NaN	NaN	NaN	NaN	NaN	NaN	NaN	NaN
-30.886337	-11.971282	154.571716	-28.971333	19.686079	152.267456	36.342285	2.826798	146.536377	NaN	NaN	NaN	NaN	NaN	NaN	NaN	NaN	NaN
-32.341965	-11.752797	154.481552	-28.863728	19.679213	152.43425	NaN	NaN	NaN	NaN	NaN	NaN	NaN	NaN	NaN	NaN	NaN	NaN
-34.507492	-11.224737	154.476471	-28.704586	19.642511	152.769547	36.548561	2.885614	146.143387	NaN	NaN	NaN	NaN	NaN	NaN	NaN	NaN	NaN
-35.948914	-10.745147	154.686951	-28.618273	19.630634	153.099197	NaN	NaN	NaN	NaN	NaN	NaN	NaN	NaN	NaN	NaN	NaN	NaN
-37.363503	-10.152528	154.978424	-28.507795	19.604279	153.472488	NaN	NaN	NaN	NaN	NaN	NaN	NaN	NaN	NaN	NaN	NaN	NaN
-38.666988	-9.498535	155.327789	-28.382298	19.59763	153.887314	36.813313	2.989713	145.943649	NaN	NaN	NaN	NaN	NaN	NaN	NaN	NaN	NaN
-39.993153	-8.719851	155.809433	-28.237623	19.575787	154.320358	36.926315	3.00508	145.916107	NaN	NaN	NaN	NaN	NaN	NaN	NaN	NaN	NaN
-41.25388	-7.914571	156.239304	-28.07469	19.550852	154.718048	36.997787	2.970954	145.924973	NaN	NaN	NaN	NaN	NaN	NaN	NaN	NaN	NaN
-42.460529	-7.019349	156.741241	-27.934614	19.530405	155.080597	NaN	NaN	NaN	NaN	NaN	NaN	NaN	NaN	NaN	NaN	NaN	NaN
-44.186974	-5.500418	157.384399	-27.736422	19.458208	155.512482	37.176495	2.883017	145.888275	NaN	NaN	NaN	NaN	NaN	NaN	NaN	NaN	NaN
-45.268101	-4.393353	157.765656	-27.608564	19.497318	155.715088	37.206097	2.861522	145.812027	NaN	NaN	NaN	NaN	NaN	NaN	NaN	NaN	NaN
-46.294376	-3.179905	158.06517	-27.521559	19.523066	155.856552	37.232365	2.841867	145.661209	NaN	NaN	NaN	NaN	NaN	NaN	NaN	NaN	NaN
-47.224293	-1.928394	158.247025	-27.44228	19.545031	155.921082	37.23632	2.808013	145.467606	NaN	NaN	NaN	NaN	NaN	NaN	NaN	NaN	NaN
-48.133617	-0.580701	158.42012	-27.382633	19.586243	155.939621	37.215092	2.792476	145.220108	NaN	NaN	NaN	NaN	NaN	NaN	NaN	NaN	NaN
-48.923157	0.842514	158.550659	-27.35778	19.609871	155.941696	37.165737	2.803856	144.958633	NaN	NaN	NaN	NaN	NaN	NaN	NaN	NaN	NaN
-49.627964	2.327139	158.673584	-27.364231	19.606628	155.977875	37.107258	2.79874	144.70755	35.354492	39.002441	141.377579	36.230875	20.9005905	143.0425645	-90.959337	18.3126655	168.9131855
-50.527172	4.668101	158.885712	-27.368092	19.478794	156.06929	37.025745	2.763085	144.414337	NaN	NaN	NaN	NaN	NaN	NaN	NaN	NaN	NaN
-51.003586	6.284546	158.944122	-27.389002	19.333191	156.171463	36.969906	2.723567	144.294052	NaN	NaN	NaN	NaN	NaN	NaN	NaN	NaN	NaN
-51.364716	7.943007	158.969147	-27.415455	19.122215	156.276291	36.925663	2.674033	144.204224	NaN	NaN	NaN	NaN	NaN	NaN	NaN	NaN	NaN
-51.6446	9.669428	158.931885	-27.446344	18.874884	156.371094	36.831932	2.581879	144.141937	NaN	NaN	NaN	NaN	NaN	NaN	NaN	NaN	NaN
-51.79224	11.437605	158.932693	-27.497772	18.630167	156.463715	36.729996	2.465638	144.023956	NaN	NaN	NaN	NaN	NaN	NaN	NaN	NaN	NaN
-51.831009	13.257215	158.901352	-27.536711	18.375797	156.522797	36.640011	2.363894	143.874573	NaN	NaN	NaN	NaN	NaN	NaN	NaN	NaN	NaN
-51.74176	15.117401	158.864624	-27.579641	18.123661	156.535309	36.530445	2.264305	143.678955	NaN	NaN	NaN	NaN	NaN	NaN	NaN	NaN	NaN
-51.364372	17.974337	158.748505	-27.616632	17.752155	156.475098	36.400356	2.165997	143.311295	NaN	NaN	NaN	NaN	NaN	NaN	NaN	NaN	NaN
-50.976173	19.84837	158.64653	-27.612553	17.508026	156.392685	36.350624	2.125811	143.047089	NaN	NaN	NaN	NaN	NaN	NaN	NaN	NaN	NaN
-50.446915	21.778551	158.499878	-27.590126	17.262802	156.287872	36.300026	2.035879	142.846497	NaN	NaN	NaN	NaN	NaN	NaN	NaN	NaN	NaN
-49.772545	23.728539	158.375397	-27.54035	17.007551	156.179962	36.32312	1.896983	142.717773	NaN	NaN	NaN	NaN	NaN	NaN	NaN	NaN	NaN
-48.963795	25.682692	158.175262	-27.45417	16.741045	156.0569	36.396904	1.71812	142.672012	NaN	NaN	NaN	NaN	NaN	NaN	NaN	NaN	NaN
-48.034077	27.597872	158.051422	-27.367922	16.493584	155.917984	36.509583	1.484201	142.695557	NaN	NaN	NaN	NaN	NaN	NaN	NaN	NaN	NaN
-46.978165	29.529583	157.836319	-27.274986	16.262575	155.733307	36.649353	1.247232	142.757004	NaN	NaN	NaN	NaN	NaN	NaN	NaN	NaN	NaN
-45.174797	32.325371	157.623093	-27.101294	15.87628	155.301697	NaN	NaN	NaN	NaN	NaN	NaN	NaN	NaN	NaN	NaN	NaN	NaN
-43.849438	34.059937	157.715042	-27.028517	15.597473	155.0112	NaN	NaN	NaN	NaN	NaN	NaN	NaN	NaN	NaN	NaN	NaN	NaN
-42.401478	35.722248	157.926804	-26.967684	15.302803	154.744858	NaN	NaN	NaN	NaN	NaN	NaN	NaN	NaN	NaN	NaN	NaN	NaN
-40.908573	37.237564	158.209763	-26.896524	15.11272	154.496735	NaN	NaN	NaN	NaN	NaN	NaN	NaN	NaN	NaN	NaN	NaN	NaN
-39.354225	38.657642	158.598495	-26.834621	14.911503	154.326981	NaN	NaN	NaN	NaN	NaN	NaN	NaN	NaN	NaN	NaN	NaN	NaN
-37.776203	39.840786	159.193527	-26.805214	14.753173	154.295288	NaN	NaN	NaN	NaN	NaN	NaN	NaN	NaN	NaN	NaN	NaN	NaN
-36.189072	40.905918	159.723419	-26.797661	14.70005	154.310425	NaN	NaN	NaN	NaN	NaN	NaN	NaN	NaN	NaN	NaN	NaN	NaN
-33.789913	42.120209	160.647415	-26.756853	14.636703	154.540878	NaN	NaN	NaN	NaN	NaN	NaN	NaN	NaN	NaN	NaN	NaN	NaN
-32.188755	42.690258	161.20282	-26.708752	14.671609	154.782928	NaN	NaN	NaN	NaN	NaN	NaN	NaN	NaN	NaN	NaN	NaN	NaN
-30.595224	43.167732	161.682587	-26.586447	14.752793	155.002686	NaN	NaN	NaN	NaN	NaN	NaN	NaN	NaN	NaN	NaN	NaN	NaN
-29.021824	43.407928	162.097839	-26.477491	14.832459	155.28862	NaN	NaN	NaN	NaN	NaN	NaN	NaN	NaN	NaN	NaN	NaN	NaN
-27.494064	43.481667	162.336441	-26.37569	14.938532	155.53656	NaN	NaN	NaN	NaN	NaN	NaN	NaN	NaN	NaN	NaN	NaN	NaN
-25.933153	43.437038	162.367554	-26.267948	15.062634	155.690353	NaN	NaN	NaN	NaN	NaN	NaN	NaN	NaN	NaN	NaN	NaN	NaN
-24.470039	43.183289	162.268311	-26.161095	15.184824	155.783112	NaN	NaN	NaN	NaN	NaN	NaN	NaN	NaN	NaN	NaN	NaN	NaN
-22.362547	42.501369	161.929169	-25.988596	15.358262	155.80246	NaN	NaN	NaN	NaN	NaN	NaN	NaN	NaN	NaN	NaN	NaN	NaN
-21.011826	41.821571	161.592728	-25.864965	15.496519	155.748672	NaN	NaN	NaN	NaN	NaN	NaN	NaN	NaN	NaN	NaN	NaN	NaN
-19.736565	41.018272	161.140182	-25.75639	15.650511	155.649384	NaN	NaN	NaN	NaN	NaN	NaN	NaN	NaN	NaN	NaN	NaN	NaN
-18.530283	40.039764	160.634079	-25.657528	15.824763	155.489212	NaN	NaN	NaN	NaN	NaN	NaN	NaN	NaN	NaN	NaN	NaN	NaN
-17.409094	38.903797	160.008636	-25.606573	16.035519	155.251572	NaN	NaN	NaN	NaN	NaN	NaN	NaN	NaN	NaN	NaN	NaN	NaN
-16.400383	37.675446	159.256409	-25.597439	16.264572	154.918854	NaN	NaN	NaN	NaN	NaN	NaN	NaN	NaN	NaN	NaN	NaN	NaN
-15.473068	36.28624	158.536942	-25.625929	16.495436	154.551193	NaN	NaN	NaN	NaN	NaN	NaN	NaN	NaN	NaN	NaN	NaN	NaN
-14.312318	34.018059	157.310455	-25.745693	16.831686	153.985809	NaN	NaN	NaN	NaN	NaN	NaN	NaN	NaN	NaN	NaN	NaN	NaN
-13.651736	32.34222	156.576309	-25.874121	17.064669	153.638168	NaN	NaN	NaN	NaN	NaN	NaN	NaN	NaN	NaN	NaN	NaN	NaN
-13.1514	30.597109	155.870911	-26.005375	17.292557	153.310577	NaN	NaN	NaN	NaN	NaN	NaN	NaN	NaN	NaN	NaN	NaN	NaN
-12.731777	28.745058	155.296356	-26.163696	17.497339	153.025421	NaN	NaN	NaN	NaN	NaN	NaN	NaN	NaN	NaN	NaN	NaN	NaN
-12.460087	26.852608	154.749466	-26.323458	17.72938	152.7771	NaN	NaN	NaN	NaN	NaN	NaN	NaN	NaN	NaN	NaN	NaN	NaN
-12.323092	24.903492	154.287201	-26.468166	17.96312	152.534134	NaN	NaN	NaN	NaN	NaN	NaN	NaN	NaN	NaN	NaN	NaN	NaN
-12.286877	22.92643	153.842163	-26.571581	18.210552	152.293182	NaN	NaN	NaN	NaN	NaN	NaN	NaN	NaN	NaN	NaN	NaN	NaN
-12.435018	19.922409	153.391891	-26.638435	18.498604	152.102203	NaN	NaN	NaN	NaN	NaN	NaN	NaN	NaN	NaN	NaN	NaN	NaN
-12.734731	17.920498	153.363007	-26.682711	18.648706	152.218109	NaN	NaN	NaN	NaN	NaN	NaN	NaN	NaN	NaN	NaN	NaN	NaN
-13.129419	15.944786	153.502197	-26.687351	18.762789	152.468903	NaN	NaN	NaN	NaN	NaN	NaN	NaN	NaN	NaN	NaN	NaN	NaN
-13.636414	14.016001	153.771805	-26.654036	18.871176	152.77243	NaN	NaN	NaN	NaN	NaN	NaN	NaN	NaN	NaN	NaN	NaN	NaN
-14.208384	12.135402	154.114822	-26.596277	18.930801	153.100006	NaN	NaN	NaN	NaN	NaN	NaN	NaN	NaN	NaN	NaN	NaN	NaN
-14.886589	10.333271	154.505798	-26.554962	18.956623	153.454514	NaN	NaN	NaN	NaN	NaN	NaN	NaN	NaN	NaN	NaN	NaN	NaN
-15.656368	8.579341	154.931229	-26.539976	18.934011	153.799942	NaN	NaN	NaN	NaN	NaN	NaN	NaN	NaN	NaN	NaN	NaN	NaN
-16.882137	6.144573	155.467041	-26.514292	18.830765	154.224319	NaN	NaN	NaN	NaN	NaN	NaN	NaN	NaN	NaN	NaN	NaN	NaN
-17.756622	4.640619	155.77626	-26.488792	18.740057	154.467804	NaN	NaN	NaN	NaN	NaN	NaN	NaN	NaN	NaN	NaN	NaN	NaN
-18.676567	3.264311	156.077042	-26.424721	18.618294	154.69133	NaN	NaN	NaN	NaN	NaN	NaN	NaN	NaN	NaN	NaN	NaN	NaN
-19.58647	1.969736	156.356949	-26.352259	18.47517	154.906921	NaN	NaN	NaN	NaN	NaN	NaN	NaN	NaN	NaN	NaN	NaN	NaN
-20.527796	0.797382	156.618759	-26.283777	18.322062	155.105759	NaN	NaN	NaN	NaN	NaN	NaN	NaN	NaN	NaN	NaN	NaN	NaN
-21.485647	-0.249889	156.826645	-26.186565	18.115778	155.288879	NaN	NaN	NaN	NaN	NaN	NaN	NaN	NaN	NaN	NaN	NaN	NaN
-22.440079	-1.206943	157.028381	-26.110008	17.88954	155.457062	NaN	NaN	NaN	NaN	NaN	NaN	NaN	NaN	NaN	NaN	NaN	NaN
-23.846672	-2.458757	157.197754	-26.022125	17.537817	155.603043	NaN	NaN	NaN	NaN	NaN	NaN	NaN	NaN	NaN	NaN	NaN	NaN
-24.786041	-3.104842	157.200867	-25.943375	17.289307	155.61879	NaN	NaN	NaN	NaN	NaN	NaN	NaN	NaN	NaN	NaN	NaN	NaN
-25.71089	-3.647645	157.134079	-25.879091	17.049366	155.606598	NaN	NaN	NaN	NaN	NaN	NaN	NaN	NaN	NaN	NaN	NaN	NaN
-26.561192	-4.107049	156.978424	-25.827524	16.789953	155.548813	39.392586	1.664964	145.947281	NaN	NaN	NaN	NaN	NaN	NaN	NaN	NaN	NaN
-27.377602	-4.513906	156.748245	-25.805069	16.53487	155.469513	39.448311	1.551763	145.479416	NaN	NaN	NaN	NaN	NaN	NaN	NaN	NaN	NaN
-28.17865	-4.760668	156.520554	-25.825954	16.296772	155.418152	39.437462	1.429727	145.12294	NaN	NaN	NaN	NaN	NaN	NaN	NaN	NaN	NaN
-28.917206	-4.903481	156.363098	-25.870398	16.036858	155.406738	39.357452	1.290765	144.869049	NaN	NaN	NaN	NaN	NaN	NaN	NaN	NaN	NaN
-29.871862	-4.985324	156.230774	-25.980124	15.667658	155.43512	39.22155	1.106041	144.526077	NaN	NaN	NaN	NaN	NaN	NaN	NaN	NaN	NaN
-30.405727	-4.901375	156.191559	-26.079214	15.462775	155.475113	39.102947	0.97923	144.329422	NaN	NaN	NaN	NaN	NaN	NaN	NaN	NaN	NaN
-30.834044	-4.744277	156.134491	-26.173908	15.267809	155.485229	38.970245	0.870852	144.225769	NaN	NaN	NaN	NaN	NaN	NaN	NaN	NaN	NaN
-31.181469	-4.496082	155.951996	-26.262003	15.111557	155.425232	38.872444	0.767989	144.215088	NaN	NaN	NaN	NaN	NaN	NaN	NaN	NaN	NaN
-31.405779	-4.168493	155.641693	-26.40242	15.02316	155.285217	38.776596	0.634177	144.31839	NaN	NaN	NaN	NaN	NaN	NaN	NaN	NaN	NaN
-31.543844	-3.755478	155.188019	-26.551516	14.991991	155.041901	38.673748	0.493908	144.494217	NaN	NaN	NaN	NaN	NaN	NaN	NaN	NaN	NaN
-31.666553	-3.294972	154.569031	-26.749748	14.987066	154.710342	38.526066	0.382176	144.716293	NaN	NaN	NaN	NaN	NaN	NaN	NaN	NaN	NaN
-31.773979	-2.634753	153.433319	-27.140131	14.983747	154.050232	38.209732	0.190737	145.068771	NaN	NaN	NaN	NaN	NaN	NaN	NaN	NaN	NaN
-31.814316	-2.175421	152.652527	-27.452177	14.974497	153.548615	37.942368	0.039945	145.299026	NaN	NaN	NaN	NaN	NaN	NaN	NaN	NaN	NaN
-31.811083	-1.746539	151.943359	-27.792305	14.973195	153.098923	37.640305	-0.083605	145.510178	NaN	NaN	NaN	NaN	NaN	NaN	NaN	NaN	NaN
-31.766069	-1.367715	151.405182	-28.155899	15.011748	152.755997	37.34536	-0.188798	145.68486	NaN	NaN	NaN	NaN	NaN	NaN	NaN	NaN	NaN
-31.707674	-1.026544	151.071411	-28.489229	15.060645	152.524353	37.066219	-0.235072	145.864487	NaN	NaN	NaN	NaN	NaN	NaN	NaN	NaN	NaN
-31.63611	-0.699813	150.897247	-28.757673	15.118379	152.395233	36.830078	-0.230195	146.046936	NaN	NaN	NaN	NaN	NaN	NaN	NaN	NaN	NaN
-31.555071	-0.425683	150.801544	-28.965786	15.171522	152.313416	36.625477	-0.21634	146.230286	NaN	NaN	NaN	NaN	NaN	NaN	NaN	NaN	NaN
-31.394104	-0.110737	150.78624	-29.207521	15.254681	152.220673	36.366783	-0.246868	146.449615	NaN	NaN	NaN	NaN	NaN	NaN	NaN	NaN	NaN
-31.276093	0.039798	150.804672	-29.341587	15.305559	152.142929	NaN	NaN	NaN	NaN	NaN	NaN	NaN	NaN	NaN	NaN	NaN	NaN
-31.162857	0.17272	150.797394	-29.452801	15.354109	152.019257	36.085529	-0.307203	146.552002	NaN	NaN	NaN	NaN	NaN	NaN	NaN	NaN	NaN
-31.052765	0.282343	150.721924	-29.534208	15.407753	151.844284	36.047642	-0.296509	146.546204	NaN	NaN	NaN	NaN	NaN	NaN	NaN	NaN	NaN
-30.952198	0.358121	150.5802	-29.566816	15.450583	151.617584	36.038483	-0.263282	146.516846	NaN	NaN	NaN	NaN	NaN	NaN	NaN	NaN	NaN
-30.885098	0.40221	150.361938	-29.571686	15.492542	151.355835	36.068069	-0.190121	146.47876	NaN	NaN	NaN	NaN	NaN	NaN	NaN	NaN	NaN
-30.861055	0.389304	150.104843	-29.573881	15.526903	151.092133	36.084099	-0.108056	146.423065	NaN	NaN	NaN	NaN	NaN	NaN	NaN	NaN	NaN
-30.917116	0.324265	149.703186	-29.637999	15.585602	150.720978	36.077248	-0.003772	146.305328	NaN	NaN	NaN	NaN	NaN	NaN	NaN	NaN	NaN
-31.011215	0.27094	149.458008	-29.714499	15.591839	150.515137	36.022903	0.048615	146.173813	NaN	NaN	NaN	NaN	NaN	NaN	NaN	NaN	NaN
-31.145987	0.213286	149.227722	-29.785839	15.595016	150.334351	35.963249	0.087609	146.009781	NaN	NaN	NaN	NaN	NaN	NaN	NaN	NaN	NaN
-31.326649	0.141457	149.022324	-29.863831	15.596162	150.186676	35.929672	0.141661	145.850296	NaN	NaN	NaN	NaN	NaN	NaN	NaN	NaN	NaN
-31.536945	0.047814	148.839661	-29.908129	15.586753	150.058746	35.903652	0.228294	145.690475	NaN	NaN	NaN	NaN	NaN	NaN	NaN	NaN	NaN
-31.739271	-0.03945	148.727402	-29.945957	15.600732	149.980515	35.88245	0.338888	145.586899	NaN	NaN	NaN	NaN	NaN	NaN	NaN	NaN	NaN
-31.97064	-0.123085	148.688614	-29.954868	15.624839	149.921738	35.882141	0.432316	145.553009	NaN	NaN	NaN	NaN	NaN	NaN	NaN	NaN	NaN
-32.355453	-0.264058	148.76619	-29.938013	15.736301	149.880417	35.877861	0.568294	145.582626	NaN	NaN	NaN	NaN	NaN	NaN	NaN	NaN	NaN
-32.611244	-0.342313	148.769455	-29.909477	15.877126	149.818359	35.88142	0.676231	145.616364	NaN	NaN	NaN	NaN	NaN	NaN	NaN	NaN	NaN
-32.861664	-0.409566	148.728821	-29.861931	16.047535	149.704697	35.897797	0.809553	145.619904	NaN	NaN	NaN	NaN	NaN	NaN	NaN	NaN	NaN
-33.11079	-0.452898	148.632339	-29.832029	16.254097	149.528519	35.907501	1.005123	145.54895	NaN	NaN	NaN	NaN	NaN	NaN	NaN	NaN	NaN
-33.392136	-0.491254	148.47049	-29.795382	16.478874	149.303802	35.919277	1.232145	145.389206	NaN	NaN	NaN	NaN	NaN	NaN	NaN	NaN	NaN
-33.698368	-0.55468	148.255325	-29.764473	16.724308	149.045258	35.9641	1.459444	145.157364	NaN	NaN	NaN	NaN	NaN	NaN	NaN	NaN	NaN
-34.036636	-0.642176	147.949921	-29.735167	16.943247	148.761078	36.01511	1.68937	144.879181	NaN	NaN	NaN	NaN	NaN	NaN	NaN	NaN	NaN
-34.595646	-0.76757	147.421616	-29.701637	17.221302	148.360306	36.036247	1.974005	144.529999	NaN	NaN	NaN	NaN	NaN	NaN	NaN	NaN	NaN
-35.013699	-0.818554	147.168457	-29.722446	17.371313	148.159775	36.030041	2.147679	144.310623	NaN	NaN	NaN	NaN	NaN	NaN	NaN	NaN	NaN
-35.447849	-0.899226	147.002274	-29.762114	17.507366	148.023895	35.97683	2.252776	144.158096	NaN	NaN	NaN	NaN	NaN	NaN	NaN	NaN	NaN
-35.906109	-0.995972	146.949631	-29.805889	17.603592	147.946152	35.892303	2.306854	144.089432	NaN	NaN	NaN	NaN	NaN	NaN	NaN	NaN	NaN
-36.363609	-1.09961	146.960968	-29.864697	17.689518	147.93924	35.834389	2.3239	144.082336	NaN	NaN	NaN	NaN	NaN	NaN	NaN	NaN	NaN
-36.833122	-1.198817	147.081192	-29.906055	17.76453	147.977188	35.776756	2.301122	144.155502	NaN	NaN	NaN	NaN	NaN	NaN	NaN	NaN	NaN
-37.31089	-1.29523	147.300766	-29.937998	17.829306	148.054703	35.721718	2.265731	144.273026	NaN	NaN	NaN	NaN	NaN	NaN	NaN	NaN	NaN
-38.087646	-1.462492	147.80838	-29.959246	17.914764	148.270477	35.661648	2.236386	144.516312	NaN	NaN	NaN	NaN	NaN	NaN	NaN	NaN	NaN
-38.672047	-1.577627	148.245483	-29.984728	17.985437	148.527603	35.626228	2.191715	144.740936	NaN	NaN	NaN	NaN	NaN	NaN	NaN	NaN	NaN
-39.276459	-1.661834	148.761078	-29.988966	18.032446	148.828796	35.592583	2.11139	144.983719	NaN	NaN	NaN	NaN	NaN	NaN	NaN	NaN	NaN
-39.877132	-1.687584	149.316559	-29.971451	18.074495	149.124283	35.588749	2.047625	145.179642	NaN	NaN	NaN	NaN	NaN	NaN	NaN	NaN	NaN
-40.465702	-1.686552	149.823837	-29.939989	18.142694	149.38739	35.579815	1.986803	145.31189	NaN	NaN	NaN	NaN	NaN	NaN	NaN	NaN	NaN
-41.05529	-1.621968	150.185242	-29.889526	18.214674	149.586166	35.587654	1.966996	145.378418	NaN	NaN	NaN	NaN	NaN	NaN	NaN	NaN	NaN
-41.642097	-1.497129	150.445068	-29.82288	18.31904	149.712891	35.622097	1.97724	145.372635	NaN	NaN	NaN	NaN	NaN	NaN	NaN	NaN	NaN
-42.579788	-1.210176	150.606079	-29.71603	18.479052	149.78537	35.709892	2.047536	145.25737	NaN	NaN	NaN	NaN	NaN	NaN	NaN	NaN	NaN
-43.265457	-0.969123	150.548965	-29.610598	18.557802	149.748962	35.794014	2.075175	145.169037	NaN	NaN	NaN	NaN	NaN	NaN	NaN	NaN	NaN
-43.946068	-0.657723	150.480331	-29.52828	18.613035	149.699203	35.859566	2.089071	145.051758	NaN	NaN	NaN	NaN	NaN	NaN	NaN	NaN	NaN
-44.599819	-0.283094	150.402252	-29.462269	18.631073	149.665268	35.898018	2.080674	144.902939	NaN	NaN	NaN	NaN	NaN	NaN	NaN	NaN	NaN
-45.273037	0.108995	150.412231	-29.419895	18.606388	149.689407	35.917984	2.077882	144.734985	NaN	NaN	NaN	NaN	NaN	NaN	NaN	NaN	NaN
-46.010876	0.59234	150.56366	-29.413832	18.534281	149.811447	35.915108	2.086662	144.576218	NaN	NaN	NaN	NaN	NaN	NaN	NaN	NaN	NaN
-46.828842	1.135332	150.887039	-29.47422	18.398247	150.052185	35.864902	2.112623	144.404831	NaN	NaN	NaN	NaN	NaN	NaN	NaN	NaN	NaN
-48.006958	2.012473	151.664139	-29.571152	18.098309	150.597015	35.782356	2.093511	144.097687	NaN	NaN	NaN	NaN	NaN	NaN	NaN	NaN	NaN
-48.774715	2.672681	152.289764	-29.593277	17.833197	151.043533	35.720772	2.06067	143.880707	NaN	NaN	NaN	NaN	NaN	NaN	NaN	NaN	NaN
-49.536575	3.393312	152.852371	-29.57003	17.536211	151.504959	35.678818	2.029697	143.673782	NaN	NaN	NaN	NaN	NaN	NaN	NaN	NaN	NaN
-50.235695	4.151541	153.375717	-29.474232	17.228449	151.940765	35.702003	2.013122	143.51564	NaN	NaN	NaN	NaN	NaN	NaN	NaN	NaN	NaN
-50.911095	4.986166	153.905029	-29.367594	16.932266	152.371033	35.765137	2.009694	143.422348	NaN	NaN	NaN	NaN	NaN	NaN	NaN	NaN	NaN
-51.554211	5.859571	154.254211	-29.221832	16.634989	152.741211	35.845383	1.994309	143.3302	NaN	NaN	NaN	NaN	NaN	NaN	NaN	NaN	NaN
-52.12521	6.790282	154.546371	-29.079077	16.356369	153.042191	35.940151	1.963964	143.223282	NaN	NaN	NaN	NaN	NaN	NaN	NaN	NaN	NaN
-52.918564	8.260555	154.792755	-28.859388	15.967719	153.305466	36.081604	1.863137	143.018784	NaN	NaN	NaN	NaN	NaN	NaN	NaN	NaN	NaN
-53.438866	9.304812	154.839569	-28.755177	15.747756	153.357391	36.135986	1.821553	142.838226	NaN	NaN	NaN	NaN	NaN	NaN	NaN	NaN	NaN
-53.854076	10.350129	154.828033	-28.661722	15.548849	153.321152	36.172276	1.821379	142.579025	NaN	NaN	NaN	NaN	NaN	NaN	NaN	NaN	NaN
-54.234154	11.449538	154.815735	-28.588873	15.406021	153.222321	36.183601	1.843807	142.28511	NaN	NaN	NaN	NaN	NaN	NaN	NaN	NaN	NaN
-54.571236	12.562427	154.736526	-28.534746	15.260363	153.078171	36.170586	1.883831	141.949875	NaN	NaN	NaN	NaN	NaN	NaN	NaN	NaN	NaN
-54.804794	13.66287	154.681808	-28.485134	15.128737	152.90358	36.123882	1.918241	141.6073	NaN	NaN	NaN	NaN	NaN	NaN	NaN	NaN	NaN
-55.022652	14.744833	154.753845	-28.447813	14.994478	152.751953	36.021893	1.936466	141.26239	NaN	NaN	NaN	NaN	NaN	NaN	NaN	NaN	NaN
-55.17487	16.372778	155.041214	-28.432878	14.816273	152.697357	35.859673	1.866955	140.757858	NaN	NaN	NaN	NaN	NaN	NaN	NaN	NaN	NaN
-55.168297	17.358442	155.402145	-28.388489	14.740401	152.786118	35.742092	1.787637	140.482391	NaN	NaN	NaN	NaN	NaN	NaN	NaN	NaN	NaN
-55.08136	18.349304	155.901642	-28.341511	14.720453	153.004364	35.665295	1.748476	140.273666	NaN	NaN	NaN	NaN	NaN	NaN	NaN	NaN	NaN
-54.876411	19.292313	156.409149	-28.249735	14.737746	153.30043	35.637386	1.753605	140.200729	NaN	NaN	NaN	NaN	NaN	NaN	NaN	NaN	NaN
-54.591389	20.261911	156.845032	-28.117367	14.794723	153.627747	35.635399	1.78883	140.255325	NaN	NaN	NaN	NaN	NaN	NaN	NaN	NaN	NaN
-54.227142	21.123768	157.287628	-27.991375	14.873152	153.966339	35.694489	1.845539	140.350967	NaN	NaN	NaN	NaN	NaN	NaN	NaN	NaN	NaN
-53.788971	21.941101	157.642471	-27.89163	14.91149	154.281265	35.776966	1.886629	140.497864	NaN	NaN	NaN	NaN	NaN	NaN	NaN	NaN	NaN
-52.982704	23.055687	158.065857	-27.712402	14.946916	154.666855	35.93256	1.915579	140.747314	NaN	NaN	NaN	NaN	NaN	NaN	NaN	NaN	NaN
-52.295197	23.795752	158.104401	-27.636379	14.977603	154.848389	36.054184	1.890238	140.931244	NaN	NaN	NaN	NaN	NaN	NaN	NaN	NaN	NaN
-51.531239	24.53035	157.914063	-27.589153	15.078056	154.911896	36.194836	1.820571	141.148788	NaN	NaN	NaN	NaN	NaN	NaN	NaN	NaN	NaN
-50.7491	25.24041	157.57312	-27.593714	15.203431	154.909515	36.327923	1.741471	141.386902	NaN	NaN	NaN	NaN	NaN	NaN	NaN	NaN	NaN
-49.897995	25.927731	157.192474	-27.599516	15.308798	154.842712	36.402855	1.697172	141.636383	NaN	NaN	NaN	NaN	NaN	NaN	NaN	NaN	NaN
-48.928062	26.674948	156.772995	-27.618223	15.410524	154.773712	36.473454	1.706309	141.873901	NaN	NaN	NaN	NaN	NaN	NaN	NaN	NaN	NaN
-47.832844	27.357542	156.463501	-27.61301	15.505056	154.735352	36.580765	1.725236	142.077942	NaN	NaN	NaN	NaN	NaN	NaN	NaN	NaN	NaN
-46.117489	28.424826	156.20929	-27.560535	15.634926	154.804962	36.705349	1.762904	142.430908	NaN	NaN	NaN	NaN	NaN	NaN	NaN	NaN	NaN
-44.788597	29.202328	156.105499	-27.508682	15.706629	154.927795	36.832752	1.759954	142.696838	NaN	NaN	NaN	NaN	NaN	NaN	NaN	NaN	NaN
-43.374996	29.959574	156.102081	-27.445665	15.768769	155.069031	36.901432	1.742002	142.979202	NaN	NaN	NaN	NaN	NaN	NaN	NaN	NaN	NaN
-41.967545	30.730534	156.222336	-27.409039	15.793447	155.224701	36.938156	1.680625	143.285858	NaN	NaN	NaN	NaN	NaN	NaN	NaN	NaN	NaN
-40.374435	31.52836	156.366074	-27.401695	15.808495	155.367722	36.972843	1.604185	143.555618	NaN	NaN	NaN	NaN	NaN	NaN	NaN	NaN	NaN
-38.796215	32.313164	156.516846	-27.425608	15.824892	155.434509	NaN	NaN	NaN	NaN	NaN	NaN	NaN	NaN	NaN	NaN	NaN	NaN
-37.212276	33.113747	156.720505	-27.445522	15.83271	155.403366	NaN	NaN	NaN	NaN	NaN	NaN	NaN	NaN	NaN	NaN	NaN	NaN
-34.617283	34.190044	156.868973	-27.477377	15.840899	155.129517	NaN	NaN	NaN	NaN	NaN	NaN	NaN	NaN	NaN	NaN	NaN	NaN
-32.922501	34.872036	157.005981	-27.506659	15.836308	154.832977	NaN	NaN	NaN	NaN	NaN	NaN	NaN	NaN	NaN	NaN	NaN	NaN
-31.096157	35.389717	157.201736	-27.542063	15.778367	154.547195	NaN	NaN	NaN	NaN	NaN	NaN	NaN	NaN	NaN	NaN	NaN	NaN
-29.410118	35.843586	157.547348	-27.621937	15.745929	154.355515	NaN	NaN	NaN	NaN	NaN	NaN	NaN	NaN	NaN	NaN	NaN	NaN
-27.606613	36.151142	157.910507	-27.715603	15.748744	154.264908	NaN	NaN	NaN	NaN	NaN	NaN	NaN	NaN	NaN	NaN	NaN	NaN
-25.895792	36.375393	158.32251	-27.789747	15.812373	154.313217	NaN	NaN	NaN	NaN	NaN	NaN	NaN	NaN	NaN	NaN	NaN	NaN
-24.172789	36.513985	158.731445	-27.822763	15.929595	154.454193	NaN	NaN	NaN	NaN	NaN	NaN	NaN	NaN	NaN	NaN	NaN	NaN
-21.543695	36.438869	159.194443	-27.805986	16.193012	154.740479	NaN	NaN	NaN	NaN	NaN	NaN	NaN	NaN	NaN	NaN	NaN	NaN
-19.818644	36.260036	159.384659	-27.751675	16.360228	154.980698	NaN	NaN	NaN	NaN	NaN	NaN	NaN	NaN	NaN	NaN	NaN	NaN
-18.071632	35.908974	159.515869	-27.662601	16.542593	155.197617	NaN	NaN	NaN	NaN	NaN	NaN	NaN	NaN	NaN	NaN	NaN	NaN
-16.375528	35.466797	159.538727	-27.574575	16.723127	155.38002	NaN	NaN	NaN	NaN	NaN	NaN	NaN	NaN	NaN	NaN	NaN	NaN
-14.730462	34.911022	159.517014	-27.478542	16.891598	155.504303	NaN	NaN	NaN	NaN	NaN	NaN	NaN	NaN	NaN	NaN	NaN	NaN
-13.012791	34.211002	159.400772	-27.379719	17.062641	155.557495	NaN	NaN	NaN	NaN	NaN	NaN	NaN	NaN	NaN	NaN	NaN	NaN
-11.419847	33.442696	159.205902	-27.270317	17.230438	155.486511	NaN	NaN	NaN	NaN	NaN	NaN	NaN	NaN	NaN	NaN	NaN	NaN
-8.982629	32.030132	158.760422	-27.095383	17.452187	155.129578	NaN	NaN	NaN	NaN	NaN	NaN	NaN	NaN	NaN	NaN	NaN	NaN
-7.47933	30.997759	158.398895	-26.965099	17.570581	154.747787	NaN	NaN	NaN	NaN	NaN	NaN	NaN	NaN	NaN	NaN	NaN	NaN
-5.917943	29.841848	157.938309	-26.844755	17.719305	154.244812	NaN	NaN	NaN	NaN	NaN	NaN	NaN	NaN	NaN	NaN	NaN	NaN
-4.506407	28.659597	157.395935	-26.735943	17.903551	153.633194	NaN	NaN	NaN	NaN	NaN	NaN	NaN	NaN	NaN	NaN	NaN	NaN
-3.119966	27.417654	156.892883	-26.636473	18.136318	153.003143	NaN	NaN	NaN	NaN	NaN	NaN	NaN	NaN	NaN	NaN	NaN	NaN
-1.829851	26.156864	156.398941	-26.59659	18.429207	152.471359	NaN	NaN	NaN	NaN	NaN	NaN	NaN	NaN	NaN	NaN	NaN	NaN
-0.674666	24.853495	156.116623	-26.567358	18.722252	152.083054	NaN	NaN	NaN	NaN	NaN	NaN	NaN	NaN	NaN	NaN	NaN	NaN
0.920825	22.897825	155.838272	-26.451012	19.156717	151.642426	NaN	NaN	NaN	NaN	NaN	NaN	NaN	NaN	NaN	NaN	NaN	NaN
1.898326	21.619242	155.805008	-26.283131	19.432459	151.398819	NaN	NaN	NaN	NaN	NaN	NaN	NaN	NaN	NaN	NaN	NaN	NaN
2.781273	20.376467	155.84343	-26.120672	19.643373	151.242691	NaN	NaN	NaN	NaN	NaN	NaN	NaN	NaN	NaN	NaN	NaN	NaN
3.486481	19.158709	156.000656	-25.972847	19.829166	151.162537	NaN	NaN	NaN	NaN	NaN	NaN	NaN	NaN	NaN	NaN	NaN	NaN
4.15039	18.014914	156.063629	-25.852943	19.973837	151.144073	NaN	NaN	NaN	NaN	NaN	NaN	NaN	NaN	NaN	NaN	NaN	NaN
4.66817	16.88975	156.065613	-25.702307	20.071701	151.128906	NaN	NaN	NaN	NaN	NaN	NaN	NaN	NaN	NaN	NaN	NaN	NaN
5.098606	15.814696	156.072296	-25.535786	20.140314	151.094086	NaN	NaN	NaN	NaN	NaN	NaN	NaN	NaN	NaN	NaN	NaN	NaN
5.617081	14.303301	155.955368	-25.269053	20.138861	151.013138	NaN	NaN	NaN	NaN	NaN	NaN	NaN	NaN	NaN	NaN	NaN	NaN
5.890121	13.332891	155.76329	-25.048071	20.086615	150.890335	NaN	NaN	NaN	NaN	NaN	NaN	NaN	NaN	NaN	NaN	NaN	NaN
6.077878	12.424497	155.570663	-24.860346	20.032988	150.777313	NaN	NaN	NaN	NaN	NaN	NaN	NaN	NaN	NaN	NaN	NaN	NaN
6.102418	11.573856	155.44072	-24.705547	19.994913	150.654373	NaN	NaN	NaN	NaN	NaN	NaN	NaN	NaN	NaN	NaN	NaN	NaN
6.052174	10.795999	155.24559	-24.591476	19.983963	150.511795	NaN	NaN	NaN	NaN	NaN	NaN	NaN	NaN	NaN	NaN	NaN	NaN
5.891645	10.05329	155.048676	-24.498541	19.986095	150.35022	NaN	NaN	NaN	NaN	NaN	NaN	NaN	NaN	NaN	NaN	NaN	NaN
5.655027	9.328792	154.810043	-24.451069	19.993914	150.216034	NaN	NaN	NaN	NaN	NaN	NaN	NaN	NaN	NaN	NaN	NaN	NaN
5.135294	8.340219	154.369003	-24.407976	19.986786	149.997635	NaN	NaN	NaN	NaN	NaN	NaN	NaN	NaN	NaN	NaN	NaN	NaN
4.685176	7.676975	154.086334	-24.401852	19.950399	149.859375	NaN	NaN	NaN	NaN	NaN	NaN	NaN	NaN	NaN	NaN	NaN	NaN
4.120096	7.004608	153.794281	-24.406586	19.875784	149.72229	NaN	NaN	NaN	NaN	NaN	NaN	NaN	NaN	NaN	NaN	NaN	NaN
3.466082	6.3756	153.452591	-24.431913	19.812038	149.639008	NaN	NaN	NaN	NaN	NaN	NaN	NaN	NaN	NaN	NaN	NaN	NaN
2.71828	5.702178	153.127426	-24.475916	19.763929	149.597519	NaN	NaN	NaN	NaN	NaN	NaN	NaN	NaN	NaN	NaN	NaN	NaN
1.846362	5.075836	152.862732	-24.522202	19.753557	149.595184	NaN	NaN	NaN	NaN	NaN	NaN	NaN	NaN	NaN	NaN	NaN	NaN
0.943995	4.418322	152.689362	-24.559599	19.788324	149.618607	NaN	NaN	NaN	NaN	NaN	NaN	NaN	NaN	NaN	NaN	NaN	NaN
-0.624414	3.44674	152.392593	-24.577545	19.9074	149.649765	NaN	NaN	NaN	NaN	NaN	NaN	NaN	NaN	NaN	NaN	NaN	NaN
-1.750266	2.812349	152.165573	-24.567863	20.041756	149.614899	NaN	NaN	NaN	NaN	NaN	NaN	NaN	NaN	NaN	NaN	NaN	NaN
-2.911587	2.170443	151.981598	-24.547375	20.169147	149.548325	NaN	NaN	NaN	NaN	NaN	NaN	NaN	NaN	NaN	NaN	NaN	NaN
-4.203876	1.548919	151.745239	-24.54805	20.310991	149.463318	NaN	NaN	NaN	NaN	NaN	NaN	NaN	NaN	NaN	NaN	NaN	NaN
-5.559035	0.913055	151.508484	-24.553141	20.427097	149.394623	NaN	NaN	NaN	NaN	NaN	NaN	NaN	NaN	NaN	NaN	NaN	NaN
-6.981474	0.26609	151.390976	-24.599285	20.496147	149.410019	NaN	NaN	NaN	NaN	NaN	NaN	NaN	NaN	NaN	NaN	NaN	NaN
-8.527037	-0.411092	151.271744	-24.680325	20.515884	149.553268	NaN	NaN	NaN	NaN	NaN	NaN	NaN	NaN	NaN	NaN	NaN	NaN
-10.988867	-1.393957	151.464447	-24.870417	20.462681	150.099411	NaN	NaN	NaN	NaN	NaN	NaN	NaN	NaN	NaN	NaN	NaN	NaN
-12.755209	-2.042612	151.826523	-25.018137	20.396599	150.654114	NaN	NaN	NaN	NaN	NaN	NaN	NaN	NaN	NaN	NaN	NaN	NaN
-14.561123	-2.669002	152.349579	-25.187698	20.327108	151.292328	NaN	NaN	NaN	NaN	NaN	NaN	NaN	NaN	NaN	NaN	NaN	NaN
-16.418818	-3.199328	152.853607	-25.305801	20.232864	151.879929	NaN	NaN	NaN	NaN	NaN	NaN	NaN	NaN	NaN	NaN	NaN	NaN
-18.273335	-3.797032	153.395996	-25.395039	20.099054	152.36734	NaN	NaN	NaN	NaN	NaN	NaN	NaN	NaN	NaN	NaN	NaN	NaN
-20.088165	-4.309996	153.904861	-25.454617	19.944672	152.747375	NaN	NaN	NaN	NaN	NaN	NaN	NaN	NaN	NaN	NaN	NaN	NaN
-21.971951	-4.836337	154.267761	-25.51618	19.780182	153.03215	NaN	NaN	NaN	NaN	NaN	NaN	NaN	NaN	NaN	NaN	NaN	NaN
-24.807348	-5.481736	154.750305	-25.652269	19.534298	153.339157	NaN	NaN	NaN	NaN	NaN	NaN	NaN	NaN	NaN	NaN	NaN	NaN
-26.758476	-5.906198	154.982147	-25.772985	19.376059	153.512756	NaN	NaN	NaN	NaN	NaN	NaN	NaN	NaN	NaN	NaN	NaN	NaN
-28.66202	-6.23394	155.233902	-25.934475	19.241261	153.71814	NaN	NaN	NaN	NaN	NaN	NaN	NaN	NaN	NaN	NaN	NaN	NaN
-30.632067	-6.53237	155.528473	-26.128357	19.118044	153.976166	NaN	NaN	NaN	NaN	NaN	NaN	NaN	NaN	NaN	NaN	NaN	NaN
-32.575439	-6.736759	155.945511	-26.317305	18.995562	154.292648	NaN	NaN	NaN	NaN	NaN	NaN	NaN	NaN	NaN	NaN	NaN	NaN
-34.49408	-6.883997	156.45079	-26.510481	18.863708	154.723389	NaN	NaN	NaN	NaN	NaN	NaN	NaN	NaN	NaN	NaN	NaN	NaN
-36.448051	-7.02845	157.088058	-26.664635	18.68605	155.243225	NaN	NaN	NaN	NaN	NaN	NaN	NaN	NaN	NaN	NaN	NaN	NaN
-39.196766	-7.149328	158.272446	-26.786345	18.296267	156.192749	NaN	NaN	NaN	NaN	NaN	NaN	NaN	NaN	NaN	NaN	NaN	NaN
-40.97094	-7.189097	159.281464	-26.791563	17.949507	156.944336	NaN	NaN	NaN	NaN	NaN	NaN	NaN	NaN	NaN	NaN	NaN	NaN
-42.627281	-7.164653	160.500732	-26.712641	17.56353	157.746582	NaN	NaN	NaN	NaN	NaN	NaN	NaN	NaN	NaN	NaN	NaN	NaN
-44.23111	-7.101909	161.880783	-26.610058	17.18541	158.562027	NaN	NaN	NaN	NaN	NaN	NaN	NaN	NaN	NaN	NaN	NaN	NaN
-45.75486	-6.86574	163.330978	-26.47382	16.868717	159.31546	NaN	NaN	NaN	NaN	NaN	NaN	NaN	NaN	NaN	NaN	NaN	NaN
-47.22419	-6.597948	164.59639	-26.344126	16.622519	159.941818	NaN	NaN	NaN	NaN	NaN	NaN	NaN	NaN	NaN	NaN	NaN	NaN
-48.434734	-6.362104	165.55838	-26.209503	16.408543	160.361618	NaN	NaN	NaN	NaN	NaN	NaN	NaN	NaN	NaN	NaN	NaN	NaN
-50.377228	-5.725765	166.418106	-26.131599	16.201515	160.728973	NaN	NaN	NaN	NaN	NaN	NaN	NaN	NaN	NaN	NaN	NaN	NaN
-51.56102	-5.223322	166.644547	-26.130932	16.131332	160.800568	NaN	NaN	NaN	NaN	NaN	NaN	NaN	NaN	NaN	NaN	NaN	NaN
-52.635574	-4.695368	166.696045	-26.153854	16.087032	160.778076	NaN	NaN	NaN	NaN	NaN	NaN	NaN	NaN	NaN	NaN	NaN	NaN
-53.708649	-4.013968	166.615845	-26.203861	16.040892	160.706024	NaN	NaN	NaN	NaN	NaN	NaN	NaN	NaN	NaN	NaN	NaN	NaN
-54.69632	-3.284311	166.448898	-26.248592	15.981235	160.586685	NaN	NaN	NaN	NaN	NaN	NaN	NaN	NaN	NaN	NaN	NaN	NaN
-55.566692	-2.481556	166.286041	-26.289511	15.90919	160.462799	NaN	NaN	NaN	NaN	NaN	NaN	NaN	NaN	NaN	NaN	NaN	NaN
-56.36554	-1.531506	166.144806	-26.331985	15.835622	160.354202	NaN	NaN	NaN	NaN	NaN	NaN	NaN	NaN	NaN	NaN	NaN	NaN
-57.386303	0.015736	165.88327	-26.387754	15.735073	160.25502	NaN	NaN	NaN	NaN	NaN	NaN	NaN	NaN	NaN	NaN	NaN	NaN
-57.995079	1.200914	165.767563	-26.427111	15.688321	160.252365	NaN	NaN	NaN	NaN	NaN	NaN	NaN	NaN	NaN	NaN	NaN	NaN
-58.495617	2.478361	165.619324	-26.476086	15.645507	160.293945	NaN	NaN	NaN	NaN	NaN	NaN	NaN	NaN	NaN	NaN	NaN	NaN
-58.913277	3.829241	165.447769	-26.553368	15.607702	160.348862	NaN	NaN	NaN	NaN	NaN	NaN	NaN	NaN	NaN	NaN	NaN	NaN
-59.280251	5.262518	165.298218	-26.633968	15.550369	160.403961	NaN	NaN	NaN	NaN	NaN	NaN	NaN	NaN	NaN	NaN	NaN	NaN
-59.606075	6.84638	165.12056	-26.734785	15.478034	160.430405	NaN	NaN	NaN	NaN	NaN	NaN	NaN	NaN	NaN	NaN	NaN	NaN
-59.815121	8.480024	164.90361	-26.86022	15.415202	160.399841	NaN	NaN	NaN	NaN	NaN	NaN	NaN	NaN	NaN	NaN	NaN	NaN
-59.790241	10.896228	164.341873	-27.065861	15.267197	160.201752	NaN	NaN	NaN	NaN	NaN	NaN	NaN	NaN	NaN	NaN	NaN	NaN
-59.87711	12.655662	163.732162	-27.190977	15.129058	159.978226	NaN	NaN	NaN	NaN	NaN	NaN	NaN	NaN	NaN	NaN	NaN	NaN
-59.811966	14.503243	163.225021	-27.307051	14.994658	159.722641	NaN	NaN	NaN	NaN	NaN	NaN	NaN	NaN	NaN	NaN	NaN	NaN
-59.660763	16.418894	162.780594	-27.418077	14.885315	159.46109	NaN	NaN	NaN	NaN	NaN	NaN	NaN	NaN	NaN	NaN	NaN	NaN
-59.426838	18.415993	162.451538	-27.525824	14.789802	159.216537	NaN	NaN	NaN	NaN	NaN	NaN	NaN	NaN	NaN	NaN	NaN	NaN
-59.11227	20.404602	162.218674	-27.610344	14.698874	158.978378	NaN	NaN	NaN	NaN	NaN	NaN	NaN	NaN	NaN	NaN	NaN	NaN
-58.708721	22.440659	162.068802	-27.690104	14.626879	158.729752	NaN	NaN	NaN	NaN	NaN	NaN	NaN	NaN	NaN	NaN	NaN	NaN
-57.957439	25.479973	162.07045	-27.866531	14.492167	158.363373	NaN	NaN	NaN	NaN	NaN	NaN	NaN	NaN	NaN	NaN	NaN	NaN
-57.345463	27.499971	162.2108	-27.988609	14.41865	158.155518	NaN	NaN	NaN	NaN	NaN	NaN	NaN	NaN	NaN	NaN	NaN	NaN
-56.67416	29.41593	162.524826	-28.111988	14.366691	158.013885	NaN	NaN	NaN	NaN	NaN	NaN	NaN	NaN	NaN	NaN	NaN	NaN
-55.876549	31.330198	162.930817	-28.197449	14.332715	157.959244	NaN	NaN	NaN	NaN	NaN	NaN	NaN	NaN	NaN	NaN	NaN	NaN
-55.022877	33.079548	163.399155	-28.241381	14.302121	157.953278	NaN	NaN	NaN	NaN	NaN	NaN	NaN	NaN	NaN	NaN	NaN	NaN
-54.08876	34.792648	163.891373	-28.257366	14.273427	157.987259	NaN	NaN	NaN	NaN	NaN	NaN	NaN	NaN	NaN	NaN	NaN	NaN
-53.106411	36.34441	164.340546	-28.271544	14.257051	158.039505	NaN	NaN	NaN	NaN	NaN	NaN	NaN	NaN	NaN	NaN	NaN	NaN
-51.51429	38.577301	164.924759	-28.327921	14.28497	158.134811	NaN	NaN	NaN	NaN	NaN	NaN	NaN	NaN	NaN	NaN	NaN	NaN
-50.402134	39.900024	165.233871	-28.370541	14.312646	158.166336	NaN	NaN	NaN	NaN	NaN	NaN	NaN	NaN	NaN	NaN	NaN	NaN
-49.218864	41.160629	165.491943	-28.41543	14.362295	158.15596	NaN	NaN	NaN	NaN	NaN	NaN	NaN	NaN	NaN	NaN	NaN	NaN
-48.008747	42.27417	165.700226	-28.463694	14.466372	158.098282	NaN	NaN	NaN	NaN	NaN	NaN	NaN	NaN	NaN	NaN	NaN	NaN
-46.753769	43.240692	165.937943	-28.538471	14.582578	157.993332	NaN	NaN	NaN	NaN	NaN	NaN	NaN	NaN	NaN	NaN	NaN	NaN
-45.394356	44.08429	166.164871	-28.607214	14.73442	157.879944	NaN	NaN	NaN	NaN	NaN	NaN	NaN	NaN	NaN	NaN	NaN	NaN
-44.047634	44.805454	166.379852	-28.713427	14.902891	157.786942	NaN	NaN	NaN	NaN	NaN	NaN	NaN	NaN	NaN	NaN	NaN	NaN
-41.896706	45.62571	166.624802	-28.883472	15.202109	157.728378	NaN	NaN	NaN	NaN	NaN	NaN	NaN	NaN	NaN	NaN	NaN	NaN
-40.387928	45.983784	166.685516	-28.986832	15.42836	157.713043	NaN	NaN	NaN	NaN	NaN	NaN	NaN	NaN	NaN	NaN	NaN	NaN
-38.873009	46.194229	166.648178	-29.082069	15.65939	157.739624	NaN	NaN	NaN	NaN	NaN	NaN	NaN	NaN	NaN	NaN	NaN	NaN
-37.233551	46.314125	166.522842	-29.17803	15.939845	157.789963	NaN	NaN	NaN	NaN	NaN	NaN	NaN	NaN	NaN	NaN	NaN	NaN
-35.514561	46.244518	166.299301	-29.251179	16.175259	157.83699	NaN	NaN	NaN	NaN	NaN	NaN	NaN	NaN	NaN	NaN	NaN	NaN
-33.808342	46.007504	166.004852	-29.332565	16.368303	157.902283	NaN	NaN	NaN	NaN	NaN	NaN	NaN	NaN	NaN	NaN	NaN	NaN
-32.012569	45.593204	165.674911	-29.396736	16.620644	157.95575	NaN	NaN	NaN	NaN	NaN	NaN	NaN	NaN	NaN	NaN	NaN	NaN
-29.273441	44.707592	164.937927	-29.444778	16.965557	157.91655	NaN	NaN	NaN	NaN	NaN	NaN	NaN	NaN	NaN	NaN	NaN	NaN
-27.358097	43.892689	164.420807	-29.47608	17.20554	157.82814	NaN	NaN	NaN	NaN	NaN	NaN	NaN	NaN	NaN	NaN	NaN	NaN
-25.468857	42.947083	163.741409	-29.507328	17.443987	157.65564	40.420593	7.238413	142.495346	NaN	NaN	NaN	NaN	NaN	NaN	NaN	NaN	NaN
-23.492472	41.841522	162.975418	-29.552147	17.693373	157.41507	NaN	NaN	NaN	NaN	NaN	NaN	NaN	NaN	NaN	NaN	NaN	NaN
-21.508844	40.582104	162.193466	-29.603809	17.983849	157.096924	NaN	NaN	NaN	NaN	NaN	NaN	NaN	NaN	NaN	NaN	NaN	NaN
-19.493439	39.184113	161.255646	-29.661047	18.268476	156.681015	NaN	NaN	NaN	NaN	NaN	NaN	NaN	NaN	NaN	NaN	NaN	NaN
-17.410244	37.661728	160.251358	-29.711958	18.614038	156.181595	NaN	NaN	NaN	NaN	NaN	NaN	NaN	NaN	NaN	NaN	NaN	NaN
-14.304469	35.163368	158.604263	-29.809877	19.245033	155.275269	NaN	NaN	NaN	NaN	NaN	NaN	NaN	NaN	NaN	NaN	NaN	NaN
-12.242313	33.39695	157.475739	-29.895586	19.795221	154.604874	NaN	NaN	NaN	NaN	NaN	NaN	NaN	NaN	NaN	NaN	NaN	NaN
-10.235056	31.548271	156.417679	-29.97756	20.377115	153.957947	NaN	NaN	NaN	NaN	NaN	NaN	NaN	NaN	NaN	NaN	NaN	NaN
-8.188662	29.616379	155.674927	-30.011723	20.977898	153.313019	NaN	NaN	NaN	NaN	NaN	NaN	NaN	NaN	NaN	NaN	NaN	NaN
-6.194378	27.643961	155.097168	-29.964411	21.561422	152.649857	NaN	NaN	NaN	NaN	NaN	NaN	NaN	NaN	NaN	NaN	NaN	NaN
-4.289234	25.655127	154.86055	-29.865513	22.114851	151.963654	NaN	NaN	NaN	NaN	NaN	NaN	NaN	NaN	NaN	NaN	NaN	NaN
-2.509019	23.66983	154.872269	-29.788584	22.635517	151.261429	NaN	NaN	NaN	NaN	NaN	NaN	NaN	NaN	NaN	NaN	NaN	NaN
-0.087294	20.757992	155.198547	-29.694378	23.228746	150.268829	NaN	NaN	NaN	NaN	NaN	NaN	NaN	NaN	NaN	NaN	NaN	NaN
1.359266	18.894619	155.523346	-29.675219	23.485916	149.823303	NaN	NaN	NaN	NaN	NaN	NaN	NaN	NaN	NaN	NaN	NaN	NaN
2.695426	17.089245	155.817215	-29.623693	23.624008	149.506531	NaN	NaN	NaN	NaN	NaN	NaN	NaN	NaN	NaN	NaN	NaN	NaN
3.940073	15.34826	156.230133	-29.494995	23.698215	149.263947	NaN	NaN	NaN	NaN	NaN	NaN	NaN	NaN	NaN	NaN	NaN	NaN
5.092224	13.712912	156.521652	-29.302914	23.69768	149.027664	NaN	NaN	NaN	NaN	NaN	NaN	NaN	NaN	NaN	NaN	NaN	NaN
6.172944	12.120337	156.727692	-29.061348	23.630678	148.765488	NaN	NaN	NaN	NaN	NaN	NaN	NaN	NaN	NaN	NaN	NaN	NaN
7.125395	10.605155	156.803329	-28.838131	23.533422	148.513062	NaN	NaN	NaN	NaN	NaN	NaN	NaN	NaN	NaN	NaN	NaN	NaN
7.028094	9.430988	156.325058	-28.51853	23.375334	148.063797	NaN	NaN	NaN	NaN	NaN	NaN	NaN	NaN	NaN	NaN	NaN	NaN
6.425994	9.037143	155.7845	-28.362614	23.307505	147.713791	NaN	NaN	NaN	NaN	NaN	NaN	NaN	NaN	NaN	NaN	NaN	NaN
5.609017	8.70512	155.183014	-28.256163	23.235697	147.356567	NaN	NaN	NaN	NaN	NaN	NaN	NaN	NaN	NaN	NaN	NaN	NaN
4.625065	8.423753	154.546967	-28.215084	23.151991	147.05278	NaN	NaN	NaN	NaN	NaN	NaN	NaN	NaN	NaN	NaN	NaN	NaN
3.46924	8.157947	153.952972	-28.231283	23.102987	146.852417	NaN	NaN	NaN	NaN	NaN	NaN	NaN	NaN	NaN	NaN	NaN	NaN
2.269476	7.919393	153.370377	-28.272966	23.054634	146.790558	NaN	NaN	NaN	NaN	NaN	NaN	NaN	NaN	NaN	NaN	NaN	NaN
0.805301	7.695905	152.733109	-28.308599	23.019379	146.858322	NaN	NaN	NaN	NaN	NaN	NaN	NaN	NaN	NaN	NaN	NaN	NaN
-1.536308	7.375725	152.08432	-28.321135	22.992027	147.278442	NaN	NaN	NaN	58.74297	21.90885	138.637787	NaN	NaN	NaN	NaN	NaN	NaN
-3.330462	7.183448	151.698105	-28.351385	22.966188	147.930222	NaN	NaN	NaN	NaN	NaN	NaN	NaN	NaN	NaN	NaN	NaN	NaN
-5.179702	6.95112	151.546402	-28.37669	22.903198	148.878555	NaN	NaN	NaN	NaN	NaN	NaN	NaN	NaN	NaN	NaN	NaN	NaN
-7.156178	6.700893	151.491516	-28.349224	22.765417	150.056747	NaN	NaN	NaN	NaN	NaN	NaN	NaN	NaN	NaN	NaN	NaN	NaN
-9.223383	6.36972	151.828186	-28.312174	22.555429	151.469757	NaN	NaN	NaN	NaN	NaN	NaN	NaN	NaN	NaN	NaN	NaN	NaN
-11.35919	6.015604	152.455826	-28.285265	22.256874	152.973953	NaN	NaN	NaN	NaN	NaN	NaN	NaN	NaN	NaN	NaN	NaN	NaN
-13.472753	5.536747	153.26088	-28.242987	21.929287	154.391296	NaN	NaN	NaN	NaN	NaN	NaN	NaN	NaN	NaN	NaN	NaN	NaN
-16.730127	4.725198	154.447418	-28.084473	21.431837	156.090134	NaN	NaN	NaN	56.845551	20.284161	137.782669	NaN	NaN	NaN	NaN	NaN	NaN
-18.786877	4.164363	154.973709	-27.939003	21.110172	156.898819	NaN	NaN	NaN	NaN	NaN	NaN	NaN	NaN	NaN	NaN	NaN	NaN
-20.826128	3.451276	155.692993	-27.824242	20.796743	157.462326	NaN	NaN	NaN	NaN	NaN	NaN	NaN	NaN	NaN	NaN	NaN	NaN
-22.853016	2.731878	156.081345	-27.762709	20.522566	157.805252	NaN	NaN	NaN	NaN	NaN	NaN	NaN	NaN	NaN	NaN	NaN	NaN
-24.885378	1.96451	156.509933	-27.767054	20.267979	158.041153	NaN	NaN	NaN	NaN	NaN	NaN	NaN	NaN	NaN	NaN	NaN	NaN
-26.859852	1.311228	157.22493	-27.806723	20.010426	158.292496	NaN	NaN	NaN	NaN	NaN	NaN	NaN	NaN	NaN	NaN	NaN	NaN
-28.749443	0.622785	158.028458	-27.842102	19.746481	158.585541	NaN	NaN	NaN	NaN	NaN	NaN	NaN	NaN	NaN	NaN	NaN	NaN
-31.400728	-0.428936	159.369263	-27.795795	19.350338	159.262711	NaN	NaN	NaN	NaN	NaN	NaN	NaN	NaN	NaN	NaN	NaN	NaN
-32.963547	-1.131506	160.950012	-27.65004	19.016459	159.92363	NaN	NaN	NaN	NaN	NaN	NaN	NaN	NaN	NaN	NaN	NaN	NaN
-34.443886	-1.839361	162.458771	-27.467882	18.652691	160.711258	NaN	NaN	NaN	NaN	NaN	NaN	NaN	NaN	NaN	NaN	NaN	NaN
-35.798573	-2.476602	164.273636	-27.264458	18.241695	161.533356	3.772408	6.437588	156.650131	NaN	NaN	NaN	NaN	NaN	NaN	NaN	NaN	NaN
-37.036819	-3.072982	165.983994	-27.091372	17.818098	162.326004	NaN	NaN	NaN	NaN	NaN	NaN	NaN	NaN	NaN	NaN	NaN	NaN
-38.260365	-3.57399	167.490128	-26.960188	17.403374	162.960144	NaN	NaN	NaN	NaN	NaN	NaN	NaN	NaN	NaN	NaN	NaN	NaN
-39.41412	-3.946686	168.544922	-26.841673	17.006592	163.402512	NaN	NaN	NaN	NaN	NaN	NaN	NaN	NaN	NaN	NaN	NaN	NaN
-40.932037	-4.47793	169.335602	-26.697361	16.470333	163.776855	NaN	NaN	NaN	NaN	NaN	NaN	NaN	NaN	NaN	NaN	NaN	NaN
-41.947701	-4.571962	169.473984	-26.585674	16.139395	163.774765	NaN	NaN	NaN	NaN	NaN	NaN	NaN	NaN	NaN	NaN	NaN	NaN
-42.894363	-4.661131	169.046829	-26.494745	15.840465	163.518005	NaN	NaN	NaN	NaN	NaN	NaN	NaN	NaN	NaN	NaN	NaN	NaN
-43.761017	-4.694796	168.101395	-26.458267	15.523042	162.975784	NaN	NaN	NaN	NaN	NaN	NaN	NaN	NaN	NaN	NaN	NaN	NaN
-44.677448	-4.671144	166.716766	-26.445427	15.137619	162.190933	NaN	NaN	NaN	NaN	NaN	NaN	NaN	NaN	NaN	NaN	NaN	NaN
-45.320995	-4.695139	164.987625	-26.470015	14.698841	161.170456	NaN	NaN	NaN	NaN	NaN	NaN	NaN	NaN	NaN	NaN	NaN	NaN
-46.026821	-4.535844	163.041718	-26.496023	14.292876	160.016617	NaN	NaN	NaN	NaN	NaN	NaN	NaN	NaN	NaN	NaN	NaN	NaN
-47.056847	-4.083688	160.081863	-26.512009	13.789927	158.225525	NaN	NaN	NaN	NaN	NaN	NaN	NaN	NaN	NaN	NaN	NaN	NaN
-47.667732	-3.644498	158.150833	-26.483667	13.579023	157.07457	NaN	NaN	NaN	NaN	NaN	NaN	NaN	NaN	NaN	NaN	NaN	NaN
-48.304379	-3.128169	156.531219	-26.459858	13.442893	156.104523	NaN	NaN	NaN	NaN	NaN	NaN	NaN	NaN	NaN	NaN	NaN	NaN
-48.894054	-2.592657	155.307388	-26.551527	13.350452	155.401688	NaN	NaN	NaN	NaN	NaN	NaN	NaN	NaN	NaN	NaN	NaN	NaN
-49.458649	-2.043393	154.535614	-26.707586	13.310048	154.929001	NaN	NaN	NaN	NaN	NaN	NaN	NaN	NaN	NaN	NaN	NaN	NaN
-49.981968	-1.45494	154.298737	-26.861828	13.317863	154.758606	NaN	NaN	NaN	NaN	NaN	NaN	NaN	NaN	NaN	NaN	NaN	NaN
-50.492687	-0.840381	154.48053	-26.956575	13.326227	154.826859	NaN	NaN	NaN	NaN	NaN	NaN	NaN	NaN	NaN	NaN	NaN	NaN
-51.224159	0.14927	155.019745	-26.974722	13.316401	155.115189	NaN	NaN	NaN	NaN	NaN	NaN	NaN	NaN	NaN	NaN	NaN	NaN
-51.690651	0.854002	155.549774	-26.918224	13.255982	155.388824	NaN	NaN	NaN	NaN	NaN	NaN	NaN	NaN	NaN	NaN	NaN	NaN
-52.068012	1.561079	156.070374	-26.881813	13.187639	155.699219	NaN	NaN	NaN	NaN	NaN	NaN	NaN	NaN	NaN	NaN	NaN	NaN
-52.458294	2.305281	156.626297	-26.825762	13.098386	155.989319	NaN	NaN	NaN	NaN	NaN	NaN	NaN	NaN	NaN	NaN	NaN	NaN
-52.774532	3.11235	157.131165	-26.780848	13.047004	156.243561	NaN	NaN	NaN	NaN	NaN	NaN	NaN	NaN	NaN	NaN	NaN	NaN
-53.11063	3.991913	157.597672	-26.702509	13.030653	156.440979	NaN	NaN	NaN	NaN	NaN	NaN	NaN	NaN	NaN	NaN	NaN	NaN
-53.330845	4.922549	157.962448	-26.582733	13.008778	156.608902	NaN	NaN	NaN	NaN	NaN	NaN	NaN	NaN	NaN	NaN	NaN	NaN
-53.622746	6.344175	158.359131	-26.403803	12.937014	156.819092	NaN	NaN	NaN	NaN	NaN	NaN	NaN	NaN	NaN	NaN	NaN	NaN
-53.761177	7.395119	158.494843	-26.298153	12.791285	156.910767	NaN	NaN	NaN	NaN	NaN	NaN	NaN	NaN	NaN	NaN	NaN	NaN
-53.868706	8.497055	158.584061	-26.227299	12.604186	156.966431	NaN	NaN	NaN	NaN	NaN	NaN	NaN	NaN	NaN	NaN	NaN	NaN
-53.924435	9.620307	158.550247	-26.180368	12.375918	156.997726	NaN	NaN	NaN	NaN	NaN	NaN	NaN	NaN	NaN	NaN	NaN	NaN
-53.940369	10.811071	158.519348	-26.127768	12.094454	157.021179	NaN	NaN	NaN	NaN	NaN	NaN	NaN	NaN	NaN	NaN	NaN	NaN
-53.896385	12.093467	158.621078	-26.08226	11.818551	157.060455	NaN	NaN	NaN	NaN	NaN	NaN	NaN	NaN	NaN	NaN	NaN	NaN
-53.79982	13.40021	158.693466	-26.048222	11.569738	157.099869	NaN	NaN	NaN	NaN	NaN	NaN	NaN	NaN	NaN	NaN	NaN	NaN
-53.528725	15.512106	159.030075	-26.043182	11.220602	157.076569	NaN	NaN	NaN	NaN	NaN	NaN	NaN	NaN	NaN	NaN	NaN	NaN
-53.261192	16.916161	159.335175	-26.07431	10.991673	157.009232	NaN	NaN	NaN	NaN	NaN	NaN	NaN	NaN	NaN	NaN	NaN	NaN
-52.921337	18.329224	159.679977	-26.103327	10.772827	156.925018	NaN	NaN	NaN	NaN	NaN	NaN	NaN	NaN	NaN	NaN	NaN	NaN
-52.466499	19.698711	160.014267	-26.083406	10.59049	156.814301	NaN	NaN	NaN	NaN	NaN	NaN	NaN	NaN	NaN	NaN	NaN	NaN
-51.928638	21.001741	160.303772	-26.018438	10.395452	156.71167	NaN	NaN	NaN	NaN	NaN	NaN	NaN	NaN	NaN	NaN	NaN	NaN
-51.26609	22.256622	160.544876	-25.934542	10.19952	156.636642	NaN	NaN	NaN	NaN	NaN	NaN	NaN	NaN	NaN	NaN	NaN	NaN
-50.527805	23.410215	160.809555	-25.860664	10.05615	156.594131	NaN	NaN	NaN	NaN	NaN	NaN	NaN	NaN	NaN	NaN	NaN	NaN
-49.335892	25.055733	161.029861	-25.799072	9.863679	156.517426	NaN	NaN	NaN	NaN	NaN	NaN	NaN	NaN	NaN	NaN	NaN	NaN
-48.32943	26.03746	161.105865	-25.770638	9.79499	156.468002	NaN	NaN	NaN	NaN	NaN	NaN	NaN	NaN	NaN	NaN	NaN	NaN
-47.333187	26.918262	161.192398	-25.730536	9.725496	156.371307	NaN	NaN	NaN	NaN	NaN	NaN	NaN	NaN	NaN	NaN	NaN	NaN
-46.260746	27.685122	161.235504	-25.733009	9.681704	156.264557	NaN	NaN	NaN	NaN	NaN	NaN	NaN	NaN	NaN	NaN	NaN	NaN
-45.039745	28.332901	161.110947	-25.762411	9.658434	156.130676	NaN	NaN	NaN	NaN	NaN	NaN	NaN	NaN	NaN	NaN	NaN	NaN
-43.806492	28.881947	160.992676	-25.773447	9.653699	155.984192	NaN	NaN	NaN	NaN	NaN	NaN	NaN	NaN	NaN	NaN	NaN	NaN
-42.483253	29.307598	160.860519	-25.793917	9.635555	155.833115	NaN	NaN	NaN	NaN	NaN	NaN	NaN	NaN	NaN	NaN	NaN	NaN
-40.306038	29.706938	160.482803	-25.862711	9.611663	155.583618	NaN	NaN	NaN	NaN	NaN	NaN	NaN	NaN	NaN	NaN	NaN	NaN
-38.81176	29.864285	160.232681	-25.93005	9.686425	155.447174	NaN	NaN	NaN	NaN	NaN	NaN	NaN	NaN	NaN	NaN	NaN	NaN
-37.218212	29.904329	159.843613	-25.999821	9.764808	155.249237	NaN	NaN	NaN	NaN	NaN	NaN	NaN	NaN	NaN	NaN	NaN	NaN
-35.55463	29.779316	159.547806	-26.089043	9.908202	155.030319	NaN	NaN	NaN	NaN	NaN	NaN	NaN	NaN	NaN	NaN	NaN	NaN
-33.825684	29.577238	159.100967	-26.21262	10.066327	154.840775	NaN	NaN	NaN	NaN	NaN	NaN	NaN	NaN	NaN	NaN	NaN	NaN
-32.109814	29.196173	158.64772	-26.331783	10.245559	154.615982	NaN	NaN	NaN	NaN	NaN	NaN	NaN	NaN	NaN	NaN	NaN	NaN
-30.319994	28.714994	158.124802	-26.447779	10.462626	154.377243	NaN	NaN	NaN	NaN	NaN	NaN	NaN	NaN	NaN	NaN	NaN	NaN
-27.518076	27.701361	157.246857	-26.614719	10.850943	153.982681	NaN	NaN	NaN	NaN	NaN	NaN	NaN	NaN	NaN	NaN	NaN	NaN
-25.574545	26.893801	156.565399	-26.712231	11.189343	153.680176	NaN	NaN	NaN	NaN	NaN	NaN	NaN	NaN	NaN	NaN	NaN	NaN
-23.693048	25.919575	156.021149	-26.815514	11.606566	153.375839	NaN	NaN	NaN	NaN	NaN	NaN	NaN	NaN	NaN	NaN	NaN	NaN
-21.773581	24.869404	155.270737	-26.993626	12.054781	153.083878	NaN	NaN	NaN	NaN	NaN	NaN	NaN	NaN	NaN	NaN	NaN	NaN
-19.836226	23.679924	154.692703	-27.192017	12.634389	152.867828	NaN	NaN	NaN	NaN	NaN	NaN	NaN	NaN	NaN	NaN	NaN	NaN
-17.940123	22.343216	154.177841	-27.392763	13.293919	152.736633	NaN	NaN	NaN	NaN	NaN	NaN	NaN	NaN	NaN	NaN	NaN	NaN
-16.024675	20.942345	153.763565	-27.580538	14.042128	152.653488	NaN	NaN	NaN	NaN	NaN	NaN	NaN	NaN	NaN	NaN	NaN	NaN
-13.271883	18.661196	153.626617	-27.775225	15.190604	152.624268	NaN	NaN	NaN	NaN	NaN	NaN	NaN	NaN	NaN	NaN	NaN	NaN
-11.434863	17.09726	153.763199	-27.855772	15.954812	152.610184	NaN	NaN	NaN	NaN	NaN	NaN	NaN	NaN	NaN	NaN	NaN	NaN
-9.759312	15.447694	154.024445	-27.887833	16.652853	152.54129	NaN	NaN	NaN	NaN	NaN	NaN	NaN	NaN	NaN	NaN	NaN	NaN
-8.054399	13.78192	154.382553	-27.908649	17.228817	152.404831	NaN	NaN	NaN	NaN	NaN	NaN	NaN	NaN	NaN	NaN	NaN	NaN
-6.458214	12.161181	154.858429	-28.005377	17.688292	152.212997	NaN	NaN	NaN	NaN	NaN	NaN	NaN	NaN	NaN	NaN	NaN	NaN
-5.034424	10.561314	155.262024	-28.135296	18.051151	151.955566	NaN	NaN	NaN	NaN	NaN	NaN	NaN	NaN	NaN	NaN	NaN	NaN
-3.577468	9.011374	155.526031	-28.250319	18.356405	151.647064	NaN	NaN	NaN	NaN	NaN	NaN	NaN	NaN	NaN	NaN	NaN	NaN
-1.695899	6.865292	155.869049	-28.414484	18.765905	151.230301	NaN	NaN	NaN	NaN	NaN	NaN	NaN	NaN	NaN	NaN	NaN	NaN
-0.557509	5.55549	156.054718	-28.466019	19.022312	151.005295	NaN	NaN	NaN	NaN	NaN	NaN	NaN	NaN	NaN	NaN	NaN	NaN
0.535434	4.346398	156.093567	-28.483406	19.295519	150.823181	NaN	NaN	NaN	NaN	NaN	NaN	NaN	NaN	NaN	NaN	NaN	NaN
1.553326	3.241715	156.222488	-28.474155	19.603113	150.665634	NaN	NaN	NaN	NaN	NaN	NaN	NaN	NaN	NaN	NaN	NaN	NaN
2.454458	2.288601	156.302689	-28.488831	19.952374	150.518204	NaN	NaN	NaN	NaN	NaN	NaN	NaN	NaN	NaN	NaN	NaN	NaN
3.33782	1.424445	156.289948	-28.504419	20.32214	150.310486	NaN	NaN	NaN	NaN	NaN	NaN	NaN	NaN	NaN	NaN	NaN	NaN
4.062726	0.6787	156.212204	-28.526997	20.721184	150.037384	NaN	NaN	NaN	NaN	NaN	NaN	NaN	NaN	NaN	NaN	NaN	NaN
3.919568	0.512821	155.651886	-28.628557	21.252005	149.537659	NaN	NaN	NaN	NaN	NaN	NaN	NaN	NaN	NaN	NaN	NaN	NaN
3.134938	0.864812	155.05188	-28.72616	21.492256	149.172943	NaN	NaN	NaN	NaN	NaN	NaN	NaN	NaN	NaN	NaN	NaN	NaN
2.227571	1.295768	154.41478	-28.841728	21.658287	148.795502	NaN	NaN	NaN	NaN	NaN	NaN	NaN	NaN	NaN	NaN	NaN	NaN
1.247857	1.757492	153.757217	-28.96504	21.792896	148.440125	NaN	NaN	NaN	NaN	NaN	NaN	NaN	NaN	NaN	NaN	NaN	NaN
0.135075	2.263408	153.261307	-29.083342	21.928705	148.086975	NaN	NaN	NaN	NaN	NaN	NaN	NaN	NaN	NaN	NaN	NaN	NaN
-1.029372	2.840945	152.697556	-29.199011	22.063219	147.777069	NaN	NaN	NaN	NaN	NaN	NaN	NaN	NaN	NaN	NaN	NaN	NaN
-2.285621	3.564138	152.098663	-29.310101	22.17667	147.499802	NaN	NaN	NaN	57.018078	16.859377	139.158188	NaN	NaN	NaN	NaN	NaN	NaN
-4.305732	4.598351	151.161087	-29.489908	22.26745	147.214584	NaN	NaN	NaN	NaN	NaN	NaN	NaN	NaN	NaN	NaN	NaN	NaN
-5.787096	5.330663	150.567596	-29.596832	22.258839	147.155167	NaN	NaN	NaN	NaN	NaN	NaN	NaN	NaN	NaN	NaN	NaN	NaN
-7.293325	6.100151	149.85025	-29.694763	22.171701	147.153854	NaN	NaN	NaN	NaN	NaN	NaN	NaN	NaN	NaN	NaN	NaN	NaN
-8.972099	6.769657	149.215668	-29.79694	22.012323	147.244995	NaN	NaN	NaN	NaN	NaN	NaN	NaN	NaN	NaN	NaN	NaN	NaN
-10.722589	7.480825	148.519196	-29.933104	21.803699	147.441284	NaN	NaN	NaN	NaN	NaN	NaN	NaN	NaN	NaN	NaN	NaN	NaN
-12.588697	8.115336	148.05925	-30.107508	21.567783	147.731323	34.270786	0.911201	145.795975	NaN	NaN	NaN	NaN	NaN	NaN	NaN	NaN	NaN
-14.560038	8.712433	147.685684	-30.301294	21.33102	148.08551	34.245495	1.030335	145.272583	NaN	NaN	NaN	NaN	NaN	NaN	NaN	NaN	NaN
-17.6078	9.374566	147.386276	-30.548668	21.042261	148.695251	NaN	NaN	NaN	NaN	NaN	NaN	NaN	NaN	NaN	NaN	NaN	NaN
-19.719486	9.730058	147.289291	-30.650837	20.943432	149.05542	NaN	NaN	NaN	NaN	NaN	NaN	NaN	NaN	NaN	NaN	NaN	NaN
-21.913679	9.95025	147.327179	-30.755632	20.917879	149.394257	NaN	NaN	NaN	NaN	NaN	NaN	NaN	NaN	NaN	NaN	NaN	NaN
-24.1756	10.061462	147.406738	-30.844254	21.009207	149.697678	NaN	NaN	NaN	NaN	NaN	NaN	NaN	NaN	NaN	NaN	NaN	NaN
-26.449512	10.073182	147.577087	-30.917946	21.190935	149.932968	NaN	NaN	NaN	NaN	NaN	NaN	NaN	NaN	NaN	NaN	NaN	NaN
-28.821867	9.983829	147.782227	-31.024853	21.427753	150.132065	NaN	NaN	NaN	NaN	NaN	NaN	NaN	NaN	NaN	NaN	NaN	NaN
-31.191063	9.828676	148.04039	-31.135109	21.672573	150.324463	NaN	NaN	NaN	NaN	NaN	NaN	NaN	NaN	NaN	NaN	NaN	NaN
-34.859432	9.422405	148.69664	-31.306797	21.987965	150.728394	NaN	NaN	NaN	NaN	NaN	NaN	NaN	NaN	NaN	NaN	NaN	NaN
-37.333035	9.055479	149.395477	-31.35817	22.171715	151.070313	33.009277	3.290243	144.837814	NaN	NaN	NaN	NaN	NaN	NaN	NaN	NaN	NaN
-39.760883	8.70542	150.31044	-31.344461	22.357519	151.490753	33.02771	3.584537	145.088287	NaN	NaN	NaN	NaN	NaN	NaN	NaN	NaN	NaN
-42.229126	8.345879	151.487106	-31.316805	22.528131	151.964066	NaN	NaN	NaN	NaN	NaN	NaN	NaN	NaN	NaN	NaN	NaN	NaN
-44.639458	8.06809	152.690048	-31.29372	22.641117	152.396622	NaN	NaN	NaN	NaN	NaN	NaN	NaN	NaN	NaN	NaN	NaN	NaN
-47.086823	7.869458	154.069412	-31.324799	22.648483	152.894501	NaN	NaN	NaN	NaN	NaN	NaN	NaN	NaN	NaN	NaN	NaN	NaN
-49.475624	7.761973	155.614044	-31.401852	22.502333	153.526825	NaN	NaN	NaN	NaN	NaN	NaN	NaN	NaN	NaN	NaN	NaN	NaN
-53.156616	8.004951	158.297119	-31.531313	21.962967	154.812698	NaN	NaN	NaN	NaN	NaN	NaN	NaN	NaN	NaN	NaN	NaN	NaN
-55.444908	8.318138	160.076782	-31.598461	21.402037	155.847794	NaN	NaN	NaN	NaN	NaN	NaN	NaN	NaN	NaN	NaN	NaN	NaN
-57.673691	8.90851	161.728226	-31.663004	20.802631	156.932343	NaN	NaN	NaN	NaN	NaN	NaN	NaN	NaN	NaN	NaN	NaN	NaN
-59.662628	9.545755	163.185852	-31.848431	20.340324	158.054672	NaN	NaN	NaN	NaN	NaN	NaN	NaN	NaN	NaN	NaN	NaN	NaN
-61.648273	10.512543	164.484573	-31.84514	19.751263	159.024338	NaN	NaN	NaN	91.254684	4.148372	108.902168	NaN	NaN	NaN	NaN	NaN	NaN
-63.579323	11.686563	165.525467	-31.872559	19.190575	159.829956	NaN	NaN	NaN	NaN	NaN	NaN	NaN	NaN	NaN	NaN	NaN	NaN
-65.25898	12.967777	166.52034	-31.891228	18.599869	160.502258	NaN	NaN	NaN	NaN	NaN	NaN	NaN	NaN	NaN	NaN	NaN	NaN
NaN	NaN	NaN	-31.892824	17.668892	161.165802	NaN	NaN	NaN	NaN	NaN	NaN	NaN	NaN	NaN	NaN	NaN	NaN
NaN	NaN	NaN	-31.738684	16.906309	161.330444	NaN	NaN	NaN	NaN	NaN	NaN	NaN	NaN	NaN	NaN	NaN	NaN
NaN	NaN	NaN	-31.831942	16.247072	161.382156	NaN	NaN	NaN	NaN	NaN	NaN	NaN	NaN	NaN	NaN	NaN	NaN
NaN	NaN	NaN	-31.94117	15.585473	161.267639	NaN	NaN	NaN	NaN	NaN	NaN	NaN	NaN	NaN	NaN	NaN	NaN
NaN	NaN	NaN	-32.069283	14.985188	161.053284	NaN	NaN	NaN	NaN	NaN	NaN	NaN	NaN	NaN	NaN	NaN	NaN
NaN	NaN	NaN	-32.216774	14.434473	160.750015	NaN	NaN	NaN	NaN	NaN	NaN	NaN	NaN	NaN	NaN	NaN	NaN
NaN	NaN	NaN	-32.305035	13.93364	160.371704	NaN	NaN	NaN	NaN	NaN	NaN	NaN	NaN	NaN	NaN	NaN	NaN
NaN	NaN	NaN	-32.428867	13.273048	159.713348	NaN	NaN	NaN	NaN	NaN	NaN	NaN	NaN	NaN	NaN	NaN	NaN
NaN	NaN	NaN	-32.507626	12.935686	159.279053	NaN	NaN	NaN	NaN	NaN	NaN	NaN	NaN	NaN	NaN	NaN	NaN
-62.962376	27.2444	164.270889	-32.574497	12.680869	158.865051	NaN	NaN	NaN	NaN	NaN	NaN	NaN	NaN	NaN	NaN	NaN	NaN
-61.198883	28.65937	163.495453	-32.657291	12.530001	158.406036	NaN	NaN	NaN	NaN	NaN	NaN	NaN	NaN	NaN	NaN	NaN	NaN
-59.442329	29.882854	162.682129	-32.714378	12.492703	157.883667	NaN	NaN	NaN	NaN	NaN	NaN	NaN	NaN	NaN	NaN	NaN	NaN
-57.448578	31.165726	161.730331	-32.804634	12.53588	157.312363	NaN	NaN	NaN	NaN	NaN	NaN	NaN	NaN	NaN	NaN	NaN	NaN
-55.371048	32.325981	160.902939	-32.886395	12.752215	156.695251	NaN	NaN	NaN	NaN	NaN	NaN	NaN	NaN	NaN	NaN	NaN	NaN
-51.950771	33.946712	159.852875	-32.963184	13.232571	155.710159	NaN	NaN	NaN	NaN	NaN	NaN	NaN	NaN	NaN	NaN	NaN	NaN
-49.553242	34.799778	159.498093	-32.996452	13.579676	155.124329	NaN	NaN	NaN	NaN	NaN	NaN	NaN	NaN	NaN	NaN	NaN	NaN
-47.113731	35.489014	159.26091	-33.052467	13.950827	154.605881	NaN	NaN	NaN	NaN	NaN	NaN	NaN	NaN	NaN	NaN	NaN	NaN
-44.626129	35.925446	159.057175	-33.088364	14.308641	154.147354	NaN	NaN	NaN	NaN	NaN	NaN	NaN	NaN	NaN	NaN	NaN	NaN
-42.141716	36.166401	159.009399	-33.115227	14.630524	153.827118	NaN	NaN	NaN	NaN	NaN	NaN	NaN	NaN	NaN	NaN	NaN	NaN
-39.529179	36.194653	158.880798	-33.109894	14.903431	153.623245	NaN	NaN	NaN	NaN	NaN	NaN	NaN	NaN	NaN	NaN	NaN	NaN
-36.987297	36.030914	158.625656	-33.078472	15.181014	153.508301	NaN	NaN	NaN	NaN	NaN	NaN	NaN	NaN	NaN	NaN	NaN	NaN
-33.106514	35.556648	157.91153	-33.053337	15.700035	153.507599	NaN	NaN	NaN	NaN	NaN	NaN	NaN	NaN	NaN	NaN	NaN	NaN
-30.442923	35.008778	157.323257	-32.998516	16.145138	153.569061	NaN	NaN	NaN	NaN	NaN	NaN	NaN	NaN	NaN	NaN	NaN	NaN
-27.839426	34.301331	156.669891	-32.902641	16.606903	153.577713	NaN	NaN	NaN	NaN	NaN	NaN	NaN	NaN	NaN	NaN	NaN	NaN
-25.274035	33.487617	156.044464	-32.769775	17.133846	153.49855	NaN	NaN	NaN	NaN	NaN	NaN	NaN	NaN	NaN	NaN	NaN	NaN
-22.682222	32.483994	155.342453	-32.633545	17.779331	153.246918	NaN	NaN	NaN	NaN	NaN	NaN	NaN	NaN	NaN	NaN	NaN	NaN
-20.219307	31.375954	154.588913	-32.483143	18.493229	152.727325	NaN	NaN	NaN	NaN	NaN	NaN	NaN	NaN	NaN	NaN	NaN	NaN
-17.904776	30.215799	153.990479	-32.45253	19.199961	152.094788	NaN	NaN	NaN	NaN	NaN	NaN	NaN	NaN	NaN	NaN	NaN	NaN
-14.723299	28.2428	153.324112	-32.60804	20.139828	151.096268	NaN	NaN	NaN	NaN	NaN	NaN	NaN	NaN	NaN	NaN	NaN	NaN
-12.7792	26.800097	153.08197	-32.734848	20.656555	150.516602	NaN	NaN	NaN	NaN	NaN	NaN	NaN	NaN	NaN	NaN	NaN	NaN
-11.009474	25.319859	152.859283	-32.803612	21.133257	150.027222	NaN	NaN	NaN	NaN	NaN	NaN	NaN	NaN	NaN	NaN	NaN	NaN
-9.388124	23.890656	152.785538	-32.75219	21.524343	149.615707	NaN	NaN	NaN	NaN	NaN	NaN	NaN	NaN	NaN	NaN	NaN	NaN
-7.848305	22.435488	152.829422	-32.663036	21.823015	149.333725	NaN	NaN	NaN	NaN	NaN	NaN	NaN	NaN	NaN	NaN	NaN	NaN
-6.528107	21.041862	152.964722	-32.52037	22.062128	149.160202	NaN	NaN	NaN	NaN	NaN	NaN	NaN	NaN	NaN	NaN	NaN	NaN
-5.275	19.667547	153.183685	-32.323063	22.244623	149.052155	NaN	NaN	NaN	NaN	NaN	NaN	NaN	NaN	NaN	NaN	NaN	NaN
-3.766681	17.712774	153.546402	-31.973261	22.404268	148.955643	NaN	NaN	NaN	NaN	NaN	NaN	NaN	NaN	NaN	NaN	NaN	NaN
-2.829732	16.456598	153.724869	-31.736347	22.467373	148.932114	NaN	NaN	NaN	NaN	NaN	NaN	NaN	NaN	NaN	NaN	NaN	NaN
-2.149679	15.318834	153.891937	-31.539389	22.571161	148.932724	NaN	NaN	NaN	NaN	NaN	NaN	NaN	NaN	NaN	NaN	NaN	NaN
-1.592506	14.228762	154.018158	-31.399981	22.68812	148.940414	NaN	NaN	NaN	NaN	NaN	NaN	NaN	NaN	NaN	NaN	NaN	NaN
-1.118759	13.215871	154.05545	-31.318783	22.812384	148.90892	NaN	NaN	NaN	NaN	NaN	NaN	NaN	NaN	NaN	NaN	NaN	NaN
-0.881637	12.32203	154.045273	-31.272301	22.927401	148.838837	NaN	NaN	NaN	NaN	NaN	NaN	NaN	NaN	NaN	NaN	NaN	NaN
-0.770144	11.398157	153.910675	-31.269308	22.972954	148.729965	NaN	NaN	NaN	NaN	NaN	NaN	NaN	NaN	NaN	NaN	NaN	NaN
-0.814959	10.054859	153.568634	-31.315609	22.934483	148.534607	NaN	NaN	NaN	NaN	NaN	NaN	NaN	NaN	NaN	NaN	NaN	NaN
-0.969424	9.249149	153.188202	-31.389681	22.857002	148.392349	NaN	NaN	NaN	NaN	NaN	NaN	NaN	NaN	NaN	NaN	NaN	NaN
-1.327792	8.495285	152.771194	-31.462086	22.787889	148.250183	NaN	NaN	NaN	NaN	NaN	NaN	NaN	NaN	NaN	NaN	NaN	NaN
-1.788981	7.742765	152.349503	-31.517172	22.723463	148.111557	NaN	NaN	NaN	NaN	NaN	NaN	NaN	NaN	NaN	NaN	NaN	NaN
-2.357767	7.029532	151.974854	-31.513765	22.703766	147.954865	NaN	NaN	NaN	55.773472	21.181192	139.028503	NaN	NaN	NaN	NaN	NaN	NaN
-3.00316	6.370158	151.675995	-31.505081	22.734325	147.831497	NaN	NaN	NaN	NaN	NaN	NaN	NaN	NaN	NaN	NaN	NaN	NaN
-3.827579	5.828021	151.48288	-31.476263	22.80105	147.728699	NaN	NaN	NaN	NaN	NaN	NaN	NaN	NaN	NaN	NaN	NaN	NaN
-5.347677	5.056026	151.314774	-31.441624	22.88205	147.64592	NaN	NaN	NaN	NaN	NaN	NaN	NaN	NaN	NaN	NaN	NaN	NaN
-6.446983	4.545809	151.183624	-31.441576	22.884598	147.665756	NaN	NaN	NaN	NaN	NaN	NaN	NaN	NaN	NaN	NaN	NaN	NaN
-7.707175	4.173649	150.985153	-31.441868	22.82291	147.701675	NaN	NaN	NaN	NaN	NaN	NaN	NaN	NaN	NaN	NaN	NaN	NaN
-9.054033	3.818318	150.752396	-31.421331	22.695827	147.723007	NaN	NaN	NaN	NaN	NaN	NaN	NaN	NaN	NaN	NaN	NaN	NaN
-10.434491	3.439152	150.42453	-31.380293	22.551241	147.756927	NaN	NaN	NaN	NaN	NaN	NaN	NaN	NaN	NaN	NaN	NaN	NaN
-11.947256	3.161661	150.125137	-31.321531	22.369753	147.782181	NaN	NaN	NaN	NaN	NaN	NaN	NaN	NaN	NaN	NaN	NaN	NaN
-13.523783	2.903547	149.845245	-31.244665	22.16909	147.809204	NaN	NaN	NaN	NaN	NaN	NaN	NaN	NaN	NaN	NaN	NaN	NaN
-16.021976	2.663227	149.440155	-31.099161	21.901512	147.838943	NaN	NaN	NaN	NaN	NaN	NaN	NaN	NaN	NaN	NaN	NaN	NaN
-17.7981	2.55865	149.315948	-31.038368	21.768238	147.963577	NaN	NaN	NaN	NaN	NaN	NaN	NaN	NaN	NaN	NaN	NaN	NaN
-19.633236	2.585472	149.337509	-31.036791	21.651859	148.27562	33.354446	2.845878	146.157043	NaN	NaN	NaN	NaN	NaN	NaN	NaN	NaN	NaN
-21.596012	2.650316	149.677658	-31.056871	21.538807	148.844238	33.337391	2.820137	146.051865	NaN	NaN	NaN	NaN	NaN	NaN	NaN	NaN	NaN
-23.582087	2.783621	150.302734	-31.118696	21.378309	149.7341	33.271454	2.790179	145.964767	NaN	NaN	NaN	NaN	NaN	NaN	NaN	NaN	NaN
-25.671434	2.975478	151.440186	-31.236193	21.163586	150.956345	33.15659	2.72913	145.862366	NaN	NaN	NaN	NaN	NaN	NaN	NaN	NaN	NaN
-27.731031	3.215361	152.768311	-31.396475	20.843967	152.35553	32.987804	2.622351	145.738098	NaN	NaN	NaN	NaN	NaN	NaN	NaN	NaN	NaN
-30.80546	3.679081	155.020493	-31.561132	20.124012	154.476746	32.708523	2.338374	145.600342	NaN	NaN	NaN	NaN	NaN	NaN	NaN	NaN	NaN
-32.681053	4.048715	156.485229	-31.589729	19.516611	155.785507	32.530037	2.097172	145.519791	NaN	NaN	NaN	NaN	NaN	NaN	NaN	NaN	NaN
-34.532486	4.487837	157.807602	-31.587734	18.890598	156.983215	32.371185	1.838682	145.470627	NaN	NaN	NaN	NaN	NaN	NaN	NaN	NaN	NaN
-36.219379	5.024165	159.078033	-31.558096	18.263206	158.047943	32.30608	1.593263	145.448425	NaN	NaN	NaN	NaN	NaN	NaN	NaN	NaN	NaN
-37.822186	5.650091	160.098572	-31.480885	17.667408	158.942307	32.270775	1.345221	145.443665	NaN	NaN	NaN	NaN	NaN	NaN	NaN	NaN	NaN
-39.25713	6.360593	160.933044	-31.355095	17.053776	159.669189	32.299622	1.069919	145.448166	NaN	NaN	NaN	NaN	NaN	NaN	NaN	NaN	NaN
-40.617481	7.132521	161.609192	-31.232531	16.486034	160.251282	NaN	NaN	NaN	NaN	NaN	NaN	NaN	NaN	NaN	NaN	NaN	NaN
-42.407089	8.396794	162.283463	-31.076384	15.59754	160.772369	NaN	NaN	NaN	NaN	NaN	NaN	NaN	NaN	NaN	NaN	NaN	NaN
-43.423641	9.277124	162.498123	-30.998463	14.968577	160.929047	NaN	NaN	NaN	NaN	NaN	NaN	NaN	NaN	NaN	NaN	NaN	NaN
-44.25832	10.144338	162.637527	-30.906824	14.30912	160.952789	NaN	NaN	NaN	NaN	NaN	NaN	NaN	NaN	NaN	NaN	NaN	NaN
-44.966976	11.068002	162.635773	-30.812031	13.632348	160.873871	NaN	NaN	NaN	NaN	NaN	NaN	NaN	NaN	NaN	NaN	NaN	NaN
-45.451729	11.988345	162.586517	-30.697065	12.91045	160.700027	NaN	NaN	NaN	NaN	NaN	NaN	NaN	NaN	NaN	NaN	NaN	NaN
-45.818787	12.85295	162.551682	-30.621565	12.170167	160.461517	NaN	NaN	NaN	NaN	NaN	NaN	NaN	NaN	NaN	NaN	NaN	NaN
-45.979614	13.756521	162.459793	-30.519444	11.535643	160.244553	NaN	NaN	NaN	NaN	NaN	NaN	NaN	NaN	NaN	NaN	NaN	NaN
-45.86047	14.952457	162.470657	-30.360392	10.716142	159.960861	NaN	NaN	NaN	NaN	NaN	NaN	NaN	NaN	NaN	NaN	NaN	NaN
-45.574551	15.73966	162.457733	-30.278154	10.253352	159.845123	NaN	NaN	NaN	NaN	NaN	NaN	NaN	NaN	NaN	NaN	NaN	NaN
-45.153263	16.411203	162.449875	-30.17329	9.811417	159.735001	NaN	NaN	NaN	NaN	NaN	NaN	NaN	NaN	NaN	NaN	NaN	NaN
-44.547405	16.945251	162.378738	-30.084932	9.391048	159.620285	NaN	NaN	NaN	NaN	NaN	NaN	NaN	NaN	NaN	NaN	NaN	NaN
-43.798409	17.388552	162.193604	-29.989618	8.98392	159.45076	NaN	NaN	NaN	NaN	NaN	NaN	NaN	NaN	NaN	NaN	NaN	NaN
-42.928593	17.667439	161.88063	-29.928333	8.593475	159.236389	NaN	NaN	NaN	NaN	NaN	NaN	NaN	NaN	NaN	NaN	NaN	NaN
-41.981522	17.847582	161.58139	-29.899137	8.251696	158.979935	NaN	NaN	NaN	NaN	NaN	NaN	NaN	NaN	NaN	NaN	NaN	NaN
-40.280827	17.882235	160.967545	-29.877684	7.849499	158.519928	NaN	NaN	NaN	NaN	NaN	NaN	NaN	NaN	NaN	NaN	NaN	NaN
-38.999577	17.713942	160.493622	-29.846685	7.64614	158.200912	NaN	NaN	NaN	NaN	NaN	NaN	NaN	NaN	NaN	NaN	NaN	NaN
-37.641182	17.449049	159.963242	-29.793903	7.518215	157.864258	NaN	NaN	NaN	NaN	NaN	NaN	NaN	NaN	NaN	NaN	NaN	NaN
-36.256142	17.000874	159.332001	-29.744934	7.435588	157.464874	NaN	NaN	NaN	NaN	NaN	NaN	NaN	NaN	NaN	NaN	NaN	NaN
-34.705547	16.427073	158.621674	-29.746279	7.428286	157.059052	NaN	NaN	NaN	NaN	NaN	NaN	NaN	NaN	NaN	NaN	NaN	NaN
-33.189613	15.752578	157.825806	-29.77099	7.474613	156.574432	NaN	NaN	NaN	NaN	NaN	NaN	NaN	NaN	NaN	NaN	NaN	NaN
-31.623291	14.895121	156.950455	-29.834881	7.632529	156.069778	NaN	NaN	NaN	NaN	NaN	NaN	NaN	NaN	NaN	NaN	NaN	NaN
-29.245615	13.373544	155.575516	-29.993874	8.113113	155.349762	NaN	NaN	NaN	NaN	NaN	NaN	NaN	NaN	NaN	NaN	NaN	NaN
-27.81105	12.351871	154.768738	-30.288458	8.691406	154.919647	NaN	NaN	NaN	NaN	NaN	NaN	NaN	NaN	NaN	NaN	NaN	NaN
-26.041109	10.936564	153.899643	-30.24534	9.157524	154.343094	NaN	NaN	NaN	NaN	NaN	NaN	NaN	NaN	NaN	NaN	NaN	NaN
-24.4664	9.514817	153.16452	-30.339401	9.842198	153.810532	NaN	NaN	NaN	NaN	NaN	NaN	NaN	NaN	NaN	NaN	NaN	NaN
-22.999495	7.978605	152.583969	-30.357065	10.541157	153.212738	NaN	NaN	NaN	NaN	NaN	NaN	NaN	NaN	NaN	NaN	NaN	NaN
-21.546162	6.40453	152.141754	-30.314463	11.364313	152.644989	NaN	NaN	NaN	NaN	NaN	NaN	NaN	NaN	NaN	NaN	NaN	NaN
-20.168947	4.737554	152.023483	-30.23934	12.247166	152.114487	NaN	NaN	NaN	NaN	NaN	NaN	NaN	NaN	NaN	NaN	NaN	NaN
-18.406364	2.240791	152.347641	-30.158573	13.573601	151.454147	NaN	NaN	NaN	NaN	NaN	NaN	NaN	NaN	NaN	NaN	NaN	NaN
-17.376604	0.607431	152.755676	-30.057383	14.324986	151.063095	NaN	NaN	NaN	NaN	NaN	NaN	NaN	NaN	NaN	NaN	NaN	NaN
-16.411547	-1.003906	153.365372	-29.881603	14.943828	150.748413	NaN	NaN	NaN	NaN	NaN	NaN	NaN	NaN	NaN	NaN	NaN	NaN
-15.605587	-2.568685	154.034531	-29.732265	15.373163	150.52887	NaN	NaN	NaN	NaN	NaN	NaN	NaN	NaN	NaN	NaN	NaN	NaN
-14.874228	-4.091573	154.623123	-29.593601	15.651223	150.342941	NaN	NaN	NaN	NaN	NaN	NaN	NaN	NaN	NaN	NaN	NaN	NaN
-14.337267	-5.52474	155.147034	-29.453997	15.846473	150.207596	NaN	NaN	NaN	NaN	NaN	NaN	NaN	NaN	NaN	NaN	NaN	NaN
-13.881763	-6.885224	155.53804	-29.287809	15.999195	150.070847	NaN	NaN	NaN	NaN	NaN	NaN	NaN	NaN	NaN	NaN	NaN	NaN
-13.390416	-8.706492	155.698135	-29.082989	16.215607	149.882141	NaN	NaN	NaN	NaN	NaN	NaN	NaN	NaN	NaN	NaN	NaN	NaN
-13.215838	-9.767056	155.671753	-28.982267	16.382656	149.773743	NaN	NaN	NaN	NaN	NaN	NaN	NaN	NaN	NaN	NaN	NaN	NaN
-13.188182	-10.704294	155.567184	-28.930798	16.581196	149.685394	NaN	NaN	NaN	NaN	NaN	NaN	NaN	NaN	NaN	NaN	NaN	NaN
-13.25108	-11.501992	155.34108	-28.873039	16.779587	149.582703	NaN	NaN	NaN	NaN	NaN	NaN	NaN	NaN	NaN	NaN	NaN	NaN
-13.505223	-12.143328	155.096313	-28.830933	16.99618	149.508621	NaN	NaN	NaN	NaN	NaN	NaN	NaN	NaN	NaN	NaN	NaN	NaN
-13.859188	-12.695043	154.797333	-28.777805	17.19973	149.460495	NaN	NaN	NaN	NaN	NaN	NaN	NaN	NaN	NaN	NaN	NaN	NaN
-14.314771	-13.111636	154.461594	-28.751431	17.383436	149.441574	NaN	NaN	NaN	NaN	NaN	NaN	NaN	NaN	NaN	NaN	NaN	NaN
-15.254396	-13.49198	154.150543	-28.778795	17.638998	149.548264	NaN	NaN	NaN	NaN	NaN	NaN	NaN	NaN	NaN	NaN	NaN	NaN
-16.022139	-13.514935	154.078247	-28.852255	17.817537	149.721558	NaN	NaN	NaN	NaN	NaN	NaN	NaN	NaN	NaN	NaN	NaN	NaN
-16.878881	-13.348351	154.185135	-28.93788	18.015274	149.968979	NaN	NaN	NaN	NaN	NaN	NaN	NaN	NaN	NaN	NaN	NaN	NaN
-17.80678	-13.063654	154.44989	-29.030493	18.257193	150.300461	NaN	NaN	NaN	NaN	NaN	NaN	NaN	NaN	NaN	NaN	NaN	NaN
-18.778002	-12.615402	154.760925	-29.136108	18.487371	150.684143	NaN	NaN	NaN	NaN	NaN	NaN	NaN	NaN	NaN	NaN	NaN	NaN
-19.824484	-12.046124	155.090576	-29.229046	18.710859	151.117874	NaN	NaN	NaN	NaN	NaN	NaN	NaN	NaN	NaN	NaN	NaN	NaN
-20.834969	-11.315068	155.297379	-29.286802	18.897875	151.561432	NaN	NaN	NaN	NaN	NaN	NaN	NaN	NaN	NaN	NaN	NaN	NaN
-22.404799	-10.040892	155.449371	-29.285053	19.142038	152.193314	NaN	NaN	NaN	NaN	NaN	NaN	NaN	NaN	NaN	NaN	NaN	NaN
-23.467115	-9.072582	155.352707	-29.218079	19.296894	152.534454	NaN	NaN	NaN	NaN	NaN	NaN	NaN	NaN	NaN	NaN	NaN	NaN
-24.470259	-8.005926	155.110931	-29.139116	19.435171	152.798065	NaN	NaN	NaN	NaN	NaN	NaN	NaN	NaN	NaN	NaN	NaN	NaN
-25.489765	-6.851393	154.815857	-29.053692	19.542854	152.978958	NaN	NaN	NaN	NaN	NaN	NaN	NaN	NaN	NaN	NaN	NaN	NaN
-26.537783	-5.637214	154.418823	-28.974205	19.602097	153.087128	NaN	NaN	NaN	NaN	NaN	NaN	NaN	NaN	NaN	NaN	NaN	NaN
-27.511347	-4.34056	154.004807	-28.932142	19.614689	153.147766	NaN	NaN	NaN	NaN	NaN	NaN	NaN	NaN	NaN	NaN	NaN	NaN
-28.546629	-3.003421	153.69455	-28.976288	19.565487	153.201706	35.262386	1.695374	147.573944	NaN	NaN	NaN	NaN	NaN	NaN	NaN	NaN	NaN
-30.046051	-0.889838	153.602859	-29.182684	19.390831	153.528183	35.087925	1.60888	147.020874	NaN	NaN	NaN	NaN	NaN	NaN	NaN	NaN	NaN
-31.041538	0.572995	153.902405	-29.311985	19.221954	153.934341	34.948833	1.568957	146.694519	NaN	NaN	NaN	NaN	NaN	NaN	NaN	NaN	NaN
-31.966835	2.083622	154.265549	-29.366476	19.022636	154.416122	34.864788	1.519955	146.424133	NaN	NaN	NaN	NaN	NaN	NaN	NaN	NaN	NaN
-32.795517	3.611926	154.878265	-29.354891	18.811325	155.011612	NaN	NaN	NaN	NaN	NaN	NaN	NaN	NaN	NaN	NaN	NaN	NaN
-33.579365	5.186574	155.598114	-29.295534	18.551744	155.713684	NaN	NaN	NaN	NaN	NaN	NaN	NaN	NaN	NaN	NaN	NaN	NaN
-34.211998	6.790482	156.482819	-29.24297	18.209217	156.493759	NaN	NaN	NaN	NaN	NaN	NaN	NaN	NaN	NaN	NaN	NaN	NaN
-34.756775	8.373942	157.375641	-29.162716	17.757963	157.376251	NaN	NaN	NaN	NaN	NaN	NaN	NaN	NaN	NaN	NaN	NaN	NaN
-35.305889	10.781273	158.847122	-28.930405	16.932421	158.730301	NaN	NaN	NaN	NaN	NaN	NaN	NaN	NaN	NaN	NaN	NaN	NaN
-35.520889	12.429106	159.737808	-28.707436	16.333778	159.585129	NaN	NaN	NaN	NaN	NaN	NaN	NaN	NaN	NaN	NaN	NaN	NaN
-35.566383	14.072442	160.576828	-28.443089	15.70335	160.32431	NaN	NaN	NaN	NaN	NaN	NaN	NaN	NaN	NaN	NaN	NaN	NaN
-35.504513	15.715989	161.290436	-28.22049	15.129575	160.954529	NaN	NaN	NaN	NaN	NaN	NaN	NaN	NaN	NaN	NaN	NaN	NaN
-35.28384	17.379066	161.843246	-28.036938	14.570539	161.378296	NaN	NaN	NaN	NaN	NaN	NaN	NaN	NaN	NaN	NaN	NaN	NaN
-34.963055	19.081106	162.168839	-27.909809	14.131367	161.634796	NaN	NaN	NaN	NaN	NaN	NaN	NaN	NaN	NaN	NaN	NaN	NaN
-34.497814	20.756506	162.315811	-27.862846	13.658461	161.646194	NaN	NaN	NaN	NaN	NaN	NaN	NaN	NaN	NaN	NaN	NaN	NaN
-33.61747	23.207006	162.167816	-27.899847	13.004915	161.33905	NaN	NaN	NaN	NaN	NaN	NaN	NaN	NaN	NaN	NaN	NaN	NaN
-32.846607	24.761408	161.902878	-27.969349	12.592906	160.951691	NaN	NaN	NaN	NaN	NaN	NaN	NaN	NaN	NaN	NaN	NaN	NaN
-31.958405	26.297443	161.54953	-28.065153	12.227635	160.439514	NaN	NaN	NaN	NaN	NaN	NaN	NaN	NaN	NaN	NaN	NaN	NaN
-30.926281	27.76565	161.159561	-28.142952	11.98014	159.812927	NaN	NaN	NaN	NaN	NaN	NaN	NaN	NaN	NaN	NaN	NaN	NaN
-29.765215	29.189899	160.647614	-28.271273	11.802724	159.077301	NaN	NaN	NaN	NaN	NaN	NaN	NaN	NaN	NaN	NaN	NaN	NaN
-28.496691	30.529312	160.160126	-28.373205	11.758362	158.274048	NaN	NaN	NaN	NaN	NaN	NaN	NaN	NaN	NaN	NaN	NaN	NaN
-27.132282	31.756275	159.71167	-28.395802	11.858987	157.419907	NaN	NaN	NaN	NaN	NaN	NaN	NaN	NaN	NaN	NaN	NaN	NaN
-24.910791	33.362125	159.21933	-28.492191	11.985393	156.310135	NaN	NaN	NaN	NaN	NaN	NaN	NaN	NaN	NaN	NaN	NaN	NaN
-23.394682	34.264618	158.847321	-28.56708	12.253531	155.576385	NaN	NaN	NaN	NaN	NaN	NaN	NaN	NaN	NaN	NaN	NaN	NaN
-21.893538	35.020092	158.670059	-28.730885	12.564351	154.982468	NaN	NaN	NaN	NaN	NaN	NaN	NaN	NaN	NaN	NaN	NaN	NaN
-20.420462	35.597195	158.509979	-28.982492	12.892595	154.47142	NaN	NaN	NaN	NaN	NaN	NaN	NaN	NaN	NaN	NaN	NaN	NaN
-18.997078	36.01696	158.340164	-29.266516	13.271144	154.009552	NaN	NaN	NaN	NaN	NaN	NaN	NaN	NaN	NaN	NaN	NaN	NaN
-17.566008	36.272717	158.241302	-29.450739	13.650373	153.601532	NaN	NaN	NaN	NaN	NaN	NaN	NaN	NaN	NaN	NaN	NaN	NaN
-16.198387	36.360016	158.138519	-29.539829	14.002175	153.220673	NaN	NaN	NaN	NaN	NaN	NaN	NaN	NaN	NaN	NaN	NaN	NaN
-14.22002	36.127056	158.019806	-29.553434	14.416387	152.719635	NaN	NaN	NaN	NaN	NaN	NaN	NaN	NaN	NaN	NaN	NaN	NaN
-12.977704	35.739853	157.949127	-29.508083	14.640496	152.460114	NaN	NaN	NaN	NaN	NaN	NaN	NaN	NaN	NaN	NaN	NaN	NaN
-11.854701	35.228001	157.802017	-29.432434	14.857549	152.227142	NaN	NaN	NaN	NaN	NaN	NaN	NaN	NaN	NaN	NaN	NaN	NaN
-10.833048	34.542873	157.589767	-29.372194	15.076758	151.980118	NaN	NaN	NaN	NaN	NaN	NaN	NaN	NaN	NaN	NaN	NaN	NaN
-9.873592	33.761101	157.319595	-29.286579	15.319201	151.678665	NaN	NaN	NaN	NaN	NaN	NaN	NaN	NaN	NaN	NaN	NaN	NaN
-8.989653	32.867153	156.840591	-29.211647	15.633175	151.281326	NaN	NaN	NaN	NaN	NaN	NaN	NaN	NaN	NaN	NaN	NaN	NaN
-8.315558	31.862095	156.327225	-29.197285	15.931553	150.791977	NaN	NaN	NaN	NaN	NaN	NaN	NaN	NaN	NaN	NaN	NaN	NaN
-7.498895	30.090317	155.480331	-29.292675	16.409031	149.979309	NaN	NaN	NaN	NaN	NaN	NaN	NaN	NaN	NaN	NaN	NaN	NaN
-7.165703	28.795343	154.902618	-29.439875	16.706907	149.435715	NaN	NaN	NaN	NaN	NaN	NaN	NaN	NaN	NaN	NaN	NaN	NaN
-6.996478	27.374926	154.299652	-29.605261	16.990076	148.861893	NaN	NaN	NaN	NaN	NaN	NaN	NaN	NaN	NaN	NaN	NaN	NaN
-7.003661	25.844837	153.670807	-29.7673	17.282791	148.351151	NaN	NaN	NaN	NaN	NaN	NaN	NaN	NaN	NaN	NaN	NaN	NaN
-7.176202	24.269676	153.069809	-29.912916	17.535061	147.938278	NaN	NaN	NaN	NaN	NaN	NaN	NaN	NaN	NaN	NaN	NaN	NaN
-7.519113	22.572138	152.507263	-30.029818	17.802654	147.643921	NaN	NaN	NaN	NaN	NaN	NaN	NaN	NaN	NaN	NaN	NaN	NaN
-7.983942	20.860062	151.95076	-30.105633	18.071642	147.495316	NaN	NaN	NaN	NaN	NaN	NaN	NaN	NaN	NaN	NaN	NaN	NaN
-8.970783	18.115061	151.202164	-30.132576	18.501219	147.515579	NaN	NaN	NaN	NaN	NaN	NaN	NaN	NaN	NaN	NaN	NaN	NaN
-9.851432	16.242712	150.893585	-30.091486	18.799295	147.669479	NaN	NaN	NaN	NaN	NaN	NaN	NaN	NaN	NaN	NaN	NaN	NaN
-10.900505	14.307912	150.67659	-29.993933	19.104383	147.967468	NaN	NaN	NaN	NaN	NaN	NaN	NaN	NaN	NaN	NaN	NaN	NaN
-12.125062	12.352604	150.718109	-29.853027	19.41058	148.439316	NaN	NaN	NaN	NaN	NaN	NaN	NaN	NaN	NaN	NaN	NaN	NaN
-13.50858	10.39166	150.975479	-29.651594	19.713469	149.151642	NaN	NaN	NaN	NaN	NaN	NaN	NaN	NaN	NaN	NaN	NaN	NaN
-15.075647	8.390053	151.659409	-29.415613	19.979609	150.154785	NaN	NaN	NaN	NaN	NaN	NaN	NaN	NaN	NaN	NaN	NaN	NaN
-16.849669	6.458277	152.91304	-29.251484	20.143799	151.473969	NaN	NaN	NaN	NaN	NaN	NaN	NaN	NaN	NaN	NaN	NaN	NaN
-19.778759	3.655009	155.259262	-29.293024	20.19492	153.50769	NaN	NaN	NaN	NaN	NaN	NaN	NaN	NaN	NaN	NaN	NaN	NaN
-21.839228	1.879867	156.756958	-29.441347	20.122887	154.603134	NaN	NaN	NaN	NaN	NaN	NaN	NaN	NaN	NaN	NaN	NaN	NaN
-23.941502	0.183835	158.123596	-29.590046	20.028761	155.496048	NaN	NaN	NaN	NaN	NaN	NaN	NaN	NaN	NaN	NaN	NaN	NaN
-26.019838	-1.368948	159.30838	-29.756979	19.887762	156.253891	NaN	NaN	NaN	NaN	NaN	NaN	NaN	NaN	NaN	NaN	NaN	NaN
-28.151432	-2.831101	160.26976	-29.974258	19.726177	156.931656	NaN	NaN	NaN	NaN	NaN	NaN	NaN	NaN	NaN	NaN	NaN	NaN
-30.257092	-4.117844	161.04187	-30.178314	19.569929	157.510025	NaN	NaN	NaN	NaN	NaN	NaN	NaN	NaN	NaN	NaN	NaN	NaN
-32.340717	-5.282777	161.67041	-30.389769	19.445463	158.056015	NaN	NaN	NaN	NaN	NaN	NaN	NaN	NaN	NaN	NaN	NaN	NaN
-35.366013	-6.700966	162.302567	-30.670181	19.254089	158.756119	NaN	NaN	NaN	NaN	NaN	NaN	NaN	NaN	NaN	NaN	NaN	NaN
-37.29034	-7.570613	162.555023	-30.82394	19.06599	159.105103	32.66151	-0.114877	148.075348	NaN	NaN	NaN	NaN	NaN	NaN	NaN	NaN	NaN
-39.128693	-8.281665	162.793762	-30.923748	18.850145	159.392395	32.501415	-0.207726	147.668488	NaN	NaN	NaN	NaN	NaN	NaN	NaN	NaN	NaN
-40.857018	-8.90218	163.034027	-30.993103	18.616428	159.655853	32.324001	-0.310926	147.382004	NaN	NaN	NaN	NaN	NaN	NaN	NaN	NaN	NaN
-42.461411	-9.378634	163.245316	-31.067429	18.392048	159.848358	32.166862	-0.413283	147.128159	NaN	NaN	NaN	NaN	NaN	NaN	NaN	NaN	NaN
-43.976028	-9.748981	163.485321	-31.140045	18.214016	159.986725	NaN	NaN	NaN	NaN	NaN	NaN	NaN	NaN	NaN	NaN	NaN	NaN
-45.326611	-10.0071	163.836609	-31.17494	18.087997	160.086136	NaN	NaN	NaN	NaN	NaN	NaN	NaN	NaN	NaN	NaN	NaN	NaN
-47.04998	-10.037918	164.534958	-31.174698	18.07716	160.214249	NaN	NaN	NaN	NaN	NaN	NaN	NaN	NaN	NaN	NaN	NaN	NaN
NaN	NaN	NaN	-31.157961	18.148188	160.318619	NaN	NaN	NaN	NaN	NaN	NaN	NaN	NaN	NaN	NaN	NaN	NaN
NaN	NaN	NaN	-31.099848	18.247931	160.4039	32.090134	-0.383762	147.307022	NaN	NaN	NaN	NaN	NaN	NaN	NaN	NaN	NaN
NaN	NaN	NaN	-31.036997	18.367132	160.489685	32.164932	-0.246554	147.513123	NaN	NaN	NaN	NaN	NaN	NaN	NaN	NaN	NaN
NaN	NaN	NaN	-30.971754	18.4764	160.5177	NaN	NaN	NaN	NaN	NaN	NaN	NaN	NaN	NaN	NaN	NaN	NaN
NaN	NaN	NaN	-30.921629	18.565105	160.489609	NaN	NaN	NaN	NaN	NaN	NaN	NaN	NaN	NaN	NaN	NaN	NaN
NaN	NaN	NaN	-30.891932	18.628935	160.416901	NaN	NaN	NaN	NaN	NaN	NaN	NaN	NaN	NaN	NaN	NaN	NaN
NaN	NaN	NaN	-30.841845	18.695015	160.202255	32.426323	0.279187	147.765701	NaN	NaN	NaN	NaN	NaN	NaN	NaN	NaN	NaN
-52.206276	-4.948044	165.575378	-30.806414	18.737589	160.018417	32.51379	0.36763	147.739716	NaN	NaN	NaN	NaN	NaN	NaN	NaN	NaN	NaN
-51.733063	-4.625177	164.748047	-30.786926	18.775324	159.795227	32.623451	0.40639	147.734528	NaN	NaN	NaN	NaN	NaN	NaN	NaN	NaN	NaN
-51.446106	-3.733444	163.969543	-30.79878	18.793264	159.511017	32.693802	0.412072	147.752701	NaN	NaN	NaN	NaN	NaN	NaN	NaN	NaN	NaN
-51.176296	-2.64768	163.137589	-30.855639	18.772636	159.144257	32.753803	0.416469	147.801346	NaN	NaN	NaN	NaN	NaN	NaN	NaN	NaN	NaN
-50.86869	-1.460555	162.013382	-30.94492	18.683125	158.643341	32.810207	0.44067	147.826645	NaN	NaN	NaN	NaN	NaN	NaN	NaN	NaN	NaN
-50.463104	-0.249405	160.753799	-31.060421	18.524197	158.062378	32.83194	0.478656	147.779114	NaN	NaN	NaN	NaN	NaN	NaN	NaN	NaN	NaN
-49.669231	1.684072	159.105728	-31.218075	18.20397	157.215576	32.86393	0.611105	147.548859	NaN	NaN	NaN	NaN	NaN	NaN	NaN	NaN	NaN
-49.002865	3.063432	158.250748	-31.344721	17.990555	156.826736	32.8797	0.739676	147.300995	NaN	NaN	NaN	NaN	NaN	NaN	NaN	NaN	NaN
-48.250877	4.466045	157.721329	-31.443542	17.712044	156.581604	32.880856	0.836542	147.01326	NaN	NaN	NaN	NaN	NaN	NaN	NaN	NaN	NaN
-47.384659	5.934864	157.299454	-31.516529	17.365337	156.497192	32.872597	0.947487	146.736877	NaN	NaN	NaN	NaN	NaN	NaN	NaN	NaN	NaN
-46.454044	7.387589	157.15509	-31.53393	16.96837	156.534775	32.893879	1.027915	146.469528	NaN	NaN	NaN	NaN	NaN	NaN	NaN	NaN	NaN
-45.387897	8.907691	157.015137	-31.516726	16.537102	156.679291	32.949413	1.061386	146.224533	NaN	NaN	NaN	NaN	NaN	NaN	NaN	NaN	NaN
-44.287636	10.384261	157.059998	-31.487183	16.063108	156.848007	32.979755	1.087213	146.021347	NaN	NaN	NaN	NaN	NaN	NaN	NaN	NaN	NaN
-42.478924	12.626809	157.126648	-31.439009	15.374991	157.09758	NaN	NaN	NaN	NaN	NaN	NaN	NaN	NaN	NaN	NaN	NaN	NaN
-41.115768	14.119361	157.234802	-31.415308	14.955115	157.242477	NaN	NaN	NaN	NaN	NaN	NaN	NaN	NaN	NaN	NaN	NaN	NaN
-39.762173	15.440697	157.368561	-31.357542	14.549626	157.3181	NaN	NaN	NaN	NaN	NaN	NaN	NaN	NaN	NaN	NaN	NaN	NaN
-38.191067	16.87727	157.433136	-31.324207	14.135098	157.313675	NaN	NaN	NaN	NaN	NaN	NaN	NaN	NaN	NaN	NaN	NaN	NaN
-36.62347	18.132421	157.513168	-31.31377	13.822222	157.291931	NaN	NaN	NaN	NaN	NaN	NaN	NaN	NaN	NaN	NaN	NaN	NaN
-34.932812	19.349775	157.448318	-31.300837	13.541632	157.213928	NaN	NaN	NaN	NaN	NaN	NaN	NaN	NaN	NaN	NaN	NaN	NaN
-33.173351	20.434935	157.411621	-31.281258	13.339715	157.073029	NaN	NaN	NaN	NaN	NaN	NaN	NaN	NaN	NaN	NaN	NaN	NaN
-30.352636	21.891752	157.208603	-31.20904	13.18575	156.821823	NaN	NaN	NaN	NaN	NaN	NaN	NaN	NaN	NaN	NaN	NaN	NaN
-28.370476	22.733515	157.090622	-31.153301	13.17959	156.635574	NaN	NaN	NaN	NaN	NaN	NaN	NaN	NaN	NaN	NaN	NaN	NaN
-26.357838	23.467794	156.983154	-31.128839	13.208218	156.497055	NaN	NaN	NaN	NaN	NaN	NaN	NaN	NaN	NaN	NaN	NaN	NaN
-24.287149	24.051876	156.974274	-31.163826	13.26814	156.416031	NaN	NaN	NaN	NaN	NaN	NaN	NaN	NaN	NaN	NaN	NaN	NaN
-22.201929	24.525646	156.909851	-31.194349	13.339834	156.309692	NaN	NaN	NaN	NaN	NaN	NaN	NaN	NaN	NaN	NaN	NaN	NaN
-20.084433	24.847967	156.925995	-31.268961	13.444201	156.25264	NaN	NaN	NaN	NaN	NaN	NaN	NaN	NaN	NaN	NaN	NaN	NaN
-17.925104	25.050571	156.868011	-31.334833	13.568589	156.119415	NaN	NaN	NaN	NaN	NaN	NaN	NaN	NaN	NaN	NaN	NaN	NaN
-14.66562	25.145473	156.513321	-31.413916	13.962566	155.515411	NaN	NaN	NaN	NaN	NaN	NaN	NaN	NaN	NaN	NaN	NaN	NaN
-12.486118	25.105322	156.172684	-31.511032	14.374278	154.861618	NaN	NaN	NaN	NaN	NaN	NaN	NaN	NaN	NaN	NaN	NaN	NaN
-10.398104	24.971962	155.70993	-31.707275	14.871663	153.95636	NaN	NaN	NaN	NaN	NaN	NaN	NaN	NaN	NaN	NaN	NaN	NaN
-8.370686	24.737125	155.210312	-32.007412	15.349846	152.962219	NaN	NaN	NaN	NaN	NaN	NaN	NaN	NaN	NaN	NaN	NaN	NaN
-6.460434	24.34938	154.789948	-32.294964	15.745056	151.925537	NaN	NaN	NaN	NaN	NaN	NaN	NaN	NaN	NaN	NaN	NaN	NaN
-4.635073	23.845062	154.401978	-32.53867	16.107574	150.865753	NaN	NaN	NaN	NaN	NaN	NaN	NaN	NaN	NaN	NaN	NaN	NaN
-2.916637	23.242702	154.071579	-32.722908	16.391432	149.850616	NaN	NaN	NaN	NaN	NaN	NaN	NaN	NaN	NaN	NaN	NaN	NaN
-0.49661	22.152617	153.61055	-32.867115	16.688459	148.4655	NaN	NaN	NaN	NaN	NaN	NaN	NaN	NaN	NaN	NaN	NaN	NaN
0.936687	21.380571	153.407822	-32.991741	16.821806	147.793198	NaN	NaN	NaN	NaN	NaN	NaN	NaN	NaN	NaN	NaN	NaN	NaN
2.241041	20.499069	153.2659	-33.062344	16.929394	147.220306	NaN	NaN	NaN	NaN	NaN	NaN	NaN	NaN	NaN	NaN	NaN	NaN
3.411183	19.567297	153.146469	-33.048683	17.022827	146.729263	NaN	NaN	NaN	NaN	NaN	NaN	NaN	NaN	NaN	NaN	NaN	NaN
4.377843	18.604198	153.127029	-33.04184	17.10725	146.347076	NaN	NaN	NaN	NaN	NaN	NaN	NaN	NaN	NaN	NaN	NaN	NaN
5.208658	17.600563	153.184525	-33.033577	17.194342	146.075195	NaN	NaN	NaN	NaN	NaN	NaN	NaN	NaN	NaN	NaN	NaN	NaN
5.819828	16.528135	153.27269	-33.035107	17.300377	145.939423	NaN	NaN	NaN	NaN	NaN	NaN	NaN	NaN	NaN	NaN	NaN	NaN
6.429247	14.911173	153.394623	-33.018612	17.45274	145.928162	NaN	NaN	NaN	NaN	NaN	NaN	NaN	NaN	NaN	NaN	NaN	NaN
6.606617	13.803041	153.425446	-33.042942	17.55415	146.051544	NaN	NaN	NaN	NaN	NaN	NaN	NaN	NaN	NaN	NaN	NaN	NaN
6.609468	12.647025	153.338043	-33.062317	17.640036	146.181015	NaN	NaN	NaN	NaN	NaN	NaN	NaN	NaN	NaN	NaN	NaN	NaN
6.497963	11.470142	153.103226	-33.08181	17.702475	146.286163	NaN	NaN	NaN	NaN	NaN	NaN	NaN	NaN	NaN	NaN	NaN	NaN
6.167585	10.284559	152.829727	-33.113064	17.765909	146.306107	NaN	NaN	NaN	NaN	NaN	NaN	NaN	NaN	NaN	NaN	NaN	NaN
5.722124	9.040051	152.449066	-33.135044	17.823896	146.22583	NaN	NaN	NaN	NaN	NaN	NaN	NaN	NaN	NaN	NaN	NaN	NaN
5.091869	7.757561	152.040894	-33.188587	17.910831	146.067047	NaN	NaN	NaN	NaN	NaN	NaN	NaN	NaN	NaN	NaN	NaN	NaN
3.891024	5.844743	151.425247	-33.239075	18.100067	145.682312	NaN	NaN	NaN	NaN	NaN	NaN	NaN	NaN	NaN	NaN	NaN	NaN
2.837909	4.519958	151.112961	-33.298962	18.27243	145.457321	NaN	NaN	NaN	NaN	NaN	NaN	NaN	NaN	NaN	NaN	NaN	NaN
1.690737	3.205482	150.843552	-33.375046	18.446795	145.304688	NaN	NaN	NaN	NaN	NaN	NaN	NaN	NaN	NaN	NaN	NaN	NaN
0.352424	1.859714	150.708572	-33.448406	18.644329	145.291	NaN	NaN	NaN	NaN	NaN	NaN	NaN	NaN	NaN	NaN	NaN	NaN
-1.155585	0.551238	150.748093	-33.564598	18.841711	145.538895	NaN	NaN	NaN	NaN	NaN	NaN	NaN	NaN	NaN	NaN	NaN	NaN
-2.846242	-0.719246	151.06868	-33.655159	19.023411	146.001053	NaN	NaN	NaN	NaN	NaN	NaN	NaN	NaN	NaN	NaN	NaN	NaN
-4.715342	-1.935919	151.680893	-33.722618	19.21537	146.629745	NaN	NaN	NaN	NaN	NaN	NaN	NaN	NaN	NaN	NaN	NaN	NaN
-7.751574	-3.600628	152.942505	-33.755581	19.519529	147.647903	NaN	NaN	NaN	NaN	NaN	NaN	NaN	NaN	NaN	NaN	NaN	NaN
-9.885388	-4.566104	153.851898	-33.735909	19.720345	148.341705	NaN	NaN	NaN	NaN	NaN	NaN	NaN	NaN	NaN	NaN	NaN	NaN
-12.1025	-5.426796	154.696762	-33.758278	19.894073	149.108994	NaN	NaN	NaN	NaN	NaN	NaN	NaN	NaN	NaN	NaN	NaN	NaN
-14.427085	-6.113468	155.620377	-33.820648	20.01873	149.967453	NaN	NaN	NaN	NaN	NaN	NaN	NaN	NaN	NaN	NaN	NaN	NaN
-16.796448	-6.698452	156.372894	-33.911121	20.1014	150.890045	NaN	NaN	NaN	NaN	NaN	NaN	NaN	NaN	NaN	NaN	NaN	NaN
-19.225487	-7.152937	157.077896	-34.058681	20.117144	151.868332	NaN	NaN	NaN	NaN	NaN	NaN	NaN	NaN	NaN	NaN	NaN	NaN
-21.664217	-7.488301	157.693741	-34.175987	20.123777	152.815292	NaN	NaN	NaN	NaN	NaN	NaN	NaN	NaN	NaN	NaN	NaN	NaN
-25.298494	-7.672273	158.56929	-34.19202	20.156183	154.106216	NaN	NaN	NaN	NaN	NaN	NaN	NaN	NaN	NaN	NaN	NaN	NaN
-27.672821	-7.576622	159.165497	-34.13665	20.223795	154.876846	NaN	NaN	NaN	NaN	NaN	NaN	NaN	NaN	NaN	NaN	NaN	NaN
-30.027077	-7.354539	159.662918	-34.044933	20.297318	155.515976	NaN	NaN	NaN	NaN	NaN	NaN	NaN	NaN	NaN	NaN	NaN	NaN
-32.327538	-6.989492	160.071136	-33.938671	20.332037	156.033035	NaN	NaN	NaN	NaN	NaN	NaN	NaN	NaN	NaN	NaN	NaN	NaN
-34.582474	-6.504506	160.286545	-33.839233	20.336044	156.453568	NaN	NaN	NaN	NaN	NaN	NaN	NaN	NaN	NaN	NaN	NaN	NaN
-36.820637	-5.929866	160.42662	-33.785526	20.291077	156.834213	NaN	NaN	NaN	NaN	NaN	NaN	NaN	NaN	NaN	NaN	NaN	NaN
-38.96032	-5.218152	160.498795	-33.747349	20.225628	157.169418	NaN	NaN	NaN	NaN	NaN	NaN	NaN	NaN	NaN	NaN	NaN	NaN
-42.065346	-3.918967	160.687027	-33.633945	20.081358	157.721863	NaN	NaN	NaN	NaN	NaN	NaN	NaN	NaN	NaN	NaN	NaN	NaN
-44.037281	-2.891436	160.980408	-33.503136	19.976482	158.170288	30.336302	3.221061	148.067383	28.407982	39.603905	143.901947	29.372142	21.412483	145.984665	-96.378414	18.540481	170.355911
-45.889149	-1.745574	161.380615	-33.322296	19.88209	158.643265	30.524879	3.31144	147.992264	NaN	NaN	NaN	NaN	NaN	NaN	NaN	NaN	NaN
-47.64542	-0.483626	161.851425	-33.096783	19.808538	159.145645	NaN	NaN	NaN	NaN	NaN	NaN	NaN	NaN	NaN	NaN	NaN	NaN
-49.281704	0.876372	162.320465	-32.8167	19.732975	159.625549	NaN	NaN	NaN	NaN	NaN	NaN	NaN	NaN	NaN	NaN	NaN	NaN
-50.82246	2.328708	162.746216	-32.52898	19.686255	160.046539	NaN	NaN	NaN	NaN	NaN	NaN	NaN	NaN	NaN	NaN	NaN	NaN
-52.234722	3.869817	163.151855	-32.264183	19.62714	160.414307	NaN	NaN	NaN	NaN	NaN	NaN	NaN	NaN	NaN	NaN	NaN	NaN
-54.196846	6.307544	163.56282	-31.845226	19.455242	160.783432	NaN	NaN	NaN	NaN	NaN	NaN	NaN	NaN	NaN	NaN	NaN	NaN
-55.360519	7.985906	163.753021	-31.562883	19.296627	160.931473	NaN	NaN	NaN	NaN	NaN	NaN	NaN	NaN	NaN	NaN	NaN	NaN
-56.558083	9.843111	163.901566	-31.287971	19.096498	161.031845	NaN	NaN	NaN	NaN	NaN	NaN	NaN	NaN	NaN	NaN	NaN	NaN
-57.324146	11.493617	163.907486	-31.013748	18.839924	161.073196	NaN	NaN	NaN	NaN	NaN	NaN	NaN	NaN	NaN	NaN	NaN	NaN
-58.100002	13.3323	163.916412	-30.738548	18.554466	161.072845	NaN	NaN	NaN	NaN	NaN	NaN	NaN	NaN	NaN	NaN	NaN	NaN
-58.813866	15.236855	163.8974	-30.521816	18.243767	161.028275	NaN	NaN	NaN	NaN	NaN	NaN	NaN	NaN	NaN	NaN	NaN	NaN
-59.403599	17.116175	163.790039	-30.324593	17.860901	160.901474	NaN	NaN	NaN	NaN	NaN	NaN	NaN	NaN	NaN	NaN	NaN	NaN
-60.002007	19.952715	163.663132	-30.008724	17.063087	160.526978	NaN	NaN	NaN	NaN	NaN	NaN	NaN	NaN	NaN	NaN	NaN	NaN
-60.231392	21.830376	163.741226	-29.845787	16.456184	160.185974	NaN	NaN	NaN	NaN	NaN	NaN	NaN	NaN	NaN	NaN	NaN	NaN
-60.266418	23.691183	164.062683	-29.694551	15.911877	159.88382	NaN	NaN	NaN	NaN	NaN	NaN	NaN	NaN	NaN	NaN	NaN	NaN
-60.108768	25.349504	164.699615	-29.523151	15.428731	159.651764	NaN	NaN	NaN	NaN	NaN	NaN	NaN	NaN	NaN	NaN	NaN	NaN
NaN	NaN	NaN	-29.332468	14.996478	159.51799	NaN	NaN	NaN	NaN	NaN	NaN	NaN	NaN	NaN	NaN	NaN	NaN
NaN	NaN	NaN	-29.068073	14.654679	159.444458	NaN	NaN	NaN	NaN	NaN	NaN	NaN	NaN	NaN	NaN	NaN	NaN
NaN	NaN	NaN	-28.815784	14.405814	159.447617	NaN	NaN	NaN	NaN	NaN	NaN	NaN	NaN	NaN	NaN	NaN	NaN
NaN	NaN	NaN	-28.514004	14.175683	159.512436	NaN	NaN	NaN	NaN	NaN	NaN	NaN	NaN	NaN	NaN	NaN	NaN
NaN	NaN	NaN	-28.405878	14.109674	159.559662	NaN	NaN	NaN	NaN	NaN	NaN	NaN	NaN	NaN	NaN	NaN	NaN
NaN	NaN	NaN	-28.307199	14.067164	159.545944	NaN	NaN	NaN	NaN	NaN	NaN	NaN	NaN	NaN	NaN	NaN	NaN
NaN	NaN	NaN	-28.217319	14.070166	159.501419	NaN	NaN	NaN	NaN	NaN	NaN	NaN	NaN	NaN	NaN	NaN	NaN
NaN	NaN	NaN	-28.070683	14.123556	159.413681	NaN	NaN	NaN	NaN	NaN	NaN	NaN	NaN	NaN	NaN	NaN	NaN
-52.727543	36.397606	165.752533	-27.948879	14.204208	159.350723	NaN	NaN	NaN	NaN	NaN	NaN	NaN	NaN	NaN	NaN	NaN	NaN
-51.459156	36.865223	165.273926	-27.818602	14.354552	159.302658	NaN	NaN	NaN	NaN	NaN	NaN	NaN	NaN	NaN	NaN	NaN	NaN
-49.324886	37.303513	164.617599	-27.630753	14.664518	159.352066	NaN	NaN	NaN	NaN	NaN	NaN	NaN	NaN	NaN	NaN	NaN	NaN
-47.844391	37.345184	164.281281	-27.555231	14.943616	159.468597	NaN	NaN	NaN	NaN	NaN	NaN	NaN	NaN	NaN	NaN	NaN	NaN
-46.286301	37.27504	163.924438	-27.504745	15.266935	159.62532	NaN	NaN	NaN	NaN	NaN	NaN	NaN	NaN	NaN	NaN	NaN	NaN
-44.709175	37.069817	163.521744	-27.451214	15.614782	159.817032	NaN	NaN	NaN	NaN	NaN	NaN	NaN	NaN	NaN	NaN	NaN	NaN
-43.08065	36.77581	163.133865	-27.412907	15.992582	160.030655	NaN	NaN	NaN	NaN	NaN	NaN	NaN	NaN	NaN	NaN	NaN	NaN
-41.436916	36.344658	162.709396	-27.392181	16.429926	160.278427	NaN	NaN	NaN	NaN	NaN	NaN	NaN	NaN	NaN	NaN	NaN	NaN
-39.763084	35.829117	162.317734	-27.390184	16.879843	160.593491	NaN	NaN	NaN	NaN	NaN	NaN	NaN	NaN	NaN	NaN	NaN	NaN
-37.177177	34.864311	161.802032	-27.327335	17.499889	160.947601	NaN	NaN	NaN	NaN	NaN	NaN	NaN	NaN	NaN	NaN	NaN	NaN
-35.434784	34.11412	161.4888	-27.230787	17.866186	161.130417	NaN	NaN	NaN	NaN	NaN	NaN	NaN	NaN	NaN	NaN	NaN	NaN
-33.649845	33.271362	161.244324	-27.123911	18.215086	161.273819	NaN	NaN	NaN	NaN	NaN	NaN	NaN	NaN	NaN	NaN	NaN	NaN
-31.883705	32.404701	160.939758	-27.013428	18.534956	161.330719	NaN	NaN	NaN	NaN	NaN	NaN	NaN	NaN	NaN	NaN	NaN	NaN
-30.090179	31.481302	160.67424	-26.854637	18.831568	161.280762	NaN	NaN	NaN	NaN	NaN	NaN	NaN	NaN	NaN	NaN	NaN	NaN
-28.29122	30.55295	160.250443	-26.622688	19.131315	161.024399	NaN	NaN	NaN	NaN	NaN	NaN	NaN	NaN	NaN	NaN	NaN	NaN
-26.467041	29.591217	159.70047	-26.356148	19.436304	160.524887	NaN	NaN	NaN	NaN	NaN	NaN	NaN	NaN	NaN	NaN	NaN	NaN
-23.835711	28.138321	158.721573	-26.008448	19.86134	159.471252	NaN	NaN	NaN	NaN	NaN	NaN	NaN	NaN	NaN	NaN	NaN	NaN
-22.140295	27.160389	158.026413	-25.850191	20.147211	158.636261	NaN	NaN	NaN	NaN	NaN	NaN	NaN	NaN	NaN	NaN	NaN	NaN
-20.56114	26.20686	157.330124	-25.749367	20.395647	157.815857	NaN	NaN	NaN	NaN	NaN	NaN	NaN	NaN	NaN	NaN	NaN	NaN
-19.025557	25.200388	156.652924	-25.638405	20.580084	156.912323	NaN	NaN	NaN	NaN	NaN	NaN	NaN	NaN	NaN	NaN	NaN	NaN
-17.564955	24.198561	155.91777	-25.467497	20.688374	155.997681	NaN	NaN	NaN	NaN	NaN	NaN	NaN	NaN	NaN	NaN	NaN	NaN
-16.196117	23.162653	155.343903	-25.299797	20.765837	155.2043	NaN	NaN	NaN	NaN	NaN	NaN	NaN	NaN	NaN	NaN	NaN	NaN
-14.922433	22.131998	154.921677	-25.103687	20.790335	154.518707	NaN	NaN	NaN	NaN	NaN	NaN	NaN	NaN	NaN	NaN	NaN	NaN
-13.169577	20.600073	154.403687	-24.691923	20.860472	153.746292	NaN	NaN	NaN	NaN	NaN	NaN	NaN	NaN	NaN	NaN	NaN	NaN
-12.123689	19.576466	154.210587	-24.378046	20.918425	153.42955	NaN	NaN	NaN	NaN	NaN	NaN	NaN	NaN	NaN	NaN	NaN	NaN
-11.204144	18.5394	154.059036	-24.034952	21.020933	153.215652	NaN	NaN	NaN	NaN	NaN	NaN	NaN	NaN	NaN	NaN	NaN	NaN
-10.361814	17.549887	153.890015	-23.651846	21.18202	152.999344	NaN	NaN	NaN	NaN	NaN	NaN	NaN	NaN	NaN	NaN	NaN	NaN
-9.64623	16.539244	153.693619	-23.287334	21.37771	152.730591	NaN	NaN	NaN	NaN	NaN	NaN	NaN	NaN	NaN	NaN	NaN	NaN
-9.075899	15.526957	153.548172	-22.978125	21.58572	152.437241	NaN	NaN	NaN	NaN	NaN	NaN	NaN	NaN	NaN	NaN	NaN	NaN
-8.624259	14.524698	153.379898	-22.803745	21.791801	152.151093	NaN	NaN	NaN	NaN	NaN	NaN	NaN	NaN	NaN	NaN	NaN	NaN
-8.273758	13.026155	153.23764	-22.652077	22.049309	151.765793	NaN	NaN	NaN	NaN	NaN	NaN	NaN	NaN	NaN	NaN	NaN	NaN
-8.185559	12.038975	153.206711	-22.587194	22.175947	151.551666	NaN	NaN	NaN	NaN	NaN	NaN	NaN	NaN	NaN	NaN	NaN	NaN
-8.228121	11.064999	153.152161	-22.556948	22.251158	151.353073	NaN	NaN	NaN	NaN	NaN	NaN	NaN	NaN	NaN	NaN	NaN	NaN
-8.412024	10.132761	153.055511	-22.539677	22.295668	151.143646	NaN	NaN	NaN	NaN	NaN	NaN	NaN	NaN	NaN	NaN	NaN	NaN
-8.756683	9.221392	152.981598	-22.567242	22.285986	150.95256	NaN	NaN	NaN	NaN	NaN	NaN	NaN	NaN	NaN	NaN	NaN	NaN
-9.213667	8.355531	152.90329	-22.658848	22.258148	150.832001	NaN	NaN	NaN	NaN	NaN	NaN	NaN	NaN	NaN	NaN	NaN	NaN
-9.851505	7.55515	152.885193	-22.784395	22.207479	150.821716	NaN	NaN	NaN	NaN	NaN	NaN	NaN	NaN	NaN	NaN	NaN	NaN
-10.992334	6.462677	152.851135	-23.058231	22.175024	150.973648	NaN	NaN	NaN	NaN	NaN	NaN	NaN	NaN	NaN	NaN	NaN	NaN
-11.964602	5.84272	152.857361	-23.23382	22.205853	151.115799	NaN	NaN	NaN	NaN	NaN	NaN	NaN	NaN	NaN	NaN	NaN	NaN
-13.019281	5.286847	152.814713	-23.386843	22.275518	151.239594	NaN	NaN	NaN	NaN	NaN	NaN	NaN	NaN	NaN	NaN	NaN	NaN
-14.152783	4.804806	152.708115	-23.531687	22.388147	151.28511	NaN	NaN	NaN	NaN	NaN	NaN	NaN	NaN	NaN	NaN	NaN	NaN
-15.370061	4.419663	152.510742	-23.661558	22.54195	151.241867	NaN	NaN	NaN	NaN	NaN	NaN	NaN	NaN	NaN	NaN	NaN	NaN
-16.72382	4.109709	152.306778	-23.796705	22.71624	151.122635	NaN	NaN	NaN	NaN	NaN	NaN	NaN	NaN	NaN	NaN	NaN	NaN
-18.114281	3.820617	152.041428	-23.943903	22.882078	150.95665	NaN	NaN	NaN	NaN	NaN	NaN	NaN	NaN	NaN	NaN	NaN	NaN
-20.427952	3.588753	151.729782	-24.118	23.093952	150.694077	NaN	NaN	NaN	NaN	NaN	NaN	NaN	NaN	NaN	NaN	NaN	NaN
-22.081644	3.502563	151.640167	-24.242193	23.184855	150.593002	NaN	NaN	NaN	NaN	NaN	NaN	NaN	NaN	NaN	NaN	NaN	NaN
-23.810446	3.497393	151.667786	-24.374178	23.222961	150.607101	NaN	NaN	NaN	NaN	NaN	NaN	NaN	NaN	NaN	NaN	NaN	NaN
-25.586287	3.641556	151.7733	-24.46966	23.209654	150.762634	NaN	NaN	NaN	NaN	NaN	NaN	NaN	NaN	NaN	NaN	NaN	NaN
-27.47016	3.867941	152.119385	-24.574965	23.124067	151.113861	NaN	NaN	NaN	NaN	NaN	NaN	NaN	NaN	NaN	NaN	NaN	NaN
-29.400602	4.19117	152.615829	-24.703093	22.967587	151.693939	NaN	NaN	NaN	NaN	NaN	NaN	NaN	NaN	NaN	NaN	NaN	NaN
-31.381916	4.629288	153.320999	-24.801638	22.715288	152.44783	NaN	NaN	NaN	NaN	NaN	NaN	NaN	NaN	NaN	NaN	NaN	NaN
-34.371605	5.468326	154.549698	-24.972095	22.242769	153.77211	NaN	NaN	NaN	NaN	NaN	NaN	NaN	NaN	NaN	NaN	NaN	NaN
-36.427532	6.184764	155.457382	-25.095383	21.87915	154.706665	NaN	NaN	NaN	NaN	NaN	NaN	NaN	NaN	NaN	NaN	NaN	NaN
-38.394867	6.984854	156.348419	-25.177998	21.474159	155.643387	NaN	NaN	NaN	NaN	NaN	NaN	NaN	NaN	NaN	NaN	NaN	NaN
-40.371124	7.906258	157.177505	-25.226751	21.043434	156.506851	NaN	NaN	NaN	NaN	NaN	NaN	NaN	NaN	NaN	NaN	NaN	NaN
-42.26598	8.929756	157.940475	-25.250631	20.600336	157.262634	NaN	NaN	NaN	NaN	NaN	NaN	NaN	NaN	NaN	NaN	NaN	NaN
-44.087547	10.028129	158.636108	-25.246086	20.113569	157.926331	NaN	NaN	NaN	NaN	NaN	NaN	NaN	NaN	NaN	NaN	NaN	NaN
-45.85545	11.233404	159.286652	-25.195629	19.616594	158.476242	NaN	NaN	NaN	NaN	NaN	NaN	NaN	NaN	NaN	NaN	NaN	NaN
-48.2789	13.139263	160.240631	-24.976006	18.925421	159.179901	NaN	NaN	NaN	NaN	NaN	NaN	NaN	NaN	NaN	NaN	NaN	NaN
-49.72049	14.536996	160.924683	-24.768726	18.486992	159.614594	NaN	NaN	NaN	NaN	NaN	NaN	NaN	NaN	NaN	NaN	NaN	NaN
-51.050465	16.002558	161.639816	-24.619337	18.111423	160.04451	NaN	NaN	NaN	NaN	NaN	NaN	NaN	NaN	NaN	NaN	NaN	NaN
-52.221542	17.548197	162.427841	-24.539707	17.771566	160.447784	NaN	NaN	NaN	NaN	NaN	NaN	NaN	NaN	NaN	NaN	NaN	NaN
-53.356041	19.090393	163.200256	-24.539177	17.446892	160.818375	NaN	NaN	NaN	NaN	NaN	NaN	NaN	NaN	NaN	NaN	NaN	NaN
-54.331482	20.692623	163.926834	-24.567995	17.120907	161.110596	NaN	NaN	NaN	NaN	NaN	NaN	NaN	NaN	NaN	NaN	NaN	NaN
-55.173313	22.306776	164.564102	-24.583868	16.807678	161.3517	NaN	NaN	NaN	NaN	NaN	NaN	NaN	NaN	NaN	NaN	NaN	NaN
-56.155914	24.76432	165.351227	-24.498671	16.333031	161.581879	NaN	NaN	NaN	NaN	NaN	NaN	NaN	NaN	NaN	NaN	NaN	NaN
-56.588875	26.367813	165.797119	-24.398718	16.063839	161.680679	NaN	NaN	NaN	NaN	NaN	NaN	NaN	NaN	NaN	NaN	NaN	NaN
NaN	NaN	NaN	-24.305435	15.856154	161.734528	NaN	NaN	NaN	NaN	NaN	NaN	NaN	NaN	NaN	NaN	NaN	NaN
NaN	NaN	NaN	-24.269468	15.715654	161.797821	NaN	NaN	NaN	NaN	NaN	NaN	NaN	NaN	NaN	NaN	NaN	NaN
NaN	NaN	NaN	-24.26701	15.631178	161.837173	NaN	NaN	NaN	NaN	NaN	NaN	NaN	NaN	NaN	NaN	NaN	NaN
NaN	NaN	NaN	-24.291506	15.591177	161.890274	NaN	NaN	NaN	NaN	NaN	NaN	NaN	NaN	NaN	NaN	NaN	NaN
NaN	NaN	NaN	-24.339195	15.568493	161.963028	NaN	NaN	NaN	NaN	NaN	NaN	NaN	NaN	NaN	NaN	NaN	NaN
NaN	NaN	NaN	-24.40543	15.537697	162.052917	NaN	NaN	NaN	NaN	NaN	NaN	NaN	NaN	NaN	NaN	NaN	NaN
NaN	NaN	NaN	-24.459494	15.503189	162.077179	NaN	NaN	NaN	NaN	NaN	NaN	NaN	NaN	NaN	NaN	NaN	NaN
NaN	NaN	NaN	-24.515858	15.461427	162.099899	NaN	NaN	NaN	NaN	NaN	NaN	NaN	NaN	NaN	NaN	NaN	NaN
NaN	NaN	NaN	-24.581549	15.409173	162.139557	NaN	NaN	NaN	NaN	NaN	NaN	NaN	NaN	NaN	NaN	NaN	NaN
NaN	NaN	NaN	-24.633438	15.355598	162.188126	NaN	NaN	NaN	NaN	NaN	NaN	NaN	NaN	NaN	NaN	NaN	NaN
NaN	NaN	NaN	-24.662645	15.304274	162.235886	NaN	NaN	NaN	NaN	NaN	NaN	NaN	NaN	NaN	NaN	NaN	NaN
NaN	NaN	NaN	-24.664043	15.267301	162.256577	NaN	NaN	NaN	NaN	NaN	NaN	NaN	NaN	NaN	NaN	NaN	NaN
NaN	NaN	NaN	-24.654886	15.232195	162.177994	NaN	NaN	NaN	NaN	NaN	NaN	NaN	NaN	NaN	NaN	NaN	NaN
-48.164391	46.673645	166.45195	-24.648186	15.232949	162.041702	NaN	NaN	NaN	NaN	NaN	NaN	NaN	NaN	NaN	NaN	NaN	NaN
-46.733074	47.529366	166.413986	-24.664787	15.250924	161.894196	NaN	NaN	NaN	NaN	NaN	NaN	NaN	NaN	NaN	NaN	NaN	NaN
-45.194332	48.306377	166.311829	-24.709171	15.277036	161.740662	NaN	NaN	NaN	NaN	NaN	NaN	NaN	NaN	NaN	NaN	NaN	NaN
-43.574413	48.965904	166.233124	-24.755169	15.31174	161.588654	NaN	NaN	NaN	NaN	NaN	NaN	NaN	NaN	NaN	NaN	NaN	NaN
NaN	NaN	NaN	-24.778185	15.3425	161.455017	NaN	NaN	NaN	NaN	NaN	NaN	NaN	NaN	NaN	NaN	NaN	NaN
NaN	NaN	NaN	-24.783228	15.394141	161.311371	NaN	NaN	NaN	NaN	NaN	NaN	NaN	NaN	NaN	NaN	NaN	NaN
NaN	NaN	NaN	-24.836954	15.512462	161.136642	NaN	NaN	NaN	NaN	NaN	NaN	NaN	NaN	NaN	NaN	NaN	NaN
NaN	NaN	NaN	-24.872658	15.612723	161.000092	NaN	NaN	NaN	NaN	NaN	NaN	NaN	NaN	NaN	NaN	NaN	NaN
-33.380253	50.99789	165.589218	-24.929367	15.767872	160.876419	NaN	NaN	NaN	NaN	NaN	NaN	NaN	NaN	NaN	NaN	NaN	NaN
-31.21863	50.964714	165.118713	-24.989441	15.959808	160.74408	NaN	NaN	NaN	NaN	NaN	NaN	NaN	NaN	NaN	NaN	NaN	NaN
-29.124117	50.937645	164.820328	-25.063892	16.205416	160.594604	NaN	NaN	NaN	NaN	NaN	NaN	NaN	NaN	NaN	NaN	NaN	NaN
-27.045683	50.818432	164.3992	-25.13937	16.480564	160.438782	NaN	NaN	NaN	NaN	NaN	NaN	NaN	NaN	NaN	NaN	NaN	NaN
-24.892174	50.546082	163.988358	-25.188217	16.752388	160.18811	NaN	NaN	NaN	NaN	NaN	NaN	NaN	NaN	NaN	NaN	NaN	NaN
-21.708302	49.992073	163.114899	-25.287638	17.217167	159.659317	NaN	NaN	NaN	NaN	NaN	NaN	NaN	NaN	NaN	NaN	NaN	NaN
-19.58757	49.484577	162.479919	-25.4058	17.547018	159.225143	NaN	NaN	NaN	NaN	NaN	NaN	NaN	NaN	NaN	NaN	NaN	NaN
-17.463797	48.890537	161.810181	-25.586775	17.888514	158.688477	NaN	NaN	NaN	NaN	NaN	NaN	NaN	NaN	NaN	NaN	NaN	NaN
-15.415308	48.223667	161.164398	-25.804773	18.241058	158.140564	NaN	NaN	NaN	NaN	NaN	NaN	NaN	NaN	NaN	NaN	NaN	NaN
-13.358766	47.443008	160.568771	-26.020374	18.606407	157.579941	NaN	NaN	NaN	NaN	NaN	NaN	NaN	NaN	NaN	NaN	NaN	NaN
-11.371195	46.603382	159.894424	-26.205233	19.016979	156.996124	NaN	NaN	NaN	NaN	NaN	NaN	NaN	NaN	NaN	NaN	NaN	NaN
-9.396321	45.666466	159.335052	-26.349947	19.446142	156.439011	NaN	NaN	NaN	NaN	NaN	NaN	NaN	NaN	NaN	NaN	NaN	NaN
-6.588303	44.185333	158.513184	-26.455626	20.082453	155.706238	NaN	NaN	NaN	NaN	NaN	NaN	NaN	NaN	NaN	NaN	NaN	NaN
-4.864483	43.112022	158.164398	-26.50597	20.440296	155.350861	NaN	NaN	NaN	NaN	NaN	NaN	NaN	NaN	NaN	NaN	NaN	NaN
-3.219889	41.974407	157.961685	-26.510269	20.747263	155.100525	NaN	NaN	NaN	NaN	NaN	NaN	NaN	NaN	NaN	NaN	NaN	NaN
-1.643306	40.790585	157.812744	-26.437828	20.982021	154.865585	NaN	NaN	NaN	NaN	NaN	NaN	NaN	NaN	NaN	NaN	NaN	NaN
-0.135001	39.549908	157.744202	-26.296371	21.160942	154.613846	NaN	NaN	NaN	NaN	NaN	NaN	NaN	NaN	NaN	NaN	NaN	NaN
1.250903	38.263668	157.72316	-26.149511	21.298815	154.368027	NaN	NaN	NaN	NaN	NaN	NaN	NaN	NaN	NaN	NaN	NaN	NaN
2.534536	36.94965	157.662292	-26.025013	21.399809	154.112503	NaN	NaN	NaN	NaN	NaN	NaN	NaN	NaN	NaN	NaN	NaN	NaN
4.266983	34.965401	157.532104	-25.800219	21.514208	153.694016	NaN	NaN	NaN	NaN	NaN	NaN	NaN	NaN	NaN	NaN	NaN	NaN
5.23177	33.677078	157.396362	-25.689257	21.590658	153.429886	NaN	NaN	NaN	NaN	NaN	NaN	NaN	NaN	NaN	NaN	NaN	NaN
6.091551	32.394001	157.279099	-25.565662	21.657082	153.168167	NaN	NaN	NaN	NaN	NaN	NaN	NaN	NaN	NaN	NaN	NaN	NaN
6.821713	31.153627	157.140549	-25.459328	21.706755	152.921112	NaN	NaN	NaN	NaN	NaN	NaN	NaN	NaN	NaN	NaN	NaN	NaN
7.359828	29.908052	157.077545	-25.343493	21.700819	152.683502	NaN	NaN	NaN	NaN	NaN	NaN	NaN	NaN	NaN	NaN	NaN	NaN
7.777251	28.654549	157.039764	-25.238445	21.642654	152.452972	NaN	NaN	NaN	NaN	NaN	NaN	NaN	NaN	NaN	NaN	NaN	NaN
8.044936	27.382221	156.981384	-25.165504	21.551222	152.232178	NaN	NaN	NaN	NaN	NaN	NaN	NaN	NaN	NaN	NaN	NaN	NaN
8.16688	25.520134	156.82225	-25.147018	21.335312	151.925339	NaN	NaN	NaN	NaN	NaN	NaN	NaN	NaN	NaN	NaN	NaN	NaN
8.092725	24.274168	156.61467	-25.169521	21.197861	151.710434	NaN	NaN	NaN	NaN	NaN	NaN	NaN	NaN	NaN	NaN	NaN	NaN
7.8763	23.048473	156.345947	-25.193939	21.128374	151.48439	NaN	NaN	NaN	NaN	NaN	NaN	NaN	NaN	NaN	NaN	NaN	NaN
7.588146	21.86323	155.946869	-25.173658	21.140814	151.216339	NaN	NaN	NaN	NaN	NaN	NaN	NaN	NaN	NaN	NaN	NaN	NaN
7.168911	20.71117	155.541885	-25.114601	21.244822	150.937469	NaN	NaN	NaN	NaN	NaN	NaN	NaN	NaN	NaN	NaN	NaN	NaN
6.603847	19.557838	155.120621	-25.0341	21.405991	150.655731	NaN	NaN	NaN	NaN	NaN	NaN	NaN	NaN	NaN	NaN	NaN	NaN
5.943883	18.406431	154.641602	-24.943235	21.585836	150.40329	NaN	NaN	NaN	NaN	NaN	NaN	NaN	NaN	NaN	NaN	NaN	NaN
4.67833	16.755156	154.044525	-24.834667	21.855421	150.122437	NaN	NaN	NaN	NaN	NaN	NaN	NaN	NaN	NaN	NaN	NaN	NaN
3.641252	15.643459	153.678421	-24.756123	22.017761	149.975357	NaN	NaN	NaN	NaN	NaN	NaN	NaN	NaN	NaN	NaN	NaN	NaN
2.502531	14.591646	153.353867	-24.688963	22.172199	149.83403	NaN	NaN	NaN	NaN	NaN	NaN	NaN	NaN	NaN	NaN	NaN	NaN
1.218223	13.539964	153.045364	-24.628712	22.295683	149.712616	NaN	NaN	NaN	NaN	NaN	NaN	NaN	NaN	NaN	NaN	NaN	NaN
-0.193488	12.549164	152.748734	-24.589603	22.385853	149.647827	NaN	NaN	NaN	NaN	NaN	NaN	NaN	NaN	NaN	NaN	NaN	NaN
-1.731677	11.574859	152.568161	-24.576292	22.458828	149.671036	NaN	NaN	NaN	NaN	NaN	NaN	NaN	NaN	NaN	NaN	NaN	NaN
-3.392498	10.660214	152.381973	-24.561144	22.512794	149.765244	NaN	NaN	NaN	NaN	NaN	NaN	NaN	NaN	NaN	NaN	NaN	NaN
-6.110493	9.423697	152.253723	-24.521107	22.593506	150.07431	NaN	NaN	NaN	NaN	NaN	NaN	NaN	NaN	NaN	NaN	NaN	NaN
-8.019264	8.663566	152.28952	-24.509499	22.620253	150.481827	NaN	NaN	NaN	NaN	NaN	NaN	NaN	NaN	NaN	NaN	NaN	NaN
-10.070723	7.976633	152.57254	-24.526785	22.587391	151.143616	NaN	NaN	NaN	NaN	NaN	NaN	NaN	NaN	NaN	NaN	NaN	NaN
-12.190332	7.335564	153.133987	-24.561634	22.472809	152.094971	NaN	NaN	NaN	NaN	NaN	NaN	NaN	NaN	NaN	NaN	NaN	NaN
-14.405484	6.764184	154.026978	-24.582333	22.273262	153.266281	NaN	NaN	NaN	NaN	NaN	NaN	NaN	NaN	NaN	NaN	NaN	NaN
-16.59407	6.233109	155.107849	-24.583941	21.974157	154.557953	NaN	NaN	NaN	NaN	NaN	NaN	NaN	NaN	NaN	NaN	NaN	NaN
-18.821064	5.774812	156.338501	-24.564245	21.567041	155.897797	NaN	NaN	NaN	NaN	NaN	NaN	NaN	NaN	NaN	NaN	NaN	NaN
-22.085258	5.201526	158.158646	-24.467323	20.805859	157.808228	NaN	NaN	NaN	NaN	NaN	NaN	NaN	NaN	NaN	NaN	NaN	NaN
-24.207911	4.869859	159.299393	-24.383888	20.265121	158.947235	NaN	NaN	NaN	NaN	NaN	NaN	NaN	NaN	NaN	NaN	NaN	NaN
-26.27759	4.63866	160.385315	-24.297861	19.741041	159.938354	NaN	NaN	NaN	NaN	NaN	NaN	NaN	NaN	NaN	NaN	NaN	NaN
-28.304916	4.479904	161.289749	-24.20933	19.236588	160.772781	NaN	NaN	NaN	NaN	NaN	NaN	NaN	NaN	NaN	NaN	NaN	NaN
-30.227343	4.390382	162.08844	-24.110462	18.750357	161.440445	NaN	NaN	NaN	NaN	NaN	NaN	NaN	NaN	NaN	NaN	NaN	NaN
-32.106461	4.37203	162.734741	-24.013542	18.271473	161.944183	NaN	NaN	NaN	NaN	NaN	NaN	NaN	NaN	NaN	NaN	NaN	NaN
-33.860981	4.395916	163.295013	-23.940525	17.818546	162.31546	NaN	NaN	NaN	NaN	NaN	NaN	NaN	NaN	NaN	NaN	NaN	NaN
-36.344639	4.597065	163.959259	-23.853998	17.154144	162.659271	NaN	NaN	NaN	NaN	NaN	NaN	NaN	NaN	NaN	NaN	NaN	NaN
-37.846516	4.78185	164.362305	-23.799078	16.699228	162.821411	NaN	NaN	NaN	NaN	NaN	NaN	NaN	NaN	NaN	NaN	NaN	NaN
-39.260742	5.027355	164.723892	-23.75293	16.231079	162.97287	NaN	NaN	NaN	NaN	NaN	NaN	NaN	NaN	NaN	NaN	NaN	NaN
-40.521873	5.345698	165.051392	-23.701468	15.767673	163.102539	NaN	NaN	NaN	NaN	NaN	NaN	NaN	NaN	NaN	NaN	NaN	NaN
-41.65358	5.718041	165.367447	-23.640724	15.326214	163.230194	NaN	NaN	NaN	NaN	NaN	NaN	NaN	NaN	NaN	NaN	NaN	NaN
-42.692665	6.138829	165.61882	-23.574089	14.912668	163.322296	NaN	NaN	NaN	NaN	NaN	NaN	NaN	NaN	NaN	NaN	NaN	NaN
-43.551746	6.629539	165.821716	-23.494867	14.513736	163.370483	NaN	NaN	NaN	NaN	NaN	NaN	NaN	NaN	NaN	NaN	NaN	NaN
-44.601936	7.369274	165.984894	-23.389324	13.940639	163.377213	NaN	NaN	NaN	NaN	NaN	NaN	NaN	NaN	NaN	NaN	NaN	NaN
-45.170536	7.941052	166.028564	-23.346233	13.618697	163.336365	NaN	NaN	NaN	NaN	NaN	NaN	NaN	NaN	NaN	NaN	NaN	NaN
-45.584961	8.546105	165.981857	-23.338755	13.324222	163.28125	NaN	NaN	NaN	NaN	NaN	NaN	NaN	NaN	NaN	NaN	NaN	NaN
-45.833733	9.163807	165.877258	-23.367811	13.083678	163.211288	NaN	NaN	NaN	NaN	NaN	NaN	NaN	NaN	NaN	NaN	NaN	NaN
-45.978279	9.909315	165.74707	-23.398706	12.880485	163.109497	NaN	NaN	NaN	NaN	NaN	NaN	NaN	NaN	NaN	NaN	NaN	NaN
-45.957355	10.558887	165.530563	-23.472866	12.728914	162.986252	NaN	NaN	NaN	NaN	NaN	NaN	NaN	NaN	NaN	NaN	NaN	NaN
-45.816971	11.242903	165.257263	-23.551758	12.594006	162.838608	NaN	NaN	NaN	NaN	NaN	NaN	NaN	NaN	NaN	NaN	NaN	NaN
-45.360802	12.213614	164.786667	-23.659859	12.363271	162.591797	NaN	NaN	NaN	NaN	NaN	NaN	NaN	NaN	NaN	NaN	NaN	NaN
-44.891376	12.84292	164.53331	-23.74688	12.187336	162.433289	NaN	NaN	NaN	NaN	NaN	NaN	NaN	NaN	NaN	NaN	NaN	NaN
-44.24506	13.420625	164.292603	-23.830677	12.003989	162.283646	NaN	NaN	NaN	NaN	NaN	NaN	NaN	NaN	NaN	NaN	NaN	NaN
-43.496754	13.998403	164.04245	-23.899282	11.804046	162.125412	NaN	NaN	NaN	NaN	NaN	NaN	NaN	NaN	NaN	NaN	NaN	NaN
-42.623867	14.514915	163.794403	-23.978861	11.614638	161.97554	NaN	NaN	NaN	NaN	NaN	NaN	NaN	NaN	NaN	NaN	NaN	NaN
-41.632156	15.001806	163.572495	-24.041458	11.427752	161.824173	NaN	NaN	NaN	NaN	NaN	NaN	NaN	NaN	NaN	NaN	NaN	NaN
-40.506313	15.437993	163.353317	-24.121027	11.292512	161.692734	NaN	NaN	NaN	NaN	NaN	NaN	NaN	NaN	NaN	NaN	NaN	NaN
-38.597946	16.076363	162.946808	-24.204836	11.173664	161.55098	NaN	NaN	NaN	NaN	NaN	NaN	NaN	NaN	NaN	NaN	NaN	NaN
-37.191769	16.503902	162.711136	-24.240421	11.153274	161.469513	NaN	NaN	NaN	NaN	NaN	NaN	NaN	NaN	NaN	NaN	NaN	NaN
-35.676434	16.81085	162.36412	-24.276285	11.167194	161.373459	NaN	NaN	NaN	NaN	NaN	NaN	NaN	NaN	NaN	NaN	NaN	NaN
-34.080254	17.100685	162.02359	-24.343903	11.284067	161.302032	NaN	NaN	NaN	NaN	NaN	NaN	NaN	NaN	NaN	NaN	NaN	NaN
-32.367989	17.420998	161.638672	-24.463631	11.375936	161.147659	NaN	NaN	NaN	NaN	NaN	NaN	NaN	NaN	NaN	NaN	NaN	NaN
-30.628439	17.633047	161.130142	-24.629229	11.478839	160.878174	NaN	NaN	NaN	NaN	NaN	NaN	NaN	NaN	NaN	NaN	NaN	NaN
-28.766499	17.818165	160.582382	-24.841528	11.582722	160.512131	NaN	NaN	NaN	NaN	NaN	NaN	NaN	NaN	NaN	NaN	NaN	NaN
-25.915331	17.933065	159.575348	-25.218115	11.825881	159.750671	NaN	NaN	NaN	NaN	NaN	NaN	NaN	NaN	NaN	NaN	NaN	NaN
-23.91478	17.92967	158.999329	-25.459299	12.038887	159.235535	NaN	NaN	NaN	NaN	NaN	NaN	NaN	NaN	NaN	NaN	NaN	NaN
-22.065115	17.959236	158.574982	-25.872231	12.436533	158.874924	NaN	NaN	NaN	NaN	NaN	NaN	NaN	NaN	NaN	NaN	NaN	NaN
-19.817474	17.644823	158.236877	-25.930107	12.644282	158.470673	NaN	NaN	NaN	NaN	NaN	NaN	NaN	NaN	NaN	NaN	NaN	NaN
-17.765379	17.371025	158.154266	-26.212744	13.062244	158.241684	NaN	NaN	NaN	NaN	NaN	NaN	NaN	NaN	NaN	NaN	NaN	NaN
-15.77531	17.00231	158.201233	-26.531679	13.568917	158.037979	NaN	NaN	NaN	NaN	NaN	NaN	NaN	NaN	NaN	NaN	NaN	NaN
-13.820772	16.561052	158.338516	-26.900679	14.14582	157.855042	NaN	NaN	NaN	NaN	NaN	NaN	NaN	NaN	NaN	NaN	NaN	NaN
-11.054603	15.710129	158.487915	-27.369331	15.033319	157.458954	NaN	NaN	NaN	NaN	NaN	NaN	NaN	NaN	NaN	NaN	NaN	NaN
-9.267501	15.047497	158.557693	-27.582615	15.576619	157.124954	NaN	NaN	NaN	NaN	NaN	NaN	NaN	NaN	NaN	NaN	NaN	NaN
-7.564023	14.340117	158.576279	-27.719454	16.087044	156.801254	NaN	NaN	NaN	NaN	NaN	NaN	NaN	NaN	NaN	NaN	NaN	NaN
-5.939028	13.54698	158.619171	-27.814297	16.59955	156.488876	NaN	NaN	NaN	NaN	NaN	NaN	NaN	NaN	NaN	NaN	NaN	NaN
-4.417611	12.726812	158.651093	-27.812122	17.072306	156.171387	NaN	NaN	NaN	NaN	NaN	NaN	NaN	NaN	NaN	NaN	NaN	NaN
-2.994698	11.834905	158.771866	-27.765284	17.532461	155.900436	NaN	NaN	NaN	NaN	NaN	NaN	NaN	NaN	NaN	NaN	NaN	NaN
-1.698569	10.95505	158.849289	-27.687077	17.939655	155.615128	NaN	NaN	NaN	NaN	NaN	NaN	NaN	NaN	NaN	NaN	NaN	NaN
0.021476	9.517947	158.999985	-27.501392	18.469385	155.141937	NaN	NaN	NaN	NaN	NaN	NaN	NaN	NaN	NaN	NaN	NaN	NaN
1.028538	8.566444	159.023514	-27.365929	18.77688	154.833511	NaN	NaN	NaN	NaN	NaN	NaN	NaN	NaN	NaN	NaN	NaN	NaN
1.882159	7.610884	158.998428	-27.184263	19.074284	154.460587	NaN	NaN	NaN	NaN	NaN	NaN	NaN	NaN	NaN	NaN	NaN	NaN
2.623789	6.669792	158.908264	-26.974514	19.377432	154.067749	NaN	NaN	NaN	NaN	NaN	NaN	NaN	NaN	NaN	NaN	NaN	NaN
3.247942	5.750753	158.709564	-26.784859	19.689238	153.683777	NaN	NaN	NaN	NaN	NaN	NaN	NaN	NaN	NaN	NaN	NaN	NaN
3.699529	4.856407	158.49353	-26.597128	19.992805	153.292145	NaN	NaN	NaN	NaN	NaN	NaN	NaN	NaN	NaN	NaN	NaN	NaN
4.018794	3.96957	158.211578	-26.427551	20.253265	152.897186	NaN	NaN	NaN	NaN	NaN	NaN	NaN	NaN	NaN	NaN	NaN	NaN
4.165555	2.663134	157.81749	-26.226271	20.572386	152.40007	NaN	NaN	NaN	NaN	NaN	NaN	NaN	NaN	NaN	NaN	NaN	NaN
4.098505	1.869797	157.550949	-26.117584	20.718231	152.145874	NaN	NaN	NaN	NaN	NaN	NaN	NaN	NaN	NaN	NaN	NaN	NaN
3.860263	1.114724	157.348389	-26.028866	20.810287	151.984512	NaN	NaN	NaN	NaN	NaN	NaN	NaN	NaN	NaN	NaN	NaN	NaN
3.50517	0.392462	157.172531	-25.954586	20.887209	151.930939	NaN	NaN	NaN	NaN	NaN	NaN	NaN	NaN	NaN	NaN	NaN	NaN
3.007256	-0.265859	157.003159	-25.870668	20.943579	151.978241	NaN	NaN	NaN	NaN	NaN	NaN	NaN	NaN	NaN	NaN	NaN	NaN
2.432436	-0.886828	156.788986	-25.749975	20.998672	152.107361	NaN	NaN	NaN	NaN	NaN	NaN	NaN	NaN	NaN	NaN	NaN	NaN
1.724817	-1.413744	156.610825	-25.643026	21.058012	152.346741	NaN	NaN	NaN	NaN	NaN	NaN	NaN	NaN	NaN	NaN	NaN	NaN
0.457606	-2.131344	156.391434	-25.472788	21.130793	152.841446	NaN	NaN	NaN	NaN	NaN	NaN	NaN	NaN	NaN	NaN	NaN	NaN
-0.491532	-2.564874	156.317291	-25.340637	21.14839	153.223663	NaN	NaN	NaN	NaN	NaN	NaN	NaN	NaN	NaN	NaN	NaN	NaN
-1.509717	-2.900653	156.325195	-25.215317	21.152254	153.634949	NaN	NaN	NaN	NaN	NaN	NaN	NaN	NaN	NaN	NaN	NaN	NaN
-2.617795	-3.186441	156.439865	-25.069502	21.155539	154.051834	NaN	NaN	NaN	NaN	NaN	NaN	NaN	NaN	NaN	NaN	NaN	NaN
-3.792674	-3.398601	156.632828	-24.977726	21.156349	154.509323	NaN	NaN	NaN	NaN	NaN	NaN	NaN	NaN	NaN	NaN	NaN	NaN
-5.028934	-3.569056	156.837143	-24.923594	21.163193	154.980988	NaN	NaN	NaN	NaN	NaN	NaN	NaN	NaN	NaN	NaN	NaN	NaN
-6.344736	-3.635568	157.133041	-24.879148	21.159369	155.451721	NaN	NaN	NaN	NaN	NaN	NaN	NaN	NaN	NaN	NaN	NaN	NaN
-8.348354	-3.668819	157.574432	-24.812374	21.138863	156.119507	NaN	NaN	NaN	NaN	NaN	NaN	NaN	NaN	NaN	NaN	NaN	NaN
-9.710389	-3.577547	157.870468	-24.736851	21.105099	156.536728	NaN	NaN	NaN	NaN	NaN	NaN	NaN	NaN	NaN	NaN	NaN	NaN
-11.105586	-3.426823	158.208435	-24.660376	21.075907	156.96109	NaN	NaN	NaN	NaN	NaN	NaN	NaN	NaN	NaN	NaN	NaN	NaN
-12.494249	-3.253709	158.490311	-24.562326	21.031372	157.370956	NaN	NaN	NaN	NaN	NaN	NaN	NaN	NaN	NaN	NaN	NaN	NaN
-13.865376	-2.969097	158.749924	-24.454739	20.994228	157.788315	NaN	NaN	NaN	NaN	NaN	NaN	NaN	NaN	NaN	NaN	NaN	NaN
-15.240601	-2.604409	159.063721	-24.326342	20.944422	158.176468	NaN	NaN	NaN	NaN	NaN	NaN	NaN	NaN	NaN	NaN	NaN	NaN
-16.594145	-2.230786	159.312485	-24.179964	20.868326	158.553177	NaN	NaN	NaN	NaN	NaN	NaN	NaN	NaN	NaN	NaN	NaN	NaN
-18.548159	-1.575946	159.643723	-23.954283	20.682058	159.076004	NaN	NaN	NaN	NaN	NaN	NaN	NaN	NaN	NaN	NaN	NaN	NaN
-19.888744	-1.083275	159.81192	-23.767227	20.484756	159.366577	NaN	NaN	NaN	NaN	NaN	NaN	NaN	NaN	NaN	NaN	NaN	NaN
-21.136175	-0.560716	160.023529	-23.591883	20.281727	159.681549	NaN	NaN	NaN	NaN	NaN	NaN	NaN	NaN	NaN	NaN	NaN	NaN
-22.377554	0.048862	160.278091	-23.400528	20.05615	160.002945	NaN	NaN	NaN	NaN	NaN	NaN	NaN	NaN	NaN	NaN	NaN	NaN
-23.572598	0.732624	160.505127	-23.201569	19.810394	160.345123	NaN	NaN	NaN	NaN	NaN	NaN	NaN	NaN	NaN	NaN	NaN	NaN
-24.710711	1.442225	160.811295	-22.981195	19.540422	160.672943	NaN	NaN	NaN	NaN	NaN	NaN	NaN	NaN	NaN	NaN	NaN	NaN
-25.801056	2.211483	161.121857	-22.774454	19.243855	160.99823	NaN	NaN	NaN	NaN	NaN	NaN	NaN	NaN	NaN	NaN	NaN	NaN
-27.294456	3.440948	161.575394	-22.500544	18.755545	161.410446	NaN	NaN	NaN	NaN	NaN	NaN	NaN	NaN	NaN	NaN	NaN	NaN
-28.239098	4.315761	161.90065	-22.383179	18.408628	161.655258	NaN	NaN	NaN	NaN	NaN	NaN	NaN	NaN	NaN	NaN	NaN	NaN
-29.081032	5.237329	162.201996	-22.292402	18.030817	161.883331	NaN	NaN	NaN	NaN	NaN	NaN	NaN	NaN	NaN	NaN	NaN	NaN
-29.829147	6.192428	162.542236	-22.215261	17.646961	162.112869	NaN	NaN	NaN	NaN	NaN	NaN	NaN	NaN	NaN	NaN	NaN	NaN
-30.540934	7.203169	162.858963	-22.128937	17.270834	162.345795	NaN	NaN	NaN	NaN	NaN	NaN	NaN	NaN	NaN	NaN	NaN	NaN
-31.070507	8.2692	163.131134	-22.007973	16.921894	162.555328	NaN	NaN	NaN	NaN	NaN	NaN	NaN	NaN	NaN	NaN	NaN	NaN
-31.485849	9.398946	163.354797	-21.844017	16.574678	162.723953	NaN	NaN	NaN	NaN	NaN	NaN	NaN	NaN	NaN	NaN	NaN	NaN
-31.902699	11.15309	163.398087	-21.535078	16.030031	162.815887	NaN	NaN	NaN	NaN	NaN	NaN	NaN	NaN	NaN	NaN	NaN	NaN
-32.071369	12.40272	163.302155	-21.31311	15.658071	162.756256	NaN	NaN	NaN	NaN	NaN	NaN	NaN	NaN	NaN	NaN	NaN	NaN
-32.116257	13.673432	163.036652	-21.133167	15.342901	162.591339	NaN	NaN	NaN	NaN	NaN	NaN	NaN	NaN	NaN	NaN	NaN	NaN
-32.087799	15.032302	162.681168	-21.013336	15.086442	162.383514	NaN	NaN	NaN	NaN	NaN	NaN	NaN	NaN	NaN	NaN	NaN	NaN
-31.962894	16.436121	162.415894	-20.952093	14.831549	162.169617	NaN	NaN	NaN	NaN	NaN	NaN	NaN	NaN	NaN	NaN	NaN	NaN
-31.742191	17.862541	162.229874	-20.972574	14.557335	162.011353	NaN	NaN	NaN	NaN	NaN	NaN	NaN	NaN	NaN	NaN	NaN	NaN
-31.456539	19.284708	162.203506	-21.040848	14.277225	161.905365	NaN	NaN	NaN	NaN	NaN	NaN	NaN	NaN	NaN	NaN	NaN	NaN
-30.716389	21.393814	162.24559	-21.083832	13.8209	161.799377	NaN	NaN	NaN	NaN	NaN	NaN	NaN	NaN	NaN	NaN	NaN	NaN
-30.121908	22.749676	162.277267	-21.085087	13.523479	161.686066	NaN	NaN	NaN	NaN	NaN	NaN	NaN	NaN	NaN	NaN	NaN	NaN
-29.358053	24.056101	162.23999	-21.07416	13.235595	161.459808	NaN	NaN	NaN	NaN	NaN	NaN	NaN	NaN	NaN	NaN	NaN	NaN
-28.546282	25.302652	162.106781	-21.071283	12.96276	161.116821	NaN	NaN	NaN	NaN	NaN	NaN	NaN	NaN	NaN	NaN	NaN	NaN
-27.63743	26.456564	161.976166	-21.117352	12.743974	160.697983	NaN	NaN	NaN	NaN	NaN	NaN	NaN	NaN	NaN	NaN	NaN	NaN
-26.68157	27.555456	161.86058	-21.185556	12.56912	160.277359	NaN	NaN	NaN	NaN	NaN	NaN	NaN	NaN	NaN	NaN	NaN	NaN
-25.658649	28.507668	161.846313	-21.296846	12.469644	159.935822	NaN	NaN	NaN	NaN	NaN	NaN	NaN	NaN	NaN	NaN	NaN	NaN
-24.037109	29.71512	162.012436	-21.512552	12.446476	159.572464	NaN	NaN	NaN	NaN	NaN	NaN	NaN	NaN	NaN	NaN	NaN	NaN
-22.940374	30.351612	162.172577	-21.662153	12.532443	159.47229	NaN	NaN	NaN	NaN	NaN	NaN	NaN	NaN	NaN	NaN	NaN	NaN
-21.816462	30.870092	162.31134	-21.810253	12.689122	159.414917	NaN	NaN	NaN	NaN	NaN	NaN	NaN	NaN	NaN	NaN	NaN	NaN
-20.667027	31.245741	162.443848	-21.969034	12.894689	159.413574	NaN	NaN	NaN	NaN	NaN	NaN	NaN	NaN	NaN	NaN	NaN	NaN
-19.547882	31.474134	162.472076	-22.118837	13.133055	159.431259	NaN	NaN	NaN	NaN	NaN	NaN	NaN	NaN	NaN	NaN	NaN	NaN
-18.427559	31.545406	162.442535	-22.264238	13.38537	159.426651	NaN	NaN	NaN	NaN	NaN	NaN	NaN	NaN	NaN	NaN	NaN	NaN
-17.300674	31.475109	162.395416	-22.418718	13.658325	159.448944	NaN	NaN	NaN	NaN	NaN	NaN	NaN	NaN	NaN	NaN	NaN	NaN
-15.706007	31.06423	162.227707	-22.658468	14.108811	159.475891	NaN	NaN	NaN	NaN	NaN	NaN	NaN	NaN	NaN	NaN	NaN	NaN
-14.677111	30.601116	162.090103	-22.795866	14.423495	159.451004	NaN	NaN	NaN	NaN	NaN	NaN	NaN	NaN	NaN	NaN	NaN	NaN
-13.653729	30.004654	161.948898	-22.910625	14.74286	159.379166	NaN	NaN	NaN	NaN	NaN	NaN	NaN	NaN	NaN	NaN	NaN	NaN
-12.696796	29.280937	161.682861	-23.004442	15.108107	159.217911	NaN	NaN	NaN	NaN	NaN	NaN	NaN	NaN	NaN	NaN	NaN	NaN
-11.830435	28.467381	161.314636	-23.107613	15.505235	158.930557	NaN	NaN	NaN	NaN	NaN	NaN	NaN	NaN	NaN	NaN	NaN	NaN
-10.992126	27.539217	160.852386	-23.225857	15.91377	158.53772	NaN	NaN	NaN	NaN	NaN	NaN	NaN	NaN	NaN	NaN	NaN	NaN
-10.232724	26.490524	160.22905	-23.357216	16.327358	158.008545	NaN	NaN	NaN	NaN	NaN	NaN	NaN	NaN	NaN	NaN	NaN	NaN
-9.315253	24.771006	159.155655	-23.592922	17.029724	157.010895	NaN	NaN	NaN	NaN	NaN	NaN	NaN	NaN	NaN	NaN	NaN	NaN
-8.841254	23.474709	158.347076	-23.794401	17.505686	156.283188	NaN	NaN	NaN	NaN	NaN	NaN	NaN	NaN	NaN	NaN	NaN	NaN
-8.553494	22.110647	157.626297	-24.05204	17.969658	155.64502	NaN	NaN	NaN	NaN	NaN	NaN	NaN	NaN	NaN	NaN	NaN	NaN
-8.378954	20.639437	156.982254	-24.256371	18.462347	155.071014	NaN	NaN	NaN	NaN	NaN	NaN	NaN	NaN	NaN	NaN	NaN	NaN
-8.304395	19.121452	156.378479	-24.384972	18.911489	154.590088	NaN	NaN	NaN	NaN	NaN	NaN	NaN	NaN	NaN	NaN	NaN	NaN
-8.368715	17.518091	155.910553	-24.460625	19.331242	154.248825	NaN	NaN	NaN	NaN	NaN	NaN	NaN	NaN	NaN	NaN	NaN	NaN
-8.531319	15.893063	155.55571	-24.433517	19.737873	153.998886	NaN	NaN	NaN	NaN	NaN	NaN	NaN	NaN	NaN	NaN	NaN	NaN
-9.052671	13.388535	155.39621	-24.297056	20.269369	153.805252	NaN	NaN	NaN	NaN	NaN	NaN	NaN	NaN	NaN	NaN	NaN	NaN
-9.592392	11.761453	155.469376	-24.226538	20.546289	153.793228	NaN	NaN	NaN	NaN	NaN	NaN	NaN	NaN	NaN	NaN	NaN	NaN
-10.265829	10.143621	155.728806	-24.174088	20.776217	153.889633	NaN	NaN	NaN	NaN	NaN	NaN	NaN	NaN	NaN	NaN	NaN	NaN
-11.055237	8.622641	156.020493	-24.129387	20.967472	154.042206	NaN	NaN	NaN	NaN	NaN	NaN	NaN	NaN	NaN	NaN	NaN	NaN
-11.939619	7.166891	156.393295	-24.0942	21.16078	154.260605	NaN	NaN	NaN	NaN	NaN	NaN	NaN	NaN	NaN	NaN	NaN	NaN
-12.902238	5.849812	156.749481	-24.027327	21.335354	154.503723	NaN	NaN	NaN	NaN	NaN	NaN	NaN	NaN	NaN	NaN	NaN	NaN
-13.972327	4.621519	157.11171	-23.946482	21.514536	154.760483	NaN	NaN	NaN	NaN	NaN	NaN	NaN	NaN	NaN	NaN	NaN	NaN
-15.655764	2.985729	157.560394	-23.786566	21.7036	155.182861	NaN	NaN	NaN	NaN	NaN	NaN	NaN	NaN	NaN	NaN	NaN	NaN
-16.884604	2.039406	157.917938	-23.7062	21.766455	155.52713	NaN	NaN	NaN	NaN	NaN	NaN	NaN	NaN	NaN	NaN	NaN	NaN
-18.138474	1.19319	158.267258	-23.632832	21.796011	155.903702	NaN	NaN	NaN	NaN	NaN	NaN	NaN	NaN	NaN	NaN	NaN	NaN
-19.416956	0.506271	158.644028	-23.570692	21.776457	156.298615	NaN	NaN	NaN	NaN	NaN	NaN	NaN	NaN	NaN	NaN	NaN	NaN
-20.738777	-0.069289	159.053802	-23.534956	21.726513	156.719482	NaN	NaN	NaN	NaN	NaN	NaN	NaN	NaN	NaN	NaN	NaN	NaN
-22.037558	-0.541394	159.457092	-23.510683	21.652401	157.167007	NaN	NaN	NaN	NaN	NaN	NaN	NaN	NaN	NaN	NaN	NaN	NaN
-23.361841	-0.82845	159.819839	-23.509607	21.581892	157.603073	NaN	NaN	NaN	NaN	NaN	NaN	NaN	NaN	NaN	NaN	NaN	NaN
-25.298611	-1.068862	160.357437	-23.47777	21.445242	158.240265	NaN	NaN	NaN	NaN	NaN	NaN	NaN	NaN	NaN	NaN	NaN	NaN
-26.570023	-1.147449	160.612686	-23.463659	21.342291	158.624344	NaN	NaN	NaN	NaN	NaN	NaN	NaN	NaN	NaN	NaN	NaN	NaN
-27.781803	-1.072337	160.814545	-23.496183	21.232695	158.973618	NaN	NaN	NaN	NaN	NaN	NaN	NaN	NaN	NaN	NaN	NaN	NaN
-28.97143	-0.935914	160.990677	-23.56916	21.13624	159.285995	NaN	NaN	NaN	NaN	NaN	NaN	NaN	NaN	NaN	NaN	NaN	NaN
-30.139595	-0.660367	161.124939	-23.650312	21.017466	159.561615	NaN	NaN	NaN	NaN	NaN	NaN	NaN	NaN	NaN	NaN	NaN	NaN
-31.2651	-0.32473	161.196442	-23.716248	20.903805	159.812195	NaN	NaN	NaN	NaN	NaN	NaN	NaN	NaN	NaN	NaN	NaN	NaN
-32.285389	0.1015	161.245468	-23.764881	20.805536	160.034515	NaN	NaN	NaN	NaN	NaN	NaN	NaN	NaN	NaN	NaN	NaN	NaN
-33.699112	0.882204	161.340591	-23.815739	20.64707	160.302155	NaN	NaN	NaN	NaN	NaN	NaN	NaN	NaN	NaN	NaN	NaN	NaN
-34.575256	1.477451	161.355911	-23.866371	20.539087	160.403793	NaN	NaN	NaN	NaN	NaN	NaN	NaN	NaN	NaN	NaN	NaN	NaN
-35.336651	2.12596	161.371674	-23.952681	20.408346	160.500961	NaN	NaN	NaN	NaN	NaN	NaN	NaN	NaN	NaN	NaN	NaN	NaN
-36.011173	2.838928	161.453003	-24.071321	20.263248	160.602783	NaN	NaN	NaN	NaN	NaN	NaN	NaN	NaN	NaN	NaN	NaN	NaN
-36.580284	3.602086	161.547638	-24.186781	20.114983	160.689728	NaN	NaN	NaN	NaN	NaN	NaN	NaN	NaN	NaN	NaN	NaN	NaN
-37.110386	4.399892	161.659439	-24.299957	19.976601	160.798889	NaN	NaN	NaN	NaN	NaN	NaN	NaN	NaN	NaN	NaN	NaN	NaN
-37.537045	5.255438	161.751984	-24.411089	19.845722	160.902267	NaN	NaN	NaN	NaN	NaN	NaN	NaN	NaN	NaN	NaN	NaN	NaN
-37.964279	6.640398	161.898987	-24.52634	19.654594	161.024277	NaN	NaN	NaN	NaN	NaN	NaN	NaN	NaN	NaN	NaN	NaN	NaN
-38.129868	7.595502	161.960403	-24.584034	19.511457	161.083603	NaN	NaN	NaN	NaN	NaN	NaN	NaN	NaN	NaN	NaN	NaN	NaN
-38.189636	8.559095	161.973465	-24.602989	19.365135	161.121964	NaN	NaN	NaN	NaN	NaN	NaN	NaN	NaN	NaN	NaN	NaN	NaN
-38.13443	9.582368	161.93399	-24.625189	19.212145	161.144501	NaN	NaN	NaN	NaN	NaN	NaN	NaN	NaN	NaN	NaN	NaN	NaN
-38.028709	10.630057	161.89682	-24.637323	19.038639	161.130554	NaN	NaN	NaN	NaN	NaN	NaN	NaN	NaN	NaN	NaN	NaN	NaN
-37.747688	11.664254	161.797607	-24.664433	18.862371	161.099213	NaN	NaN	NaN	NaN	NaN	NaN	NaN	NaN	NaN	NaN	NaN	NaN
-37.397297	12.73012	161.650696	-24.688545	18.668478	161.055344	NaN	NaN	NaN	NaN	NaN	NaN	NaN	NaN	NaN	NaN	NaN	NaN
-36.695885	14.332904	161.435944	-24.725292	18.338251	160.952026	NaN	NaN	NaN	NaN	NaN	NaN	NaN	NaN	NaN	NaN	NaN	NaN
-36.06324	15.426482	161.243576	-24.731365	18.088213	160.865768	NaN	NaN	NaN	NaN	NaN	NaN	NaN	NaN	NaN	NaN	NaN	NaN
-35.376541	16.501102	161.000122	-24.731583	17.821949	160.75058	NaN	NaN	NaN	NaN	NaN	NaN	NaN	NaN	NaN	NaN	NaN	NaN
-34.573898	17.586269	160.762604	-24.726707	17.559761	160.60556	NaN	NaN	NaN	NaN	NaN	NaN	NaN	NaN	NaN	NaN	NaN	NaN
-33.658737	18.708815	160.408585	-24.711132	17.292778	160.407974	NaN	NaN	NaN	NaN	NaN	NaN	NaN	NaN	NaN	NaN	NaN	NaN
-32.704899	19.799133	160.045761	-24.729305	17.025515	160.154434	NaN	NaN	NaN	NaN	NaN	NaN	NaN	NaN	NaN	NaN	NaN	NaN
-31.599527	20.902996	159.614197	-24.783426	16.774492	159.821243	NaN	NaN	NaN	NaN	NaN	NaN	NaN	NaN	NaN	NaN	NaN	NaN
-29.8783	22.544931	158.878143	-24.922583	16.40971	159.153137	NaN	NaN	NaN	NaN	NaN	NaN	NaN	NaN	NaN	NaN	NaN	NaN
-28.58552	23.627728	158.496216	-25.074207	16.168552	158.684204	NaN	NaN	NaN	NaN	NaN	NaN	NaN	NaN	NaN	NaN	NaN	NaN
-27.274708	24.625217	158.191467	-25.259224	15.91671	158.242065	NaN	NaN	NaN	NaN	NaN	NaN	NaN	NaN	NaN	NaN	NaN	NaN
-25.85881	25.555992	158.091278	-25.436283	15.652493	157.84996	NaN	NaN	NaN	NaN	NaN	NaN	NaN	NaN	NaN	NaN	NaN	NaN
-24.405605	26.382313	158.108261	-25.593361	15.401893	157.587067	NaN	NaN	NaN	NaN	NaN	NaN	NaN	NaN	NaN	NaN	NaN	NaN
-22.854004	27.067062	158.321686	-25.712978	15.126721	157.426376	NaN	NaN	NaN	NaN	NaN	NaN	NaN	NaN	NaN	NaN	NaN	NaN
-21.235111	27.58593	158.615433	-25.813145	14.867335	157.367584	NaN	NaN	NaN	NaN	NaN	NaN	NaN	NaN	NaN	NaN	NaN	NaN
-18.736767	28.072729	159.295319	-25.936655	14.509651	157.499313	NaN	NaN	NaN	NaN	NaN	NaN	NaN	NaN	NaN	NaN	NaN	NaN
-17.057043	28.194267	159.773575	-26.022789	14.322872	157.692551	NaN	NaN	NaN	NaN	NaN	NaN	NaN	NaN	NaN	NaN	NaN	NaN
-15.321563	28.186491	160.239105	-26.084435	14.206223	157.884415	NaN	NaN	NaN	NaN	NaN	NaN	NaN	NaN	NaN	NaN	NaN	NaN
-13.596363	27.94776	160.640167	-26.127398	14.14918	158.055252	NaN	NaN	NaN	NaN	NaN	NaN	NaN	NaN	NaN	NaN	NaN	NaN
-11.877088	27.606701	160.929398	-26.166859	14.122539	158.171677	NaN	NaN	NaN	NaN	NaN	NaN	NaN	NaN	NaN	NaN	NaN	NaN
-10.170107	27.095369	161.116333	-26.211077	14.16293	158.199997	NaN	NaN	NaN	NaN	NaN	NaN	NaN	NaN	NaN	NaN	NaN	NaN
-8.484337	26.452621	161.153107	-26.287025	14.246747	158.177261	NaN	NaN	NaN	NaN	NaN	NaN	NaN	NaN	NaN	NaN	NaN	NaN
-6.037175	25.137842	160.988266	-26.426006	14.46973	157.956619	NaN	NaN	NaN	NaN	NaN	NaN	NaN	NaN	NaN	NaN	NaN	NaN
-4.462765	24.106817	160.691971	-26.539581	14.716222	157.625854	NaN	NaN	NaN	NaN	NaN	NaN	NaN	NaN	NaN	NaN	NaN	NaN
-2.921492	22.9072	160.306519	-26.641077	15.027534	157.111511	NaN	NaN	NaN	NaN	NaN	NaN	NaN	NaN	NaN	NaN	NaN	NaN
-1.474682	21.572695	159.794098	-26.786079	15.384194	156.465927	NaN	NaN	NaN	NaN	NaN	NaN	NaN	NaN	NaN	NaN	NaN	NaN
-0.14169	20.072222	159.354813	-27.009403	15.76807	155.798126	NaN	NaN	NaN	NaN	NaN	NaN	NaN	NaN	NaN	NaN	NaN	NaN
1.054242	18.466022	158.906693	-27.281492	16.170786	155.072037	NaN	NaN	NaN	NaN	NaN	NaN	NaN	NaN	NaN	NaN	NaN	NaN
2.115864	16.727367	158.500381	-27.552526	16.549801	154.37706	NaN	NaN	NaN	NaN	NaN	NaN	NaN	NaN	NaN	NaN	NaN	NaN
3.470869	13.932594	157.965714	-27.825933	17.090498	153.206131	NaN	NaN	NaN	NaN	NaN	NaN	NaN	NaN	NaN	NaN	NaN	NaN
4.240061	12.002522	157.58609	-27.918476	17.384636	152.401657	NaN	NaN	NaN	NaN	NaN	NaN	NaN	NaN	NaN	NaN	NaN	NaN
4.8766	10.021023	157.270645	-27.974182	17.677139	151.6241	NaN	NaN	NaN	NaN	NaN	NaN	NaN	NaN	NaN	NaN	NaN	NaN
5.335551	8.067286	156.98082	-27.97938	17.961525	150.898407	NaN	NaN	NaN	NaN	NaN	NaN	NaN	NaN	NaN	NaN	NaN	NaN
5.65791	6.072619	156.761871	-27.910446	18.218422	150.257797	NaN	NaN	NaN	NaN	NaN	NaN	NaN	NaN	NaN	NaN	NaN	NaN
5.824393	4.126482	156.590073	-27.814447	18.45755	149.788025	NaN	NaN	NaN	NaN	NaN	NaN	NaN	NaN	NaN	NaN	NaN	NaN
5.790235	2.171321	156.498047	-27.727375	18.662033	149.533218	NaN	NaN	NaN	NaN	NaN	NaN	NaN	NaN	NaN	NaN	NaN	NaN
5.421765	-0.634535	156.498108	-27.547445	18.929218	149.487625	NaN	NaN	NaN	NaN	NaN	NaN	NaN	NaN	NaN	NaN	NaN	NaN
5.026033	-2.461736	156.498398	-27.38933	19.056711	149.630554	NaN	NaN	NaN	NaN	NaN	NaN	NaN	NaN	NaN	NaN	NaN	NaN
4.449009	-4.241593	156.601852	-27.190935	19.139105	149.890961	NaN	NaN	NaN	NaN	NaN	NaN	NaN	NaN	NaN	NaN	NaN	NaN
3.741847	-5.970672	156.738098	-26.978571	19.185556	150.243408	NaN	NaN	NaN	NaN	NaN	NaN	NaN	NaN	NaN	NaN	NaN	NaN
2.90109	-7.596282	157.020538	-26.756096	19.200859	150.69574	NaN	NaN	NaN	NaN	NaN	NaN	NaN	NaN	NaN	NaN	NaN	NaN
1.899191	-9.148181	157.414932	-26.531336	19.208008	151.228226	NaN	NaN	NaN	NaN	NaN	NaN	NaN	NaN	NaN	NaN	NaN	NaN
0.765756	-10.552007	157.97316	-26.30719	19.214092	151.813797	NaN	NaN	NaN	NaN	NaN	NaN	NaN	NaN	NaN	NaN	NaN	NaN
-1.156291	-12.452127	158.925171	-25.89674	19.249983	152.670715	NaN	NaN	NaN	NaN	NaN	NaN	NaN	NaN	NaN	NaN	NaN	NaN
-2.557582	-13.561891	159.570328	-25.534529	19.291327	153.159302	NaN	NaN	NaN	NaN	NaN	NaN	NaN	NaN	NaN	NaN	NaN	NaN
-4.056498	-14.524698	160.11412	-25.165817	19.334574	153.579407	NaN	NaN	NaN	NaN	NaN	NaN	NaN	NaN	NaN	NaN	NaN	NaN
-5.618477	-15.37714	160.475296	-24.814209	19.369986	153.93399	NaN	NaN	NaN	NaN	NaN	NaN	NaN	NaN	NaN	NaN	NaN	NaN
-7.191944	-16.177273	160.697983	-24.535107	19.376785	154.247086	NaN	NaN	NaN	NaN	NaN	NaN	NaN	NaN	NaN	NaN	NaN	NaN
-8.882093	-16.774607	160.930191	-24.350695	19.365786	154.564697	NaN	NaN	NaN	NaN	NaN	NaN	NaN	NaN	NaN	NaN	NaN	NaN
-10.636854	-17.25378	161.13797	-24.257347	19.340034	154.906769	NaN	NaN	NaN	NaN	NaN	NaN	NaN	NaN	NaN	NaN	NaN	NaN
-13.303375	-17.650938	161.5392	-24.199818	19.317314	155.4673	NaN	NaN	NaN	NaN	NaN	NaN	NaN	NaN	NaN	NaN	NaN	NaN
-15.224743	-17.694616	161.906677	-24.173187	19.305401	155.887161	NaN	NaN	NaN	NaN	NaN	NaN	NaN	NaN	NaN	NaN	NaN	NaN
-17.092466	-17.607689	162.332794	-24.153666	19.275333	156.348907	NaN	NaN	NaN	NaN	NaN	NaN	NaN	NaN	NaN	NaN	NaN	NaN
-19.043684	-17.317247	162.815338	-24.131657	19.205902	156.884369	NaN	NaN	NaN	NaN	NaN	NaN	NaN	NaN	NaN	NaN	NaN	NaN
-20.930624	-16.909695	163.324066	-24.134832	19.108236	157.480621	NaN	NaN	NaN	NaN	NaN	NaN	NaN	NaN	NaN	NaN	NaN	NaN
-22.865009	-16.359186	163.764984	-24.128365	18.930248	158.091049	NaN	NaN	NaN	NaN	NaN	NaN	NaN	NaN	NaN	NaN	NaN	NaN
-24.718571	-15.674686	164.161087	-24.093544	18.669521	158.690155	NaN	NaN	NaN	NaN	NaN	NaN	NaN	NaN	NaN	NaN	NaN	NaN
-27.346548	-14.534922	164.500854	-24.005884	18.099224	159.575378	NaN	NaN	NaN	NaN	NaN	NaN	NaN	NaN	NaN	NaN	NaN	NaN
-29.120127	-13.589019	164.658035	-23.972189	17.672674	160.141541	NaN	NaN	NaN	NaN	NaN	NaN	NaN	NaN	NaN	NaN	NaN	NaN
-30.84598	-12.511203	164.654785	-23.912149	17.211195	160.668259	NaN	NaN	NaN	NaN	NaN	NaN	NaN	NaN	NaN	NaN	NaN	NaN
-32.561199	-11.31359	164.682098	-23.859152	16.72798	161.194611	NaN	NaN	NaN	NaN	NaN	NaN	NaN	NaN	NaN	NaN	NaN	NaN
-34.184376	-9.992499	164.679108	-23.78653	16.199217	161.688187	NaN	NaN	NaN	NaN	NaN	NaN	NaN	NaN	NaN	NaN	NaN	NaN
-35.769161	-8.581319	164.646881	-23.699631	15.622036	162.102631	NaN	NaN	NaN	NaN	NaN	NaN	NaN	NaN	NaN	NaN	NaN	NaN
-37.255898	-7.076017	164.612762	-23.629978	15.040803	162.440109	NaN	NaN	NaN	NaN	NaN	NaN	NaN	NaN	NaN	NaN	NaN	NaN
-39.332054	-4.666169	164.547165	-23.533779	14.151305	162.826477	NaN	NaN	NaN	NaN	NaN	NaN	NaN	NaN	NaN	NaN	NaN	NaN
-40.635811	-2.962146	164.536636	-23.437571	13.527446	163.005875	NaN	NaN	NaN	NaN	NaN	NaN	NaN	NaN	NaN	NaN	NaN	NaN
-41.799652	-1.241508	164.564163	-23.311598	12.899455	163.169617	NaN	NaN	NaN	NaN	NaN	NaN	NaN	NaN	NaN	NaN	NaN	NaN
-42.86993	0.540963	164.666824	-23.1675	12.289403	163.352371	NaN	NaN	NaN	NaN	NaN	NaN	NaN	NaN	NaN	NaN	NaN	NaN
-43.849594	2.36319	164.801926	-23.000885	11.685713	163.511612	NaN	NaN	NaN	NaN	NaN	NaN	NaN	NaN	NaN	NaN	NaN	NaN
-44.674164	4.21431	164.917786	-22.834324	11.112521	163.636734	NaN	NaN	NaN	NaN	NaN	NaN	NaN	NaN	NaN	NaN	NaN	NaN
-45.440716	6.06557	164.969406	-22.685652	10.550221	163.694061	NaN	NaN	NaN	NaN	NaN	NaN	NaN	NaN	NaN	NaN	NaN	NaN
-46.387379	8.830606	165.095352	-22.53137	9.717928	163.635635	NaN	NaN	NaN	NaN	NaN	NaN	NaN	NaN	NaN	NaN	NaN	NaN
-46.924675	10.658635	165.24704	-22.452272	9.214314	163.566971	NaN	NaN	NaN	NaN	NaN	NaN	NaN	NaN	NaN	NaN	NaN	NaN
-47.312881	12.436421	165.476974	-22.409014	8.803673	163.516724	NaN	NaN	NaN	NaN	NaN	NaN	NaN	NaN	NaN	NaN	NaN	NaN
-47.588139	14.247429	165.833405	-22.395538	8.46296	163.481354	NaN	NaN	NaN	NaN	NaN	NaN	NaN	NaN	NaN	NaN	NaN	NaN
-47.711117	15.949594	166.132965	-22.368277	8.213164	163.491989	NaN	NaN	NaN	NaN	NaN	NaN	NaN	NaN	NaN	NaN	NaN	NaN
-47.74707	17.660543	166.445618	-22.310762	8.013311	163.494766	NaN	NaN	NaN	NaN	NaN	NaN	NaN	NaN	NaN	NaN	NaN	NaN
-47.67437	19.243914	166.665237	-22.208027	7.85294	163.478394	NaN	NaN	NaN	NaN	NaN	NaN	NaN	NaN	NaN	NaN	NaN	NaN
-47.358883	21.557003	166.772202	-22.052923	7.706299	163.354355	NaN	NaN	NaN	NaN	NaN	NaN	NaN	NaN	NaN	NaN	NaN	NaN
