# Supplementary material for: How to jointly control a ball trajectory on a moving board: Methodological insights into Motor Learning and Rehabilitation
Source: PLoS One. 2025 Oct 15;20(10):e0334588. doi: 10.1371/journal.pone.0334588 (PMC12527165; doi:10.1371/journal.pone.0334588)
Supplement: S2 Data — (ZIP) [file pone.0334588.s002.zip › D10_017.csv]

Ball_X	Ball_Y	Ball_Z	BoardCentre_X	BoardCentre_Y	BoardCentre_Z	P1LeftHand_X	P1LeftHand_Y	P1LeftHand_Z	P1RightHand_X	P1RightHand_Y	P1RightHand_Z	P1MidHands_X	P1MidHands_Y	P1MidHands_Z	P2MidHands_X	P2MidHands_Y	P2MidHands_Z
-23.724609	-0.315173	119.784294	-27.751198	19.10697	121.305374	32.301201	0.887018	123.622108	31.564322	37.32938	123.136856	31.9327615	19.108199	123.379482	-87.4351575	19.105741	119.231266
-25.315374	-0.668268	119.977722	-27.70853	19.15007	121.616325	32.278961	0.951453	123.411598	31.512768	37.361431	122.968002	31.8958645	19.156442	123.1898	-87.3129245	19.143698	120.04285
-26.908197	-1.000511	120.379654	-27.664555	19.20529	121.883705	32.284363	1.011255	123.243965	31.470436	37.375931	122.728432	31.8773995	19.193593	122.9861985	-87.2065095	19.216987	120.7812115
-28.465939	-1.387299	120.793411	-27.618382	19.268238	122.088753	32.296417	1.065939	123.153214	31.389294	37.390469	122.390175	31.8428555	19.228204	122.7716945	-87.0796195	19.308272	121.4058115
-30.053638	-1.759483	121.28199	-27.576208	19.320683	122.267273	32.327816	1.117745	123.111916	31.301907	37.387077	121.963333	31.8148615	19.252411	122.5376245	-86.9672775	19.388955	121.9969215
-31.557459	-2.135281	121.933136	-27.521976	19.342913	122.448822	32.410797	1.184671	123.158058	31.185919	37.372822	121.456055	31.798358	19.2787465	122.3070565	-86.84231	19.4070795	122.5905875
-33.519428	-2.818962	123.123047	-27.403095	19.280573	122.821045	32.557098	1.277208	123.269394	30.978987	37.322105	120.670929	31.7680425	19.2996565	121.9701615	-86.5742325	19.2614895	123.6719285
-34.871174	-3.163871	124.211029	-27.291006	19.14679	123.231079	32.67701	1.311014	123.403145	30.836409	37.247936	120.126999	31.7567095	19.279475	121.765072	-86.3387215	19.014105	124.697086
-36.096634	-3.488545	125.342239	-27.218639	18.938126	123.783493	32.834286	1.321591	123.568275	30.617178	37.144722	119.701096	31.725732	19.2331565	121.6346855	-86.16301	18.6430955	125.9323005
-37.303905	-3.725627	126.698364	-27.149508	18.657562	124.528488	32.946911	1.298577	123.79274	30.402058	37.004539	119.423042	31.6744845	19.151558	121.607891	-85.9735005	18.163566	127.449085
-38.406376	-3.939517	128.048462	-26.879614	18.171938	125.317154	33.042431	1.256933	124.075531	30.190817	36.880131	119.282356	31.616624	19.068532	121.6789435	-85.375852	17.275344	128.9553645
-39.473675	-4.058455	129.312012	-26.871181	17.834932	126.198624	33.122772	1.212524	124.403091	30.005482	36.7757	119.294647	31.564127	18.994112	121.848869	-85.306489	16.675752	130.548379
-40.446072	-4.124451	130.459335	-26.870262	17.525337	126.999603	33.189198	1.201203	124.720612	29.834669	36.734447	119.425217	31.5119335	18.967825	122.0729145	-85.2524575	16.082849	131.9262915
-41.785683	-4.004728	131.754669	-26.858143	17.13822	127.986168	33.298195	1.240497	125.149788	29.651144	36.748653	119.652649	31.4746695	18.994575	122.4012185	-85.1909555	15.281865	133.5711175
-42.543301	-3.81682	132.359192	-26.812691	16.95755	128.45903	33.403816	1.289593	125.408318	29.604399	36.809193	119.826805	31.5041075	19.049393	122.6175615	-85.1294895	14.865707	134.3004985
-43.170364	-3.549292	132.675217	-26.758411	16.80476	128.768997	33.526501	1.372637	125.606384	29.614809	36.923744	120.008293	31.570655	19.1481905	122.8073385	-85.087477	14.4613295	134.7306555
-43.795277	-3.215788	132.770325	-26.699183	16.708017	128.931854	33.638348	1.456419	125.753891	29.675875	37.056538	120.200142	31.6571115	19.2564785	122.9770165	-85.0554775	14.1595555	134.8866915
-44.354553	-2.761359	132.6651	-26.623678	16.614693	128.969589	33.699654	1.533266	125.880035	29.756678	37.195732	120.406189	31.728166	19.364499	123.143112	-84.975522	13.864887	134.796066
-44.813412	-2.234058	132.490723	-26.595583	16.574032	128.94458	33.795242	1.609452	125.916985	29.855581	37.318947	120.602036	31.8254115	19.4641995	123.2595105	-85.0165775	13.6838645	134.6296495
-45.132069	-1.585862	132.229889	-26.572605	16.561241	128.882782	33.826897	1.691532	125.922058	29.941181	37.45145	120.747421	31.884039	19.571491	123.3347395	-85.029249	13.550991	134.4308245
-45.447151	-0.526237	131.8573	-26.58284	16.620245	128.77916	33.845127	1.855525	125.794556	29.98484	37.680336	120.876846	31.9149835	19.7679305	123.335701	-85.0806635	13.4725595	134.222619
-45.590561	0.342358	131.68927	-26.589134	16.668253	128.77124	33.822529	2.00601	125.640404	29.980179	37.853817	120.979652	31.901354	19.9299135	123.310028	-85.079622	13.4065925	134.232452
-45.592274	1.309778	131.522888	-26.620098	16.73115	128.837234	33.763931	2.141789	125.543549	29.97683	38.018425	121.104691	31.8703805	20.080107	123.32412	-85.1105765	13.382193	134.350348
-45.519176	2.321455	131.488831	-26.658672	16.798058	128.952438	33.710617	2.224428	125.458374	29.956585	38.141613	121.307961	31.833601	20.1830205	123.3831675	-85.150945	13.4130955	134.5217085
-45.09486	3.651221	131.348236	-26.663107	16.851038	129.092163	33.61681	2.300812	125.481049	29.974112	38.251217	121.536995	31.795461	20.2760145	123.509022	-85.121675	13.4260615	134.675304
-45.168026	4.485073	131.332321	-26.679493	16.903315	129.197617	33.625145	2.357902	125.517311	30.028809	38.35799	121.778313	31.826977	20.357946	123.647812	-85.185963	13.448684	134.747422
-44.789063	5.654009	131.08812	-26.671366	16.964636	129.216522	33.669884	2.436113	125.545845	30.085199	38.467712	121.990036	31.8775415	20.4519125	123.7679405	-85.2202735	13.4773595	134.6651035
-44.147839	7.483248	130.614944	-26.655029	17.078194	129.041779	33.735256	2.56988	125.526657	30.178764	38.664612	122.169022	31.95701	20.617246	123.8478395	-85.267068	13.539142	134.2357185
-43.679722	8.749819	130.24469	-26.651911	17.144922	128.82338	33.762398	2.665699	125.434448	30.213249	38.768414	122.165909	31.9878235	20.7170565	123.8001785	-85.2916455	13.5727875	133.8465815
-43.030766	10.073631	129.645508	-26.676786	17.210175	128.476639	33.784679	2.764713	125.346268	30.218693	38.879478	122.107338	32.001686	20.8220955	123.726803	-85.355258	13.5982545	133.226475
-42.361443	11.391802	128.959229	-26.715628	17.242884	128.030289	33.813766	2.869571	125.272942	30.196589	38.982838	122.067917	32.0051775	20.9262045	123.6704295	-85.4364335	13.5595635	132.3901485
-41.749229	12.773784	128.301102	-26.799675	17.260941	127.536407	33.831917	2.926855	125.231148	30.19248	39.047192	122.085449	32.0121985	20.9870235	123.6582985	-85.6115485	13.5348585	131.4145155
-40.916111	14.161386	127.45031	-26.893341	17.253325	127.065529	33.805386	2.964985	125.28299	30.166077	39.118366	122.192917	31.9857315	21.0416755	123.7379535	-85.7724135	13.4649745	130.3931045
-40.111694	15.599383	126.875198	-26.980734	17.230824	126.703621	33.751308	2.990535	125.394997	30.176586	39.154331	122.351395	31.963947	21.072433	123.873196	-85.925415	13.389215	129.534046
-38.773335	17.85017	126.392387	-27.08798	17.234154	126.507843	33.71661	2.995203	125.699142	30.202194	39.226299	122.744576	31.959402	21.110751	124.221859	-86.135362	13.357557	128.793827
-37.873032	19.393915	126.453331	-27.134159	17.235334	126.63578	33.706455	3.011253	125.997925	30.247725	39.279892	123.114014	31.97709	21.1455725	124.5559695	-86.245408	13.3250955	128.7155905
-36.896	20.942316	126.622246	-27.163898	17.248028	126.929771	33.690018	3.025448	126.373672	30.312719	39.345501	123.60836	32.0013685	21.1854745	124.991016	-86.3291645	13.3105815	128.868526
-35.855427	22.545616	126.889977	-27.197445	17.255705	127.341042	34.038052	2.857685	126.642883	30.407473	39.426517	124.156776	32.2227625	21.142101	125.3998295	-86.6176525	13.369309	129.2822545
-34.8964	24.142351	127.254448	-27.248383	17.243921	127.759064	34.049664	2.868931	127.04406	30.499685	39.511177	124.81675	32.2746745	21.190054	125.930405	-86.7714405	13.297788	129.587723
-33.78746	25.786171	127.703491	-27.292755	17.204081	128.097794	34.0378	2.85398	127.348038	30.594894	39.591114	125.538727	32.316347	21.222547	126.4433825	-86.901857	13.185615	129.7522055
-32.742638	27.364857	128.106918	-27.345222	17.11166	128.343552	34.021057	2.834847	127.522507	30.701319	39.656799	126.273773	32.361188	21.245823	126.89814	-87.051632	12.977497	129.788964
-31.025023	29.74507	128.721619	-27.418173	16.96039	128.499802	33.904217	2.747884	127.477707	30.860842	39.655853	127.39447	32.3825295	21.2018685	127.4360885	-87.2188755	12.7189115	129.5635155
-30.028734	31.289747	129.244858	-27.475065	16.84025	128.516205	33.783703	2.707748	127.280914	30.934155	39.570869	128.127304	32.358929	21.1393085	127.704109	-87.309059	12.5411915	129.328301
-28.825272	32.766186	129.848694	-27.52523	16.748476	128.522278	33.64793	2.663107	127.021233	31.005568	39.480774	128.804718	32.326749	21.0719405	127.9129755	-87.377209	12.4250115	129.1315805
-27.779505	34.132652	130.554245	-27.570755	16.731688	128.528458	33.538395	2.660929	126.77549	31.113661	39.396423	129.429352	32.326028	21.028676	128.102421	-87.467538	12.4347	128.954495
-26.615498	35.462589	131.153931	-27.594286	16.795237	128.60759	33.45813	2.698738	126.607201	31.512407	39.233917	129.879654	32.4852685	20.9663275	128.2434275	-87.6738405	12.6241465	128.9717525
-25.469948	36.628025	131.720215	-27.607197	16.904667	128.722809	33.423569	2.772542	126.529137	31.306118	39.363842	130.450684	32.3648435	21.068192	128.4899105	-87.5792375	12.741142	128.9557075
-24.332376	37.759609	132.198029	-27.615208	17.076242	128.811356	33.408466	2.85253	126.538742	31.63731	39.30196	130.724594	32.522888	21.077245	128.631668	-87.753304	13.075239	128.991044
-22.494259	39.178875	132.587067	-27.642527	17.329674	128.915161	33.43084	2.947146	126.725853	31.380219	39.487335	131.297119	32.4055295	21.2172405	129.011486	-87.6905835	13.4421075	128.818836
-21.340982	39.929943	132.856827	-27.697584	17.455936	129.005325	33.456814	2.925386	126.972595	31.681797	39.384327	131.508026	32.5693055	21.1548565	129.2403105	-87.9644735	13.7570155	128.7703395
-20.120295	40.542458	133.023468	-27.739227	17.511698	129.090927	33.488144	2.831175	127.300117	31.69026	39.339733	131.831436	32.589202	21.085454	129.5657765	-88.067656	13.937942	128.6160775
-18.87446	40.964783	133.249741	-27.793428	17.513838	129.209579	33.523834	2.673881	127.668121	31.731329	39.231899	132.148254	32.6275815	20.95289	129.9081875	-88.2144375	14.074786	128.5109705
-17.707453	41.200489	133.45578	-28.255409	17.836643	129.550842	33.551975	2.466206	128.041016	31.758821	39.096317	132.514297	32.655398	20.7812615	130.2776565	-89.166216	14.8920245	128.8240275
-16.499842	41.335133	133.634216	-28.320957	17.701351	129.650436	33.584084	2.227381	128.429428	31.782936	38.905895	132.886002	32.68351	20.566638	130.657715	-89.325424	14.836064	128.643157
-15.269667	41.304054	133.846832	-28.323612	17.509842	129.704865	33.618259	1.995023	128.868103	31.771711	38.7239	133.304825	32.694985	20.3594615	131.086464	-89.342209	14.6602225	128.323266
-13.525687	41.012939	134.146255	-28.108093	17.06741	129.636169	33.69231	1.659381	129.62561	31.778103	38.504063	134.049362	32.7352065	20.081722	131.837486	-88.9513925	14.053098	127.434852
-12.329461	40.690384	134.351379	-28.160789	16.958752	129.732376	33.788105	1.453532	130.174683	31.779579	38.353184	134.61377	32.783842	19.903358	132.3942265	-89.10542	14.014146	127.0705255
-11.183121	40.207325	134.58638	-28.206079	16.877907	129.810287	33.90472	1.245463	130.7061	31.765184	38.216496	135.163071	32.834952	19.7309795	132.9345855	-89.24711	14.0248345	126.6859885
-10.072322	39.656097	134.735352	-28.234684	16.821041	129.843735	34.03368	1.041056	131.214935	31.783749	38.083683	135.686172	32.9087145	19.5623695	133.4505535	-89.3780825	14.0797125	126.2369165
-8.869197	39.002033	134.75441	-28.281134	16.760469	129.810989	34.155128	0.830013	131.719894	31.818216	37.970821	136.175735	32.986672	19.400417	133.9478145	-89.54894	14.120521	125.6741635
-7.903043	38.19743	134.806396	-28.305853	16.729567	129.721893	34.25679	0.612896	132.2146	31.847319	37.850231	136.59903	33.0520545	19.2315635	134.406815	-89.6637605	14.2275705	125.036971
-6.845463	37.272499	134.798111	-28.347822	16.710541	129.631439	34.352875	0.387458	132.64241	31.848579	37.73856	137.024658	33.100727	19.063009	134.833534	-89.796371	14.358073	124.429344
-5.336962	35.698681	134.771439	-28.431496	16.67107	129.596359	34.491837	0.051735	133.297028	31.888226	37.583282	137.537308	33.1900315	18.8175085	135.417168	-90.0530235	14.5246315	123.77555
-4.54291	34.490799	134.93454	-28.477282	16.66876	129.685104	34.578304	-0.107807	133.671158	31.906929	37.508713	137.848495	33.2426165	18.700453	135.7598265	-90.1971805	14.637067	123.6103815
-3.744747	33.19799	134.991104	-28.523386	16.679455	129.790054	34.673195	-0.230563	134.001129	31.909933	37.46162	138.110703	33.291564	18.6155285	136.055916	-90.338336	14.7433815	123.524192
-2.927449	31.806585	134.938187	-28.547287	16.699379	129.918091	34.730389	-0.287084	134.258865	31.888685	37.435089	138.274368	33.309537	18.5740025	136.2666165	-90.404111	14.8247555	123.5695655
-2.270421	30.347759	134.891312	-28.563858	16.718548	130.015091	34.760635	-0.282924	134.416138	31.892839	37.459934	138.346527	33.326737	18.588505	136.3813325	-90.454453	14.848591	123.6488495
-1.642016	28.78623	134.730011	-28.555866	16.758413	130.074738	34.801079	-0.275091	134.499664	31.899405	37.48851	138.338425	33.350242	18.6067095	136.4190445	-90.461974	14.9101165	123.7304315
-1.077165	27.13806	134.432846	-28.520313	16.78776	130.079483	34.832779	-0.287096	134.552689	31.900198	37.467567	138.228394	33.3664885	18.5902355	136.3905415	-90.4071145	14.9852845	123.7684245
-0.300629	24.502151	133.8181	-28.41637	16.880886	130.048141	34.959694	-0.350531	134.662964	31.992832	37.432991	137.881775	33.476263	18.54123	136.2723695	-90.309003	15.220542	123.8239125
0.13224	22.639376	133.458084	-28.321781	16.953148	129.994202	35.067955	-0.419405	134.839767	32.085712	37.4198	137.515884	33.5768335	18.5001975	136.1778255	-90.2203955	15.4060985	123.8105785
0.494441	20.694611	133.134537	-28.206551	17.028379	129.931641	35.15572	-0.451284	135.03067	32.208138	37.414341	137.129089	33.681929	18.4815285	136.0798795	-90.095031	15.5752295	123.7834025
0.781764	18.743719	132.901794	-28.087345	17.090771	129.872971	35.296387	-0.46268	135.24585	32.328491	37.442059	136.713928	33.812439	18.4896895	135.979889	-89.987129	15.6918525	123.766053
0.975618	16.76342	132.786316	-27.97423	17.142672	129.829422	35.412209	-0.458001	135.471405	32.435017	37.48304	136.355972	33.923613	18.5125195	135.9136885	-89.872073	15.7728245	123.7451555
1.103539	14.776613	132.757217	-27.886337	17.172712	129.831772	35.553928	-0.482686	135.714539	32.515427	37.5145	136.057632	34.0346775	18.515907	135.8860855	-89.8073515	15.829517	123.7774585
1.121681	12.803155	132.932526	-27.819263	17.163532	129.904984	35.712986	-0.531102	135.988129	32.56789	37.502373	135.779053	34.140438	18.4856355	135.883591	-89.778964	15.8414285	123.926377
1.033648	9.82503	133.358566	-27.741951	17.100132	130.040207	35.871899	-0.645153	136.466263	32.658176	37.390732	135.442902	34.2650375	18.3727895	135.9545825	-89.7489395	15.8274745	124.1258315
0.880199	7.911813	133.744354	-27.710941	17.049234	130.133408	35.942616	-0.726837	136.807831	32.703659	37.303715	135.246826	34.3231375	18.288439	136.0273285	-89.7450195	15.810029	124.2394875
0.701338	6.067398	134.041428	-27.675888	16.980404	130.185867	35.978489	-0.792589	137.086945	32.739506	37.210976	135.099167	34.3589975	18.2091935	136.093056	-89.7107735	15.7516145	124.278678
0.369719	4.28444	134.342422	-27.651653	16.905487	130.236252	35.985329	-0.848866	137.319153	32.761921	37.134956	134.944519	34.373625	18.143045	136.131836	-89.676931	15.667929	124.340668
0.049306	2.570772	134.555466	-27.610746	16.823513	130.280289	36.030071	-0.917937	137.478271	32.775642	37.055603	134.789871	34.4028565	18.068833	136.134071	-89.6243485	15.578193	124.426507
-0.425849	0.900791	134.844177	-27.557791	16.723169	130.335007	36.079288	-1.019598	137.591476	32.803104	36.921356	134.662872	34.441196	17.950879	136.127174	-89.556778	15.495459	124.54284
-0.945178	-0.664201	135.063995	-27.490211	16.573444	130.414734	36.137104	-1.164848	137.695389	32.846962	36.753407	134.520416	34.492033	17.7942795	136.1079025	-89.472455	15.3526085	124.7215655
-1.757579	-2.850158	135.225311	-27.352428	16.334373	130.52182	36.251125	-1.42232	137.750656	32.98481	36.43364	134.391861	34.6179675	17.50566	136.0712585	-89.3228235	15.163086	124.9723815
-2.4921	-4.203983	135.23056	-27.253584	16.169197	130.603622	36.33157	-1.60078	137.717621	33.07338	36.220734	134.339279	34.702475	17.309977	136.02845	-89.209643	15.028417	125.178794
-3.212471	-5.497952	135.140244	-27.170876	16.013311	130.649719	36.415352	-1.740415	137.64534	33.142178	36.048714	134.303802	34.778765	17.1541495	135.974571	-89.120517	14.8724725	125.324867
-3.921706	-6.649991	135.041489	-27.085543	15.879023	130.686188	36.4949	-1.828819	137.524551	33.184467	35.950905	134.294113	34.8396835	17.061043	135.909332	-89.0107695	14.697003	125.463044
-4.795473	-7.767129	134.902664	-27.010935	15.768417	130.725861	36.573086	-1.867246	137.372726	33.207546	35.920925	134.298294	34.890316	17.0268395	135.83551	-88.912186	14.5099945	125.616212
-5.6856	-8.793909	134.773865	-26.983273	15.685751	130.828583	36.635269	-1.870056	137.207611	33.22485	35.919823	134.279297	34.9300595	17.0248835	135.743454	-88.8966055	14.3466185	125.913712
-6.565701	-9.710717	134.689651	-26.931276	15.611865	130.947861	36.699352	-1.870435	137.057312	33.228104	35.919113	134.239578	34.963728	17.024339	135.648445	-88.82628	14.199391	126.247277
-8.155474	-10.995573	134.591965	-26.890219	15.515311	131.155396	36.787567	-1.881929	136.849365	33.230721	35.883587	134.202759	35.009144	17.000829	135.526062	-88.789582	14.029793	126.78473
-9.214524	-11.830107	134.516327	-26.863373	15.417448	131.30484	36.836781	-1.894427	136.799881	33.26746	35.835396	134.235718	35.0521205	16.9704845	135.5177995	-88.7788665	13.8644115	127.0918805
-10.324552	-12.531996	134.590485	-26.822412	15.334036	131.499023	36.891785	-1.909224	136.80481	33.290348	35.79311	134.338547	35.0910665	16.941943	135.5716785	-88.7358905	13.726129	127.4263675
-11.492166	-13.21524	134.609146	-26.761936	15.252739	131.732544	36.968819	-1.933176	136.848816	33.324223	35.760006	134.463577	35.146521	16.913415	135.6561965	-88.670393	13.592063	127.8088915
-12.682061	-13.893467	134.670609	-26.693062	15.173073	131.999191	37.03933	-1.942227	136.887878	33.378807	35.724308	134.557068	35.2090685	16.8910405	135.722473	-88.5951925	13.4551055	128.275909
-13.907491	-14.468624	134.814072	-26.634377	15.098185	132.270126	37.117992	-1.945207	136.886627	33.421268	35.721413	134.597153	35.26963	16.888103	135.74189	-88.538384	13.308267	128.798362
-15.168812	-15.001806	134.846054	-26.580704	15.044429	132.520065	37.193935	-1.904468	136.831848	33.433979	35.746704	134.562897	35.313957	16.921118	135.6973725	-88.475365	13.16774	129.3427575
-17.128489	-15.754494	134.94725	-26.503178	14.992136	132.834793	37.293854	-1.770235	136.650345	33.424114	35.855289	134.39444	35.358984	17.042527	135.5223925	-88.36534	12.941745	130.1471935
-18.473858	-16.140137	135.017975	-26.458178	14.981991	132.993286	37.365852	-1.631859	136.501175	33.405975	35.955765	134.22879	35.3859135	17.161953	135.3649825	-88.3022695	12.802029	130.6215895
-19.842056	-16.498503	135.084839	-26.410543	14.987003	133.122559	37.438797	-1.464001	136.350937	33.367695	36.108646	134.071045	35.403246	17.3223225	135.210991	-88.224332	12.6516835	131.034127
-21.229294	-16.860676	135.237732	-26.376999	14.993143	133.252258	37.513512	-1.293042	136.227386	33.319633	36.237656	133.877686	35.4165725	17.472307	135.052536	-88.1705705	12.513979	131.45198
-22.648808	-17.107388	135.371429	-26.341417	14.985638	133.347244	37.584274	-1.142689	136.162689	33.290474	36.36232	133.700653	35.437374	17.6098155	134.931671	-88.120208	12.3614605	131.762817
-24.08197	-17.360928	135.581451	-26.325073	14.979476	133.455811	37.607136	-1.042402	136.166122	33.26012	36.430622	133.546082	35.433628	17.69411	134.856102	-88.083774	12.264842	132.05552
-25.533119	-17.579847	135.864716	-26.317352	14.954875	133.575699	37.622242	-0.990489	136.238541	33.23188	36.441116	133.406921	35.427061	17.7253135	134.822731	-88.061765	12.1844365	132.328667
-27.702423	-17.740526	136.298767	-26.305952	14.882175	133.798569	37.626369	-1.028946	136.477585	33.226353	36.349457	133.328094	35.426361	17.6602555	134.9028395	-88.038265	12.1040945	132.6942985
-29.204252	-17.865524	136.663391	-26.294756	14.830753	133.982269	37.621799	-1.104144	136.683197	33.238678	36.259052	133.293808	35.4302385	17.577454	134.9885025	-88.0197505	12.084052	132.9760355
-30.703735	-17.810812	137.091888	-26.293415	14.779332	134.170593	37.635628	-1.179212	136.842606	33.212952	36.142365	133.216904	35.42429	17.4815765	135.029755	-88.01112	12.0770875	133.311431
-32.181137	-17.765862	137.439377	-26.297703	14.712933	134.347031	37.63409	-1.241236	136.92836	33.159771	36.050774	133.068039	35.3969305	17.404769	134.9981995	-87.9923365	12.021097	133.6958625
-33.705582	-17.700249	137.833847	-26.305147	14.642066	134.543808	37.607746	-1.284852	136.919708	33.085159	35.978279	132.877335	35.3464525	17.3467135	134.8985215	-87.9567465	11.9374185	134.1890945
-35.186977	-17.452906	138.251465	-26.307747	14.521914	134.824951	37.595615	-1.318967	136.841934	32.979568	35.890858	132.656982	35.2875915	17.2859455	134.749458	-87.9030855	11.7578825	134.900444
-36.674595	-17.213684	138.724396	-26.29331	14.362344	135.223022	37.575722	-1.348655	136.695114	32.851994	35.772663	132.438126	35.213858	17.212004	134.56662	-87.800478	11.512684	135.879424
-38.870846	-16.698448	139.60849	-26.244883	14.051509	136.024628	37.571449	-1.432921	136.444778	32.637482	35.552128	132.170639	35.1044655	17.0596035	134.3077085	-87.5942315	11.0434145	137.7415475
-40.326683	-16.324015	140.280548	-26.198677	13.815503	136.646317	37.545429	-1.494198	136.26712	32.526997	35.384266	132.037933	35.036213	16.945034	134.1525265	-87.433567	10.685972	139.1401075
-41.777222	-15.878179	141.026154	-26.16398	13.585835	137.260239	37.519218	-1.574084	136.070816	32.396656	35.240807	131.951675	34.957937	16.8333615	134.0112455	-87.285897	10.3383085	140.5092325
-43.148579	-15.310821	141.667267	-26.150423	13.374149	137.824783	37.480965	-1.661104	135.926102	32.264431	35.09473	131.875519	34.872698	16.716813	133.9008105	-87.173544	10.031485	141.7487555
-44.537163	-14.665275	142.318161	-26.132694	13.201499	138.325546	37.41592	-1.729264	135.77655	32.114418	34.967842	131.822693	34.765169	16.619289	133.7996215	-87.030557	9.783709	142.8514705
-45.818813	-13.927533	142.972443	-26.127556	13.064427	138.76413	37.346283	-1.774545	135.597534	31.944916	34.869087	131.706421	34.6455995	16.547271	133.6519775	-86.9007115	9.581583	143.8762825
-47.062515	-13.143079	143.507141	-26.124741	12.961396	139.11824	37.263699	-1.809507	135.386475	31.778234	34.779892	131.511597	34.5209665	16.4851925	133.449036	-86.7704485	9.4375995	144.787444
-48.8078	-11.774487	144.219543	-26.136387	12.821104	139.470688	37.131214	-1.805807	135.025192	31.524632	34.689354	131.184906	34.327923	16.4417735	133.105049	-86.600697	9.2004345	145.836327
-49.963474	-10.715628	144.566513	-26.136339	12.738429	139.666611	37.023155	-1.809155	134.772614	31.357407	34.627457	130.940842	34.190281	16.409151	132.856728	-86.462959	9.067707	146.476494
-50.964069	-9.632301	144.860245	-26.15226	12.647672	139.852173	36.897316	-1.833822	134.495239	31.194078	34.530598	130.687592	34.045697	16.348388	132.5914155	-86.350217	8.946956	147.1129305
-51.823761	-8.498096	145.143417	-26.166851	12.563297	140.005173	36.74192	-1.858218	134.159958	31.023935	34.428921	130.416641	33.8829275	16.2853515	132.2882995	-86.2166295	8.8412425	147.7220465
-52.668381	-7.259274	145.335892	-26.198179	12.487257	140.118713	36.565964	-1.871	133.809921	30.834991	34.34082	130.151184	33.7004775	16.23491	131.9805525	-86.0968355	8.739604	148.2568735
-53.380157	-5.940056	145.514893	-26.217545	12.42227	140.20961	36.342873	-1.888648	133.471832	30.636841	34.246536	129.892395	33.489857	16.178944	131.6821135	-85.924947	8.665596	148.7371065
-54.020309	-4.49338	145.676468	-26.233282	12.34956	140.275757	36.160477	-1.879048	133.163864	30.488983	34.164543	129.698883	33.32473	16.1427475	131.4313735	-85.791294	8.5563725	149.1201405
-54.685753	-2.398152	145.661407	-26.277403	12.232626	140.340073	35.88752	-1.964496	132.706604	30.308876	34.030357	129.499847	33.098198	16.0329305	131.1032255	-85.653004	8.4323215	149.5769205
-55.090874	-0.822431	145.625916	-26.330746	12.148777	140.34964	35.711151	-2.045129	132.436264	30.169779	33.919064	129.389923	32.940465	15.9369675	130.9130935	-85.601957	8.3605865	149.7861865
-55.392094	0.80593	145.518326	-26.411921	12.048678	140.321747	35.527702	-2.128227	132.158218	30.052038	33.830235	129.313522	32.78987	15.851004	130.73587	-85.613712	8.246352	149.907624
-55.575974	2.481665	145.338089	-26.484827	11.945116	140.264755	35.328892	-2.211758	131.907806	29.923164	33.734211	129.256409	32.626028	15.7612265	130.5821075	-85.595682	8.1290055	149.9474025
-55.674667	4.21427	145.061996	-26.576361	11.826966	140.163513	35.145359	-2.303836	131.67041	29.833	33.637295	129.252747	32.4891795	15.6667295	130.4615785	-85.6419015	7.9872025	149.8654475
-55.631287	5.991064	144.717041	-26.657	11.709088	140.028305	34.981163	-2.398115	131.380539	29.781809	33.559185	129.246414	32.381486	15.580535	130.3134765	-85.695486	7.837641	149.7431335
-55.535793	7.841556	144.396683	-26.736748	11.610005	139.849808	34.857887	-2.488253	131.083145	29.730909	33.490093	129.188934	32.294398	15.50092	130.1360395	-85.767894	7.71909	149.5635765
-55.136585	10.716573	143.810486	-26.824358	11.53364	139.506607	34.647499	-2.549315	130.503189	29.662153	33.415039	129.008743	32.154826	15.432862	129.755966	-85.803542	7.634418	149.257248
-54.769154	12.714159	143.43187	-26.877985	11.515588	139.225357	34.492535	-2.592699	130.038956	29.613983	33.388546	128.822723	32.053259	15.3979235	129.4308395	-85.809229	7.6332525	149.0198745
-54.245132	14.692934	143.007919	-26.964703	11.508432	138.933868	34.341587	-2.661022	129.631714	29.567554	33.363132	128.743851	31.9545705	15.351055	129.1877825	-85.8839765	7.665809	148.6799535
-53.637623	16.770239	142.634705	-27.02169	11.518571	138.74585	34.2458	-2.733756	129.548477	29.64496	33.322845	128.956573	31.94538	15.2945445	129.252525	-85.98876	7.7425975	148.239175
-52.876808	18.848389	142.339676	-27.085573	11.555361	138.796494	34.297234	-2.826765	130.006485	29.920982	33.316334	129.59877	32.109108	15.2447845	129.8026275	-86.280254	7.8659375	147.7903605
-52.027924	20.959278	142.162018	-27.129129	11.604902	139.129776	34.55022	-2.931476	131.072693	30.327097	33.363007	130.781693	32.4386585	15.2157655	130.927193	-86.6969165	7.9940385	147.332359
-51.068913	23.072721	142.169434	-27.211603	11.682551	139.739258	34.892197	-3.00401	132.672928	30.840851	33.496044	132.538025	32.866524	15.246017	132.6054765	-87.28973	8.119085	146.8730395
-49.512997	26.304239	142.618423	-27.495722	11.764896	141.054214	35.441936	-3.153193	135.362885	31.668121	33.785908	135.716766	33.5550285	15.3163575	135.5398255	-88.5464725	8.2134345	146.5686025
-48.435581	28.424322	143.234741	-27.736557	11.894538	142.016144	35.711246	-3.303361	136.953125	32.094906	33.96217	137.819702	33.903076	15.3294045	137.3864135	-89.37619	8.4596715	146.6458745
-47.300892	30.570206	144.004349	-28.042063	12.02496	142.823654	35.811653	-3.460475	138.243652	32.398926	34.052761	139.670624	34.1052895	15.296143	138.957138	-90.1894155	8.753777	146.69017
-46.206108	32.675438	144.965546	-28.346411	12.201151	143.458664	35.774418	-3.572331	139.124939	32.564747	34.041973	141.271317	34.1695825	15.234821	140.198128	-90.8624045	9.167481	146.7192
-45.084114	34.663147	146.07457	-28.625233	12.362166	143.942932	35.605164	-3.619006	139.682236	32.481133	33.898602	142.639847	34.0431485	15.139798	141.1610415	-91.2936145	9.584534	146.7248225
-43.973003	36.555912	147.385483	-28.878584	12.482862	144.333328	35.4025	-3.59206	139.943924	34.397362	33.036114	143.191681	34.899931	14.722027	141.5678025	-92.657099	10.243697	147.0988535
-42.878357	38.291225	148.787201	-29.05426	12.605535	144.67218	35.218517	-3.504258	139.991486	NaN	NaN	NaN	NaN	NaN	NaN	NaN	NaN	NaN
-41.282063	40.621384	150.953552	-29.232401	12.790359	145.143051	35.073524	-3.234986	139.863235	NaN	NaN	NaN	NaN	NaN	NaN	NaN	NaN	NaN
-40.233391	41.929062	152.249725	-29.257032	12.890777	145.418472	35.082127	-3.023261	139.788727	NaN	NaN	NaN	NaN	NaN	NaN	NaN	NaN	NaN
-39.183952	43.165405	153.405899	-29.218197	13.025597	145.676071	35.132362	-2.845975	139.749054	NaN	NaN	NaN	NaN	NaN	NaN	NaN	NaN	NaN
-38.135365	44.248352	154.299133	-29.1327	13.148867	145.899872	35.225464	-2.686108	139.685059	NaN	NaN	NaN	NaN	NaN	NaN	NaN	NaN	NaN
-37.119854	45.141365	154.972107	-29.047567	13.261147	146.102219	35.331017	-2.538625	139.669724	NaN	NaN	NaN	NaN	NaN	NaN	NaN	NaN	NaN
-36.149906	45.957539	155.476425	-28.981695	13.395272	146.281937	35.433434	-2.425451	139.677139	NaN	NaN	NaN	NaN	NaN	NaN	NaN	NaN	NaN
-35.184334	46.561497	155.754639	-28.929811	13.535889	146.428223	35.498871	-2.295168	139.694275	NaN	NaN	NaN	NaN	NaN	NaN	NaN	NaN	NaN
-33.834248	47.203423	155.906418	-28.934917	13.706626	146.600449	35.52837	-2.048449	139.798172	NaN	NaN	NaN	NaN	NaN	NaN	NaN	NaN	NaN
-32.960232	47.453388	155.844254	-28.960831	13.83659	146.728806	35.543663	-1.878359	139.895752	NaN	NaN	NaN	NaN	NaN	NaN	NaN	NaN	NaN
-32.029053	47.566219	155.700943	-28.990313	13.993742	146.93512	35.515484	-1.798083	140.056793	NaN	NaN	NaN	NaN	NaN	NaN	NaN	NaN	NaN
-31.089424	47.503426	155.646301	-29.037773	14.13157	147.286087	35.480129	-1.728412	140.205643	NaN	NaN	NaN	NaN	NaN	NaN	NaN	NaN	NaN
-30.104912	47.286793	155.650421	-29.068487	14.330469	147.806213	35.437778	-1.666042	140.377335	NaN	NaN	NaN	NaN	NaN	NaN	NaN	NaN	NaN
-29.126293	46.896786	155.634323	-29.08857	14.536688	148.380981	35.388382	-1.56568	140.569244	NaN	NaN	NaN	NaN	NaN	NaN	NaN	NaN	NaN
-28.11932	46.394329	155.57457	-29.076088	14.74551	148.967957	35.342018	-1.438491	140.760223	NaN	NaN	NaN	NaN	NaN	NaN	NaN	NaN	NaN
-26.544174	45.388603	155.431854	-29.091278	15.061728	149.847168	35.286289	-1.236615	141.086945	NaN	NaN	NaN	NaN	NaN	NaN	NaN	NaN	NaN
-25.421154	44.554596	155.292526	-29.108816	15.266031	150.424759	35.261135	-1.165286	141.324188	NaN	NaN	NaN	NaN	NaN	NaN	NaN	NaN	NaN
-24.299843	43.606209	155.121796	-29.109501	15.473443	150.891739	35.2327	-1.117385	141.602905	NaN	NaN	NaN	NaN	NaN	NaN	NaN	NaN	NaN
-23.063217	42.560276	154.848679	-29.111362	15.678374	151.186111	35.226498	-1.041429	141.884277	NaN	NaN	NaN	NaN	NaN	NaN	NaN	NaN	NaN
-21.814056	41.413261	154.518753	-29.114351	15.831177	151.295731	35.253738	-0.906094	142.141647	NaN	NaN	NaN	NaN	NaN	NaN	NaN	NaN	NaN
-20.515236	40.179363	154.044922	-29.118454	16.008017	151.190186	35.308064	-0.732561	142.338959	NaN	NaN	NaN	NaN	NaN	NaN	NaN	NaN	NaN
-19.187502	38.884712	153.604431	-29.144529	16.130196	150.897827	35.371555	-0.565181	142.445343	NaN	NaN	NaN	NaN	NaN	NaN	NaN	NaN	NaN
-17.149286	36.807148	152.440887	-29.183113	16.26491	150.230865	35.522945	-0.469645	142.443649	NaN	NaN	NaN	NaN	NaN	NaN	NaN	NaN	NaN
-15.740002	35.430332	151.739731	-29.18334	16.361488	149.624161	35.635654	-0.520092	142.498505	NaN	NaN	NaN	NaN	NaN	NaN	NaN	NaN	NaN
-14.224275	34.053665	150.500702	-29.150177	16.561626	148.937973	35.793343	-0.563652	142.685303	NaN	NaN	NaN	NaN	NaN	NaN	NaN	NaN	NaN
-12.773461	32.651443	149.388733	-29.125839	16.832886	148.088943	36.021568	-0.571182	143.040283	NaN	NaN	NaN	NaN	NaN	NaN	NaN	NaN	NaN
-11.284183	31.25267	148.385498	-29.134836	17.138773	147.209305	36.132282	-0.497571	143.504959	NaN	NaN	NaN	NaN	NaN	NaN	NaN	NaN	NaN
-9.870398	29.884811	147.506317	-29.189116	17.43886	146.39415	36.109718	-0.35062	144.000381	32.622765	37.321785	146.092682	34.3662415	18.4855825	145.0465315	-92.7444735	16.3921375	147.7417685
-8.449237	28.539742	146.998245	-29.229874	17.6607	145.767899	36.041664	-0.171001	144.462646	32.63588	37.68552	145.911545	34.338772	18.7572595	145.1870955	-92.79852	16.5641405	146.3487025
-6.494042	26.589819	146.967834	-29.114285	17.747393	145.148392	36.068111	0.042272	145.029099	32.756596	38.035343	145.921066	34.4123535	19.0388075	145.4750825	-92.6409235	16.4559785	144.8217015
-5.201039	25.320118	147.139313	-28.930838	17.708334	144.946075	36.209808	0.09863	145.298599	32.853443	38.114548	146.112167	34.5316255	19.106589	145.705383	-92.3933015	16.310079	144.186767
-4.029931	24.093771	147.528564	-28.762827	17.596235	144.97438	36.385574	0.03895	145.463135	NaN	NaN	NaN	NaN	NaN	NaN	NaN	NaN	NaN
-2.892322	22.893944	147.867462	-28.593731	17.487694	145.121414	36.579044	-0.020629	145.55661	NaN	NaN	NaN	NaN	NaN	NaN	NaN	NaN	NaN
-1.826276	21.73443	148.208313	-28.406456	17.372675	145.309204	36.779526	-0.1138	145.60997	NaN	NaN	NaN	NaN	NaN	NaN	NaN	NaN	NaN
-0.850238	20.637337	148.551926	-28.239149	17.253914	145.549179	NaN	NaN	NaN	NaN	NaN	NaN	NaN	NaN	NaN	NaN	NaN	NaN
0.066517	19.585041	148.853561	-28.054422	17.141294	145.707214	NaN	NaN	NaN	33.273243	37.701279	146.936356	NaN	NaN	NaN	NaN	NaN	NaN
1.366141	18.108253	149.063126	-27.760008	16.931366	145.75946	NaN	NaN	NaN	NaN	NaN	NaN	NaN	NaN	NaN	NaN	NaN	NaN
2.074239	17.133495	149.117172	-27.591831	16.740677	145.700806	NaN	NaN	NaN	NaN	NaN	NaN	NaN	NaN	NaN	NaN	NaN	NaN
2.753988	16.172079	149.110107	-27.469084	16.562553	145.588425	NaN	NaN	NaN	NaN	NaN	NaN	NaN	NaN	NaN	NaN	NaN	NaN
3.360725	15.18476	148.985809	-27.393549	16.385387	145.413727	37.90324	-0.416312	144.50592	NaN	NaN	NaN	NaN	NaN	NaN	NaN	NaN	NaN
3.893258	14.195726	148.750748	-27.349916	16.240795	145.206467	37.923733	-0.501627	144.205017	NaN	NaN	NaN	NaN	NaN	NaN	NaN	NaN	NaN
4.300214	13.164777	148.531204	-27.336348	16.167316	145.025467	37.952316	-0.591608	143.980621	NaN	NaN	NaN	NaN	NaN	NaN	NaN	NaN	NaN
4.638969	12.104958	148.33168	-27.304253	16.154459	144.823013	37.958141	-0.673265	143.861588	NaN	NaN	NaN	NaN	NaN	NaN	NaN	NaN	NaN
5.000396	10.485784	148.098282	-27.194515	16.225416	144.487732	37.956299	-0.688387	143.823242	NaN	NaN	NaN	NaN	NaN	NaN	NaN	NaN	NaN
5.146876	9.390929	147.948639	-27.08897	16.327726	144.257324	37.960201	-0.630354	143.884216	NaN	NaN	NaN	NaN	NaN	NaN	NaN	NaN	NaN
5.247747	8.265944	147.845245	-26.995028	16.427891	144.044922	37.943455	-0.53454	143.961685	NaN	NaN	NaN	NaN	NaN	NaN	NaN	NaN	NaN
5.201768	7.097353	147.80368	-26.918571	16.507231	143.912048	37.954731	-0.446613	144.026199	NaN	NaN	NaN	NaN	NaN	NaN	NaN	NaN	NaN
5.105055	5.908427	147.777939	-26.866514	16.563597	143.871323	37.976475	-0.389908	144.044617	NaN	NaN	NaN	NaN	NaN	NaN	NaN	NaN	NaN
4.948804	4.710441	147.710052	-26.795891	16.5914	143.858948	38.007744	-0.385301	144.06044	NaN	NaN	NaN	NaN	NaN	NaN	NaN	NaN	NaN
4.723313	3.493083	147.608063	-26.717627	16.60095	143.917297	38.052238	-0.395668	144.049881	NaN	NaN	NaN	NaN	NaN	NaN	NaN	NaN	NaN
4.181033	1.633334	147.547699	-26.559948	16.652479	144.136047	38.199131	-0.453247	143.966599	NaN	NaN	NaN	NaN	NaN	NaN	NaN	NaN	NaN
3.769175	0.412963	147.530426	-26.431316	16.707649	144.274506	38.305946	-0.528844	143.916061	NaN	NaN	NaN	NaN	NaN	NaN	NaN	NaN	NaN
3.284303	-0.792754	147.626694	-26.304562	16.791142	144.378418	38.409904	-0.625734	143.832214	NaN	NaN	NaN	NaN	NaN	NaN	NaN	NaN	NaN
2.711234	-2.033404	147.76413	-26.172565	16.873659	144.404251	38.521	-0.758509	143.76651	NaN	NaN	NaN	NaN	NaN	NaN	NaN	NaN	NaN
2.102188	-3.1928	147.873734	-26.018492	16.938612	144.295914	38.640221	-0.876389	143.734818	NaN	NaN	NaN	NaN	NaN	NaN	NaN	NaN	NaN
1.454886	-4.302929	147.987015	-25.859415	17.014019	144.086426	38.757164	-0.963807	143.757721	NaN	NaN	NaN	NaN	NaN	NaN	NaN	NaN	NaN
0.735765	-5.411025	148.03421	-25.730129	17.064697	143.854507	38.851467	-1.042844	143.804871	NaN	NaN	NaN	NaN	NaN	NaN	NaN	NaN	NaN
-0.40513	-6.940542	147.999542	-25.599459	17.109341	143.648178	38.962509	-1.166163	143.845551	NaN	NaN	NaN	NaN	NaN	NaN	NaN	NaN	NaN
-1.263352	-7.891448	148.059265	-25.53801	17.103989	143.647034	39.027912	-1.275554	143.794312	NaN	NaN	NaN	NaN	NaN	NaN	NaN	NaN	NaN
-2.132582	-8.841589	148.082077	-25.450623	17.068213	143.717422	39.115227	-1.380394	143.657623	NaN	NaN	NaN	NaN	NaN	NaN	NaN	NaN	NaN
-3.068599	-9.668164	148.07486	-25.36503	17.034643	143.890244	39.216309	-1.382597	143.367645	NaN	NaN	NaN	NaN	NaN	NaN	NaN	NaN	NaN
-4.036779	-10.438338	148.143417	-25.271622	17.012857	144.139175	39.340954	-1.442727	142.957504	NaN	NaN	NaN	NaN	NaN	NaN	NaN	NaN	NaN
-5.048215	-11.161196	148.212189	-25.181097	17.007599	144.424545	39.515671	-1.483947	142.547546	NaN	NaN	NaN	NaN	NaN	NaN	NaN	NaN	NaN
-6.115868	-11.7956	148.313858	-25.094887	17.016338	144.731232	39.690678	-1.497405	142.148148	NaN	NaN	NaN	NaN	NaN	NaN	NaN	NaN	NaN
-7.724691	-12.663996	148.491821	-24.938154	17.031509	145.190613	39.83905	-1.466561	141.651505	NaN	NaN	NaN	NaN	NaN	NaN	NaN	NaN	NaN
-8.808362	-13.174401	148.559753	-24.833479	17.06418	145.501297	NaN	NaN	NaN	NaN	NaN	NaN	NaN	NaN	NaN	NaN	NaN	NaN
-9.942659	-13.586956	148.558487	-24.690557	17.081427	145.733994	NaN	NaN	NaN	NaN	NaN	NaN	NaN	NaN	NaN	NaN	NaN	NaN
-11.036731	-14.028997	148.452957	-24.551428	17.071346	145.899582	NaN	NaN	NaN	NaN	NaN	NaN	NaN	NaN	NaN	NaN	NaN	NaN
-12.185153	-14.392501	148.265457	-24.401358	17.029991	145.991699	NaN	NaN	NaN	NaN	NaN	NaN	NaN	NaN	NaN	NaN	NaN	NaN
-13.342675	-14.72617	148.027313	-24.276482	16.974579	146.004669	NaN	NaN	NaN	NaN	NaN	NaN	NaN	NaN	NaN	NaN	NaN	NaN
-14.494806	-15.050229	147.824905	-24.182346	16.927092	145.995026	NaN	NaN	NaN	NaN	NaN	NaN	NaN	NaN	NaN	NaN	NaN	NaN
-16.280115	-15.416198	147.71199	-24.117878	16.896278	146.043854	NaN	NaN	NaN	65.971252	18.249596	128.259216	NaN	NaN	NaN	NaN	NaN	NaN
-17.458408	-15.592997	147.727615	-24.0968	16.924706	146.144958	NaN	NaN	NaN	66.05838	18.275534	128.052704	NaN	NaN	NaN	NaN	NaN	NaN
-18.634621	-15.737401	147.84494	-24.064394	16.949697	146.323517	NaN	NaN	NaN	NaN	NaN	NaN	NaN	NaN	NaN	NaN	NaN	NaN
-19.81197	-15.858823	148.077271	-24.015486	16.964508	146.556396	NaN	NaN	NaN	NaN	NaN	NaN	NaN	NaN	NaN	NaN	NaN	NaN
-20.923203	-15.94197	148.369003	-23.93812	16.989794	146.836426	NaN	NaN	NaN	NaN	NaN	NaN	NaN	NaN	NaN	NaN	NaN	NaN
-22.043854	-15.95989	148.797089	-23.82011	17.004887	147.136124	NaN	NaN	NaN	NaN	NaN	NaN	NaN	NaN	NaN	NaN	NaN	NaN
-23.116007	-16.013531	149.345734	-23.687284	17.006147	147.454544	NaN	NaN	NaN	NaN	NaN	NaN	NaN	NaN	NaN	NaN	NaN	NaN
-24.650089	-16.006924	150.151749	-23.409288	16.972832	147.9039	NaN	NaN	NaN	NaN	NaN	NaN	NaN	NaN	NaN	NaN	NaN	NaN
-25.656355	-15.946467	150.63446	-23.189909	16.937988	148.140106	NaN	NaN	NaN	NaN	NaN	NaN	NaN	NaN	NaN	NaN	NaN	NaN
-26.670942	-15.849194	151.066086	-23.010023	16.90531	148.336548	NaN	NaN	NaN	NaN	NaN	NaN	NaN	NaN	NaN	NaN	NaN	NaN
-27.673426	-15.708213	151.328201	-22.883982	16.871304	148.458862	NaN	NaN	NaN	NaN	NaN	NaN	NaN	NaN	NaN	NaN	NaN	NaN
-28.695362	-15.477144	151.499542	-22.821117	16.858192	148.523193	NaN	NaN	NaN	NaN	NaN	NaN	NaN	NaN	NaN	NaN	NaN	NaN
-29.722538	-15.21653	151.661255	-22.778631	16.861023	148.536209	NaN	NaN	NaN	NaN	NaN	NaN	NaN	NaN	NaN	NaN	NaN	NaN
-30.787786	-14.834203	151.894073	-22.780682	16.89406	148.553558	NaN	NaN	NaN	NaN	NaN	NaN	NaN	NaN	NaN	NaN	NaN	NaN
-32.302898	-14.144638	152.536072	-22.856955	16.957985	148.748215	NaN	NaN	NaN	71.878113	17.165077	124.054634	NaN	NaN	NaN	NaN	NaN	NaN
-33.288658	-13.57743	153.172562	-22.907824	16.982668	149.01059	NaN	NaN	NaN	NaN	NaN	NaN	NaN	NaN	NaN	NaN	NaN	NaN
-34.262215	-12.87389	153.865738	-22.926456	16.979258	149.36647	NaN	NaN	NaN	NaN	NaN	NaN	NaN	NaN	NaN	NaN	NaN	NaN
-35.201641	-12.131892	154.511017	-22.927084	16.955545	149.776276	NaN	NaN	NaN	NaN	NaN	NaN	NaN	NaN	NaN	NaN	NaN	NaN
-36.083664	-11.270877	155.07428	-22.922581	16.943777	150.202042	NaN	NaN	NaN	NaN	NaN	NaN	NaN	NaN	NaN	NaN	NaN	NaN
-36.974072	-10.347737	155.51619	-22.930109	16.917133	150.591812	NaN	NaN	NaN	NaN	NaN	NaN	NaN	NaN	NaN	NaN	NaN	NaN
-37.830338	-9.313396	155.743973	-22.983274	16.873831	150.92894	NaN	NaN	NaN	NaN	NaN	NaN	NaN	NaN	NaN	NaN	NaN	NaN
-39.066532	-7.618998	155.823959	-23.128368	16.834839	151.318771	NaN	NaN	NaN	NaN	NaN	NaN	NaN	NaN	NaN	NaN	NaN	NaN
-39.870113	-6.362188	155.641541	-23.263432	16.770868	151.449677	NaN	NaN	NaN	NaN	NaN	NaN	NaN	NaN	NaN	NaN	NaN	NaN
-40.653557	-5.05854	155.252304	-23.423328	16.688053	151.462692	NaN	NaN	NaN	NaN	NaN	NaN	NaN	NaN	NaN	NaN	NaN	NaN
-41.389702	-3.678764	154.76445	-23.597115	16.588768	151.3759	NaN	NaN	NaN	NaN	NaN	NaN	NaN	NaN	NaN	NaN	NaN	NaN
-42.066639	-2.194613	154.217499	-23.764797	16.449146	151.229935	NaN	NaN	NaN	NaN	NaN	NaN	NaN	NaN	NaN	NaN	NaN	NaN
-42.713848	-0.675766	153.671631	-23.929684	16.237053	151.081894	NaN	NaN	NaN	NaN	NaN	NaN	NaN	NaN	NaN	NaN	NaN	NaN
-43.307552	0.884069	153.193954	-24.089954	15.942081	150.962372	NaN	NaN	NaN	NaN	NaN	NaN	NaN	NaN	NaN	NaN	NaN	NaN
-44.032986	3.246237	152.494217	-24.252222	15.407994	150.779221	NaN	NaN	NaN	NaN	NaN	NaN	NaN	NaN	NaN	NaN	NaN	NaN
-44.442677	4.852138	152.152679	-24.380075	15.040495	150.668671	NaN	NaN	NaN	NaN	NaN	NaN	NaN	NaN	NaN	NaN	NaN	NaN
-44.783325	6.445056	151.925903	-24.527336	14.739694	150.592072	NaN	NaN	NaN	NaN	NaN	NaN	NaN	NaN	NaN	NaN	NaN	NaN
-45.06131	8.050012	151.964111	-24.677658	14.505571	150.570511	NaN	NaN	NaN	NaN	NaN	NaN	NaN	NaN	NaN	NaN	NaN	NaN
-45.240986	9.596203	152.133453	-24.82412	14.350909	150.613174	NaN	NaN	NaN	NaN	NaN	NaN	NaN	NaN	NaN	NaN	NaN	NaN
-45.299576	11.018552	152.440216	-24.907593	14.313136	150.74292	37.271179	1.005924	134.092331	NaN	NaN	NaN	NaN	NaN	NaN	NaN	NaN	NaN
-45.283031	12.404058	152.892136	-24.954874	14.310771	150.934464	37.084209	1.197317	133.792786	NaN	NaN	NaN	NaN	NaN	NaN	NaN	NaN	NaN
-45.092525	14.232445	153.587418	-25.006807	14.326589	151.31311	36.921474	1.505604	133.675522	NaN	NaN	NaN	NaN	NaN	NaN	NaN	NaN	NaN
-44.797585	15.238873	153.998642	-25.004452	14.281551	151.590332	36.927082	1.680011	133.757431	NaN	NaN	NaN	NaN	NaN	NaN	NaN	NaN	NaN
-44.491737	16.147161	154.355881	-25.005871	14.173775	151.765213	36.981209	1.7849	133.966965	NaN	NaN	NaN	NaN	NaN	NaN	NaN	NaN	NaN
-44.093235	16.945627	154.552963	-24.98951	14.141234	151.979584	NaN	NaN	NaN	NaN	NaN	NaN	NaN	NaN	NaN	NaN	NaN	NaN
-43.655003	17.662596	154.634796	-24.99465	14.154866	152.079041	NaN	NaN	NaN	NaN	NaN	NaN	NaN	NaN	NaN	NaN	NaN	NaN
-43.114902	18.236532	154.577469	-25.008389	14.185712	152.123947	NaN	NaN	NaN	NaN	NaN	NaN	NaN	NaN	NaN	NaN	NaN	NaN
-42.515129	18.717155	154.441437	-25.049221	14.233269	152.122482	NaN	NaN	NaN	NaN	NaN	NaN	NaN	NaN	NaN	NaN	NaN	NaN
-41.495823	19.353567	154.033035	-25.216654	14.403194	151.999542	NaN	NaN	NaN	NaN	NaN	NaN	NaN	NaN	NaN	NaN	NaN	NaN
-40.755104	19.783113	153.523987	-25.37599	14.789613	151.867661	NaN	NaN	NaN	NaN	NaN	NaN	NaN	NaN	NaN	NaN	NaN	NaN
-39.894623	20.231461	152.823608	-25.551029	15.454025	151.735275	NaN	NaN	NaN	NaN	NaN	NaN	NaN	NaN	NaN	NaN	NaN	NaN
-39.004715	20.664049	152.040253	-25.757048	16.213434	151.569305	NaN	NaN	NaN	NaN	NaN	NaN	NaN	NaN	NaN	NaN	NaN	NaN
-38.014469	21.124918	151.307343	-25.949934	16.9513	151.404434	NaN	NaN	NaN	NaN	NaN	NaN	NaN	NaN	NaN	NaN	NaN	NaN
-36.931137	21.53491	150.734512	-26.079638	17.558681	151.301208	NaN	NaN	NaN	31.342649	38.540768	142.154816	NaN	NaN	NaN	NaN	NaN	NaN
-35.81192	22.096127	150.387848	-26.145321	18.042559	151.378174	NaN	NaN	NaN	31.632185	38.639332	141.668243	NaN	NaN	NaN	NaN	NaN	NaN
-33.989479	23.193073	150.318359	-26.180817	18.553532	151.79686	NaN	NaN	NaN	31.905365	38.818169	141.537018	NaN	NaN	NaN	NaN	NaN	NaN
-32.783066	24.167303	150.46312	-26.153866	18.721413	152.217697	NaN	NaN	NaN	31.612968	39.074753	141.88736	NaN	NaN	NaN	NaN	NaN	NaN
-31.525537	25.29541	150.686066	-26.064861	18.791367	152.671951	NaN	NaN	NaN	NaN	NaN	NaN	NaN	NaN	NaN	NaN	NaN	NaN
-30.300671	26.675875	150.967865	-25.979832	18.849936	153.119034	NaN	NaN	NaN	NaN	NaN	NaN	NaN	NaN	NaN	NaN	NaN	NaN
-29.105049	28.166214	151.188293	-25.874447	18.836603	153.480637	NaN	NaN	NaN	NaN	NaN	NaN	NaN	NaN	NaN	NaN	NaN	NaN
-27.871984	29.799313	151.466599	-25.762493	18.673748	153.772903	NaN	NaN	NaN	NaN	NaN	NaN	NaN	NaN	NaN	NaN	NaN	NaN
-26.666195	31.533857	151.839722	-25.651459	18.386473	153.985886	NaN	NaN	NaN	NaN	NaN	NaN	NaN	NaN	NaN	NaN	NaN	NaN
-24.817823	34.318287	152.898773	-25.547993	17.832085	154.145172	NaN	NaN	NaN	NaN	NaN	NaN	NaN	NaN	NaN	NaN	NaN	NaN
-23.612251	36.209984	153.971619	-25.535791	17.474295	154.065994	NaN	NaN	NaN	NaN	NaN	NaN	NaN	NaN	NaN	NaN	NaN	NaN
-22.385359	38.062229	155.231232	-25.541046	17.1117	153.831268	NaN	NaN	NaN	NaN	NaN	NaN	NaN	NaN	NaN	NaN	NaN	NaN
-21.18889	39.780609	156.695129	-25.62735	16.764652	153.504272	NaN	NaN	NaN	NaN	NaN	NaN	NaN	NaN	NaN	NaN	NaN	NaN
-20.010653	41.321274	158.149719	-25.801315	16.417692	153.12352	NaN	NaN	NaN	NaN	NaN	NaN	NaN	NaN	NaN	NaN	NaN	NaN
-18.85499	42.702053	159.61618	-25.982365	16.123558	152.788956	NaN	NaN	NaN	NaN	NaN	NaN	NaN	NaN	NaN	NaN	NaN	NaN
-17.712038	43.932186	160.91452	-26.152218	15.907806	152.551239	NaN	NaN	NaN	NaN	NaN	NaN	NaN	NaN	NaN	NaN	NaN	NaN
-15.956057	45.481861	162.45166	-26.326878	15.670941	152.374954	NaN	NaN	NaN	NaN	NaN	NaN	NaN	NaN	NaN	NaN	NaN	NaN
-14.749498	46.270733	163.209274	-26.419661	15.556728	152.336639	NaN	NaN	NaN	NaN	NaN	NaN	NaN	NaN	NaN	NaN	NaN	NaN
-13.600198	46.973045	163.722702	-26.504971	15.487594	152.306229	NaN	NaN	NaN	NaN	NaN	NaN	NaN	NaN	NaN	NaN	NaN	NaN
-12.447498	47.566185	163.903168	-26.543268	15.439137	152.196381	NaN	NaN	NaN	NaN	NaN	NaN	NaN	NaN	NaN	NaN	NaN	NaN
-11.277184	47.95694	163.811462	-26.53187	15.409112	151.986771	NaN	NaN	NaN	NaN	NaN	NaN	NaN	NaN	NaN	NaN	NaN	NaN
-10.121118	48.263184	163.529083	-26.505161	15.406838	151.677887	NaN	NaN	NaN	NaN	NaN	NaN	NaN	NaN	NaN	NaN	NaN	NaN
-9.048641	48.359154	163.135284	-26.526636	15.453792	151.351959	NaN	NaN	NaN	NaN	NaN	NaN	NaN	NaN	NaN	NaN	NaN	NaN
-7.480816	48.073189	162.406082	-26.675924	15.579202	150.974533	NaN	NaN	NaN	NaN	NaN	NaN	NaN	NaN	NaN	NaN	NaN	NaN
-6.370099	47.669403	161.955948	-26.818624	15.725152	150.86972	NaN	NaN	NaN	NaN	NaN	NaN	NaN	NaN	NaN	NaN	NaN	NaN
-5.295163	47.11367	161.379974	-26.978674	15.946693	150.802032	NaN	NaN	NaN	NaN	NaN	NaN	NaN	NaN	NaN	NaN	NaN	NaN
-4.27167	46.312866	160.923538	-27.075153	16.169191	150.793594	NaN	NaN	NaN	NaN	NaN	NaN	NaN	NaN	NaN	NaN	NaN	NaN
-3.167143	45.310452	160.539566	-27.161673	16.406078	150.888336	NaN	NaN	NaN	NaN	NaN	NaN	NaN	NaN	NaN	NaN	NaN	NaN
-2.148516	44.137089	160.059875	-27.301353	16.591434	150.993866	NaN	NaN	NaN	NaN	NaN	NaN	NaN	NaN	NaN	NaN	NaN	NaN
-1.101252	42.771866	159.581924	-27.41596	16.788824	151.111908	NaN	NaN	NaN	NaN	NaN	NaN	NaN	NaN	NaN	NaN	NaN	NaN
0.444803	40.484081	158.496399	-27.502876	17.197536	151.04538	NaN	NaN	NaN	NaN	NaN	NaN	NaN	NaN	NaN	NaN	NaN	NaN
1.51777	38.833721	157.625854	-27.528023	17.50662	150.674637	NaN	NaN	NaN	NaN	NaN	NaN	NaN	NaN	NaN	NaN	NaN	NaN
2.425457	37.04546	156.690002	-27.570387	17.856384	149.975449	NaN	NaN	NaN	NaN	NaN	NaN	NaN	NaN	NaN	NaN	NaN	NaN
3.37948	35.184765	155.694061	-27.678478	18.141817	149.179108	NaN	NaN	NaN	NaN	NaN	NaN	NaN	NaN	NaN	NaN	NaN	NaN
4.185616	33.18737	154.919159	-27.789064	18.301695	148.447556	NaN	NaN	NaN	NaN	NaN	NaN	NaN	NaN	NaN	NaN	NaN	NaN
4.97435	31.101868	154.280624	-27.860123	18.394299	147.901428	NaN	NaN	NaN	NaN	NaN	NaN	NaN	NaN	NaN	NaN	NaN	NaN
5.593583	29.002439	153.836029	-27.852995	18.419416	147.568649	NaN	NaN	NaN	NaN	NaN	NaN	NaN	NaN	NaN	NaN	NaN	NaN
6.382081	25.750383	153.34346	-27.704853	18.432104	147.514847	NaN	NaN	NaN	NaN	NaN	NaN	NaN	NaN	NaN	NaN	NaN	NaN
6.866292	23.592991	153.188568	-27.548059	18.440762	147.743088	NaN	NaN	NaN	NaN	NaN	NaN	NaN	NaN	NaN	NaN	NaN	NaN
7.165328	21.484266	153.17395	-27.375721	18.466339	148.083832	NaN	NaN	NaN	NaN	NaN	NaN	NaN	NaN	NaN	NaN	NaN	NaN
7.469768	19.414047	153.156326	-27.195585	18.534636	148.405426	NaN	NaN	NaN	NaN	NaN	NaN	NaN	NaN	NaN	NaN	NaN	NaN
7.632015	17.397038	153.284851	-26.974144	18.567137	148.604172	NaN	NaN	NaN	NaN	NaN	NaN	NaN	NaN	NaN	NaN	NaN	NaN
7.801071	15.379029	153.363724	-26.751888	18.570848	148.679825	NaN	NaN	NaN	NaN	NaN	NaN	NaN	NaN	NaN	NaN	NaN	NaN
7.812601	13.405916	153.47905	-26.60026	18.509323	148.739441	NaN	NaN	NaN	NaN	NaN	NaN	NaN	NaN	NaN	NaN	NaN	NaN
7.736668	10.461636	153.474792	-26.518854	18.272738	148.858704	NaN	NaN	NaN	NaN	NaN	NaN	NaN	NaN	NaN	NaN	NaN	NaN
7.566763	8.591916	153.396835	-26.518312	18.075056	148.933334	NaN	NaN	NaN	NaN	NaN	NaN	NaN	NaN	NaN	NaN	NaN	NaN
7.397184	6.777056	153.269409	-26.573864	17.912762	149.02832	NaN	NaN	NaN	NaN	NaN	NaN	NaN	NaN	NaN	NaN	NaN	NaN
7.104577	5.045904	153.198059	-26.65366	17.78838	149.113647	NaN	NaN	NaN	NaN	NaN	NaN	NaN	NaN	NaN	NaN	NaN	NaN
6.79058	3.383449	153.171844	-26.717409	17.73044	149.149506	NaN	NaN	NaN	NaN	NaN	NaN	NaN	NaN	NaN	NaN	NaN	NaN
6.437238	1.790332	153.246887	-26.747513	17.721016	149.13623	NaN	NaN	NaN	NaN	NaN	NaN	NaN	NaN	NaN	NaN	NaN	NaN
6.01193	0.272145	153.394669	-26.72117	17.731295	149.044189	NaN	NaN	NaN	NaN	NaN	NaN	NaN	NaN	NaN	NaN	NaN	NaN
5.357649	-1.898609	153.439728	-26.600355	17.727398	148.699661	NaN	NaN	NaN	NaN	NaN	NaN	NaN	NaN	NaN	NaN	NaN	NaN
4.829237	-3.26065	153.411301	-26.55139	17.714216	148.364212	NaN	NaN	NaN	NaN	NaN	NaN	NaN	NaN	NaN	NaN	NaN	NaN
4.251036	-4.551391	153.294907	-26.555473	17.672026	147.980804	NaN	NaN	NaN	NaN	NaN	NaN	NaN	NaN	NaN	NaN	NaN	NaN
3.672945	-5.716269	153.123718	-26.619738	17.614399	147.616409	NaN	NaN	NaN	NaN	NaN	NaN	NaN	NaN	NaN	NaN	NaN	NaN
3.011141	-6.81315	152.997833	-26.713913	17.578676	147.277206	NaN	NaN	NaN	NaN	NaN	NaN	NaN	NaN	NaN	NaN	NaN	NaN
2.297642	-7.783787	152.924454	-26.801956	17.544136	147.000061	NaN	NaN	NaN	NaN	NaN	NaN	NaN	NaN	NaN	NaN	NaN	NaN
1.558999	-8.656599	152.858154	-26.872421	17.551394	146.801468	NaN	NaN	NaN	NaN	NaN	NaN	NaN	NaN	NaN	NaN	NaN	NaN
0.412064	-9.779034	152.690521	-26.920042	17.589497	146.541565	NaN	NaN	NaN	NaN	NaN	NaN	NaN	NaN	NaN	NaN	NaN	NaN
-0.41948	-10.454465	152.327591	-26.964977	17.626268	146.306305	NaN	NaN	NaN	NaN	NaN	NaN	NaN	NaN	NaN	NaN	NaN	NaN
-1.284572	-11.02085	151.796204	-27.071148	17.642815	146.031754	NaN	NaN	NaN	NaN	NaN	NaN	NaN	NaN	NaN	NaN	NaN	NaN
-2.221735	-11.577064	151.216751	-27.276178	17.639044	145.821365	NaN	NaN	NaN	NaN	NaN	NaN	NaN	NaN	NaN	NaN	NaN	NaN
-3.270194	-12.046285	150.711136	-27.489147	17.632217	145.693512	NaN	NaN	NaN	NaN	NaN	NaN	NaN	NaN	NaN	NaN	NaN	NaN
-4.35928	-12.478808	150.271805	-27.679745	17.607342	145.669998	NaN	NaN	NaN	NaN	NaN	NaN	NaN	NaN	NaN	NaN	NaN	NaN
-5.522044	-12.824392	149.95871	-27.816296	17.571991	145.750504	NaN	NaN	NaN	NaN	NaN	NaN	NaN	NaN	NaN	NaN	NaN	NaN
-7.403642	-13.342214	149.908295	-28.040123	17.577925	146.212524	NaN	NaN	NaN	NaN	NaN	NaN	NaN	NaN	NaN	NaN	NaN	NaN
-8.739522	-13.580881	150.130676	-28.170544	17.649483	146.673676	NaN	NaN	NaN	NaN	NaN	NaN	NaN	NaN	NaN	NaN	NaN	NaN
-10.093331	-13.765226	150.417572	-28.2605	17.728579	147.181122	NaN	NaN	NaN	NaN	NaN	NaN	NaN	NaN	NaN	NaN	NaN	NaN
-11.496491	-13.949174	150.764923	-28.321167	17.798536	147.681381	NaN	NaN	NaN	NaN	NaN	NaN	NaN	NaN	NaN	NaN	NaN	NaN
-12.943906	-14.094469	151.116028	-28.351957	17.856546	148.151962	NaN	NaN	NaN	NaN	NaN	NaN	NaN	NaN	NaN	NaN	NaN	NaN
-14.378315	-14.187184	151.348541	-28.402048	17.904039	148.58078	NaN	NaN	NaN	NaN	NaN	NaN	NaN	NaN	NaN	NaN	NaN	NaN
-15.863935	-14.290717	151.531342	-28.459415	17.93664	148.944458	NaN	NaN	NaN	NaN	NaN	NaN	NaN	NaN	NaN	NaN	NaN	NaN
-18.12562	-14.347051	151.763718	-28.583801	17.971281	149.450974	NaN	NaN	NaN	NaN	NaN	NaN	NaN	NaN	NaN	NaN	NaN	NaN
-19.615341	-14.335844	151.884323	-28.666595	17.973076	149.811691	NaN	NaN	NaN	NaN	NaN	NaN	NaN	NaN	NaN	NaN	NaN	NaN
-21.137703	-14.369747	152.101212	-28.721615	17.958982	150.185898	NaN	NaN	NaN	NaN	NaN	NaN	NaN	NaN	NaN	NaN	NaN	NaN
-22.616188	-14.269725	152.332901	-28.752085	17.94412	150.574844	NaN	NaN	NaN	NaN	NaN	NaN	NaN	NaN	NaN	NaN	NaN	NaN
-24.064613	-14.186001	152.507492	-28.749605	17.935062	150.918198	NaN	NaN	NaN	NaN	NaN	NaN	NaN	NaN	NaN	NaN	NaN	NaN
-25.517067	-14.146042	152.756027	-28.710464	17.932955	151.235657	NaN	NaN	NaN	NaN	NaN	NaN	NaN	NaN	NaN	NaN	NaN	NaN
-26.907381	-13.984095	152.994812	-28.651958	17.930164	151.549911	NaN	NaN	NaN	NaN	NaN	NaN	NaN	NaN	NaN	NaN	NaN	NaN
-28.888746	-13.796432	153.334839	-28.526705	17.930435	151.955109	NaN	NaN	NaN	NaN	NaN	NaN	NaN	NaN	NaN	NaN	NaN	NaN
-30.167727	-13.646449	153.648849	-28.427246	17.909813	152.201874	NaN	NaN	NaN	NaN	NaN	NaN	NaN	NaN	NaN	NaN	NaN	NaN
-31.344757	-13.438134	153.919479	-28.336515	17.884285	152.431244	NaN	NaN	NaN	NaN	NaN	NaN	NaN	NaN	NaN	NaN	NaN	NaN
-32.487022	-13.248526	154.198639	-28.240952	17.836103	152.610489	NaN	NaN	NaN	NaN	NaN	NaN	NaN	NaN	NaN	NaN	NaN	NaN
-33.604538	-13.078579	154.503784	-28.184181	17.790415	152.773407	NaN	NaN	NaN	NaN	NaN	NaN	NaN	NaN	NaN	NaN	NaN	NaN
-34.652023	-12.80282	154.72348	-28.136169	17.741199	152.885971	NaN	NaN	NaN	NaN	NaN	NaN	NaN	NaN	NaN	NaN	NaN	NaN
-35.618488	-12.578111	154.924103	-28.106153	17.714565	152.953247	NaN	NaN	NaN	NaN	NaN	NaN	NaN	NaN	NaN	NaN	NaN	NaN
-36.98901	-12.155004	155.20488	-28.043756	17.705734	153.016602	NaN	NaN	NaN	NaN	NaN	NaN	NaN	NaN	NaN	NaN	NaN	NaN
-37.822525	-11.799781	155.330994	-27.986727	17.718632	153.013153	NaN	NaN	NaN	NaN	NaN	NaN	NaN	NaN	NaN	NaN	NaN	NaN
-38.557777	-11.444559	155.332382	-27.95771	17.742975	152.95932	NaN	NaN	NaN	NaN	NaN	NaN	NaN	NaN	NaN	NaN	NaN	NaN
-39.274117	-11.075373	155.262772	-27.960228	17.76235	152.867508	NaN	NaN	NaN	NaN	NaN	NaN	NaN	NaN	NaN	NaN	NaN	NaN
-39.933727	-10.642696	155.151352	-27.983847	17.783527	152.740494	NaN	NaN	NaN	NaN	NaN	NaN	NaN	NaN	NaN	NaN	NaN	NaN
-40.572674	-10.215703	155.058212	-28.040293	17.778641	152.623322	NaN	NaN	NaN	NaN	NaN	NaN	NaN	NaN	NaN	NaN	NaN	NaN
-41.124516	-9.726992	155.026764	-28.099182	17.762228	152.53923	NaN	NaN	NaN	NaN	NaN	NaN	NaN	NaN	NaN	NaN	NaN	NaN
-41.782974	-8.937733	155.063736	-28.164186	17.697334	152.474228	NaN	NaN	NaN	NaN	NaN	NaN	NaN	NaN	NaN	NaN	NaN	NaN
-42.138435	-8.377762	155.126144	-28.19161	17.647703	152.448837	35.309727	1.088216	139.750107	NaN	NaN	NaN	NaN	NaN	NaN	NaN	NaN	NaN
-42.42841	-7.727707	155.233856	-28.205351	17.62043	152.439514	35.246513	1.125277	139.687927	NaN	NaN	NaN	NaN	NaN	NaN	NaN	NaN	NaN
-42.626755	-7.045665	155.304749	-28.219482	17.604464	152.445999	35.226292	1.17061	139.658585	28.889084	38.752174	140.544312	32.057688	19.961392	140.1014485	-88.496652	15.247536	164.7905495
-42.781731	-6.301696	155.378586	-28.200787	17.606211	152.454315	35.226376	1.242184	139.640488	NaN	NaN	NaN	NaN	NaN	NaN	NaN	NaN	NaN
-42.834778	-5.48563	155.347	-28.146605	17.611902	152.45871	35.244041	1.36762	139.621002	NaN	NaN	NaN	NaN	NaN	NaN	NaN	NaN	NaN
-42.836479	-4.622161	155.166702	-28.049299	17.620115	152.41626	35.276249	1.484883	139.576813	NaN	NaN	NaN	NaN	NaN	NaN	NaN	NaN	NaN
-42.755024	-3.226564	154.60466	-27.929609	17.639891	152.214462	35.376831	1.633289	139.450974	NaN	NaN	NaN	NaN	NaN	NaN	NaN	NaN	NaN
-42.621712	-2.260418	154.026779	-27.831789	17.588289	151.990158	35.490185	1.674957	139.334366	NaN	NaN	NaN	NaN	NaN	NaN	NaN	NaN	NaN
-42.425629	-1.249776	153.268326	-27.731886	17.452284	151.679413	35.624203	1.639303	139.211807	NaN	NaN	NaN	NaN	NaN	NaN	NaN	NaN	NaN
-42.220219	-0.240294	152.383392	-27.659851	17.252478	151.310394	35.801899	1.536673	139.11525	NaN	NaN	NaN	NaN	NaN	NaN	NaN	NaN	NaN
-41.935715	0.7902	151.482803	-27.621761	17.047129	150.876022	NaN	NaN	NaN	NaN	NaN	NaN	NaN	NaN	NaN	NaN	NaN	NaN
-41.640671	1.86273	150.691956	-27.602375	16.874193	150.430298	NaN	NaN	NaN	NaN	NaN	NaN	NaN	NaN	NaN	NaN	NaN	NaN
-41.276463	2.946119	150.01413	-27.598917	16.72592	150.057678	NaN	NaN	NaN	NaN	NaN	NaN	NaN	NaN	NaN	NaN	NaN	NaN
-40.72118	4.613241	149.371475	-27.586567	16.532583	149.681046	NaN	NaN	NaN	NaN	NaN	NaN	NaN	NaN	NaN	NaN	NaN	NaN
-40.353207	5.754781	149.247604	-27.587446	16.446207	149.637527	NaN	NaN	NaN	NaN	NaN	NaN	NaN	NaN	NaN	NaN	NaN	NaN
-39.961807	6.917499	149.234589	-27.588037	16.399929	149.760132	NaN	NaN	NaN	NaN	NaN	NaN	NaN	NaN	NaN	NaN	NaN	NaN
-39.64344	8.149229	149.453751	-27.600666	16.373243	150.045883	NaN	NaN	NaN	NaN	NaN	NaN	NaN	NaN	NaN	NaN	NaN	NaN
-39.309456	9.406749	149.782547	-27.612301	16.370842	150.453568	NaN	NaN	NaN	NaN	NaN	NaN	NaN	NaN	NaN	NaN	NaN	NaN
-38.999031	10.696939	150.148758	-27.620909	16.364897	150.910538	NaN	NaN	NaN	NaN	NaN	NaN	NaN	NaN	NaN	NaN	NaN	NaN
-38.732018	12.011945	150.54068	-27.613861	16.325871	151.365585	NaN	NaN	NaN	NaN	NaN	NaN	NaN	NaN	NaN	NaN	NaN	NaN
-38.303856	13.985909	151.12851	-27.541018	16.161213	151.988632	NaN	NaN	NaN	NaN	NaN	NaN	NaN	NaN	NaN	NaN	NaN	NaN
-38.023205	15.30282	151.44635	-27.474281	16.032051	152.330292	NaN	NaN	NaN	NaN	NaN	NaN	NaN	NaN	NaN	NaN	NaN	NaN
-37.771992	16.605415	151.740738	-27.405659	15.876431	152.581207	NaN	NaN	NaN	NaN	NaN	NaN	NaN	NaN	NaN	NaN	NaN	NaN
-37.548832	17.886269	152.022491	-27.369484	15.715148	152.763718	NaN	NaN	NaN	NaN	NaN	NaN	NaN	NaN	NaN	NaN	NaN	NaN
-37.334267	19.152752	152.267456	-27.361429	15.505047	152.891022	NaN	NaN	NaN	NaN	NaN	NaN	NaN	NaN	NaN	NaN	NaN	NaN
-37.152603	20.400293	152.518494	-27.409073	15.284274	153.004532	NaN	NaN	NaN	NaN	NaN	NaN	NaN	NaN	NaN	NaN	NaN	NaN
-36.968582	21.599379	152.831299	-27.466265	15.023792	153.09343	NaN	NaN	NaN	NaN	NaN	NaN	NaN	NaN	NaN	NaN	NaN	NaN
-36.696423	23.340017	153.298065	-27.549002	14.6863	153.194565	NaN	NaN	NaN	NaN	NaN	NaN	NaN	NaN	NaN	NaN	NaN	NaN
-36.45779	24.431416	153.602737	-27.62038	14.497932	153.264511	NaN	NaN	NaN	NaN	NaN	NaN	NaN	NaN	NaN	NaN	NaN	NaN
-36.253262	25.489208	153.956787	-27.686596	14.31876	153.335648	NaN	NaN	NaN	NaN	NaN	NaN	NaN	NaN	NaN	NaN	NaN	NaN
-35.989006	26.480099	154.267807	-27.779734	14.152868	153.431839	NaN	NaN	NaN	NaN	NaN	NaN	NaN	NaN	NaN	NaN	NaN	NaN
-35.700851	27.424393	154.612366	-27.881252	14.00577	153.592361	NaN	NaN	NaN	NaN	NaN	NaN	NaN	NaN	NaN	NaN	NaN	NaN
-35.340145	28.286489	154.988022	-27.95837	13.867548	153.787201	NaN	NaN	NaN	NaN	NaN	NaN	NaN	NaN	NaN	NaN	NaN	NaN
-34.984554	29.102961	155.427414	-28.032091	13.715013	154.010468	NaN	NaN	NaN	NaN	NaN	NaN	NaN	NaN	NaN	NaN	NaN	NaN
-34.275547	30.156876	156.142593	-28.081411	13.520126	154.369217	NaN	NaN	NaN	NaN	NaN	NaN	NaN	NaN	NaN	NaN	NaN	NaN
-33.72121	30.774693	156.643188	-28.085321	13.36392	154.604233	NaN	NaN	NaN	NaN	NaN	NaN	NaN	NaN	NaN	NaN	NaN	NaN
-33.106186	31.290585	157.138428	-28.088697	13.2239	154.813583	NaN	NaN	NaN	NaN	NaN	NaN	NaN	NaN	NaN	NaN	NaN	NaN
-32.461208	31.73509	157.548401	-28.086334	13.085908	154.966034	NaN	NaN	NaN	NaN	NaN	NaN	NaN	NaN	NaN	NaN	NaN	NaN
-31.75498	32.107922	157.851807	-28.091368	12.975075	155.058319	NaN	NaN	NaN	NaN	NaN	NaN	NaN	NaN	NaN	NaN	NaN	NaN
-30.985594	32.388573	158.05571	-28.097672	12.856979	155.124802	NaN	NaN	NaN	NaN	NaN	NaN	NaN	NaN	NaN	NaN	NaN	NaN
-30.112335	32.564362	158.109634	-28.106579	12.767647	155.107742	NaN	NaN	NaN	NaN	NaN	NaN	NaN	NaN	NaN	NaN	NaN	NaN
-28.735849	32.682301	158.01973	-28.140572	12.696939	155.000885	NaN	NaN	NaN	NaN	NaN	NaN	NaN	NaN	NaN	NaN	NaN	NaN
-27.779257	32.67474	157.865723	-28.182905	12.697273	154.893524	NaN	NaN	NaN	NaN	NaN	NaN	NaN	NaN	NaN	NaN	NaN	NaN
-26.734596	32.560764	157.655411	-28.256416	12.748146	154.797104	NaN	NaN	NaN	NaN	NaN	NaN	NaN	NaN	NaN	NaN	NaN	NaN
-25.705147	32.354187	157.427841	-28.322945	12.844041	154.724319	NaN	NaN	NaN	NaN	NaN	NaN	NaN	NaN	NaN	NaN	NaN	NaN
-24.536039	32.051476	157.240372	-28.371201	12.986766	154.688843	NaN	NaN	NaN	NaN	NaN	NaN	NaN	NaN	NaN	NaN	NaN	NaN
-23.333178	31.624678	157.056198	-28.386635	13.151733	154.716461	NaN	NaN	NaN	NaN	NaN	NaN	NaN	NaN	NaN	NaN	NaN	NaN
-22.078976	31.119282	156.878937	-28.391638	13.26465	154.828644	NaN	NaN	NaN	NaN	NaN	NaN	NaN	NaN	NaN	NaN	NaN	NaN
-20.090141	30.144573	156.725494	-28.362471	13.457617	155.003448	NaN	NaN	NaN	NaN	NaN	NaN	NaN	NaN	NaN	NaN	NaN	NaN
-18.725719	29.380322	156.58725	-28.322109	13.595645	155.112778	NaN	NaN	NaN	NaN	NaN	NaN	NaN	NaN	NaN	NaN	NaN	NaN
-17.3748	28.551352	156.435715	-28.300493	13.777992	155.155212	NaN	NaN	NaN	NaN	NaN	NaN	NaN	NaN	NaN	NaN	NaN	NaN
-15.930636	27.645212	156.230927	-28.259653	13.961034	155.138977	NaN	NaN	NaN	NaN	NaN	NaN	NaN	NaN	NaN	NaN	NaN	NaN
-14.561409	26.70767	155.974411	-28.245869	14.158432	155.056412	NaN	NaN	NaN	NaN	NaN	NaN	NaN	NaN	NaN	NaN	NaN	NaN
-13.106126	25.701008	155.722839	-28.177088	14.35154	154.859726	NaN	NaN	NaN	NaN	NaN	NaN	NaN	NaN	NaN	NaN	NaN	NaN
-11.666574	24.675232	155.421463	-28.090309	14.585094	154.575424	NaN	NaN	NaN	NaN	NaN	NaN	NaN	NaN	NaN	NaN	NaN	NaN
-9.498769	23.089144	155.002716	-27.9501	14.910478	154.003677	NaN	NaN	NaN	NaN	NaN	NaN	NaN	NaN	NaN	NaN	NaN	NaN
-8.096969	22.027567	154.691391	-27.853903	15.120843	153.590515	NaN	NaN	NaN	NaN	NaN	NaN	NaN	NaN	NaN	NaN	NaN	NaN
-6.755772	20.94759	154.493378	-27.77684	15.312868	153.244568	NaN	NaN	NaN	NaN	NaN	NaN	NaN	NaN	NaN	NaN	NaN	NaN
-5.410152	19.863724	154.357819	-27.681879	15.465662	152.98674	NaN	NaN	NaN	NaN	NaN	NaN	NaN	NaN	NaN	NaN	NaN	NaN
-4.165636	18.817612	154.306183	-27.564108	15.611752	152.793686	NaN	NaN	NaN	NaN	NaN	NaN	NaN	NaN	NaN	NaN	NaN	NaN
-2.914757	17.810301	154.30864	-27.38357	15.723613	152.638062	NaN	NaN	NaN	NaN	NaN	NaN	NaN	NaN	NaN	NaN	NaN	NaN
-1.707415	16.841244	154.286026	-27.170303	15.866496	152.479065	NaN	NaN	NaN	NaN	NaN	NaN	NaN	NaN	NaN	NaN	NaN	NaN
-0.000731	15.470065	154.313461	-26.797718	16.072531	152.189011	NaN	NaN	NaN	NaN	NaN	NaN	NaN	NaN	NaN	NaN	NaN	NaN
1.100672	14.623284	154.282028	-26.577419	16.211639	151.989899	NaN	NaN	NaN	NaN	NaN	NaN	NaN	NaN	NaN	NaN	NaN	NaN
2.09297	13.834855	154.20842	-26.410702	16.357121	151.82753	NaN	NaN	NaN	NaN	NaN	NaN	NaN	NaN	NaN	NaN	NaN	NaN
3.009944	13.100047	154.143448	-26.263973	16.475668	151.693115	NaN	NaN	NaN	NaN	NaN	NaN	NaN	NaN	NaN	NaN	NaN	NaN
3.895397	12.420969	154.072922	-26.117315	16.58119	151.55603	NaN	NaN	NaN	NaN	NaN	NaN	NaN	NaN	NaN	NaN	NaN	NaN
4.749143	11.802235	153.962311	-25.961637	16.66045	151.415604	NaN	NaN	NaN	NaN	NaN	NaN	NaN	NaN	NaN	NaN	NaN	NaN
5.506526	11.233961	153.872452	-25.805082	16.718523	151.286423	NaN	NaN	NaN	NaN	NaN	NaN	NaN	NaN	NaN	NaN	NaN	NaN
6.542486	10.514791	153.801605	-25.626963	16.785318	151.148575	NaN	NaN	NaN	NaN	NaN	NaN	NaN	NaN	NaN	NaN	NaN	NaN
7.129216	10.116614	153.83374	-25.5359	16.843678	151.111832	NaN	NaN	NaN	NaN	NaN	NaN	NaN	NaN	NaN	NaN	NaN	NaN
7.674431	9.805479	153.91777	-25.459408	16.894493	151.121704	NaN	NaN	NaN	NaN	NaN	NaN	NaN	NaN	NaN	NaN	NaN	NaN
8.182482	9.564289	154.058258	-25.381374	16.987818	151.166458	NaN	NaN	NaN	NaN	NaN	NaN	NaN	NaN	NaN	NaN	NaN	NaN
8.588986	9.37461	154.221375	-25.3102	17.124601	151.224258	NaN	NaN	NaN	NaN	NaN	NaN	NaN	NaN	NaN	NaN	NaN	NaN
8.942892	9.225911	154.332458	-25.214832	17.28377	151.24585	NaN	NaN	NaN	NaN	NaN	NaN	NaN	NaN	NaN	NaN	NaN	NaN
9.236544	9.103303	154.409775	-25.150135	17.468401	151.236603	NaN	NaN	NaN	NaN	NaN	NaN	NaN	NaN	NaN	NaN	NaN	NaN
9.564365	8.980536	154.394241	-25.121223	17.7421	151.164993	NaN	NaN	NaN	NaN	NaN	NaN	NaN	NaN	NaN	NaN	NaN	NaN
9.674561	8.884136	154.290146	-25.114506	17.930662	151.066238	NaN	NaN	NaN	NaN	NaN	NaN	NaN	NaN	NaN	NaN	NaN	NaN
9.711761	8.78854	154.147278	-25.112972	18.121405	150.937195	NaN	NaN	NaN	NaN	NaN	NaN	NaN	NaN	NaN	NaN	NaN	NaN
9.685631	8.69343	153.999359	-25.133961	18.319759	150.810455	NaN	NaN	NaN	NaN	NaN	NaN	NaN	NaN	NaN	NaN	NaN	NaN
9.559167	8.589087	153.850616	-25.164986	18.536869	150.704987	NaN	NaN	NaN	NaN	NaN	NaN	NaN	NaN	NaN	NaN	NaN	NaN
9.390079	8.468901	153.721344	-25.180096	18.775005	150.60083	NaN	NaN	NaN	NaN	NaN	NaN	NaN	NaN	NaN	NaN	NaN	NaN
9.179039	8.321975	153.623489	-25.167223	19.02177	150.488571	NaN	NaN	NaN	NaN	NaN	NaN	NaN	NaN	NaN	NaN	NaN	NaN
8.733815	7.99399	153.528778	-25.136599	19.456507	150.370087	NaN	NaN	NaN	NaN	NaN	NaN	NaN	NaN	NaN	NaN	NaN	NaN
8.322306	7.725076	153.481583	-25.113726	19.792595	150.33989	NaN	NaN	NaN	NaN	NaN	NaN	NaN	NaN	NaN	NaN	NaN	NaN
7.914547	7.454127	153.427307	-25.0942	20.131006	150.331467	NaN	NaN	NaN	NaN	NaN	NaN	NaN	NaN	NaN	NaN	NaN	NaN
7.405823	7.131449	153.411362	-25.065243	20.460117	150.333694	NaN	NaN	NaN	NaN	NaN	NaN	NaN	NaN	NaN	NaN	NaN	NaN
6.763948	6.788969	153.336166	-25.058355	20.759014	150.383545	NaN	NaN	NaN	NaN	NaN	NaN	NaN	NaN	NaN	NaN	NaN	NaN
6.114099	6.422602	153.267303	-25.07552	21.041374	150.490082	NaN	NaN	NaN	NaN	NaN	NaN	NaN	NaN	NaN	NaN	NaN	NaN
5.398753	5.985276	153.167953	-25.111732	21.315628	150.617188	NaN	NaN	NaN	NaN	NaN	NaN	NaN	NaN	NaN	NaN	NaN	NaN
4.289526	5.33425	153.002243	-25.17902	21.73719	150.849976	NaN	NaN	NaN	NaN	NaN	NaN	NaN	NaN	NaN	NaN	NaN	NaN
3.352332	4.860075	152.906036	-25.243134	22.001335	151.00177	NaN	NaN	NaN	NaN	NaN	NaN	NaN	NaN	NaN	NaN	NaN	NaN
2.412497	4.353546	152.84227	-25.322065	22.242624	151.139206	NaN	NaN	NaN	NaN	NaN	NaN	NaN	NaN	NaN	NaN	NaN	NaN
1.409992	3.755056	152.730331	-25.390625	22.450182	151.230148	NaN	NaN	NaN	NaN	NaN	NaN	NaN	NaN	NaN	NaN	NaN	NaN
0.416907	3.170119	152.714508	-25.469336	22.627588	151.297546	NaN	NaN	NaN	NaN	NaN	NaN	NaN	NaN	NaN	NaN	NaN	NaN
-0.722481	2.546003	152.711029	-25.561846	22.789474	151.369217	NaN	NaN	NaN	NaN	NaN	NaN	NaN	NaN	NaN	NaN	NaN	NaN
-1.861132	1.888091	152.795853	-25.685225	22.923943	151.495316	NaN	NaN	NaN	NaN	NaN	NaN	NaN	NaN	NaN	NaN	NaN	NaN
-3.675499	0.899868	153.06546	-25.948832	23.079651	151.87767	NaN	NaN	NaN	NaN	NaN	NaN	NaN	NaN	NaN	NaN	NaN	NaN
-4.981177	0.235283	153.302185	-26.145241	23.182373	152.275269	NaN	NaN	NaN	NaN	NaN	NaN	NaN	NaN	NaN	NaN	NaN	NaN
-6.28268	-0.439258	153.613419	-26.365963	23.282393	152.804916	NaN	NaN	NaN	NaN	NaN	NaN	NaN	NaN	NaN	NaN	NaN	NaN
-7.569414	-1.073923	154.015045	-26.562199	23.331165	153.420303	NaN	NaN	NaN	NaN	NaN	NaN	NaN	NaN	NaN	NaN	NaN	NaN
-8.921785	-1.737432	154.443588	-26.753292	23.360065	154.049896	NaN	NaN	NaN	NaN	NaN	NaN	NaN	NaN	NaN	NaN	NaN	NaN
-10.20821	-2.386646	154.843994	-26.919872	23.358089	154.636932	NaN	NaN	NaN	NaN	NaN	NaN	NaN	NaN	NaN	NaN	NaN	NaN
-11.481947	-3.02945	155.186722	-27.068052	23.319799	155.152756	NaN	NaN	NaN	NaN	NaN	NaN	NaN	NaN	NaN	NaN	NaN	NaN
-13.339067	-3.992759	155.644089	-27.278063	23.215839	155.780777	NaN	NaN	NaN	NaN	NaN	NaN	NaN	NaN	NaN	NaN	NaN	NaN
-14.545425	-4.651372	155.854553	-27.426031	23.102854	156.052734	NaN	NaN	NaN	NaN	NaN	NaN	NaN	NaN	NaN	NaN	NaN	NaN
-15.727572	-5.262873	155.983673	-27.592087	22.950523	156.223434	NaN	NaN	NaN	NaN	NaN	NaN	NaN	NaN	NaN	NaN	NaN	NaN
-16.855072	-5.889224	156.126587	-27.765942	22.806026	156.304565	NaN	NaN	NaN	NaN	NaN	NaN	NaN	NaN	NaN	NaN	NaN	NaN
-17.948854	-6.443948	156.115372	-27.939302	22.671581	156.265961	NaN	NaN	NaN	NaN	NaN	NaN	NaN	NaN	NaN	NaN	NaN	NaN
-18.985706	-7.032504	156.097275	-28.087112	22.556431	156.145325	NaN	NaN	NaN	NaN	NaN	NaN	NaN	NaN	NaN	NaN	NaN	NaN
-19.95435	-7.588853	155.992661	-28.20966	22.459642	155.92598	NaN	NaN	NaN	NaN	NaN	NaN	NaN	NaN	NaN	NaN	NaN	NaN
-21.321985	-8.360425	155.887222	-28.3638	22.409729	155.422119	NaN	NaN	NaN	NaN	NaN	NaN	NaN	NaN	NaN	NaN	NaN	NaN
-22.182074	-8.795283	155.752365	-28.453857	22.439278	155.014542	NaN	NaN	NaN	NaN	NaN	NaN	NaN	NaN	NaN	NaN	NaN	NaN
-22.998638	-9.219526	155.683151	-28.541821	22.493162	154.584625	NaN	NaN	NaN	NaN	NaN	NaN	NaN	NaN	NaN	NaN	NaN	NaN
-23.763292	-9.616633	155.667282	-28.652132	22.568495	154.185532	NaN	NaN	NaN	NaN	NaN	NaN	NaN	NaN	NaN	NaN	NaN	NaN
-24.481215	-9.916277	155.813065	-28.758934	22.650763	153.856674	NaN	NaN	NaN	NaN	NaN	NaN	NaN	NaN	NaN	NaN	NaN	NaN
-25.170118	-10.197467	156.080704	-28.823666	22.733593	153.612732	NaN	NaN	NaN	NaN	NaN	NaN	NaN	NaN	NaN	NaN	NaN	NaN
-25.763712	-10.391665	156.368668	-28.859514	22.831646	153.458588	NaN	NaN	NaN	NaN	NaN	NaN	NaN	NaN	NaN	NaN	NaN	NaN
-26.551659	-10.499051	156.935043	-28.89027	22.970051	153.37767	NaN	NaN	NaN	NaN	NaN	NaN	NaN	NaN	NaN	NaN	NaN	NaN
-27.058458	-10.48983	157.359482	-28.915266	23.086075	153.41748	NaN	NaN	NaN	NaN	NaN	NaN	NaN	NaN	NaN	NaN	NaN	NaN
-27.539289	-10.449619	157.725266	-28.941595	23.16448	153.515198	NaN	NaN	NaN	NaN	NaN	NaN	NaN	NaN	NaN	NaN	NaN	NaN
-28.000196	-10.31401	157.985107	-28.951895	23.207897	153.605469	NaN	NaN	NaN	NaN	NaN	NaN	NaN	NaN	NaN	NaN	NaN	NaN
-28.414536	-10.104975	158.142395	-28.924768	23.237156	153.671097	NaN	NaN	NaN	NaN	NaN	NaN	NaN	NaN	NaN	NaN	NaN	NaN
-28.770077	-9.800051	158.029755	-28.849533	23.224964	153.639633	NaN	NaN	NaN	NaN	NaN	NaN	NaN	NaN	NaN	NaN	NaN	NaN
-29.119614	-9.495469	157.696503	-28.770123	23.206421	153.484283	NaN	NaN	NaN	NaN	NaN	NaN	NaN	NaN	NaN	NaN	NaN	NaN
-29.614025	-8.8706	156.77951	-28.649353	23.121878	153.029022	NaN	NaN	NaN	NaN	NaN	NaN	NaN	NaN	NaN	NaN	NaN	NaN
-29.99721	-8.349341	156.008865	-28.593323	23.047106	152.651459	NaN	NaN	NaN	NaN	NaN	NaN	NaN	NaN	NaN	NaN	NaN	NaN
-30.415836	-7.700211	155.25148	-28.549438	22.953203	152.297516	NaN	NaN	NaN	NaN	NaN	NaN	NaN	NaN	NaN	NaN	NaN	NaN
-30.802635	-6.942527	154.565948	-28.506115	22.855217	152.029282	NaN	NaN	NaN	NaN	NaN	NaN	NaN	NaN	NaN	NaN	NaN	NaN
-31.166925	-6.186818	153.97023	-28.459787	22.740135	151.854507	NaN	NaN	NaN	NaN	NaN	NaN	NaN	NaN	NaN	NaN	NaN	NaN
-31.553331	-5.353281	153.528671	-28.406958	22.616226	151.786621	NaN	NaN	NaN	NaN	NaN	NaN	NaN	NaN	NaN	NaN	NaN	NaN
-32.034725	-4.416799	153.190231	-28.376575	22.472586	151.818542	NaN	NaN	NaN	NaN	NaN	NaN	NaN	NaN	NaN	NaN	NaN	NaN
-32.749725	-2.932565	152.826935	-28.302441	22.205986	151.952606	NaN	NaN	NaN	NaN	NaN	NaN	NaN	NaN	NaN	NaN	NaN	NaN
-33.247139	-1.917662	152.678101	-28.280657	22.028685	152.078827	NaN	NaN	NaN	NaN	NaN	NaN	NaN	NaN	NaN	NaN	NaN	NaN
-33.833183	-0.825018	152.594727	-28.257561	21.851868	152.227066	NaN	NaN	NaN	NaN	NaN	NaN	NaN	NaN	NaN	NaN	NaN	NaN
-34.392296	0.309002	152.559799	-28.256109	21.689587	152.391785	NaN	NaN	NaN	NaN	NaN	NaN	NaN	NaN	NaN	NaN	NaN	NaN
-34.967312	1.411902	152.55423	-28.253647	21.524773	152.583313	NaN	NaN	NaN	NaN	NaN	NaN	NaN	NaN	NaN	NaN	NaN	NaN
-35.575928	2.573815	152.555954	-28.20887	21.352192	152.748367	NaN	NaN	NaN	NaN	NaN	NaN	NaN	NaN	NaN	NaN	NaN	NaN
-36.140781	3.764479	152.55925	-28.130934	21.168262	152.888077	NaN	NaN	NaN	NaN	NaN	NaN	NaN	NaN	NaN	NaN	NaN	NaN
-37.028961	5.491146	152.610596	-28.010113	20.894678	153.127914	NaN	NaN	NaN	NaN	NaN	NaN	NaN	NaN	NaN	NaN	NaN	NaN
-37.649765	6.715568	152.755325	-27.947866	20.705448	153.300568	NaN	NaN	NaN	NaN	NaN	NaN	NaN	NaN	NaN	NaN	NaN	NaN
-38.289772	7.869244	152.949265	-27.920849	20.502186	153.529922	NaN	NaN	NaN	NaN	NaN	NaN	NaN	NaN	NaN	NaN	NaN	NaN
-38.95237	9.0406	153.288162	-27.927681	20.305017	153.838806	NaN	NaN	NaN	NaN	NaN	NaN	NaN	NaN	NaN	NaN	NaN	NaN
-39.594936	10.234435	153.778854	-27.963734	20.10059	154.215332	NaN	NaN	NaN	NaN	NaN	NaN	NaN	NaN	NaN	NaN	NaN	NaN
-40.26265	11.370385	154.325073	-28.015667	19.878778	154.578583	NaN	NaN	NaN	NaN	NaN	NaN	NaN	NaN	NaN	NaN	NaN	NaN
-40.914352	12.525352	154.878204	-28.061962	19.638275	154.925339	NaN	NaN	NaN	NaN	NaN	NaN	NaN	NaN	NaN	NaN	NaN	NaN
-41.749374	14.214948	155.522781	-28.01165	19.166849	155.28154	NaN	NaN	NaN	NaN	NaN	NaN	NaN	NaN	NaN	NaN	NaN	NaN
-42.240711	15.311046	155.849686	-27.936325	18.797813	155.471344	NaN	NaN	NaN	NaN	NaN	NaN	NaN	NaN	NaN	NaN	NaN	NaN
-42.627312	16.411066	156.108154	-27.88213	18.450554	155.643402	NaN	NaN	NaN	NaN	NaN	NaN	NaN	NaN	NaN	NaN	NaN	NaN
-43.053276	17.505295	156.343857	-27.845552	18.108234	155.761139	NaN	NaN	NaN	NaN	NaN	NaN	NaN	NaN	NaN	NaN	NaN	NaN
-43.397827	18.606499	156.518402	-27.87076	17.820602	155.836182	NaN	NaN	NaN	NaN	NaN	NaN	NaN	NaN	NaN	NaN	NaN	NaN
-43.661808	19.718346	156.614426	-27.979177	17.582024	155.871613	NaN	NaN	NaN	NaN	NaN	NaN	NaN	NaN	NaN	NaN	NaN	NaN
-43.967091	20.812958	156.709671	-28.110044	17.389511	155.848007	NaN	NaN	NaN	NaN	NaN	NaN	NaN	NaN	NaN	NaN	NaN	NaN
-44.222721	22.49328	156.735672	-28.291815	17.202368	155.749542	NaN	NaN	NaN	NaN	NaN	NaN	NaN	NaN	NaN	NaN	NaN	NaN
-44.307579	23.613939	156.726761	-28.398874	17.084665	155.681305	NaN	NaN	NaN	NaN	NaN	NaN	NaN	NaN	NaN	NaN	NaN	NaN
-44.317646	24.699017	156.735367	-28.516582	16.960705	155.612503	NaN	NaN	NaN	NaN	NaN	NaN	NaN	NaN	NaN	NaN	NaN	NaN
-44.221992	25.780891	156.725204	-28.628033	16.832939	155.512268	NaN	NaN	NaN	NaN	NaN	NaN	NaN	NaN	NaN	NaN	NaN	NaN
-44.053215	26.868687	156.681259	-28.755438	16.735239	155.409241	NaN	NaN	NaN	NaN	NaN	NaN	NaN	NaN	NaN	NaN	NaN	NaN
-43.881191	27.94997	156.688232	-28.91761	16.690475	155.271744	NaN	NaN	NaN	NaN	NaN	NaN	NaN	NaN	NaN	NaN	NaN	NaN
-43.534847	29.045862	156.638077	-29.059589	16.641094	155.061478	NaN	NaN	NaN	NaN	NaN	NaN	NaN	NaN	NaN	NaN	NaN	NaN
-42.935856	30.593332	156.618851	-29.27706	16.608793	154.761642	NaN	NaN	NaN	NaN	NaN	NaN	NaN	NaN	NaN	NaN	NaN	NaN
-42.466679	31.596539	156.613327	-29.405144	16.609627	154.593582	NaN	NaN	NaN	NaN	NaN	NaN	NaN	NaN	NaN	NaN	NaN	NaN
-41.815479	32.555416	156.664078	-29.499796	16.606421	154.500656	NaN	NaN	NaN	NaN	NaN	NaN	NaN	NaN	NaN	NaN	NaN	NaN
-41.147606	33.460514	156.79158	-29.573807	16.585932	154.48558	NaN	NaN	NaN	NaN	NaN	NaN	NaN	NaN	NaN	NaN	NaN	NaN
-40.410328	34.250561	156.960785	-29.661209	16.569613	154.5737	NaN	NaN	NaN	NaN	NaN	NaN	NaN	NaN	NaN	NaN	NaN	NaN
-39.566269	35.027596	157.067047	-29.758677	16.554047	154.683792	NaN	NaN	NaN	NaN	NaN	NaN	NaN	NaN	NaN	NaN	NaN	NaN
-38.639458	35.698051	157.082214	-29.892179	16.606377	154.771973	NaN	NaN	NaN	NaN	NaN	NaN	NaN	NaN	NaN	NaN	NaN	NaN
-37.271114	36.635036	157.032227	-30.094852	16.725157	154.820923	NaN	NaN	NaN	NaN	NaN	NaN	NaN	NaN	NaN	NaN	NaN	NaN
-36.326359	37.227055	156.909775	-30.284899	16.853985	154.744476	NaN	NaN	NaN	NaN	NaN	NaN	NaN	NaN	NaN	NaN	NaN	NaN
-35.243668	37.661263	156.738037	-30.484566	17.038649	154.620285	NaN	NaN	NaN	NaN	NaN	NaN	NaN	NaN	NaN	NaN	NaN	NaN
-34.232563	38.107796	156.606628	-30.680689	17.24214	154.465668	NaN	NaN	NaN	NaN	NaN	NaN	NaN	NaN	NaN	NaN	NaN	NaN
-33.196972	38.494553	156.452209	-30.839085	17.481686	154.251251	NaN	NaN	NaN	NaN	NaN	NaN	NaN	NaN	NaN	NaN	NaN	NaN
-32.135639	38.832687	156.301025	-30.990294	17.702078	154.058594	NaN	NaN	NaN	NaN	NaN	NaN	NaN	NaN	NaN	NaN	NaN	NaN
-31.042778	38.987984	156.265152	-31.158138	17.933142	153.894455	NaN	NaN	NaN	NaN	NaN	NaN	NaN	NaN	NaN	NaN	NaN	NaN
-29.481247	39.185242	156.292679	-31.354994	18.26976	153.778687	NaN	NaN	NaN	NaN	NaN	NaN	NaN	NaN	NaN	NaN	NaN	NaN
-28.417583	39.194931	156.304077	-31.443262	18.482252	153.795914	NaN	NaN	NaN	NaN	NaN	NaN	NaN	NaN	NaN	NaN	NaN	NaN
-27.385363	39.104366	156.363922	-31.486082	18.686661	153.839096	NaN	NaN	NaN	NaN	NaN	NaN	NaN	NaN	NaN	NaN	NaN	NaN
-26.327589	38.93697	156.428345	-31.49601	18.892559	153.922653	NaN	NaN	NaN	NaN	NaN	NaN	NaN	NaN	NaN	NaN	NaN	NaN
-25.300301	38.71946	156.478577	-31.4881	19.103661	154.012146	NaN	NaN	NaN	NaN	NaN	NaN	NaN	NaN	NaN	NaN	NaN	NaN
-24.31271	38.394321	156.462906	-31.447214	19.296852	154.066315	NaN	NaN	NaN	NaN	NaN	NaN	NaN	NaN	NaN	NaN	NaN	NaN
-23.405966	37.992348	156.506042	-31.419119	19.489265	154.129196	NaN	NaN	NaN	NaN	NaN	NaN	NaN	NaN	NaN	NaN	NaN	NaN
-21.966702	37.223858	156.520981	-31.365112	19.779676	154.206924	NaN	NaN	NaN	NaN	NaN	NaN	NaN	NaN	NaN	NaN	NaN	NaN
-21.012348	36.656612	156.443283	-31.318542	19.992071	154.204712	NaN	NaN	NaN	NaN	NaN	NaN	NaN	NaN	NaN	NaN	NaN	NaN
-20.205482	35.995815	156.30455	-31.281132	20.247488	154.162384	NaN	NaN	NaN	NaN	NaN	NaN	NaN	NaN	NaN	NaN	NaN	NaN
-19.381773	35.278927	156.136261	-31.225327	20.54071	154.077118	NaN	NaN	NaN	NaN	NaN	NaN	NaN	NaN	NaN	NaN	NaN	NaN
-18.552435	34.569313	155.872681	-31.174744	20.885784	153.946381	NaN	NaN	NaN	NaN	NaN	NaN	NaN	NaN	NaN	NaN	NaN	NaN
-17.743834	33.747322	155.481964	-31.125694	21.259127	153.778534	NaN	NaN	NaN	NaN	NaN	NaN	NaN	NaN	NaN	NaN	NaN	NaN
-17.097864	32.903584	155.173172	-31.05092	21.63372	153.557739	NaN	NaN	NaN	NaN	NaN	NaN	NaN	NaN	NaN	NaN	NaN	NaN
-15.972154	31.572094	154.507858	-30.896744	22.205725	153.124969	NaN	NaN	NaN	NaN	NaN	NaN	NaN	NaN	NaN	NaN	NaN	NaN
-15.266254	30.588511	153.932358	-30.722765	22.599974	152.676468	NaN	NaN	NaN	NaN	NaN	NaN	NaN	NaN	NaN	NaN	NaN	NaN
-14.623372	29.600693	153.353485	-30.527424	23.021654	152.134888	NaN	NaN	NaN	NaN	NaN	NaN	NaN	NaN	NaN	NaN	NaN	NaN
-13.946456	28.613317	152.777176	-30.339003	23.428612	151.570343	NaN	NaN	NaN	NaN	NaN	NaN	NaN	NaN	NaN	NaN	NaN	NaN
-13.365814	27.545362	152.239594	-30.203537	23.812302	151.101822	NaN	NaN	NaN	NaN	NaN	NaN	NaN	NaN	NaN	NaN	NaN	NaN
-12.886938	26.488167	151.905472	-30.124643	24.152885	150.798706	NaN	NaN	NaN	NaN	NaN	NaN	NaN	NaN	NaN	NaN	NaN	NaN
-12.406889	25.480736	151.653641	-30.022121	24.456654	150.633911	NaN	NaN	NaN	NaN	NaN	NaN	NaN	NaN	NaN	NaN	NaN	NaN
-11.749882	23.900051	151.399536	-29.787922	24.858097	150.519791	NaN	NaN	NaN	NaN	NaN	NaN	NaN	NaN	NaN	NaN	NaN	NaN
-11.388078	22.903984	151.352509	-29.588297	25.07036	150.477783	NaN	NaN	NaN	NaN	NaN	NaN	NaN	NaN	NaN	NaN	NaN	NaN
-10.990704	21.934875	151.353165	-29.390324	25.223783	150.470047	NaN	NaN	NaN	NaN	NaN	NaN	NaN	NaN	NaN	NaN	NaN	NaN
-10.578654	20.958549	151.386856	-29.206034	25.295427	150.534851	NaN	NaN	NaN	NaN	NaN	NaN	NaN	NaN	NaN	NaN	NaN	NaN
-10.289243	20.040556	151.557617	-29.056936	25.320646	150.644547	NaN	NaN	NaN	NaN	NaN	NaN	NaN	NaN	NaN	NaN	NaN	NaN
-10.009946	19.20417	151.678329	-28.93292	25.332142	150.743454	NaN	NaN	NaN	NaN	NaN	NaN	NaN	NaN	NaN	NaN	NaN	NaN
-9.707889	18.452696	151.756165	-28.835751	25.363064	150.798111	NaN	NaN	NaN	NaN	NaN	NaN	NaN	NaN	NaN	NaN	NaN	NaN
-9.25416	17.428286	151.56311	-28.699123	25.480038	150.695557	NaN	NaN	NaN	NaN	NaN	NaN	NaN	NaN	NaN	NaN	NaN	NaN
-8.99907	16.776237	151.308533	-28.563532	25.577753	150.431747	NaN	NaN	NaN	NaN	NaN	NaN	NaN	NaN	NaN	NaN	NaN	NaN
-8.751091	16.213812	150.944077	-28.441784	25.69383	150.043732	NaN	NaN	NaN	NaN	NaN	NaN	NaN	NaN	NaN	NaN	NaN	NaN
-8.545832	15.701011	150.484039	-28.38616	25.822289	149.594971	NaN	NaN	NaN	NaN	NaN	NaN	NaN	NaN	NaN	NaN	NaN	NaN
-8.362062	15.24886	149.977234	-28.40057	25.959846	149.131409	NaN	NaN	NaN	NaN	NaN	NaN	NaN	NaN	NaN	NaN	NaN	NaN
-8.186307	14.810796	149.48967	-28.439531	26.113554	148.684631	NaN	NaN	NaN	NaN	NaN	NaN	NaN	NaN	NaN	NaN	NaN	NaN
-8.0509	14.35975	149.034912	-28.499878	26.245863	148.292343	NaN	NaN	NaN	NaN	NaN	NaN	NaN	NaN	NaN	NaN	NaN	NaN
-7.912257	13.645702	148.515533	-28.474703	26.394367	147.694641	NaN	NaN	NaN	NaN	NaN	NaN	NaN	NaN	NaN	NaN	NaN	NaN
-7.852373	13.18105	148.269073	-28.456562	26.467606	147.347351	NaN	NaN	NaN	NaN	NaN	NaN	NaN	NaN	NaN	NaN	NaN	NaN
-7.818209	12.722889	148.118881	-28.456255	26.511106	147.094742	NaN	NaN	NaN	NaN	NaN	NaN	NaN	NaN	NaN	NaN	NaN	NaN
-7.83399	12.269871	148.046188	-28.441481	26.536448	146.875183	NaN	NaN	NaN	NaN	NaN	NaN	NaN	NaN	NaN	NaN	NaN	NaN
-7.888321	11.826632	148.030792	-28.40716	26.521805	146.699356	NaN	NaN	NaN	NaN	NaN	NaN	NaN	NaN	NaN	NaN	NaN	NaN
-7.952589	11.351013	148.054581	-28.340694	26.450438	146.553864	NaN	NaN	NaN	NaN	NaN	NaN	NaN	NaN	NaN	NaN	NaN	NaN
-8.100693	10.874202	148.103973	-28.307938	26.37715	146.474014	NaN	NaN	NaN	NaN	NaN	NaN	NaN	NaN	NaN	NaN	NaN	NaN
-8.481588	10.167554	148.255508	-28.284937	26.213037	146.493454	NaN	NaN	NaN	NaN	NaN	NaN	NaN	NaN	NaN	NaN	NaN	NaN
-8.827741	9.689207	148.345993	-28.296883	26.097736	146.578262	NaN	NaN	NaN	NaN	NaN	NaN	NaN	NaN	NaN	NaN	NaN	NaN
-9.224518	9.173075	148.428574	-28.264353	25.971508	146.680145	NaN	NaN	NaN	NaN	NaN	NaN	NaN	NaN	NaN	NaN	NaN	NaN
-9.693164	8.656799	148.451279	-28.273642	25.831625	146.801956	NaN	NaN	NaN	NaN	NaN	NaN	NaN	NaN	NaN	NaN	NaN	NaN
-10.255779	8.14003	148.408417	-28.267612	25.661819	146.876694	NaN	NaN	NaN	NaN	NaN	NaN	NaN	NaN	NaN	NaN	NaN	NaN
-10.844551	7.571789	148.304932	-28.30142	25.513563	146.937393	NaN	NaN	NaN	NaN	NaN	NaN	NaN	NaN	NaN	NaN	NaN	NaN
-11.518213	6.981019	148.152344	-28.362289	25.359007	146.962311	NaN	NaN	NaN	NaN	NaN	NaN	NaN	NaN	NaN	NaN	NaN	NaN
-12.734344	6.123268	147.842575	-28.501883	25.192291	146.961929	NaN	NaN	NaN	NaN	NaN	NaN	NaN	NaN	NaN	NaN	NaN	NaN
-13.616909	5.492139	147.641693	-28.605869	25.124523	146.961639	NaN	NaN	NaN	NaN	NaN	NaN	NaN	NaN	NaN	NaN	NaN	NaN
-14.616342	4.867662	147.505524	-28.695219	25.078493	146.983688	NaN	NaN	NaN	NaN	NaN	NaN	NaN	NaN	NaN	NaN	NaN	NaN
-15.686353	4.185793	147.548096	-28.808725	25.065603	147.122498	NaN	NaN	NaN	NaN	NaN	NaN	NaN	NaN	NaN	NaN	NaN	NaN
-16.886797	3.517621	147.743134	-28.938395	25.071383	147.415909	NaN	NaN	NaN	NaN	NaN	NaN	NaN	NaN	NaN	NaN	NaN	NaN
-18.125492	2.819698	148.037399	-29.042391	25.094383	147.781555	NaN	NaN	NaN	NaN	NaN	NaN	NaN	NaN	NaN	NaN	NaN	NaN
-19.403866	2.089419	148.463181	-29.100815	25.10927	148.135941	NaN	NaN	NaN	NaN	NaN	NaN	NaN	NaN	NaN	NaN	NaN	NaN
-21.453362	0.965298	149.379761	-29.234032	25.056631	148.850937	NaN	NaN	NaN	NaN	NaN	NaN	NaN	NaN	NaN	NaN	NaN	NaN
-22.882431	0.230333	150.250076	-29.349461	24.937929	149.410904	NaN	NaN	NaN	NaN	NaN	NaN	NaN	NaN	NaN	NaN	NaN	NaN
-24.306339	-0.508679	151.230698	-29.465883	24.755924	149.958282	NaN	NaN	NaN	NaN	NaN	NaN	NaN	NaN	NaN	NaN	NaN	NaN
-25.734621	-1.252821	152.161102	-29.564657	24.532934	150.466095	NaN	NaN	NaN	NaN	NaN	NaN	NaN	NaN	NaN	NaN	NaN	NaN
-27.161175	-1.90809	153.078812	-29.634583	24.293604	150.882202	NaN	NaN	NaN	NaN	NaN	NaN	NaN	NaN	NaN	NaN	NaN	NaN
-28.582403	-2.531595	153.845459	-29.677073	24.044811	151.234314	NaN	NaN	NaN	NaN	NaN	NaN	NaN	NaN	NaN	NaN	NaN	NaN
-29.981438	-3.131257	154.45755	-29.718071	23.78182	151.557587	NaN	NaN	NaN	NaN	NaN	NaN	NaN	NaN	NaN	NaN	NaN	NaN
-32.070213	-3.867137	155.147842	-29.762554	23.380968	151.946426	NaN	NaN	NaN	NaN	NaN	NaN	NaN	NaN	NaN	NaN	NaN	NaN
-33.464649	-4.301833	155.438141	-29.825544	23.115179	152.191193	NaN	NaN	NaN	NaN	NaN	NaN	NaN	NaN	NaN	NaN	NaN	NaN
-34.834652	-4.657828	155.68335	-29.884773	22.851233	152.435379	NaN	NaN	NaN	NaN	NaN	NaN	NaN	NaN	NaN	NaN	NaN	NaN
-36.159458	-4.945618	155.87236	-29.952633	22.57546	152.699585	NaN	NaN	NaN	NaN	NaN	NaN	NaN	NaN	NaN	NaN	NaN	NaN
-37.487038	-5.163129	155.962036	-29.978361	22.268167	152.953583	NaN	NaN	NaN	NaN	NaN	NaN	NaN	NaN	NaN	NaN	NaN	NaN
-38.751965	-5.361936	156.02272	-29.953596	21.976639	153.21756	NaN	NaN	NaN	NaN	NaN	NaN	NaN	NaN	NaN	NaN	NaN	NaN
-39.949703	-5.46119	156.109451	-29.888647	21.668547	153.501297	NaN	NaN	NaN	NaN	NaN	NaN	NaN	NaN	NaN	NaN	NaN	NaN
-41.694679	-5.519723	156.229858	-29.794662	21.208118	153.947998	NaN	NaN	NaN	NaN	NaN	NaN	NaN	NaN	NaN	NaN	NaN	NaN
-42.800655	-5.516935	156.374969	-29.760843	20.897835	154.300598	NaN	NaN	NaN	NaN	NaN	NaN	NaN	NaN	NaN	NaN	NaN	NaN
-43.847717	-5.465584	156.610565	-29.76268	20.593317	154.68187	NaN	NaN	NaN	NaN	NaN	NaN	NaN	NaN	NaN	NaN	NaN	NaN
-44.875191	-5.319862	156.935532	-29.788551	20.294893	155.087067	NaN	NaN	NaN	NaN	NaN	NaN	NaN	NaN	NaN	NaN	NaN	NaN
-45.853348	-5.207092	157.313416	-29.785221	20.009167	155.484467	NaN	NaN	NaN	NaN	NaN	NaN	NaN	NaN	NaN	NaN	NaN	NaN
-46.725899	-5.03792	157.687424	-29.736462	19.722372	155.850845	NaN	NaN	NaN	NaN	NaN	NaN	NaN	NaN	NaN	NaN	NaN	NaN
-47.514084	-4.879941	158.068512	-29.654226	19.456511	156.188934	NaN	NaN	NaN	NaN	NaN	NaN	NaN	NaN	NaN	NaN	NaN	NaN
-48.623066	-4.559593	158.505661	-29.495567	19.090954	156.586151	NaN	NaN	NaN	NaN	NaN	NaN	NaN	NaN	NaN	NaN	NaN	NaN
-49.278961	-4.342579	158.723602	-29.400375	18.875868	156.795227	NaN	NaN	NaN	NaN	NaN	NaN	NaN	NaN	NaN	NaN	NaN	NaN
-49.849072	-4.075954	158.923096	-29.317942	18.690264	156.947418	NaN	NaN	NaN	NaN	NaN	NaN	NaN	NaN	NaN	NaN	NaN	NaN
-50.362629	-3.822778	159.122162	-29.242098	18.52606	157.043152	NaN	NaN	NaN	NaN	NaN	NaN	NaN	NaN	NaN	NaN	NaN	NaN
-50.835251	-3.510413	159.301819	-29.214901	18.366188	157.105576	NaN	NaN	NaN	NaN	NaN	NaN	NaN	NaN	NaN	NaN	NaN	NaN
-51.259987	-3.196645	159.479034	-29.213238	18.2267	157.149719	NaN	NaN	NaN	NaN	NaN	NaN	NaN	NaN	NaN	NaN	NaN	NaN
-51.613808	-2.867358	159.658173	-29.200172	18.087746	157.171448	NaN	NaN	NaN	NaN	NaN	NaN	NaN	NaN	NaN	NaN	NaN	NaN
-51.953369	-2.307877	159.933655	-29.172033	17.860128	157.218414	NaN	NaN	NaN	NaN	NaN	NaN	NaN	NaN	NaN	NaN	NaN	NaN
-52.095287	-1.894167	160.092163	-29.139774	17.715954	157.242538	NaN	NaN	NaN	NaN	NaN	NaN	NaN	NaN	NaN	NaN	NaN	NaN
-52.188881	-1.429153	160.242264	-29.108582	17.57999	157.287872	NaN	NaN	NaN	NaN	NaN	NaN	NaN	NaN	NaN	NaN	NaN	NaN
-52.213268	-0.898796	160.320175	-29.067341	17.473898	157.323807	NaN	NaN	NaN	NaN	NaN	NaN	NaN	NaN	NaN	NaN	NaN	NaN
-52.159725	-0.324556	160.342133	-29.005619	17.368935	157.35614	NaN	NaN	NaN	NaN	NaN	NaN	NaN	NaN	NaN	NaN	NaN	NaN
-52.071999	0.322513	160.319336	-28.94709	17.29339	157.372955	NaN	NaN	NaN	NaN	NaN	NaN	NaN	NaN	NaN	NaN	NaN	NaN
-51.915043	1.037988	160.199799	-28.874407	17.206253	157.347321	NaN	NaN	NaN	NaN	NaN	NaN	NaN	NaN	NaN	NaN	NaN	NaN
-51.66909	2.220939	159.735764	-28.817848	17.054567	157.152969	NaN	NaN	NaN	NaN	NaN	NaN	NaN	NaN	NaN	NaN	NaN	NaN
-51.42659	3.135732	159.205719	-28.799313	16.961653	156.952484	NaN	NaN	NaN	NaN	NaN	NaN	NaN	NaN	NaN	NaN	NaN	NaN
-51.167393	4.096994	158.642426	-28.761974	16.827267	156.761261	NaN	NaN	NaN	NaN	NaN	NaN	NaN	NaN	NaN	NaN	NaN	NaN
-50.843727	5.118875	158.128662	-28.708549	16.678337	156.598969	NaN	NaN	NaN	NaN	NaN	NaN	NaN	NaN	NaN	NaN	NaN	NaN
-50.536304	6.216534	157.702942	-28.675695	16.496204	156.486008	NaN	NaN	NaN	NaN	NaN	NaN	NaN	NaN	NaN	NaN	NaN	NaN
-50.187813	7.43662	157.273453	-28.659197	16.303019	156.399933	NaN	NaN	NaN	NaN	NaN	NaN	NaN	NaN	NaN	NaN	NaN	NaN
-49.820908	8.720905	156.857712	-28.644434	16.106905	156.29303	NaN	NaN	NaN	NaN	NaN	NaN	NaN	NaN	NaN	NaN	NaN	NaN
-49.284302	10.783907	156.323563	-28.605696	15.780701	156.076904	NaN	NaN	NaN	NaN	NaN	NaN	NaN	NaN	NaN	NaN	NaN	NaN
-48.917599	12.234649	156.104187	-28.580336	15.567372	155.925339	NaN	NaN	NaN	NaN	NaN	NaN	NaN	NaN	NaN	NaN	NaN	NaN
-48.531193	13.647534	156.071869	-28.615887	15.411488	155.834564	NaN	NaN	NaN	NaN	NaN	NaN	NaN	NaN	NaN	NaN	NaN	NaN
-48.097618	15.107398	156.233139	-28.633183	15.273272	155.797028	NaN	NaN	NaN	NaN	NaN	NaN	NaN	NaN	NaN	NaN	NaN	NaN
-47.652779	16.523575	156.553406	-28.660145	15.126768	155.832611	NaN	NaN	NaN	NaN	NaN	NaN	NaN	NaN	NaN	NaN	NaN	NaN
-47.165245	17.790979	157.037277	-28.636971	14.942402	155.934631	NaN	NaN	NaN	NaN	NaN	NaN	NaN	NaN	NaN	NaN	NaN	NaN
-46.580971	19.058701	157.565247	-28.578537	14.763353	156.109924	NaN	NaN	NaN	NaN	NaN	NaN	NaN	NaN	NaN	NaN	NaN	NaN
-45.610958	20.736704	158.355301	-28.434435	14.510049	156.521957	NaN	NaN	NaN	NaN	NaN	NaN	NaN	NaN	NaN	NaN	NaN	NaN
-44.902042	21.768501	158.88382	-28.273687	14.321813	156.809113	NaN	NaN	NaN	NaN	NaN	NaN	NaN	NaN	NaN	NaN	NaN	NaN
-44.085781	22.73938	159.347702	-28.126871	14.165179	157.130768	NaN	NaN	NaN	NaN	NaN	NaN	NaN	NaN	NaN	NaN	NaN	NaN
-43.281082	23.593307	159.670898	-27.992466	14.084705	157.420197	NaN	NaN	NaN	NaN	NaN	NaN	NaN	NaN	NaN	NaN	NaN	NaN
-42.432194	24.399803	159.89447	-27.915455	14.059034	157.62999	NaN	NaN	NaN	NaN	NaN	NaN	NaN	NaN	NaN	NaN	NaN	NaN
-41.506653	25.216181	159.913589	-27.869305	14.112192	157.755234	NaN	NaN	NaN	NaN	NaN	NaN	NaN	NaN	NaN	NaN	NaN	NaN
-40.52562	25.972754	159.833313	-27.805227	14.229549	157.816132	NaN	NaN	NaN	NaN	NaN	NaN	NaN	NaN	NaN	NaN	NaN	NaN
-38.980961	26.959658	159.558365	-27.70837	14.413428	157.795547	NaN	NaN	NaN	NaN	NaN	NaN	NaN	NaN	NaN	NaN	NaN	NaN
-37.866913	27.607685	159.379654	-27.631107	14.530095	157.760223	NaN	NaN	NaN	NaN	NaN	NaN	NaN	NaN	NaN	NaN	NaN	NaN
-36.652584	28.156858	159.207993	-27.566103	14.641791	157.730789	NaN	NaN	NaN	NaN	NaN	NaN	NaN	NaN	NaN	NaN	NaN	NaN
-35.417831	28.674852	159.072723	-27.523798	14.727794	157.719009	NaN	NaN	NaN	NaN	NaN	NaN	NaN	NaN	NaN	NaN	NaN	NaN
-34.147747	29.130539	159.063416	-27.492857	14.810774	157.732986	NaN	NaN	NaN	NaN	NaN	NaN	NaN	NaN	NaN	NaN	NaN	NaN
-32.751736	29.538948	159.096924	-27.490231	14.831664	157.787567	NaN	NaN	NaN	NaN	NaN	NaN	NaN	NaN	NaN	NaN	NaN	NaN
-31.335279	29.871241	159.177795	-27.519556	14.826406	157.878204	NaN	NaN	NaN	NaN	NaN	NaN	NaN	NaN	NaN	NaN	NaN	NaN
-29.121096	30.278486	159.340973	-27.542555	14.789274	158.02562	NaN	NaN	NaN	NaN	NaN	NaN	NaN	NaN	NaN	NaN	NaN	NaN
-27.537146	30.438248	159.375519	-27.537477	14.765933	158.078415	NaN	NaN	NaN	NaN	NaN	NaN	NaN	NaN	NaN	NaN	NaN	NaN
-25.961679	30.596601	159.318939	-27.530178	14.773123	158.06015	NaN	NaN	NaN	NaN	NaN	NaN	NaN	NaN	NaN	NaN	NaN	NaN
-24.284809	30.726046	159.167542	-27.529383	14.860855	157.932053	NaN	NaN	NaN	NaN	NaN	NaN	NaN	NaN	NaN	NaN	NaN	NaN
-22.571175	30.785231	158.917114	-27.537405	15.038107	157.699539	NaN	NaN	NaN	NaN	NaN	NaN	NaN	NaN	NaN	NaN	NaN	NaN
-20.859188	30.795664	158.673203	-27.543385	15.222756	157.398468	NaN	NaN	NaN	NaN	NaN	NaN	NaN	NaN	NaN	NaN	NaN	NaN
-19.09411	30.759052	158.423477	-27.561306	15.443333	157.032516	NaN	NaN	NaN	NaN	NaN	NaN	NaN	NaN	NaN	NaN	NaN	NaN
-16.45118	30.600924	157.965454	-27.599773	15.896625	156.388977	NaN	NaN	NaN	NaN	NaN	NaN	NaN	NaN	NaN	NaN	NaN	NaN
-14.686754	30.446934	157.708008	-27.582535	16.208361	155.95993	NaN	NaN	NaN	NaN	NaN	NaN	NaN	NaN	NaN	NaN	NaN	NaN
-12.9189	30.208317	157.425339	-27.542553	16.474958	155.482315	NaN	NaN	NaN	NaN	NaN	NaN	NaN	NaN	NaN	NaN	NaN	NaN
-11.218556	29.927561	157.187775	-27.549318	16.7521	155.086472	NaN	NaN	NaN	NaN	NaN	NaN	NaN	NaN	NaN	NaN	NaN	NaN
-9.523654	29.556202	157.046463	-27.570984	17.056803	154.784378	NaN	NaN	NaN	NaN	NaN	NaN	NaN	NaN	NaN	NaN	NaN	NaN
-7.921309	29.132826	156.868713	-27.57795	17.372316	154.472275	NaN	NaN	NaN	NaN	NaN	NaN	NaN	NaN	NaN	NaN	NaN	NaN
-6.372522	28.692463	156.77951	-27.579298	17.690025	154.237671	NaN	NaN	NaN	NaN	NaN	NaN	NaN	NaN	NaN	NaN	NaN	NaN
-4.087338	27.932081	156.592987	-27.543428	18.207291	153.875641	NaN	NaN	NaN	NaN	NaN	NaN	NaN	NaN	NaN	NaN	NaN	NaN
-2.643592	27.40517	156.483109	-27.458733	18.5198	153.541595	NaN	NaN	NaN	NaN	NaN	NaN	NaN	NaN	NaN	NaN	NaN	NaN
-1.206142	26.788012	156.372696	-27.401855	18.832716	153.235855	NaN	NaN	NaN	NaN	NaN	NaN	NaN	NaN	NaN	NaN	NaN	NaN
0.071705	26.123928	156.305328	-27.385639	19.123301	152.933456	NaN	NaN	NaN	NaN	NaN	NaN	NaN	NaN	NaN	NaN	NaN	NaN
1.279899	25.445036	156.28125	-27.3887	19.388424	152.622391	NaN	NaN	NaN	NaN	NaN	NaN	NaN	NaN	NaN	NaN	NaN	NaN
2.465354	24.720722	156.20163	-27.412193	19.641216	152.315552	NaN	NaN	NaN	NaN	NaN	NaN	NaN	NaN	NaN	NaN	NaN	NaN
3.48929	23.968109	156.16037	-27.457064	19.882374	152.025787	NaN	NaN	NaN	NaN	NaN	NaN	NaN	NaN	NaN	NaN	NaN	NaN
4.838121	22.804733	156.11528	-27.584372	20.227661	151.634583	NaN	NaN	NaN	NaN	NaN	NaN	NaN	NaN	NaN	NaN	NaN	NaN
5.667638	21.970037	156.011581	-27.665237	20.45503	151.412445	NaN	NaN	NaN	NaN	NaN	NaN	NaN	NaN	NaN	NaN	NaN	NaN
6.333836	21.07654	155.964386	-27.769205	20.668724	151.225357	NaN	NaN	NaN	NaN	NaN	NaN	NaN	NaN	NaN	NaN	NaN	NaN
6.929718	20.153648	155.961853	-27.86417	20.865831	151.056534	NaN	NaN	NaN	NaN	NaN	NaN	NaN	NaN	NaN	NaN	NaN	NaN
7.508498	19.205307	155.90506	-27.945965	21.058039	150.870438	NaN	NaN	NaN	NaN	NaN	NaN	NaN	NaN	NaN	NaN	NaN	NaN
7.932931	18.213629	155.876572	-28.010044	21.238232	150.65976	NaN	NaN	NaN	NaN	NaN	NaN	NaN	NaN	NaN	NaN	NaN	NaN
8.248405	17.202084	155.850357	-28.072334	21.423309	150.402252	NaN	NaN	NaN	NaN	NaN	NaN	NaN	NaN	NaN	NaN	NaN	NaN
8.597219	15.723205	155.705566	-28.172947	21.716234	149.955292	NaN	NaN	NaN	NaN	NaN	NaN	NaN	NaN	NaN	NaN	NaN	NaN
8.728292	14.728319	155.579788	-28.234545	21.935818	149.620575	NaN	NaN	NaN	NaN	NaN	NaN	NaN	NaN	NaN	NaN	NaN	NaN
8.721546	13.729191	155.489075	-28.309578	22.151363	149.286057	NaN	NaN	NaN	NaN	NaN	NaN	NaN	NaN	NaN	NaN	NaN	NaN
8.575403	12.766136	155.359711	-28.427565	22.379768	149.003693	NaN	NaN	NaN	NaN	NaN	NaN	NaN	NaN	NaN	NaN	NaN	NaN
8.375297	11.833819	155.179153	-28.537119	22.599897	148.768982	NaN	NaN	NaN	NaN	NaN	NaN	NaN	NaN	NaN	NaN	NaN	NaN
8.09493	10.925468	155.056747	-28.623802	22.845039	148.565094	NaN	NaN	NaN	NaN	NaN	NaN	NaN	NaN	NaN	NaN	NaN	NaN
7.690784	10.061103	154.952881	-28.680185	23.103731	148.38031	NaN	NaN	NaN	NaN	NaN	NaN	NaN	NaN	NaN	NaN	NaN	NaN
6.931935	8.788003	154.714432	-28.752274	23.467598	148.2211	NaN	NaN	NaN	NaN	NaN	NaN	NaN	NaN	NaN	NaN	NaN	NaN
6.385393	8.00852	154.567963	-28.80282	23.67845	148.200958	NaN	NaN	NaN	NaN	NaN	NaN	NaN	NaN	NaN	NaN	NaN	NaN
5.710004	7.225748	154.453156	-28.852722	23.850513	148.204529	NaN	NaN	NaN	NaN	NaN	NaN	NaN	NaN	NaN	NaN	NaN	NaN
4.955661	6.428216	154.342667	-28.910473	23.965506	148.26947	NaN	NaN	NaN	NaN	NaN	NaN	NaN	NaN	NaN	NaN	NaN	NaN
4.086237	5.69757	154.276505	-28.955978	24.070562	148.404678	NaN	NaN	NaN	NaN	NaN	NaN	NaN	NaN	NaN	NaN	NaN	NaN
3.198232	4.996506	154.333328	-29.013741	24.151268	148.612061	NaN	NaN	NaN	NaN	NaN	NaN	NaN	NaN	NaN	NaN	NaN	NaN
2.143382	4.323483	154.415329	-29.051685	24.211243	148.848267	NaN	NaN	NaN	NaN	NaN	NaN	NaN	NaN	NaN	NaN	NaN	NaN
0.424752	3.381293	154.523743	-29.136299	24.266552	149.261398	NaN	NaN	NaN	NaN	NaN	NaN	NaN	NaN	NaN	NaN	NaN	NaN
-0.81716	2.782915	154.632996	-29.192915	24.274277	149.499054	NaN	NaN	NaN	NaN	NaN	NaN	NaN	NaN	NaN	NaN	NaN	NaN
-2.131932	2.236236	154.623657	-29.265209	24.281509	149.693405	NaN	NaN	NaN	NaN	NaN	NaN	NaN	NaN	NaN	NaN	NaN	NaN
-3.554574	1.722939	154.598465	-29.32601	24.277843	149.809128	NaN	NaN	NaN	NaN	NaN	NaN	NaN	NaN	NaN	NaN	NaN	NaN
-5.029965	1.240623	154.591187	-29.371855	24.26936	149.873703	NaN	NaN	NaN	NaN	NaN	NaN	NaN	NaN	NaN	NaN	NaN	NaN
-6.563149	0.828044	154.467621	-29.415951	24.258522	149.9133	NaN	NaN	NaN	NaN	NaN	NaN	NaN	NaN	NaN	NaN	NaN	NaN
-8.200542	0.459127	154.340591	-29.498228	24.25621	149.986908	NaN	NaN	NaN	NaN	NaN	NaN	NaN	NaN	NaN	NaN	NaN	NaN
-10.779174	0.049112	154.218964	-29.632191	24.199226	150.263443	NaN	NaN	NaN	NaN	NaN	NaN	NaN	NaN	NaN	NaN	NaN	NaN
-12.601068	-0.167039	154.186279	-29.752207	24.142365	150.57933	NaN	NaN	NaN	NaN	NaN	NaN	NaN	NaN	NaN	NaN	NaN	NaN
-14.470312	-0.284523	154.262863	-29.836617	24.043428	151.030884	NaN	NaN	NaN	NaN	NaN	NaN	NaN	NaN	NaN	NaN	NaN	NaN
-16.386486	-0.407057	154.387802	-29.887232	23.884874	151.604279	NaN	NaN	NaN	NaN	NaN	NaN	NaN	NaN	NaN	NaN	NaN	NaN
-18.347261	-0.468119	154.648346	-29.925039	23.659727	152.268951	NaN	NaN	NaN	NaN	NaN	NaN	NaN	NaN	NaN	NaN	NaN	NaN
-20.345181	-0.511923	154.988022	-29.969856	23.401094	152.989883	NaN	NaN	NaN	NaN	NaN	NaN	NaN	NaN	NaN	NaN	NaN	NaN
-22.376072	-0.496508	155.385864	-29.969028	23.074152	153.705322	NaN	NaN	NaN	NaN	NaN	NaN	NaN	NaN	NaN	NaN	NaN	NaN
-25.425255	-0.411203	155.975555	-29.920132	22.532806	154.761322	NaN	NaN	NaN	NaN	NaN	NaN	NaN	NaN	NaN	NaN	NaN	NaN
-27.415831	-0.269837	156.469727	-29.834831	22.170944	155.456268	NaN	NaN	NaN	NaN	NaN	NaN	NaN	NaN	NaN	NaN	NaN	NaN
-29.412518	-0.117922	157.044983	-29.683823	21.826683	156.154007	NaN	NaN	NaN	NaN	NaN	NaN	NaN	NaN	NaN	NaN	NaN	NaN
-31.321636	0.115461	157.67569	-29.476807	21.503593	156.829559	NaN	NaN	NaN	NaN	NaN	NaN	NaN	NaN	NaN	NaN	NaN	NaN
-33.222031	0.364114	158.350998	-29.222923	21.205498	157.443222	NaN	NaN	NaN	NaN	NaN	NaN	NaN	NaN	NaN	NaN	NaN	NaN
-35.024391	0.685626	159.042191	-28.952751	20.93309	158.041946	NaN	NaN	NaN	NaN	NaN	NaN	NaN	NaN	NaN	NaN	NaN	NaN
-36.832542	1.021705	159.772186	-28.722593	20.667074	158.583328	NaN	NaN	NaN	NaN	NaN	NaN	NaN	NaN	NaN	NaN	NaN	NaN
-39.419113	1.623232	160.773788	-28.385847	20.293926	159.287186	NaN	NaN	NaN	NaN	NaN	NaN	NaN	NaN	NaN	NaN	NaN	NaN
-41.036263	2.076959	161.4487	-28.13603	20.08424	159.728516	NaN	NaN	NaN	NaN	NaN	NaN	NaN	NaN	NaN	NaN	NaN	NaN
-42.630131	2.601527	162.041916	-27.902439	19.904119	160.130997	NaN	NaN	NaN	NaN	NaN	NaN	NaN	NaN	NaN	NaN	NaN	NaN
-44.119106	3.137094	162.611725	-27.672354	19.73468	160.472778	NaN	NaN	NaN	NaN	NaN	NaN	NaN	NaN	NaN	NaN	NaN	NaN
-45.555077	3.76802	163.096603	-27.453821	19.572145	160.769073	NaN	NaN	NaN	NaN	NaN	NaN	NaN	NaN	NaN	NaN	NaN	NaN
-46.920689	4.41156	163.518387	-27.284388	19.424295	161.011963	NaN	NaN	NaN	NaN	NaN	NaN	NaN	NaN	NaN	NaN	NaN	NaN
-48.184513	5.095487	163.915894	-27.140471	19.268087	161.201706	NaN	NaN	NaN	NaN	NaN	NaN	NaN	NaN	NaN	NaN	NaN	NaN
-49.985306	6.2081	164.336395	-26.942276	19.043411	161.360336	NaN	NaN	NaN	NaN	NaN	NaN	NaN	NaN	NaN	NaN	NaN	NaN
-51.043655	6.946827	164.546204	-26.82358	18.897495	161.398071	NaN	NaN	NaN	NaN	NaN	NaN	NaN	NaN	NaN	NaN	NaN	NaN
-52.018852	7.783736	164.633987	-26.700193	18.764778	161.394363	NaN	NaN	NaN	NaN	NaN	NaN	NaN	NaN	NaN	NaN	NaN	NaN
-52.892979	8.632617	164.634232	-26.581669	18.63434	161.357498	NaN	NaN	NaN	NaN	NaN	NaN	NaN	NaN	NaN	NaN	NaN	NaN
-53.688206	9.492087	164.632889	-26.491943	18.515146	161.327011	NaN	NaN	NaN	NaN	NaN	NaN	NaN	NaN	NaN	NaN	NaN	NaN
-54.385525	10.472233	164.608749	-26.413853	18.391607	161.324631	NaN	NaN	NaN	NaN	NaN	NaN	NaN	NaN	NaN	NaN	NaN	NaN
-55.012657	11.463252	164.582306	-26.35248	18.250879	161.350769	NaN	NaN	NaN	NaN	NaN	NaN	NaN	NaN	NaN	NaN	NaN	NaN
-55.75375	13.016245	164.62236	-26.27672	18.026035	161.390152	NaN	NaN	NaN	NaN	NaN	NaN	NaN	NaN	NaN	NaN	NaN	NaN
-56.132519	14.096874	164.564377	-26.229578	17.873035	161.400299	NaN	NaN	NaN	NaN	NaN	NaN	NaN	NaN	NaN	NaN	NaN	NaN
-56.418793	15.223032	164.493805	-26.208565	17.714115	161.370209	NaN	NaN	NaN	NaN	NaN	NaN	NaN	NaN	NaN	NaN	NaN	NaN
-56.647236	16.359529	164.450073	-26.180077	17.531004	161.301819	NaN	NaN	NaN	NaN	NaN	NaN	NaN	NaN	NaN	NaN	NaN	NaN
-56.730415	17.553404	164.410156	-26.172546	17.358044	161.252274	NaN	NaN	NaN	NaN	NaN	NaN	NaN	NaN	NaN	NaN	NaN	NaN
-56.767994	18.751114	164.357346	-26.154766	17.188734	161.190552	NaN	NaN	NaN	NaN	NaN	NaN	NaN	NaN	NaN	NaN	NaN	NaN
-56.689499	19.963383	164.291672	-26.14702	17.042465	161.157425	NaN	NaN	NaN	NaN	NaN	NaN	NaN	NaN	NaN	NaN	NaN	NaN
-56.41663	21.804792	164.198227	-26.064152	16.778206	161.114975	NaN	NaN	NaN	NaN	NaN	NaN	NaN	NaN	NaN	NaN	NaN	NaN
-56.108868	23.026239	164.131134	-26.009502	16.607712	161.109512	NaN	NaN	NaN	NaN	NaN	NaN	NaN	NaN	NaN	NaN	NaN	NaN
-55.730755	24.229177	164.1064	-25.977654	16.436583	161.115234	NaN	NaN	NaN	NaN	NaN	NaN	NaN	NaN	NaN	NaN	NaN	NaN
-55.246395	25.450006	164.069168	-25.931364	16.255449	161.111267	NaN	NaN	NaN	NaN	NaN	NaN	NaN	NaN	NaN	NaN	NaN	NaN
-54.693256	26.652803	164.037872	-25.87141	16.077944	161.088165	NaN	NaN	NaN	NaN	NaN	NaN	NaN	NaN	NaN	NaN	NaN	NaN
-54.048302	27.820133	164.054184	-25.817781	15.924814	161.055695	NaN	NaN	NaN	NaN	NaN	NaN	NaN	NaN	NaN	NaN	NaN	NaN
-53.32991	29.022491	164.018494	-25.769064	15.76304	160.977493	NaN	NaN	NaN	NaN	NaN	NaN	NaN	NaN	NaN	NaN	NaN	NaN
-52.118195	30.759706	163.8992	-25.721207	15.558841	160.83226	NaN	NaN	NaN	NaN	NaN	NaN	NaN	NaN	NaN	NaN	NaN	NaN
-51.248215	31.88763	163.844574	-25.690863	15.426104	160.739502	NaN	NaN	NaN	NaN	NaN	NaN	NaN	NaN	NaN	NaN	NaN	NaN
-50.282879	33.025208	163.746292	-25.676907	15.304591	160.6427	NaN	NaN	NaN	NaN	NaN	NaN	NaN	NaN	NaN	NaN	NaN	NaN
-49.242363	34.0867	163.682632	-25.646383	15.189102	160.558548	NaN	NaN	NaN	NaN	NaN	NaN	NaN	NaN	NaN	NaN	NaN	NaN
-48.161667	35.162563	163.711807	-25.628164	15.122072	160.511215	NaN	NaN	NaN	NaN	NaN	NaN	NaN	NaN	NaN	NaN	NaN	NaN
-46.973522	36.182343	163.763306	-25.601021	15.055077	160.466965	NaN	NaN	NaN	NaN	NaN	NaN	NaN	NaN	NaN	NaN	NaN	NaN
-45.729168	37.114182	163.836472	-25.592089	14.997795	160.427399	NaN	NaN	NaN	NaN	NaN	NaN	NaN	NaN	NaN	NaN	NaN	NaN
-43.730869	38.508087	163.929718	-25.581932	14.970448	160.354675	NaN	NaN	NaN	NaN	NaN	NaN	NaN	NaN	NaN	NaN	NaN	NaN
-42.326019	39.339668	163.923904	-25.553692	14.978983	160.267395	NaN	NaN	NaN	NaN	NaN	NaN	NaN	NaN	NaN	NaN	NaN	NaN
-40.88588	40.160713	163.896393	-25.548035	15.036708	160.13002	NaN	NaN	NaN	NaN	NaN	NaN	NaN	NaN	NaN	NaN	NaN	NaN
-39.333473	40.908176	163.856567	-25.537453	15.121776	159.952896	NaN	NaN	NaN	NaN	NaN	NaN	NaN	NaN	NaN	NaN	NaN	NaN
-37.794746	41.575867	163.825562	-25.551701	15.259798	159.782196	NaN	NaN	NaN	NaN	NaN	NaN	NaN	NaN	NaN	NaN	NaN	NaN
-36.211308	42.222668	163.864716	-25.569843	15.407332	159.603104	NaN	NaN	NaN	NaN	NaN	NaN	NaN	NaN	NaN	NaN	NaN	NaN
-34.534817	42.732124	163.904404	-25.602806	15.610546	159.447357	NaN	NaN	NaN	NaN	NaN	NaN	NaN	NaN	NaN	NaN	NaN	NaN
-32.041149	43.373863	164.032913	-25.655285	15.986962	159.24855	NaN	NaN	NaN	NaN	NaN	NaN	NaN	NaN	NaN	NaN	NaN	NaN
-30.291616	43.644379	164.059433	-25.660858	16.227787	159.112244	NaN	NaN	NaN	NaN	NaN	NaN	NaN	NaN	NaN	NaN	NaN	NaN
-28.572327	43.817116	164.103821	-25.677526	16.470367	159.007278	NaN	NaN	NaN	NaN	NaN	NaN	NaN	NaN	NaN	NaN	NaN	NaN
-26.819239	43.902718	164.034317	-25.684679	16.713865	158.891541	NaN	NaN	NaN	NaN	NaN	NaN	NaN	NaN	NaN	NaN	NaN	NaN
-25.053108	43.8606	163.903183	-25.688911	16.952696	158.802673	NaN	NaN	NaN	NaN	NaN	NaN	NaN	NaN	NaN	NaN	NaN	NaN
-23.257334	43.700687	163.709717	-25.695164	17.185062	158.73999	NaN	NaN	NaN	NaN	NaN	NaN	NaN	NaN	NaN	NaN	NaN	NaN
-21.449593	43.451988	163.430756	-25.672302	17.424082	158.679779	NaN	NaN	NaN	NaN	NaN	NaN	NaN	NaN	NaN	NaN	NaN	NaN
-18.69841	42.873047	162.890259	-25.657701	17.831371	158.623199	NaN	NaN	NaN	NaN	NaN	NaN	NaN	NaN	NaN	NaN	NaN	NaN
-16.848022	42.3885	162.46106	-25.657419	18.14378	158.60228	NaN	NaN	NaN	NaN	NaN	NaN	NaN	NaN	NaN	NaN	NaN	NaN
-14.991851	41.807777	161.998276	-25.655231	18.493847	158.571121	NaN	NaN	NaN	NaN	NaN	NaN	NaN	NaN	NaN	NaN	NaN	NaN
-13.137153	41.163887	161.460526	-25.66202	18.896013	158.539932	NaN	NaN	NaN	NaN	NaN	NaN	NaN	NaN	NaN	NaN	NaN	NaN
-11.266562	40.43203	160.887573	-25.643242	19.321016	158.504333	NaN	NaN	NaN	NaN	NaN	NaN	NaN	NaN	NaN	NaN	NaN	NaN
-9.435808	39.647812	160.342865	-25.631861	19.737137	158.436234	NaN	NaN	NaN	NaN	NaN	NaN	NaN	NaN	NaN	NaN	NaN	NaN
-7.621985	38.807297	159.850616	-25.627502	20.131392	158.314835	NaN	NaN	NaN	NaN	NaN	NaN	NaN	NaN	NaN	NaN	NaN	NaN
-4.998807	37.514034	159.227448	-25.719469	20.722164	158.06665	NaN	NaN	NaN	NaN	NaN	NaN	NaN	NaN	NaN	NaN	NaN	NaN
-3.314361	36.666576	158.958511	-25.825378	21.081535	157.881409	NaN	NaN	NaN	NaN	NaN	NaN	NaN	NaN	NaN	NaN	NaN	NaN
-1.642017	35.825336	158.775574	-25.92161	21.410198	157.689804	NaN	NaN	NaN	NaN	NaN	NaN	NaN	NaN	NaN	NaN	NaN	NaN
-0.017753	35.031368	158.655579	-25.999346	21.703152	157.484375	NaN	NaN	NaN	NaN	NaN	NaN	NaN	NaN	NaN	NaN	NaN	NaN
1.60578	34.268917	158.602509	-26.035664	21.940964	157.266205	NaN	NaN	NaN	NaN	NaN	NaN	NaN	NaN	NaN	NaN	NaN	NaN
3.168233	33.558281	158.608231	-26.042732	22.113798	157.057648	NaN	NaN	NaN	NaN	NaN	NaN	NaN	NaN	NaN	NaN	NaN	NaN
4.679748	32.915176	158.616089	-26.060146	22.255278	156.872864	NaN	NaN	NaN	NaN	NaN	NaN	NaN	NaN	NaN	NaN	NaN	NaN
6.834593	32.063095	158.720184	-26.098093	22.33453	156.602112	NaN	NaN	NaN	NaN	NaN	NaN	NaN	NaN	NaN	NaN	NaN	NaN
8.205678	31.566521	158.822678	-26.107368	22.319311	156.381851	NaN	NaN	NaN	NaN	NaN	NaN	NaN	NaN	NaN	NaN	NaN	NaN
9.515754	31.104979	158.938095	-26.104992	22.239321	156.116257	NaN	NaN	NaN	NaN	NaN	NaN	NaN	NaN	NaN	NaN	NaN	NaN
10.751499	30.695148	159.112854	-26.108187	22.113655	155.80986	NaN	NaN	NaN	NaN	NaN	NaN	NaN	NaN	NaN	NaN	NaN	NaN
11.922586	30.298307	159.271759	-26.134947	21.96657	155.486618	NaN	NaN	NaN	NaN	NaN	NaN	NaN	NaN	NaN	NaN	NaN	NaN
13.010698	29.957607	159.407745	-26.17186	21.8004	155.183929	NaN	NaN	NaN	NaN	NaN	NaN	NaN	NaN	NaN	NaN	NaN	NaN
13.955587	29.596952	159.551849	-26.242014	21.657246	154.941574	NaN	NaN	NaN	NaN	NaN	NaN	NaN	NaN	NaN	NaN	NaN	NaN
15.285669	29.133776	159.659119	-26.289028	21.466875	154.549438	NaN	NaN	NaN	NaN	NaN	NaN	NaN	NaN	NaN	NaN	NaN	NaN
16.096113	28.816065	159.688965	-26.261986	21.364021	154.230347	NaN	NaN	NaN	NaN	NaN	NaN	NaN	NaN	NaN	NaN	NaN	NaN
16.848623	28.486425	159.692657	-26.186571	21.269323	153.864975	NaN	NaN	NaN	NaN	NaN	NaN	NaN	NaN	NaN	NaN	NaN	NaN
17.472288	28.096584	159.69751	-26.100245	21.170069	153.447845	NaN	NaN	NaN	NaN	NaN	NaN	NaN	NaN	NaN	NaN	NaN	NaN
17.993601	27.65839	159.679794	-26.013412	21.07369	153.020981	NaN	NaN	NaN	NaN	NaN	NaN	NaN	NaN	NaN	NaN	NaN	NaN
18.429831	27.162434	159.632965	-25.992435	20.995783	152.638275	NaN	NaN	NaN	NaN	NaN	NaN	NaN	NaN	NaN	NaN	NaN	NaN
18.066362	26.984951	159.48233	-26.00395	20.944031	152.337509	NaN	NaN	NaN	NaN	NaN	NaN	NaN	NaN	NaN	NaN	NaN	NaN
17.396244	26.628319	159.223984	-26.070494	20.906609	152.092926	NaN	NaN	NaN	NaN	NaN	NaN	NaN	NaN	NaN	NaN	NaN	NaN
16.884569	26.33452	159.010498	-26.086172	20.876944	152.052811	NaN	NaN	NaN	NaN	NaN	NaN	NaN	NaN	NaN	NaN	NaN	NaN
16.236805	25.959694	158.821732	-26.050541	20.87714	152.07634	NaN	NaN	NaN	NaN	NaN	NaN	NaN	NaN	NaN	NaN	NaN	NaN
15.514356	25.498632	158.582214	-25.967049	20.895695	152.113708	NaN	NaN	NaN	NaN	NaN	NaN	NaN	NaN	NaN	NaN	NaN	NaN
14.650105	25.023136	158.388824	-25.865974	20.96575	152.146759	NaN	NaN	NaN	NaN	NaN	NaN	NaN	NaN	NaN	NaN	NaN	NaN
13.734804	24.506241	158.14473	-25.812704	21.103596	152.227081	NaN	NaN	NaN	NaN	NaN	NaN	NaN	NaN	NaN	NaN	NaN	NaN
12.741552	23.912832	157.870377	-25.856777	21.309381	152.407974	NaN	NaN	NaN	NaN	NaN	NaN	NaN	NaN	NaN	NaN	NaN	NaN
11.007358	22.864828	157.45488	-26.016176	21.624023	152.824463	NaN	NaN	NaN	NaN	NaN	NaN	NaN	NaN	NaN	NaN	NaN	NaN
9.779034	22.127737	157.170029	-26.189199	21.787851	153.227585	NaN	NaN	NaN	NaN	NaN	NaN	NaN	NaN	NaN	NaN	NaN	NaN
8.384071	21.285227	156.974762	-26.427937	21.900761	153.755127	NaN	NaN	NaN	NaN	NaN	NaN	NaN	NaN	NaN	NaN	NaN	NaN
6.897468	20.383013	156.897919	-26.699305	21.968561	154.360229	NaN	NaN	NaN	NaN	NaN	NaN	NaN	NaN	NaN	NaN	NaN	NaN
5.41673	19.443029	156.849091	-26.96896	21.983625	154.957535	NaN	NaN	NaN	NaN	NaN	NaN	NaN	NaN	NaN	NaN	NaN	NaN
3.831635	18.393717	156.865097	-27.227613	21.962332	155.542984	NaN	NaN	NaN	NaN	NaN	NaN	NaN	NaN	NaN	NaN	NaN	NaN
2.237394	17.310886	156.93457	-27.459282	21.915075	156.053391	NaN	NaN	NaN	NaN	NaN	NaN	NaN	NaN	NaN	NaN	NaN	NaN
-0.087908	15.57322	157.234726	-27.808506	21.84375	156.690399	NaN	NaN	NaN	NaN	NaN	NaN	NaN	NaN	NaN	NaN	NaN	NaN
-1.648883	14.373408	157.426971	-28.042995	21.822075	157.065338	NaN	NaN	NaN	NaN	NaN	NaN	NaN	NaN	NaN	NaN	NaN	NaN
-3.212296	13.161953	157.492752	-28.281948	21.796326	157.386032	NaN	NaN	NaN	NaN	NaN	NaN	NaN	NaN	NaN	NaN	NaN	NaN
-4.878123	11.863977	157.729065	-28.51569	21.75775	157.7453	NaN	NaN	NaN	NaN	NaN	NaN	NaN	NaN	NaN	NaN	NaN	NaN
-6.49453	10.577255	158.015182	-28.765722	21.71969	158.154709	NaN	NaN	NaN	NaN	NaN	NaN	NaN	NaN	NaN	NaN	NaN	NaN
-8.205178	9.242486	158.401031	-29.027924	21.666752	158.67334	NaN	NaN	NaN	NaN	NaN	NaN	NaN	NaN	NaN	NaN	NaN	NaN
-9.837444	7.938764	158.980026	-29.238173	21.620111	159.260071	NaN	NaN	NaN	NaN	NaN	NaN	NaN	NaN	NaN	NaN	NaN	NaN
-12.172438	6.032466	159.983627	-29.459307	21.524349	160.177856	NaN	NaN	NaN	NaN	NaN	NaN	NaN	NaN	NaN	NaN	NaN	NaN
-13.562597	4.794621	160.64563	-29.537443	21.442312	160.767014	NaN	NaN	NaN	NaN	NaN	NaN	NaN	NaN	NaN	NaN	NaN	NaN
-14.778577	3.464574	161.232941	-29.589922	21.327009	161.341736	NaN	NaN	NaN	NaN	NaN	NaN	NaN	NaN	NaN	NaN	NaN	NaN
-15.958598	2.183402	162.05336	-29.625904	21.199883	161.905807	NaN	NaN	NaN	NaN	NaN	NaN	NaN	NaN	NaN	NaN	NaN	NaN
-17.113962	0.947847	162.567444	-29.662556	21.061686	162.43721	NaN	NaN	NaN	NaN	NaN	NaN	NaN	NaN	NaN	NaN	NaN	NaN
-18.303175	-0.302784	163.155716	-29.684145	20.910133	162.911224	NaN	NaN	NaN	NaN	NaN	NaN	NaN	NaN	NaN	NaN	NaN	NaN
-19.390966	-1.497908	163.674469	-29.708036	20.770241	163.310211	NaN	NaN	NaN	NaN	NaN	NaN	NaN	NaN	NaN	NaN	NaN	NaN
-20.846695	-3.12966	164.15564	-29.737736	20.576351	163.693222	NaN	NaN	NaN	NaN	NaN	NaN	NaN	NaN	NaN	NaN	NaN	NaN
-21.780754	-4.17441	164.29837	-29.757273	20.482422	163.793488	NaN	NaN	NaN	NaN	NaN	NaN	NaN	NaN	NaN	NaN	NaN	NaN
-22.603489	-5.176389	164.181381	-29.749643	20.402952	163.748489	NaN	NaN	NaN	NaN	NaN	NaN	NaN	NaN	NaN	NaN	NaN	NaN
-23.375881	-6.145587	164.109314	-29.733774	20.336456	163.626724	NaN	NaN	NaN	NaN	NaN	NaN	NaN	NaN	NaN	NaN	NaN	NaN
-24.127617	-7.092619	164.045822	-29.715487	20.274591	163.444778	NaN	NaN	NaN	NaN	NaN	NaN	NaN	NaN	NaN	NaN	NaN	NaN
-24.803581	-7.959198	164.020569	-29.667383	20.238157	163.240417	NaN	NaN	NaN	NaN	NaN	NaN	NaN	NaN	NaN	NaN	NaN	NaN
-25.373554	-8.754267	163.979538	-29.612988	20.237453	163.030716	NaN	NaN	NaN	NaN	NaN	NaN	NaN	NaN	NaN	NaN	NaN	NaN
-26.106812	-9.850834	163.939514	-29.498159	20.310658	162.715775	NaN	NaN	NaN	NaN	NaN	NaN	NaN	NaN	NaN	NaN	NaN	NaN
-26.579588	-10.522452	163.885361	-29.421776	20.363083	162.470779	NaN	NaN	NaN	NaN	NaN	NaN	NaN	NaN	NaN	NaN	NaN	NaN
-26.993391	-11.070611	163.866516	-29.349657	20.41534	162.230927	NaN	NaN	NaN	NaN	NaN	NaN	NaN	NaN	NaN	NaN	NaN	NaN
-27.334515	-11.590919	163.811325	-29.284027	20.434599	161.975845	NaN	NaN	NaN	NaN	NaN	NaN	NaN	NaN	NaN	NaN	NaN	NaN
-27.614408	-12.007897	163.834885	-29.246395	20.41967	161.735062	NaN	NaN	NaN	NaN	NaN	NaN	NaN	NaN	NaN	NaN	NaN	NaN
-27.869663	-12.367062	164.021393	-29.253632	20.401011	161.541458	NaN	NaN	NaN	NaN	NaN	NaN	NaN	NaN	NaN	NaN	NaN	NaN
-28.134188	-12.653046	164.310196	-29.292702	20.374779	161.401184	NaN	NaN	NaN	NaN	NaN	NaN	NaN	NaN	NaN	NaN	NaN	NaN
-28.498236	-12.955915	164.805588	-29.35083	20.316328	161.299942	NaN	NaN	NaN	NaN	NaN	NaN	NaN	NaN	NaN	NaN	NaN	NaN
-28.701214	-13.055761	165.083313	-29.367846	20.261345	161.279251	NaN	NaN	NaN	NaN	NaN	NaN	NaN	NaN	NaN	NaN	NaN	NaN
-28.867924	-13.066919	165.204376	-29.357681	20.216623	161.279129	NaN	NaN	NaN	NaN	NaN	NaN	NaN	NaN	NaN	NaN	NaN	NaN
-28.997227	-13.01647	165.123291	-29.322104	20.152607	161.265182	NaN	NaN	NaN	NaN	NaN	NaN	NaN	NaN	NaN	NaN	NaN	NaN
-29.098621	-12.898638	164.87674	-29.2687	20.032347	161.201965	NaN	NaN	NaN	NaN	NaN	NaN	NaN	NaN	NaN	NaN	NaN	NaN
-29.155001	-12.711741	164.496964	-29.218315	19.908281	161.114914	NaN	NaN	NaN	NaN	NaN	NaN	NaN	NaN	NaN	NaN	NaN	NaN
-29.157343	-12.464964	163.931061	-29.171101	19.756054	160.965698	NaN	NaN	NaN	NaN	NaN	NaN	NaN	NaN	NaN	NaN	NaN	NaN
-29.104731	-11.99063	162.91481	-29.141399	19.486931	160.665985	NaN	NaN	NaN	NaN	NaN	NaN	NaN	NaN	NaN	NaN	NaN	NaN
-29.033133	-11.588726	162.219833	-29.157513	19.249615	160.426575	NaN	NaN	NaN	NaN	NaN	NaN	NaN	NaN	NaN	NaN	NaN	NaN
-28.896818	-11.109582	161.43103	-29.193043	18.995594	160.125168	NaN	NaN	NaN	NaN	NaN	NaN	NaN	NaN	NaN	NaN	NaN	NaN
-28.821218	-10.551759	160.646255	-29.222397	18.710865	159.77301	NaN	NaN	NaN	NaN	NaN	NaN	NaN	NaN	NaN	NaN	NaN	NaN
-28.70816	-10.006593	159.934372	-29.259935	18.419334	159.397675	NaN	NaN	NaN	NaN	NaN	NaN	NaN	NaN	NaN	NaN	NaN	NaN
-28.552845	-9.422532	159.121826	-29.299986	18.133289	158.978195	NaN	NaN	NaN	NaN	NaN	NaN	NaN	NaN	NaN	NaN	NaN	NaN
-28.385019	-8.83632	158.386841	-29.346716	17.865147	158.571289	NaN	NaN	NaN	NaN	NaN	NaN	NaN	NaN	NaN	NaN	NaN	NaN
-28.124228	-7.836093	157.26973	-29.448557	17.5107	157.999603	NaN	NaN	NaN	NaN	NaN	NaN	NaN	NaN	NaN	NaN	NaN	NaN
-27.989128	-7.235357	156.708282	-29.533703	17.307945	157.671249	NaN	NaN	NaN	NaN	NaN	NaN	NaN	NaN	NaN	NaN	NaN	NaN
-27.815651	-6.598088	156.106827	-29.575678	17.093597	157.331451	NaN	NaN	NaN	NaN	NaN	NaN	NaN	NaN	NaN	NaN	NaN	NaN
-27.607044	-6.02829	155.537979	-29.602703	16.904133	157.006775	NaN	NaN	NaN	NaN	NaN	NaN	NaN	NaN	NaN	NaN	NaN	NaN
-27.413099	-5.455637	155.080139	-29.620966	16.730711	156.734314	NaN	NaN	NaN	NaN	NaN	NaN	NaN	NaN	NaN	NaN	NaN	NaN
-27.172428	-4.907001	154.635162	-29.624376	16.551941	156.509003	NaN	NaN	NaN	NaN	NaN	NaN	NaN	NaN	NaN	NaN	NaN	NaN
-27.016296	-4.390637	154.355499	-29.605345	16.377228	156.340378	NaN	NaN	NaN	NaN	NaN	NaN	NaN	NaN	NaN	NaN	NaN	NaN
-26.737225	-3.767408	154.121292	-29.560673	16.138861	156.156815	NaN	NaN	NaN	NaN	NaN	NaN	NaN	NaN	NaN	NaN	NaN	NaN
-26.52491	-3.416161	153.952545	-29.516972	16.029917	156.04425	NaN	NaN	NaN	NaN	NaN	NaN	NaN	NaN	NaN	NaN	NaN	NaN
-26.31723	-3.114371	153.769867	-29.472805	15.982315	155.912796	NaN	NaN	NaN	NaN	NaN	NaN	NaN	NaN	NaN	NaN	NaN	NaN
-26.101095	-2.867444	153.577347	-29.413738	16.001911	155.729202	NaN	NaN	NaN	NaN	NaN	NaN	NaN	NaN	NaN	NaN	NaN	NaN
-25.880825	-2.660491	153.390961	-29.354277	16.082535	155.518692	NaN	NaN	NaN	NaN	NaN	NaN	NaN	NaN	NaN	NaN	NaN	NaN
-25.671673	-2.496134	153.20369	-29.297129	16.209669	155.287308	NaN	NaN	NaN	NaN	NaN	NaN	NaN	NaN	NaN	NaN	NaN	NaN
-25.48592	-2.356931	153.021652	-29.247173	16.351969	155.040176	NaN	NaN	NaN	NaN	NaN	NaN	NaN	NaN	NaN	NaN	NaN	NaN
-25.272566	-2.233698	152.831696	-29.238316	16.628601	154.748688	NaN	NaN	NaN	NaN	NaN	NaN	NaN	NaN	NaN	NaN	NaN	NaN
-25.178019	-2.203648	152.790298	-29.270025	16.836052	154.61554	NaN	NaN	NaN	NaN	NaN	NaN	NaN	NaN	NaN	NaN	NaN	NaN
-25.110043	-2.21565	152.83519	-29.294464	17.035551	154.536835	NaN	NaN	NaN	NaN	NaN	NaN	NaN	NaN	NaN	NaN	NaN	NaN
-25.045353	-2.232141	152.952927	-29.323057	17.251028	154.513885	NaN	NaN	NaN	NaN	NaN	NaN	NaN	NaN	NaN	NaN	NaN	NaN
-25.019281	-2.260789	153.141937	-29.294121	17.443785	154.503784	NaN	NaN	NaN	NaN	NaN	NaN	NaN	NaN	NaN	NaN	NaN	NaN
-25.008949	-2.250776	153.367569	-29.233807	17.629614	154.504425	NaN	NaN	NaN	NaN	NaN	NaN	NaN	NaN	NaN	NaN	NaN	NaN
-25.009802	-2.245226	153.520004	-29.10457	17.793221	154.460068	NaN	NaN	NaN	NaN	NaN	NaN	NaN	NaN	NaN	NaN	NaN	NaN
-25.056061	-2.160536	153.568695	-28.766415	18.033619	154.214722	NaN	NaN	NaN	NaN	NaN	NaN	NaN	NaN	NaN	NaN	NaN	NaN
-25.11808	-2.059484	153.456604	-28.527826	18.216326	153.942444	NaN	NaN	NaN	NaN	NaN	NaN	NaN	NaN	NaN	NaN	NaN	NaN
-25.299908	-1.912472	153.325867	-28.382761	18.420168	153.674377	NaN	NaN	NaN	NaN	NaN	NaN	NaN	NaN	NaN	NaN	NaN	NaN
-25.579363	-1.722386	153.163956	-28.343666	18.635384	153.430679	NaN	NaN	NaN	NaN	NaN	NaN	NaN	NaN	NaN	NaN	NaN	NaN
-25.954777	-1.492054	153.011688	-28.371195	18.831427	153.244431	NaN	NaN	NaN	NaN	NaN	NaN	NaN	NaN	NaN	NaN	NaN	NaN
-26.439297	-1.249288	152.878372	-28.426447	18.971371	153.126541	NaN	NaN	NaN	NaN	NaN	NaN	NaN	NaN	NaN	NaN	NaN	NaN
-27.015594	-0.972648	152.798325	-28.505724	19.088406	153.108322	NaN	NaN	NaN	NaN	NaN	NaN	NaN	NaN	NaN	NaN	NaN	NaN
-27.942398	-0.515235	152.844543	-28.678257	19.123341	153.311493	NaN	NaN	NaN	NaN	NaN	NaN	NaN	NaN	NaN	NaN	NaN	NaN
-28.659204	-0.252245	153.136902	-28.822916	19.057789	153.595367	NaN	NaN	NaN	NaN	NaN	NaN	NaN	NaN	NaN	NaN	NaN	NaN
-29.364031	0.019948	153.437286	-28.958384	18.949125	153.961227	NaN	NaN	NaN	NaN	NaN	NaN	NaN	NaN	NaN	NaN	NaN	NaN
-30.028305	0.291498	153.788071	-29.036057	18.824354	154.374176	NaN	NaN	NaN	NaN	NaN	NaN	NaN	NaN	NaN	NaN	NaN	NaN
-30.747625	0.568068	154.200424	-29.048204	18.696182	154.820618	NaN	NaN	NaN	NaN	NaN	NaN	NaN	NaN	NaN	NaN	NaN	NaN
-31.445107	0.919019	154.528259	-28.96151	18.569637	155.240204	NaN	NaN	NaN	NaN	NaN	NaN	NaN	NaN	NaN	NaN	NaN	NaN
-32.079842	1.299138	154.791718	-28.828753	18.471834	155.605789	NaN	NaN	NaN	NaN	NaN	NaN	NaN	NaN	NaN	NaN	NaN	NaN
-33.122498	1.868755	155.17009	-28.665777	18.3836	156.088058	NaN	NaN	NaN	NaN	NaN	NaN	NaN	NaN	NaN	NaN	NaN	NaN
-33.800106	2.26332	155.370819	-28.613672	18.355324	156.384003	NaN	NaN	NaN	NaN	NaN	NaN	NaN	NaN	NaN	NaN	NaN	NaN
-34.518349	2.696967	155.617981	-28.582081	18.333466	156.665283	NaN	NaN	NaN	NaN	NaN	NaN	NaN	NaN	NaN	NaN	NaN	NaN
-35.209339	3.158777	155.828934	-28.546915	18.327579	156.950516	NaN	NaN	NaN	NaN	NaN	NaN	NaN	NaN	NaN	NaN	NaN	NaN
-35.917889	3.632293	156.139893	-28.491142	18.343678	157.218903	NaN	NaN	NaN	NaN	NaN	NaN	NaN	NaN	NaN	NaN	NaN	NaN
-36.591957	4.099121	156.386597	-28.388325	18.373589	157.466827	NaN	NaN	NaN	NaN	NaN	NaN	NaN	NaN	NaN	NaN	NaN	NaN
-37.251709	4.602057	156.672928	-28.302046	18.451132	157.729996	NaN	NaN	NaN	NaN	NaN	NaN	NaN	NaN	NaN	NaN	NaN	NaN
-38.289391	5.468601	157.253464	-28.221989	18.664045	158.172607	NaN	NaN	NaN	NaN	NaN	NaN	NaN	NaN	NaN	NaN	NaN	NaN
-38.965668	6.112234	157.757599	-28.174507	18.842722	158.505966	NaN	NaN	NaN	NaN	NaN	NaN	NaN	NaN	NaN	NaN	NaN	NaN
-39.675129	6.726975	158.361572	-28.146887	19.041216	158.861954	NaN	NaN	NaN	NaN	NaN	NaN	NaN	NaN	NaN	NaN	NaN	NaN
-40.259651	7.405411	158.988266	-28.097191	19.213812	159.246964	NaN	NaN	NaN	NaN	NaN	NaN	NaN	NaN	NaN	NaN	NaN	NaN
-40.856541	8.126184	159.711121	-28.037661	19.343571	159.708405	NaN	NaN	NaN	NaN	NaN	NaN	NaN	NaN	NaN	NaN	NaN	NaN
-41.367352	8.90778	160.438416	-27.98349	19.421646	160.233032	NaN	NaN	NaN	NaN	NaN	NaN	NaN	NaN	NaN	NaN	NaN	NaN
-41.872627	9.725528	161.250519	-27.937191	19.45804	160.799042	NaN	NaN	NaN	NaN	NaN	NaN	NaN	NaN	NaN	NaN	NaN	NaN
-42.459831	10.988178	162.29747	-27.860361	19.457323	161.628082	NaN	NaN	NaN	NaN	NaN	NaN	NaN	NaN	NaN	NaN	NaN	NaN
-42.821484	11.905624	162.903351	-27.79303	19.425682	162.126221	NaN	NaN	NaN	NaN	NaN	NaN	NaN	NaN	NaN	NaN	NaN	NaN
-43.047981	12.879316	163.317764	-27.691025	19.363543	162.506165	NaN	NaN	NaN	NaN	NaN	NaN	NaN	NaN	NaN	NaN	NaN	NaN
-43.242916	13.897244	163.682999	-27.592426	19.301054	162.777252	NaN	NaN	NaN	NaN	NaN	NaN	NaN	NaN	NaN	NaN	NaN	NaN
-43.345722	14.953223	163.810074	-27.494287	19.22295	162.897125	NaN	NaN	NaN	NaN	NaN	NaN	NaN	NaN	NaN	NaN	NaN	NaN
-43.368176	16.07391	163.697922	-27.41082	19.119585	162.878464	NaN	NaN	NaN	NaN	NaN	NaN	NaN	NaN	NaN	NaN	NaN	NaN
-43.365211	17.237616	163.51387	-27.352398	18.980982	162.712997	NaN	NaN	NaN	NaN	NaN	NaN	NaN	NaN	NaN	NaN	NaN	NaN
-43.182365	19.095402	162.77153	-27.341505	18.73004	162.194031	NaN	NaN	NaN	NaN	NaN	NaN	NaN	NaN	NaN	NaN	NaN	NaN
-42.976097	20.369715	162.060379	-27.366602	18.477152	161.66803	NaN	NaN	NaN	NaN	NaN	NaN	NaN	NaN	NaN	NaN	NaN	NaN
-42.681889	21.66604	161.450974	-27.434128	18.143482	161.109741	NaN	NaN	NaN	NaN	NaN	NaN	NaN	NaN	NaN	NaN	NaN	NaN
-42.30183	22.942717	160.927002	-27.582359	17.774694	160.637833	NaN	NaN	NaN	NaN	NaN	NaN	NaN	NaN	NaN	NaN	NaN	NaN
-41.886478	24.277418	160.785538	-27.766586	17.431929	160.296692	NaN	NaN	NaN	NaN	NaN	NaN	NaN	NaN	NaN	NaN	NaN	NaN
-41.284756	25.542751	160.843903	-27.917162	17.140957	160.158981	NaN	NaN	NaN	NaN	NaN	NaN	NaN	NaN	NaN	NaN	NaN	NaN
-40.615646	26.801359	161.089676	-27.988514	16.904058	160.187607	NaN	NaN	NaN	NaN	NaN	NaN	NaN	NaN	NaN	NaN	NaN	NaN
-39.379128	28.512543	161.720047	-27.895716	16.568504	160.419693	NaN	NaN	NaN	NaN	NaN	NaN	NaN	NaN	NaN	NaN	NaN	NaN
-38.393703	29.537928	162.09845	-27.722591	16.368176	160.621185	NaN	NaN	NaN	NaN	NaN	NaN	NaN	NaN	NaN	NaN	NaN	NaN
-37.448635	30.506292	162.511795	-27.553118	16.193388	160.83577	NaN	NaN	NaN	NaN	NaN	NaN	NaN	NaN	NaN	NaN	NaN	NaN
-36.390228	31.383362	162.883224	-27.405008	16.06131	161.053146	NaN	NaN	NaN	NaN	NaN	NaN	NaN	NaN	NaN	NaN	NaN	NaN
-35.230808	32.150879	163.096939	-27.297237	15.980211	161.219254	NaN	NaN	NaN	NaN	NaN	NaN	NaN	NaN	NaN	NaN	NaN	NaN
-34.135307	32.835949	163.209503	-27.219545	15.989701	161.305206	NaN	NaN	NaN	NaN	NaN	NaN	NaN	NaN	NaN	NaN	NaN	NaN
-32.911694	33.446056	163.18634	-27.125427	16.090475	161.259598	NaN	NaN	NaN	NaN	NaN	NaN	NaN	NaN	NaN	NaN	NaN	NaN
-31.065889	34.224266	162.954102	-26.979702	16.350056	160.984848	NaN	NaN	NaN	NaN	NaN	NaN	NaN	NaN	NaN	NaN	NaN	NaN
-29.777632	34.636787	162.643753	-26.901201	16.613789	160.666412	NaN	NaN	NaN	NaN	NaN	NaN	NaN	NaN	NaN	NaN	NaN	NaN
-28.420061	34.924717	162.287918	-26.833538	16.920467	160.319016	NaN	NaN	NaN	NaN	NaN	NaN	NaN	NaN	NaN	NaN	NaN	NaN
-27.172699	35.11916	161.935501	-26.798445	17.253	159.98967	NaN	NaN	NaN	NaN	NaN	NaN	NaN	NaN	NaN	NaN	NaN	NaN
-25.893917	35.120209	161.576828	-26.812571	17.588692	159.715088	NaN	NaN	NaN	NaN	NaN	NaN	NaN	NaN	NaN	NaN	NaN	NaN
-24.58613	35.023041	161.390991	-26.855057	17.875599	159.547592	NaN	NaN	NaN	NaN	NaN	NaN	NaN	NaN	NaN	NaN	NaN	NaN
-23.358681	34.741299	161.295074	-26.929266	18.099293	159.487869	NaN	NaN	NaN	NaN	NaN	NaN	NaN	NaN	NaN	NaN	NaN	NaN
-21.573648	34.115089	161.196991	-27.080744	18.451584	159.525513	NaN	NaN	NaN	NaN	NaN	NaN	NaN	NaN	NaN	NaN	NaN	NaN
-20.367424	33.547817	161.199158	-27.194086	18.705999	159.593994	NaN	NaN	NaN	NaN	NaN	NaN	NaN	NaN	NaN	NaN	NaN	NaN
-19.298504	32.902664	161.171387	-27.301252	18.959627	159.626373	NaN	NaN	NaN	NaN	NaN	NaN	NaN	NaN	NaN	NaN	NaN	NaN
-18.226963	32.130424	161.082916	-27.412296	19.219601	159.626968	NaN	NaN	NaN	NaN	NaN	NaN	NaN	NaN	NaN	NaN	NaN	NaN
-17.210146	31.266197	161.01593	-27.512281	19.46693	159.5784	NaN	NaN	NaN	NaN	NaN	NaN	NaN	NaN	NaN	NaN	NaN	NaN
-16.320372	30.34693	160.83461	-27.601555	19.702375	159.431778	NaN	NaN	NaN	NaN	NaN	NaN	NaN	NaN	NaN	NaN	NaN	NaN
-15.41939	29.315073	160.529297	-27.676821	19.933575	159.190125	NaN	NaN	NaN	NaN	NaN	NaN	NaN	NaN	NaN	NaN	NaN	NaN
-14.214906	27.661777	159.952301	-27.69805	20.269684	158.619614	NaN	NaN	NaN	NaN	NaN	NaN	NaN	NaN	NaN	NaN	NaN	NaN
-13.532972	26.490719	159.483765	-27.675528	20.47806	158.179871	NaN	NaN	NaN	NaN	NaN	NaN	NaN	NaN	NaN	NaN	NaN	NaN
-12.920901	25.221899	159.114655	-27.670923	20.668056	157.837128	NaN	NaN	NaN	NaN	NaN	NaN	NaN	NaN	NaN	NaN	NaN	NaN
-12.452164	23.979454	158.800766	-27.624931	20.855892	157.581329	NaN	NaN	NaN	NaN	NaN	NaN	NaN	NaN	NaN	NaN	NaN	NaN
-12.091949	22.718197	158.544617	-27.573814	21.041498	157.359497	NaN	NaN	NaN	NaN	NaN	NaN	NaN	NaN	NaN	NaN	NaN	NaN
-11.847052	21.408958	158.435776	-27.565046	21.235189	157.26149	NaN	NaN	NaN	NaN	NaN	NaN	NaN	NaN	NaN	NaN	NaN	NaN
-11.719306	20.168097	158.330032	-27.595573	21.403738	157.201035	NaN	NaN	NaN	NaN	NaN	NaN	NaN	NaN	NaN	NaN	NaN	NaN
-11.765836	18.282082	158.228821	-27.671164	21.536896	157.121704	NaN	NaN	NaN	NaN	NaN	NaN	NaN	NaN	NaN	NaN	NaN	NaN
-11.901718	17.02153	158.168716	-27.745358	21.568623	157.111298	NaN	NaN	NaN	NaN	NaN	NaN	NaN	NaN	NaN	NaN	NaN	NaN
-12.103044	15.849346	158.066772	-27.798609	21.541765	157.1129	NaN	NaN	NaN	NaN	NaN	NaN	NaN	NaN	NaN	NaN	NaN	NaN
-12.389224	14.669502	157.981216	-27.824467	21.458447	157.159821	NaN	NaN	NaN	NaN	NaN	NaN	NaN	NaN	NaN	NaN	NaN	NaN
-12.752188	13.452129	157.927353	-27.779461	21.364836	157.254318	NaN	NaN	NaN	NaN	NaN	NaN	NaN	NaN	NaN	NaN	NaN	NaN
-13.090934	12.28091	157.858826	-27.668583	21.245266	157.336731	NaN	NaN	NaN	NaN	NaN	NaN	NaN	NaN	NaN	NaN	NaN	NaN
-13.46257	11.199801	157.785446	-27.56809	21.14263	157.428192	NaN	NaN	NaN	NaN	NaN	NaN	NaN	NaN	NaN	NaN	NaN	NaN
-14.30946	9.565035	157.738892	-27.467913	21.026979	157.538666	NaN	NaN	NaN	NaN	NaN	NaN	NaN	NaN	NaN	NaN	NaN	NaN
-14.914107	8.516188	157.699738	-27.453772	20.975296	157.593887	NaN	NaN	NaN	NaN	NaN	NaN	NaN	NaN	NaN	NaN	NaN	NaN
-15.521262	7.535082	157.618378	-27.411144	20.913845	157.596069	NaN	NaN	NaN	NaN	NaN	NaN	NaN	NaN	NaN	NaN	NaN	NaN
-16.225525	6.546098	157.518936	-27.366171	20.825092	157.554504	NaN	NaN	NaN	NaN	NaN	NaN	NaN	NaN	NaN	NaN	NaN	NaN
-16.980774	5.553378	157.463913	-27.278158	20.73525	157.516632	NaN	NaN	NaN	NaN	NaN	NaN	NaN	NaN	NaN	NaN	NaN	NaN
-17.688284	4.58506	157.389511	-27.157974	20.668743	157.443634	NaN	NaN	NaN	NaN	NaN	NaN	NaN	NaN	NaN	NaN	NaN	NaN
-18.398588	3.696821	157.360611	-27.024889	20.637081	157.358734	NaN	NaN	NaN	NaN	NaN	NaN	NaN	NaN	NaN	NaN	NaN	NaN
-19.761736	2.440101	157.478745	-26.852448	20.65423	157.30275	NaN	NaN	NaN	NaN	NaN	NaN	NaN	NaN	NaN	NaN	NaN	NaN
-20.615175	1.657145	157.618271	-26.737886	20.690149	157.276688	NaN	NaN	NaN	NaN	NaN	NaN	NaN	NaN	NaN	NaN	NaN	NaN
-21.504808	0.973461	157.78833	-26.646471	20.761322	157.288361	NaN	NaN	NaN	NaN	NaN	NaN	NaN	NaN	NaN	NaN	NaN	NaN
-22.551086	0.348155	157.942657	-26.574892	20.850363	157.286102	NaN	NaN	NaN	NaN	NaN	NaN	NaN	NaN	NaN	NaN	NaN	NaN
-23.592995	-0.218149	158.153214	-26.504433	20.932596	157.294601	NaN	NaN	NaN	NaN	NaN	NaN	NaN	NaN	NaN	NaN	NaN	NaN
-24.603083	-0.705837	158.354294	-26.453915	20.980028	157.369995	NaN	NaN	NaN	NaN	NaN	NaN	NaN	NaN	NaN	NaN	NaN	NaN
-25.70937	-1.081857	158.628052	-26.420298	20.994272	157.514404	NaN	NaN	NaN	NaN	NaN	NaN	NaN	NaN	NaN	NaN	NaN	NaN
-27.410784	-1.496154	159.256836	-26.353487	20.970675	157.896912	NaN	NaN	NaN	NaN	NaN	NaN	NaN	NaN	NaN	NaN	NaN	NaN
-28.477133	-1.673478	159.705719	-26.249277	20.907701	158.270035	NaN	NaN	NaN	NaN	NaN	NaN	NaN	NaN	NaN	NaN	NaN	NaN
-29.588615	-1.70087	160.150162	-26.120096	20.817066	158.691162	NaN	NaN	NaN	NaN	NaN	NaN	NaN	NaN	NaN	NaN	NaN	NaN
-30.662653	-1.686221	160.630798	-25.987356	20.691074	159.12767	NaN	NaN	NaN	NaN	NaN	NaN	NaN	NaN	NaN	NaN	NaN	NaN
-31.745874	-1.566812	160.988373	-25.845837	20.541706	159.531281	NaN	NaN	NaN	NaN	NaN	NaN	NaN	NaN	NaN	NaN	NaN	NaN
-32.834244	-1.361564	161.252747	-25.69235	20.358459	159.887009	NaN	NaN	NaN	NaN	NaN	NaN	NaN	NaN	NaN	NaN	NaN	NaN
-33.835892	-1.078228	161.463211	-25.530819	20.145569	160.181519	NaN	NaN	NaN	NaN	NaN	NaN	NaN	NaN	NaN	NaN	NaN	NaN
-35.408497	-0.487166	161.71965	-25.310478	19.79163	160.522644	NaN	NaN	NaN	NaN	NaN	NaN	NaN	NaN	NaN	NaN	NaN	NaN
-36.372437	-0.00738	161.774872	-25.15564	19.510532	160.697098	NaN	NaN	NaN	NaN	NaN	NaN	NaN	NaN	NaN	NaN	NaN	NaN
-37.2934	0.576909	161.884415	-25.039417	19.221779	160.852463	NaN	NaN	NaN	NaN	NaN	NaN	NaN	NaN	NaN	NaN	NaN	NaN
-38.213726	1.224115	161.961853	-24.946764	18.900043	160.973389	NaN	NaN	NaN	NaN	NaN	NaN	NaN	NaN	NaN	NaN	NaN	NaN
-39.039906	1.912241	161.997421	-24.887653	18.591795	161.107224	NaN	NaN	NaN	NaN	NaN	NaN	NaN	NaN	NaN	NaN	NaN	NaN
-39.792477	2.740183	162.110397	-24.819752	18.273163	161.215302	NaN	NaN	NaN	NaN	NaN	NaN	NaN	NaN	NaN	NaN	NaN	NaN
-40.513348	3.574649	162.204132	-24.773251	17.955688	161.327011	NaN	NaN	NaN	NaN	NaN	NaN	NaN	NaN	NaN	NaN	NaN	NaN
-41.354908	5.000252	162.262009	-24.639399	17.465626	161.51944	NaN	NaN	NaN	NaN	NaN	NaN	NaN	NaN	NaN	NaN	NaN	NaN
-41.904701	5.97807	162.415924	-24.544247	17.151434	161.649536	NaN	NaN	NaN	NaN	NaN	NaN	NaN	NaN	NaN	NaN	NaN	NaN
-42.318012	7.036165	162.527222	-24.466568	16.833996	161.774475	NaN	NaN	NaN	NaN	NaN	NaN	NaN	NaN	NaN	NaN	NaN	NaN
-42.628799	8.171535	162.666183	-24.41782	16.534447	161.889572	NaN	NaN	NaN	NaN	NaN	NaN	NaN	NaN	NaN	NaN	NaN	NaN
-42.905365	9.28401	162.850784	-24.394072	16.248564	161.994385	NaN	NaN	NaN	NaN	NaN	NaN	NaN	NaN	NaN	NaN	NaN	NaN
-43.042595	10.45918	162.992462	-24.394848	15.984118	162.095169	NaN	NaN	NaN	NaN	NaN	NaN	NaN	NaN	NaN	NaN	NaN	NaN
-43.104305	11.677836	163.171738	-24.380537	15.722874	162.180573	NaN	NaN	NaN	NaN	NaN	NaN	NaN	NaN	NaN	NaN	NaN	NaN
-42.956573	13.494009	163.292969	-24.355911	15.361298	162.228455	NaN	NaN	NaN	NaN	NaN	NaN	NaN	NaN	NaN	NaN	NaN	NaN
-42.804707	14.759586	163.289581	-24.362152	15.134044	162.204407	NaN	NaN	NaN	NaN	NaN	NaN	NaN	NaN	NaN	NaN	NaN	NaN
-42.525337	15.986145	163.320572	-24.431593	14.9591	162.165207	NaN	NaN	NaN	NaN	NaN	NaN	NaN	NaN	NaN	NaN	NaN	NaN
-42.06654	17.218596	163.188446	-24.530155	14.815723	162.087189	NaN	NaN	NaN	NaN	NaN	NaN	NaN	NaN	NaN	NaN	NaN	NaN
-41.656994	18.415232	163.032059	-24.653328	14.692802	161.96994	NaN	NaN	NaN	NaN	NaN	NaN	NaN	NaN	NaN	NaN	NaN	NaN
-41.038197	19.580812	162.86792	-24.774973	14.61095	161.815842	NaN	NaN	NaN	NaN	NaN	NaN	NaN	NaN	NaN	NaN	NaN	NaN
-40.283165	20.75728	162.58667	-24.890543	14.567939	161.628098	NaN	NaN	NaN	NaN	NaN	NaN	NaN	NaN	NaN	NaN	NaN	NaN
-39.087986	22.384039	162.183838	-25.066462	14.569566	161.293518	NaN	NaN	NaN	NaN	NaN	NaN	NaN	NaN	NaN	NaN	NaN	NaN
-38.10181	23.473846	161.960312	-25.193077	14.611189	161.111176	NaN	NaN	NaN	NaN	NaN	NaN	NaN	NaN	NaN	NaN	NaN	NaN
-37.030064	24.450476	161.709747	-25.305626	14.653442	160.976852	NaN	NaN	NaN	NaN	NaN	NaN	NaN	NaN	NaN	NaN	NaN	NaN
-35.890217	25.383917	161.592606	-25.411654	14.694489	160.869522	NaN	NaN	NaN	NaN	NaN	NaN	NaN	NaN	NaN	NaN	NaN	NaN
-34.634106	26.247164	161.485306	-25.5137	14.74617	160.77475	NaN	NaN	NaN	NaN	NaN	NaN	NaN	NaN	NaN	NaN	NaN	NaN
-33.27668	27.01086	161.327637	-25.58271	14.811167	160.697968	NaN	NaN	NaN	NaN	NaN	NaN	NaN	NaN	NaN	NaN	NaN	NaN
-31.865171	27.718344	161.270386	-25.632128	14.885771	160.614334	NaN	NaN	NaN	NaN	NaN	NaN	NaN	NaN	NaN	NaN	NaN	NaN
-29.614016	28.561262	161.191254	-25.644537	15.017255	160.499207	NaN	NaN	NaN	NaN	NaN	NaN	NaN	NaN	NaN	NaN	NaN	NaN
-28.049034	29.06653	161.152756	-25.632698	15.144335	160.384003	NaN	NaN	NaN	NaN	NaN	NaN	NaN	NaN	NaN	NaN	NaN	NaN
-26.494778	29.401928	161.135559	-25.604359	15.312632	160.298569	NaN	NaN	NaN	NaN	NaN	NaN	NaN	NaN	NaN	NaN	NaN	NaN
-24.849113	29.659431	161.089996	-25.567448	15.514652	160.233658	NaN	NaN	NaN	NaN	NaN	NaN	NaN	NaN	NaN	NaN	NaN	NaN
-23.213058	29.86516	161.0495	-25.509151	15.73126	160.118286	NaN	NaN	NaN	NaN	NaN	NaN	NaN	NaN	NaN	NaN	NaN	NaN
-21.617529	29.906898	161.053497	-25.460142	15.968288	160.039978	NaN	NaN	NaN	NaN	NaN	NaN	NaN	NaN	NaN	NaN	NaN	NaN
-19.938868	29.854969	161.038986	-25.437927	16.226576	160.020523	NaN	NaN	NaN	NaN	NaN	NaN	NaN	NaN	NaN	NaN	NaN	NaN
-17.606913	29.604757	160.970276	-25.419146	16.67366	159.945618	NaN	NaN	NaN	NaN	NaN	NaN	NaN	NaN	NaN	NaN	NaN	NaN
-16.027987	29.267267	160.875717	-25.373892	17.005465	159.880829	NaN	NaN	NaN	NaN	NaN	NaN	NaN	NaN	NaN	NaN	NaN	NaN
-14.504395	28.873888	160.702316	-25.324341	17.343571	159.735443	NaN	NaN	NaN	NaN	NaN	NaN	NaN	NaN	NaN	NaN	NaN	NaN
-13.09341	28.416201	160.532623	-25.274982	17.693897	159.564896	NaN	NaN	NaN	NaN	NaN	NaN	NaN	NaN	NaN	NaN	NaN	NaN
-11.629096	27.814896	160.320557	-25.259277	18.06768	159.402588	NaN	NaN	NaN	NaN	NaN	NaN	NaN	NaN	NaN	NaN	NaN	NaN
-10.353306	27.198341	160.165375	-25.245121	18.433853	159.242401	NaN	NaN	NaN	NaN	NaN	NaN	NaN	NaN	NaN	NaN	NaN	NaN
-9.115396	26.521025	160.070313	-25.233343	18.813261	159.127579	NaN	NaN	NaN	NaN	NaN	NaN	NaN	NaN	NaN	NaN	NaN	NaN
-7.35852	25.348551	159.989502	-25.211386	19.318277	159.022827	NaN	NaN	NaN	NaN	NaN	NaN	NaN	NaN	NaN	NaN	NaN	NaN
-6.382611	24.558447	160.03775	-25.244793	19.630493	159.023621	NaN	NaN	NaN	NaN	NaN	NaN	NaN	NaN	NaN	NaN	NaN	NaN
-5.427976	23.683226	160.091232	-25.286808	19.943977	159.025406	NaN	NaN	NaN	NaN	NaN	NaN	NaN	NaN	NaN	NaN	NaN	NaN
-4.570961	22.854023	160.163025	-25.334558	20.250063	159.064804	NaN	NaN	NaN	NaN	NaN	NaN	NaN	NaN	NaN	NaN	NaN	NaN
-3.845523	22.002182	160.257019	-25.362089	20.534735	159.110016	NaN	NaN	NaN	NaN	NaN	NaN	NaN	NaN	NaN	NaN	NaN	NaN
-3.149363	21.093079	160.314072	-25.367519	20.803516	159.163116	NaN	NaN	NaN	NaN	NaN	NaN	NaN	NaN	NaN	NaN	NaN	NaN
-2.473219	20.219931	160.329681	-25.343784	21.041832	159.214539	NaN	NaN	NaN	NaN	NaN	NaN	NaN	NaN	NaN	NaN	NaN	NaN
-1.721802	18.882214	160.43634	-25.298527	21.31617	159.308044	NaN	NaN	NaN	NaN	NaN	NaN	NaN	NaN	NaN	NaN	NaN	NaN
-1.295582	17.942011	160.550659	-25.286505	21.456783	159.39888	NaN	NaN	NaN	NaN	NaN	NaN	NaN	NaN	NaN	NaN	NaN	NaN
-0.913337	17.010773	160.683304	-25.289339	21.565859	159.501068	NaN	NaN	NaN	NaN	NaN	NaN	NaN	NaN	NaN	NaN	NaN	NaN
-0.655833	16.104752	160.84462	-25.325438	21.662569	159.626083	NaN	NaN	NaN	NaN	NaN	NaN	NaN	NaN	NaN	NaN	NaN	NaN
-0.48164	15.21053	161.072128	-25.399225	21.744242	159.744278	NaN	NaN	NaN	NaN	NaN	NaN	NaN	NaN	NaN	NaN	NaN	NaN
-0.377717	14.304285	161.266495	-25.463428	21.804165	159.833603	NaN	NaN	NaN	NaN	NaN	NaN	NaN	NaN	NaN	NaN	NaN	NaN
-0.338131	13.399485	161.401642	-25.521454	21.879303	159.880783	NaN	NaN	NaN	NaN	NaN	NaN	NaN	NaN	NaN	NaN	NaN	NaN
-0.428616	12.179246	161.505295	-25.562149	21.978483	159.856583	NaN	NaN	NaN	NaN	NaN	NaN	NaN	NaN	NaN	NaN	NaN	NaN
-0.584154	11.403467	161.491913	-25.583681	22.060001	159.793564	NaN	NaN	NaN	NaN	NaN	NaN	NaN	NaN	NaN	NaN	NaN	NaN
-0.821098	10.659876	161.411591	-25.582405	22.139637	159.673828	NaN	NaN	NaN	NaN	NaN	NaN	NaN	NaN	NaN	NaN	NaN	NaN
-1.122039	9.93772	161.273911	-25.587187	22.232681	159.543961	NaN	NaN	NaN	NaN	NaN	NaN	NaN	NaN	NaN	NaN	NaN	NaN
-1.482619	9.346332	161.071609	-25.61689	22.350594	159.420685	NaN	NaN	NaN	NaN	NaN	NaN	NaN	NaN	NaN	NaN	NaN	NaN
-1.907953	8.836364	160.879303	-25.624619	22.485025	159.275406	NaN	NaN	NaN	NaN	NaN	NaN	NaN	NaN	NaN	NaN	NaN	NaN
-2.389024	8.337239	160.674789	-25.650517	22.63526	159.144104	NaN	NaN	NaN	NaN	NaN	NaN	NaN	NaN	NaN	NaN	NaN	NaN
-3.278593	7.677003	160.353134	-25.695414	22.809576	158.942017	NaN	NaN	NaN	NaN	NaN	NaN	NaN	NaN	NaN	NaN	NaN	NaN
-3.951549	7.299005	160.194855	-25.694653	22.901484	158.812027	NaN	NaN	NaN	NaN	NaN	NaN	NaN	NaN	NaN	NaN	NaN	NaN
-4.614161	7.01656	160.005386	-25.69739	22.955727	158.699295	NaN	NaN	NaN	NaN	NaN	NaN	NaN	NaN	NaN	NaN	NaN	NaN
-5.325376	6.792107	159.84346	-25.684383	22.97337	158.598114	NaN	NaN	NaN	NaN	NaN	NaN	NaN	NaN	NaN	NaN	NaN	NaN
-6.098524	6.610651	159.716782	-25.661289	22.96179	158.510071	NaN	NaN	NaN	NaN	NaN	NaN	NaN	NaN	NaN	NaN	NaN	NaN
-6.950822	6.538265	159.555878	-25.655308	22.922792	158.45166	NaN	NaN	NaN	NaN	NaN	NaN	NaN	NaN	NaN	NaN	NaN	NaN
-7.813033	6.442446	159.454163	-25.671417	22.852207	158.436234	NaN	NaN	NaN	NaN	NaN	NaN	NaN	NaN	NaN	NaN	NaN	NaN
-9.146232	6.455911	159.281616	-25.697508	22.696072	158.471191	NaN	NaN	NaN	NaN	NaN	NaN	NaN	NaN	NaN	NaN	NaN	NaN
-10.100285	6.516994	159.235138	-25.740042	22.55472	158.576279	NaN	NaN	NaN	NaN	NaN	NaN	NaN	NaN	NaN	NaN	NaN	NaN
-11.083002	6.628819	159.190796	-25.8167	22.383223	158.746368	NaN	NaN	NaN	NaN	NaN	NaN	NaN	NaN	NaN	NaN	NaN	NaN
-12.090411	6.768675	159.202255	-25.897726	22.152433	158.974075	NaN	NaN	NaN	NaN	NaN	NaN	NaN	NaN	NaN	NaN	NaN	NaN
-13.121794	6.969542	159.218689	-26.004538	21.885733	159.239563	NaN	NaN	NaN	NaN	NaN	NaN	NaN	NaN	NaN	NaN	NaN	NaN
-14.13759	7.16911	159.223526	-26.073286	21.581692	159.48822	NaN	NaN	NaN	NaN	NaN	NaN	NaN	NaN	NaN	NaN	NaN	NaN
-15.154738	7.362012	159.207718	-26.119877	21.248884	159.705246	NaN	NaN	NaN	NaN	NaN	NaN	NaN	NaN	NaN	NaN	NaN	NaN
-16.661974	7.707666	159.163986	-26.153952	20.727659	159.954056	NaN	NaN	NaN	NaN	NaN	NaN	NaN	NaN	NaN	NaN	NaN	NaN
-17.644869	7.97646	159.104263	-26.163176	20.405611	160.075012	NaN	NaN	NaN	NaN	NaN	NaN	NaN	NaN	NaN	NaN	NaN	NaN
-18.618042	8.203311	159.083557	-26.165936	20.079569	160.178925	NaN	NaN	NaN	NaN	NaN	NaN	NaN	NaN	NaN	NaN	NaN	NaN
-19.55341	8.454539	159.064774	-26.160717	19.776693	160.268448	NaN	NaN	NaN	NaN	NaN	NaN	NaN	NaN	NaN	NaN	NaN	NaN
-20.521862	8.706777	159.103165	-26.166725	19.490204	160.352844	NaN	NaN	NaN	NaN	NaN	NaN	NaN	NaN	NaN	NaN	NaN	NaN
-21.452913	8.973983	159.138962	-26.196884	19.227262	160.437958	NaN	NaN	NaN	NaN	NaN	NaN	NaN	NaN	NaN	NaN	NaN	NaN
-22.388779	9.179721	159.186752	-26.236465	18.999903	160.503082	NaN	NaN	NaN	NaN	NaN	NaN	NaN	NaN	NaN	NaN	NaN	NaN
-23.722692	9.515073	159.231232	-26.320595	18.693703	160.555298	NaN	NaN	NaN	NaN	NaN	NaN	NaN	NaN	NaN	NaN	NaN	NaN
-24.629147	9.726604	159.258026	-26.385376	18.498474	160.558731	NaN	NaN	NaN	NaN	NaN	NaN	NaN	NaN	NaN	NaN	NaN	NaN
-25.49552	9.92643	159.25737	-26.485088	18.315639	160.545761	NaN	NaN	NaN	NaN	NaN	NaN	NaN	NaN	NaN	NaN	NaN	NaN
-26.369816	10.084195	159.284195	-26.591925	18.15391	160.533661	NaN	NaN	NaN	NaN	NaN	NaN	NaN	NaN	NaN	NaN	NaN	NaN
-27.208662	10.234527	159.324677	-26.703432	18.003054	160.516144	NaN	NaN	NaN	NaN	NaN	NaN	NaN	NaN	NaN	NaN	NaN	NaN
-28.017506	10.419952	159.417374	-26.819866	17.881283	160.520248	NaN	NaN	NaN	NaN	NaN	NaN	NaN	NaN	NaN	NaN	NaN	NaN
-28.811863	10.603933	159.549637	-26.923019	17.774231	160.556976	NaN	NaN	NaN	NaN	NaN	NaN	NaN	NaN	NaN	NaN	NaN	NaN
-29.953224	10.894979	159.793961	-27.044651	17.628698	160.699478	NaN	NaN	NaN	NaN	NaN	NaN	NaN	NaN	NaN	NaN	NaN	NaN
-30.669827	11.08592	160.020538	-27.094742	17.538826	160.828217	NaN	NaN	NaN	NaN	NaN	NaN	NaN	NaN	NaN	NaN	NaN	NaN
-31.339952	11.283057	160.255341	-27.135622	17.449308	160.99115	NaN	NaN	NaN	NaN	NaN	NaN	NaN	NaN	NaN	NaN	NaN	NaN
-31.974333	11.557909	160.480545	-27.154373	17.370279	161.15654	NaN	NaN	NaN	NaN	NaN	NaN	NaN	NaN	NaN	NaN	NaN	NaN
-32.546947	11.863921	160.693359	-27.136564	17.284382	161.30069	NaN	NaN	NaN	NaN	NaN	NaN	NaN	NaN	NaN	NaN	NaN	NaN
-33.103329	12.206352	160.864227	-27.129374	17.193192	161.403458	NaN	NaN	NaN	NaN	NaN	NaN	NaN	NaN	NaN	NaN	NaN	NaN
-33.597614	12.599044	160.965622	-27.114019	17.096554	161.466263	NaN	NaN	NaN	NaN	NaN	NaN	NaN	NaN	NaN	NaN	NaN	NaN
-34.237885	13.228364	161.052109	-27.124523	16.933178	161.50563	NaN	NaN	NaN	NaN	NaN	NaN	NaN	NaN	NaN	NaN	NaN	NaN
-34.558846	13.726605	161.067505	-27.155348	16.815012	161.512192	NaN	NaN	NaN	NaN	NaN	NaN	NaN	NaN	NaN	NaN	NaN	NaN
-34.851711	14.297998	161.097198	-27.163776	16.697138	161.513397	NaN	NaN	NaN	NaN	NaN	NaN	NaN	NaN	NaN	NaN	NaN	NaN
-35.095512	14.903625	161.15152	-27.183729	16.582577	161.52977	NaN	NaN	NaN	NaN	NaN	NaN	NaN	NaN	NaN	NaN	NaN	NaN
-35.262459	15.521537	161.146133	-27.192268	16.484175	161.538681	NaN	NaN	NaN	NaN	NaN	NaN	NaN	NaN	NaN	NaN	NaN	NaN
-35.309952	16.194389	161.095215	-27.190187	16.366108	161.53801	NaN	NaN	NaN	NaN	NaN	NaN	NaN	NaN	NaN	NaN	NaN	NaN
-35.335579	16.952936	161.028717	-27.198404	16.255106	161.534439	NaN	NaN	NaN	NaN	NaN	NaN	NaN	NaN	NaN	NaN	NaN	NaN
-35.260117	18.166555	160.938843	-27.157501	16.054577	161.470871	NaN	NaN	NaN	NaN	NaN	NaN	NaN	NaN	NaN	NaN	NaN	NaN
-35.080872	19.012615	160.818237	-27.120775	15.880768	161.397766	NaN	NaN	NaN	NaN	NaN	NaN	NaN	NaN	NaN	NaN	NaN	NaN
-34.785049	19.87933	160.626694	-27.091253	15.678714	161.297958	NaN	NaN	NaN	NaN	NaN	NaN	NaN	NaN	NaN	NaN	NaN	NaN
-34.513752	20.795286	160.477997	-27.075296	15.41711	161.168091	NaN	NaN	NaN	NaN	NaN	NaN	NaN	NaN	NaN	NaN	NaN	NaN
-34.146378	21.68808	160.360687	-27.09589	15.108002	160.985657	NaN	NaN	NaN	NaN	NaN	NaN	NaN	NaN	NaN	NaN	NaN	NaN
-33.695362	22.633913	160.180878	-27.160343	14.75015	160.779373	NaN	NaN	NaN	NaN	NaN	NaN	NaN	NaN	NaN	NaN	NaN	NaN
-33.174835	23.554052	160.057404	-27.213547	14.37223	160.596252	NaN	NaN	NaN	NaN	NaN	NaN	NaN	NaN	NaN	NaN	NaN	NaN
-32.263371	24.898533	160.068954	-27.241549	13.810804	160.300201	NaN	NaN	NaN	NaN	NaN	NaN	NaN	NaN	NaN	NaN	NaN	NaN
-31.534286	25.81982	160.108765	-27.214998	13.480279	160.135132	NaN	NaN	NaN	NaN	NaN	NaN	NaN	NaN	NaN	NaN	NaN	NaN
-30.7773	26.671347	160.215027	-27.138052	13.19066	159.941757	NaN	NaN	NaN	NaN	NaN	NaN	NaN	NaN	NaN	NaN	NaN	NaN
-29.935785	27.452799	160.349457	-27.093634	12.994379	159.714584	NaN	NaN	NaN	NaN	NaN	NaN	NaN	NaN	NaN	NaN	NaN	NaN
-29.027828	28.208626	160.471146	-27.033094	12.864179	159.446777	NaN	NaN	NaN	NaN	NaN	NaN	NaN	NaN	NaN	NaN	NaN	NaN
-28.093824	28.871349	160.563782	-26.972372	12.749855	159.192032	NaN	NaN	NaN	NaN	NaN	NaN	NaN	NaN	NaN	NaN	NaN	NaN
-27.128675	29.415253	160.688309	-26.903358	12.681884	158.927185	NaN	NaN	NaN	NaN	NaN	NaN	NaN	NaN	NaN	NaN	NaN	NaN
-25.573704	30.00536	160.92804	-26.750416	12.602927	158.618637	NaN	NaN	NaN	NaN	NaN	NaN	NaN	NaN	NaN	NaN	NaN	NaN
-24.518255	30.2103	161.088516	-26.628315	12.586262	158.465881	NaN	NaN	NaN	NaN	NaN	NaN	NaN	NaN	NaN	NaN	NaN	NaN
-23.438225	30.293709	161.18399	-26.537529	12.654397	158.334641	NaN	NaN	NaN	NaN	NaN	NaN	NaN	NaN	NaN	NaN	NaN	NaN
-22.320078	30.277315	161.238251	-26.44746	12.770441	158.201462	NaN	NaN	NaN	NaN	NaN	NaN	NaN	NaN	NaN	NaN	NaN	NaN
-21.232132	30.029688	161.244232	-26.355785	12.931669	158.091339	NaN	NaN	NaN	NaN	NaN	NaN	NaN	NaN	NaN	NaN	NaN	NaN
-20.184158	29.691496	161.118164	-26.25803	13.121761	157.936401	NaN	NaN	NaN	NaN	NaN	NaN	NaN	NaN	NaN	NaN	NaN	NaN
-19.128061	29.184364	160.88356	-26.170561	13.372545	157.778702	NaN	NaN	NaN	NaN	NaN	NaN	NaN	NaN	NaN	NaN	NaN	NaN
-17.559814	28.112137	160.394684	-25.998756	13.757173	157.479477	NaN	NaN	NaN	NaN	NaN	NaN	NaN	NaN	NaN	NaN	NaN	NaN
-16.598511	27.262163	159.872147	-25.90546	14.062611	157.198669	NaN	NaN	NaN	NaN	NaN	NaN	NaN	NaN	NaN	NaN	NaN	NaN
-15.650842	26.245901	159.31012	-25.79402	14.417688	156.908035	NaN	NaN	NaN	NaN	NaN	NaN	NaN	NaN	NaN	NaN	NaN	NaN
-14.724283	25.081903	158.681885	-25.667471	14.793578	156.537415	NaN	NaN	NaN	NaN	NaN	NaN	NaN	NaN	NaN	NaN	NaN	NaN
-13.917601	23.81435	158.02359	-25.578026	15.209704	156.159363	NaN	NaN	NaN	NaN	NaN	NaN	NaN	NaN	NaN	NaN	NaN	NaN
-13.170197	22.363106	157.427811	-25.50709	15.6533	155.859512	NaN	NaN	NaN	NaN	NaN	NaN	NaN	NaN	NaN	NaN	NaN	NaN
-12.525824	20.803919	156.88942	-25.463686	16.107258	155.603928	NaN	NaN	NaN	NaN	NaN	NaN	NaN	NaN	NaN	NaN	NaN	NaN
-11.750372	18.196266	156.376648	-25.388769	16.766445	155.405518	NaN	NaN	NaN	NaN	NaN	NaN	NaN	NaN	NaN	NaN	NaN	NaN
-11.405371	16.331167	156.199615	-25.316399	17.178411	155.388336	NaN	NaN	NaN	NaN	NaN	NaN	NaN	NaN	NaN	NaN	NaN	NaN
-11.131486	14.3909	156.149506	-25.234636	17.586582	155.428482	NaN	NaN	NaN	NaN	NaN	NaN	NaN	NaN	NaN	NaN	NaN	NaN
-11.01832	12.402633	156.250259	-25.159782	17.993196	155.553421	NaN	NaN	NaN	NaN	NaN	NaN	NaN	NaN	NaN	NaN	NaN	NaN
-10.988115	10.37982	156.465607	-25.077688	18.394808	155.720703	NaN	NaN	NaN	NaN	NaN	NaN	NaN	NaN	NaN	NaN	NaN	NaN
-11.098265	8.328835	156.870209	-24.983524	18.756639	155.944641	NaN	NaN	NaN	NaN	NaN	NaN	NaN	NaN	NaN	NaN	NaN	NaN
-11.30759	6.295628	157.398163	-24.869942	19.056721	156.243286	NaN	NaN	NaN	NaN	NaN	NaN	NaN	NaN	NaN	NaN	NaN	NaN
-11.813557	3.287071	158.402222	-24.644606	19.378624	156.785934	NaN	NaN	NaN	NaN	NaN	NaN	NaN	NaN	NaN	NaN	NaN	NaN
-12.282746	1.357439	159.068848	-24.488152	19.539913	157.199005	NaN	NaN	NaN	NaN	NaN	NaN	NaN	NaN	NaN	NaN	NaN	NaN
-12.775644	-0.498612	159.71225	-24.311666	19.667362	157.582947	NaN	NaN	NaN	NaN	NaN	NaN	NaN	NaN	NaN	NaN	NaN	NaN
-13.394496	-2.27256	160.369843	-24.154026	19.763288	157.975571	NaN	NaN	NaN	NaN	NaN	NaN	NaN	NaN	NaN	NaN	NaN	NaN
-14.028278	-3.964021	160.983673	-24.020105	19.816498	158.346436	NaN	NaN	NaN	NaN	NaN	NaN	NaN	NaN	NaN	NaN	NaN	NaN
-14.750629	-5.580836	161.593262	-23.891764	19.827673	158.702911	NaN	NaN	NaN	NaN	NaN	NaN	NaN	NaN	NaN	NaN	NaN	NaN
-15.529787	-7.073122	162.158112	-23.777161	19.819593	159.07045	NaN	NaN	NaN	NaN	NaN	NaN	NaN	NaN	NaN	NaN	NaN	NaN
-16.794857	-9.123609	162.951691	-23.569357	19.781675	159.627182	NaN	NaN	NaN	NaN	NaN	NaN	NaN	NaN	NaN	NaN	NaN	NaN
-17.659552	-10.333199	163.505539	-23.410505	19.766006	160.021896	NaN	NaN	NaN	NaN	NaN	NaN	NaN	NaN	NaN	NaN	NaN	NaN
-18.559805	-11.425606	163.985977	-23.233015	19.76096	160.415054	NaN	NaN	NaN	NaN	NaN	NaN	NaN	NaN	NaN	NaN	NaN	NaN
-19.508839	-12.345181	164.547272	-23.059025	19.7822	160.794464	NaN	NaN	NaN	NaN	NaN	NaN	NaN	NaN	NaN	NaN	NaN	NaN
-20.440317	-13.139958	165.142303	-22.868	19.792574	161.139648	NaN	NaN	NaN	NaN	NaN	NaN	NaN	NaN	NaN	NaN	NaN	NaN
-21.380274	-13.818458	165.754303	-22.666166	19.793663	161.473907	NaN	NaN	NaN	NaN	NaN	NaN	NaN	NaN	NaN	NaN	NaN	NaN
-22.353012	-14.274377	166.383698	-22.467136	19.761734	161.790405	NaN	NaN	NaN	NaN	NaN	NaN	NaN	NaN	NaN	NaN	NaN	NaN
-23.741377	-14.771022	167.300781	-22.208406	19.681049	162.318069	NaN	NaN	NaN	NaN	NaN	NaN	NaN	NaN	NaN	NaN	NaN	NaN
-24.684582	-14.913215	167.789413	-22.048313	19.591112	162.69165	NaN	NaN	NaN	NaN	NaN	NaN	NaN	NaN	NaN	NaN	NaN	NaN
-25.551662	-14.877586	168.222519	-21.90589	19.492287	163.082474	NaN	NaN	NaN	NaN	NaN	NaN	NaN	NaN	NaN	NaN	NaN	NaN
-26.378054	-14.806588	168.557373	-21.792503	19.370293	163.480804	NaN	NaN	NaN	NaN	NaN	NaN	NaN	NaN	NaN	NaN	NaN	NaN
-27.229071	-14.503574	168.77594	-21.675087	19.215137	163.842972	NaN	NaN	NaN	NaN	NaN	NaN	NaN	NaN	NaN	NaN	NaN	NaN
-28.000164	-14.1747	168.900055	-21.557682	19.03639	164.154205	NaN	NaN	NaN	NaN	NaN	NaN	NaN	NaN	NaN	NaN	NaN	NaN
-28.678179	-13.643742	168.954041	-21.46806	18.845549	164.40921	NaN	NaN	NaN	NaN	NaN	NaN	NaN	NaN	NaN	NaN	NaN	NaN
-29.568911	-12.683678	168.884689	-21.36064	18.504755	164.650391	NaN	NaN	NaN	NaN	NaN	NaN	NaN	NaN	NaN	NaN	NaN	NaN
-30.083513	-11.897993	168.716034	-21.3279	18.273632	164.727524	NaN	NaN	NaN	NaN	NaN	NaN	NaN	NaN	NaN	NaN	NaN	NaN
-30.523396	-10.913897	168.462845	-21.347536	18.046951	164.756683	NaN	NaN	NaN	NaN	NaN	NaN	NaN	NaN	NaN	NaN	NaN	NaN
-30.645729	-10.099998	168.145996	-21.427042	17.826508	164.757889	NaN	NaN	NaN	NaN	NaN	NaN	NaN	NaN	NaN	NaN	NaN	NaN
-30.860514	-9.029098	167.81813	-21.527807	17.597015	164.743958	NaN	NaN	NaN	NaN	NaN	NaN	NaN	NaN	NaN	NaN	NaN	NaN
-30.961863	-7.837304	167.475235	-21.657009	17.409231	164.749481	NaN	NaN	NaN	NaN	NaN	NaN	NaN	NaN	NaN	NaN	NaN	NaN
-30.973934	-6.588782	167.229874	-21.792637	17.229265	164.749008	NaN	NaN	NaN	NaN	NaN	NaN	NaN	NaN	NaN	NaN	NaN	NaN
-30.679947	-4.584698	166.77951	-21.96159	16.983994	164.715225	NaN	NaN	NaN	NaN	NaN	NaN	NaN	NaN	NaN	NaN	NaN	NaN
-30.402895	-3.182675	166.318588	-22.050995	16.808969	164.579254	NaN	NaN	NaN	NaN	NaN	NaN	NaN	NaN	NaN	NaN	NaN	NaN
-29.963764	-1.739994	165.629272	-22.133482	16.581173	164.317108	NaN	NaN	NaN	NaN	NaN	NaN	NaN	NaN	NaN	NaN	NaN	NaN
-29.485147	-0.284246	164.717224	-22.240639	16.323563	163.910843	NaN	NaN	NaN	NaN	NaN	NaN	NaN	NaN	NaN	NaN	NaN	NaN
-28.883801	1.191251	163.729218	-22.389355	16.064976	163.41626	NaN	NaN	NaN	NaN	NaN	NaN	NaN	NaN	NaN	NaN	NaN	NaN
-28.173456	2.679665	162.737427	-22.51967	15.768245	162.886353	NaN	NaN	NaN	NaN	NaN	NaN	NaN	NaN	NaN	NaN	NaN	NaN
-27.341187	4.127698	161.866211	-22.650949	15.457395	162.385086	NaN	NaN	NaN	NaN	NaN	NaN	NaN	NaN	NaN	NaN	NaN	NaN
-25.884932	6.280345	160.768188	-22.740177	14.973629	161.69342	NaN	NaN	NaN	NaN	NaN	NaN	NaN	NaN	NaN	NaN	NaN	NaN
-24.775221	7.653059	160.324066	-22.764545	14.652203	161.363754	NaN	NaN	NaN	NaN	NaN	NaN	NaN	NaN	NaN	NaN	NaN	NaN
-23.574867	8.940993	160.01944	-22.771891	14.358346	161.145386	NaN	NaN	NaN	NaN	NaN	NaN	NaN	NaN	NaN	NaN	NaN	NaN
-22.317486	10.114116	159.955978	-22.724352	14.088236	161.031525	NaN	NaN	NaN	NaN	NaN	NaN	NaN	NaN	NaN	NaN	NaN	NaN
-20.962889	11.199594	159.948166	NaN	NaN	NaN	NaN	NaN	NaN	NaN	NaN	NaN	NaN	NaN	NaN	NaN	NaN	NaN
NaN	NaN	NaN	-22.51368	13.732034	160.971222	NaN	NaN	NaN	NaN	NaN	NaN	NaN	NaN	NaN	NaN	NaN	NaN
-20.324636	9.463758	159.754562	-22.407856	13.610443	160.968796	NaN	NaN	NaN	NaN	NaN	NaN	NaN	NaN	NaN	NaN	NaN	NaN
-19.778698	8.154506	159.612396	-22.339464	13.502537	160.925629	NaN	NaN	NaN	NaN	NaN	NaN	NaN	NaN	NaN	NaN	NaN	NaN
-19.35955	7.235577	159.41098	-22.30835	13.52293	160.876877	NaN	NaN	NaN	NaN	NaN	NaN	NaN	NaN	NaN	NaN	NaN	NaN
-18.979727	6.22385	159.252243	-22.286283	13.590288	160.804504	NaN	NaN	NaN	NaN	NaN	NaN	NaN	NaN	NaN	NaN	NaN	NaN
-18.620461	5.275846	159.319168	-22.324656	13.708715	160.776398	NaN	NaN	NaN	NaN	NaN	NaN	NaN	NaN	NaN	NaN	NaN	NaN
-18.182451	4.365803	159.099625	-22.385736	13.877259	160.7509	NaN	NaN	NaN	NaN	NaN	NaN	NaN	NaN	NaN	NaN	NaN	NaN
-17.789213	3.402385	159.156326	-22.458902	14.096694	160.754211	NaN	NaN	NaN	NaN	NaN	NaN	NaN	NaN	NaN	NaN	NaN	NaN
-17.382122	2.471442	159.386261	-22.548645	14.364714	160.801773	NaN	NaN	NaN	NaN	NaN	NaN	NaN	NaN	NaN	NaN	NaN	NaN
-16.981781	1.043155	159.840851	-22.619764	14.721126	160.948624	NaN	NaN	NaN	NaN	NaN	NaN	NaN	NaN	NaN	NaN	NaN	NaN
-16.652712	0.109943	160.098526	-22.626738	14.91461	161.077164	NaN	NaN	NaN	NaN	NaN	NaN	NaN	NaN	NaN	NaN	NaN	NaN
-16.32093	-0.866667	160.619217	-22.598162	15.094319	161.205734	NaN	NaN	NaN	NaN	NaN	NaN	NaN	NaN	NaN	NaN	NaN	NaN
-15.945951	-1.844437	161.022949	-22.570791	15.262592	161.319672	NaN	NaN	NaN	NaN	NaN	NaN	NaN	NaN	NaN	NaN	NaN	NaN
-15.728657	-2.798011	161.413757	-22.602457	15.43392	161.395538	NaN	NaN	NaN	NaN	NaN	NaN	NaN	NaN	NaN	NaN	NaN	NaN
-15.456406	-3.70281	161.655411	-22.688049	15.596098	161.392334	NaN	NaN	NaN	NaN	NaN	NaN	NaN	NaN	NaN	NaN	NaN	NaN
-15.171697	-4.556612	161.814255	-22.796865	15.761177	161.281723	NaN	NaN	NaN	NaN	NaN	NaN	NaN	NaN	NaN	NaN	NaN	NaN
-14.862678	-5.802547	161.79631	-23.014889	15.956499	160.966217	NaN	NaN	NaN	NaN	NaN	NaN	NaN	NaN	NaN	NaN	NaN	NaN
-14.642498	-6.619771	161.6297	-23.164589	16.061092	160.656693	NaN	NaN	NaN	NaN	NaN	NaN	NaN	NaN	NaN	NaN	NaN	NaN
-14.491574	-7.336272	161.469421	-23.321285	16.134136	160.310226	NaN	NaN	NaN	NaN	NaN	NaN	NaN	NaN	NaN	NaN	NaN	NaN
-14.346192	-8.044917	161.209686	-23.474533	16.203045	159.972565	NaN	NaN	NaN	NaN	NaN	NaN	NaN	NaN	NaN	NaN	NaN	NaN
-14.2893	-8.679859	160.94754	-23.616199	16.268827	159.644958	NaN	NaN	NaN	NaN	NaN	NaN	NaN	NaN	NaN	NaN	NaN	NaN
-14.21295	-9.288873	160.649979	-23.713978	16.323139	159.331161	NaN	NaN	NaN	NaN	NaN	NaN	NaN	NaN	NaN	NaN	NaN	NaN
-14.182228	-9.833562	160.382156	-23.79693	16.386398	159.039993	NaN	NaN	NaN	NaN	NaN	NaN	NaN	NaN	NaN	NaN	NaN	NaN
-14.355596	-10.473571	160.025452	-23.863203	16.509657	158.614212	NaN	NaN	NaN	NaN	NaN	NaN	NaN	NaN	NaN	NaN	NaN	NaN
-14.500204	-10.831396	159.876526	-23.916323	16.617586	158.385696	NaN	NaN	NaN	NaN	NaN	NaN	NaN	NaN	NaN	NaN	NaN	NaN
-14.716886	-11.151799	159.741669	-23.967178	16.737701	158.226028	NaN	NaN	NaN	NaN	NaN	NaN	NaN	NaN	NaN	NaN	NaN	NaN
-14.970243	-11.418325	159.712296	-23.988218	16.859064	158.124252	NaN	NaN	NaN	NaN	NaN	NaN	NaN	NaN	NaN	NaN	NaN	NaN
-15.212506	-11.612411	159.697906	-24.012854	16.984852	158.084473	NaN	NaN	NaN	NaN	NaN	NaN	NaN	NaN	NaN	NaN	NaN	NaN
-15.446213	-11.797123	159.728058	-23.997116	17.107494	158.052307	NaN	NaN	NaN	NaN	NaN	NaN	NaN	NaN	NaN	NaN	NaN	NaN
-15.653947	-11.901435	159.748428	-23.966854	17.213261	158.008179	NaN	NaN	NaN	NaN	NaN	NaN	NaN	NaN	NaN	NaN	NaN	NaN
-16.00259	-12.066622	159.689026	-23.915806	17.344725	157.837006	NaN	NaN	NaN	NaN	NaN	NaN	NaN	NaN	NaN	NaN	NaN	NaN
-16.28986	-12.10189	159.589355	-23.874313	17.4424	157.61969	NaN	NaN	NaN	NaN	NaN	NaN	NaN	NaN	NaN	NaN	NaN	NaN
-16.619625	-12.048472	159.377121	-23.837244	17.556595	157.317917	NaN	NaN	NaN	NaN	NaN	NaN	NaN	NaN	NaN	NaN	NaN	NaN
-16.970982	-11.960644	159.105392	-23.808359	17.665277	156.93956	NaN	NaN	NaN	NaN	NaN	NaN	NaN	NaN	NaN	NaN	NaN	NaN
-17.366335	-11.81059	158.730988	-23.808111	17.793339	156.520828	NaN	NaN	NaN	NaN	NaN	NaN	NaN	NaN	NaN	NaN	NaN	NaN
-17.691759	-11.634907	158.396927	-23.820349	17.915056	156.078049	NaN	NaN	NaN	NaN	NaN	NaN	NaN	NaN	NaN	NaN	NaN	NaN
-18.052513	-11.449987	158.018066	-23.872086	18.059917	155.664642	NaN	NaN	NaN	NaN	NaN	NaN	NaN	NaN	NaN	NaN	NaN	NaN
-18.760866	-11.087154	157.482758	-23.967392	18.265905	155.105286	NaN	NaN	NaN	NaN	NaN	NaN	NaN	NaN	NaN	NaN	NaN	NaN
-19.311424	-10.777033	157.168259	-24.032068	18.382181	154.816467	NaN	NaN	NaN	NaN	NaN	NaN	NaN	NaN	NaN	NaN	NaN	NaN
-19.923002	-10.379036	156.852036	-24.128031	18.479836	154.600677	NaN	NaN	NaN	NaN	NaN	NaN	NaN	NaN	NaN	NaN	NaN	NaN
-20.601673	-9.956759	156.538528	-24.229149	18.559223	154.428391	NaN	NaN	NaN	NaN	NaN	NaN	NaN	NaN	NaN	NaN	NaN	NaN
-21.335094	-9.531554	156.227371	-24.323088	18.603436	154.307022	NaN	NaN	NaN	NaN	NaN	NaN	NaN	NaN	NaN	NaN	NaN	NaN
-22.069077	-9.050564	155.905853	-24.40489	18.628332	154.217224	NaN	NaN	NaN	NaN	NaN	NaN	NaN	NaN	NaN	NaN	NaN	NaN
-22.902445	-8.532883	155.586655	-24.423344	18.621206	154.114532	NaN	NaN	NaN	NaN	NaN	NaN	NaN	NaN	NaN	NaN	NaN	NaN
-24.280432	-7.637083	155.069382	-24.404716	18.625645	153.982437	NaN	NaN	NaN	NaN	NaN	NaN	NaN	NaN	NaN	NaN	NaN	NaN
-25.240309	-7.060125	154.715775	-24.404598	18.666706	153.9077	NaN	NaN	NaN	NaN	NaN	NaN	NaN	NaN	NaN	NaN	NaN	NaN
-26.256374	-6.400124	154.40332	-24.400999	18.747561	153.835861	NaN	NaN	NaN	NaN	NaN	NaN	NaN	NaN	NaN	NaN	NaN	NaN
-27.398357	-5.70469	154.165375	-24.415981	18.876896	153.763168	NaN	NaN	NaN	NaN	NaN	NaN	NaN	NaN	NaN	NaN	NaN	NaN
-28.596628	-4.958377	153.976913	-24.473911	19.050503	153.753937	NaN	NaN	NaN	NaN	NaN	NaN	NaN	NaN	NaN	NaN	NaN	NaN
-29.845747	-4.212057	153.98082	-24.576958	19.23122	153.839355	NaN	NaN	NaN	NaN	NaN	NaN	NaN	NaN	NaN	NaN	NaN	NaN
-31.223103	-3.440216	154.20459	-24.755972	19.414755	154.07515	NaN	NaN	NaN	NaN	NaN	NaN	NaN	NaN	NaN	NaN	NaN	NaN
-33.421879	-2.238066	154.732758	-25.069349	19.593391	154.59317	NaN	NaN	NaN	NaN	NaN	NaN	NaN	NaN	NaN	NaN	NaN	NaN
-34.900631	-1.437326	155.176346	-25.277626	19.638823	155.025452	NaN	NaN	NaN	NaN	NaN	NaN	NaN	NaN	NaN	NaN	NaN	NaN
-36.47028	-0.604069	155.677887	-25.464964	19.635876	155.493011	NaN	NaN	NaN	NaN	NaN	NaN	NaN	NaN	NaN	NaN	NaN	NaN
-38.033791	0.212792	156.13475	-25.656193	19.625599	155.987061	NaN	NaN	NaN	NaN	NaN	NaN	NaN	NaN	NaN	NaN	NaN	NaN
-39.619453	1.076596	156.622437	-25.824373	19.596102	156.481857	NaN	NaN	NaN	NaN	NaN	NaN	NaN	NaN	NaN	NaN	NaN	NaN
-41.253914	2.021399	157.099518	-25.983582	19.576921	156.987152	NaN	NaN	NaN	NaN	NaN	NaN	NaN	NaN	NaN	NaN	NaN	NaN
-42.870087	2.943207	157.584732	-26.126034	19.579624	157.487946	NaN	NaN	NaN	NaN	NaN	NaN	NaN	NaN	NaN	NaN	NaN	NaN
-45.329174	4.416997	158.429138	-26.288431	19.572809	158.263031	NaN	NaN	NaN	NaN	NaN	NaN	NaN	NaN	NaN	NaN	NaN	NaN
-46.917595	5.388344	159.10083	-26.345539	19.565014	158.802582	NaN	NaN	NaN	NaN	NaN	NaN	NaN	NaN	NaN	NaN	NaN	NaN
-48.504436	6.400588	159.927948	-26.308268	19.503946	159.368866	NaN	NaN	NaN	NaN	NaN	NaN	NaN	NaN	NaN	NaN	NaN	NaN
-50.002377	7.412523	160.786118	-26.241753	19.413435	160.004654	NaN	NaN	NaN	NaN	NaN	NaN	NaN	NaN	NaN	NaN	NaN	NaN
-51.477196	8.421385	161.882339	-26.132101	19.289948	160.691956	NaN	NaN	NaN	NaN	NaN	NaN	NaN	NaN	NaN	NaN	NaN	NaN
-52.859951	9.417113	163.023743	-26.004023	19.140778	161.420425	NaN	NaN	NaN	NaN	NaN	NaN	NaN	NaN	NaN	NaN	NaN	NaN
-54.191757	10.399365	164.212891	-25.858339	18.991323	162.139694	NaN	NaN	NaN	NaN	NaN	NaN	NaN	NaN	NaN	NaN	NaN	NaN
-56.001568	11.863417	166.020798	-25.610283	18.812428	163.166992	NaN	NaN	NaN	NaN	NaN	NaN	NaN	NaN	NaN	NaN	NaN	NaN
-57.182892	12.846771	166.986069	-25.440063	18.744078	163.761993	NaN	NaN	NaN	NaN	NaN	NaN	NaN	NaN	NaN	NaN	NaN	NaN
-58.218838	13.880169	167.864273	-25.281206	18.71224	164.231247	NaN	NaN	NaN	NaN	NaN	NaN	NaN	NaN	NaN	NaN	NaN	NaN
-59.196262	14.881232	168.573303	-25.150335	18.71069	164.576218	NaN	NaN	NaN	NaN	NaN	NaN	NaN	NaN	NaN	NaN	NaN	NaN
-60.103981	15.923053	169.119949	-25.064289	18.758657	164.788361	NaN	NaN	NaN	NaN	NaN	NaN	NaN	NaN	NaN	NaN	NaN	NaN
-60.907166	16.992229	169.450684	-25.01475	18.826187	164.893967	NaN	NaN	NaN	NaN	NaN	NaN	NaN	NaN	NaN	NaN	NaN	NaN
-61.640476	18.058767	169.686157	-24.999943	18.932087	164.938019	NaN	NaN	NaN	NaN	NaN	NaN	NaN	NaN	NaN	NaN	NaN	NaN
NaN	NaN	NaN	-25.015947	19.104048	164.922516	NaN	NaN	NaN	NaN	NaN	NaN	NaN	NaN	NaN	NaN	NaN	NaN
NaN	NaN	NaN	-25.047415	19.24597	164.911758	NaN	NaN	NaN	NaN	NaN	NaN	NaN	NaN	NaN	NaN	NaN	NaN
NaN	NaN	NaN	-25.066423	19.41466	164.910156	NaN	NaN	NaN	NaN	NaN	NaN	NaN	NaN	NaN	NaN	NaN	NaN
-67.888115	14.959848	172.581619	-25.06736	19.581276	164.921753	NaN	NaN	NaN	NaN	NaN	NaN	NaN	NaN	NaN	NaN	NaN	NaN
NaN	NaN	NaN	-25.080839	19.743553	164.961899	NaN	NaN	NaN	NaN	NaN	NaN	NaN	NaN	NaN	NaN	NaN	NaN
NaN	NaN	NaN	-25.091892	19.898766	165.022476	NaN	NaN	NaN	NaN	NaN	NaN	NaN	NaN	NaN	NaN	NaN	NaN
NaN	NaN	NaN	-25.0861	20.044712	165.099335	NaN	NaN	NaN	NaN	NaN	NaN	NaN	NaN	NaN	NaN	NaN	NaN
NaN	NaN	NaN	-25.08762	20.24205	165.210709	NaN	NaN	NaN	NaN	NaN	NaN	NaN	NaN	NaN	NaN	NaN	NaN
NaN	NaN	NaN	-25.080427	20.3407	165.263489	NaN	NaN	NaN	NaN	NaN	NaN	NaN	NaN	NaN	NaN	NaN	NaN
NaN	NaN	NaN	-25.090855	20.414616	165.301178	NaN	NaN	NaN	NaN	NaN	NaN	NaN	NaN	NaN	NaN	NaN	NaN
NaN	NaN	NaN	-25.104164	20.445801	165.309799	NaN	NaN	NaN	NaN	NaN	NaN	NaN	NaN	NaN	NaN	NaN	NaN
-57.796978	32.474594	168.788773	-25.122601	20.430038	165.295486	NaN	NaN	NaN	NaN	NaN	NaN	NaN	NaN	NaN	NaN	NaN	NaN
-56.647396	33.74157	168.442993	-25.153383	20.382591	165.257416	NaN	NaN	NaN	NaN	NaN	NaN	NaN	NaN	NaN	NaN	NaN	NaN
-55.270164	34.984062	168.11673	-25.198227	20.2866	165.217834	NaN	NaN	NaN	NaN	NaN	NaN	NaN	NaN	NaN	NaN	NaN	NaN
-53.108303	36.965744	167.758698	-25.20726	20.097555	165.202682	NaN	NaN	NaN	NaN	NaN	NaN	NaN	NaN	NaN	NaN	NaN	NaN
-51.521324	38.310658	167.624008	-25.191528	19.991348	165.221161	NaN	NaN	NaN	NaN	NaN	NaN	NaN	NaN	NaN	NaN	NaN	NaN
-49.838547	39.693123	167.525452	-25.156536	19.877901	165.214951	NaN	NaN	NaN	NaN	NaN	NaN	NaN	NaN	NaN	NaN	NaN	NaN
-48.048126	41.05899	167.529572	-25.111065	19.77779	165.170029	NaN	NaN	NaN	NaN	NaN	NaN	NaN	NaN	NaN	NaN	NaN	NaN
-46.166889	42.45681	167.498672	-25.08173	19.678869	165.031158	NaN	NaN	NaN	NaN	NaN	NaN	NaN	NaN	NaN	NaN	NaN	NaN
-44.230953	43.796982	167.477158	-25.033447	19.58054	164.734024	NaN	NaN	NaN	NaN	NaN	NaN	NaN	NaN	NaN	NaN	NaN	NaN
-42.186363	45.163822	167.31041	-24.992102	19.489019	164.308609	NaN	NaN	NaN	NaN	NaN	NaN	NaN	NaN	NaN	NaN	NaN	NaN
-39.05872	47.105873	167.161484	-24.844139	19.384262	163.540756	NaN	NaN	NaN	NaN	NaN	NaN	NaN	NaN	NaN	NaN	NaN	NaN
-36.809322	48.264793	167.322678	-24.729671	19.33494	163.044357	NaN	NaN	NaN	NaN	NaN	NaN	NaN	NaN	NaN	NaN	NaN	NaN
-34.543152	49.36248	167.523315	-24.622927	19.332386	162.652451	NaN	NaN	NaN	NaN	NaN	NaN	NaN	NaN	NaN	NaN	NaN	NaN
-32.452606	50.385761	167.94339	-24.493153	19.336203	162.398758	NaN	NaN	NaN	NaN	NaN	NaN	NaN	NaN	NaN	NaN	NaN	NaN
-30.092562	51.213985	168.373291	-24.364775	19.398336	162.258682	NaN	NaN	NaN	NaN	NaN	NaN	NaN	NaN	NaN	NaN	NaN	NaN
-27.800358	51.90276	168.805893	-24.216326	19.454546	162.205063	NaN	NaN	NaN	NaN	NaN	NaN	NaN	NaN	NaN	NaN	NaN	NaN
-25.213188	52.376038	169.153336	-24.070158	19.527737	162.235397	NaN	NaN	NaN	NaN	NaN	NaN	NaN	NaN	NaN	NaN	NaN	NaN
-21.753937	52.99617	169.564987	-23.840595	19.631819	162.334412	NaN	NaN	NaN	NaN	NaN	NaN	NaN	NaN	NaN	NaN	NaN	NaN
-19.358112	53.198032	169.738159	-23.683382	19.657227	162.351227	NaN	NaN	NaN	NaN	NaN	NaN	NaN	NaN	NaN	NaN	NaN	NaN
-17.050884	53.342384	169.807297	-23.509178	19.668118	162.22464	NaN	NaN	NaN	NaN	NaN	NaN	NaN	NaN	NaN	NaN	NaN	NaN
-14.69969	53.277897	169.793411	-23.343697	19.664183	161.910217	NaN	NaN	NaN	NaN	NaN	NaN	NaN	NaN	NaN	NaN	NaN	NaN
-12.430425	53.16301	169.473511	-23.221685	19.680653	161.461716	NaN	NaN	NaN	NaN	NaN	NaN	NaN	NaN	NaN	NaN	NaN	NaN
-10.133162	52.863998	169.034363	-23.140694	19.723038	160.829849	NaN	NaN	NaN	NaN	NaN	NaN	NaN	NaN	NaN	NaN	NaN	NaN
-7.909587	52.503567	168.524536	-23.083605	19.801361	160.161316	NaN	NaN	NaN	NaN	NaN	NaN	NaN	NaN	NaN	NaN	NaN	NaN
-4.538558	51.673191	167.643036	-22.981722	20.018139	159.09111	NaN	NaN	NaN	NaN	NaN	NaN	NaN	NaN	NaN	NaN	NaN	NaN
-2.403307	51.001698	166.977966	-22.888468	20.217413	158.430405	NaN	NaN	NaN	NaN	NaN	NaN	NaN	NaN	NaN	NaN	NaN	NaN
-0.276735	50.205307	166.333527	-22.779791	20.437393	157.856567	NaN	NaN	NaN	NaN	NaN	NaN	NaN	NaN	NaN	NaN	NaN	NaN
1.757373	49.27803	165.795197	-22.651934	20.657482	157.358826	NaN	NaN	NaN	NaN	NaN	NaN	NaN	NaN	NaN	NaN	NaN	NaN
3.724489	48.200077	165.374771	-22.513811	20.843061	156.984772	NaN	NaN	NaN	NaN	NaN	NaN	NaN	NaN	NaN	NaN	NaN	NaN
5.625791	46.966534	165.019058	-22.387699	20.989193	156.73143	NaN	NaN	NaN	NaN	NaN	NaN	NaN	NaN	NaN	NaN	NaN	NaN
7.434683	45.620995	164.73468	-22.265055	21.116434	156.552307	NaN	NaN	NaN	NaN	NaN	NaN	NaN	NaN	NaN	NaN	NaN	NaN
10.03416	43.350964	164.310455	-22.097012	21.304647	156.365067	NaN	NaN	NaN	NaN	NaN	NaN	NaN	NaN	NaN	NaN	NaN	NaN
11.616367	41.714245	163.982849	-21.961521	21.427208	156.167435	NaN	NaN	NaN	NaN	NaN	NaN	NaN	NaN	NaN	NaN	NaN	NaN
13.163486	40.016602	163.607773	-21.762379	21.554604	155.857727	NaN	NaN	NaN	NaN	NaN	NaN	NaN	NaN	NaN	NaN	NaN	NaN
14.636639	38.260033	163.203506	-21.582087	21.683014	155.475464	NaN	NaN	NaN	NaN	NaN	NaN	NaN	NaN	NaN	NaN	NaN	NaN
15.945168	36.420444	162.797134	-21.431055	21.833607	155.021011	NaN	NaN	NaN	NaN	NaN	NaN	NaN	NaN	NaN	NaN	NaN	NaN
17.223577	34.564827	162.390625	-21.318241	21.954927	154.556793	NaN	NaN	NaN	NaN	NaN	NaN	NaN	NaN	NaN	NaN	NaN	NaN
18.271402	32.592278	162.008255	-21.252279	22.046677	154.105087	NaN	NaN	NaN	NaN	NaN	NaN	NaN	NaN	NaN	NaN	NaN	NaN
19.662806	29.571655	161.435196	-21.113594	22.089195	153.406174	NaN	NaN	NaN	NaN	NaN	NaN	NaN	NaN	NaN	NaN	NaN	NaN
20.475027	27.526697	161.088867	-21.004076	22.051384	152.935547	NaN	NaN	NaN	NaN	NaN	NaN	NaN	NaN	NaN	NaN	NaN	NaN
21.155897	25.401318	160.743301	-20.889387	21.973335	152.481018	NaN	NaN	NaN	NaN	NaN	NaN	NaN	NaN	NaN	NaN	NaN	NaN
21.392725	23.513849	160.373703	-20.776064	21.871271	152.056564	NaN	NaN	NaN	NaN	NaN	NaN	NaN	NaN	NaN	NaN	NaN	NaN
20.344135	22.352095	159.768982	-20.640682	21.764402	151.666061	NaN	NaN	NaN	NaN	NaN	NaN	NaN	NaN	NaN	NaN	NaN	NaN
19.357979	21.034946	159.243164	-20.473499	21.684221	151.321701	NaN	NaN	NaN	NaN	NaN	NaN	NaN	NaN	NaN	NaN	NaN	NaN
18.321945	19.768356	158.708755	-20.31028	21.630888	151.022171	NaN	NaN	NaN	NaN	NaN	NaN	NaN	NaN	NaN	NaN	NaN	NaN
16.492872	17.752537	158.018463	-20.092279	21.568068	150.744766	NaN	NaN	NaN	NaN	NaN	NaN	NaN	NaN	NaN	NaN	NaN	NaN
15.098569	16.455545	157.4897	-19.983854	21.502804	150.712463	NaN	NaN	NaN	NaN	NaN	NaN	NaN	NaN	NaN	NaN	NaN	NaN
13.642181	15.083772	157.042664	-19.907179	21.431301	150.810547	NaN	NaN	NaN	NaN	NaN	NaN	NaN	NaN	NaN	NaN	NaN	NaN
12.036049	13.7669	156.521622	-19.82629	21.359787	151.0242	NaN	NaN	NaN	NaN	NaN	NaN	NaN	NaN	NaN	NaN	NaN	NaN
10.344872	12.393525	156.202271	-19.73801	21.283411	151.371826	NaN	NaN	NaN	NaN	NaN	NaN	NaN	NaN	NaN	NaN	NaN	NaN
8.575669	11.073074	155.769272	-19.6884	21.206062	151.894302	NaN	NaN	NaN	NaN	NaN	NaN	NaN	NaN	NaN	NaN	NaN	NaN
6.717826	9.694459	155.617828	-19.633045	21.107426	152.532883	NaN	NaN	NaN	NaN	NaN	NaN	NaN	NaN	NaN	NaN	NaN	NaN
3.810405	7.609225	155.575897	-19.449556	20.896215	153.738083	NaN	NaN	NaN	NaN	NaN	NaN	NaN	NaN	NaN	NaN	NaN	NaN
1.80737	6.20847	155.849915	-19.257656	20.691242	154.747467	NaN	NaN	NaN	NaN	NaN	NaN	NaN	NaN	NaN	NaN	NaN	NaN
-0.174612	4.801088	156.458389	-19.019747	20.422331	155.887939	NaN	NaN	NaN	NaN	NaN	NaN	NaN	NaN	NaN	NaN	NaN	NaN
-2.237538	3.336596	157.291458	-18.83778	20.123857	157.100204	NaN	NaN	NaN	NaN	NaN	NaN	NaN	NaN	NaN	NaN	NaN	NaN
-4.27228	1.928315	158.29538	-18.800726	19.83193	158.334167	NaN	NaN	NaN	NaN	NaN	NaN	NaN	NaN	NaN	NaN	NaN	NaN
-6.319724	0.457721	159.416519	-18.923683	19.52972	159.485901	NaN	NaN	NaN	NaN	NaN	NaN	NaN	NaN	NaN	NaN	NaN	NaN
-8.413157	-0.969571	160.540771	-19.139544	19.202358	160.536407	NaN	NaN	NaN	NaN	NaN	NaN	NaN	NaN	NaN	NaN	NaN	NaN
-11.391784	-2.967857	162.387375	-19.55212	18.742353	161.979355	NaN	NaN	NaN	NaN	NaN	NaN	NaN	NaN	NaN	NaN	NaN	NaN
-13.266608	-4.286806	163.657501	-19.846157	18.487375	162.842331	NaN	NaN	NaN	NaN	NaN	NaN	NaN	NaN	NaN	NaN	NaN	NaN
-15.070433	-5.458776	164.869171	-20.114071	18.229307	163.6185	NaN	NaN	NaN	NaN	NaN	NaN	NaN	NaN	NaN	NaN	NaN	NaN
-16.781214	-6.638417	166.054077	-20.391411	17.962452	164.31427	NaN	NaN	NaN	NaN	NaN	NaN	NaN	NaN	NaN	NaN	NaN	NaN
-18.373104	-7.651793	167.129517	-20.709175	17.694071	164.865189	NaN	NaN	NaN	NaN	NaN	NaN	NaN	NaN	NaN	NaN	NaN	NaN
-19.923006	-8.623452	168.031769	-21.037146	17.406645	165.221771	NaN	NaN	NaN	NaN	NaN	NaN	NaN	NaN	NaN	NaN	NaN	NaN
-21.290018	-9.453423	168.873352	-21.385061	17.148251	165.436508	NaN	NaN	NaN	NaN	NaN	NaN	NaN	NaN	NaN	NaN	NaN	NaN
NaN	NaN	NaN	-21.89699	16.808973	165.4935	NaN	NaN	NaN	NaN	NaN	NaN	NaN	NaN	NaN	NaN	NaN	NaN
NaN	NaN	NaN	-22.239599	16.656141	165.374512	NaN	NaN	NaN	NaN	NaN	NaN	NaN	NaN	NaN	NaN	NaN	NaN
NaN	NaN	NaN	-22.598896	16.537695	165.024567	NaN	NaN	NaN	NaN	NaN	NaN	NaN	NaN	NaN	NaN	NaN	NaN
NaN	NaN	NaN	-22.979052	16.436403	164.374207	NaN	NaN	NaN	NaN	NaN	NaN	NaN	NaN	NaN	NaN	NaN	NaN
-27.685165	-12.445736	167.991882	-23.34123	16.294815	163.45433	NaN	NaN	NaN	NaN	NaN	NaN	NaN	NaN	NaN	NaN	NaN	NaN
-28.546053	-12.904874	166.308411	-23.67049	16.158762	162.305771	NaN	NaN	NaN	NaN	NaN	NaN	NaN	NaN	NaN	NaN	NaN	NaN
-29.437426	-13.214317	164.284592	-23.951101	16.068586	160.992249	NaN	NaN	NaN	NaN	NaN	NaN	NaN	NaN	NaN	NaN	NaN	NaN
-30.628725	-13.500258	160.89502	-24.235725	15.957405	158.855759	NaN	NaN	NaN	NaN	NaN	NaN	NaN	NaN	NaN	NaN	NaN	NaN
-31.329199	-13.633436	158.663696	-24.385834	15.872889	157.502594	NaN	NaN	NaN	NaN	NaN	NaN	NaN	NaN	NaN	NaN	NaN	NaN
-32.07576	-13.476767	156.840057	-24.578659	15.832123	156.390564	NaN	NaN	NaN	NaN	NaN	NaN	NaN	NaN	NaN	NaN	NaN	NaN
-32.69191	-13.134011	155.672531	-24.827831	15.858166	155.677643	NaN	NaN	NaN	NaN	NaN	NaN	NaN	NaN	NaN	NaN	NaN	NaN
-33.269474	-12.794791	155.053955	-25.064713	15.90212	155.337967	NaN	NaN	NaN	NaN	NaN	NaN	NaN	NaN	NaN	NaN	NaN	NaN
-33.906143	-12.408746	154.889221	-25.218231	15.930508	155.263641	NaN	NaN	NaN	NaN	NaN	NaN	NaN	NaN	NaN	NaN	NaN	NaN
-34.531059	-12.024819	154.958038	-25.240421	15.937309	155.383057	NaN	NaN	NaN	NaN	NaN	NaN	NaN	NaN	NaN	NaN	NaN	NaN
-35.373108	-11.433616	155.119232	-25.038246	15.920246	155.617401	NaN	NaN	NaN	NaN	NaN	NaN	NaN	NaN	NaN	NaN	NaN	NaN
-35.955353	-11.074598	155.189957	-24.860052	15.938621	155.748795	NaN	NaN	NaN	NaN	NaN	NaN	NaN	NaN	NaN	NaN	NaN	NaN
-36.547653	-10.666432	155.155029	-24.702196	16.007324	155.820053	NaN	NaN	NaN	NaN	NaN	NaN	NaN	NaN	NaN	NaN	NaN	NaN
-37.182156	-10.245316	155.054062	-24.535681	16.102055	155.80954	NaN	NaN	NaN	NaN	NaN	NaN	NaN	NaN	NaN	NaN	NaN	NaN
-37.804337	-9.7919	154.816986	-24.385416	16.21682	155.716614	NaN	NaN	NaN	NaN	NaN	NaN	NaN	NaN	NaN	NaN	NaN	NaN
-38.462399	-9.380573	154.536575	-24.237261	16.340055	155.549576	NaN	NaN	NaN	NaN	NaN	NaN	NaN	NaN	NaN	NaN	NaN	NaN
-39.139095	-8.967381	154.335266	-24.131439	16.493382	155.385284	NaN	NaN	NaN	NaN	NaN	NaN	NaN	NaN	NaN	NaN	NaN	NaN
-40.307381	-8.299764	154.415909	-24.096601	16.769917	155.267807	NaN	NaN	NaN	NaN	NaN	NaN	NaN	NaN	NaN	NaN	NaN	NaN
-41.121983	-7.816166	154.777878	-24.142994	16.959906	155.330078	NaN	NaN	NaN	NaN	NaN	NaN	NaN	NaN	NaN	NaN	NaN	NaN
-42.038506	-7.36226	155.459091	-24.267094	17.144209	155.546143	NaN	NaN	NaN	NaN	NaN	NaN	NaN	NaN	NaN	NaN	NaN	NaN
-43.018974	-6.858565	156.483307	-24.46088	17.345409	155.959457	NaN	NaN	NaN	NaN	NaN	NaN	NaN	NaN	NaN	NaN	NaN	NaN
-44.037914	-6.308589	157.693985	-24.660305	17.517923	156.478867	NaN	NaN	NaN	NaN	NaN	NaN	NaN	NaN	NaN	NaN	NaN	NaN
-45.030529	-5.708205	158.931488	-24.850592	17.648319	157.037766	NaN	NaN	NaN	NaN	NaN	NaN	NaN	NaN	NaN	NaN	NaN	NaN
-45.988873	-5.038146	160.078506	-24.962646	17.716476	157.620651	NaN	NaN	NaN	NaN	NaN	NaN	NaN	NaN	NaN	NaN	NaN	NaN
-47.479485	-3.89843	161.529083	-25.005213	17.703674	158.462051	NaN	NaN	NaN	NaN	NaN	NaN	NaN	NaN	NaN	NaN	NaN	NaN
-48.347759	-3.14846	162.263458	-24.96467	17.660709	158.950058	NaN	NaN	NaN	38.500328	37.24823	142.982376	NaN	NaN	NaN	NaN	NaN	NaN
-49.196529	-2.254772	162.767746	-24.87089	17.617073	159.34816	NaN	NaN	NaN	38.821117	37.079506	142.845566	NaN	NaN	NaN	NaN	NaN	NaN
-50.043724	-1.277351	163.1026	-24.790474	17.592367	159.676224	NaN	NaN	NaN	38.783001	37.136723	142.961853	NaN	NaN	NaN	NaN	NaN	NaN
-50.834801	-0.297308	163.237503	-24.711712	17.557369	159.891403	NaN	NaN	NaN	38.737457	37.196251	143.077988	NaN	NaN	NaN	NaN	NaN	NaN
-51.641609	0.867558	163.218063	-24.655264	17.516653	160.011246	NaN	NaN	NaN	38.573009	37.324417	143.113083	NaN	NaN	NaN	NaN	NaN	NaN
-52.421425	2.072287	163.155106	-24.641113	17.487513	160.099213	NaN	NaN	NaN	NaN	NaN	NaN	NaN	NaN	NaN	NaN	NaN	NaN
-53.551056	4.090261	163.067261	-24.661207	17.397432	160.179779	NaN	NaN	NaN	NaN	NaN	NaN	NaN	NaN	NaN	NaN	NaN	NaN
-54.148853	5.449165	163.089066	-24.707279	17.29018	160.278458	NaN	NaN	NaN	NaN	NaN	NaN	NaN	NaN	NaN	NaN	NaN	NaN
-54.806374	6.947287	163.199371	-24.778469	17.115986	160.410263	NaN	NaN	NaN	NaN	NaN	NaN	NaN	NaN	NaN	NaN	NaN	NaN
-55.386414	8.56212	163.385483	-24.856409	16.894432	160.561783	NaN	NaN	NaN	NaN	NaN	NaN	NaN	NaN	NaN	NaN	NaN	NaN
-55.886452	10.202979	163.75621	-24.926332	16.628683	160.775787	NaN	NaN	NaN	NaN	NaN	NaN	NaN	NaN	NaN	NaN	NaN	NaN
-56.315792	11.932917	164.21785	-25.004253	16.388124	161.019989	NaN	NaN	NaN	NaN	NaN	NaN	NaN	NaN	NaN	NaN	NaN	NaN
-56.631969	13.68427	164.778381	-25.067801	16.171637	161.276505	NaN	NaN	NaN	NaN	NaN	NaN	NaN	NaN	NaN	NaN	NaN	NaN
-56.934746	16.349596	165.648132	-25.14336	15.960821	161.65976	NaN	NaN	NaN	NaN	NaN	NaN	NaN	NaN	NaN	NaN	NaN	NaN
-57.03054	18.128151	166.127426	-25.197924	15.863254	161.867661	NaN	NaN	NaN	NaN	NaN	NaN	NaN	NaN	NaN	NaN	NaN	NaN
-57.021858	19.927135	166.511261	-25.247944	15.82182	161.997894	NaN	NaN	NaN	NaN	NaN	NaN	NaN	NaN	NaN	NaN	NaN	NaN
-56.911148	21.692492	166.726578	-25.29586	15.802698	162.034485	NaN	NaN	NaN	NaN	NaN	NaN	NaN	NaN	NaN	NaN	NaN	NaN
-56.657505	23.439602	166.77887	-25.369564	15.844786	161.997742	NaN	NaN	NaN	NaN	NaN	NaN	NaN	NaN	NaN	NaN	NaN	NaN
-56.322735	25.176414	166.678253	-25.424183	15.909328	161.841736	NaN	NaN	NaN	NaN	NaN	NaN	NaN	NaN	NaN	NaN	NaN	NaN
-55.906082	26.891964	166.445847	-25.483046	15.987608	161.634766	NaN	NaN	NaN	NaN	NaN	NaN	NaN	NaN	NaN	NaN	NaN	NaN
-55.072552	29.333767	166.078323	-25.535828	16.064571	161.279251	NaN	NaN	NaN	NaN	NaN	NaN	NaN	NaN	NaN	NaN	NaN	NaN
-54.39912	30.942446	165.829147	-25.576735	16.134912	161.061234	NaN	NaN	NaN	NaN	NaN	NaN	NaN	NaN	NaN	NaN	NaN	NaN
-53.608311	32.46637	165.71405	-25.600061	16.213108	160.89241	NaN	NaN	NaN	NaN	NaN	NaN	NaN	NaN	NaN	NaN	NaN	NaN
-52.699566	33.91267	165.680557	-25.611797	16.273027	160.787247	NaN	NaN	NaN	NaN	NaN	NaN	NaN	NaN	NaN	NaN	NaN	NaN
-51.649891	35.303665	165.714294	-25.599703	16.32889	160.735519	NaN	NaN	NaN	NaN	NaN	NaN	NaN	NaN	NaN	NaN	NaN	NaN
-50.518757	36.60918	165.883484	-25.560772	16.403288	160.725464	NaN	NaN	NaN	NaN	NaN	NaN	NaN	NaN	NaN	NaN	NaN	NaN
-49.255371	37.84259	166.091812	-25.492924	16.453735	160.742172	NaN	NaN	NaN	NaN	NaN	NaN	NaN	NaN	NaN	NaN	NaN	NaN
-47.150414	39.537022	166.386749	-25.362366	16.56325	160.803223	NaN	NaN	NaN	NaN	NaN	NaN	NaN	NaN	NaN	NaN	NaN	NaN
-45.665737	40.582001	166.557938	-25.279438	16.636036	160.793777	40.13002	4.616954	139.475693	NaN	NaN	NaN	NaN	NaN	NaN	NaN	NaN	NaN
-44.055668	41.526524	166.591949	-25.196764	16.773117	160.80574	40.459404	4.764772	139.613403	NaN	NaN	NaN	NaN	NaN	NaN	NaN	NaN	NaN
-42.411793	42.388065	166.459152	-25.164383	16.936979	160.715378	NaN	NaN	NaN	NaN	NaN	NaN	NaN	NaN	NaN	NaN	NaN	NaN
-40.705933	43.197304	166.129318	-25.143328	17.105099	160.506683	NaN	NaN	NaN	NaN	NaN	NaN	NaN	NaN	NaN	NaN	NaN	NaN
-38.914448	43.875877	165.504333	-25.122023	17.303165	160.147675	NaN	NaN	NaN	NaN	NaN	NaN	NaN	NaN	NaN	NaN	NaN	NaN
-37.116436	44.531841	164.839294	-25.086746	17.491623	159.679565	NaN	NaN	NaN	NaN	NaN	NaN	NaN	NaN	NaN	NaN	NaN	NaN
-34.223591	45.198467	163.87326	-25.075649	17.69195	158.872055	NaN	NaN	NaN	NaN	NaN	NaN	NaN	NaN	NaN	NaN	NaN	NaN
-32.304554	45.523827	163.31871	-25.102175	17.813271	158.311615	NaN	NaN	NaN	NaN	NaN	NaN	NaN	NaN	NaN	NaN	NaN	NaN
-30.301035	45.669415	162.812881	-25.117489	17.915777	157.82045	NaN	NaN	NaN	NaN	NaN	NaN	NaN	NaN	NaN	NaN	NaN	NaN
-28.312836	45.70916	162.470062	-25.143953	18.026506	157.361816	NaN	NaN	NaN	NaN	NaN	NaN	NaN	NaN	NaN	NaN	NaN	NaN
-26.306026	45.589005	162.072235	-25.175911	18.145254	156.946426	NaN	NaN	NaN	NaN	NaN	NaN	NaN	NaN	NaN	NaN	NaN	NaN
-24.335167	45.328377	161.783813	-25.25267	18.292751	156.604828	NaN	NaN	NaN	NaN	NaN	NaN	NaN	NaN	NaN	NaN	NaN	NaN
-22.39587	44.965878	161.448013	-25.336149	18.448467	156.307236	NaN	NaN	NaN	NaN	NaN	NaN	NaN	NaN	NaN	NaN	NaN	NaN
-19.485279	44.160835	160.919159	-25.419897	18.70709	155.936325	NaN	NaN	NaN	NaN	NaN	NaN	NaN	NaN	NaN	NaN	NaN	NaN
-17.585289	43.507088	160.52002	-25.442787	18.912094	155.710693	NaN	NaN	NaN	NaN	NaN	NaN	NaN	NaN	NaN	NaN	NaN	NaN
-15.685315	42.71994	160.136658	-25.447304	19.122568	155.52536	NaN	NaN	NaN	NaN	NaN	NaN	NaN	NaN	NaN	NaN	NaN	NaN
-13.850869	41.82185	159.810211	-25.479742	19.342974	155.41124	NaN	NaN	NaN	NaN	NaN	NaN	NaN	NaN	NaN	NaN	NaN	NaN
-12.054319	40.790783	159.528534	-25.541683	19.555912	155.348068	NaN	NaN	NaN	NaN	NaN	NaN	NaN	NaN	NaN	NaN	NaN	NaN
-10.326939	39.665268	159.269852	-25.604061	19.747787	155.340973	NaN	NaN	NaN	NaN	NaN	NaN	NaN	NaN	NaN	NaN	NaN	NaN
-8.646245	38.414883	159.021118	-25.663822	19.899439	155.354279	NaN	NaN	NaN	NaN	NaN	NaN	NaN	NaN	NaN	NaN	NaN	NaN
-6.205059	36.38065	158.640244	-25.726667	20.075241	155.359894	NaN	NaN	NaN	NaN	NaN	NaN	NaN	NaN	NaN	NaN	NaN	NaN
-4.678852	34.946747	158.436691	-25.758326	20.197813	155.355453	NaN	NaN	NaN	NaN	NaN	NaN	NaN	NaN	NaN	NaN	NaN	NaN
-3.187457	33.460541	158.255447	-25.801924	20.33127	155.305618	NaN	NaN	NaN	NaN	NaN	NaN	NaN	NaN	NaN	NaN	NaN	NaN
-1.829689	31.983345	158.179733	-25.883713	20.471937	155.272125	NaN	NaN	NaN	NaN	NaN	NaN	NaN	NaN	NaN	NaN	NaN	NaN
-0.51135	30.507343	158.141815	-25.970284	20.636587	155.212875	NaN	NaN	NaN	NaN	NaN	NaN	NaN	NaN	NaN	NaN	NaN	NaN
0.714442	29.070313	158.104294	-26.036476	20.813892	155.113983	NaN	NaN	NaN	NaN	NaN	NaN	NaN	NaN	NaN	NaN	NaN	NaN
1.903292	27.662458	158.135712	-26.089542	20.995733	155.018509	NaN	NaN	NaN	NaN	NaN	NaN	NaN	NaN	NaN	NaN	NaN	NaN
3.446414	25.671127	158.242294	-26.217321	21.275681	154.87001	NaN	NaN	NaN	NaN	NaN	NaN	NaN	NaN	NaN	NaN	NaN	NaN
4.406204	24.432642	158.287613	-26.307165	21.439589	154.737991	NaN	NaN	NaN	NaN	NaN	NaN	NaN	NaN	NaN	NaN	NaN	NaN
5.260312	23.249767	158.331284	-26.397089	21.584612	154.572403	NaN	NaN	NaN	NaN	NaN	NaN	NaN	NaN	NaN	NaN	NaN	NaN
6.017771	22.144182	158.375793	-26.507277	21.701593	154.388138	NaN	NaN	NaN	NaN	NaN	NaN	NaN	NaN	NaN	NaN	NaN	NaN
6.678967	21.120811	158.440292	-26.634768	21.790405	154.190201	NaN	NaN	NaN	NaN	NaN	NaN	NaN	NaN	NaN	NaN	NaN	NaN
7.260279	20.152336	158.483093	-26.784882	21.825836	153.989822	NaN	NaN	NaN	NaN	NaN	NaN	NaN	NaN	NaN	NaN	NaN	NaN
7.753465	19.271896	158.4814	-26.914227	21.811317	153.757187	NaN	NaN	NaN	NaN	NaN	NaN	NaN	NaN	NaN	NaN	NaN	NaN
8.347132	18.066246	158.365479	-27.128813	21.710924	153.415741	NaN	NaN	NaN	NaN	NaN	NaN	NaN	NaN	NaN	NaN	NaN	NaN
8.622753	17.321388	158.172958	-27.266758	21.568302	153.193176	NaN	NaN	NaN	NaN	NaN	NaN	NaN	NaN	NaN	NaN	NaN	NaN
8.867547	16.602802	157.915512	-27.425558	21.378889	152.976791	NaN	NaN	NaN	NaN	NaN	NaN	NaN	NaN	NaN	NaN	NaN	NaN
9.016128	15.936767	157.609741	-27.55908	21.16526	152.758865	NaN	NaN	NaN	NaN	NaN	NaN	NaN	NaN	NaN	NaN	NaN	NaN
9.054396	15.274945	157.285706	-27.710442	20.923155	152.527618	NaN	NaN	NaN	NaN	NaN	NaN	NaN	NaN	NaN	NaN	NaN	NaN
8.980359	14.602283	156.985733	-27.887743	20.683681	152.309494	NaN	NaN	NaN	NaN	NaN	NaN	NaN	NaN	NaN	NaN	NaN	NaN
8.81746	13.905458	156.705429	-28.080118	20.451263	152.10408	NaN	NaN	NaN	NaN	NaN	NaN	NaN	NaN	NaN	NaN	NaN	NaN
8.415203	12.845741	156.331711	-28.337357	20.179459	151.806381	NaN	NaN	NaN	NaN	NaN	NaN	NaN	NaN	NaN	NaN	NaN	NaN
8.062506	12.069361	156.10817	-28.48452	20.065559	151.618683	NaN	NaN	NaN	NaN	NaN	NaN	NaN	NaN	NaN	NaN	NaN	NaN
7.608913	11.262315	155.894455	-28.618017	19.991955	151.483612	NaN	NaN	NaN	NaN	NaN	NaN	NaN	NaN	NaN	NaN	NaN	NaN
7.112243	10.469977	155.685074	-28.720823	19.948765	151.370667	NaN	NaN	NaN	NaN	NaN	NaN	NaN	NaN	NaN	NaN	NaN	NaN
6.526635	9.578736	155.602753	-28.813993	19.936148	151.292084	NaN	NaN	NaN	NaN	NaN	NaN	NaN	NaN	NaN	NaN	NaN	NaN
5.826801	8.662182	155.523102	-28.910261	19.93161	151.215714	NaN	NaN	NaN	NaN	NaN	NaN	NaN	NaN	NaN	NaN	NaN	NaN
5.046134	7.667074	155.463058	-28.989038	19.948029	151.132767	NaN	NaN	NaN	NaN	NaN	NaN	NaN	NaN	NaN	NaN	NaN	NaN
3.746893	6.214072	155.420731	-29.110592	20.037361	150.964508	NaN	NaN	NaN	NaN	NaN	NaN	NaN	NaN	NaN	NaN	NaN	NaN
2.69229	5.192426	155.40271	-29.208771	20.127821	150.868561	NaN	NaN	NaN	NaN	NaN	NaN	NaN	NaN	NaN	NaN	NaN	NaN
1.59847	4.173141	155.360291	-29.335112	20.238726	150.800354	NaN	NaN	NaN	NaN	NaN	NaN	NaN	NaN	NaN	NaN	NaN	NaN
0.385534	3.131895	155.464478	-29.466599	20.346519	150.800217	NaN	NaN	NaN	NaN	NaN	NaN	NaN	NaN	NaN	NaN	NaN	NaN
-0.943371	2.086294	155.551208	-29.616932	20.431337	150.925262	NaN	NaN	NaN	NaN	NaN	NaN	NaN	NaN	NaN	NaN	NaN	NaN
-2.336506	1.099479	155.794876	-29.775181	20.513039	151.193985	NaN	NaN	NaN	NaN	NaN	NaN	NaN	NaN	NaN	NaN	NaN	NaN
-3.857176	0.107991	156.113892	-29.884029	20.579458	151.577057	NaN	NaN	NaN	NaN	NaN	NaN	NaN	NaN	NaN	NaN	NaN	NaN
-6.218974	-1.305783	156.774261	-29.997799	20.618811	152.34964	NaN	NaN	NaN	NaN	NaN	NaN	NaN	NaN	NaN	NaN	NaN	NaN
-7.929705	-2.174389	157.276917	-30.076698	20.606501	153.026505	NaN	NaN	NaN	NaN	NaN	NaN	NaN	NaN	NaN	NaN	NaN	NaN
-9.664788	-2.980235	157.957901	-30.17684	20.592169	153.890793	NaN	NaN	NaN	NaN	NaN	NaN	NaN	NaN	NaN	NaN	NaN	NaN
-11.496633	-3.690669	158.716309	-30.257364	20.513552	154.928955	NaN	NaN	NaN	NaN	NaN	NaN	NaN	NaN	NaN	NaN	NaN	NaN
-13.317339	-4.383154	159.556549	-30.314255	20.419838	156.07515	NaN	NaN	NaN	NaN	NaN	NaN	NaN	NaN	NaN	NaN	NaN	NaN
-15.186082	-4.933189	160.476028	-30.315575	20.295151	157.228058	NaN	NaN	NaN	NaN	NaN	NaN	NaN	NaN	NaN	NaN	NaN	NaN
-17.067646	-5.487557	161.39679	-30.303148	20.157112	158.311691	NaN	NaN	NaN	NaN	NaN	NaN	NaN	NaN	NaN	NaN	NaN	NaN
-19.852549	-6.105106	162.673645	-30.303951	19.952353	159.776382	NaN	NaN	NaN	NaN	NaN	NaN	NaN	NaN	NaN	NaN	NaN	NaN
-21.68996	-6.43405	163.379013	-30.301056	19.822941	160.582764	NaN	NaN	NaN	NaN	NaN	NaN	NaN	NaN	NaN	NaN	NaN	NaN
-23.502182	-6.644797	163.916794	-30.314959	19.714003	161.211258	NaN	NaN	NaN	NaN	NaN	NaN	NaN	NaN	NaN	NaN	NaN	NaN
-25.296986	-6.853749	164.248688	-30.329063	19.625273	161.671204	NaN	NaN	NaN	NaN	NaN	NaN	NaN	NaN	NaN	NaN	NaN	NaN
-27.004866	-6.921361	164.387543	-30.381891	19.554026	161.97757	NaN	NaN	NaN	NaN	NaN	NaN	NaN	NaN	NaN	NaN	NaN	NaN
-28.717951	-6.941861	164.384338	-30.459097	19.485283	162.168579	NaN	NaN	NaN	NaN	NaN	NaN	NaN	NaN	NaN	NaN	NaN	NaN
-30.358311	-6.899047	164.32843	-30.557745	19.423876	162.282776	NaN	NaN	NaN	NaN	NaN	NaN	NaN	NaN	NaN	NaN	NaN	NaN
-32.64072	-6.696395	164.26944	-30.727804	19.290163	162.423843	NaN	NaN	NaN	NaN	NaN	NaN	NaN	NaN	NaN	NaN	NaN	NaN
-34.084103	-6.514896	164.316849	-30.820402	19.190123	162.556381	NaN	NaN	NaN	NaN	NaN	NaN	NaN	NaN	NaN	NaN	NaN	NaN
-35.383667	-6.235065	164.475327	-30.9051	19.107737	162.697571	NaN	NaN	NaN	NaN	NaN	NaN	NaN	NaN	NaN	NaN	NaN	NaN
-36.597122	-5.900347	164.74028	-30.978579	19.058674	162.848465	NaN	NaN	NaN	NaN	NaN	NaN	NaN	NaN	NaN	NaN	NaN	NaN
-37.717587	-5.521741	165.013412	-31.021208	19.036331	163.001755	NaN	NaN	NaN	NaN	NaN	NaN	NaN	NaN	NaN	NaN	NaN	NaN
-38.700302	-5.08332	165.258942	-31.055079	19.033007	163.128082	NaN	NaN	NaN	NaN	NaN	NaN	NaN	NaN	NaN	NaN	NaN	NaN
-39.570229	-4.613609	165.505371	-31.089397	19.052135	163.23996	NaN	NaN	NaN	NaN	NaN	NaN	NaN	NaN	NaN	NaN	NaN	NaN
-40.698868	-3.794679	165.803604	-31.134739	19.100073	163.371246	NaN	NaN	NaN	NaN	NaN	NaN	NaN	NaN	NaN	NaN	NaN	NaN
-41.364071	-3.189292	165.909729	-31.184233	19.168198	163.433533	NaN	NaN	NaN	NaN	NaN	NaN	NaN	NaN	NaN	NaN	NaN	NaN
-41.949268	-2.551219	165.920288	-31.224653	19.251453	163.443512	NaN	NaN	NaN	NaN	NaN	NaN	NaN	NaN	NaN	NaN	NaN	NaN
-42.392384	-1.876957	165.777985	-31.297333	19.324644	163.365234	NaN	NaN	NaN	NaN	NaN	NaN	NaN	NaN	NaN	NaN	NaN	NaN
-42.780663	-1.135216	165.479065	-31.384653	19.397554	163.175171	NaN	NaN	NaN	NaN	NaN	NaN	NaN	NaN	NaN	NaN	NaN	NaN
-43.126961	-0.339287	165.001358	-31.501001	19.500992	162.848007	NaN	NaN	NaN	NaN	NaN	NaN	NaN	NaN	NaN	NaN	NaN	NaN
-43.377251	0.514201	164.271744	-31.611834	19.650646	162.349442	NaN	NaN	NaN	NaN	NaN	NaN	NaN	NaN	NaN	NaN	NaN	NaN
-43.651054	1.87722	162.627609	-31.778599	19.855362	161.289185	NaN	NaN	NaN	NaN	NaN	NaN	NaN	NaN	NaN	NaN	NaN	NaN
-43.768234	2.822675	161.300461	-31.890953	19.977301	160.426483	NaN	NaN	NaN	NaN	NaN	NaN	NaN	NaN	NaN	NaN	NaN	NaN
-43.795872	3.767904	159.94249	-32.000977	20.072338	159.546173	NaN	NaN	NaN	NaN	NaN	NaN	NaN	NaN	NaN	NaN	NaN	NaN
-43.815083	4.763885	158.75145	-32.062454	20.164799	158.711014	NaN	NaN	NaN	NaN	NaN	NaN	NaN	NaN	NaN	NaN	NaN	NaN
-43.744614	5.79521	157.780914	-32.060356	20.262953	158.025284	NaN	NaN	NaN	NaN	NaN	NaN	NaN	NaN	NaN	NaN	NaN	NaN
-43.647118	6.841382	157.015579	-31.985981	20.381195	157.491623	NaN	NaN	NaN	NaN	NaN	NaN	NaN	NaN	NaN	NaN	NaN	NaN
-43.497379	7.883938	156.432678	-31.841942	20.487097	157.075089	NaN	NaN	NaN	NaN	NaN	NaN	NaN	NaN	NaN	NaN	NaN	NaN
-43.254917	9.436672	155.825455	-31.553379	20.678524	156.616135	NaN	NaN	NaN	NaN	NaN	NaN	NaN	NaN	NaN	NaN	NaN	NaN
-43.130333	10.498881	155.525742	-31.345219	20.788858	156.346191	NaN	NaN	NaN	NaN	NaN	NaN	NaN	NaN	NaN	NaN	NaN	NaN
-42.974789	11.549829	155.213181	-31.127087	20.870525	156.121689	NaN	NaN	NaN	NaN	NaN	NaN	NaN	NaN	NaN	NaN	NaN	NaN
-42.879654	12.622468	155.003326	-30.907667	20.948046	155.957062	NaN	NaN	NaN	NaN	NaN	NaN	NaN	NaN	NaN	NaN	NaN	NaN
-42.759754	13.686146	154.873734	-30.721109	21.066036	155.862854	NaN	NaN	NaN	NaN	NaN	NaN	NaN	NaN	NaN	NaN	NaN	NaN
-42.728111	14.763646	154.916321	-30.548208	21.21347	155.87265	NaN	NaN	NaN	NaN	NaN	NaN	NaN	NaN	NaN	NaN	NaN	NaN
-42.695782	15.872046	155.108871	-30.446604	21.389086	156.008286	NaN	NaN	NaN	NaN	NaN	NaN	NaN	NaN	NaN	NaN	NaN	NaN
-42.749157	17.540451	155.71637	-30.39403	21.645149	156.467957	NaN	NaN	NaN	NaN	NaN	NaN	NaN	NaN	NaN	NaN	NaN	NaN
-42.793327	18.646467	156.331604	-30.380844	21.776981	156.908722	NaN	NaN	NaN	NaN	NaN	NaN	NaN	NaN	NaN	NaN	NaN	NaN
-42.844563	19.712189	157.034149	-30.387533	21.894014	157.447403	NaN	NaN	NaN	NaN	NaN	NaN	NaN	NaN	NaN	NaN	NaN	NaN
-42.884483	20.811132	157.752014	-30.350807	21.941618	157.973663	NaN	NaN	NaN	NaN	NaN	NaN	NaN	NaN	NaN	NaN	NaN	NaN
-42.852093	21.887123	158.308792	-30.263895	21.936964	158.447128	NaN	NaN	NaN	NaN	NaN	NaN	NaN	NaN	NaN	NaN	NaN	NaN
-42.779629	22.960497	158.755234	-30.137733	21.852493	158.825562	NaN	NaN	NaN	NaN	NaN	NaN	NaN	NaN	NaN	NaN	NaN	NaN
-42.686626	24.023071	159.089737	-30.047375	21.715158	159.118256	NaN	NaN	NaN	32.750931	42.083221	145.329178	NaN	NaN	NaN	NaN	NaN	NaN
-42.499073	25.679375	159.398666	-30.036354	21.421671	159.389771	NaN	NaN	NaN	NaN	NaN	NaN	NaN	NaN	NaN	NaN	NaN	NaN
-42.334457	26.767372	159.534714	-30.115377	21.167746	159.481171	NaN	NaN	NaN	NaN	NaN	NaN	NaN	NaN	NaN	NaN	NaN	NaN
-42.156406	27.86001	159.697128	-30.222475	20.880859	159.49144	NaN	NaN	NaN	NaN	NaN	NaN	NaN	NaN	NaN	NaN	NaN	NaN
-41.864033	28.979012	159.747574	-30.349688	20.599566	159.442139	NaN	NaN	NaN	NaN	NaN	NaN	NaN	NaN	NaN	NaN	NaN	NaN
-41.553791	30.079762	159.774094	-30.407139	20.31979	159.281509	NaN	NaN	NaN	NaN	NaN	NaN	NaN	NaN	NaN	NaN	NaN	NaN
-41.164223	31.130785	159.754532	-30.422174	20.073322	159.026123	NaN	NaN	NaN	NaN	NaN	NaN	NaN	NaN	NaN	NaN	NaN	NaN
-40.711071	32.19405	159.651062	-30.389574	19.874147	158.663803	NaN	NaN	NaN	NaN	NaN	NaN	NaN	NaN	NaN	NaN	NaN	NaN
-39.96648	33.673443	159.449951	-30.36688	19.610125	158.020187	NaN	NaN	NaN	NaN	NaN	NaN	NaN	NaN	NaN	NaN	NaN	NaN
-39.434452	34.534172	159.336029	-30.375988	19.451075	157.56337	NaN	NaN	NaN	NaN	NaN	NaN	NaN	NaN	NaN	NaN	NaN	NaN
-38.86834	35.360287	159.235352	-30.393702	19.319075	157.129303	NaN	NaN	NaN	NaN	NaN	NaN	NaN	NaN	NaN	NaN	NaN	NaN
-38.272362	36.095879	159.151169	-30.415163	19.214804	156.769699	NaN	NaN	NaN	NaN	NaN	NaN	NaN	NaN	NaN	NaN	NaN	NaN
-37.651543	36.714184	159.094727	-30.382296	19.114985	156.451569	NaN	NaN	NaN	NaN	NaN	NaN	NaN	NaN	NaN	NaN	NaN	NaN
-36.989098	37.165977	159.069016	-30.356485	19.035847	156.198929	NaN	NaN	NaN	NaN	NaN	NaN	NaN	NaN	NaN	NaN	NaN	NaN
-36.338322	37.536964	159.062439	-30.30324	18.962698	155.980453	NaN	NaN	NaN	NaN	NaN	NaN	NaN	NaN	NaN	NaN	NaN	NaN
-35.290573	37.880047	158.973251	-30.258965	18.926489	155.748444	NaN	NaN	NaN	NaN	NaN	NaN	NaN	NaN	NaN	NaN	NaN	NaN
-34.547901	37.934467	158.844223	-30.228767	18.929626	155.5979	NaN	NaN	NaN	NaN	NaN	NaN	NaN	NaN	NaN	NaN	NaN	NaN
-33.75798	37.924397	158.623047	-30.189064	18.950485	155.413757	NaN	NaN	NaN	NaN	NaN	NaN	NaN	NaN	NaN	NaN	NaN	NaN
-32.973282	37.813698	158.356781	-30.160252	18.993546	155.225998	NaN	NaN	NaN	NaN	NaN	NaN	NaN	NaN	NaN	NaN	NaN	NaN
-32.150364	37.581291	158.076721	-30.16349	19.060774	155.058746	NaN	NaN	NaN	NaN	NaN	NaN	NaN	NaN	NaN	NaN	NaN	NaN
-31.291889	37.283585	157.789566	-30.178574	19.154247	154.90889	NaN	NaN	NaN	NaN	NaN	NaN	NaN	NaN	NaN	NaN	NaN	NaN
-30.428795	36.893795	157.510513	-30.234755	19.268085	154.798676	NaN	NaN	NaN	NaN	NaN	NaN	NaN	NaN	NaN	NaN	NaN	NaN
-29.056141	36.147305	157.074951	-30.287985	19.482605	154.651932	NaN	NaN	NaN	NaN	NaN	NaN	NaN	NaN	NaN	NaN	NaN	NaN
-28.137121	35.492069	156.789749	-30.315924	19.63933	154.571289	NaN	NaN	NaN	NaN	NaN	NaN	NaN	NaN	NaN	NaN	NaN	NaN
-27.209505	34.759235	156.53154	-30.361536	19.783678	154.510574	NaN	NaN	NaN	NaN	NaN	NaN	NaN	NaN	NaN	NaN	NaN	NaN
-26.241859	33.929279	156.278885	-30.381432	19.924303	154.468079	NaN	NaN	NaN	NaN	NaN	NaN	NaN	NaN	NaN	NaN	NaN	NaN
-25.307476	32.967686	156.014862	-30.388222	20.051281	154.372101	NaN	NaN	NaN	NaN	NaN	NaN	NaN	NaN	NaN	NaN	NaN	NaN
-24.377035	31.95532	155.662613	-30.404095	20.214178	154.179916	NaN	NaN	NaN	NaN	NaN	NaN	NaN	NaN	NaN	NaN	NaN	NaN
-23.429247	30.894857	155.177002	-30.363688	20.43856	153.82338	NaN	NaN	NaN	NaN	NaN	NaN	NaN	NaN	NaN	NaN	NaN	NaN
-22.084036	29.186245	154.235367	-30.304527	20.816463	152.991028	NaN	NaN	NaN	NaN	NaN	NaN	NaN	NaN	NaN	NaN	NaN	NaN
-21.24824	27.963522	153.574554	-30.290676	21.079264	152.367325	NaN	NaN	NaN	NaN	NaN	NaN	NaN	NaN	NaN	NaN	NaN	NaN
-20.487297	26.693253	153.035599	-30.335104	21.352112	151.862289	NaN	NaN	NaN	NaN	NaN	NaN	NaN	NaN	NaN	NaN	NaN	NaN
-19.819962	25.335323	152.628708	-30.405771	21.602812	151.526169	NaN	NaN	NaN	NaN	NaN	NaN	NaN	NaN	NaN	NaN	NaN	NaN
-19.222603	23.951086	152.380432	-30.434626	21.851715	151.36203	NaN	NaN	NaN	NaN	NaN	NaN	NaN	NaN	NaN	NaN	NaN	NaN
-18.686735	22.50703	152.285187	-30.42382	22.072989	151.29837	NaN	NaN	NaN	NaN	NaN	NaN	NaN	NaN	NaN	NaN	NaN	NaN
-18.267336	21.013126	152.341919	-30.396223	22.244806	151.304703	NaN	NaN	NaN	NaN	NaN	NaN	NaN	NaN	NaN	NaN	NaN	NaN
-17.729141	18.830982	152.550064	-30.370035	22.463755	151.41069	NaN	NaN	NaN	NaN	NaN	NaN	NaN	NaN	NaN	NaN	NaN	NaN
-17.514809	17.364321	152.805069	-30.370811	22.543558	151.5056	NaN	NaN	NaN	NaN	NaN	NaN	NaN	NaN	NaN	NaN	NaN	NaN
-17.355936	15.96733	153.010788	-30.362505	22.616659	151.5625	NaN	NaN	NaN	NaN	NaN	NaN	NaN	NaN	NaN	NaN	NaN	NaN
-17.246098	14.610356	153.1996	-30.363459	22.68379	151.596161	NaN	NaN	NaN	NaN	NaN	NaN	NaN	NaN	NaN	NaN	NaN	NaN
-17.226603	13.291878	153.371521	-30.394518	22.734995	151.608139	NaN	NaN	NaN	NaN	NaN	NaN	NaN	NaN	NaN	NaN	NaN	NaN
-17.27663	12.059934	153.425049	-30.457615	22.830505	151.595245	NaN	NaN	NaN	NaN	NaN	NaN	NaN	NaN	NaN	NaN	NaN	NaN
-17.344696	10.866714	153.409607	-30.507336	22.949497	151.503784	NaN	NaN	NaN	NaN	NaN	NaN	NaN	NaN	NaN	NaN	NaN	NaN
-17.595371	9.207981	153.203506	-30.639442	23.159491	151.270111	NaN	NaN	NaN	NaN	NaN	NaN	NaN	NaN	NaN	NaN	NaN	NaN
-17.824501	8.178011	152.966583	-30.761961	23.307537	151.053696	NaN	NaN	NaN	NaN	NaN	NaN	NaN	NaN	NaN	NaN	NaN	NaN
-18.122217	7.20172	152.707458	-30.91647	23.432899	150.812927	NaN	NaN	NaN	NaN	NaN	NaN	NaN	NaN	NaN	NaN	NaN	NaN
-18.43936	6.267651	152.435562	-31.109095	23.561987	150.565598	NaN	NaN	NaN	NaN	NaN	NaN	NaN	NaN	NaN	NaN	NaN	NaN
-18.846924	5.371577	152.228958	-31.308456	23.681749	150.348145	NaN	NaN	NaN	NaN	NaN	NaN	NaN	NaN	NaN	NaN	NaN	NaN
-19.297487	4.498911	152.061401	-31.521759	23.785397	150.203568	NaN	NaN	NaN	NaN	NaN	NaN	NaN	NaN	NaN	NaN	NaN	NaN
-19.799166	3.692252	152.014297	-31.697563	23.853312	150.131943	NaN	NaN	NaN	NaN	NaN	NaN	NaN	NaN	NaN	NaN	NaN	NaN
-20.592999	2.566805	152.144226	-31.880432	23.938229	150.148346	NaN	NaN	NaN	NaN	NaN	NaN	NaN	NaN	NaN	NaN	NaN	NaN
-21.158489	1.851123	152.350906	-31.950954	23.980322	150.24585	NaN	NaN	NaN	NaN	NaN	NaN	NaN	NaN	NaN	NaN	NaN	NaN
-21.719643	1.117172	152.614594	-31.998085	24.014883	150.361053	NaN	NaN	NaN	NaN	NaN	NaN	NaN	NaN	NaN	NaN	NaN	NaN
-22.316437	0.489225	152.969498	-31.997684	24.055702	150.449539	NaN	NaN	NaN	NaN	NaN	NaN	NaN	NaN	NaN	NaN	NaN	NaN
-22.931463	-0.081587	153.277176	-31.973919	24.080959	150.496368	NaN	NaN	NaN	NaN	NaN	NaN	NaN	NaN	NaN	NaN	NaN	NaN
-23.597857	-0.604599	153.51976	-31.958214	24.088482	150.506851	NaN	NaN	NaN	NaN	NaN	NaN	NaN	NaN	NaN	NaN	NaN	NaN
-24.28598	-1.070317	153.691147	-31.984684	24.096029	150.481354	NaN	NaN	NaN	NaN	NaN	NaN	NaN	NaN	NaN	NaN	NaN	NaN
-25.426733	-1.673768	153.779526	-32.121296	24.089375	150.434097	NaN	NaN	NaN	NaN	NaN	NaN	NaN	NaN	NaN	NaN	NaN	NaN
-26.261511	-1.941923	153.715164	-32.236752	24.063419	150.402298	NaN	NaN	NaN	NaN	NaN	NaN	NaN	NaN	NaN	NaN	NaN	NaN
-27.12265	-2.163012	153.569366	-32.379387	24.041424	150.400726	NaN	NaN	NaN	NaN	NaN	NaN	NaN	NaN	NaN	NaN	NaN	NaN
-28.06521	-2.311168	153.333145	-32.50869	23.984148	150.399979	NaN	NaN	NaN	NaN	NaN	NaN	NaN	NaN	NaN	NaN	NaN	NaN
-29.063431	-2.429238	153.066162	-32.615601	23.921541	150.419647	NaN	NaN	NaN	NaN	NaN	NaN	NaN	NaN	NaN	NaN	NaN	NaN
-30.127012	-2.49333	152.826309	-32.738785	23.850443	150.485367	NaN	NaN	NaN	NaN	NaN	NaN	NaN	NaN	NaN	NaN	NaN	NaN
-31.246584	-2.467685	152.638702	-32.831158	23.760067	150.560196	NaN	NaN	NaN	NaN	NaN	NaN	NaN	NaN	NaN	NaN	NaN	NaN
-33.063957	-2.323922	152.527191	-32.928207	23.629139	150.71225	NaN	NaN	NaN	NaN	NaN	NaN	NaN	NaN	NaN	NaN	NaN	NaN
-34.368279	-2.184117	152.493744	-32.999859	23.537077	150.846344	NaN	NaN	NaN	NaN	NaN	NaN	NaN	NaN	NaN	NaN	NaN	NaN
-35.714279	-1.948863	152.550018	-33.082283	23.445774	151.026718	NaN	NaN	NaN	NaN	NaN	NaN	NaN	NaN	NaN	NaN	NaN	NaN
-37.123169	-1.66267	152.710327	-33.172478	23.368567	151.266983	NaN	NaN	NaN	NaN	NaN	NaN	NaN	NaN	NaN	NaN	NaN	NaN
-38.624161	-1.348318	152.921646	-33.303173	23.318037	151.59288	NaN	NaN	NaN	NaN	NaN	NaN	NaN	NaN	NaN	NaN	NaN	NaN
-40.129807	-0.955753	153.248367	-33.415894	23.277571	151.994629	NaN	NaN	NaN	NaN	NaN	NaN	NaN	NaN	NaN	NaN	NaN	NaN
-41.692112	-0.498035	153.678574	-33.511204	23.268906	152.440125	NaN	NaN	NaN	NaN	NaN	NaN	NaN	NaN	NaN	NaN	NaN	NaN
-44.103737	0.26735	154.438141	-33.616837	23.213024	153.215195	NaN	NaN	NaN	NaN	NaN	NaN	NaN	NaN	NaN	NaN	NaN	NaN
-45.733471	0.834404	155.148178	-33.687687	23.128557	153.835602	NaN	NaN	NaN	NaN	NaN	NaN	NaN	NaN	NaN	NaN	NaN	NaN
-47.389584	1.45261	156.021255	-33.745564	22.982275	154.539734	NaN	NaN	NaN	NaN	NaN	NaN	NaN	NaN	NaN	NaN	NaN	NaN
-48.990116	2.115378	157.063156	-33.80901	22.789627	155.331512	NaN	NaN	NaN	NaN	NaN	NaN	NaN	NaN	NaN	NaN	NaN	NaN
-50.598537	2.841236	158.174072	-33.792873	22.536364	156.146576	NaN	NaN	NaN	NaN	NaN	NaN	NaN	NaN	NaN	NaN	NaN	NaN
-52.10783	3.598344	159.311493	-33.704266	22.245676	156.987579	NaN	NaN	NaN	NaN	NaN	NaN	NaN	NaN	NaN	NaN	NaN	NaN
-53.575729	4.443116	160.388687	-33.476563	21.920221	157.803757	NaN	NaN	NaN	NaN	NaN	NaN	NaN	NaN	NaN	NaN	NaN	NaN
-55.619667	5.807677	161.847946	-33.015926	21.455605	158.947952	NaN	NaN	NaN	NaN	NaN	NaN	NaN	NaN	NaN	NaN	NaN	NaN
-56.901806	6.784692	162.694626	-32.673481	21.15303	159.623169	NaN	NaN	NaN	NaN	NaN	NaN	NaN	NaN	NaN	NaN	NaN	NaN
-58.149792	7.848208	163.461334	-32.348396	20.866913	160.237045	NaN	NaN	NaN	NaN	NaN	NaN	NaN	NaN	NaN	NaN	NaN	NaN
-59.313374	8.946755	164.070816	-32.035347	20.598715	160.741241	NaN	NaN	NaN	NaN	NaN	NaN	NaN	NaN	NaN	NaN	NaN	NaN
-60.458206	10.139734	164.625198	-31.782701	20.351761	161.155838	NaN	NaN	NaN	NaN	NaN	NaN	NaN	NaN	NaN	NaN	NaN	NaN
-61.491413	11.328654	165.038483	-31.567692	20.138378	161.453278	NaN	NaN	NaN	NaN	NaN	NaN	NaN	NaN	NaN	NaN	NaN	NaN
-62.509174	12.588026	165.364532	-31.373093	19.924623	161.616638	NaN	NaN	NaN	NaN	NaN	NaN	NaN	NaN	NaN	NaN	NaN	NaN
-63.820129	14.514087	165.60788	-31.09017	19.696266	161.661575	NaN	NaN	NaN	NaN	NaN	NaN	NaN	NaN	NaN	NaN	NaN	NaN
-64.610832	15.869516	165.706299	-30.867914	19.571501	161.568207	NaN	NaN	NaN	NaN	NaN	NaN	NaN	NaN	NaN	NaN	NaN	NaN
-65.269218	17.201307	165.649384	-30.647638	19.517126	161.463013	NaN	NaN	NaN	NaN	NaN	NaN	NaN	NaN	NaN	NaN	NaN	NaN
-65.883835	18.556288	165.63588	-30.410198	19.470879	161.344391	NaN	NaN	NaN	NaN	NaN	NaN	NaN	NaN	NaN	NaN	NaN	NaN
-66.34568	19.953547	165.660675	-30.204943	19.478888	161.283279	NaN	NaN	NaN	NaN	NaN	NaN	NaN	NaN	NaN	NaN	NaN	NaN
NaN	NaN	NaN	-30.021439	19.534353	161.295761	NaN	NaN	NaN	NaN	NaN	NaN	NaN	NaN	NaN	NaN	NaN	NaN
NaN	NaN	NaN	-29.835609	19.622295	161.344131	NaN	NaN	NaN	NaN	NaN	NaN	NaN	NaN	NaN	NaN	NaN	NaN
NaN	NaN	NaN	-29.611603	19.73613	161.458221	NaN	NaN	NaN	NaN	NaN	NaN	NaN	NaN	NaN	NaN	NaN	NaN
NaN	NaN	NaN	-29.481024	19.7855	161.517365	NaN	NaN	NaN	NaN	NaN	NaN	NaN	NaN	NaN	NaN	NaN	NaN
NaN	NaN	NaN	-29.389595	19.794624	161.550278	NaN	NaN	NaN	NaN	NaN	NaN	NaN	NaN	NaN	NaN	NaN	NaN
NaN	NaN	NaN	-29.316341	19.74683	161.556595	NaN	NaN	NaN	NaN	NaN	NaN	NaN	NaN	NaN	NaN	NaN	NaN
NaN	NaN	NaN	-29.294249	19.673937	161.539642	NaN	NaN	NaN	NaN	NaN	NaN	NaN	NaN	NaN	NaN	NaN	NaN
NaN	NaN	NaN	-29.274416	19.554316	161.500839	NaN	NaN	NaN	NaN	NaN	NaN	NaN	NaN	NaN	NaN	NaN	NaN
NaN	NaN	NaN	-29.273027	19.416367	161.460297	NaN	NaN	NaN	NaN	NaN	NaN	NaN	NaN	NaN	NaN	NaN	NaN
-61.812698	33.63871	164.601913	-29.26442	19.154762	161.431686	NaN	NaN	NaN	NaN	NaN	NaN	NaN	NaN	NaN	NaN	NaN	NaN
-60.725655	34.920494	164.546906	-29.238016	18.923531	161.420959	NaN	NaN	NaN	NaN	NaN	NaN	NaN	NaN	NaN	NaN	NaN	NaN
-59.51609	36.184769	164.471359	-29.200342	18.686609	161.408173	NaN	NaN	NaN	NaN	NaN	NaN	NaN	NaN	NaN	NaN	NaN	NaN
-58.274441	37.476177	164.431305	-29.146877	18.436903	161.321289	NaN	NaN	NaN	NaN	NaN	NaN	NaN	NaN	NaN	NaN	NaN	NaN
-56.867188	38.746056	164.314896	-29.111448	18.201807	161.146561	NaN	NaN	NaN	NaN	NaN	NaN	NaN	NaN	NaN	NaN	NaN	NaN
-55.452656	39.958397	164.264267	-29.097563	17.950411	160.867935	NaN	NaN	NaN	NaN	NaN	NaN	NaN	NaN	NaN	NaN	NaN	NaN
-53.908478	41.197067	164.186676	-29.094469	17.718897	160.499939	NaN	NaN	NaN	NaN	NaN	NaN	NaN	NaN	NaN	NaN	NaN	NaN
-51.576054	42.944218	164.146973	-29.142794	17.455555	159.873535	NaN	NaN	NaN	NaN	NaN	NaN	NaN	NaN	NaN	NaN	NaN	NaN
-49.862206	43.987976	164.159454	-29.189304	17.331722	159.471664	NaN	NaN	NaN	NaN	NaN	NaN	NaN	NaN	NaN	NaN	NaN	NaN
-48.184483	44.92057	164.300919	-29.179209	17.19017	159.113327	NaN	NaN	NaN	NaN	NaN	NaN	NaN	NaN	NaN	NaN	NaN	NaN
-46.373901	45.797737	164.417145	-29.14085	17.080536	158.86525	NaN	NaN	NaN	NaN	NaN	NaN	NaN	NaN	NaN	NaN	NaN	NaN
-44.56813	46.512085	164.569977	-29.055029	17.019033	158.727661	NaN	NaN	NaN	NaN	NaN	NaN	NaN	NaN	NaN	NaN	NaN	NaN
-42.746037	47.210426	164.788971	-28.921181	16.99139	158.700241	NaN	NaN	NaN	NaN	NaN	NaN	NaN	NaN	NaN	NaN	NaN	NaN
-40.80727	47.704178	164.925446	-28.754929	17.01741	158.746719	NaN	NaN	NaN	NaN	NaN	NaN	NaN	NaN	NaN	NaN	NaN	NaN
-37.976276	48.296417	165.166168	-28.529797	17.104757	158.896088	NaN	NaN	NaN	NaN	NaN	NaN	NaN	NaN	NaN	NaN	NaN	NaN
-35.944118	48.51944	165.215622	-28.33832	17.154587	158.989014	NaN	NaN	NaN	NaN	NaN	NaN	NaN	NaN	NaN	NaN	NaN	NaN
-33.953598	48.657055	165.297272	-28.11985	17.210312	159.0448	NaN	NaN	NaN	NaN	NaN	NaN	NaN	NaN	NaN	NaN	NaN	NaN
-31.930117	48.673866	165.262131	-27.915741	17.330311	159.050247	NaN	NaN	NaN	NaN	NaN	NaN	NaN	NaN	NaN	NaN	NaN	NaN
-29.903858	48.600933	165.12944	-27.692116	17.477789	158.943359	NaN	NaN	NaN	NaN	NaN	NaN	NaN	NaN	NaN	NaN	NaN	NaN
-27.870346	48.426041	164.892334	-27.492443	17.671616	158.748871	NaN	NaN	NaN	NaN	NaN	NaN	NaN	NaN	NaN	NaN	NaN	NaN
-25.802765	48.128181	164.539871	-27.278402	17.832518	158.437317	NaN	NaN	NaN	NaN	NaN	NaN	NaN	NaN	NaN	NaN	NaN	NaN
-22.786316	47.423061	163.884766	-26.997221	18.076895	157.905411	NaN	NaN	NaN	NaN	NaN	NaN	NaN	NaN	NaN	NaN	NaN	NaN
-20.77059	46.786022	163.342209	-26.84671	18.226315	157.572861	NaN	NaN	NaN	NaN	NaN	NaN	NaN	NaN	NaN	NaN	NaN	NaN
-18.795013	46.034679	162.726639	-26.703674	18.399996	157.229065	NaN	NaN	NaN	NaN	NaN	NaN	NaN	NaN	NaN	NaN	NaN	NaN
-16.857567	45.184219	162.053635	-26.587891	18.627344	156.934052	NaN	NaN	NaN	NaN	NaN	NaN	NaN	NaN	NaN	NaN	NaN	NaN
-14.932328	44.219131	161.365921	-26.463223	18.883142	156.638748	NaN	NaN	NaN	NaN	NaN	NaN	NaN	NaN	NaN	NaN	NaN	NaN
-13.05369	43.163853	160.648911	-26.331261	19.164574	156.334213	NaN	NaN	NaN	NaN	NaN	NaN	NaN	NaN	NaN	NaN	NaN	NaN
-11.213599	41.995335	160.004364	-26.168457	19.413866	156.070435	NaN	NaN	NaN	NaN	NaN	NaN	NaN	NaN	NaN	NaN	NaN	NaN
-8.553392	40.083733	159.102356	-25.886715	19.732485	155.599426	NaN	NaN	NaN	NaN	NaN	NaN	NaN	NaN	NaN	NaN	NaN	NaN
-6.932951	38.723026	158.689087	-25.728792	19.917936	155.361862	NaN	NaN	NaN	NaN	NaN	NaN	NaN	NaN	NaN	NaN	NaN	NaN
-5.316575	37.338966	158.314148	-25.58316	20.102873	155.133987	NaN	NaN	NaN	NaN	NaN	NaN	NaN	NaN	NaN	NaN	NaN	NaN
-3.878653	35.921413	158.030136	-25.455856	20.287727	154.934784	NaN	NaN	NaN	NaN	NaN	NaN	NaN	NaN	NaN	NaN	NaN	NaN
-2.455102	34.512142	157.842499	-25.324345	20.454014	154.796799	NaN	NaN	NaN	NaN	NaN	NaN	NaN	NaN	NaN	NaN	NaN	NaN
-1.189352	33.102119	157.722015	-25.193962	20.606922	154.66188	NaN	NaN	NaN	NaN	NaN	NaN	NaN	NaN	NaN	NaN	NaN	NaN
0.040186	31.735615	157.642044	-25.06148	20.737053	154.52594	NaN	NaN	NaN	NaN	NaN	NaN	NaN	NaN	NaN	NaN	NaN	NaN
1.592208	29.745361	157.679764	-24.900265	20.848999	154.377289	NaN	NaN	NaN	NaN	NaN	NaN	NaN	NaN	NaN	NaN	NaN	NaN
2.591739	28.464249	157.750107	-24.815763	20.855139	154.372589	NaN	NaN	NaN	NaN	NaN	NaN	NaN	NaN	NaN	NaN	NaN	NaN
3.457556	27.227983	157.90065	-24.72551	20.790073	154.404221	NaN	NaN	NaN	NaN	NaN	NaN	NaN	NaN	NaN	NaN	NaN	NaN
4.226376	26.043303	158.065933	-24.631533	20.691936	154.448502	NaN	NaN	NaN	NaN	NaN	NaN	NaN	NaN	NaN	NaN	NaN	NaN
4.99416	24.892422	158.199295	-24.512991	20.557398	154.495758	NaN	NaN	NaN	NaN	NaN	NaN	NaN	NaN	NaN	NaN	NaN	NaN
5.658698	23.807617	158.320969	-24.35331	20.398867	154.48558	NaN	NaN	NaN	NaN	NaN	NaN	NaN	NaN	NaN	NaN	NaN	NaN
6.23984	22.743244	158.395798	-24.216089	20.233719	154.461533	NaN	NaN	NaN	NaN	NaN	NaN	NaN	NaN	NaN	NaN	NaN	NaN
6.897142	21.222845	158.441193	-24.088255	19.996422	154.4207	NaN	NaN	NaN	NaN	NaN	NaN	NaN	NaN	NaN	NaN	NaN	NaN
7.275897	20.259298	158.416779	-24.026138	19.840101	154.402557	NaN	NaN	NaN	NaN	NaN	NaN	NaN	NaN	NaN	NaN	NaN	NaN
7.577094	19.3344	158.343826	-23.967991	19.649513	154.362244	NaN	NaN	NaN	NaN	NaN	NaN	NaN	NaN	NaN	NaN	NaN	NaN
7.788301	18.391558	158.19458	-23.919498	19.437294	154.310974	NaN	NaN	NaN	NaN	NaN	NaN	NaN	NaN	NaN	NaN	NaN	NaN
7.941139	17.440023	157.9608	-23.86912	19.201954	154.244766	NaN	NaN	NaN	NaN	NaN	NaN	NaN	NaN	NaN	NaN	NaN	NaN
7.982085	16.46382	157.692963	-23.834566	18.976633	154.164856	NaN	NaN	NaN	NaN	NaN	NaN	NaN	NaN	NaN	NaN	NaN	NaN
7.950403	15.476568	157.442795	-23.820801	18.777737	154.068237	NaN	NaN	NaN	NaN	NaN	NaN	NaN	NaN	NaN	NaN	NaN	NaN
7.801505	13.945786	157.113586	-23.817467	18.524374	153.938751	NaN	NaN	NaN	NaN	NaN	NaN	NaN	NaN	NaN	NaN	NaN	NaN
7.606778	12.88028	156.954025	-23.827034	18.372845	153.869644	NaN	NaN	NaN	NaN	NaN	NaN	NaN	NaN	NaN	NaN	NaN	NaN
7.324191	11.778108	156.838242	-23.873974	18.237566	153.849609	NaN	NaN	NaN	NaN	NaN	NaN	NaN	NaN	NaN	NaN	NaN	NaN
6.943587	10.603146	156.783737	-23.921385	18.131504	153.842575	NaN	NaN	NaN	NaN	NaN	NaN	NaN	NaN	NaN	NaN	NaN	NaN
6.542894	9.426167	156.735123	-23.966913	18.058092	153.877808	NaN	NaN	NaN	NaN	NaN	NaN	NaN	NaN	NaN	NaN	NaN	NaN
6.121227	8.218511	156.756989	-24.011984	18.017685	153.943604	NaN	NaN	NaN	NaN	NaN	NaN	NaN	NaN	NaN	NaN	NaN	NaN
5.579672	6.989127	156.858414	-24.032499	18.007885	154.022964	NaN	NaN	NaN	NaN	NaN	NaN	NaN	NaN	NaN	NaN	NaN	NaN
4.731775	5.083847	157.000809	-24.007418	18.054203	154.117783	NaN	NaN	NaN	NaN	NaN	NaN	NaN	NaN	NaN	NaN	NaN	NaN
4.134046	3.824941	157.161606	-23.948898	18.110968	154.146927	NaN	NaN	NaN	NaN	NaN	NaN	NaN	NaN	NaN	NaN	NaN	NaN
3.433317	2.512948	157.344727	-23.913403	18.192379	154.204239	NaN	NaN	NaN	NaN	NaN	NaN	NaN	NaN	NaN	NaN	NaN	NaN
2.729776	1.258414	157.527298	-23.86812	18.293972	154.240372	NaN	NaN	NaN	NaN	NaN	NaN	NaN	NaN	NaN	NaN	NaN	NaN
1.981665	0.032852	157.779068	-23.820644	18.455259	154.260727	NaN	NaN	NaN	NaN	NaN	NaN	NaN	NaN	NaN	NaN	NaN	NaN
1.176702	-1.201288	157.991272	-23.760267	18.649153	154.282852	NaN	NaN	NaN	NaN	NaN	NaN	NaN	NaN	NaN	NaN	NaN	NaN
0.384207	-2.348337	158.205292	-23.687572	18.872972	154.322815	NaN	NaN	NaN	NaN	NaN	NaN	NaN	NaN	NaN	NaN	NaN	NaN
-0.933824	-4.006514	158.45079	-23.559015	19.207567	154.409119	NaN	NaN	NaN	NaN	NaN	NaN	NaN	NaN	NaN	NaN	NaN	NaN
-1.861774	-4.992352	158.530273	-23.540619	19.442286	154.496628	NaN	NaN	NaN	NaN	NaN	NaN	NaN	NaN	NaN	NaN	NaN	NaN
-2.891203	-5.920246	158.592239	-23.579956	19.696192	154.577927	NaN	NaN	NaN	NaN	NaN	NaN	NaN	NaN	NaN	NaN	NaN	NaN
-3.999404	-6.787839	158.541672	-23.674191	19.980946	154.651627	NaN	NaN	NaN	NaN	NaN	NaN	NaN	NaN	NaN	NaN	NaN	NaN
-5.129471	-7.555231	158.55835	-23.795038	20.271393	154.717026	NaN	NaN	NaN	NaN	NaN	NaN	NaN	NaN	NaN	NaN	NaN	NaN
-6.326707	-8.293943	158.643204	-23.957747	20.554512	154.810684	NaN	NaN	NaN	NaN	NaN	NaN	NaN	NaN	NaN	NaN	NaN	NaN
-7.57077	-9.007704	158.791275	-24.132086	20.793352	154.954437	NaN	NaN	NaN	NaN	NaN	NaN	NaN	NaN	NaN	NaN	NaN	NaN
-9.450696	-9.96443	159.259796	-24.346506	21.044361	155.284607	NaN	NaN	NaN	NaN	NaN	NaN	NaN	NaN	NaN	NaN	NaN	NaN
-10.725991	-10.540655	159.677704	-24.443945	21.168524	155.57901	NaN	NaN	NaN	NaN	NaN	NaN	NaN	NaN	NaN	NaN	NaN	NaN
-12.043484	-11.031355	160.138626	-24.495523	21.233488	155.941116	NaN	NaN	NaN	NaN	NaN	NaN	NaN	NaN	NaN	NaN	NaN	NaN
-13.319011	-11.514965	160.643677	-24.52887	21.263411	156.374832	NaN	NaN	NaN	NaN	NaN	NaN	NaN	NaN	NaN	NaN	NaN	NaN
-14.618919	-11.894591	161.109604	-24.559635	21.279058	156.855591	NaN	NaN	NaN	NaN	NaN	NaN	NaN	NaN	NaN	NaN	NaN	NaN
-15.963371	-12.188105	161.595764	-24.620174	21.293497	157.364517	NaN	NaN	NaN	NaN	NaN	NaN	NaN	NaN	NaN	NaN	NaN	NaN
-17.303732	-12.453244	162.091782	-24.670351	21.299898	157.834335	NaN	NaN	NaN	NaN	NaN	NaN	NaN	NaN	NaN	NaN	NaN	NaN
-19.321329	-12.649725	162.662582	-24.752975	21.338659	158.442993	NaN	NaN	NaN	NaN	NaN	NaN	NaN	NaN	NaN	NaN	NaN	NaN
-20.685249	-12.691156	162.971954	-24.756577	21.363087	158.702332	NaN	NaN	NaN	NaN	NaN	NaN	NaN	NaN	NaN	NaN	NaN	NaN
-22.030188	-12.697495	163.172043	-24.743998	21.412437	158.843918	NaN	NaN	NaN	NaN	NaN	NaN	NaN	NaN	NaN	NaN	NaN	NaN
-23.359364	-12.627795	163.215973	-24.739529	21.466665	158.895401	NaN	NaN	NaN	NaN	NaN	NaN	NaN	NaN	NaN	NaN	NaN	NaN
-24.727062	-12.478338	163.156708	-24.786613	21.507893	158.862274	NaN	NaN	NaN	NaN	NaN	NaN	NaN	NaN	NaN	NaN	NaN	NaN
-26.114883	-12.306178	163.017014	-24.880974	21.531443	158.775681	NaN	NaN	NaN	NaN	NaN	NaN	NaN	NaN	NaN	NaN	NaN	NaN
-27.527443	-12.042407	162.790359	-25.02816	21.516396	158.672623	NaN	NaN	NaN	NaN	NaN	NaN	NaN	NaN	NaN	NaN	NaN	NaN
-29.62858	-11.549296	162.410294	-25.256458	21.448839	158.520264	NaN	NaN	NaN	NaN	NaN	NaN	NaN	NaN	NaN	NaN	NaN	NaN
-31.064186	-11.141416	162.222672	-25.402719	21.402826	158.44339	NaN	NaN	NaN	NaN	NaN	NaN	NaN	NaN	NaN	NaN	NaN	NaN
-32.501106	-10.629381	162.102921	-25.521368	21.358192	158.402481	NaN	NaN	NaN	NaN	NaN	NaN	NaN	NaN	NaN	NaN	NaN	NaN
-33.871437	-10.0355	162.061478	-25.623449	21.327967	158.414597	NaN	NaN	NaN	NaN	NaN	NaN	NaN	NaN	NaN	NaN	NaN	NaN
-35.269077	-9.374612	162.091629	-25.68095	21.267292	158.46431	NaN	NaN	NaN	NaN	NaN	NaN	NaN	NaN	NaN	NaN	NaN	NaN
-36.664135	-8.644306	162.166626	-25.691628	21.159521	158.567001	NaN	NaN	NaN	NaN	NaN	NaN	NaN	NaN	NaN	NaN	NaN	NaN
-37.996243	-7.833093	162.282761	-25.67296	21.017683	158.747787	NaN	NaN	NaN	NaN	NaN	NaN	NaN	NaN	NaN	NaN	NaN	NaN
-39.995026	-6.510997	162.501648	-25.539684	20.715317	159.054855	NaN	NaN	NaN	NaN	NaN	NaN	NaN	NaN	NaN	NaN	NaN	NaN
-41.267769	-5.551062	162.674606	-25.409746	20.47817	159.294983	NaN	NaN	NaN	NaN	NaN	NaN	NaN	NaN	NaN	NaN	NaN	NaN
-42.54298	-4.493987	162.888657	-25.24758	20.195929	159.55661	NaN	NaN	NaN	NaN	NaN	NaN	NaN	NaN	NaN	NaN	NaN	NaN
-43.780487	-3.402394	163.143127	-25.075352	19.899586	159.84021	NaN	NaN	NaN	NaN	NaN	NaN	NaN	NaN	NaN	NaN	NaN	NaN
-45.019428	-2.219758	163.440842	-24.917551	19.58486	160.145218	NaN	NaN	NaN	NaN	NaN	NaN	NaN	NaN	NaN	NaN	NaN	NaN
-46.202736	-1.025123	163.697189	-24.799898	19.250084	160.471497	NaN	NaN	NaN	NaN	NaN	NaN	NaN	NaN	NaN	NaN	NaN	NaN
-47.393406	0.254731	163.982254	-24.690529	18.87545	160.781311	NaN	NaN	NaN	NaN	NaN	NaN	NaN	NaN	NaN	NaN	NaN	NaN
-49.065407	2.214679	164.34581	-24.596981	18.26767	161.218338	NaN	NaN	NaN	NaN	NaN	NaN	NaN	NaN	NaN	NaN	NaN	NaN
-50.151409	3.584531	164.577652	-24.571692	17.861235	161.490097	NaN	NaN	NaN	NaN	NaN	NaN	NaN	NaN	NaN	NaN	NaN	NaN
-51.149292	4.940757	164.753952	-24.553404	17.454487	161.711823	NaN	NaN	NaN	NaN	NaN	NaN	NaN	NaN	NaN	NaN	NaN	NaN
-52.135475	6.344161	165.007767	-24.550213	17.072886	161.924667	NaN	NaN	NaN	NaN	NaN	NaN	NaN	NaN	NaN	NaN	NaN	NaN
-53.045433	7.685135	165.18541	-24.533979	16.67692	162.08992	NaN	NaN	NaN	NaN	NaN	NaN	NaN	NaN	NaN	NaN	NaN	NaN
-53.916504	9.070408	165.363419	-24.539095	16.303276	162.220551	NaN	NaN	NaN	NaN	NaN	NaN	NaN	NaN	NaN	NaN	NaN	NaN
-54.711472	10.40261	165.523071	-24.52718	15.929442	162.299454	NaN	NaN	NaN	NaN	NaN	NaN	NaN	NaN	NaN	NaN	NaN	NaN
-55.774628	12.374757	165.799484	-24.52109	15.417748	162.352753	NaN	NaN	NaN	NaN	NaN	NaN	NaN	NaN	NaN	NaN	NaN	NaN
-56.375267	13.634218	165.942566	-24.523634	15.1056	162.366669	NaN	NaN	NaN	NaN	NaN	NaN	NaN	NaN	NaN	NaN	NaN	NaN
-56.936424	14.846548	166.124374	-24.513968	14.84966	162.36969	NaN	NaN	NaN	NaN	NaN	NaN	NaN	NaN	NaN	NaN	NaN	NaN
-57.377254	16.034138	166.231476	-24.484102	14.615718	162.340973	NaN	NaN	NaN	NaN	NaN	NaN	NaN	NaN	NaN	NaN	NaN	NaN
-57.719166	17.166245	166.306229	-24.454912	14.427159	162.297989	NaN	NaN	NaN	NaN	NaN	NaN	NaN	NaN	NaN	NaN	NaN	NaN
-58.007019	18.226517	166.406509	-24.401247	14.241989	162.233597	NaN	NaN	NaN	NaN	NaN	NaN	NaN	NaN	NaN	NaN	NaN	NaN
-58.167923	19.269089	166.424576	-24.351389	14.077552	162.167313	NaN	NaN	NaN	NaN	NaN	NaN	NaN	NaN	NaN	NaN	NaN	NaN
NaN	NaN	NaN	-24.304239	13.866694	162.065643	NaN	NaN	NaN	NaN	NaN	NaN	NaN	NaN	NaN	NaN	NaN	NaN
NaN	NaN	NaN	-24.262964	13.732606	162.009293	NaN	NaN	NaN	NaN	NaN	NaN	NaN	NaN	NaN	NaN	NaN	NaN
NaN	NaN	NaN	-24.250751	13.620244	161.982468	NaN	NaN	NaN	NaN	NaN	NaN	NaN	NaN	NaN	NaN	NaN	NaN
NaN	NaN	NaN	-24.220774	13.534517	161.973373	NaN	NaN	NaN	NaN	NaN	NaN	NaN	NaN	NaN	NaN	NaN	NaN
NaN	NaN	NaN	-24.219444	13.478052	161.983429	NaN	NaN	NaN	NaN	NaN	NaN	NaN	NaN	NaN	NaN	NaN	NaN
NaN	NaN	NaN	-24.252518	13.419783	162.004013	NaN	NaN	NaN	NaN	NaN	NaN	NaN	NaN	NaN	NaN	NaN	NaN
NaN	NaN	NaN	-24.298508	13.390599	162.060226	NaN	NaN	NaN	NaN	NaN	NaN	NaN	NaN	NaN	NaN	NaN	NaN
NaN	NaN	NaN	-24.381451	13.426277	162.221176	NaN	NaN	NaN	NaN	NaN	NaN	NaN	NaN	NaN	NaN	NaN	NaN
-54.790234	26.211178	166.971451	-24.411751	13.482584	162.360123	NaN	NaN	NaN	NaN	NaN	NaN	NaN	NaN	NaN	NaN	NaN	NaN
-53.98568	26.573467	166.975586	-24.427277	13.577986	162.527466	NaN	NaN	NaN	NaN	NaN	NaN	NaN	NaN	NaN	NaN	NaN	NaN
-53.099068	26.82937	166.934738	-24.42275	13.671634	162.673874	NaN	NaN	NaN	NaN	NaN	NaN	NaN	NaN	NaN	NaN	NaN	NaN
-52.11982	27.01667	166.84108	-24.403107	13.794697	162.789001	NaN	NaN	NaN	NaN	NaN	NaN	NaN	NaN	NaN	NaN	NaN	NaN
-51.042183	27.180695	166.684326	-24.403931	13.937571	162.865814	NaN	NaN	NaN	NaN	NaN	NaN	NaN	NaN	NaN	NaN	NaN	NaN
-49.904514	27.193171	166.479462	-24.461491	14.111364	162.916702	NaN	NaN	NaN	NaN	NaN	NaN	NaN	NaN	NaN	NaN	NaN	NaN
-48.099548	27.192598	165.932343	-24.651449	14.504854	162.991089	NaN	NaN	NaN	NaN	NaN	NaN	NaN	NaN	NaN	NaN	NaN	NaN
