# Supplementary material for: How to jointly control a ball trajectory on a moving board: Methodological insights into Motor Learning and Rehabilitation
Source: PLoS One. 2025 Oct 15;20(10):e0334588. doi: 10.1371/journal.pone.0334588 (PMC12527165; doi:10.1371/journal.pone.0334588)
Supplement: S2 Data — (ZIP) [file pone.0334588.s002.zip › D10_018.csv]

Ball_X	Ball_Y	Ball_Z	BoardCentre_X	BoardCentre_Y	BoardCentre_Z	P1LeftHand_X	P1LeftHand_Y	P1LeftHand_Z	P1RightHand_X	P1RightHand_Y	P1RightHand_Z	P1MidHands_X	P1MidHands_Y	P1MidHands_Z	P2MidHands_X	P2MidHands_Y	P2MidHands_Z
-44.474445	6.78272	132.53302	-33.338078	19.632099	132.194901	29.041077	6.225971	127.044846	24.394339	44.337532	126.581993	26.717708	25.2817515	126.8134195	-93.393864	13.9824465	137.5763825
-45.281067	6.864467	133.433289	-33.202618	19.555443	132.677536	29.131433	6.198515	127.240082	24.359375	44.214581	126.311371	26.745404	25.206548	126.7757265	-93.15064	13.904338	138.5793455
-45.906429	6.943913	134.247452	-33.052273	19.440582	133.131119	29.262239	6.124423	127.471581	24.329987	44.078167	126.169708	26.796113	25.101295	126.8206445	-92.900659	13.779869	139.4415935
-46.453716	7.036886	134.891479	-32.890804	19.311384	133.512131	29.425243	6.031605	127.749374	24.357126	43.949829	126.097595	26.8911845	24.990717	126.9234845	-92.6727925	13.632051	140.1007775
-46.943237	7.182757	135.326202	-32.718674	19.187956	133.816422	29.623409	5.947237	128.038559	24.426781	43.815388	126.032745	27.025095	24.8813125	127.035652	-92.462443	13.4945995	140.597192
-47.280842	7.42135	135.70665	-32.523094	19.088675	134.010345	29.868401	5.874422	128.299469	24.532297	43.695404	125.976875	27.200349	24.784913	127.138172	-92.246537	13.392437	140.882518
-47.677559	7.805836	136.054123	-32.233067	18.973225	134.131897	30.232111	5.777679	128.678436	24.710819	43.537361	125.83252	27.471465	24.65752	127.255478	-91.937599	13.28893	141.008316
-47.80616	8.172626	136.063553	-32.056557	18.936487	134.100189	30.471972	5.741684	128.931107	24.841639	43.457085	125.731369	27.6568055	24.5993845	127.331238	-91.7699195	13.2735895	140.86914
-47.874065	8.615315	135.926727	-31.914616	18.935587	133.98053	30.711546	5.751661	129.180038	24.985147	43.426723	125.666412	27.8483465	24.589192	127.423225	-91.6775785	13.281982	140.537835
-47.887989	9.202435	135.705826	-31.800852	18.943466	133.81221	30.926466	5.755597	129.343826	25.139248	43.423557	125.612434	28.032857	24.589577	127.47813	-91.634561	13.297355	140.14629
-47.77422	9.845807	135.348419	-31.696733	18.928591	133.614105	31.076006	5.727232	129.446365	25.268385	43.404873	125.573578	28.1721955	24.5660525	127.5099715	-91.5656615	13.2911295	139.7182385
-47.623394	10.633972	135.048523	-31.613514	18.901213	133.45285	31.194002	5.660541	129.471024	25.404055	43.344524	125.510963	28.2990285	24.5025325	127.4909935	-91.5260565	13.2998935	139.4147065
-47.356052	11.517899	134.847	-31.503809	18.886795	133.356522	31.291544	5.57941	129.439362	25.529459	43.26659	125.421188	28.4105015	24.423	127.430275	-91.4181195	13.35059	139.282769
-46.829895	12.945721	134.603561	-31.348076	18.931438	133.305496	31.412891	5.467504	129.341431	25.719959	43.16497	125.348686	28.566425	24.316237	127.3450585	-91.262577	13.546639	139.2659335
-46.488495	14.064381	134.385696	-31.225765	18.957148	133.276871	31.48785	5.401752	129.303909	25.888855	43.113022	125.410309	28.6883525	24.257387	127.357109	-91.1398825	13.656909	139.196633
-46.077789	15.280538	134.045227	-31.095165	18.965517	133.179413	31.581121	5.364213	129.276855	26.095512	43.105183	125.568771	28.8383165	24.234698	127.422813	-91.0286465	13.696336	138.936013
-45.523956	16.502359	133.57103	-30.953812	18.947468	132.966492	31.726587	5.345603	129.207672	26.347795	43.142338	125.832352	29.037191	24.2439705	127.520012	-90.944815	13.6509655	138.412972
-45.029713	17.766821	133.149109	-30.826654	18.884893	132.604202	31.886894	5.313426	129.088196	26.605011	43.1945	126.1605	29.2459525	24.253963	127.624348	-90.8992605	13.515823	137.584056
-44.466446	19.058466	132.373734	-30.73712	18.798729	132.158447	31.981543	5.248164	128.882141	26.812235	43.226036	126.474609	29.396889	24.2371	127.678375	-90.871129	13.360358	136.638519
-43.85947	20.363691	131.777664	-30.681261	18.720554	131.720734	31.988371	5.176187	128.588486	26.95142	43.21843	126.731194	29.4698955	24.1973085	127.65984	-90.8324175	13.2437995	135.781628
-42.811661	22.372658	131.260696	-30.62483	18.667831	131.354218	31.922457	5.105583	128.00087	27.053291	43.191452	126.849762	29.487874	24.1485175	127.425316	-90.737534	13.1871445	135.28312
-42.039967	23.792135	131.338348	-30.538506	18.674269	131.307846	31.867826	5.091665	127.568817	27.117752	43.200344	126.860619	29.492789	24.1460045	127.214718	-90.569801	13.2025335	135.400974
-41.192074	25.143095	131.453674	-30.449612	18.68198	131.417282	31.836807	5.087914	127.212479	27.170151	43.206924	126.85878	29.503479	24.147419	127.0356295	-90.402703	13.216541	135.7989345
-40.353809	26.605242	131.615036	-30.372492	18.679398	131.58371	31.848803	5.083764	126.990234	27.238432	43.205975	126.910042	29.5436175	24.1448695	126.950138	-90.2886015	13.2139265	136.217282
-39.484234	28.071585	131.842377	-30.290035	18.642464	131.744629	31.883297	5.039464	126.815926	27.334707	43.169472	127.042473	29.609002	24.104468	126.9291995	-90.189072	13.18046	136.5600585
-38.536156	29.434448	132.168991	-30.227449	18.551142	131.862137	31.910866	4.958782	126.748405	27.444183	43.088974	127.210495	29.6775245	24.023878	126.97945	-90.1324225	13.078406	136.744824
-37.542103	30.806887	132.186935	-30.154425	18.352682	131.883423	31.950315	4.843374	126.759377	27.592691	42.959263	127.491821	29.771503	23.9013185	127.125599	-90.080353	12.8040455	136.641247
-35.915039	32.688911	132.270233	-30.022594	17.927258	131.685455	32.052254	4.585753	126.843384	27.930986	42.727234	128.24617	29.99162	23.6564935	127.544777	-90.036808	12.1980225	135.826133
-34.725605	33.91185	132.228027	-29.947948	17.601828	131.33223	32.220875	4.364184	127.031265	28.214678	42.612072	128.913834	30.2177765	23.488128	127.9725495	-90.1136725	11.715528	134.6919105
-33.511723	34.991077	132.112335	-29.878798	17.266699	130.865433	32.420712	4.096095	127.269485	28.521706	42.467854	129.723282	30.471209	23.2819745	128.4963835	-90.228805	11.2514235	133.2344825
-32.262115	36.065861	131.992325	-29.831648	16.993572	130.282074	32.648354	3.804557	127.577141	28.8316	42.301819	130.576172	30.739977	23.053188	129.0766565	-90.403273	10.933956	131.4874915
-31.048744	36.992638	132.121948	-29.77121	16.772728	129.751068	32.823036	3.524737	127.929649	29.425005	41.984741	131.343872	31.1240205	22.754739	129.6367605	-90.6664405	10.790717	129.8653755
-29.794125	37.840782	132.352692	-29.692677	16.585789	129.33284	33.027138	3.281409	128.249374	29.71777	41.762779	132.2565	31.372454	22.522094	130.252937	-90.757808	10.649484	128.412743
-28.579212	38.617649	132.814606	-29.561293	16.48893	129.097824	33.24733	3.038144	128.622269	30.003872	41.535145	133.184189	31.625601	22.2866445	130.903229	-90.748187	10.6912155	127.292419
-26.767244	39.375301	133.921356	-29.308357	16.428995	129.151093	33.580135	2.779296	129.132248	30.482388	41.241219	134.550552	32.0312615	22.0102575	131.8414	-90.6479755	10.8477325	126.460786
-25.594843	39.746742	134.770569	-29.141167	16.47714	129.404968	33.80637	2.646374	129.508453	30.809477	41.068436	135.389191	32.3079235	21.857405	132.448822	-90.5902575	11.096875	126.361114
-24.453209	39.926628	135.477203	-28.965326	16.556871	129.734879	34.030022	2.520954	129.935104	31.0933	40.906624	136.160095	32.561661	21.713789	133.0475995	-90.492313	11.399953	126.4221585
-23.332075	39.949795	136.099518	-28.82107	16.669308	130.071243	34.23838	2.430061	130.363434	31.371603	40.76759	136.857422	32.8049915	21.5988255	133.610428	-90.4471315	11.7397905	126.532058
-22.308149	39.812424	136.493088	-28.704762	16.799944	130.373169	34.45261	2.344375	130.806183	31.584248	40.666763	137.365692	33.018429	21.505569	134.0859375	-90.427953	12.094319	126.6604005
-21.36109	39.580067	136.742722	-28.609238	16.925074	130.606064	34.663826	2.261878	131.23085	31.795921	40.629025	137.792542	33.2298735	21.4454515	134.511696	-90.4483495	12.4046965	126.700432
-20.404802	39.144447	136.720627	-28.50036	17.017839	130.734863	34.869167	2.187674	131.606476	31.962902	40.598915	138.099152	33.4160345	21.3932945	134.852814	-90.4167545	12.6423835	126.616912
-19.01248	38.24847	136.299728	-28.357676	17.116461	130.646057	35.210083	2.079301	132.073166	32.165024	40.6199	138.283051	33.6875535	21.3496005	135.1781085	-90.4029055	12.8833215	126.1140055
-18.231894	37.464806	135.796021	-28.264948	17.100878	130.42305	35.418518	2.006836	132.268539	32.228462	40.656471	138.216141	33.82349	21.3316535	135.24234	-90.353386	12.8701025	125.60376
-17.507206	36.549629	135.220917	-28.180079	17.074457	130.113205	35.577198	1.923563	132.361023	32.298748	40.678226	138.041336	33.937973	21.3008945	135.2011795	-90.298131	12.8480195	125.0252305
-16.77532	35.444073	134.487839	-28.110842	17.028997	129.775726	35.716244	1.818161	132.40657	32.327705	40.636314	137.791351	34.0219745	21.2272375	135.0989605	-90.2436585	12.8307565	124.4524915
-16.152039	34.185844	133.758041	-28.071383	16.977303	129.478577	35.832092	1.683058	132.459412	32.400307	40.58569	137.493622	34.1161995	21.134374	134.976517	-90.2589655	12.820232	123.980637
-15.636741	32.865826	133.101547	-28.013451	16.884148	129.232162	35.920593	1.514502	132.543564	32.472881	40.507366	137.121643	34.196737	21.010934	134.8326035	-90.223639	12.757362	123.6317205
-15.184958	31.336636	132.439835	-27.931961	16.795341	129.02919	36.014057	1.323914	132.682175	32.573101	40.383358	136.800079	34.293579	20.853636	134.741127	-90.157501	12.737046	123.317253
-14.696736	28.869284	131.629318	-27.808704	16.643282	128.843109	36.14571	1.008332	132.939774	32.710278	40.160065	136.448273	34.427994	20.5841985	134.6940235	-90.045402	12.7023655	122.9921945
-14.530571	27.082479	131.287735	-27.736771	16.557755	128.851685	36.217312	0.810405	133.103622	32.810162	39.995289	136.280731	34.513737	20.402847	134.6921765	-89.987279	12.712663	123.0111935
-14.457615	25.160116	131.028885	-27.678759	16.473091	128.986923	36.283279	0.597374	133.286621	32.893974	39.835739	136.126633	34.5886265	20.2165565	134.706627	-89.9461445	12.7296255	123.267219
-14.444915	23.22616	130.969513	-27.656511	16.394442	129.258118	36.33604	0.369004	133.459305	32.961323	39.656181	135.981888	34.6486815	20.0125925	134.7205965	-89.9617035	12.7762915	123.7956395
-14.578594	21.136185	130.942627	-27.617668	16.290821	129.644638	36.402454	0.093255	133.666962	33.050274	39.42841	135.817062	34.726364	19.7608325	134.742012	-89.9617	12.8208095	124.547264
-14.778498	19.080906	131.122879	-27.592793	16.192493	130.161636	36.486744	-0.186177	133.883011	33.115814	39.172249	135.585281	34.801279	19.493036	134.734146	-89.986865	12.89195	125.589126
-15.133229	16.903458	131.396286	-27.579361	16.10825	130.694916	36.570202	-0.443591	134.192474	33.155502	38.934334	135.32843	34.862852	19.2453715	134.760452	-90.021574	12.9711285	126.62938
-15.816564	13.747909	131.962753	-27.547771	15.977891	131.460922	36.70924	-0.76451	134.797531	33.229355	38.619129	134.921005	34.9692975	18.9273095	134.859268	-90.0648395	13.0284725	128.062576
-16.476757	11.62413	132.448929	-27.51923	15.90653	131.889206	36.792191	-0.922393	135.260254	33.225941	38.40731	134.611191	35.009066	18.7424585	134.9357225	-90.047526	13.0706015	128.8426895
-17.078974	9.595941	132.99231	-27.506966	15.832472	132.195297	36.877808	-1.025473	135.765228	33.219299	38.228878	134.281754	35.0485535	18.6017025	135.023491	-90.0624855	13.0632415	129.367103
-17.907158	7.627938	133.478485	-27.472309	15.744368	132.375076	36.958187	-1.095947	136.235504	33.167618	38.060917	133.924072	35.0629025	18.482485	135.079788	-90.0075205	13.006251	129.670364
-18.652084	5.791958	133.912994	-27.442078	15.606647	132.466019	37.031536	-1.159035	136.586624	33.130268	37.889038	133.549118	35.080902	18.3650015	135.067871	-89.965058	12.8482925	129.864167
-19.586397	3.995572	134.254837	-27.384933	15.426426	132.491409	37.079449	-1.203316	136.765625	33.085487	37.709148	133.190155	35.082468	18.252916	134.97789	-89.852334	12.599936	130.004928
-20.531328	2.399276	134.524643	-27.330292	15.211473	132.53244	37.144093	-1.293336	136.843185	33.044781	37.512218	132.858902	35.094437	18.109441	134.8510435	-89.755021	12.313505	130.2138365
-22.122141	0.253537	134.982819	-27.211613	14.814806	132.723419	37.261322	-1.559143	136.755219	33.006142	37.104683	132.405624	35.133732	17.77277	134.5804215	-89.556958	11.856842	130.8664165
-23.251291	-0.962791	135.26033	-27.110994	14.530124	132.977554	37.342735	-1.751609	136.6203	32.966003	36.813206	132.175293	35.154369	17.5307985	134.3977965	-89.376357	11.5294495	131.5573115
-24.3507	-2.014942	135.64418	-27.01399	14.255352	133.332062	37.406696	-1.924043	136.462189	32.945446	36.562832	131.986786	35.176071	17.3193945	134.2244875	-89.204051	11.1913095	132.4396365
-25.610611	-2.969339	136.03157	-26.937899	13.987199	133.790619	37.462032	-2.092462	136.287659	32.932419	36.3386	131.854462	35.1972255	17.123069	134.0710605	-89.0730235	10.851329	133.5101775
-26.831421	-3.674938	136.472626	-26.90185	13.744326	134.316437	37.480541	-2.225515	136.09491	32.874405	36.161037	131.852448	35.177473	16.967761	133.973679	-88.981173	10.520891	134.659195
-28.022953	-4.27213	136.853226	-26.87005	13.517396	134.861343	37.517418	-2.335056	135.93132	32.829605	36.037239	131.943542	35.1735115	16.8510915	133.937431	-88.9136115	10.1837005	135.785255
-29.344379	-4.71736	137.162003	-26.85084	13.320618	135.363037	37.539089	-2.398473	135.819016	32.809319	35.975742	132.123428	35.174204	16.7886345	133.971222	-88.875884	9.8526015	136.754852
-31.205147	-5.147529	137.431351	-26.822748	13.089551	135.914993	37.531738	-2.407465	135.642059	32.802929	35.972557	132.395477	35.1673335	16.782546	134.018768	-88.8128295	9.396556	137.811218
-32.416611	-5.290133	137.441483	-26.814243	12.977373	136.126419	37.521935	-2.390267	135.494659	32.776619	36.007671	132.521759	35.149277	16.808702	134.008209	-88.777763	9.146044	138.244629
-33.709858	-5.294846	137.365555	-26.812733	12.893822	136.213837	37.516045	-2.357996	135.343033	32.734554	36.049438	132.578354	35.1252995	16.845721	133.9606935	-88.7507655	8.941923	138.4669805
-34.898682	-5.16483	137.31871	-26.83078	12.843548	136.224564	37.480045	-2.343889	135.183731	32.680397	36.053761	132.529953	35.080221	16.854936	133.856842	-88.741781	8.83216	138.592286
-36.07365	-4.962062	137.269196	-26.863289	12.793587	136.211014	37.41951	-2.349099	135.022339	32.606796	36.034359	132.386032	35.013153	16.84263	133.7041855	-88.739731	8.744544	138.7178425
-37.255756	-4.598144	137.342209	-26.883497	12.723841	136.240036	37.356892	-2.354168	134.856964	32.499428	35.99482	132.137878	34.92816	16.820326	133.497421	-88.695154	8.627356	138.982651
-38.346195	-4.170602	137.533112	-26.885723	12.606439	136.351669	37.309803	-2.347905	134.668213	32.350639	35.951336	131.837601	34.830221	16.8017155	133.252907	-88.601667	8.4111625	139.450431
-39.952297	-3.362812	138.243195	-26.847252	12.333698	136.80838	37.254391	-2.313313	134.352524	32.086407	35.866463	131.350784	34.670399	16.776575	132.851654	-88.364903	7.890821	140.765106
-40.897655	-2.643292	138.794144	-26.811394	12.089601	137.248322	37.245014	-2.299198	134.148956	31.86698	35.810505	131.091339	34.555997	16.7556535	132.6201475	-88.178785	7.4235485	141.8764965
-41.765831	-1.829978	139.434891	-26.777229	11.812798	137.749557	37.224922	-2.282033	133.961533	31.659964	35.733242	130.894775	34.442443	16.7256045	132.428154	-87.996901	6.8999915	143.07096
-42.569286	-0.969316	139.998093	-26.738319	11.527887	138.241394	37.188519	-2.262525	133.79187	31.437653	35.683804	130.746521	34.313086	16.7106395	132.2691955	-87.789724	6.3451345	144.2135925
-43.236099	0.032493	140.409576	-26.691738	11.261103	138.66394	37.14003	-2.226794	133.626007	31.279594	35.664818	130.6604	34.209812	16.719012	132.1432035	-87.593288	5.803194	145.1846765
-43.878235	1.133503	140.840088	-26.655224	11.036006	139.025558	37.098896	-2.183814	133.426468	31.125015	35.684784	130.642685	34.1119555	16.750485	132.0345765	-87.4224035	5.321527	146.0165395
-44.422417	2.313463	141.133545	-26.613014	10.854948	139.327072	37.054779	-2.131838	133.22789	31.020372	35.722298	130.615936	34.0375755	16.79523	131.921913	-87.2636035	4.914666	146.732231
-44.989758	4.278566	141.323441	-26.546383	10.698714	139.57753	36.980419	-2.021483	132.870941	30.889956	35.837769	130.59111	33.9351875	16.908143	131.7310255	-87.0279535	4.489285	147.4240345
-45.275341	5.682271	141.26712	-26.523716	10.670952	139.59314	36.927811	-1.913433	132.608704	30.502922	36.078785	130.629929	33.7153665	17.082676	131.6193165	-86.7627985	4.259228	147.5669635
-45.433853	7.181264	141.016632	-26.515697	10.699931	139.459915	36.86504	-1.798401	132.330811	30.795124	36.076797	130.395844	33.830082	17.139198	131.3633275	-86.861476	4.260664	147.5565025
-45.553249	8.74432	140.691055	-26.553122	10.781326	139.162796	36.761997	-1.663323	132.013794	30.752918	36.24894	130.29361	33.7574575	17.2928085	131.153702	-86.8637015	4.2698435	147.17189
-45.559387	10.380225	140.179062	-26.666664	10.926188	138.789291	36.584354	-1.550686	131.677155	30.701382	36.39492	130.173828	33.642868	17.422117	130.9254915	-86.976196	4.430259	146.6530905
-45.43129	12.087269	139.765945	-26.84116	11.118585	138.465622	36.256294	-1.46643	131.284256	30.6357	36.506958	130.067108	33.445997	17.520264	130.675682	-87.128317	4.716906	146.255562
-45.245914	13.829726	139.668472	-27.047808	11.258375	138.290192	35.841812	-1.404688	130.824203	30.516294	36.610321	130.051071	33.179053	17.6028165	130.437637	-87.274669	4.9139335	146.142747
-44.647205	16.302326	139.696762	-27.386765	11.464531	138.293961	35.255959	-1.26654	130.306625	30.308989	36.784248	130.220001	32.782474	17.758854	130.263313	-87.556004	5.170208	146.324609
-44.161777	18.00576	139.949814	-27.593971	11.601088	138.414413	34.947201	-1.124524	130.148834	30.17968	36.952194	130.476364	32.5634405	17.913835	130.312599	-87.7513825	5.288341	146.516227
-43.467613	19.656345	140.12822	-27.787149	11.736107	138.547653	34.712811	-0.969429	130.108856	30.085939	37.155739	130.784729	32.399375	18.093155	130.4467925	-87.973673	5.379059	146.6485135
-42.644238	21.266676	140.258606	-27.955654	11.876862	138.662445	34.531071	-0.805755	130.165543	30.038124	37.364475	131.199722	32.2845975	18.27936	130.6826325	-88.1959055	5.474364	146.6422575
-41.716419	22.842329	140.328674	-28.093311	12.046974	138.678619	34.402431	-0.637154	130.248123	30.066261	37.573128	131.698196	32.234346	18.467987	130.9731595	-88.420968	5.625961	146.3840785
-40.620777	24.351444	140.289032	-28.199226	12.220506	138.603485	34.355228	-0.454197	130.366821	30.144701	37.800865	132.223358	32.2499645	18.673334	131.2950895	-88.6484165	5.767678	145.9118805
-39.503105	25.777615	140.263596	-28.262829	12.416869	138.441574	34.347725	-0.27787	130.503174	30.272631	38.009777	132.776733	32.310178	18.8659535	131.6399535	-88.835836	5.9677845	145.2431945
-37.522171	27.713718	140.07164	-28.325167	12.735158	138.144333	34.412506	-0.03907	130.754242	30.533569	38.319492	133.689575	32.4730375	19.140211	132.2219085	-89.1233715	6.330105	144.0667575
-36.084373	28.868347	139.960587	-28.303083	12.962905	137.875931	34.554726	0.132694	130.998016	30.781954	38.527969	134.318375	32.66834	19.3303315	132.6581955	-89.274506	6.5954785	143.0936665
-34.602638	29.883221	139.671478	-28.305864	13.241327	137.449966	34.737621	0.238671	131.334244	31.061157	38.747944	134.995605	32.899389	19.4933075	133.1649245	-89.511117	6.9893465	141.7350075
-32.95454	30.810066	139.217041	-28.345856	13.544774	136.941101	34.899582	0.324193	131.673248	31.309431	38.917301	135.654434	33.1045065	19.620747	133.663841	-89.7962185	7.468801	140.218361
-31.394684	31.575119	138.729889	-28.455786	13.929415	136.262863	35.026081	0.328575	132.0793	31.551897	39.069508	136.253433	33.288989	19.6990415	134.1663665	-90.200561	8.1597885	138.3593595
-29.777142	32.218624	138.121948	-28.576548	14.43405	135.520508	35.051315	0.320943	132.498642	31.732399	39.169594	136.955841	33.391857	19.7452685	134.7272415	-90.544953	9.1228315	136.3137745
-28.114166	32.728584	137.698395	-28.715977	14.963804	134.856064	35.05341	0.371835	132.894058	31.817829	39.302109	137.522339	33.4356195	19.836972	135.2081985	-90.8675735	10.090636	134.5039295
-25.764782	33.071983	137.279251	-28.810707	15.776157	134.026093	35.025822	0.61322	133.31456	32.006733	39.569508	138.31134	33.5162775	20.091364	135.81295	-91.1376915	11.46095	132.239236
-24.194326	33.134861	137.096832	-28.854694	16.305014	133.655701	35.057774	0.850394	133.555817	32.042797	39.805569	138.712891	33.5502855	20.3279815	136.134354	-91.2596735	12.2820465	131.177048
-22.750267	32.934315	137.028915	-28.882006	16.785574	133.421356	35.038311	1.12393	133.826309	32.089787	40.070347	139.009338	33.564049	20.5971385	136.4178235	-91.328061	12.9740095	130.4248885
-21.385626	32.546928	136.922104	-28.926929	17.28019	133.240265	34.991844	1.431352	133.995544	32.182144	40.331192	139.406128	33.586994	20.881272	136.700836	-91.440852	13.679108	129.779694
-20.029102	31.99296	136.809708	-28.992313	17.772604	133.181686	34.945557	1.676544	134.247177	32.157928	40.576588	139.688263	33.5517425	21.126566	136.96772	-91.5363685	14.418642	129.395652
-18.85849	31.266674	136.677124	-29.058794	18.200394	133.17543	34.912029	1.895354	134.535538	32.161106	40.825764	139.874359	33.5365675	21.360559	137.2049485	-91.6541555	15.040229	129.1459115
-17.727171	30.33177	136.465576	-29.13401	18.663532	133.20285	34.884201	2.087905	134.825943	32.18351	41.056686	140.053909	33.5338555	21.5722955	137.439926	-91.8018755	15.7547685	128.965774
-16.241125	28.745035	135.946121	-29.289112	19.38858	133.152374	34.865578	2.290218	135.487518	32.13813	41.433174	140.086441	33.501854	21.861696	137.7869795	-92.080078	16.915464	128.5177685
-15.349631	27.504761	135.470734	-29.402834	19.901209	132.939301	34.850536	2.425859	136.077469	32.103615	41.746338	139.977173	33.4770755	22.0860985	138.027321	-92.2827435	17.7163195	127.851281
-14.585378	26.21611	134.907547	-29.493479	20.441036	132.580856	34.820831	2.621525	136.764771	32.030045	42.086243	139.728073	33.425438	22.353884	138.246422	-92.412396	18.528188	126.91529
-13.953453	24.792147	134.463043	-29.552418	20.91592	132.202881	34.758244	2.882968	137.430328	31.975927	42.481934	139.277679	33.3670855	22.682451	138.3540035	-92.4719215	19.149389	126.0517585
-13.487795	23.350485	134.142471	-29.562069	21.303968	131.89267	34.757771	3.170468	138.055405	31.964582	42.893414	138.6922	33.3611765	23.031941	138.3738025	-92.4853145	19.575995	125.4115375
-13.241063	21.878727	134.058609	-29.50415	21.610584	131.687225	34.820305	3.435014	138.622162	31.990055	43.208942	138.002701	33.40518	23.321978	138.3124315	-92.41348	19.89919	125.0620185
-13.104263	20.420504	134.140594	-29.395494	21.822666	131.545349	34.91571	3.667778	139.16124	32.096676	43.457432	137.385422	33.506193	23.562605	138.273331	-92.297181	20.082727	124.817367
-13.220312	18.41651	134.322998	-29.157888	21.967535	131.426651	35.041489	3.997148	139.775299	32.346226	43.655392	136.69754	33.6938575	23.82627	138.2364195	-92.0096335	20.1088	124.6168825
-13.48026	17.143488	134.464828	-28.984886	21.997034	131.373169	35.131474	4.145149	139.97522	32.492832	43.692287	136.498917	33.812153	23.918718	138.2370685	-91.781925	20.07535	124.5092695
-13.873865	16.013832	134.50148	-28.871172	22.010885	131.404755	35.230637	4.188965	140.037827	32.612606	43.682236	136.477737	33.9216215	23.9356005	138.257782	-91.6639655	20.0861695	124.551728
-14.482202	14.996874	134.548477	-28.76284	22.015944	131.509155	35.34951	4.17851	139.993286	32.669453	43.617569	136.547989	34.0094815	23.8980395	138.2706375	-91.5351615	20.1338485	124.7476725
-15.264646	14.087576	134.513824	-28.677446	22.05176	131.641373	35.443466	4.167272	139.862473	32.699696	43.547951	136.668365	34.071581	23.8576115	138.265419	-91.426473	20.2459085	125.017327
-16.09523	13.254586	134.380524	-28.601774	22.145718	131.774475	35.560764	4.193882	139.646347	32.727184	43.551472	136.765015	34.143974	23.872677	138.205681	-91.347522	20.418759	125.343269
-17.062527	12.607911	134.194962	-28.542284	22.311069	131.896881	35.639908	4.277827	139.361267	32.788937	43.644714	136.753159	34.2144225	23.9612705	138.057213	-91.2989905	20.6608675	125.736549
-18.895273	11.822125	133.939651	-28.427652	22.633287	132.058792	35.715717	4.464648	138.915222	32.926109	43.8419	136.483963	34.320913	24.153274	137.6995925	-91.176217	21.1133	126.4179915
-20.178928	11.380887	133.758133	-28.376146	22.860943	132.238586	35.753483	4.619307	138.645966	33.032299	43.978127	136.191025	34.392891	24.298717	137.4184955	-91.145183	21.423169	127.0586765
-21.675856	11.078879	133.716003	-28.298325	23.064947	132.492218	35.794136	4.765276	138.386856	33.113926	44.069271	135.901062	34.454031	24.4172735	137.143959	-91.050681	21.7126205	127.840477
-23.242472	10.87042	133.753281	-28.233925	23.216993	132.824188	35.83913	4.859831	138.174423	33.192028	44.114635	135.671326	34.515579	24.487233	136.9228745	-90.983429	21.946753	128.7255015
-24.883171	10.718691	133.842987	-28.114573	23.259487	133.228867	35.904358	4.9359	137.966919	33.265427	44.094543	135.472107	34.5848925	24.5152215	136.719513	-90.8140385	22.0037525	129.738221
-26.644871	10.673193	134.155624	-27.980053	23.223511	133.833633	35.993336	4.949505	137.740891	33.343979	44.045094	135.24852	34.6686575	24.4972995	136.4947055	-90.6287635	21.9497225	131.1725605
-28.452787	10.6826	134.697525	-27.811533	23.112675	134.631546	36.127666	4.931376	137.468597	33.398212	43.948509	134.940521	34.762939	24.4399425	136.204559	-90.386005	21.7854075	133.058533
-31.286663	10.897094	136.012482	-27.578259	22.822847	135.98468	36.37273	4.91208	137.085587	33.360352	43.799335	134.386505	34.866541	24.3557075	135.736046	-90.023059	21.2899865	136.233314
-33.220337	11.145433	137.134796	-27.45957	22.550974	137.031219	36.456402	4.918509	136.889038	33.214424	43.686764	133.931335	34.835413	24.3026365	135.4101865	-89.754553	20.7993115	138.6522515
-35.123554	11.445589	138.511581	-27.396355	22.224947	138.150925	36.486736	4.914734	136.725555	32.953827	43.557117	133.500534	34.7202815	24.2359255	135.1130445	-89.5129915	20.2139685	141.1888055
-37.037407	11.870063	139.916977	-27.374527	21.848385	139.329346	36.486366	4.886835	136.601822	32.608555	43.435574	133.212555	34.5474605	24.1612045	134.9071885	-89.2965145	19.5355655	143.7515035
-38.847267	12.352751	141.403046	-27.364973	21.401382	140.507004	36.465294	4.811831	136.497421	32.23806	43.280472	132.992645	34.351677	24.0461515	134.745033	-89.081623	18.7566125	146.268975
-40.640606	12.960616	142.750214	-27.351704	20.885151	141.593475	36.398323	4.699942	136.377441	31.830111	43.061111	132.800812	34.114217	23.8805265	134.5891265	-88.817625	17.8897755	148.5978235
-42.30685	13.620384	143.939743	-27.340096	20.358738	142.495514	36.313965	4.536048	136.221725	31.45459	42.831516	132.595932	33.8842775	23.683782	134.4088285	-88.5644695	17.033694	150.5821995
-44.609283	14.798271	145.26796	-27.279442	19.596825	143.485291	36.163589	4.269402	135.82341	31.016598	42.470253	132.268188	33.5900935	23.3698275	134.045799	-88.1489775	15.8238225	152.924783
-46.132107	15.734556	145.995041	-27.207851	19.115391	143.897583	36.034115	4.056696	135.497269	30.816635	42.211784	132.083344	33.425375	23.13424	133.7903065	-87.841077	15.096542	154.0048595
-47.367435	16.765331	146.442551	-27.126637	18.639248	144.177139	35.905769	3.833739	135.127563	30.694658	41.949341	131.989731	33.3002135	22.89154	133.558647	-87.5534875	14.386956	154.795631
-48.569851	17.886257	146.937943	-27.046701	18.177361	144.347794	35.78421	3.588948	134.763412	30.642488	41.686012	131.999954	33.213349	22.63748	133.381683	-87.306751	13.717242	155.313905
-49.52029	19.088951	147.11821	-26.980799	17.746838	144.422607	35.676323	3.341949	134.402924	30.623081	41.438103	132.114761	33.149702	22.390026	133.2588425	-87.1113	13.10365	155.5863715
-50.431007	20.344009	147.371353	-26.931099	17.356201	144.424438	35.567699	3.122458	134.079941	30.641117	41.217838	132.283279	33.104408	22.170148	133.18161	-86.966606	12.542254	155.667266
-51.099998	21.66218	147.444031	-26.945248	16.99897	144.358139	35.471138	2.944327	133.837967	30.661615	41.046886	132.52005	33.0663765	21.9956065	133.1790085	-86.9568725	12.0023335	155.5372695
-51.969032	23.740009	147.543961	-26.995409	16.506065	144.203323	35.321091	2.678303	133.56485	30.777514	40.843285	133.044479	33.0493025	21.760794	133.3046645	-87.0401205	11.251336	155.1019815
-52.331512	25.187012	147.566193	-27.069962	16.1887	144.094543	35.213013	2.465676	133.437607	30.867628	40.699368	133.487366	33.0403205	21.582522	133.4624865	-87.1802445	10.794878	154.7265995
-52.615078	26.537174	147.708481	-27.167902	15.898223	144.001419	35.118797	2.242224	133.298111	30.983023	40.538223	133.959518	33.05091	21.3902235	133.6288145	-87.386714	10.4062225	154.3740235
-52.604439	27.869591	147.892807	-27.266302	15.602981	143.932587	35.000782	2.017618	133.156296	31.087742	40.344425	134.427979	33.044262	21.1810215	133.7921375	-87.576866	10.0249405	154.0730365
-52.512802	29.241716	148.13327	-27.365219	15.389956	143.865448	34.86721	1.812071	132.991226	31.163538	40.136192	134.825104	33.015374	20.9741315	133.908165	-87.745812	9.8057805	153.822731
-52.259583	30.514601	148.397079	-27.478024	15.180492	143.812485	34.737625	1.639306	132.845337	31.258148	39.991642	135.213943	32.9978865	20.815474	134.02964	-87.9539345	9.54551	153.59533
-51.793816	31.727146	148.608536	-27.58016	15.042753	143.752213	34.614143	1.536741	132.746033	31.302475	39.875828	135.573242	32.958309	20.7062845	134.1596375	-88.118629	9.3792215	153.3447885
-50.960819	33.320057	148.860245	-27.725368	14.910401	143.645523	34.499966	1.45802	132.6745	31.34417	39.788216	136.041229	32.922068	20.623118	134.3578645	-88.372804	9.197684	152.9331815
-50.186008	34.292778	148.891357	-27.810987	14.858829	143.584534	34.463413	1.428762	132.723129	31.356352	39.781666	136.356705	32.9098825	20.605214	134.539917	-88.5318565	9.112444	152.629151
-49.341343	35.131184	148.785049	-27.887955	14.793539	143.490677	34.470879	1.388916	132.827499	31.388998	39.777451	136.690552	32.9299385	20.5831835	134.7590255	-88.7058485	9.0038945	152.2223285
-48.380039	35.804005	148.594955	-27.959108	14.734147	143.371201	34.508842	1.306277	132.995529	31.42251	39.74971	137.013947	32.965676	20.5279935	135.004738	-88.883892	8.9403005	151.737664
-47.265675	36.436184	148.348831	-28.030638	14.694327	143.192886	34.571251	1.190713	133.201294	31.503328	39.686874	137.293274	33.0372895	20.4387935	135.247284	-89.0985655	8.9498605	151.138488
-46.072884	36.883373	147.837555	-28.107872	14.677284	142.953354	34.652744	1.033183	133.392151	31.597645	39.604343	137.560852	33.1251945	20.318763	135.4765015	-89.3409385	9.035805	150.4302065
-44.800148	37.288246	147.264206	-28.203524	14.655103	142.637146	34.696545	0.833586	133.587128	31.716082	39.470715	137.787704	33.2063135	20.1521505	135.687416	-89.6133615	9.1580555	149.586876
-42.789505	37.590988	146.168716	-28.377375	14.706224	141.95015	34.780159	0.492382	133.866531	31.895887	39.215	138.102158	33.338023	19.853691	135.9843445	-90.092773	9.558757	147.9159555
-41.347565	37.666828	145.340759	-28.512791	14.752097	141.448502	34.803822	0.285782	134.056137	31.980663	39.066174	138.240433	33.3922425	19.675978	136.148285	-90.4178245	9.828216	146.748719
-39.882553	37.574421	144.530304	-28.675949	14.789808	140.910828	34.822906	0.138835	134.23912	32.021015	38.930637	138.395111	33.4219605	19.534736	136.3171155	-90.7738585	10.04488	145.5045405
-38.434914	37.282822	143.745605	-28.852472	14.817914	140.380768	34.793182	0.008208	134.428055	31.976673	38.840794	138.548721	33.3849275	19.424501	136.488388	-91.0898715	10.211327	144.273148
-36.914532	36.888905	142.951202	-29.015451	14.86534	139.87326	34.77409	-0.080171	134.601471	31.89695	38.751602	138.693222	33.33552	19.3357155	136.6473465	-91.366422	10.3949645	143.0991735
-35.435093	36.345535	142.176788	-29.183895	14.943322	139.400818	34.743797	-0.172353	134.781296	31.822834	38.701355	138.856628	33.2833155	19.264501	136.818962	-91.6511055	10.622143	141.982674
-33.936005	35.627831	141.416687	-29.362335	14.974463	138.914627	34.702724	-0.247149	135.00325	31.680408	38.646339	138.974594	33.191566	19.199595	136.988922	-91.916236	10.749331	140.840332
-31.773775	34.300701	140.361649	-29.609829	15.066115	138.155182	34.596386	-0.354697	135.245758	31.551889	38.623005	139.154846	33.0741375	19.134154	137.200302	-92.2937955	10.998076	139.110062
-30.32996	33.235764	139.587479	-29.770529	15.132138	137.629669	34.545231	-0.417506	135.422089	31.412107	38.589962	139.210236	32.978669	19.086228	137.3161625	-92.519727	11.178048	137.9431755
-29.002151	32.060642	138.894836	-29.938242	15.191279	137.059814	34.471237	-0.471485	135.56073	31.311802	38.608425	139.245789	32.8915195	19.06847	137.4032595	-92.7680035	11.314088	136.7163685
-27.677505	30.727652	138.131622	-30.101637	15.302009	136.449951	34.355843	-0.498245	135.629349	31.176054	38.584915	139.308105	32.7659485	19.043335	137.468727	-92.9692225	11.560683	135.431175
-26.471598	29.333263	137.438568	-30.272797	15.410958	135.849228	34.231251	-0.545707	135.718567	31.029819	38.545986	139.278992	32.630535	19.0001395	137.4987795	-93.176129	11.8217765	134.1996765
-25.307571	27.751535	136.713318	-30.44194	15.531473	135.199875	34.053478	-0.5923	135.785385	30.90049	38.512768	139.30835	32.476984	18.960234	137.5468675	-93.360864	12.102712	132.8528825
-24.285095	26.141459	135.965134	-30.614004	15.708343	134.535721	33.889561	-0.650283	135.842072	30.766634	38.475365	139.358475	32.3280975	18.912541	137.6002735	-93.5561055	12.504145	131.4711685
-22.895479	23.470831	134.909454	-30.843281	16.047985	133.700439	33.652031	-0.698629	135.983353	30.574841	38.447975	139.258286	32.113436	18.874673	137.6208195	-93.799998	13.221297	129.7800585
-22.149784	21.578342	134.302567	-30.977982	16.377827	133.228714	33.481174	-0.689986	136.113983	30.498573	38.496246	139.187958	31.9898735	18.90313	137.6509705	-93.9458375	13.852524	128.8064575
-21.496674	19.640411	133.701324	-31.06069	16.780947	132.810837	33.369534	-0.680486	136.361176	30.43527	38.546757	138.997299	31.902402	18.9331355	137.6792375	-94.023782	14.6287585	127.9424365
-20.994688	17.59152	133.306076	-31.10273	17.165909	132.470184	33.28614	-0.624313	136.731659	30.436617	38.656105	138.71196	31.8613785	19.015896	137.7218095	-94.0668385	15.315922	127.2185585
-20.665102	15.534083	133.048462	-31.094023	17.514233	132.177811	33.208241	-0.480095	137.207581	30.495771	38.864552	138.349243	31.852006	19.1922285	137.778412	-94.040052	15.8362375	126.57721
-20.506006	13.400769	132.985413	-31.024683	17.785919	131.943756	33.175488	-0.236657	137.732498	30.597479	39.081783	137.83606	31.8864835	19.422563	137.784279	-93.9358495	16.149275	126.103233
-20.516764	11.319475	133.163147	-30.923208	17.959635	131.860321	33.204445	0.041919	138.151199	30.65626	39.258305	137.238831	31.9303525	19.650112	137.695015	-93.7767685	16.269158	126.025627
-20.90354	8.228787	133.865936	-30.710585	17.973915	131.984894	33.43293	0.252484	138.695496	30.729807	39.311081	136.244339	32.0813685	19.7817825	137.4699175	-93.5025385	16.1660475	126.4998705
-21.363426	6.285049	134.605621	-30.555305	17.840588	132.306107	33.644882	0.277899	138.957184	30.797369	39.196796	135.520554	32.2211255	19.7373475	137.238869	-93.3317355	15.9438285	127.373345
-21.979918	4.427059	135.393173	-30.383232	17.595858	132.768555	33.857655	0.258715	139.096283	30.8773	39.008293	134.865875	32.3674775	19.633504	136.981079	-93.1339415	15.558212	128.556031
-22.65976	2.767409	136.272247	-30.215269	17.29364	133.358246	34.078537	0.158915	139.166855	30.939415	38.766777	134.375916	32.508976	19.462846	136.7713855	-92.939514	15.124434	129.9451065
-23.524797	1.216076	137.238052	-30.061001	16.967201	134.0858	34.297882	-0.024133	139.209305	30.987915	38.455315	134.020844	32.6428985	19.215591	136.6150745	-92.7649005	14.718811	131.5565255
-24.447411	-0.055808	138.210251	-29.897774	16.645554	134.896698	34.517433	-0.262019	139.273941	31.028465	38.115074	133.737488	32.772949	18.9265275	136.5057145	-92.568497	14.3645805	133.2876815
-25.413773	-1.151095	139.247421	-29.736307	16.354477	135.773026	34.708977	-0.482965	139.340073	31.080242	37.788395	133.514053	32.8946095	18.652715	136.427063	-92.3672235	14.056239	135.118989
-27.063328	-2.381311	140.789505	-29.495716	16.027046	137.137863	34.928036	-0.798333	139.385254	31.150717	37.315838	133.235764	33.0393765	18.2587525	136.310509	-92.0308085	13.7953395	137.965217
-28.111509	-2.934997	141.669922	-29.354507	15.889612	137.955536	35.033073	-1.013548	139.382202	31.182293	37.025776	133.106293	33.107683	18.006114	136.2442475	-91.816697	13.77311	139.6668245
-29.253695	-3.278549	142.384476	-29.218718	15.775908	138.615952	35.122868	-1.226928	139.365295	31.208796	36.7621	133.031403	33.165832	17.767586	136.198349	-91.603268	13.78423	141.033555
-30.406839	-3.462695	142.864456	-29.09947	15.694798	139.103119	35.172264	-1.410815	139.326141	31.262611	36.544029	132.959793	33.2174375	17.566607	136.142967	-91.4163775	13.822989	142.063271
-31.522346	-3.474357	143.084808	-29.02207	15.634015	139.428223	35.186707	-1.581833	139.214951	31.301626	36.375191	132.876877	33.2441665	17.396679	136.045914	-91.2883065	13.871351	142.810532
-32.632477	-3.341646	143.116119	-28.955225	15.535049	139.60881	35.196842	-1.776125	139.016205	31.293648	36.161186	132.804916	33.245245	17.1925305	135.9105605	-91.155695	13.8775675	143.3070595
-33.692375	-3.039704	142.948486	-28.881527	15.393114	139.660614	35.203011	-2.005683	138.781982	31.278334	35.907593	132.723236	33.2406725	16.950955	135.752609	-91.0037265	13.835273	143.568619
-35.234974	-2.247157	142.677429	-28.774811	15.116231	139.660629	35.195198	-2.39255	138.402863	31.279615	35.501167	132.518433	33.2374065	16.5543085	135.460648	-90.7870285	13.6781535	143.86061
-36.217644	-1.508575	142.57962	-28.685913	14.890117	139.689224	35.181187	-2.667384	138.144928	31.266329	35.182304	132.278397	33.223758	16.25746	135.2116625	-90.595584	13.522774	144.1667855
-37.072086	-0.559192	142.517487	-28.555233	14.669291	139.755493	35.177559	-2.933059	137.836288	31.249622	34.867302	132.022736	33.2135905	15.9671215	134.929512	-90.3240565	13.3714605	144.581474
-37.899052	0.584521	142.506882	-28.395781	14.451838	139.877548	35.215816	-3.170094	137.505371	31.251366	34.584743	131.738602	33.233591	15.7073245	134.6219865	-90.025153	13.1963515	145.1331095
-38.580826	1.880644	142.479843	-28.223282	14.228307	140.049362	35.281319	-3.360293	137.185486	31.263369	34.334106	131.395203	33.272344	15.4869065	134.2903445	-89.718908	12.9697075	145.8083795
-39.238392	3.346356	142.484146	-28.04104	13.992682	140.254211	35.328941	-3.535538	136.827057	30.911795	34.268021	131.192169	33.120368	15.3662415	134.009613	-89.202448	12.6191225	146.498809
-39.779072	4.923018	142.426239	-27.896297	13.678956	140.50589	35.379868	-3.719581	136.45639	31.167852	33.951042	130.873505	33.27386	15.1157305	133.6649475	-89.066454	12.2421815	147.3468325
-40.509792	7.510609	142.254059	-27.759153	13.015268	140.877655	35.396652	-3.992638	135.868164	30.998859	33.740879	130.810806	33.1977555	14.8741205	133.339485	-88.7160615	11.1564155	148.415825
-40.910885	9.405871	142.177399	-27.754229	12.520754	141.115921	35.26722	-4.188969	135.361603	30.876678	33.630035	131.001541	33.071949	14.720533	133.181572	-88.580407	10.320975	149.05027
-41.154331	11.37898	142.236465	-27.792936	12.055206	141.412872	35.013535	-4.399057	134.775848	30.759033	33.515182	131.348999	32.886284	14.5580625	133.0624235	-88.472156	9.5523495	149.7633205
-41.343372	13.555913	142.638748	-27.857494	11.671117	141.790054	34.636169	-4.560827	134.163513	30.68668	33.420525	131.796204	32.6614245	14.429849	132.9798585	-88.3764125	8.912385	150.6002495
-41.296814	15.80118	143.149445	-27.921328	11.383505	142.219772	34.305344	-4.626193	133.662491	30.681927	33.408436	132.363922	32.4936355	14.3911215	133.0132065	-88.3362915	8.3758885	151.4263375
-41.14056	18.087868	143.803589	-27.964315	11.19028	142.617493	34.071331	-4.570355	133.354919	30.736897	33.486702	133.034439	32.404114	14.4581735	133.194679	-88.332744	7.9223865	152.040307
-40.848106	20.384466	144.449158	-27.972334	11.131807	142.981384	33.969135	-4.394334	133.277054	30.899281	33.68771	133.795746	32.434208	14.646688	133.5364	-88.378876	7.616926	152.426368
-40.1464	23.790836	145.236938	-27.96286	11.128168	143.325562	34.011833	-4.05441	133.439819	31.286064	34.128773	135.143936	32.6489485	15.0371815	134.2918775	-88.5746685	7.2191545	152.3592465
-39.546314	25.961538	145.746826	-27.938595	11.08781	143.402222	34.1749	-3.897056	133.675339	31.558571	34.382256	136.061401	32.8667355	15.2426	134.86837	-88.7439255	6.93302	151.936074
-38.804817	28.03632	146.188309	NaN	NaN	NaN	34.397949	-3.809504	133.937988	31.885334	34.57523	136.990005	33.1416415	15.382863	135.4639965	NaN	NaN	NaN
-37.924522	29.967939	146.713608	-27.826681	10.896526	143.273514	34.643578	-3.804082	134.200363	32.215546	34.692997	137.899597	33.429562	15.4444575	136.04998	-89.082924	6.3485945	150.497048
-36.967525	31.753735	147.265854	-27.740929	10.811889	143.147171	34.907761	-3.843031	134.433182	32.573769	34.765839	138.770355	33.740765	15.461404	136.6017685	-89.222623	6.162374	149.6925735
-35.896637	33.395775	147.891113	-27.627014	10.813548	143.031052	35.145168	-3.860782	134.668472	32.91769	34.798004	139.570374	34.031429	15.468611	137.119423	-89.285457	6.158485	148.942681
-34.784199	34.869759	148.444656	-27.587942	10.844851	142.878647	35.341991	-3.862385	134.819702	33.186844	34.823017	140.268387	34.2644175	15.480316	137.5440445	-89.4403015	6.209386	148.2132495
-33.007473	36.764652	149.122742	-27.589813	11.042815	142.580444	35.535774	-3.767823	134.991531	NaN	NaN	NaN	NaN	NaN	NaN	NaN	NaN	NaN
-31.787205	37.819874	149.270767	-27.599081	11.236016	142.284683	35.661514	-3.634228	135.120636	NaN	NaN	NaN	NaN	NaN	NaN	NaN	NaN	NaN
-30.54459	38.764435	149.242828	-27.613321	11.519409	141.893555	35.811752	-3.493318	135.263519	NaN	NaN	NaN	NaN	NaN	NaN	NaN	NaN	NaN
-29.284006	39.541546	148.998672	-27.643303	11.864702	141.449631	35.934849	-3.327649	135.41687	NaN	NaN	NaN	NaN	NaN	NaN	NaN	NaN	NaN
-27.994347	40.165024	148.615753	-27.676672	12.277528	140.948059	36.010365	-3.108085	135.633881	NaN	NaN	NaN	NaN	NaN	NaN	NaN	NaN	NaN
-26.725365	40.581478	148.19725	-27.722879	12.720962	140.444885	36.047058	-2.842574	135.833862	NaN	NaN	NaN	NaN	NaN	NaN	NaN	NaN	NaN
-25.503498	40.731327	147.717667	-27.771297	13.191167	139.960297	36.094318	-2.529724	135.983627	NaN	NaN	NaN	NaN	NaN	NaN	NaN	NaN	NaN
-23.716562	40.570164	146.918137	-27.807262	13.928662	139.262482	36.187469	-2.063186	136.143738	NaN	NaN	NaN	NaN	NaN	NaN	NaN	NaN	NaN
-22.580492	40.157402	146.32811	-27.842516	14.410967	138.831757	36.217457	-1.765583	136.212616	NaN	NaN	NaN	NaN	NaN	NaN	NaN	NaN	NaN
-21.538961	39.552303	145.717377	-27.875906	14.888901	138.462433	36.245438	-1.458534	136.248276	NaN	NaN	NaN	NaN	NaN	NaN	NaN	NaN	NaN
-20.522621	38.730309	145.005112	-27.953873	15.39185	138.122696	36.222958	-1.195004	136.290787	NaN	NaN	NaN	NaN	NaN	NaN	NaN	NaN	NaN
-19.615971	37.699936	144.252304	-28.060297	15.891722	137.840363	36.140102	-0.95881	136.418304	NaN	NaN	NaN	NaN	NaN	NaN	NaN	NaN	NaN
-18.790028	36.496525	143.447449	-28.20406	16.392012	137.595108	36.044411	-0.744448	136.586517	NaN	NaN	NaN	NaN	NaN	NaN	NaN	NaN	NaN
-18.016716	35.088345	142.556625	-28.363531	16.911163	137.393326	35.916145	-0.584282	136.84613	NaN	NaN	NaN	NaN	NaN	NaN	NaN	NaN	NaN
-17.124058	32.644855	141.394958	-28.623808	17.634197	137.225479	35.710655	-0.292259	137.350494	NaN	NaN	NaN	NaN	NaN	NaN	NaN	NaN	NaN
-16.665878	30.805185	140.55481	-28.793436	18.084101	137.053711	35.545025	-0.052434	137.706467	NaN	NaN	NaN	NaN	NaN	NaN	NaN	NaN	NaN
-16.323315	28.772276	139.785278	-28.965315	18.46113	136.854935	35.390614	0.184804	138.077209	NaN	NaN	NaN	NaN	NaN	NaN	NaN	NaN	NaN
-16.123484	26.61331	139.0923	-29.151136	18.755341	136.698456	35.234058	0.403858	138.389175	32.915516	39.762245	142.380157	34.074787	20.0830515	140.384666	-92.377059	17.4276305	133.012246
-16.04019	24.292969	138.539886	-29.329187	18.971731	136.600861	35.108265	0.616961	138.662109	32.658043	39.976646	142.061356	33.883154	20.2968035	140.3617325	-92.541528	17.6466585	132.8399895
-16.115566	21.892307	138.13382	-29.470011	19.115124	136.62767	35.020947	0.805699	138.952225	32.396988	40.16185	141.645218	33.7089675	20.4837745	140.2987215	-92.6489895	17.7464735	132.9566185
-16.356533	19.397564	137.984497	-29.591238	19.207991	136.765747	34.965904	1.004002	139.236526	32.2225	40.365479	141.148895	33.594202	20.6847405	140.1927105	-92.776678	17.7312415	133.3387835
-16.883574	15.579269	138.096359	-29.655802	19.296841	137.12825	34.956905	1.337085	139.735825	32.038849	40.656044	140.416656	33.497877	20.9965645	140.0762405	-92.809481	17.5971175	134.1802595
-17.388832	13.046934	138.522858	-29.653719	19.347595	137.497025	34.994549	1.544349	140.095901	31.969341	40.837273	139.899658	33.481945	21.190811	139.9977795	-92.789383	17.504379	134.9962705
-17.983065	10.543694	139.15744	-29.623886	19.379488	137.909225	35.047092	1.785716	140.449615	31.929462	41.013805	139.376587	33.488277	21.3997605	139.913101	-92.736049	17.3592155	135.905349
-18.651148	8.106729	140.009689	-29.563396	19.400749	138.306396	35.131329	2.000653	140.805145	31.904587	41.183125	138.87146	33.517958	21.591889	139.8383025	-92.64475	17.209609	136.7744895
-19.374395	5.803789	140.892929	-29.463503	19.430645	138.630432	35.228924	2.181211	141.135452	31.884304	41.285938	138.292343	33.556614	21.7335745	139.7138975	-92.48362	17.1277155	137.5469665
-20.163036	3.59547	141.824097	-29.358355	19.45575	138.851959	35.340984	2.348809	141.422134	31.859335	41.337723	137.70549	33.6001595	21.843266	139.563812	-92.3168695	17.068234	138.140106
-21.004148	1.570207	142.678452	-29.254658	19.501381	138.957092	35.43383	2.508823	141.618927	31.842396	41.38895	137.103409	33.638113	21.9488865	139.361168	-92.147429	17.0538755	138.553016
-22.399332	-1.197288	143.738312	-29.122442	19.54764	139.000168	35.53669	2.757041	141.637207	31.810287	41.440807	136.167389	33.6734885	22.098924	138.902298	-91.9183725	16.996356	139.098038
-23.42065	-2.805471	144.314911	-29.074875	19.592415	139.016754	35.587746	2.89401	141.523071	31.761587	41.469948	135.647125	33.6746665	22.181979	138.585098	-91.8244165	17.002851	139.44841
-24.49576	-4.207462	144.699677	-29.030605	19.648746	139.034378	35.636463	3.028259	141.381821	31.676182	41.498028	135.228592	33.6563225	22.2631435	138.3052065	-91.7175325	17.0343485	139.7635495
-25.641527	-5.44214	145.013458	-28.994158	19.695408	139.09404	35.664177	3.153937	141.201462	31.597513	41.534805	134.863037	33.630845	22.344371	138.0322495	-91.619161	17.046445	140.1558305
-26.841051	-6.520046	145.1922	-28.975227	19.745237	139.207275	35.670326	3.269569	140.95517	31.542667	41.615559	134.603638	33.6064965	22.442564	137.779404	-91.5569505	17.04791	140.635146
-28.047693	-7.333028	145.336563	-28.954809	19.822529	139.3526	35.659191	3.386596	140.663345	31.478237	41.688511	134.341858	33.568714	22.5375535	137.5026015	-91.478332	17.1075045	141.2025985
-29.309803	-7.973231	145.458832	-28.919333	19.909624	139.46579	35.645836	3.507786	140.341812	31.409302	41.761719	134.068207	33.527569	22.6347525	137.2050095	-91.366235	17.1844955	141.7265705
-31.186563	-8.57767	145.56485	-28.844416	20.089056	139.588028	35.598709	3.731347	139.820374	31.338757	41.898079	133.543137	33.468733	22.814713	136.6817555	-91.157565	17.363399	142.4943005
-32.463715	-8.689451	145.736862	-28.789034	20.209364	139.674591	35.568264	3.8866	139.457199	31.279766	41.974701	133.100403	33.424015	22.9306505	136.278801	-91.002083	17.4880775	143.070381
-33.719868	-8.600996	145.983704	-28.75441	20.299725	139.848297	35.539967	4.024369	139.081039	31.197218	42.039856	132.657318	33.3685925	23.0321125	135.8691785	-90.8774125	17.5673375	143.8274155
-34.947041	-8.323871	146.255035	-28.723637	20.312523	140.123825	35.492275	4.126279	138.738632	31.041569	42.055351	132.258255	33.266922	23.090815	135.4984435	-90.714196	17.534231	144.7492065
-36.105686	-7.901102	146.578476	-28.695715	20.253832	140.462753	35.451023	4.192265	138.482147	30.8638	42.043259	131.937271	33.1574115	23.117762	135.209709	-90.5488415	17.389902	145.715797
-37.238762	-7.265128	146.912842	-28.690603	20.135983	140.884384	35.390079	4.221137	138.253845	30.678394	41.996311	131.702072	33.0342365	23.108724	134.9779585	-90.4154425	17.163242	146.7908095
-38.332615	-6.475248	147.18544	-28.694403	19.99497	141.331589	35.285152	4.206246	138.040131	30.472683	41.929268	131.530945	32.8789175	23.067757	134.785538	-90.2677235	16.922183	147.87764
-39.84848	-4.979991	147.429092	-28.725281	19.757494	141.972229	35.095222	4.147102	137.733383	29.837843	41.958626	131.542557	32.4665325	23.052864	134.63797	-89.9170945	16.462124	149.306488
-40.794659	-3.778376	147.484253	-28.76058	19.623583	142.353348	34.929993	4.112247	137.518204	29.623762	41.916595	131.502106	32.2768775	23.014421	134.510155	-89.7980375	16.232745	150.196541
-41.655025	-2.42162	147.416656	-28.805519	19.499107	142.651306	34.749474	4.092071	137.255753	29.414967	41.91872	131.482925	32.0822205	23.0053955	134.369339	-89.6932585	15.9928185	150.933273
-42.413315	-0.920604	147.227097	-28.882402	19.377872	142.865112	34.543339	4.098108	136.90332	29.156298	41.955288	131.435654	31.8498185	23.026698	134.169487	-89.6146225	15.729046	151.560737
-43.077614	0.694668	146.893051	-28.982206	19.278214	142.97316	34.299664	4.148502	136.461731	28.896416	42.041035	131.323593	31.59804	23.0947685	133.892662	-89.562452	15.4616595	152.053658
-43.636963	2.469252	146.50795	-29.087738	19.184875	142.966934	34.024464	4.239087	135.927795	28.602102	42.151279	131.147339	31.313283	23.195183	133.537567	-89.488759	15.174567	152.396301
-44.081238	4.319095	146.049744	-29.195065	19.099607	142.888535	33.732861	4.326268	135.356094	28.339008	42.282459	130.947067	31.0359345	23.3043635	133.1515805	-89.4260645	14.8948505	152.6254895
-44.496677	7.318761	145.406326	-29.32299	18.966393	142.725296	33.299625	4.441945	134.466324	28.020704	42.485626	130.681259	30.6601645	23.4637855	132.5737915	-89.3061445	14.4690005	152.8768005
-44.569988	9.410895	144.944824	-29.394424	18.844812	142.596115	33.03117	4.47593	133.964462	27.858776	42.577549	130.588013	30.444973	23.5267395	132.2762375	-89.233821	14.1628845	152.9159925
-44.555248	11.511081	144.522675	-29.455683	18.683023	142.482407	32.770027	4.456493	133.495911	27.751902	42.633381	130.608246	30.2609645	23.544937	132.0520785	-89.1723305	13.821109	152.9127355
-44.327934	13.728224	144.162872	-29.535812	18.520735	142.380295	32.514355	4.393646	133.078583	27.683332	42.640045	130.73494	30.0988435	23.5168455	131.9067615	-89.1704675	13.5246245	152.8538285
-43.967144	15.941342	143.835266	-29.611185	18.32235	142.264526	32.292107	4.303477	132.759048	27.65679	42.615898	130.958572	29.9744485	23.4596875	131.85881	-89.1968185	13.1850125	152.670242
-43.443481	18.201746	143.548279	-29.680964	18.126547	142.129623	32.110512	4.214509	132.548294	27.698248	42.58712	131.307571	29.90438	23.4008145	131.9279325	-89.266308	12.8522795	152.3313135
-42.753693	20.414835	143.204391	-29.749983	17.924747	141.94339	32.014339	4.113834	132.452408	28.124004	42.426308	131.690643	30.0691715	23.270071	132.0715255	-89.5691375	12.579423	151.8152545
-41.458599	23.697012	142.892319	-29.862886	17.575619	141.636612	31.961288	3.876453	132.467041	28.387064	42.308289	132.703613	30.174176	23.092371	132.585327	-89.899948	12.058867	150.687897
-40.428082	25.771936	142.813934	-29.942429	17.31377	141.457779	31.969351	3.687114	132.531708	28.604427	42.15052	133.536835	30.286889	22.918817	133.0342715	-90.171747	11.708723	149.8812865
-39.234528	27.783707	142.792938	-30.019321	17.070982	141.271378	32.020412	3.469596	132.640717	28.813957	41.928787	134.405396	30.4171845	22.6991915	133.5230565	-90.4558265	11.4427725	149.0196995
-37.931591	29.673063	142.959778	-30.140862	16.843908	141.066574	32.076515	3.239461	132.782059	29.009533	41.726566	135.300385	30.543024	22.4830135	134.041222	-90.824748	11.2048025	148.091926
-36.522316	31.47439	143.105728	-30.255291	16.686041	140.845032	32.120667	3.013649	132.988419	29.191965	41.522903	136.19104	30.656316	22.268276	134.5897295	-91.166898	11.103806	147.1003345
-35.035751	33.133907	143.328003	-30.388645	16.563944	140.601471	32.192204	2.794556	133.211349	29.361681	41.316307	137.063019	30.7769425	22.0554315	135.137184	-91.5542325	11.0724565	146.065758
-33.471992	34.622746	143.533905	-30.517166	16.473589	140.342178	32.279289	2.568746	133.482117	29.503006	41.106403	137.916626	30.8911475	21.8375745	135.6993715	-91.9254795	11.1096035	144.9849845
-31.044949	36.612072	143.815414	-30.732542	16.457157	139.898041	32.431797	2.261424	134.031189	29.692453	40.874508	139.113831	31.062125	21.567966	136.57251	-92.527209	11.346348	143.223572
-29.364067	37.752785	143.911819	-30.868832	16.535097	139.553574	32.568363	2.111159	134.462967	29.76371	40.752575	139.817978	31.1660365	21.431867	137.1404725	-92.9037005	11.638327	141.9666755
-27.673658	38.722321	143.916077	-30.990881	16.702318	139.20874	32.691776	1.959789	134.942551	29.829472	40.660446	140.485199	31.260624	21.3101175	137.713875	-93.242386	12.0945185	140.703605
-25.981831	39.54763	143.96019	-31.134802	16.873602	138.870743	32.787735	1.849638	135.438217	NaN	NaN	NaN	NaN	NaN	NaN	NaN	NaN	NaN
-24.309032	40.154663	143.930634	-31.272915	17.132984	138.562592	32.873779	1.766447	135.943954	NaN	NaN	NaN	NaN	NaN	NaN	NaN	NaN	NaN
-22.672876	40.594826	143.94313	-31.414154	17.410017	138.305206	32.914143	1.725695	136.423843	NaN	NaN	NaN	NaN	NaN	NaN	NaN	NaN	NaN
-21.089146	40.803398	143.992249	-31.516733	17.676704	138.103287	32.918335	1.766937	136.818665	NaN	NaN	NaN	NaN	NaN	NaN	NaN	NaN	NaN
-18.841177	40.7938	143.972198	-31.670639	18.079062	137.832245	32.891212	1.784559	137.33963	NaN	NaN	NaN	NaN	NaN	NaN	NaN	NaN	NaN
-17.420189	40.521221	143.960648	-31.773457	18.324514	137.706497	32.828514	1.783342	137.625305	NaN	NaN	NaN	NaN	NaN	NaN	NaN	NaN	NaN
-16.122099	40.119545	143.870468	-31.854122	18.572851	137.591919	32.779278	1.77843	137.871353	NaN	NaN	NaN	NaN	NaN	NaN	NaN	NaN	NaN
-14.875603	39.516441	143.703445	-31.96357	18.833876	137.524719	32.753353	1.739428	138.162888	NaN	NaN	NaN	NaN	NaN	NaN	NaN	NaN	NaN
-13.763729	38.749176	143.521805	-32.064098	19.07229	137.538696	32.684853	1.723078	138.463516	NaN	NaN	NaN	NaN	NaN	NaN	NaN	NaN	NaN
-12.746591	37.891846	143.20546	-32.172016	19.336458	137.601425	32.60582	1.7293	138.825256	NaN	NaN	NaN	NaN	NaN	NaN	NaN	NaN	NaN
-11.847932	36.888168	142.848953	-32.280426	19.595047	137.621338	32.502026	1.751738	139.313934	NaN	NaN	NaN	NaN	NaN	NaN	NaN	NaN	NaN
-10.765024	35.121407	142.298706	-32.417534	19.875921	137.525452	32.230606	1.855651	140.102463	NaN	NaN	NaN	NaN	NaN	NaN	NaN	NaN	NaN
-10.255381	33.84211	141.956024	-32.513329	20.006868	137.385925	32.056896	1.907315	140.613052	29.220638	41.367184	143.630249	30.638767	21.6372495	142.1216505	-95.665425	18.3764865	132.6501995
-9.916666	32.462685	141.712997	-32.623096	20.05061	137.270493	31.908447	1.918457	140.993149	29.100597	41.405643	143.495804	30.504522	21.66205	142.2444765	-95.750714	18.43917	132.2965095
-9.701073	31.04141	141.454468	-32.694118	20.02533	137.162262	31.83979	1.84551	141.268875	28.986937	41.386589	143.333511	30.4133635	21.6160495	142.301193	-95.8015995	18.4346105	132.023331
-9.659563	29.548594	141.256973	-32.735054	19.899944	137.079437	31.818157	1.746012	141.419662	28.918097	41.293659	143.156067	30.368127	21.5198355	142.2878645	-95.838235	18.2800525	131.8710095
-9.772035	28.012768	141.0784	-32.714741	19.728256	137.045212	31.848167	1.6311	141.435486	28.892809	41.151955	142.978745	30.370488	21.3915275	142.2071155	-95.79997	18.0649845	131.8833085
-9.963793	26.478975	140.873779	-32.680153	19.546106	137.074966	31.913805	1.489506	141.34816	28.890646	40.989494	142.801346	30.4022255	21.2395	142.074753	-95.7625315	17.852712	132.075179
-10.597521	24.167576	140.664886	-32.631786	19.355255	137.220352	32.007519	1.351788	141.166611	28.897604	40.781738	142.612381	30.4525615	21.066763	141.889496	-95.7161335	17.643747	132.551208
-11.21343	22.633175	140.554626	-32.620529	19.311102	137.386017	32.043926	1.297128	141.121368	28.897518	40.683739	142.488892	30.470722	20.9904335	141.80513	-95.71178	17.6317705	132.966904
-11.974056	21.156393	140.472412	-32.614429	19.324837	137.583023	32.04578	1.286453	141.165665	28.909592	40.648029	142.384842	30.477686	20.967241	141.7752535	-95.706544	17.682433	133.3907925
-12.887669	19.690275	140.462448	-32.615669	19.387541	137.811752	32.026882	1.301545	141.261581	28.949604	40.648235	142.25174	30.488243	20.97489	141.7566605	-95.719581	17.800192	133.8668435
-13.91005	18.27607	140.404144	-32.617523	19.497559	138.07103	31.993195	1.363615	141.332123	28.978466	40.703045	142.118073	30.4858305	21.03333	141.725098	-95.7208765	17.961788	134.416962
-15.079689	16.886982	140.349335	-32.628445	19.617167	138.335587	31.965694	1.443294	141.356415	29.009932	40.770931	141.956436	30.487813	21.1071125	141.6564255	-95.744703	18.1272215	135.0147485
-16.374001	15.510054	140.28772	-32.637074	19.717274	138.583786	31.947937	1.527261	141.311783	29.034012	40.851997	141.771011	30.4909745	21.189629	141.541397	-95.7651225	18.244919	135.626175
-18.506727	13.532877	140.232635	-32.630455	19.805864	138.967804	31.9417	1.596839	141.172546	29.066082	40.900795	141.382782	30.503891	21.248817	141.277664	-95.764801	18.362911	136.657944
-20.049259	12.235564	140.22496	-32.636024	19.816542	139.312073	31.957298	1.599013	141.041992	29.051369	40.859188	141.0737	30.5043335	21.2291005	141.057846	-95.7763815	18.4039835	137.5663
-21.691332	10.957267	140.36293	-32.6091	19.781528	139.699112	31.993958	1.600183	140.927322	29.051739	40.810932	140.7509	30.5228485	21.2055575	140.839111	-95.7410485	18.3574985	138.559113
-23.396854	9.720518	140.554779	-32.562908	19.728977	140.123871	32.052944	1.59093	140.859085	29.04236	40.744381	140.457214	30.547652	21.1676555	140.6581495	-95.673468	18.2902985	139.5895925
-25.165419	8.559301	140.907806	-32.480591	19.643711	140.60231	32.143528	1.587131	140.819641	29.046387	40.703625	140.147324	30.5949575	21.145378	140.4834825	-95.5561395	18.142044	140.7211375
-26.983625	7.422788	141.374451	-32.3657	19.513824	141.121765	32.276909	1.592957	140.797729	29.048084	40.669998	139.801529	30.6624965	21.1314775	140.299629	-95.3938965	17.8961705	141.943901
-28.846634	6.37709	141.971725	-32.221539	19.326895	141.653793	32.425362	1.591964	140.76149	29.044624	40.617146	139.390656	30.734993	21.104555	140.076073	-95.178071	17.549235	143.231513
-31.662092	4.918422	143.003311	-31.974905	18.947754	142.409256	32.694283	1.538303	140.60881	28.993937	40.525673	138.653809	30.84411	21.031988	139.6313095	-94.79392	16.86352	145.1872025
-33.576267	4.059653	143.738464	-31.831705	18.635406	142.860443	32.84996	1.474958	140.464447	28.887569	40.402626	138.058136	30.8687645	20.938792	139.2612915	-94.5321745	16.33202	146.4595945
-35.468117	3.30686	144.442398	-31.694082	18.279959	143.248596	33.000366	1.393221	140.307892	28.747475	40.230267	137.471466	30.8739205	20.811744	138.889679	-94.2620845	15.748174	147.607513
-37.352512	2.689877	145.120087	-31.569866	17.902758	143.574936	33.131279	1.279823	140.160675	28.572256	40.035946	136.929001	30.8517675	20.6578845	138.544838	-93.9914995	15.1476315	148.605034
-39.211533	2.154843	145.70253	-31.459532	17.506657	143.884293	33.242599	1.168053	140.033051	28.371227	39.83815	136.47377	30.806913	20.5031015	138.2534105	-93.725977	14.5102125	149.5151755
-41.016487	1.772333	146.315872	-31.371624	17.078148	144.246292	33.304256	1.046098	139.883972	28.184723	39.650368	136.123138	30.7444895	20.348233	138.003555	-93.4877375	13.808063	150.489029
-42.785057	1.480084	146.883621	-31.272474	16.601797	144.675751	33.35347	0.897797	139.692703	27.996391	39.447353	135.881775	30.6749305	20.172575	137.787239	-93.2198785	13.031019	151.564263
-45.248051	1.25176	147.703796	-31.068945	15.78455	145.339462	33.453796	0.61128	139.332092	27.75897	39.095608	135.716827	30.606383	19.853444	137.5244595	-92.744273	11.715656	153.1544645
-46.809708	1.26962	148.219742	-30.945808	15.227551	145.775574	33.490612	0.399343	138.963867	27.630678	38.870716	135.64119	30.560645	19.6350295	137.3025285	-92.452261	10.8200725	154.2486195
-48.255558	1.393254	148.68837	-30.792534	14.685167	146.139084	33.506275	0.201692	138.556702	27.471081	38.636433	135.511856	30.488678	19.4190625	137.034279	-92.073746	9.9512715	155.243889
-49.647453	1.645614	149.063843	-30.671247	14.171897	146.388489	33.457077	0.042472	138.081512	27.337467	38.409874	135.375626	30.397272	19.226173	136.728569	-91.739766	9.117621	156.048409
-50.896656	1.980501	149.331039	-30.572716	13.693402	146.542938	33.366539	-0.106683	137.587158	27.210691	38.199875	135.239563	30.288615	19.046596	136.4133605	-91.434047	8.340208	156.6725155
-52.043552	2.425234	149.56282	-30.470669	13.217978	146.608093	33.261005	-0.239689	137.071381	27.095249	38.002018	135.094498	30.178127	18.8811645	136.0829395	-91.119465	7.5547915	157.1332465
-53.093361	2.941982	149.698898	-30.409565	12.789911	146.607239	33.128338	-0.344695	136.573822	26.993135	37.85458	135.022659	30.0607365	18.7549425	135.7982405	-90.8798665	6.8248795	157.4162375
-54.399471	3.844094	149.778122	-30.354382	12.249599	146.523849	32.911434	-0.490626	135.942764	26.89982	37.696472	135.024445	29.905627	18.602923	135.4836045	-90.614391	5.896275	157.5640935
-55.085945	4.530786	149.753448	-30.354273	11.940009	146.436066	32.769657	-0.586872	135.573776	26.865091	37.579655	135.085709	29.817374	18.4963915	135.3297425	-90.52592	5.3836265	157.5423895
-55.644871	5.259609	149.685608	-30.3794	11.657887	146.313919	32.634293	-0.702616	135.261612	26.89535	37.514549	135.180496	29.7648215	18.4059665	135.221054	-90.5236215	4.9098075	157.406784
-56.03344	5.983667	149.584946	-30.42289	11.382492	146.191635	32.480526	-0.816859	134.96759	26.891235	37.411709	135.340958	29.6858805	18.297425	135.154274	-90.5316605	4.467559	157.228996
-56.28429	6.739752	149.52594	-30.484953	11.131854	146.099045	32.307552	-0.935095	134.673492	26.884613	37.286503	135.520645	29.5960825	18.175704	135.0970685	-90.5659885	4.088004	157.1010215
-56.3722	7.42705	149.469635	-30.588202	10.919419	146.037048	32.116566	-1.074406	134.39296	26.894787	37.150574	135.730286	29.5056765	18.038084	135.061623	-90.6820805	3.800754	157.012473
-56.245537	8.102226	149.426254	-30.693281	10.743999	145.985382	31.91468	-1.219973	134.166275	26.868538	36.993156	135.898376	29.391609	17.8865915	135.0323255	-90.778171	3.6014065	156.9384385
-55.704643	8.960143	149.362381	-30.830479	10.559114	145.949249	31.675375	-1.386906	133.945648	26.852095	36.78196	136.142654	29.263735	17.697527	135.044151	-90.924693	3.420701	156.854347
-55.180508	9.449746	149.268219	-30.921394	10.482409	145.934586	31.539461	-1.47362	133.916077	26.802048	36.68539	136.288376	29.1707545	17.605885	135.1022265	-91.0135425	3.358933	156.7669455
-54.479622	9.850852	149.153763	-31.008383	10.451412	145.909378	31.454885	-1.551532	133.93605	26.75424	36.618443	136.34259	29.1045625	17.5334555	135.13932	-91.1213285	3.3693685	156.679436
-53.661411	10.243509	148.978836	-31.155548	10.511422	145.872253	31.355911	-1.670984	134.020355	26.654884	36.5299	136.308182	29.0053975	17.429458	135.1642685	-91.3164935	3.593386	156.5802375
-52.744694	10.623291	148.648651	-31.363848	10.696013	145.855515	31.246067	-1.843558	134.253647	26.50873	36.392273	136.140503	28.8773985	17.2743575	135.197075	-91.6050945	4.1176685	156.513955
-51.683651	10.989906	148.240692	-31.604736	11.005941	145.826477	31.234159	-2.01544	134.768097	26.353762	36.275776	135.870255	28.7939605	17.130168	135.319176	-92.0034325	4.881714	156.333778
-50.564774	11.304166	147.708206	-31.863359	11.501401	145.763626	31.354172	-2.104973	135.699112	26.187082	36.245758	135.491959	28.770627	17.0703925	135.5955355	-92.497345	5.9324095	155.9317165
-48.713104	11.883562	146.671448	-32.304073	12.489164	145.545715	31.624857	-2.02699	137.525757	26.01693	36.329998	135.036255	28.8208935	17.151504	136.281006	-93.4290395	7.826824	154.810424
-47.383766	12.276033	146.001663	-32.571621	13.045016	145.294449	31.685329	-1.829808	138.768082	25.859621	36.380428	134.7117	28.772475	17.27531	136.739891	-93.915717	8.814722	153.849007
-45.980213	12.703605	145.355759	-32.820587	13.488765	145.030884	31.628719	-1.601181	139.847855	25.712061	36.404373	134.351486	28.67039	17.401596	137.0996705	-94.311564	9.575934	152.9620975
-44.476162	13.304381	144.880463	-33.000637	13.768458	144.834152	31.51313	-1.421699	140.632736	25.585964	36.387508	134.077087	28.549547	17.4829045	137.3549115	-94.550821	10.0540115	152.3133925
-42.850433	13.922267	144.421906	-33.07151	13.881419	144.702118	31.425428	-1.348537	141.082626	25.553385	36.360119	133.993546	28.4894065	17.505791	137.538086	-94.6324265	10.257047	151.86615
-41.157661	14.719068	144.005295	-33.064922	13.865036	144.627762	31.425846	-1.378505	141.215378	25.345825	36.431683	134.103363	28.3858355	17.526589	137.6593705	-94.5156795	10.203483	151.5961535
-39.355667	15.652262	143.586197	-33.026169	13.775481	144.525162	31.435692	-1.478494	141.082016	25.803543	36.311916	134.199112	28.6196175	17.416711	137.640564	-94.6719555	10.134251	151.40976
-36.564041	17.37289	142.975403	-32.940994	13.641141	144.341354	31.395208	-1.599345	140.54628	26.063671	36.351105	134.550385	28.7294395	17.37588	137.5483325	-94.6114275	9.906402	151.1343755
-34.592812	18.675344	142.607193	-32.857094	13.539707	144.164581	31.346973	-1.622586	140.073837	26.272821	36.484055	134.995819	28.809897	17.4307345	137.534828	-94.524085	9.6486795	150.794334
-32.518013	20.123533	142.48497	-32.761497	13.468662	143.966309	31.260416	-1.620985	139.47522	26.600679	36.691376	135.651474	28.9305475	17.5351955	137.563347	-94.4535415	9.4021285	150.369271
-30.367178	21.641586	142.521484	-32.687874	13.468554	143.72168	31.129265	-1.603313	138.711563	26.999962	36.909302	136.617691	29.0646135	17.6529945	137.664627	-94.4403615	9.2841135	149.778733
-28.110651	23.173815	142.94165	-32.637703	13.523444	143.512161	30.928539	-1.554019	137.832062	27.356783	37.051315	137.686569	29.142661	17.748648	137.7593155	-94.418067	9.29824	149.2650065
-25.823324	24.634172	143.58136	-32.63868	13.63997	143.270798	30.730074	-1.442867	137.074615	27.7174	37.182571	138.926941	29.223737	17.869852	138.000778	-94.501097	9.410088	148.540818
-23.450048	25.913445	144.478424	-32.665562	13.912029	143.111679	30.493969	-1.190715	136.569489	28.138279	37.385578	140.380249	29.316124	18.0974315	138.474869	-94.647248	9.7266265	147.748489
-19.870539	27.467903	145.91304	-32.747536	14.474356	143.028778	30.384232	-0.709479	136.572479	NaN	NaN	NaN	NaN	NaN	NaN	NaN	NaN	NaN
-17.471365	28.281429	146.856995	-32.737209	14.86197	143.034393	30.583263	-0.37875	137.095047	NaN	NaN	NaN	NaN	NaN	NaN	NaN	NaN	NaN
-15.054992	28.829336	147.667831	-32.672112	15.24826	142.991699	31.087196	-0.194084	137.959396	NaN	NaN	NaN	NaN	NaN	NaN	NaN	NaN	NaN
-12.675394	29.147497	148.34169	-32.594604	15.64126	142.919479	31.712622	-0.138541	138.952347	NaN	NaN	NaN	NaN	NaN	NaN	NaN	NaN	NaN
-10.301963	29.186014	148.945999	-32.480362	16.019079	142.915588	32.29261	-0.164302	139.921844	NaN	NaN	NaN	NaN	NaN	NaN	NaN	NaN	NaN
-8.002382	28.999372	149.435013	-32.377609	16.402998	142.907318	32.713047	-0.336563	140.850464	NaN	NaN	NaN	NaN	NaN	NaN	NaN	NaN	NaN
-5.757308	28.569042	149.76828	-32.247562	16.770224	142.928207	32.998787	-0.460891	141.602188	NaN	NaN	NaN	NaN	NaN	NaN	NaN	NaN	NaN
-2.533647	27.543268	149.881821	-32.037075	17.317528	142.730392	33.307899	-0.540122	142.460464	NaN	NaN	NaN	NaN	NaN	NaN	NaN	NaN	NaN
-0.565944	26.703915	149.753113	-31.910753	17.655746	142.367661	33.467716	-0.508797	142.945633	NaN	NaN	NaN	NaN	NaN	NaN	NaN	NaN	NaN
1.299899	25.640015	149.529999	-31.802296	17.962364	141.737823	33.534622	-0.465149	143.396881	NaN	NaN	NaN	NaN	NaN	NaN	NaN	NaN	NaN
2.930927	24.470257	149.218384	-31.73807	18.246782	141.020584	32.930149	0.022644	144.146317	NaN	NaN	NaN	NaN	NaN	NaN	NaN	NaN	NaN
4.406271	23.104708	149.018997	-31.757793	18.508602	140.412506	32.750191	0.124872	144.561691	NaN	NaN	NaN	NaN	NaN	NaN	NaN	NaN	NaN
5.62145	21.657667	148.943298	-31.783262	18.739815	139.955063	33.137981	-0.152472	144.547058	NaN	NaN	NaN	NaN	NaN	NaN	NaN	NaN	NaN
6.672526	20.085915	148.953384	-31.822836	18.907324	139.647125	32.976936	-0.027291	144.836777	NaN	NaN	NaN	NaN	NaN	NaN	NaN	NaN	NaN
7.834505	17.64039	148.997757	-31.812939	19.094637	139.14711	32.784683	0.176995	145.179718	NaN	NaN	NaN	NaN	NaN	NaN	NaN	NaN	NaN
8.409913	15.987878	148.908081	-31.785435	19.161161	138.780518	32.75214	0.268812	145.331207	NaN	NaN	NaN	NaN	NaN	NaN	NaN	NaN	NaN
8.737609	14.321749	148.786072	-31.731182	19.188557	138.42749	32.795219	0.395248	145.345383	NaN	NaN	NaN	NaN	NaN	NaN	NaN	NaN	NaN
8.202973	13.45896	148.37825	-31.637749	19.157818	138.135925	32.884754	0.462623	145.293915	NaN	NaN	NaN	NaN	NaN	NaN	NaN	NaN	NaN
7.201935	12.776587	147.919342	-31.53989	19.064711	137.949295	33.023788	0.502944	145.171051	NaN	NaN	NaN	NaN	NaN	NaN	NaN	NaN	NaN
6.138407	12.03919	147.458755	-31.419346	18.939056	137.763702	33.134251	0.497508	145.051941	NaN	NaN	NaN	NaN	NaN	NaN	NaN	NaN	NaN
4.836026	11.36607	146.906784	-31.311306	18.773151	137.585754	33.223309	0.518735	144.936584	NaN	NaN	NaN	NaN	NaN	NaN	NaN	NaN	NaN
2.531231	10.398271	146.170868	-31.218506	18.524582	137.458038	33.341301	0.535495	144.771698	NaN	NaN	NaN	NaN	NaN	NaN	NaN	NaN	NaN
0.750086	9.835092	145.577499	-31.20426	18.392307	137.545914	33.394276	0.542423	144.672897	NaN	NaN	NaN	NaN	NaN	NaN	NaN	NaN	NaN
-1.189705	9.292917	145.035248	-31.219479	18.295536	137.798599	33.453037	0.567982	144.540268	NaN	NaN	NaN	NaN	NaN	NaN	NaN	NaN	NaN
-3.33256	8.835604	144.458145	-31.251776	18.273634	138.308853	33.541527	0.62222	144.332474	NaN	NaN	NaN	NaN	NaN	NaN	NaN	NaN	NaN
-5.61756	8.407372	143.992416	-31.308708	18.331692	139.09201	33.625259	0.64048	144.086273	NaN	NaN	NaN	NaN	NaN	NaN	NaN	NaN	NaN
-8.100129	8.038221	143.703583	-31.358215	18.397955	140.105026	33.699738	0.715397	143.804153	NaN	NaN	NaN	NaN	NaN	NaN	NaN	NaN	NaN
-10.703528	7.695504	143.538086	-31.433846	18.485893	141.320099	33.724155	0.785856	143.491364	NaN	NaN	NaN	NaN	NaN	NaN	NaN	NaN	NaN
-14.783966	7.171735	143.957626	-31.573952	18.592451	143.370956	33.717747	0.890565	143.002136	NaN	NaN	NaN	NaN	NaN	NaN	NaN	NaN	NaN
-17.602169	6.757657	144.440628	-31.657204	18.598185	144.702118	33.612991	0.941915	142.657135	NaN	NaN	NaN	NaN	NaN	NaN	NaN	NaN	NaN
-20.524368	6.307243	145.30304	-31.734032	18.532381	145.919098	33.483307	0.983385	142.320206	NaN	NaN	NaN	NaN	NaN	NaN	NaN	NaN	NaN
-23.401869	5.8399	146.137863	-31.803682	18.358234	147.018021	33.329998	1.098365	142.101059	29.719624	40.030346	143.373627	31.524811	20.5643555	142.737343	-95.132175	16.1521125	151.298699
-26.262173	5.302805	147.241394	-31.877064	18.094215	148.041107	33.159374	1.233734	141.951935	29.293472	40.029747	142.571854	31.226423	20.6317405	142.2618945	-94.980551	15.5566895	153.8203195
-29.078573	4.772286	148.492294	-31.964647	17.74168	148.898956	33.019974	1.302009	141.89473	28.723589	39.992764	141.690659	30.8717815	20.6473865	141.7926945	-94.8010755	14.8359735	156.0052175
-31.922356	4.329432	149.77066	-32.048309	17.338528	149.569061	32.873348	1.281593	141.925735	28.1436	39.890446	140.928894	30.508474	20.5860195	141.4273145	-94.605092	14.0910365	157.7108075
-35.993736	3.765942	151.522522	-32.07127	16.692116	150.408173	32.743515	1.15522	142.080582	26.610708	39.896248	140.118729	29.6771115	20.525734	141.0996555	-93.8196515	12.858498	159.7166905
-38.616665	3.5255	152.676956	-32.027626	16.269848	150.937485	32.729221	0.999199	142.149216	26.488066	39.502312	139.304977	29.6086435	20.2507555	140.7270965	-93.6638955	12.2889405	161.1478735
-41.07737	3.494542	153.907547	-31.946558	15.897685	151.413696	32.748112	0.802329	142.19313	26.328802	39.129402	138.608856	29.538457	19.9658655	140.400993	-93.431573	11.8295045	162.426399
-43.443008	3.620752	154.851837	-31.827095	15.572776	151.824356	32.776302	0.603813	142.157227	26.014805	38.845181	138.048431	29.3955535	19.724497	140.102829	-93.0497435	11.421055	163.545883
-45.698174	3.939337	155.632706	-31.728468	15.308722	152.137634	32.770733	0.479575	142.022491	25.810909	38.596523	137.596588	29.290821	19.538049	139.8095395	-92.747757	11.079395	164.4657285
-47.870041	4.382165	156.22551	-31.618013	15.065045	152.308899	32.764095	0.329558	141.800156	25.695562	38.405216	137.205093	29.2298285	19.367387	139.5026245	-92.4658545	10.762703	165.1151735
-49.960293	4.948479	156.437866	-31.56749	14.845218	152.324966	32.712589	0.237253	141.543991	25.542307	38.274502	136.914291	29.127448	19.2558775	139.229141	-92.262428	10.4345585	165.420791
-52.90596	6.037271	156.265015	-31.583941	14.519361	152.007813	32.576031	0.158622	141.031403	25.34194	38.153637	136.654938	28.9589855	19.1561295	138.8431705	-92.1268675	9.8825925	165.1724555
-54.74472	6.889964	155.60524	-31.628571	14.262289	151.524048	32.454212	0.119784	140.665268	25.336742	38.132835	136.59584	28.895477	19.1263095	138.630554	-92.152619	9.3982685	164.417542
-56.563663	7.896566	154.884003	-31.720251	13.949352	150.909607	32.293793	0.089943	140.178329	25.28894	38.183998	136.62793	28.7913665	19.1369705	138.4031295	-92.2318685	8.7617335	163.4160845
-58.014584	8.909883	154.156799	-31.830915	13.580468	150.296417	32.100372	0.021243	139.545135	25.197052	38.201355	136.661636	28.648712	19.111299	138.1033855	-92.310542	8.049637	162.4894485
-59.428875	10.062065	153.652115	-31.906763	13.181214	149.772888	31.843651	-0.152915	138.758224	25.385757	38.066441	136.629425	28.614704	18.956763	137.6938245	-92.42823	7.405665	161.8519515
-60.438644	11.397243	153.606827	-31.877781	12.786986	149.414429	31.60458	-0.277595	137.892502	25.373009	38.003174	136.740067	28.4887945	18.8627895	137.3162845	-92.2443565	6.7111825	161.5125735
-61.401653	12.685688	153.748062	-31.765366	12.413852	149.190262	31.418661	-0.412257	137.100967	25.461393	37.885021	136.829987	28.440027	18.736382	136.965477	-91.970759	6.091322	161.415047
-62.328999	14.710387	154.18779	-31.527079	11.961475	149.028	31.305748	-0.540616	136.235062	25.738213	37.786686	137.138535	28.5219805	18.623035	136.6867985	-91.5761385	5.299915	161.3692015
-62.769306	16.041712	154.363922	-31.438913	11.705634	148.940262	31.3034	-0.631198	135.894653	25.91955	37.68726	137.401215	28.611475	18.528031	136.647934	-91.489301	4.883237	161.23259
-63.063473	17.463871	154.472809	NaN	NaN	NaN	31.269146	-0.804472	135.650345	26.072338	37.541233	137.743912	28.670742	18.3683805	136.6971285	NaN	NaN	NaN
-63.229225	18.721441	154.370255	-31.751204	11.649752	148.741562	31.253946	-0.984137	135.589996	26.180807	37.371155	138.016479	28.7173765	18.193509	136.8032375	-92.2197845	5.105995	160.6798865
-63.250893	20.039406	154.151642	-31.52965	11.349319	148.399109	31.290419	-1.141546	135.582855	26.268915	37.25053	138.184662	28.779667	18.054492	136.8837585	-91.838967	4.644146	159.9144595
-63.087017	21.30147	153.869827	-31.534454	11.348648	148.184311	31.343323	-1.29323	135.635956	26.373669	37.160915	138.246979	28.858496	17.9338425	136.9414675	-91.927404	4.7634535	159.4271545
-62.767727	22.437918	153.436996	-31.463459	11.347197	147.960144	31.474899	-1.424301	135.723602	26.500076	37.097309	138.154465	28.9874875	17.836504	136.9390335	-91.9144055	4.85789	158.9812545
-61.997288	24.1022	152.812988	-31.286945	11.383345	147.738632	31.814968	-1.604951	135.882278	26.732424	36.992008	137.882614	29.273696	17.6935285	136.882446	-91.847586	5.0731615	158.594818
-61.277409	25.086126	152.47467	-31.167339	11.394633	147.705292	32.000675	-1.823281	136.023254	26.889675	36.846638	137.668701	29.445175	17.5116785	136.8459775	-91.779853	5.2775875	158.5646065
-60.409206	26.052284	152.107971	-31.088724	11.398971	147.743439	32.143505	-2.078453	136.249359	27.03586	36.623055	137.506302	29.5896825	17.272301	136.8778305	-91.7671305	5.525641	158.6090475
-59.430164	26.937277	151.703354	-31.018368	11.372029	147.860703	32.237831	-2.348193	136.553726	27.21839	36.358727	137.444061	29.7281105	17.005267	136.9988935	-91.7648465	5.738791	158.7225125
-58.329235	27.70764	151.36351	-30.990046	11.337519	148.016739	32.382889	-2.616203	136.968063	27.408627	36.130802	137.526733	29.895758	16.7572995	137.247398	-91.87585	5.9177385	158.78608
-57.079784	28.526079	150.947159	-30.964884	11.278131	148.150818	32.546513	-2.826773	137.43425	27.531471	35.958679	137.715271	30.038992	16.565953	137.5747605	-91.96876	5.990309	158.7268755
-55.660172	29.238596	150.665802	-30.911646	11.155135	148.18483	32.724289	-2.944484	137.839966	27.640379	35.859856	137.981171	30.182334	16.457686	137.9105685	-92.005626	5.852584	158.4590915
-53.46077	30.234655	150.225281	-30.852217	10.882039	148.016769	32.95454	-3.050559	138.141739	27.822256	35.797764	138.488373	30.388398	16.3736025	138.315056	-92.092832	5.3904755	157.718482
-51.814259	30.881462	149.976578	-30.81477	10.683262	147.707016	33.084431	-3.187052	138.134537	27.988037	35.711052	138.921021	30.536234	16.262	138.527779	-92.165774	5.104524	156.886253
-50.0331	31.450907	149.691666	-30.77132	10.506384	147.256653	33.215012	-3.372073	138.055374	28.22159	35.574867	139.405884	30.718301	16.101397	138.730629	-92.260941	4.911371	155.782677
-48.170887	32.027809	149.273056	-30.699587	10.329207	146.645554	33.36031	-3.578164	137.98526	28.570444	35.427307	139.999634	30.965377	15.9245715	138.992447	-92.364551	4.7338425	154.298661
-46.236233	32.49342	148.853851	-30.663332	10.232314	145.938614	33.541973	-3.743818	137.942368	28.981236	35.254662	140.721863	31.2616045	15.755422	139.3321155	-92.5882685	4.709206	152.5451125
-44.253124	32.915405	148.319244	-30.686295	10.276517	145.216782	33.693485	-3.917146	137.92984	29.3778	35.136349	141.514999	31.5356425	15.6096015	139.7224195	-92.9082325	4.9434325	150.7111445
-42.225422	33.22678	147.862823	-30.71722	10.389235	144.492035	33.82962	-4.066482	137.992233	29.731598	34.985256	142.297958	31.780609	15.459387	140.1450955	-93.215049	5.319083	148.8389745
-39.141918	33.460926	147.297394	-30.786678	10.682467	143.536545	34.005165	-4.289549	138.206985	30.240292	34.809715	143.369751	32.1227285	15.260083	140.788368	-93.6960845	6.104851	146.284722
-37.118397	33.397968	147.001678	-30.794212	10.952609	143.069809	34.124039	-4.341811	138.344162	30.501986	34.757446	143.958084	32.3130125	15.2078175	141.151123	-93.9014365	6.6974005	144.988495
-35.047657	33.226009	146.682007	-30.76576	11.271258	142.701904	34.283535	-4.411061	138.601547	30.764481	34.781498	144.461914	32.524008	15.1852185	141.5317305	-94.055528	7.3572975	143.8720775
-33.040459	32.841293	146.483795	-30.669239	11.614857	142.509811	34.424015	-4.398816	138.864151	31.011713	34.814945	144.931931	32.717864	15.2080645	141.898041	-94.056342	8.0216495	143.121581
-31.026056	32.30928	146.190964	-30.546097	11.989639	142.44606	34.633373	-4.395895	139.208984	31.287722	34.909164	145.331863	32.9605475	15.2566345	142.2704235	-94.0527415	8.7226435	142.6216965
-29.085058	31.631618	145.904465	-30.402756	12.413922	142.47403	34.865181	-4.441223	139.724152	31.542068	35.034489	145.682297	33.2036245	15.296633	142.7032245	-94.0091365	9.531211	142.2448355
-27.199394	30.802996	145.585129	-30.244318	12.863185	142.579727	35.073273	-4.439609	140.325516	NaN	NaN	NaN	NaN	NaN	NaN	NaN	NaN	NaN
-24.557693	29.305103	145.046371	-30.041868	13.607634	142.729568	35.309418	-4.353818	141.376541	NaN	NaN	NaN	NaN	NaN	NaN	NaN	NaN	NaN
-22.920101	28.130972	144.768112	-29.904383	14.082493	142.78038	35.393959	-4.174591	142.065216	NaN	NaN	NaN	NaN	NaN	NaN	NaN	NaN	NaN
-21.44202	26.837605	144.482452	-29.78541	14.526399	142.779663	35.429607	-3.897729	142.600327	NaN	NaN	NaN	NaN	NaN	NaN	NaN	NaN	NaN
-20.08017	25.442871	144.292633	-29.692953	14.918404	142.787308	35.433537	-3.609136	143.078308	NaN	NaN	NaN	NaN	NaN	NaN	NaN	NaN	NaN
-18.916855	23.940315	144.164993	-29.639286	15.275595	142.81012	35.407673	-3.316597	143.398453	32.67556	36.778553	146.514084	34.0416165	16.730978	144.9562685	-93.3201885	13.820212	140.6639715
-17.867413	22.425499	144.095169	-29.591703	15.605336	142.832703	35.409157	-3.035101	143.639603	32.657295	37.011478	146.230545	34.033226	16.9881885	144.935074	-93.216632	14.2224835	140.730332
-17.010254	20.84693	144.097855	-29.540127	15.887539	142.897736	35.42704	-2.754961	143.862167	NaN	NaN	NaN	NaN	NaN	NaN	NaN	NaN	NaN
-15.957785	18.496819	144.382004	-29.45402	16.267809	143.240875	35.526608	-2.300094	144.15036	32.598991	37.592186	145.234329	34.0627995	17.646046	144.6923445	-92.9708395	14.889572	141.7894055
-15.449084	16.928705	144.704849	-29.390764	16.506979	143.58493	35.614227	-1.994694	144.381271	32.591064	37.853302	144.861725	34.1026455	17.929304	144.621498	-92.8841735	15.084654	142.548362
-15.029274	15.446774	145.134094	-29.289654	16.720673	143.953323	35.715492	-1.672336	144.654434	32.614162	38.135826	144.559448	34.164827	18.231745	144.606941	-92.744135	15.209601	143.299705
-14.76086	13.994493	145.657166	-29.174891	16.920656	144.359894	35.839005	-1.341845	144.953766	32.675381	38.407494	144.27034	34.257193	18.5328245	144.612053	-92.606975	15.3084875	144.107735
-14.588017	12.653868	146.235687	-29.042042	17.104279	144.754135	35.972744	-0.985807	145.235703	32.694332	38.694851	143.995209	34.333538	18.854522	144.615456	-92.417622	15.354036	144.892814
-14.472699	11.415122	146.770935	-28.900263	17.274649	145.105194	36.080971	-0.603306	145.459427	32.684082	39.008747	143.737564	34.3825265	19.2027205	144.5984955	-92.1830525	15.3465775	145.6118925
-14.506015	10.222019	147.206757	-28.773737	17.446001	145.403152	36.220245	-0.255854	145.608658	NaN	NaN	NaN	NaN	NaN	NaN	NaN	NaN	NaN
-14.67047	8.72987	147.709106	-28.60084	17.705894	145.765442	36.412121	0.30027	145.49498	NaN	NaN	NaN	NaN	NaN	NaN	NaN	NaN	NaN
-14.859922	7.876219	147.848267	-28.465076	17.867382	145.914246	36.573727	0.642693	145.28392	NaN	NaN	NaN	NaN	NaN	NaN	NaN	NaN	NaN
-15.083119	7.073967	147.783646	-28.299309	17.995319	145.989395	36.783463	0.962661	144.990173	NaN	NaN	NaN	NaN	NaN	NaN	NaN	NaN	NaN
-15.3469	6.379746	147.539459	-28.123957	18.044418	146.008377	36.986603	1.239714	144.651825	NaN	NaN	NaN	NaN	NaN	NaN	NaN	NaN	NaN
-15.66692	5.751474	147.132385	-27.976799	18.022982	145.979843	37.163784	1.387477	144.301605	NaN	NaN	NaN	NaN	NaN	NaN	NaN	NaN	NaN
-16.018267	5.230589	146.588898	-27.848267	17.95409	145.892914	37.335461	1.427424	143.943436	33.268345	40.67532	142.608047	35.301903	21.051372	143.2757415	-90.998437	14.856808	148.5100865
-16.45483	4.733669	146.040634	-27.715515	17.854593	145.773239	37.479668	1.364219	143.562073	33.531654	40.61264	142.994705	35.505661	20.9884295	143.278389	-90.936691	14.7207565	148.268089
-17.173737	4.085454	145.426529	-27.481949	17.753893	145.680481	37.713661	1.123554	143.181152	33.862675	40.467712	143.682526	35.788168	20.795633	143.431839	-90.752066	14.712153	147.929123
-17.667446	3.706266	145.462921	-27.304655	17.767996	145.839264	37.893867	0.981625	143.123657	34.123997	40.364422	144.017822	36.008932	20.6730235	143.5707395	-90.618242	14.8629685	148.1077885
-18.17732	3.364604	145.840912	-27.133774	17.839418	146.229691	38.036709	0.919842	143.285995	34.360786	40.362514	144.271545	36.1987475	20.641178	143.77877	-90.4662955	15.037658	148.680612
-18.788727	3.11529	146.529221	-26.989164	17.959629	146.902161	38.10416	0.969386	143.619873	NaN	NaN	NaN	NaN	NaN	NaN	NaN	NaN	NaN
-19.496241	2.844835	147.468353	-26.852974	18.076895	147.778763	38.187469	1.074319	144.009689	34.753929	40.5914	144.641861	36.470699	20.8328595	144.325775	-90.176647	15.3209305	151.231751
-20.192162	2.651474	148.479172	-26.691431	18.140846	148.756104	38.319859	1.17078	144.453918	NaN	NaN	NaN	NaN	NaN	NaN	NaN	NaN	NaN
-20.839611	2.411812	149.450867	-26.487328	18.114244	149.701401	38.503674	1.186471	144.884567	NaN	NaN	NaN	NaN	NaN	NaN	NaN	NaN	NaN
-21.819389	2.15545	150.559189	-26.094011	17.990667	150.902298	38.802494	1.122988	145.437408	NaN	NaN	NaN	NaN	NaN	NaN	NaN	NaN	NaN
-22.522312	1.987739	151.015228	-25.80015	17.904325	151.427673	39.044624	1.028892	145.734268	NaN	NaN	NaN	NaN	NaN	NaN	NaN	NaN	NaN
-23.200045	1.936204	151.225754	-25.476324	17.865644	151.668854	39.352493	0.912355	145.95787	NaN	NaN	NaN	NaN	NaN	NaN	NaN	NaN	NaN
-23.8414	1.876863	151.12645	-25.177744	17.873768	151.5961	39.675037	0.786924	146.118118	NaN	NaN	NaN	NaN	NaN	NaN	NaN	NaN	NaN
-24.564278	1.941309	150.723618	-24.950006	17.915033	151.231689	NaN	NaN	NaN	NaN	NaN	NaN	NaN	NaN	NaN	NaN	NaN	NaN
-25.355854	1.985837	150.166824	-24.829742	18.008596	150.688416	NaN	NaN	NaN	NaN	NaN	NaN	NaN	NaN	NaN	NaN	NaN	NaN
-26.179432	2.115235	149.551971	-24.810495	18.079639	150.07785	40.056118	0.426426	145.876938	NaN	NaN	NaN	NaN	NaN	NaN	NaN	NaN	NaN
-27.530367	2.425277	148.85495	-24.963346	18.213142	149.355789	39.873543	0.362283	145.460739	NaN	NaN	NaN	NaN	NaN	NaN	NaN	NaN	NaN
-28.490019	2.722641	148.743301	-25.108742	18.289316	149.220642	39.726952	0.350436	145.189667	NaN	NaN	NaN	NaN	NaN	NaN	NaN	NaN	NaN
-29.457674	3.050964	148.994217	-25.199244	18.32756	149.394211	39.622459	0.359445	144.975601	NaN	NaN	NaN	NaN	NaN	NaN	NaN	NaN	NaN
-30.425116	3.45502	149.618408	-25.210449	18.333858	149.85289	39.589085	0.349068	144.815125	NaN	NaN	NaN	NaN	NaN	NaN	NaN	NaN	NaN
-31.353155	3.966687	150.440292	-25.127092	18.31587	150.511063	39.614227	0.304295	144.780701	NaN	NaN	NaN	NaN	NaN	NaN	NaN	NaN	NaN
-32.193001	4.495149	151.306702	-24.952444	18.243441	151.253159	39.702206	0.229061	144.84964	NaN	NaN	NaN	NaN	NaN	NaN	NaN	NaN	NaN
-32.982529	5.090813	152.114563	-24.706585	18.132614	151.97789	39.863903	0.135155	144.99054	NaN	NaN	NaN	NaN	NaN	NaN	NaN	NaN	NaN
-34.087841	6.114672	153.046997	-24.282663	17.907909	152.861908	40.202545	-0.072584	145.174438	NaN	NaN	NaN	NaN	NaN	NaN	NaN	NaN	NaN
-34.759258	6.839443	153.404556	-24.060926	17.735304	153.280182	40.39727	-0.204907	145.196411	NaN	NaN	NaN	NaN	NaN	NaN	NaN	NaN	NaN
-35.41732	7.628311	153.681076	-23.869486	17.50576	153.543869	40.556477	-0.329196	145.131973	NaN	NaN	NaN	NaN	NaN	NaN	NaN	NaN	NaN
-36.039433	8.471007	153.785309	-23.723297	17.286901	153.695496	40.719032	-0.449017	144.998352	NaN	NaN	NaN	NaN	NaN	NaN	NaN	NaN	NaN
-36.571419	9.366663	153.79393	-23.58877	17.049725	153.74382	40.839031	-0.530161	144.804901	NaN	NaN	NaN	NaN	NaN	NaN	NaN	NaN	NaN
-37.06731	10.351804	153.805771	-23.48431	16.835339	153.735443	40.951256	-0.557754	144.549973	NaN	NaN	NaN	NaN	NaN	NaN	NaN	NaN	NaN
-37.500328	11.307833	153.719833	-23.372574	16.602503	153.636673	41.086067	-0.511098	144.260101	NaN	NaN	NaN	NaN	NaN	NaN	NaN	NaN	NaN
-37.942913	12.880304	153.539352	-23.214254	16.241402	153.420197	41.265972	-0.421352	143.689972	NaN	NaN	NaN	NaN	NaN	NaN	NaN	NaN	NaN
-38.172886	13.91814	153.51268	-23.133747	15.977305	153.261154	41.361038	-0.398037	143.191254	NaN	NaN	NaN	NaN	NaN	NaN	NaN	NaN	NaN
-38.273319	14.955214	153.372223	-23.082777	15.713148	153.054657	41.413708	-0.428488	142.668991	NaN	NaN	NaN	NaN	NaN	NaN	NaN	NaN	NaN
-38.322006	16.069443	153.206985	-23.035318	15.478439	152.767944	41.401817	-0.460916	142.126663	NaN	NaN	NaN	NaN	NaN	NaN	NaN	NaN	NaN
-38.269421	17.160147	153.083221	-23.036936	15.325196	152.447083	41.333416	-0.468004	141.556168	NaN	NaN	NaN	NaN	NaN	NaN	NaN	NaN	NaN
-38.070248	18.24247	152.839737	-23.031067	15.235454	152.081985	41.210602	-0.473626	141.051514	37.147156	38.582439	142.68692	39.178879	19.0544065	141.869217	-85.241013	11.4165015	162.294753
-37.819611	19.346905	152.577347	-23.040459	15.205112	151.749634	41.08326	-0.443128	140.633041	NaN	NaN	NaN	NaN	NaN	NaN	NaN	NaN	NaN
-37.226036	20.903318	152.307419	-23.052389	15.26199	151.349289	40.995152	-0.368063	140.22879	NaN	NaN	NaN	NaN	NaN	NaN	NaN	NaN	NaN
-36.678074	21.92108	152.049545	-23.070612	15.322227	151.121399	40.989998	-0.288853	140.094467	NaN	NaN	NaN	NaN	NaN	NaN	NaN	NaN	NaN
-36.045135	22.856588	151.711548	-23.093195	15.364223	150.877533	40.992771	-0.210399	140.034988	NaN	NaN	NaN	NaN	NaN	NaN	NaN	NaN	NaN
-35.326923	23.690536	151.408005	-23.138294	15.37804	150.626785	40.993904	-0.159584	139.997223	NaN	NaN	NaN	NaN	NaN	NaN	NaN	NaN	NaN
-34.488678	24.474131	151.115982	-23.20088	15.342154	150.374664	40.964722	-0.151243	139.928116	37.012047	38.690563	141.699509	38.9883845	19.26966	140.8138125	-85.3901445	11.414648	159.9355155
-33.564827	25.230602	150.753128	-23.277525	15.275118	150.117416	40.89426	-0.167578	139.844772	36.925156	38.662685	141.538666	38.909708	19.2475535	140.691719	-85.464758	11.3026825	159.543113
-32.559155	25.885433	150.381607	-23.367859	15.192987	149.831726	40.80814	-0.201681	139.74765	36.835678	38.621693	141.401123	38.821909	19.210006	140.5743865	-85.557627	11.175968	159.0890655
-30.866844	26.772785	149.920654	-23.518883	15.119328	149.425964	40.686954	-0.246088	139.589035	36.695728	38.552795	141.225159	38.691341	19.1533535	140.407097	-85.729107	11.0853025	158.444831
-29.63826	27.296139	149.538284	-23.61727	15.085289	149.14122	40.594666	-0.290693	139.514679	36.614323	38.510353	141.177673	38.6044945	19.10983	140.346176	-85.8390345	11.060748	157.936264
-28.32872	27.811384	149.147995	-23.749504	15.069633	148.784256	40.542507	-0.326811	139.511688	36.591625	38.499039	141.258591	38.567066	19.086114	140.3851395	-86.066074	11.053152	157.1833725
-26.960913	28.189898	148.656479	-23.89028	15.080923	148.291458	40.509804	-0.369496	139.611801	36.639969	38.49157	141.56279	38.5748865	19.061037	140.5872955	-86.3554465	11.100809	155.9956205
-25.562037	28.538736	148.064728	-24.082058	15.134509	147.663391	40.492542	-0.425658	139.802765	NaN	NaN	NaN	NaN	NaN	NaN	NaN	NaN	NaN
-24.087374	28.850313	147.498505	-24.322706	15.196877	146.882996	40.441818	-0.552023	140.073639	NaN	NaN	NaN	NaN	NaN	NaN	NaN	NaN	NaN
-22.677214	28.999741	146.94133	-24.640371	15.308441	146.04277	40.292583	-0.726602	140.35495	NaN	NaN	NaN	NaN	NaN	NaN	NaN	NaN	NaN
-20.518089	29.079849	146.303207	-25.166317	15.580134	144.82608	39.991322	-1.003902	140.882324	NaN	NaN	NaN	NaN	NaN	NaN	NaN	NaN	NaN
-19.185087	28.930876	146.001251	-25.490198	15.829858	144.137405	39.743469	-1.0796	141.271545	NaN	NaN	NaN	NaN	NaN	NaN	NaN	NaN	NaN
-17.882929	28.664934	145.884018	-25.846395	16.131416	143.622345	39.464214	-1.093752	141.660614	NaN	NaN	NaN	NaN	NaN	NaN	NaN	NaN	NaN
-16.695621	28.21892	145.901459	-26.173651	16.460196	143.269318	39.130104	-1.012104	142.020401	NaN	NaN	NaN	NaN	NaN	NaN	NaN	NaN	NaN
-15.643504	27.672955	145.931488	-26.470003	16.844809	143.088562	38.828522	-0.906853	142.315353	NaN	NaN	NaN	NaN	NaN	NaN	NaN	NaN	NaN
-14.645174	26.930332	146.01944	-26.726219	17.220358	142.977936	38.55278	-0.863166	142.591599	NaN	NaN	NaN	NaN	NaN	NaN	NaN	NaN	NaN
-13.775332	26.048542	145.997391	-26.946926	17.581512	142.894012	38.322094	-0.797419	142.788315	NaN	NaN	NaN	NaN	NaN	NaN	NaN	NaN	NaN
-12.674263	24.485643	145.819458	-27.188414	18.006758	142.7491	38.029144	-0.722256	142.925339	NaN	NaN	NaN	NaN	NaN	NaN	NaN	NaN	NaN
-12.095219	23.260267	145.537781	-27.32295	18.236361	142.574203	37.656178	-0.566512	143.165283	NaN	NaN	NaN	NaN	NaN	NaN	NaN	NaN	NaN
-11.654207	21.951122	145.09079	-27.444687	18.44524	142.296295	37.416946	-0.487673	143.138916	NaN	NaN	NaN	NaN	NaN	NaN	NaN	NaN	NaN
-11.325185	20.492531	144.588608	-27.555252	18.646317	142.015808	37.105621	-0.345176	143.126831	NaN	NaN	NaN	NaN	NaN	NaN	NaN	NaN	NaN
-11.169109	18.90115	144.204269	-27.692062	18.886311	141.919556	36.870609	-0.253785	143.190247	NaN	NaN	NaN	NaN	NaN	NaN	NaN	NaN	NaN
-11.234835	17.237429	144.087952	-27.828625	19.107611	142.0896	36.574913	-0.129938	143.408386	NaN	NaN	NaN	NaN	NaN	NaN	NaN	NaN	NaN
-11.451735	15.484431	144.211609	-27.976746	19.286047	142.486343	36.316322	0.095814	143.667618	NaN	NaN	NaN	NaN	NaN	NaN	NaN	NaN	NaN
-12.087112	12.795154	144.714447	-28.239948	19.505877	143.305084	36.672306	0.057902	143.550949	NaN	NaN	NaN	NaN	NaN	NaN	NaN	NaN	NaN
-12.67944	10.983929	145.16713	-28.395557	19.557878	143.83461	36.564102	0.258674	143.780289	NaN	NaN	NaN	NaN	NaN	NaN	NaN	NaN	NaN
-13.407146	9.167862	145.709961	-28.550009	19.531507	144.377945	36.435146	0.396441	143.9758	NaN	NaN	NaN	NaN	NaN	NaN	NaN	NaN	NaN
-14.20877	7.36985	146.294556	-28.720617	19.409773	144.949203	36.327	0.478056	144.129532	33.420868	40.347977	144.489288	34.873934	20.4130165	144.30941	-92.315168	18.4065295	145.588996
-15.1097	5.59203	146.88063	-28.875278	19.220598	145.521393	36.220486	0.509122	144.247391	33.135101	40.317451	144.134781	34.6777935	20.4132865	144.191086	-92.4283495	18.0279095	146.8517
-16.058783	3.864665	147.518478	-29.008904	18.99811	146.094269	36.138542	0.460902	144.370361	32.842369	40.250854	143.912796	34.4904555	20.355878	144.1415785	-92.5082635	17.640342	148.0469595
-17.061516	2.215997	148.110916	-29.089678	18.768948	146.637085	36.1376	0.376676	144.52005	32.605972	40.14402	143.80542	34.371786	20.260348	144.162735	-92.551142	17.277548	149.111435
-18.682995	-0.062637	148.983475	-29.121944	18.47187	147.373642	36.141594	0.271772	144.84021	NaN	NaN	NaN	NaN	NaN	NaN	NaN	NaN	NaN
-19.791912	-1.447201	149.410065	-29.115259	18.349558	147.726639	36.16861	0.226535	145.088791	NaN	NaN	NaN	NaN	NaN	NaN	NaN	NaN	NaN
-20.973633	-2.697564	149.766739	-29.091587	18.295906	147.999435	36.181263	0.201548	145.297073	NaN	NaN	NaN	NaN	NaN	NaN	NaN	NaN	NaN
-22.195633	-3.820396	150.04393	-29.082054	18.290205	148.185745	36.198627	0.162095	145.462067	NaN	NaN	NaN	NaN	NaN	NaN	NaN	NaN	NaN
-23.455471	-4.842873	150.159805	-29.099018	18.313292	148.284485	36.18264	0.132112	145.534164	NaN	NaN	NaN	NaN	NaN	NaN	NaN	NaN	NaN
-24.737457	-5.749093	150.3004	-29.122915	18.363848	148.32045	36.159859	0.097253	145.521149	NaN	NaN	NaN	NaN	NaN	NaN	NaN	NaN	NaN
-26.066881	-6.534813	150.424713	-29.128185	18.440823	148.333618	36.138992	0.067528	145.426407	NaN	NaN	NaN	NaN	NaN	NaN	NaN	NaN	NaN
-28.083584	-7.473233	150.612289	-29.113045	18.548832	148.31282	36.143333	0.118953	145.176605	NaN	NaN	NaN	NaN	NaN	NaN	NaN	NaN	NaN
-29.396143	-7.958732	150.875153	-29.02894	18.622688	148.353561	36.172279	0.205548	144.985443	NaN	NaN	NaN	NaN	NaN	NaN	NaN	NaN	NaN
-30.762302	-8.298988	151.200607	-28.939632	18.676905	148.480469	36.262486	0.294258	144.818741	NaN	NaN	NaN	NaN	NaN	NaN	NaN	NaN	NaN
-32.070274	-8.513204	151.616425	-28.839428	18.709835	148.649612	36.320583	0.368982	144.711838	NaN	NaN	NaN	NaN	NaN	NaN	NaN	NaN	NaN
-33.372368	-8.602492	152.076904	-28.744183	18.69076	148.865616	36.414936	0.42391	144.65712	NaN	NaN	NaN	NaN	NaN	NaN	NaN	NaN	NaN
-34.68446	-8.563837	152.509918	-28.635704	18.638733	149.108917	36.486591	0.458169	144.640427	NaN	NaN	NaN	NaN	NaN	NaN	NaN	NaN	NaN
-35.914009	-8.381222	152.932037	-28.520515	18.566206	149.350327	36.565132	0.480444	144.606979	NaN	NaN	NaN	NaN	NaN	NaN	NaN	NaN	NaN
-37.708466	-7.841016	153.38974	-28.318129	18.449034	149.667236	36.691452	0.490721	144.501266	31.346464	40.22403	141.040726	34.018958	20.3573755	142.770996	-90.655216	16.5406925	156.563476
-38.797497	-7.284828	153.591034	-28.157848	18.37639	149.819229	36.791504	0.554981	144.384933	31.434536	40.210987	140.768021	34.11302	20.382984	142.576477	-90.428716	16.369796	157.061981
-39.871246	-6.57907	153.742828	-27.986643	18.323448	149.942184	36.916355	0.628231	144.20108	31.492138	40.258099	140.504486	34.2042465	20.443165	142.352783	-90.1775325	16.203731	157.531585
-40.842144	-5.745313	153.755112	-27.79792	18.299738	149.990799	37.076466	0.699283	144.000458	31.625032	40.290905	140.2332	34.350749	20.495094	142.116829	-89.946589	16.104382	157.864769
-41.707741	-4.755174	153.670181	-27.605967	18.28071	149.986679	37.240707	0.798061	143.793137	31.660366	40.354633	139.972107	34.4505365	20.576347	141.882622	-89.6624705	15.985073	158.090736
-42.539616	-3.627961	153.539902	-27.418276	18.250526	149.925095	37.401779	0.919585	143.527328	31.814098	40.420555	139.662796	34.6079385	20.67007	141.595062	-89.4444905	15.830982	158.255128
-43.260532	-2.38963	153.311081	-27.240568	18.226177	149.829071	37.554955	1.048751	143.229233	31.897163	40.503525	139.382034	34.726059	20.776138	141.3056335	-89.207195	15.676216	158.3525085
-44.18187	-0.280779	152.917465	-26.99114	18.178148	149.637772	37.76078	1.308932	142.820602	31.960535	40.709305	138.96347	34.8606575	21.0091185	140.892036	-88.8429375	15.3471775	158.383508
-44.652931	1.278064	152.572861	-26.843309	18.130432	149.496918	37.881886	1.498909	142.503601	32.084129	40.844704	138.660873	34.9830075	21.1718065	140.582237	-88.6696255	15.0890575	158.411599
-45.024734	2.913711	152.210022	-26.685307	18.049601	149.335785	38.015739	1.713362	142.191849	32.134674	40.99276	138.415985	35.0752065	21.353061	140.303917	-88.4458205	14.746141	158.367653
-45.263924	4.663024	151.764435	-26.497572	17.912249	149.156143	38.160713	1.902709	141.924957	32.155182	41.181873	138.204788	35.1579475	21.542291	140.0648725	-88.1530915	14.282207	158.2474135
-45.409542	6.470748	151.236526	-26.317623	17.748915	148.947311	38.329395	2.090964	141.685181	32.168484	41.385769	138.01355	35.2489395	21.7383665	139.8493655	-87.8841855	13.7594635	158.0452565
-45.438469	8.372113	150.5979	-26.144928	17.503782	148.669128	38.497837	2.272878	141.454636	32.196999	41.585945	137.906708	35.347418	21.9294115	139.680672	-87.637274	13.0781525	157.657584
-45.390656	10.303094	149.782104	-25.974447	17.216063	148.282196	38.657944	2.355428	141.233093	32.194805	41.788792	137.954712	35.4263745	22.07211	139.5939025	-87.3752685	12.360016	156.9704895
-45.125172	13.343321	148.349548	-25.746759	16.707907	147.493149	38.890961	2.384469	140.801102	33.202	41.663795	137.832886	36.0464805	22.024132	139.316994	-87.5399985	11.391682	155.669304
-44.80249	15.414651	147.429153	-25.650845	16.381292	146.891968	39.023083	2.299971	140.455353	33.40229	41.761711	138.120789	36.2126865	22.030841	139.288071	-87.5143765	10.731743	154.495865
-44.423264	17.540163	146.730774	-25.610096	16.125864	146.332687	39.151875	2.181951	140.103638	33.566002	41.851112	138.651382	36.3589385	22.0165315	139.37751	-87.5791305	10.2351965	153.287864
-43.930363	19.66398	146.288071	-25.59417	15.938316	145.916275	39.276302	2.099291	139.869385	33.783428	41.907211	139.307037	36.529865	22.003251	139.588211	-87.718205	9.873381	152.244339
-43.321068	21.745497	146.145706	-25.579473	15.841701	145.705658	39.407074	2.072352	139.827652	34.03476	41.950825	140.118042	36.720917	22.0115885	139.972847	-87.879863	9.6718135	151.438469
-42.629204	23.780827	146.233505	-25.568686	15.822231	145.696014	39.52692	2.056346	139.980164	34.323284	41.969116	141.074173	36.925102	22.012731	140.5271685	-88.062474	9.631731	150.8648595
-41.853493	25.697517	146.566498	-25.578419	15.834898	145.871002	39.645679	2.001117	140.275162	NaN	NaN	NaN	NaN	NaN	NaN	NaN	NaN	NaN
-40.627178	28.350609	147.312836	-25.646338	15.832262	146.360275	39.80212	1.828165	140.901596	NaN	NaN	NaN	NaN	NaN	NaN	NaN	NaN	NaN
-39.743511	29.968849	147.826584	-25.705793	15.821806	146.741302	39.878681	1.654292	141.387527	NaN	NaN	NaN	NaN	NaN	NaN	NaN	NaN	NaN
-38.857727	31.444757	148.357742	-25.774332	15.776563	147.13797	39.92947	1.513888	141.886108	NaN	NaN	NaN	NaN	NaN	NaN	NaN	NaN	NaN
-37.951797	32.767162	148.872131	-25.850859	15.690438	147.486862	39.898537	1.334076	142.36116	NaN	NaN	NaN	NaN	NaN	NaN	NaN	NaN	NaN
-37.025677	33.973179	149.290405	-25.924047	15.577485	147.738678	39.814819	1.173346	142.745239	NaN	NaN	NaN	NaN	NaN	NaN	NaN	NaN	NaN
-36.07233	35.024506	149.613754	-26.005238	15.455309	147.876511	39.727909	1.000901	143.002335	NaN	NaN	NaN	NaN	NaN	NaN	NaN	NaN	NaN
-35.151115	35.983402	149.801773	-26.100277	15.374004	147.89035	39.616432	0.816949	143.164841	NaN	NaN	NaN	NaN	NaN	NaN	NaN	NaN	NaN
-33.773613	37.182629	149.92836	-26.293459	15.332458	147.756073	39.421925	0.575619	143.266922	NaN	NaN	NaN	NaN	NaN	NaN	NaN	NaN	NaN
-32.899822	37.853249	149.941071	-26.472038	15.371307	147.590118	39.250652	0.43778	143.30452	NaN	NaN	NaN	NaN	NaN	NaN	NaN	NaN	NaN
-32.048096	38.341488	149.89772	-26.690105	15.460382	147.407028	39.053833	0.342681	143.353195	NaN	NaN	NaN	NaN	NaN	NaN	NaN	NaN	NaN
-31.255346	38.689323	149.930115	-26.944765	15.563035	147.255447	38.829147	0.214464	143.388992	NaN	NaN	NaN	NaN	NaN	NaN	NaN	NaN	NaN
-30.538813	38.887398	150.112411	-27.232897	15.666327	147.227341	38.571239	0.087124	143.396744	NaN	NaN	NaN	NaN	NaN	NaN	NaN	NaN	NaN
-29.853674	38.87075	150.417969	-27.492731	15.744184	147.334641	38.284126	0.015669	143.375183	NaN	NaN	NaN	NaN	NaN	NaN	NaN	NaN	NaN
-29.257381	38.700268	150.799347	-27.721998	15.793948	147.545547	38.036831	-0.053449	143.313797	NaN	NaN	NaN	NaN	NaN	NaN	NaN	NaN	NaN
-28.431835	38.069523	151.386536	-28.002626	15.82008	147.970322	37.676369	-0.114644	143.26091	NaN	NaN	NaN	NaN	NaN	NaN	NaN	NaN	NaN
-27.966326	37.478085	151.697815	-28.163021	15.834975	148.269821	37.465996	-0.086042	143.272675	NaN	NaN	NaN	NaN	NaN	NaN	NaN	NaN	NaN
-27.569601	36.75946	151.835007	-28.288914	15.884463	148.51268	37.240822	0.02721	143.286743	NaN	NaN	NaN	NaN	NaN	NaN	NaN	NaN	NaN
-27.196291	35.934608	151.698196	-28.394655	15.988194	148.657135	37.002132	0.209734	143.270416	NaN	NaN	NaN	NaN	NaN	NaN	NaN	NaN	NaN
-26.961189	35.035393	151.316238	-28.48753	16.107481	148.658234	36.721169	0.424197	143.193954	NaN	NaN	NaN	NaN	NaN	NaN	NaN	NaN	NaN
-26.704697	34.041588	150.657028	-28.562391	16.230963	148.495346	36.458668	0.600616	143.069977	NaN	NaN	NaN	NaN	NaN	NaN	NaN	NaN	NaN
-26.518599	32.942993	149.759338	-28.640429	16.377186	148.156509	36.295856	0.732017	142.912704	NaN	NaN	NaN	NaN	NaN	NaN	NaN	NaN	NaN
-26.4067	31.167789	148.246643	-28.836763	16.542887	147.406967	36.065498	0.791464	142.718369	NaN	NaN	NaN	NaN	NaN	NaN	NaN	NaN	NaN
-26.421734	29.860231	147.376678	-28.974024	16.621824	146.830231	35.968048	0.851917	142.6371	NaN	NaN	NaN	NaN	NaN	NaN	NaN	NaN	NaN
-26.500124	28.488005	146.525833	-29.135504	16.716055	146.226898	35.823624	0.924406	142.646362	NaN	NaN	NaN	NaN	NaN	NaN	NaN	NaN	NaN
-26.729446	27.128864	145.722549	-29.351946	16.903198	145.677353	35.653767	1.053702	142.65509	NaN	NaN	NaN	NaN	NaN	NaN	NaN	NaN	NaN
-27.025742	25.747025	145.072403	-29.585526	17.206713	145.278412	35.420147	1.256865	142.585144	NaN	NaN	NaN	NaN	NaN	NaN	NaN	NaN	NaN
-27.374638	24.355841	144.569077	-29.785629	17.544369	145.058655	35.171013	1.539158	142.42157	31.233437	40.552063	143.119736	33.202225	21.0456105	142.770653	-92.773483	14.0431275	147.346657
-27.842531	22.965427	144.329498	-29.926849	17.829811	144.977051	34.968697	1.825179	142.20285	31.055891	40.798141	142.364578	33.012294	21.31166	142.283714	-92.865992	14.347962	147.670388
-28.576326	21.165253	144.616074	-30.179214	18.128395	145.204575	34.845947	2.109565	141.865707	30.804115	41.104927	141.598221	32.825031	21.607246	141.731964	-93.183459	14.649544	148.677186
-28.37863	20.971537	144.93457	-30.174446	18.041134	145.558624	34.812782	2.205284	141.656189	30.668127	41.198616	141.404648	32.7404545	21.70195	141.5304185	-93.0893465	14.380318	149.5868295
-28.048086	20.94146	145.343964	-30.162048	17.840649	146.090622	34.782494	2.217318	141.425446	30.546974	41.206448	141.451675	32.664734	21.711883	141.4385605	-92.98883	13.969415	150.7426835
-27.728415	20.869589	146.017166	-30.101252	17.534565	146.727127	34.783424	2.184923	141.232849	30.465752	41.136562	141.641678	32.624588	21.6607425	141.4372635	-92.827092	13.4083875	152.0169905
-27.454971	20.837975	146.722702	-29.984116	17.187714	147.371979	34.824417	2.08938	141.071564	30.469522	40.997711	141.961899	32.6469695	21.5435455	141.5167315	-92.6152015	12.8318825	153.2272265
-27.125336	20.780266	147.339752	-29.854034	16.8535	147.935181	34.894329	1.935587	140.930527	NaN	NaN	NaN	NaN	NaN	NaN	NaN	NaN	NaN
-26.686359	20.684755	147.795502	-29.722668	16.546036	148.32843	34.997459	1.773852	140.82753	NaN	NaN	NaN	NaN	NaN	NaN	NaN	NaN	NaN
-26.025558	20.583511	148.222488	-29.586388	16.197014	148.606964	35.186554	1.534098	140.801804	NaN	NaN	NaN	NaN	NaN	NaN	NaN	NaN	NaN
-25.438854	20.406719	148.279587	-29.357645	15.881861	148.563736	35.237713	1.351587	140.824982	NaN	NaN	NaN	NaN	NaN	NaN	NaN	NaN	NaN
-24.98687	20.225634	148.340546	-29.415735	15.74648	148.536072	35.212677	1.151299	140.859634	NaN	NaN	NaN	NaN	NaN	NaN	NaN	NaN	NaN
-24.562532	19.993656	148.301285	-29.515377	15.728635	148.446686	35.152309	0.967617	140.900024	NaN	NaN	NaN	NaN	NaN	NaN	NaN	NaN	NaN
-24.126148	19.733147	148.087997	-29.63126	15.780513	148.227829	35.058792	0.815941	140.934036	NaN	NaN	NaN	NaN	NaN	NaN	NaN	NaN	NaN
-23.709688	19.430887	147.814026	-29.773123	15.8952	147.968369	34.940796	0.713683	140.916534	NaN	NaN	NaN	NaN	NaN	NaN	NaN	NaN	NaN
-23.234356	19.026958	147.531357	-29.928383	16.011997	147.71524	34.794636	0.627629	140.844635	NaN	NaN	NaN	NaN	NaN	NaN	NaN	NaN	NaN
-22.554255	18.171219	146.968872	-30.149729	16.200115	147.310287	34.505707	0.527899	140.7005	NaN	NaN	NaN	NaN	NaN	NaN	NaN	NaN	NaN
-22.059845	17.431812	146.625824	-30.297756	16.360098	147.065857	34.348618	0.438308	140.644608	NaN	NaN	NaN	NaN	NaN	NaN	NaN	NaN	NaN
-21.555403	16.686075	146.207123	-30.417028	16.550013	146.764923	34.201866	0.357804	140.682846	NaN	NaN	NaN	NaN	NaN	NaN	NaN	NaN	NaN
-21.03409	15.833097	145.718384	-30.539709	16.815763	146.377747	34.071957	0.274823	140.821945	NaN	NaN	NaN	NaN	NaN	NaN	NaN	NaN	NaN
-20.569948	14.875968	145.242371	-30.658495	17.12229	145.882065	33.967564	0.194145	141.037994	NaN	NaN	NaN	NaN	NaN	NaN	NaN	NaN	NaN
-20.031292	13.827324	144.621078	-30.747452	17.437672	145.188889	33.914463	0.11425	141.338654	NaN	NaN	NaN	NaN	NaN	NaN	NaN	NaN	NaN
-19.57201	12.75211	143.981613	-30.870008	17.772144	144.395554	33.793537	0.025491	141.63681	NaN	NaN	NaN	NaN	NaN	NaN	NaN	NaN	NaN
-18.951965	10.979797	143.134583	-30.953434	18.322271	143.122498	33.728027	0.070277	142.082642	NaN	NaN	NaN	NaN	NaN	NaN	NaN	NaN	NaN
-18.586706	9.7833	142.690735	-30.953867	18.661953	142.319534	33.70433	0.210605	142.332703	30.751478	39.556263	144.021179	32.227904	19.883434	143.176941	-94.135638	17.440472	141.462127
-18.236023	8.547989	142.308197	-30.907568	18.940214	141.617828	33.713081	0.416237	142.568619	30.82937	39.802605	143.443802	32.2712255	20.109421	143.0062105	-94.0863615	17.771007	140.2294455
-18.047117	7.298488	142.188004	-30.861647	19.181473	141.023254	33.714489	0.629419	142.703186	30.869595	40.078918	142.885544	32.292042	20.3541685	142.794365	-94.015336	18.0087775	139.252143
-17.904463	6.087731	142.20665	-30.803152	19.33165	140.608185	33.745541	0.813473	142.797928	30.886898	40.282364	142.264313	32.3162195	20.5479185	142.5311205	-93.9225235	18.1153815	138.6852495
-17.785488	4.904747	142.272552	-30.776819	19.423475	140.335159	33.767925	1.005459	142.822235	30.931398	40.458214	141.691666	32.3496615	20.7318365	142.2569505	-93.9032995	18.1151135	138.4133675
-17.861094	3.771113	142.569489	-30.738342	19.495224	140.142029	33.833797	1.172168	142.833527	30.906301	40.62886	141.161163	32.370049	20.900514	141.997345	-93.846733	18.089934	138.286713
-18.011698	2.269727	142.997314	-30.689823	19.539042	140.062881	33.919495	1.526816	142.819031	30.84679	40.887386	140.333847	32.3831425	21.207101	141.576439	-93.7627885	17.870983	138.549323
-18.138897	1.396309	143.283676	-30.647272	19.548416	140.165466	34.012726	1.764709	142.790955	30.800741	41.03973	139.784149	32.4067335	21.4022195	141.287552	-93.7012775	17.6946125	139.04338
-18.326225	0.585402	143.688507	-30.585661	19.522905	140.324417	34.138836	1.95163	142.76123	30.760151	41.164169	139.361221	32.4494935	21.5578995	141.0612255	-93.6208155	17.4879105	139.5876085
-18.638546	-0.097866	144.081085	-30.498594	19.451193	140.517731	34.310501	2.086907	142.822189	30.701786	41.198143	138.962341	32.5061435	21.642525	140.892265	-93.5033315	17.259861	140.143197
-18.921354	-0.671296	144.458771	-30.410246	19.329279	140.718018	34.476738	2.142728	142.87265	30.661547	41.172363	138.640533	32.5691425	21.6575455	140.7565915	-93.3896345	17.0010125	140.6794445
-19.237213	-1.121073	144.767471	-30.308897	19.165112	140.887253	34.6124	2.154214	142.960541	30.671152	41.140087	138.41452	32.641776	21.6471505	140.6875305	-93.25957	16.6830735	141.0869755
-19.587547	-1.488258	144.93071	-30.201397	19.010384	140.978027	34.751301	2.170983	143.023132	30.712429	41.114193	138.305313	32.731865	21.642588	140.6642225	-93.134659	16.37818	141.2918315
-20.232689	-1.885741	144.753647	-30.044127	18.835077	140.899323	34.928574	2.197582	143.01445	30.867374	41.120689	138.305435	32.897974	21.6591355	140.6599425	-92.986228	16.0110185	141.1387035
-20.728779	-1.995256	144.378906	-29.951126	18.762981	140.698578	35.025719	2.208034	142.952301	30.97102	41.16188	138.394287	32.9983695	21.684957	140.673294	-92.9006215	15.841005	140.723862
-21.252905	-1.992647	143.853683	-29.876991	18.717459	140.441422	35.10463	2.220844	142.837555	31.093216	41.250233	138.551163	33.098923	21.7355385	140.694359	-92.852905	15.6993795	140.188485
-21.80954	-1.890949	143.103882	-29.817089	18.679586	140.188049	35.158916	2.224557	142.670502	31.209713	41.358944	138.801224	33.1843145	21.7917505	140.735863	-92.8184925	15.5674215	139.640235
-22.4093	-1.747913	142.361038	-29.768579	18.646238	139.991837	35.195087	2.216285	142.460144	31.308674	41.456696	139.115448	33.2518805	21.8364905	140.787796	-92.7890385	15.4559855	139.195878
-23.075989	-1.509911	141.675369	-29.720551	18.607716	139.910599	35.256432	2.180397	142.222931	31.406481	41.557991	139.546127	33.3314565	21.869194	140.884529	-92.7725585	15.346238	138.936669
-23.892841	-1.236985	141.059509	-29.672268	18.547396	139.948334	35.311768	2.090321	141.993927	31.484531	41.601364	140.069336	33.3981495	21.8458425	141.0316315	-92.7426855	15.2489495	138.8650365
-25.251738	-0.68372	140.455536	-29.608763	18.459406	140.252441	35.371239	1.960923	141.712814	31.538752	41.572006	140.769104	33.4549955	21.7664645	141.240959	-92.6725215	15.1523475	139.263923
-26.215488	-0.359031	140.227982	-29.591816	18.441105	140.571198	35.400589	1.946277	141.576035	31.537638	41.576267	141.21402	33.4691135	21.761272	141.3950275	-92.6527455	15.120938	139.7473685
-27.267727	0.002139	140.153305	-29.574022	18.484669	140.960358	35.424809	1.978294	141.509247	31.507946	41.609707	141.605835	33.4663775	21.7940005	141.557541	-92.6144215	15.1753375	140.363175
-28.487724	0.301599	140.322144	-29.585997	18.550343	141.429199	35.452724	2.077003	141.492462	31.455702	41.635651	141.840561	33.454213	21.856327	141.6665115	-92.626207	15.244359	141.1918865
-29.727179	0.623506	140.686447	-29.584435	18.627253	141.930084	35.452187	2.191675	141.52951	31.42584	41.682613	141.899887	33.4390135	21.937144	141.7146985	-92.6078835	15.317362	142.1454695
-30.964258	0.83929	141.202438	-29.588842	18.729507	142.420273	35.445793	2.307791	141.607315	31.405813	41.769371	141.784317	33.425803	22.038581	141.695816	-92.603487	15.420433	143.14473
-32.340389	1.025794	141.853424	-29.573557	18.86342	142.869751	35.434711	2.426575	141.686966	31.374043	41.85664	141.52887	33.404377	22.1416075	141.607918	-92.551491	15.5852325	144.131584
-34.41666	1.331416	143.144043	-29.5627	19.014145	143.529053	35.426182	2.537722	141.759674	31.288507	41.936047	140.883926	33.3573445	22.2368845	141.3218	-92.4827445	15.7914055	145.736306
-35.796471	1.535429	144.094269	-29.568306	19.046576	143.995285	35.416515	2.591221	141.764648	31.156353	41.91761	140.327576	33.286434	22.2544155	141.046112	-92.423046	15.8387365	146.944458
-37.24789	1.710867	145.148361	-29.571932	19.027927	144.481903	35.412262	2.633472	141.719269	30.973875	41.860775	139.652222	33.1930685	22.2471235	140.6857455	-92.3369325	15.8087305	148.2780605
-38.627686	2.014057	146.171021	-29.568954	18.992455	144.955582	35.389053	2.683614	141.667343	30.765167	41.790138	138.945618	33.07711	22.236876	140.3064805	-92.215018	15.748034	149.6046835
-39.97337	2.35093	147.124496	-29.541815	18.944942	145.399277	35.374149	2.724963	141.63118	30.572647	41.7365	138.318954	32.973398	22.2307315	139.975067	-92.057028	15.6591525	150.823487
-41.355644	2.754461	148.040222	-29.490084	18.896112	145.831604	35.359249	2.765226	141.619492	30.058575	41.741585	137.825516	32.708912	22.2534055	139.722504	-91.68908	15.5388185	151.940704
-42.641987	3.348985	148.819763	-29.435074	18.866051	146.293198	35.349442	2.76844	141.62912	29.969883	41.595459	137.374039	32.6596625	22.1819495	139.5015795	-91.5298105	15.5501525	153.0848165
-44.5812	4.370496	149.78511	-29.309338	18.805134	146.969986	35.344883	2.738522	141.740295	29.825401	41.368221	137.019852	32.585142	22.0533715	139.3800735	-91.203818	15.5568965	154.5598985
-45.770977	5.2693	150.260086	-29.254744	18.763081	147.394638	35.324051	2.693599	141.790649	29.784822	41.253185	136.928162	32.5544365	21.973392	139.3594055	-91.0639245	15.55277	155.4298705
-46.950768	6.218069	150.628296	-29.205402	18.677174	147.769577	35.264034	2.622069	141.741241	29.722738	41.139126	136.848526	32.493386	21.8805975	139.2948835	-90.90419	15.4737505	156.2442705
-48.111309	7.29272	150.876755	-29.212236	18.573465	148.072952	35.170135	2.555471	141.56897	29.536963	41.090275	136.805466	32.353549	21.822873	139.187218	-90.778021	15.324057	156.958686
-49.166973	8.497262	150.979263	-29.246113	18.425728	148.292572	35.024433	2.48821	141.22316	29.392862	41.048454	136.713211	32.2086475	21.768332	138.9681855	-90.7008735	15.083124	157.6169585
-50.222958	9.766155	151.09375	-29.295618	18.217295	148.470123	34.859886	2.452936	140.786179	29.167461	41.036751	136.56456	32.0136735	21.7448435	138.6753695	-90.6049095	14.6897465	158.2648765
-51.132317	11.172516	151.229019	-29.330027	17.942427	148.622498	34.699684	2.468734	140.285934	28.923941	41.016842	136.354034	31.8118125	21.742788	138.319984	-90.4718665	14.142066	158.925012
-52.525948	13.46314	151.584061	-29.378811	17.401377	148.872543	34.441204	2.448488	139.554718	28.485107	40.972973	136.229034	31.4631555	21.7107305	137.891876	-90.2207775	13.0920235	159.85321
-53.114285	14.967771	151.820236	-29.366312	16.983486	149.078064	34.283535	2.373906	139.228104	28.266907	40.89637	136.238907	31.275221	21.635138	137.7335055	-90.007845	12.331834	160.4226225
-53.636436	16.592501	152.097763	-29.345577	16.610476	149.348862	34.180119	2.30703	139.018524	28.116846	40.796875	136.359863	31.1484825	21.5519525	137.6891935	-89.8396365	11.6689995	161.0085305
-54.134186	18.348166	152.434418	-29.320446	16.27577	149.639191	34.078743	2.200057	138.868454	28.365904	40.62442	136.529419	31.2223235	21.4122385	137.6989365	-89.8632155	11.1393015	161.5794455
-54.500656	20.191011	152.808304	-29.293528	16.001789	149.921768	33.996559	2.142095	138.780731	28.301186	40.57061	136.808258	31.1488725	21.3563525	137.7944945	-89.7359285	10.6472255	162.0490415
-54.77544	22.093285	153.113556	-29.281193	15.788587	150.177902	33.916687	2.08295	138.709381	28.221792	40.536137	137.077805	31.0692395	21.3095435	137.893593	-89.6316255	10.2676305	162.462211
-54.89484	24.076008	153.42598	-29.239017	15.63273	150.370026	33.881409	2.072002	138.607117	28.253132	40.543736	137.345062	31.0672705	21.307869	137.9760895	-89.5453045	9.957591	162.7639625
-54.881775	27.081194	153.664246	-29.149426	15.481381	150.504807	33.911438	2.079584	138.422577	28.395452	40.670704	137.812897	31.153445	21.375144	138.117737	-89.452297	9.587618	162.891877
-54.732437	29.110626	153.842712	-29.060957	15.391059	150.480179	33.944454	2.074095	138.247208	28.582466	40.753937	138.116379	31.26346	21.414016	138.1817935	-89.385374	9.368102	162.7785645
-54.462044	31.171822	153.929749	-28.973352	15.295367	150.391968	34.00161	2.050104	138.040024	28.781816	40.817326	138.451782	31.391713	21.433715	138.245903	-89.338417	9.157019	162.538033
-54.073406	33.18132	154.099854	-28.891457	15.201383	150.234863	34.08205	1.981812	137.806946	29.041428	40.818871	138.779373	31.561739	21.4003415	138.2931595	-89.344653	9.0024245	162.1765665
-53.58305	35.231464	154.222015	-28.793066	15.104445	150.007523	34.154385	1.897982	137.554153	29.324919	40.780895	139.142624	31.739652	21.3394385	138.3483885	-89.325784	8.8694515	161.6666575
-52.980949	37.16272	154.375473	-28.694893	14.978465	149.700684	34.258556	1.785136	137.327957	29.636383	40.717155	139.528671	31.9474695	21.2511455	138.428314	-89.3372555	8.7057845	160.973054
-52.262962	39.092358	154.542572	-28.588238	14.850309	149.361938	34.328705	1.681061	137.066956	29.984211	40.639507	139.945328	32.156458	21.160284	138.506142	-89.332934	8.540334	160.217734
-51.018661	41.750061	154.988556	-28.450888	14.657264	148.799316	34.454529	1.535329	136.781464	NaN	NaN	NaN	NaN	NaN	NaN	NaN	NaN	NaN
-50.026447	43.376179	155.354553	-28.337366	14.553146	148.475067	34.618805	1.471064	136.726166	NaN	NaN	NaN	NaN	NaN	NaN	NaN	NaN	NaN
-49.060596	44.8918	155.892242	-28.198183	14.456071	148.238953	34.833942	1.36698	136.762543	NaN	NaN	NaN	NaN	NaN	NaN	NaN	NaN	NaN
-47.94817	46.164936	156.541748	-28.068935	14.361942	148.09317	35.075882	1.218253	136.905182	NaN	NaN	NaN	NaN	NaN	NaN	NaN	NaN	NaN
NaN	NaN	NaN	-27.956413	14.302792	148.065155	35.325275	1.037588	137.148102	NaN	NaN	NaN	NaN	NaN	NaN	NaN	NaN	NaN
NaN	NaN	NaN	-27.876551	14.31444	148.131592	35.543713	0.891956	137.515686	NaN	NaN	NaN	NaN	NaN	NaN	NaN	NaN	NaN
NaN	NaN	NaN	-27.81735	14.364587	148.26915	35.736576	0.767355	137.965591	NaN	NaN	NaN	NaN	NaN	NaN	NaN	NaN	NaN
NaN	NaN	NaN	-27.732685	14.488392	148.502625	36.008453	0.693952	138.600525	NaN	NaN	NaN	NaN	NaN	NaN	NaN	NaN	NaN
NaN	NaN	NaN	-27.667454	14.601606	148.610748	NaN	NaN	NaN	NaN	NaN	NaN	NaN	NaN	NaN	NaN	NaN	NaN
NaN	NaN	NaN	-27.607733	14.702566	148.666916	NaN	NaN	NaN	NaN	NaN	NaN	NaN	NaN	NaN	NaN	NaN	NaN
NaN	NaN	NaN	-27.56175	14.828279	148.688507	NaN	NaN	NaN	NaN	NaN	NaN	NaN	NaN	NaN	NaN	NaN	NaN
NaN	NaN	NaN	-27.534012	14.977691	148.680878	NaN	NaN	NaN	NaN	NaN	NaN	NaN	NaN	NaN	NaN	NaN	NaN
NaN	NaN	NaN	-27.528997	15.141394	148.692947	NaN	NaN	NaN	NaN	NaN	NaN	NaN	NaN	NaN	NaN	NaN	NaN
-34.785133	49.602146	157.287582	-27.565559	15.316736	148.741089	NaN	NaN	NaN	NaN	NaN	NaN	NaN	NaN	NaN	NaN	NaN	NaN
-32.692352	48.586926	156.264633	-27.601063	15.603789	148.841125	36.797886	0.69971	140.782135	NaN	NaN	NaN	NaN	NaN	NaN	NaN	NaN	NaN
-31.270447	47.633476	155.707092	-27.649286	15.804524	148.895813	NaN	NaN	NaN	NaN	NaN	NaN	NaN	NaN	NaN	NaN	NaN	NaN
-29.923946	46.534412	155.047424	-27.704334	16.062555	148.914032	NaN	NaN	NaN	NaN	NaN	NaN	NaN	NaN	NaN	NaN	NaN	NaN
-28.509441	45.298	154.438065	-27.796844	16.326138	148.852676	NaN	NaN	NaN	NaN	NaN	NaN	NaN	NaN	NaN	NaN	NaN	NaN
-27.16473	43.938171	153.78154	-27.961782	16.572689	148.769882	NaN	NaN	NaN	NaN	NaN	NaN	NaN	NaN	NaN	NaN	NaN	NaN
-25.750866	42.438446	153.227432	-28.151327	16.815519	148.679565	NaN	NaN	NaN	NaN	NaN	NaN	NaN	NaN	NaN	NaN	NaN	NaN
-24.430944	40.791695	152.723022	-28.363949	17.061918	148.560165	NaN	NaN	NaN	NaN	NaN	NaN	NaN	NaN	NaN	NaN	NaN	NaN
-22.431135	38.126221	151.933929	-28.588852	17.388489	148.275406	NaN	NaN	NaN	NaN	NaN	NaN	NaN	NaN	NaN	NaN	NaN	NaN
-21.112751	36.227333	151.419205	-28.754637	17.623461	148.036102	36.3377	1.212497	143.622757	NaN	NaN	NaN	NaN	NaN	NaN	NaN	NaN	NaN
-19.845781	34.202576	150.72789	-28.935289	17.896587	147.68837	36.180759	1.220695	143.842651	NaN	NaN	NaN	NaN	NaN	NaN	NaN	NaN	NaN
-18.601463	32.135864	149.860031	-29.122246	18.227499	147.133057	36.055298	1.271422	144.088943	NaN	NaN	NaN	NaN	NaN	NaN	NaN	NaN	NaN
-17.486746	30.039236	148.896042	-29.294205	18.626312	146.331345	35.942017	1.410468	144.409317	NaN	NaN	NaN	NaN	NaN	NaN	NaN	NaN	NaN
-16.39625	27.824863	147.937744	-29.452335	19.036123	145.415192	35.777431	1.572395	144.72757	NaN	NaN	NaN	NaN	NaN	NaN	NaN	NaN	NaN
-15.320036	25.593943	146.876694	-29.564148	19.432447	144.467361	35.584648	1.817125	144.992432	NaN	NaN	NaN	NaN	NaN	NaN	NaN	NaN	NaN
-13.920856	22.119652	145.392502	-29.524761	20.009356	142.818787	35.414009	2.213392	145.205261	NaN	NaN	NaN	NaN	NaN	NaN	NaN	NaN	NaN
-13.160653	19.742546	144.524796	-29.375395	20.28677	141.694305	35.392773	2.459492	145.282303	NaN	NaN	NaN	NaN	NaN	NaN	NaN	NaN	NaN
-12.512006	17.297022	143.791016	-29.196831	20.530426	140.658569	35.429573	2.622612	145.311813	NaN	NaN	NaN	NaN	NaN	NaN	NaN	NaN	NaN
-11.951826	14.886591	143.165527	-28.983978	20.688246	139.775879	35.530224	2.737353	145.361038	NaN	NaN	NaN	NaN	NaN	NaN	NaN	NaN	NaN
-11.685115	12.391688	142.820282	-28.829994	20.699089	139.128006	35.638908	2.82172	145.4534	NaN	NaN	NaN	NaN	NaN	NaN	NaN	NaN	NaN
-11.460916	9.974687	142.632629	-28.676403	20.633274	138.707016	35.800537	2.93958	145.514847	NaN	NaN	NaN	NaN	NaN	NaN	NaN	NaN	NaN
-11.519651	7.570584	142.554688	-28.537142	20.497046	138.423996	35.978298	3.049404	145.487488	32.834732	42.691128	144.068558	34.406515	22.870266	144.778023	-91.480799	18.123826	132.069969
-11.787069	4.07658	142.44751	-28.317993	20.244841	138.101746	36.290474	3.18216	145.184982	33.017002	42.757244	143.085342	34.653738	22.969702	144.135162	-91.289724	17.51998	132.06833
-12.09451	1.828332	142.495026	-28.193289	20.037344	138.129318	36.553185	3.247237	144.865662	33.03014	42.743362	142.556076	34.7916625	22.9952995	143.710869	-91.1782405	17.0793885	132.547767
-12.665686	-0.360734	142.984543	-28.077978	19.799458	138.480835	36.841393	3.297053	144.542145	33.055248	42.716866	142.047501	34.9483205	23.0069595	143.294823	-91.1042765	16.5919565	133.666847
-13.32803	-2.399723	143.679382	-27.942089	19.539164	139.079529	37.159294	3.322839	144.366608	33.078701	42.686741	141.578949	35.1189975	23.00479	142.9727785	-91.0031755	16.073538	135.1862795
-14.203646	-4.353107	144.876556	-27.8027	19.277246	139.903137	37.429195	3.377207	144.349365	33.11684	42.696201	141.089813	35.2730175	23.036704	142.719589	-90.8784175	15.517788	137.086685
-15.14002	-6.123751	146.387985	-27.652777	19.012918	140.90683	37.67403	3.502423	144.452972	NaN	NaN	NaN	NaN	NaN	NaN	NaN	NaN	NaN
-16.202997	-7.743375	148.232727	-27.525612	18.755617	142.011505	37.907131	3.649629	144.597244	32.10788	43.248486	140.331955	35.0075055	23.4490575	142.4645995	-90.0587295	14.0621765	141.5584105
-17.82674	-9.844542	151.222504	-27.284086	18.329557	143.696548	38.248322	3.845675	144.925705	32.384491	43.04211	139.229065	35.3164065	23.4438925	142.077385	-89.8845785	13.2152215	145.315711
-18.962574	-11.016558	153.218323	-27.004831	18.074986	144.763443	NaN	NaN	NaN	32.46851	42.814159	138.698959	NaN	NaN	NaN	NaN	NaN	NaN
-20.073774	-11.991884	155.013199	-26.714056	17.82523	145.710983	NaN	NaN	NaN	32.536079	42.579365	138.297607	NaN	NaN	NaN	NaN	NaN	NaN
-21.306814	-12.80662	156.458664	-26.503939	17.555759	146.478897	NaN	NaN	NaN	32.548428	42.33091	137.982574	NaN	NaN	NaN	NaN	NaN	NaN
-22.515011	-13.622904	157.383987	-26.424757	17.288483	147.098358	NaN	NaN	NaN	32.533264	42.041279	137.705872	NaN	NaN	NaN	NaN	NaN	NaN
-23.827934	-14.198589	158.008072	-26.425802	17.030102	147.544342	NaN	NaN	NaN	32.457687	41.750622	137.497406	NaN	NaN	NaN	NaN	NaN	NaN
-25.134134	-14.683533	158.022934	-26.418655	16.76087	147.849869	NaN	NaN	NaN	32.317352	41.482018	137.375565	NaN	NaN	NaN	NaN	NaN	NaN
-26.977825	-15.419483	157.085999	-26.337143	16.281662	147.964172	38.278511	3.378716	145.553009	32.089138	41.180084	137.47052	35.1838245	22.2794	141.5117645	-87.8581105	10.283924	154.4165795
-28.11516	-15.800491	155.91983	-26.247669	15.923911	147.76825	38.506454	2.942431	145.052719	32.021904	40.922474	137.652161	35.264179	21.9324525	141.35244	-87.759517	9.9153695	154.18406
-29.363424	-15.989319	154.471909	-26.210085	15.515707	147.399582	38.693504	2.46489	144.503616	31.874561	40.658424	137.887146	35.2840325	21.561657	141.195381	-87.7042025	9.469757	153.603783
-30.674871	-16.002256	152.994476	-26.261806	15.079713	146.927002	38.911922	1.906353	143.906418	31.765652	40.318703	137.98439	35.338787	21.112528	140.945404	-87.862399	9.046898	152.9086
-32.002708	-15.855925	151.683182	-26.42001	14.669108	146.431244	39.307831	1.248644	143.267532	31.694603	39.921234	137.897049	35.501217	20.584939	140.5822905	-88.341237	8.753277	152.2801975
-33.329826	-15.487073	150.646896	-26.594166	14.317001	146.060089	38.943573	0.861662	142.561646	31.599998	39.467144	137.57695	35.2717855	20.164403	140.069298	-88.4601175	8.469599	152.05088
-34.667526	-14.949308	149.931229	-26.728025	13.979049	145.792252	38.646191	0.470411	141.898346	31.549644	38.994072	137.173508	35.0979175	19.7322415	139.535927	-88.5539675	8.2258565	152.048577
-36.580173	-13.882709	149.464981	-26.822483	13.590715	145.667313	38.244133	-0.225023	141.10231	31.394243	38.406013	136.555725	34.819188	19.090495	138.8290175	-88.464154	8.090935	152.5056085
-37.806808	-12.983687	149.451263	-26.851854	13.375044	145.747284	38.035473	-0.494714	140.671631	31.314039	38.079334	136.215149	34.674756	18.79231	138.44339	-88.378464	7.957778	153.051178
-38.961704	-11.981266	149.564392	-26.885754	13.1934	145.923096	37.85947	-0.790646	140.392654	31.222391	37.784695	135.982208	34.5409305	18.4970245	138.187431	-88.3124385	7.8897755	153.658761
-40.052254	-10.873323	149.659393	-26.873335	12.998979	146.09787	37.759228	-1.040602	140.215454	31.1234	37.557579	135.897018	34.441314	18.2584885	138.056236	-88.187984	7.7394695	154.139504
-41.111877	-9.666005	149.675674	-26.835686	12.8109	146.244781	37.731876	-1.304633	140.143234	31.120443	37.320305	135.876266	34.4261595	18.007836	138.00975	-88.0975315	7.613964	154.479812
-42.113499	-8.416389	149.606323	-26.780302	12.605355	146.339905	37.691959	-1.628355	140.080185	31.203794	37.029957	135.86821	34.4478765	17.700801	137.9741975	-88.0084805	7.509909	154.7056125
-43.071129	-7.081509	149.365631	-26.725382	12.351735	146.342499	37.650028	-2.005533	139.948975	31.255531	36.693336	135.913239	34.4527795	17.3439015	137.931107	-87.9035435	7.3595685	154.753891
-44.416012	-4.940057	148.893677	-26.642918	11.886378	146.198135	37.614609	-2.650208	139.604645	31.662767	35.989666	135.803238	34.638688	16.669729	137.7039415	-87.924524	7.103027	154.6923285
-45.250431	-3.4059	148.485153	-26.615894	11.56194	146.051346	37.560528	-3.083116	139.296585	31.736206	35.577717	135.746536	34.648367	16.2473005	137.5215605	-87.880155	6.8765795	154.5811315
-46.002724	-1.839824	148.125717	-26.575947	11.228272	145.904404	37.541111	-3.501739	138.940994	31.78693	35.190895	135.730164	34.6640205	15.844578	137.335579	-87.8159145	6.611966	154.473229
-46.695572	-0.190819	147.757095	-26.50432	10.864181	145.769699	37.532402	-3.887824	138.564392	31.868187	34.840115	135.744339	34.7002945	15.4761455	137.1543655	-87.7089345	6.2522165	154.3850325
-47.310802	1.47258	147.45575	-26.425869	10.437035	145.660156	37.531708	-4.222249	138.162048	31.958532	34.514435	135.822632	34.74512	15.146093	136.99234	-87.596858	5.727977	154.327972
-47.879219	3.182379	147.215179	-26.338217	9.94406	145.607147	37.541759	-4.592209	137.716827	32.044762	34.175865	136.011642	34.7932605	14.791828	136.8642345	-87.4696945	5.096292	154.3500595
-48.356113	4.882246	147.129684	-26.225393	9.395658	145.603607	37.574799	-4.97327	137.210037	32.159649	33.763947	136.293076	34.867224	14.3953385	136.7515565	-87.31801	4.3959775	154.4556575
-48.937656	7.488013	147.271271	-26.088705	8.584473	145.650696	37.592041	-5.550642	136.535141	32.419872	33.140488	136.936981	35.0059565	13.794923	136.736061	-87.1833665	3.374023	154.565331
-49.219421	9.217971	147.587128	-25.99152	8.203344	145.765762	37.578888	-5.87105	136.231491	32.621754	32.798206	137.421204	35.100321	13.463578	136.8263475	-87.083361	2.94311	154.7051765
-49.430298	10.924901	147.954285	-25.927166	7.95754	145.9142	37.526505	-6.080982	136.084381	32.806961	32.587955	137.910278	35.166733	13.2534865	136.9973295	-87.021065	2.6615935	154.8310705
-49.599339	12.601068	148.405411	-25.91272	7.877331	146.080139	37.454708	-6.145957	136.001251	32.937038	32.549149	138.335266	35.195873	13.201596	137.1682585	-87.021313	2.553066	154.9920195
-49.684994	14.248414	148.768021	-25.932226	7.909089	146.23082	37.404663	-6.046921	136.034042	32.998951	32.677456	138.752441	35.201807	13.3152675	137.3932415	-87.066259	2.5029105	155.0683985
-49.673134	15.82701	149.105377	-25.959393	8.008127	146.388046	37.39716	-5.880437	136.1689	33.064911	32.867886	139.168945	35.2310355	13.4937245	137.6689225	-87.1498215	2.5225295	155.1071695
-49.65062	17.327854	149.446976	-25.947983	8.110719	146.548813	37.448727	-5.747153	136.400803	33.196033	33.05587	139.595398	35.32238	13.6543585	137.9981005	-87.218346	2.5670795	155.0995255
-49.418282	19.410418	149.8022	-25.872772	8.205139	146.818466	37.606667	-5.636045	136.87001	33.504978	33.299683	140.31813	35.5558225	13.831819	138.59407	-87.3013665	2.578459	155.042862
-49.159542	20.646118	150.081284	-25.823605	8.234969	147.018509	37.779594	-5.602889	137.175308	33.725914	33.416374	140.853638	35.752754	13.9067425	139.014473	-87.399964	2.5631955	155.022545
-48.86805	21.801186	150.420898	-25.748842	8.258655	147.202881	37.937321	-5.55109	137.514252	33.94313	33.514656	141.368515	35.9402255	13.981783	139.4413835	-87.4379095	2.535527	154.9643785
-48.485645	22.836052	150.729614	-25.672071	8.251101	147.378799	38.100487	-5.474237	137.797562	NaN	NaN	NaN	NaN	NaN	NaN	NaN	NaN	NaN
-48.059574	23.741539	151.063126	-25.593874	8.227946	147.541107	38.29195	-5.390984	138.016373	NaN	NaN	NaN	NaN	NaN	NaN	NaN	NaN	NaN
-47.561806	24.506016	151.357971	-25.494421	8.177787	147.686508	38.480137	-5.318729	138.209808	NaN	NaN	NaN	NaN	NaN	NaN	NaN	NaN	NaN
-47.038605	25.157129	151.653915	-25.393131	8.110324	147.811157	38.675194	-5.301931	138.384476	NaN	NaN	NaN	NaN	NaN	NaN	NaN	NaN	NaN
-46.128887	25.929415	151.845352	-25.240568	8.051168	147.969955	38.924511	-5.369905	138.619675	NaN	NaN	NaN	NaN	NaN	NaN	NaN	NaN	NaN
-45.49585	26.364693	151.832291	-25.196081	8.016222	148.026581	39.039879	-5.400394	138.770187	NaN	NaN	NaN	NaN	NaN	NaN	NaN	NaN	NaN
-44.846172	26.696655	151.649124	-25.19356	7.975693	148.053802	39.15699	-5.352795	138.966461	NaN	NaN	NaN	NaN	NaN	NaN	NaN	NaN	NaN
-44.149254	26.939943	151.350067	-25.118668	8.070861	148.06041	39.307377	-5.225843	139.218094	NaN	NaN	NaN	NaN	NaN	NaN	NaN	NaN	NaN
-43.397854	27.137115	150.96315	-25.01392	8.217006	148.050827	39.447769	-5.046775	139.468185	NaN	NaN	NaN	NaN	NaN	NaN	NaN	NaN	NaN
-42.590439	27.278387	150.52417	-24.912031	8.42907	148.040955	39.556404	-4.895782	139.648758	NaN	NaN	NaN	NaN	NaN	NaN	NaN	NaN	NaN
-41.724579	27.322737	150.134476	-24.810265	8.646744	148.051331	39.644371	-4.760952	139.729874	34.973392	34.345772	142.227478	37.3088815	14.79241	140.978676	-86.9294115	2.501078	155.123986
-40.287418	27.377733	149.878067	-24.669895	8.990798	148.167999	39.704025	-4.539361	139.73735	35.151196	34.569855	141.924271	37.4276105	15.015247	140.8308105	-86.7674005	2.966349	155.5051875
-39.259224	27.337906	150.090927	-24.55451	9.18804	148.35994	39.758156	-4.393693	139.735779	35.278103	34.772293	141.878708	37.5181295	15.1893	140.8072435	-86.6271495	3.18678	155.9126365
-38.132305	27.248495	150.596008	-24.424028	9.331534	148.733704	39.850037	-4.188714	139.784027	35.369106	34.976849	142.018158	37.6095715	15.3940675	140.9010925	-86.4576275	3.2690005	156.5663155
-36.952152	27.03228	151.268967	-24.292955	9.415631	149.280548	39.996185	-3.980447	139.978882	NaN	NaN	NaN	NaN	NaN	NaN	NaN	NaN	NaN
-35.696556	26.791218	152.024658	-24.134953	9.482199	149.980347	40.185093	-3.817438	140.344238	NaN	NaN	NaN	NaN	NaN	NaN	NaN	NaN	NaN
-34.381706	26.492458	152.801178	-23.946161	9.519291	150.759201	40.439537	-3.723615	140.882187	NaN	NaN	NaN	NaN	NaN	NaN	NaN	NaN	NaN
-32.962597	26.170513	153.495499	-23.777113	9.512249	151.560562	40.733341	-3.706567	141.490723	NaN	NaN	NaN	NaN	NaN	NaN	NaN	NaN	NaN
-30.76893	25.569912	154.171906	-23.510479	9.509621	152.499084	41.131603	-3.826157	142.553787	NaN	NaN	NaN	NaN	NaN	NaN	NaN	NaN	NaN
-29.27593	25.135847	154.246765	-23.422308	9.490484	152.767395	NaN	NaN	NaN	NaN	NaN	NaN	NaN	NaN	NaN	NaN	NaN	NaN
-27.737141	24.697561	153.935989	-23.410454	9.535975	152.653381	NaN	NaN	NaN	NaN	NaN	NaN	NaN	NaN	NaN	NaN	NaN	NaN
-26.206631	24.2768	153.300354	-23.505951	9.677576	152.235275	NaN	NaN	NaN	NaN	NaN	NaN	NaN	NaN	NaN	NaN	NaN	NaN
-24.66873	23.840601	152.672272	-23.675442	9.879907	151.727127	NaN	NaN	NaN	NaN	NaN	NaN	NaN	NaN	NaN	NaN	NaN	NaN
-23.104671	23.349064	152.013779	-23.838795	10.147322	151.253922	41.460686	-3.934122	143.517319	NaN	NaN	NaN	NaN	NaN	NaN	NaN	NaN	NaN
-21.539474	22.859987	151.43222	-23.979919	10.487112	150.847656	41.35849	-3.748994	143.270645	NaN	NaN	NaN	NaN	NaN	NaN	NaN	NaN	NaN
-19.053373	22.08112	150.828629	-24.102718	11.127961	150.589722	41.235859	-3.322369	143.192169	NaN	NaN	NaN	NaN	NaN	NaN	NaN	NaN	NaN
-17.369646	21.54175	150.80307	-24.164286	11.609938	150.761169	41.166447	-2.983782	143.357117	NaN	NaN	NaN	NaN	NaN	NaN	NaN	NaN	NaN
-15.646736	20.960117	151.002686	-24.18919	12.096669	151.174744	41.16246	-2.618799	143.697601	NaN	NaN	NaN	NaN	NaN	NaN	NaN	NaN	NaN
-13.901184	20.356411	151.455185	-24.161364	12.525397	151.754135	41.184082	-2.27746	144.150681	NaN	NaN	NaN	NaN	NaN	NaN	NaN	NaN	NaN
-12.080156	19.705734	151.966263	-24.091812	12.872974	152.387833	41.228535	-2.011149	144.673172	NaN	NaN	NaN	NaN	NaN	NaN	NaN	NaN	NaN
-10.292276	19.040901	152.53212	-24.030516	13.152697	153.005661	NaN	NaN	NaN	NaN	NaN	NaN	NaN	NaN	NaN	NaN	NaN	NaN
-8.437478	18.355061	153.02121	-23.992302	13.389857	153.491898	NaN	NaN	NaN	NaN	NaN	NaN	NaN	NaN	NaN	NaN	NaN	NaN
-5.694231	17.340521	153.449478	-24.016506	13.800311	153.698807	NaN	NaN	NaN	NaN	NaN	NaN	NaN	NaN	NaN	NaN	NaN	NaN
-3.836676	16.659822	153.374176	-24.042236	14.183921	153.308487	NaN	NaN	NaN	NaN	NaN	NaN	NaN	NaN	NaN	NaN	NaN	NaN
-2.050325	16.009949	153.135178	-24.084345	14.659959	152.370346	NaN	NaN	NaN	NaN	NaN	NaN	NaN	NaN	NaN	NaN	NaN	NaN
-0.262486	15.369808	152.484543	-24.232262	15.220687	150.807663	NaN	NaN	NaN	NaN	NaN	NaN	NaN	NaN	NaN	NaN	NaN	NaN
1.350298	14.776771	151.663055	-24.567564	15.870338	148.723663	NaN	NaN	NaN	NaN	NaN	NaN	NaN	NaN	NaN	NaN	NaN	NaN
2.90922	14.197318	150.577667	-24.947533	16.497791	146.246445	NaN	NaN	NaN	NaN	NaN	NaN	NaN	NaN	NaN	NaN	NaN	NaN
4.29639	13.605553	149.549896	-25.24297	17.034466	143.855682	NaN	NaN	NaN	NaN	NaN	NaN	NaN	NaN	NaN	NaN	NaN	NaN
6.152741	12.67422	148.390839	-25.419044	17.662125	141.219635	40.346516	0.757112	146.390839	NaN	NaN	NaN	NaN	NaN	NaN	NaN	NaN	NaN
7.22118	11.984146	147.860748	-25.290411	17.987951	139.971039	40.296791	1.077071	146.145096	NaN	NaN	NaN	NaN	NaN	NaN	NaN	NaN	NaN
8.174765	11.269472	147.595856	-25.09276	18.256088	139.110291	40.335838	1.340947	145.978851	NaN	NaN	NaN	NaN	NaN	NaN	NaN	NaN	NaN
8.919657	10.543953	147.514221	-24.848392	18.496223	138.499207	40.447979	1.575297	145.969849	NaN	NaN	NaN	NaN	NaN	NaN	NaN	NaN	NaN
9.434242	9.820734	147.611206	-24.597643	18.737019	138.071442	NaN	NaN	NaN	NaN	NaN	NaN	NaN	NaN	NaN	NaN	NaN	NaN
9.824855	9.116552	147.773102	-24.369221	18.900475	137.845001	40.728516	2.030409	146.143204	NaN	NaN	NaN	NaN	NaN	NaN	NaN	NaN	NaN
10.046914	8.399482	147.890991	-24.131092	18.979952	137.77684	40.876015	2.272953	146.267624	NaN	NaN	NaN	NaN	NaN	NaN	NaN	NaN	NaN
10.033473	7.256879	147.944565	-23.815668	19.049171	137.957779	NaN	NaN	NaN	NaN	NaN	NaN	NaN	NaN	NaN	NaN	NaN	NaN
9.841142	6.492256	147.751205	-23.648653	19.030867	138.058609	NaN	NaN	NaN	NaN	NaN	NaN	NaN	NaN	NaN	NaN	NaN	NaN
9.494106	5.668165	147.326523	-23.551493	19.007353	138.084229	NaN	NaN	NaN	NaN	NaN	NaN	NaN	NaN	NaN	NaN	NaN	NaN
8.945597	4.831793	146.766907	-23.554235	18.955013	138.05632	NaN	NaN	NaN	NaN	NaN	NaN	NaN	NaN	NaN	NaN	NaN	NaN
8.256599	3.912656	146.061783	-23.627342	18.935268	137.952454	41.508942	2.714378	145.327621	NaN	NaN	NaN	NaN	NaN	NaN	NaN	NaN	NaN
7.322814	2.992171	145.312347	-23.73411	18.950655	137.82428	41.461952	2.685067	144.985916	NaN	NaN	NaN	NaN	NaN	NaN	NaN	NaN	NaN
6.265932	2.005364	144.559906	-23.841208	19.001644	137.736923	41.449444	2.659494	144.701004	NaN	NaN	NaN	NaN	NaN	NaN	NaN	NaN	NaN
4.267548	0.426368	143.755966	-23.949568	19.13736	137.885574	41.400352	2.762928	144.276398	NaN	NaN	NaN	NaN	NaN	NaN	NaN	NaN	NaN
2.70076	-0.713513	143.481155	-24.040617	19.193333	138.233322	41.377777	2.876073	144.082825	NaN	NaN	NaN	NaN	NaN	NaN	NaN	NaN	NaN
0.904622	-1.925894	143.428574	-24.153944	19.228113	138.662781	41.298683	3.024899	143.995407	NaN	NaN	NaN	NaN	NaN	NaN	NaN	NaN	NaN
-1.059694	-3.182577	143.505249	-24.282484	19.235123	139.061295	41.227917	3.171374	143.994995	NaN	NaN	NaN	NaN	NaN	NaN	NaN	NaN	NaN
-3.22219	-4.475381	143.803436	-24.432198	19.182667	139.554459	41.128521	3.307397	144.032547	NaN	NaN	NaN	NaN	NaN	NaN	NaN	NaN	NaN
-5.529003	-5.783964	144.406754	-24.607801	19.073135	140.296356	41.056995	3.414741	144.069214	NaN	NaN	NaN	NaN	NaN	NaN	NaN	NaN	NaN
-7.97119	-7.123611	145.314758	-24.808731	18.872799	141.346115	40.996113	3.543115	144.112366	NaN	NaN	NaN	NaN	NaN	NaN	NaN	NaN	NaN
-11.859324	-9.063649	147.356323	-25.148968	18.460238	143.412125	40.837379	3.691112	144.045731	NaN	NaN	NaN	NaN	NaN	NaN	NaN	NaN	NaN
-14.532135	-10.284512	149.059967	-25.32942	18.087824	144.903122	40.75103	3.711396	143.969864	NaN	NaN	NaN	NaN	NaN	NaN	NaN	NaN	NaN
-17.212053	-11.408352	150.864349	-25.463533	17.613865	146.395981	40.678932	3.649043	143.92659	NaN	NaN	NaN	NaN	NaN	NaN	NaN	NaN	NaN
-19.868305	-12.506737	152.665817	-25.536901	17.023762	147.823776	40.645287	3.49624	143.948593	NaN	NaN	NaN	NaN	NaN	NaN	NaN	NaN	NaN
-22.475395	-13.581516	154.437592	-25.559696	16.343971	149.213654	40.620605	3.306968	144.020737	NaN	NaN	NaN	NaN	NaN	NaN	NaN	NaN	NaN
-25.014914	-14.521851	156.187683	-25.559515	15.634344	150.592896	40.587677	3.005141	144.08429	31.441402	41.32428	139.433655	36.0145395	22.1647105	141.7589725	-87.1335695	9.1039775	159.4268195
-27.541584	-15.365203	157.834793	-25.582138	14.969069	151.904099	NaN	NaN	NaN	31.083393	40.726326	139.244843	NaN	NaN	NaN	NaN	NaN	NaN
-31.255222	-16.38365	159.853394	-25.634817	14.114818	153.502991	NaN	NaN	NaN	30.449295	39.914204	139.071945	NaN	NaN	NaN	NaN	NaN	NaN
-33.753681	-16.75849	160.972839	-25.681299	13.637115	154.291397	NaN	NaN	NaN	30.130148	39.444016	138.977524	NaN	NaN	NaN	NaN	NaN	NaN
NaN	NaN	NaN	-25.701496	13.215815	154.869125	NaN	NaN	NaN	29.809475	39.057659	138.818451	NaN	NaN	NaN	NaN	NaN	NaN
NaN	NaN	NaN	-25.749859	12.856981	155.262573	NaN	NaN	NaN	29.449224	38.763191	138.555939	NaN	NaN	NaN	NaN	NaN	NaN
NaN	NaN	NaN	-25.830564	12.535563	155.518021	NaN	NaN	NaN	29.185867	38.460468	138.172806	NaN	NaN	NaN	NaN	NaN	NaN
NaN	NaN	NaN	-25.952076	12.237656	155.698212	NaN	NaN	NaN	28.812599	38.168644	137.758392	NaN	NaN	NaN	NaN	NaN	NaN
NaN	NaN	NaN	-26.065046	11.915411	155.836182	NaN	NaN	NaN	28.498554	37.90295	137.369736	NaN	NaN	NaN	NaN	NaN	NaN
NaN	NaN	NaN	-26.267788	11.489563	156.084259	NaN	NaN	NaN	27.912378	37.508331	136.914276	NaN	NaN	NaN	NaN	NaN	NaN
NaN	NaN	NaN	-26.603245	11.399198	156.285339	NaN	NaN	NaN	27.579689	37.327515	136.741547	NaN	NaN	NaN	NaN	NaN	NaN
NaN	NaN	NaN	-26.740837	11.250114	156.452667	NaN	NaN	NaN	27.364731	37.192822	136.597763	NaN	NaN	NaN	NaN	NaN	NaN
NaN	NaN	NaN	-26.834225	11.151528	156.595001	NaN	NaN	NaN	27.139711	37.16637	136.595322	NaN	NaN	NaN	NaN	NaN	NaN
NaN	NaN	NaN	-26.926804	11.105275	156.698547	NaN	NaN	NaN	27.045774	37.202991	136.669708	NaN	NaN	NaN	NaN	NaN	NaN
NaN	NaN	NaN	-27.048325	11.093545	156.757599	NaN	NaN	NaN	26.93181	37.291718	136.806458	NaN	NaN	NaN	NaN	NaN	NaN
NaN	NaN	NaN	-27.169491	11.109662	156.728561	NaN	NaN	NaN	26.890182	37.401699	136.977798	NaN	NaN	NaN	NaN	NaN	NaN
NaN	NaN	NaN	-27.265823	10.996962	156.266953	NaN	NaN	NaN	26.820326	37.65551	137.264252	NaN	NaN	NaN	NaN	NaN	NaN
NaN	NaN	NaN	-27.558815	10.937636	155.638885	NaN	NaN	NaN	26.697063	37.829662	137.441116	NaN	NaN	NaN	NaN	NaN	NaN
NaN	NaN	NaN	-27.878469	10.796552	154.89888	NaN	NaN	NaN	26.495171	37.940155	137.438644	NaN	NaN	NaN	NaN	NaN	NaN
NaN	NaN	NaN	-28.150822	10.591935	154.071838	NaN	NaN	NaN	26.371717	37.939274	137.320129	NaN	NaN	NaN	NaN	NaN	NaN
NaN	NaN	NaN	-28.382376	10.468385	153.319	36.42514	0.749843	141.635315	26.181841	37.934566	137.157516	31.3034905	19.3422045	139.3964155	-88.0682425	1.5945655	167.2415845
-56.00605	-2.942614	158.598083	-28.52282	10.387537	152.756409	36.050182	0.620607	141.046432	26.188087	37.840355	136.848221	31.1191345	19.230481	138.9473265	-88.1647745	1.544593	166.5654915
-56.142288	-0.949003	157.764526	-28.619825	10.291102	152.366959	35.690254	0.496283	140.496521	26.132965	37.786793	136.663605	30.9116095	19.141538	138.580063	-88.1512595	1.440666	166.153855
-56.022846	2.217489	157.258652	-28.713549	10.157454	152.236038	35.200768	0.304751	139.757492	25.973297	37.793159	136.714035	30.5870325	19.048955	138.2357635	-88.0141305	1.265953	166.2363125
-55.781467	4.456725	157.168442	-28.755009	10.051824	152.358383	34.993195	0.257136	139.454681	25.683857	37.975945	137.044281	30.338526	19.1165405	138.249481	-87.848544	0.987107499999997	166.467285
-55.44088	6.711149	157.051102	-28.768227	9.903218	152.454834	34.808548	0.239796	139.223846	NaN	NaN	NaN	NaN	NaN	NaN	NaN	NaN	NaN
-54.96854	8.992558	156.779587	-28.832636	9.758071	152.479721	34.683563	0.231758	139.095154	NaN	NaN	NaN	NaN	NaN	NaN	NaN	NaN	NaN
-54.410297	11.308897	156.399231	-28.935272	9.586629	152.386215	34.59766	0.138561	139.056534	NaN	NaN	NaN	NaN	NaN	NaN	NaN	NaN	NaN
-53.751373	13.614927	155.917435	-29.025015	9.383636	152.164673	34.570496	-0.001313	139.093796	NaN	NaN	NaN	NaN	NaN	NaN	NaN	NaN	NaN
-52.998131	15.995237	155.411224	-29.135586	9.206838	151.884506	34.610023	-0.231088	139.181961	27.079683	37.877102	139.794571	30.844853	18.823007	139.488266	-89.116025	-0.409331000000002	164.280746
-51.604549	19.493505	154.975555	-29.24942	9.02853	151.471832	34.711666	-0.625026	139.343231	NaN	NaN	NaN	NaN	NaN	NaN	NaN	NaN	NaN
-50.539207	21.757633	154.960663	-29.309118	8.974592	151.258438	34.754337	-0.874459	139.378769	NaN	NaN	NaN	NaN	NaN	NaN	NaN	NaN	NaN
-49.363998	24.033646	154.92572	-29.323498	9.029563	150.95929	34.871803	-1.105602	139.443237	NaN	NaN	NaN	NaN	NaN	NaN	NaN	NaN	NaN
-48.110569	26.1964	154.819092	-29.279068	9.23614	150.555557	35.086529	-1.273838	139.569778	NaN	NaN	NaN	NaN	NaN	NaN	NaN	NaN	NaN
-46.800934	28.270418	154.622574	-29.288614	9.393909	149.956238	35.310753	-1.399868	139.737549	NaN	NaN	NaN	NaN	NaN	NaN	NaN	NaN	NaN
-45.450756	30.170673	154.429382	-29.318798	9.573871	149.171188	35.482388	-1.59138	139.910233	NaN	NaN	NaN	NaN	NaN	NaN	NaN	NaN	NaN
-44.072571	31.879457	154.368393	-29.343084	9.781795	148.430634	35.596512	-1.795995	139.968735	NaN	NaN	NaN	NaN	NaN	NaN	NaN	NaN	NaN
-42.00098	34.032761	154.703308	-29.414728	10.250763	147.658569	NaN	NaN	NaN	NaN	NaN	NaN	NaN	NaN	NaN	NaN	NaN	NaN
-40.673008	35.228943	155.04306	-29.468941	10.680519	147.428162	NaN	NaN	NaN	NaN	NaN	NaN	NaN	NaN	NaN	NaN	NaN	NaN
-39.337952	36.166283	155.483459	-29.513168	11.142004	147.414719	NaN	NaN	NaN	NaN	NaN	NaN	NaN	NaN	NaN	NaN	NaN	NaN
-37.996613	36.889759	156.012558	-29.540236	11.569804	147.59346	NaN	NaN	NaN	NaN	NaN	NaN	NaN	NaN	NaN	NaN	NaN	NaN
-36.69392	37.371212	156.515274	-29.554356	11.96731	147.941177	NaN	NaN	NaN	NaN	NaN	NaN	NaN	NaN	NaN	NaN	NaN	NaN
-35.396759	37.637383	156.937988	-29.570415	12.328339	148.418289	NaN	NaN	NaN	NaN	NaN	NaN	NaN	NaN	NaN	NaN	NaN	NaN
-34.057991	37.698814	157.233582	-29.555002	12.692979	148.959381	NaN	NaN	NaN	NaN	NaN	NaN	NaN	NaN	NaN	NaN	NaN	NaN
-32.0672	37.445606	157.364914	-29.470142	13.221794	149.766663	NaN	NaN	NaN	NaN	NaN	NaN	NaN	NaN	NaN	NaN	NaN	NaN
-30.75194	37.033516	157.214218	-29.398834	13.58046	150.233231	NaN	NaN	NaN	NaN	NaN	NaN	NaN	NaN	NaN	NaN	NaN	NaN
-29.445358	36.504932	156.868958	-29.312519	13.923812	150.580978	NaN	NaN	NaN	NaN	NaN	NaN	NaN	NaN	NaN	NaN	NaN	NaN
-28.113064	35.788715	156.303162	-29.237457	14.251995	150.814056	NaN	NaN	NaN	NaN	NaN	NaN	NaN	NaN	NaN	NaN	NaN	NaN
-26.82243	34.928669	155.565842	-29.195488	14.568556	150.912292	NaN	NaN	NaN	NaN	NaN	NaN	NaN	NaN	NaN	NaN	NaN	NaN
-25.52479	33.922848	154.688522	-29.200134	14.895731	150.872452	NaN	NaN	NaN	NaN	NaN	NaN	NaN	NaN	NaN	NaN	NaN	NaN
-24.251331	32.78714	153.7435	-29.234379	15.220666	150.746078	NaN	NaN	NaN	NaN	NaN	NaN	NaN	NaN	NaN	NaN	NaN	NaN
-22.326994	30.870115	152.41095	-29.366928	15.729533	150.446671	NaN	NaN	NaN	NaN	NaN	NaN	NaN	NaN	NaN	NaN	NaN	NaN
-21.121967	29.480103	151.639328	-29.508587	16.070753	150.156128	NaN	NaN	NaN	NaN	NaN	NaN	NaN	NaN	NaN	NaN	NaN	NaN
-19.908224	28.030527	150.930374	-29.695724	16.394039	149.86647	NaN	NaN	NaN	NaN	NaN	NaN	NaN	NaN	NaN	NaN	NaN	NaN
-18.772928	26.522377	150.502533	-29.913435	16.723848	149.624298	35.593021	-0.807905	145.493439	NaN	NaN	NaN	NaN	NaN	NaN	NaN	NaN	NaN
-17.637684	25.011196	150.192505	-30.141628	17.042524	149.409149	35.487755	-0.663335	146.060471	NaN	NaN	NaN	NaN	NaN	NaN	NaN	NaN	NaN
-16.572206	23.486059	150.159164	-30.34812	17.348604	149.274033	35.310989	-0.572309	146.808701	NaN	NaN	NaN	NaN	NaN	NaN	NaN	NaN	NaN
-15.520956	21.992537	150.305435	-30.54347	17.644997	149.260651	NaN	NaN	NaN	NaN	NaN	NaN	NaN	NaN	NaN	NaN	NaN	NaN
-14.112086	19.820673	150.900085	-30.773956	18.0903	149.356979	NaN	NaN	NaN	NaN	NaN	NaN	NaN	NaN	NaN	NaN	NaN	NaN
-13.262588	18.476736	151.354889	-30.842999	18.334116	149.410126	NaN	NaN	NaN	NaN	NaN	NaN	NaN	NaN	NaN	NaN	NaN	NaN
-12.428124	17.203409	151.802902	-30.868176	18.526522	149.388535	NaN	NaN	NaN	NaN	NaN	NaN	NaN	NaN	NaN	NaN	NaN	NaN
-11.669372	16.025335	152.138	-30.833412	18.642992	149.238342	NaN	NaN	NaN	NaN	NaN	NaN	NaN	NaN	NaN	NaN	NaN	NaN
-11.056426	14.914346	152.342972	-30.772871	18.727911	148.90184	NaN	NaN	NaN	NaN	NaN	NaN	NaN	NaN	NaN	NaN	NaN	NaN
-10.470167	13.942836	152.397598	-30.691517	18.806366	148.466644	NaN	NaN	NaN	NaN	NaN	NaN	NaN	NaN	NaN	NaN	NaN	NaN
-9.997465	13.095538	152.359268	-30.600363	18.874607	147.989212	NaN	NaN	NaN	NaN	NaN	NaN	NaN	NaN	NaN	NaN	NaN	NaN
-9.459605	12.043454	152.062515	-30.457491	18.964998	147.255783	NaN	NaN	NaN	NaN	NaN	NaN	NaN	NaN	NaN	NaN	NaN	NaN
-9.241955	11.508569	151.785629	-30.35743	19.017796	146.798782	NaN	NaN	NaN	NaN	NaN	NaN	NaN	NaN	NaN	NaN	NaN	NaN
-9.070814	11.113961	151.400024	-30.261648	19.06885	146.359329	NaN	NaN	NaN	NaN	NaN	NaN	NaN	NaN	NaN	NaN	NaN	NaN
-9.012577	10.839029	150.874725	-30.18029	19.092955	145.959381	NaN	NaN	NaN	NaN	NaN	NaN	NaN	NaN	NaN	NaN	NaN	NaN
-9.068593	10.652652	150.289063	-30.113226	19.055014	145.696838	NaN	NaN	NaN	NaN	NaN	NaN	NaN	NaN	NaN	NaN	NaN	NaN
-9.277337	10.55701	149.681885	-30.088987	18.947674	145.53508	NaN	NaN	NaN	NaN	NaN	NaN	NaN	NaN	NaN	NaN	NaN	NaN
-9.60637	10.510796	149.063416	-30.077843	18.811029	145.420593	NaN	NaN	NaN	NaN	NaN	NaN	NaN	NaN	NaN	NaN	NaN	NaN
-10.338582	10.569111	148.240799	-30.144629	18.523062	145.421982	35.491604	1.450751	147.331635	NaN	NaN	NaN	NaN	NaN	NaN	NaN	NaN	NaN
-11.052444	10.624951	147.748459	-30.244186	18.26944	145.545258	35.597553	1.285684	146.76767	NaN	NaN	NaN	NaN	NaN	NaN	NaN	NaN	NaN
-11.881547	10.6199	147.353119	-30.357897	17.975639	145.770538	35.625	1.174557	146.240143	NaN	NaN	NaN	NaN	NaN	NaN	NaN	NaN	NaN
-12.909715	10.553914	147.085861	-30.490307	17.687199	146.048187	35.639889	1.127714	145.694962	NaN	NaN	NaN	NaN	NaN	NaN	NaN	NaN	NaN
-13.976979	10.37509	146.843338	-30.617329	17.438196	146.332962	35.558773	1.070661	145.260513	NaN	NaN	NaN	NaN	NaN	NaN	NaN	NaN	NaN
-15.105979	10.129788	146.60405	-30.725899	17.239368	146.58226	NaN	NaN	NaN	NaN	NaN	NaN	NaN	NaN	NaN	NaN	NaN	NaN
-16.39411	9.728945	146.355362	-30.810455	17.087994	146.785843	NaN	NaN	NaN	NaN	NaN	NaN	NaN	NaN	NaN	NaN	NaN	NaN
-18.425629	8.864945	145.971237	-30.912632	16.975803	147.055191	NaN	NaN	NaN	NaN	NaN	NaN	NaN	NaN	NaN	NaN	NaN	NaN
-19.880001	8.153527	145.758636	-30.973234	16.989977	147.20607	NaN	NaN	NaN	NaN	NaN	NaN	NaN	NaN	NaN	NaN	NaN	NaN
-21.473146	7.250053	145.613647	-31.033691	17.093454	147.332199	NaN	NaN	NaN	NaN	NaN	NaN	NaN	NaN	NaN	NaN	NaN	NaN
-23.055744	6.240193	145.485062	-31.126991	17.26882	147.425354	NaN	NaN	NaN	NaN	NaN	NaN	NaN	NaN	NaN	NaN	NaN	NaN
-24.864534	5.084406	145.557327	-31.242088	17.510628	147.472519	34.873985	0.93709	144.255447	NaN	NaN	NaN	NaN	NaN	NaN	NaN	NaN	NaN
-26.631966	3.838495	145.715927	-31.376209	17.790422	147.438095	34.78096	1.068136	144.486191	NaN	NaN	NaN	NaN	NaN	NaN	NaN	NaN	NaN
-28.639523	2.530802	146.165741	-31.515604	18.056561	147.405045	34.59119	1.238498	144.873016	NaN	NaN	NaN	NaN	NaN	NaN	NaN	NaN	NaN
-31.684259	0.527445	147.375793	-31.687569	18.286545	147.424744	34.371555	1.533678	145.559036	NaN	NaN	NaN	NaN	NaN	NaN	NaN	NaN	NaN
-33.758461	-0.737239	148.688141	-31.7911	18.317648	147.597916	34.313717	1.764177	146.032761	NaN	NaN	NaN	NaN	NaN	NaN	NaN	NaN	NaN
-35.999943	-1.868999	150.441711	-31.908066	18.182514	148.065048	34.29903	2.004801	146.450562	NaN	NaN	NaN	NaN	NaN	NaN	NaN	NaN	NaN
-38.125439	-2.818259	152.333908	-31.956106	17.857368	148.728439	34.297024	2.222126	146.772736	NaN	NaN	NaN	NaN	NaN	NaN	NaN	NaN	NaN
-40.320049	-3.617643	154.213165	-31.854231	17.309589	149.578018	NaN	NaN	NaN	26.851892	40.914082	140.996536	NaN	NaN	NaN	NaN	NaN	NaN
-42.378593	-4.262402	156.083435	-31.559074	16.549034	150.650314	NaN	NaN	NaN	26.754236	40.376114	139.960114	NaN	NaN	NaN	NaN	NaN	NaN
-44.409416	-4.706621	157.978775	-31.160727	15.556948	151.872482	NaN	NaN	NaN	26.576424	39.79752	139.046387	NaN	NaN	NaN	NaN	NaN	NaN
-47.209694	-5.034828	160.892944	-30.794643	14.067125	153.81015	NaN	NaN	NaN	25.941706	38.793255	137.831619	NaN	NaN	NaN	NaN	NaN	NaN
-49.108601	-4.866362	162.560852	-30.548309	13.146734	154.879684	NaN	NaN	NaN	25.317978	38.12207	137.167572	NaN	NaN	NaN	NaN	NaN	NaN
-50.818298	-4.675913	163.772842	-30.326176	12.304425	155.735123	NaN	NaN	NaN	24.793743	37.582184	136.659271	NaN	NaN	NaN	NaN	NaN	NaN
-52.559662	-4.123306	164.625977	-30.138874	11.546707	156.39859	NaN	NaN	NaN	24.308586	37.156044	136.302963	NaN	NaN	NaN	NaN	NaN	NaN
-54.245712	-3.344154	165.126724	-30.027222	10.841727	156.884827	NaN	NaN	NaN	23.898197	36.882782	136.104813	NaN	NaN	NaN	NaN	NaN	NaN
-55.801537	-2.486897	165.404175	-30.020546	10.208082	157.241379	NaN	NaN	NaN	23.427296	36.768879	136.068863	NaN	NaN	NaN	NaN	NaN	NaN
-57.283546	-1.239586	165.557388	-30.097055	9.710574	157.482513	NaN	NaN	NaN	22.945786	36.718033	136.106689	NaN	NaN	NaN	NaN	NaN	NaN
-59.190323	1.047993	165.540894	-30.244041	9.076524	157.668762	NaN	NaN	NaN	22.333002	36.912121	136.446014	NaN	NaN	NaN	NaN	NaN	NaN
NaN	NaN	NaN	-30.273294	8.612299	157.77623	NaN	NaN	NaN	21.990036	37.158932	136.947922	NaN	NaN	NaN	NaN	NaN	NaN
NaN	NaN	NaN	-30.181131	8.043965	157.916077	NaN	NaN	NaN	NaN	NaN	NaN	NaN	NaN	NaN	NaN	NaN	NaN
NaN	NaN	NaN	-30.234299	7.643098	158.037262	32.992683	0.186337	140.970901	NaN	NaN	NaN	NaN	NaN	NaN	NaN	NaN	NaN
NaN	NaN	NaN	-30.334764	7.25185	158.075638	32.688374	0.147937	140.551682	NaN	NaN	NaN	NaN	NaN	NaN	NaN	NaN	NaN
-61.552437	10.822866	165.448395	-30.448315	6.941833	158.035568	32.39838	0.163819	140.185165	NaN	NaN	NaN	NaN	NaN	NaN	NaN	NaN	NaN
-61.291061	13.163492	165.367462	-30.599339	6.675547	157.844254	32.166866	0.190846	139.889023	NaN	NaN	NaN	NaN	NaN	NaN	NaN	NaN	NaN
-60.684307	16.469788	164.900909	-30.867472	6.394044	157.215317	31.858906	0.253603	139.385834	NaN	NaN	NaN	NaN	NaN	NaN	NaN	NaN	NaN
-60.065681	18.726248	164.247269	-31.104866	6.356507	156.563263	31.730515	0.280715	139.140152	NaN	NaN	NaN	NaN	NaN	NaN	NaN	NaN	NaN
-61.642067	16.718414	164.896408	-31.352583	6.416968	155.767517	31.60215	0.33177	138.855713	NaN	NaN	NaN	NaN	NaN	NaN	NaN	NaN	NaN
-58.16489	23.126537	162.630005	-31.569996	6.551839	154.898514	31.512663	0.411736	138.621277	NaN	NaN	NaN	NaN	NaN	NaN	NaN	NaN	NaN
-56.8951	25.190639	161.88826	-31.768194	6.77655	154.005875	31.459558	0.52643	138.439102	NaN	NaN	NaN	NaN	NaN	NaN	NaN	NaN	NaN
-55.379807	27.178604	161.312347	-31.927692	7.147106	153.157425	31.434349	0.633976	138.26825	NaN	NaN	NaN	NaN	NaN	NaN	NaN	NaN	NaN
-53.659809	29.032539	160.879211	-32.040318	7.686924	152.419098	31.478724	0.717382	138.248962	NaN	NaN	NaN	NaN	NaN	NaN	NaN	NaN	NaN
-50.727051	31.517553	160.498001	-32.097473	8.736281	151.505295	NaN	NaN	NaN	NaN	NaN	NaN	NaN	NaN	NaN	NaN	NaN	NaN
-48.646935	32.738747	160.455399	-32.138489	9.506683	151.011307	NaN	NaN	NaN	NaN	NaN	NaN	NaN	NaN	NaN	NaN	NaN	NaN
NaN	NaN	NaN	-32.186745	10.319085	150.638763	NaN	NaN	NaN	NaN	NaN	NaN	NaN	NaN	NaN	NaN	NaN	NaN
NaN	NaN	NaN	-32.248322	11.151821	150.364075	NaN	NaN	NaN	NaN	NaN	NaN	NaN	NaN	NaN	NaN	NaN	NaN
-41.828068	35.109665	159.762436	-32.314293	12.027772	150.13176	NaN	NaN	NaN	NaN	NaN	NaN	NaN	NaN	NaN	NaN	NaN	NaN
-39.482552	35.612556	158.949417	-32.398293	12.933863	149.912994	NaN	NaN	NaN	NaN	NaN	NaN	NaN	NaN	NaN	NaN	NaN	NaN
-37.083374	35.813892	157.975769	-32.507278	13.799063	149.681198	NaN	NaN	NaN	NaN	NaN	NaN	NaN	NaN	NaN	NaN	NaN	NaN
-33.503639	35.526077	156.303085	-32.669415	14.948064	149.370255	NaN	NaN	NaN	NaN	NaN	NaN	NaN	NaN	NaN	NaN	NaN	NaN
-31.082954	34.951515	155.120544	-32.739033	15.659825	149.186188	NaN	NaN	NaN	NaN	NaN	NaN	NaN	NaN	NaN	NaN	NaN	NaN
-28.698481	34.171398	153.944931	-32.782574	16.324888	148.991043	NaN	NaN	NaN	NaN	NaN	NaN	NaN	NaN	NaN	NaN	NaN	NaN
-26.337454	33.06789	152.819626	-32.839264	16.930086	148.836685	NaN	NaN	NaN	NaN	NaN	NaN	NaN	NaN	NaN	NaN	NaN	NaN
-23.940948	31.710539	151.878387	-32.893055	17.488882	148.745865	NaN	NaN	NaN	NaN	NaN	NaN	NaN	NaN	NaN	NaN	NaN	NaN
-21.659729	30.148211	151.146484	-32.96241	18.032324	148.675034	32.929085	2.911408	143.888458	NaN	NaN	NaN	NaN	NaN	NaN	NaN	NaN	NaN
-19.474905	28.40041	150.572403	-33.044994	18.544916	148.647827	32.943707	3.15668	144.539429	NaN	NaN	NaN	NaN	NaN	NaN	NaN	NaN	NaN
-16.344173	25.466623	150.194962	-33.179588	19.307487	148.738678	32.831417	3.541582	145.558456	NaN	NaN	NaN	NaN	NaN	NaN	NaN	NaN	NaN
-14.387256	23.369011	150.096268	-33.196049	19.804249	148.694962	32.759178	3.838165	146.232254	NaN	NaN	NaN	NaN	NaN	NaN	NaN	NaN	NaN
-12.461113	21.24551	150.104126	-33.146442	20.31657	148.461563	32.717243	4.169811	146.939987	NaN	NaN	NaN	NaN	NaN	NaN	NaN	NaN	NaN
-10.701839	19.104536	150.212677	-33.093338	20.816053	147.939758	32.723244	4.512516	147.643723	NaN	NaN	NaN	NaN	NaN	NaN	NaN	NaN	NaN
-9.065578	17.02162	150.206299	-33.043335	21.299841	147.111786	32.754208	4.901063	148.325058	NaN	NaN	NaN	NaN	NaN	NaN	NaN	NaN	NaN
-7.590483	15.013247	150.327896	-32.949448	21.691589	146.086823	32.808586	5.331966	148.834808	NaN	NaN	NaN	NaN	NaN	NaN	NaN	NaN	NaN
-6.198948	13.089866	150.488373	-32.812263	22.02091	144.952988	32.916107	5.761803	149.186188	NaN	NaN	NaN	NaN	NaN	NaN	NaN	NaN	NaN
-4.419393	10.489557	150.937103	-32.557865	22.289911	143.171997	33.075569	6.270169	149.638367	NaN	NaN	NaN	NaN	NaN	NaN	NaN	NaN	NaN
-3.443544	8.939405	151.2155	-32.355289	22.317507	142.102234	33.185558	6.601328	149.808426	NaN	NaN	NaN	NaN	NaN	NaN	NaN	NaN	NaN
-2.601857	7.540006	151.571411	-32.092266	22.238407	141.282425	33.36647	6.861652	149.904892	27.463341	45.846962	142.322479	30.4149055	26.354307	146.1136855	-94.5994375	18.122507	136.4511645
-1.867479	6.282498	151.74884	-31.787004	22.089518	140.746292	33.63847	7.005924	149.965393	27.775812	45.962906	141.952896	30.707141	26.484415	145.9591445	-94.281149	17.694621	135.5334395
-1.300103	5.182836	151.787811	-31.439764	21.940569	140.47345	33.977421	7.132893	149.900101	27.938032	46.14761	141.943115	30.9577265	26.6402515	145.921608	-93.8372545	17.2408865	135.025292
-0.820654	4.204389	151.561722	-31.066168	21.823151	140.401428	34.381165	7.168137	149.749786	NaN	NaN	NaN	NaN	NaN	NaN	NaN	NaN	NaN
-0.47579	3.348433	151.090057	-30.696249	21.752956	140.383606	34.837139	7.180405	149.509857	NaN	NaN	NaN	NaN	NaN	NaN	NaN	NaN	NaN
-0.313011	2.3486	150.083115	-30.223024	21.744467	140.386322	35.392803	7.092957	149.008331	NaN	NaN	NaN	NaN	NaN	NaN	NaN	NaN	NaN
-0.393791	1.856889	149.300354	-29.951521	21.728642	140.388855	35.68969	6.981832	148.631683	NaN	NaN	NaN	NaN	NaN	NaN	NaN	NaN	NaN
-0.682109	1.544344	148.557999	-29.69762	21.72946	140.428345	35.987377	6.881907	148.179047	NaN	NaN	NaN	NaN	NaN	NaN	NaN	NaN	NaN
-1.160837	1.353745	147.927597	-29.470058	21.693712	140.552246	36.267265	6.737724	147.721176	NaN	NaN	NaN	NaN	NaN	NaN	NaN	NaN	NaN
-1.785295	1.249988	147.434372	-29.259989	21.623123	140.800613	36.558819	6.652175	147.2892	NaN	NaN	NaN	NaN	NaN	NaN	NaN	NaN	NaN
-2.524619	1.236953	146.992676	-29.058043	21.519089	141.130753	36.818581	6.674369	146.891388	NaN	NaN	NaN	NaN	NaN	NaN	NaN	NaN	NaN
-3.438254	1.282999	146.61171	-28.847301	21.421593	141.456635	37.107616	6.772847	146.487442	NaN	NaN	NaN	NaN	NaN	NaN	NaN	NaN	NaN
-5.066024	1.553116	146.251862	-28.569565	21.256939	141.991669	37.487324	6.843138	146.048767	NaN	NaN	NaN	NaN	NaN	NaN	NaN	NaN	NaN
-6.331218	1.789978	146.136719	-28.46587	21.147339	142.449234	37.639328	6.855691	145.820145	NaN	NaN	NaN	NaN	NaN	NaN	NaN	NaN	NaN
-7.754898	2.092761	145.990082	-28.400023	21.053354	142.884079	37.743858	6.810199	145.617554	NaN	NaN	NaN	NaN	NaN	NaN	NaN	NaN	NaN
-9.24064	2.406623	145.775406	-28.376692	20.93996	143.27861	37.800808	6.731065	145.424408	NaN	NaN	NaN	NaN	NaN	NaN	NaN	NaN	NaN
-10.826351	2.770954	145.464218	-28.436829	20.789602	143.719269	37.758179	6.686548	145.122833	NaN	NaN	NaN	NaN	NaN	NaN	NaN	NaN	NaN
-12.48672	3.193854	145.076447	-28.552795	20.618935	144.127853	37.670139	6.607218	144.640976	NaN	NaN	NaN	NaN	NaN	NaN	NaN	NaN	NaN
-14.220585	3.62128	144.688004	-28.689516	20.410461	144.50061	37.537556	6.579368	144.010941	NaN	NaN	NaN	NaN	NaN	NaN	NaN	NaN	NaN
-16.907213	4.229485	144.167175	-28.891478	19.991428	145.0177	37.310852	6.461175	142.981796	NaN	NaN	NaN	NaN	NaN	NaN	NaN	NaN	NaN
-18.732706	4.618848	143.998672	-29.018414	19.641886	145.323563	37.129757	6.384374	142.309265	NaN	NaN	NaN	NaN	NaN	NaN	NaN	NaN	NaN
-20.596083	4.941386	144.012863	-29.155094	19.276207	145.6577	36.939468	6.21878	141.828171	NaN	NaN	NaN	NaN	NaN	NaN	NaN	NaN	NaN
-22.391678	5.232015	144.293457	-29.27038	18.902351	146.040894	36.733288	6.057352	141.535767	NaN	NaN	NaN	NaN	NaN	NaN	NaN	NaN	NaN
-24.188877	5.482213	144.636673	-29.376408	18.590078	146.395447	36.527031	5.916646	141.351898	NaN	NaN	NaN	NaN	NaN	NaN	NaN	NaN	NaN
-25.938484	5.732982	144.992004	-29.477444	18.38228	146.714371	36.351959	5.780005	141.290619	NaN	NaN	NaN	NaN	NaN	NaN	NaN	NaN	NaN
-27.680328	5.997812	145.383362	-29.541769	18.277784	146.986526	36.221214	5.626481	141.322144	NaN	NaN	NaN	NaN	NaN	NaN	NaN	NaN	NaN
-30.227879	6.400388	145.730713	-29.594616	18.246149	147.181671	36.047832	5.420465	141.321259	NaN	NaN	NaN	NaN	NaN	NaN	NaN	NaN	NaN
-31.884607	6.691317	145.785355	-29.652119	18.283571	147.15979	35.931213	5.281756	141.187439	NaN	NaN	NaN	NaN	NaN	NaN	NaN	NaN	NaN
-33.533905	6.958776	145.647186	-29.706787	18.339081	146.981949	35.817974	5.118523	140.987762	29.486174	43.600922	141.895508	32.652074	24.3597225	141.441635	-92.065648	12.3184395	152.522263
-35.120914	7.24859	145.391754	-29.779547	18.41993	146.670486	35.700356	4.938362	140.705353	29.472193	43.427025	141.592545	32.5862745	24.1826935	141.148949	-92.1453685	12.6571665	152.192023
-36.68998	7.542429	145.127029	-29.865366	18.511703	146.291656	35.573997	4.725221	140.4776	29.417133	43.204327	141.212555	32.495565	23.964774	140.8450775	-92.226297	13.058632	151.7382345
-38.257683	7.798185	144.946518	-30.015438	18.632168	145.921844	35.402882	4.481516	140.267578	29.313856	42.936558	140.684601	32.358369	23.709037	140.4760895	-92.389245	13.555299	151.3675985
-39.773117	8.118572	144.953735	-30.227623	18.822531	145.626373	35.209812	4.251304	140.196304	29.120338	42.723938	139.963608	32.165075	23.487621	140.079956	-92.620321	14.157441	151.17279
-41.983227	8.617617	145.289795	-30.488556	19.181519	145.281006	34.850239	4.115273	140.260132	28.844479	42.534615	138.594971	31.847359	23.324944	139.4275515	-92.824471	15.038094	151.1344605
-43.407921	9.000553	145.71521	-30.649927	19.367212	145.204468	34.553383	4.117136	140.246887	28.648317	42.474438	137.708359	31.60085	23.295787	138.977623	-92.900704	15.438637	151.431313
-44.71265	9.432447	146.318665	-30.794632	19.358189	145.310898	34.220295	4.132388	140.158249	27.976751	42.379715	136.651871	31.098523	23.2560515	138.40506	-92.687787	15.4603265	152.216736
-45.982998	9.895869	147.169739	-30.946026	19.145559	145.647217	33.928291	4.114551	139.964432	27.47159	42.130016	135.668793	30.6999405	23.1222835	137.8166125	-92.5919925	15.1688345	153.4778215
-47.134037	10.432871	148.215729	-31.061876	18.735647	146.271423	33.670273	4.041522	139.692932	26.802015	41.849091	134.854279	30.236144	22.9453065	137.2736055	-92.359896	14.5259875	155.2692405
-48.118572	11.070353	149.44812	-31.126577	18.098543	147.139862	33.405197	3.872326	139.349579	26.0993	41.523888	134.234116	29.7522485	22.698107	136.7918475	-92.0054025	13.498979	157.4878765
-48.992886	11.822798	150.772781	-31.113075	17.373661	148.112213	33.165558	3.633643	139.04245	25.486612	41.18092	133.873993	29.326085	22.4072815	136.4582215	-91.552235	12.3400405	159.7662045
-49.98177	13.223277	152.673141	-31.018852	16.436771	149.634125	32.897224	3.323584	138.706573	24.647379	40.79311	133.566772	28.7723015	22.058347	136.1366725	-90.8100055	10.815195	163.1315775
-50.485783	14.371416	153.733765	-30.937407	15.925637	150.492065	32.748093	3.156408	138.601334	24.301624	40.553486	133.433777	28.5248585	21.854947	136.0175555	-90.3996725	9.996327	164.9665745
-50.857006	15.604478	154.450562	-30.859577	15.457644	151.17717	32.619633	3.00258	138.552338	23.996782	40.392174	133.433807	28.3082075	21.697377	135.9930725	-90.0273615	9.217911	166.3612675
-51.121376	16.989277	154.860336	-30.786425	15.001853	151.6427	32.588783	2.844467	138.558624	23.871326	40.23	133.561966	28.2300545	21.5372335	136.060295	-89.8029045	8.4664725	167.225105
-51.241119	18.426014	154.900543	-30.738279	14.545633	151.839218	32.524864	2.63096	138.496582	23.846149	40.122257	133.842865	28.1855065	21.3766085	136.1697235	-89.6620645	7.7146575	167.5087125
-51.409363	20.096611	154.677277	-30.75474	14.138776	151.747604	32.467464	2.398505	138.340424	23.839808	40.157093	134.40036	28.153636	21.277799	136.370392	-89.663116	6.999753	167.124816
-51.2939	21.797108	154.259644	-30.794271	13.735303	151.408463	32.30547	2.124162	138.003464	23.507309	40.461159	135.407333	27.9063895	21.2926605	136.7053985	-89.4949315	6.1779455	166.1115275
-50.499187	24.237869	153.623993	-30.916653	13.222931	150.720184	32.120964	1.788269	137.523193	NaN	NaN	NaN	NaN	NaN	NaN	NaN	NaN	NaN
-49.838356	26.013807	153.518265	-30.995131	12.916416	150.278656	32.035603	1.593574	137.195709	25.403971	39.975323	137.143906	28.719787	20.7844485	137.1698075	-90.710049	5.0483835	163.3875045
-48.975857	27.770117	153.584869	-31.032324	12.737987	149.850174	32.022007	1.417197	136.94809	25.81912	39.940868	138.214264	28.9205635	20.6790325	137.581177	-90.9852115	4.7969415	162.119171
-47.921616	29.453987	153.733246	-31.070406	12.649112	149.459061	32.033558	1.269799	136.818451	26.317926	39.912872	139.377808	29.175742	20.5913355	138.0981295	-91.316554	4.7068885	160.8199925
-46.715363	31.027042	153.966919	-30.923441	12.859036	149.002029	32.031506	1.105271	136.767914	NaN	NaN	NaN	NaN	NaN	NaN	NaN	NaN	NaN
-45.398556	32.488293	154.183853	-31.152504	12.849298	148.578613	32.076118	0.93227	136.761078	NaN	NaN	NaN	NaN	NaN	NaN	NaN	NaN	NaN
-43.971474	33.777843	154.400772	-31.250164	13.058373	148.148209	32.048931	0.787902	136.773666	NaN	NaN	NaN	NaN	NaN	NaN	NaN	NaN	NaN
-41.687145	35.375286	154.538773	-31.414465	13.57245	147.496628	32.052292	0.70182	136.929153	NaN	NaN	NaN	NaN	NaN	NaN	NaN	NaN	NaN
-40.083492	36.225609	154.492996	-31.532389	14.038568	147.091949	32.105179	0.641743	137.223557	NaN	NaN	NaN	NaN	NaN	NaN	NaN	NaN	NaN
-38.395691	36.844185	154.296066	-31.620047	14.470715	146.747772	32.20631	0.585386	137.581818	NaN	NaN	NaN	NaN	NaN	NaN	NaN	NaN	NaN
-36.732853	37.173855	154.057022	-31.668663	14.887177	146.391998	32.334637	0.521661	138.013824	NaN	NaN	NaN	NaN	NaN	NaN	NaN	NaN	NaN
-35.004684	37.259438	153.696487	-31.678074	15.287845	146.021591	32.450996	0.477332	138.398605	NaN	NaN	NaN	NaN	NaN	NaN	NaN	NaN	NaN
-33.307335	37.056984	153.243637	-31.634638	15.682344	145.676163	32.642929	0.432708	138.797241	NaN	NaN	NaN	NaN	NaN	NaN	NaN	NaN	NaN
-31.623707	36.602024	152.701675	-31.610901	16.070158	145.313141	32.832726	0.387562	139.192062	NaN	NaN	NaN	NaN	NaN	NaN	NaN	NaN	NaN
-29.177725	35.367306	151.693298	-31.568733	16.574665	144.94696	33.085434	0.331886	139.782745	NaN	NaN	NaN	NaN	NaN	NaN	NaN	NaN	NaN
-27.596872	34.232185	150.865387	-31.52352	16.931871	144.726425	33.296482	0.238147	140.307434	NaN	NaN	NaN	NaN	NaN	NaN	NaN	NaN	NaN
-26.093426	32.878448	149.972702	-31.483248	17.322536	144.603943	33.479214	0.157763	140.900452	NaN	NaN	NaN	NaN	NaN	NaN	NaN	NaN	NaN
-24.653336	31.292561	149.028	-31.513893	17.785158	144.5103	33.600773	0.042693	141.546677	NaN	NaN	NaN	NaN	NaN	NaN	NaN	NaN	NaN
-23.325527	29.503342	148.113342	-31.552448	18.275354	144.430191	33.683788	0.022681	142.269104	NaN	NaN	NaN	NaN	NaN	NaN	NaN	NaN	NaN
-22.135998	27.452204	147.310303	-31.582182	18.780514	144.323196	33.677563	0.17308	143.019241	NaN	NaN	NaN	NaN	NaN	NaN	NaN	NaN	NaN
-21.068802	25.23131	146.450546	-31.635195	19.316483	144.079926	33.580994	0.349715	143.781464	NaN	NaN	NaN	NaN	NaN	NaN	NaN	NaN	NaN
-19.787485	21.585396	145.434052	-31.755547	20.059231	143.660431	NaN	NaN	NaN	NaN	NaN	NaN	NaN	NaN	NaN	NaN	NaN	NaN
-19.174822	19.013081	145.015625	-31.810751	20.53791	143.31604	33.195953	1.143296	145.564499	NaN	NaN	NaN	NaN	NaN	NaN	NaN	NaN	NaN
-18.71409	16.339802	144.805969	-31.826841	20.921083	142.982773	33.100258	1.549852	146.229202	NaN	NaN	NaN	NaN	NaN	NaN	NaN	NaN	NaN
-18.455496	13.612549	144.908264	-31.822586	21.183794	142.707138	33.047558	1.98359	146.772583	NaN	NaN	NaN	NaN	NaN	NaN	NaN	NaN	NaN
-18.439045	10.882445	145.298279	-31.780199	21.333986	142.457214	33.046082	2.416048	147.227585	NaN	NaN	NaN	NaN	NaN	NaN	NaN	NaN	NaN
-18.563005	8.244878	145.79924	-31.72299	21.377216	142.181793	33.08342	2.79796	147.599731	NaN	NaN	NaN	NaN	NaN	NaN	NaN	NaN	NaN
-18.853367	5.696612	146.414429	-31.624603	21.353706	141.911682	33.160023	3.168375	147.833557	NaN	NaN	NaN	NaN	NaN	NaN	NaN	NaN	NaN
-19.540874	2.162872	147.220749	-31.423071	21.281752	141.642929	33.436699	3.603918	147.825974	NaN	NaN	NaN	NaN	NaN	NaN	NaN	NaN	NaN
-20.13138	-0.028713	147.652039	-31.272856	21.160593	141.560165	33.620586	3.815334	147.643402	NaN	NaN	NaN	NaN	NaN	NaN	NaN	NaN	NaN
-20.789007	-2.145707	147.784241	-31.095627	20.990919	141.613586	33.832508	3.919536	147.351501	NaN	NaN	NaN	NaN	NaN	NaN	NaN	NaN	NaN
-21.578964	-4.072051	148.088531	-30.922186	20.849943	141.871292	34.053802	3.974942	146.967819	NaN	NaN	NaN	NaN	NaN	NaN	NaN	NaN	NaN
-22.458965	-5.789029	148.475708	-30.712826	20.767094	142.294632	34.353302	4.010793	146.545868	NaN	NaN	NaN	NaN	NaN	NaN	NaN	NaN	NaN
-23.437899	-7.298597	148.969421	-30.475559	20.684195	142.750595	34.670223	4.100609	146.228226	NaN	NaN	NaN	NaN	NaN	NaN	NaN	NaN	NaN
-24.517412	-8.627951	149.568375	-30.276165	20.597792	143.244385	34.902195	4.211809	145.946884	NaN	NaN	NaN	NaN	NaN	NaN	NaN	NaN	NaN
-26.327314	-10.179457	150.879944	-30.103594	20.434275	144.208145	35.158337	4.310434	145.590454	29.202127	43.279766	138.987991	32.180232	23.7951	142.2892225	-92.38742	17.07345	146.1270675
-27.602837	-10.964858	151.939636	-29.990423	20.300848	144.970795	35.284458	4.340686	145.253616	29.273605	43.081429	138.24913	32.2790315	23.7110575	141.751373	-92.2598775	16.8906385	148.190217
-28.895432	-11.46245	153.110962	-29.811409	20.110804	145.799866	35.48106	4.387683	144.951447	29.248524	42.838242	137.520676	32.364792	23.6129625	141.2360615	-91.98761	16.6086455	150.3636705
-30.153343	-11.761694	154.469162	-29.621468	19.880877	146.700394	35.684891	4.395722	144.69046	29.229784	42.615341	136.868729	32.4573375	23.5055315	140.7795945	-91.7002735	16.2562225	152.6211935
-31.467819	-11.806059	155.77562	-29.446363	19.610157	147.590958	35.915775	4.350311	144.567993	29.176044	42.324329	136.305939	32.5459095	23.33732	140.436966	-91.4386355	15.882994	154.74495
-32.696629	-11.689758	157.04953	-29.257254	19.294767	148.416382	36.116734	4.273515	144.554077	29.031563	42.053459	135.879883	32.5741485	23.163487	140.21698	-91.0886565	15.426047	156.615784
-33.864212	-11.397219	158.08551	-29.102633	18.935863	149.157196	35.523338	4.473411	144.653381	28.886175	41.788719	135.633133	32.2047565	23.131065	140.143257	-90.4100225	14.740661	158.171135
-35.584831	-10.627985	158.996414	-28.866711	18.353603	150.071106	35.711704	4.109779	144.672531	28.712082	41.309429	135.49205	32.211893	22.709604	140.0822905	-89.945315	13.997602	160.0599215
-36.632301	-10.012197	159.06279	-28.729143	17.949352	150.501297	35.763649	3.831911	144.579468	28.752661	40.984081	135.441574	32.258155	22.407996	140.010521	-89.716441	13.490708	160.992073
-37.664268	-9.221792	158.637619	-28.646893	17.530497	150.706787	35.831963	3.501689	144.310135	28.644085	40.74564	135.464935	32.238024	22.1236645	139.887535	-89.53181	12.9373295	161.526039
-38.646221	-8.325481	157.857422	-28.593462	17.101339	150.703751	35.813774	3.217962	143.923187	28.567934	40.53788	135.449249	32.190854	21.877921	139.686218	-89.377778	12.324757	161.721284
-39.654114	-7.183599	156.734283	-28.582985	16.67885	150.505676	35.663795	2.978069	143.344955	28.413773	40.42144	135.451843	32.038784	21.6997545	139.398399	-89.204754	11.6579455	161.612953
-40.355553	-6.119881	155.305832	-28.608995	16.236864	150.111694	36.063812	2.447204	142.481277	28.245735	40.322853	135.463654	32.1547735	21.3850285	138.9724655	-89.3727635	11.0886995	161.2509225
-41.151489	-4.765219	153.742462	-28.661049	15.761271	149.585373	35.626415	2.136442	141.631454	28.06778	40.221333	135.45578	31.8470975	21.1788875	138.543617	-89.1691955	10.3436545	160.627129
-42.053188	-2.500635	151.388123	-28.767971	15.038069	148.665588	35.141815	1.569218	140.087479	27.740717	40.189362	135.664932	31.441266	20.87929	137.8762055	-88.977208	9.196848	159.4549705
-42.487446	-0.873353	149.996063	-28.838665	14.544852	148.066727	34.845467	1.222827	139.061661	27.484846	40.127277	135.805252	31.1651565	20.675052	137.4334565	-88.8424865	8.414652	158.6999975
-42.782856	0.829011	148.935257	-28.924364	14.066579	147.531952	34.501072	0.971079	138.091599	28.350216	39.683064	135.686569	31.425644	20.3270715	136.889084	-89.274372	7.8060865	158.17482
-42.931183	2.535151	148.141769	-29.001242	13.583628	147.091385	34.179565	0.76258	137.325607	28.106281	39.493969	135.510986	31.142923	20.1282745	136.4182965	-89.145407	7.0389815	157.7644735
-42.903439	4.268298	147.705109	-29.057425	13.165861	146.808594	33.990715	0.57567	136.808121	28.012356	39.369553	135.587448	31.0015355	19.9726115	136.1977845	-89.1163855	6.3591105	157.4194035
-42.720005	5.979677	147.497864	-29.066696	12.817163	146.641052	33.920826	0.417098	136.489502	27.991638	39.228981	135.802597	30.956232	19.8230395	136.1460495	-89.089624	5.8112865	157.1360545
-42.344154	7.659231	147.494171	-29.017815	12.534579	146.628098	33.969398	0.214991	136.401337	28.022831	39.084961	136.028259	30.9961145	19.649976	136.214798	-89.0317445	5.419182	157.041398
-41.517059	10.089987	147.599442	-28.871778	12.164032	146.735306	34.200764	-0.083108	136.578125	28.242725	38.827965	136.408279	31.2217445	19.3724285	136.493202	-88.9653005	4.9556355	156.97741
-40.789352	11.677164	147.695389	-28.757185	11.934732	146.826736	34.371456	-0.327809	136.803741	28.43062	38.649494	136.646484	31.401038	19.1608425	136.7251125	-88.915408	4.7086215	156.9283595
-39.964138	13.187681	147.677734	-28.620371	11.676649	146.896439	34.578686	-0.583845	137.051849	28.606436	38.427742	136.845261	31.592561	18.9219485	136.948555	-88.833303	4.4313495	156.844323
-39.020004	14.674417	147.682327	-28.464195	11.395822	146.927017	34.829613	-0.84861	137.30722	28.853903	38.199039	137.093628	31.841758	18.6752145	137.200424	-88.770148	4.1164295	156.65361
-37.951706	16.101156	147.637268	-28.321468	11.125206	146.950882	35.14019	-1.160685	137.584137	29.137608	37.945805	137.441818	32.138899	18.39256	137.5129775	-88.781835	3.857852	156.3887865
-36.766361	17.493988	147.585388	-28.16939	10.853999	146.951782	35.433273	-1.515956	137.870316	29.441906	37.649254	137.844864	32.4375895	18.066649	137.85759	-88.7763695	3.641349	156.045974
-35.481373	18.813187	147.562042	-28.057634	10.563681	146.893616	35.6721	-1.909529	138.103455	29.798258	37.272999	138.437622	32.735179	17.681735	138.2705385	-88.850447	3.445627	155.5166935
-33.397182	20.660374	147.647125	-27.974998	10.196552	146.773834	35.934292	-2.452209	138.2995	30.352167	36.752934	139.53688	33.1432295	17.1503625	138.91819	-89.0932255	3.2427415	154.629478
-31.884647	21.806032	147.817917	-27.989117	10.05109	146.692673	36.075848	-2.70811	138.399368	30.687553	36.500092	140.427338	33.3817005	16.895991	139.413353	-89.3599345	3.206189	153.971993
-30.309465	22.82794	148.101135	-28.003016	9.980912	146.630432	36.197643	-2.841202	138.523788	NaN	NaN	NaN	NaN	NaN	NaN	NaN	NaN	NaN
-28.651464	23.722506	148.440735	-28.021973	10.03427	146.625473	36.281197	-2.862272	138.614059	NaN	NaN	NaN	NaN	NaN	NaN	NaN	NaN	NaN
-26.978367	24.488129	148.744614	-28.065609	10.119061	146.586151	36.361771	-2.819224	138.747711	NaN	NaN	NaN	NaN	NaN	NaN	NaN	NaN	NaN
-25.268864	25.093189	149.095871	-28.131407	10.201523	146.572418	36.434788	-2.788464	138.891327	NaN	NaN	NaN	NaN	NaN	NaN	NaN	NaN	NaN
-23.502794	25.507032	149.398178	-28.155857	10.296301	146.531876	36.48592	-2.78142	139.064392	NaN	NaN	NaN	NaN	NaN	NaN	NaN	NaN	NaN
-20.773674	25.861731	149.761551	-28.159735	10.516122	146.46077	36.633945	-2.769712	139.328201	NaN	NaN	NaN	NaN	NaN	NaN	NaN	NaN	NaN
-18.965797	25.856188	149.939743	-28.15341	10.724485	146.424103	36.772072	-2.748149	139.545273	NaN	NaN	NaN	NaN	NaN	NaN	NaN	NaN	NaN
-17.122168	25.688251	150.085953	-28.166639	10.984757	146.383896	36.887638	-2.715321	139.836472	NaN	NaN	NaN	NaN	NaN	NaN	NaN	NaN	NaN
-15.344569	25.318542	150.132767	-28.199938	11.308063	146.350067	36.955338	-2.677229	140.167419	NaN	NaN	NaN	NaN	NaN	NaN	NaN	NaN	NaN
-13.548082	24.753439	150.061707	-28.253885	11.707876	146.262741	37.074337	-2.675839	140.623398	NaN	NaN	NaN	NaN	NaN	NaN	NaN	NaN	NaN
-11.826562	24.018005	149.776535	-28.333008	12.229451	145.981583	37.210526	-2.691042	141.227966	NaN	NaN	NaN	NaN	NaN	NaN	NaN	NaN	NaN
-10.146158	23.14723	149.385529	-28.473606	12.860659	145.480148	37.334003	-2.705699	141.904694	NaN	NaN	NaN	NaN	NaN	NaN	NaN	NaN	NaN
-7.85697	21.549992	148.594696	-28.712658	13.918595	144.532654	37.320431	-2.420141	142.894989	NaN	NaN	NaN	NaN	NaN	NaN	NaN	NaN	NaN
-6.417089	20.299343	148.076492	-28.811905	14.633681	143.81572	37.211723	-1.986708	143.516998	NaN	NaN	NaN	NaN	NaN	NaN	NaN	NaN	NaN
-5.095923	18.910751	147.610825	-28.836891	15.277047	143.087158	37.121166	-1.615863	144.116409	NaN	NaN	NaN	NaN	NaN	NaN	NaN	NaN	NaN
-3.928242	17.340416	147.19191	-28.825457	15.856642	142.399124	36.986855	-1.33335	144.554703	NaN	NaN	NaN	NaN	NaN	NaN	NaN	NaN	NaN
-2.934056	15.666432	146.799606	-28.728951	16.472456	141.608353	36.880066	-1.119047	144.943817	NaN	NaN	NaN	NaN	NaN	NaN	NaN	NaN	NaN
-2.12429	13.886712	146.408218	-28.620411	16.995617	140.876419	36.802837	-0.908015	145.317581	NaN	NaN	NaN	NaN	NaN	NaN	NaN	NaN	NaN
-1.549491	12.043481	146.182602	-28.524199	17.476746	140.21907	36.698097	-0.616957	145.555862	NaN	NaN	NaN	NaN	NaN	NaN	NaN	NaN	NaN
-1.071137	9.269474	145.834412	-28.354681	18.139656	139.243607	36.638096	-0.153123	145.902496	NaN	NaN	NaN	NaN	NaN	NaN	NaN	NaN	NaN
-1.083726	7.431744	145.818863	-28.264534	18.544981	138.811264	36.584694	0.20516	146.079147	NaN	NaN	NaN	NaN	NaN	NaN	NaN	NaN	NaN
-1.360665	5.659281	145.988968	-28.181133	18.921543	138.497574	36.598526	0.518301	146.286392	NaN	NaN	NaN	NaN	NaN	NaN	NaN	NaN	NaN
-1.895485	3.953934	146.187668	-28.094732	19.222372	138.343506	36.609409	0.80775	146.504196	32.538902	40.747993	144.8983	34.5741555	20.7778715	145.701248	-90.7636195	17.6668725	130.985764
-2.681594	2.349888	146.578186	-27.995146	19.471909	138.361282	36.649902	1.085442	146.671738	NaN	NaN	NaN	NaN	NaN	NaN	NaN	NaN	NaN
-3.672919	0.85721	147.013855	-27.897942	19.684763	138.545471	36.743484	1.277596	146.817139	NaN	NaN	NaN	NaN	NaN	NaN	NaN	NaN	NaN
-4.839431	-0.512768	147.430908	-27.818989	19.848164	138.851181	36.851757	1.482142	146.920334	NaN	NaN	NaN	NaN	NaN	NaN	NaN	NaN	NaN
-6.924321	-2.30847	147.837753	-27.710455	20.027395	139.405518	37.033127	1.790253	146.958023	NaN	NaN	NaN	NaN	NaN	NaN	NaN	NaN	NaN
-8.500957	-3.342223	147.999481	-27.687	20.111748	139.826828	37.142246	1.967306	146.947311	NaN	NaN	NaN	NaN	NaN	NaN	NaN	NaN	NaN
-10.214604	-4.22036	148.020493	-27.671972	20.202082	140.257507	37.236023	2.122097	146.899963	NaN	NaN	NaN	NaN	NaN	NaN	NaN	NaN	NaN
-12.082877	-4.961454	147.931091	-27.65069	20.280327	140.649231	37.321972	2.22378	146.834244	NaN	NaN	NaN	NaN	NaN	NaN	NaN	NaN	NaN
-14.063415	-5.558535	147.685104	-27.635077	20.38615	141.0448	37.396091	2.3492	146.709412	NaN	NaN	NaN	NaN	NaN	NaN	NaN	NaN	NaN
-16.190329	-5.971859	147.414978	-27.617056	20.521679	141.475342	37.452785	2.5315	146.502731	NaN	NaN	NaN	NaN	NaN	NaN	NaN	NaN	NaN
-18.408392	-6.254282	147.172256	-27.61408	20.68539	141.965332	37.532276	2.753026	146.193527	NaN	NaN	NaN	NaN	NaN	NaN	NaN	NaN	NaN
-21.965752	-6.350255	146.901398	-27.601967	20.88327	142.727188	37.687336	3.139703	145.679489	NaN	NaN	NaN	NaN	NaN	NaN	NaN	NaN	NaN
-24.449339	-6.221982	146.884811	-27.595516	20.973888	143.238358	37.743443	3.42648	145.288635	NaN	NaN	NaN	NaN	NaN	NaN	NaN	NaN	NaN
-27.017202	-5.966226	146.997055	-27.60722	21.040442	143.780334	37.810783	3.713227	144.901459	NaN	NaN	NaN	NaN	NaN	NaN	NaN	NaN	NaN
-29.666201	-5.524219	147.329468	-27.619535	21.065859	144.479507	37.850262	3.974323	144.54628	NaN	NaN	NaN	NaN	NaN	NaN	NaN	NaN	NaN
-32.305195	-4.923497	147.96283	-27.596273	21.030987	145.28598	37.892792	4.220421	144.191467	NaN	NaN	NaN	NaN	NaN	NaN	NaN	NaN	NaN
-34.96563	-4.184065	148.868607	-27.516403	20.870377	146.224792	37.965549	4.458444	143.915451	NaN	NaN	NaN	NaN	NaN	NaN	NaN	NaN	NaN
-37.603065	-3.342324	150.170761	-27.385071	20.602154	147.367081	38.010174	4.648652	143.58345	NaN	NaN	NaN	NaN	NaN	NaN	NaN	NaN	NaN
-41.368279	-1.851657	152.704636	-27.053207	19.928104	149.386932	38.082825	4.844059	143.129807	30.923414	43.771816	138.691025	34.5031195	24.3079375	140.910416	-88.6095335	15.5482705	157.863448
-43.759399	-0.763722	154.61348	-26.762749	19.365683	150.754395	38.14975	4.895385	142.775497	30.58424	43.69297	138.388031	34.366995	24.2941775	140.581764	-87.892493	14.4371885	160.927026
-45.995285	0.439904	156.35965	-26.390848	18.741026	152.087799	38.274166	4.940261	142.54483	30.087709	43.665577	138.222977	34.1809375	24.302919	140.3839035	-86.9626335	13.179133	163.7916945
-48.227837	1.833057	158.239151	-26.027021	18.089417	153.369629	38.330467	4.968307	142.238373	NaN	NaN	NaN	NaN	NaN	NaN	NaN	NaN	NaN
-50.18425	3.231716	159.985931	-25.744072	17.471823	154.506271	38.262306	4.959078	141.820221	NaN	NaN	NaN	NaN	NaN	NaN	NaN	NaN	NaN
-52.127361	4.779053	161.596817	-25.54084	16.880369	155.418457	38.078495	4.976891	141.339676	NaN	NaN	NaN	NaN	NaN	NaN	NaN	NaN	NaN
-53.592213	6.309809	163.419479	-25.400757	16.304382	156.106979	37.791489	5.040478	140.762436	NaN	NaN	NaN	NaN	NaN	NaN	NaN	NaN	NaN
NaN	NaN	NaN	-25.405508	15.462668	156.666672	37.219559	5.150624	139.815338	NaN	NaN	NaN	NaN	NaN	NaN	NaN	NaN	NaN
NaN	NaN	NaN	-25.507111	14.970252	156.872864	36.718845	5.218758	139.174454	NaN	NaN	NaN	NaN	NaN	NaN	NaN	NaN	NaN
NaN	NaN	NaN	-25.667223	14.470747	156.963318	36.134602	5.261444	138.562622	NaN	NaN	NaN	NaN	NaN	NaN	NaN	NaN	NaN
NaN	NaN	NaN	-25.868526	14.016453	157.008469	35.56958	5.24413	137.996674	NaN	NaN	NaN	NaN	NaN	NaN	NaN	NaN	NaN
NaN	NaN	NaN	-26.069242	13.586987	157.026459	35.015446	5.210409	137.483017	NaN	NaN	NaN	NaN	NaN	NaN	NaN	NaN	NaN
NaN	NaN	NaN	-26.259243	13.181344	157.013138	34.556274	5.153537	137.110504	NaN	NaN	NaN	NaN	NaN	NaN	NaN	NaN	NaN
NaN	NaN	NaN	-26.444567	12.82028	156.98262	34.152599	5.119233	136.85437	NaN	NaN	NaN	NaN	NaN	NaN	NaN	NaN	NaN
NaN	NaN	NaN	-26.774284	12.379075	156.760818	33.747799	5.045677	136.636261	NaN	NaN	NaN	NaN	NaN	NaN	NaN	NaN	NaN
NaN	NaN	NaN	-27.027666	12.155741	156.488541	33.556137	4.958027	136.603592	NaN	NaN	NaN	NaN	NaN	NaN	NaN	NaN	NaN
NaN	NaN	NaN	NaN	NaN	NaN	33.34594	4.83512	136.50827	NaN	NaN	NaN	NaN	NaN	NaN	NaN	NaN	NaN
NaN	NaN	NaN	-27.581081	11.846732	155.671585	33.177944	4.718427	136.3936	NaN	NaN	NaN	NaN	NaN	NaN	NaN	NaN	NaN
NaN	NaN	NaN	-27.865379	11.783036	155.134567	33.045776	4.634655	136.22287	NaN	NaN	NaN	NaN	NaN	NaN	NaN	NaN	NaN
NaN	NaN	NaN	-28.148382	11.802604	154.528976	32.989048	4.596698	136.071701	NaN	NaN	NaN	NaN	NaN	NaN	NaN	NaN	NaN
NaN	NaN	NaN	-28.429455	11.894738	153.877304	33.012646	4.590122	136.053482	NaN	NaN	NaN	NaN	NaN	NaN	NaN	NaN	NaN
-53.447651	37.032814	161.456436	-28.803095	12.11949	152.856598	33.144547	4.583309	136.201645	NaN	NaN	NaN	NaN	NaN	NaN	NaN	NaN	NaN
-51.567726	38.754314	160.071228	-29.057446	12.415741	152.134888	33.226368	4.541641	136.423309	NaN	NaN	NaN	NaN	NaN	NaN	NaN	NaN	NaN
-49.423935	40.419895	158.76683	-29.253759	12.855066	151.342148	33.329453	4.488966	136.784454	NaN	NaN	NaN	NaN	NaN	NaN	NaN	NaN	NaN
-47.032433	41.961395	157.7668	-29.339531	13.360251	150.608429	33.53693	4.514161	137.13028	NaN	NaN	NaN	NaN	NaN	NaN	NaN	NaN	NaN
-44.401978	43.395668	156.965027	-29.332935	13.959609	149.868423	33.83807	4.563725	137.531601	NaN	NaN	NaN	NaN	NaN	NaN	NaN	NaN	NaN
-41.658516	44.670902	156.208115	-29.28273	14.59243	149.017502	34.230255	4.607163	138.024506	NaN	NaN	NaN	NaN	NaN	NaN	NaN	NaN	NaN
-38.782959	45.702816	155.648544	-29.180149	15.212118	148.217148	34.676292	4.647202	138.517975	NaN	NaN	NaN	NaN	NaN	NaN	NaN	NaN	NaN
-34.31736	46.88118	155.158569	-29.1213	16.186939	147.34642	35.233601	4.591794	139.181763	NaN	NaN	NaN	NaN	NaN	NaN	NaN	NaN	NaN
-31.254694	47.376816	154.957611	-29.074495	16.917215	146.981415	35.555611	4.57772	139.613876	NaN	NaN	NaN	NaN	NaN	NaN	NaN	NaN	NaN
-28.235807	47.711868	154.666611	-29.039673	17.746309	146.786667	35.883045	4.625368	140.179245	NaN	NaN	NaN	NaN	NaN	NaN	NaN	NaN	NaN
-25.224993	47.888191	154.202942	-29.015562	18.666441	146.578568	36.170753	4.729154	140.824265	NaN	NaN	NaN	NaN	NaN	NaN	NaN	NaN	NaN
-22.221142	47.879787	153.531998	-28.980917	19.632046	146.304398	36.415611	4.83766	141.548141	NaN	NaN	NaN	NaN	NaN	NaN	NaN	NaN	NaN
-19.302505	47.70187	152.7966	-28.926989	20.558142	145.910614	36.617641	5.024003	142.322403	NaN	NaN	NaN	NaN	NaN	NaN	NaN	NaN	NaN
-16.433165	47.3298	151.871262	-28.872744	21.502308	145.305283	36.714867	5.192821	143.146393	NaN	NaN	NaN	NaN	NaN	NaN	NaN	NaN	NaN
-12.354358	46.374382	150.658279	-28.739304	22.7159	144.379562	36.644001	5.488778	144.384445	NaN	NaN	NaN	NaN	NaN	NaN	NaN	NaN	NaN
-9.85223	45.452034	150.095993	-28.679911	23.41083	143.936401	36.494984	5.714316	145.078232	NaN	NaN	NaN	NaN	NaN	NaN	NaN	NaN	NaN
-7.524377	44.41383	149.642517	-28.604872	24.010641	143.609116	36.377399	5.822507	145.777939	NaN	NaN	NaN	NaN	NaN	NaN	NaN	NaN	NaN
-5.431824	43.172108	149.451096	-28.51836	24.427725	143.417435	36.255192	5.938615	146.426208	NaN	NaN	NaN	NaN	NaN	NaN	NaN	NaN	NaN
-3.548667	41.829361	149.345749	-28.427309	24.74041	143.25853	NaN	NaN	NaN	NaN	NaN	NaN	NaN	NaN	NaN	NaN	NaN	NaN
-1.862886	40.433102	149.183792	-28.375843	24.970875	143.108505	NaN	NaN	NaN	NaN	NaN	NaN	NaN	NaN	NaN	NaN	NaN	NaN
-0.360694	38.983173	149.145401	-28.35738	25.116638	142.98468	NaN	NaN	NaN	NaN	NaN	NaN	NaN	NaN	NaN	NaN	NaN	NaN
1.521354	36.827091	149.076462	-28.36845	25.284704	142.830399	NaN	NaN	NaN	NaN	NaN	NaN	NaN	NaN	NaN	NaN	NaN	NaN
2.52263	35.37027	149.105133	-28.419289	25.354868	142.779938	NaN	NaN	NaN	NaN	NaN	NaN	NaN	NaN	NaN	NaN	NaN	NaN
3.295325	33.963387	149.157852	-28.486942	25.439999	142.756378	NaN	NaN	NaN	NaN	NaN	NaN	NaN	NaN	NaN	NaN	NaN	NaN
3.88572	32.584702	149.293121	-28.549688	25.527632	142.727386	NaN	NaN	NaN	NaN	NaN	NaN	NaN	NaN	NaN	NaN	NaN	NaN
4.30764	31.270929	149.355453	-28.609467	25.615641	142.643799	NaN	NaN	NaN	NaN	NaN	NaN	NaN	NaN	NaN	NaN	NaN	NaN
4.510662	30.002468	149.436264	-28.674423	25.682411	142.542267	NaN	NaN	NaN	NaN	NaN	NaN	NaN	NaN	NaN	NaN	NaN	NaN
4.559886	28.748375	149.458344	-28.730701	25.738567	142.413452	NaN	NaN	NaN	NaN	NaN	NaN	NaN	NaN	NaN	NaN	NaN	NaN
4.413985	26.982885	149.246246	-28.815769	25.779978	142.247437	NaN	NaN	NaN	NaN	NaN	NaN	NaN	NaN	NaN	NaN	NaN	NaN
4.091919	25.81526	148.992844	-28.866247	25.751129	142.209381	35.661018	7.357337	146.464859	NaN	NaN	NaN	NaN	NaN	NaN	NaN	NaN	NaN
3.629776	24.654432	148.639954	-28.915781	25.675348	142.22525	35.723392	7.37782	145.91394	NaN	NaN	NaN	NaN	NaN	NaN	NaN	NaN	NaN
3.039462	23.459316	148.273712	-28.962547	25.571255	142.323044	35.807053	7.375019	145.383041	NaN	NaN	NaN	NaN	NaN	NaN	NaN	NaN	NaN
2.28556	22.280745	147.932129	-29.012749	25.425171	142.501648	35.8913	7.382099	144.954208	NaN	NaN	NaN	NaN	NaN	NaN	NaN	NaN	NaN
1.382909	21.015007	147.640671	-29.085955	25.259605	142.806458	35.906128	7.420705	144.618073	NaN	NaN	NaN	NaN	NaN	NaN	NaN	NaN	NaN
0.271428	19.730556	147.471939	-29.189693	25.083643	143.268555	35.903381	7.472191	144.437332	NaN	NaN	NaN	NaN	NaN	NaN	NaN	NaN	NaN
-1.610821	17.741526	147.316391	-29.353069	24.866747	144.027252	35.798866	7.567849	144.517105	NaN	NaN	NaN	NaN	NaN	NaN	NaN	NaN	NaN
-3.038053	16.360804	147.258316	-29.43619	24.778894	144.465851	35.728283	7.643028	144.627579	NaN	NaN	NaN	NaN	NaN	NaN	NaN	NaN	NaN
-4.571777	14.988468	147.291306	-29.499662	24.720222	144.880096	35.665466	7.714839	144.791168	NaN	NaN	NaN	NaN	NaN	NaN	NaN	NaN	NaN
-6.253997	13.595253	147.429153	-29.531979	24.674124	145.265076	35.660027	7.794321	144.967056	NaN	NaN	NaN	NaN	NaN	NaN	NaN	NaN	NaN
-8.021401	12.244926	147.599716	-29.549404	24.646198	145.590027	35.650562	7.879774	145.118362	NaN	NaN	NaN	NaN	NaN	NaN	NaN	NaN	NaN
-9.887946	10.888449	147.757736	-29.573324	24.6047	145.875748	35.617481	7.993556	145.244049	NaN	NaN	NaN	NaN	NaN	NaN	NaN	NaN	NaN
-11.848146	9.59392	147.997589	-29.634935	24.545622	146.195618	35.599709	8.122426	145.300049	NaN	NaN	NaN	NaN	NaN	NaN	NaN	NaN	NaN
-14.93698	7.739673	148.434692	-29.795998	24.372379	146.76738	35.5065	8.299036	145.246597	NaN	NaN	NaN	NaN	NaN	NaN	NaN	NaN	NaN
-17.09314	6.568257	148.893677	-29.91696	24.189846	147.249268	35.452923	8.408461	145.138184	NaN	NaN	NaN	NaN	NaN	NaN	NaN	NaN	NaN
-19.282238	5.513526	149.481247	-30.06266	23.942511	147.839493	35.391136	8.466039	144.989746	NaN	NaN	NaN	NaN	NaN	NaN	NaN	NaN	NaN
-21.491129	4.540645	150.140778	-30.198547	23.655806	148.483856	35.274319	8.484062	144.846329	NaN	NaN	NaN	NaN	NaN	NaN	NaN	NaN	NaN
-23.715952	3.682144	150.869217	-30.330858	23.291332	149.165405	35.160942	8.470698	144.708069	NaN	NaN	NaN	NaN	NaN	NaN	NaN	NaN	NaN
-25.918686	2.877263	151.63681	-30.440357	22.875381	149.860382	35.028191	8.440331	144.573013	NaN	NaN	NaN	NaN	NaN	NaN	NaN	NaN	NaN
-28.104433	2.258827	152.476685	-30.563095	22.439857	150.525085	34.890221	8.379381	144.437195	NaN	NaN	NaN	NaN	NaN	NaN	NaN	NaN	NaN
-31.284353	1.524345	153.482254	-30.802219	21.75922	151.406998	34.607742	8.207633	144.239334	NaN	NaN	NaN	NaN	NaN	NaN	NaN	NaN	NaN
-33.369022	1.199265	154.144455	-30.982681	21.353872	151.940491	34.382092	8.06071	144.105118	NaN	NaN	NaN	NaN	NaN	NaN	NaN	NaN	NaN
-35.391163	1.003342	154.749908	-31.154875	20.981377	152.379608	34.113102	7.911807	143.993179	NaN	NaN	NaN	NaN	NaN	NaN	NaN	NaN	NaN
-37.331341	0.958349	155.347122	-31.335342	20.673824	152.785263	33.823807	7.795163	143.852417	NaN	NaN	NaN	NaN	NaN	NaN	NaN	NaN	NaN
-39.205025	1.041912	155.882874	-31.492693	20.413729	153.134903	33.573517	7.672563	143.725327	NaN	NaN	NaN	NaN	NaN	NaN	NaN	NaN	NaN
-40.944092	1.274343	156.334106	-31.625362	20.195992	153.407471	33.32011	7.584181	143.582947	NaN	NaN	NaN	NaN	NaN	NaN	NaN	NaN	NaN
-42.589573	1.627346	156.770767	-31.724262	20.019789	153.61911	33.114059	7.494805	143.404968	NaN	NaN	NaN	NaN	NaN	NaN	NaN	NaN	NaN
-44.811924	2.392869	157.334534	-31.776878	19.758102	153.860214	32.843216	7.321926	143.101471	NaN	NaN	NaN	NaN	NaN	NaN	NaN	NaN	NaN
-46.14637	3.05484	157.648773	-31.79306	19.558968	153.98587	32.699341	7.141604	142.890625	NaN	NaN	NaN	NaN	NaN	NaN	NaN	NaN	NaN
-47.326801	3.820941	157.915146	-31.774021	19.296846	154.088211	32.55085	6.905437	142.642349	NaN	NaN	NaN	NaN	NaN	NaN	NaN	NaN	NaN
-48.336895	4.72488	158.125046	-31.730827	18.974377	154.163528	32.416794	6.598316	142.394775	23.455811	45.377777	138.440521	27.9363025	25.9880465	140.417648	-91.3979565	11.9607075	167.909408
-49.191315	5.720998	158.29509	-31.706207	18.630438	154.243591	32.286961	6.271471	142.137161	23.380899	44.998955	138.161392	27.83393	25.635213	140.1492765	-91.246344	11.625663	168.3379055
-49.896912	6.82342	158.410446	-31.662169	18.199875	154.332535	32.176769	5.929255	141.872681	23.281193	44.616413	137.936508	27.728981	25.272834	139.9045945	-91.053319	11.126916	168.7604755
-50.437103	7.989663	158.466141	-31.609674	17.680641	154.425995	32.084145	5.597814	141.607773	23.175669	44.24157	137.810043	27.629907	24.919692	139.708908	-90.849255	10.44159	169.143082
-50.941338	9.869716	158.332123	-31.539106	16.721989	154.50592	31.961214	5.102591	141.203766	22.925997	43.729687	137.854843	27.4436055	24.416139	139.5293045	-90.5218175	9.027839	169.4825355
-51.086159	11.187189	158.158463	-31.514645	15.965967	154.513687	31.885645	4.71593	140.916412	22.445917	43.540741	138.155365	27.165781	24.1283355	139.5358885	-90.195071	7.8035985	169.4914855
-51.074825	12.555696	157.909775	-31.518673	15.160152	154.453842	31.799448	4.309534	140.628891	NaN	NaN	NaN	NaN	NaN	NaN	NaN	NaN	NaN
-50.910927	13.941693	157.50824	-31.55027	14.32278	154.283493	31.703064	3.92776	140.336227	NaN	NaN	NaN	NaN	NaN	NaN	NaN	NaN	NaN
-50.576103	15.37199	157.06041	-31.612337	13.502592	154.040939	31.613094	3.564453	140.028473	NaN	NaN	NaN	NaN	NaN	NaN	NaN	NaN	NaN
-50.067699	16.865694	156.641357	-31.689157	12.683712	153.717194	31.520084	3.217535	139.697617	NaN	NaN	NaN	NaN	NaN	NaN	NaN	NaN	NaN
-49.405689	18.379644	156.120316	-31.771109	11.896131	153.292007	31.428167	2.891552	139.355209	NaN	NaN	NaN	NaN	NaN	NaN	NaN	NaN	NaN
-48.064728	20.645027	155.286438	-31.892916	10.831783	152.549606	31.341618	2.36055	138.872726	NaN	NaN	NaN	NaN	NaN	NaN	NaN	NaN	NaN
-46.961662	22.15156	154.797607	-31.891769	10.175629	151.973938	31.329727	2.014541	138.576935	23.119453	40.439831	139.30542	27.22459	21.227186	138.9411775	-91.008128	-0.875927999999998	165.0066985
-45.66571	23.643843	154.338226	-31.878042	9.61253	151.410599	31.409121	1.663319	138.338333	23.301085	40.123169	139.598663	27.355103	20.893244	138.968498	-91.111187	-1.668184	163.8527
-44.204758	25.069035	153.943176	-31.86113	9.132721	150.860626	31.538095	1.36492	138.20369	NaN	NaN	NaN	NaN	NaN	NaN	NaN	NaN	NaN
-42.639374	26.48888	153.52002	-31.853428	8.785021	150.312607	31.70994	1.138245	138.157898	23.819374	39.605927	140.523438	27.764657	20.372086	139.340668	-91.471513	-2.802044	161.284546
-40.905819	27.813772	153.175934	-31.82975	8.435571	149.759094	31.92012	0.991957	138.214203	NaN	NaN	NaN	NaN	NaN	NaN	NaN	NaN	NaN
-39.079594	29.023567	152.77504	-31.807718	8.180967	149.241333	32.170288	0.896083	138.355225	NaN	NaN	NaN	NaN	NaN	NaN	NaN	NaN	NaN
-36.096977	30.667078	152.175629	-31.748405	7.824936	148.408966	32.636345	0.719716	138.747925	NaN	NaN	NaN	NaN	NaN	NaN	NaN	NaN	NaN
-33.985546	31.622351	151.801758	-31.71434	7.636549	147.800522	33.009033	0.571443	139.095184	NaN	NaN	NaN	NaN	NaN	NaN	NaN	NaN	NaN
-31.841394	32.414963	151.424698	-31.712973	7.458548	147.130341	33.401905	0.343618	139.514099	NaN	NaN	NaN	NaN	NaN	NaN	NaN	NaN	NaN
-29.594439	33.044441	151.047272	-31.756454	7.335104	146.366028	33.812691	0.067258	139.995178	NaN	NaN	NaN	NaN	NaN	NaN	NaN	NaN	NaN
-27.331486	33.554192	150.717331	-31.819555	7.307674	145.567184	34.131264	-0.245172	140.485107	NaN	NaN	NaN	NaN	NaN	NaN	NaN	NaN	NaN
-25.064827	33.848522	150.44104	-31.921244	7.388737	144.837997	34.344608	-0.598564	140.915222	NaN	NaN	NaN	NaN	NaN	NaN	NaN	NaN	NaN
-22.768799	34.031658	150.241119	-32.014004	7.600409	144.158463	34.489025	-0.891988	141.343506	NaN	NaN	NaN	NaN	NaN	NaN	NaN	NaN	NaN
-19.42741	33.962841	150.086136	-32.112736	8.138592	143.420135	34.551643	-1.105937	141.891998	NaN	NaN	NaN	NaN	NaN	NaN	NaN	NaN	NaN
-17.26697	33.686428	150.079697	-32.117245	8.604549	143.041809	34.614597	-1.175333	142.313873	NaN	NaN	NaN	NaN	NaN	NaN	NaN	NaN	NaN
-15.1881	33.237907	150.124146	-32.114433	9.124914	142.751526	34.620239	-1.206875	142.768723	NaN	NaN	NaN	NaN	NaN	NaN	NaN	NaN	NaN
-13.219992	32.589626	150.235626	-32.102219	9.685311	142.544937	34.58691	-1.248348	143.23494	NaN	NaN	NaN	NaN	NaN	NaN	NaN	NaN	NaN
-11.363914	31.759247	150.289688	-32.12508	10.259918	142.316772	34.546185	-1.351494	143.725754	NaN	NaN	NaN	NaN	NaN	NaN	NaN	NaN	NaN
-9.623497	30.72739	150.333664	-32.161121	10.837031	142.095535	34.406242	-1.511623	144.194275	NaN	NaN	NaN	NaN	NaN	NaN	NaN	NaN	NaN
-8.067021	29.557085	150.324554	-32.239166	11.40115	141.90976	34.237064	-1.666138	144.569473	NaN	NaN	NaN	NaN	NaN	NaN	NaN	NaN	NaN
-5.972331	27.532387	150.112839	-32.349743	12.306164	141.602051	33.981113	-1.854297	145.01442	NaN	NaN	NaN	NaN	NaN	NaN	NaN	NaN	NaN
-4.770801	26.021778	149.831482	-32.394035	12.943538	141.420654	33.810513	-1.879889	145.181091	NaN	NaN	NaN	NaN	NaN	NaN	NaN	NaN	NaN
-3.742189	24.413406	149.437851	-32.433132	13.608646	141.247253	33.691162	-1.826798	145.244598	NaN	NaN	NaN	NaN	NaN	NaN	NaN	NaN	NaN
-2.895247	22.680773	149.003464	-32.459515	14.313671	141.012009	33.559555	-1.745495	145.294266	NaN	NaN	NaN	NaN	NaN	NaN	NaN	NaN	NaN
-2.251617	20.863113	148.525009	-32.471924	15.025565	140.732971	33.364452	-1.638404	145.383667	NaN	NaN	NaN	NaN	NaN	NaN	NaN	NaN	NaN
-1.824841	18.920649	148.073395	-32.490833	15.729202	140.463989	33.069168	-1.521787	145.499725	NaN	NaN	NaN	NaN	NaN	NaN	NaN	NaN	NaN
-1.658961	16.924919	147.700745	-32.53661	16.457485	140.301926	32.721226	-1.374281	145.599976	NaN	NaN	NaN	NaN	NaN	NaN	NaN	NaN	NaN
-1.878085	13.80799	147.365845	-32.660336	17.617611	140.359985	32.216209	-1.161444	145.694626	NaN	NaN	NaN	NaN	NaN	NaN	NaN	NaN	NaN
-2.284129	11.694613	147.178894	-32.710258	18.416491	140.572342	31.967121	-1.017085	145.742905	NaN	NaN	NaN	NaN	NaN	NaN	NaN	NaN	NaN
-2.8508	9.607531	146.97789	-32.698269	19.219225	140.947556	31.776888	-0.780415	145.680313	NaN	NaN	NaN	NaN	NaN	NaN	NaN	NaN	NaN
-3.604126	7.499261	146.850967	-32.640625	20.027231	141.537933	31.664688	-0.536687	145.583237	NaN	NaN	NaN	NaN	NaN	NaN	NaN	NaN	NaN
-4.534322	5.402314	146.850327	-32.548759	20.878099	142.36731	31.602579	-0.259408	145.405441	NaN	NaN	NaN	NaN	NaN	NaN	NaN	NaN	NaN
-5.56892	3.334874	146.86676	-32.454494	21.77487	143.378494	31.54031	0.009701	145.134369	NaN	NaN	NaN	NaN	NaN	NaN	NaN	NaN	NaN
-6.801339	1.258822	147.010559	-32.358543	22.713066	144.55542	31.42342	0.233159	144.86499	NaN	NaN	NaN	NaN	NaN	NaN	NaN	NaN	NaN
-8.92966	-1.78482	147.476318	-32.207466	24.17355	146.523407	31.109005	0.571868	144.5811	NaN	NaN	NaN	NaN	NaN	NaN	NaN	NaN	NaN
-10.506323	-3.771412	148.043884	-32.151474	25.117191	147.91745	30.849091	0.849509	144.458038	NaN	NaN	NaN	NaN	NaN	NaN	NaN	NaN	NaN
-12.085113	-5.735858	148.780502	-32.059582	25.957867	149.345551	30.62821	1.20251	144.38266	NaN	NaN	NaN	NaN	NaN	NaN	NaN	NaN	NaN
-13.727472	-7.696567	149.887817	-31.934187	26.658524	150.757935	30.424658	1.61634	144.37355	NaN	NaN	NaN	NaN	NaN	NaN	NaN	NaN	NaN
-15.363691	-9.616568	151.464752	-31.7833	27.177668	152.073135	30.315012	2.031576	144.434158	NaN	NaN	NaN	NaN	NaN	NaN	NaN	NaN	NaN
-16.967487	-11.436939	153.519257	-31.615015	27.51877	153.229446	30.311785	2.354145	144.566681	NaN	NaN	NaN	NaN	NaN	NaN	NaN	NaN	NaN
-18.115664	-11.159086	156.132324	-31.451916	27.691328	154.107132	30.350552	2.52606	144.846649	NaN	NaN	NaN	NaN	NaN	NaN	NaN	NaN	NaN
-19.323301	-8.938217	158.977081	-31.300104	27.733936	154.772858	30.464333	2.546645	145.51506	NaN	NaN	NaN	NaN	NaN	NaN	NaN	NaN	NaN
-20.213795	-7.540941	160.417404	-31.220943	27.699005	154.800766	30.517223	2.530517	146.003571	NaN	NaN	NaN	NaN	NaN	NaN	NaN	NaN	NaN
-20.976925	-6.269455	160.979218	-31.173779	27.677227	154.658966	30.615313	2.519614	146.313126	NaN	NaN	NaN	NaN	NaN	NaN	NaN	NaN	NaN
-21.874285	-4.903507	160.979889	-31.271303	27.754616	154.461182	30.652254	2.466704	146.467758	29.276466	41.03904	139.468521	29.96436	21.752872	142.9681395	-92.506966	33.75636	165.9542245
-22.847223	-3.395939	160.276123	-31.060341	27.631695	154.184372	30.668003	2.427305	146.370605	29.345274	40.961742	139.282257	30.0066385	21.6945235	142.826431	-92.1273205	33.5688665	165.542313
-23.714113	-1.896715	158.703369	-30.987215	27.501785	153.914825	30.739441	2.342687	146.099274	NaN	NaN	NaN	NaN	NaN	NaN	NaN	NaN	NaN
-24.352396	-0.432079	157.134552	-30.922413	27.316492	153.646286	30.800224	2.253691	145.694946	NaN	NaN	NaN	NaN	NaN	NaN	NaN	NaN	NaN
-25.213877	1.995095	154.237534	-30.75775	26.95001	153.188843	31.006241	2.127808	144.995865	NaN	NaN	NaN	NaN	NaN	NaN	NaN	NaN	NaN
-25.574249	3.788583	152.562408	-30.534395	26.670235	152.876801	31.246349	2.066281	144.543121	NaN	NaN	NaN	NaN	NaN	NaN	NaN	NaN	NaN
-25.80966	5.590628	151.239685	-30.304485	26.469486	152.631134	31.536623	1.951357	144.193237	NaN	NaN	NaN	NaN	NaN	NaN	NaN	NaN	NaN
-25.91239	7.457533	150.254028	-30.036345	26.330507	152.395004	31.876263	1.777173	144.006973	NaN	NaN	NaN	NaN	NaN	NaN	NaN	NaN	NaN
-25.924419	9.171756	149.613983	-29.787952	26.18128	152.225128	32.192337	1.600077	143.93222	NaN	NaN	NaN	NaN	NaN	NaN	NaN	NaN	NaN
-25.864494	10.82932	149.382446	-29.59857	26.025633	152.138657	32.527588	1.399129	143.960464	NaN	NaN	NaN	NaN	NaN	NaN	NaN	NaN	NaN
-25.794729	12.281236	149.380035	-29.440233	25.892639	152.140106	32.853424	1.19857	144.055008	NaN	NaN	NaN	NaN	NaN	NaN	NaN	NaN	NaN
-25.712946	14.305364	149.644165	-29.188738	25.816654	152.242401	33.281143	1.088172	144.15451	NaN	NaN	NaN	NaN	NaN	NaN	NaN	NaN	NaN
-25.618032	15.523055	149.882233	-29.003212	25.859789	152.32933	33.494087	1.12214	144.151459	NaN	NaN	NaN	NaN	NaN	NaN	NaN	NaN	NaN
-25.525246	16.649263	150.113586	-28.864552	25.987431	152.402039	33.602047	1.167103	144.154861	NaN	NaN	NaN	NaN	NaN	NaN	NaN	NaN	NaN
-25.495375	17.614882	150.318787	-28.729784	26.149925	152.442505	33.728485	1.252917	144.198334	NaN	NaN	NaN	NaN	NaN	NaN	NaN	NaN	NaN
-25.453571	18.468113	150.514587	-28.599907	26.328701	152.456116	33.845318	1.370496	144.299622	NaN	NaN	NaN	NaN	NaN	NaN	NaN	NaN	NaN
-25.464699	19.287733	150.627289	-28.486214	26.564316	152.425568	33.961369	1.51584	144.435165	NaN	NaN	NaN	NaN	NaN	NaN	NaN	NaN	NaN
-25.477043	19.965776	150.669876	-28.397039	26.850679	152.339767	34.035595	1.672825	144.580032	NaN	NaN	NaN	NaN	NaN	NaN	NaN	NaN	NaN
-25.547707	20.853735	150.646729	-28.309307	27.365892	152.135071	34.109051	1.980687	144.794601	NaN	NaN	NaN	NaN	NaN	NaN	NaN	NaN	NaN
-25.7015	21.350121	150.630325	-28.287909	27.738338	152.00061	34.135609	2.178999	144.927521	NaN	NaN	NaN	NaN	NaN	NaN	NaN	NaN	NaN
-25.740423	21.748337	150.634613	-28.294268	28.07214	151.932678	34.133385	2.37828	145.000366	NaN	NaN	NaN	NaN	NaN	NaN	NaN	NaN	NaN
-25.877455	22.061609	150.689163	-28.275255	28.324276	151.890305	34.119087	2.578945	145.005386	NaN	NaN	NaN	NaN	NaN	NaN	NaN	NaN	NaN
-26.014128	22.352566	150.724625	-28.231541	28.507784	151.879913	34.138077	2.75691	144.960754	NaN	NaN	NaN	NaN	NaN	NaN	NaN	NaN	NaN
-26.127863	22.530922	150.792511	-28.149643	28.626982	151.901215	34.186398	2.884702	144.908035	NaN	NaN	NaN	NaN	NaN	NaN	NaN	NaN	NaN
-26.271416	22.651789	150.882965	-28.068813	28.704679	151.961914	34.258514	3.007871	144.85466	NaN	NaN	NaN	NaN	NaN	NaN	NaN	NaN	NaN
-26.379936	22.784307	151.045425	-27.978479	28.782452	152.125366	34.336121	3.205031	144.814255	NaN	NaN	NaN	NaN	NaN	NaN	NaN	NaN	NaN
-26.515917	22.818081	151.171906	-27.942631	28.793774	152.262115	34.394108	3.323201	144.83049	NaN	NaN	NaN	NaN	NaN	NaN	NaN	NaN	NaN
-26.625336	22.831799	151.299469	-27.926836	28.778824	152.378204	34.406277	3.404918	144.861511	NaN	NaN	NaN	NaN	NaN	NaN	NaN	NaN	NaN
-26.625216	22.846939	151.358948	-27.916866	28.734529	152.450958	34.424465	3.477859	144.871979	NaN	NaN	NaN	NaN	NaN	NaN	NaN	NaN	NaN
-26.699131	22.869932	151.361786	-27.906355	28.663433	152.466507	34.471279	3.536243	144.841583	NaN	NaN	NaN	NaN	NaN	NaN	NaN	NaN	NaN
-26.626328	22.82011	151.260681	-27.888254	28.60224	152.393661	34.551968	3.574201	144.782791	NaN	NaN	NaN	NaN	NaN	NaN	NaN	NaN	NaN
-26.654526	22.714672	151.098633	-27.833103	28.528744	152.218033	34.674828	3.630975	144.677429	NaN	NaN	NaN	NaN	NaN	NaN	NaN	NaN	NaN
-26.486673	22.579557	150.61969	-27.726633	28.397503	151.767609	34.89489	3.73432	144.451218	NaN	NaN	NaN	NaN	NaN	NaN	NaN	NaN	NaN
-26.446894	22.410902	150.138885	-27.631542	28.283823	151.285873	35.072945	3.802241	144.291016	NaN	NaN	NaN	NaN	NaN	NaN	NaN	NaN	NaN
-26.328817	22.163902	149.580429	-27.590162	28.141228	150.714661	35.249199	3.834651	144.1297	NaN	NaN	NaN	NaN	NaN	NaN	NaN	NaN	NaN
-26.170639	21.911606	148.961945	-27.610706	27.975119	150.061234	35.379135	3.84405	143.95813	NaN	NaN	NaN	NaN	NaN	NaN	NaN	NaN	NaN
-26.069727	21.654982	148.357208	-27.67148	27.800554	149.42897	35.451843	3.833043	143.809204	NaN	NaN	NaN	NaN	NaN	NaN	NaN	NaN	NaN
-26.050287	21.305737	147.838409	-27.730661	27.611977	148.870529	35.486813	3.806613	143.657318	NaN	NaN	NaN	NaN	NaN	NaN	NaN	NaN	NaN
-25.99724	20.919081	147.447296	-27.819696	27.463326	148.422958	35.503899	3.816137	143.505203	NaN	NaN	NaN	NaN	NaN	NaN	NaN	NaN	NaN
-25.896481	20.389046	147.100113	-27.983315	27.358866	147.980392	35.46983	3.878494	143.355637	NaN	NaN	NaN	NaN	NaN	NaN	NaN	NaN	NaN
-25.968256	20.074579	146.949738	-28.102871	27.367046	147.797516	35.431141	3.97198	143.319321	NaN	NaN	NaN	NaN	NaN	NaN	NaN	NaN	NaN
-25.965193	19.746399	146.738953	-28.143602	27.416239	147.585754	35.4007	4.06594	143.357529	NaN	NaN	NaN	NaN	NaN	NaN	NaN	NaN	NaN
-26.060041	19.416172	146.569214	-28.151167	27.504641	147.303329	35.369881	4.171372	143.405121	NaN	NaN	NaN	NaN	NaN	NaN	NaN	NaN	NaN
-26.03071	19.133482	146.24054	-28.172842	27.617001	146.938904	35.384411	4.311668	143.458588	NaN	NaN	NaN	NaN	NaN	NaN	NaN	NaN	NaN
-26.100737	18.877581	145.813614	-28.174921	27.742546	146.450974	35.357079	4.387032	143.463852	NaN	NaN	NaN	NaN	NaN	NaN	NaN	NaN	NaN
-26.141155	18.621109	145.250031	-28.198946	27.848171	145.890884	35.288609	4.420359	143.410645	NaN	NaN	NaN	NaN	NaN	NaN	NaN	NaN	NaN
-26.34548	18.197195	144.50972	-28.314518	27.984795	145.025421	35.2145	4.472126	143.306152	34.495014	44.074863	143.076965	34.854757	24.2734945	143.1915585	-91.483793	31.6960955	146.8592835
-26.501297	17.995255	144.021027	-28.379992	28.01894	144.5	35.184227	4.462677	143.229538	34.437614	44.13018	142.900223	34.8109205	24.2964285	143.0648805	-91.5709045	31.7414515	145.9351195
-26.815458	17.79505	143.603699	-28.436905	27.997129	144.099014	35.167271	4.457764	143.160904	34.396111	44.178669	142.763763	34.781691	24.3182165	142.9623335	-91.655501	31.6760415	145.2356945
-27.057636	17.616552	143.326279	-28.455576	27.928427	143.835953	35.207943	4.434093	143.139389	34.366779	44.18623	142.675873	34.787361	24.3101615	142.907631	-91.698513	31.5466925	144.764275
-27.424637	17.417971	143.276566	-28.422556	27.799173	143.750793	35.265396	4.41081	143.137711	34.361599	44.165916	142.632034	34.8134975	24.288363	142.8848725	-91.6586095	31.309983	144.6167135
-27.725664	17.214317	143.351822	-28.406261	27.684488	143.828659	35.296951	4.383647	143.13446	34.341122	44.112804	142.625504	34.8190365	24.2482255	142.879982	-91.6315585	31.1207505	144.777336
-28.149336	17.113369	143.50885	-28.432438	27.577568	144.003113	35.259907	4.367928	143.180984	34.272949	44.022636	142.6306	34.766428	24.195282	142.905792	-91.631304	30.959854	145.100434
-28.947384	17.029657	143.822754	-28.595072	27.520136	144.282089	35.020649	4.29623	143.247971	34.047997	43.887722	142.642914	34.534323	24.091976	142.9454425	-91.724467	30.948296	145.6187355
-29.572443	17.00672	144.10582	-28.758574	27.536715	144.487946	34.928307	4.154219	143.478912	33.939995	43.881859	142.700363	34.434151	24.018039	143.0896375	-91.951299	31.055391	145.8862545
-30.098391	17.022757	144.354752	-28.770718	27.52239	144.710464	34.982819	4.041373	143.741959	33.961506	43.877487	142.841034	34.4721625	23.95943	143.2914965	-92.0135985	31.08535	146.1294315
-30.651405	17.117264	144.589539	-28.711569	27.460691	144.958878	35.040741	4.094222	143.916031	33.970623	43.941498	142.941589	34.505682	24.01786	143.42881	-91.92882	30.903522	146.488946
-31.308737	17.257288	144.812271	-28.778631	27.388344	145.188766	34.882378	4.372054	143.876419	33.733696	44.056416	142.853683	34.308037	24.214235	143.365051	-91.865299	30.562453	147.012481
-32.02602	17.40591	145.05542	-29.041763	27.367071	145.346085	34.550739	4.673773	143.754593	33.415703	44.201435	142.643509	33.983221	24.437604	143.199051	-92.066747	30.296538	147.493119
-32.822628	17.700201	145.285065	-29.327503	27.326281	145.53891	34.352531	4.650871	143.773132	33.188732	44.246258	142.366257	33.7706315	24.4485645	143.0696945	-92.4256375	30.2039975	148.0081255
-33.808716	18.225948	145.741898	-29.364422	27.125942	146.005493	34.42609	4.392507	143.840546	33.097553	44.021255	142.10672	33.7618215	24.206881	142.973633	-92.4906655	30.045003	149.037353
-34.438492	18.607109	146.186523	-29.299854	26.875814	146.402573	34.477558	4.37078	143.856827	32.977009	43.902336	141.938095	33.7272835	24.136558	142.897461	-92.3269915	29.61507	149.907685
-35.166424	19.0562	146.664993	-29.410086	26.586828	146.863541	34.35416	4.499864	143.746323	32.700981	43.902637	141.686859	33.5275705	24.2012505	142.716591	-92.3477425	28.9724055	151.010491
-35.818909	19.583256	147.23349	-29.522926	26.249577	147.441193	34.281658	4.519971	143.64975	32.462219	43.887901	141.567261	33.3719385	24.203936	142.6085055	-92.4177905	28.295218	152.2738805
-36.396225	20.20149	147.948761	-29.514011	25.881027	148.16011	34.392197	4.382887	143.674072	32.32011	43.799164	141.626923	33.3561535	24.0910255	142.6504975	-92.3841755	27.6710285	153.6697225
-36.95591	20.862782	148.7276	-29.413954	25.475788	148.933746	34.52446	4.288918	143.681427	32.197426	43.702908	141.831909	33.360943	23.995913	142.756668	-92.188851	26.955663	155.110824
-37.396896	21.591162	149.406296	-29.361954	25.042215	149.670593	34.600719	4.345633	143.675751	32.011242	43.652527	141.982849	33.3059805	23.99908	142.8293	-92.0298885	26.08535	156.511886
-38.047604	22.775244	150.443649	-29.390768	24.408102	150.630814	34.572647	4.472245	143.506622	31.665728	43.660629	142.08522	33.1191875	24.066437	142.795921	-91.9007235	24.749767	158.465707
-38.37669	23.646879	151.010391	-29.369965	24.011126	151.178772	34.589432	4.505952	143.379654	31.499264	43.652309	142.195862	33.044348	24.0791305	142.787758	-91.784278	23.9431215	159.569786
-38.614426	24.552423	151.506653	-29.253817	23.618839	151.643234	34.68972	4.504775	143.287308	31.453531	43.606125	142.414597	33.0716255	24.05545	142.8509525	-91.5792595	23.182228	160.4355155
-38.720879	25.469545	151.937958	-29.098078	23.219805	151.997681	34.831749	4.494517	143.232986	31.535418	43.559139	142.690186	33.1835835	24.026828	142.961586	-91.3797395	22.412782	161.033776
-38.757965	26.440361	152.17926	-28.944706	22.846045	152.20929	34.914516	4.502882	143.142075	NaN	NaN	NaN	NaN	NaN	NaN	NaN	NaN	NaN
-38.776882	27.415052	152.346634	-28.875395	22.504578	152.260422	34.924698	4.528895	142.929352	31.576029	43.514156	142.990738	33.2503635	24.0215255	142.960045	-91.0011535	20.9876305	161.560799
-38.691437	28.399158	152.404648	-28.914154	22.217392	152.161911	34.863083	4.566633	142.58252	NaN	NaN	NaN	NaN	NaN	NaN	NaN	NaN	NaN
-38.427959	29.87977	152.225266	-29.030558	21.86701	151.791946	34.690151	4.663933	141.888367	NaN	NaN	NaN	NaN	NaN	NaN	NaN	NaN	NaN
-38.176788	30.793196	152.060608	-29.077976	21.660965	151.45636	34.602608	4.679272	141.472778	NaN	NaN	NaN	NaN	NaN	NaN	NaN	NaN	NaN
-37.735981	31.739473	151.794495	-29.089907	21.498388	151.089645	34.55476	4.671019	141.101166	NaN	NaN	NaN	NaN	NaN	NaN	NaN	NaN	NaN
-37.266113	32.656269	151.467438	-29.11795	21.379072	150.71077	34.508636	4.628841	140.825073	NaN	NaN	NaN	NaN	NaN	NaN	NaN	NaN	NaN
-36.748905	33.515091	151.126556	-29.202482	21.282831	150.329834	34.427532	4.525033	140.649551	NaN	NaN	NaN	NaN	NaN	NaN	NaN	NaN	NaN
-36.100666	34.285824	150.773514	-29.330975	21.205185	149.923386	34.293304	4.406039	140.530472	NaN	NaN	NaN	NaN	NaN	NaN	NaN	NaN	NaN
-35.349346	35.037182	150.289658	-29.50564	21.152784	149.515991	34.108852	4.251609	140.4496	NaN	NaN	NaN	NaN	NaN	NaN	NaN	NaN	NaN
-34.17828	36.046295	149.753036	-29.787546	21.082895	148.913605	33.842907	3.984023	140.382248	NaN	NaN	NaN	NaN	NaN	NaN	NaN	NaN	NaN
-33.278275	36.552776	149.374466	-29.962196	21.062643	148.502792	33.684845	3.778035	140.345612	NaN	NaN	NaN	NaN	NaN	NaN	NaN	NaN	NaN
-32.288094	37.053349	148.951736	-30.126852	21.026306	148.10318	33.55471	3.552144	140.368088	NaN	NaN	NaN	NaN	NaN	NaN	NaN	NaN	NaN
-31.230131	37.468109	148.706039	-30.279112	20.997623	147.739548	33.426094	3.291573	140.474625	NaN	NaN	NaN	NaN	NaN	NaN	NaN	NaN	NaN
-30.161964	37.714012	148.515793	-30.44548	20.971882	147.433929	33.334732	2.982249	140.648102	NaN	NaN	NaN	NaN	NaN	NaN	NaN	NaN	NaN
-29.042864	37.892292	148.399612	-30.601988	20.93504	147.159607	33.271797	2.626441	140.860809	NaN	NaN	NaN	NaN	NaN	NaN	NaN	NaN	NaN
-27.842831	37.912468	148.406403	-30.738186	20.883877	146.901459	33.244949	2.255929	141.098541	NaN	NaN	NaN	NaN	NaN	NaN	NaN	NaN	NaN
-26.153669	37.731148	148.539322	-30.944344	20.797022	146.553558	33.206741	1.724132	141.391968	NaN	NaN	NaN	NaN	NaN	NaN	NaN	NaN	NaN
-25.008747	37.458141	148.580399	-31.066629	20.725729	146.326477	33.181576	1.447368	141.560104	NaN	NaN	NaN	NaN	NaN	NaN	NaN	NaN	NaN
-23.82802	37.010147	148.651047	-31.198627	20.658936	146.070129	33.1497	1.197433	141.723053	NaN	NaN	NaN	NaN	NaN	NaN	NaN	NaN	NaN
-22.789787	36.478325	148.669785	-31.319693	20.631533	145.774872	33.110394	0.992071	141.916901	NaN	NaN	NaN	NaN	NaN	NaN	NaN	NaN	NaN
-21.778732	35.749321	148.539688	-31.422165	20.599415	145.401245	33.082767	0.769377	142.117462	NaN	NaN	NaN	NaN	NaN	NaN	NaN	NaN	NaN
-20.751993	34.914913	148.357681	-31.53791	20.611778	144.985931	33.045845	0.564816	142.310486	NaN	NaN	NaN	NaN	NaN	NaN	NaN	NaN	NaN
-19.84857	33.981163	148.042038	-31.652954	20.62409	144.498474	32.995037	0.363234	142.493469	NaN	NaN	NaN	NaN	NaN	NaN	NaN	NaN	NaN
-18.697542	32.24448	147.418793	-31.835798	20.648188	143.773346	32.90271	0.052274	142.709091	NaN	NaN	NaN	NaN	NaN	NaN	NaN	NaN	NaN
-18.0336	30.898655	146.909119	-31.969734	20.675169	143.311951	32.800629	-0.123021	142.835571	NaN	NaN	NaN	NaN	NaN	NaN	NaN	NaN	NaN
-17.556068	29.450003	146.356125	-32.118446	20.708893	142.83847	32.684669	-0.25363	142.936584	NaN	NaN	NaN	NaN	NaN	NaN	NaN	NaN	NaN
-17.179064	27.798647	145.71756	-32.24725	20.768356	142.378052	32.533451	-0.359558	142.99498	NaN	NaN	NaN	NaN	NaN	NaN	NaN	NaN	NaN
-16.926918	26.08819	145.094223	-32.398651	20.860348	141.986923	32.365536	-0.437329	143.11969	NaN	NaN	NaN	NaN	NaN	NaN	NaN	NaN	NaN
-16.882982	24.208979	144.54837	-32.552299	20.943169	141.691711	32.194233	-0.526098	143.302567	NaN	NaN	NaN	NaN	NaN	NaN	NaN	NaN	NaN
-16.946053	22.217213	144.094269	-32.690784	21.012117	141.533844	31.994053	-0.596477	143.530396	NaN	NaN	NaN	NaN	NaN	NaN	NaN	NaN	NaN
-17.484838	18.940622	143.846436	-32.846226	21.018648	141.702438	31.766865	-0.667018	144.010223	NaN	NaN	NaN	NaN	NaN	NaN	NaN	NaN	NaN
-18.081144	16.734186	144.090408	-32.92049	20.960495	142.143463	NaN	NaN	NaN	NaN	NaN	NaN	NaN	NaN	NaN	NaN	NaN	NaN
-18.876738	14.412081	144.700439	-32.870239	20.874153	142.722778	31.630913	-0.392315	144.974335	NaN	NaN	NaN	NaN	NaN	NaN	NaN	NaN	NaN
-19.809378	12.233256	145.501343	-32.772953	20.745758	143.449692	31.60668	-0.005462	145.596634	NaN	NaN	NaN	NaN	NaN	NaN	NaN	NaN	NaN
-20.916782	10.055788	146.534241	-32.647038	20.566833	144.296753	31.664986	0.440844	146.16922	29.067684	40.76461	146.080261	30.366335	20.602727	146.1247405	-95.660411	20.530939	142.4687655
-22.186508	8.003024	147.613083	-32.468639	20.296425	145.204834	31.833422	0.822683	146.534317	29.071701	41.033966	145.543091	30.4525615	20.9283245	146.038704	-95.3898395	19.6645255	144.370964
-23.46706	6.035968	148.793747	-32.249611	19.971947	146.216019	32.106991	0.99931	146.703308	NaN	NaN	NaN	NaN	NaN	NaN	NaN	NaN	NaN
-25.681082	3.327888	150.590057	-31.978306	19.335611	147.903793	32.57571	0.890317	146.740341	NaN	NaN	NaN	NaN	NaN	NaN	NaN	NaN	NaN
-27.209517	1.737074	151.659622	-31.884596	18.836575	149.053665	32.770638	0.848667	146.507233	NaN	NaN	NaN	NaN	NaN	NaN	NaN	NaN	NaN
-28.796921	0.269015	152.680283	-31.810724	18.340464	150.12027	32.927204	0.770487	146.127014	NaN	NaN	NaN	NaN	NaN	NaN	NaN	NaN	NaN
-30.335119	-1.01173	153.604919	-31.696489	17.866119	151.131973	33.0979	0.712801	145.727615	NaN	NaN	NaN	NaN	NaN	NaN	NaN	NaN	NaN
-31.901756	-2.108337	154.574234	-31.518147	17.411085	152.108459	33.277901	0.683585	145.324661	NaN	NaN	NaN	NaN	NaN	NaN	NaN	NaN	NaN
-33.321815	-3.087669	155.417175	-31.289307	16.980383	153.002838	33.469437	0.661034	144.974869	NaN	NaN	NaN	NaN	NaN	NaN	NaN	NaN	NaN
-34.775318	-3.908158	156.245941	-31.082449	16.565397	153.791702	33.583092	0.668231	144.690735	NaN	NaN	NaN	NaN	NaN	NaN	NaN	NaN	NaN
-36.713364	-4.900852	157.434708	-30.8088	15.99079	154.774353	33.663017	0.652983	144.337494	NaN	NaN	NaN	NaN	NaN	NaN	NaN	NaN	NaN
-37.946789	-5.37063	158.253937	-30.625307	15.620075	155.300217	33.725292	0.640766	144.126343	NaN	NaN	NaN	NaN	NaN	NaN	NaN	NaN	NaN
-39.053047	-5.712098	159.107361	-30.458134	15.303853	155.728668	33.815231	0.632683	143.92868	NaN	NaN	NaN	NaN	NaN	NaN	NaN	NaN	NaN
-39.967697	-5.901958	159.886917	-30.246532	15.010235	156.026382	33.962662	0.620827	143.796326	NaN	NaN	NaN	NaN	NaN	NaN	NaN	NaN	NaN
-40.807751	-5.924988	160.676437	-30.045488	14.766568	156.265991	NaN	NaN	NaN	26.147223	39.544178	140.501144	NaN	NaN	NaN	NaN	NaN	NaN
-41.590736	-5.723047	161.407333	-29.840597	14.55566	156.418671	NaN	NaN	NaN	26.166582	39.340092	139.876373	NaN	NaN	NaN	NaN	NaN	NaN
-42.197323	-5.440521	161.96373	-29.671669	14.372778	156.503937	NaN	NaN	NaN	26.153374	39.12661	139.215775	NaN	NaN	NaN	NaN	NaN	NaN
-42.791985	-4.766417	162.383606	-29.466927	14.049974	156.506882	NaN	NaN	NaN	26.018333	38.836933	138.253525	NaN	NaN	NaN	NaN	NaN	NaN
-42.992115	-4.168987	162.440323	-29.553009	13.910317	156.49678	NaN	NaN	NaN	26.003981	38.53315	137.697937	NaN	NaN	NaN	NaN	NaN	NaN
-43.25309	-3.284645	162.464218	-29.432224	13.620114	156.470947	NaN	NaN	NaN	25.886536	38.276314	137.255249	NaN	NaN	NaN	NaN	NaN	NaN
-43.148376	-2.48313	162.227173	-29.30286	13.289547	156.412384	NaN	NaN	NaN	25.820494	37.9995	136.932922	NaN	NaN	NaN	NaN	NaN	NaN
-42.920113	-1.442528	161.782227	-29.198479	12.957883	156.327469	NaN	NaN	NaN	25.825977	37.709976	136.729187	NaN	NaN	NaN	NaN	NaN	NaN
-42.645359	-0.174522	161.339432	-29.092932	12.60798	156.214035	NaN	NaN	NaN	25.861668	37.403252	136.629028	NaN	NaN	NaN	NaN	NaN	NaN
-42.130043	1.146412	160.573883	-28.95031	12.219691	156.036682	NaN	NaN	NaN	26.028465	37.120426	136.652664	NaN	NaN	NaN	NaN	NaN	NaN
-41.140221	3.426743	159.156509	-28.568005	11.542376	155.637543	NaN	NaN	NaN	26.425339	36.917271	137.05719	NaN	NaN	NaN	NaN	NaN	NaN
-40.124657	4.990911	157.983856	-28.402666	11.174446	155.390381	NaN	NaN	NaN	26.77021	37.007584	137.6707	NaN	NaN	NaN	NaN	NaN	NaN
-38.928566	6.751024	156.908981	-28.214287	10.82317	155.18132	36.094406	-1.04043	143.060562	27.11854	37.262474	138.687042	31.606473	18.111022	140.873802	-88.035047	3.535318	169.488838
-37.710075	8.702901	155.856461	-28.003094	10.467345	154.925781	36.492825	-1.10398	143.325974	NaN	NaN	NaN	NaN	NaN	NaN	NaN	NaN	NaN
-36.27528	10.789383	154.757584	-27.901497	10.162694	154.554718	36.677067	-1.189312	143.459366	NaN	NaN	NaN	NaN	NaN	NaN	NaN	NaN	NaN
-34.81435	12.936948	154.060074	-27.893404	9.820009	154.0215	36.624203	-1.342321	143.316574	NaN	NaN	NaN	NaN	NaN	NaN	NaN	NaN	NaN
-33.209591	15.083186	153.472641	-27.990356	9.639726	153.362305	36.522552	-1.577152	142.862396	NaN	NaN	NaN	NaN	NaN	NaN	NaN	NaN	NaN
-30.58621	18.180731	153.13855	-28.184191	9.595243	152.18985	36.342316	-1.875549	141.89534	NaN	NaN	NaN	NaN	NaN	NaN	NaN	NaN	NaN
-28.667963	20.061825	153.260361	-28.291119	9.7327	151.487762	36.271763	-1.907822	141.343002	NaN	NaN	NaN	NaN	NaN	NaN	NaN	NaN	NaN
-26.734695	21.666162	153.530014	-28.342871	9.906416	150.78537	NaN	NaN	NaN	NaN	NaN	NaN	NaN	NaN	NaN	NaN	NaN	NaN
-24.671642	23.015532	153.749756	-28.33814	10.08223	150.219925	NaN	NaN	NaN	NaN	NaN	NaN	NaN	NaN	NaN	NaN	NaN	NaN
-22.574783	24.072994	154.154434	-28.326994	10.317569	149.797028	NaN	NaN	NaN	NaN	NaN	NaN	NaN	NaN	NaN	NaN	NaN	NaN
-20.423382	24.918299	154.283752	-28.266272	10.645776	149.417389	NaN	NaN	NaN	NaN	NaN	NaN	NaN	NaN	NaN	NaN	NaN	NaN
-18.250639	25.467035	154.395905	-28.183794	10.995958	149.105759	NaN	NaN	NaN	NaN	NaN	NaN	NaN	NaN	NaN	NaN	NaN	NaN
-14.981646	25.772514	154.283707	-28.115877	11.489112	148.716385	NaN	NaN	NaN	NaN	NaN	NaN	NaN	NaN	NaN	NaN	NaN	NaN
-12.869394	25.644302	153.973038	-28.152025	11.849447	148.433945	NaN	NaN	NaN	NaN	NaN	NaN	NaN	NaN	NaN	NaN	NaN	NaN
-10.784485	25.344578	153.439713	-28.200487	12.239838	148.057739	NaN	NaN	NaN	NaN	NaN	NaN	NaN	NaN	NaN	NaN	NaN	NaN
-8.748397	24.756039	152.785385	-28.193892	12.643145	147.505951	NaN	NaN	NaN	NaN	NaN	NaN	NaN	NaN	NaN	NaN	NaN	NaN
-6.790171	23.964466	151.938309	-28.220093	13.056749	146.822433	NaN	NaN	NaN	NaN	NaN	NaN	NaN	NaN	NaN	NaN	NaN	NaN
-4.907356	22.87109	151.154404	-28.322851	13.468721	146.195419	NaN	NaN	NaN	NaN	NaN	NaN	NaN	NaN	NaN	NaN	NaN	NaN
-3.200071	21.617682	150.474075	-28.376051	13.933216	145.599869	NaN	NaN	NaN	NaN	NaN	NaN	NaN	NaN	NaN	NaN	NaN	NaN
-0.876625	19.261261	149.759094	-28.409115	14.583484	144.979034	37.697884	-1.896745	144.677841	NaN	NaN	NaN	NaN	NaN	NaN	NaN	NaN	NaN
0.495504	17.490021	149.534256	-28.318918	15.035464	144.608139	37.667953	-1.724012	145.213364	NaN	NaN	NaN	NaN	NaN	NaN	NaN	NaN	NaN
1.646829	15.682626	149.453751	-28.186258	15.462795	144.316895	37.617966	-1.484437	145.734512	NaN	NaN	NaN	NaN	NaN	NaN	NaN	NaN	NaN
2.646498	13.745456	149.495316	-28.032612	15.899595	144.027832	37.59269	-1.25277	146.236954	NaN	NaN	NaN	NaN	NaN	NaN	NaN	NaN	NaN
3.416285	11.792452	149.675293	-27.850605	16.300295	143.773239	37.617561	-1.054305	146.683029	NaN	NaN	NaN	NaN	NaN	NaN	NaN	NaN	NaN
4.045413	9.818365	149.832443	-27.715652	16.625959	143.599716	37.672009	-0.879045	147.02066	NaN	NaN	NaN	NaN	NaN	NaN	NaN	NaN	NaN
4.45022	7.85137	149.997955	-27.589321	16.907085	143.501053	37.760288	-0.728672	147.201584	NaN	NaN	NaN	NaN	NaN	NaN	NaN	NaN	NaN
4.846064	4.959548	150.079315	-27.390867	17.236813	143.485077	37.955269	-0.530855	147.229416	NaN	NaN	NaN	NaN	NaN	NaN	NaN	NaN	NaN
4.873406	3.052632	150.128098	-27.202097	17.418837	143.510162	38.152351	-0.348415	147.118729	NaN	NaN	NaN	NaN	NaN	NaN	NaN	NaN	NaN
4.777949	1.266677	150.16507	-26.995945	17.549034	143.56398	38.368599	-0.195982	147.000122	NaN	NaN	NaN	NaN	NaN	NaN	NaN	NaN	NaN
4.479071	-0.53508	150.323471	-26.772526	17.62759	143.583603	38.553802	-0.037957	146.894806	NaN	NaN	NaN	NaN	NaN	NaN	NaN	NaN	NaN
4.073616	-2.209481	150.422165	-26.569235	17.670652	143.616714	38.739197	0.11475	146.86734	NaN	NaN	NaN	NaN	NaN	NaN	NaN	NaN	NaN
3.417089	-3.848227	150.714523	-26.443268	17.702383	143.748199	38.880341	0.213663	146.883484	NaN	NaN	NaN	NaN	NaN	NaN	NaN	NaN	NaN
2.613197	-5.374952	151.003036	-26.359833	17.703684	143.92601	39.011459	0.294537	146.963531	NaN	NaN	NaN	NaN	NaN	NaN	NaN	NaN	NaN
1.073599	-7.446083	151.709366	-26.213602	17.694357	144.34082	39.252522	0.370096	147.121674	NaN	NaN	NaN	NaN	NaN	NaN	NaN	NaN	NaN
-0.117749	-8.609673	152.291412	-26.118288	17.709047	144.714188	39.389339	0.387013	147.24469	NaN	NaN	NaN	NaN	NaN	NaN	NaN	NaN	NaN
-1.448941	-9.63277	152.929489	-25.971922	17.698298	145.089371	39.521523	0.422376	147.344986	NaN	NaN	NaN	NaN	NaN	NaN	NaN	NaN	NaN
-2.867862	-10.519612	153.510818	-25.794756	17.698332	145.44223	39.665691	0.455577	147.405258	NaN	NaN	NaN	NaN	NaN	NaN	NaN	NaN	NaN
-4.369464	-11.209742	154.083939	-25.622732	17.702221	145.743317	39.813198	0.481116	147.486801	NaN	NaN	NaN	NaN	NaN	NaN	NaN	NaN	NaN
-5.963185	-11.795148	154.440887	-25.464558	17.674889	145.987732	39.938892	0.515485	147.596344	NaN	NaN	NaN	NaN	NaN	NaN	NaN	NaN	NaN
-7.603723	-12.238572	154.547028	-25.346088	17.635347	146.16243	40.065788	0.518652	147.647781	NaN	NaN	NaN	NaN	NaN	NaN	NaN	NaN	NaN
-10.220647	-12.648024	154.209213	-25.197231	17.53212	146.304535	40.256908	0.404824	147.530701	NaN	NaN	NaN	NaN	NaN	NaN	NaN	NaN	NaN
-12.015274	-12.750904	153.709686	-25.134998	17.426985	146.345947	40.371124	0.216239	147.388	NaN	NaN	NaN	NaN	NaN	NaN	NaN	NaN	NaN
-13.900344	-12.703098	153.066208	-25.107319	17.290167	146.37149	40.436016	-0.017017	147.234451	NaN	NaN	NaN	NaN	NaN	NaN	NaN	NaN	NaN
-15.840825	-12.503826	152.354553	-25.114908	17.121483	146.438263	40.445889	-0.254926	147.027054	NaN	NaN	NaN	NaN	NaN	NaN	NaN	NaN	NaN
-17.839878	-12.143579	151.720306	-25.150808	16.917164	146.556824	40.457672	-0.518843	146.74057	NaN	NaN	NaN	NaN	NaN	NaN	NaN	NaN	NaN
-19.90683	-11.588454	151.157242	-25.185875	16.682005	146.730103	40.455677	-0.764981	146.355087	NaN	NaN	NaN	NaN	NaN	NaN	NaN	NaN	NaN
-21.947565	-10.900905	150.810425	-25.163385	16.461439	146.975586	40.473267	-0.952927	145.881882	NaN	NaN	NaN	NaN	NaN	NaN	NaN	NaN	NaN
-25.08041	-9.506742	150.655426	-25.065432	16.151138	147.525604	40.575974	-1.131668	145.192383	NaN	NaN	NaN	NaN	NaN	NaN	NaN	NaN	NaN
-27.171076	-8.333088	150.869736	-24.981537	15.958323	148.041748	40.622818	-1.193819	144.785934	NaN	NaN	NaN	NaN	NaN	NaN	NaN	NaN	NaN
-29.218296	-7.060781	151.288422	-24.856482	15.761439	148.66716	40.687943	-1.224479	144.482666	NaN	NaN	NaN	NaN	NaN	NaN	NaN	NaN	NaN
-31.231836	-5.612432	151.833099	-24.682758	15.556423	149.396362	40.758377	-1.241043	144.274948	NaN	NaN	NaN	NaN	NaN	NaN	NaN	NaN	NaN
-33.207989	-4.050173	152.444687	-24.489992	15.319765	150.209808	40.829815	-1.228523	144.110016	NaN	NaN	NaN	NaN	NaN	NaN	NaN	NaN	NaN
-35.055614	-2.396913	153.154022	-24.280979	14.994337	151.040833	40.913273	-1.212257	143.962708	NaN	NaN	NaN	NaN	NaN	NaN	NaN	NaN	NaN
-36.903667	-0.677685	153.833618	-24.096123	14.598961	151.873688	40.966171	-1.237988	143.751343	NaN	NaN	NaN	NaN	NaN	NaN	NaN	NaN	NaN
-39.514385	2.04858	154.790848	-23.892775	13.921293	152.95108	40.901215	-1.322483	143.248672	NaN	NaN	NaN	NaN	NaN	NaN	NaN	NaN	NaN
-41.138321	3.973468	155.382141	-23.817938	13.440892	153.491394	40.72681	-1.441877	142.765121	NaN	NaN	NaN	NaN	NaN	NaN	NaN	NaN	NaN
-42.666458	5.954057	155.905182	-23.818327	12.975721	153.871017	40.484989	-1.6351	142.160172	NaN	NaN	NaN	NaN	NaN	NaN	NaN	NaN	NaN
-44.089382	7.962805	156.325317	-23.877535	12.481493	154.040222	40.147469	-1.840051	141.500977	NaN	NaN	NaN	NaN	NaN	NaN	NaN	NaN	NaN
-45.419693	9.946223	156.735794	-23.946472	12.042082	154.088181	39.815788	-1.98215	140.92012	34.195068	37.18351	141.887375	37.005428	17.60068	141.4037475	-84.898372	6.483484	166.7726145
-46.487663	11.941639	157.237579	-23.980907	11.724552	154.128418	39.583946	-2.054599	140.507828	34.238926	37.109982	142.247482	36.911436	17.5276915	141.377655	-84.87325	5.9214125	166.879181
-47.401741	13.922742	157.888336	-24.04368	11.461205	154.327606	39.383499	-2.119174	140.294388	NaN	NaN	NaN	NaN	NaN	NaN	NaN	NaN	NaN
-48.447689	16.748343	159.008606	-24.084974	11.253332	154.686188	39.211147	-2.137992	140.235992	NaN	NaN	NaN	NaN	NaN	NaN	NaN	NaN	NaN
-48.928989	18.597099	159.610794	-24.114901	11.260395	154.96257	39.214584	-2.189852	140.453781	NaN	NaN	NaN	NaN	NaN	NaN	NaN	NaN	NaN
-49.294193	20.335583	160.083969	-24.137157	11.305828	155.164474	39.285614	-2.27231	140.89119	NaN	NaN	NaN	NaN	NaN	NaN	NaN	NaN	NaN
-49.500351	21.904593	160.344437	-24.193787	11.31459	155.279999	NaN	NaN	NaN	NaN	NaN	NaN	NaN	NaN	NaN	NaN	NaN	NaN
-49.611725	23.447844	160.54245	-24.311438	11.32427	155.321045	NaN	NaN	NaN	NaN	NaN	NaN	NaN	NaN	NaN	NaN	NaN	NaN
-49.604027	24.783165	160.634018	-24.430885	11.399567	155.357773	NaN	NaN	NaN	NaN	NaN	NaN	NaN	NaN	NaN	NaN	NaN	NaN
-49.427452	26.011368	160.684021	-24.592884	11.479868	155.384674	NaN	NaN	NaN	NaN	NaN	NaN	NaN	NaN	NaN	NaN	NaN	NaN
-49.003399	27.520388	160.751236	-24.897081	11.705307	155.528931	NaN	NaN	NaN	NaN	NaN	NaN	NaN	NaN	NaN	NaN	NaN	NaN
-48.570114	28.362911	160.760376	-25.155893	11.931988	155.742325	NaN	NaN	NaN	NaN	NaN	NaN	NaN	NaN	NaN	NaN	NaN	NaN
-48.040688	29.036623	160.770248	-25.448149	12.230754	156.031906	NaN	NaN	NaN	NaN	NaN	NaN	NaN	NaN	NaN	NaN	NaN	NaN
-47.398384	29.574167	160.701523	-25.709135	12.601718	156.382126	NaN	NaN	NaN	NaN	NaN	NaN	NaN	NaN	NaN	NaN	NaN	NaN
-46.71349	29.97193	160.601318	-25.923204	13.022839	156.791626	NaN	NaN	NaN	NaN	NaN	NaN	NaN	NaN	NaN	NaN	NaN	NaN
-45.9076	30.166698	160.47876	-26.082825	13.442494	157.210892	NaN	NaN	NaN	NaN	NaN	NaN	NaN	NaN	NaN	NaN	NaN	NaN
-45.006809	30.280621	160.432434	-26.184889	13.780405	157.602325	NaN	NaN	NaN	NaN	NaN	NaN	NaN	NaN	NaN	NaN	NaN	NaN
-43.470909	30.271477	160.464203	-26.35302	14.251105	158.207123	NaN	NaN	NaN	NaN	NaN	NaN	NaN	NaN	NaN	NaN	NaN	NaN
-42.339348	30.17355	160.607285	-26.447735	14.58163	158.664246	NaN	NaN	NaN	NaN	NaN	NaN	NaN	NaN	NaN	NaN	NaN	NaN
-41.071804	30.032291	160.793762	-26.492903	14.907372	159.14502	NaN	NaN	NaN	NaN	NaN	NaN	NaN	NaN	NaN	NaN	NaN	NaN
-39.708237	29.78772	160.9823	-26.440826	15.169789	159.551132	NaN	NaN	NaN	NaN	NaN	NaN	NaN	NaN	NaN	NaN	NaN	NaN
-38.286079	29.495605	161.105789	-26.356298	15.402865	159.866531	NaN	NaN	NaN	NaN	NaN	NaN	NaN	NaN	NaN	NaN	NaN	NaN
-36.765789	29.156843	161.032486	-26.262192	15.566047	159.980011	NaN	NaN	NaN	NaN	NaN	NaN	NaN	NaN	NaN	NaN	NaN	NaN
-35.201954	28.740343	160.670959	-26.229433	15.680501	159.810944	NaN	NaN	NaN	NaN	NaN	NaN	NaN	NaN	NaN	NaN	NaN	NaN
-32.75782	28.022579	159.719345	-26.18984	15.734988	159.085953	NaN	NaN	NaN	NaN	NaN	NaN	NaN	NaN	NaN	NaN	NaN	NaN
-31.030241	27.405918	158.95726	-26.212458	15.723869	158.468414	NaN	NaN	NaN	NaN	NaN	NaN	NaN	NaN	NaN	NaN	NaN	NaN
-29.278486	26.744741	158.169968	-26.271599	15.748176	157.81781	NaN	NaN	NaN	NaN	NaN	NaN	NaN	NaN	NaN	NaN	NaN	NaN
-27.470463	25.986385	157.377609	-26.303335	15.820855	157.13858	NaN	NaN	NaN	NaN	NaN	NaN	NaN	NaN	NaN	NaN	NaN	NaN
-25.631792	25.146872	156.594543	-26.321363	15.970248	156.519043	NaN	NaN	NaN	NaN	NaN	NaN	NaN	NaN	NaN	NaN	NaN	NaN
-23.790337	24.1877	155.941635	-26.344522	16.175198	155.986938	NaN	NaN	NaN	NaN	NaN	NaN	NaN	NaN	NaN	NaN	NaN	NaN
-21.984692	23.112682	155.422409	-26.384491	16.414116	155.58606	NaN	NaN	NaN	NaN	NaN	NaN	NaN	NaN	NaN	NaN	NaN	NaN
-19.348049	21.276392	155.079834	-26.540089	16.839552	155.273087	NaN	NaN	NaN	NaN	NaN	NaN	NaN	NaN	NaN	NaN	NaN	NaN
-17.71077	19.939693	155.043488	-26.685598	17.166214	155.122162	NaN	NaN	NaN	NaN	NaN	NaN	NaN	NaN	NaN	NaN	NaN	NaN
-16.148415	18.538851	155.063965	-26.847128	17.506781	155.001877	NaN	NaN	NaN	NaN	NaN	NaN	NaN	NaN	NaN	NaN	NaN	NaN
-14.705433	17.076794	155.158966	-27.011538	17.821419	154.798355	NaN	NaN	NaN	NaN	NaN	NaN	NaN	NaN	NaN	NaN	NaN	NaN
-13.347989	15.572246	155.193848	-27.142796	18.073574	154.531265	NaN	NaN	NaN	NaN	NaN	NaN	NaN	NaN	NaN	NaN	NaN	NaN
-12.138883	14.025683	155.375046	-27.292152	18.320747	154.252609	NaN	NaN	NaN	NaN	NaN	NaN	NaN	NaN	NaN	NaN	NaN	NaN
-11.064225	12.464247	155.557861	-27.492697	18.542093	153.972229	NaN	NaN	NaN	NaN	NaN	NaN	NaN	NaN	NaN	NaN	NaN	NaN
-9.695033	10.113008	155.896332	-27.808941	18.852339	153.505371	NaN	NaN	NaN	NaN	NaN	NaN	NaN	NaN	NaN	NaN	NaN	NaN
-8.989682	8.5926	156.138443	-28.004063	19.090374	153.229248	NaN	NaN	NaN	NaN	NaN	NaN	NaN	NaN	NaN	NaN	NaN	NaN
-8.39506	7.091339	156.324677	-28.128075	19.334831	152.905197	NaN	NaN	NaN	NaN	NaN	NaN	NaN	NaN	NaN	NaN	NaN	NaN
-7.930717	5.683357	156.390152	-28.162081	19.588095	152.489532	NaN	NaN	NaN	NaN	NaN	NaN	NaN	NaN	NaN	NaN	NaN	NaN
-7.608603	4.350367	156.441498	-28.143251	19.817572	151.985489	NaN	NaN	NaN	NaN	NaN	NaN	NaN	NaN	NaN	NaN	NaN	NaN
-7.417183	3.048133	156.338638	-28.118742	19.969034	151.408844	NaN	NaN	NaN	NaN	NaN	NaN	NaN	NaN	NaN	NaN	NaN	NaN
-7.405121	1.823135	156.138031	-28.075768	20.076633	150.792114	NaN	NaN	NaN	NaN	NaN	NaN	NaN	NaN	NaN	NaN	NaN	NaN
-7.712222	0.098532	155.843704	-28.07374	20.18759	150.025635	NaN	NaN	NaN	NaN	NaN	NaN	NaN	NaN	NaN	NaN	NaN	NaN
-8.100747	-0.955438	155.551682	-28.110849	20.225763	149.681519	NaN	NaN	NaN	NaN	NaN	NaN	NaN	NaN	NaN	NaN	NaN	NaN
-8.739061	-1.858326	155.281418	-28.153545	20.24946	149.452393	NaN	NaN	NaN	NaN	NaN	NaN	NaN	NaN	NaN	NaN	NaN	NaN
-9.500042	-2.654764	154.966049	-28.168467	20.276619	149.275482	NaN	NaN	NaN	NaN	NaN	NaN	NaN	NaN	NaN	NaN	NaN	NaN
-10.410157	-3.3448	154.610474	-28.159384	20.278818	149.150711	NaN	NaN	NaN	NaN	NaN	NaN	NaN	NaN	NaN	NaN	NaN	NaN
-11.458179	-3.879692	154.25351	-28.168308	20.27821	149.123199	NaN	NaN	NaN	NaN	NaN	NaN	NaN	NaN	NaN	NaN	NaN	NaN
-12.681848	-4.260788	153.983917	-28.181999	20.284861	149.123886	NaN	NaN	NaN	NaN	NaN	NaN	NaN	NaN	NaN	NaN	NaN	NaN
-14.806294	-4.642241	153.62587	-28.258032	20.297319	149.195313	NaN	NaN	NaN	NaN	NaN	NaN	NaN	NaN	NaN	NaN	NaN	NaN
-16.37895	-4.724854	153.36322	-28.327894	20.306301	149.290482	NaN	NaN	NaN	NaN	NaN	NaN	NaN	NaN	NaN	NaN	NaN	NaN
-18.035276	-4.713495	153.084229	-28.336838	20.268578	149.364075	NaN	NaN	NaN	NaN	NaN	NaN	NaN	NaN	NaN	NaN	NaN	NaN
-19.814255	-4.610524	152.778763	-28.326082	20.175087	149.483902	NaN	NaN	NaN	NaN	NaN	NaN	NaN	NaN	NaN	NaN	NaN	NaN
-21.628023	-4.392153	152.540558	-28.289461	20.057402	149.676834	NaN	NaN	NaN	NaN	NaN	NaN	NaN	NaN	NaN	NaN	NaN	NaN
-23.549061	-4.040925	152.365952	-28.252089	19.887659	149.98703	NaN	NaN	NaN	NaN	NaN	NaN	NaN	NaN	NaN	NaN	NaN	NaN
-25.509998	-3.591601	152.436295	-28.180763	19.700514	150.517151	NaN	NaN	NaN	NaN	NaN	NaN	NaN	NaN	NaN	NaN	NaN	NaN
-28.585869	-2.613564	153.226013	-28.050879	19.34827	151.868896	NaN	NaN	NaN	NaN	NaN	NaN	NaN	NaN	NaN	NaN	NaN	NaN
-30.736923	-1.799098	154.263489	-27.983099	19.080364	153.102539	NaN	NaN	NaN	NaN	NaN	NaN	NaN	NaN	NaN	NaN	NaN	NaN
-32.868443	-0.872722	155.538193	-27.886778	18.786188	154.415375	NaN	NaN	NaN	NaN	NaN	NaN	NaN	NaN	NaN	NaN	NaN	NaN
-34.98988	0.173215	156.894989	-27.739433	18.456171	155.699051	NaN	NaN	NaN	NaN	NaN	NaN	NaN	NaN	NaN	NaN	NaN	NaN
-37.024277	1.297629	158.286591	-27.542475	18.097878	156.919739	NaN	NaN	NaN	NaN	NaN	NaN	NaN	NaN	NaN	NaN	NaN	NaN
-39.004856	2.492768	159.51944	-27.294136	17.697712	157.977036	NaN	NaN	NaN	NaN	NaN	NaN	NaN	NaN	NaN	NaN	NaN	NaN
-40.921074	3.735898	160.706192	-26.998085	17.249931	158.896011	NaN	NaN	NaN	NaN	NaN	NaN	NaN	NaN	NaN	NaN	NaN	NaN
-43.585873	5.743224	162.260452	-26.561291	16.524137	160.061447	NaN	NaN	NaN	NaN	NaN	NaN	NaN	NaN	NaN	NaN	NaN	NaN
-45.241207	7.156165	163.205475	-26.315441	16.012529	160.661072	NaN	NaN	NaN	NaN	NaN	NaN	NaN	NaN	NaN	NaN	NaN	NaN
-46.775486	8.640904	164.082458	-26.119524	15.513995	161.162994	NaN	NaN	NaN	NaN	NaN	NaN	NaN	NaN	NaN	NaN	NaN	NaN
-48.131649	10.174921	165.004868	-25.945803	15.015035	161.515121	NaN	NaN	NaN	NaN	NaN	NaN	NaN	NaN	NaN	NaN	NaN	NaN
-49.472244	11.729275	165.603073	-25.834364	14.550241	161.732697	NaN	NaN	NaN	NaN	NaN	NaN	NaN	NaN	NaN	NaN	NaN	NaN
-50.615364	13.316401	166.109421	-25.769943	14.10102	161.803619	NaN	NaN	NaN	NaN	NaN	NaN	NaN	NaN	NaN	NaN	NaN	NaN
-51.595932	14.941205	166.474609	-25.775496	13.632083	161.747543	NaN	NaN	NaN	NaN	NaN	NaN	NaN	NaN	NaN	NaN	NaN	NaN
-52.811359	17.44272	166.673187	-25.850191	13.021755	161.512482	NaN	NaN	NaN	NaN	NaN	NaN	NaN	NaN	NaN	NaN	NaN	NaN
-53.451492	19.109648	166.657837	-25.941574	12.624849	161.243195	NaN	NaN	NaN	NaN	NaN	NaN	NaN	NaN	NaN	NaN	NaN	NaN
-53.902225	20.747248	166.398041	-26.056931	12.227237	160.886307	NaN	NaN	NaN	NaN	NaN	NaN	NaN	NaN	NaN	NaN	NaN	NaN
-54.224457	22.395784	166.139557	-26.182423	11.803557	160.474579	NaN	NaN	NaN	NaN	NaN	NaN	NaN	NaN	NaN	NaN	NaN	NaN
-54.345196	23.994896	165.767487	-26.314445	11.400316	159.998535	NaN	NaN	NaN	NaN	NaN	NaN	NaN	NaN	NaN	NaN	NaN	NaN
-54.328018	25.575626	165.401382	-26.453993	11.065714	159.519943	NaN	NaN	NaN	NaN	NaN	NaN	NaN	NaN	NaN	NaN	NaN	NaN
-54.1157	27.115191	164.981323	-26.570494	10.747392	158.998337	NaN	NaN	NaN	NaN	NaN	NaN	NaN	NaN	NaN	NaN	NaN	NaN
-53.469479	29.336887	164.496246	-26.750765	10.351388	158.281113	NaN	NaN	NaN	NaN	NaN	NaN	NaN	NaN	NaN	NaN	NaN	NaN
NaN	NaN	NaN	-26.877712	10.158262	157.868271	NaN	NaN	NaN	NaN	NaN	NaN	NaN	NaN	NaN	NaN	NaN	NaN
NaN	NaN	NaN	-26.987093	9.992318	157.542282	NaN	NaN	NaN	NaN	NaN	NaN	NaN	NaN	NaN	NaN	NaN	NaN
NaN	NaN	NaN	-27.095577	9.856641	157.299316	NaN	NaN	NaN	NaN	NaN	NaN	NaN	NaN	NaN	NaN	NaN	NaN
NaN	NaN	NaN	-27.207136	9.771437	157.108368	NaN	NaN	NaN	NaN	NaN	NaN	NaN	NaN	NaN	NaN	NaN	NaN
-48.71389	35.27174	163.589005	-27.330914	9.730664	156.991455	NaN	NaN	NaN	NaN	NaN	NaN	NaN	NaN	NaN	NaN	NaN	NaN
-47.349018	36.158119	163.382629	-27.390448	9.716816	156.791229	NaN	NaN	NaN	NaN	NaN	NaN	NaN	NaN	NaN	NaN	NaN	NaN
-45.095806	37.178768	162.948212	-27.517017	9.764288	156.480759	NaN	NaN	NaN	NaN	NaN	NaN	NaN	NaN	NaN	NaN	NaN	NaN
-43.462315	37.716419	162.62117	-27.636162	9.738395	156.238907	NaN	NaN	NaN	NaN	NaN	NaN	NaN	NaN	NaN	NaN	NaN	NaN
-41.76202	38.073029	162.302979	-27.774155	9.833868	156.003906	NaN	NaN	NaN	NaN	NaN	NaN	NaN	NaN	NaN	NaN	NaN	NaN
-39.972271	38.30167	161.980133	-27.914963	9.951481	155.764099	NaN	NaN	NaN	NaN	NaN	NaN	NaN	NaN	NaN	NaN	NaN	NaN
-38.117195	38.370449	161.618607	-28.048771	10.102911	155.579071	NaN	NaN	NaN	NaN	NaN	NaN	NaN	NaN	NaN	NaN	NaN	NaN
-36.178936	38.319832	161.322144	-28.20318	10.306383	155.44632	NaN	NaN	NaN	NaN	NaN	NaN	NaN	NaN	NaN	NaN	NaN	NaN
-34.218296	38.130211	160.866318	-28.334597	10.493877	155.306473	NaN	NaN	NaN	NaN	NaN	NaN	NaN	NaN	NaN	NaN	NaN	NaN
-31.179159	37.537346	160.072998	-28.573471	10.889641	155.083115	NaN	NaN	NaN	NaN	NaN	NaN	NaN	NaN	NaN	NaN	NaN	NaN
-29.117579	36.967674	159.51796	-28.756052	11.170207	154.943542	NaN	NaN	NaN	NaN	NaN	NaN	NaN	NaN	NaN	NaN	NaN	NaN
-27.039066	36.251499	158.851044	-28.927252	11.525414	154.734619	NaN	NaN	NaN	NaN	NaN	NaN	NaN	NaN	NaN	NaN	NaN	NaN
-24.92761	35.41074	158.131042	-28.93417	12.095255	154.4077	NaN	NaN	NaN	NaN	NaN	NaN	NaN	NaN	NaN	NaN	NaN	NaN
-22.819555	34.422192	157.436417	-29.238379	12.411653	154.094467	NaN	NaN	NaN	NaN	NaN	NaN	NaN	NaN	NaN	NaN	NaN	NaN
-20.700813	33.303078	156.6651	-29.402294	12.887476	153.619431	NaN	NaN	NaN	NaN	NaN	NaN	NaN	NaN	NaN	NaN	NaN	NaN
-18.614943	32.089363	155.933136	-29.5751	13.393596	153.11525	NaN	NaN	NaN	NaN	NaN	NaN	NaN	NaN	NaN	NaN	NaN	NaN
-15.488365	29.956734	154.931824	-29.821941	14.172135	152.290192	NaN	NaN	NaN	NaN	NaN	NaN	NaN	NaN	NaN	NaN	NaN	NaN
-13.490498	28.373936	154.360626	-29.980341	14.702141	151.673187	NaN	NaN	NaN	NaN	NaN	NaN	NaN	NaN	NaN	NaN	NaN	NaN
-11.567155	26.658573	153.879532	-30.17062	15.291512	151.050308	NaN	NaN	NaN	NaN	NaN	NaN	NaN	NaN	NaN	NaN	NaN	NaN
-9.760306	24.883602	153.546173	-30.405649	15.908812	150.427948	NaN	NaN	NaN	NaN	NaN	NaN	NaN	NaN	NaN	NaN	NaN	NaN
-8.081777	23.006865	153.287506	-30.619892	16.567139	149.828705	NaN	NaN	NaN	NaN	NaN	NaN	NaN	NaN	NaN	NaN	NaN	NaN
-6.481746	21.08017	153.225021	-30.769257	17.177364	149.367371	NaN	NaN	NaN	NaN	NaN	NaN	NaN	NaN	NaN	NaN	NaN	NaN
-5.058429	19.115171	153.345657	-30.827284	17.703972	149.010513	NaN	NaN	NaN	NaN	NaN	NaN	NaN	NaN	NaN	NaN	NaN	NaN
-3.137885	16.120724	153.614456	-30.670485	18.334099	148.571823	NaN	NaN	NaN	NaN	NaN	NaN	NaN	NaN	NaN	NaN	NaN	NaN
-2.026735	14.122801	153.820938	-30.45513	18.653191	148.267441	NaN	NaN	NaN	NaN	NaN	NaN	NaN	NaN	NaN	NaN	NaN	NaN
-1.096066	12.164278	154.110779	-30.211636	18.884098	147.895355	NaN	NaN	NaN	NaN	NaN	NaN	NaN	NaN	NaN	NaN	NaN	NaN
-0.307769	10.288599	154.181351	-29.996098	19.06078	147.497589	NaN	NaN	NaN	NaN	NaN	NaN	NaN	NaN	NaN	NaN	NaN	NaN
0.321665	8.455234	154.200012	-29.821672	19.198696	147.089905	NaN	NaN	NaN	NaN	NaN	NaN	NaN	NaN	NaN	NaN	NaN	NaN
0.815449	6.710747	154.06012	-29.677895	19.32618	146.692902	NaN	NaN	NaN	NaN	NaN	NaN	NaN	NaN	NaN	NaN	NaN	NaN
1.106877	5.071651	154.012054	-29.522701	19.458988	146.297394	NaN	NaN	NaN	NaN	NaN	NaN	NaN	NaN	NaN	NaN	NaN	NaN
1.293496	2.743639	153.632004	-29.28429	19.648228	145.755463	NaN	NaN	NaN	NaN	NaN	NaN	NaN	NaN	NaN	NaN	NaN	NaN
1.231816	1.28025	153.379242	-29.117731	19.678078	145.470383	NaN	NaN	NaN	NaN	NaN	NaN	NaN	NaN	NaN	NaN	NaN	NaN
1.028513	-0.176805	153.064209	-28.959906	19.613895	145.305069	NaN	NaN	NaN	NaN	NaN	NaN	NaN	NaN	NaN	NaN	NaN	NaN
0.607497	-1.540646	152.807037	-28.818781	19.455151	145.263992	NaN	NaN	NaN	NaN	NaN	NaN	NaN	NaN	NaN	NaN	NaN	NaN
0.085062	-2.861373	152.539932	-28.650364	19.258787	145.313492	NaN	NaN	NaN	NaN	NaN	NaN	NaN	NaN	NaN	NaN	NaN	NaN
-0.580256	-4.114337	152.302734	-28.449778	19.021328	145.466904	NaN	NaN	NaN	NaN	NaN	NaN	NaN	NaN	NaN	NaN	NaN	NaN
-1.386166	-5.206069	152.154922	-28.251823	18.801249	145.724442	NaN	NaN	NaN	NaN	NaN	NaN	NaN	NaN	NaN	NaN	NaN	NaN
-2.846198	-6.707452	152.084595	-27.885607	18.467945	146.16362	NaN	NaN	NaN	NaN	NaN	NaN	NaN	NaN	NaN	NaN	NaN	NaN
-3.973158	-7.56879	152.021225	-27.604378	18.27696	146.415024	NaN	NaN	NaN	NaN	NaN	NaN	NaN	NaN	NaN	NaN	NaN	NaN
-5.228951	-8.321829	151.990692	-27.292803	18.123384	146.563339	NaN	NaN	NaN	NaN	NaN	NaN	NaN	NaN	NaN	NaN	NaN	NaN
-6.605367	-8.990065	151.898605	-26.991983	18.016546	146.629761	NaN	NaN	NaN	NaN	NaN	NaN	NaN	NaN	NaN	NaN	NaN	NaN
-8.091822	-9.511675	151.771317	-26.737881	17.97847	146.657257	NaN	NaN	NaN	NaN	NaN	NaN	NaN	NaN	NaN	NaN	NaN	NaN
-9.732674	-9.91834	151.623489	-26.513273	18.015932	146.634262	NaN	NaN	NaN	NaN	NaN	NaN	NaN	NaN	NaN	NaN	NaN	NaN
-11.469	-10.204511	151.46698	-26.338568	18.092863	146.624664	NaN	NaN	NaN	NaN	NaN	NaN	NaN	NaN	NaN	NaN	NaN	NaN
-14.317921	-10.391845	151.383026	-26.130888	18.222307	146.718506	NaN	NaN	NaN	NaN	NaN	NaN	NaN	NaN	NaN	NaN	NaN	NaN
-16.35379	-10.328438	151.472794	-26.005913	18.304287	146.899567	NaN	NaN	NaN	NaN	NaN	NaN	NaN	NaN	NaN	NaN	NaN	NaN
-18.472885	-10.14741	151.624252	-25.884937	18.352049	147.197723	NaN	NaN	NaN	NaN	NaN	NaN	NaN	NaN	NaN	NaN	NaN	NaN
-20.663103	-9.805995	151.899292	-25.763548	18.353107	147.633438	39.541061	0.508893	147.042709	NaN	NaN	NaN	NaN	NaN	NaN	NaN	NaN	NaN
-22.917622	-9.333336	152.254837	-25.638046	18.295349	148.198608	39.635345	0.669192	146.929718	NaN	NaN	NaN	NaN	NaN	NaN	NaN	NaN	NaN
-25.176891	-8.745926	152.71257	-25.487843	18.136246	148.912903	NaN	NaN	NaN	NaN	NaN	NaN	NaN	NaN	NaN	NaN	NaN	NaN
-27.479759	-8.03881	153.235748	-25.2864	17.876926	149.773895	NaN	NaN	NaN	NaN	NaN	NaN	NaN	NaN	NaN	NaN	NaN	NaN
-30.891302	-6.758687	154.190033	-24.868864	17.264309	151.281967	NaN	NaN	NaN	NaN	NaN	NaN	NaN	NaN	NaN	NaN	NaN	NaN
-33.170097	-5.739291	154.963654	-24.552916	16.77087	152.380646	NaN	NaN	NaN	NaN	NaN	NaN	NaN	NaN	NaN	NaN	NaN	NaN
-35.392803	-4.612806	155.792297	-24.213768	16.280003	153.472977	NaN	NaN	NaN	NaN	NaN	NaN	NaN	NaN	NaN	NaN	NaN	NaN
-37.596836	-3.368877	156.609268	-23.861338	15.823378	154.437561	NaN	NaN	NaN	NaN	NaN	NaN	NaN	NaN	NaN	NaN	NaN	NaN
-39.725723	-1.985273	157.401123	-23.502872	15.410071	155.235077	41.579544	0.67846	144.457764	NaN	NaN	NaN	NaN	NaN	NaN	NaN	NaN	NaN
-41.818687	-0.522569	158.145309	-23.179588	15.012346	155.845016	NaN	NaN	NaN	NaN	NaN	NaN	NaN	NaN	NaN	NaN	NaN	NaN
-43.77705	1.029461	158.843048	-22.897575	14.60295	156.271469	NaN	NaN	NaN	NaN	NaN	NaN	NaN	NaN	NaN	NaN	NaN	NaN
-46.5355	3.484472	159.971634	-22.563028	14.05201	156.815033	41.672878	0.666174	142.546799	NaN	NaN	NaN	NaN	NaN	NaN	NaN	NaN	NaN
-48.210808	5.187348	160.799179	-22.358093	13.75711	157.141449	NaN	NaN	NaN	NaN	NaN	NaN	NaN	NaN	NaN	NaN	NaN	NaN
-49.731766	6.945236	161.702377	-22.209885	13.527058	157.485443	NaN	NaN	NaN	NaN	NaN	NaN	NaN	NaN	NaN	NaN	NaN	NaN
-51.064831	8.720236	162.628769	-22.105202	13.365257	157.848648	NaN	NaN	NaN	NaN	NaN	NaN	NaN	NaN	NaN	NaN	NaN	NaN
-52.240585	10.531499	163.504837	-22.096188	13.238814	158.180389	NaN	NaN	NaN	NaN	NaN	NaN	NaN	NaN	NaN	NaN	NaN	NaN
-53.21912	12.318312	164.221619	-22.09334	13.232519	158.487213	NaN	NaN	NaN	NaN	NaN	NaN	NaN	NaN	NaN	NaN	NaN	NaN
-54.090996	14.188687	164.780365	-22.101788	13.278255	158.711456	NaN	NaN	NaN	NaN	NaN	NaN	NaN	NaN	NaN	NaN	NaN	NaN
-55.029305	16.932917	165.293137	-22.147869	13.43015	158.915817	NaN	NaN	NaN	NaN	NaN	NaN	NaN	NaN	NaN	NaN	NaN	NaN
-55.469669	18.779617	165.48143	-22.189264	13.569043	159.015472	NaN	NaN	NaN	NaN	NaN	NaN	NaN	NaN	NaN	NaN	NaN	NaN
NaN	NaN	NaN	-22.227747	13.697846	159.092636	NaN	NaN	NaN	NaN	NaN	NaN	NaN	NaN	NaN	NaN	NaN	NaN
NaN	NaN	NaN	-22.261913	13.84049	159.158005	NaN	NaN	NaN	NaN	NaN	NaN	NaN	NaN	NaN	NaN	NaN	NaN
NaN	NaN	NaN	-22.294384	13.969406	159.258453	NaN	NaN	NaN	NaN	NaN	NaN	NaN	NaN	NaN	NaN	NaN	NaN
NaN	NaN	NaN	-22.306816	14.081319	159.321259	NaN	NaN	NaN	NaN	NaN	NaN	NaN	NaN	NaN	NaN	NaN	NaN
NaN	NaN	NaN	-22.362883	14.184211	159.378738	NaN	NaN	NaN	NaN	NaN	NaN	NaN	NaN	NaN	NaN	NaN	NaN
NaN	NaN	NaN	-22.470947	14.279694	159.419586	NaN	NaN	NaN	NaN	NaN	NaN	NaN	NaN	NaN	NaN	NaN	NaN
NaN	NaN	NaN	-22.538965	14.319387	159.432159	NaN	NaN	NaN	NaN	NaN	NaN	NaN	NaN	NaN	NaN	NaN	NaN
NaN	NaN	NaN	-22.606125	14.357738	159.454865	NaN	NaN	NaN	NaN	NaN	NaN	NaN	NaN	NaN	NaN	NaN	NaN
NaN	NaN	NaN	-22.665815	14.373636	159.484879	NaN	NaN	NaN	NaN	NaN	NaN	NaN	NaN	NaN	NaN	NaN	NaN
NaN	NaN	NaN	-22.721298	14.394794	159.531921	NaN	NaN	NaN	NaN	NaN	NaN	NaN	NaN	NaN	NaN	NaN	NaN
NaN	NaN	NaN	-22.776375	14.430688	159.574142	NaN	NaN	NaN	NaN	NaN	NaN	NaN	NaN	NaN	NaN	NaN	NaN
NaN	NaN	NaN	-22.813713	14.457947	159.590942	NaN	NaN	NaN	NaN	NaN	NaN	NaN	NaN	NaN	NaN	NaN	NaN
-44.425713	41.718609	165.9711	-22.879314	14.513718	159.605835	NaN	NaN	NaN	NaN	NaN	NaN	NaN	NaN	NaN	NaN	NaN	NaN
-42.540321	42.835018	165.869995	-22.907286	14.562509	159.569244	NaN	NaN	NaN	NaN	NaN	NaN	NaN	NaN	NaN	NaN	NaN	NaN
-40.486774	43.872772	165.733002	-22.924198	14.619364	159.474396	NaN	NaN	NaN	NaN	NaN	NaN	NaN	NaN	NaN	NaN	NaN	NaN
-38.316639	44.785114	165.607544	-22.955412	14.710827	159.37532	NaN	NaN	NaN	NaN	NaN	NaN	NaN	NaN	NaN	NaN	NaN	NaN
-36.016109	45.581757	165.463745	-22.977394	14.781414	159.238785	NaN	NaN	NaN	NaN	NaN	NaN	NaN	NaN	NaN	NaN	NaN	NaN
-33.631393	46.241749	165.233536	-22.967703	14.884007	159.129562	NaN	NaN	NaN	NaN	NaN	NaN	NaN	NaN	NaN	NaN	NaN	NaN
-31.148361	46.772568	164.999329	-22.972763	14.951984	158.948593	NaN	NaN	NaN	NaN	NaN	NaN	NaN	NaN	NaN	NaN	NaN	NaN
-27.282391	47.342831	164.432098	-23.025728	15.065151	158.622772	NaN	NaN	NaN	NaN	NaN	NaN	NaN	NaN	NaN	NaN	NaN	NaN
-24.62216	47.580944	163.978119	-23.100813	15.189843	158.275269	NaN	NaN	NaN	NaN	NaN	NaN	NaN	NaN	NaN	NaN	NaN	NaN
-21.928349	47.677956	163.399918	-23.2411	15.335606	157.857529	NaN	NaN	NaN	NaN	NaN	NaN	NaN	NaN	NaN	NaN	NaN	NaN
-19.213923	47.605846	163.01474	-23.430609	15.485554	157.449417	NaN	NaN	NaN	NaN	NaN	NaN	NaN	NaN	NaN	NaN	NaN	NaN
-16.49123	47.348057	162.782974	-23.704138	15.682612	157.077087	NaN	NaN	NaN	NaN	NaN	NaN	NaN	NaN	NaN	NaN	NaN	NaN
-13.816643	46.932274	162.519577	-24.034304	15.973361	156.685577	NaN	NaN	NaN	NaN	NaN	NaN	NaN	NaN	NaN	NaN	NaN	NaN
-11.146002	46.443729	162.102539	-24.323868	16.30596	156.179443	NaN	NaN	NaN	NaN	NaN	NaN	NaN	NaN	NaN	NaN	NaN	NaN
-7.265606	45.494484	161.347595	-24.773146	16.909924	155.165634	NaN	NaN	NaN	NaN	NaN	NaN	NaN	NaN	NaN	NaN	NaN	NaN
-4.784185	44.718067	160.756668	-25.10339	17.370386	154.397552	NaN	NaN	NaN	NaN	NaN	NaN	NaN	NaN	NaN	NaN	NaN	NaN
-2.445041	43.907116	160.191376	-25.426092	17.888584	153.569489	NaN	NaN	NaN	NaN	NaN	NaN	NaN	NaN	NaN	NaN	NaN	NaN
-0.197884	43.011127	159.526627	-25.69072	18.43601	152.624054	NaN	NaN	NaN	NaN	NaN	NaN	NaN	NaN	NaN	NaN	NaN	NaN
1.921178	42.009388	158.938019	-25.845388	18.99099	151.621399	NaN	NaN	NaN	NaN	NaN	NaN	NaN	NaN	NaN	NaN	NaN	NaN
3.883507	40.976151	158.427155	-25.917717	19.513166	150.626816	NaN	NaN	NaN	NaN	NaN	NaN	NaN	NaN	NaN	NaN	NaN	NaN
5.659439	39.81929	158.074677	-25.964455	19.988064	149.7444	NaN	NaN	NaN	NaN	NaN	NaN	NaN	NaN	NaN	NaN	NaN	NaN
7.952512	37.963722	157.674377	-25.882658	20.583437	148.555756	NaN	NaN	NaN	NaN	NaN	NaN	NaN	NaN	NaN	NaN	NaN	NaN
9.287393	36.651394	157.44603	-25.751749	20.911942	147.841705	NaN	NaN	NaN	NaN	NaN	NaN	NaN	NaN	NaN	NaN	NaN	NaN
10.401549	35.285931	157.316559	-25.614637	21.188696	147.192078	NaN	NaN	NaN	NaN	NaN	NaN	NaN	NaN	NaN	NaN	NaN	NaN
11.297782	33.888443	157.11499	-25.460011	21.470949	146.548157	NaN	NaN	NaN	NaN	NaN	NaN	NaN	NaN	NaN	NaN	NaN	NaN
11.982136	32.423973	156.921326	-25.335491	21.712837	145.925873	NaN	NaN	NaN	NaN	NaN	NaN	NaN	NaN	NaN	NaN	NaN	NaN
12.436542	30.935425	156.633804	-25.23785	21.950262	145.249634	NaN	NaN	NaN	NaN	NaN	NaN	NaN	NaN	NaN	NaN	NaN	NaN
12.643538	29.400948	156.210846	-25.138737	22.176184	144.495193	NaN	NaN	NaN	NaN	NaN	NaN	NaN	NaN	NaN	NaN	NaN	NaN
12.557509	27.005085	155.324463	-25.043461	22.42177	143.342239	NaN	NaN	NaN	NaN	NaN	NaN	NaN	NaN	NaN	NaN	NaN	NaN
12.214894	25.394329	154.64711	-24.978125	22.575073	142.551102	NaN	NaN	NaN	NaN	NaN	NaN	NaN	NaN	NaN	NaN	NaN	NaN
11.631425	23.715853	153.871231	-24.930483	22.691044	141.84407	NaN	NaN	NaN	NaN	NaN	NaN	NaN	NaN	NaN	NaN	NaN	NaN
10.806883	22.051134	153.124619	-24.873159	22.779287	141.24884	NaN	NaN	NaN	NaN	NaN	NaN	NaN	NaN	NaN	NaN	NaN	NaN
9.754378	20.324724	152.361328	-24.755178	22.82143	140.710327	NaN	NaN	NaN	NaN	NaN	NaN	NaN	NaN	NaN	NaN	NaN	NaN
8.453526	18.635338	151.534363	-24.650148	22.837824	140.285416	NaN	NaN	NaN	NaN	NaN	NaN	NaN	NaN	NaN	NaN	NaN	NaN
6.878142	16.902798	150.755386	-24.57041	22.822699	140.133987	NaN	NaN	NaN	NaN	NaN	NaN	NaN	NaN	NaN	NaN	NaN	NaN
3.957257	14.385245	149.772888	-24.580416	22.830425	140.48938	NaN	NaN	NaN	NaN	NaN	NaN	NaN	NaN	NaN	NaN	NaN	NaN
1.648628	12.765403	149.352585	-24.677958	22.81669	141.316574	NaN	NaN	NaN	NaN	NaN	NaN	NaN	NaN	NaN	NaN	NaN	NaN
-1.035901	11.182889	149.414642	-24.9098	22.819597	142.786911	NaN	NaN	NaN	NaN	NaN	NaN	NaN	NaN	NaN	NaN	NaN	NaN
-4.033881	9.660746	149.88385	-25.21706	22.813288	144.741272	NaN	NaN	NaN	NaN	NaN	NaN	NaN	NaN	NaN	NaN	NaN	NaN
-7.282201	8.143901	150.750137	-25.636953	22.745138	147.01149	NaN	NaN	NaN	NaN	NaN	NaN	NaN	NaN	NaN	NaN	NaN	NaN
-10.773013	6.757315	152.078293	-26.116323	22.608391	149.418182	NaN	NaN	NaN	NaN	NaN	NaN	NaN	NaN	NaN	NaN	NaN	NaN
-14.371039	5.414487	153.668777	-26.632286	22.374872	151.792542	NaN	NaN	NaN	NaN	NaN	NaN	NaN	NaN	NaN	NaN	NaN	NaN
-19.851347	3.514694	156.294861	-27.375401	21.698881	154.918808	NaN	NaN	NaN	NaN	NaN	NaN	NaN	NaN	NaN	NaN	NaN	NaN
-23.420942	2.296253	157.965744	-27.71664	21.029715	156.68721	NaN	NaN	NaN	NaN	NaN	NaN	NaN	NaN	NaN	NaN	NaN	NaN
-26.874458	1.185559	159.89537	-27.939583	20.2778	158.346207	NaN	NaN	NaN	NaN	NaN	NaN	NaN	NaN	NaN	NaN	NaN	NaN
-30.187685	0.175078	162.188919	-28.134817	19.472418	159.976196	NaN	NaN	NaN	NaN	NaN	NaN	NaN	NaN	NaN	NaN	NaN	NaN
-33.371544	-0.58012	164.703934	-28.219805	18.681318	161.524719	NaN	NaN	NaN	NaN	NaN	NaN	NaN	NaN	NaN	NaN	NaN	NaN
-36.227894	-1.245689	167.458694	-28.348637	18.095684	163.083786	NaN	NaN	NaN	NaN	NaN	NaN	NaN	NaN	NaN	NaN	NaN	NaN
-38.974144	-1.542854	170.458817	-28.269554	17.492844	164.655777	NaN	NaN	NaN	NaN	NaN	NaN	NaN	NaN	NaN	NaN	NaN	NaN
NaN	NaN	NaN	NaN	NaN	NaN	NaN	NaN	NaN	NaN	NaN	NaN	NaN	NaN	NaN	NaN	NaN	NaN
NaN	NaN	NaN	NaN	NaN	NaN	NaN	NaN	NaN	NaN	NaN	NaN	NaN	NaN	NaN	NaN	NaN	NaN
NaN	NaN	NaN	NaN	NaN	NaN	NaN	NaN	NaN	NaN	NaN	NaN	NaN	NaN	NaN	NaN	NaN	NaN
NaN	NaN	NaN	NaN	NaN	NaN	NaN	NaN	NaN	NaN	NaN	NaN	NaN	NaN	NaN	NaN	NaN	NaN
NaN	NaN	NaN	NaN	NaN	NaN	NaN	NaN	NaN	NaN	NaN	NaN	NaN	NaN	NaN	NaN	NaN	NaN
NaN	NaN	NaN	NaN	NaN	NaN	NaN	NaN	NaN	NaN	NaN	NaN	NaN	NaN	NaN	NaN	NaN	NaN
NaN	NaN	NaN	NaN	NaN	NaN	NaN	NaN	NaN	NaN	NaN	NaN	NaN	NaN	NaN	NaN	NaN	NaN
NaN	NaN	NaN	-31.082058	14.50901	166.803284	NaN	NaN	NaN	NaN	NaN	NaN	NaN	NaN	NaN	NaN	NaN	NaN
NaN	NaN	NaN	-31.767511	14.031124	164.990967	NaN	NaN	NaN	NaN	NaN	NaN	NaN	NaN	NaN	NaN	NaN	NaN
NaN	NaN	NaN	-32.513531	13.682936	163.160782	NaN	NaN	NaN	NaN	NaN	NaN	NaN	NaN	NaN	NaN	NaN	NaN
-61.493156	0.594568	167.6436	-33.400921	13.484054	161.290924	NaN	NaN	NaN	NaN	NaN	NaN	NaN	NaN	NaN	NaN	NaN	NaN
-62.685539	1.540327	165.067215	-34.118053	13.329281	159.523148	NaN	NaN	NaN	NaN	NaN	NaN	NaN	NaN	NaN	NaN	NaN	NaN
-63.633347	2.618504	162.758728	-34.678806	13.266206	157.931992	30.624447	5.328308	144.807693	NaN	NaN	NaN	NaN	NaN	NaN	NaN	NaN	NaN
-64.128128	3.633903	160.770737	-35.094566	13.283986	156.602524	30.269463	5.286798	144.449829	NaN	NaN	NaN	NaN	NaN	NaN	NaN	NaN	NaN
-64.732918	5.626187	158.46817	-35.504505	13.434672	155.245773	30.099264	5.172718	144.303009	NaN	NaN	NaN	NaN	NaN	NaN	NaN	NaN	NaN
-64.893784	7.026429	157.196167	-35.604958	13.6199	154.779083	30.194506	5.174478	144.675278	NaN	NaN	NaN	NaN	NaN	NaN	NaN	NaN	NaN
-64.921066	8.44298	156.20462	-35.663433	13.840639	154.691818	30.42436	5.15152	145.502991	NaN	NaN	NaN	NaN	NaN	NaN	NaN	NaN	NaN
-64.797157	9.85685	155.434753	-35.777054	14.086544	154.943039	30.634808	5.051446	146.566528	NaN	NaN	NaN	NaN	NaN	NaN	NaN	NaN	NaN
-64.618263	11.230457	155.05722	-35.94088	14.318727	155.479919	30.762873	4.922811	147.64769	NaN	NaN	NaN	NaN	NaN	NaN	NaN	NaN	NaN
-64.377266	12.494161	155.117004	-36.117485	14.450492	156.174118	30.614773	4.696595	148.740402	NaN	NaN	NaN	NaN	NaN	NaN	NaN	NaN	NaN
-64.13372	13.658304	155.47374	-36.354984	14.536399	156.884186	NaN	NaN	NaN	NaN	NaN	NaN	NaN	NaN	NaN	NaN	NaN	NaN
-63.735836	15.275065	156.000885	-36.718048	14.654679	157.530914	NaN	NaN	NaN	NaN	NaN	NaN	NaN	NaN	NaN	NaN	NaN	NaN
-63.462906	16.254339	156.188065	-36.908646	14.792056	157.560303	NaN	NaN	NaN	NaN	NaN	NaN	NaN	NaN	NaN	NaN	NaN	NaN
-63.140285	17.160393	156.202362	-36.994125	14.974207	157.306839	NaN	NaN	NaN	NaN	NaN	NaN	NaN	NaN	NaN	NaN	NaN	NaN
-62.792702	17.965143	156.139877	-37.05204	15.13319	156.943909	NaN	NaN	NaN	NaN	NaN	NaN	NaN	NaN	NaN	NaN	NaN	NaN
-62.451351	18.688602	156.141129	-37.14188	15.293508	156.668304	NaN	NaN	NaN	NaN	NaN	NaN	NaN	NaN	NaN	NaN	NaN	NaN
-62.090141	19.299459	156.202393	-37.225536	15.443274	156.52092	NaN	NaN	NaN	NaN	NaN	NaN	NaN	NaN	NaN	NaN	NaN	NaN
-61.707272	19.798927	156.428268	-37.332176	15.580803	156.57341	NaN	NaN	NaN	NaN	NaN	NaN	NaN	NaN	NaN	NaN	NaN	NaN
-61.031693	20.386883	157.013519	-37.549782	15.748281	156.955261	28.711832	3.821807	147.905762	NaN	NaN	NaN	NaN	NaN	NaN	NaN	NaN	NaN
-60.516827	20.724405	157.52272	-37.67889	15.828101	157.348495	28.487986	3.745054	147.911469	NaN	NaN	NaN	NaN	NaN	NaN	NaN	NaN	NaN
-59.935749	21.006903	158.014786	-37.755547	15.874105	157.760742	28.283108	3.674833	147.908676	NaN	NaN	NaN	NaN	NaN	NaN	NaN	NaN	NaN
-59.308262	21.295971	158.507233	-37.767086	15.901598	158.151031	28.162655	3.614134	147.908798	NaN	NaN	NaN	NaN	NaN	NaN	NaN	NaN	NaN
-58.574348	21.617697	158.944519	-37.714157	15.879347	158.535431	28.13273	3.596081	147.880463	NaN	NaN	NaN	NaN	NaN	NaN	NaN	NaN	NaN
-57.757919	21.917711	159.347656	-37.601891	15.788254	158.892395	28.154421	3.56304	147.845215	NaN	NaN	NaN	NaN	NaN	NaN	NaN	NaN	NaN
-56.859581	22.238834	159.723114	-37.481323	15.606821	159.201019	28.204983	3.51138	147.82016	NaN	NaN	NaN	NaN	NaN	NaN	NaN	NaN	NaN
-55.292839	22.661839	160.055298	-37.227707	15.089403	159.565643	28.443283	3.290031	147.775436	NaN	NaN	NaN	NaN	NaN	NaN	NaN	NaN	NaN
-54.14827	22.968527	160.086029	-36.988987	14.591618	159.74115	28.664776	3.06933	147.756546	NaN	NaN	NaN	NaN	NaN	NaN	NaN	NaN	NaN
-52.911903	23.284163	160.096695	-36.704773	14.043095	159.899109	29.00182	2.783087	147.808884	NaN	NaN	NaN	NaN	NaN	NaN	NaN	NaN	NaN
-51.4884	23.635202	160.047684	-36.352219	13.499061	160.020676	29.421087	2.466503	147.918869	NaN	NaN	NaN	NaN	NaN	NaN	NaN	NaN	NaN
-49.989815	24.114824	159.946793	-35.988838	13.032301	160.128647	29.914463	2.181604	147.983109	NaN	NaN	NaN	NaN	NaN	NaN	NaN	NaN	NaN
-48.380028	24.619244	159.951843	-35.579811	12.616793	160.171509	30.389309	1.874227	148.08287	NaN	NaN	NaN	NaN	NaN	NaN	NaN	NaN	NaN
-46.638584	25.160616	160.010818	-35.220222	12.266198	160.155563	30.776653	1.554747	148.264496	NaN	NaN	NaN	NaN	NaN	NaN	NaN	NaN	NaN
-43.941303	26.008139	160.336472	-34.757378	11.694171	160.088425	NaN	NaN	NaN	NaN	NaN	NaN	NaN	NaN	NaN	NaN	NaN	NaN
