# Supplementary material for: How to jointly control a ball trajectory on a moving board: Methodological insights into Motor Learning and Rehabilitation
Source: PLoS One. 2025 Oct 15;20(10):e0334588. doi: 10.1371/journal.pone.0334588 (PMC12527165; doi:10.1371/journal.pone.0334588)
Supplement: S2 Data — (ZIP) [file pone.0334588.s002.zip › D10_019.csv]

Ball_X	Ball_Y	Ball_Z	BoardCentre_X	BoardCentre_Y	BoardCentre_Z	P1LeftHand_X	P1LeftHand_Y	P1LeftHand_Z	P1RightHand_X	P1RightHand_Y	P1RightHand_Z	P1MidHands_X	P1MidHands_Y	P1MidHands_Z	P2MidHands_X	P2MidHands_Y	P2MidHands_Z
-30.388674	3.590157	120.121017	-26.089378	18.309793	120.566765	34.84795	2.910701	120.94606	31.548586	41.076469	119.969383	33.198268	21.993585	120.4577215	-85.377024	14.626001	120.6758085
-31.93582	3.736809	120.967247	-26.075871	18.384617	121.115669	34.76519	3.05789	120.832268	31.341509	41.17234	119.672501	33.0533495	22.115115	120.2523845	-85.2050915	14.654119	121.9789535
-33.357079	3.887939	121.970856	-26.009661	18.430788	121.671844	34.748413	3.183342	120.689819	31.155193	41.205261	119.306435	32.951803	22.1943015	119.998127	-84.971125	14.6672745	123.345561
-34.705414	4.075045	122.991669	-25.907017	18.4601	122.271683	34.765175	3.246754	120.672676	30.997843	41.220547	119.000641	32.881509	22.2336505	119.8366585	-84.695543	14.6865495	124.7067075
-35.697136	4.140512	123.958466	-25.791443	18.456371	122.923676	34.773556	3.311486	120.658707	30.88806	41.235622	118.677971	32.830808	22.273554	119.668339	-84.413694	14.639188	126.179013
-36.758644	4.331918	125.090096	-25.660336	18.456179	123.618973	34.772041	3.363814	120.631897	30.774513	41.21719	118.343987	32.773277	22.290502	119.487942	-84.093949	14.621856	127.750004
-38.058678	4.713163	126.711357	-25.46941	18.417532	124.587776	34.761116	3.429775	120.616951	30.618938	41.213799	117.937592	32.690027	22.321787	119.2772715	-83.628847	14.513277	129.8982805
-38.822002	5.063978	127.609932	-25.120312	18.243505	125.038925	34.763256	3.49047	120.615097	30.535641	41.241772	117.690292	32.6494485	22.366121	119.1526945	-82.8900725	14.120889	130.9251555
-39.441948	5.416765	128.416122	-25.020208	18.247782	125.511078	34.768692	3.575249	120.632263	30.469427	41.28019	117.506004	32.6190595	22.4277195	119.0691335	-82.6594755	14.0678445	131.9530225
-39.907467	5.785657	128.99939	-24.941748	18.245264	125.866112	34.789719	3.695055	120.687363	30.405144	41.353996	117.382385	32.5974315	22.5245255	119.034874	-82.4809275	13.9660025	132.69735
-40.220867	6.213892	129.395706	-24.835373	18.234249	126.106056	34.831459	3.805304	120.711769	30.380005	41.447601	117.312241	32.605732	22.6264525	119.012005	-82.276478	13.8420455	133.200107
-40.379372	6.676033	129.583282	-24.734894	18.239321	126.218239	34.90279	3.921182	120.770386	30.413961	41.553738	117.260918	32.6583755	22.73746	119.015652	-82.1281635	13.741182	133.420826
-40.427078	7.22892	129.625687	-24.598255	18.254293	126.220345	35.00338	4.048243	120.841957	30.468061	41.667999	117.23764	32.7357205	22.858121	119.0397985	-81.9322305	13.650465	133.4008915
-40.220348	8.241323	129.232819	-24.361292	18.301212	125.991318	35.240341	4.236302	120.893715	30.706272	41.809921	117.129768	32.9733065	23.0231115	119.0117415	-81.6958905	13.5793125	132.9708945
-39.942978	9.01551	128.751511	-24.222082	18.373053	125.6464	35.447002	4.32937	120.933487	30.898369	41.933285	117.044022	33.1726855	23.1313275	118.9887545	-81.6168495	13.6147785	132.3040455
-39.562138	9.800895	128.186127	-24.105707	18.488302	125.2192	35.613884	4.415101	120.919441	31.07217	42.036247	116.905258	33.343027	23.225674	118.9123495	-81.554441	13.75093	131.5260505
-39.058681	10.673299	127.511452	-24.221313	18.769154	124.856865	35.742592	4.53794	120.88028	31.30401	42.125027	116.677414	33.523301	23.3314835	118.778847	-81.965927	14.2068245	130.934883
-38.465508	11.665501	126.734016	-24.099728	18.924156	124.323402	35.904831	4.656211	120.909248	31.565729	42.252636	116.518677	33.73528	23.4544235	118.7139625	-81.934736	14.3938885	129.9328415
-37.724754	12.761028	125.863037	-24.048645	19.088079	123.768127	36.075329	4.744372	120.990036	31.828876	42.424168	116.473305	33.9521025	23.58427	118.7316705	-82.0493925	14.591888	128.8045835
-36.837936	13.921531	124.870422	-24.028572	19.247999	123.229919	36.189079	4.849352	121.132072	32.061108	42.588287	116.481438	34.1250935	23.7188195	118.806755	-82.1822375	14.7771785	127.653083
-35.665176	15.927565	123.3582	-24.132526	19.492365	122.339722	36.340984	5.03185	121.434151	32.39492	42.841171	116.667053	34.367952	23.9365105	119.050602	-82.633004	15.0482195	125.628842
-34.621464	17.331903	122.177658	-24.234419	19.644573	121.629074	36.390263	5.093974	121.623741	32.543266	43.040287	116.955925	34.4667645	24.0671305	119.289833	-82.9356025	15.2220155	123.968315
-33.505672	18.75956	121.034584	-24.341543	19.792002	120.897423	36.368145	5.175387	121.726105	32.704796	43.216362	117.140869	34.5364705	24.1958745	119.433487	-83.2195565	15.3881295	122.361359
-32.297371	20.338097	119.988754	-24.470387	19.917633	120.245613	36.297031	5.265039	121.755615	32.776909	43.38364	117.294159	34.53697	24.3243395	119.524887	-83.477744	15.5109265	120.966339
-31.053942	21.96866	119.12149	-24.561615	20.03076	119.634155	36.187424	5.324011	121.657738	32.836349	43.533131	117.500259	34.5118865	24.428571	119.5789985	-83.6351165	15.632949	119.6893115
-29.722918	23.694695	118.413712	-24.631081	20.147333	119.137337	36.099976	5.4381	121.474159	32.92173	43.753078	117.742371	34.510853	24.595589	119.608265	-83.773015	15.699077	118.666409
-28.375889	25.494967	117.979088	-24.707777	20.231274	118.771515	35.983322	5.539827	121.23243	33.027779	43.994843	118.164894	34.5055505	24.767335	119.698662	-83.9211045	15.695213	117.844368
-26.267895	28.238752	117.791222	-24.810789	20.332478	118.415558	35.760532	5.764274	120.933029	33.245678	44.383957	119.111023	34.503105	25.0741155	120.022026	-84.124683	15.5908405	116.80909
-24.798002	30.009047	117.945816	-24.91284	20.413708	118.344208	35.617382	5.926179	120.773911	33.37183	44.663902	119.906525	34.494606	25.2950405	120.340218	-84.320286	15.5323755	116.348198
-23.329565	31.867689	118.458878	-25.022755	20.53076	118.402031	35.437763	6.092129	120.725548	33.445679	44.881611	120.881531	34.441721	25.48687	120.8035395	-84.487231	15.57465	116.0005225
-21.821157	33.566528	119.185051	-25.142578	20.678843	118.606377	35.251045	6.241007	120.735336	33.534534	45.06852	121.926239	34.3927895	25.6547635	121.3307875	-84.6779455	15.7029225	115.8819665
-20.30998	35.259666	120.197144	-25.286097	20.862432	118.929253	35.044815	6.360929	120.754898	33.652107	45.234089	123.001823	34.348461	25.797509	121.8783605	-84.920655	15.927355	115.9801455
-18.792606	36.738422	121.281075	-25.447126	21.058884	119.325081	34.812012	6.495903	120.883263	33.783047	45.360889	124.074173	34.2975295	25.928396	122.478718	-85.1917815	16.189372	116.171444
-16.987633	38.02774	122.37159	-25.620062	21.243858	119.69017	34.613304	6.628494	121.033516	33.910316	45.478489	125.120422	34.26181	26.0534915	123.076969	-85.501934	16.4342245	116.303371
-14.776811	39.808674	124.078735	-25.720629	21.346275	120.084023	34.324203	6.765902	121.473991	33.998356	45.610065	126.63176	34.1612795	26.1879835	124.0528755	-85.6025375	16.5045665	116.1151705
-13.24163	40.775612	125.072769	-25.969284	21.548233	120.343987	34.148956	6.793781	121.948837	33.966518	45.679752	127.619156	34.057737	26.2367665	124.7839965	-85.996305	16.8596995	115.9039775
-11.786186	41.574684	126.115128	-26.259417	21.754894	120.561722	34.030045	6.830279	122.516426	33.886612	45.744083	128.556198	33.9583285	26.287181	125.536312	-86.4771625	17.222607	115.587132
-10.289276	42.157776	126.96489	-26.529884	22.003334	120.766739	33.944695	6.840246	123.212364	33.746918	45.793068	129.477936	33.8458065	26.316657	126.34515	-86.9055745	17.690011	115.188328
-8.877587	42.572147	127.782425	-26.809116	22.187893	120.865784	33.875774	6.852023	123.953712	33.571976	45.856159	130.361588	33.723875	26.354091	127.15765	-87.342107	18.021695	114.573918
-7.434267	42.758759	128.491623	-27.086452	22.36982	120.919357	33.846275	6.869125	124.66568	33.383228	45.892109	131.198822	33.6147515	26.380617	127.932251	-87.7876555	18.359023	113.906463
-6.048827	42.814938	129.016052	-27.330822	22.545351	120.805862	33.833046	6.836714	125.442848	33.180676	45.929714	131.938995	33.506861	26.383214	128.6909215	-88.168505	18.707488	112.9208025
-4.112901	42.506363	129.28447	-27.674341	22.882557	120.231941	34.17807	6.535147	126.539024	33.18417	45.83337	132.790405	33.68112	26.1842585	129.6647145	-89.029802	19.5808555	110.7991675
-2.806694	42.16259	129.084152	-27.829596	23.122118	119.582474	34.209297	6.392211	127.383568	32.89072	45.828346	133.253235	33.5500085	26.1102785	130.3184015	-89.2092005	20.1339575	108.8465465
-1.704598	41.606602	128.654175	-27.961365	23.426012	118.800903	34.237579	6.241297	128.15535	32.584003	45.803036	133.583755	33.410791	26.0221665	130.8695525	-89.333521	20.8298575	106.7322535
-0.59726	40.881287	128.085388	-28.050583	23.704292	117.970528	34.226051	6.094646	128.814178	32.307056	45.788895	133.735168	33.2665535	25.9417705	131.274673	-89.3677195	21.4668135	104.666383
0.480666	40.022297	127.405952	-28.09712	23.933249	117.104591	34.182697	5.967938	129.357727	32.091148	45.799316	133.74794	33.1369225	25.883627	131.5528335	-89.3311625	21.982871	102.6563485
1.28084	38.937607	126.795219	-28.07756	24.112631	116.231308	34.128105	5.844139	129.778793	31.951279	45.798752	133.657486	33.039692	25.8214455	131.7181395	-89.194812	22.4038165	100.7444765
2.000819	37.678673	126.081802	-28.597355	24.479343	115.720093	33.986248	5.724226	130.135284	31.843216	45.738594	133.557999	32.914732	25.73141	131.8466415	-90.109442	23.227276	99.5935445
2.799471	35.500221	125.043777	-27.721066	24.155556	114.441429	34.047497	5.627166	130.158401	31.80184	45.630459	133.324692	32.9246685	25.6288125	131.7415465	-88.3668005	22.6822995	97.1413115
3.108157	33.826679	124.352585	-27.583155	24.047493	114.046181	34.01181	5.492612	130.134918	31.836418	45.514332	133.141724	32.924114	25.503472	131.638321	-88.090424	22.591514	96.454041
3.284271	32.027843	123.598412	-27.444368	23.882017	113.926994	34.141857	5.395696	129.947205	31.909662	45.374146	132.921661	33.0257595	25.384921	131.434433	-87.9144955	22.379113	96.419555
3.106045	30.060989	123.02729	-27.36027	23.68417	114.148506	34.276131	5.353131	129.845184	32.028606	45.28529	132.603683	33.1523685	25.3192105	131.2244335	-87.8729085	22.0491295	97.0725785
2.852529	27.952538	122.462631	-27.365652	23.462009	114.686676	34.412781	5.365037	129.81189	32.188618	45.241924	132.21019	33.3006995	25.3034805	131.01104	-88.0320035	21.6205375	98.362312
1.957289	25.827852	122.397972	-27.462915	23.224878	115.450455	34.525116	5.381536	129.928223	32.332794	45.193829	131.740265	33.428955	25.2876825	130.834244	-88.354785	21.1620735	100.066666
1.27112	23.438107	122.369934	-27.627632	22.998104	116.286125	34.60088	5.313319	130.235855	32.067768	45.222435	131.413391	33.334324	25.267877	130.824623	-88.589588	20.728331	101.747627
-0.090022	19.568617	122.641113	-27.987926	22.662617	117.446793	34.582531	5.067052	130.816635	31.896404	44.891899	130.938766	33.2394675	24.9794755	130.8777005	-89.2153195	20.3457585	104.0158855
-1.200206	16.991259	122.912338	-28.227871	22.413282	118.127525	34.497486	4.820388	131.242188	31.99929	44.502052	130.527695	33.248388	24.66122	130.8849415	-89.70413	20.165344	105.3701085
-2.412694	14.411131	123.103394	-28.448721	22.087151	118.820236	34.353973	4.570972	131.65242	31.464592	44.37928	130.246429	32.9092825	24.475126	130.9494245	-89.8067245	19.699176	106.6910475
-3.406385	11.542576	123.300781	-28.885302	21.851143	119.704865	34.260735	4.384531	131.887756	31.286547	44.143711	129.730774	32.773641	24.264121	130.809265	-90.544245	19.438165	108.600465
-5.131688	9.107693	124.060104	-29.050362	21.418739	120.552505	34.25959	4.200856	132.048508	31.130171	43.879665	129.147095	32.6948805	24.0402605	130.5978015	-90.7956045	18.7972175	110.5072085
-6.55561	6.496649	124.742271	-29.175053	20.942415	121.492493	34.319149	4.008881	132.217682	30.931271	43.583992	128.602554	32.62521	23.7964365	130.410118	-90.975316	18.0883935	112.574868
-8.105061	4.038806	125.761055	-29.299227	20.428829	122.498466	34.395576	3.828969	132.404373	30.715162	43.256439	128.137436	32.555369	23.542704	130.2709045	-91.153823	17.314954	114.7260275
-10.333359	0.317195	127.556038	-29.462702	19.644091	124.057861	34.466854	3.53481	132.706696	30.354115	42.733101	127.517639	32.4104845	23.1339555	130.1121675	-91.3358885	16.1542265	118.0035545
-11.998853	-1.923287	128.824509	-29.364698	18.994846	124.94352	34.50935	3.299232	132.932144	30.091078	42.320156	127.147804	32.300214	22.809694	130.039974	-91.02961	15.179998	119.847066
-13.652899	-3.951731	130.281036	-29.488771	18.530048	125.742462	34.531738	3.027641	133.128326	29.819962	41.886562	126.861084	32.17585	22.4571015	129.994705	-91.153392	14.6029945	121.490219
-15.259851	-5.871059	131.487518	-29.585463	18.108589	126.360466	34.523994	2.761931	133.333801	29.532253	41.463333	126.554558	32.0281235	22.112632	129.9441795	-91.1990495	14.104546	122.7767525
-16.951101	-7.597122	132.769577	-29.690269	17.66832	126.771797	34.525753	2.519626	133.577957	29.252064	41.010441	126.174271	31.8889085	21.7650335	129.876114	-91.2694465	13.5716065	123.66748
-18.560747	-9.222669	133.709991	-29.793886	17.203302	126.928246	34.513821	2.276538	133.833344	28.990755	40.56134	125.867485	31.752288	21.418939	129.8504145	-91.34006	12.987665	124.0060775
-20.273134	-10.66652	134.402191	-29.865799	16.734488	126.862968	34.470493	2.00442	134.066696	28.725586	40.151981	125.620842	31.5980395	21.0782005	129.843769	-91.3296375	12.3907755	123.882167
-22.737036	-12.646765	134.755264	-29.940229	16.077536	126.591423	34.342197	1.560822	134.120148	28.387865	39.515461	125.183762	31.365031	20.5381415	129.651955	-91.245489	11.6169305	123.530891
-24.366184	-13.731834	134.557785	-29.929764	15.679062	126.250015	34.279453	1.220593	133.972321	28.267946	39.108936	124.903061	31.2736995	20.1647645	129.437691	-91.1332275	11.1933595	123.062339
-25.961748	-14.753385	133.921692	-29.915333	15.329197	125.766548	34.214401	0.856377	133.692993	28.222721	38.801495	124.730835	31.218561	19.828936	129.211914	-91.049227	10.829458	122.321182
-27.530045	-15.54239	133.244858	-29.935217	15.0444	125.201538	34.075745	0.520375	133.225906	28.180367	38.517971	124.519409	31.128056	19.519173	128.8726575	-90.99849	10.569627	121.5304185
-29.133419	-16.232986	132.074005	-29.987564	14.809723	124.543823	33.884007	0.214322	132.693863	28.107891	38.248657	124.183968	30.995949	19.2314895	128.4389155	-90.971077	10.3879565	120.6487305
-30.694422	-16.742651	130.748749	-30.277813	14.769273	123.876343	33.660118	-0.04094	132.090134	27.972683	38.048862	123.913666	30.8164005	19.003961	128.0019	-91.3720265	10.534585	119.750786
-32.263515	-17.062956	129.465286	-30.358446	14.607639	123.142258	33.382435	-0.255828	131.390305	27.814138	37.89045	123.640648	30.5982865	18.817311	127.5154765	-91.3151785	10.397967	118.7690395
-34.749134	-17.14909	127.983597	-30.568239	14.427191	122.207306	32.934334	-0.518057	130.476273	27.551863	37.58514	123.053719	30.2430985	18.5335415	126.764996	-91.3795765	10.3208405	117.649616
-36.380913	-16.930666	127.180168	-30.675295	14.359756	121.690979	32.655281	-0.615216	129.966919	27.353958	37.441551	122.801888	30.0046195	18.4131675	126.3844035	-91.3552095	10.3063445	116.9975545
-38.091091	-16.51351	126.829956	-30.782518	14.284923	121.369156	32.391922	-0.687271	129.651108	27.174749	37.319767	122.461594	29.7833355	18.316248	126.056351	-91.3483715	10.253598	116.681961
-39.830814	-15.936253	126.827011	-30.829958	14.208153	121.392845	32.163822	-0.75032	129.363281	26.976639	37.152584	122.089241	29.5702305	18.201132	125.726261	-91.2301465	10.215174	117.059429
-41.467525	-15.144025	127.249359	-30.885351	14.10546	121.874115	31.995689	-0.856241	128.994003	26.748747	36.966801	121.70224	29.372218	18.05528	125.3481215	-91.14292	10.15564	118.4001085
-43.192417	-14.199787	128.014786	-30.944099	13.968579	122.811958	31.921816	-0.978989	128.668533	26.507687	36.778469	121.357635	29.2147515	17.89974	125.013084	-91.1029495	10.037418	120.610832
-44.760181	-13.083967	129.037598	-30.938032	13.769862	123.957916	31.867579	-1.075462	128.401382	26.269562	36.63921	121.212982	29.0685705	17.781874	124.807182	-90.9446345	9.75785	123.10865
-47.143734	-11.205069	130.602631	-30.795017	13.293493	125.690102	31.732706	-1.19907	128.045181	25.964188	36.521309	121.202538	28.848447	17.6611195	124.6238595	-90.438481	8.9258665	126.7563445
-48.738277	-9.800838	131.653107	-30.881306	13.08395	126.781952	31.571011	-1.270483	127.813927	25.652477	36.489616	121.322968	28.611744	17.6095665	124.5684475	-90.374356	8.5583335	128.9954565
-50.152744	-8.282248	132.682297	-30.99761	12.864325	127.800705	31.331148	-1.35198	127.408218	25.277483	36.444736	121.407913	28.3043155	17.546378	124.4080655	-90.2995355	8.182272	131.1933445
-51.598095	-6.630318	133.641556	-31.132153	12.614028	128.734039	30.69911	-1.224498	127.136208	24.880407	36.339485	121.372116	27.7897585	17.5574935	124.254162	-90.0540645	7.6705625	133.213916
-52.89156	-4.947869	134.511002	-31.280851	12.349627	129.520599	30.36134	-1.30102	126.69548	24.473223	36.234795	121.387413	27.4172815	17.4668875	124.0414465	-89.9789835	7.2323665	134.9997515
-54.127354	-3.14233	135.338516	-31.468788	12.072637	130.200607	29.983774	-1.426519	126.230835	24.068264	36.14854	121.410324	27.026019	17.3610105	123.8205795	-89.963595	6.7842635	136.5806345
-55.260944	-1.253574	136.039307	-31.64616	11.873546	130.806152	29.599062	-1.528024	125.802818	23.664185	36.02771	121.35463	26.6316235	17.249843	123.578724	-89.9239435	6.497249	138.03358
-56.766754	1.69646	136.702881	-31.98382	11.624022	131.444504	29.011911	-1.567445	125.235245	23.114962	35.920025	121.372131	26.0634365	17.17629	123.303688	-90.0310765	6.071754	139.58532
-57.672523	3.781728	136.884491	-32.26746	11.502847	131.630783	28.633877	-1.585183	124.931107	22.760672	35.925858	121.444687	25.6972745	17.1703375	123.187897	-90.2321945	5.8353565	140.073669
-58.49585	5.902407	136.883072	-32.587925	11.415176	131.686035	28.222517	-1.575057	124.604645	22.501402	35.950356	121.583733	25.3619595	17.1876495	123.094189	-90.5378095	5.6427025	140.277881
-59.13908	8.110999	136.778824	-32.894089	11.388778	131.643845	27.81356	-1.564932	124.279228	22.244722	35.992569	121.728394	25.029141	17.2138185	123.003811	-90.817319	5.5637375	140.283879
-59.67244	10.376213	136.656509	-33.230148	11.373729	131.575592	27.408537	-1.553984	123.927483	22.028618	36.075272	121.887924	24.7185775	17.260644	122.9077035	-91.1788735	5.486814	140.2434805
-60.033184	12.677092	136.560379	-33.538036	11.395003	131.506516	26.985247	-1.517509	123.533737	21.850664	36.17733	122.140564	24.4179555	17.3299105	122.8371505	-91.4940275	5.4600955	140.1758815
-60.199398	15.027078	136.533539	-33.827152	11.500093	131.43779	26.59251	-1.414922	123.189941	21.739677	36.339031	122.396873	24.1660935	17.4620545	122.793407	-91.8203975	5.5381315	140.082173
-60.067211	18.543474	136.651733	-34.238968	11.743652	131.391632	26.055658	-1.142471	122.71209	21.620359	36.680759	122.893631	23.8380085	17.769144	122.8028605	-92.3159445	5.71816	139.9804035
-59.864788	20.90193	136.6633	-34.50758	11.952014	131.384659	25.767839	-0.883292	122.525116	21.578112	36.973392	123.379639	23.6729755	18.04505	122.9523775	-92.6881355	5.858978	139.8169405
-59.47271	23.222059	136.779053	-34.750423	12.207061	131.414337	25.534657	-0.557461	122.484604	21.602205	37.301098	123.967445	23.568431	18.3718185	123.2260245	-93.069277	6.0423035	139.6026495
-58.896797	25.524521	136.898819	-34.953178	12.410166	131.48938	25.367828	-0.214709	122.482063	21.69339	37.659599	124.65564	23.530609	18.722445	123.5688515	-93.436965	6.097887	139.4099085
-58.195896	27.739498	136.995087	-35.164299	12.725417	131.401703	25.270813	0.145221	122.585556	21.831074	38.072987	125.353119	23.5509435	19.109104	123.9693375	-93.8795415	6.34173	138.8340685
-57.334743	29.90661	136.995895	-35.298683	13.027284	131.269745	25.249937	0.521809	122.702194	21.990673	38.486843	126.032257	23.620305	19.504326	124.3672255	-94.217671	6.550242	138.1722645
-56.346786	31.992971	136.929565	-35.305698	13.384457	130.994492	25.348482	0.894357	122.746727	22.218485	38.899376	126.659981	23.7834835	19.8968665	124.703354	-94.3948795	6.8720475	137.28563
-54.607975	34.919281	136.782532	-35.442589	13.782172	130.314636	25.547424	1.381368	122.76162	22.584864	39.488033	127.498535	24.066144	20.4347005	125.1300775	-94.951322	7.1296435	135.4991945
-53.377182	36.718246	136.66684	-35.445602	14.047611	129.845581	25.665892	1.634731	122.721985	22.841778	39.75106	127.949753	24.253835	20.6928955	125.335869	-95.145039	7.4023265	134.355293
-52.002548	38.392159	136.540924	-35.445683	14.328348	129.4543	25.755068	1.824815	122.751083	23.09869	39.927258	128.345825	24.426879	20.8760365	125.548454	-95.318245	7.7806595	133.360146
-50.564148	39.933441	136.390137	-35.487385	14.577429	129.150116	25.859016	1.940027	122.96151	23.36344	40.025787	128.826553	24.611228	20.982907	125.8940315	-95.585998	8.171951	132.4062005
-49.056427	41.388332	136.100418	-35.577126	14.865152	128.879242	25.986156	1.982996	123.358002	23.626583	40.074379	129.370514	24.8063695	21.0286875	126.364258	-95.9606215	8.7016165	131.394226
-47.464211	42.673351	135.768173	-35.672802	15.187078	128.634094	26.105774	1.945258	123.878113	23.852354	40.094685	129.912109	24.979064	21.0199715	126.895111	-96.324668	9.3541845	130.373077
-45.849842	43.902016	135.371033	-35.788811	15.535969	128.400894	26.195257	1.876645	124.465775	24.036596	40.102814	130.365189	25.1159265	20.9897295	127.415482	-96.6935485	10.0822085	129.386306
-43.277386	45.444221	134.663483	-35.933861	16.140862	128.053391	26.408752	1.74276	125.360748	24.613359	39.999008	130.854324	25.5110555	20.870884	128.107536	-97.3787775	11.41084	127.999246
-41.546131	46.332855	134.095078	-36.037624	16.549469	127.750526	26.575024	1.646904	126.019707	24.796238	40.060322	131.251602	25.685631	20.853613	128.6356545	-97.760879	12.245325	126.8653975
-39.769562	47.030468	133.607513	-36.104534	16.94681	127.394501	27.022882	1.431531	126.52005	24.967979	40.098942	131.698395	25.9954305	20.7652365	129.1092225	-98.2044985	13.1283835	125.6797795
-38.019753	47.639179	133.192429	-36.117207	17.334375	127.057579	27.133537	1.458645	127.155472	25.099224	40.159149	132.10495	26.1163805	20.808897	129.630211	-98.3507945	13.859853	124.484947
-36.255135	48.056625	132.800247	-36.118458	17.659489	126.740311	27.248632	1.520733	127.754593	25.256262	40.259338	132.483154	26.252447	20.8900355	130.1188735	-98.489363	14.4289425	123.3617485
-34.549801	48.359562	132.55687	-36.082371	17.992928	126.436089	27.414114	1.571319	128.269943	25.442978	40.34235	132.888702	26.428546	20.9568345	130.5793225	-98.593288	15.0290215	122.2928555
-32.834496	48.499672	132.303085	-36.003242	18.278168	126.139786	27.575054	1.58081	128.776733	25.586029	40.44017	133.290649	26.5805415	21.01049	131.033691	-98.5870255	15.545846	121.245881
-30.274862	48.398373	132.21022	-35.816086	18.675398	125.800262	27.803745	1.590043	129.354401	25.781235	40.540199	133.756744	26.79249	21.065121	131.5555725	-98.424662	16.285675	120.0449515
-28.667238	48.158634	132.203232	-35.725166	18.919682	125.648079	27.939569	1.607601	129.654068	25.948568	40.606506	133.999954	26.9440685	21.1070535	131.827011	-98.3944005	16.7323105	119.469147
-27.105438	47.756004	132.250443	-35.637959	19.128611	125.500046	28.025738	1.645725	129.932648	26.107479	40.685497	134.267654	27.0666085	21.165611	132.100151	-98.3425265	17.091611	118.899941
-25.568434	47.242767	132.336182	-35.549889	19.332067	125.372742	28.065792	1.708548	130.211319	26.207521	40.723804	134.557648	27.1366565	21.216176	132.3844835	-98.2364345	17.447958	118.3610005
-24.153406	46.623772	132.462006	-35.497494	19.546862	125.28093	28.118532	1.804775	130.448563	26.263964	40.751534	134.927826	27.191248	21.2781545	132.6881945	-98.186236	17.8155695	117.8736655
-22.740396	45.813251	132.590408	-35.435982	19.739449	125.20591	28.175741	1.884193	130.737991	26.321373	40.77927	135.324738	27.248557	21.3317315	133.0313645	-98.120521	18.1471665	117.3804555
-21.416359	44.900311	132.637543	-35.370274	19.931479	125.120483	28.248669	1.94452	131.082809	26.385349	40.828236	135.740723	27.317009	21.386378	133.411766	-98.057557	18.47658	116.8292
-19.479864	43.298622	132.43248	-35.215714	20.261927	124.982666	28.413681	2.07094	131.544983	26.499033	40.88829	136.274475	27.456357	21.479615	133.909729	-97.887785	19.044239	116.055603
-18.271633	42.074024	132.098557	-35.084835	20.486618	124.826942	28.558546	2.129655	131.868515	26.609463	40.984612	136.483429	27.5840045	21.5571335	134.175972	-97.7536745	19.4161025	115.477912
-17.116209	40.739223	131.634933	-34.940144	20.723799	124.610901	28.700123	2.199415	132.126816	26.730404	41.115864	136.57486	27.7152635	21.6576395	134.350838	-97.5955515	19.7899585	114.870964
-15.967837	39.300632	130.997925	-34.786125	20.974239	124.351845	28.868473	2.282853	132.374969	26.863047	41.259598	136.540314	27.86576	21.7712255	134.4576415	-97.43801	20.1772525	114.2460485
-14.981036	37.728867	130.313217	-34.625309	21.195732	124.048615	29.05209	2.382758	132.611542	26.999384	41.434364	136.401505	28.025737	21.908561	134.5065235	-97.276355	20.482903	113.5907065
-13.968356	36.05191	129.535217	-34.446186	21.406359	123.719337	29.228624	2.519052	132.826874	27.133677	41.612156	136.198181	28.1811505	22.065604	134.5125275	-97.0735225	20.747114	112.9261465
-13.185218	34.217274	128.840942	-34.429382	21.697639	123.510788	29.417572	2.684694	132.995071	27.289248	41.806324	135.971497	28.35341	22.245509	134.483284	-97.212174	21.149769	112.538292
-12.083613	31.26123	127.85643	-33.969082	21.748518	123.104607	29.708841	2.893532	133.222656	27.517223	42.071445	135.467773	28.613032	22.4824885	134.3452145	-96.551196	21.0145475	111.8639995
-11.486786	29.177246	127.337883	-33.785355	21.82892	122.954773	29.910788	3.013977	133.335571	27.698469	42.238197	135.152374	28.8046285	22.626087	134.2439725	-96.3753385	21.031753	111.6655735
-11.013449	26.964533	126.896164	-33.551537	21.878468	122.886742	30.124601	3.147269	133.473404	27.862982	42.373779	134.882767	28.9937915	22.760524	134.1780855	-96.0968655	20.996412	111.5953985
-10.578254	24.724062	126.56633	-33.31665	21.950642	122.928528	30.395132	3.272856	133.665222	28.036642	42.508442	134.55983	29.215887	22.890649	134.112526	-95.849187	21.010635	111.74453
-10.330008	22.412066	126.444481	-33.06337	22.059212	123.112213	30.705448	3.449446	133.921844	28.229591	42.655163	134.141876	29.4675195	23.0523045	134.03186	-95.5942595	21.0661195	112.192566
-10.119831	20.069012	126.609001	-32.830841	22.166466	123.444893	31.065781	3.696926	134.252441	28.463497	42.843582	133.550537	29.764639	23.270254	133.901489	-95.426321	21.062678	112.988297
-10.151611	17.746403	127.175667	-32.667191	22.285227	123.821365	31.429472	3.951418	134.659378	28.72864	43.043205	132.793503	30.079056	23.4973115	133.7264405	-95.413438	21.0731425	113.9162895
-10.319585	14.386794	128.298767	-32.60759	22.493923	124.328491	31.901958	4.266253	135.405151	28.9722	43.158913	131.533676	30.437079	23.712583	133.4694135	-95.652259	21.275263	115.1875685
-10.48294	12.313488	129.212189	-32.390766	22.405621	124.573708	32.186131	4.434161	135.916153	29.040363	43.086285	130.602936	30.613247	23.760223	133.2595445	-95.394779	21.051019	115.8878715
-10.818599	10.426077	130.266159	-32.230209	22.191452	124.819969	32.441685	4.575071	136.319794	28.756527	43.056995	129.766266	30.599106	23.816033	133.04303	-95.059524	20.566871	116.596908
-11.133272	8.689672	130.968094	-31.906906	21.799334	124.906242	32.67223	4.641686	136.528534	28.812929	42.871407	128.98999	30.7425795	23.7565465	132.759262	-94.5563915	19.8421215	117.053222
-11.548073	7.082651	131.442123	-31.728479	21.446953	124.909531	32.897278	4.609277	136.632965	28.829199	42.69022	128.511871	30.8632385	23.6497485	132.572418	-94.3201965	19.2441575	117.246644
-11.982905	5.588306	131.528931	-31.552982	21.040102	124.740578	33.103138	4.481314	136.644836	28.840769	42.529869	128.217621	30.9719535	23.5055915	132.4312285	-94.0779175	18.5746125	117.0499275
-12.407925	4.231319	131.237167	-31.584343	20.81465	124.489059	33.25489	4.353249	136.454636	28.879148	42.4361	128.021515	31.067019	23.3946745	132.2380755	-94.235705	18.2346255	116.7400425
-13.15942	2.460553	130.310089	-31.235773	20.35778	123.744324	33.492828	4.172285	135.85881	28.969639	42.399513	127.751114	31.2312335	23.285899	131.804962	-93.7027795	17.429661	115.683686
-13.705939	1.483763	129.196259	-31.001579	20.141539	123.123566	33.638859	4.101566	135.128815	29.045799	42.432152	127.5308	31.342329	23.266859	131.3298075	-93.345487	17.016219	114.9173245
-14.273991	0.627912	127.905334	-30.757179	19.971159	122.398056	33.81044	4.027552	134.250717	29.119099	42.505478	127.27594	31.4647695	23.266515	130.7633285	-92.9791275	16.675803	114.0327835
-14.913453	-0.097995	126.36924	-30.489656	19.827118	121.649017	33.927475	3.948007	133.314377	29.179636	42.573822	126.982117	31.5535555	23.2609145	130.148247	-92.5328675	16.3933215	113.149787
-15.804791	-0.54492	124.882973	-30.194626	19.755146	120.975685	33.980907	3.954839	132.261688	29.251331	42.604301	126.650322	31.616119	23.27957	129.456005	-92.005371	16.230722	112.495365
-16.612616	-1.008439	123.606583	-29.92737	19.741806	120.48632	34.031334	3.97921	131.221512	29.335594	42.625965	126.246002	31.683464	23.3025875	128.733757	-91.538204	16.1810245	112.238883
-17.294861	-1.503881	122.638687	-29.628843	19.806822	120.237442	34.053482	4.004228	130.354034	29.43504	42.659737	125.865891	31.744261	23.3319825	128.1099625	-91.001947	16.2816615	112.3649215
-18.892096	-1.670763	122.158539	-29.366039	20.133951	120.67305	34.193691	4.23362	129.284073	29.675457	42.746754	125.236191	31.934574	23.490187	127.260132	-90.666652	16.777715	114.085968
-19.947519	-1.803194	122.251427	-28.834745	20.163969	121.1157	34.307186	4.386129	128.637772	29.879072	42.825684	124.856651	32.093129	23.6059065	126.7472115	-89.762619	16.7220315	115.4841885
-20.932753	-1.899381	122.643242	-28.454294	20.302603	122.027863	34.444515	4.524825	127.998283	30.071026	42.970188	124.613762	32.2577705	23.7475065	126.3060225	-89.1663585	16.8576995	117.7497035
-21.882662	-2.016183	123.449501	-28.097994	20.360561	123.319603	34.608238	4.69414	127.311234	30.206093	43.125202	124.2174	32.4071655	23.909671	125.764317	-88.6031535	16.811451	120.874889
-22.639801	-2.307625	124.686195	-27.79648	20.354166	124.840233	34.735222	4.849579	126.70491	30.233046	43.187363	123.812195	32.484134	24.018471	125.2585525	-88.077094	16.689861	124.4219135
-23.520191	-2.496403	126.143242	-27.343998	20.139622	126.195671	34.814911	5.000374	126.428902	30.154144	43.249962	123.603844	32.4845275	24.125168	125.016373	-87.1725235	16.154076	127.374969
-24.324333	-2.62459	127.507004	-27.235853	20.005602	127.45993	34.813072	5.161378	126.323006	29.998039	43.35313	123.495781	32.4055555	24.257254	124.9093935	-86.8772615	15.75395	130.0104665
-25.438828	-2.873386	129.281357	-27.218121	19.75754	128.889908	34.77491	5.36046	126.248428	29.587168	43.409637	123.210213	32.181039	24.3850485	124.7293205	-86.617281	15.1300315	133.0504955
-26.060417	-3.053665	130.071075	-27.273829	19.546608	129.431595	34.763573	5.454805	126.277794	29.260408	43.406387	123.043678	32.0119905	24.430596	124.660736	-86.5596485	14.66262	134.202454
-26.624203	-3.213669	130.635773	-27.348522	19.338305	129.655594	34.717022	5.500601	126.310471	28.955957	43.368793	122.805954	31.8364895	24.434697	124.5582125	-86.5335335	14.241913	134.7529755
-27.111492	-3.339925	130.906982	-27.432373	19.150255	129.564529	34.709698	5.524505	126.312889	28.73321	43.284187	122.468201	31.721454	24.404346	124.390545	-86.5862	13.896164	134.738513
-27.525702	-3.394361	130.802078	-27.576954	19.019157	129.101089	34.743465	5.484251	126.337143	28.595778	43.231339	122.151718	31.6696215	24.357795	124.2444305	-86.8235295	13.680519	133.9577475
-27.887491	-3.408101	130.434341	-27.751436	18.94738	128.389862	34.725071	5.369863	126.413605	28.467178	43.165741	121.804443	31.5961245	24.267802	124.109024	-87.0989965	13.626958	132.6707
-28.160563	-3.330482	129.908676	-27.931585	18.921789	127.529358	34.708851	5.298052	126.435242	28.378508	43.0611	121.30529	31.5436795	24.179576	123.870266	-87.4068495	13.664002	131.18845
-28.525347	-3.149933	128.626221	-28.306761	19.019083	125.808502	34.669922	5.154513	126.494667	28.425238	42.941196	120.513771	31.54758	24.0478545	123.504219	-88.161102	13.9903115	128.112785
-28.747791	-2.881058	127.52327	-28.857273	19.327297	124.562157	34.223705	5.209389	126.664063	28.379763	42.916489	120.058655	31.301734	24.062939	123.361359	-89.01628	14.591655	125.762955
-28.951582	-2.477898	126.331886	-29.237217	19.518452	123.235641	34.182625	5.03575	126.49968	28.250429	42.868462	119.584572	31.216527	23.952106	123.042126	-89.690961	15.084798	123.429156
-29.087343	-1.973637	125.097893	-29.591173	19.686993	122.030388	33.785282	5.055005	126.448349	28.058922	42.844269	119.200607	30.922102	23.949637	122.824478	-90.104448	15.424349	121.236298
-29.214493	-1.338785	123.86792	-29.886297	19.842859	121.029266	33.36478	5.048058	126.326668	27.860237	42.882156	119.105042	30.6125085	23.965107	122.715855	-90.3851025	15.720611	119.342677
-29.476107	-0.4194	122.738266	-30.101686	19.942049	120.285271	33.015411	5.035935	126.251808	27.800035	42.959976	119.239136	30.407723	23.9979555	122.745472	-90.611095	15.8861425	117.82507
-29.518307	0.54176	121.562805	-30.308458	20.0131	119.689285	32.710022	4.974865	126.243958	27.817974	43.069035	119.721497	30.263998	24.02195	122.9827275	-90.880914	16.00425	116.3958425
-29.534924	2.100744	119.803551	-30.572887	20.034691	118.891998	32.260139	4.844825	126.527176	27.866432	43.259014	121.017906	30.0632855	24.0519195	123.772541	-91.2090595	16.0174625	114.011455
-29.503616	3.207168	118.691971	-30.753349	20.08497	118.447098	31.945684	4.731979	126.625465	27.875599	43.361015	122.101685	29.9106415	24.046497	124.363575	-91.4173395	16.123443	112.530621
-29.472271	4.371008	117.741943	-30.922195	20.155569	118.072388	31.630447	4.638592	126.807747	27.831692	43.439766	123.176811	29.7310695	24.039179	124.992279	-91.5754595	16.271959	111.152497
-29.45635	5.615665	116.981438	-31.048262	20.237812	117.80629	31.384251	4.56773	126.926147	27.767641	43.51757	124.230621	29.575946	24.04265	125.578384	-91.67247	16.432974	110.034196
-29.467052	6.860862	116.552231	-31.156504	20.39753	117.688332	31.221386	4.516003	126.912186	27.698809	43.591572	125.130257	29.4600975	24.0537875	126.0212215	-91.7731055	16.7412725	109.3554425
-29.531467	8.045522	116.302406	-31.267208	20.598166	117.68029	31.074814	4.511349	126.901695	27.681244	43.6502	125.794029	29.378029	24.0807745	126.347862	-91.912445	17.1155575	109.012718
-29.620651	9.17058	116.203392	-31.342251	20.812344	117.706955	30.943171	4.518307	126.890717	27.654392	43.685345	126.370239	29.2987815	24.101826	126.630478	-91.9832835	17.522862	108.783432
-29.66745	10.704921	116.111946	-31.510084	21.112886	117.876015	30.747042	4.474833	126.831245	27.592632	43.650375	127.001152	29.169837	24.062604	126.9161985	-92.190005	18.163168	108.8358315
-29.941496	11.644596	116.307571	-31.652081	21.246252	118.039665	30.62038	4.382727	126.825127	27.56291	43.552505	127.277634	29.091645	23.967616	127.0513805	-92.395807	18.524888	109.0279495
-30.232817	12.557848	116.449615	-31.49235	21.171915	117.998756	30.489594	4.254396	126.81694	27.507818	43.412693	127.600777	28.998706	23.8335445	127.2088585	-91.983406	18.5102855	108.7886535
-30.487499	13.301824	116.529907	-31.600702	21.212221	118.144669	30.369612	4.112445	126.793739	27.475685	43.27634	127.821037	28.9226485	23.6943925	127.307388	-92.1240525	18.7300495	108.98195
-30.891571	14.01625	116.748787	-31.712229	21.219076	118.260086	30.258682	3.997153	126.708565	27.449644	43.149765	127.948853	28.854163	23.573459	127.328709	-92.278621	18.864693	109.191463
-31.228674	14.624856	116.714287	-31.822941	21.240131	118.293289	30.137598	3.883232	126.592064	27.406784	43.02803	128.086868	28.772191	23.455631	127.339466	-92.418073	19.024631	109.247112
-31.598061	15.249978	116.604324	-31.911385	21.27319	118.21537	30.008617	3.781417	126.503517	27.332508	42.921604	128.196625	28.6705625	23.3515105	127.350071	-92.4933325	19.1948695	109.080669
-32.383381	15.973945	116.528343	-32.098022	21.319288	118.072342	29.810837	3.684337	126.307465	27.220266	42.773113	128.325989	28.5155515	23.228725	127.316727	-92.7115955	19.409851	108.827957
-32.897568	16.33021	116.341469	-32.207741	21.35693	117.970863	29.676569	3.608147	126.285614	27.149862	42.701931	128.559143	28.4132155	23.155039	127.4223785	-92.8286975	19.558821	108.5193475
-33.447941	16.570801	116.244637	-32.276993	21.416389	117.930412	29.557467	3.552363	126.294067	27.092012	42.660816	128.866119	28.3247395	23.1065895	127.580093	-92.8787255	19.7261885	108.280731
-34.039978	16.579229	116.237053	-32.356644	21.481592	118.043777	29.486994	3.539185	126.248207	27.045759	42.665428	129.084793	28.2663765	23.1023065	127.6665	-92.9796645	19.8608775	108.421054
-34.791664	16.471373	116.341309	-32.408257	21.557871	118.198051	29.142765	3.718405	126.314529	27.048519	42.685455	129.196854	28.095642	23.20193	127.7556915	-92.912156	19.913812	108.6404105
-35.574654	16.270327	116.281532	-32.441608	21.693844	118.322388	29.118656	3.741042	126.266838	27.06913	42.732647	129.300476	28.093893	23.2368445	127.783657	-92.977109	20.1508435	108.861119
-36.384411	15.923335	116.171753	-32.465103	21.857275	118.395996	29.124201	3.764523	126.221825	27.096663	42.811474	129.331238	28.110432	23.2879985	127.7765315	-93.040638	20.4265515	109.0154605
-37.718113	15.335588	116.064713	-32.444469	22.203192	118.478775	29.142929	3.901938	126.184097	27.141821	42.978088	129.08255	28.142375	23.440013	127.6333235	-93.031313	20.966371	109.3242265
-38.707462	14.812458	116.192261	-32.405239	22.470078	118.594635	29.147091	4.032986	126.197586	27.183062	43.130405	128.738937	28.1650765	23.5816955	127.4682615	-92.9755545	21.3584605	109.7210085
-39.743061	14.141013	116.487137	-32.585587	22.913788	119.004356	29.151079	4.176278	126.258217	27.246077	43.287109	128.239304	28.198578	23.7316935	127.2487605	-93.369752	22.0958825	110.7599515
-41.024448	13.51335	117.440735	-32.452473	23.166307	119.546127	29.465025	4.145788	126.271378	27.288633	43.423443	127.63324	28.376829	23.7846155	126.952309	-93.281775	22.5479985	112.139945
-42.219044	12.727207	118.922974	-32.323151	23.352924	120.541023	29.514345	4.280759	126.456306	27.321922	43.498844	126.840385	28.4181335	23.8898015	126.6483455	-93.0644355	22.8160465	114.4337005
-43.428734	11.83256	121.099403	-32.222721	23.438417	121.963539	29.595047	4.357257	126.719757	27.326277	43.476807	125.930092	28.460662	23.917032	126.3249245	-92.906104	22.959802	117.6021535
-44.409657	10.814979	123.583603	-32.153179	23.405367	123.647964	29.689302	4.387632	127.150726	27.254221	43.344318	125.157867	28.4717615	23.865975	126.1542965	-92.7781195	22.944759	121.1416315
-46.083851	9.582766	127.864502	-31.942553	22.948616	126.315605	29.790173	4.275393	127.973198	26.883474	42.992279	124.334442	28.3368235	23.633836	126.15382	-92.2219295	22.263396	126.47739
-47.083099	8.746325	130.671036	-32.057701	22.589428	128.226959	29.773706	4.142667	128.450714	26.429441	42.679802	123.907219	28.1015735	23.4112345	126.1789665	-92.2169755	21.7676215	130.2749515
-48.026268	7.998095	133.26004	-32.222103	22.134586	130.022018	29.686741	3.98451	128.954651	25.885832	42.324356	123.682533	27.7862865	23.154433	126.318592	-92.2304925	21.114739	133.725444
-48.823887	7.390152	135.466171	-32.385696	21.59716	131.552368	29.590506	3.846275	129.420837	25.356289	42.02	123.623238	27.4733975	22.9331375	126.5220375	-92.2447895	20.2611825	136.5826985
-49.576015	6.801839	137.304977	-32.510685	21.050413	132.804749	29.48933	3.727489	129.740356	24.875664	41.791801	123.563782	27.182497	22.759645	126.652069	-92.203867	19.341181	138.957429
-50.227119	6.31989	138.744873	-32.604477	20.489466	133.7742	29.397846	3.614238	129.932907	24.420961	41.527237	123.458267	26.9094035	22.5707375	126.695587	-92.1183575	18.4081945	140.852813
-50.7407	5.970947	139.793198	-32.66568	19.969549	134.452927	29.324392	3.481797	129.992691	23.983727	41.267853	123.293922	26.6540595	22.374825	126.6433065	-91.9854195	17.564273	142.2625475
-51.342995	5.652026	140.836212	-32.683449	19.319572	134.964005	29.225594	3.252313	129.916351	23.485386	40.87672	122.952667	26.35549	22.0645165	126.434509	-91.722388	16.5746275	143.493501
-51.530819	5.597881	141.109085	-32.652699	18.970255	135.070175	29.206635	3.096859	129.762299	23.281853	40.651657	122.694138	26.244244	21.874258	126.2282185	-91.549642	16.066252	143.9121315
-51.566082	5.717297	141.151672	-32.610817	18.658279	135.075409	29.191193	2.917146	129.566345	23.166182	40.408646	122.43869	26.1786875	21.662896	126.0025175	-91.4003215	15.653662	144.1483005
-51.441662	5.940005	140.976776	-32.542538	18.352131	134.987473	29.166985	2.744234	129.365738	23.115356	40.200378	122.22451	26.1411705	21.472306	125.795124	-91.2262465	15.231956	144.179822
-51.156067	6.276855	140.557892	-32.495644	18.077406	134.828796	29.156864	2.599003	129.155609	23.123369	40.048145	122.029434	26.1401165	21.323574	125.5925215	-91.1314045	14.831238	144.0650705
-50.746624	6.857832	140.1259	-32.448189	17.856621	134.626114	29.167643	2.496404	128.915192	23.136543	39.939816	121.880486	26.152093	21.21811	125.397839	-91.048471	14.495132	143.854389
-50.090553	7.576467	139.562073	-32.395641	17.673454	134.423294	29.140982	2.432396	128.656021	23.152269	39.876591	121.748436	26.1466255	21.1544935	125.2022285	-90.9379075	14.1924145	143.6443595
-48.920277	8.866117	138.725555	-32.312931	17.448288	134.15509	29.057226	2.396084	128.211624	23.192923	39.825966	121.572891	26.1250745	21.111025	124.8922575	-90.7509365	13.785551	143.4179225
-47.975185	9.962188	138.150223	-32.271774	17.306999	134.01474	28.986328	2.357092	127.873489	23.19845	39.797028	121.508743	26.092389	21.07706	124.691116	-90.635937	13.536938	143.338364
-46.792267	11.155062	137.523087	-32.205383	17.191835	133.893829	28.883434	2.329151	127.574944	23.20414	39.769588	121.476685	26.043787	21.0493695	124.5258145	-90.454553	13.3343005	143.2618435
-45.492489	12.45815	136.795837	-32.114395	17.058064	133.705994	28.838226	2.353847	127.260887	23.285221	39.781109	121.46521	26.0617235	21.067478	124.3630485	-90.2905135	13.04865	143.0489395
-44.053955	13.818854	135.828506	-31.951254	16.94178	133.337387	28.878593	2.402788	126.941124	23.492548	39.818199	121.462692	26.1855705	21.1104935	124.201908	-90.0880785	12.7730665	142.472866
-42.503036	15.189478	134.25856	-31.786655	16.812784	132.636337	29.028208	2.433321	126.64801	23.84712	39.86726	121.55751	26.437664	21.1502905	124.10276	-90.010974	12.4752775	141.169914
-40.902561	16.704639	132.501587	-31.714197	16.697086	131.537109	29.274216	2.427447	126.439667	24.318905	39.989014	121.808411	26.7965605	21.2082305	124.124039	-90.2249545	12.1859415	138.950179
-38.276897	19.048838	129.338257	-31.847023	16.639278	129.309082	29.231775	2.460485	126.416313	25.072712	40.152622	122.530891	27.1522435	21.3065535	124.473602	-90.8462895	11.9720025	134.144562
-36.351025	20.700367	127.354706	-32.045319	16.685421	127.742027	29.264406	2.244716	126.462196	25.539234	40.222977	123.255905	27.40182	21.2338465	124.8590505	-91.492458	12.1369955	130.6250035
-34.353191	22.397991	125.923561	-32.218563	16.83136	126.431068	29.547913	1.878793	126.497078	26.000504	40.301437	124.291061	27.7742085	21.090115	125.3940695	-92.2113345	12.572605	127.4680665
-32.147633	24.044197	125.113235	-32.347115	17.036367	125.642303	29.510298	1.750538	126.849258	26.478416	40.400352	125.535378	27.994357	21.075445	126.192318	-92.688587	12.997289	125.092288
-29.866287	25.59753	125.353767	-32.390995	17.364603	125.49472	29.582426	1.789398	127.414429	26.961195	40.593937	126.975319	28.2718105	21.1916675	127.194874	-93.0538005	13.5375385	123.794566
-27.452425	27.024265	126.184296	-32.394417	17.663666	125.964821	29.738182	1.941608	128.175766	27.443146	40.880005	128.814728	28.590664	21.4108065	128.495247	-93.379498	13.9165255	123.434395
-25.030602	28.254026	127.72876	-32.712418	18.247011	126.987038	29.964893	2.175691	129.151718	27.891159	41.241169	130.799408	28.928026	21.70843	129.975563	-94.352862	14.785592	123.998513
-21.412922	29.662434	130.816833	-32.349251	18.364487	128.624008	30.555063	2.641372	130.784882	28.794422	41.582043	133.795883	29.6747425	22.1117075	132.2903825	-94.3732445	14.6172665	124.9576335
-19.010944	30.344135	132.892044	-32.309597	18.464455	129.737305	31.029705	2.892058	131.972412	29.065817	41.795727	135.768387	30.047761	22.3438925	133.8703995	-94.666955	14.5850175	125.6042105
-16.685823	30.798334	134.638672	-32.240044	18.539377	130.461319	31.554144	3.018117	133.117523	29.241138	41.870327	137.55188	30.397641	22.444222	135.3347015	-94.877729	14.634532	125.5879365
-14.347657	31.158394	135.903091	-32.187756	18.621908	130.664795	32.057335	2.949499	134.165924	29.345861	41.819191	139.026382	30.701598	22.384345	136.596153	-95.07711	14.859471	124.733437
-12.088489	31.356377	136.602859	-32.121574	18.795589	130.389679	32.453953	2.680918	135.054672	29.345142	41.681835	140.174454	30.8995475	22.1813765	137.614563	-95.1426955	15.4098015	123.164795
-9.836237	31.441507	136.808914	-31.995565	19.080267	129.768677	32.763763	2.337656	135.716446	29.311436	41.496723	140.951904	31.0375995	21.9171895	138.334175	-95.0287295	16.2433445	121.203179
-7.649373	31.339333	136.75415	-31.873482	19.394865	128.935638	32.996834	2.070678	136.183029	29.269218	41.343632	141.312714	31.133026	21.707155	138.7478715	-94.87999	17.082575	119.1234045
-4.693238	30.807903	136.290558	-31.663332	19.834734	127.307632	33.224339	1.947294	136.649078	29.2633	41.283871	141.264206	31.2438195	21.6155825	138.956642	-94.5704835	18.0538855	115.658622
-2.772742	30.318764	135.639374	-31.441011	20.118845	125.976204	33.310131	2.01715	136.860245	29.298574	41.328442	141.084	31.3043525	21.672796	138.9721225	-94.1863745	18.564894	112.9802855
-1.077052	29.642162	134.803726	-31.104481	20.352633	124.568245	33.317314	2.180818	136.943939	29.351442	41.416019	140.830353	31.334378	21.7984185	138.887146	-93.54334	18.9068475	110.249344
0.482769	28.791559	133.835739	-30.744276	20.580513	123.216629	33.37944	2.408885	136.821167	29.407198	41.519852	140.464691	31.393319	21.9643685	138.642929	-92.881871	19.1966575	107.790329
1.788047	27.786594	132.886322	-30.363365	20.773462	122.023773	33.561752	2.62453	136.676514	29.570776	41.699463	139.948624	31.566264	22.1619965	138.312569	-92.292994	19.3849275	105.734977
2.849717	26.59565	131.950256	-29.966835	20.883905	120.982254	33.82444	2.864689	136.505753	29.801861	41.945328	139.289642	31.8131505	22.4050085	137.8976975	-91.7468205	19.3628015	104.0668105
3.684673	25.242338	131.058868	-29.534504	20.943771	120.019341	34.065586	3.096679	136.385422	30.11368	42.219597	138.587433	32.089633	22.658138	137.4864275	-91.158641	19.229404	102.5522545
4.447818	23.016045	129.624588	-28.812248	20.904087	118.772713	34.397335	3.408291	136.351669	30.583912	42.4879	137.522644	32.4906235	22.9480955	136.9371565	-90.1151195	18.8600785	100.6082695
4.628926	21.408646	128.768265	-28.394318	20.80456	118.16777	34.622047	3.567497	136.314499	30.849085	42.618507	136.828629	32.735566	23.093002	136.571564	-89.524202	18.516118	99.763976
4.448368	19.767149	128.044052	-28.138321	20.663658	117.78344	34.858994	3.655044	136.249313	31.091133	42.739479	136.066406	32.9750635	23.1972615	136.1578595	-89.2517055	18.1300545	99.4090205
3.967817	18.084459	127.297226	-27.920702	20.448622	117.624008	35.070744	3.733773	136.103394	31.340319	42.786205	135.371292	33.2055315	23.259989	135.737343	-89.0469355	17.637255	99.510673
3.308364	16.407856	126.546646	-27.703268	20.221066	117.749115	35.317123	3.790033	135.878891	31.551012	42.76392	134.829468	33.4340675	23.2769765	135.3541795	-88.8406035	17.1651555	100.1440505
2.288015	14.714869	125.979652	-27.605209	20.007362	118.153084	35.612076	3.832551	135.544876	31.705423	42.716507	134.397598	33.6587495	23.274529	134.971237	-88.8691675	16.740195	101.334931
1.045325	13.041118	125.572144	-27.554739	19.819052	118.838974	35.949863	3.890377	135.196579	31.843943	42.680126	134.081375	33.896903	23.2852515	134.638977	-89.006381	16.3528525	103.038971
-1.23878	10.525225	125.16745	-27.423494	19.623472	120.367073	36.359379	4.057565	134.806473	32.081009	42.696552	133.790604	34.220194	23.3770585	134.2985385	-89.067182	15.8698855	106.4356075
-3.156758	8.844095	125.414215	-27.495945	19.532679	121.618797	36.53315	4.160233	134.629471	32.251812	42.766964	133.504776	34.392481	23.4635985	134.0671235	-89.384371	15.6017595	109.1704705
-5.226685	7.130816	125.899551	-27.602375	19.473484	122.887131	36.650513	4.257826	134.589111	32.358612	42.819351	133.247025	34.5045625	23.5385885	133.918068	-89.7093125	15.4083795	111.856194
-7.47716	5.443454	126.515282	-27.666658	19.399656	124.066795	36.735027	4.322267	134.69191	32.334866	42.829395	133.044022	34.5349465	23.575831	133.867966	-89.8682625	15.223481	114.265624
-9.932416	3.806767	127.411942	-27.808205	19.315792	125.16301	36.809143	4.34606	134.88118	32.188873	42.778496	132.688675	34.499008	23.562278	133.7849275	-90.115418	15.069306	116.5410925
-12.484248	2.246798	128.529068	-27.954773	19.160643	126.169136	36.856766	4.357036	135.095703	31.994217	42.711334	132.141693	34.4254915	23.534185	133.618698	-90.3350375	14.787101	118.719574
-15.132751	0.765409	129.713501	-28.033945	18.922371	127.170502	36.888863	4.363447	135.286575	31.422844	42.708946	131.531052	34.1558535	23.5361965	133.4088135	-90.2237435	14.3085455	120.9321905
-19.166182	-1.205622	132.028229	-28.084923	18.379662	128.988327	36.943359	4.314994	135.217026	30.978712	42.327507	129.968079	33.9610355	23.3212505	132.5925525	-90.1308815	13.4380735	125.3841015
-21.929628	-2.257923	133.896866	-28.153748	17.939991	130.305725	37.041794	4.177945	135.083954	30.610683	41.886829	128.843628	33.8262385	23.032387	131.963791	-90.1337345	12.847595	128.647659
-24.567835	-3.191841	135.704666	-28.137096	17.439318	131.536255	37.124329	3.962749	135.097305	30.163458	41.395046	128.068787	33.6438935	22.6788975	131.583046	-89.9180855	12.1997385	131.489464
-27.221992	-3.922811	137.383743	-28.137917	16.926556	132.675873	37.1362	3.744403	135.139999	29.711071	40.849838	127.51461	33.4236355	22.2971205	131.3273045	-89.6994695	11.5559915	134.0244415
-29.856419	-4.473474	138.890305	-28.141895	16.420593	133.69693	37.108337	3.518562	135.140579	29.345343	40.366535	127.050545	33.22684	21.9425485	131.095562	-89.51063	10.8986375	136.298298
-32.376053	-4.876686	140.073471	-28.117741	15.901196	134.536316	37.095783	3.293044	135.154205	29.044291	39.981617	126.831566	33.070037	21.6373305	130.9928855	-89.305519	10.1650615	138.0797465
-34.851948	-5.097766	140.981812	-28.098938	15.37095	135.237946	37.055325	3.043538	135.0793	28.736835	39.621086	126.728287	32.89608	21.332312	130.9037935	-89.093956	9.409588	139.5720985
-38.45752	-5.098417	141.918289	-28.036564	14.700919	136.017914	36.951889	2.637943	134.731293	28.356638	39.095917	126.540413	32.6542635	20.86693	130.635853	-88.7273915	8.534908	141.399975
-40.722286	-4.857388	142.20137	-27.987751	14.295427	136.292023	36.865147	2.358348	134.370712	28.207859	38.846786	126.459206	32.536503	20.602567	130.414959	-88.512005	7.988287	142.169087
-42.944736	-4.468083	142.289841	-27.929884	13.960542	136.423141	36.738354	2.057329	133.905121	28.072845	38.618839	126.321861	32.4055995	20.338084	130.113491	-88.2653675	7.583	142.732791
-45.012619	-3.860093	142.379654	-27.858496	13.625024	136.490479	36.572628	1.789681	133.334656	27.936935	38.366737	126.057983	32.2547815	20.078209	129.6963195	-87.9717735	7.171839	143.2846385
-46.975677	-3.001054	142.562576	-27.833286	13.308066	136.578857	36.31897	1.511392	132.657761	27.784018	38.114834	125.736031	32.051494	19.813113	129.196896	-87.718066	6.803019	143.960818
-48.775887	-1.981188	142.793625	-27.804596	13.000454	136.709183	36.00074	1.258095	131.985291	27.559353	37.837429	125.397614	31.7800465	19.547762	128.6914525	-87.3892385	6.453146	144.7269135
-50.444942	-0.792096	143.063812	-27.775085	12.672223	136.878387	35.635002	1.068658	131.307968	27.353764	37.629734	125.112152	31.494383	19.349196	128.21006	-87.044553	5.99525	145.546714
-52.590553	1.259957	143.436203	-27.713537	12.177422	137.154221	35.064663	0.894953	130.277222	27.103039	37.415405	124.846291	31.083851	19.155179	127.5617565	-86.510925	5.199665	146.7466855
-53.681946	2.826236	143.650528	-27.679735	11.875203	137.281662	34.743908	0.761355	129.648331	26.964664	37.354347	124.844513	30.854286	19.057851	127.246422	-86.213756	4.692555	147.316902
-54.791199	4.413413	143.881165	-27.668196	11.604981	137.396835	34.408016	0.624331	129.024261	26.862408	37.374844	125.015388	30.635212	18.9995875	127.0198245	-85.971604	4.2103745	147.7738455
-55.538589	6.160522	144.2836	-27.704599	11.324985	137.584869	34.045826	0.514778	128.402359	26.80785	37.381741	125.323524	30.426838	18.9482595	126.8629415	-85.836036	3.7017105	148.3067965
-56.131889	7.930798	144.623352	-27.770884	11.115091	137.839523	33.682396	0.466951	127.909233	26.757599	37.425434	125.696411	30.2199975	18.9461925	126.802822	-85.7617655	3.2839895	148.876224
-56.489227	9.831762	145.061737	-27.835543	11.004018	138.103683	33.343513	0.529661	127.469841	26.783625	37.522907	126.133522	30.063569	19.026284	126.8016815	-85.734655	2.981752	149.4056845
-56.568382	11.709702	145.378281	-27.919399	10.901299	138.31839	33.03175	0.622401	127.144669	26.826632	37.642868	126.571655	29.929191	19.1326345	126.858162	-85.767989	2.6699635	149.778618
-56.386314	14.532207	145.626251	-28.038338	10.756101	138.406235	32.382538	0.911089	126.965523	26.941425	37.780876	127.240181	29.6619815	19.3459825	127.102852	-85.7386575	2.1662195	149.709618
-55.994499	16.402138	145.593277	-28.098837	10.665963	138.349915	32.319443	0.871228	126.865181	27.064741	37.802505	127.704956	29.692092	19.3368665	127.2850685	-85.889766	1.9950595	149.4147615
-55.409412	18.194963	145.422119	-28.091228	10.537292	138.270157	32.288845	0.819596	126.863991	27.261278	37.792728	128.141006	29.7750615	19.306162	127.5024985	-85.9575175	1.768422	149.0378155
-54.614933	19.974903	145.134109	-28.136808	10.472151	138.06308	32.331146	0.729848	126.884224	27.506424	37.763596	128.560501	29.918785	19.246722	127.7223625	-86.192401	1.69758	148.4037975
-53.603737	21.666553	144.698853	-28.147921	10.462142	137.816269	32.399174	0.58884	126.972198	27.754255	37.704685	128.929016	30.0767145	19.1467625	127.950607	-86.3725565	1.7775215	147.681931
-52.454556	23.342197	144.056534	-28.220335	10.536566	137.4991	32.500465	0.429857	127.160873	28.041851	37.641224	129.302795	30.271158	19.0355405	128.231834	-86.711828	2.0375915	146.766366
-51.127029	24.950348	143.331894	-28.332567	10.666409	137.12886	32.997883	0.075269	127.170769	28.300222	37.60363	129.616776	30.6490525	18.8394495	128.3937725	-87.3141865	2.4933685	145.8639475
-48.831348	27.192583	142.112991	-28.556091	10.892303	136.425858	33.085476	-0.075501	127.351822	28.964615	37.427757	129.93811	31.0250455	18.676128	128.644966	-88.1372275	3.108478	144.20675
-47.112961	28.582621	141.250549	-28.77186	11.054142	135.858063	33.102821	-0.148609	127.507988	29.190332	37.413605	130.396408	31.1465765	18.632498	128.952198	-88.6902965	3.475786	142.763928
-45.230476	29.812622	140.467484	-28.999496	11.234674	135.284958	33.105614	-0.161539	127.699577	29.389334	37.403957	130.950974	31.247474	18.621209	129.3252755	-89.246466	3.848139	141.2446405
-43.241367	30.839718	139.623672	-29.302397	11.396687	134.709305	33.108135	-0.15617	127.953911	29.562954	37.45388	131.594498	31.3355445	18.648855	129.7742045	-89.9403385	4.144519	139.6444055
-41.122154	31.733242	138.950516	-29.576408	11.559448	134.137222	33.119415	-0.177491	128.417526	29.730263	37.48634	132.442276	31.424839	18.6544245	130.429901	-90.577655	4.4644715	137.844543
-38.857174	32.415581	138.411499	-29.728788	11.772707	133.740204	33.150528	-0.212451	128.955536	29.811398	37.509068	133.283585	31.480963	18.6483085	131.1195605	-90.938539	4.8971055	136.3608475
-36.512791	32.848812	138.019547	-30.046749	11.938949	133.465225	33.203773	-0.286439	129.466553	29.878696	37.493916	134.054108	31.5412345	18.6037385	131.7603305	-91.6347325	5.2741595	135.1701195
-32.790546	33.332001	137.329926	-30.342487	12.379662	133.085999	33.377007	-0.462563	130.501816	30.0284	37.515675	135.126114	31.7027035	18.526556	132.813965	-92.3876775	6.232768	133.358033
-30.269028	33.43322	136.808517	-30.530571	12.773707	132.791595	33.484432	-0.569325	131.152969	30.123402	37.541843	135.724503	31.803917	18.486259	133.438736	-92.865059	7.061155	132.144454
-27.765381	33.376671	136.131256	-30.812216	13.236835	132.352478	33.596413	-0.664571	131.830948	30.171999	37.546429	136.210815	31.884206	18.440929	134.0208815	-93.508638	8.032741	130.6840745
-25.244354	33.188839	135.256821	-31.088825	13.833637	131.674988	33.622463	-0.832813	132.702362	30.224245	37.594101	136.732925	31.923354	18.380644	134.7176435	-94.101004	9.28663	128.6323325
-22.770054	32.889561	134.251907	-31.315739	14.436226	130.789215	33.628933	-0.924905	133.625824	30.215427	37.692471	137.284927	31.92218	18.383783	135.4553755	-94.553658	10.488669	126.1230545
-20.335075	32.398476	133.264069	-31.507355	15.139766	129.789871	33.607319	-0.912796	134.535095	30.105686	37.834404	137.754898	31.8565025	18.460804	136.1449965	-94.8712125	11.818728	123.4347455
-17.989511	31.750471	132.368179	-31.591448	15.855004	128.714172	33.596046	-0.832412	135.431488	29.982796	38.023232	138.042221	31.789421	18.59541	136.7368545	-94.972317	13.114598	120.6914895
-14.684754	30.566294	131.172913	-31.443792	16.867199	127.074905	33.571419	-0.460872	136.549683	29.886904	38.461582	138.243607	31.7291615	19.000355	137.396645	-94.6167455	14.734043	116.753165
-12.687683	29.631186	130.485886	-31.251358	17.482141	126.011719	33.607414	-0.163583	137.122726	29.939016	38.880573	138.190277	31.773215	19.358495	137.6565015	-94.275931	15.605787	114.3669365
-10.868972	28.578663	129.958115	-31.003872	17.999578	125.00602	33.602879	0.155135	137.487061	30.078741	39.278282	137.962158	31.84081	19.7167085	137.7246095	-93.848554	16.2824475	112.2874305
-9.237673	27.473017	129.430527	-30.697664	18.46233	124.109612	33.658802	0.52436	137.64122	30.263884	39.6413	137.70433	31.961343	20.08283	137.672775	-93.356671	16.84183	110.546449
-7.811395	26.314371	129.010086	-30.385517	18.842922	123.34536	33.776085	0.831386	137.626938	30.461723	39.965595	137.413681	32.118904	20.3984905	137.5203095	-92.889938	17.2873535	109.1704105
-6.618713	25.099012	128.664993	-30.127096	19.178509	122.765862	33.951176	1.10211	137.423981	30.646107	40.186203	137.094147	32.2986415	20.6441565	137.259064	-92.5528335	17.7128615	108.27266
-5.689395	23.849642	128.410156	-29.894634	19.500187	122.354713	34.124611	1.307608	137.095474	30.822399	40.352947	136.817184	32.473505	20.8302775	136.956329	-92.262773	18.1700965	107.753097
-4.694625	21.922125	128.060913	-29.616924	19.952608	122.074234	34.359165	1.605051	136.493927	31.05578	40.538673	136.476379	32.7074725	21.071862	136.485153	-91.9413205	18.833354	107.663315
-4.358551	20.605803	127.890602	-29.537123	20.262783	122.059013	34.502586	1.832179	136.07962	31.189928	40.722256	136.364853	32.846257	21.2772175	136.2222365	-91.920503	19.2483485	107.8957895
-4.237102	19.223885	127.729477	-29.46921	20.569439	122.112022	34.590923	2.059927	135.801102	31.272247	40.924961	136.323654	32.931585	21.492444	136.062378	-91.870005	19.646434	108.161666
-4.2961	17.849846	127.507484	-29.406565	20.87738	122.243927	34.627605	2.299485	135.638367	31.323532	41.139183	136.396561	32.9755685	21.719334	136.017464	-91.7886985	20.035426	108.47039
-4.583808	16.396763	127.399506	-29.36751	21.215191	122.449577	34.643139	2.535072	135.586975	31.373924	41.348534	136.489838	33.0085315	21.941803	136.0384065	-91.7435515	20.488579	108.8607475
-5.052517	14.886263	127.365753	-29.383886	21.586544	122.785912	34.658096	2.75828	135.675766	31.443396	41.58345	136.471634	33.050746	22.170865	136.0737	-91.818518	21.002223	109.498124
-5.77824	13.342017	127.605507	-29.414186	21.945459	123.162567	34.662434	2.973419	135.870865	31.547937	41.81406	136.290131	33.1051855	22.3937395	136.080498	-91.9335575	21.4971785	110.244636
-7.250122	10.98415	128.109741	-29.45437	22.444336	123.674843	34.663589	3.273229	136.358734	31.710779	42.163269	135.755417	33.187184	22.718249	136.0570755	-92.095924	22.170423	111.2926105
-8.457207	9.426717	128.531174	-29.432777	22.684118	123.919571	34.671333	3.500123	136.704468	31.791887	42.378105	135.262817	33.23161	22.939114	135.9836425	-92.097164	22.429122	111.8554995
-9.787398	7.945583	128.955078	-29.42161	22.872972	124.143311	34.697716	3.719738	136.991089	31.843725	42.553661	134.608994	33.2707205	23.1366995	135.8000415	-92.1139405	22.6092445	112.4865805
-11.30076	6.517687	129.424622	-29.64691	23.14397	124.425293	34.72974	3.897883	137.169403	31.884926	42.642242	133.797836	33.307333	23.2700625	135.4836195	-92.601153	23.0178775	113.3669665
-12.91016	5.215506	129.775421	-29.639921	23.255127	124.615608	34.769718	4.04188	137.199173	31.905165	42.697712	133.001022	33.3374415	23.369796	135.1000975	-92.6172835	23.140458	114.1311185
-14.665087	4.028369	130.112442	-29.646248	23.311462	124.855911	34.818558	4.151173	137.129974	31.874722	42.682167	132.251678	33.34664	23.41667	134.690826	-92.639136	23.206254	115.020996
-16.519686	2.995168	130.378098	-29.477428	23.187611	125.096725	34.844002	4.240777	136.986603	31.812927	42.628368	131.568878	33.3284645	23.4345725	134.2777405	-92.2833205	22.9406495	115.9157095
-19.536051	1.735696	130.816193	-29.61669	23.150875	125.712242	34.847725	4.272594	136.753738	31.330189	42.626839	130.917831	33.088957	23.4497165	133.8357845	-92.322337	22.8520335	117.5886995
-21.641989	1.140301	130.997894	-29.692701	23.087103	126.180054	34.837532	4.295926	136.603165	31.197708	42.563145	130.666306	33.01762	23.4295355	133.6347355	-92.403022	22.7446705	118.7253725
-23.771473	0.639769	131.155228	-29.78257	23.012787	126.786087	34.798027	4.323776	136.388824	31.359449	42.398434	130.383987	33.078738	23.361105	133.3864055	-92.643878	22.664469	120.1857685
-26.000235	0.37116	131.463806	-29.841	22.902567	127.522766	34.784878	4.347947	136.103226	30.871655	42.480659	130.273163	32.8282665	23.414303	133.1881945	-92.5102665	22.390831	121.8573375
-28.236883	0.204813	131.878632	-29.892948	22.809196	128.335083	34.763653	4.350019	135.775635	30.703337	42.456287	130.064163	32.733495	23.403153	132.919899	-92.519391	22.215239	123.750267
-30.495405	0.297493	132.322464	-29.924627	22.754087	129.139191	34.743183	4.373954	135.425995	30.497566	42.452465	129.846649	32.6203745	23.4132095	132.636322	-92.4696285	22.0949645	125.64206
-32.761467	0.486434	132.835464	-29.95392	22.72397	129.921799	34.680286	4.442135	135.037201	30.276363	42.454437	129.574005	32.4783245	23.448286	132.305603	-92.3861645	21.999654	127.537995
-36.124001	1.094612	133.742264	-29.973352	22.692543	131.004303	34.529968	4.638603	134.362381	29.958755	42.576389	129.113083	32.2443615	23.607496	131.737732	-92.1910655	21.77759	130.270874
-38.302132	1.637818	134.250717	-29.981512	22.649895	131.617554	34.423206	4.795892	133.879929	29.723936	42.657738	128.779251	32.073571	23.726815	131.32959	-92.036595	21.572975	131.905518
-40.463898	2.268869	134.743912	-29.993874	22.554325	132.105865	34.311386	4.927934	133.442764	29.496637	42.727818	128.542221	31.9040115	23.827876	130.9924925	-91.8917595	21.280774	133.2192375
-42.521088	2.994075	135.161285	-30.019547	22.388247	132.496613	34.159981	5.038972	133.024002	29.246258	42.772461	128.284653	31.7031195	23.9057165	130.6543275	-91.7422135	20.8707775	134.3388985
-44.535591	3.850185	135.61557	-30.059942	22.182985	132.849564	34.006916	5.13679	132.5802	28.977303	42.787136	128.012497	31.4921095	23.961963	130.2963485	-91.6119935	20.404007	135.4027795
-46.426075	4.754549	135.990051	-30.101009	21.908213	133.14801	33.838867	5.151271	132.194595	28.693735	42.746017	127.760101	31.266301	23.948644	129.977348	-91.468319	19.867782	136.318672
-48.237713	5.779562	136.414841	-30.128536	21.583784	133.426102	33.666615	5.136249	131.864807	28.431431	42.662926	127.526787	31.049023	23.8995875	129.695797	-91.306095	19.2679805	137.156407
-50.724117	7.429708	137.126511	-30.102604	20.972521	133.835083	33.435013	5.084141	131.371658	28.077454	42.46854	127.213455	30.7562335	23.7763405	129.2925565	-90.9614415	18.1687015	138.3776095
-52.200134	8.606691	137.628265	-30.00032	20.480173	134.129089	33.318146	4.994174	131.085571	27.914268	42.307316	127.007088	30.616207	23.650745	129.0463295	-90.616847	17.309601	139.2118485
-53.547276	9.877991	138.256653	-29.907074	19.928928	134.497925	33.206619	4.83733	130.707275	27.76041	42.100765	126.820992	30.4835145	23.4690475	128.7641335	-90.2976625	16.3888085	140.2317165
-54.73864	11.241812	138.936157	-29.873592	19.423483	134.937805	33.085773	4.620992	130.301254	27.536085	41.871307	126.658096	30.310929	23.2461495	128.479675	-90.058113	15.6008165	141.395935
-55.819458	12.723482	139.667969	-29.887157	18.996655	135.393753	32.898804	4.448529	129.970474	27.296659	41.699089	126.556717	30.0977315	23.073809	128.2635955	-89.8720455	14.919501	142.5239105
-56.72995	14.276253	140.362366	-29.948967	18.637472	135.828934	32.640045	4.387662	129.659302	27.092001	41.634712	126.57634	29.866023	23.011187	128.117821	-89.763957	14.263757	143.540047
-57.500629	15.901942	140.973999	-30.051088	18.320662	136.20137	32.358734	4.429914	129.447342	26.867771	41.62141	126.675125	29.6132525	23.025662	128.0612335	-89.7154285	13.615662	144.3415065
-58.331032	18.392035	141.598236	-30.237028	17.866243	136.607117	31.975767	4.526629	129.211502	26.583191	41.630135	126.969955	29.279479	23.078382	128.0907285	-89.753535	12.654104	145.1235055
-58.677261	20.067608	141.800446	-30.377058	17.569418	136.740524	31.748167	4.495569	129.146942	26.453539	41.62838	127.280411	29.100853	23.0619745	128.2136765	-89.854969	12.0768615	145.2673715
-58.857124	21.795267	141.904404	-30.531258	17.286766	136.802643	31.524176	4.427446	129.13324	26.383533	41.601414	127.686218	28.9538545	23.01443	128.409729	-90.0163705	11.559102	145.195557
-58.875328	23.513083	141.8423	-30.694872	17.005777	136.777679	31.303158	4.341303	129.129913	26.415516	41.555782	128.172897	28.859337	22.9485425	128.651405	-90.249081	11.0630115	144.903953
-58.739452	25.239298	141.719574	-30.876715	16.713501	136.656281	31.126478	4.228621	129.174759	26.488226	41.54089	128.743134	28.807352	22.8847555	128.9589465	-90.560782	10.5422465	144.3536155
-58.451004	26.918909	141.532059	-31.065071	16.480251	136.462372	30.986303	4.114106	129.218857	26.588995	41.519241	129.387253	28.787649	22.8166735	129.303055	-90.917791	10.1438285	143.621689
-58.003162	28.561491	141.448257	-31.271107	16.247105	136.262817	30.855959	4.018745	129.233231	26.667631	41.523598	130.0383	28.761795	22.7711715	129.6357655	-91.304009	9.7230385	142.8898685
-56.989067	30.803421	141.415833	-31.583014	15.937798	135.990234	30.66258	3.978103	129.253754	26.784252	41.538326	130.946426	28.723416	22.7582145	130.10009	-91.889444	9.1173815	141.880378
-56.11121	32.190586	141.571381	-31.780127	15.788761	135.803223	30.538696	3.950086	129.255127	27.153889	41.401855	131.465759	28.8462925	22.6759705	130.360443	-92.4065465	8.9015515	141.246003
-55.126266	33.483269	141.657242	-32.023544	15.696113	135.720856	30.436382	3.957565	129.366882	27.166393	41.394222	132.05455	28.8013875	22.6758935	130.710716	-92.8484755	8.7163325	140.730996
-54.027073	34.6539	141.66243	-32.267181	15.641789	135.642822	30.327538	3.969467	129.608795	27.163109	41.417492	132.658432	28.7453235	22.6934795	131.1336135	-93.2796855	8.5900985	140.1520305
-52.802624	35.676132	141.608841	-32.502419	15.606369	135.535736	30.22891	3.97021	129.931107	27.143055	41.421154	133.273285	28.6859825	22.695682	131.602196	-93.6908205	8.517056	139.469276
-51.491211	36.584431	141.382721	-32.747559	15.607738	135.416229	30.173302	3.931107	130.26535	27.065277	41.440548	133.83551	28.6192895	22.6858275	132.05043	-94.1144075	8.5296485	138.782028
-50.078129	37.352562	141.130753	-32.933228	15.67794	135.202377	30.102795	3.856132	130.588928	26.976448	41.416664	134.290833	28.5396215	22.636398	132.4398805	-94.4060775	8.719482	137.9648735
-47.813225	38.210693	140.703781	-33.376034	15.679693	134.90538	29.984489	3.739705	131.015915	26.79954	41.39856	134.829956	28.3920145	22.5691325	132.9229355	-95.1440825	8.7902535	136.8878245
-46.189709	38.531425	140.366241	-33.515949	15.746546	134.74913	29.914677	3.666861	131.285767	26.669411	41.384529	135.109955	28.292044	22.525695	133.197861	-95.323942	8.967397	136.300399
-44.49765	38.679108	140.026932	-33.799545	15.738278	134.624222	29.857086	3.584853	131.578995	26.555553	41.358185	135.373764	28.2063195	22.471519	133.4763795	-95.8054095	9.005037	135.7720645
-42.730145	38.674824	139.733887	-34.024303	15.779664	134.583557	29.791531	3.484965	131.85907	26.446215	41.351044	135.598724	28.118873	22.4180045	133.728897	-96.167479	9.1413235	135.438217
-40.92762	38.494621	139.347488	-34.252071	15.876121	134.587021	29.704842	3.357429	132.249146	26.318789	41.294998	135.800919	28.0118155	22.3262135	134.0250325	-96.5159575	9.4260285	135.1490095
-39.083733	38.16341	138.938889	-34.515594	15.921579	134.575089	29.653412	3.196635	132.721085	26.211706	41.232811	136.037689	27.932559	22.214723	134.379387	-96.963747	9.628435	134.770791
-37.252529	37.685509	138.465958	-34.80051	15.996151	134.496201	29.563967	3.057759	133.222443	26.058325	41.155758	136.347275	27.811146	22.1067585	134.784859	-97.412166	9.8855435	134.207543
-34.445797	36.665215	137.704987	-35.24831	16.122679	134.236938	29.383364	2.799675	134.060532	25.742718	41.028641	136.879898	27.563041	21.914158	135.470215	-98.059661	10.3312	133.003661
-32.547657	35.777931	137.203476	-35.510036	16.210728	133.989822	29.23637	2.674389	134.590118	25.537226	40.917694	137.296738	27.386798	21.7960415	135.943428	-98.40687	10.6254145	132.036216
-30.69208	34.738861	136.73288	-35.771591	16.322062	133.764023	29.106108	2.583285	135.046585	25.32909	40.844734	137.668198	27.217599	21.7140095	136.3573915	-98.760781	10.9301145	131.1706545
-28.8009	33.523994	136.3013	-36.00177	16.461287	133.571075	28.996161	2.46854	135.528061	25.104946	40.807209	137.953735	27.0505535	21.6378745	136.740898	-99.0540935	11.2846995	130.401252
-26.960552	32.205532	135.902695	-36.181686	16.625156	133.40065	28.903271	2.412962	135.92981	24.961208	40.791138	138.183136	26.9322395	21.60205	137.056473	-99.2956115	11.648262	129.744827
-25.127224	30.74123	135.524017	-36.386501	16.818235	133.236893	28.809256	2.377919	136.268127	24.836393	40.781765	138.321304	26.8228245	21.579842	137.2947155	-99.5958265	12.056628	129.1790705
-23.363989	29.202812	135.108276	-36.591507	17.056473	133.015137	28.699511	2.313234	136.622696	24.726311	40.778713	138.355988	26.712911	21.5459735	137.489342	-99.895925	12.5669725	128.540932
-20.818817	26.664415	134.426575	-36.850193	17.441866	132.528549	28.48089	2.292772	137.07576	24.578957	40.773125	138.320938	26.5299235	21.5329485	137.698349	-100.2303095	13.3507835	127.358749
-19.199747	24.876406	133.97084	-37.019554	17.760321	132.130188	28.302198	2.325867	137.297745	24.441343	40.749161	138.161926	26.3717705	21.537514	137.7298355	-100.4108785	13.983128	126.5305405
-17.65868	23.030514	133.525391	-37.155731	18.0548	131.618042	28.142822	2.352265	137.596329	24.3116	40.740253	137.873215	26.227211	21.546259	137.734772	-100.538673	14.563341	125.501312
-16.223242	21.135586	133.076614	-37.277107	18.360052	130.990463	27.96242	2.380793	137.926132	24.21233	40.790794	137.461197	26.087375	21.5857935	137.6936645	-100.641589	15.1343105	124.2872615
-14.891252	19.184116	132.741806	-37.348618	18.644989	130.259552	27.77136	2.414449	138.341949	24.154062	40.848125	136.927292	25.962711	21.631287	137.6346205	-100.659947	15.658691	122.8844835
-13.688334	17.265924	132.489288	-37.350266	18.831985	129.451645	27.624126	2.441777	138.81572	24.076328	40.868065	136.224548	25.850227	21.654921	137.520134	-100.550759	16.009049	121.383156
-12.611508	15.388558	132.382126	-37.305416	18.948313	128.594315	27.488914	2.494766	139.266022	24.047981	40.824951	135.416138	25.7684475	21.6598585	137.34108	-100.3792795	16.2367675	119.84755
-11.253716	12.744959	132.145142	-37.11956	18.958366	127.200821	27.344099	2.630199	139.731705	24.054035	40.719982	134.228333	25.699067	21.6750905	136.980019	-99.938187	16.2416415	117.421623
-10.514944	11.082255	131.937439	-36.951904	18.883575	126.25853	27.277231	2.704624	139.775925	24.076704	40.645607	133.558823	25.6769675	21.6751155	136.667374	-99.5807755	16.0920345	115.849686
-9.918205	9.56691	131.61821	-36.7813	18.786283	125.400986	27.248102	2.699278	139.621384	24.113855	40.498024	133.051559	25.6809785	21.598651	136.3364715	-99.2435785	15.973915	114.4655005
-9.433098	8.158784	131.1754	-36.627682	18.686653	124.627792	27.250889	2.564764	139.321594	24.1297	40.335941	132.741241	25.6902945	21.4503525	136.0314175	-98.9456585	15.9229535	113.2241665
-9.134776	6.87288	130.693741	-36.50774	18.62678	123.99231	27.274906	2.332873	138.912018	24.171448	40.138512	132.599167	25.723177	21.2356925	135.7555925	-98.738657	16.0178675	112.2290275
-9.036961	5.751584	130.121597	-36.59845	18.73818	123.570549	27.316629	2.076631	138.469391	24.248447	39.941612	132.61795	25.782538	21.0091215	135.5436705	-98.979438	16.4672385	111.5974275
-9.101623	4.725212	129.510086	-36.439533	18.754145	123.192146	27.36713	1.851558	138.031738	24.386389	39.789787	132.738235	25.8767595	20.8206725	135.3849865	-98.7558255	16.6876175	110.9993055
-9.536493	3.426448	128.716843	-35.962296	18.753212	122.807693	27.448071	1.651373	137.34787	24.63665	39.693451	132.937912	26.0423605	20.672412	135.142891	-97.9669525	16.834012	110.472495
-10.022612	2.717986	128.304596	-35.798386	18.93766	122.861099	27.545252	1.617679	136.946716	24.840988	39.689865	132.933685	26.19312	20.653772	134.9402005	-97.789892	17.221548	110.7819975
-10.711751	2.176776	128.134125	-35.937378	19.314024	123.255905	27.690489	1.620092	136.598495	25.037733	39.69656	132.810913	26.364111	20.658326	134.704704	-98.238867	17.969722	111.807106
-11.61973	1.719296	128.157272	-35.830021	19.472504	123.540405	27.818521	1.582802	136.32811	25.22999	39.662598	132.598419	26.5242555	20.6227	134.4632645	-98.1842975	18.322308	112.6175455
-12.632397	1.344174	128.247452	-35.773201	19.625839	123.907616	27.918022	1.49522	136.153885	25.392796	39.571629	132.454651	26.655409	20.5334245	134.304268	-98.201811	18.7182535	113.510964
-13.772988	1.00513	128.307404	-35.519138	19.599564	124.12394	27.956984	1.345197	136.093155	25.517555	39.429214	132.436615	26.7372695	20.3872055	134.264885	-97.7755455	18.8119225	113.982995
-15.022776	0.813744	128.320831	-35.496063	19.66502	124.343513	27.972311	1.162581	136.070282	25.629786	39.248173	132.421768	26.8010485	20.205377	134.246025	-97.7931745	19.124663	114.441001
-17.033808	0.611547	128.04071	-35.453442	19.702356	124.533287	27.938562	0.833755	135.91243	25.779095	38.943508	132.382782	26.8588285	19.8886315	134.147606	-97.7657125	19.5160805	114.918968
-18.447014	0.523742	127.599625	-35.396736	19.709238	124.619949	27.922625	0.595757	135.684067	25.871096	38.720566	132.33606	26.8968605	19.6581615	134.0100635	-97.6903325	19.7603145	115.2298345
-19.938454	0.597773	127.112022	-35.334377	19.734972	124.719574	27.937645	0.364534	135.34819	25.956228	38.491287	132.218094	26.9469365	19.4279105	133.783142	-97.6156905	20.0420335	115.656006
-21.491594	0.728898	126.620468	-35.236443	19.814507	124.875412	27.967999	0.177302	134.919556	26.060766	38.310318	132.130447	27.0143825	19.24381	133.5250015	-97.4872685	20.385204	116.2258225
-23.114868	0.914949	126.142502	-35.091358	19.926163	125.119034	27.995548	0.040128	134.502594	26.223425	38.198017	132.114761	27.1094865	19.1190725	133.3086775	-97.2922025	20.7332535	116.9293905
-24.814947	1.201916	125.847672	-34.957336	20.088009	125.506798	28.016762	-0.023657	134.054321	26.441788	38.138321	132.188995	27.229275	19.057332	133.121658	-97.143947	21.118686	117.891938
-26.564491	1.509441	125.754204	-34.834602	20.284224	126.026573	28.078001	-0.053924	133.67955	26.64193	38.1017	132.296249	27.3599655	19.023888	132.9878995	-97.0291695	21.54456	119.0652465
-29.290762	2.073197	125.99456	-34.616283	20.548141	127.021729	28.167444	-0.022409	133.267258	26.925739	38.065063	132.540024	27.5465915	19.021327	132.903641	-96.7791575	22.074955	121.139817
-31.146946	2.388479	126.393059	-34.465034	20.700575	127.790741	28.236719	0.009317	133.040237	27.089552	38.036682	132.617722	27.6631355	19.0229995	132.8289795	-96.5932035	22.3781505	122.7525025
-33.042042	2.741929	127.056488	-34.325752	20.826895	128.639359	28.304985	0.073694	132.782043	27.227562	38.019798	132.590958	27.7662735	19.046746	132.6865005	-96.4177775	22.607044	124.5922175
-34.904442	3.007612	127.746811	-34.190838	20.949831	129.489655	28.400394	0.150758	132.560867	27.319706	38.033329	132.486816	27.86005	19.0920435	132.5238415	-96.241726	22.8076185	126.4554685
-36.775215	3.346077	128.635101	-34.033726	21.037201	130.295258	28.495279	0.248254	132.407608	27.398603	38.070877	132.378693	27.946941	19.1595655	132.3931505	-96.014393	22.9148365	128.1973655
-38.590187	3.582723	129.670578	-33.874054	21.090515	131.095261	28.61466	0.387303	132.301849	27.448038	38.16235	132.140762	28.031349	19.2748265	132.2213055	-95.779457	22.9062035	129.9692165
-40.381031	3.850677	130.840073	-33.742313	21.103092	131.872681	28.772999	0.531025	132.267715	27.442057	38.243954	131.745544	28.107528	19.3874895	132.0066295	-95.592154	22.8186945	131.7387325
-42.941055	4.169415	132.872971	-33.536259	20.989901	132.939728	29.029116	0.732587	132.349503	26.959206	38.535126	131.231476	27.994161	19.6338565	131.7904895	-95.066679	22.3459455	134.0889665
-44.327461	4.539438	134.259415	-33.385258	20.798088	133.638	29.192924	0.860297	132.424667	27.094477	38.446442	130.522964	28.1437005	19.6533695	131.4738155	-94.9142165	21.9428065	135.8021845
-45.996651	4.636093	135.776398	-33.252094	20.503578	134.366089	29.348103	0.923347	132.440887	26.558498	38.533649	129.994232	27.9533005	19.728498	131.2175595	-94.4574885	21.278658	137.5146185
-47.373844	4.901928	137.10788	-33.111938	20.13205	135.047394	29.529699	0.905024	132.522263	26.329145	38.389458	129.431854	27.929422	19.647241	130.9770585	-94.153298	20.616859	139.1177295
-48.642921	5.23363	138.343445	-32.986599	19.676279	135.666214	29.690849	0.825974	132.600266	26.114941	38.221149	129.003906	27.902895	19.5235615	130.802086	-93.876093	19.8289965	140.530342
-49.797127	5.615663	139.386261	-32.870926	19.174046	136.230698	29.816957	0.700118	132.629822	25.904408	38.015953	128.635559	27.8606825	19.3580355	130.6326905	-93.6025345	18.9900565	141.8287055
-50.805809	6.09647	140.256943	-32.770985	18.663916	136.728912	29.932352	0.532058	132.653381	25.701696	37.765717	128.312668	27.817024	19.1488875	130.4830245	-93.358994	18.1789445	142.9747995
-52.12009	6.984977	141.360031	-32.64624	17.890587	137.391968	30.018394	0.274818	132.544235	25.409374	37.410805	128.057755	27.713884	18.8428115	130.300995	-93.006364	16.9383625	144.482941
-52.785385	7.654715	141.843063	-32.594078	17.374668	137.766968	30.034372	0.116795	132.441299	25.248072	37.19973	127.958176	27.641222	18.6582625	130.1997375	-92.829378	16.0910735	145.3341985
-53.366886	8.45716	142.207504	-32.572392	16.896513	138.048935	30.012995	-0.013817	132.333237	25.107012	37.028519	127.951065	27.5600035	18.507351	130.142151	-92.7047875	15.285675	145.955719
-53.769398	9.354334	142.418488	-32.555786	16.467157	138.251785	29.971472	-0.105184	132.208878	24.995096	36.899738	127.990303	27.483284	18.397277	130.0995905	-92.594856	14.537037	146.4039795
-54.033428	10.372325	142.479218	-32.522404	16.050825	138.384964	29.925039	-0.194939	132.06723	24.930481	36.782413	127.991577	27.42776	18.293737	130.0294035	-92.472568	13.807913	146.7405245
-54.145885	11.44627	142.465103	-32.463501	15.651123	138.457153	29.89625	-0.303859	131.893417	24.906149	36.639183	128.052658	27.4011995	18.167662	129.9730375	-92.3282015	13.134584	146.9412685
-54.05851	12.625535	142.360001	-32.399242	15.276924	138.49057	29.873121	-0.445112	131.756332	24.933012	36.502319	128.107147	27.4030665	18.0286035	129.9317395	-92.2015505	12.5252445	147.0494005
-53.664036	14.482312	141.878143	-32.306118	14.700082	138.375061	29.894951	-0.64733	131.468124	25.071716	36.313828	128.149368	27.4833335	17.833249	129.808746	-92.0955695	11.566915	146.941376
-53.214878	15.782028	141.268753	-32.313873	14.338679	138.098022	29.92231	-0.804633	131.320038	25.182587	36.173889	128.246826	27.5524485	17.684628	129.783432	-92.1801945	10.99273	146.412612
-52.678268	17.117102	140.505127	-32.383804	14.003961	137.640945	29.893	-1.003925	131.172333	25.278908	36.066444	128.402237	27.585954	17.5312595	129.787285	-92.353562	10.4766625	145.494605
-51.986237	18.520542	139.666412	-32.512848	13.714131	137.090714	29.793671	-1.181241	130.955978	25.345186	35.974346	128.566772	27.5694285	17.3965525	129.761375	-92.5951245	10.0317095	144.420053
-51.145737	19.945698	138.830368	-32.61549	13.506124	136.504456	29.667955	-1.334524	130.70166	25.406242	35.880299	128.729706	27.5370985	17.2728875	129.715683	-92.7680785	9.7393605	143.293229
-50.14801	21.406672	138.100998	-32.707481	13.365716	135.938766	29.526937	-1.411775	130.423981	25.488821	35.844761	128.879166	27.507879	17.216493	129.6515735	-92.922841	9.514939	142.2259585
-48.968075	22.844528	137.459274	-32.728096	13.238602	135.444016	29.476208	-1.426541	130.192978	25.628529	35.889492	129.106506	27.5523685	17.2314755	129.649742	-93.0085605	9.2457285	141.23829
-46.885387	24.967962	136.697998	-32.605629	13.145516	134.81955	29.618736	-1.30044	129.998718	25.889469	36.042168	129.493103	27.7541025	17.370864	129.7459105	-92.9653605	8.920168	139.8931895
-45.328339	26.362572	136.327988	-32.520615	13.105221	134.551788	29.798162	-1.215458	129.952042	26.4519	36.021908	129.659088	28.125031	17.403225	129.805565	-93.166261	8.807217	139.298011
-43.669907	27.687338	136.060654	-32.506741	13.054199	134.325638	29.969061	-1.183117	130.026688	26.34255	36.277084	130.220001	28.1558055	17.5469835	130.1233445	-93.1692875	8.5614145	138.5279315
-41.917183	28.947481	135.740952	-32.568062	12.978938	134.044693	30.105576	-1.153359	130.222763	26.892492	36.244793	130.739105	28.499034	17.545717	130.480934	-93.635158	8.412159	137.608452
-40.114326	30.136507	135.471695	-32.726841	12.910275	133.66951	30.209831	-1.149446	130.438171	27.084911	36.377197	131.499207	28.647371	17.6138755	130.968689	-94.101053	8.2066745	136.370331
-38.234795	31.223742	135.180832	-32.982822	12.87289	133.179993	30.256382	-1.231847	130.730301	27.257351	36.499031	132.364532	28.7568665	17.633592	131.5474165	-94.7225105	8.112188	134.8125695
-36.319347	32.253899	134.852737	-33.239681	12.946303	132.536789	30.282503	-1.325814	131.122009	27.436035	36.585209	133.319458	28.859269	17.6296975	132.2207335	-95.338631	8.2629085	132.8528445
-33.347111	33.488804	134.575256	-33.612202	13.169106	131.495483	30.27294	-1.525787	131.72525	27.603233	36.626682	134.762939	28.9380865	17.5504475	133.2440945	-96.1624905	8.7877645	129.7468715
-31.316051	34.139145	134.52562	-33.797852	13.509521	130.837418	30.31941	-1.535159	132.125183	27.684439	36.615658	135.636795	29.0019245	17.5402495	133.880989	-96.5976285	9.4787925	127.793847
-29.242435	34.686344	134.449188	-33.930267	14.003895	130.129868	30.383486	-1.642484	132.637573	27.816036	36.630241	136.454254	29.099761	17.4938785	134.5459135	-96.960295	10.5139115	125.7138225
-27.234755	35.085854	134.38353	-33.921612	14.607952	129.434387	30.450321	-1.643058	133.203278	27.955696	36.760235	137.320801	29.2030085	17.5585885	135.2620395	-97.0462325	11.6573155	123.6067345
-25.237703	35.315144	134.376968	-33.872631	15.313368	128.806122	30.582136	-1.473664	133.716721	28.072659	36.971821	138.154358	29.3273975	17.7490785	135.9355395	-97.0726595	12.8776575	121.6767045
-23.350916	35.338409	134.393616	-33.713982	16.050867	128.281219	30.764442	-1.267426	134.23111	28.194717	37.235214	138.873154	29.4795795	17.983894	136.552132	-96.9075435	14.11784	120.010306
-21.562714	35.149967	134.495972	-33.434902	16.792109	127.943947	30.9841	-0.91819	134.637238	28.335762	37.513763	139.528885	29.659931	18.2977865	137.0830615	-96.529735	15.2864315	118.8048325
-19.108068	34.474117	134.688538	-33.034405	17.814041	127.737686	31.442863	-0.383319	134.989822	28.666433	38.009571	140.193909	30.054648	18.813126	137.5918655	-96.123458	16.814956	117.8835065
-17.635674	33.752651	134.669434	-32.748352	18.392435	127.688622	31.754517	-0.100205	135.21521	28.960642	38.329716	140.459793	30.3575795	19.1147555	137.8375015	-95.8542835	17.6701145	117.5397425
-16.262909	32.810165	134.524384	-32.464054	18.912199	127.655617	32.008167	0.180007	135.421951	29.258505	38.628525	140.668594	30.633336	19.404266	138.0452725	-95.561444	18.420132	117.2659615
-15.086959	31.714157	134.227768	-32.222401	19.383289	127.629234	32.213501	0.436334	135.581848	29.521202	38.869869	140.773773	30.8673515	19.6531015	138.1778105	-95.3121535	19.1134765	117.0806575
-14.027089	30.421066	133.784256	-32.039246	19.875858	127.608635	32.370792	0.649522	135.788361	29.736084	39.080765	140.765717	31.053438	19.8651435	138.277039	-95.13193	19.8865725	116.940231
-13.120836	28.998714	133.174576	-31.88752	20.365044	127.603104	32.517345	0.86242	136.07048	29.895855	39.322849	140.656784	31.2066	20.0926345	138.363632	-94.98164	20.6374535	116.842576
-12.417938	27.388128	132.617386	-31.794006	20.863747	127.602043	32.63438	1.093279	136.456039	30.045313	39.659748	140.379028	31.3398465	20.3765135	138.4175335	-94.9278585	21.3509805	116.7865525
-11.740509	24.685686	131.84021	-31.752476	21.502934	127.43058	32.689781	1.414546	137.200104	30.289072	40.294899	139.662552	31.4894265	20.8547225	138.431328	-94.9943785	22.1511455	116.429832
-11.51997	22.76652	131.276398	-31.637943	21.839832	127.178406	32.651131	1.721504	137.733536	30.459209	40.714058	139.09729	31.55517	21.217781	138.415413	-94.831056	22.461883	115.941399
-11.511842	20.768339	130.779678	-31.498501	22.052956	126.901649	32.599186	2.071317	138.224594	30.608156	41.0769	138.459366	31.603671	21.5741085	138.34198	-94.600673	22.5318035	115.461318
-11.728413	18.735752	130.433121	-31.397394	22.181818	126.697182	32.584366	2.396026	138.535583	30.723974	41.370495	137.749329	31.65417	21.8832605	138.142456	-94.448958	22.4803755	115.251908
-12.197486	16.71237	130.278992	-31.254757	22.204357	126.663658	32.72654	2.689004	138.659988	30.801197	41.572838	137.004196	31.7638685	22.130921	137.832092	-94.2733825	22.277793	115.495224
-12.78716	14.721773	130.290497	-31.052938	22.145432	126.86515	33.001637	2.950972	138.619049	30.888397	41.734108	136.228638	31.945017	22.34254	137.4238435	-94.050893	21.948324	116.3064565
-13.590392	12.797464	130.59433	-30.85849	22.01309	127.292191	33.368637	3.176386	138.475815	30.985132	41.828491	135.398682	32.1768845	22.5024385	136.9372485	-93.8938645	21.5237415	117.6471335
-15.105632	10.126451	131.359085	-30.643099	21.740559	128.157013	33.907108	3.461454	138.180054	31.131802	41.885139	134.217422	32.519455	22.6732965	136.198738	-93.805653	20.8078215	120.115288
-16.250969	8.475363	131.879669	-30.482943	21.494267	128.726913	34.198391	3.568383	138.028198	31.169506	41.854523	133.589279	32.6839485	22.711453	135.8087385	-93.6498345	20.277081	121.6450875
-17.495525	6.968598	132.318436	-30.382359	21.217634	129.244873	34.421318	3.585552	137.908676	31.135181	41.795559	133.116989	32.7782495	22.6905555	135.5128325	-93.5429675	19.7447125	122.9769135
-18.824139	5.54973	132.651413	-30.311977	20.936754	129.723007	34.605736	3.551853	137.742508	31.070787	41.7103	132.829697	32.8382615	22.6310765	135.2861025	-93.4622155	19.2424315	124.1599115
-20.197861	4.254344	132.739197	-30.245728	20.67178	130.155609	34.777889	3.478153	137.5186	30.991632	41.647732	132.676453	32.8847605	22.5629425	135.0975265	-93.3762165	18.7806175	125.2136915
-21.641436	3.088025	132.738083	-30.170033	20.429245	130.567062	34.910267	3.408686	137.164261	30.925182	41.616791	132.649704	32.9177245	22.5127385	134.9069825	-93.2577905	18.3457515	126.2271415
-23.108397	1.998632	132.608871	-30.072126	20.207092	130.955139	35.045929	3.357221	136.726379	30.860493	41.591213	132.663635	32.953211	22.474217	134.695007	-93.097463	17.939967	127.215271
-25.37384	0.636441	132.459671	-29.892115	19.934977	131.542053	35.199257	3.338716	135.994461	30.812567	41.576389	132.661575	33.005912	22.4575525	134.328018	-92.790142	17.4124015	128.756088
-26.914618	-0.169234	132.519501	-29.743418	19.806585	131.979401	35.268478	3.362772	135.486679	30.813227	41.556419	132.533524	33.0408525	22.4595955	134.0101015	-92.5276885	17.1535745	129.9487005
-28.478474	-0.839934	132.820938	-29.606777	19.711174	132.41597	35.334076	3.389043	135.034012	30.810839	41.522331	132.243805	33.0724575	22.455687	133.6389085	-92.2860115	16.966661	131.1930315
-30.038769	-1.43043	133.251556	-29.480562	19.654427	132.80574	35.3731	3.415021	134.639328	30.760038	41.468925	131.838104	33.066569	22.441973	133.238716	-92.027693	16.866881	132.372764
-31.587454	-1.924177	133.847672	-29.353035	19.616781	133.143036	35.401863	3.466995	134.244019	30.671961	41.423149	131.264175	33.036912	22.445072	132.754097	-91.742982	16.78849	133.531975
-33.101742	-2.309891	134.608322	-29.241863	19.568977	133.430313	35.432629	3.517831	133.918686	30.54631	41.366833	130.563248	32.9894695	22.442332	132.240967	-91.4731955	16.695622	134.619659
-34.448784	-2.572313	135.432083	-29.140285	19.497225	133.634933	35.477596	3.572818	133.702271	30.06366	41.376122	129.891861	32.770628	22.47447	131.797066	-91.051198	16.51998	135.4728
-36.634262	-2.902861	136.845016	-28.950157	19.295969	133.879059	35.574497	3.566886	133.541397	29.777035	41.092262	128.742401	32.675766	22.329574	131.141899	-90.57608	16.262364	136.616219
-37.903652	-2.936353	137.845795	-28.842623	19.106636	134.096344	35.659851	3.487412	133.521301	29.589808	40.795811	128.005981	32.6248295	22.1416115	130.763641	-90.3100755	16.0716605	137.429047
-39.097042	-2.791738	138.803574	-28.752649	18.867971	134.382706	35.742016	3.330714	133.572205	29.400276	40.472916	127.354523	32.571146	21.901815	130.463364	-90.076444	15.834127	138.302048
-40.170586	-2.586503	139.723618	-28.679041	18.585882	134.72316	35.792149	3.164245	133.582901	29.224173	40.121689	126.867088	32.508161	21.642967	130.2249945	-89.866243	15.528797	139.2213255
-41.174175	-2.173603	140.420349	-28.646311	18.287333	135.034592	35.81768	2.951839	133.654205	29.069433	39.759384	126.52285	32.4435565	21.3556115	130.0885275	-89.7361785	15.2190545	139.9806565
-42.147213	-1.65493	140.83638	-28.65377	18.009495	135.289932	35.800358	2.73823	133.703445	28.953224	39.418358	126.305809	32.376791	21.078294	130.004627	-89.684331	14.940696	140.575237
-43.010139	-0.99743	140.967133	-28.690556	17.74157	135.410553	35.746887	2.525476	133.703049	28.879877	39.134186	126.166153	32.313382	20.829831	129.934601	-89.694494	14.653309	140.886505
-44.209427	0.299165	140.659134	-28.827942	17.453386	135.299393	35.549797	2.187921	133.626892	28.739231	38.746922	126.001801	32.144514	20.4674215	129.8143465	-89.800398	14.4393505	140.7844395
-44.733326	1.539946	140.156357	-28.956863	17.309132	135.04631	35.357826	2.00106	133.477509	28.616043	38.511372	125.840309	31.9869345	20.256216	129.658909	-89.9006605	14.362048	140.433711
-45.512318	2.657974	139.384125	-29.097303	17.197378	134.66243	35.132858	1.80741	133.269684	28.49855	38.304443	125.640656	31.815704	20.0559265	129.45517	-90.01031	14.3388295	139.86969
-46.039513	4.046339	138.45047	-29.261911	17.096619	134.177917	34.885994	1.627422	132.960007	28.386938	38.153786	125.436172	31.636466	19.890604	129.1980895	-90.160288	14.302634	139.1577445
-46.422913	5.613373	137.449905	-29.422832	16.969671	133.675827	34.578617	1.469346	132.533417	28.227543	38.009529	125.170265	31.40308	19.7394375	128.851841	-90.248744	14.1999045	138.499813
-46.744877	7.345677	136.432358	-29.572195	16.822424	133.179504	34.275402	1.344645	132.004044	28.03607	37.882915	124.852394	31.155736	19.61378	128.428219	-90.300126	14.031068	137.930789
-46.879601	9.193814	135.394119	-29.720745	16.638405	132.695938	33.915947	1.186679	131.377762	27.885723	37.82225	124.62175	30.900835	19.5044645	127.999756	-90.342325	13.7723455	137.39212
-46.895889	12.162902	133.860397	-29.91815	16.187178	131.998505	33.343525	0.904331	130.252655	27.750668	37.819988	124.643311	30.5470965	19.3621595	127.447983	-90.3833965	13.0121965	136.549027
-46.775902	14.240546	133.037796	-30.093252	15.761413	131.571121	32.889229	0.625899	129.325684	27.707317	37.819733	125.022758	30.298273	19.222816	127.174221	-90.484777	12.30001	135.968021
-46.463367	16.390039	132.600479	-30.317673	15.296573	131.233215	32.352169	0.355579	128.350906	27.705103	37.750237	125.710655	30.028636	19.052908	127.0307805	-90.663982	11.540238	135.4356495
-45.972931	18.562757	132.712479	-30.568436	14.952242	131.132019	31.751474	0.160963	127.372978	27.69459	37.624626	126.609299	29.723032	18.8927945	126.9911385	-90.859904	11.0116895	135.2728995
-45.270039	20.720367	133.266479	-30.858463	14.760417	131.330933	30.805094	0.236093	126.805069	27.75754	37.503307	127.557541	29.281317	18.8697	127.181305	-90.998243	10.651134	135.480561
-44.404594	22.781504	134.072464	-31.127581	14.819392	131.6745	30.287849	0.316327	126.540016	27.883953	37.505211	128.567047	29.085901	18.910769	127.5535315	-91.341063	10.728015	135.7954685
-43.425743	24.782536	134.897522	-31.429873	15.058331	132.169846	29.930296	0.466162	126.631233	28.32588	37.492256	129.438171	29.128088	18.979209	128.034702	-91.987834	11.137453	136.30499
-41.760471	27.575001	135.891342	-31.9694	15.584265	132.829529	30.01178	0.592247	127.073357	28.421202	37.898384	130.966232	29.216491	19.2453155	129.0197945	-93.155291	11.9232145	136.6392635
-40.563049	29.235401	136.376938	-32.331566	15.88555	133.066116	29.908281	0.734725	127.644981	28.397577	38.192146	132.027222	29.152929	19.4634355	129.8361015	-93.816061	12.3076645	136.2961305
-39.239479	30.674501	136.817047	-32.607822	16.069052	133.266388	29.843613	0.813873	128.222687	28.332642	38.405235	133.078766	29.0881275	19.609554	130.6507265	-94.3037715	12.52855	135.8820495
-37.834862	31.869238	137.242493	-32.906712	16.158884	133.411484	29.831711	0.75575	128.760834	28.279819	38.50943	134.014969	29.055765	19.63259	131.3879015	-94.869189	12.685178	135.4350665
-36.318256	32.853607	137.646835	-33.244877	16.120489	133.544373	29.834822	0.566994	129.32045	28.263485	38.497906	134.860779	29.0491535	19.53245	132.0906145	-95.5389075	12.708528	134.9981315
-34.715523	33.590469	137.961609	-33.446491	16.098379	133.672958	29.876041	0.293435	129.892365	28.256802	38.362267	135.523956	29.0664215	19.327851	132.7081605	-95.9594035	12.868907	134.6377555
-33.049431	34.1828	138.184067	-33.621136	16.100159	133.79834	29.924694	0.01403	130.397873	28.298759	38.17477	136.126968	29.1117265	19.0944	133.2624205	-96.3539985	13.105918	134.3342595
-30.525579	34.722691	138.238876	-33.898796	16.188671	133.887512	29.978571	-0.422607	131.23111	28.307804	37.893265	136.862122	29.1431875	18.735329	134.046616	-96.9407795	13.642013	133.728408
-28.785711	34.882362	138.063629	-34.165989	16.330109	133.769043	30.023878	-0.619722	131.831985	28.280037	37.74633	137.377228	29.1519575	18.563304	134.6046065	-97.4839355	14.096914	132.9334795
-27.150011	34.923409	137.636993	-34.537277	16.632113	133.417755	30.008152	-0.825574	132.464371	28.153736	37.717564	137.896027	29.080944	18.445995	135.180199	-98.155498	14.818231	131.655311
-25.482229	34.814747	137.079285	-34.836121	16.997021	132.825012	29.926535	-0.922227	133.211807	27.926147	37.726048	138.429306	28.926341	18.4019105	135.8205565	-98.598583	15.5921315	129.8294675
-23.88451	34.556969	136.434479	-35.049004	17.398455	132.081696	29.805365	-0.823299	133.838104	27.654045	37.780338	138.933105	28.729705	18.4785195	136.3856045	-98.827713	16.3183905	127.7777875
-22.286272	34.087486	135.791992	-35.179585	17.808338	131.27063	29.712477	-0.69279	134.350708	27.36657	37.889595	139.304306	28.5395235	18.5984025	136.827507	-98.8986935	17.0182735	125.713753
-20.841488	33.458401	135.202805	-35.253433	18.188623	130.459274	29.656706	-0.581216	134.758896	27.150558	38.02935	139.558365	28.403632	18.724067	137.1586305	-98.910498	17.653179	123.7599175
-18.772608	32.12022	134.412338	-35.233299	18.742767	129.43251	29.594635	-0.384179	135.034988	26.997393	38.236504	139.780502	28.296014	18.9261625	137.407745	-98.762612	18.5593715	121.457275
-17.607407	31.061829	133.934464	-35.18457	19.078619	128.913132	29.575153	-0.210733	135.091476	26.947701	38.372288	139.779526	28.261427	19.0807775	137.435501	-98.630567	19.0764605	120.390763
-16.557943	29.784294	133.53215	-35.173615	19.413017	128.524612	29.554134	-0.027514	135.029022	26.984983	38.547726	139.725159	28.2695585	19.260106	137.3770905	-98.6167885	19.565928	119.6721335
-15.62268	28.370636	133.06369	-35.155643	19.754519	128.223404	29.51931	0.143351	134.950195	27.012363	38.702358	139.659668	28.2658365	19.4228545	137.3049315	-98.5771225	20.0861835	119.1418765
-14.899964	26.803604	132.615509	-35.147339	20.102243	127.979889	29.467239	0.335027	134.907181	27.025461	38.836048	139.57724	28.24635	19.5855375	137.2422105	-98.541028	20.6189485	118.7175675
-14.280212	25.087379	132.087311	-35.170242	20.490452	127.803055	29.391739	0.574513	134.846497	26.961506	38.978252	139.483139	28.1766225	19.7763825	137.164818	-98.5171065	21.2045215	118.441292
-13.887239	23.252211	131.619232	-35.202084	20.899263	127.672134	29.319307	0.776428	134.960892	26.904186	39.172173	139.345856	28.1117465	19.9743005	137.153374	-98.5159145	21.8242255	118.190894
-13.644564	20.214836	131.046326	-35.319847	21.452137	127.467178	29.141191	1.106432	135.390106	26.837284	39.569668	139.019318	27.9892375	20.33805	137.204712	-98.6289315	22.566224	117.729644
-13.710882	18.041222	130.755127	-35.384483	21.729956	127.247093	28.972773	1.347404	135.833557	26.801788	39.86208	138.693588	27.8872805	20.604742	137.2635725	-98.6562465	22.85517	117.2306135
-13.949275	15.804185	130.474365	-35.356937	21.914587	126.927376	28.813406	1.635378	136.296829	26.77067	40.171261	138.393692	27.792038	20.9033195	137.3452605	-98.505912	22.9258545	116.5094915
-14.330035	13.51801	130.287476	-35.240879	22.021227	126.617668	28.745598	1.980116	136.696625	26.699236	40.424221	137.915482	27.722417	21.2021685	137.3060535	-98.204175	22.8402855	115.9292825
-14.961632	11.199487	130.360764	-35.105923	21.999376	126.39196	28.81518	2.279466	137.041992	26.651535	40.648567	137.251968	27.7333575	21.4640165	137.14698	-97.9452035	22.5347355	115.63694
-15.745915	8.948539	130.689133	-34.998302	21.918879	126.275459	28.932795	2.494548	137.369568	26.692247	40.865116	136.394165	27.812521	21.679832	136.8818665	-97.809125	22.157926	115.6690515
-16.751585	6.755627	131.182144	-34.885742	21.791357	126.201782	29.072264	2.713978	137.602798	26.803917	41.010075	135.387299	27.9380905	21.8620265	136.4950485	-97.7095745	21.7206875	115.9085155
-18.531809	3.736631	131.956848	-34.691143	21.570187	126.138016	29.282856	2.948693	137.84111	26.942678	41.036549	133.89711	28.112767	21.992621	135.86911	-97.495053	21.147753	116.406922
-19.891638	1.941438	132.482452	-34.578793	21.397516	126.128403	29.427551	3.048486	137.887909	26.972294	40.946598	132.960312	28.1999225	21.997542	135.4241105	-97.3575085	20.79749	116.8326955
-21.400093	0.275276	132.962173	-34.49337	21.188059	126.193871	29.580626	3.079412	137.866287	26.97084	40.824707	132.126343	28.275733	21.9520595	134.996315	-97.262473	20.4240585	117.391427
-22.94121	-1.167495	133.257675	-34.331051	20.949408	126.398376	29.765186	3.124758	137.706985	26.945469	40.66552	131.352661	28.3553275	21.895139	134.529823	-97.0174295	20.003677	118.266929
-24.611271	-2.402614	133.631561	-34.236118	20.735464	126.817787	29.964294	3.17978	137.334045	26.591692	40.633171	130.697922	28.277993	21.9064755	134.0159835	-96.750229	19.5644525	119.6195905
-26.334656	-3.351461	134.098328	-34.208759	20.513756	127.413162	30.207804	3.123445	136.895782	26.545727	40.471649	129.924332	28.3767655	21.797547	133.410057	-96.7942835	19.229965	121.416267
-28.126913	-4.071992	134.516876	-34.080563	20.203039	128.082809	30.435452	3.057203	136.435074	26.452631	40.294109	129.294907	28.4440415	21.675656	132.8649905	-96.6051675	18.730422	123.3006275
-30.854988	-4.735641	135.180695	-33.907013	19.723013	129.254578	30.714399	2.873526	135.771317	26.196846	39.982311	128.513412	28.4556225	21.4279185	132.1423645	-96.2696485	18.0181075	126.3667915
-32.6688	-4.863235	135.730316	-33.848892	19.391521	130.115646	30.859556	2.690343	135.352478	25.994619	39.736385	128.070129	28.4270875	21.213364	131.7113035	-96.1248715	17.569678	128.5199885
-34.497597	-4.751266	136.350113	-33.804996	19.048136	130.952698	30.938238	2.488163	135.000778	25.770014	39.490414	127.769409	28.354126	20.9892885	131.3850935	-95.964118	17.1069835	130.5203025
-36.327217	-4.438783	136.860809	-33.745621	18.697649	131.794785	30.965418	2.285097	134.673187	25.514408	39.235481	127.51812	28.239913	20.760289	131.0956535	-95.731155	16.635009	132.4939165
-38.0807	-3.9476	137.44902	-33.717049	18.344204	132.628845	30.925793	2.117226	134.296066	25.215	38.97839	127.234207	28.0703965	20.547808	130.7651365	-95.5044945	16.1406	134.4925535
-39.805031	-3.260063	137.957153	-33.673267	17.979313	133.397522	30.880905	1.939654	133.889053	24.950529	38.721077	126.96978	27.915717	20.3303655	130.4294165	-95.262251	15.6282605	136.3656275
-41.431393	-2.422719	138.374344	-33.641972	17.592138	134.04184	30.792231	1.739975	133.46254	24.684546	38.507069	126.745514	27.7383885	20.123522	130.104027	-95.0223325	15.060754	137.979653
-43.714954	-0.786372	138.780746	-33.613823	17.048159	134.745193	30.600697	1.392883	132.811432	24.322535	38.156006	126.440453	27.461616	19.7744445	129.6259425	-94.689262	14.3218735	139.8644435
-45.010967	0.524458	138.928497	-33.576862	16.711832	135.050888	30.40905	1.196061	132.382141	24.113127	37.895973	126.22023	27.2610885	19.546017	129.3011855	-94.4148125	13.877647	140.8005905
-46.363968	1.904847	138.924026	-33.531551	16.398111	135.250229	30.209059	0.994346	131.88063	23.962614	37.671902	125.995461	27.0858365	19.333124	128.9380455	-94.1489385	13.463098	141.5624125
-47.486305	3.46391	138.885422	-33.480122	16.119267	135.346527	29.992434	0.764097	131.368683	23.870068	37.463055	125.804665	26.931251	19.113576	128.586674	-93.891495	13.124958	142.10638
-48.46703	5.175419	138.742813	-33.407253	15.851421	135.376877	29.807478	0.555584	130.882202	23.813877	37.221107	125.653625	26.8106775	18.8883455	128.2679135	-93.6251835	12.8144965	142.4858405
-49.234329	7.051466	138.615204	-33.338562	15.595168	135.366486	29.629225	0.285062	130.459152	23.815308	36.941483	125.526367	26.7222665	18.6132725	127.9927595	-93.3993905	12.5770635	142.7402125
-49.843033	9.046367	138.406128	-33.255138	15.344259	135.346466	29.486233	-0.041401	130.081253	23.885368	36.676834	125.427841	26.6858005	18.3177165	127.754547	-93.1960765	12.3708015	142.938385
-50.605003	12.026836	138.115891	-33.124763	14.903813	135.302917	29.303217	-0.536444	129.522964	24.058289	36.279358	125.401711	26.680753	17.871457	127.4623375	-92.930279	11.936169	143.1434965
-50.838554	14.197233	137.910385	-33.063744	14.576819	135.232681	29.191797	-0.919903	129.185242	24.186007	35.993977	125.489769	26.688902	17.537037	127.3375055	-92.81639	11.616601	143.1278565
-50.908669	16.385244	137.647507	-33.036919	14.249566	135.129959	29.081226	-1.289025	128.890259	24.322144	35.704605	125.665024	26.701685	17.20779	127.2776415	-92.775523	11.291342	142.9822765
-50.825863	18.651232	137.455933	-33.039165	13.950003	134.976791	28.991127	-1.64664	128.691513	24.480364	35.439777	125.971809	26.7357455	16.8965685	127.331661	-92.8140755	11.0034375	142.621921
-50.559265	20.941227	137.18512	-33.091259	13.655846	134.798203	28.912863	-1.955944	128.528793	24.679674	35.192776	126.44632	26.7962685	16.618416	127.4875565	-92.9787865	10.693276	142.1088495
-50.182076	23.26796	136.985199	-33.187752	13.430771	134.619553	28.849316	-2.250816	128.418381	24.88698	34.949677	127.030876	26.868148	16.3494305	127.7246285	-93.243652	10.5121115	141.5144775
-49.652149	25.595989	136.824722	-33.353786	13.225451	134.439911	28.755388	-2.511104	128.370041	25.095242	34.739719	127.724182	26.925315	16.1143075	128.0471115	-93.632887	10.3365945	140.8327105
-48.597523	29.019445	136.698334	-33.678185	13.107543	134.048218	28.596649	-2.854247	128.372711	25.379759	34.520065	128.906754	26.988204	15.832909	128.6397325	-94.344574	10.382177	139.4567035
-47.746788	31.252172	136.696808	-33.959297	13.146882	133.740372	28.500799	-2.958095	128.470642	25.884172	34.30867	129.613541	27.1924855	15.6752875	129.0420915	-95.1110795	10.6184765	138.4386525
-46.800022	33.434017	136.684875	-34.257881	13.27568	133.367599	28.091702	-2.801823	128.743881	26.075977	34.365219	130.551727	27.0838395	15.781698	129.647804	-95.5996015	10.769662	137.087394
-45.716488	35.498882	136.769287	-34.418629	13.56984	132.995911	28.394464	-2.961646	128.822845	26.161884	34.469116	131.533112	27.278174	15.753735	130.1779785	-96.115432	11.385945	135.8138435
-44.571556	37.433327	137.003586	-34.766411	13.831666	132.582123	28.34664	-2.866663	128.973633	26.320461	34.662991	132.508606	27.3335505	15.898164	130.7411195	-96.8663725	11.765168	134.4231265
-43.304348	39.220345	137.420135	-35.004841	14.215014	132.259537	28.291058	-2.69179	129.15683	26.463764	34.938419	133.469101	27.377411	16.1233145	131.3129655	-97.387093	12.3067135	133.2061085
-41.992004	40.809231	137.961716	-35.192059	14.683956	132.022598	28.219513	-2.397976	129.406433	26.572674	35.259113	134.433075	27.3960935	16.4305685	131.919754	-97.7802115	12.9373435	132.125442
-39.967709	42.846626	138.924911	-35.451836	15.518875	131.834167	28.1555	-1.912801	129.854324	26.707777	35.811241	135.919922	27.4316385	16.94922	132.887123	-98.3353105	14.08853	130.781211
-38.593525	43.966797	139.578934	-35.614864	16.102869	131.776764	28.130478	-1.600506	130.280853	26.781971	36.124916	136.893463	27.4562245	17.262205	133.587158	-98.6859525	14.943533	129.96637
-37.194225	44.844296	140.21022	-35.769798	16.694994	131.748505	28.119865	-1.354318	130.719788	26.819712	36.374973	137.845886	27.4697885	17.5103275	134.282837	-99.0093845	15.8796605	129.214173
-35.842155	45.474003	140.7948	-35.904438	17.263962	131.744843	28.092527	-1.167185	131.196762	26.841921	36.59676	138.707703	27.467224	17.7147875	134.9522325	-99.2761	16.8131365	128.5374535
-34.500458	45.894474	141.290359	-36.061005	17.831902	131.715561	28.055706	-0.964108	131.611771	26.826412	36.784161	139.484711	27.441059	17.9100265	135.548241	-99.563069	17.7537775	127.882881
-33.197792	46.041294	141.553635	-36.16737	18.404631	131.627457	28.036728	-0.791483	132.001419	26.78076	36.966618	140.206879	27.408744	18.0875675	136.104149	-99.743484	18.7216945	127.150765
-31.964048	46.026596	141.568787	-36.243439	18.98509	131.455673	28.021341	-0.661334	132.359253	26.72061	37.09967	140.83699	27.3709755	18.219168	136.5981215	-99.8578535	19.751012	126.3132245
-30.21912	45.523842	141.197784	-36.327972	19.830149	131.146027	27.989227	-0.415616	132.759644	26.563015	37.264999	141.532822	27.276121	18.4246915	137.146233	-99.932065	21.2356065	125.145821
-29.152557	44.953918	140.670486	-36.384628	20.393534	130.957718	27.973042	-0.264614	133.018661	26.447308	37.364544	141.812866	27.210175	18.549965	137.4157635	-99.979431	22.237103	124.4996725
-28.21697	44.098587	140.074844	-36.470276	20.878731	130.80307	27.908382	-0.080985	133.298386	26.360596	37.557846	141.951614	27.134489	18.7384305	137.625	-100.075041	23.0190315	123.98114
-27.407021	42.957954	139.340408	-36.585743	21.339127	130.623672	27.804214	0.164081	133.552109	26.30654	37.860016	142.029999	27.055377	19.0120485	137.791054	-100.226863	23.6662055	123.45629
-26.700071	41.63588	138.416046	-36.680698	21.775042	130.409805	27.673033	0.365103	133.83992	26.201719	38.137924	142.063385	26.937376	19.2515135	137.9516525	-100.298772	24.2985705	122.8679575
-26.106123	40.065834	137.408447	-36.765842	22.18878	130.175201	27.491417	0.556646	134.127396	26.071077	38.392403	142.067627	26.781247	19.4745245	138.0975115	-100.312931	24.9030355	122.2528905
-25.677809	38.277836	136.389328	-36.91185	22.601677	130.013138	27.313923	0.777422	134.31871	25.926899	38.664234	141.999695	26.620411	19.720828	138.1592025	-100.444111	25.482526	121.8670735
-25.311413	35.156151	134.822418	-37.158562	23.162355	129.922714	27.08762	1.057205	134.697113	25.670734	39.091579	141.75	26.379177	20.074392	138.2235565	-100.696301	26.250318	121.6218715
-25.20583	32.813221	133.79628	-37.302612	23.54266	129.991806	26.927683	1.307589	134.997467	25.564257	39.407112	141.512589	26.24597	20.3573505	138.255028	-100.851194	26.7279695	121.728584
-25.291941	30.304028	132.981735	-37.438496	23.935677	130.12439	26.780106	1.636455	135.364441	25.499907	39.80854	141.19249	26.1400065	20.7224975	138.2784655	-101.0169985	27.1488565	121.9703145
-25.48081	27.62031	132.195526	-37.557076	24.318161	130.248688	26.669975	1.992608	135.861023	25.445059	40.308273	140.78093	26.057517	21.1504405	138.3209765	-101.171669	27.4858815	122.1763995
-25.840599	24.806543	131.680023	-37.645901	24.641867	130.3255	26.558065	2.404342	136.455292	25.38131	40.827553	140.244476	25.9696875	21.6159475	138.349884	-101.2614895	27.6677865	122.301116
-26.389576	21.876738	131.404282	-37.704391	24.877275	130.327057	26.425606	2.869864	137.024231	25.321207	41.346142	139.630325	25.8734065	22.108003	138.327278	-101.2821885	27.646547	122.326836
-27.050348	18.9042	131.340759	-37.702091	25.01082	130.303574	26.339241	3.357374	137.544022	25.234875	41.781136	138.895737	25.787058	22.569255	138.2198795	-101.19124	27.452385	122.3872685
-28.35721	14.471022	131.85672	-37.596149	25.010277	130.393005	26.389915	4.03686	138.137726	25.057718	42.231483	137.524979	25.7238165	23.1341715	137.8313525	-100.9161145	26.8863825	122.9546575
-29.408392	11.593242	132.636841	-37.550522	24.890379	130.516739	26.586876	4.329167	138.479721	24.991383	42.433147	136.368591	25.7891295	23.381157	137.424156	-100.8901735	26.399601	123.609322
-30.553347	8.82201	133.668976	-37.445126	24.65583	130.639236	26.821566	4.55759	138.705307	24.964663	42.550461	135.190933	25.8931145	23.5540255	136.94812	-100.7833665	25.7576345	124.330352
-31.768795	6.268873	134.863388	-37.245419	24.338898	130.799728	27.117285	4.779524	138.816193	24.888214	42.536312	134.052139	26.0027495	23.657918	136.434166	-100.4935875	25.019878	125.16529
-33.045029	3.924741	136.179459	-37.059521	23.958326	131.037979	27.443579	4.970763	138.863846	24.767694	42.412834	132.94809	26.1056365	23.6917985	135.905968	-100.2246785	24.2248535	126.16999
-34.40387	1.791575	137.613815	-36.923862	23.527775	131.353775	27.734661	5.136619	138.772156	24.311459	42.328491	131.907974	26.02306	23.732555	135.340065	-99.870784	23.322995	127.367485
-35.793694	-0.034379	139.010193	-36.807209	23.053976	131.706589	28.005991	5.249688	138.703537	24.133474	42.070057	130.81012	26.0697325	23.6598725	134.7568285	-99.6841505	22.4480795	128.6563495
-38.012413	-2.319306	140.905014	-36.712883	22.281048	132.158798	28.292292	5.266166	138.586319	23.766262	41.546963	129.514465	26.029277	23.4065645	134.050392	-99.455043	21.1555315	130.267204
-39.556282	-3.538489	141.892136	-36.671181	21.80616	132.372742	28.430122	5.134139	138.54808	23.478313	41.141045	128.766815	25.9542175	23.137592	133.6574475	-99.2965795	20.474728	131.0880365
-41.089539	-4.458822	142.645874	-36.587791	21.361893	132.501083	28.529421	4.98682	138.45369	23.248165	40.771111	128.168793	25.888793	22.8789655	133.3112415	-99.064375	19.8448205	131.6909245
-42.617287	-5.10825	143.162918	-36.465099	20.972717	132.646759	28.550774	4.848382	138.202332	23.104187	40.448578	127.635658	25.8274805	22.64848	132.918995	-98.7576785	19.296954	132.374523
-44.14859	-5.587382	143.330383	-36.375874	20.626585	132.851471	28.566223	4.647009	137.781006	23.006687	40.095665	127.092804	25.786455	22.371337	132.436905	-98.538203	18.881833	133.266037
-45.635296	-5.850528	143.113831	-36.278069	20.293533	133.044159	28.593769	4.356795	137.276672	22.929417	39.816326	126.70858	25.761593	22.0865605	131.992626	-98.317731	18.5005055	134.095692
-47.052017	-5.922473	142.660965	-36.173187	19.953915	133.217636	28.599592	4.02076	136.740295	22.824226	39.621052	126.491402	25.711909	21.820906	131.6158485	-98.058283	18.086924	134.8194235
-49.145458	-5.554215	141.784363	-36.057312	19.383108	133.65155	28.467339	3.458249	135.684906	22.626949	39.321373	126.143311	25.547144	21.389811	130.9141085	-97.661768	17.376405	136.3889915
-50.439297	-4.959117	141.268661	-36.016911	19.004738	134.00737	28.341198	3.062954	134.816696	22.430937	39.151783	125.973801	25.3860675	21.1073685	130.3952485	-97.4198895	16.9021075	137.6194915
-51.638515	-4.130678	140.736679	-35.987698	18.610752	134.337097	28.152931	2.703993	133.94313	22.217934	39.062565	125.947823	25.1854325	20.883279	129.9454765	-97.1608285	16.338225	138.7287175
-52.712315	-3.113702	140.285385	-35.950069	18.192955	134.636368	27.885788	2.357844	133.113724	22.012121	39.031647	125.922684	24.9489545	20.6947455	129.518204	-96.8490925	15.6911645	139.754532
-53.676128	-1.906799	139.918213	-35.951141	17.793293	134.913834	27.528589	2.102419	132.267822	21.810883	39.03886	125.880013	24.669736	20.5706395	129.0739175	-96.572018	15.0159465	140.7537505
-54.499443	-0.55257	139.676208	-35.971127	17.458113	135.091522	27.201441	1.97306	131.470428	21.596434	39.037308	125.889519	24.3989375	20.505184	128.6799735	-96.3411915	14.411042	141.5030705
-55.18697	0.933986	139.398056	-36.035297	17.152534	135.163147	26.885506	1.801137	130.908951	21.387518	39.036194	125.900436	24.136512	20.4186655	128.4046935	-96.207106	13.8864025	141.9216005
-56.008659	3.360119	139.06398	-36.154003	16.750366	135.170807	26.493793	1.635549	130.281174	21.13283	39.017128	125.90358	23.8133115	20.3263385	128.092377	-96.1213175	13.1743935	142.249237
-56.319038	5.062641	138.868317	-36.23317	16.520548	135.154205	26.329624	1.543483	129.998322	21.01177	38.970493	125.944412	23.670697	20.256988	127.971367	-96.137037	12.784108	142.337043
-56.52047	6.86794	138.690903	-36.307331	16.300617	135.147339	26.222208	1.444415	129.819916	20.920206	38.916451	126.020477	23.571207	20.180433	127.9201965	-96.185869	12.420801	142.3744815
-56.541218	8.67576	138.485214	-36.39922	16.097393	135.179321	26.128138	1.335964	129.656738	20.858498	38.90052	126.173546	23.493318	20.118242	127.915142	-96.291758	12.076544	142.4435
-56.444283	10.586391	138.325287	-36.499702	15.907517	135.217819	26.030155	1.238402	129.480133	20.820482	38.897659	126.351501	23.4253185	20.0680305	127.915817	-96.4247225	11.7470035	142.519821
-56.133533	12.51283	138.154648	-36.586525	15.73506	135.251434	25.93396	1.174522	129.360703	20.796389	38.893799	126.521957	23.3651745	20.0341605	127.94133	-96.5382245	11.4359595	142.561538
-55.706913	14.466508	137.996674	-36.643444	15.549138	135.248718	25.845797	1.108763	129.22023	20.827835	38.885807	126.729584	23.336816	19.997285	127.974907	-96.623704	11.100991	142.522529
-54.767246	17.353506	137.65213	-36.720039	15.256718	135.178452	25.79495	0.993214	129.06665	21.001192	38.836819	127.148102	23.398071	19.9150165	128.107376	-96.838149	10.5984195	142.249528
-53.91814	19.275253	137.369904	-36.716156	15.124172	135.090347	25.810722	0.89664	129.079086	21.196739	38.760746	127.520859	23.5037305	19.828693	128.2999725	-96.9360425	10.419651	141.8807215
-52.93227	21.228117	137.097214	-36.716499	14.995055	134.960663	25.877867	0.780235	129.164352	21.453346	38.706779	128.005051	23.6656065	19.743507	128.5847015	-97.0986045	10.246603	141.3366245
-51.771652	23.15531	136.842102	-36.760529	14.91936	134.831818	25.946081	0.633766	129.330444	21.75765	38.646202	128.601913	23.8518655	19.639984	128.9661785	-97.3729235	10.198736	140.6974575
-50.51638	25.044125	136.705093	-36.845249	14.918397	134.745956	25.973124	0.436353	129.54126	22.10746	38.582359	129.309158	24.040292	19.509356	129.425209	-97.73079	10.327438	140.066703
-49.132557	26.947433	136.573761	-36.979374	14.995726	134.651733	25.973803	0.286581	129.805786	22.468481	38.525414	130.119293	24.221142	19.4059975	129.9625395	-98.17989	10.5854545	139.3409265
-47.653576	28.744766	136.409348	-37.206966	15.12177	134.435089	26.006321	0.182031	130.111847	22.782724	38.510658	131.020218	24.3945225	19.3463445	130.5660325	-98.8084545	10.8971955	138.3041455
-45.331902	31.279823	136.122086	-37.528618	15.480445	133.833405	26.011684	0.158283	130.602692	23.377075	38.40884	132.383148	24.6943795	19.2835615	131.49292	-99.7516155	11.6773285	136.17389
-43.658783	32.801647	136.102646	-37.838963	15.671846	133.300919	25.954252	0.275834	130.746338	23.376625	38.457783	133.257889	24.6654385	19.3668085	132.0021135	-100.3433645	11.9768835	134.5997245
-41.949699	34.196838	136.147812	-37.960018	16.036533	132.835739	25.942564	0.520193	130.70665	23.326395	38.469273	134.014526	24.6344795	19.494733	132.360588	-100.5545155	12.578333	133.31089
-40.149555	35.455677	136.215622	-38.015175	16.496277	132.409088	26.042233	0.793485	130.674622	23.318598	38.594879	134.608536	24.6804155	19.694182	132.641579	-100.7107655	13.298372	132.176597
-38.318798	36.526203	136.256134	-38.009289	16.990589	132.04541	26.149273	1.050522	130.689835	23.467829	38.780003	135.159912	24.808551	19.9152625	132.9248735	-100.827129	14.0659155	131.1659465
-36.431042	37.425919	136.235886	-37.959801	17.528164	131.739075	26.290131	1.280297	130.811569	23.716429	38.942673	135.65213	25.00328	20.111485	133.2318495	-100.922882	14.944843	130.2463005
-34.525517	38.126125	136.150467	-37.869663	18.081413	131.499023	26.407204	1.432973	131.045471	23.972097	39.090435	136.080688	25.1896505	20.261704	133.5630795	-100.9289765	15.901122	129.4349665
-31.670401	38.746994	136.03714	-37.729992	18.86665	131.197601	26.564476	1.660553	131.398529	24.318533	39.260128	136.701935	25.4415045	20.4603405	134.050232	-100.9014885	17.2729595	128.34497
-29.805759	38.899788	135.889084	-37.643051	19.36462	130.955963	26.6833	1.68822	131.722488	24.535488	39.32066	137.096558	25.609394	20.50444	134.409523	-100.895496	18.2248	127.502403
-27.976244	38.813789	135.733566	-37.555237	19.80678	130.665878	26.746296	1.68788	132.00972	24.740335	39.348286	137.504227	25.7433155	20.518083	134.7569735	-100.8537895	19.095477	126.5747825
-26.240475	38.494568	135.490814	-37.507465	20.218636	130.309937	26.804838	1.660292	132.228561	24.877136	39.333889	137.861816	25.840987	20.4970905	135.0451885	-100.855917	19.9401815	125.5746855
-24.560539	37.98867	135.185333	-37.448257	20.599266	129.927856	26.836754	1.548796	132.488037	24.98436	39.243446	138.117691	25.910557	20.396121	135.302864	-100.807071	20.802411	124.552848
-22.956263	37.201241	134.912567	-37.392574	20.952297	129.59053	26.817072	1.497249	132.630127	25.052574	39.178131	138.320374	25.934823	20.33769	135.4752505	-100.719971	21.566904	123.7058095
-21.501278	36.279446	134.572311	-37.376274	21.303751	129.292221	26.832428	1.482396	132.688171	25.119028	39.149837	138.468643	25.975728	20.3161165	135.578407	-100.728276	22.2913855	123.006035
-19.451361	34.509373	133.882004	-37.332947	21.788866	128.869568	26.859028	1.379671	133.011948	25.227055	39.137375	138.56427	26.0430415	20.258523	135.788109	-100.7089355	23.319209	121.951027
-18.246803	33.10088	133.393204	-37.301376	22.08466	128.624039	26.844498	1.36698	133.254471	25.289679	39.177452	138.627991	26.0670885	20.272216	135.941231	-100.6698405	23.897104	121.306847
-17.163673	31.507513	132.843506	-37.28598	22.398346	128.419464	26.866695	1.350641	133.564621	25.323195	39.22525	138.614258	26.094945	20.2879455	136.0894395	-100.666905	24.5087465	120.7494885
-16.214441	29.793396	132.271271	-37.253696	22.674637	128.21196	26.898241	1.274602	134.003754	25.376886	39.328239	138.503403	26.1375635	20.3014205	136.2535785	-100.6449555	25.0478535	120.1703415
-15.363216	27.890692	131.732895	-37.202309	22.890017	127.990845	26.910812	1.208058	134.550537	25.43712	39.43536	138.262695	26.173966	20.321709	136.406616	-100.578584	25.458325	119.575074
-14.692012	25.911137	131.303635	-37.145679	23.04546	127.768745	26.870234	1.14279	135.08876	25.540745	39.530178	137.877304	26.2054895	20.336484	136.483032	-100.4968475	25.754436	119.054458
-14.147975	23.807203	130.981766	-37.072052	23.092337	127.556763	26.853149	1.083688	135.634689	25.616226	39.561344	137.307098	26.2346875	20.322516	136.4708935	-100.3787915	25.862158	118.6426325
-13.653317	20.625996	130.812103	-36.951206	22.948769	127.334213	26.822931	1.015129	136.273804	25.765245	39.463245	136.277298	26.294088	20.239187	136.275551	-100.1965	25.658351	118.392875
-13.480536	18.496176	130.828552	-36.911209	22.673445	127.270378	26.797264	0.943586	136.511642	25.817516	39.312481	135.579086	26.30739	20.1280335	136.045364	-100.129808	25.2188565	118.495392
-13.505801	16.428207	130.95369	-36.907227	22.280384	127.263008	26.832809	0.795913	136.61232	25.783831	39.05579	134.900436	26.30832	19.9258515	135.756378	-100.122774	24.6349165	118.769638
-13.662889	14.441377	131.088928	-36.916805	21.848595	127.317085	26.910892	0.601097	136.568634	25.683285	38.747684	134.3414	26.2970885	19.6743905	135.455017	-100.1306985	24.0227995	119.179153
-13.904179	12.592532	131.144272	-36.915119	21.428146	127.411247	27.000908	0.378488	136.431732	25.527838	38.444092	133.852249	26.264373	19.41129	135.1419905	-100.094611	23.445002	119.6805035
-14.245354	10.8407	131.203644	-36.861729	21.061399	127.58007	27.137131	0.19474	136.232712	25.443708	38.15308	133.393936	26.2904195	19.17391	134.813324	-100.0138775	22.948888	120.346816
-14.684637	9.235172	131.3172	-36.800655	20.761282	127.838554	27.309593	0.035859	135.974014	25.400463	37.901752	132.927994	26.355028	18.9688055	134.451004	-99.956338	22.5537585	121.226104
-15.476028	7.151765	131.483536	-36.676052	20.411703	128.192978	27.592594	-0.164337	135.524796	25.43338	37.651531	132.328003	26.512987	18.743597	133.9263995	-99.865091	22.079809	122.4595565
-16.061878	5.880147	131.457382	-36.542042	20.235497	128.31691	27.763123	-0.254182	135.30748	25.478909	37.538593	132.060425	26.621016	18.6422055	133.6839525	-99.7051	21.8287885	122.9498675
-16.694525	4.720862	131.313278	-36.403954	20.079683	128.332504	27.904194	-0.308307	135.085632	25.503963	37.449406	131.850815	26.7040785	18.5705495	133.4682235	-99.5119865	21.5888165	123.1967845
-17.42676	3.750602	131.119049	-36.334625	19.960825	128.219193	28.009964	-0.36818	134.806351	25.561657	37.37505	131.664993	26.7858105	18.503435	133.235672	-99.4550605	21.418215	123.202714
-18.208429	2.85035	130.76149	-36.274754	19.884829	127.945984	28.097105	-0.404451	134.572601	25.595375	37.365673	131.541962	26.84624	18.480611	133.0572815	-99.395748	21.289047	122.8346865
-19.055367	2.086438	130.225113	-36.165257	19.843058	127.558136	28.152832	-0.421446	134.358521	25.29504	37.474274	131.549927	26.723936	18.526414	132.954224	-99.05445	21.159702	122.162048
-19.939425	1.431122	129.666214	-36.036606	19.850237	127.181038	28.196217	-0.382707	134.041946	25.306892	37.481289	131.310089	26.7515545	18.549291	132.6760175	-98.8247665	21.151183	121.6860585
-21.37859	0.745036	129.103561	-35.8433	19.99999	126.795662	28.345081	-0.234856	133.514023	25.714821	37.470932	130.567963	27.029951	18.618038	132.040993	-98.716551	21.381942	121.550331
-22.40546	0.468495	128.888565	-35.663158	20.165052	126.652893	28.452295	-0.07927	133.179779	25.50247	37.750198	130.225952	26.9773825	18.835464	131.7028655	-98.3036985	21.49464	121.6029205
-23.446659	0.289506	128.813431	-35.435272	20.353947	126.676918	28.572134	0.116565	132.871994	25.567797	37.875546	129.705566	27.0699655	18.9960555	131.28878	-97.9405095	21.7118385	122.065056
-24.512207	0.25688	128.983795	-35.193283	20.53891	126.908539	28.713194	0.307763	132.531784	25.662184	37.982204	129.084946	27.187689	19.1449835	130.808365	-97.574255	21.9328365	123.008713
-25.639162	0.38728	129.285492	-35.010403	20.703159	127.277031	28.863277	0.479604	132.152527	25.76767	38.100018	128.501266	27.3154735	19.289811	130.3268965	-97.3362795	22.116507	124.2271655
-26.723375	0.563172	129.569748	-34.825455	20.8218	127.671539	29.004461	0.59188	131.855469	25.80761	38.198307	128.038971	27.4060355	19.3950935	129.94722	-97.0569455	22.2485065	125.395858
-27.778971	0.882481	129.789108	-34.681778	20.908587	128.08699	29.096973	0.697309	131.620789	25.80722	38.285931	127.699806	27.4520965	19.49162	129.6602975	-96.8156525	22.325554	126.5136825
-29.311293	1.495754	130.010803	-34.510387	20.940157	128.65741	29.152617	0.865773	131.166992	25.823025	38.451023	127.469315	27.487821	19.658398	129.3181535	-96.508595	22.221916	127.9966665
-30.309509	2.019835	130.03891	-34.448303	20.897196	129.00206	29.17561	0.876411	130.973679	25.824257	38.538414	127.455154	27.4999335	19.7074125	129.2144165	-96.3965395	22.0869795	128.7897035
-31.228781	2.638427	129.962814	-34.392269	20.832779	129.318359	29.159891	0.857374	130.737335	25.821171	38.603539	127.593552	27.490531	19.7304565	129.1654435	-96.275069	21.9351015	129.4712745
-32.093811	3.301499	129.842499	-34.32946	20.716097	129.590271	29.132191	0.853277	130.459885	25.843594	38.706409	127.770508	27.4878925	19.779843	129.1151965	-96.1468125	21.652351	130.0653455
-32.902916	4.049361	129.584824	-34.339905	20.613316	129.754288	29.136568	0.914795	130.170944	25.914854	38.809345	127.957878	27.525711	19.86207	129.064411	-96.205521	21.364562	130.444165
-33.687	4.849027	129.223434	-34.392212	20.51276	129.727448	29.107937	0.96554	129.864914	25.950447	38.925571	128.25325	27.529192	19.9455555	129.059082	-96.313616	21.0799645	130.395814
-34.441769	5.657084	128.551346	-34.497002	20.410988	129.514969	29.029676	1.031124	129.589523	25.93047	39.0382	128.593292	27.480073	20.034662	129.0914075	-96.474077	20.787314	129.9385305
-35.417015	6.929938	127.485039	-34.764343	20.227238	128.961014	28.798973	1.106207	129.100662	25.824442	39.113953	129.158432	27.3117075	20.11008	129.129547	-96.8403935	20.344396	128.792481
-36.032066	7.728186	126.903328	-34.995426	20.139187	128.539413	28.644279	1.130158	128.85643	25.700935	39.12466	129.483978	27.172607	20.127409	129.170204	-97.163459	20.150965	127.908622
-36.641537	8.45984	126.279747	-35.218136	20.06531	128.154617	28.460672	1.131371	128.613098	25.895584	38.947262	129.626114	27.178128	20.0393165	129.119606	-97.6144	20.0913035	127.189628
-37.118267	9.159902	125.866257	-35.409634	20.029974	127.845596	28.251574	1.072568	128.432068	25.774315	38.92506	129.836685	27.0129445	19.998814	129.1343765	-97.8322125	20.061134	126.5568155
-37.568768	9.821389	125.650047	-35.56287	20.062429	127.610313	28.111237	1.078961	128.358459	25.697947	38.942245	129.976044	26.904592	20.010603	129.1672515	-98.030332	20.114255	126.0533745
-37.900879	10.393114	125.576935	-35.698517	20.169683	127.474083	28.002516	1.100953	128.359573	25.349915	39.134537	130.228561	26.6762155	20.117745	129.294067	-98.0732495	20.221621	125.654099
-38.249569	10.895098	125.59333	-35.786385	20.35985	127.421082	27.930048	1.106028	128.505463	25.302902	39.249966	130.382187	26.616475	20.177997	129.443825	-98.189245	20.541703	125.398339
-38.695656	11.503026	125.572731	-35.875641	20.610428	127.397667	27.890766	1.204402	128.881409	25.682514	39.332832	130.599731	26.78664	20.268617	129.74057	-98.537922	20.952239	125.054764
-38.9524	11.817682	125.518486	-35.960838	20.741833	127.342583	27.87491	1.182595	129.279678	25.766308	39.452625	130.953461	26.820609	20.31761	130.1165695	-98.742285	21.166056	124.5685965
-39.182465	12.065979	125.413116	-36.020882	20.829451	127.285431	27.816599	1.114928	129.696411	25.497257	39.645954	131.48996	26.656928	20.380441	130.5931855	-98.698692	21.278461	123.9776765
-39.424835	12.228846	125.34388	-36.097099	20.894106	127.295616	27.78134	1.047838	130.037201	25.835052	39.521973	131.85939	26.808196	20.2849055	130.9482955	-99.002394	21.5033065	123.6429365
-39.661442	12.323139	125.257469	-36.205742	20.97521	127.329681	27.775053	0.981329	130.445526	25.848761	39.523743	132.399261	26.811907	20.252536	131.4223935	-99.223391	21.697884	123.2369685
-39.911251	12.34914	125.157753	-36.314453	21.038614	127.363266	27.748724	0.90007	130.934219	25.836636	39.541794	133.026367	26.79268	20.220932	131.980293	-99.421586	21.856296	122.746239
-40.172791	12.323333	125.126648	-36.431973	21.136486	127.446877	27.693823	0.850725	131.427673	25.772884	39.534779	133.697693	26.7333535	20.192752	132.562683	-99.5972995	22.08022	122.331071
-40.625973	12.143228	125.329124	-36.63121	21.323067	127.760063	27.621042	0.825268	132.176331	25.5945	39.501198	134.467743	26.607771	20.163233	133.322037	-99.870191	22.482901	122.198089
-40.911736	11.819254	125.625519	-36.8088	21.472382	128.043396	27.586988	0.854275	132.642654	25.410679	39.50523	134.723221	26.4988335	20.1797525	133.6829375	-100.1164335	22.7650115	122.4038545
-41.229248	11.41975	125.896927	-37.03933	21.641159	128.234863	27.503786	0.897415	133.069855	25.250891	39.572613	134.800949	26.3773385	20.235014	133.935402	-100.4559985	23.047304	122.534324
-41.62122	10.90931	126.051392	-37.256569	21.847563	128.250183	27.351746	0.977025	133.524948	25.037512	39.690876	134.757645	26.194629	20.3339505	134.1412965	-100.707767	23.3611755	122.3590695
-42.075478	10.344943	126.112709	-37.460129	22.040043	128.093582	27.141453	1.076392	133.971069	24.802647	39.823563	134.546494	25.97205	20.4499775	134.2587815	-100.892308	23.6301085	121.9283825
-42.620022	9.779698	126.167953	-37.650898	22.228621	127.826759	26.929184	1.188662	134.305038	24.566151	39.970913	134.189026	25.7476675	20.5797875	134.247032	-101.0494635	23.8774545	121.406486
-43.173286	9.232325	126.217972	-37.802425	22.370417	127.509781	26.770683	1.336642	134.542664	24.349556	40.125187	133.704391	25.5601195	20.7309145	134.1235275	-101.1649695	24.0099195	120.8960345
-44.056343	8.470428	126.452133	-38.012592	22.537781	127.050148	26.592768	1.447579	134.813278	24.011995	40.275242	132.671707	25.3023815	20.8614105	133.7424925	-101.3275655	24.2141515	120.3578035
-44.723213	7.985641	126.709785	-38.087635	22.599718	126.748871	26.504845	1.542657	134.967804	23.846262	40.335842	131.899826	25.1755535	20.9392495	133.433815	-101.3508235	24.2601865	120.063927
-45.474812	7.584328	126.979485	-38.120762	22.626795	126.522171	26.427464	1.668939	135.077148	23.376884	40.440796	131.185532	24.902174	21.0548675	133.13134	-101.143698	24.1987225	119.913002
-46.241879	7.290169	127.297974	-38.182308	22.632629	126.369324	26.378933	1.792385	135.115158	23.516409	40.269791	130.257462	24.947671	21.031088	132.68631	-101.312287	24.23417	120.052338
-47.0928	7.177428	127.753792	-38.171326	22.582964	126.356682	26.38253	1.899917	135.16893	23.029282	40.3493	129.668808	24.705906	21.1246085	132.418869	-101.048558	24.0413195	120.294495
-47.856529	7.200671	128.411484	-38.086533	22.477194	126.618019	26.439157	2.08564	135.110001	22.876106	40.290962	129.011398	24.6576315	21.188301	132.0606995	-100.8306975	23.766087	121.1753385
-48.705437	7.375519	129.325485	-37.993793	22.321594	127.132591	26.566324	2.21192	134.991272	22.754511	40.163128	128.262085	24.6604175	21.187524	131.6266785	-100.6480035	23.455664	122.6385035
-49.980312	8.037077	130.706543	-37.854004	22.122171	128.202179	26.829037	2.268227	134.799591	22.631832	39.983704	127.419128	24.7304345	21.1259655	131.1093595	-100.4384425	23.1183765	125.2949985
-50.792236	8.678348	131.613724	-37.742294	21.96674	128.969193	26.958826	2.303398	134.672531	22.493649	39.896584	127.114525	24.7262375	21.099991	130.893528	-100.2108255	22.833489	127.044858
-51.600719	9.492825	132.322449	-37.673225	21.81706	129.732849	27.037979	2.317821	134.459274	22.350834	39.828365	126.874626	24.6944065	21.073093	130.66695	-100.0408565	22.561027	128.798748
-52.348061	10.472012	132.773361	-37.648609	21.671625	130.420944	27.074352	2.307803	134.223221	22.232328	39.808956	126.705505	24.65334	21.0583795	130.464363	-99.950558	22.2848705	130.377525
-53.062321	11.588091	133.212357	-37.636967	21.479153	130.994797	27.04834	2.309839	133.916031	22.085482	39.830189	126.677444	24.566911	21.070014	130.2967375	-99.840845	21.888292	131.6928565
-53.77673	12.874272	133.513535	-37.646435	21.284771	131.5103	26.957304	2.296946	133.519196	21.931374	39.856251	126.671265	24.444339	21.0765985	130.0952305	-99.737209	21.4929435	132.9253695
-54.357815	14.274809	133.752258	-37.625572	21.074053	131.970932	26.829634	2.281386	133.034927	21.796234	39.877064	126.641953	24.312934	21.079225	129.83844	-99.564078	21.068881	134.103424
-55.1852	16.600702	133.936829	-37.601513	20.731276	132.475754	26.595619	2.30583	132.087891	21.67016	39.949673	126.701561	24.1328895	21.1277515	129.394726	-99.3359155	20.3348005	135.556782
-55.683987	18.275503	133.929169	-37.631889	20.494526	132.630798	26.443827	2.353923	131.463104	21.593668	40.015862	126.811089	24.0187475	21.1848925	129.1370965	-99.2825255	19.8041595	136.1244995
-56.102188	19.992928	133.878677	-37.684162	20.260729	132.638412	26.240295	2.421578	130.852737	21.507849	40.085289	127.045883	23.874072	21.2534335	128.94931	-99.242396	19.2680245	136.327514
-56.386452	21.783587	133.879623	-37.765564	20.065182	132.576935	25.985783	2.527845	130.205414	21.429642	40.146729	127.347656	23.7077125	21.337287	128.776535	-99.2388405	18.793077	136.377335
-56.596035	23.63546	133.951828	-37.83905	19.935064	132.502121	25.705799	2.581907	129.648209	21.366222	40.20742	127.581497	23.5360105	21.3946635	128.614853	-99.2141105	18.4754645	136.389389
-56.641369	25.481064	134.066635	-37.898811	19.879408	132.454895	25.425631	2.641762	129.163757	21.313547	40.268543	127.766022	23.369589	21.4551525	128.4648895	-99.167211	18.3036635	136.4449005
-56.569065	27.350378	134.26297	-37.925346	19.905237	132.410355	25.200796	2.709233	128.798187	21.298399	40.331192	127.933884	23.2495975	21.5202125	128.3660355	-99.1002895	18.2902615	136.4546745
-56.251942	30.128208	134.489197	-37.9146	20.047956	132.368118	24.984303	2.824925	128.401489	21.404045	40.482788	128.069931	23.194174	21.6538565	128.23571	-99.023374	18.4420555	136.500526
-55.863846	31.94944	134.596497	-37.876587	20.152859	132.3452	24.934916	2.872892	128.274673	21.48864	40.588165	128.116409	23.211778	21.7305285	128.195541	-98.964952	18.5751895	136.494859
-55.359722	33.772949	134.652603	-37.83382	20.262154	132.357864	24.926558	2.94318	128.221771	21.618969	40.718712	128.220184	23.2727635	21.830946	128.2209775	-98.9404035	18.693362	136.4947505
-54.751289	35.473106	134.847214	-37.772579	20.337429	132.395035	24.966461	3.025235	128.231628	21.767689	40.868244	128.408997	23.367075	21.9467395	128.3203125	-98.912233	18.7281185	136.4697575
-53.965672	37.062775	135.034882	-37.675972	20.373093	132.457092	25.015408	3.116672	128.333527	21.971382	40.982544	128.66748	23.493395	22.049608	128.5005035	-98.845339	18.696578	136.4136805
-53.092384	38.61618	135.273911	-37.59116	20.352436	132.569931	25.0924	3.156069	128.471573	22.212198	41.077026	129.012619	23.652299	22.1165475	128.742096	-98.834619	18.5883245	136.397766
-52.080853	40.076572	135.490829	-37.494202	20.306229	132.68811	25.190773	3.110847	128.706619	22.482347	41.129574	129.450485	23.83656	22.1202105	129.078552	-98.824964	18.4922475	136.297668
-50.348289	42.124741	136.064774	-37.363503	20.264029	132.880585	25.334105	3.004521	129.116516	22.941011	41.188255	130.24678	24.137558	22.096388	129.681648	-98.864564	18.43167	136.079522
-49.081413	43.269817	136.542862	-37.31057	20.228724	132.945358	25.405628	2.948582	129.434937	23.555454	41.123951	130.733337	24.480541	22.0362665	130.084137	-99.101681	18.4211815	135.806579
-47.696198	44.321419	136.834091	-37.301792	20.199554	132.945892	25.514183	2.947585	129.739456	23.55101	41.381836	131.538483	24.5325965	22.1647105	130.6389695	-99.1361805	18.2343975	135.2528145
-46.256508	45.197144	137.167389	-37.325634	20.152504	132.813477	25.641172	3.010519	130.028809	24.081343	41.417702	132.185669	24.8612575	22.2141105	131.107239	-99.5125255	18.0908975	134.519715
-44.776737	45.930504	137.456818	-37.399261	20.110983	132.508881	25.733475	3.102534	130.266769	24.246908	41.584072	132.969742	24.9901915	22.343303	131.6182555	-99.7887135	17.878663	133.3995065
-43.284332	46.429771	137.885315	-37.496643	20.094501	132.072647	25.750193	3.138443	130.412155	24.321545	41.674202	133.771759	25.035869	22.4063225	132.091957	-100.029155	17.7826795	132.053337
-41.782139	46.759739	138.135117	-37.486542	20.126938	131.602646	25.771397	3.237343	130.539383	24.326736	41.690029	134.519287	25.0490665	22.463686	132.529335	-100.0221505	17.79019	130.675957
-39.349022	46.955807	138.357941	-37.488895	20.295303	130.925613	25.848654	3.328445	130.617554	24.382061	41.660069	135.450165	25.1153575	22.494257	133.0338595	-100.0931475	18.096349	128.8173665
-37.783024	46.84795	138.414139	-37.467129	20.469719	130.556183	25.941885	3.36899	130.722046	24.465719	41.671989	135.96199	25.203802	22.5204895	133.342018	-100.13806	18.4189485	127.770348
-36.161579	46.555195	138.369034	-37.417042	20.703032	130.285248	26.03347	3.400728	130.85083	24.577209	41.651749	136.425644	25.3053395	22.5262385	133.638237	-100.1394235	18.8798255	126.932259
-34.505226	46.021107	138.173767	-37.352299	20.966116	130.128738	26.123577	3.424294	131.028503	24.709564	41.621761	136.820313	25.4165705	22.5230275	133.924408	-100.1211685	19.4092045	126.333068
-32.983208	45.297977	137.834412	-37.347023	21.263821	129.99791	26.215767	3.40156	131.314224	24.830652	41.613811	137.133316	25.5232095	22.5076855	134.22377	-100.2172555	20.0199565	125.77205
-31.409649	44.387909	137.314255	-37.374023	21.559235	129.846268	26.283863	3.37287	131.69873	24.929527	41.622486	137.457764	25.606695	22.497678	134.578247	-100.354741	20.620792	125.114289
-29.974955	43.302147	136.556839	-37.425522	21.865252	129.681107	26.347139	3.363101	132.127838	24.971844	41.661053	137.760132	25.6594915	22.512077	134.943985	-100.5105355	21.218427	124.418229
-27.841019	41.25671	135.281799	-37.51199	22.331078	129.516998	26.426786	3.318195	132.823669	24.877016	41.747234	138.055618	25.651901	22.5327145	135.4396435	-100.675881	22.1294415	123.5943525
-26.552538	39.61116	134.418533	-37.647278	22.605347	129.428757	26.480743	3.214171	133.317337	24.832756	41.801189	138.123077	25.6567495	22.50768	135.720207	-100.9513055	22.703014	123.137307
-25.3582	37.765423	133.582779	-37.728081	22.800291	129.345459	26.477894	3.035154	133.92218	24.770411	41.819244	138.13768	25.6241525	22.427199	136.02993	-101.0803145	23.173383	122.660988
-24.250082	35.648228	132.875031	-37.800922	22.956978	129.347397	26.480263	2.859069	134.517471	24.73003	41.769039	138.114471	25.6051465	22.314054	136.315971	-101.2069905	23.599902	122.378823
-23.288088	33.373158	132.317078	-37.916695	23.056049	129.407791	26.49225	2.641053	135.104691	24.657736	41.697643	137.986496	25.574993	22.169348	136.5455935	-101.408383	23.94275	122.2699885
-22.446423	30.928883	131.913071	-38.037872	23.102049	129.453827	26.522741	2.414722	135.771835	24.608793	41.658123	137.824432	25.565767	22.0364225	136.7981335	-101.641511	24.1676755	122.1095205
-21.781727	28.395569	131.621796	-38.145821	23.149225	129.451538	26.530529	2.209694	136.523804	24.53717	41.594536	137.647095	25.5338495	21.902115	137.0854495	-101.8254915	24.396335	121.8176265
-21.042505	24.496683	131.441254	-38.26915	23.18671	129.315277	26.491013	1.997162	137.705215	24.390778	41.559242	137.22023	25.4408955	21.778202	137.4627225	-101.9791955	24.595218	121.1678315
-20.753651	21.913511	131.550034	-38.327084	23.151865	129.121979	26.393341	1.982263	138.417511	24.319315	41.549618	136.76152	25.356328	21.7659405	137.5895155	-102.010496	24.5377895	120.6544425
-20.632576	19.350752	131.774414	-38.321884	23.043127	128.87233	26.27747	2.072665	138.976303	24.256306	41.576912	136.251404	25.266888	21.8247885	137.6138535	-101.910656	24.2614655	120.1308065
-20.614872	16.947111	132.079926	-38.244942	22.871662	128.60437	26.252371	2.243113	139.431229	24.205975	41.558723	135.676193	25.229173	21.900918	137.553711	-101.719057	23.842406	119.655029
-20.768997	14.62436	132.486572	-38.160385	22.644186	128.366211	26.257446	2.403674	139.689789	24.199648	41.515343	135.049896	25.228547	21.9595085	137.3698425	-101.549317	23.3288635	119.3625795
-21.01899	12.519834	132.794876	-38.018417	22.346649	128.137543	26.359165	2.547657	139.781113	24.209644	41.401459	134.423431	25.2844045	21.974558	137.102272	-101.3212385	22.71874	119.172814
-21.435879	10.513529	133.010132	-37.844475	22.029076	127.9245	26.533529	2.599857	139.764893	24.256304	41.224091	133.868454	25.3949165	21.911974	136.8166735	-101.0838665	22.146178	119.0323265
-22.196146	7.845909	132.928253	-37.506832	21.537355	127.646652	26.922867	2.477293	139.511658	24.394499	40.851028	133.247559	25.658683	21.6641605	136.3796085	-100.672347	21.4105495	118.9136955
-22.878359	6.249241	132.687637	-37.236958	21.217854	127.568588	27.254274	2.28529	139.132248	24.481346	40.552673	132.863754	25.86781	21.4189815	135.998001	-100.341726	21.0167265	119.139175
-23.579576	4.814936	132.290314	-36.982471	20.938076	127.598717	27.639345	2.065127	138.549515	24.618793	40.328293	132.593887	26.129069	21.19671	135.571701	-100.094011	20.679442	119.625733
-24.415693	3.584974	131.805069	-36.695164	20.654068	127.715729	28.077408	1.7844	137.8591	24.781912	40.148399	132.398865	26.42966	20.9663995	135.1289825	-99.819988	20.3417365	120.3024755
-25.387186	2.534503	131.341476	-36.393883	20.389847	127.97419	28.514519	1.524564	137.107956	24.898153	39.937782	132.169022	26.706336	20.731173	134.638489	-99.494102	20.048521	121.309891
-26.374969	1.592649	130.966553	-36.07814	20.075972	128.320099	28.903175	1.306412	136.295715	25.036236	39.722164	131.920486	26.9697055	20.514288	134.1081005	-99.1259855	19.637656	122.5320975
-27.536324	0.887328	130.774597	-35.81744	19.765232	128.733856	29.221788	1.101672	135.559982	25.211739	39.511948	131.630875	27.2167635	20.30681	133.5954285	-98.8516435	19.223654	123.8722835
-29.327948	-0.014728	130.841125	-35.474052	19.31629	129.391296	29.54907	0.871715	134.674149	25.053606	39.341663	131.314224	27.301338	20.106689	132.9941865	-98.249442	18.525891	125.7884055
-30.574057	-0.391268	131.041473	-35.274418	19.029869	129.840225	29.706345	0.726679	134.276184	25.113285	39.142693	131.089035	27.409815	19.934686	132.6826095	-97.958651	18.125052	126.9978405
-31.859425	-0.690877	131.493073	-35.110275	18.756741	130.333527	29.829157	0.571842	134.003876	25.413939	38.875462	130.756363	27.621548	19.723652	132.3801195	-97.842098	17.78983	128.2869345
-33.118473	-0.875147	132.054138	-35.003819	18.502853	130.859726	30.01712	0.511359	133.821289	25.407652	38.744381	130.451706	27.712386	19.62787	132.1364975	-97.720024	17.377836	129.5829545
-34.394516	-0.869897	132.707977	-34.870228	18.250896	131.360367	30.195454	0.441125	133.741806	25.058661	38.744209	130.288254	27.6270575	19.592667	132.01503	-97.3675135	16.909125	130.705704
-35.608372	-0.819685	133.434021	-34.747589	17.995872	131.833054	30.349335	0.350632	133.711288	25.007761	38.62027	130.031723	27.678548	19.485451	131.8715055	-97.173726	16.506293	131.7946025
-36.797749	-0.609666	134.110855	-34.630615	17.753626	132.298462	30.458904	0.300455	133.669418	24.931612	38.505219	129.711349	27.695258	19.402837	131.6903835	-96.956488	16.104415	132.9065405
-38.46833	-0.045784	135.002518	-34.503174	17.384205	132.963593	30.603823	0.252797	133.465591	24.770399	38.33662	129.195099	27.687111	19.2947085	131.330345	-96.693459	15.4737015	134.596841
-39.540951	0.492282	135.495346	-34.461014	17.151924	133.35231	30.648712	0.201078	133.295288	24.61932	38.245331	128.853256	27.634016	19.2232045	131.074272	-96.556044	15.0806435	135.630348
-40.587006	1.171049	135.828415	-34.460964	16.950766	133.664276	30.630653	0.204705	133.084137	24.411489	38.169353	128.522644	27.521071	19.187029	130.8033905	-96.442999	14.714503	136.5251615
-41.465	1.944779	135.875244	-34.483047	16.754091	133.854065	30.578106	0.225246	132.836945	24.212952	38.128799	128.251648	27.395529	19.1770225	130.5442965	-96.361623	14.3311595	137.1638335
-42.364006	2.868473	135.88559	-34.546341	16.602518	133.942123	30.461334	0.279708	132.54187	23.99444	38.168579	128.013519	27.227887	19.2241435	130.2776945	-96.320569	13.9808925	137.6065515
-43.148144	3.900124	135.783691	-34.617119	16.449898	133.978531	30.342678	0.368313	132.232025	23.754852	38.241951	127.765747	27.048765	19.305132	129.998886	-96.283003	13.594664	137.958176
-43.736893	5.083941	135.603195	-34.670528	16.302361	134.009033	30.192333	0.461857	131.891632	23.475582	38.332783	127.507988	26.8339575	19.39732	129.69981	-96.1750135	13.207402	138.318256
-44.523129	7.031311	135.554382	-34.754631	16.124163	134.114212	29.914886	0.556221	131.333588	23.039606	38.442688	127.145813	26.477246	19.4994545	129.2397005	-95.986508	12.7488715	138.9887235
-44.789532	8.496637	135.501129	-34.794346	16.004118	134.223694	29.726357	0.594149	130.945404	22.789978	38.486935	126.904106	26.2581675	19.540542	128.924755	-95.8468595	12.467694	139.522633
-45.014946	10.031722	135.556015	-34.823997	15.877339	134.327118	29.515192	0.52764	130.528793	22.597742	38.533669	126.681534	26.056467	19.5306545	128.6051635	-95.704461	12.2240235	140.0490725
-45.021664	11.529059	135.427963	-34.8382	15.703758	134.366501	29.292971	0.463799	130.121552	22.450455	38.523899	126.512161	25.871713	19.493849	128.3168565	-95.548113	11.913667	140.4161455
-44.892693	13.197799	135.26416	-34.838287	15.490807	134.33876	29.105545	0.396929	129.704727	22.347166	38.478165	126.387642	25.7263555	19.437547	128.0461845	-95.4029295	11.544067	140.6313355
-44.645042	14.821102	135.053253	-34.834145	15.271478	134.224701	28.895706	0.30375	129.234192	22.302839	38.400658	126.301529	25.5992725	19.352204	127.7678605	-95.2675625	11.190752	140.6815415
-44.236374	16.536068	134.675705	-34.868053	15.045127	133.97731	28.708755	0.192498	128.824844	22.299805	38.302113	126.292183	25.50428	19.2473055	127.5585135	-95.240386	10.8429485	140.3961065
-43.355099	19.106077	133.911865	-34.994541	14.731629	133.310547	28.396221	-0.015533	128.247101	22.401514	38.118725	126.580521	25.3988675	19.051596	127.413811	-95.3879495	10.411662	139.207283
-42.659519	20.745348	133.333588	-35.174313	14.580205	132.768799	28.16515	-0.18123	127.887558	22.478251	37.999157	126.883163	25.3217005	18.9089635	127.3853605	-95.6703265	10.2514465	138.1522375
-41.763657	22.465721	132.785736	-35.376381	14.499868	132.143539	27.919167	-0.338183	127.620483	22.515917	37.87751	127.195045	25.217542	18.7696635	127.407764	-95.970304	10.2300725	136.879314
-40.788769	24.053396	132.240067	-35.596195	14.52709	131.540115	27.713928	-0.381693	127.416527	22.611294	37.80711	127.585182	25.162611	18.7127085	127.5008545	-96.355001	10.3414715	135.5793755
-39.637589	25.693941	131.778687	-35.81403	14.678194	130.943695	27.535688	-0.381573	127.305901	22.733229	37.824097	128.071411	25.1344585	18.721262	127.688656	-96.7625185	10.635126	134.198734
-38.419769	27.209286	131.323257	-36.056355	14.898403	130.371719	27.416424	-0.335721	127.334061	22.907499	37.922142	128.598206	25.1619615	18.7932105	127.9661335	-97.2746715	11.0035955	132.7773045
-37.017872	28.61137	131.033554	-36.292885	15.186466	129.808243	27.344767	-0.242193	127.450539	23.095152	38.069717	129.334717	25.2199595	18.913762	128.392628	-97.8057295	11.45917	131.223858
-34.812344	30.47073	130.739304	-36.615704	15.800362	128.970901	27.347036	-0.063675	127.962662	23.432592	38.393097	130.859192	25.389814	19.164711	129.410927	-98.621222	12.436013	128.530875
-33.237988	31.453598	130.790375	-36.862011	16.196524	128.493423	27.336737	0.054228	128.39946	23.925508	38.470577	131.874741	25.6311225	19.2624025	130.1371005	-99.3551445	13.1306455	126.8497455
-31.604687	32.275112	130.915421	-37.001793	16.712296	128.173126	27.398352	0.279844	128.867828	24.056654	38.645866	133.002396	25.727503	19.462855	130.935112	-99.731089	13.961737	125.41114
-29.962223	32.89183	131.209091	-37.081829	17.280037	127.990784	27.507898	0.470337	129.433029	24.146948	38.876896	134.01091	25.827423	19.6736165	131.7219695	-99.991081	14.8864575	124.2595985
-28.333351	33.240719	131.590378	-37.116577	17.865705	127.892426	27.641016	0.659	130.00676	24.266096	39.111992	134.896667	25.953556	19.885496	132.4517135	-100.18671	15.845914	123.3331385
-26.723307	33.474598	131.837006	-37.131294	18.502035	127.824661	27.815386	0.873276	130.541641	24.388557	39.355118	135.764679	26.1019715	20.114197	133.15316	-100.3645595	16.889873	122.496162
-25.184113	33.497643	132.033447	-37.082783	19.165476	127.859543	27.988768	1.086303	131.130432	24.522369	39.634743	136.567444	26.2555685	20.360523	133.848938	-100.4211345	17.970429	121.870148
-22.992363	33.093826	132.336838	-37.055771	20.118158	128.130859	28.185162	1.50336	131.907898	24.682528	40.090614	137.401825	26.433845	20.796987	134.6548615	-100.545387	19.439329	121.6068565
-21.689085	32.621906	132.440063	-37.084312	20.749674	128.308228	28.304386	1.740917	132.449402	24.831213	40.378315	137.836273	26.5677995	21.059616	135.1428375	-100.7364235	20.439732	121.4736185
-20.430977	31.936268	132.370407	-37.072262	21.367033	128.426437	28.351673	1.938561	133.096085	24.945854	40.673943	138.180237	26.6487635	21.306252	135.638161	-100.7932875	21.427814	121.214713
-19.344368	31.124243	132.252274	-37.096943	21.961536	128.519699	28.325167	2.210427	133.652954	25.015011	41.001667	138.381119	26.670089	21.606047	136.0170365	-100.863975	22.317025	121.0223615
-18.365311	30.150408	132.137741	-37.164051	22.538874	128.507202	28.224644	2.487109	134.140106	25.07674	41.320248	138.38652	26.650692	21.9036785	136.263313	-100.978794	23.1740695	120.751091
-17.530384	29.065466	131.82338	-37.204548	23.074923	128.311035	28.063261	2.707058	134.680145	25.134373	41.675484	138.281021	26.598817	22.191271	136.480583	-101.007913	23.958575	120.141487
-16.87191	27.87002	131.451706	-37.235516	23.545742	127.949814	27.847437	2.924268	135.179398	25.1583	41.986351	138.089218	26.5028685	22.4553095	136.634308	-100.9739005	24.6361745	119.26532
-16.178135	25.911242	130.799088	-37.284271	24.152784	127.289375	27.493923	3.31398	135.540787	25.169533	42.381355	137.707733	26.331728	22.8476675	136.62426	-100.90027	25.4579005	117.95449
-15.904349	24.555534	130.357895	-37.291016	24.491932	126.861252	27.384579	3.470597	135.643356	25.152418	42.595924	137.272873	26.2684985	23.0332605	136.4581145	-100.8505305	25.9506035	117.2643895
-15.810413	23.126245	129.974411	-37.248455	24.808344	126.548553	27.344925	3.616218	135.545212	25.165998	42.839592	136.823257	26.2554615	23.227905	136.1842345	-100.7523715	26.388783	116.9128715
-15.886696	21.752716	129.640762	-37.172623	25.091679	126.359856	27.387646	3.771708	135.466461	25.202099	43.04501	136.363449	26.2948725	23.408359	135.914955	-100.6401185	26.774999	116.804757
-16.142204	20.341465	129.429413	-37.035091	25.336412	126.276741	27.494335	4.003913	135.387283	25.286737	43.212215	135.885376	26.390536	23.608064	135.6363295	-100.460718	27.06476	116.9171525
-16.53861	18.930288	129.294296	-36.902763	25.604254	126.293503	27.613455	4.291726	135.328598	25.408379	43.415653	135.448166	26.510917	23.8536895	135.388382	-100.316443	27.3548185	117.198624
-17.114061	17.633215	129.300339	-36.799553	25.873371	126.343246	27.736319	4.577023	135.348526	25.515545	43.695694	135.038391	26.625932	24.1363585	135.1934585	-100.225038	27.6103835	117.4930335
-18.318913	15.700751	129.351791	-36.628246	26.264021	126.395622	27.882782	5.058901	135.469025	25.662254	44.119026	134.503784	26.772518	24.5889635	134.9864045	-100.02901	27.9390785	117.8048395
-19.250084	14.5358	129.397705	-36.53611	26.501423	126.422462	27.968586	5.373608	135.55867	25.741398	44.357525	134.154648	26.854992	24.8655665	134.856659	-99.927212	28.1372795	117.988265
-20.376722	13.390284	129.403336	-36.448364	26.696714	126.405403	28.047762	5.631171	135.561646	25.824133	44.575314	133.828217	26.9359475	25.1032425	134.6949315	-99.8326755	28.2901855	118.1158745
-21.604143	12.40531	129.267563	-36.367561	26.884232	126.353432	28.156281	5.806533	135.520142	25.897915	44.745178	133.496399	27.027098	25.2758555	134.5082705	-99.76222	28.4926085	118.1985935
-22.9147	11.464998	128.964645	-36.264671	27.044064	126.227867	28.281998	5.979357	135.356216	25.985342	44.910156	133.199661	27.13367	25.4447565	134.2779385	-99.663012	28.6433715	118.1777955
-24.331459	10.590277	128.450043	-36.149059	27.19231	126.026764	28.411747	6.138717	135.111786	26.080795	45.083302	132.936615	27.246271	25.6110095	134.0242005	-99.544389	28.7736105	118.0293275
-25.784229	9.803104	127.803337	-36.019791	27.309032	125.767227	28.577396	6.281177	134.83638	26.153446	45.241013	132.699036	27.365421	25.761095	133.767708	-99.405003	28.856969	117.766746
-28.184584	8.778806	126.857819	-35.736515	27.417973	125.428619	28.822109	6.531038	134.307007	26.275122	45.460152	132.378082	27.5486155	25.995595	133.3425445	-99.0216455	28.840351	117.5146935
-29.947004	8.225727	126.493179	-35.546501	27.448692	125.357018	29.002932	6.647663	133.973465	26.400167	45.554058	132.051025	27.7015495	26.1008605	133.012245	-98.7945515	28.7965235	117.701791
-31.81175	7.693203	126.401535	-35.351379	27.444389	125.444008	29.16538	6.714019	133.76062	26.582571	45.58527	131.67366	27.8739755	26.1496445	132.71714	-98.5767335	28.7391335	118.170876
-33.806515	7.304934	126.622749	-35.13166	27.389809	125.771584	29.332203	6.775959	133.602921	26.466137	45.638927	131.393631	27.89917	26.207443	132.498276	-98.16249	28.572175	119.044892
-35.85865	6.934213	127.121292	-34.946266	27.29072	126.34565	29.531595	6.780463	133.446304	26.641405	45.521297	130.997787	28.0865	26.15088	132.2220455	-97.979032	28.43056	120.4692545
-38.003582	6.733331	127.87278	-34.837521	27.199722	127.078751	29.757589	6.705733	133.321732	26.781059	45.368965	130.605331	28.269324	26.037349	131.9635315	-97.944366	28.362095	122.1939705
-40.190948	6.577027	128.736145	-34.729813	27.042685	127.861801	29.962385	6.622534	133.208405	26.800951	45.214954	130.296082	28.381668	25.918744	131.7522435	-97.841294	28.166626	123.9713585
-43.547592	6.551221	130.256134	-34.652943	26.765722	129.041641	30.132542	6.573661	132.99704	26.644785	45.000969	129.77803	28.3886635	25.787315	131.387535	-97.6945495	27.744129	126.695747
-45.793098	6.646675	131.300339	-34.672199	26.536787	129.795822	30.187584	6.543282	132.902847	26.448927	44.896961	129.39827	28.3182555	25.7201215	131.1505585	-97.6626535	27.3534525	128.4410855
-48.011734	6.831351	132.410034	-34.697731	26.223526	130.534851	30.198755	6.533574	132.725082	26.208315	44.811649	129.055969	28.203535	25.6726115	130.8905255	-97.598997	26.7744405	130.1791765
-50.174999	7.108299	133.566315	-34.719456	25.84866	131.324615	30.220312	6.486211	132.550323	25.860172	44.684673	128.667862	28.040242	25.585442	130.6090925	-97.479154	26.111878	132.0401375
-52.290119	7.511755	134.8069	-34.727974	25.360405	132.134735	30.231548	6.394874	132.342087	25.475777	44.536285	128.228317	27.8536625	25.4655795	130.285202	-97.3096105	25.2552305	133.984268
-54.298038	7.959987	135.999481	-34.742157	24.804115	132.926865	30.219936	6.29804	132.053787	25.050652	44.365093	127.836395	27.635294	25.3315665	129.945091	-97.119608	24.2766635	135.908639
-56.265606	8.525281	137.135834	-34.733654	24.194073	133.649033	30.165915	6.151288	131.799255	24.605288	44.145306	127.452179	27.3856015	25.148297	129.625717	-96.8529095	23.239849	137.672349
-58.955692	9.533833	138.537323	-34.670834	23.225935	134.47789	30.030483	5.865382	131.389496	23.990797	43.770191	126.933197	27.01064	24.8177865	129.1613465	-96.352308	21.6340835	139.7944335
-60.627609	10.306551	139.324661	-34.607388	22.57811	134.887543	29.911888	5.642622	131.048752	23.633108	43.500229	126.633415	26.772498	24.5714255	128.8410835	-95.987274	20.5847945	140.9340025
-62.210167	11.22916	139.996964	-34.531258	21.950985	135.193024	29.805235	5.391068	130.72438	23.299343	43.208942	126.315071	26.552289	24.300005	128.5197255	-95.614805	19.601965	141.8663225
-63.64677	12.250112	140.530823	-34.447948	21.370237	135.39093	29.676195	5.108135	130.324951	23.031487	42.933517	126.065193	26.353841	24.020826	128.195072	-95.249737	18.719648	142.586788
-64.945915	13.367099	140.961365	-34.370617	20.820313	135.501938	29.503744	4.777116	129.874802	22.830654	42.681442	125.848946	26.167199	23.729279	127.861874	-94.908433	17.911347	143.142002
-66.087814	14.594576	141.341675	-34.330101	20.309889	135.544891	29.335876	4.506838	129.432541	22.64633	42.441322	125.63578	25.991103	23.47408	127.5341605	-94.651305	17.145698	143.5556215
-67.073456	15.913126	141.601654	-34.330036	19.861668	135.536591	29.127979	4.301196	128.870605	22.479052	42.197044	125.496635	25.8035155	23.24912	127.18362	-94.4635875	16.474216	143.889562
-68.261719	18.04714	142.023926	-34.377739	19.239193	135.448868	28.678492	3.953995	128.072937	22.244129	41.877132	125.404358	25.4613105	22.9155635	126.7386475	-94.2167885	15.5628225	144.1590885
-68.78199	19.506771	142.30423	-34.434517	18.846325	135.394821	28.332752	3.779658	127.483391	22.129696	41.715496	125.4235	25.231224	22.747577	126.4534455	-94.100258	14.945073	144.3361965
-69.114594	21.008936	142.691696	-34.476776	18.473623	135.358398	27.987787	3.669021	126.884422	22.027912	41.573532	125.549004	25.0078495	22.6212765	126.216713	-93.9614015	14.3259695	144.500083
-69.170929	22.496431	143.08725	-34.511158	18.153034	135.338684	27.659443	3.583621	126.337097	21.985424	41.456314	125.750458	24.8224335	22.5199675	126.0437775	-93.8447495	13.7861005	144.6335905
-69.025635	23.93195	143.582565	-34.536942	17.883944	135.348755	26.975986	3.649069	125.973961	21.995705	41.371735	126.045143	24.4858455	22.510402	126.009552	-93.5597295	13.257486	144.687958
-68.64225	25.344784	144.064163	-34.559555	17.67919	135.362274	26.66041	3.579551	125.580666	22.027197	41.289394	126.399063	24.3438035	22.4344725	125.9898645	-93.4629135	12.9239075	144.7346835
NaN	NaN	NaN	-34.591042	17.507757	135.39621	26.398245	3.485605	125.274551	22.109566	41.246155	126.742844	24.2539055	22.36588	126.0086975	-93.4359895	12.649634	144.7837225
NaN	NaN	NaN	-34.609142	17.375843	135.349991	26.15583	3.427507	124.9786	22.271214	41.247902	127.298531	24.213522	22.3377045	126.1385655	-93.431806	12.4139815	144.5614165
NaN	NaN	NaN	-34.61401	17.352245	135.296738	26.07053	3.385615	124.872208	22.407932	41.232319	127.601921	24.239231	22.308967	126.2370645	-93.467251	12.395523	144.3564115
-64.964851	31.2152	144.349442	-34.65794	17.37912	135.238312	26.046307	3.345705	124.832008	22.53834	41.216686	127.793541	24.2923235	22.2811955	126.3127745	-93.6082035	12.4770445	144.1638495
-63.763577	32.345261	143.738281	-34.743572	17.420311	135.123199	26.059219	3.274076	124.932968	22.654606	41.177795	127.953781	24.3569125	22.2259355	126.4433745	-93.8440565	12.6146865	143.8030235
-62.431793	33.420467	142.856216	-34.856739	17.437033	134.870285	26.126215	3.153288	125.150558	22.764357	41.088566	128.143799	24.445286	22.120927	126.6471785	-94.158764	12.753139	143.0933915
-60.932644	34.345158	141.831619	-34.988914	17.372345	134.533264	26.265167	2.952866	125.35347	22.85619	40.96735	128.270752	24.5606785	21.960108	126.812111	-94.5385065	12.784582	142.254417
-59.302185	35.128605	140.722427	-35.178997	17.264606	134.154938	26.40102	2.693739	125.57238	22.870781	40.826523	128.298141	24.6359005	21.760131	126.9352605	-94.9938945	12.769081	141.3746155
-56.567036	36.169781	138.809158	-35.512619	17.073784	133.490036	26.524363	2.168622	126.138069	22.852947	40.496483	128.428909	24.688655	21.3325525	127.283489	-95.713893	12.8150155	139.696583
-54.559547	36.734219	137.437668	-35.700336	16.954058	132.993668	26.965979	1.65001	126.43856	22.875429	40.247234	128.563065	24.920704	20.948622	127.5008125	-96.321376	12.959494	138.4865235
-52.434128	37.2085	136.092941	-35.959835	16.829699	132.484741	27.093584	1.301442	126.873337	22.935171	40.049591	128.696411	25.0143775	20.6755165	127.784874	-96.9340475	12.9838815	137.184608
-50.177204	37.567863	134.914825	-36.192379	16.775162	131.987488	27.182058	0.926542	127.391159	23.019196	39.824261	128.985626	25.100627	20.3754015	128.1883925	-97.485385	13.1749225	135.7865835
-47.803394	37.925209	133.804367	-36.360603	16.778017	131.485611	27.265585	0.652371	127.868927	23.108253	39.641247	129.443939	25.186919	20.146809	128.656433	-97.908125	13.409225	134.314789
-45.351315	38.140678	132.900009	-36.531139	16.792974	131.003799	27.36401	0.446359	128.276993	23.601101	39.385612	129.834488	25.4825555	19.9159855	129.0557405	-98.5448335	13.6699625	132.9518575
-42.755039	38.279339	132.244843	-36.629589	16.813683	130.520065	27.461988	0.273481	128.720108	23.501236	39.430202	130.577927	25.481612	19.8518415	129.6490175	-98.74079	13.7755245	131.3911125
-38.770451	38.298454	131.701309	-36.630856	16.912931	129.989197	27.630352	0.102585	129.292038	24.133894	39.270153	131.523087	25.882123	19.686369	130.4075625	-99.143835	14.139493	129.5708315
-36.08086	38.137001	131.622513	-36.636414	16.982159	129.738449	27.783859	0.021888	129.617004	24.32733	39.28046	132.226761	26.0555945	19.651174	130.9218825	-99.3284225	14.313144	128.5550155
-33.360466	37.861519	131.779465	-36.638889	17.086067	129.603455	27.936506	-0.032567	129.990906	24.514671	39.296913	133.000565	26.2255885	19.632173	131.4957355	-99.5033665	14.539961	127.7111745
-30.656105	37.488605	132.046005	-36.632641	17.242241	129.547852	28.057098	-0.06874	130.42865	24.690655	39.330067	133.875076	26.3738765	19.6306635	132.151863	-99.6391585	14.8538185	126.943841
-27.966944	36.95694	132.432373	-36.653442	17.41519	129.57222	28.186152	-0.082565	130.881119	24.862259	39.36755	134.826202	26.5242055	19.6424925	132.8536605	-99.8310895	15.1878875	126.2907795
-25.274652	36.27277	132.923904	-36.665512	17.652287	129.64798	28.314293	-0.089726	131.412964	25.01368	39.41967	135.79248	26.6639865	19.664972	133.602722	-99.9950105	15.639602	125.693238
-22.675434	35.491886	133.488327	-36.667053	17.895559	129.745255	28.398333	-0.099706	131.959167	25.176689	39.452164	136.75853	26.787511	19.676229	134.3588485	-100.121617	16.114889	125.1316615
-18.850481	33.981785	134.340225	-36.635815	18.281815	129.850449	28.506512	-0.128504	132.686981	25.356447	39.459419	138.083694	26.9314795	19.6654575	135.3853375	-100.2031095	16.8981725	124.3155605
-16.384714	32.767464	134.807251	-36.579468	18.519104	129.934799	28.591108	-0.11891	133.066101	25.482365	39.443005	138.879425	27.0367365	19.6620475	135.972763	-100.1956725	17.3761605	123.896835
-13.996582	31.38867	135.215576	-36.515926	18.746761	130.048676	28.711506	-0.105393	133.409897	25.539011	39.425362	139.536926	27.1252585	19.6599845	136.4734115	-100.1571105	17.8335375	123.6239405
-11.754302	29.833158	135.50145	-36.500801	18.981264	130.156403	28.831261	-0.094333	133.756943	25.579908	39.435005	140.069855	27.2055845	19.670336	136.913399	-100.2071865	18.292192	123.399407
-9.585409	28.108143	135.667969	-36.500206	19.209852	130.208221	28.895119	-0.101664	134.181778	25.620708	39.457081	140.525848	27.2579135	19.6777085	137.353813	-100.2583255	18.7419955	123.062629
-7.544753	26.260303	135.733795	-36.47493	19.450289	130.209427	28.928244	-0.104573	134.704437	25.632318	39.496479	140.898651	27.280281	19.695953	137.801544	-100.230141	19.204625	122.61731
-5.624258	24.219448	135.730286	-36.444099	19.673393	130.235428	28.957462	-0.036119	135.217346	25.639683	39.589203	141.154587	27.2985725	19.776542	138.1859665	-100.1867705	19.570244	122.2848895
-3.052861	20.894653	135.880386	-36.437347	19.984015	130.211945	28.964811	0.102499	135.923416	25.627884	39.837151	141.216202	27.2963475	19.969825	138.569809	-100.1710415	19.998205	121.854081
-1.508855	18.517345	135.997192	-36.418278	20.154894	130.045731	28.948788	0.179553	136.464478	25.638166	40.080566	141.053833	27.293477	20.1300595	138.7591555	-100.130033	20.1797285	121.3323065
-0.15172	16.045425	136.122543	-36.347935	20.28561	129.702332	28.879993	0.33129	136.925583	25.681293	40.341106	140.7845	27.280643	20.336198	138.8550415	-99.976513	20.235022	120.5496225
1.069441	13.527438	136.230896	-36.256535	20.380793	129.197403	28.838142	0.534777	137.2621	25.704029	40.561275	140.443665	27.2710855	20.548026	138.8528825	-99.7841555	20.21356	119.5419235
2.133634	10.978885	136.37056	-36.095928	20.451315	128.53334	28.876549	0.673677	137.641144	25.71311	40.785851	139.993454	27.2948295	20.729764	138.817299	-99.4866855	20.172866	118.249381
1.324534	9.691595	136.241287	-35.879742	20.510696	127.759827	28.963324	0.781073	138.035095	25.783773	41.015739	139.464493	27.3735485	20.898406	138.749794	-99.1330325	20.122986	116.76986
0.173027	8.613297	136.031799	-35.60323	20.52285	126.889549	29.03685	0.90652	138.373825	25.889847	41.223896	138.8573	27.4633485	21.065208	138.6155625	-98.6698085	19.980492	115.1635355
-1.74001	6.877115	135.306824	-35.029037	20.409893	125.502144	29.184443	1.142027	138.807785	26.200481	41.439064	137.987213	27.692462	21.2905455	138.397499	-97.750536	19.5292405	112.606789
-3.018517	5.786081	134.433624	-34.571922	20.32206	124.718735	29.364983	1.339672	138.889511	26.447132	41.534206	137.581772	27.9060575	21.436939	138.2356415	-97.0499015	19.207181	111.2018285
-4.535553	4.722206	133.449509	-34.179054	20.263102	124.241982	29.678255	1.493219	138.725037	26.704958	41.594418	137.269958	28.1916065	21.5438185	137.9974975	-96.5497145	18.9823855	110.4864665
-6.177914	3.80106	132.253189	-33.873856	20.2132	124.184357	30.098349	1.561767	138.373795	26.958433	41.585262	137.01387	28.528391	21.5735145	137.6938325	-96.276103	18.8528855	110.6748815
-7.972304	2.927091	131.085266	-33.653511	20.208527	124.625687	30.557901	1.669294	137.771271	27.222195	41.5397	136.836792	28.890048	21.604497	137.3040315	-96.19707	18.812557	111.9473425
-10.033228	2.185568	130.169022	-33.50396	20.201756	125.63295	31.050127	1.808383	137.035339	27.472872	41.456451	136.687576	29.2614995	21.632417	136.8614575	-96.2694195	18.771095	114.4044425
-12.224753	1.478181	129.679794	-33.400551	20.169304	127.205109	31.50906	2.055688	136.152298	27.683607	41.384308	136.495346	29.5963335	21.719998	136.323822	-96.3974355	18.61861	118.086396
-15.9203	0.49009	130.257675	-33.202454	20.100828	130.303375	32.118122	2.591812	134.998566	27.971354	41.474125	136.172989	30.044738	22.0329685	135.5857775	-96.449646	18.1686875	125.0209725
-18.465454	-0.17536	131.55159	-33.010437	20.059715	132.634064	32.380966	3.018764	134.525375	28.105637	41.664799	135.988937	30.2433015	22.3417815	135.257156	-96.2641755	17.7776485	130.010972
-21.121737	-0.905875	133.492279	-32.83947	19.944326	135.052124	32.495956	3.431454	134.287125	28.123566	41.861282	135.761093	30.309761	22.646368	135.024109	-95.988701	17.242284	135.080139
-23.758921	-1.577524	136.048584	-32.765736	19.686258	137.403687	32.533848	3.712955	134.274292	27.997934	42.011082	135.428299	30.265891	22.8620185	134.8512955	-95.797363	16.5104975	139.9560785
-26.309282	-2.331025	138.628494	-32.736485	19.311707	139.460999	32.569897	3.866372	134.532791	27.725348	42.052261	135.099167	30.1476225	22.9593165	134.815979	-95.6205925	15.6640975	144.106019
-28.790962	-3.096951	141.187515	-32.739861	18.896168	141.120026	32.534035	3.834642	134.950455	27.330484	41.959267	134.864365	29.9322595	22.8969545	134.90741	-95.4119815	14.8953815	147.332642
-31.310963	-3.72846	143.386307	-32.847393	18.443411	142.334991	32.423069	3.668377	135.415176	26.836109	41.734222	134.585388	29.629589	22.7012995	135.000282	-95.324375	14.1855225	149.6697
-34.933765	-4.605814	145.855209	-33.145317	17.829647	143.357666	32.237724	3.364978	135.988098	26.024469	41.258926	133.957779	29.1310965	22.311952	134.9729385	-95.4217305	13.347342	151.7423935
-37.277145	-5.094299	146.830902	-33.428757	17.504333	143.533096	32.092335	3.163764	136.223999	25.426685	40.98893	133.408356	28.75951	22.076347	134.8161775	-95.617024	12.932319	152.2500145
-39.639008	-5.384741	147.524078	-33.677349	17.20702	143.379379	31.942345	3.097884	136.359589	24.834534	40.759308	132.801025	28.3884395	21.928596	134.580307	-95.7431375	12.485444	152.178451
-41.839527	-5.604806	147.856262	-33.904591	16.918507	143.022568	31.742754	3.045636	136.330963	24.29673	40.536114	132.165314	28.019742	21.790875	134.2481385	-95.828924	12.046139	151.7969975
-44.003181	-5.643903	148.019333	-34.118927	16.695147	142.558319	31.575008	3.00046	136.151398	23.834675	40.366669	131.457825	27.7048415	21.6835645	133.8046115	-95.9426955	11.7067295	151.3120265
-46.016388	-5.555394	147.898773	-34.26231	16.557722	142.015656	31.403175	2.937708	135.882919	23.476873	40.159531	130.782349	27.440024	21.5486195	133.332634	-95.964644	11.5668245	150.698678
-47.951145	-5.247948	147.723801	-34.33292	16.429176	141.451767	31.285009	2.895667	135.521286	22.878704	40.139759	130.246628	27.0818565	21.517713	132.883957	-95.7476965	11.340639	150.019577
-50.536621	-4.447015	147.195679	-34.352802	16.256945	140.660172	31.159899	2.826057	134.917328	22.585546	39.937634	129.332733	26.8727225	21.3818455	132.1250305	-95.5783265	11.1320445	149.1953135
-52.19207	-3.604841	146.994827	-34.307777	16.061296	140.297272	31.055325	2.82087	134.424454	22.383787	39.831753	128.765518	26.719556	21.3263115	131.594986	-95.33511	10.7962805	148.999558
-53.579666	-2.636337	146.820496	-34.206142	15.767754	140.136902	30.994072	2.819858	133.884689	22.15456	39.739117	128.24791	26.574316	21.2794875	131.0662995	-94.9866	10.2560205	149.2075045
-54.730701	-1.593447	146.859604	-34.111202	15.425857	140.202194	30.931631	2.788141	133.356506	21.902802	39.672298	127.883018	26.4172165	21.2302195	130.619762	-94.6396205	9.6214945	149.784626
-55.737495	-0.288868	146.84375	-34.006363	15.04142	140.414688	30.856668	2.778182	132.835403	21.661537	39.663799	127.696465	26.2591025	21.2209905	130.265934	-94.2718285	8.8618495	150.563442
-56.532425	1.008204	146.813614	-33.943607	14.662308	140.647568	30.79533	2.781836	132.386154	21.488529	39.737694	127.684464	26.1419295	21.259765	130.035309	-94.0291435	8.064851	151.259827
-57.250561	2.557702	146.525116	-33.963657	14.348459	140.765976	30.687216	2.826825	132.000793	21.388067	39.88409	127.869675	26.0376415	21.3554575	129.935234	-93.9649555	7.3414605	151.596718
-58.096081	5.088236	145.719513	-34.052368	13.966429	140.589798	30.465103	3.036644	131.534393	21.34227	40.151424	128.374405	25.9036865	21.594034	129.954399	-94.0084225	6.338824	151.225197
-58.418552	6.854442	145.135468	-34.074661	13.74694	140.313202	30.310163	3.148952	131.211487	21.382753	40.321095	128.663895	25.846458	21.7350235	129.937691	-93.99578	5.7588565	150.688713
-58.588131	8.776101	144.291763	-34.091057	13.588116	139.915802	30.204618	3.164319	130.847641	21.496246	40.449009	128.889938	25.850432	21.806664	129.8687895	-94.032546	5.369568	149.9628145
-58.55072	10.731437	143.423004	-34.077488	13.52009	139.330017	30.188211	3.167242	130.519165	21.727947	40.549149	129.144867	25.958079	21.8581955	129.832016	-94.113055	5.1819845	148.828018
-58.461823	12.832493	142.235886	-34.09111	13.552269	138.600174	30.182209	3.091642	130.237106	22.07045	40.645103	129.447861	26.1263295	21.8683725	129.8424835	-94.3085495	5.2361655	147.3578645
-58.10199	14.885005	141.023041	-34.123924	13.686778	137.724884	30.187878	3.037197	129.975403	22.488396	40.776257	129.840988	26.338137	21.906727	129.9081955	-94.585985	5.466829	145.5415725
-57.653934	17.008242	139.933319	-34.208607	13.83917	136.85704	30.15534	2.989537	129.748611	22.948994	40.908474	130.335098	26.552167	21.9490055	130.0418545	-94.969381	5.7293345	143.6722255
-56.537891	20.076004	138.73381	-34.346916	14.256732	135.953033	30.102259	2.99615	129.451569	23.856714	40.977432	131.010284	26.9794865	21.986791	130.2309265	-95.6733185	6.526673	141.6751395
-55.673294	21.9886	138.342911	-34.447617	14.604121	135.604813	30.114227	3.06164	129.306015	24.30518	41.14621	131.634262	27.2097035	22.103925	130.4701385	-96.1049375	7.104317	140.7394875
-54.516041	23.81765	138.220627	-34.509613	14.956738	135.446594	30.132526	3.148555	129.169815	24.713568	41.442894	132.354218	27.423047	22.2957245	130.7620165	-96.442273	7.6177515	140.1311715
-53.275585	25.418425	138.350952	-34.552464	15.266943	135.452286	30.175623	3.234221	129.134613	25.036165	41.774841	133.070923	27.605894	22.504531	131.102768	-96.710822	8.029355	139.801804
-51.842445	26.881266	138.753174	-34.562439	15.551716	135.611374	30.231476	3.308744	129.106949	25.284122	41.962345	133.760422	27.757799	22.6355445	131.4336855	-96.882677	8.4678875	139.7890625
-50.308632	28.115347	139.235855	-34.511124	15.839346	135.95549	30.288595	3.35667	129.16301	25.445349	42.154549	134.457962	27.866972	22.7556095	131.810486	-96.88922	8.9230825	140.100494
-48.679947	29.185734	139.785599	-34.480366	16.139578	136.232498	30.324453	3.40137	129.397156	25.510513	42.216801	135.085266	27.917483	22.8090855	132.241211	-96.878215	9.4700705	140.223785
-46.049053	30.473631	140.375275	-34.568165	16.523479	136.696732	30.416546	3.38603	129.979324	25.472324	42.164238	135.793533	27.944435	22.775134	132.8864285	-97.080765	10.271824	140.5070355
-44.28405	31.093475	140.55867	-34.600178	16.818182	136.962479	30.496836	3.378474	130.475266	NaN	NaN	NaN	NaN	NaN	NaN	NaN	NaN	NaN
-42.427959	31.635559	140.457275	-34.65107	17.212637	137.077026	30.589735	3.333407	131.114059	NaN	NaN	NaN	NaN	NaN	NaN	NaN	NaN	NaN
-40.592426	32.034069	140.106705	-34.73307	17.674934	137.007538	30.605343	3.27178	131.775848	NaN	NaN	NaN	NaN	NaN	NaN	NaN	NaN	NaN
-38.72205	32.254574	139.490891	-34.863724	18.209215	136.788239	30.617868	3.298583	132.44397	NaN	NaN	NaN	NaN	NaN	NaN	NaN	NaN	NaN
-36.856155	32.38763	138.627106	-35.009911	18.860258	136.407089	30.628267	3.364934	133.206741	NaN	NaN	NaN	NaN	NaN	NaN	NaN	NaN	NaN
-35.048565	32.325359	137.602371	-35.195198	19.506443	135.848648	30.586226	3.389264	134.060928	NaN	NaN	NaN	NaN	NaN	NaN	NaN	NaN	NaN
-32.412666	31.927214	136.136093	-35.459198	20.553204	134.865875	30.396381	3.546066	135.209579	24.499033	42.213905	139.308456	27.447707	22.8799855	137.2590175	-98.366103	18.2264225	132.4727325
-30.688784	31.394899	135.298477	-35.569782	21.177242	134.193405	30.21369	3.672912	135.922119	24.44536	42.491116	139.419403	27.329525	23.082014	137.670761	-98.469089	19.27247	130.716049
-29.121599	30.766069	134.597595	-35.59164	21.771301	133.558884	30.01823	3.891138	136.479645	24.428022	42.785038	139.42514	27.223126	23.338088	137.9523925	-98.406406	20.204514	129.1653755
-27.616142	29.939112	134.055359	-35.615086	22.284454	133.039352	29.869587	4.104591	136.82193	24.393639	43.108669	139.316223	27.131613	23.60663	138.0690765	-98.361785	20.962278	128.0096275
-26.32247	29.001717	133.698914	-35.672195	22.675596	132.637039	29.774645	4.335673	136.993362	24.396265	43.423389	139.0755	27.085455	23.879531	138.034431	-98.429845	21.471661	127.239647
-25.138533	27.902491	133.419189	-35.695572	22.979847	132.311249	29.708109	4.606759	136.951904	24.391764	43.691044	138.845978	27.0499365	24.1489015	137.898941	-98.4410805	21.8107925	126.723557
-24.034328	26.742441	133.132431	-35.662098	23.246082	132.059128	29.714611	4.85661	136.827286	24.38175	43.888332	138.590424	27.0481805	24.372471	137.708855	-98.3723765	22.119693	126.409401
-22.698627	24.869043	132.940109	-35.622059	23.636454	131.922333	29.703114	5.196642	136.651245	24.391071	44.166111	138.056732	27.0470925	24.6813765	137.3539885	-98.2912105	22.5915315	126.4906775
-21.951168	23.547611	132.969589	-35.665936	23.888538	131.94313	29.658901	5.389875	136.660629	24.451033	44.367699	137.554077	27.054967	24.878787	137.107353	-98.386839	22.898289	126.778907
-21.369747	22.207243	133.007187	-35.688721	24.170765	131.909714	29.548857	5.582423	136.787979	24.521368	44.581516	137.077667	27.0351125	25.0819695	136.932823	-98.4125545	23.2595605	126.886605
-20.848049	20.849852	133.047943	-35.700073	24.433109	131.761688	29.423246	5.787016	137.023468	24.568636	44.78413	136.569183	26.995941	25.285573	136.7963255	-98.396087	23.580645	126.7270505
-20.499655	19.549278	133.059006	-35.706905	24.679142	131.546906	29.282936	5.976205	137.288742	24.557371	44.967522	136.031052	26.9201535	25.4718635	136.659897	-98.3339635	23.8864205	126.433915
-20.252163	18.243071	133.182663	-35.755104	24.88847	131.349762	29.171757	6.140244	137.484802	24.55479	45.11673	135.412109	26.8632735	25.628487	136.4484555	-98.3734815	24.148453	126.2510685
-20.146925	16.995623	133.301239	-35.791126	25.004486	131.130569	29.12817	6.249005	137.648895	24.578279	45.231499	134.73967	26.8532245	25.740252	136.1942825	-98.4354765	24.26872	126.0668555
-20.234356	15.285633	133.409439	-35.717152	25.076616	130.802841	29.144283	6.395753	137.807159	24.628799	45.310783	133.773239	26.886541	25.853268	135.790199	-98.320845	24.299964	125.815483
-20.388695	14.270562	133.466751	-35.636185	25.063007	130.62352	29.213413	6.474977	137.828415	24.683735	45.336273	133.227631	26.948574	25.905625	135.528023	-98.220944	24.220389	125.719017
-20.628952	13.379976	133.435852	-35.540398	25.030842	130.511826	29.327055	6.547826	137.755295	24.73777	45.342041	132.729446	27.0324125	25.9449335	135.2423705	-98.1132085	24.1167505	125.7812815
-20.9965	12.632219	133.417725	-35.452591	24.965326	130.43396	29.451555	6.601075	137.599762	24.785007	45.347115	132.304001	27.118281	25.974095	134.9518815	-98.023463	23.956557	125.9160385
-21.457853	12.004734	133.382187	-35.365501	24.879286	130.401199	29.579622	6.621284	137.439087	24.792175	45.316029	131.938629	27.1858985	25.9686565	134.688858	-97.9169005	23.7899155	126.11354
-21.976301	11.539639	133.358475	-35.323696	24.818609	130.437012	29.650614	6.620317	137.2379	24.518152	45.385414	131.670731	27.084383	26.0028655	134.4543155	-97.731775	23.6343525	126.4197085
-22.585869	11.206404	133.303207	-35.30521	24.761456	130.492645	29.706474	6.578982	137.049866	24.832499	45.18327	131.249207	27.2694865	25.881126	134.1495365	-97.8799065	23.641786	126.8357535
-23.624187	11.011674	133.100113	-35.256821	24.666706	130.600327	29.727921	6.462327	136.709991	24.585457	45.173138	131.022293	27.156689	25.8177325	133.866142	-97.670331	23.5156795	127.334512
-24.368929	11.037454	132.980927	-35.251564	24.602833	130.735672	29.725058	6.360813	136.460999	24.595018	45.078144	130.900177	27.160038	25.7194785	133.680588	-97.663166	23.4861875	127.790756
-25.143837	11.215034	132.783905	-35.269077	24.498341	130.906784	29.692686	6.234248	136.163116	24.605413	44.982292	130.834351	27.1490495	25.60827	133.4987335	-97.6872035	23.388412	128.3148345
-25.945774	11.473082	132.473221	-35.309616	24.346855	131.093262	29.640106	6.097743	135.765579	24.577618	44.900139	130.847076	27.108862	25.498941	133.3063275	-97.728094	23.194769	128.8801965
-26.691717	11.84512	132.018967	-35.354263	24.123451	131.23056	29.604521	5.941179	135.260437	24.532045	44.83865	130.983002	27.068283	25.3899145	133.1217195	-97.776809	22.8569875	129.3394005
-27.515926	12.26685	131.496094	-35.443066	23.826895	131.286316	29.552618	5.774957	134.628479	24.746136	44.65522	131.152206	27.149377	25.2150885	132.8903425	-98.035509	22.4387015	129.6822895
-28.326687	12.744698	130.772034	-35.511391	23.48354	131.194458	29.475706	5.611177	133.855423	24.648052	44.566597	131.556366	27.061879	25.088887	132.7058945	-98.084661	21.878193	129.6830215
-29.456373	13.485384	129.541916	-35.612617	22.901445	130.803833	29.251974	5.399776	132.605057	24.5154	44.390427	132.1465	26.883687	24.8951015	132.3757785	-98.108921	20.9077885	129.2318875
-30.258205	13.931568	128.872894	-35.657413	22.559464	130.463898	29.016611	5.31876	131.654419	24.449026	44.242432	132.52005	26.7328185	24.780596	132.0872345	-98.0476445	20.338332	128.8405615
-31.01874	14.415704	128.292786	-35.681873	22.296839	130.133331	28.771357	5.279039	130.685959	24.425116	44.035938	132.777817	26.5982365	24.6574885	131.731888	-97.9619825	19.9361895	128.534774
-31.726118	14.704823	127.698914	-35.705822	22.111666	129.780502	28.531796	5.166503	129.88382	24.427076	43.832851	132.884979	26.479436	24.499677	131.3843995	-97.89108	19.723655	128.1766045
-32.394199	14.99242	127.221123	-35.719975	22.021542	129.415421	28.340429	5.056207	129.306015	24.439495	43.612453	132.917908	26.389962	24.33433	131.1119615	-97.829912	19.708754	127.7188805
-33.106457	15.160054	126.951683	-35.719566	22.046665	129.108154	28.2013	4.949578	128.944275	24.398684	43.384315	132.880508	26.299992	24.1669465	130.9123915	-97.739124	19.9263835	127.3039165
-33.734371	15.178726	126.704659	-35.738911	22.192535	128.852448	28.128513	4.828781	128.854599	24.316965	43.179607	132.727646	26.222739	24.004194	130.7911225	-97.700561	20.380876	126.9137735
-34.757744	15.044874	126.635918	-35.829563	22.45969	128.642151	28.082947	4.618121	129.18927	24.226822	43.011009	132.427658	26.1548845	23.814565	130.808464	-97.8140105	21.104815	126.475838
-35.484013	14.80328	126.768616	-35.908249	22.628958	128.614731	28.051775	4.485501	129.575989	24.194448	42.926838	132.180862	26.1231115	23.7061695	130.8784255	-97.9396095	21.5517465	126.3510365
-36.18594	14.450315	127.068756	-35.990017	22.743811	128.674683	28.011778	4.341989	130.054672	24.160385	42.836884	131.885269	26.0860815	23.5894365	130.9699705	-98.0661155	21.8981855	126.3793955
-36.896832	14.00756	127.47316	-36.057545	22.770525	128.784286	27.940723	4.175796	130.570618	24.140362	42.714439	131.52742	26.0405425	23.4451175	131.049019	-98.1556325	22.0959325	126.519553
-37.674431	13.615672	127.965736	-36.106625	22.709963	128.957947	27.879597	3.986974	131.041595	23.775408	42.666851	131.172958	25.8275025	23.3269125	131.1072765	-98.0407525	22.0930135	126.8086175
-38.467876	13.115499	128.463455	-36.166649	22.555204	129.182831	27.854671	3.791261	131.459473	23.699299	42.423828	130.624252	25.776985	23.1075445	131.0418625	-98.110283	22.0028635	127.3237995
-39.241993	12.682705	129.014938	-36.201447	22.323709	129.428925	27.847879	3.560609	131.758514	23.603916	42.144886	130.085297	25.7258975	22.8527475	130.9219055	-98.1287915	21.7946705	127.9359445
-40.37495	12.125407	129.77681	-36.254581	21.899384	129.790421	27.854193	3.177873	132.038635	23.429613	41.658833	129.185715	25.641903	22.418353	130.612175	-98.151065	21.380415	128.968667
-41.130058	11.883707	130.127396	-36.300262	21.593464	129.955338	27.855515	2.90476	132.13118	23.311516	41.302872	128.598251	25.5835155	22.103816	130.3647155	-98.1840395	21.083112	129.5459605
-41.871292	11.690316	130.329971	-36.32267	21.306637	130.029861	27.846422	2.628436	132.09436	23.196632	40.958729	128.113617	25.521527	21.7935825	130.1039885	-98.166867	20.8196915	129.9557335
-42.577675	11.61412	130.459946	-36.350735	20.98303	130.033401	27.803764	2.344719	132.012115	23.083433	40.643867	127.650276	25.4435985	21.494293	129.8311955	-98.1450685	20.471767	130.2356065
-43.239605	11.658149	130.533768	-36.379448	20.660908	130.024139	27.729794	2.084957	131.808365	22.947161	40.327518	127.097794	25.3384775	21.2062375	129.4530795	-98.0973735	20.1155785	130.5951985
-43.855484	11.799372	130.594284	-36.40897	20.306358	130.004242	27.665016	1.847598	131.518097	22.769159	40.002701	126.538208	25.2170875	20.9251495	129.0281525	-98.0350275	19.6875665	130.9803315
-44.377045	12.058546	130.625641	-36.421944	19.921375	129.982864	27.594379	1.574783	131.176239	22.574493	39.689835	125.974808	25.084436	20.632309	128.5755235	-97.928324	19.210441	131.3902045
-45.047432	12.733206	130.858185	-36.443199	19.345285	130.070251	27.431084	1.18275	130.611893	22.311125	39.258251	125.101341	24.8711045	20.2205005	127.856617	-97.7575025	18.4700695	132.283885
-45.291637	13.335858	131.12146	-36.433334	18.987598	130.247177	27.311531	0.919545	130.245026	22.105595	38.984039	124.507736	24.708563	19.951792	127.376381	-97.575231	18.023404	133.117973
-45.556946	14.057869	131.435425	-36.442009	18.613829	130.554184	27.174854	0.670721	129.8134	21.847519	38.676762	124.033531	24.5111865	19.6737415	126.9234655	-97.3952045	17.5539165	134.1849025
-45.636578	14.931959	131.79155	-36.402706	18.176674	130.937653	26.994804	0.37856	129.454941	21.544016	38.363976	123.741409	24.26941	19.371268	126.598175	-97.074822	16.98208	135.277131
-45.54805	15.900132	132.100601	-36.381088	17.708614	131.393234	26.828367	0.09058	129.099869	21.264835	38.136772	123.739395	24.046601	19.113676	126.419632	-96.808777	16.303552	136.366836
-45.329044	16.955715	132.370209	-36.396797	17.201151	131.871201	26.677286	-0.139793	128.661926	21.074415	38.001366	124.011734	23.8758505	18.9307865	126.33683	-96.6694445	15.4715155	137.405572
-44.9939	18.067915	132.716232	-36.439732	16.636131	132.312851	26.534866	-0.32309	128.244492	20.943552	37.970943	124.554573	23.739209	18.8239265	126.3995325	-96.618673	14.4483355	138.2261695
-44.234066	19.895861	133.099472	-36.618206	15.834947	132.801605	26.275063	-0.507797	127.640297	20.835596	38.037437	125.855682	23.5553295	18.76482	126.7479895	-96.7917415	12.905074	138.8552205
-43.527031	21.104782	133.322708	-36.866608	15.333654	132.888382	26.062071	-0.553102	127.356743	20.872898	38.086052	127.01284	23.4674845	18.766475	127.1847915	-97.2007005	11.900833	138.5919725
-42.748112	22.318127	133.352905	-37.171303	14.937192	132.759781	25.857136	-0.570067	127.18866	20.975235	38.101231	128.384811	23.4161855	18.765582	127.7867355	-97.7587915	11.108802	137.7328265
-41.852276	23.447664	133.39241	-37.585075	14.671583	132.451904	25.638067	-0.649793	127.170158	21.093542	38.063736	129.81572	23.3658045	18.7069715	128.492939	-98.5359545	10.6361945	136.410869
-40.85931	24.571844	133.356064	-37.983482	14.625399	132.135681	25.396439	-0.840337	127.254738	21.148447	37.892262	131.180786	23.272443	18.5259625	129.217762	-99.239407	10.7248355	135.0536
-39.76178	25.511158	133.422791	-38.293083	14.718734	131.814804	25.244131	-0.967988	127.458511	21.501286	37.545185	132.284668	23.3727085	18.2885985	129.8715895	-99.9588745	11.1488695	133.7580185
-38.519753	26.386366	133.421021	-38.519085	14.937331	131.54277	25.19116	-1.106569	127.727554	21.619146	37.394859	133.306229	23.405153	18.144145	130.5168915	-100.443323	11.730517	132.5686485
-36.545677	27.396027	133.314667	-38.73653	15.450297	131.181839	25.269716	-1.355743	128.373795	21.864595	37.218102	134.553223	23.5671555	17.9311795	131.463509	-101.0402155	12.9694145	130.900169
-35.149544	27.846315	133.17688	-38.838123	15.849562	130.972168	25.334908	-1.512053	128.941513	22.016781	37.086266	135.299835	23.6758445	17.7871065	132.120674	-101.3520905	13.9120175	129.823662
-33.808838	28.093655	132.989761	-38.944878	16.255764	130.788757	25.398455	-1.638513	129.537582	22.125092	36.961086	136.0336	23.7617735	17.6612865	132.785591	-101.6515295	14.8502415	128.791923
-32.435017	28.153261	132.809464	-39.096485	16.627499	130.59996	25.433996	-1.770832	130.185516	22.168306	36.884766	136.74765	23.801151	17.556967	133.466583	-101.994121	15.698031	127.733337
-31.131601	27.967405	132.675064	-39.264179	16.971525	130.399292	25.420496	-1.877099	130.807877	22.156507	36.824509	137.47261	23.7885015	17.473705	134.1402435	-102.3168595	16.469345	126.6583405
-29.940504	27.616579	132.564667	-39.44614	17.263853	130.187363	25.391336	-1.97172	131.36972	22.096535	36.765118	138.13913	23.7439355	17.396699	134.754425	-102.6362155	17.131007	125.620301
-28.779608	27.049387	132.497223	-39.595688	17.52013	129.9599	25.365835	-2.019124	131.902481	21.998501	36.747849	138.806091	23.682168	17.3643625	135.354286	-102.873544	17.6758975	124.565514
-27.242683	25.845024	132.426926	-39.735775	17.892017	129.711365	25.352865	-1.952528	132.534576	21.824297	36.800316	139.694778	23.588581	17.423894	136.114677	-103.060131	18.36014	123.308053
-26.347086	24.81768	132.387726	-39.801037	18.139086	129.612457	25.365093	-1.82939	132.887894	21.739172	36.915421	140.177811	23.5521325	17.5430155	136.5328525	-103.1542065	18.7351565	122.6920615
-25.56678	23.647356	132.309311	-39.812248	18.391706	129.583496	25.429953	-1.639134	133.264175	21.712381	37.076412	140.570618	23.571167	17.718639	136.9173965	-103.195663	19.064773	122.2495955
-24.871843	22.376612	132.17804	-39.740936	18.695616	129.666565	25.502857	-1.358308	133.629257	21.730894	37.322556	140.869919	23.6168755	17.982124	137.249588	-103.0987475	19.409108	122.083542
-24.353411	20.93236	132.11174	-39.651867	19.058783	129.861893	25.61796	-1.046673	133.997742	21.826757	37.681908	140.975662	23.7223585	18.3176175	137.486702	-103.0260925	19.7999485	122.237084
-23.965307	19.358738	132.076462	-39.530155	19.455885	130.063843	25.733387	-0.773226	134.464188	21.997068	38.109501	140.871429	23.8652275	18.6681375	137.6678085	-102.9255375	20.2436325	122.4598775
-23.72407	17.681473	131.965775	-39.338356	19.861797	130.170471	25.789627	-0.47834	134.969498	22.263071	38.563965	140.597641	24.026349	19.0428125	137.7835695	-102.703061	20.6807815	122.5573725
-23.60952	15.034191	131.855743	-39.012486	20.512197	130.160538	25.826668	0.051821	135.682434	22.599131	39.221569	139.881699	24.2128995	19.636695	137.7820665	-102.2378715	21.387699	122.5390095
-23.757753	13.199112	131.889923	-38.866554	20.89282	130.045395	25.831608	0.411417	136.159241	22.765585	39.641083	139.134628	24.2985965	20.02625	137.6469345	-102.0317045	21.75939	122.4438555
-24.056755	11.346183	131.937561	-38.759109	21.200485	129.862137	25.853231	0.743265	136.61116	22.9531	39.968086	138.2034	24.4031655	20.3556755	137.40728	-101.9213835	22.0452945	122.316994
-24.511953	9.494148	132.027603	-38.64307	21.393488	129.612198	25.916254	1.014164	136.9608	23.086058	40.189026	137.175568	24.501156	20.601595	137.068184	-101.787296	22.185381	122.156212
-25.068172	7.708643	132.075882	-38.4935	21.496466	129.333633	26.018545	1.233114	137.039917	23.175236	40.331543	136.155029	24.5968905	20.7823285	136.597473	-101.5838905	22.2106035	122.069793
-25.770273	5.986547	132.193451	-38.331726	21.516958	129.070908	26.197496	1.407619	136.980469	23.222103	40.428516	135.170181	24.7097995	20.9180675	136.075325	-101.3732515	22.1158485	122.066491
-26.562172	4.378525	132.300491	-38.168682	21.473513	128.852936	26.421934	1.539994	136.840149	23.236666	40.50145	134.187042	24.8293	21.020722	135.5135955	-101.166664	21.926304	122.1922765
-28.010576	2.245167	132.615128	-37.972382	21.358284	128.622955	26.745358	1.755521	136.544846	23.267435	40.597092	132.864838	25.0063965	21.1763065	134.704842	-100.9511605	21.5402615	122.541068
-29.080391	1.010427	132.809189	-37.805557	21.257568	128.510315	26.957088	1.89791	136.330597	23.264791	40.604893	132.098877	25.1109395	21.2514015	134.214737	-100.7220535	21.2637345	122.805893
-30.291281	-0.031385	133.059036	-37.655392	21.154243	128.434723	27.137306	1.988313	136.137299	23.260536	40.531845	131.345078	25.198921	21.260079	133.7411885	-100.509705	21.048407	123.1282575
-31.567276	-0.920689	133.286636	-37.523228	21.022305	128.399384	27.318827	1.983754	135.957779	23.284767	40.426876	130.654816	25.301797	21.205315	133.3062975	-100.348253	20.839295	123.4924705
-32.904118	-1.547202	133.483749	-37.542988	21.007324	128.462524	27.45949	1.987818	135.71463	23.017477	40.396729	130.052567	25.2384835	21.1922735	132.8835985	-100.3244595	20.8223745	124.0414495
-34.323536	-1.962692	133.75473	-37.229454	20.797609	128.485336	27.64493	1.963745	135.44957	23.032822	40.187592	129.346329	25.338876	21.0756685	132.3979495	-99.797784	20.5195495	124.5727225
-35.76926	-2.180292	133.980576	-37.088497	20.679213	128.585953	27.802336	1.908238	135.193054	23.079863	39.969933	128.651199	25.4410995	20.9390855	131.9221265	-99.6180935	20.4193405	125.2497795
-37.968491	-2.040462	134.313171	-36.829231	20.515137	128.833832	28.052238	1.833021	134.77507	23.099794	39.656048	127.667168	25.576016	20.7445345	131.221119	-99.234478	20.2857395	126.446545
-39.493023	-1.659898	134.54538	-36.684475	20.387577	129.084778	28.187719	1.748833	134.495148	23.103437	39.440907	127.037598	25.645578	20.59487	130.766373	-99.014528	20.180284	127.403183
-40.933533	-1.068047	134.704666	-36.551586	20.249048	129.386337	28.329498	1.650391	134.171982	23.083017	39.179119	126.434204	25.7062575	20.414755	130.303093	-98.8094295	20.083341	128.469581
-42.409435	-0.250564	134.806793	-36.41346	20.078005	129.675186	28.468735	1.510017	133.838501	23.037693	38.955105	125.942902	25.753214	20.232561	129.8907015	-98.580134	19.923449	129.4596705
-43.825672	0.749869	134.745148	-36.279114	19.838457	129.955551	28.559919	1.350091	133.46225	22.974543	38.711609	125.514114	25.767231	20.03085	129.488182	-98.325459	19.646064	130.42292
-45.226078	1.972247	134.693451	-36.168762	19.591579	130.259949	28.613541	1.125755	133.046844	22.88632	38.473167	125.07341	25.7499305	19.799461	129.060127	-98.0874545	19.383697	131.459771
-46.528084	3.383515	134.528168	-36.029728	19.28887	130.568192	28.660206	0.940183	132.523972	22.786863	38.246338	124.685463	25.7235345	19.5932605	128.6047175	-97.7829905	18.9844795	132.5316665
-48.360317	5.851801	134.221512	-35.814125	18.780582	130.995499	28.743536	0.716357	131.679749	22.650251	37.996758	124.334045	25.6968935	19.3565575	128.006897	-97.3251435	18.2046065	133.984101
-49.485188	7.716667	134.032059	-35.689564	18.411705	131.294693	28.743166	0.554924	131.122238	22.548166	37.897106	124.16127	25.645666	19.226015	127.641754	-97.024794	17.597395	134.947632
-50.529991	9.749993	133.798447	-35.56815	17.981083	131.556046	28.716343	0.45581	130.466858	22.460114	37.851082	124.14315	25.5882285	19.153446	127.305004	-96.7245285	16.80872	135.807088
-51.388325	11.905787	133.482758	-35.500519	17.518078	131.695572	28.696384	0.387364	129.798203	22.401384	37.886616	124.326096	25.548884	19.13699	127.0621495	-96.549922	15.899166	136.3289945
-52.315945	14.167415	133.235138	-35.509708	17.073528	131.730682	28.553322	0.298623	129.077164	22.298897	37.961655	124.68425	25.4261095	19.130139	126.880707	-96.4455255	15.016917	136.580657
-53.02747	16.531017	133.250366	-35.590805	16.683893	131.745392	28.269852	0.232783	128.275574	22.189661	38.012756	125.169205	25.2297565	19.1227695	126.7223895	-96.4113665	14.2450165	136.7683945
-53.689499	18.984589	133.514664	-35.688816	16.369997	131.832794	27.858725	0.191066	127.507767	22.114138	38.101883	125.758781	24.9864315	19.1464745	126.633274	-96.3640635	13.5935195	137.032314
-54.25811	22.806578	134.457748	-35.790306	16.229435	132.050842	26.936527	0.49887	126.660553	22.291813	38.334255	126.976669	24.61417	19.4165625	126.818611	-96.194782	13.0423075	137.283073
-54.432114	25.303429	135.209564	-35.849144	16.353556	132.22081	26.691866	0.808075	126.323029	22.592585	38.638515	128.120453	24.6422255	19.723295	127.221741	-96.3405135	12.983817	137.219879
-54.452557	27.751314	136.103775	-35.880615	16.590191	132.435242	26.577366	1.166174	126.242279	22.931761	38.982224	129.463745	24.7545635	20.074199	127.853012	-96.5157935	13.106183	137.017472
-54.309971	30.055948	137.129623	-35.900333	16.903479	132.783813	26.546303	1.602627	126.310577	23.578857	39.196163	130.708069	25.06258	20.399395	128.509323	-96.863246	13.407563	137.058303
-54.033958	32.177406	138.225601	-35.925541	17.22353	133.098083	26.6078	2.044905	126.511971	23.924738	39.548706	132.097565	25.266269	20.7968055	129.304768	-97.117351	13.6502545	136.891398
-53.63649	34.048321	139.349747	-35.941448	17.552666	133.44252	27.022236	2.221808	126.680992	24.242218	39.826088	133.514008	25.632227	21.023948	130.0975	-97.515123	14.081384	136.78754
-53.113823	35.768936	140.46698	-35.948112	17.912207	133.824234	27.144264	2.520597	127.025429	24.519129	39.99572	134.729156	25.8316965	21.2581585	130.8772925	-97.7279205	14.5662555	136.7711755
-52.176075	37.829578	141.917999	-36.064774	18.410393	134.383698	27.265459	2.795449	127.506783	24.88299	40.217167	136.316467	26.0742245	21.506308	131.911625	-98.2037725	15.314478	136.855771
-51.430256	38.885735	142.738419	-36.165771	18.694235	134.722717	27.267868	2.904621	127.858711	25.024065	40.296955	137.226486	26.1459665	21.600788	132.5425985	-98.4775085	15.787682	136.9028355
-50.660664	39.752335	143.364487	-36.321907	18.983942	135.077972	27.221622	3.025971	128.164581	25.06078	40.362473	137.953156	26.141201	21.694222	133.0588685	-98.785015	16.273662	137.0970755
-49.837765	40.341667	143.771088	-36.510544	19.232306	135.400925	27.124247	3.10506	128.476837	25.003042	40.449677	138.47699	26.0636445	21.7773685	133.4769135	-99.0847325	16.6872435	137.3249365
-48.97897	40.700787	143.955734	-36.693432	19.512465	135.713226	27.016062	3.188389	128.856171	24.899546	40.525402	138.842178	25.957804	21.8568955	133.8491745	-99.344668	17.1680345	137.5772775
-48.066814	40.752609	143.94072	-36.872463	19.794889	136.054962	26.873955	3.294443	129.232056	24.770037	40.630249	139.0802	25.821996	21.962346	134.156128	-99.566922	17.627432	137.953796
-47.171272	40.576645	143.747513	-37.065849	20.079786	136.416229	26.748472	3.381993	129.633957	24.647245	40.756725	139.196899	25.6978585	22.069359	134.415428	-99.8295565	18.090213	138.41703
-45.809933	39.861073	143.045242	-37.36713	20.518892	136.867004	26.513323	3.481678	130.287888	24.466537	40.984325	139.245941	25.48993	22.2330015	134.7669145	-100.22419	18.8047825	138.9670935
-44.926289	39.107731	142.378708	-37.546234	20.838278	137.069611	26.351093	3.515687	130.735428	24.323814	41.141693	139.208817	25.3374535	22.32869	134.9721225	-100.4299215	19.347866	139.1670995
-44.023769	38.110733	141.56488	-37.662109	21.189466	137.200455	26.17598	3.524574	131.119827	24.155394	41.273579	139.102112	25.165687	22.3990765	135.1109695	-100.489905	19.9798555	139.2899405
-43.171371	36.930946	140.647644	-37.999065	21.416899	137.195633	25.976816	3.518792	131.492737	23.967464	41.400555	138.88446	24.97214	22.4596735	135.1885985	-100.97027	20.3741245	139.2026675
-42.313221	35.5126	139.7453	-38.221848	21.718641	137.174042	25.759613	3.478135	131.890625	23.756922	41.508587	138.628159	24.7582675	22.493361	135.259392	-101.2019635	20.943921	139.088692
-41.517273	33.915531	138.847549	-38.447945	22.051332	137.179016	25.530308	3.377199	132.337387	23.531801	41.597443	138.39238	24.5310545	22.487321	135.3648835	-101.4269445	21.615343	138.9931485
-40.731762	32.096199	138.17337	-38.711437	22.340771	137.30481	25.281643	3.272523	132.928391	23.2939	41.703209	138.143723	24.2877715	22.487866	135.536057	-101.7106455	22.193676	139.073563
-39.650993	29.04307	137.646515	-39.073151	22.738741	137.667664	24.916714	3.19978	133.972885	22.988182	41.819935	137.947647	23.952448	22.5098575	135.960266	-102.09875	22.9676245	139.375062
-38.950119	26.829159	137.653976	-39.260284	22.916893	138.079391	24.716661	3.123038	134.782745	22.798906	41.853561	137.924301	23.7577835	22.4882995	136.353523	-102.2783515	23.3454865	139.805259
-39.053993	26.540777	138.71167	-39.430599	23.080973	138.621399	24.520853	3.048053	135.54921	22.65143	41.855793	138.050079	23.5861415	22.451923	136.7996445	-102.4473395	23.710023	140.4431535
-39.572151	27.208048	138.919815	-39.564972	23.207214	139.219955	24.33806	2.960661	136.218201	22.54463	41.830944	138.240173	23.441345	22.3958025	137.229187	-102.571289	24.0186255	141.210723
-39.875092	27.462626	139.774368	-39.664566	23.343145	139.862549	24.200068	2.890173	136.834412	22.461769	41.797344	138.51152	23.3309185	22.3437585	137.672966	-102.6600505	24.3425315	142.052132
-40.127602	27.57304	140.165649	-39.688595	23.492422	140.500443	24.127666	2.865254	137.28717	22.444698	41.796482	138.827103	23.286182	22.330868	138.0571365	-102.663372	24.653976	142.9437495
-40.274227	27.663052	140.981476	-39.656754	23.635201	141.128983	24.135717	2.8992	137.574661	22.493511	41.853863	139.101974	23.314614	22.3765315	138.3383175	-102.628122	24.8938705	143.9196485
-40.34742	27.731508	141.536423	-39.56987	23.842285	141.918015	24.232	3.001598	137.878601	22.704008	42.081902	139.564438	23.468004	22.54175	138.7215195	-102.607744	25.14282	145.1145105
-40.336926	27.724808	142.181396	-39.460529	23.984974	142.30957	24.30308	3.103417	137.9729	22.844059	42.239677	139.853134	23.5735695	22.671547	138.913017	-102.4946275	25.298401	145.706123
-40.269325	27.770164	142.442459	-39.379578	24.164598	142.648834	24.359928	3.198804	138.042099	22.92157	42.351746	140.0224	23.640749	22.775275	139.0322495	-102.399905	25.553921	146.2654185
-40.081985	27.7437	142.618378	-39.30196	24.354374	143.020828	24.377665	3.293951	138.006897	22.980383	42.411655	140.005447	23.679024	22.852803	139.006172	-102.282944	25.855945	147.035484
-39.839294	27.709419	143.110962	-39.188057	24.519815	143.422836	24.422571	3.386092	137.963333	23.065287	42.470543	139.822311	23.743929	22.9283175	138.892822	-102.120043	26.1113125	147.95285
-39.521637	27.638355	143.407257	-39.000858	24.673874	143.787811	24.535521	3.48949	137.995834	23.174604	42.532394	139.52388	23.8550625	23.010942	138.759857	-101.8567785	26.336806	148.815765
-39.107727	27.721691	143.589706	-38.791592	24.824186	144.08136	24.705053	3.626528	138.057068	23.277227	42.574211	139.210052	23.99114	23.1003695	138.63356	-101.574324	26.5480025	149.52916
-38.638306	27.821875	143.805252	-38.629055	25.007988	144.5186	24.998169	3.71771	138.325943	23.439404	42.604435	138.737518	24.2187865	23.1610725	138.5317305	-101.4768965	26.8549035	150.5054695
-38.433098	27.955032	143.931259	-38.3246	24.861078	144.682541	25.148354	3.681097	138.432251	23.509409	42.622154	138.394104	24.3288815	23.1516255	138.4131775	-100.9780815	26.5705305	150.9519045
-38.151432	28.113842	144.0401	-38.468433	24.914764	144.939804	25.218491	3.527372	138.545807	23.493572	42.535011	138.027237	24.3560315	23.0311915	138.286522	-101.2928975	26.7983365	151.593086
-37.804604	28.174568	144.080383	-38.484619	24.815739	145.074814	25.187132	3.353939	138.577774	23.375549	42.327045	137.648544	24.2813405	22.840492	138.113159	-101.2505785	26.790986	152.036469
-37.448788	28.321218	144.074921	-38.534691	24.669754	145.154053	25.072495	3.147382	138.474243	23.233635	42.051273	137.279541	24.153065	22.5993275	137.876892	-101.222447	26.7401805	152.431214
-36.916233	28.478098	143.972198	-38.648987	24.542332	145.204132	24.932472	2.978106	138.376236	23.115299	41.837883	137.025711	24.0238855	22.4079945	137.7009735	-101.3218595	26.6766695	152.7072905
-36.287582	28.710175	143.854233	-38.70623	24.390781	145.19722	24.803082	2.825111	138.28656	23.041151	41.636688	136.934631	23.9221165	22.2308995	137.6105955	-101.3345765	26.5506625	152.7838445
-35.191582	29.164564	143.713379	-38.794636	24.198473	145.194733	24.68648	2.551221	138.338333	23.023554	41.424438	137.260803	23.855017	21.9878295	137.799568	-101.444289	26.4091165	152.589898
-34.337936	29.443275	143.727493	-38.819931	24.044704	145.218246	24.633615	2.355512	138.536072	23.098967	41.262714	137.799911	23.866291	21.809113	138.1679915	-101.506153	26.280295	152.2685005
-33.182125	29.624956	143.810287	-38.696453	23.749657	145.228928	24.588076	2.128658	138.771957	23.264868	41.129185	138.631027	23.926472	21.6289215	138.701492	-101.319378	25.8703925	151.756364
-32.103653	29.914421	144.113556	-38.752338	23.5231	145.314346	24.566856	1.92989	138.960953	23.467981	40.979069	139.627716	24.0174185	21.4544795	139.2943345	-101.5220945	25.5917205	151.3343575
-30.93091	30.175289	144.42186	-38.76815	23.238605	145.27887	24.650053	1.759426	139.128479	23.688932	40.780685	140.789398	24.1694925	21.2700555	139.9589385	-101.7057925	25.2071545	150.5988015
-29.721441	30.326466	144.615891	-38.746529	22.942362	144.935028	24.857969	1.539355	139.306503	24.011684	40.574326	142.132919	24.4348265	21.0568405	140.719711	-101.9278845	24.8278835	149.150345
-28.468122	30.392647	144.560211	-38.745846	22.653631	144.274323	25.118372	1.240924	139.473679	24.268335	40.388092	143.504166	24.6933535	20.814508	141.4889225	-102.1850455	24.492754	147.0597235
-26.601393	30.390898	144.216354	-38.734673	22.315962	142.814056	25.463825	0.844241	139.563873	NaN	NaN	NaN	NaN	NaN	NaN	NaN	NaN	NaN
-25.425079	30.220205	143.820114	-38.714386	22.197073	141.691635	25.596846	0.641151	139.519745	NaN	NaN	NaN	NaN	NaN	NaN	NaN	NaN	NaN
-24.291927	29.837894	143.417435	-38.68718	22.163919	140.676636	25.689783	0.536529	139.412292	NaN	NaN	NaN	NaN	NaN	NaN	NaN	NaN	NaN
-23.251417	29.319298	143.139496	-38.663536	22.209595	139.855515	25.773529	0.489777	139.334747	NaN	NaN	NaN	NaN	NaN	NaN	NaN	NaN	NaN
-22.306568	28.628544	142.763702	-38.686329	22.326801	139.285416	25.765673	0.477607	139.222488	NaN	NaN	NaN	NaN	NaN	NaN	NaN	NaN	NaN
-21.457321	27.770269	142.36586	-38.744091	22.604275	138.938477	25.69845	0.484353	139.120895	NaN	NaN	NaN	NaN	NaN	NaN	NaN	NaN	NaN
-20.725922	26.739704	141.918564	-38.81776	22.966438	138.730759	25.597958	0.54964	139.07959	NaN	NaN	NaN	NaN	NaN	NaN	NaN	NaN	NaN
-19.734907	24.767508	141.132111	-38.976898	23.538755	138.489456	25.381792	0.687046	139.197952	NaN	NaN	NaN	NaN	NaN	NaN	NaN	NaN	NaN
-19.201962	23.236872	140.643127	-39.114838	23.970854	138.219238	25.245413	0.789814	139.418655	NaN	NaN	NaN	NaN	NaN	NaN	NaN	NaN	NaN
-18.867544	21.53088	140.262695	-39.160728	24.464594	137.717087	25.137981	0.924763	139.796585	NaN	NaN	NaN	NaN	NaN	NaN	NaN	NaN	NaN
-18.614786	19.813984	139.493088	-39.178745	24.957773	136.937744	25.017733	1.068672	140.299667	NaN	NaN	NaN	NaN	NaN	NaN	NaN	NaN	NaN
-18.482613	17.937031	138.712479	-39.156666	25.34849	135.880249	24.868023	1.260602	140.815689	NaN	NaN	NaN	NaN	NaN	NaN	NaN	NaN	NaN
-18.494207	15.988348	137.983368	-39.073502	25.620079	134.689529	24.726025	1.465086	141.3237	23.430656	41.163368	145.443069	24.0783405	21.314227	143.3833845	-102.2253445	29.925931	125.9956735
-18.634771	13.930523	137.210724	-38.940125	25.750265	133.588821	24.646612	1.764616	141.725662	23.307232	41.590015	144.505676	23.976922	21.6773155	143.115669	-101.857172	29.8232145	124.061973
-19.203222	10.793742	136.630081	-38.86058	25.646713	132.176086	24.713116	2.213696	141.924591	23.297934	42.151825	142.788864	24.005525	22.1827605	142.3567275	-101.726685	29.1106655	121.9954445
-19.769398	8.633633	136.174469	-38.767921	25.449831	131.301575	24.845186	2.358143	141.914612	23.343294	42.342995	141.678696	24.09424	22.350569	141.796654	-101.630082	28.549093	120.806496
-20.436874	6.631501	135.68251	-38.486176	25.199476	130.466492	25.046019	2.501007	141.754211	23.415464	42.42807	140.823181	24.2307415	22.4645385	141.288696	-101.2030935	27.9344135	119.644288
-21.1553	4.580081	135.12764	-38.169922	24.923355	129.878113	25.314468	2.576503	141.499588	23.496422	42.400215	139.980316	24.405445	22.488359	140.739952	-100.745289	27.358351	119.016274
-22.144945	2.675107	134.914978	-37.921284	24.58478	129.735214	25.646479	2.598531	141.120789	23.614429	42.318924	139.083694	24.630454	22.4587275	140.1022415	-100.473022	26.7108325	119.3681865
-23.235554	0.843351	135.039719	-37.785637	24.220907	130.114288	26.06205	2.643637	140.64418	23.808657	42.235947	138.164215	24.9353535	22.439792	139.4041975	-100.5066275	26.002022	120.8243785
-24.593428	-0.833377	135.677856	-37.720325	23.79385	130.945953	26.485739	2.641738	140.174942	23.977226	42.107807	137.221176	25.2314825	22.3747725	138.698059	-100.6721325	25.2129275	123.193847
-26.805698	-3.182958	137.225586	-37.604656	23.058811	132.776947	27.092699	2.642616	139.52951	24.082119	41.821575	136.064728	25.587409	22.2320955	137.797119	-100.796721	23.8855265	127.756775
-28.351093	-4.578891	138.593597	-37.510914	22.493891	134.266617	27.433029	2.564917	139.223434	24.007584	41.560017	135.42804	25.7203065	22.062467	137.325737	-100.7421345	22.925315	131.207497
-29.935213	-5.858406	140.161057	-37.433109	21.894949	135.866089	27.719381	2.473069	138.962051	23.867081	41.222446	134.888046	25.793231	21.8477575	136.9250485	-100.659449	21.9421405	134.8071295
-31.560028	-7.027189	141.708298	-37.327717	21.257608	137.400177	27.967878	2.355901	138.768646	23.680052	40.898659	134.538269	25.823965	21.62728	136.6534575	-100.479399	20.887936	138.1468965
-33.09454	-8.062415	143.156036	-37.229939	20.628088	138.760956	28.149757	2.202325	138.651321	23.43125	40.580479	134.274796	25.7905035	21.391402	136.4630585	-100.2503815	19.864774	141.0588535
-34.674721	-9.00547	144.370499	-37.130173	20.046484	139.862549	28.274006	2.10673	138.540359	23.183315	40.307869	134.10495	25.7286605	21.2072995	136.3226545	-99.9890065	18.8856685	143.4024435
-36.217014	-9.82907	145.325546	-37.042377	19.51964	140.644287	28.406078	2.024135	138.475403	23.003618	40.108891	134.010727	25.704848	21.066513	136.243065	-99.789602	17.972767	145.045509
-38.364964	-10.872562	146.114868	-36.809856	18.821135	141.165497	28.61319	1.946409	138.427704	22.883152	39.853165	133.872574	25.748171	20.899787	136.150139	-99.367883	16.742483	146.180855
-39.829437	-11.442589	146.172195	-36.689262	18.387327	141.187149	28.693417	1.887206	138.241409	22.848255	39.690964	133.733704	25.770836	20.789085	135.9875565	-99.14936	15.985569	146.3867415
-41.180973	-11.875275	146.006042	-36.595119	17.989504	140.990295	28.779816	1.774974	137.933121	22.821852	39.490532	133.468781	25.800834	20.632753	135.700951	-98.991072	15.346255	146.279639
-42.503502	-12.226999	145.56308	-36.510601	17.651268	140.584991	28.842157	1.672618	137.507156	22.751366	39.300011	133.081024	25.7967615	20.4863145	135.29409	-98.8179635	14.8162215	145.875892
-43.828533	-12.415741	144.979584	-36.463203	17.358551	140.054718	28.895441	1.579505	136.978271	22.668861	39.161457	132.588623	25.782151	20.370481	134.783447	-98.708557	14.346621	145.325989
-45.038647	-12.476487	144.465836	-36.407379	17.062225	139.481415	28.872347	1.510014	136.43158	22.527788	38.991661	131.991669	25.7000675	20.2508375	134.2116245	-98.5148255	13.8736125	144.7512055
-46.16383	-12.403221	144.074448	-36.393501	16.776239	139.006683	28.786335	1.436561	135.837784	22.320938	38.78521	131.300552	25.5536365	20.1108855	133.569168	-98.3406385	13.4415925	144.444198
-47.780113	-12.021551	143.808136	-36.350266	16.323687	138.471802	28.735424	1.279164	135.029572	21.708876	38.566414	130.350464	25.22215	19.922789	132.690018	-97.922682	12.724585	144.253586
-48.6297	-11.548762	143.918121	-36.301022	16.047876	138.283676	28.680145	1.132175	134.652603	21.47085	38.320892	129.741867	25.0754975	19.7265335	132.197235	-97.6775415	12.3692185	144.370117
-49.391808	-10.937566	144.22757	-36.233994	15.780512	138.278015	28.604248	0.984919	134.249847	21.253553	38.06039	129.149002	24.9289005	19.5226545	131.6994245	-97.3968885	12.0383695	144.8566055
-50.085037	-10.14121	144.596252	-36.163063	15.520993	138.420349	28.585083	0.816848	134.009796	21.083761	37.801708	128.585892	24.834422	19.309278	131.297844	-97.160548	11.732708	145.542854
-50.60894	-9.220228	145.054764	-36.087784	15.283641	138.624557	28.597847	0.714194	133.928162	20.95332	37.595623	128.218857	24.7755835	19.1549085	131.0735095	-96.9511515	11.4123735	146.1756045
-51.003624	-8.181732	145.437988	-36.006454	15.057971	138.881088	28.655401	0.640326	133.893204	20.844555	37.430267	128.034134	24.749978	19.0352965	130.963669	-96.762886	11.0806455	146.798507
-51.353149	-6.962588	145.696045	-35.904827	14.800646	139.185501	28.69381	0.595549	133.938202	20.777781	37.30452	127.875587	24.7357955	18.9500345	130.9068945	-96.5454495	10.6512575	147.4641075
-51.597492	-4.994436	145.79158	-35.75127	14.369427	139.588684	28.795015	0.548483	133.982315	20.70862	37.174267	127.81234	24.7518175	18.861375	130.8973275	-96.2543575	9.877479	148.2800405
-51.688545	-3.480573	145.539627	-35.6875	14.049478	139.762466	28.875313	0.525485	133.92337	20.625832	37.12505	127.817261	24.7505725	18.8252675	130.8703155	-96.1255725	9.2736885	148.6546165
-51.641907	-1.916849	145.170349	-35.638721	13.697378	139.854721	28.894217	0.497693	133.673477	20.536804	37.101536	127.858398	24.7155105	18.7996145	130.7659375	-95.9929525	8.5951415	148.9435045
-51.525986	-0.194942	144.461288	-35.624088	13.347072	139.841446	28.86265	0.434436	133.355774	20.461044	37.094097	127.907288	24.661847	18.7642665	130.631531	-95.910023	7.9298775	149.051361
-51.285172	1.599285	143.662338	-35.571827	12.984911	139.722427	28.801037	0.378195	132.945419	20.431496	37.129646	128.044205	24.6162665	18.7539205	130.494812	-95.7599205	7.2159015	148.950042
-50.928082	3.575221	142.81308	-35.536945	12.645589	139.557388	28.695986	0.357421	132.390518	20.421482	37.193932	128.204163	24.558734	18.7756765	130.2973405	-95.632624	6.5155015	148.8174355
-50.433212	5.588163	142.051102	-35.494873	12.327019	139.349686	28.561474	0.306916	131.790375	20.44898	37.296093	128.393387	24.505227	18.8015045	130.091881	-95.494973	5.8525335	148.607491
-49.366352	8.878273	141.158478	-35.44318	11.95447	139.080688	28.321865	0.325881	130.875595	20.52511	37.456371	128.892685	24.4234875	18.891126	129.88414	-95.3098475	5.017814	148.277236
-48.446003	11.19173	140.770798	-35.399456	11.686847	138.916504	28.149849	0.370408	130.355911	20.632318	37.561398	129.272919	24.3910835	18.965903	129.814415	-95.1899955	4.407791	148.018593
-47.436256	13.469526	140.557449	-35.333134	11.500211	138.831131	28.05525	0.443553	129.94606	20.819784	37.654301	129.790207	24.437517	19.048927	129.8681335	-95.103785	3.951495	147.7941285
-46.167755	15.708013	140.341537	-35.283226	11.419812	138.777069	28.056887	0.475356	129.766891	21.083607	37.729431	130.445572	24.570247	19.1023935	130.1062315	-95.136699	3.7372305	147.4479065
-44.783482	18.049728	140.300629	-35.214367	11.39885	138.74144	28.120869	0.440162	129.751572	21.431337	37.783031	131.189133	24.776103	19.1115965	130.4703525	-95.204837	3.6861035	147.0125275
-43.257572	20.301115	140.411057	-35.184906	11.451016	138.735962	28.18495	0.367492	129.789047	22.13154	37.656879	131.900375	25.158245	19.0121855	130.844711	-95.528057	3.8898465	146.627213
-41.503628	22.514582	140.563278	-35.070202	11.64818	138.806503	28.247795	0.274445	129.8703	22.588896	37.609558	132.77034	25.4183455	18.9420015	131.32032	-95.5587495	4.3543585	146.292686
-38.719986	25.684265	140.894821	-35.15303	11.924313	138.733139	28.376801	0.237956	130.105667	23.329945	37.61237	134.195511	25.853373	18.925163	132.150589	-96.159433	4.923463	145.315689
-36.768555	27.680939	141.074066	-35.163746	12.201328	138.5457	28.565916	0.254471	130.403015	23.820339	37.675758	135.252014	26.1931275	18.9651145	132.8275145	-96.5206195	5.4375415	144.2638855
-34.659378	29.479404	141.235733	-35.169922	12.541996	138.174011	28.819019	0.260783	130.821365	24.285725	37.758316	136.441772	26.552372	19.0095495	133.6315685	-96.892216	6.0744425	142.7164535
-32.494705	31.181601	141.330002	-35.189526	12.937485	137.684555	29.113848	0.22042	131.358582	24.648371	37.785397	137.636246	26.8811095	19.0029085	134.497414	-97.2601615	6.8720615	140.871696
-30.332323	32.65625	141.376434	-35.260334	13.36795	137.083618	29.402897	0.151636	131.890976	24.928593	37.758919	138.847641	27.165745	18.9552775	135.3693085	-97.686413	7.7806225	138.7979275
-28.087723	34.047619	141.403458	-35.35685	13.906807	136.375427	29.687241	0.008181	132.568817	25.163607	37.72961	140.094833	27.425424	18.8688955	136.331825	-98.139124	8.9447185	136.419029
-25.916178	35.243771	141.306808	-35.460438	14.485814	135.584045	29.850002	-0.205805	133.334045	25.318468	37.729515	141.273346	27.584235	18.761855	137.3036955	-98.505111	10.209773	133.8643945
-22.653273	36.649467	141.284882	-35.598492	15.449357	134.423264	30.002604	-0.413226	134.262177	25.381029	37.704258	142.794067	27.6918165	18.645516	138.528122	-98.8888005	12.253198	130.318406
-20.523111	37.353657	141.314102	-35.596333	16.092527	133.696182	30.018171	-0.594325	134.838028	25.398287	37.747822	143.548721	27.708229	18.5767485	139.1933745	-98.900895	13.6083055	128.1989895
-18.523054	37.775932	141.448364	-35.501556	16.692873	132.984802	30.048851	-0.572693	135.254639	25.522688	37.814735	144.192917	27.7857695	18.621021	139.723778	-98.7888815	14.764725	126.245826
-16.582451	38.052334	141.458862	-35.315315	17.313251	132.264023	30.112011	-0.571654	135.579407	25.685633	37.870697	144.718918	27.898822	18.6495215	140.1491625	-98.529452	15.9769805	124.3788835
-14.666423	38.124474	141.333481	-35.03611	17.915878	131.623383	30.190491	-0.599908	135.899048	25.83721	37.867836	145.09407	28.0138505	18.633964	140.496559	-98.0860705	17.197792	122.750207
-12.891767	38.00219	141.244049	-34.793739	18.504915	131.155991	30.272654	-0.51698	136.1203	26.020319	37.93784	145.389771	28.1464865	18.71043	140.7550355	-97.7339645	18.2994	121.5569465
-11.380636	37.603348	141.284897	-34.649487	19.035295	130.809921	30.35778	-0.493168	136.373947	26.206266	38.100658	145.55452	28.282023	18.803745	140.9642335	-97.580997	19.266845	120.6556085
-9.251716	36.728138	141.03035	-34.434963	19.773796	130.391571	30.386997	-0.473296	136.779984	26.482656	38.357922	145.709091	28.4348265	18.942313	141.2445375	-97.3047525	20.605279	119.5386045
-8.169865	35.867176	140.84166	-34.282551	20.24901	130.11908	30.376032	-0.388507	136.963394	26.649258	38.554062	145.785065	28.512645	19.0827775	141.3742295	-97.077747	21.4152425	118.8639305
-7.133536	34.851177	140.556412	-34.173615	20.70372	129.835861	30.335468	-0.319362	137.064346	26.771364	38.739044	145.796127	28.553416	19.209841	141.4302365	-96.900646	22.197599	118.2414855
-6.232786	33.649506	140.106659	-34.062996	21.102133	129.550934	30.289707	-0.260652	137.114746	26.874437	38.864853	145.758087	28.582072	19.3021005	141.4364165	-96.708064	22.9021655	117.6654515
-5.602991	32.263851	139.656723	-33.972786	21.467636	129.29126	30.262753	-0.150794	137.036606	26.958775	38.966133	145.677826	28.610764	19.4076695	141.357216	-96.556336	23.5276025	117.225304
-5.067654	30.735865	139.122635	-33.936085	21.783751	129.059708	30.25518	-0.020664	136.841034	27.058596	39.071331	145.51857	28.656888	19.5253335	141.179802	-96.529058	24.0421685	116.939614
-4.756338	28.970041	138.531143	-33.881069	22.062166	128.828598	30.258856	0.079886	136.67186	27.090294	39.100792	145.403107	28.674575	19.590339	141.0374835	-96.436713	24.533993	116.6197125
-4.42214	26.103481	137.218491	-33.739246	22.420057	128.55484	30.226162	0.261494	136.499207	NaN	NaN	NaN	NaN	NaN	NaN	NaN	NaN	NaN
-4.508344	23.932772	136.445908	-33.627357	22.6371	128.612579	30.256638	0.404696	136.454849	NaN	NaN	NaN	NaN	NaN	NaN	NaN	NaN	NaN
-4.681646	21.554556	135.718948	-33.596706	22.822063	128.908493	30.328114	0.518653	136.501831	NaN	NaN	NaN	NaN	NaN	NaN	NaN	NaN	NaN
-5.007041	18.989063	135.066147	-33.564697	22.928009	129.395905	30.376863	0.601502	136.637543	NaN	NaN	NaN	NaN	NaN	NaN	NaN	NaN	NaN
-5.640098	16.155119	134.664413	-33.559387	22.956598	130.083054	30.385277	0.705311	136.844025	27.843294	39.526649	144.198715	29.1142855	20.11598	140.52137	-96.2330595	25.797216	119.644738
-6.373184	13.138289	134.497162	-33.618916	22.897451	130.941345	30.369419	0.804903	137.022797	27.990993	39.673267	143.546982	29.180206	20.239085	140.2848895	-96.418038	25.555817	121.5978005
-7.294513	9.931031	134.773621	-33.800255	22.753603	131.92337	30.327654	0.836274	137.243073	28.052896	39.818436	142.694443	29.190275	20.327355	139.968758	-96.790785	25.179851	123.877982
-9.048744	4.895459	135.733673	-34.039539	22.377926	133.537643	30.205111	0.839798	137.697739	28.025623	39.990475	141.205475	29.115367	20.4151365	139.451607	-97.194445	24.3407155	127.623679
-10.232082	1.459146	136.84935	-34.192692	21.999573	134.816818	30.134165	0.880783	138.009003	27.861477	40.03022	140.088898	28.997821	20.4555015	139.0489505	-97.383205	23.5436445	130.5846855
-11.556217	-1.960047	138.585068	-34.42218	21.53676	136.277084	30.112339	0.941808	138.231903	27.563122	40.003864	138.798767	28.8377305	20.472836	138.515335	-97.6820905	22.600684	134.038833
-12.925774	-5.334392	140.735519	-34.608879	21.01885	137.740738	30.141768	0.902106	138.452652	27.185062	39.88504	137.650604	28.663415	20.393573	138.051628	-97.881173	21.644127	137.429848
-14.138444	-8.588884	143.0047	-34.699501	20.425905	139.104858	30.195251	0.757279	138.750916	26.681313	39.572666	136.722443	28.438282	20.1649725	137.7366795	-97.837284	20.6868375	140.4730365
-15.226063	-11.712764	145.303497	-34.748734	19.820627	140.297729	30.231756	0.536736	139.064682	26.180134	39.113083	136.001099	28.205945	19.8249095	137.5328905	-97.703413	19.8163445	143.0625675
-16.340113	-14.638186	147.485809	-34.687309	19.257654	141.196045	30.32287	0.317025	139.350372	25.873837	38.646305	135.490845	28.0983535	19.481665	137.4206085	-97.4729715	19.033643	144.9714815
-17.798805	-17.987633	150.162323	-34.446995	18.463428	141.837036	30.569891	-0.010959	139.768494	25.700361	38.036644	134.867874	28.135126	19.0128425	137.318184	-97.029116	17.9140135	146.355888
-18.698359	-17.062235	150.810455	-34.261005	18.000544	141.699631	30.756197	-0.150586	139.932755	25.748974	37.733765	134.551651	28.2525855	18.7915895	137.242203	-96.7745955	17.2094985	146.157059
NaN	NaN	NaN	-34.107094	17.616453	141.123383	30.965546	-0.24343	140.085495	25.853512	37.506477	134.24614	28.409529	18.6315235	137.1658175	-96.623717	16.6013825	145.0809485
NaN	NaN	NaN	-33.945248	17.335632	140.208206	31.091249	-0.27623	140.10791	25.99605	37.325462	133.926422	28.5436495	18.524616	137.017166	-96.4341455	16.146648	143.399246
NaN	NaN	NaN	-33.788021	17.140097	139.140762	31.226686	-0.30167	140.083313	26.183649	37.175388	133.557571	28.7051675	18.436859	136.820442	-96.2812095	15.843335	141.461082
-20.694294	-14.970504	147.978806	-33.582523	17.00271	138.066299	31.279909	-0.277837	139.863586	26.441044	37.060482	133.223541	28.8604765	18.3913225	136.5435635	-96.0255225	15.6140975	139.5890345
-21.119953	-14.161632	145.573074	-33.366898	16.939074	137.162552	31.35652	-0.26399	139.362625	26.733028	37.042091	132.966034	29.044774	18.3890505	136.1643295	-95.77857	15.4890975	138.1607745
-22.054253	-12.91079	142.588455	-33.104324	17.01359	136.158569	31.533957	-0.306077	138.096634	27.203951	37.203533	133.031555	29.368954	18.448728	135.5640945	-95.577602	15.578452	136.7530435
-22.655184	-11.891694	139.523651	-32.955288	17.044636	135.703079	31.67198	-0.276158	137.111877	27.48723	37.379505	133.456619	29.579605	18.5516735	135.284248	-95.490181	15.5375985	136.12191
-23.124599	-10.805242	137.022034	-32.831196	17.039776	135.353088	31.753906	-0.159479	136.123032	27.752245	37.504868	134.227524	29.7530755	18.6726945	135.175278	-95.4154675	15.4068575	135.530898
-23.626125	-9.599017	134.459869	-32.696838	17.115377	135.096619	31.794867	0.053781	135.144806	28.041918	37.583031	135.306839	29.9183925	18.818406	135.2258225	-95.3120685	15.412348	134.9674155
-24.200089	-8.344382	132.491821	-32.584595	17.226736	134.847229	31.910662	0.317792	134.395462	28.302208	37.707527	136.475052	30.106435	19.0126595	135.435257	-95.275625	15.4408125	134.259201
-24.653847	-7.189144	130.906326	-32.469437	17.45274	134.508011	32.041836	0.677206	133.895035	28.509464	37.822357	137.59964	30.27565	19.2497815	135.7473375	-95.214524	15.6556985	133.2686845
-25.189003	-6.103943	129.695435	-32.321621	17.782459	133.985107	32.160294	0.992538	133.639679	28.748489	37.983002	138.635605	30.4543915	19.48777	136.137642	-95.0976335	16.077148	131.832572
-26.100719	-4.826425	128.437943	-32.14444	18.498188	133.014862	32.340233	1.347782	133.57225	28.964857	38.278271	139.499329	30.652545	19.8130265	136.5357895	-94.941425	17.1833495	129.4939345
-26.779593	-4.159195	128.141251	-32.118347	19.053749	132.387955	32.416451	1.521492	133.561722	28.999393	38.562946	139.500916	30.707922	20.042219	136.531319	-94.944616	18.065279	128.244591
-27.571178	-3.69704	127.971695	-32.084991	19.633636	131.822296	32.451855	1.7721	133.530273	29.045641	38.954849	139.035995	30.748748	20.3634745	136.283134	-94.91873	18.9037975	127.361458
-28.424623	-3.484597	128.214706	-31.981871	20.18679	131.291718	32.503845	2.016891	133.54509	29.179726	39.383213	138.372986	30.8417855	20.700052	135.959038	-94.8055275	19.673528	126.624398
-29.29528	-3.35359	128.592667	-31.794401	20.67869	130.879166	32.522388	2.188441	133.612579	29.3426	39.706688	137.467331	30.932494	20.9475645	135.539955	-94.521296	20.4098155	126.218377
-30.316496	-3.113789	129.456055	-31.650433	21.091223	130.682343	32.47472	2.347812	133.690201	29.487923	39.929226	136.419846	30.9813215	21.138519	135.0550235	-94.2821875	21.043927	126.3096625
-31.430265	-3.01411	130.564774	-31.589642	21.415119	130.717361	32.41798	2.440973	133.882706	29.570574	40.040039	135.179001	30.994277	21.240506	134.5308535	-94.173561	21.589732	126.9038685
-33.16684	-2.702038	132.536011	-31.585125	21.773684	131.057938	32.322411	2.601886	134.245758	29.569414	40.144917	133.549576	30.9459125	21.3734015	133.897667	-94.1161625	22.1739665	128.218209
-34.333969	-2.44713	133.8078	-31.595608	21.988161	131.408661	32.286369	2.727164	134.582275	29.400507	40.18166	132.639709	30.843438	21.454412	133.610992	-94.034654	22.52191	129.20633
-35.580399	-2.169398	134.924347	-31.62676	22.196711	131.756363	32.278416	2.854483	134.851883	29.306278	40.24593	131.880905	30.792347	21.5502065	133.366394	-94.045867	22.8432155	130.146332
-36.751377	-1.767303	135.627335	-31.626362	22.380718	131.909119	32.302647	2.99272	135.0905	29.24988	40.350388	131.314163	30.7762635	21.671554	133.2023315	-94.0289875	23.089882	130.6159065
-37.897785	-1.343675	135.718964	-31.605085	22.521622	131.750961	32.328354	3.153733	135.273132	29.244492	40.482758	130.849258	30.786423	21.8182455	133.061195	-93.996593	23.2249985	130.440727
-39.138111	-0.870786	135.26178	-31.608307	22.603996	131.276123	32.327293	3.359696	135.235992	28.880903	40.787594	130.528946	30.604098	22.073645	132.882469	-93.820712	23.134347	129.669777
-40.320786	-0.349141	134.348328	-31.627134	22.655708	130.529984	32.324375	3.560354	134.960571	29.113293	40.85117	129.963058	30.718834	22.205762	132.4618145	-93.973102	23.105654	128.5981535
-42.138123	0.653513	132.638733	-31.68408	22.667908	129.289658	32.31142	3.799209	134.251068	28.558441	41.173832	129.198318	30.4349305	22.4865205	131.724693	-93.8030905	22.8492955	126.854623
-43.421764	1.505441	131.451447	-31.68191	22.683277	128.480713	32.302071	3.919867	133.700165	28.437078	41.255196	128.617874	30.3695745	22.5875315	131.1590195	-93.7333945	22.7790225	125.8024065
-44.651321	2.496641	130.384888	-31.639725	22.712891	127.78212	32.26569	4.037191	133.160095	28.351774	41.338696	128.127472	30.308732	22.6879435	130.6437835	-93.588182	22.7378385	124.9204565
-45.995747	3.677887	129.561142	-31.570992	22.769379	127.324745	32.201851	4.140805	132.625107	28.292412	41.45834	127.647697	30.2471315	22.7995725	130.136402	-93.3891155	22.7391855	124.513088
-47.295242	4.998902	129.163589	-31.493246	22.837172	127.212921	32.165787	4.267009	132.057724	28.231916	41.599674	127.179466	30.1988515	22.9333415	129.618595	-93.1853435	22.7410025	124.807247
-48.654087	6.53767	129.399384	-31.404888	22.885864	127.545715	32.134262	4.407048	131.340851	28.114813	41.748474	126.681671	30.1245375	23.077761	129.011261	-92.9343135	22.693967	126.080169
-49.940437	8.15898	130.315231	-31.284389	22.896528	128.397232	32.085846	4.468363	130.536438	27.901539	41.950241	126.094566	29.9936925	23.209302	128.315502	-92.5624705	22.583754	128.478962
-51.776432	10.742043	132.528305	-31.085243	22.651625	130.343658	32.064617	4.782772	129.24588	27.491623	42.416245	125.443039	29.77812	23.5995085	127.3444595	-91.948606	21.7037415	133.3428565
-52.899612	12.567113	134.290558	-30.984365	22.329716	131.780579	32.001011	5.107151	128.399078	27.159992	42.743484	125.393555	29.5805015	23.9253175	126.8963165	-91.5492315	20.7341145	136.6648415
-53.940765	14.288764	135.954529	-30.94733	21.930338	133.09079	31.789326	5.387518	127.783791	26.792843	43.056568	125.596214	29.2910845	24.222043	126.6900025	-91.1857445	19.638633	139.4915775
-54.923565	16.021067	137.43338	-30.972137	21.504669	134.168976	31.473118	5.655303	127.282738	26.471346	43.333946	126.024292	28.972232	24.4946245	126.653515	-90.916506	18.5147135	141.684437
-55.789005	17.786543	138.733398	-31.03516	21.057247	135.007126	31.162748	5.876635	126.835884	26.171619	43.519276	126.518723	28.6671835	24.6979555	126.6773035	-90.7375035	17.4165385	143.3369485
-56.535892	19.521017	139.725739	-31.089169	20.583517	135.570251	30.918375	6.06395	126.493454	25.904316	43.6446	126.995239	28.4113455	24.854275	126.7443465	-90.5896835	16.312759	144.3961555
-57.19503	21.229822	140.466339	-31.163437	20.079548	135.879669	30.734707	6.182772	126.156105	25.718134	43.69046	127.424644	28.2264205	24.936616	126.7903745	-90.5532945	15.22248	144.9689635
-57.960709	23.706476	141.123077	-31.302023	19.375185	135.931534	30.557207	6.161042	125.783142	25.475889	43.596004	127.92041	28.016548	24.878523	126.851776	-90.620594	13.871847	145.011292
-58.330326	25.324535	141.201233	-31.461174	18.949512	135.763245	30.144363	6.235577	125.739761	25.364252	43.425545	128.20993	27.7543075	24.830561	126.9748455	-90.6766555	13.068463	144.5516445
-58.571918	26.863831	141.280045	-31.653954	18.585455	135.527008	30.027023	6.138923	125.578773	25.215839	43.231876	128.456009	27.621431	24.6853995	127.017391	-90.929339	12.4855105	144.036625
-58.71048	28.363653	141.202957	-31.884119	18.307703	135.284836	29.911173	6.003778	125.54007	25.064123	43.025242	128.623337	27.487648	24.51451	127.0817035	-91.255886	12.100896	143.4879685
-58.717983	29.817402	141.106979	-32.133636	18.109756	135.105194	29.774111	5.890288	125.530815	24.923532	42.85202	128.784897	27.3488215	24.371154	127.157856	-91.6160935	11.848358	143.052532
-58.578129	31.224941	140.928436	-32.347408	18.012217	134.981735	29.650337	5.799583	125.640907	24.832144	42.741116	128.912888	27.2412405	24.2703495	127.2768975	-91.9360565	11.7540845	142.6865725
-58.329563	32.566147	140.74704	-32.534092	18.004639	134.960205	29.547897	5.71686	125.834	24.758123	42.675964	129.010895	27.15301	24.196412	127.4224475	-92.221194	11.812866	142.4979625
-57.641022	34.44453	140.582306	-32.789783	18.119917	135.105118	29.827604	5.425686	126.168312	24.77037	42.687111	129.271942	27.298987	24.0563985	127.720127	-92.878553	12.1834355	142.490109
-56.999077	35.644436	140.460129	-32.914524	18.210943	135.34433	29.810894	5.350615	126.606407	24.847748	42.776031	129.566666	27.329321	24.063323	128.0865365	-93.158369	12.358563	142.6021235
-56.196308	36.701019	140.512711	-33.003796	18.266399	135.64093	29.818874	5.277924	127.090263	24.927231	42.852547	129.862854	27.3730525	24.0652355	128.4765585	-93.3806445	12.4675625	142.8053015
-55.329998	37.743603	140.465591	-33.101841	18.296797	135.914612	29.861444	5.19312	127.517197	24.968246	42.902622	130.201843	27.414845	24.047871	128.85952	-93.618527	12.545723	142.969704
-54.294579	38.686024	140.48024	-33.214645	18.306273	136.105499	29.874861	5.127448	127.887856	24.944927	42.952709	130.527267	27.409894	24.0400785	129.2075615	-93.839184	12.5724675	143.0034365
-53.20224	39.539089	140.516144	-33.337025	18.265472	136.186874	29.830759	5.117011	128.122711	24.867096	43.00441	130.854172	27.3489275	24.0607105	129.4884415	-94.0229775	12.4702335	142.8853065
-51.980328	40.33474	140.540359	-33.46566	18.17231	136.142685	29.770699	5.159505	128.257385	25.120777	42.951389	131.131653	27.445738	24.055447	129.694519	-94.377058	12.289173	142.590851
-50.000031	41.351921	140.402634	-33.685596	17.937897	135.879211	29.675638	5.168373	128.365128	25.051886	42.967941	131.770737	27.363762	24.068157	130.0679325	-94.734954	11.807637	141.6904895
-48.535328	41.93145	140.290634	-33.846962	17.771551	135.495422	29.597023	5.136817	128.424515	25.028753	42.920551	132.279434	27.312888	24.028684	130.3519745	-95.006812	11.514418	140.6388695
-47.025192	42.414032	140.076828	-34.052692	17.576376	135.061218	29.546379	5.024003	128.533768	25.010439	42.829613	132.874924	27.278409	23.926808	130.704346	-95.383793	11.225944	139.41809
-45.420265	42.768452	139.89064	-34.249725	17.392952	134.585541	29.476791	4.887507	128.589554	24.954237	42.666252	133.538361	27.215514	23.7768795	131.0639575	-95.714964	11.0090245	138.1071245
-43.771408	43.018387	139.650803	-34.484802	17.186893	134.065765	29.428669	4.766262	128.715805	24.865347	42.457741	134.171783	27.147008	23.6120015	131.443794	-96.116612	10.7617845	136.687736
-42.082062	43.131321	139.410797	-34.726341	17.081444	133.54364	29.386965	4.603465	128.976852	24.773014	42.283295	134.974991	27.0799895	23.44338	131.9759215	-96.5326715	10.719508	135.1113585
-40.316017	43.141407	139.131073	-34.947323	17.028839	133.068527	29.390541	4.443962	129.301117	24.644066	42.110058	135.820908	27.0173035	23.27701	132.5610125	-96.9119495	10.780668	133.5760415
-37.601662	42.865814	138.834518	-35.262932	17.061668	132.606049	29.432301	4.192479	129.99527	24.51083	41.946392	137.007721	26.9715655	23.0694355	133.5014955	-97.4974295	11.0539005	131.7106025
-35.757915	42.505341	138.579346	-35.43195	17.183702	132.35527	29.531292	4.035101	130.611282	24.465021	41.858299	137.857727	26.9981565	22.9467	134.2345045	-97.8620565	11.420704	130.4760355
-33.913845	41.989029	138.273972	-35.607376	17.333908	132.107727	29.614807	3.839624	131.284973	24.342533	41.790688	138.709991	26.97867	22.815156	134.997482	-98.193422	11.85266	129.217972
-32.064049	41.321167	137.915283	-35.752617	17.536402	131.863159	29.668034	3.689102	131.998474	24.216835	41.746986	139.506866	26.9424345	22.718044	135.75267	-98.4476685	12.35476	127.973648
-30.251497	40.504612	137.576538	-35.902397	17.739746	131.628998	29.709984	3.556576	132.746964	24.088383	41.714233	140.271973	26.8991835	22.6354045	136.5094685	-98.7039775	12.8440875	126.7485275
-28.448318	39.512623	137.192612	-36.008869	17.959187	131.426819	29.740566	3.391484	133.479813	23.948097	41.665123	140.952942	26.8443315	22.5283035	137.2163775	-98.8620695	13.3900705	125.6372605
-26.705971	38.354626	136.945099	-36.053665	18.160046	131.314117	29.75395	3.264556	134.138794	23.871582	41.635864	141.523483	26.812766	22.45021	137.8311385	-98.920096	13.869882	124.7970955
-24.201723	36.305691	136.546173	-36.117043	18.431305	131.254974	29.749008	3.030406	134.991379	23.823551	41.581848	142.102234	26.7862795	22.306127	138.5468065	-99.0203655	14.556483	123.9631415
-22.589884	34.765934	136.296524	-36.112644	18.618734	131.270569	29.717678	2.843867	135.502228	23.834002	41.543556	142.319687	26.77584	22.1937115	138.9109575	-99.001128	15.0437565	123.6301805
-21.105738	33.114452	136.06572	-36.12392	18.805754	131.344498	29.651287	2.710049	135.93895	23.857531	41.528557	142.424088	26.754409	22.119303	139.181519	-99.002249	15.492205	123.507477
-19.681286	31.347603	135.849182	-36.173351	19.02113	131.451874	29.536327	2.608119	136.338562	23.8815	41.504272	142.37413	26.7089135	22.0561955	139.356346	-99.0556155	15.9860645	123.547402
-18.398724	29.497879	135.641296	-36.22784	19.262396	131.578964	29.390791	2.472648	136.799271	23.895493	41.489716	142.190628	26.643142	21.981182	139.4949495	-99.098822	16.54361	123.6629785
-17.211256	27.573973	135.451035	-36.290783	19.523182	131.691055	29.207914	2.368604	137.305252	23.939001	41.551544	141.947159	26.5734575	21.960074	139.6262055	-99.1550235	17.08629	123.7559045
-16.211552	25.585812	135.386383	-36.381699	19.774393	131.739807	28.984467	2.333	137.86824	23.969933	41.656929	141.589493	26.4772	21.9949645	139.7288665	-99.240598	17.5538215	123.7507475
-14.962443	22.559448	135.346863	-36.571644	20.098833	131.593521	28.564299	2.265316	138.791122	23.987446	41.786144	140.887543	26.2758725	22.02573	139.8393325	-99.4191605	18.171936	123.3477095
-14.280394	20.550608	135.327652	-36.644066	20.256712	131.341446	28.288239	2.25719	139.337326	23.998384	41.844635	140.425293	26.1433115	22.0509125	139.8813095	-99.4314435	18.4625115	122.8015825
-13.76364	18.587021	135.395355	-36.682026	20.342871	131.047745	28.047997	2.239732	139.754456	23.952305	41.885197	139.874771	26.000151	22.0624645	139.8146135	-99.364203	18.6232775	122.2808765
-13.379629	16.685564	135.531311	-36.721737	20.376196	130.761047	27.92452	2.229128	139.985779	23.879543	41.87645	139.338715	25.9020315	22.052789	139.662247	-99.3455055	18.699603	121.859847
-13.180506	14.908125	135.685013	-36.752769	20.37093	130.483643	27.896568	2.236879	140.089783	23.82588	41.838924	138.82991	25.861224	22.0379015	139.4598465	-99.366762	18.7039585	121.5074395
-13.103305	13.234692	135.74234	-36.757149	20.317654	130.234604	27.994802	2.295735	140.076675	23.74118	41.777718	138.343491	25.867991	22.0367265	139.210083	-99.382289	18.5985815	121.259125
-13.153571	11.66678	135.723419	-36.75502	20.270298	129.996735	27.994415	2.340176	139.963287	23.67646	41.732365	137.905472	25.8354375	22.0362705	138.9343795	-99.3454775	18.5043255	121.0590905
-13.526768	9.536353	135.618286	-36.788116	20.245564	129.647049	27.928516	2.381484	139.603195	23.593489	41.72435	137.300735	25.7610025	22.052917	138.451965	-99.3372345	18.438211	120.842133
-13.886313	8.22444	135.46814	-36.772285	20.239922	129.365845	27.972883	2.440483	139.410248	23.56163	41.740578	136.919281	25.7672565	22.0905305	138.1647645	-99.3118265	18.3893135	120.5669255
-14.356886	7.077607	135.280151	-36.732395	20.246641	129.044388	27.99378	2.521292	139.221725	23.529589	41.746105	136.552979	25.7616845	22.1336985	137.887352	-99.2264745	18.3595835	120.201424
-14.99262	6.051495	135.082932	-36.701794	20.272556	128.710434	28.015577	2.556219	139.072266	23.531017	41.762848	136.165314	25.773297	22.1595335	137.61879	-99.176885	18.3855785	119.802078
-15.746291	5.1366	134.796112	-36.65263	20.313345	128.371048	28.020346	2.608521	138.899033	23.549698	41.782932	135.787415	25.785022	22.1957265	137.343224	-99.090282	18.4309635	119.398872
-16.616301	4.34866	134.492828	-36.605267	20.375971	128.064758	28.037924	2.677916	138.69426	23.57341	41.77742	135.376007	25.805667	22.227668	137.0351335	-99.016201	18.524274	119.0943825
-17.573238	3.699749	134.15274	-36.542927	20.458433	127.811089	28.064209	2.718164	138.39653	23.627337	41.760906	134.954041	25.845773	22.239535	136.6752855	-98.931627	18.677331	118.9468925
-19.283442	2.99105	133.52179	-36.512516	20.603828	127.455429	28.12862	2.735459	137.970703	23.720541	41.706665	134.319946	25.9245805	22.221062	136.1453245	-98.9496125	18.986594	118.7655335
-20.565826	2.655633	132.960159	-36.457165	20.701597	127.214157	28.144073	2.771084	137.64006	23.779388	41.692471	134.058685	25.9617305	22.2317775	135.8493725	-98.8760605	19.1714165	118.5789415
-21.914249	2.457469	132.295258	-36.412155	20.777962	127.005173	28.176456	2.787918	137.309509	23.812475	41.671463	133.854202	25.9944655	22.2296905	135.5818555	-98.8187755	19.3262335	118.4284905
-23.410383	2.388731	131.582336	-36.391537	20.874931	126.856979	28.20698	2.797089	136.959473	23.84676	41.676674	133.686264	26.02687	22.2368815	135.3228685	-98.809944	19.5129805	118.3910895
-25.020958	2.412807	130.875046	-36.345692	20.933897	126.781555	28.266222	2.834998	136.61145	23.88505	41.694294	133.615707	26.075636	22.264646	135.1135785	-98.76702	19.603148	118.4495315
-26.680914	2.57706	130.257629	-36.218266	20.959187	126.881279	28.36821	2.886372	136.269226	23.927116	41.719727	133.572601	26.147663	22.3030495	134.9209135	-98.584195	19.6153245	118.8416445
-28.51795	2.822078	129.947632	-36.092682	20.985451	127.273468	28.522646	2.972677	135.865753	24.003752	41.753471	133.420181	26.263199	22.363074	134.642967	-98.448563	19.607828	119.903969
-31.463385	3.408587	130.054337	-35.962574	21.015144	128.266861	28.85778	3.10781	135.28717	24.182552	41.837925	132.973389	26.520166	22.4728675	134.1302795	-98.445314	19.5574205	122.4034425
-33.515984	3.892483	130.447601	-35.825912	20.989008	129.142349	29.067028	3.255245	134.932449	24.225952	41.888203	132.70047	26.64649	22.571724	133.8164595	-98.298314	19.406292	124.4682385
-35.658569	4.46283	131.249298	-35.68652	20.900747	130.307358	29.241673	3.425769	134.493774	24.166632	41.936363	132.304947	26.7041525	22.681066	133.3993605	-98.0771925	19.120428	127.2153555
-37.84985	5.096591	132.489151	-35.661404	20.763865	131.707184	29.386387	3.541142	134.051331	23.764076	42.061558	131.814514	26.5752315	22.80135	132.9329225	-97.8980395	18.72638	130.4814455
-40.080605	5.803754	133.92865	-35.644348	20.557314	133.158539	29.458752	3.654023	133.641495	23.834171	41.920872	131.198273	26.6464615	22.7874475	132.419884	-97.9351575	18.3271805	133.897194
-42.227951	6.5537	135.541412	-35.638725	20.258877	134.561264	29.42028	3.73974	133.341064	23.441706	41.901985	130.785126	26.430993	22.8208625	132.063095	-97.708443	17.6968915	137.059433
-44.358074	7.364894	137.201355	-35.696968	19.86487	135.962158	29.262432	3.833558	133.050064	22.635227	41.992725	130.41777	25.9488295	22.9131415	131.733917	-97.3427655	16.8165985	140.190399
-47.395817	8.591402	139.677505	-35.742287	19.090343	137.857819	28.941053	3.996493	132.573181	21.797577	41.852909	129.699448	25.369315	22.924701	131.1363145	-96.853889	15.255985	144.5793235
-49.259716	9.455005	141.259949	-35.748611	18.450373	138.943726	28.702217	3.988441	132.304199	21.210321	41.737488	129.375763	24.956269	22.8629645	130.839981	-96.453491	14.0377815	147.047471
-51.053967	10.401069	142.845734	-35.773712	17.786808	139.99881	28.389257	3.895589	131.895859	20.5499	41.548012	129.067001	24.4695785	22.7218005	130.48143	-96.0170025	12.8518155	149.51619
-52.654873	11.343317	144.450287	-35.738785	17.137608	141.032501	28.105556	3.758986	131.487366	19.926435	41.318596	128.736954	24.0159955	22.538791	130.11216	-95.4935655	11.736425	151.952842
-54.08733	12.391667	145.950943	-35.622635	16.510128	141.952835	27.817926	3.648914	131.094604	19.47003	41.159073	128.507584	23.643978	22.4039935	129.801094	-94.889248	10.6162625	154.104576
-55.336327	13.484337	147.38092	-35.4972	15.932885	142.734497	27.515003	3.571694	130.661743	19.101999	41.02047	128.296097	23.308501	22.296082	129.47892	-94.302901	9.569688	155.990074
-56.460381	14.593832	148.419159	-35.403275	15.376371	143.281036	27.284294	3.532828	130.279999	18.798376	40.861423	128.115402	23.041335	22.1971255	129.1977005	-93.847885	8.5556165	157.3643715
-58.110046	16.443048	149.368454	-35.401695	14.581576	143.610626	26.909769	3.399337	129.695587	18.461912	40.602543	128.110352	22.6858405	22.00094	128.9029695	-93.4892305	7.162212	158.3182825
NaN	NaN	NaN	-35.471939	14.057657	143.555481	26.638777	3.277703	129.42218	18.299164	40.420776	128.17543	22.4689705	21.8492395	128.798805	-93.4128485	6.2660745	158.312157
NaN	NaN	NaN	-35.620247	13.589562	143.364853	26.391378	3.11052	129.16777	18.18968	40.24979	128.376633	22.290529	21.680155	128.7722015	-93.531023	5.498969	157.9575045
-59.825729	19.849901	149.572128	-35.792988	13.134059	143.127518	26.156498	2.913592	128.933197	18.114508	40.10104	128.669601	22.135503	21.507316	128.801399	-93.721479	4.760802	157.453637
-60.147823	21.127254	149.442627	-35.969219	12.691898	142.840714	25.936136	2.748525	128.717392	18.099163	39.957176	128.998108	22.0176495	21.3528505	128.85775	-93.9560875	4.0309455	156.823678
-60.258026	22.377522	149.254456	-36.118919	12.36121	142.536499	25.761587	2.613966	128.507813	18.154057	39.85648	129.378128	21.957822	21.235223	128.9429705	-94.19566	3.487197	156.1300275
-60.146885	23.60467	149.041351	-36.246609	12.110165	142.208023	25.605042	2.52674	128.273193	18.265175	39.800671	129.764374	21.9351085	21.1637055	129.0187835	-94.4283265	3.0566245	155.3972625
-59.669369	25.509172	148.603531	-36.457634	11.854739	141.625305	25.42627	2.490721	127.922043	18.469084	39.754704	130.291275	21.947677	21.1227125	129.106659	-94.862945	2.5867655	154.143951
-59.135998	26.673334	148.215256	-36.625656	11.725071	141.133377	25.33243	2.496977	127.731644	18.878021	39.601078	130.59877	22.1052255	21.0490275	129.165207	-95.3565375	2.4011145	153.101547
-58.439457	27.856272	147.738083	-36.832134	11.654798	140.607452	25.229481	2.45875	127.58989	18.986893	39.52755	131.003723	22.108187	20.99315	129.2968065	-95.772455	2.316446	151.9180975
-57.595219	28.969959	147.15863	-37.021095	11.597363	140.060394	25.162321	2.437858	127.469299	19.064972	39.460529	131.390244	22.1136465	20.9491935	129.4297715	-96.1558365	2.2455325	150.6910165
-56.59684	29.938122	146.461945	-37.231365	11.571271	139.477905	25.118982	2.401965	127.395805	19.162449	39.385017	131.721741	22.1407155	20.893491	129.558773	-96.6034455	2.249051	149.397037
-55.43993	30.91889	145.655716	-37.423878	11.61639	138.840805	25.087128	2.320494	127.360596	19.241585	39.307846	132.064758	22.1643565	20.81417	129.712677	-97.0121125	2.41861	147.968933
-54.17952	31.789902	144.651581	-37.613094	11.699525	138.109253	25.111303	2.254748	127.381226	19.359644	39.253227	132.348633	22.2354735	20.7539875	129.8649295	-97.4616615	2.6450625	146.3535765
-51.996399	32.943432	143.094269	-37.849827	11.873778	136.861938	25.208124	2.185402	127.379898	19.549999	39.192387	132.752426	22.3790615	20.6888945	130.066162	-98.0787155	3.0586615	143.657714
-50.35923	33.576775	142.053314	-37.96513	12.054604	136.024216	25.298485	2.123184	127.392815	19.708685	39.14761	132.976089	22.503585	20.635397	130.184452	-98.433845	3.473811	141.86398
-48.600899	34.127277	141.005783	-38.067059	12.337292	135.226059	25.387007	2.05564	127.422417	19.913914	39.11813	133.177902	22.6504605	20.586885	130.3001595	-98.7845785	4.087699	140.1519585
-46.691658	34.532455	140.001801	-38.120289	12.693463	134.513046	25.499811	2.023936	127.531746	20.117552	39.0826	133.450943	22.8086815	20.553268	130.4913445	-99.0492595	4.833658	138.5347475
-44.676586	34.835537	139.131195	-38.124065	13.105993	133.91713	25.653162	2.045117	127.75396	20.402386	39.124508	133.814468	23.027774	20.5848125	130.784214	-99.275904	5.6271735	137.050046
-42.537025	34.971722	138.374527	-38.099964	13.543184	133.460815	25.860981	2.086863	128.073257	20.688839	39.23225	134.28511	23.27491	20.6595565	131.1791835	-99.474838	6.4268115	135.7424465
-40.321983	34.963703	137.74411	-38.071602	14.01862	133.137238	26.114405	2.092263	128.54097	20.978065	39.339214	134.880936	23.546235	20.7157385	131.710953	-99.689439	7.3215015	134.563523
-36.87151	34.657616	137.060471	-38.064087	14.744181	132.884918	26.457384	2.068382	129.414993	21.378607	39.538239	135.83934	23.9179955	20.8033105	132.6271665	-100.0461695	8.6850515	133.1426695
-34.495617	34.249859	136.755722	-38.080379	15.223257	132.774475	26.638702	2.038585	130.042114	21.613394	39.640213	136.549408	24.126048	20.839399	133.295761	-100.286806	9.607115	132.253189
-32.086338	33.682961	136.425369	-38.134365	15.711364	132.613525	26.775721	1.970851	130.701706	21.849995	39.703457	137.269684	24.312858	20.837154	133.985695	-100.581588	10.585574	131.241355
-29.668703	33.008308	136.084641	-38.212528	16.248323	132.326584	26.831377	1.867589	131.369476	22.036285	39.740055	137.998505	24.433831	20.803822	134.6839905	-100.858887	11.692824	129.9691775
-27.288357	32.20834	135.618164	-38.328918	16.871275	131.829071	26.870331	1.783323	132.097046	22.204966	39.774204	138.730972	24.5376485	20.7787635	135.414009	-101.1954845	12.9637865	128.244133
-24.926647	31.268082	134.981216	-38.439732	17.508451	131.159592	26.873127	1.681329	132.905914	22.24976	39.824066	139.401657	24.5614435	20.7526975	136.1537855	-101.4409075	14.2642045	126.1653985
-22.602861	30.238194	134.40773	-38.485439	18.235353	130.430069	26.811028	1.614834	133.620102	22.211773	39.901924	139.965607	24.5114005	20.758379	136.7928545	-101.4822785	15.712327	124.0672835
-19.303061	28.466919	133.701447	-38.548306	19.405586	129.322617	26.695108	1.763558	134.473083	22.117882	40.21204	140.511292	24.406495	20.987799	137.4921875	-101.503107	17.823373	121.1530465
-17.20982	27.131453	133.291183	-38.49247	20.097218	128.644592	26.587185	1.898528	134.966858	22.079615	40.481247	140.725037	24.3334	21.1898875	137.8459475	-101.31834	19.0045485	119.4432365
-15.241975	25.65056	133.020462	-38.431744	20.727613	128.077667	26.477423	2.089751	135.343765	22.080004	40.775307	140.768951	24.2787135	21.432529	138.056358	-101.1422015	20.022697	118.098976
-13.521716	24.052917	133.020782	-38.422413	21.336651	127.613594	26.347212	2.293019	135.61792	22.095543	41.066437	140.657715	24.2213775	21.679728	138.1378175	-101.0662035	20.993574	117.0893705
-11.880266	22.392414	132.83139	-38.365883	21.890919	127.16806	26.261765	2.461493	135.956573	22.180471	41.313583	140.435211	24.221118	21.887538	138.195892	-100.952884	21.8943	116.140228
-10.354306	20.649925	132.73642	-38.208515	22.386654	126.701584	26.169613	2.674963	136.242966	22.301533	41.55687	140.205032	24.235573	22.1159165	138.223999	-100.652603	22.6573915	115.179169
-9.046721	18.845806	132.777161	-38.063801	22.829571	126.253822	26.133474	2.82212	136.517197	22.456924	41.790642	139.914734	24.295199	22.306381	138.2159655	-100.422801	23.352761	114.2916785
-7.384964	16.098543	132.990082	-37.82518	23.374138	125.536308	26.079067	2.948889	136.988251	22.729414	42.070148	139.262238	24.4042405	22.5095185	138.1252445	-100.0546005	24.2387575	112.9473715
-6.433508	14.256022	133.135544	-37.577049	23.617382	124.990166	26.033092	3.027161	137.268906	22.922144	42.206169	138.802673	24.477618	22.616665	138.0357895	-99.631716	24.618099	111.9445425
-5.688374	12.45478	133.329559	-37.326477	23.798138	124.475266	26.032627	3.095489	137.496658	23.129555	42.313213	138.278137	24.581091	22.704351	137.8873975	-99.234045	24.891925	111.0631345
-5.099428	10.708456	133.629974	-37.119675	23.897066	124.017929	26.070557	3.152309	137.702972	23.323317	42.403053	137.704041	24.696937	22.777681	137.7035065	-98.936287	25.016451	110.3323515
-4.737426	9.057447	133.983017	-36.948074	23.89937	123.584534	26.118492	3.223433	137.845856	23.505047	42.450298	137.122498	24.8117695	22.8368655	137.484177	-98.7079175	24.9618745	109.684891
-4.511345	7.460393	134.264359	-36.772503	23.838997	123.146126	26.158401	3.23529	138.021408	23.658409	42.429005	136.622955	24.908405	22.8321475	137.3221815	-98.453411	24.8458465	108.9700705
-4.425545	5.945263	134.417679	-36.585186	23.71291	122.742722	26.183128	3.200362	138.180298	23.791935	42.355457	136.243622	24.9875315	22.7779095	137.21196	-98.1579035	24.6479105	108.273484
-4.611302	3.870242	134.620468	-36.350166	23.486561	122.349258	26.288643	3.095188	138.315735	23.964525	42.191254	135.78714	25.126584	22.643221	137.0514375	-97.826916	24.329901	107.6470785
-4.97479	2.626467	134.736664	-36.236538	23.339737	122.257576	26.393486	2.971383	138.332733	24.111439	42.059616	135.565369	25.2524625	22.5154995	136.949051	-97.7255385	24.1639745	107.566101
-5.478796	1.499904	134.714447	-36.119755	23.21553	122.265396	26.516804	2.848855	138.289169	24.240236	41.93544	135.403595	25.37852	22.3921475	136.846382	-97.61803	24.0389125	107.68441
-6.133152	0.525729	134.572403	-36.014793	23.129145	122.29567	26.625443	2.743861	138.206924	24.336321	41.822037	135.323654	25.480882	22.282949	136.765289	-97.510468	23.975341	107.826051
-6.991443	-0.339064	134.32106	-35.951359	23.099236	122.351326	26.721779	2.661787	138.078323	24.43387	41.734089	135.29155	25.5778245	22.197938	136.6849365	-97.4805425	24.000534	108.0177155
-7.977753	-1.122222	133.935364	-35.90593	23.119175	122.404816	26.788715	2.621623	137.942032	24.504406	41.673904	135.257965	25.6465605	22.1477635	136.5999985	-97.4584205	24.0905865	108.2096335
-9.1684	-1.724382	133.481018	-35.848621	23.198175	122.427261	26.8561	2.60001	137.749176	24.610199	41.635815	135.221786	25.7331495	22.1179125	136.485481	-97.4303915	24.2784375	108.369041
-11.271351	-2.485249	132.742889	-35.708382	23.40551	122.437012	26.969614	2.546875	137.513626	24.771303	41.604721	135.088882	25.8704585	22.075798	136.301254	-97.2872225	24.735222	108.57277
-12.879237	-2.857341	132.249374	-35.575562	23.546774	122.471214	27.05271	2.552071	137.376648	24.93326	41.586697	134.941513	25.992985	22.069384	136.1590805	-97.144109	25.024164	108.7833475
-14.686177	-3.152757	131.843369	-35.447685	23.681955	122.625313	27.169329	2.581637	137.22937	25.149334	41.567459	134.694305	26.1593315	22.074548	135.9618375	-97.0547015	25.289362	109.2887885
-16.658697	-3.349173	131.441528	-35.328873	23.772715	122.911682	27.323303	2.582006	137.064941	25.381294	41.522739	134.394287	26.3522985	22.0523725	135.729614	-97.0100445	25.4930575	110.09375
-18.808823	-3.459234	131.175232	-35.47443	23.988249	123.551094	27.543631	2.556276	136.923965	25.621738	41.433495	134.097809	26.5826845	21.9948855	135.510887	-97.5315445	25.9816125	111.591301
-21.1378	-3.492568	131.096405	-35.272442	23.930384	124.189499	27.804556	2.512651	136.743881	25.849813	41.298717	133.770981	26.8271845	21.905684	135.257431	-97.3720685	25.955084	113.121567
-23.689623	-3.401297	131.353622	-35.012375	23.680437	125.059471	28.074095	2.394783	136.56723	26.058643	41.117043	133.352966	27.066369	21.755913	134.960098	-97.091119	25.604961	115.158844
-27.783657	-3.086797	132.134476	-34.952415	23.321152	126.758911	28.434395	2.161632	136.361649	26.264793	40.697659	132.725327	27.349594	21.4296455	134.543488	-97.254424	25.2126585	118.974334
-30.658358	-2.753446	132.901062	-34.942581	22.931467	128.022186	28.608109	1.957846	136.225815	26.286873	40.341347	132.300705	27.447491	21.1495965	134.26326	-97.332653	24.7133375	121.781112
-33.656624	-2.327238	133.906616	-34.949436	22.429356	129.446609	28.729639	1.740458	136.047882	26.179287	39.939934	131.817871	27.454463	20.840196	133.9328765	-97.353335	24.018516	124.9603415
-36.723984	-1.767114	135.240448	-34.977779	21.847769	131.07196	28.852108	1.51198	135.750061	25.952662	39.510742	131.265671	27.402385	20.511361	133.507866	-97.357943	23.184177	128.636054
-39.778664	-1.099524	136.861877	-34.991718	21.142002	132.939835	29.02593	1.205262	135.443161	25.296846	39.168377	130.782501	27.161388	20.1868195	133.112831	-97.144824	22.0971845	132.766839
-42.78775	-0.3165	138.793152	-34.937164	20.303055	134.984009	29.193901	0.866993	135.038513	25.151793	38.59296	130.240952	27.172847	19.7299765	132.6397325	-97.047175	20.8761335	137.3282855
-45.721603	0.499872	140.991394	-34.775158	19.333353	137.133057	29.331816	0.572511	134.590485	24.335585	38.348625	130.041931	26.8337005	19.460568	132.316208	-96.3840165	19.206138	141.949906
-49.911671	1.856448	144.608932	-34.356571	17.660461	140.332413	29.520168	0.280757	133.865173	23.561985	37.970203	129.852875	26.5410765	19.12548	131.859024	-95.2542185	16.195442	148.805802
-52.543736	2.794394	146.961182	-34.00729	16.436274	142.236374	29.58305	0.165017	133.390991	23.084337	37.752861	129.938995	26.3336935	18.958939	131.664993	-94.3482735	13.913609	152.807755
-55.071037	3.819485	149.213333	-33.732201	15.278337	143.827026	29.592171	0.025011	132.932526	22.640985	37.582481	130.193024	26.116578	18.803746	131.562775	-93.58098	11.752928	156.091277
-57.472908	4.944155	151.322601	-33.484753	14.218063	145.106293	29.530642	-0.016688	132.544128	22.554863	37.339138	130.396973	26.0427525	18.661225	131.4705505	-93.0122585	9.774901	158.7420355
-59.710251	6.053786	153.228455	-33.289356	13.197641	146.160583	29.397202	0.002047	132.125671	21.822634	37.38335	130.853134	25.609918	18.6926985	131.4894025	-92.18863	7.7025835	160.8317635
NaN	NaN	NaN	-33.194645	12.244147	147.027939	29.209276	0.014119	131.710541	21.452463	37.303101	131.246979	25.3308695	18.65861	131.47876	-91.7201595	5.829684	162.577118
NaN	NaN	NaN	-33.208092	11.435305	147.665649	29.027203	-0.045502	131.425247	21.41268	37.052658	131.583633	25.2199415	18.503578	131.50444	-91.6361255	4.367032	163.826858
-66.530228	10.432236	158.286346	-33.380127	10.609196	148.295197	28.506418	-0.145251	131.159653	20.980371	36.945923	132.234711	24.7433945	18.400336	131.697182	-91.5036485	2.818056	164.893212
NaN	NaN	NaN	-33.505718	10.262371	148.504929	28.241625	-0.042152	130.796143	20.742512	36.964439	132.516495	24.4920685	18.4611435	131.656319	-91.5035045	2.0635985	165.353539
NaN	NaN	NaN	-33.625332	10.074701	148.609253	28.002209	0.084557	130.516251	20.55191	37.057228	132.719177	24.2770595	18.5708925	131.617714	-91.5277235	1.5785095	165.600792
NaN	NaN	NaN	-33.699051	9.94367	148.558456	27.888885	0.23274	130.311462	20.40402	37.147243	132.890701	24.1464525	18.6899915	131.6010815	-91.5445545	1.1973485	165.5158305
NaN	NaN	NaN	-33.749706	9.819495	148.411041	27.814562	0.349586	130.162628	20.348007	37.24971	133.019287	24.0812845	18.799648	131.5909575	-91.5806965	0.839341999999998	165.2311245
NaN	NaN	NaN	-33.784466	9.693305	148.213791	27.792614	0.459005	130.029922	20.30409	37.335159	133.185501	24.048352	18.897082	131.6077115	-91.617284	0.489528000000004	164.8198705
NaN	NaN	NaN	-33.854382	9.566495	147.987625	27.777067	0.482625	130.108063	20.328165	37.370014	133.384186	24.052616	18.9263195	131.7461245	-91.76138	0.206670500000001	164.2291255
NaN	NaN	NaN	-34.001488	9.324896	147.619202	27.851299	0.511297	130.068069	20.419641	37.414276	133.784653	24.13547	18.9627865	131.926361	-92.138446	-0.312994499999999	163.312043
NaN	NaN	NaN	-34.188019	9.194067	147.392776	27.90407	0.493148	130.248215	20.482893	37.425041	134.133072	24.1934815	18.9590945	132.1906435	-92.5695195	-0.570960499999998	162.5949085
-64.40477	17.399988	155.8535	-34.491329	9.124559	147.071655	27.948612	0.428905	130.511887	20.582228	37.409538	134.549332	24.26542	18.9192215	132.5306095	-93.248078	-0.6701035	161.6127005
-63.056236	17.98535	153.924347	-34.912296	9.137448	146.477203	28.05571	0.327776	130.946564	20.675478	37.342175	135.049545	24.365594	18.8349755	132.9980545	-94.190186	-0.560079500000001	159.9563515
-61.560566	18.525997	151.63681	-35.389214	9.220467	145.547897	28.152414	0.125826	131.48468	20.813816	37.269054	135.759186	24.483115	18.69744	133.621933	-95.261543	-0.256506000000002	157.473861
-59.907711	18.969027	149.366409	-35.885521	9.24162	144.39856	28.174061	-0.170574	131.959244	20.907557	37.115849	136.398499	24.540809	18.4726375	134.1788715	-96.311851	0.010602500000001	154.6182485
-58.042709	19.386478	147.231873	-36.333977	9.259042	143.223785	28.12142	-0.516998	132.385361	20.984955	36.857807	136.993301	24.5531875	18.1704045	134.689331	-97.2211415	0.347679500000002	151.758239
-54.864769	19.918186	144.585388	-36.78817	9.361071	141.674469	28.122511	-1.109999	133.02272	21.28718	36.501457	137.985825	24.7048455	17.695729	135.5042725	-98.2811855	1.026413	147.8446655
-52.535362	20.136646	143.378632	-36.934265	9.560366	140.969147	28.151495	-1.458823	133.478333	21.610849	36.331413	138.697128	24.881172	17.436295	136.0877305	-98.749702	1.684437	145.8505635
-50.049599	20.315222	142.560822	-37.038261	9.900585	140.605667	28.139364	-1.689716	133.995117	21.919588	36.226982	139.435959	25.029476	17.268633	136.715538	-99.105998	2.532537	144.495796
-47.471104	20.31048	142.256927	-37.085297	10.263021	140.536148	28.090031	-1.851641	134.591934	22.221968	36.211159	140.197586	25.1559995	17.179759	137.39476	-99.3265935	3.346283	143.677536
-44.809113	20.210785	142.219086	-37.110912	10.642977	140.751785	28.041298	-1.913232	135.205582	22.51643	36.211926	141.01738	25.278864	17.149347	138.111481	-99.500688	4.136607	143.392089
-42.080711	19.975965	142.402298	-37.161366	11.018144	141.1483	28.081861	-1.999968	135.855301	22.79929	36.223644	141.855484	25.4405755	17.111838	138.8553925	-99.7633075	4.92445	143.4412075
-39.312504	19.637299	142.527802	-37.255539	11.400782	141.544907	28.14403	-2.146698	136.577576	23.038303	36.23658	142.688751	25.5911665	17.044941	139.6331635	-100.1022445	5.756623	143.4566505
-35.142605	18.967173	142.41246	-37.442978	12.052209	141.753235	28.146231	-2.418698	137.729019	23.286562	36.224754	143.865433	25.7163965	16.903028	140.797226	-100.6023525	7.20139	142.709244
-32.39872	18.395012	142.00914	-37.620968	12.588638	141.492065	28.080273	-2.616202	138.533661	23.333424	36.256695	144.560364	25.7068485	16.8202465	141.5470125	-100.9487845	8.3570295	141.4371175
-29.643589	17.761106	141.48349	-37.830299	13.183172	140.936249	27.90354	-2.750801	139.291199	23.326788	36.364964	145.17099	25.615164	16.8070815	142.2310945	-101.275762	9.5592625	139.6414035
-26.9415	17.022579	140.927979	-38.055275	13.819642	140.16777	27.704399	-2.841777	140.033188	23.211512	36.48753	145.590729	25.4579555	16.8228765	142.8119585	-101.5685055	10.8164075	137.5235815
-24.339508	16.186029	140.410736	-38.314739	14.46191	139.29306	27.397881	-2.834328	140.78566	23.03903	36.685425	145.802933	25.2184555	16.9255485	143.2942965	-101.8479335	11.9982715	135.2918235
-21.779268	15.280704	140.0047	-38.535988	15.105766	138.354507	27.089478	-2.722332	141.44165	22.853664	36.980762	145.895752	24.971571	17.129215	143.668701	-102.043547	13.082317	133.040313
-19.378662	14.277402	139.809998	-38.71122	15.780094	137.47142	26.825384	-2.607825	142.115707	22.658327	37.303692	145.801331	24.7418555	17.3479335	143.958519	-102.1642955	14.2122545	130.984321
-15.998218	12.700563	139.88884	-38.898785	16.571625	136.369705	26.350325	-2.285657	142.990845	22.419558	37.858425	145.258636	24.3849415	17.786384	144.1247405	-102.1825115	15.356866	128.6146695
-13.984161	11.622928	140.309875	-39.024681	16.966503	135.757904	26.12015	-2.030087	143.498047	22.335657	38.158215	144.768005	24.2279035	18.064064	144.133026	-102.2772655	15.868942	127.382782
-12.095451	10.560487	140.779572	-39.079105	17.210529	135.160599	25.955265	-1.816133	144.06604	22.266445	38.405674	144.241653	24.110855	18.2947705	144.1538465	-102.269065	16.1262875	126.1673515
-10.322577	9.530552	141.18927	-38.993542	17.285833	134.570816	25.823727	-1.531197	144.583679	22.379656	38.659763	143.842392	24.1016915	18.564283	144.2130355	-102.0887755	16.007383	124.9285965
-8.671514	8.579641	141.645615	-38.862705	17.293499	134.025726	25.773985	-1.275612	144.939209	22.426342	38.784538	143.375397	24.1001635	18.754463	144.157303	-101.8255735	15.832535	123.894149
-7.199469	7.731524	142.040619	-38.690384	17.212957	133.511047	25.837496	-1.17917	145.196014	22.535267	38.843975	142.913025	24.1863815	18.8324025	144.0545195	-101.5671495	15.5935115	122.9675745
-5.822366	6.984933	142.277893	-38.478458	17.121902	133.028275	25.946573	-1.109398	145.248245	22.684237	38.868351	142.572495	24.315405	18.8794765	143.91037	-101.272321	15.3643275	122.14618
-3.974176	6.038976	142.16748	-38.117756	17.024147	132.384735	26.180073	-1.046777	145.004135	22.914297	38.830715	142.254364	24.547185	18.891969	143.6292495	-100.782697	15.156325	121.1402205
-2.953962	5.546596	141.900635	-37.948547	16.978327	132.056061	26.349215	-1.018032	144.669785	23.053486	38.800335	142.1707	24.7013505	18.8911515	143.4202425	-100.5984445	15.0655025	120.6918795
-2.080273	5.178511	141.610153	-37.832523	16.986366	131.864532	26.545801	-1.01259	144.245331	23.156479	38.756485	142.18605	24.85114	18.8719475	143.2156905	-100.516186	15.1007845	120.5133735
-1.378571	4.93307	141.233566	-37.727104	17.011173	131.743103	26.755369	-1.056742	143.819489	23.263523	38.70092	142.3228	25.009446	18.822089	143.0711445	-100.463654	15.200257	120.4150615
-0.836031	4.742991	140.73439	-37.58527	17.081293	131.719025	26.943535	-1.108202	143.356888	23.389799	38.636654	142.644196	25.166667	18.764226	143.000542	-100.337207	15.39836	120.437508
-0.482709	4.642738	140.22525	-37.392338	17.212566	131.852936	27.167337	-1.17635	142.905594	23.412085	38.412537	142.891678	25.289711	18.6180935	142.898636	-100.074387	15.8070385	120.807236
-0.44587	4.64023	139.854874	-37.235863	17.367905	132.164627	27.37315	-1.186221	142.355103	23.64459	38.274693	143.228088	25.50887	18.544236	142.7915955	-99.980596	16.191574	121.5376585
-0.761772	4.672121	139.36911	-37.075878	17.632822	132.720779	27.706203	-1.181315	141.526703	24.003529	38.149326	143.702957	25.854866	18.4840055	142.61483	-100.006622	16.7816385	122.826728
-1.161803	4.657785	138.878799	-36.908073	17.805363	132.978958	27.896887	-1.169784	141.017578	24.246984	38.073605	144.079132	26.0719355	18.4519105	142.548355	-99.8880815	17.1588155	123.409561
-1.668205	4.592643	138.308395	-36.69389	17.955269	133.133881	28.102106	-1.196265	140.593643	24.49106	37.954269	144.446869	26.296583	18.379002	142.520256	-99.684363	17.531536	123.747506
-2.343581	4.456964	137.867325	-36.496498	18.109041	133.250336	28.297737	-1.219277	140.198883	24.753052	37.822205	144.670807	26.5253945	18.301464	142.434845	-99.5183905	17.916618	124.065827
-3.158366	4.230075	137.400131	-36.308388	18.277637	133.343811	28.464973	-1.258923	139.824875	25.018887	37.696915	144.736938	26.74193	18.218996	142.2809065	-99.358706	18.336278	124.4067155
-4.155208	3.969831	136.899368	-36.124306	18.490664	133.398041	28.596365	-1.235863	139.476746	25.310642	37.64183	144.644745	26.9535035	18.2029835	142.0607455	-99.2021155	18.7783445	124.7353365
-5.284857	3.618394	136.290054	-35.96349	18.734457	133.392838	28.699669	-1.197564	139.151184	25.554243	37.56617	144.445435	27.126956	18.184303	141.7983095	-99.053936	19.284611	124.9873665
-7.19893	2.912931	135.434799	-35.754223	19.132713	133.302185	28.807741	-1.163903	138.769012	25.882977	37.528866	143.940918	27.345359	18.1824815	141.354965	-98.853805	20.0829445	125.249405
-8.752811	2.299577	134.982193	-35.63229	19.353537	133.256287	28.908113	-1.170187	138.6483	26.059086	37.525215	143.50415	27.4835995	18.177514	141.076225	-98.7481795	20.52956	125.436349
-10.328773	1.582927	134.768219	-35.472973	19.497208	133.287125	29.008595	-1.126004	138.610519	26.227844	37.606491	143.020508	27.6182195	18.2402435	140.8155135	-98.5641655	20.7541725	125.7587365
-12.209151	0.766284	134.905807	-35.294109	19.571175	133.446335	29.164648	-1.073802	138.703903	26.451557	37.717499	142.379883	27.8081025	18.3218485	140.541893	-98.3963205	20.8205015	126.350777
-14.105837	-0.082932	135.409409	-35.076714	19.578724	133.657913	29.37632	-0.961372	138.86409	26.73035	37.86515	141.603333	28.053335	18.451889	140.2337115	-98.206763	20.705559	127.0821145
-16.247599	-0.957837	136.12764	-34.807087	19.548685	133.857056	29.612381	-0.789757	139.089737	27.003803	38.015514	140.736572	28.308092	18.6128785	139.9131545	-97.922266	20.4844915	127.8009575
-18.357347	-1.759165	137.000366	-34.487373	19.408522	134.108002	29.853842	-0.608402	139.401627	27.165064	38.218613	139.68602	28.509453	18.8051055	139.5438235	-97.484199	20.0119385	128.6721805
-21.752192	-2.801128	138.691162	-34.158577	18.89452	134.902695	30.227173	-0.15624	139.660736	27.208313	38.401466	137.702698	28.717743	19.122613	138.681717	-97.034897	18.666427	131.123673
-24.184952	-3.297088	140.460114	-34.099258	18.318554	135.975296	30.563799	0.107302	139.637466	26.990328	38.363262	136.182373	28.7770635	19.235282	137.9099195	-96.9755795	17.401826	134.0406725
-26.525476	-3.631225	142.293243	-34.044704	17.583933	137.472137	30.903229	0.265286	139.50563	26.602837	38.092716	134.749878	28.753033	19.179001	137.127754	-96.842441	15.988865	137.81652
-28.824049	-3.832812	144.330185	-33.947216	16.730598	139.282532	30.876028	0.440454	139.443375	26.075125	37.634632	133.71843	28.4755765	19.037543	136.5809025	-96.3700085	14.423653	141.9841615
-31.088566	-3.848946	146.264999	-33.815186	15.792849	141.255966	31.111217	0.321943	139.354248	25.43825	37.14325	133.098297	28.2747335	18.7325965	136.2262725	-95.9051055	12.8531015	146.2856595
-33.258652	-3.702753	147.923981	-33.611122	14.815776	143.184143	31.41464	0.185657	139.226517	24.876966	36.759155	132.862595	28.145803	18.472406	136.044556	-95.368047	11.159146	150.32373
-35.309841	-3.453274	149.388412	-33.352825	13.858234	144.916107	31.707119	0.090051	139.018814	24.388147	36.52626	132.847427	28.047633	18.3081555	135.9331205	-94.753283	9.4083125	153.8990935
-38.247917	-2.640202	151.002686	-32.845989	12.542164	146.907593	32.092117	0.076485	138.501144	23.777031	36.385292	132.890106	27.934574	18.2308885	135.695625	-93.626552	6.8534395	158.119561
-40.020931	-1.886736	151.631668	-32.542881	11.757697	147.799011	32.242954	0.059462	137.904739	23.484892	36.416061	132.948486	27.863923	18.2377615	135.4266125	-92.949685	5.2776325	160.1714095
-41.675903	-0.967425	152.026993	-32.264706	11.046707	148.393707	32.306576	0.054187	137.179596	23.196573	36.422215	132.970596	27.7515745	18.238201	135.075096	-92.2809865	3.855213	161.712318
-43.28931	0.154682	152.319321	-32.001202	10.444648	148.755478	32.548077	-0.049543	136.251144	22.980549	36.488873	132.995667	27.764313	18.219665	134.6234055	-91.766717	2.669631	162.8875505
-44.615044	1.435612	152.489395	-31.744707	9.963586	148.923004	32.455544	0.097118	135.394867	22.878105	36.668835	133.078903	27.6668245	18.3829765	134.236885	-91.1562385	1.5441955	163.609123
-45.766693	2.862538	152.593536	-31.508034	9.613364	148.94548	32.352688	0.31565	134.637405	22.911663	36.938038	133.239822	27.6321755	18.626844	133.9386135	-90.6482435	0.599884000000003	163.9523465
-46.698231	4.414164	152.728119	-31.257063	9.422585	148.930099	32.212742	0.615699	133.880768	23.031042	37.257893	133.458786	27.621892	18.936796	133.669777	-90.136018	-0.0916260000000015	164.190421
-47.623421	6.995492	152.93187	-30.950626	9.281772	148.816422	32.12413	1.073691	133.065552	23.296715	37.787796	133.779007	27.7104225	19.4307435	133.4222795	-89.6116745	-0.867199499999998	164.2105645
-47.973354	8.704567	152.980759	-30.765026	9.333006	148.679138	32.119068	1.370482	132.624054	23.565025	38.130333	134.029968	27.8420465	19.7504075	133.327011	-89.3720985	-1.0843955	164.031265
-48.092712	10.536851	152.852173	-30.622274	9.433469	148.454025	32.1642	1.586372	132.307343	23.855871	38.428108	134.251282	28.0100355	20.00724	133.2793125	-89.2545835	-1.140302	163.6287375
-48.066185	12.277973	152.591904	-30.481344	9.575245	148.099457	32.250751	1.784103	132.072678	24.191839	38.707058	134.453033	28.221295	20.2455805	133.2628555	-89.183983	-1.0950905	162.9360585
-47.775867	14.004726	152.103912	-30.394627	9.72877	147.615707	32.394958	1.921349	131.891907	24.519682	38.928825	134.623795	28.45732	20.425087	133.257851	-89.246574	-0.967547	161.973563
-47.359688	15.769592	151.463715	-30.338461	9.904778	147.001221	32.50201	1.992256	131.713699	24.859877	39.074341	134.725266	28.6809435	20.5332985	133.2194825	-89.3578655	-0.723742499999997	160.7829595
-46.7178	17.456926	150.658279	-30.325069	10.100176	146.285324	32.626266	2.039771	131.55188	25.160933	39.175175	134.812103	28.8935995	20.607473	133.1819915	-89.5437375	-0.407121000000004	159.3886565
-45.363888	19.805099	149.407379	-30.394407	10.418654	145.206467	32.722237	1.972119	131.197845	25.602495	39.259575	134.916885	29.162366	20.615847	133.057365	-89.95118	0.221461000000001	157.355569
-44.179214	21.286955	148.523209	-30.48867	10.725143	144.536133	32.733337	1.948407	131.071686	25.870823	39.295197	135.008881	29.30208	20.621802	133.0402835	-90.27942	0.828483999999996	156.0319825
-42.816147	22.681732	147.614105	-30.620701	11.109652	143.928055	32.72369	1.931762	131.107742	26.164711	39.348755	135.225296	29.4442005	20.6402585	133.166519	-90.6856025	1.5790455	154.689591
-41.266495	23.939939	146.789139	-30.763632	11.567916	143.440201	32.689552	1.903662	131.189041	26.4526	39.42532	135.540619	29.571076	20.664491	133.36483	-91.09834	2.471341	153.515572
-39.535854	25.068077	146.014709	-30.914677	12.058842	142.981079	32.705853	1.881851	131.406128	26.721302	39.505344	135.915451	29.7135775	20.6935975	133.6607895	-91.5429315	3.4240865	152.3013685
-37.626312	26.095572	145.346848	-31.084221	12.599325	142.618042	32.751064	1.859227	131.808548	27.016634	39.545025	136.444336	29.883849	20.702126	134.126442	-92.052291	4.496524	151.109642
-35.606476	26.92539	144.642349	-31.2659	13.18428	142.318756	32.829235	1.813281	132.335083	27.333481	39.602833	137.13028	30.081358	20.708057	134.7326815	-92.613158	5.660503	149.9048305
-32.304379	27.936237	143.797852	-31.568798	14.085197	141.95282	32.939236	1.70507	133.433075	27.856472	39.702923	138.31221	30.397854	20.7039965	135.8726425	-93.53545	7.4663975	148.0329975
-29.957537	28.424227	143.270813	-31.83462	14.748758	141.681198	32.979008	1.547969	134.373138	28.121206	39.760399	139.283676	30.550107	20.654184	136.828407	-94.219347	8.843332	146.533989
-27.630487	28.708708	142.772202	-32.126553	15.447272	141.305328	32.980347	1.32502	135.492966	28.318729	39.809616	140.318344	30.649538	20.567318	137.905655	-94.902644	10.327226	144.705001
-25.196133	28.875786	142.279221	-32.466743	16.152134	140.778107	32.926369	1.08202	136.681992	28.43931	39.912842	141.450806	30.6828395	20.497431	139.066399	-95.6163255	11.806837	142.489815
-22.831699	28.901604	141.78476	-32.812389	16.920189	140.052826	32.801762	0.79657	137.91983	28.44607	40.020161	142.583313	30.623916	20.4083655	140.2515715	-96.248694	13.4320125	139.8540805
-20.495159	28.774292	141.262222	-33.168339	17.673437	139.098099	32.594276	0.514115	139.135941	28.352293	40.105991	143.588181	30.4732845	20.310053	141.362061	-96.8099625	15.036821	136.834137
-18.185318	28.506241	140.762512	-33.515259	18.458883	138.002869	32.216187	0.332422	140.213791	28.073984	40.188496	144.478317	30.1450855	20.260459	142.346054	-97.1756035	16.657307	133.659684
-14.992194	27.910963	140.119873	-33.912373	19.762304	136.300842	31.478384	0.389141	141.498947	27.552807	40.443344	145.366638	29.5155955	20.4162425	143.4327925	-97.3403415	19.1083655	129.1688915
-13.103615	27.373352	139.80275	-34.151005	20.612221	135.210648	30.943474	0.535368	142.193512	27.186874	40.725048	145.660721	29.065174	20.630208	143.9271165	-97.367184	20.594234	126.4941795
-11.319958	26.694298	139.627838	-34.362198	21.395565	134.16275	30.430607	0.854685	142.730652	26.844183	41.097759	145.786743	28.637395	20.976222	144.2586975	-97.361791	21.814908	124.0668025
-9.768142	25.976471	139.388092	-34.473114	22.169035	133.168625	29.959702	1.161565	143.184494	26.566988	41.479065	145.764511	28.263345	21.320315	144.4745025	-97.209573	23.017755	121.8627475
-8.35295	25.185146	139.160126	-34.4977	22.832506	132.320053	29.528173	1.51822	143.537552	26.404301	41.803967	145.64621	27.966237	21.6610935	144.591881	-96.961637	24.0039185	120.048225
-7.213999	24.339003	139.094406	-34.486027	23.435381	131.693802	29.259808	1.900156	143.66011	26.369555	42.128998	145.511398	27.8146815	22.014577	144.585754	-96.7867355	24.856185	118.80185
-6.31248	23.437223	139.177872	-34.508404	24.018106	131.268936	29.12495	2.126951	143.651138	26.405439	42.40741	145.391815	27.7651945	22.2671805	144.5214765	-96.7820025	25.7690315	118.0163955
-5.367885	22.004108	139.053528	-34.399406	24.740253	130.817612	28.986052	2.419358	143.485077	26.516182	42.650372	145.370789	27.751117	22.534865	144.427933	-96.549929	26.945641	117.207291
-4.967227	20.978039	138.898209	-34.286774	25.152689	130.652161	28.992262	2.611142	143.285645	NaN	NaN	NaN	NaN	NaN	NaN	NaN	NaN	NaN
-4.854612	19.932972	138.774368	-34.237957	25.521194	130.610794	29.032463	2.811096	143.022125	26.664606	42.868195	145.575745	27.8485345	22.8396455	144.298935	-96.3244485	28.2027425	116.922653
-4.974753	18.86783	138.569168	-34.236137	25.843445	130.633163	29.080179	3.033498	142.742416	NaN	NaN	NaN	NaN	NaN	NaN	NaN	NaN	NaN
-5.321555	17.729496	138.239532	-34.192856	26.134031	130.647461	29.167965	3.276121	142.510284	NaN	NaN	NaN	NaN	NaN	NaN	NaN	NaN	NaN
-5.857766	16.570648	137.817703	-34.101433	26.372108	130.681747	29.260115	3.524925	142.311676	NaN	NaN	NaN	NaN	NaN	NaN	NaN	NaN	NaN
-6.590405	15.348236	137.403473	-33.999969	26.592678	130.809372	29.369864	3.722539	142.221512	NaN	NaN	NaN	NaN	NaN	NaN	NaN	NaN	NaN
-8.273764	13.406536	137.11409	-33.870266	26.840576	131.251633	29.565132	4.004348	142.272827	NaN	NaN	NaN	NaN	NaN	NaN	NaN	NaN	NaN
-9.648327	12.042423	137.056778	-33.731148	26.914267	131.738968	29.72418	4.217685	142.442795	27.534157	44.066448	144.922821	28.6291685	24.1420665	143.682808	-96.0914645	29.6864675	119.795128
-11.231601	10.647058	137.2276	-33.528267	26.887236	132.432755	29.951227	4.518944	142.663284	27.855099	44.372513	144.341476	28.903163	24.4457285	143.50238	-95.959697	29.3287435	121.36313
-13.055123	9.242658	137.707703	-33.355328	26.660833	133.451874	30.286428	4.848336	142.868881	28.16375	44.686752	143.597672	29.225089	24.767544	143.2332765	-95.935745	28.554122	123.6704715
-15.074003	7.834878	138.56073	-33.203773	26.183006	134.854752	30.762562	5.217515	143.016907	28.437536	44.970108	142.624252	29.600049	25.0938115	142.8205795	-96.007595	27.2722005	126.8889245
-17.262775	6.498917	139.895355	-33.127956	25.430498	136.635742	31.31901	5.52814	143.0298	28.582012	45.199574	141.570206	29.950511	25.363857	142.300003	-96.206423	25.497139	130.971481
-19.620888	5.230521	141.556366	-33.090721	24.40379	138.686996	31.941444	5.764646	142.929794	28.511806	45.314877	140.503983	30.226625	25.5397615	141.7168885	-96.408067	23.2678185	135.6571035
-23.188002	3.447146	144.715042	-32.848564	22.516005	141.984436	32.847588	5.916064	142.713333	27.97715	45.170193	139.09613	30.412369	25.5431285	140.9047315	-96.109497	19.4888815	143.0641405
-25.578848	2.450339	147.09169	-32.653656	21.226048	144.219925	33.431366	5.804911	142.643112	27.495941	44.869122	138.347076	30.4636535	25.3370165	140.495094	-95.7709655	17.1150795	147.944756
-27.90592	1.609091	149.407913	-32.532249	19.990025	146.36438	33.246693	5.734894	142.607239	26.727667	44.342903	137.550735	29.98718	25.0388985	140.078987	-95.051678	14.9411515	152.649773
-30.236563	0.910679	151.424942	-32.441505	18.863581	148.280151	33.321293	5.449343	142.419769	25.984604	43.797718	136.991714	29.6529485	24.6235305	139.7057415	-94.5359585	13.1036315	156.8545605
-32.516624	0.404902	153.182373	-32.311485	17.919708	149.919052	33.335979	5.154082	142.118118	25.246346	43.274944	136.648285	29.2911625	24.214513	139.3832015	-93.9141325	11.624903	160.4549025
-34.688255	0.100728	154.741669	-32.165279	17.109806	151.304214	33.757122	4.734227	141.670944	24.511581	42.891491	136.296783	29.1343515	23.812859	138.9838635	-93.4649095	10.406753	163.6245645
-36.824562	0.043964	156.030228	-31.987091	16.427893	152.380081	33.58939	4.68805	141.091461	23.904366	42.690746	136.080444	28.746878	23.689398	138.5859525	-92.72106	9.166388	166.1742095
-39.675522	0.062656	157.245209	-31.7637	15.553318	153.303955	33.441555	4.618385	140.29213	23.26726	42.532948	135.86792	28.3544075	23.5756665	138.080025	-91.8818075	7.5309695	168.527885
-41.48011	0.269032	157.662491	-31.788116	15.099926	153.564178	33.110382	4.557945	139.58606	22.86298	42.420082	135.702759	27.986681	23.4890135	137.6444095	-91.562913	6.7108385	169.4839465
-43.123055	0.6073	157.816223	-31.841549	14.738068	153.580276	32.672459	4.507179	138.737045	22.485205	42.313774	135.570404	27.578832	23.4104765	137.1537245	-91.26193	6.0656595	170.0068275
-44.510441	1.024515	157.833389	-31.931162	14.443612	153.400238	32.252968	4.430618	137.915695	22.156137	42.277424	135.35759	27.2045525	23.354021	136.6366425	-91.0668765	5.533203	170.1638335
-45.77206	1.613966	157.657791	-32.056389	14.240911	153.111954	31.754023	4.46383	136.991531	21.853575	42.303082	135.110962	26.803799	23.383456	136.0512465	-90.916577	5.098366	170.1726615
-46.801102	2.291245	157.425064	-32.160679	14.110205	152.768494	31.321981	4.562146	136.211929	21.56776	42.372173	134.85228	26.4448705	23.4671595	135.5321045	-90.7662285	4.7532505	170.0048835
-47.595535	3.014138	157.205719	-32.27486	13.985088	152.387253	30.924385	4.650091	135.621735	21.320532	42.449142	134.537888	26.1224585	23.5496165	135.0798115	-90.6721785	4.4205595	169.6946945
-48.308788	4.314198	156.791748	-32.513962	13.835526	151.872437	30.434191	4.661015	134.905212	20.929794	42.423294	134.046936	25.6819925	23.5421545	134.476074	-90.7099165	4.1288975	169.2688
-48.491898	5.223516	156.436127	-32.739727	13.747414	151.54541	30.237066	4.583773	134.741516	20.676996	42.333065	133.709198	25.457031	23.458419	134.225357	-90.936485	4.036409	168.865463
-48.438488	6.156871	155.975357	-32.987083	13.626848	151.226776	29.920584	4.463229	134.519653	20.482012	42.231728	133.43042	25.201298	23.3474785	133.9750365	-91.175464	3.9062175	168.4785155
-48.139412	7.138296	155.376862	-33.275562	13.465068	150.879425	29.684261	4.333274	134.467072	20.105822	42.018177	133.006149	24.8950415	23.1757255	133.7366105	-91.4461655	3.7544105	168.0222395
-47.667831	8.111061	154.592545	-33.606312	13.267461	150.473114	29.468506	4.175936	134.41037	19.765287	41.792603	132.600494	24.6168965	22.9842695	133.505432	-91.8295205	3.5506525	167.440796
-46.99646	9.156225	153.57901	-33.946209	13.072109	150.002304	29.282629	4.005546	134.405411	19.382582	41.520977	132.168991	24.3326055	22.7632615	133.287201	-92.2250235	3.3809565	166.717407
-46.118729	10.195648	152.362411	-34.333241	12.867292	149.351227	29.120398	3.827279	134.495026	19.021898	41.272324	131.760269	24.071148	22.5498015	133.1276475	-92.73763	3.1847825	165.5748065
-44.386681	11.95582	150.328033	-34.869507	12.537904	148.339584	28.913614	3.605476	134.807343	18.645617	40.945557	131.422531	23.7796155	22.2755165	133.114937	-93.5186295	2.8002915	163.564231
-42.886322	13.178582	149.046219	-35.09935	12.339823	147.764694	28.772247	3.5156	135.052734	18.684114	40.767128	131.662277	23.7281805	22.141364	133.3575055	-93.9268805	2.538282	162.1718825
-41.10207	14.540593	147.849091	-35.228287	12.144961	147.342987	28.631561	3.387594	135.512222	19.012514	40.680878	132.332245	23.8220375	22.034236	133.9222335	-94.2786115	2.255686	160.7637405
-39.007881	15.98688	146.869217	-35.237415	11.9656	147.126968	28.644806	3.13018	136.242767	19.75194	40.644653	133.6586	24.198373	21.8874165	134.9506835	-94.673203	2.0437835	159.3032525
-36.641891	17.553558	146.27977	-35.242168	11.829399	147.088669	29.026804	2.646141	137.363358	20.605083	40.512283	135.501633	24.8159435	21.579212	136.4324955	-95.3002795	2.079586	157.7448425
-34.026695	19.187237	146.119186	-35.271862	11.85945	147.178299	29.684376	2.089856	138.783875	21.62011	40.389748	137.931473	25.652243	21.239802	138.357674	-96.195967	2.479098	155.998924
-31.229719	20.855768	146.303833	-35.466137	12.061229	147.138855	30.393415	1.503847	140.517883	22.633028	40.454082	140.699661	26.5132215	20.9789645	140.608772	-97.4454955	3.1434935	153.668938
-26.87541	23.320654	147.281906	-35.775658	12.859803	146.601578	30.884228	0.769638	142.984009	23.994865	40.551205	145.202301	27.4395465	20.6604215	144.093155	-98.9908625	5.0591845	149.110001
-23.933571	24.816307	148.112198	-35.901451	13.690652	145.967239	30.760628	0.392189	144.231369	NaN	NaN	NaN	NaN	NaN	NaN	NaN	NaN	NaN
-21.038225	26.208492	148.937515	-35.901989	14.802472	145.221191	30.558073	0.291824	145.060165	NaN	NaN	NaN	NaN	NaN	NaN	NaN	NaN	NaN
-18.242992	27.450132	149.714493	-35.934685	16.163666	144.478714	30.40694	0.349055	145.592453	NaN	NaN	NaN	NaN	NaN	NaN	NaN	NaN	NaN
-15.628354	28.449245	150.480576	-36.051056	17.532944	143.777817	30.144783	0.504651	145.901108	NaN	NaN	NaN	NaN	NaN	NaN	NaN	NaN	NaN
-13.145905	29.242229	151.08551	-36.110363	18.848507	143.037888	29.789661	0.863539	146.07225	NaN	NaN	NaN	NaN	NaN	NaN	NaN	NaN	NaN
-10.755949	29.894356	151.193237	-36.148132	20.147936	142.2444	NaN	NaN	NaN	NaN	NaN	NaN	NaN	NaN	NaN	NaN	NaN	NaN
-7.396099	30.466587	150.911896	-36.153801	21.877512	141.124313	NaN	NaN	NaN	NaN	NaN	NaN	NaN	NaN	NaN	NaN	NaN	NaN
-5.381364	30.478052	150.789261	-36.128952	22.805305	140.455322	28.889433	1.992982	145.611389	NaN	NaN	NaN	NaN	NaN	NaN	NaN	NaN	NaN
-3.608581	30.284702	150.585739	-36.141319	23.588137	139.730438	28.728735	2.290341	145.556015	NaN	NaN	NaN	NaN	NaN	NaN	NaN	NaN	NaN
-1.914998	29.921684	150.016266	-35.995094	24.255392	138.93634	28.552719	2.719264	145.612656	NaN	NaN	NaN	NaN	NaN	NaN	NaN	NaN	NaN
-0.415861	29.455763	149.32486	-35.784756	24.831436	138.207382	28.472666	3.190207	145.671387	NaN	NaN	NaN	NaN	NaN	NaN	NaN	NaN	NaN
0.829235	28.735689	148.81398	-35.623436	25.226154	137.582397	28.504948	3.67977	145.729675	NaN	NaN	NaN	NaN	NaN	NaN	NaN	NaN	NaN
1.774111	27.866226	148.353195	-35.49762	25.43487	136.972321	28.554409	4.066836	145.846207	NaN	NaN	NaN	NaN	NaN	NaN	NaN	NaN	NaN
2.899823	26.382919	147.47258	-35.182671	25.481792	136.01712	28.61949	4.682842	146.148972	NaN	NaN	NaN	NaN	NaN	NaN	NaN	NaN	NaN
3.375037	25.325653	146.826904	-34.951809	25.366053	135.42952	28.682423	5.162346	146.284485	NaN	NaN	NaN	NaN	NaN	NaN	NaN	NaN	NaN
3.553519	24.25116	146.374908	-34.801517	25.218969	135.009308	28.816498	5.566972	146.344406	NaN	NaN	NaN	NaN	NaN	NaN	NaN	NaN	NaN
3.408663	23.162071	146.016327	-34.709663	25.040779	134.7556	28.97344	5.890005	146.319336	NaN	NaN	NaN	NaN	NaN	NaN	NaN	NaN	NaN
3.063196	22.116787	145.592529	-34.645397	24.852732	134.630905	29.189106	6.14415	146.20015	NaN	NaN	NaN	NaN	NaN	NaN	NaN	NaN	NaN
2.519709	21.095936	145.153107	-34.56723	24.701468	134.588455	29.413731	6.46041	145.853958	NaN	NaN	NaN	NaN	NaN	NaN	NaN	NaN	NaN
1.763197	20.089241	144.572647	-34.466309	24.597507	134.551163	29.672092	6.662932	145.425842	NaN	NaN	NaN	NaN	NaN	NaN	NaN	NaN	NaN
0.368074	18.712042	143.389114	-34.231049	24.648571	134.491867	30.07873	6.860399	144.64209	NaN	NaN	NaN	NaN	NaN	NaN	NaN	NaN	NaN
-0.809225	17.814713	142.522675	-34.061783	24.823746	134.482574	30.398407	6.963098	144.041031	NaN	NaN	NaN	NaN	NaN	NaN	NaN	NaN	NaN
-2.141726	16.967587	141.583038	-33.909077	25.070641	134.551804	30.671421	7.033026	143.541855	NaN	NaN	NaN	NaN	NaN	NaN	NaN	NaN	NaN
-3.664845	16.131639	140.691513	-33.794289	25.342747	134.813324	30.902096	7.171373	142.956238	NaN	NaN	NaN	NaN	NaN	NaN	NaN	NaN	NaN
-5.421822	15.316573	139.993774	-33.732334	25.621056	135.42157	31.1436	7.366597	142.369324	NaN	NaN	NaN	NaN	NaN	NaN	NaN	NaN	NaN
-7.385164	14.459053	139.678192	-33.746807	25.787651	136.386734	31.330753	7.567705	141.85051	NaN	NaN	NaN	NaN	NaN	NaN	NaN	NaN	NaN
-9.563583	13.571657	139.679535	-33.820187	25.828856	137.639435	31.456148	7.823245	141.395996	NaN	NaN	NaN	NaN	NaN	NaN	NaN	NaN	NaN
-13.041365	12.095187	140.232712	-33.864613	25.603888	139.753662	31.569069	8.12399	140.84613	NaN	NaN	NaN	NaN	NaN	NaN	NaN	NaN	NaN
-15.487376	11.036925	141.079636	-33.926506	25.306406	141.241806	31.579971	8.237925	140.566956	27.310545	46.588467	142.069336	29.445258	27.413196	141.318146	-97.29827	23.199616	141.165466
-17.942728	9.914505	142.272919	-33.963524	24.900043	142.743927	31.565008	8.289942	140.391678	26.999474	46.652348	141.289383	29.282241	27.471145	140.8405305	-97.209289	22.328941	144.6473235
-20.373878	8.778684	143.806549	-33.93652	24.374025	144.20668	31.602106	8.362665	140.298935	26.602411	46.645035	140.420395	29.1022585	27.50385	140.359665	-96.9752985	21.2442	148.053695
-22.754503	7.709366	145.586029	-33.990341	23.71368	145.567413	31.607841	8.339444	140.305939	26.098377	46.611137	139.52504	28.853109	27.4752905	139.9154895	-96.833791	19.9520695	151.2193365
-25.061972	6.672981	147.398483	-34.106018	22.930618	146.775391	31.621569	8.309683	140.373215	25.342358	46.488018	138.471802	28.4819635	27.3988505	139.4225085	-96.6939995	18.4623855	154.1282735
-27.302515	5.751721	149.133835	-34.251465	22.139442	147.782562	30.983076	8.373114	140.42366	24.449049	46.155163	137.457687	27.7160625	27.2641385	138.9406735	-96.2189925	17.0147455	156.6244505
-30.450647	4.625926	151.463379	-34.435513	21.02252	148.969223	30.781115	8.083151	140.356018	23.003138	45.535793	135.962204	26.8921265	26.809472	138.159111	-95.7631525	15.235568	159.779335
-32.567741	4.254055	152.990433	-34.57835	20.355785	149.707047	30.531851	7.924953	140.177231	22.040955	45.03537	134.853699	26.286403	26.4801615	137.515465	-95.443103	14.2314085	161.898629
-34.359123	3.973722	154.283035	-34.874226	19.907497	150.363022	30.344492	7.730764	139.965286	20.901251	44.639824	133.968124	25.6228715	26.185294	136.966705	-95.3713235	13.6297	163.759339
-36.065102	3.904533	155.263901	-34.941696	19.444561	150.77948	30.136353	7.545015	139.756424	20.163822	44.150032	133.124664	25.1500875	25.8475235	136.440544	-95.0334795	13.0415985	165.118416
-37.599327	4.032421	155.926971	-35.015751	19.037701	151.047943	29.903975	7.365629	139.441376	19.534206	43.666267	132.325439	24.7190905	25.515948	135.8834075	-94.7505925	12.559454	166.2124785
-39.006042	4.33836	156.26857	-35.108971	18.658447	151.166992	29.661327	7.11411	139.026321	19.054127	43.236221	131.688202	24.357727	25.1751655	135.3572615	-94.575669	12.1417285	166.9767225
-40.326881	4.881144	156.27092	-35.160873	18.295025	151.134079	29.40399	6.806949	138.610504	18.704081	42.859234	131.262238	24.0540355	24.8330915	134.936371	-94.3757815	11.7569585	167.331787
-42.012119	6.220531	155.967972	-35.225296	17.843174	151.019226	28.905695	6.40994	137.865112	18.300238	42.386234	130.690414	23.6029665	24.398087	134.277763	-94.0535585	11.288261	167.760689
NaN	NaN	NaN	-35.249924	17.588472	150.892563	28.646379	6.163931	137.392456	18.141071	42.153572	130.388382	23.393725	24.1587515	133.890419	-93.893573	11.0181925	167.894707
NaN	NaN	NaN	-35.29768	17.374538	150.650818	28.38279	5.937135	136.956955	18.083138	42.018074	130.228455	23.232964	23.9776045	133.592705	-93.828324	10.7714715	167.708931
NaN	NaN	NaN	-35.386444	17.100025	150.258011	28.122509	5.731893	136.470245	18.078701	42.001808	130.188309	23.100605	23.8668505	133.329277	-93.873493	10.3331995	167.186745
NaN	NaN	NaN	-35.518955	16.776943	149.71286	28.098047	5.421224	135.825958	18.121771	42.015915	130.291183	23.109909	23.7185695	133.0585705	-94.147819	9.8353165	166.3671495
-44.407463	13.37049	151.169296	-35.561981	16.318901	148.925064	27.780993	5.267904	135.147461	18.276402	42.064987	130.562836	23.0286975	23.6664455	132.8551485	-94.1526595	8.9713565	164.9949795
-44.195465	15.091006	149.498657	-35.826683	15.924294	147.960632	27.458927	5.064442	134.586838	18.555569	42.101151	131.162338	23.007248	23.5827965	132.874588	-94.660614	8.2657915	163.046676
-43.777885	18.060751	147.033997	-36.318527	15.333918	146.200714	27.150349	4.61012	134.206467	19.582916	41.942959	132.746841	23.3666325	23.2765395	133.476654	-96.0036865	7.3912965	158.924774
-43.180656	20.127621	145.637207	-36.621601	15.059841	144.992294	27.188921	4.239067	134.318802	20.349497	41.834488	134.509308	23.769209	23.0367775	134.414055	-97.012411	7.0829045	155.570533
-42.347099	22.176815	144.615387	-36.930859	14.844775	143.890854	27.417908	3.663007	134.813705	21.210499	41.47879	136.753708	24.3142035	22.5708985	135.7837065	-98.1759215	7.1186515	151.9980015
-41.272461	24.205591	144.118652	-37.192539	14.873815	143.019028	27.718561	2.876728	135.674805	22.021965	40.993263	139.205139	24.870263	21.9349955	137.439972	-99.255341	7.8126345	148.598084
-40.057232	26.107412	144.036972	-37.406796	15.169944	142.372894	28.009411	2.033104	136.843094	22.841454	40.546371	141.779785	25.4254325	21.2897375	139.3114395	-100.2390245	9.0501505	145.4343485
-38.736691	27.908236	144.189697	-37.557255	15.724145	141.90387	28.246656	1.335224	137.966354	23.419815	40.149658	144.281982	25.8332355	20.742441	141.124168	-100.9477455	10.705849	142.683572
-37.401581	29.588804	144.418106	-37.65863	16.592625	141.631271	28.356668	0.780463	139.083786	NaN	NaN	NaN	NaN	NaN	NaN	NaN	NaN	NaN
-35.384262	31.883087	144.590576	-37.645454	18.331305	141.445511	28.389046	0.436562	140.826462	NaN	NaN	NaN	NaN	NaN	NaN	NaN	NaN	NaN
-34.116154	33.182827	144.629456	-37.550568	19.570724	141.464447	28.17499	0.340449	142.013489	NaN	NaN	NaN	NaN	NaN	NaN	NaN	NaN	NaN
-32.959496	34.310143	144.692886	-37.496208	20.794313	141.555832	NaN	NaN	NaN	NaN	NaN	NaN	NaN	NaN	NaN	NaN	NaN	NaN
-31.967688	35.20166	144.682144	-37.476234	21.971855	141.611008	NaN	NaN	NaN	NaN	NaN	NaN	NaN	NaN	NaN	NaN	NaN	NaN
-31.122765	35.949932	144.544449	-37.507484	23.047499	141.580292	NaN	NaN	NaN	NaN	NaN	NaN	NaN	NaN	NaN	NaN	NaN	NaN
-30.509583	36.517445	144.432098	-37.606865	24.006973	141.536255	NaN	NaN	NaN	NaN	NaN	NaN	NaN	NaN	NaN	NaN	NaN	NaN
-30.101192	36.908443	144.404373	-37.751476	24.880522	141.553848	NaN	NaN	NaN	NaN	NaN	NaN	NaN	NaN	NaN	NaN	NaN	NaN
-29.832912	37.162861	144.526047	-37.99099	25.969379	141.769516	NaN	NaN	NaN	NaN	NaN	NaN	NaN	NaN	NaN	NaN	NaN	NaN
-29.941324	37.138638	144.728012	-38.116737	26.545664	142.080338	25.720531	2.45842	144.893448	NaN	NaN	NaN	NaN	NaN	NaN	NaN	NaN	NaN
-30.163404	36.981281	144.967514	-38.169434	27.046263	142.533691	25.680283	2.874215	144.445282	NaN	NaN	NaN	NaN	NaN	NaN	NaN	NaN	NaN
-30.563154	36.741085	145.289581	-38.132954	27.468088	143.071106	25.709808	3.255558	143.970413	NaN	NaN	NaN	NaN	NaN	NaN	NaN	NaN	NaN
-31.040123	36.321945	145.660324	-38.015877	27.847025	143.75058	25.805649	3.601321	143.444992	NaN	NaN	NaN	NaN	NaN	NaN	NaN	NaN	NaN
-31.6693	35.76564	146.099518	-37.809303	28.207403	144.572632	25.973494	3.887496	142.921494	NaN	NaN	NaN	NaN	NaN	NaN	NaN	NaN	NaN
-32.353477	35.077782	146.625	-37.618824	28.517094	145.604767	26.077518	4.200619	142.313385	NaN	NaN	NaN	NaN	NaN	NaN	NaN	NaN	NaN
-33.565434	33.749016	147.789795	-37.312393	28.986359	147.487442	26.143137	4.572622	141.499634	NaN	NaN	NaN	NaN	NaN	NaN	NaN	NaN	NaN
-34.567215	32.723534	148.698395	-37.350964	29.290724	148.932373	26.056618	4.910923	140.952057	NaN	NaN	NaN	NaN	NaN	NaN	NaN	NaN	NaN
-34.977459	32.051575	150.195602	-37.198555	29.406881	150.136826	25.868824	5.151697	140.504303	NaN	NaN	NaN	NaN	NaN	NaN	NaN	NaN	NaN
-34.689724	31.852314	151.620178	-36.799076	29.330318	150.857071	25.68008	5.251904	140.335144	NaN	NaN	NaN	NaN	NaN	NaN	NaN	NaN	NaN
-34.556122	31.757862	151.981598	-36.855984	29.450439	151.372513	25.534916	5.185347	140.473068	NaN	NaN	NaN	NaN	NaN	NaN	NaN	NaN	NaN
-34.558224	31.795956	151.308609	-36.749138	29.324186	151.621109	25.456947	5.109235	140.772018	25.321362	43.54871	142.093124	25.3891545	24.3289725	141.432571	-98.8874305	34.3193995	161.809647
-34.290169	31.712378	151.170319	-36.690376	29.128122	151.823135	25.502262	4.99685	141.109695	25.135323	43.403328	141.425232	25.3187925	24.200089	141.2674635	-98.6995445	34.056155	162.3788065
-33.702744	31.601345	151.740082	-36.590195	28.890621	152.076172	25.681004	4.766518	141.468781	25.190071	43.173618	141.005737	25.4355375	23.970068	141.237259	-98.6159275	33.811174	162.915085
-33.264778	31.522156	150.737625	-36.487316	28.84165	152.141739	25.856745	4.691762	141.743881	25.334307	43.118565	141.14415	25.595526	23.9051635	141.4440155	-98.570158	33.7781365	162.8394625
-32.332073	31.599735	151.407578	-36.363792	28.877747	152.134064	26.019197	4.764502	141.818314	25.578455	43.198147	141.526871	25.798826	23.9813245	141.6725925	-98.52641	33.7741695	162.5955355
-31.526665	31.791275	151.167236	-36.039959	28.785097	152.072662	26.186613	4.898441	141.843704	25.816172	43.402111	141.934555	26.0013925	24.150276	141.8891295	-98.0813105	33.419918	162.2561945
-30.618235	32.029461	150.975891	-35.979263	28.823736	152.113022	26.310999	5.026583	141.782623	26.008612	43.59082	142.299896	26.1598055	24.3087015	142.0412595	-98.1183315	33.3387705	162.1847845
-29.5721	32.285408	151.267975	-35.927765	28.839716	152.084442	26.383823	5.110404	141.552429	26.161003	43.7038	142.630585	26.272413	24.407102	142.091507	-98.127943	33.27233	162.077377
-28.528109	32.530392	150.449951	-35.83408	28.811022	151.921677	26.501087	5.150108	141.517685	NaN	NaN	NaN	NaN	NaN	NaN	NaN	NaN	NaN
-26.698	32.871265	150.617447	-35.639263	28.757372	151.590118	26.652342	5.161343	141.24321	NaN	NaN	NaN	NaN	NaN	NaN	NaN	NaN	NaN
-25.392321	33.086449	150.137115	-35.429028	28.817892	151.310196	26.899031	5.107761	141.210251	NaN	NaN	NaN	NaN	NaN	NaN	NaN	NaN	NaN
-23.953001	33.263432	150.275101	-35.200405	29.013157	150.819168	27.209339	5.076958	141.310257	NaN	NaN	NaN	NaN	NaN	NaN	NaN	NaN	NaN
-22.537876	33.424793	149.326706	-35.01273	29.243717	150.033493	27.561056	5.107079	141.49118	NaN	NaN	NaN	NaN	NaN	NaN	NaN	NaN	NaN
-21.030275	33.52589	149.220795	-34.863335	29.451778	148.895599	27.909985	5.147567	141.724258	NaN	NaN	NaN	NaN	NaN	NaN	NaN	NaN	NaN
-19.537243	33.61903	148.015884	-34.81501	29.576397	147.478836	28.212271	5.141218	141.883804	NaN	NaN	NaN	NaN	NaN	NaN	NaN	NaN	NaN
-18.246391	33.493103	147.448151	-34.886177	29.552464	145.974533	28.379709	5.113688	141.792709	NaN	NaN	NaN	NaN	NaN	NaN	NaN	NaN	NaN
-16.324244	33.027908	146.187286	-35.021656	29.334423	144.028061	28.463196	5.102892	141.238922	NaN	NaN	NaN	NaN	NaN	NaN	NaN	NaN	NaN
-15.159057	32.408474	145.697174	-35.058537	29.148916	143.16127	28.565512	5.036823	140.829422	NaN	NaN	NaN	NaN	NaN	NaN	NaN	NaN	NaN
-14.099984	31.608646	145.269928	-35.001045	28.956499	142.596176	28.737045	5.014532	140.551132	NaN	NaN	NaN	NaN	NaN	NaN	NaN	NaN	NaN
-12.98521	30.64658	144.804077	-34.894344	28.783482	142.164139	28.912252	5.058258	140.387207	NaN	NaN	NaN	NaN	NaN	NaN	NaN	NaN	NaN
-12.078257	29.437204	144.532928	-34.702374	28.73534	141.719193	29.158014	5.055095	140.462738	NaN	NaN	NaN	NaN	NaN	NaN	NaN	NaN	NaN
-11.114139	28.123083	144.087143	-34.415127	28.775087	141.197449	29.45495	5.011069	140.80072	NaN	NaN	NaN	NaN	NaN	NaN	NaN	NaN	NaN
-10.263846	26.672375	143.658905	-34.141781	28.862417	140.608261	29.779165	5.015783	141.331116	NaN	NaN	NaN	NaN	NaN	NaN	NaN	NaN	NaN
-9.261805	24.184423	143.132599	-33.799404	28.93169	139.454758	30.225042	5.10857	142.251541	NaN	NaN	NaN	NaN	NaN	NaN	NaN	NaN	NaN
-8.734001	22.445414	142.601364	-33.549538	28.971451	138.437881	30.410892	5.267226	142.942398	NaN	NaN	NaN	NaN	NaN	NaN	NaN	NaN	NaN
-8.366966	20.619257	142.093277	-33.240898	28.958998	137.285889	30.485752	5.534327	143.604904	NaN	NaN	NaN	NaN	NaN	NaN	NaN	NaN	NaN
-8.174963	18.764505	141.553329	-32.936893	28.883999	136.140488	30.554316	5.823599	144.154739	NaN	NaN	NaN	NaN	NaN	NaN	NaN	NaN	NaN
-8.19822	16.894156	141.404755	-32.671417	28.771492	135.137177	30.729856	6.10097	144.603668	NaN	NaN	NaN	NaN	NaN	NaN	NaN	NaN	NaN
-8.398334	15.057409	141.214737	-32.367699	28.571848	134.338074	30.976173	6.436985	144.934586	29.233677	46.233353	145.351593	30.104925	26.335169	145.1430895	-94.840323	30.808527	123.5330585
-8.716227	13.26862	141.231842	-32.061344	28.320431	133.788666	31.350872	6.844048	145.155975	29.411095	46.650272	144.149765	30.3809835	26.74716	144.65287	-94.5036715	29.893702	122.924462
-9.551035	10.807931	141.55014	-31.636065	27.837164	133.354172	31.969994	7.31452	145.384995	NaN	NaN	NaN	NaN	NaN	NaN	NaN	NaN	NaN
-10.40065	9.280997	141.889236	-31.368605	27.43704	133.314896	32.365654	7.56063	145.440918	29.921419	47.10273	141.631943	31.1435365	27.33168	143.5364305	-93.8807465	27.5424	123.0933615
-11.352821	7.889337	142.266617	-31.110052	27.023294	133.527924	32.790401	7.713292	145.42041	NaN	NaN	NaN	NaN	NaN	NaN	NaN	NaN	NaN
-12.525375	6.697757	142.848831	-30.936483	26.591978	133.988144	33.256592	7.776912	145.382355	30.381569	47.016888	139.765244	31.8190805	27.3969	142.5737995	-93.6920465	25.787056	125.4024885
-13.795647	5.70667	143.418884	-30.99674	26.294994	134.703003	33.693165	7.783712	145.305222	30.582682	46.905746	139.01622	32.1379235	27.344729	142.160721	-94.1314035	25.245259	127.245285
-15.25442	4.899777	144.019333	-30.831158	25.857937	135.397629	34.173893	7.771325	145.209015	30.204582	46.881962	138.449402	32.1892375	27.3266435	141.8292085	-93.8515535	24.3892305	128.9660495
-16.729099	4.274752	144.377213	-30.507412	25.37027	136.022125	34.570702	7.729817	145.097214	30.35593	46.699596	137.994263	32.463316	27.2147065	141.5457385	-93.47814	23.5258335	130.4985115
-19.197557	3.691485	144.634155	-30.216026	24.816944	136.895615	35.296711	7.789052	144.992264	30.44343	46.48452	137.484192	32.8700705	27.136786	141.238228	-93.3021225	22.497102	132.553002
-20.949099	3.527613	144.626938	-30.073591	24.54636	137.473938	35.633778	7.785592	144.617767	30.93231	46.2449	137.085678	33.283044	27.015246	140.8517225	-93.430226	22.077474	134.0961535
-22.74827	3.617249	144.551895	-29.965738	24.322149	138.07666	35.916077	7.766144	144.139023	30.933592	46.10997	136.699814	33.4248345	26.938057	140.4194185	-93.3563105	21.706241	135.7339015
-24.674049	3.855407	144.354111	-29.87524	24.10631	138.695175	35.337009	8.046098	143.730942	30.838234	45.952148	136.30957	33.0876215	26.999123	140.020256	-92.8381015	21.213497	137.370094
-26.586479	4.339839	144.25531	-29.76358	23.875799	139.329208	35.651733	7.905972	143.09288	30.750427	45.794613	135.988632	33.20108	26.8502925	139.540756	-92.72824	20.9013055	139.11766
-28.641479	4.994128	144.196808	-29.642508	23.632818	140.006653	35.848991	7.787485	142.425186	30.633152	45.633247	135.687744	33.2410715	26.710366	139.056465	-92.5260875	20.55527	140.956841
-30.610376	5.921072	144.298401	-29.529837	23.401239	140.766876	36.072159	7.599596	141.768188	30.497206	45.426571	135.362183	33.2846825	26.5130835	138.5651855	-92.3443565	20.2893945	142.9685665
-33.649246	7.632776	144.876236	-29.313627	23.044287	142.00177	36.242138	7.484585	140.785233	30.348488	45.164078	134.801651	33.295313	26.3243315	137.793442	-91.922567	19.7642425	146.210098
-35.664227	9.002172	145.35939	-29.158264	22.78467	142.800735	36.30764	7.405986	140.209824	30.203918	45.024212	134.462143	33.255779	26.215099	137.3359835	-91.572307	19.354241	148.2654865
-37.617039	10.46468	145.921158	-29.018003	22.49477	143.544174	36.285938	7.318849	139.682907	30.031788	44.836521	134.145615	33.158863	26.077685	136.914261	-91.194869	18.911855	150.174087
-39.476879	12.105882	146.478958	-28.831488	22.146572	144.21373	36.240967	7.172608	139.331863	29.886829	44.667828	133.872391	33.063898	25.920218	136.602127	-90.726874	18.372926	151.825333
-41.238613	13.823689	146.946655	-28.602297	21.670866	144.810059	36.285084	7.007831	138.952255	29.78529	44.504929	133.683914	33.035187	25.75638	136.3180845	-90.239781	17.585352	153.3020335
-42.987015	15.608266	147.424942	-28.362522	21.052431	145.355743	36.703835	6.650489	138.452042	29.661421	44.287266	133.559677	33.182628	25.4688775	136.0058595	-89.907672	16.6359845	154.7056265
-44.568882	17.502447	147.902863	-28.119989	20.309797	145.858307	36.773678	6.343743	138.055344	29.517212	44.010002	133.519562	33.145445	25.1768725	135.787453	-89.385423	15.4427215	155.929161
-46.682262	20.579414	148.865479	-27.742458	19.171978	146.54097	36.807381	5.787185	137.215546	29.439789	43.497787	133.713943	33.123585	24.642486	135.4647445	-88.608501	13.70147	157.6171955
-47.933064	22.797033	149.694931	-27.566906	18.442173	146.994476	36.729851	5.342108	136.531006	29.412512	43.11137	133.943954	33.0711815	24.226739	135.23748	-88.2049935	12.657607	158.751472
-49.001133	25.041452	150.726013	-27.438545	17.757036	147.37413	36.539822	4.95339	135.811066	29.449892	42.769173	134.36792	32.994857	23.8612815	135.089493	-87.871947	11.6527905	159.658767
-49.827576	27.302515	151.933914	-27.377966	17.114887	147.668304	36.236019	4.677398	135.040802	29.501713	42.478027	135.02388	32.868866	23.5777125	135.032341	-87.624798	10.6520615	160.304267
-50.556046	29.586727	153.288879	-27.398315	16.594725	147.957779	35.892048	4.461097	134.414337	29.483084	42.239788	135.694946	32.687566	23.3504425	135.0546415	-87.484196	9.8390075	160.8609165
-51.128799	31.911377	154.627243	-27.483105	16.154293	148.204971	35.556282	4.336343	133.95723	29.487387	42.096649	136.444107	32.5218345	23.216496	135.2006685	-87.4880445	9.09209	161.2092735
-51.464344	34.110649	156.059998	-27.543549	15.853806	148.463135	35.164204	4.201529	133.728241	29.536474	41.95512	137.236145	32.350339	23.0783245	135.482193	-87.437437	8.6292875	161.444077
-51.711971	37.287533	157.945068	-27.585041	15.598546	148.786179	34.874249	4.117152	133.526459	29.80102	41.865028	138.310379	32.3376345	22.99109	135.918419	-87.5077165	8.206002	161.653939
NaN	NaN	NaN	-27.595922	15.500241	148.892685	34.826206	4.030022	133.49498	30.060968	41.794586	138.96228	32.443587	22.912304	136.22863	-87.635431	8.088178	161.55674
NaN	NaN	NaN	-27.592478	15.437735	148.857254	34.828167	3.895983	133.537857	NaN	NaN	NaN	NaN	NaN	NaN	NaN	NaN	NaN
NaN	NaN	NaN	-27.57675	15.393312	148.733292	34.873196	3.709564	133.618698	NaN	NaN	NaN	NaN	NaN	NaN	NaN	NaN	NaN
NaN	NaN	NaN	-27.539877	15.36196	148.582611	34.94241	3.52762	133.686371	NaN	NaN	NaN	NaN	NaN	NaN	NaN	NaN	NaN
NaN	NaN	NaN	-27.493317	15.343529	148.440994	35.009918	3.359416	133.732574	NaN	NaN	NaN	NaN	NaN	NaN	NaN	NaN	NaN
NaN	NaN	NaN	-27.45882	15.379432	148.338547	35.060555	3.225741	133.830566	NaN	NaN	NaN	NaN	NaN	NaN	NaN	NaN	NaN
NaN	NaN	NaN	-27.420616	15.451535	148.15274	35.230022	3.116624	133.947327	NaN	NaN	NaN	NaN	NaN	NaN	NaN	NaN	NaN
NaN	NaN	NaN	-27.410736	15.500116	147.963211	35.329884	3.00248	134.097427	NaN	NaN	NaN	NaN	NaN	NaN	NaN	NaN	NaN
NaN	NaN	NaN	-27.447611	15.535023	147.698364	35.393181	2.852524	134.18631	NaN	NaN	NaN	NaN	NaN	NaN	NaN	NaN	NaN
NaN	NaN	NaN	-27.512688	15.552349	147.349014	35.432167	2.647489	134.269226	NaN	NaN	NaN	NaN	NaN	NaN	NaN	NaN	NaN
NaN	NaN	NaN	-27.621725	15.620999	147.012421	35.430908	2.394897	134.348862	NaN	NaN	NaN	NaN	NaN	NaN	NaN	NaN	NaN
NaN	NaN	NaN	-27.78517	15.790823	146.733337	35.422714	2.105945	134.524887	NaN	NaN	NaN	NaN	NaN	NaN	NaN	NaN	NaN
-42.094986	45.946819	157.626251	-28.006666	16.044254	146.506287	35.379745	1.819303	134.8517	NaN	NaN	NaN	NaN	NaN	NaN	NaN	NaN	NaN
-39.828129	44.728699	155.335754	-28.395039	16.634998	146.3134	35.294613	1.346581	135.659866	NaN	NaN	NaN	NaN	NaN	NaN	NaN	NaN	NaN
-38.365616	43.424812	153.875092	-28.774366	17.076597	146.255493	35.193356	0.965253	136.37027	NaN	NaN	NaN	NaN	NaN	NaN	NaN	NaN	NaN
-36.957066	42.087276	151.758148	-29.198227	17.634972	146.132355	35.058163	0.576111	137.251526	NaN	NaN	NaN	NaN	NaN	NaN	NaN	NaN	NaN
-35.417999	40.558643	149.717575	-29.644754	18.233078	145.794464	34.854439	0.241887	138.252243	NaN	NaN	NaN	NaN	NaN	NaN	NaN	NaN	NaN
-33.938602	38.809738	147.860748	-30.151943	18.879963	145.241898	34.554485	-0.052088	139.261581	NaN	NaN	NaN	NaN	NaN	NaN	NaN	NaN	NaN
-32.527397	36.964417	146.043625	-30.692738	19.506313	144.400055	34.168243	-0.213917	140.274582	NaN	NaN	NaN	NaN	NaN	NaN	NaN	NaN	NaN
-31.10944	35.009003	144.429779	-31.210411	20.066896	143.348389	33.648552	-0.275828	141.270874	NaN	NaN	NaN	NaN	NaN	NaN	NaN	NaN	NaN
-29.099665	31.841923	142.253296	-31.898027	20.773521	141.724823	32.813435	-0.170474	142.674011	NaN	NaN	NaN	NaN	NaN	NaN	NaN	NaN	NaN
-27.87554	29.548954	141.31572	-32.318871	21.105137	140.886368	32.261623	-0.065003	143.428604	NaN	NaN	NaN	NaN	NaN	NaN	NaN	NaN	NaN
-26.872932	27.242302	140.982788	-32.697174	21.38788	140.375992	31.757534	0.074654	144.060028	NaN	NaN	NaN	NaN	NaN	NaN	NaN	NaN	NaN
-26.033392	24.973869	141.002029	-33.041142	21.625616	140.083466	31.324144	0.162868	144.54097	NaN	NaN	NaN	NaN	NaN	NaN	NaN	NaN	NaN
-25.291216	22.662722	140.550278	-33.252567	21.799908	139.84726	30.955971	0.199981	145.020538	NaN	NaN	NaN	NaN	NaN	NaN	NaN	NaN	NaN
-24.752825	20.402042	140.922241	-33.318802	22.005592	139.651566	30.696484	0.327141	145.369797	29.181206	40.796139	146.740082	29.938845	20.56164	146.0549395	-96.576449	23.449544	133.2481925
-24.262266	18.205885	140.820343	-33.351753	22.244604	139.42215	30.561605	0.457315	145.633072	29.15111	40.833904	146.373169	29.8563575	20.6456095	146.0031205	-96.5598635	23.8435985	132.8411795
-23.943422	15.120721	141.062256	-33.352806	22.49427	138.821625	30.419899	0.605471	145.916733	29.160091	40.99276	145.660339	29.789995	20.7991155	145.788536	-96.495607	24.1894245	131.854714
-23.772684	13.135308	140.378098	-33.290749	22.545971	138.237915	30.329958	0.808271	145.912201	29.153702	41.059189	145.191498	29.74183	20.93373	145.5518495	-96.323328	24.158212	130.9239805
-23.831427	11.070713	140.106323	-33.209068	22.521496	137.609344	30.320717	0.958919	145.717575	29.12229	41.053818	144.720245	29.7215035	21.0063685	145.21891	-96.1396395	24.0366235	129.999778
-23.877604	9.00781	139.262314	-33.186306	22.446012	137.03801	30.365828	0.993833	145.485062	29.093555	41.007797	144.253113	29.7296915	21.000815	144.8690875	-96.1023035	23.891209	129.2069325
-24.178726	6.910473	138.702286	-33.154873	22.382973	136.544724	30.496353	1.030168	144.913742	29.088366	40.906982	143.857941	29.7923595	20.968575	144.3858415	-96.1021055	23.797371	128.7036065
-24.556534	4.986408	138.250595	-33.082935	22.360916	136.135712	30.591852	1.000563	144.295456	29.115698	40.837391	143.507553	29.853775	20.918977	143.9015045	-96.019645	23.802855	128.3699195
-25.123272	3.106063	137.707657	-32.923264	22.368931	135.812531	30.815926	1.018358	143.741791	29.147041	40.7882	143.178589	29.9814835	20.903279	143.46019	-95.8280115	23.834583	128.164872
-26.230124	0.549051	137.422363	-32.559322	22.509066	135.573257	31.309414	1.273318	143.126495	29.282209	40.803371	142.608093	30.2958115	21.0383445	142.867294	-95.4144555	23.9797875	128.27922
-27.245358	-1.100124	137.586243	-32.328339	22.624851	135.519547	31.576288	1.422349	142.932861	29.452202	40.902199	142.108231	30.514245	21.162274	142.520546	-95.170923	24.087428	128.518548
-28.364361	-2.581121	138.110489	-32.085388	22.703119	135.470963	31.779751	1.610164	142.889862	29.686817	41.032375	141.522079	30.733284	21.3212695	142.2059705	-94.90406	24.0849685	128.7359555
-29.68166	-4.002582	138.717575	-31.855116	22.725115	135.390442	31.963554	1.80106	142.996353	29.921127	41.146397	140.875748	30.9423405	21.4737285	141.9360505	-94.6525725	23.9765015	128.8448335
-31.034693	-5.229	139.493774	-31.638607	22.686497	135.319519	32.154472	1.971208	143.160172	30.122105	41.241608	140.136246	31.1382885	21.606408	141.648209	-94.4155025	23.766586	128.990829
-32.522579	-6.414753	140.344177	-31.417784	22.558756	135.382111	32.317154	2.136059	143.225571	30.303244	41.27853	139.378769	31.310199	21.7072945	141.30217	-94.145767	23.4102175	129.462052
-34.056793	-7.260414	141.551941	-31.221146	22.374355	135.705917	32.008541	2.524018	143.188782	30.466726	41.205467	138.534683	31.2376335	21.8647425	140.8617325	-93.6799255	22.8839675	130.5501015
-36.566216	-8.275075	143.406387	-30.927336	21.968916	136.742661	32.598377	2.493995	142.883926	30.640312	40.912975	137.241577	31.6193445	21.703485	140.0627515	-93.4740165	22.234347	133.4225705
-38.222622	-8.635881	144.826431	-30.691349	21.604139	137.678741	32.973869	2.501684	142.585022	30.694126	40.705853	136.498337	31.8339975	21.6037685	139.5416795	-93.2166955	21.6045095	135.8158025
-39.933498	-8.794204	146.318405	-30.435854	21.194405	138.7444	33.311729	2.558196	142.348389	30.660746	40.512741	135.918503	31.9862375	21.5354685	139.133446	-92.8579455	20.8533415	138.355354
-41.635292	-8.763066	147.808594	-30.181879	20.744642	139.896851	33.677929	2.594805	142.140976	30.590889	40.3284	135.45813	32.134409	21.4616025	138.799553	-92.498167	20.0276815	140.994149
-43.332916	-8.504889	149.13887	-29.908821	20.259159	141.144135	34.10577	2.532846	141.904251	30.480045	40.153732	135.148438	32.2929075	21.343289	138.5263445	-92.1105495	19.175029	143.7619255
-45.089104	-7.999754	150.495575	-29.660183	19.752403	142.497833	34.644382	2.285022	141.557281	30.348778	39.978317	134.93219	32.49658	21.1316695	138.2447355	-91.816946	18.3731365	146.7509305
-46.721313	-7.387495	151.666733	-29.450958	19.21633	143.870743	34.943592	2.049142	141.186279	30.14797	39.764919	134.770386	32.545781	20.9070305	137.9783325	-91.447697	17.5256295	149.7631535
-49.117184	-6.083965	153.253479	-29.245293	18.450399	145.745316	35.136501	1.716131	140.476959	29.733143	39.489182	134.651489	32.434822	20.6026565	137.564224	-90.925408	16.2981415	153.926408
-50.625515	-5.085564	153.950241	-29.157221	17.971991	146.757492	35.17334	1.560748	139.909302	29.430918	39.376881	134.654968	32.302129	20.4688145	137.282135	-90.616571	15.4751675	156.232849
-52.063896	-3.896427	154.511292	-29.125742	17.548378	147.566055	35.021782	1.548004	139.367661	29.135099	39.361393	134.673553	32.0784405	20.4546985	137.020607	-90.3299245	14.6420575	158.111503
-53.432655	-2.55084	155.036514	-29.132566	17.132048	148.131332	34.823811	1.611179	138.825607	28.838291	39.409248	134.748215	31.831051	20.5102135	136.786911	-90.096183	13.7538825	159.475753
-54.641869	-1.152325	155.358292	-29.177666	16.729511	148.500687	34.621777	1.660568	138.340515	28.506248	39.467731	134.898193	31.5640125	20.5641495	136.619354	-89.9193445	12.8948725	160.38202
-55.707073	0.304127	155.256607	-29.260298	16.293652	148.713791	34.758846	1.529868	137.720688	28.184954	39.533531	135.040756	31.4719	20.5316995	136.380722	-89.992496	12.0556045	161.04686
-56.391083	1.703697	155.435822	-29.359257	15.835205	148.787735	34.541206	1.583762	137.222244	27.883207	39.583511	135.175293	31.2122065	20.5836365	136.1987685	-89.9307205	11.0867735	161.3767015
-57.326801	4.050173	154.541794	-29.514296	15.124472	148.666122	34.243469	1.585319	136.57338	27.541697	39.604553	135.539841	30.892583	20.594936	136.0566105	-89.921175	9.654008	161.2756335
-57.591892	5.681963	154.543625	-29.621124	14.649426	148.506577	34.031986	1.542904	136.127136	27.378807	39.532516	135.744125	30.7053965	20.53771	135.9356305	-89.9476445	8.761142	161.0775235
-57.831009	7.375661	153.760651	-29.760387	14.212951	148.319016	33.854004	1.425478	135.75502	27.223236	39.460236	135.963165	30.53862	20.442857	135.8590925	-90.059394	7.983045	160.7789395
-57.682388	9.065125	153.743774	-29.876842	13.839403	148.113693	33.655624	1.310209	135.31514	27.137756	39.347916	136.255188	30.39669	20.3290625	135.785164	-90.150374	7.3497435	160.442222
-57.452785	10.777333	153.385468	-29.998272	13.521812	147.951324	33.460297	1.206132	134.871765	27.093554	39.243858	136.473999	30.2769255	20.224995	135.672882	-90.2734695	6.818629	160.229766
-56.946045	12.463496	153.174194	-30.062929	13.281163	147.822403	33.263344	1.153374	134.516495	27.049137	39.167255	136.647278	30.1562405	20.1603145	135.5818865	-90.2820985	6.4020115	160.0629195
-56.191399	14.048141	153.255508	-30.111261	13.04915	147.722	33.110275	1.114343	134.159668	27.051338	39.102345	136.838608	30.0808065	20.108344	135.499138	-90.3033285	5.989956	159.944862
NaN	NaN	NaN	-30.177931	12.760983	147.626511	32.9025	1.068757	133.720123	27.039402	38.962456	137.018097	29.970951	20.0156065	135.36911	-90.326813	5.5063595	159.883912
-56.683685	12.383806	155.126266	-30.198618	12.60993	147.59462	32.79594	1.000567	133.519424	27.047592	38.859642	137.05043	29.921766	19.9301045	135.284927	-90.319002	5.2897555	159.904313
-51.959217	19.131796	152.630264	-30.230288	12.504829	147.53421	32.715809	0.855695	133.444901	27.050348	38.716568	137.102066	29.8830785	19.7861315	135.2734835	-90.3436545	5.2235265	159.7949365
NaN	NaN	NaN	-30.258066	12.359481	147.468948	32.682453	0.687226	133.480698	27.070549	38.540257	137.1436	29.876501	19.6137415	135.312149	-90.392633	5.1052205	159.625747
-48.545326	21.541342	152.02182	-30.290226	12.211765	147.442322	32.680325	0.522545	133.566666	27.095436	38.389866	137.223679	29.8878805	19.4562055	135.3951725	-90.4683325	4.9673245	159.4894715
-46.54351	22.61475	151.58075	-30.303595	12.052344	147.443405	32.721771	0.337234	133.727432	27.149273	38.234478	137.398941	29.935522	19.285856	135.5631865	-90.542712	4.818832	159.3236235
-44.426117	23.586624	151.059326	-30.324549	11.93456	147.519745	32.759918	0.118463	133.942108	27.252928	38.09597	137.601959	30.006423	19.1072165	135.7720335	-90.655521	4.7619035	159.2674565
-40.894646	24.868546	150.227875	-30.448267	11.722783	147.508881	32.84914	-0.190368	134.378296	27.446539	37.885109	138.069122	30.1478395	18.8473705	136.223709	-91.0443735	4.5981955	158.794053
