# Supplementary material for: How to jointly control a ball trajectory on a moving board: Methodological insights into Motor Learning and Rehabilitation
Source: PLoS One. 2025 Oct 15;20(10):e0334588. doi: 10.1371/journal.pone.0334588 (PMC12527165; doi:10.1371/journal.pone.0334588)
Supplement: S2 Data — (ZIP) [file pone.0334588.s002.zip › D10_020.csv]

Ball_X	Ball_Y	Ball_Z	BoardCentre_X	BoardCentre_Y	BoardCentre_Z	P1LeftHand_X	P1LeftHand_Y	P1LeftHand_Z	P1RightHand_X	P1RightHand_Y	P1RightHand_Z	P1MidHands_X	P1MidHands_Y	P1MidHands_Z	P2MidHands_X	P2MidHands_Y	P2MidHands_Z
-48.617512	-6.022474	124.795891	-24.911139	12.825418	120.367065	35.661079	0.555431	120.717957	26.874737	43.08268	112.769791	31.267908	21.8190555	116.743874	-81.090186	3.8317805	123.990256
-49.319324	-4.144105	125.681702	-24.90592	12.760412	121.189499	35.398808	0.524025	119.865669	26.61722	43.148827	112.67514	31.008014	21.836426	116.2704045	-80.819854	3.684398	126.1085935
-49.945099	-2.13033	126.788483	-24.958195	12.682922	122.202766	34.984936	0.510732	119.071869	26.292288	43.228825	112.873795	30.638612	21.8697785	115.972832	-80.555002	3.4960655	128.4327
-50.412888	-0.020644	127.838707	-25.093477	12.588342	123.248688	34.467987	0.505864	118.434563	25.944069	43.352131	113.33728	30.206028	21.9289975	115.8859215	-80.392982	3.2476865	130.6114545
-50.895203	2.201154	128.710037	-25.295893	12.50807	124.196831	33.910336	0.601946	117.918587	25.579393	43.559803	114.013184	29.7448645	22.0808745	115.9658855	-80.3366505	2.9352655	132.4277765
-51.147278	4.435662	129.413162	-25.315571	12.257241	124.876312	33.373119	0.730833	117.519653	25.24877	43.820171	114.82148	29.3109445	22.275502	116.1705665	-79.9420865	2.23898	133.5820575
-51.382942	7.91161	129.93576	-25.756508	12.176791	125.567505	32.646759	0.963391	116.951385	24.943171	44.230309	116.118538	28.794965	22.59685	116.5349615	-80.307981	1.756732	134.6000485
-51.366127	10.301771	129.985184	-26.047956	12.14255	125.757179	32.233738	1.129298	116.72995	24.885925	44.470722	116.940605	28.5598315	22.80001	116.8352775	-80.6557435	1.48509	134.6790805
-51.193546	12.710862	129.671692	-26.336411	12.185208	125.66568	32.021008	1.229624	116.596008	24.949921	44.635887	117.732475	28.4854645	22.9327555	117.1642415	-81.1582865	1.4376605	134.1671185
-50.962776	15.098638	129.032547	-26.691099	12.281016	125.335571	31.890259	1.24659	116.667664	25.088722	44.75518	118.508575	28.4894905	23.000885	117.5881195	-81.8716885	1.561147	133.0830225
NaN	NaN	NaN	-27.034002	12.45013	124.983719	31.751791	1.252693	116.831299	25.259537	44.829575	119.229935	28.505664	23.041134	118.030617	-82.573668	1.859126	131.936821
-48.094994	17.692989	126.04557	-27.370363	12.671335	124.756706	31.600195	1.219935	117.015854	25.444666	44.909298	120.010307	28.5224305	23.0646165	118.5130805	-83.2631565	2.2780535	131.0003315
-49.191265	22.243963	127.617119	-27.707848	12.838001	124.598969	31.421709	1.244062	117.248833	25.61599	45.033733	120.74411	28.5188495	23.1388975	118.9964715	-83.9345455	2.5371045	130.2014665
-47.738239	25.489372	127.594284	-28.480381	13.537187	124.635742	31.227055	1.266065	117.593658	25.877697	45.245777	121.973541	28.552376	23.255921	119.7835995	-85.513138	3.818453	129.4878845
-46.580273	27.522152	127.900871	-28.445864	13.495079	124.609337	31.100433	1.314745	118.021248	25.988462	45.406334	122.764359	28.5444475	23.3605395	120.3928035	-85.4361755	3.6296185	128.8258705
-45.311935	29.443771	128.329102	-28.723789	13.735003	124.884521	31.010994	1.368222	118.506386	26.062902	45.543522	123.71447	28.536948	23.455872	121.110428	-85.984526	4.014134	128.658614
-43.914337	31.182861	128.940887	-29.006561	13.941351	125.284172	30.935202	1.453439	119.063065	26.102823	45.686279	124.761688	28.5190125	23.569859	121.9123765	-86.5321345	4.312843	128.6559675
-42.432514	32.741558	129.562103	-29.275726	14.131412	125.749779	30.845728	1.497942	119.796585	26.097813	45.847492	125.758423	28.4717705	23.672717	122.777504	-87.0232225	4.590107	128.722054
-40.853821	34.17844	130.162354	-29.55257	14.27204	126.2323	30.746407	1.512627	120.611511	26.08606	45.967327	126.813736	28.4162335	23.739977	123.7126235	-87.5213735	4.804103	128.7519765
-39.232292	35.453857	130.557266	-29.847845	14.391846	126.659218	30.738333	1.46109	121.579697	26.106682	46.096302	127.770508	28.4225075	23.778696	124.6751025	-88.1181975	5.004996	128.6433335
-36.710999	37.16013	130.723923	-30.482996	14.746961	127.157524	30.821646	1.20104	123.263443	26.045105	46.210117	129.109985	28.4333755	23.7055785	126.186714	-89.3993675	5.7883435	128.128334
-35.010193	38.177414	130.591644	-30.828697	14.717727	126.942589	30.906633	0.955585	124.409615	25.959772	46.223293	129.958786	28.4332025	23.589439	127.1842005	-90.0905965	5.846015	126.7009775
-33.316074	39.012367	130.214859	-31.288996	14.872877	126.632156	30.942837	0.745207	125.576042	25.83588	46.191536	130.71051	28.3893585	23.4683715	128.143276	-90.9673505	6.2773825	125.121036
-31.574991	39.76881	129.80246	-31.696606	15.023464	126.135696	30.888531	0.526635	126.547607	25.6717	46.136108	131.376999	28.2801155	23.3313715	128.962303	-91.6733275	6.7155565	123.309089
-29.883804	40.334675	129.258347	-32.067471	15.232043	125.437485	31.143129	0.093677	127.222488	25.813278	45.893208	131.87767	28.4782035	22.9934425	129.550079	-92.6131455	7.4706435	121.324891
-28.221365	40.855553	128.84288	-32.362633	15.461288	124.674416	31.055862	-0.032601	127.986351	25.611519	45.816414	132.356308	28.3336905	22.8919065	130.1713295	-93.0589565	8.0306695	119.1775025
-26.643213	41.153896	128.534622	-32.60173	15.692507	123.881317	30.920992	-0.068825	128.544449	25.446541	45.783356	132.798141	28.1837665	22.8572655	130.671295	-93.3872265	8.5277485	117.091339
-24.436907	41.315334	128.320251	-32.797684	16.084	122.805168	30.735168	-0.015535	129.088806	25.119999	45.767147	133.407776	27.9275835	22.875806	131.248291	-93.5229515	9.292194	114.362045
-23.778744	41.543121	128.697571	-32.896877	16.343645	122.250008	30.638746	0.067248	129.206635	24.936916	45.804981	133.716721	27.787831	22.9361145	131.461678	-93.581585	9.7511755	113.038338
-22.050861	40.898426	128.395096	-32.973679	16.628971	121.750664	30.530123	0.236336	129.131226	24.76194	45.866489	134.005173	27.6460315	23.0514125	131.5681995	-93.5933895	10.2065295	111.9331285
-21.029545	40.472588	128.395264	-33.031269	16.922916	121.325531	30.422279	0.406504	128.978592	24.596306	45.938282	134.219055	27.5092925	23.172393	131.5988235	-93.5718305	10.673439	111.0522385
-20.74511	40.156563	128.612167	-33.085663	17.177933	121.065453	30.265686	0.595132	128.763672	24.508442	46.03569	134.287079	27.387064	23.315411	131.5253755	-93.55839	11.040455	110.6055305
-19.95681	39.373882	128.432465	-33.159264	17.409906	120.918617	30.125546	0.721865	128.560303	24.462996	46.10627	134.263931	27.294271	23.4140675	131.412117	-93.612799	11.4057445	110.425117
-19.409388	38.49638	128.177216	-33.258873	17.642275	120.806107	29.969355	0.760351	128.427414	24.427166	46.129284	134.238419	27.1982605	23.4448175	131.3329165	-93.7160065	11.8397325	110.2792975
-18.195162	36.53598	127.30101	-33.424263	17.884626	120.772934	29.753599	0.823184	128.490417	24.29191	46.161114	134.06868	27.0227545	23.492149	131.2795485	-93.8712805	12.277103	110.2663195
-17.996576	35.281078	126.758369	-33.998215	18.292034	121.020798	29.609282	0.843939	128.70224	24.164148	46.209793	133.815842	26.886715	23.526866	131.259041	-94.883145	13.057202	110.782555
-17.904848	33.914696	126.01577	-33.733894	18.205797	120.60038	29.380741	0.840661	129.027954	23.988884	46.272251	133.442719	26.6848125	23.556456	131.2353365	-94.1526005	12.855138	109.9654235
-17.963097	32.414635	125.104507	-33.924122	18.312813	120.331398	29.102226	0.812108	129.347641	23.799904	46.286579	132.866913	26.451065	23.5493435	131.107277	-94.299309	13.0762825	109.555519
-18.190151	30.816587	124.203743	-34.094028	18.36202	120.010841	28.876442	0.735445	129.556259	23.612074	46.225662	132.16185	26.244258	23.4805535	130.8590545	-94.432314	13.2434865	109.1626275
-18.59313	29.098404	123.361877	-34.241856	18.343435	119.756004	28.724634	0.616359	129.626129	23.438211	46.104927	131.519623	26.0814225	23.360643	130.572876	-94.5651345	13.326227	108.939132
-19.227968	27.322775	122.720848	-34.355125	18.207664	119.645187	28.626427	0.450217	129.742416	22.976252	46.014069	130.961838	25.8013395	23.232143	130.352127	-94.5115895	13.183185	108.938247
-20.46456	24.506702	122.139999	-34.452278	17.792789	119.85495	28.514397	0.172768	130.044098	22.860741	45.608688	130.12529	25.687569	22.890728	130.084694	-94.592125	12.69485	109.625206
-21.555321	22.618559	122.154762	-34.496014	17.423416	120.372948	28.522661	-0.057266	130.246216	22.781862	45.277847	129.70137	25.6522615	22.6102905	129.973793	-94.6442895	12.2365415	110.772103
-22.820515	20.729351	122.400726	-34.538738	17.058882	121.093735	28.582829	-0.280294	130.430664	22.708036	44.975834	129.30014	25.6454325	22.34777	129.865402	-94.7229085	11.769994	112.322068
-24.22673	18.900116	122.746231	-34.600433	16.724451	121.863708	28.635359	-0.448276	130.602646	22.594194	44.693211	129.022354	25.6147765	22.1224675	129.8125	-94.8156425	11.3264345	113.914916
-25.763374	17.094536	123.243294	-34.872982	16.551146	122.811874	28.682856	-0.561385	130.727081	22.45171	44.45776	128.688751	25.567283	21.9481875	129.707916	-95.313247	11.1541045	115.915832
-27.620157	15.507791	123.889145	-34.918064	16.217888	123.69165	28.74041	-0.647894	130.728439	22.307905	44.25219	128.348831	25.5241575	21.802148	129.538635	-95.3602855	10.633628	117.844665
-29.149523	13.687449	124.358055	-34.730217	15.734402	124.416817	28.786877	-0.729961	130.595673	22.13341	44.059391	128.147888	25.4601435	21.664715	129.3717805	-94.9205775	9.804089	119.4618535
-31.865347	11.297868	125.125351	-34.740112	15.221281	125.501022	28.858366	-0.888447	130.143967	21.892382	43.791267	127.931473	25.375374	21.45141	129.03772	-94.855598	8.991152	121.964324
-33.718021	9.763134	125.607262	-34.698841	14.923162	126.149406	28.907677	-0.95551	129.824677	21.748463	43.672062	127.86068	25.32807	21.358276	128.8426785	-94.725752	8.488048	123.4561335
-35.607384	8.319272	126.155426	-34.618225	14.648255	126.837814	28.937704	-0.957515	129.441971	21.636154	43.588154	127.861313	25.286929	21.3153195	128.651642	-94.523379	7.9811905	125.023986
-37.516258	6.920554	126.745438	-34.517677	14.412348	127.529755	28.950348	-0.967337	129.107956	21.58791	43.53051	127.998436	25.269129	21.2815865	128.553196	-94.304483	7.5431095	126.506314
-39.420677	5.62124	127.369034	-34.408527	14.249084	128.203995	28.948603	-1.011087	128.892639	21.577864	43.462929	128.225006	25.2632335	21.225921	128.5588225	-94.0802875	7.272247	127.8491675
-41.328819	4.335624	128.052902	-34.310184	14.120415	128.866013	28.961271	-1.075961	128.751404	21.629112	43.381256	128.358566	25.2951915	21.1526475	128.554985	-93.9155595	7.0881825	129.177041
-43.01918	3.338714	128.709763	-34.203636	14.005969	129.413055	28.969177	-1.193393	128.706909	21.675562	43.216446	128.284149	25.3223695	21.0115265	128.495529	-93.7296415	7.0004115	130.330581
-46.083687	1.329944	130.047272	-34.08593	13.809705	130.054581	28.989712	-1.487635	128.762802	21.584904	42.782394	127.566978	25.287308	20.6473795	128.16489	-93.459168	6.9720305	131.944272
-47.913815	0.217129	131.140869	-34.000687	13.603202	130.501556	28.963772	-1.798504	128.742966	21.444115	42.309551	126.737747	25.2039435	20.2555235	127.7403565	-93.2053175	6.9508805	133.2627555
-49.697811	-0.841491	132.389374	-33.92791	13.305744	131.004257	28.939449	-2.169775	128.62941	21.241703	41.772213	125.874138	25.090576	19.801219	127.251774	-92.946396	6.810269	134.75674
-51.408035	-1.829864	133.862762	-33.837967	12.908501	131.648453	28.881847	-2.555727	128.58374	20.954336	41.172157	125.014961	24.9180915	19.308215	126.7993505	-92.5940255	6.508787	136.4975555
-53.023212	-2.74731	135.424011	-33.793388	12.454563	132.401611	28.7911	-2.954572	128.585617	20.643101	40.565815	124.375763	24.7171005	18.8056215	126.48069	-92.3038765	6.1035045	138.322532
-54.556126	-3.542685	137.011627	-33.786087	11.937238	133.183334	28.697628	-3.381362	128.667313	20.331217	39.967911	123.907005	24.5144225	18.2932745	126.287159	-92.0865965	5.5812015	140.079509
-56.008553	-4.27439	138.46405	-33.799847	11.390411	133.915176	28.596628	-3.786865	128.881134	20.015022	39.387711	123.550941	24.305825	17.800423	126.2160375	-91.905519	4.980399	141.6143145
-58.002083	-5.111202	140.091415	-33.90197	10.638332	134.697067	28.481129	-4.357593	129.215073	19.555901	38.62524	123.299622	24.018515	17.1338235	126.2573475	-91.822455	4.1428405	143.1367865
-59.225327	-5.497247	140.776688	-33.925049	10.143397	134.972412	28.441128	-4.721646	129.398483	19.392403	38.129807	123.139046	23.9167655	16.7040805	126.2687645	-91.7668635	3.5827135	143.6760595
-60.36628	-5.764249	141.160324	-33.947746	9.652179	135.053619	28.419006	-5.142291	129.50087	19.309633	37.616119	122.956276	23.8643195	16.236914	126.228573	-91.7598115	3.067444	143.878665
-61.389343	-5.845629	141.312988	-33.95787	9.156425	134.99086	28.363752	-5.577024	129.522171	19.235651	37.118595	122.740402	23.7997015	15.7707855	126.1312865	-91.7154415	2.5420645	143.8504335
NaN	NaN	NaN	-33.975563	8.668819	134.899689	28.363518	-5.962776	129.509277	19.122982	36.623745	122.478508	23.74325	15.3304845	125.9938925	-91.694376	2.0071535	143.8054855
NaN	NaN	NaN	-34.040394	8.246698	134.820526	28.303745	-6.277907	129.510696	18.957754	36.216152	122.287834	23.6307495	14.9691225	125.899265	-91.7115375	1.5242735	143.741787
NaN	NaN	NaN	-34.145329	7.861371	134.814865	28.194895	-6.567159	129.491348	18.786304	35.908978	122.231384	23.4905995	14.6709095	125.861366	-91.7812575	1.0518325	143.768364
NaN	NaN	NaN	-34.323601	7.365178	135.008621	27.997684	-6.858239	129.503845	18.486233	35.59988	122.349487	23.2419585	14.3708205	125.926666	-91.8891605	0.359535500000002	144.090576
-64.949783	-3.48983	141.160583	-34.446594	7.054637	135.233078	27.867348	-6.992912	129.456299	18.287466	35.523117	122.585213	23.077407	14.2651025	126.020756	-91.970595	-0.1558285	144.4454
-65.195831	-2.48561	141.134048	-34.579544	6.789165	135.500717	27.713236	-7.09706	129.36615	18.101479	35.497395	122.872734	22.9073575	14.2001675	126.119442	-92.0664455	-0.6218375	144.881992
-65.271408	-1.358548	141.050583	-34.674961	6.534037	135.747452	27.58098	-7.160745	129.193283	17.991037	35.531845	123.220535	22.7860085	14.18555	126.206909	-92.1359305	-1.117476	145.287995
-65.204254	-0.076964	140.947754	-34.778316	6.32192	135.957199	27.424952	-7.162172	128.956223	17.934599	35.69054	123.659828	22.6797755	14.264184	126.3080255	-92.2364075	-1.620344	145.6063725
-64.977249	1.328972	140.787888	-34.841747	6.194161	136.136765	27.300858	-7.084219	128.692459	17.956631	35.942337	124.134743	22.6287445	14.429059	126.413601	-92.3122385	-2.040737	145.859929
-64.630867	2.870158	140.574463	-34.881596	6.106781	136.262589	27.208721	-6.90209	128.397507	18.03903	36.281834	124.708687	22.6238755	14.689872	126.553097	-92.3870675	-2.47631	145.972081
-63.822411	5.378083	140.196533	-34.871048	6.090557	136.353058	27.166908	-6.537269	127.940941	18.252678	36.91494	125.674797	22.709793	15.1888355	126.807869	-92.451889	-3.0077215	145.898247
-63.076847	7.151773	139.918488	-34.851345	6.150074	136.306824	26.817736	-6.037226	127.788284	18.394276	37.355526	126.28064	22.606006	15.65915	127.034462	-92.308696	-3.359002	145.579186
-62.199463	8.947242	139.587097	-34.829578	6.252083	136.146439	26.783747	-5.735519	127.438202	18.561024	37.794746	126.843071	22.6723855	16.0296135	127.1406365	-92.3315415	-3.5254475	145.1522415
-61.192619	10.789015	139.18605	-34.825844	6.392054	135.897751	26.767536	-5.428009	127.056946	18.723305	38.219307	127.302933	22.7454205	16.395649	127.1799395	-92.3971085	-3.611541	144.6155625
-60.049152	12.582726	138.796448	-34.795109	6.597292	135.571091	26.717657	-5.10333	126.674179	18.857571	38.566807	127.681747	22.787614	16.7317385	127.177963	-92.377832	-3.5371545	143.964219
-58.778702	14.384213	138.3423	-34.833546	6.735219	135.209259	26.654158	-4.854525	126.295815	18.986113	38.880356	127.9981	22.8201355	17.0129155	127.1469575	-92.4872275	-3.5424775	143.2715605
-57.368004	16.12484	138.042877	-34.833302	6.892925	134.883606	26.613808	-4.608569	125.980339	19.118263	39.191341	128.267685	22.8660355	17.291386	127.124012	-92.5326395	-3.505536	142.6432
-54.980259	18.672579	137.709991	-34.817471	7.196335	134.566299	26.601788	-4.203341	125.727417	19.380575	39.630219	128.867691	22.9911815	17.713439	127.297554	-92.6261235	-3.320769	141.835044
-53.241253	20.199942	137.588776	-34.812057	7.392994	134.469742	26.651421	-3.922841	125.791977	19.593208	39.980843	129.407471	23.1223145	18.029001	127.599724	-92.7464285	-3.243013	141.33976
-51.414001	21.697865	137.532669	-34.842083	7.592005	134.427567	26.748409	-3.644018	126.020851	19.820732	40.340115	130.064941	23.2845705	18.3480485	128.042896	-92.9687365	-3.1640385	140.812238
-49.457432	23.11097	137.562515	-34.900787	7.804814	134.411804	26.82094	-3.379489	126.361938	20.045664	40.694256	130.830429	23.433302	18.6573835	128.5961835	-93.234876	-3.0477555	140.2274245
-47.454937	24.41884	137.492508	-34.980492	8.039854	134.31192	26.910887	-3.131769	126.807335	20.551121	40.916245	131.548981	23.731004	18.892238	129.178158	-93.691988	-2.81253	139.445682
-45.351402	25.629211	137.370712	-35.075005	8.305657	134.099167	27.368053	-3.08396	127.198792	20.704102	41.253635	132.404785	24.0360775	19.0848375	129.8017885	-94.1860875	-2.4735235	138.3965455
-43.197517	26.719913	137.060684	-35.172497	8.606582	133.684204	27.544065	-2.887726	127.71447	20.904116	41.527855	133.335571	24.2240905	19.3200645	130.5250205	-94.5690845	-2.1069005	136.8433875
-39.867966	28.206501	136.192627	-35.312885	9.234447	132.687622	27.925285	-2.700127	128.647079	21.182253	41.926331	134.53894	24.553769	19.613102	131.5930095	-95.179539	-1.144208	133.7822345
-37.605824	29.015553	135.401276	-35.392998	9.737545	131.718414	28.135412	-2.624471	129.213898	21.411549	42.074486	135.209702	24.7734805	19.7250075	132.2118	-95.5594765	-0.249917499999999	131.225028
-35.319736	29.6852	134.552353	-35.382362	10.374096	130.654221	28.325895	-2.488688	129.650238	21.63168	42.229698	135.945923	24.9787875	19.870505	132.7980805	-95.7435115	0.877686999999998	128.5103615
-33.053814	30.129375	133.83223	-35.306087	11.009932	129.626617	28.546083	-2.313421	130.04985	21.858553	42.484074	136.401978	25.202318	20.0853265	133.225914	-95.814492	1.9345375	126.02732
-30.799856	30.357821	133.244797	-35.161678	11.667499	128.689911	28.74308	-2.068904	130.252472	22.11396	42.720547	136.842667	25.42852	20.3258215	133.5475695	-95.751876	3.0091765	123.8322525
-28.618801	30.338579	132.724609	-34.926548	12.356594	127.877663	29.007948	-1.758437	130.358475	22.379509	42.975288	137.21199	25.6937285	20.6084255	133.7852325	-95.5468245	4.1047625	121.9700935
-26.530331	30.113285	132.29892	-34.718018	13.031615	127.147484	29.241266	-1.465677	130.424011	22.647133	43.258442	137.471054	25.9441995	20.8963825	133.9475325	-95.3802355	5.1668475	120.3474355
-23.616226	29.373407	131.534927	-34.411873	14.074927	126.173607	29.444271	-0.965529	130.402542	22.971657	43.642696	137.731644	26.207964	21.3385835	134.067093	-95.03171	6.8112705	118.280121
-21.798197	28.581928	131.032761	-34.245441	14.701493	125.690414	29.52672	-0.631864	130.343796	23.150274	43.964123	137.715759	26.338497	21.6661295	134.0297775	-94.829379	7.7368565	117.3510505
-20.160378	27.599096	130.488129	-34.123047	15.268916	125.307068	29.586754	-0.286356	130.225616	23.316198	44.266979	137.653	26.451476	21.9903115	133.939308	-94.69757	8.5475205	116.674828
-18.633352	26.382368	129.902191	-34.003086	15.803083	124.972496	29.637289	-0.018022	130.183289	23.473368	44.528397	137.543381	26.5553285	22.2551875	133.863335	-94.5615005	9.3509785	116.081657
-17.213905	24.953184	129.232437	-33.904789	16.270069	124.79023	29.703203	0.186353	130.272354	23.602959	44.813663	137.291748	26.653081	22.500008	133.782051	-94.462659	10.04013	115.798409
-15.941092	23.302755	128.663254	-33.830326	16.696493	124.778236	29.786217	0.357239	130.529205	23.777641	45.103516	136.780289	26.781929	22.7303775	133.654747	-94.442581	10.6626085	115.901725
-14.855499	21.473877	128.190079	-33.782753	17.099272	124.832726	29.886648	0.456983	130.982788	23.92712	45.414837	136.031265	26.906884	22.93591	133.5070265	-94.47239	11.262634	116.1584255
-13.546261	18.418669	127.917709	-33.790325	17.632135	124.928284	29.968838	0.627122	132.01828	24.103235	45.832806	134.377686	27.0360365	23.229964	133.197983	-94.6166865	12.034306	116.658585
-12.903589	16.270605	127.974785	-33.803917	17.826078	124.902687	29.953342	0.719964	132.871796	24.138681	46.000767	133.091461	27.0460115	23.3603655	132.9816285	-94.6538455	12.2917905	116.8237455
-12.425654	14.090845	128.168945	-33.765022	17.867826	124.77504	29.960854	0.856111	133.668274	24.172295	46.051876	131.909698	27.0665745	23.4539935	132.788986	-94.5966185	12.2816585	116.761094
-12.086914	11.914646	128.495544	-33.663731	17.790813	124.557892	30.034292	0.945707	134.326111	23.899578	46.108932	131.111069	26.966935	23.5273195	132.71859	-94.294397	12.0543065	116.397194
-11.885292	9.800833	128.782471	-33.531746	17.621063	124.218582	30.182453	0.954192	134.849243	23.946333	46.014862	130.452469	27.064393	23.484527	132.650856	-94.127885	11.757599	115.786308
-11.786593	7.748919	128.921692	-33.563187	17.591467	123.880234	30.340115	0.958774	135.1436	24.037119	45.932816	129.896088	27.188617	23.445795	132.519844	-94.314991	11.737139	115.240624
-11.802853	5.85942	128.88176	-33.244198	17.420725	123.311066	30.54882	1.014846	135.20546	24.197195	45.880283	129.356537	27.3730075	23.4475645	132.2809985	-93.8614035	11.3938855	114.3411335
-12.033818	3.196644	128.53331	-32.733795	17.356983	122.456085	30.940079	1.079419	134.962601	24.556055	45.853359	128.480408	27.748067	23.466389	131.7215045	-93.215657	11.247577	113.1906655
-12.400989	1.669936	128.254669	-32.391048	17.475336	121.885391	31.222767	1.187473	134.657532	24.806273	45.911552	127.871071	28.01452	23.5495125	131.2643015	-92.796616	11.4011595	112.5064805
-12.952079	0.283381	128.054611	-32.046345	17.66275	121.337601	31.487774	1.373187	134.378845	25.047047	46.001366	127.184059	28.2674105	23.6872765	130.781452	-92.3601005	11.6382235	111.89375
-13.659872	-0.923187	127.850174	-31.741297	17.849007	120.866653	31.691196	1.588655	134.14093	25.287426	46.075191	126.461494	28.489311	23.831923	130.301212	-91.971905	11.866091	111.432094
-14.560472	-1.960907	127.745697	-31.449873	18.013899	120.551506	31.862534	1.755407	133.909409	25.525671	46.068703	125.716988	28.6941025	23.912055	129.8131985	-91.5938485	12.115743	111.2898135
-15.643419	-2.848485	127.623024	-31.192556	18.132599	120.409691	32.045837	1.824743	133.667297	25.766989	45.991325	125.026367	28.906413	23.908034	129.346832	-91.291525	12.357164	111.47255
-16.858723	-3.542266	127.385475	-30.997137	18.215254	120.397446	32.190319	1.802688	133.364365	25.960409	45.908237	124.518906	29.075364	23.8554625	128.9416355	-91.069638	12.5750455	111.8532565
-18.907848	-4.347484	126.74192	-30.727407	18.247517	120.589684	32.390099	1.686244	132.733871	26.202103	45.818336	124.045326	29.296101	23.75229	128.3895985	-90.750915	12.742744	112.7897695
-20.391253	-4.683863	126.193489	-30.577873	18.265902	120.86042	32.538666	1.58761	132.19046	26.309252	45.777546	123.812225	29.423959	23.682578	128.0013425	-90.579705	12.849226	113.7194975
-22.015259	-4.80976	125.823364	-30.366665	18.272223	121.282127	32.688316	1.520578	131.518127	26.424795	45.758614	123.579742	29.5565555	23.639596	127.5489345	-90.2898855	12.90485	115.0153195
-23.73695	-4.763225	125.729004	-30.129183	18.30636	121.978355	32.872425	1.483137	130.797363	26.538635	45.735542	123.256004	29.70553	23.6093395	127.0266835	-89.963896	13.0033805	116.9300265
-25.534376	-4.482425	126.031136	-29.862753	18.326698	122.909882	33.058735	1.4638	130.074203	26.602211	45.703957	122.867981	29.830473	23.5838785	126.471092	-89.555979	13.0695175	119.348672
-27.39259	-4.053313	126.552818	-29.641146	18.306324	123.935822	33.197388	1.474028	129.42868	26.623695	45.665733	122.559189	29.9105415	23.5698805	125.9939345	-89.1928335	13.0427675	121.8777095
-29.271967	-3.470961	127.162849	-29.268826	18.120436	124.855438	33.2659	1.430849	128.998199	26.570559	45.666523	122.380402	29.9182295	23.548686	125.6893005	-88.4558815	12.692186	124.0215755
-32.174057	-2.371999	127.969536	-29.169661	18.012968	126.138176	33.198277	1.380259	128.468674	26.378876	45.69471	122.363136	29.7885765	23.5374845	125.415905	-88.1278985	12.4884515	126.860447
-34.047825	-1.443649	128.474747	-29.189905	17.933508	126.781311	33.0723	1.352973	128.151978	26.216105	45.679291	122.459778	29.6442025	23.516132	125.305878	-88.0240125	12.350884	128.256744
-35.994137	-0.515768	128.65242	-29.26856	17.829477	127.265907	32.904575	1.284907	127.863022	26.041609	45.701347	122.537437	29.473092	23.493127	125.2002295	-88.010212	12.165827	129.3315845
-37.784576	0.556397	128.837311	-29.379957	17.757753	127.582489	32.69804	1.246897	127.49649	25.839916	45.727188	122.624931	29.268978	23.4870425	125.0607105	-88.028892	12.0284635	130.1042675
-39.674088	1.704003	128.863464	-29.466576	17.688074	127.79689	32.080776	1.43495	127.193283	25.675917	45.753117	122.664665	28.8783465	23.5940335	124.928974	-87.8114985	11.7821145	130.664806
-41.354919	2.94835	128.938812	-29.529825	17.653549	127.934875	32.253708	1.207303	126.65889	25.555145	45.80888	122.634651	28.9044265	23.5080915	124.6467705	-87.9640765	11.7990065	131.2229795
-42.761841	4.544918	128.778275	-29.58639	17.634542	128.019791	31.732708	1.398959	126.376656	25.485516	45.889538	122.668549	28.609112	23.6442485	124.5226025	-87.781892	11.6248355	131.5169795
-45.191635	6.500267	129.286606	-29.547632	17.57795	128.380951	31.446764	1.431829	125.640381	25.382065	45.976692	122.665092	28.4144145	23.7042605	124.1527365	-87.5096785	11.4516395	132.6091655
-46.697937	7.78378	129.808929	-29.500139	17.500278	128.772614	31.259451	1.460649	125.251686	25.301786	46.04026	122.727737	28.2806185	23.7504545	123.9897115	-87.2808965	11.2501015	133.5555165
-48.102333	9.319496	130.526001	-29.429132	17.343622	129.24202	31.084883	1.488529	124.884605	25.260712	46.088661	122.950554	28.1727975	23.788595	123.9175795	-87.0310615	10.898649	134.5664605
-49.04311	10.70611	131.344376	-29.352825	17.177895	129.817673	30.927214	1.50035	124.514771	25.209719	46.111385	123.221466	28.0684665	23.8058675	123.8681185	-86.7741165	10.5499225	135.7672275
-50.040245	12.165404	132.264938	-29.292027	16.959749	130.40271	30.78318	1.471068	124.272659	25.109005	46.110165	123.519554	27.9460925	23.7906165	123.8961065	-86.5301465	10.1288815	136.9093135
-50.803513	13.629529	133.157562	-29.253599	16.728996	130.954773	30.603588	1.428409	124.072205	25.064119	46.066086	123.898682	27.8338535	23.7472475	123.9854435	-86.3410515	9.7107445	137.9241025
-51.538937	15.071882	134.038788	-29.245844	16.481928	131.463577	30.453182	1.322567	123.891365	25.031376	45.984741	124.246941	27.742279	23.653654	124.069153	-86.233967	9.310202	138.858001
-52.454769	17.086641	135.122238	-29.295025	16.10116	132.07579	30.233114	1.128528	123.793793	24.964882	45.757996	124.640831	27.598998	23.443262	124.217312	-86.189048	8.759058	139.934268
-52.897827	18.45783	135.720581	-29.401741	15.826519	132.418167	30.105865	0.939028	123.803726	24.911505	45.587261	124.892258	27.508685	23.2631445	124.347992	-86.312167	8.3898935	140.488342
-53.151585	19.755484	136.158722	-29.542564	15.573353	132.678284	29.960445	0.702649	123.883842	24.859882	45.360966	125.152382	27.4101635	23.0318075	124.518112	-86.4952915	8.1148985	140.838456
-53.707123	21.451927	136.965149	-29.716183	15.284419	132.904419	29.814035	0.419559	124.021324	24.82486	45.104477	125.477791	27.3194475	22.762018	124.7495575	-86.7518135	7.80682	141.0592805
-53.316204	22.259918	136.824493	-29.927572	14.998579	133.132095	29.66033	0.124609	124.236847	24.806221	44.834549	125.915955	27.2332755	22.479579	125.076401	-87.0884195	7.517579	141.187789
-53.164284	23.43697	137.048859	-30.1597	14.732883	133.359558	29.503166	-0.193966	124.540749	24.82559	44.575485	126.452492	27.164378	22.1907595	125.4966205	-87.483778	7.2750065	141.2224955
-52.965427	24.367374	137.388306	-30.38278	14.542527	133.611435	29.322666	-0.514146	124.891006	24.835896	44.341805	127.044334	27.079281	21.9138295	125.96767	-87.844841	7.1712245	141.2552
-52.13237	26.03462	137.746994	-30.694738	14.299238	134.022156	29.094839	-0.938631	125.464226	24.88427	44.04089	127.877304	26.9895545	21.5511295	126.670765	-88.3790305	7.0473465	141.373547
-51.482803	26.975706	137.952942	-30.883127	14.166776	134.30838	28.973827	-1.151329	125.84922	24.903519	43.845665	128.403885	26.938673	21.347168	127.1265525	-88.704927	6.986384	141.4902075
-50.676136	27.772776	138.118225	-31.048521	14.074203	134.537796	28.888601	-1.354873	126.201843	24.907509	43.679241	128.866043	26.898055	21.162184	127.533943	-88.995097	6.986222	141.541649
-49.736889	28.516411	138.237198	-31.203535	13.978228	134.72641	28.791983	-1.520974	126.542473	24.919012	43.53746	129.258545	26.8554975	21.008243	127.900509	-89.2625675	6.948213	141.552311
-48.710796	29.182795	138.265808	-31.353559	13.887111	134.880203	28.690439	-1.649615	126.887108	24.927696	43.39418	129.643814	26.8090675	20.8722825	128.265461	-89.5161855	6.9019395	141.494945
-47.549171	29.724464	138.228165	-31.482452	13.800599	134.993378	28.919989	-1.969546	127.070023	24.960968	43.279354	130.043655	26.9404785	20.654904	128.556839	-89.9053825	6.946294	141.429917
-46.266529	30.194157	138.203568	-31.609127	13.715715	135.100464	28.903357	-2.127282	127.392532	24.989342	43.180676	130.397278	26.9463495	20.526697	128.894905	-90.1646035	6.904733	141.306023
-44.167595	30.665932	138.07338	-31.762291	13.597793	135.246552	28.89645	-2.327312	127.913269	25.032127	43.042698	130.93483	26.9642885	20.357693	129.4240495	-90.4888705	6.837893	141.0690545
-42.632103	30.87421	138.017548	-31.853119	13.508098	135.352982	28.916609	-2.453887	128.214264	25.350376	42.854813	131.183487	27.1334925	20.200463	129.6988755	-90.8397305	6.815733	141.0070885
-41.030109	30.909883	137.970093	-31.935841	13.427419	135.480621	28.950661	-2.550997	128.534744	25.360268	42.788994	131.486481	27.1554645	20.1189985	130.0106125	-91.0271465	6.7358395	140.9506295
-39.311432	30.866505	137.940292	-31.984764	13.353652	135.633163	28.998276	-2.628939	128.853638	25.056597	42.814045	131.904053	27.0274365	20.092553	130.3788455	-90.9969645	6.614751	140.8874805
-37.529499	30.700272	137.825989	-32.063286	13.279517	135.784775	29.067743	-2.747361	129.286713	25.392738	42.598442	132.134323	27.2302405	19.9255405	130.710518	-91.3568125	6.6334935	140.859032
-35.701027	30.452707	137.614517	-32.151958	13.217309	135.921066	29.197189	-2.884416	129.832565	25.436588	42.488022	132.46936	27.3168885	19.801803	131.1509625	-91.6208045	6.632815	140.6911695
-33.784931	30.102921	137.395874	-32.253258	13.203399	136.04454	29.331318	-3.036349	130.467163	25.472242	42.385807	132.850891	27.40178	19.674729	131.659027	-91.908296	6.732069	140.430053
-30.846867	29.417156	136.957855	-32.426643	13.210805	136.156311	29.575794	-3.248565	131.479828	25.534678	42.284573	133.351944	27.555236	19.518004	132.415886	-92.408522	6.903606	139.896736
-28.856764	28.848293	136.605194	-32.576366	13.300076	136.149002	29.707584	-3.420895	132.168274	25.528294	42.259514	133.611374	27.617939	19.4193095	132.889824	-92.770671	7.1808425	139.40818
-26.813549	28.221378	136.200302	-32.736973	13.394135	135.971802	29.798449	-3.539797	132.801193	25.493494	42.224087	133.824753	27.6459715	19.342145	133.312973	-93.1199175	7.446125	138.630631
-24.782902	27.549721	135.776718	-32.952385	13.517721	135.687057	29.8873	-3.624887	133.374969	25.456545	42.221119	133.973343	27.6719225	19.298116	133.674156	-93.5766925	7.737326	137.699958
-22.745838	26.833525	135.324402	-33.140457	13.719911	135.211182	29.905897	-3.662502	133.899689	25.400919	42.252644	134.069687	27.653408	19.295071	133.984688	-93.934322	8.144751	136.437676
-20.724491	26.084391	134.714188	-33.389458	13.992355	134.473953	29.902994	-3.636264	134.332962	25.361607	42.290016	134.238586	27.6323005	19.326876	134.285774	-94.4112165	8.657834	134.662132
-18.766958	25.312496	134.040314	-33.714466	14.381969	133.451706	29.866699	-3.590801	134.754395	25.237993	42.433849	134.351807	27.552346	19.421524	134.553101	-94.981278	9.342414	132.350311
-15.953959	24.126404	132.922867	-34.176167	15.055906	131.595261	29.549997	-3.294484	135.291153	24.95129	42.751961	134.508667	27.2506435	19.7287385	134.89991	-95.6029775	10.3830735	128.290612
-14.144113	23.261755	132.341858	-34.371967	15.459638	130.407913	29.295942	-3.029146	135.448608	24.781597	42.991539	134.585434	27.0387695	19.9811965	135.017021	-95.7827035	10.9380795	125.798805
-12.439566	22.384712	131.945648	-34.450115	15.840104	129.302017	29.160345	-2.815462	135.443985	24.70756	43.215385	134.735245	26.9339525	20.1999615	135.089615	-95.8341825	11.4802465	123.514419
-10.848927	21.456728	131.629456	-34.400249	16.189798	128.389786	29.130226	-2.678225	135.379868	24.743048	43.40934	134.913773	26.936637	20.3655575	135.1468205	-95.737135	12.0140385	121.6327515
-9.355346	20.489782	131.475693	-34.266495	16.39366	127.678825	29.125708	-2.554643	135.168335	24.88529	43.546673	135.138184	27.005499	20.496015	135.1532595	-95.538489	12.291305	120.2043905
-7.95818	19.432398	131.381897	-34.024757	16.5287	127.110222	29.179937	-2.424395	134.836807	25.064867	43.581779	135.510605	27.122402	20.578692	135.173706	-95.171916	12.478708	119.046738
-6.679653	18.334581	131.261749	-33.780964	16.593927	126.66066	29.375828	-2.443307	134.471039	25.283579	43.527542	135.939011	27.3297035	20.5421175	135.205025	-94.8916315	12.6457365	118.116295
-5.039157	16.471249	131.061035	-33.369347	16.597179	126.040924	29.679399	-2.557641	133.976532	25.606504	43.296131	136.675598	27.6429515	20.369245	135.326065	-94.3816455	12.825113	116.755783
-4.103111	15.106585	130.823639	-33.085899	16.640871	125.691132	29.884857	-2.624462	133.701492	25.823736	43.126633	137.106491	27.8542965	20.2510855	135.4039915	-94.0260945	13.0306565	115.9782725
-3.372439	13.670322	130.56601	-32.825974	16.673595	125.369621	30.113338	-2.682695	133.509033	26.054785	43.003906	137.356659	28.0840615	20.1606055	135.432846	-93.7360095	13.1865845	115.306396
-2.810922	12.139585	130.264206	-32.577549	16.77911	125.030342	30.302849	-2.707868	133.416031	26.279125	42.941185	137.458542	28.290987	20.1166585	135.4372865	-93.446085	13.4415615	114.6233975
-2.352552	10.514176	129.857239	-32.351147	16.933472	124.682068	30.503529	-2.689389	133.372955	26.494221	42.955917	137.357849	28.498875	20.133264	135.365402	-93.201169	13.73368	113.998734
-2.139775	8.78854	129.487061	-32.170277	17.099863	124.308075	30.702698	-2.665583	133.439346	26.669889	43.034431	137.015808	28.6862935	20.184424	135.227577	-93.0268475	14.015302	113.388573
-2.084188	6.948391	129.121872	-31.948036	17.255665	123.896729	30.861898	-2.601959	133.573334	26.8881	43.133762	136.530655	28.874999	20.2659015	135.0519945	-92.771071	14.2454285	112.7414635
-2.408827	4.057793	128.744904	-31.574652	17.400381	123.33313	31.157604	-2.482465	133.818008	27.24497	43.294945	135.501083	29.201287	20.40624	134.6595455	-92.350591	14.394522	112.0067145
-2.837708	2.055191	128.559906	-31.284964	17.417948	122.983238	31.410498	-2.422002	133.957809	27.515015	43.348225	134.676819	29.4627565	20.4631115	134.317314	-92.0326845	14.3727845	111.649162
-3.467706	0.011237	128.47818	-30.949036	17.398811	122.677864	31.703165	-2.387611	134.06955	27.79735	43.359333	133.758087	29.7502575	20.485861	133.9138185	-91.6483295	14.311761	111.4419095
-4.276767	-2.018401	128.55307	-30.578396	17.331678	122.497002	32.051014	-2.340492	134.132919	28.081379	43.319572	132.696121	30.0661965	20.48954	133.41452	-91.2229885	14.173816	111.579484
-5.308053	-4.021386	128.889923	-30.209196	17.204029	122.456535	32.441315	-2.317456	134.199707	28.435776	43.219929	131.486435	30.4385455	20.4512365	132.843071	-90.8569375	13.9568215	112.069999
-6.481887	-5.949054	129.377151	-30.066708	17.156742	122.750763	32.837627	-2.345609	134.311218	28.517056	43.061172	130.282211	30.6773415	20.3577815	132.2967145	-90.8107575	13.9557025	113.2048115
-7.835142	-7.83262	130.068314	-29.576162	16.73391	123.09594	33.259945	-2.435015	134.339767	28.906542	42.652287	128.970093	31.0832435	20.108636	131.65493	-90.2355675	13.359184	114.53695
-10.130033	-10.356768	131.402451	-28.987173	15.996395	124.159561	33.957214	-2.816458	134.334473	29.315662	41.82217	127.434898	31.636438	19.502856	130.8846855	-89.610784	12.489934	117.4344365
-11.803657	-11.858758	132.430588	-28.435295	15.2836	125.039352	34.44772	-3.223104	134.378876	29.412121	41.201313	126.662399	31.9299205	18.9891045	130.5206375	-88.8005105	11.5780955	119.5580665
-13.579345	-13.174154	133.599152	-28.153515	14.638874	126.18972	34.831284	-3.572333	134.418121	29.458279	40.588696	126.007843	32.1447815	18.5081815	130.212982	-88.4518115	10.7695665	122.166458
-15.408054	-14.245211	134.860535	-27.873823	13.971803	127.574303	35.165737	-3.863151	134.346756	29.405767	39.991512	125.403679	32.285752	18.0641805	129.8752175	-88.033398	9.8794255	125.2733885
-17.301079	-15.106602	136.315857	-27.625906	13.300894	129.143387	35.510647	-4.213724	134.215363	29.238752	39.407356	124.895157	32.3746995	17.596816	129.55526	-87.6265115	9.004972	128.731514
-19.201014	-15.719766	137.850479	-27.389112	12.614229	130.841415	35.802845	-4.634494	134.103622	28.996569	38.806049	124.490105	32.399707	17.0857775	129.2968635	-87.177931	8.1426805	132.3859665
-21.092567	-16.166393	139.338684	-27.168051	11.980999	132.523132	35.999111	-5.024788	133.94017	28.699299	38.246284	124.245819	32.349205	16.610748	129.0929945	-86.685307	7.35125	135.9532695
-23.831419	-16.418331	141.175751	-26.844641	11.213478	134.599869	36.184647	-5.511711	133.731659	28.361629	37.687508	124.176697	32.273138	16.0878985	128.954178	-85.96242	6.3390575	140.24556
-25.608316	-16.376383	141.914108	-26.625198	10.80601	135.556046	36.24688	-5.737664	133.540634	28.265944	37.432041	124.237862	32.256412	15.8471885	128.889248	-85.506808	5.7648315	142.222844
-27.351877	-16.205858	142.159134	-26.397224	10.442422	136.15567	36.291279	-5.951315	133.262115	28.265608	37.239872	124.343422	32.2784435	15.6442785	128.8027685	-85.0728915	5.2405655	143.5085715
-29.020819	-15.888232	142.027695	-26.171192	10.119719	136.411911	36.327572	-6.137508	132.856293	28.353855	37.102692	124.475311	32.3407135	15.482592	128.665802	-84.6830975	4.756846	144.15802
-30.651878	-15.434374	141.530792	-25.940556	9.856216	136.373276	36.386063	-6.298682	132.387268	28.496948	37.052856	124.605034	32.4415055	15.377087	128.496151	-84.3226175	4.335345	144.250401
-32.1702	-14.797192	140.792725	-25.721371	9.660656	136.125061	36.439514	-6.41924	131.900665	28.677071	37.077724	124.68306	32.5582925	15.329242	128.2918625	-84.0010345	3.99207	143.9582595
-33.589451	-13.976076	140.029068	-25.501982	9.531859	135.80249	36.484001	-6.510183	131.324463	28.847137	37.155216	124.739822	32.665569	15.3225165	128.0321425	-83.669533	3.7412015	143.5728375
-35.504021	-12.44616	138.858704	-25.167645	9.390402	135.274643	36.57518	-6.628228	130.439178	29.201168	37.273003	124.77301	32.888174	15.3223875	127.606094	-83.223464	3.4584165	142.943192
-36.598923	-11.233779	138.140945	-24.925201	9.318749	134.910934	36.644535	-6.660156	129.910965	29.477802	37.354916	124.763893	33.0611685	15.34738	127.337429	-82.9115705	3.290118	142.484439
-37.552803	-9.870133	137.523163	-24.692839	9.295018	134.564148	36.727489	-6.684558	129.404221	29.780478	37.431725	124.739281	33.2539835	15.3735835	127.071751	-82.6396615	3.2164525	142.056545
-38.376743	-8.381586	137.155563	-24.484686	9.329922	134.361603	36.79467	-6.691784	128.937836	30.024084	37.460159	124.610733	33.409377	15.3841875	126.7742845	-82.378749	3.2756565	141.9489215
-39.056507	-6.770401	137.124817	-24.290678	9.419589	134.372803	36.799812	-6.689934	128.533356	30.197725	37.485607	124.43969	33.4987685	15.3978365	126.486523	-82.0801245	3.4413415	142.259083
-39.515259	-5.05894	137.327255	-24.109077	9.545246	134.57933	36.75993	-6.64484	128.233643	30.338717	37.565605	124.338058	33.5493235	15.4603825	126.2858505	-81.7674775	3.6301095	142.8728095
-39.836361	-3.261628	137.664108	-23.932962	9.66848	134.903671	36.786823	-6.545584	128.089935	30.435431	37.719276	124.303474	33.611127	15.586846	126.1967045	-81.477051	3.750114	143.6106375
-40.044506	-0.495585	138.053665	-23.659399	9.715553	135.353241	36.627857	-6.141443	128.16362	30.542532	37.99744	124.370468	33.5851945	15.9279985	126.267044	-80.9039925	3.5031075	144.439438
-40.061798	1.372449	138.120865	-23.496567	9.624945	135.525269	36.76664	-6.013471	128.125732	30.588022	38.180439	124.474037	33.677331	16.083484	126.2998845	-80.670465	3.166406	144.7506535
-39.907104	3.228239	138.061859	-23.37529	9.471894	135.642136	36.861923	-5.938516	128.015366	30.608295	38.327877	124.598946	33.735109	16.1946805	126.307156	-80.485689	2.7491075	144.977116
-39.633995	5.169497	138.039612	-23.306492	9.307846	135.740082	36.915379	-5.928442	127.875015	30.612823	38.42709	124.793648	33.764101	16.249324	126.3343315	-80.377085	2.366368	145.1458325
-39.241665	7.05435	137.917191	-23.261377	9.114375	135.844498	36.918701	-5.900638	127.749565	30.647078	38.50935	125.065315	33.7828895	16.304356	126.40744	-80.3056435	1.924394	145.281556
-38.676704	9.032949	137.853546	-23.260025	8.886855	135.937302	36.913414	-5.897884	127.621719	30.710968	38.597263	125.438988	33.812191	16.3496895	126.5303535	-80.332241	1.4240205	145.3442505
-37.974613	10.995531	137.788681	-23.29443	8.653088	136.056793	36.906391	-5.940671	127.526711	30.778328	38.64621	125.914909	33.8423595	16.3527695	126.72081	-80.4312195	0.9534065	145.392776
-36.607735	13.955379	137.782593	-23.374372	8.278666	136.262817	36.839092	-5.974372	127.513863	30.899408	38.690052	126.756943	33.86925	16.35784	127.135403	-80.617994	0.199491999999999	145.390231
-35.534698	15.865378	137.866455	-23.485189	8.031721	136.339096	36.833527	-6.019538	127.572166	30.98711	38.733742	127.439835	33.9103185	16.357102	127.5060005	-80.8806965	-0.293660000000003	145.1721915
-34.300838	17.794838	137.89035	-23.586809	7.826506	136.446457	36.855484	-6.005543	127.758469	31.072613	38.776501	128.200623	33.9640485	16.385479	127.979546	-81.1376665	-0.732467	144.913368
-32.915333	19.687132	137.932343	-23.725531	7.679477	136.509216	36.928947	-5.965301	128.092041	31.163778	38.856812	129.072983	34.0463625	16.4457555	128.582512	-81.4974245	-1.0868015	144.43592
-31.459528	21.542007	137.922043	-23.915611	7.596955	136.513855	37.364513	-6.07483	128.435715	31.581556	38.843891	129.946777	34.4730345	16.3845305	129.191246	-82.3042565	-1.1906205	143.836464
-29.890165	23.360277	137.930206	-24.173775	7.582935	136.44722	37.494522	-6.032495	129.050598	31.682777	38.966221	131.098251	34.5886495	16.466863	130.0744245	-82.9361995	-1.300993	142.8200155
-28.224567	25.101021	138.007492	-24.495176	7.67528	136.2845	37.609531	-6.005264	129.796448	31.796175	39.106266	132.427353	34.702853	16.550501	131.1119005	-83.693205	-1.199941	141.4570995
-25.636322	27.607037	138.283234	-25.119146	8.104311	135.852341	37.73103	-5.915941	131.026276	31.993195	39.364769	134.926926	34.8621125	16.724414	132.976601	-85.1004045	-0.515792000000005	138.728081
-23.836813	29.144272	138.573273	-25.601192	8.59324	135.39682	37.783642	-5.77177	131.871811	32.075588	39.556416	136.709488	34.929615	16.892323	134.2906495	-86.131999	0.294157000000002	136.5029905
-22.079056	30.596331	138.886398	-26.131361	9.229069	134.829346	37.816963	-5.542882	132.810944	31.953907	39.763954	138.470779	34.885435	17.110536	135.6408615	-87.148157	1.347602	134.0178305
-20.383503	31.879021	139.240097	-26.693213	9.979495	134.202621	37.780235	-5.234518	133.684067	31.596226	40.064018	140.025208	34.6882305	17.41475	136.8546375	-88.0746565	2.54424	131.5506045
-18.712456	33.042137	139.645386	-27.214209	10.831998	133.570557	37.64735	-4.879961	134.393936	31.166639	40.406197	141.46051	34.4069945	17.763118	137.927223	-88.8354125	3.900878	129.213891
-17.143141	33.957516	140.077057	-27.698761	11.712226	132.990173	37.424145	-4.46539	134.917877	30.69537	40.820328	142.606689	34.0597575	18.177469	138.762283	-89.4572795	5.246983	127.218063
-15.656847	34.692551	140.523376	-28.129148	12.595767	132.403915	37.08709	-4.042345	135.320297	30.277014	41.178272	143.50058	33.682052	18.5679635	139.4104385	-89.940348	6.6235705	125.3973915
-13.649898	35.348156	140.899948	-28.677282	13.927224	131.497864	36.494972	-3.359631	135.627365	29.726727	41.704704	144.498749	33.1108495	19.1725365	140.063057	-90.4654135	8.6819115	122.932671
-12.435435	35.530163	140.946777	-29.018105	14.789656	130.952805	36.119835	-2.994406	135.733063	29.40745	42.022518	144.89592	32.7636425	19.514056	140.3144915	-90.7998525	10.065256	121.5911185
-11.364758	35.520512	140.800034	-29.306135	15.604241	130.475647	35.7547	-2.638503	135.7966	29.161352	42.337791	145.09494	32.458026	19.849644	140.44577	-91.070296	11.358838	120.505524
-10.421439	35.289368	140.480881	-29.520012	16.361195	130.002426	35.44136	-2.324603	135.854919	28.99968	42.669857	145.092377	32.22052	20.172627	140.473648	-91.260544	12.549763	119.531204
-9.608831	34.843601	139.938354	-29.719109	17.027889	129.538818	35.130024	-2.0318	135.882629	28.862736	43.008633	144.912003	31.99638	20.4884165	140.397316	-91.434598	13.5673615	118.68032
-8.935658	34.262047	139.11702	-29.892427	17.642656	129.022034	34.795086	-1.737923	135.917404	28.69002	43.326168	144.593063	31.742553	20.7941225	140.2552335	-91.527407	14.4911895	117.7888345
-8.473578	33.469608	138.165359	-30.101809	18.157883	128.479828	34.470711	-1.483566	136.004578	28.511417	43.679111	144.066589	31.491064	21.0977725	140.0355835	-91.694682	15.2179935	116.9240725
-8.155323	31.908316	136.530029	-30.419439	18.792425	127.738762	33.952885	-1.080029	136.120468	28.223663	44.228748	143.051498	31.088274	21.5743595	139.585983	-91.927152	16.0104905	115.891541
-8.226573	30.643568	135.462372	-30.630526	19.11521	127.375854	33.654469	-0.808857	136.170593	28.049427	44.568081	142.303192	30.851948	21.879612	139.2368925	-92.113	16.350808	115.5148155
-8.532568	29.176054	134.477554	-30.837307	19.36874	127.176598	33.440125	-0.526421	136.160202	27.899473	44.935383	141.567017	30.669799	22.204481	138.8636095	-92.344413	16.532999	115.4895865
-9.047588	27.604994	133.557709	-30.991516	19.593216	127.080223	33.280209	-0.240866	136.125488	27.757771	45.28476	140.900894	30.51899	22.521947	138.513191	-92.502022	16.664485	115.647255
-9.783281	25.857836	132.770309	-31.162544	19.790728	127.145859	33.165283	0.026851	136.146347	27.632957	45.605198	140.241257	30.39912	22.8160245	138.193802	-92.724208	16.7654315	116.097916
-10.716512	24.039589	132.167969	-31.351671	19.933039	127.457069	33.023212	0.332063	136.212402	27.502398	45.958595	139.373627	30.262805	23.145329	137.7930145	-92.966147	16.720749	117.1211235
-11.917692	22.06793	131.855057	-31.584755	20.002338	128.024292	32.856369	0.698448	136.29364	27.417788	46.289204	138.538147	30.1370785	23.493826	137.4158935	-93.3065885	16.51085	118.6326905
-13.96207	19.008055	131.792023	-31.917578	19.933838	129.103165	32.640194	1.16777	136.285202	27.104357	46.655594	137.511292	29.8722755	23.911682	136.898247	-93.7074315	15.955994	121.308083
-15.47551	16.941366	131.910568	-32.143246	19.829346	129.963196	32.570717	1.401328	136.177032	26.805311	46.822052	137.004059	29.688014	24.11169	136.5905455	-93.974506	15.547002	123.3358465
-17.146631	14.783234	132.246582	-32.352066	19.677608	130.986404	32.524307	1.592794	136.034531	26.46904	46.933636	136.543518	29.4966735	24.263215	136.2890245	-94.2008055	15.092001	125.6837835
-18.906395	12.654293	132.81546	-32.551052	19.529205	132.156265	32.483391	1.76898	135.896881	26.120926	47.035229	136.049515	29.3021585	24.4021045	135.973198	-94.4042625	14.6563055	128.339332
-20.772346	10.510541	133.513474	-32.705162	19.398031	133.343063	32.421066	1.971782	135.827759	25.751179	47.158249	135.577881	29.0861225	24.5650155	135.70282	-94.4964465	14.2310465	130.983306
-22.70966	8.412352	134.465729	-32.831375	19.337645	134.522766	32.318951	2.227501	135.825012	25.399155	47.297546	135.085922	28.859053	24.7625235	135.455467	-94.521803	13.9127665	133.590065
-24.687487	6.381008	135.540726	-32.930336	19.343178	135.656677	32.172699	2.493299	135.859711	25.064192	47.452183	134.5961	28.6184455	24.972741	135.2279055	-94.4791175	13.713615	136.0854485
-27.676079	3.441653	137.483887	-33.028774	19.37657	137.219116	31.984196	2.83487	135.909073	24.495909	47.595657	133.67923	28.2400525	25.2152635	134.7941515	-94.2976005	13.5378765	139.6440805
-29.638136	1.565304	139.015503	-33.001648	19.341164	138.199905	31.897799	3.024607	135.961182	24.09296	47.571636	132.906219	27.9953795	25.2981215	134.4337005	-93.9986755	13.3842065	141.9661095
-31.533463	-0.186694	140.739639	-32.941216	19.226324	139.109985	31.88271	3.150899	136.038208	23.715267	47.439796	132.017456	27.7989885	25.2953475	134.027832	-93.6814205	13.1573005	144.192138
-33.384628	-1.821979	142.556061	-32.841621	19.032236	139.863403	31.901138	3.202116	136.189713	23.01692	47.28371	131.165009	27.459029	25.242913	133.677361	-93.142271	12.821559	146.049445
-35.166206	-3.28436	144.37616	-32.729809	18.800678	140.393066	31.921213	3.154679	136.421402	22.655891	46.888748	130.247833	27.288552	25.0217135	133.3346175	-92.74817	12.5796425	147.4515145
-36.88139	-4.567237	146.090607	-32.594322	18.549984	140.716171	31.951805	3.103015	136.722916	22.368162	46.407158	129.225723	27.1599835	24.7550865	132.9743195	-92.3486275	12.3448815	148.4580225
-38.539036	-5.639748	147.641068	-32.488453	18.321184	140.805603	32.007042	3.057195	137.069946	22.144291	45.865402	128.170746	27.0756665	24.4612985	132.620346	-92.0525725	12.1810695	148.99086
-40.999077	-6.813288	149.425598	-32.353973	18.014761	140.66185	31.778694	3.090405	137.547333	21.884098	45.064735	126.778091	26.831396	24.07757	132.162712	-91.539342	11.951952	149.160988
-42.583656	-7.375813	150.157028	-32.286625	17.804571	140.464386	31.82646	2.9751	137.749069	21.801123	44.536644	125.991653	26.8137915	23.755872	131.870361	-91.3870415	11.85327	149.058411
-44.069244	-7.836533	150.405289	-32.242203	17.554142	140.208847	31.779099	2.812213	137.742508	21.759462	44.135651	125.443611	26.7692805	23.473932	131.5930595	-91.2536865	11.634352	148.8246345
-45.486069	-8.173466	150.271484	-32.27354	17.244253	139.957565	31.687428	2.59881	137.607269	21.683708	43.81358	125.091469	26.685568	23.206195	131.349369	-91.232648	11.282311	148.565761
-46.920921	-8.205795	149.986359	-32.360912	16.920671	139.794174	31.823555	2.224951	137.291306	21.52973	43.612251	124.900726	26.6766425	22.918601	131.096016	-91.3984665	10.922741	148.492332
-48.192215	-8.02412	149.602219	-32.473129	16.585873	139.793808	31.560186	2.036983	136.960297	21.319611	43.49995	124.886894	26.4398985	22.7684665	130.9235955	-91.3861565	10.4032795	148.6640205
-49.404335	-7.514095	149.390503	-32.59914	16.272734	140.021866	31.302223	1.882359	136.702255	21.0898	43.454975	125.03891	26.1960115	22.668667	130.8705825	-91.3942915	9.876801	149.1731495
-50.875664	-6.130505	149.399429	-32.730217	15.900133	140.788803	30.897009	1.825556	136.441467	20.726643	43.542717	125.484276	25.811826	22.6841365	130.9628715	-91.27226	9.1161295	150.6147345
-51.737213	-4.805374	149.606949	-32.808704	15.675076	141.508377	30.664045	1.868484	136.311172	20.454626	43.657848	125.928673	25.5593355	22.763166	131.1199225	-91.1767435	8.586986	151.8968315
-52.415562	-3.378677	149.71991	-32.849537	15.403891	142.234802	30.48484	1.911978	136.227386	20.185499	43.791779	126.429474	25.3351695	22.8518785	131.32843	-91.0342435	7.9559035	153.141174
-52.993729	-1.676893	149.776123	-32.887402	15.114462	142.893127	30.348019	1.939105	136.142197	19.942295	43.91246	126.933968	25.145157	22.9257825	131.5380825	-90.919961	7.3031415	154.2481715
-53.428936	0.071478	149.615448	-32.89484	14.780538	143.378906	30.230656	1.941232	136.007751	19.742153	44.047859	127.399445	24.9864045	22.9945455	131.703598	-90.7760845	6.5665305	155.054214
-53.625469	1.934668	149.217453	-32.879906	14.418975	143.654922	30.12875	1.914809	135.769409	19.611618	44.178097	127.838409	24.870184	23.046453	131.803909	-90.629996	5.791497	155.505935
-53.851978	3.962558	148.509216	-32.883102	14.046412	143.701172	30.065907	1.836034	135.477905	19.51726	44.310329	128.232391	24.7915835	23.0731815	131.855148	-90.5577875	5.0196425	155.547196
-53.978752	7.286918	147.061523	-32.890934	13.493475	143.297104	29.962814	1.739169	134.841354	19.518305	44.566978	128.805359	24.7405595	23.1530735	131.8233565	-90.5224275	3.8338765	154.7708515
-53.983139	9.644095	145.705276	-32.895893	13.152207	142.637039	29.881821	1.656131	134.284225	19.669928	44.775509	129.238815	24.7758745	23.21582	131.76152	-90.5676605	3.088594	153.512558
-53.845192	12.100986	144.18103	-32.902439	12.855927	141.702499	29.829418	1.60033	133.608444	19.952085	45.010731	129.746292	24.8907515	23.3055305	131.677368	-90.6956295	2.4063235	151.72763
-53.568142	14.61878	142.520081	-32.950764	12.539461	140.50676	29.792282	1.558889	132.828278	20.370405	45.220913	130.419846	25.0813435	23.389901	131.624062	-90.9828715	1.689021	149.389458
-53.178608	17.197073	141.081604	-32.999916	12.343197	139.207382	29.709858	1.480623	131.975479	21.132908	45.251324	131.10907	25.421383	23.3659735	131.5422745	-91.421215	1.3204205	146.8724895
-52.651287	19.75309	140.000748	-33.040283	12.283439	138.013275	29.64185	1.468591	131.255539	21.57873	45.392143	132.033676	25.61029	23.430367	131.6446075	-91.690856	1.136511	144.3819425
-51.959694	22.301403	139.416962	-33.093254	12.424079	137.082825	29.617474	1.5689	130.727005	22.049061	45.548607	133.066132	25.8332675	23.5587535	131.8965685	-92.0197755	1.2894045	142.2690815
-50.666611	25.937971	139.357498	-33.175385	13.006006	136.327042	29.611322	1.822296	130.4478	22.6759	45.813622	134.850937	26.143611	23.817959	132.6493685	-92.494381	2.194053	140.0047155
-49.683201	28.162086	139.65184	-33.263283	13.566102	136.172119	29.67811	2.052143	130.668259	23.039944	46.081413	136.041641	26.359027	24.066778	133.35495	-92.885593	3.065426	138.989288
-48.609089	30.195013	140.125153	-33.356022	14.184231	136.160828	29.753143	2.264505	131.03537	23.363192	46.320992	137.19632	26.5581675	24.2927485	134.115845	-93.2702115	4.0757135	138.205811
-47.486324	31.988657	140.601318	-33.525612	14.812551	136.169693	29.794029	2.39817	131.43161	23.634407	46.513607	138.387436	26.714218	24.4558885	134.909523	-93.765442	5.1692135	137.429863
-46.358173	33.513756	141.120987	-33.724396	15.369174	136.189407	29.773798	2.535276	131.860138	23.768133	46.690914	139.468948	26.7709655	24.613095	135.664543	-94.2197575	6.125253	136.714271
-45.189507	34.812565	141.543594	-33.929386	15.854701	136.205429	29.713377	2.643913	132.202454	23.821798	46.752445	140.529312	26.7675875	24.698179	136.365883	-94.6263595	7.011223	136.044975
-44.023853	35.877876	141.790176	-34.149773	16.252012	136.236053	29.650232	2.603997	132.551498	23.837257	46.683037	141.390213	26.7437445	24.643517	136.9708555	-95.0432905	7.860507	135.5012505
-42.278034	37.060539	141.890564	-34.616997	16.805159	136.359268	29.554268	2.330873	133.317993	23.682281	46.567928	142.239319	26.6182745	24.4494005	137.778656	-95.8522685	9.1609175	134.93988
-41.103271	37.542042	141.776886	-34.933975	17.160402	136.511414	29.360672	2.181718	133.910736	23.537827	46.552242	142.540161	26.4492495	24.36698	138.2254485	-96.3171995	9.953824	134.7973795
-39.990829	37.871655	141.522171	-35.236324	17.533421	136.753922	29.178112	2.11315	134.503357	23.382402	46.566154	142.687592	26.280257	24.339652	138.5954745	-96.752905	10.72719	134.9123695
-38.895699	37.970959	141.234161	-35.545517	17.900698	137.081955	29.021614	2.013932	135.135345	23.230219	46.595055	142.563232	26.1259165	24.3044935	138.8492885	-97.2169505	11.4969025	135.3146215
-37.824337	37.795048	140.922592	-35.818802	18.248293	137.479248	28.836935	1.845294	135.76297	23.15395	46.59853	142.364044	25.9954425	24.221912	139.063507	-97.6330465	12.274674	135.894989
-36.802246	37.496777	140.721573	-36.07412	18.580666	138.095993	28.642876	1.664625	136.320755	23.041965	46.578632	142.015106	25.8424205	24.1216285	139.1679305	-97.9906605	13.0397035	137.0240555
-35.879128	36.96225	140.850632	-36.310349	18.854958	138.956482	28.432011	1.446241	136.93425	22.95574	46.565521	141.492004	25.6938755	24.005881	139.213127	-98.3145735	13.704035	138.699837
-34.573883	35.797302	141.728577	-36.578785	19.080999	140.771027	28.003704	1.282102	137.763672	22.848335	46.521801	140.90715	25.4260195	23.9019515	139.335411	-98.5835895	14.2600465	142.206643
-33.771145	34.858768	142.661697	-36.704979	19.026506	142.167694	27.822563	1.218046	138.363342	22.699326	46.453686	140.714005	25.2609445	23.835866	139.5386735	-98.6709025	14.217146	144.7967145
-32.990993	33.787964	143.742554	-36.791645	18.806429	143.552399	27.728466	1.146952	138.954422	22.487171	46.359097	140.801636	25.1078185	23.7530245	139.878029	-98.6911085	13.8598335	147.226769
-32.227291	32.58485	144.806534	-36.903416	18.448744	144.77742	27.643908	1.031548	139.493698	22.224581	46.229687	141.137573	24.9342445	23.6306175	140.3156355	-98.7410765	13.2668705	149.2392045
-31.467052	31.336746	145.662659	-37.026573	17.993055	145.690155	27.569515	0.856357	139.974976	21.928869	46.007641	141.631592	24.749192	23.431999	140.803284	-98.802338	12.554111	150.577026
-30.722424	30.025547	146.233231	-37.141918	17.516766	146.13623	27.542427	0.618932	140.332016	21.78228	45.758297	142.307526	24.6623535	23.1886145	141.319771	-98.9461895	11.8449175	150.952689
-29.912727	28.7159	146.330475	-37.247101	17.115265	145.964355	27.580389	0.322504	140.618408	21.788521	45.517242	143.180725	24.684455	22.919873	141.8995665	-99.178657	11.310657	150.0291435
-28.731394	26.685921	145.529175	-37.47221	16.691948	144.617783	27.598705	-0.19879	140.851288	21.886683	45.117794	144.435028	24.742694	22.459502	142.643158	-99.687114	10.924394	146.592408
-27.979174	25.320536	144.396667	-37.639008	16.575327	143.070526	27.561632	-0.535285	140.8405	21.898312	44.773197	145.156647	24.729972	22.118956	142.9985735	-100.007988	11.031698	143.1424785
-27.296465	23.912085	142.909271	-37.867645	16.588825	141.214859	27.539688	-0.726354	140.78595	21.693335	44.472946	145.652054	24.6165115	21.873296	143.219002	-100.3518015	11.304354	139.210716
-26.678864	22.482107	141.27359	-38.05928	16.750423	139.385101	27.415741	-0.854694	140.683838	21.381741	44.278492	145.790344	24.398741	21.711899	143.237091	-100.517301	11.788947	135.533111
-26.180386	20.917645	139.87822	-38.074173	16.991678	137.972672	27.31649	-0.786017	140.402817	21.236362	44.237144	145.628387	24.276426	21.7255635	143.015602	-100.424772	12.2577925	132.929742
-25.808834	19.212114	138.776779	-37.974892	17.343145	137.139786	27.3694	-0.688235	140.094879	21.341381	44.323776	145.163956	24.3553905	21.8177705	142.6294175	-100.3051745	12.8685195	131.6501545
-25.585958	17.38958	137.998703	-37.761383	17.681475	136.703491	27.507093	-0.579882	139.892456	21.633879	44.494614	144.567749	24.570486	21.957366	142.2301025	-100.093252	13.405584	131.1768795
-25.534731	14.418077	137.253433	-37.246086	18.200605	136.691071	27.788349	-0.220409	139.563004	22.301807	44.739307	143.761566	25.045078	22.259449	141.662285	-99.53725	14.141761	131.719857
-25.735584	12.257417	137.240631	-36.898037	18.559195	137.23291	28.099483	-0.053984	139.363541	22.770777	44.907696	143.214706	25.43513	22.426856	141.2891235	-99.231204	14.691534	133.1766965
-26.098219	10.024966	137.659653	-36.548405	18.919992	138.164337	28.39394	0.09582	139.223785	23.274593	45.089458	142.661148	25.8342665	22.592639	140.9424665	-98.9310765	15.247345	135.3862075
-26.622149	7.693793	138.461365	-36.180435	19.285425	139.401108	28.651503	0.292877	139.149673	23.752808	45.281265	142.04335	26.2021555	22.787071	140.5965115	-98.5630255	15.783779	138.2057045
-27.252331	5.268508	139.71434	-35.80991	19.612139	140.849579	28.884693	0.535571	139.166183	24.151878	45.487061	141.347412	26.5182855	23.011316	140.2567975	-98.1381055	16.212962	141.4423605
-27.890625	2.820577	141.271759	-35.422707	19.910986	142.297119	29.154419	0.715116	139.324905	24.464222	45.66848	140.711304	26.8093205	23.191798	140.0181045	-97.6547345	16.630174	144.5761335
-28.582367	0.337638	143.153519	-35.00132	20.111948	143.512405	29.515543	0.8692	139.720337	24.680489	45.788849	140.110641	27.098016	23.3290245	139.915489	-97.100656	16.8948715	147.109321
-29.507879	-3.261213	146.418839	-34.129005	20.383192	144.416687	30.506464	1.039005	141.017319	25.130426	45.956867	139.110123	27.818445	23.497936	140.063721	-96.076455	17.268448	148.769653
-30.103844	-5.48098	148.673843	-33.538551	20.486666	144.242401	31.334225	1.163767	142.318665	25.539413	46.096054	138.119598	28.436819	23.6299105	140.2191315	-95.513921	17.3434215	148.2656705
-30.690458	-7.538006	150.416321	-32.979527	20.542173	143.296616	32.139099	1.457931	143.752213	25.7061	46.246384	137.018127	28.9225995	23.8521575	140.38517	-94.8816535	17.2321885	146.208062
-31.377708	-9.4292	151.646622	-32.506447	20.548101	141.822144	32.707233	1.906136	144.891373	26.067734	46.196533	135.5728	29.3874835	24.0513345	140.2320865	-94.4003775	17.0448675	143.4122015
-32.167721	-11.16519	152.152039	-32.112198	20.416191	140.248062	31.970518	2.766091	145.416534	26.498842	45.888638	133.970825	29.23468	24.3273645	139.6936795	-93.459076	16.5050175	140.8024445
-32.947159	-12.865496	152.129654	-31.737318	20.020069	138.771744	32.315636	2.902275	145.4207	26.88098	45.512463	132.587509	29.598308	24.207369	139.0041045	-93.072944	15.832769	138.5393835
-33.802509	-14.398575	151.982544	-31.352695	19.533813	137.627335	32.786705	2.794605	145.084686	27.051863	45.146027	131.332474	29.919284	23.970316	138.20858	-92.624674	15.09731	137.04609
-35.07724	-16.397429	151.162537	-30.77602	18.628632	136.845245	33.426361	2.531952	143.826279	27.299175	44.463257	129.509659	30.362768	23.4976045	136.667969	-91.914808	13.7596595	137.022521
NaN	NaN	NaN	-30.453363	18.045525	136.757324	33.839901	2.124226	142.833878	27.393368	43.92469	128.760696	30.6166345	23.024458	135.797287	-91.5233605	13.066592	137.717361
NaN	NaN	NaN	-30.165735	17.606173	136.899216	34.181534	1.640004	141.948196	27.453876	43.490067	128.354431	30.817705	22.5650355	135.1513135	-91.149175	12.6473105	138.6471185
NaN	NaN	NaN	-29.859777	17.280317	137.178696	34.480797	1.325464	141.218994	27.454987	43.237068	128.12709	30.967892	22.281266	134.673042	-90.687446	12.279368	139.68435
NaN	NaN	NaN	-29.564583	17.018345	137.63623	34.650848	1.085418	140.767014	27.415413	43.031521	127.853348	31.0331305	22.0584695	134.310181	-90.1622965	11.9782205	140.962279
NaN	NaN	NaN	-29.296949	16.711143	138.342285	34.837532	0.843716	140.329025	27.294455	42.785877	127.563454	31.0659935	21.8147965	133.9462395	-89.6598915	11.6074895	142.7383305
NaN	NaN	NaN	-29.141918	16.37804	139.28093	34.830593	0.515389	139.783035	27.023333	42.449894	127.394104	30.926963	21.4826415	133.5885695	-89.210799	11.2734385	144.9732905
NaN	NaN	NaN	-28.942595	15.707962	140.682297	34.813309	-0.199759	139.097946	26.496178	41.800514	127.241196	30.6547435	20.8003775	133.169571	-88.5399335	10.6155465	148.195023
-49.605145	-8.906198	152.568085	-28.79068	15.125306	141.38736	34.675716	-0.592381	138.587143	26.302696	41.470016	127.211678	30.489206	20.4388175	132.8994105	-88.070566	9.8117945	149.8753095
-51.148457	-7.456556	152.507217	-28.624258	14.479974	141.825897	34.623123	-0.998086	138.052368	26.136404	41.11702	127.17588	30.3797635	20.059467	132.614124	-87.6282795	8.900481	151.03767
-51.806789	-5.861193	151.750717	-28.450922	13.78781	141.975296	34.885262	-1.596038	137.42749	26.033327	40.709583	127.173218	30.4592945	19.5567725	132.300354	-87.3611385	8.0188475	151.650238
-46.58913	-7.780241	148.737823	-28.243027	13.037459	141.8116	34.810616	-2.056055	136.706314	26.086304	40.338779	127.196594	30.44846	19.141362	131.951454	-86.934514	6.933556	151.671746
-47.342537	-5.860406	147.182373	-28.02594	12.274465	141.401031	34.797176	-2.574822	135.948776	26.235422	39.98888	127.277664	30.516299	18.707029	131.61322	-86.568179	5.841901	151.188842
-48.005108	-3.739319	145.375519	-27.828327	11.518067	140.806625	34.789162	-3.08499	135.092148	26.480368	39.739792	127.608643	30.634765	18.327401	131.3503955	-86.291419	4.708733	150.2628545
-48.874836	-0.296834	142.653564	-27.688992	10.550041	139.723022	34.678764	-3.72045	133.543808	26.957417	39.645206	128.562576	30.8180905	17.962378	131.053192	-86.1960745	3.137704	148.392852
-49.288651	2.206485	141.164719	-27.679148	10.082182	139.002426	34.52721	-3.93497	132.5383	27.199545	39.705803	129.328888	30.8633775	17.8854165	130.933594	-86.2216735	2.2789475	147.071258
-49.564281	4.81506	140.197861	-27.6992	9.7907	138.41687	34.304764	-3.978024	131.507996	27.415218	39.861691	130.111099	30.859991	17.9418335	130.8095475	-86.258391	1.6395665	146.0241925
-49.676331	7.520354	139.749115	-27.679634	9.716969	138.037659	34.196018	-3.866547	130.781265	27.606571	40.103607	130.833603	30.9012945	18.11853	130.807434	-86.2605625	1.315408	145.267884
-49.586258	10.2026	139.655823	-27.606359	9.824008	137.88649	34.187771	-3.631884	130.314789	28.198713	40.237633	131.520218	31.193242	18.3028745	130.9175035	-86.40596	1.3451415	144.8554765
-49.31506	12.84282	140.022583	-27.488792	10.030096	138.005463	34.283699	-3.366334	130.159195	28.543127	40.497684	132.326248	31.413413	18.565675	131.2427215	-86.390997	1.494517	144.7682045
-48.89584	15.391876	140.651031	-27.333736	10.269659	138.361176	34.443924	-3.145719	130.296982	28.935898	40.735519	133.168106	31.689911	18.7949	131.732544	-86.357383	1.744418	144.989808
-47.9669	18.96195	141.992859	-27.111275	10.63765	139.253159	34.718552	-2.886647	130.756073	29.494614	41.048866	134.598267	32.106583	19.0811095	132.67717	-86.329133	2.1941905	145.829148
-47.206657	21.194786	143.143173	-26.975832	10.880413	139.983261	34.867104	-2.750178	131.218521	29.793629	41.233242	135.458954	32.3303665	19.241532	133.3387375	-86.2820305	2.519294	146.6277845
-46.282913	23.262024	144.289444	-26.835653	11.107953	140.779144	35.00597	-2.600103	131.676346	30.10844	41.407871	136.329605	32.557205	19.403884	134.0029755	-86.228511	2.812022	147.5553125
-45.283642	25.190521	145.4207	-26.698675	11.337798	141.581955	35.181442	-2.479268	132.17276	30.402174	41.584248	137.050354	32.791808	19.55249	134.611557	-86.189158	3.123106	148.552353
-44.143955	27.029902	146.361893	-26.54818	11.529238	142.323822	35.412666	-2.376914	132.71225	30.654076	41.750793	137.588882	33.033371	19.6869395	135.150566	-86.129731	3.3715365	149.497078
-42.954998	28.70689	147.065506	-26.392994	11.664886	142.943024	35.651134	-2.314381	133.227829	30.866083	41.85112	138.027191	33.2586085	19.7683695	135.62751	-86.0445965	3.5614025	150.258538
-41.630165	30.229383	147.601837	-26.248116	11.728043	143.472427	35.910027	-2.343363	133.731354	31.036238	41.878761	138.323624	33.4731325	19.767699	136.027489	-85.9693645	3.688387	150.917365
-39.53598	32.34071	147.942108	-26.08395	11.678973	144.07373	36.27013	-2.604494	134.503204	31.335402	41.710537	138.712799	33.802766	19.5530215	136.6080015	-85.970666	3.8049245	151.5394585
-37.998276	33.590714	147.968048	-26.016888	11.629709	144.40564	36.492165	-2.915157	135.143372	31.559843	41.503204	138.946991	34.026004	19.2940235	137.0451815	-86.05978	3.9653945	151.7660985
-36.392437	34.739922	147.863937	-25.988827	11.604799	144.722549	36.709888	-3.241502	135.79126	31.739426	41.270576	139.193222	34.224657	19.014537	137.492241	-86.202311	4.195061	151.952857
-34.690243	35.772381	147.775894	-25.998896	11.564557	145.005569	36.904587	-3.541461	136.460541	31.877083	41.10989	139.448532	34.390835	18.7842145	137.9545365	-86.388627	4.3448995	152.0566015
-32.935902	36.661674	147.749268	-26.034662	11.478817	145.252594	37.080894	-3.742726	137.078217	31.972128	40.97879	139.790649	34.526511	18.618032	138.434433	-86.595835	4.339602	152.070755
-31.09824	37.460823	147.860123	-26.082125	11.34899	145.43161	37.275631	-3.92388	137.600189	32.027126	40.874481	140.2724	34.6513785	18.4753005	138.9362945	-86.8156285	4.2226795	151.9269255
-29.204018	38.109016	147.99556	-26.128658	11.189211	145.531281	37.477367	-4.145198	138.098679	32.127457	40.750565	140.918655	34.802412	18.3026835	139.508667	-87.059728	4.0757385	151.553895
-26.268574	38.959499	148.235153	-26.176134	10.944191	145.282013	37.873371	-4.440773	138.876205	32.414677	40.559025	142.227554	35.144024	18.059126	140.5518795	-87.496292	3.829256	150.0121465
-24.273232	39.368473	148.380707	-26.249763	10.867554	144.88446	38.095356	-4.64619	139.399597	32.621376	40.372383	143.310379	35.358366	17.8630965	141.354988	-87.857892	3.8720115	148.413932
-22.302593	39.692329	148.631744	-26.440311	10.806712	144.386871	38.280251	-4.833145	139.952957	32.706295	40.145332	144.477402	35.493273	17.6560935	142.2151795	-88.373895	3.9573305	146.5585625
-20.379309	39.855732	149.041809	-26.662584	10.832687	143.925507	38.382484	-4.966895	140.488449	32.66695	39.924095	145.644012	35.524717	17.4786	143.0662305	-88.849885	4.186774	144.7847835
-18.496113	39.884739	149.492584	-26.912439	10.93444	143.5952	38.411922	-5.009221	140.971344	NaN	NaN	NaN	NaN	NaN	NaN	NaN	NaN	NaN
-16.701563	39.78418	149.9272	-27.123684	11.11799	143.289185	38.415249	-4.934637	141.424255	NaN	NaN	NaN	NaN	NaN	NaN	NaN	NaN	NaN
-14.974215	39.541164	150.298523	-27.305311	11.356637	142.985825	38.389065	-4.802839	141.822083	NaN	NaN	NaN	NaN	NaN	NaN	NaN	NaN	NaN
-12.540227	38.926502	150.623413	-27.553949	11.674534	142.514877	38.281532	-4.541225	142.214111	NaN	NaN	NaN	NaN	NaN	NaN	NaN	NaN	NaN
-11.044051	38.363758	150.639755	-27.705944	11.893056	142.253311	38.236008	-4.382564	142.335968	NaN	NaN	NaN	NaN	NaN	NaN	NaN	NaN	NaN
-9.642008	37.633495	150.565323	-27.852636	12.071503	142.012756	38.181107	-4.261595	142.452438	NaN	NaN	NaN	NaN	NaN	NaN	NaN	NaN	NaN
-8.328354	36.745541	150.285675	-27.963268	12.233482	141.716583	38.155128	-4.141069	142.614151	NaN	NaN	NaN	NaN	NaN	NaN	NaN	NaN	NaN
-7.154812	35.717308	149.937134	-28.033379	12.378019	141.442093	38.08263	-3.992377	142.803284	NaN	NaN	NaN	NaN	NaN	NaN	NaN	NaN	NaN
-6.095508	34.53299	149.587769	-28.071383	12.502781	141.189789	37.974022	-3.792429	142.970306	NaN	NaN	NaN	NaN	NaN	NaN	NaN	NaN	NaN
-5.172466	33.240982	149.097351	-28.090954	12.659762	140.983093	37.892826	-3.608894	143.088455	NaN	NaN	NaN	NaN	NaN	NaN	NaN	NaN	NaN
-4.036415	31.000175	148.413116	-28.118181	12.872368	140.837555	37.802494	-3.370111	143.139679	NaN	NaN	NaN	NaN	NaN	NaN	NaN	NaN	NaN
-3.4724	29.385624	147.917145	-28.108982	13.057691	140.807114	37.779606	-3.178601	143.142792	NaN	NaN	NaN	NaN	NaN	NaN	NaN	NaN	NaN
-3.029744	27.649958	147.483932	-28.094498	13.253572	140.923996	37.792	-2.952203	143.111526	NaN	NaN	NaN	NaN	NaN	NaN	NaN	NaN	NaN
-2.738879	25.814209	147.115662	-28.084764	13.446376	141.172272	37.85033	-2.760612	143.132401	NaN	NaN	NaN	NaN	NaN	NaN	NaN	NaN	NaN
-2.594759	23.874069	146.803024	-28.048573	13.653077	141.455811	37.907322	-2.56601	143.303864	NaN	NaN	NaN	NaN	NaN	NaN	NaN	NaN	NaN
-2.587309	21.869049	146.520813	-28.020317	13.863804	141.781586	37.941769	-2.337397	143.49205	NaN	NaN	NaN	NaN	NaN	NaN	NaN	NaN	NaN
-2.732623	19.778494	146.326645	-28.017733	14.076446	142.113647	37.950302	-2.116685	143.7211	NaN	NaN	NaN	NaN	NaN	NaN	NaN	NaN	NaN
-3.217428	16.592577	146.12883	-28.065098	14.393055	142.647415	37.891052	-1.825061	144.064957	NaN	NaN	NaN	NaN	NaN	NaN	NaN	NaN	NaN
-3.736415	14.443933	146.06218	-28.113466	14.597595	142.991241	37.821182	-1.625752	144.283875	NaN	NaN	NaN	NaN	NaN	NaN	NaN	NaN	NaN
-4.388947	12.292193	146.07309	-28.144831	14.792271	143.282074	37.768105	-1.415846	144.466476	30.894253	43.568085	144.532196	34.331179	21.0761195	144.499336	-90.620841	8.5084225	142.064812
-5.117704	10.186119	146.092896	-28.128532	14.978199	143.532211	37.754761	-1.135399	144.53273	30.852312	43.759899	143.541534	34.3035365	21.31225	144.037132	-90.5606005	8.644148	143.02729
-5.961437	8.127854	146.214737	-28.103134	15.154232	143.843933	37.827396	-0.772737	144.624664	30.763123	43.97258	142.416473	34.2952595	21.5999215	143.5205685	-90.5015275	8.7085425	144.1672975
-6.88192	6.188354	146.434967	-28.065384	15.290382	144.260361	37.862682	-0.45834	144.449097	30.697104	44.190216	141.219742	34.279893	21.865938	142.8344195	-90.410661	8.714826	145.6863025
-7.874828	4.304245	146.761475	-28.01553	15.379227	144.693665	37.923161	-0.20598	144.151169	30.547169	44.310986	140.161407	34.235165	22.052503	142.156288	-90.266225	8.705951	147.231042
-9.469666	1.748503	147.380508	-27.901423	15.454652	145.279602	38.06424	0.020114	143.666321	30.401022	44.372051	139.149048	34.232631	22.1960825	141.4076845	-90.035477	8.7132215	149.1515195
-10.547243	0.172072	147.792953	-27.800919	15.453219	145.621429	38.157131	0.118454	143.529968	30.257526	44.307976	138.59053	34.2073285	22.213215	141.060249	-89.8091665	8.693223	150.182609
-11.657843	-1.263792	148.232956	-27.700884	15.43702	145.865601	38.195271	0.183451	143.447601	29.462099	44.479324	138.284119	33.828685	22.3313875	140.86586	-89.230453	8.5426525	150.865342
-12.784693	-2.579433	148.542862	-27.630264	15.422458	145.974716	38.244518	0.159944	143.402374	29.52714	44.338966	137.985214	33.885829	22.249455	140.693794	-89.146357	8.595461	151.255638
-13.955328	-3.749597	148.663193	-27.615366	15.396225	145.940842	38.229233	0.075167	143.309784	29.526043	44.210075	137.765915	33.877638	22.142621	140.5378495	-89.10837	8.649829	151.3438345
-15.153596	-4.833984	148.590652	-27.663574	15.326826	145.78952	38.117607	-0.069641	143.110657	29.643297	44.005058	137.526688	33.880452	21.9677085	140.3186725	-89.2076	8.6859435	151.2603675
-16.332554	-5.817886	148.304794	-27.719048	15.253571	145.565338	37.978413	-0.241685	142.819061	29.588175	43.805481	137.289627	33.783294	21.781898	140.054344	-89.22139	8.725244	151.076332
-18.092943	-7.017511	147.646484	-27.810091	15.102242	145.201035	37.70541	-0.481499	142.175156	29.948193	43.392925	136.82222	33.8268015	21.455713	139.498688	-89.4469835	8.748771	150.903382
-19.238523	-7.652649	147.179337	-27.797377	14.969913	144.978516	37.49556	-0.66457	141.649353	29.911331	43.230766	136.618225	33.7034455	21.283098	139.133789	-89.2981995	8.656728	150.823243
-20.328281	-8.205358	146.635773	-27.71777	14.872508	144.707153	37.426231	-0.800727	141.187607	29.995308	43.076317	136.506668	33.7107695	21.137795	138.8471375	-89.1463095	8.607221	150.5671685
-21.374943	-8.572182	146.043121	-27.620041	14.830211	144.361633	37.393227	-0.941476	140.795837	30.180893	42.948917	136.454575	33.78706	21.0037205	138.625206	-89.027142	8.6567015	150.09806
-22.406471	-8.847433	145.439163	-27.574503	14.835751	143.947952	37.343613	-1.077131	140.463226	30.356762	42.831802	136.424667	33.8501875	20.8773355	138.4439465	-88.9991935	8.7941665	149.4519575
-23.423204	-8.98686	144.713409	-27.611559	14.88825	143.475418	37.241417	-1.208749	140.183319	30.46954	42.752125	136.435257	33.8554785	20.771688	138.309288	-89.0785965	9.004812	148.641548
-24.439602	-9.080344	144.006989	-27.693615	14.951238	142.993927	37.088234	-1.341378	139.976852	30.539164	42.702049	136.501495	33.813699	20.6803355	138.2391735	-89.200929	9.2221405	147.7486805
-25.894503	-9.048735	143.084763	-27.885595	15.098469	142.412216	36.869415	-1.526079	139.816895	30.549383	42.626637	136.760895	33.709399	20.550279	138.288895	-89.480589	9.646659	146.535537
-26.82024	-8.92325	142.581558	-28.030008	15.19247	142.126221	36.676567	-1.634095	139.779846	30.531412	42.574768	136.94931	33.6039895	20.4703365	138.364578	-89.6640055	9.9146035	145.887864
-27.772987	-8.737181	142.149048	-28.178707	15.271656	141.883392	36.463604	-1.756417	139.717163	30.504778	42.480244	137.113068	33.484191	20.3619135	138.4151155	-89.841605	10.1813985	145.3516685
-28.672144	-8.512146	141.769943	-28.314516	15.328322	141.662766	36.241745	-1.924441	139.625366	30.494461	42.324768	137.241074	33.368103	20.2001635	138.43322	-89.997135	10.4564805	144.892312
-29.527781	-8.223228	141.502731	-28.389328	15.350175	141.449814	36.047497	-2.14272	139.502472	30.527071	42.099667	137.286392	33.287284	19.9784735	138.394432	-90.06594	10.7218765	144.505196
-30.380571	-7.898488	141.34819	-28.436592	15.357682	141.23082	35.942856	-2.417937	139.422791	30.59972	41.831253	137.228043	33.271288	19.706658	138.325417	-90.144472	11.008706	144.136223
-31.166435	-7.493745	141.261337	-28.447002	15.370234	140.951523	35.920448	-2.67206	139.449997	30.664507	41.545864	137.057785	33.2924775	19.436902	138.253891	-90.1864815	11.303566	143.649155
-32.303848	-6.801836	141.143448	-28.442484	15.454785	140.362061	35.89624	-2.998177	139.619171	30.745569	41.197247	136.621002	33.3209045	19.099535	138.1200865	-90.2058725	11.810035	142.6040355
-33.071377	-6.224094	140.889435	-28.459352	15.554069	139.771255	35.837959	-3.112102	139.768356	30.811375	41.033691	136.283691	33.324667	18.9607945	138.0260235	-90.243371	12.1473435	141.5164865
-33.810158	-5.543062	140.537842	-28.510988	15.707726	139.129471	35.736362	-3.138839	139.863647	30.853945	40.956871	135.838486	33.2951535	18.909016	137.8510665	-90.3171295	12.506436	140.4078755
-34.566925	-4.765237	140.090408	-28.572664	15.885592	138.496536	35.58902	-3.106339	139.796127	30.850384	40.945091	135.301239	33.219702	18.919376	137.548683	-90.36503	12.851808	139.444389
-35.307537	-3.870612	139.588364	-28.641504	16.062538	137.918732	35.469154	-3.0445	139.623322	30.785143	40.964581	134.75293	33.1271485	18.9600405	137.188126	-90.4101565	13.1650355	138.649338
-36.061008	-2.896303	139.073761	-28.704786	16.212168	137.435944	35.375431	-2.901153	139.355194	30.677784	41.049461	134.223038	33.0266075	19.074154	136.789116	-90.4361795	13.350182	138.082772
-36.79932	-1.788895	138.560791	-28.781918	16.354429	137.088715	35.270554	-2.68621	139.02446	30.539581	41.193218	133.743866	32.9050675	19.253504	136.384163	-90.4689035	13.455354	137.793267
-37.885059	0.110601	137.899109	-28.846189	16.543728	136.710617	35.194096	-2.314716	138.533203	30.250702	41.454395	133.148163	32.722399	19.5698395	135.840683	-90.414777	13.5176165	137.580551
-38.583981	1.501027	137.509506	-28.843107	16.641846	136.538544	35.171371	-2.080867	138.339752	30.142767	41.666775	132.8936	32.657069	19.792954	135.616676	-90.343283	13.490738	137.460412
-39.254826	3.056316	137.146439	-28.814272	16.784576	136.408936	35.196056	-1.867891	138.245697	30.055243	41.869156	132.709747	32.6256495	20.0006325	135.477722	-90.2541935	13.5685195	137.34015
-39.917217	4.724441	136.872833	-28.780403	16.944977	136.347046	35.215302	-1.624894	138.157898	29.966869	42.085697	132.470978	32.5910855	20.2304015	135.314438	-90.1518915	13.6595525	137.379654
-40.560455	6.533094	136.805511	-28.746334	17.107096	136.419266	35.198647	-1.352832	137.947632	29.839394	42.333828	132.076294	32.5190205	20.490498	135.011963	-90.0116885	13.723694	137.826569
-41.232334	8.462951	137.010437	-28.766945	17.257526	136.671951	35.110615	-1.092308	137.52211	29.552906	42.634693	131.476822	32.3317605	20.7711925	134.499466	-89.8656505	13.7438595	138.844436
-41.806313	10.496182	137.533234	-28.792671	17.343693	137.158691	34.886734	-0.870911	136.789551	29.103172	43.021572	130.782898	31.994953	21.0753305	133.7862245	-89.580295	13.6120555	140.5311575
-42.577644	13.749411	138.753815	-28.886387	17.344883	138.201767	34.366528	-0.516877	135.408264	27.902233	43.615143	129.906494	31.1343805	21.549133	132.657379	-88.9071545	13.140633	143.746155
-42.996536	16.01819	139.660568	-28.967339	17.32473	138.9328	33.868031	-0.224835	134.543091	27.326277	44.009598	129.456345	30.597154	21.8923815	131.999718	-88.531832	12.7570785	145.865882
-43.308315	18.313997	140.416641	-29.085344	17.261892	139.581482	33.321651	0.181323	133.777496	26.819717	44.345085	129.242355	30.070684	22.263204	131.5099255	-88.241372	12.26058	147.6530385
-43.573364	20.690281	141.139145	-29.27936	17.172771	140.149231	32.758419	0.436517	133.132416	26.372978	44.591125	129.305344	29.5656985	22.513821	131.21888	-88.1244185	11.831721	149.079582
-43.712521	23.078985	141.74472	-29.478983	17.031338	140.61322	32.299992	0.553479	132.757477	26.041418	44.764431	129.661636	29.170705	22.658955	131.2095565	-88.128671	11.403721	150.0168835
-43.696724	25.487301	142.376358	-29.673122	16.851152	141.030884	31.929701	0.602857	132.466324	25.880098	44.904034	130.326813	28.9048995	22.7534455	131.3965685	-88.2511435	10.9488585	150.6651995
-43.52969	27.878851	143.015427	-29.853121	16.605722	141.373688	31.65189	0.599547	132.30043	25.865368	44.981735	131.20668	28.758629	22.790641	131.753555	-88.464871	10.420803	150.993821
-43.006184	31.414026	144.12291	-30.056807	16.211227	141.758499	31.331413	0.532777	132.177429	26.331148	44.900833	132.736954	28.8312805	22.716805	132.4571915	-88.9448945	9.705649	151.0598065
-42.430706	33.672981	144.921066	-30.199936	15.925799	141.952881	31.175167	0.469585	132.146317	26.504049	44.847141	133.82962	28.839608	22.658363	132.9879685	-89.23948	9.193235	150.9177935
-41.74921	35.844776	145.779236	-30.321091	15.728648	141.995483	31.058369	0.366895	132.146149	26.685646	44.745262	134.951614	28.8720075	22.5560785	133.5488815	-89.5141895	8.9012175	150.4420845
-40.943722	37.926876	146.581589	-30.447254	15.545893	142.052917	31.016323	0.277275	132.188873	26.896721	44.629894	136.001617	28.956522	22.4535845	134.095245	-89.85103	8.6382015	150.010589
-40.003826	39.858086	147.329483	-30.567577	15.387633	142.051239	31.003654	0.19077	132.388672	27.068754	44.479671	137.023666	29.036204	22.3352205	134.706169	-90.171358	8.4400455	149.396309
-38.975071	41.667274	147.984131	-30.682621	15.266876	142.050049	31.065723	0.073566	132.646133	27.239651	44.340706	138.024658	29.152687	22.207136	135.3353955	-90.517929	8.326616	148.7647025
-37.857895	43.317638	148.66008	-30.79887	15.179725	142.090851	31.207436	-0.055245	133.026321	27.36665	44.241455	138.972229	29.287043	22.093105	135.999275	-90.884783	8.266345	148.182427
-36.031132	45.463516	149.579285	-30.976673	15.08037	142.264252	31.429703	-0.283164	133.693771	27.531469	44.083889	140.32901	29.480586	21.9003625	137.0113905	-91.433932	8.2603775	147.5171135
-34.715706	46.650051	150.218521	-31.0895	14.975542	142.423447	31.533867	-0.462672	134.217499	27.617708	43.977432	141.17511	29.5757875	21.75738	137.6963045	-91.7547875	8.193704	147.1505895
-33.334297	47.564411	150.917938	-31.184038	14.868896	142.631317	31.635431	-0.618402	134.75322	NaN	NaN	NaN	NaN	NaN	NaN	NaN	NaN	NaN
-31.892046	48.277901	151.680725	-31.292662	14.689416	142.807907	31.721941	-0.813198	135.255402	NaN	NaN	NaN	NaN	NaN	NaN	NaN	NaN	NaN
-30.448637	48.732357	152.425262	-31.40004	14.522597	142.964096	31.844442	-1.013227	135.77388	NaN	NaN	NaN	NaN	NaN	NaN	NaN	NaN	NaN
-28.961069	49.002396	153.139679	-31.491646	14.323515	143.06575	31.920311	-1.221398	136.325195	NaN	NaN	NaN	NaN	NaN	NaN	NaN	NaN	NaN
-27.48876	49.064983	153.670258	-31.572878	14.18199	143.125778	32.024532	-1.441196	136.871506	NaN	NaN	NaN	NaN	NaN	NaN	NaN	NaN	NaN
-25.204042	48.962654	153.974014	-31.75556	14.101453	142.935226	32.277172	-1.793484	137.834549	NaN	NaN	NaN	NaN	NaN	NaN	NaN	NaN	NaN
-23.758455	48.720814	153.832825	-31.912607	14.109342	142.601669	32.422646	-1.973637	138.456711	NaN	NaN	NaN	NaN	NaN	NaN	NaN	NaN	NaN
-22.315193	48.240788	153.607758	-32.112457	14.144301	142.188843	32.51004	-2.064694	139.008408	NaN	NaN	NaN	NaN	NaN	NaN	NaN	NaN	NaN
-21.000139	47.493454	153.328308	-32.312389	14.182566	141.725143	32.539566	-2.078559	139.464432	NaN	NaN	NaN	NaN	NaN	NaN	NaN	NaN	NaN
-19.710329	46.563568	152.887695	-32.518261	14.257111	141.229095	32.531487	-2.098828	139.846985	NaN	NaN	NaN	NaN	NaN	NaN	NaN	NaN	NaN
-18.505379	45.393654	152.36911	-32.715519	14.339791	140.814178	32.474289	-2.129936	140.183075	NaN	NaN	NaN	NaN	NaN	NaN	NaN	NaN	NaN
-17.37294	44.017414	151.797729	-32.882534	14.462696	140.46254	32.39954	-2.151534	140.511292	NaN	NaN	NaN	NaN	NaN	NaN	NaN	NaN	NaN
-15.851667	41.639854	150.79657	-33.14854	14.772356	140.228302	32.200367	-2.165708	140.955139	NaN	NaN	NaN	NaN	NaN	NaN	NaN	NaN	NaN
-14.988965	39.786129	150.157623	-33.304031	15.01409	140.296631	32.06636	-2.162822	141.242706	NaN	NaN	NaN	NaN	NaN	NaN	NaN	NaN	NaN
-14.212781	37.768093	149.348572	-33.422745	15.289952	140.399765	31.93779	-2.141052	141.536926	NaN	NaN	NaN	NaN	NaN	NaN	NaN	NaN	NaN
-13.55168	35.601036	148.44368	-33.490601	15.601303	140.559219	31.855362	-2.104615	141.855713	NaN	NaN	NaN	NaN	NaN	NaN	NaN	NaN	NaN
-13.014774	33.316784	147.487854	-33.541122	15.980206	140.778397	31.806463	-2.071583	142.244141	NaN	NaN	NaN	NaN	NaN	NaN	NaN	NaN	NaN
-12.660133	30.871239	146.610367	-33.610611	16.399349	140.986008	31.758017	-1.996221	142.709717	NaN	NaN	NaN	NaN	NaN	NaN	NaN	NaN	NaN
-12.470059	28.304768	145.824112	-33.666916	16.831108	141.086105	31.651249	-1.825156	143.19635	NaN	NaN	NaN	NaN	NaN	NaN	NaN	NaN	NaN
-12.508356	24.297056	144.818253	-33.7174	17.328146	140.996765	31.437454	-1.330409	143.960541	26.031715	44.261372	146.606262	28.7345845	21.4654815	145.2834015	-96.1693845	13.1908105	136.7101285
-12.755607	21.560837	144.292633	-33.713127	17.520153	140.733871	31.357271	-0.951905	144.407013	NaN	NaN	NaN	NaN	NaN	NaN	NaN	NaN	NaN
-13.150372	18.768646	143.808243	-33.679413	17.603853	140.400772	31.347572	-0.643396	144.700699	25.815184	44.707073	145.171036	28.581378	22.0318385	144.9358675	-95.940204	13.1758675	135.8656765
-13.70643	15.963061	143.413895	-33.610497	17.616177	140.053299	31.408697	-0.492212	144.922516	25.767159	44.800365	144.522278	28.587928	22.1540765	144.722397	-95.808922	13.0782775	135.384201
-14.46162	13.232574	143.205383	-33.502552	17.593418	139.884079	31.528896	-0.380511	145.058212	25.787252	44.857388	143.800278	28.658074	22.2384385	144.429245	-95.663178	12.9483975	135.338913
-15.429373	10.574256	143.251328	-33.35952	17.544277	140.043625	31.700506	-0.276413	145.065598	25.894291	44.881363	142.965714	28.7973985	22.302475	144.015656	-95.5164385	12.786079	136.071594
-16.545898	7.965455	143.563629	-33.170067	17.435995	140.483932	31.960228	-0.181444	145.081467	26.033857	44.823421	142.036469	28.9970425	22.3209885	143.558968	-95.3371765	12.5510015	137.408896
-18.495003	4.312815	144.513947	-32.778065	17.189533	141.466888	32.40369	0.053681	144.914871	26.264582	44.759636	140.773972	29.334136	22.4066585	142.8444215	-94.890266	11.9724075	140.0893545
-19.900557	2.082873	145.378937	-32.473907	16.981775	142.153549	32.818432	0.161355	144.972824	26.357258	44.65802	140.07309	29.587845	22.4096875	142.522957	-94.535659	11.5538625	141.784141
-21.381689	-0.04087	146.246399	-32.167702	16.740725	142.758362	33.228695	0.236015	144.954865	26.416735	44.569351	139.456528	29.822715	22.402683	142.2056965	-94.158119	11.078767	143.3110275
-22.935623	-2.051262	147.068115	-31.874355	16.481945	143.18811	33.615383	0.28595	144.964569	26.448818	44.469795	138.859085	30.0321005	22.3778725	141.911827	-93.7808105	10.5860175	144.464393
-24.521389	-3.87551	147.644272	-31.618956	16.217045	143.436951	33.943562	0.323149	144.941544	26.23353	44.410156	138.294739	30.088546	22.3666525	141.6181415	-93.326458	10.0674375	145.2557605
-26.182451	-5.59797	148.066605	-31.405636	15.973124	143.578522	34.172363	0.328429	144.751877	26.222849	44.234062	137.624924	30.197606	22.2812455	141.1884005	-93.008878	9.6650025	145.9686435
-27.886354	-7.094007	148.387161	-31.251717	15.775093	143.672485	34.328114	0.26513	144.394226	26.164913	44.046638	136.936844	30.2465135	22.155884	140.665535	-92.7499475	9.394302	146.679435
-30.494535	-9.043817	148.68013	-31.010363	15.4203	143.81102	34.533455	0.132696	143.600754	26.072884	43.667889	135.889847	30.3031695	21.9002925	139.7453005	-92.3238955	8.9403075	147.8767395
-32.268925	-10.09398	148.939636	-30.858538	15.161337	143.966034	34.593788	-0.014158	142.994125	26.212423	43.340202	135.212631	30.4031055	21.663022	139.103378	-92.1201815	8.659652	148.82869
-34.003746	-10.93962	149.210434	-30.683294	14.877693	144.16954	34.615974	-0.137106	142.403656	26.09861	43.059414	134.616562	30.357292	21.461154	138.510109	-91.72388	8.294232	149.828971
-35.715542	-11.536209	149.656525	-30.491552	14.6108	144.430298	34.617851	-0.32348	141.857361	25.963861	42.755787	134.034317	30.290856	21.2161535	137.945839	-91.27396	8.0054465	150.914757
-37.395306	-11.973119	150.146637	-30.307135	14.337531	144.707138	34.564938	-0.470254	141.367691	25.877264	42.472687	133.541946	30.221101	21.0012165	137.4548185	-90.835371	7.6738455	151.9594575
-39.010891	-12.168178	150.718002	-30.125982	14.096353	144.993286	34.429707	-0.674418	140.934723	25.770283	42.179062	133.085663	30.099995	20.752322	137.010193	-90.351959	7.440384	152.976379
-40.531441	-12.149074	151.407272	-29.95159	13.85832	145.285873	34.398216	-0.845144	140.566284	25.640259	41.872803	132.564926	30.0192375	20.5138295	136.565605	-89.9224175	7.2028105	154.006141
-42.625004	-11.7284	152.350143	-29.665834	13.566692	145.616501	34.357265	-1.165391	140.130295	25.238838	41.562016	131.851166	29.7980515	20.1983125	135.9907305	-89.1297195	6.9350715	155.2422715
-43.998528	-11.183167	152.809357	-29.470972	13.391127	145.750595	34.357544	-1.385691	139.899551	25.277472	41.18409	131.316269	29.817508	19.8991995	135.60791	-88.759452	6.8830545	155.89328
-45.175598	-10.513496	153.13298	-29.308146	13.237672	145.838806	34.33931	-1.658239	139.646072	25.253777	40.841888	130.781708	29.7965435	19.5918245	135.21389	-88.4128355	6.8835195	156.463722
-46.311951	-9.670496	153.246185	-29.178963	13.072824	145.826065	34.288795	-1.940784	139.425049	25.271639	40.492729	130.302032	29.780217	19.2759725	134.8635405	-88.138143	6.8696755	156.7885895
-47.364807	-8.687353	153.157776	-29.086962	12.915442	145.776123	34.186985	-2.219016	139.157227	25.303268	40.196548	129.950836	29.7451265	18.988766	134.5540315	-87.9190505	6.842118	156.9982145
-48.273994	-7.511473	152.937195	-29.042927	12.77432	145.695328	34.079674	-2.460003	138.903275	25.297855	39.978199	129.71933	29.6887645	18.759098	134.3113025	-87.7746185	6.789542	157.0793535
-49.123337	-6.136036	152.509186	-28.988653	12.664753	145.555435	33.956562	-2.622499	138.659317	25.311111	39.861729	129.560165	29.6338365	18.619615	134.109741	-87.6111425	6.709891	157.001129
-50.145817	-3.864574	151.535065	-28.964144	12.514366	145.293365	33.697052	-2.856903	138.103622	25.354692	39.845341	129.565506	29.525872	18.494219	133.834564	-87.45416	6.534513	156.752166
-50.466816	-2.282814	150.792114	-28.945007	12.398152	145.144135	33.484161	-3.011465	137.573929	25.422823	39.921749	129.72084	29.453492	18.455142	133.6473845	-87.343506	6.341162	156.6408855
-50.756382	-0.465548	150.059265	-28.880934	12.282028	145.026642	33.262432	-3.073367	136.973328	25.503904	40.096684	129.951508	29.383168	18.5116585	133.462418	-87.145036	6.0523975	156.590866
-50.904774	1.541414	149.505096	-28.779966	12.204986	144.954773	33.078255	-3.026962	136.290955	25.916958	40.255127	130.178787	29.4976065	18.6140825	133.234871	-87.0575385	5.7958895	156.674675
-50.825214	3.618573	149.011475	-28.67786	12.167793	144.92453	32.924168	-2.916468	135.597046	25.722486	40.73571	130.66066	29.323327	18.909621	133.128853	-86.679047	5.425965	156.720207
-50.593643	5.810535	148.688019	-28.55888	12.159935	144.874619	32.79192	-2.783197	134.953766	26.181593	40.947212	131.010117	29.4867565	19.0820075	132.9819415	-86.6045165	5.2378625	156.7672965
-50.150482	8.039557	148.338272	-28.473934	12.195722	144.836731	32.663784	-2.637809	134.341187	26.403751	41.293339	131.541534	29.5337675	19.327765	132.9413605	-86.4816355	5.063679	156.7321015
-49.160141	11.439419	148.048752	-28.370043	12.337483	144.740433	32.516548	-2.361116	133.639297	26.755255	41.790619	132.430725	29.6359015	19.7147515	133.035011	-86.3759875	4.9602145	156.445855
-48.280258	13.667835	147.864136	-28.304403	12.474498	144.65033	32.491322	-2.163864	133.304306	27.030617	42.071384	133.055023	29.7609695	19.95376	133.1796645	-86.3697755	4.995236	156.1209955
-47.219761	15.853396	147.617477	-28.249794	12.588181	144.550217	32.540115	-2.00229	133.117432	27.381102	42.308662	133.704483	29.9606085	20.153186	133.4109575	-86.4601965	5.023176	155.6894765
-46.012821	17.962721	147.49913	-28.169319	12.737515	144.468277	32.622414	-1.875402	133.083923	27.76726	42.476143	134.392746	30.194837	20.3003705	133.7383345	-86.533475	5.1746595	155.1982195
-44.651764	20.042261	147.357803	-28.103071	12.917124	144.38327	32.798702	-1.763218	133.186783	28.182692	42.642639	135.136108	30.490697	20.4397105	134.1614455	-86.696839	5.3945375	154.6050945
-43.139248	21.977591	147.283096	-28.021557	13.102214	144.330658	33.039562	-1.657453	133.407013	28.639729	42.820339	135.939484	30.8396455	20.581443	134.6732485	-86.8827595	5.622985	153.9880675
-41.494099	23.857567	147.160751	-27.942076	13.312319	144.279083	33.324268	-1.564919	133.746307	29.09271	42.96014	136.796036	31.208489	20.6976105	135.2711715	-87.092641	5.9270275	153.2869945
-38.793457	26.409197	146.996201	-27.805391	13.687223	144.163452	33.863724	-1.452126	134.458786	29.79578	43.220604	138.189941	31.829752	20.884239	136.3243635	-87.440534	6.490207	152.0025405
-36.86285	27.942509	146.930038	-27.715271	13.985978	144.13797	34.273647	-1.359641	135.008606	30.232132	43.414722	139.141159	32.2528895	21.0275405	137.0748825	-87.6834315	6.9444155	151.2010575
-34.810555	29.328516	146.955475	-27.610418	14.311494	144.126709	34.722034	-1.252942	135.624161	NaN	NaN	NaN	NaN	NaN	NaN	NaN	NaN	NaN
-32.72007	30.574587	147.017426	-27.510181	14.67967	144.142838	35.154465	-1.116664	136.272644	NaN	NaN	NaN	NaN	NaN	NaN	NaN	NaN	NaN
-30.524519	31.621403	147.187988	-27.414454	15.044667	144.226379	35.578995	-0.98126	136.906265	NaN	NaN	NaN	NaN	NaN	NaN	NaN	NaN	NaN
-28.316896	32.497768	147.379303	-27.33391	15.407783	144.316101	35.976429	-0.86714	137.594269	NaN	NaN	NaN	NaN	NaN	NaN	NaN	NaN	NaN
-26.065985	33.161629	147.692535	-27.264345	15.753047	144.461411	36.310432	-0.778766	138.285645	NaN	NaN	NaN	NaN	NaN	NaN	NaN	NaN	NaN
-22.681068	33.802574	148.149078	-27.205267	16.230621	144.684677	36.758553	-0.740042	139.329041	NaN	NaN	NaN	NaN	NaN	NaN	NaN	NaN	NaN
-20.448833	33.980499	148.423431	-27.168032	16.601416	144.815536	36.965122	-0.716204	139.990723	NaN	NaN	NaN	NaN	NaN	NaN	NaN	NaN	NaN
-18.234461	33.957256	148.68338	-27.168175	16.929394	144.902176	37.090054	-0.608825	140.567352	NaN	NaN	NaN	NaN	NaN	NaN	NaN	NaN	NaN
-16.084299	33.74107	148.859009	-27.173306	17.235134	144.901642	37.187969	-0.523357	141.109222	NaN	NaN	NaN	NaN	NaN	NaN	NaN	NaN	NaN
-13.97992	33.356987	148.939163	-27.207666	17.563707	144.790039	37.237823	-0.434747	141.550079	NaN	NaN	NaN	NaN	NaN	NaN	NaN	NaN	NaN
-11.960262	32.833199	148.813889	-27.266083	17.925323	144.5298	37.261703	-0.384842	141.977631	NaN	NaN	NaN	NaN	NaN	NaN	NaN	NaN	NaN
-10.002639	32.148296	148.542923	-27.356133	18.32255	144.069717	37.359795	-0.297765	142.438202	NaN	NaN	NaN	NaN	NaN	NaN	NaN	NaN	NaN
-7.326084	30.878729	147.974609	-27.502178	18.901924	143.219406	37.277203	-0.163371	143.10733	NaN	NaN	NaN	NaN	NaN	NaN	NaN	NaN	NaN
-5.667562	29.863409	147.516449	-27.607325	19.336412	142.579025	37.129444	-0.015774	143.484924	NaN	NaN	NaN	NaN	NaN	NaN	NaN	NaN	NaN
-4.189856	28.76792	147.159607	-27.71965	19.729151	142.015152	36.926521	0.125792	143.814667	NaN	NaN	NaN	NaN	NaN	NaN	NaN	NaN	NaN
-2.817775	27.534977	146.830429	-27.808708	20.118362	141.502518	36.642479	0.34007	144.036179	NaN	NaN	NaN	NaN	NaN	NaN	NaN	NaN	NaN
-1.625286	26.266809	146.502716	-27.855274	20.50004	140.978043	36.446999	0.496956	144.209427	NaN	NaN	NaN	NaN	NaN	NaN	NaN	NaN	NaN
-0.560961	24.906019	146.198135	-27.862808	20.837112	140.501541	36.2658	0.590893	144.342514	NaN	NaN	NaN	NaN	NaN	NaN	NaN	NaN	NaN
0.28186	23.545603	145.946838	-27.85573	21.17882	140.046844	36.145927	0.656302	144.468597	NaN	NaN	NaN	NaN	NaN	NaN	NaN	NaN	NaN
1.288823	21.45384	145.557404	-27.759043	21.669811	139.360825	36.035202	0.718206	144.70195	NaN	NaN	NaN	NaN	NaN	NaN	NaN	NaN	NaN
1.670446	20.090132	145.349258	-27.728075	21.951746	139.009872	35.975632	0.778269	144.822189	32.585922	46.274151	144.851379	34.280777	23.52621	144.836784	-89.736927	20.377282	133.18296
1.871158	18.745773	145.194122	-27.675713	22.214073	138.686508	35.917358	0.855287	144.936142	32.777618	46.353718	144.233383	34.347488	23.6045025	144.5847625	-89.698914	20.8236435	132.7882535
1.88889	17.420898	145.018173	-27.640238	22.438122	138.432037	35.893749	0.889029	145.012848	NaN	NaN	NaN	NaN	NaN	NaN	NaN	NaN	NaN
1.665141	16.190634	144.915085	-27.629131	22.615654	138.266266	35.849766	0.916453	145.013229	33.000519	46.40514	143.160065	34.4251425	23.6607965	144.086647	-89.6834045	21.5705115	132.445885
1.270559	14.992362	144.831619	-27.619215	22.750349	138.184662	35.825123	0.940255	144.962067	33.059059	46.406082	142.699402	34.442091	23.6731685	143.8307345	-89.680521	21.8275295	132.5385895
0.707238	13.846478	144.698792	-27.614796	22.830023	138.176926	35.813591	0.949628	144.860535	33.084	46.383709	142.257324	34.4487955	23.6666685	143.5589295	-89.6783875	21.9933775	132.7949225
-0.424385	12.347153	144.411331	-27.630434	22.87245	138.180832	35.823841	0.984342	144.646255	33.105671	46.374176	141.672211	34.464756	23.679259	143.159233	-89.725624	22.065641	133.202431
-1.379562	11.460095	144.114243	-27.614746	22.871971	138.123749	35.863419	1.044891	144.456894	33.121361	46.348835	141.344833	34.49239	23.696863	142.9008635	-89.721882	22.047079	133.3466345
-2.475754	10.648085	143.721497	-27.582949	22.871466	138.000031	35.910439	1.079099	144.262665	33.134003	46.341766	141.080673	34.522221	23.7104325	142.671669	-89.688119	22.0324995	133.328393
-3.689224	9.987582	143.323441	-27.56282	22.909399	137.858398	35.969368	1.096621	144.079086	33.146809	46.361633	140.84758	34.5580885	23.729127	142.463333	-89.6837285	22.089671	133.253463
-5.058639	9.433911	142.856186	-27.527798	22.940744	137.701492	36.030895	1.142351	143.897476	33.148827	46.382435	140.634354	34.589861	23.762393	142.265915	-89.645457	22.119095	133.137069
-6.556178	8.940268	142.367554	-27.515789	22.967686	137.568817	36.058846	1.192825	143.690887	33.150524	46.428234	140.415955	34.604685	23.8105295	142.053421	-89.636263	22.1248425	133.084213
-8.192505	8.591248	141.816086	-27.523972	22.967844	137.541122	36.067368	1.247535	143.528885	33.124153	46.46603	140.178238	34.5957605	23.8567825	141.8535615	-89.6437045	22.0789055	133.2286825
-10.840929	8.148968	140.89621	-27.603468	22.844309	137.927307	36.015503	1.360871	143.03389	33.051819	46.448586	139.940384	34.533661	23.9047285	141.487137	-89.740597	21.7838895	134.367477
-12.782133	7.968812	140.411194	-27.658665	22.726364	138.463821	36.033043	1.350758	142.484207	32.949005	46.41573	140.066269	34.491024	23.883244	141.275238	-89.808354	21.569484	135.652404
-14.812899	7.825302	140.097336	-27.745613	22.598125	139.234619	36.066498	1.227712	141.829376	32.779259	46.32114	140.322525	34.4228785	23.774426	141.0759505	-89.9141045	21.421824	137.3932875
-16.935682	7.735393	139.972961	-27.799372	22.396593	140.120621	36.045113	1.100591	141.138123	32.650414	46.180882	140.657501	34.3477635	23.6407365	140.897812	-89.9465075	21.1524495	139.34343
-19.124441	7.62339	140.127365	-27.854139	22.168121	141.052704	35.985138	1.008281	140.510971	32.517754	46.028984	140.987259	34.251446	23.5186325	140.749115	-89.959724	20.8176095	141.356293
-21.354759	7.514835	140.643341	-27.894297	21.89292	142.035599	35.861202	0.95937	140.027542	32.350685	45.882557	141.131912	34.1059435	23.4209635	140.579727	-89.8945375	20.3648765	143.491471
-23.626076	7.332031	141.679504	-27.945004	21.570618	143.178391	35.708294	0.943383	139.727707	32.090347	45.73811	140.89212	33.8993205	23.3407465	140.3099135	-89.7893285	19.8004895	146.0468685
-26.956224	6.994744	144.002808	-27.968798	20.799511	145.188416	35.389404	0.9704	139.50116	31.486563	45.498993	139.750671	33.4379835	23.2346965	139.6259155	-89.3755795	18.3643255	150.7509165
-29.117743	6.713619	145.95903	-27.976046	20.113859	146.561783	35.187546	0.811032	139.348663	30.841053	45.180099	138.661713	33.0142995	22.9955655	139.005188	-88.9663915	17.2321525	154.118378
-31.143192	6.429458	147.990067	-27.989716	19.318764	147.797424	34.997833	0.478485	139.24765	29.997307	44.688103	137.511536	32.49757	22.583294	138.379593	-88.477002	16.054234	157.215255
-33.126278	6.196695	149.856583	-28.050127	18.503349	148.837677	34.763405	0.038746	139.219254	29.077616	44.061424	136.375488	31.9205105	22.050085	137.797371	-88.0207645	14.956613	159.877983
-34.922131	6.0359	151.503098	-28.111216	17.638388	149.732132	34.578178	-0.436726	139.273361	27.976418	43.451927	135.410126	31.277298	21.5076005	137.3417435	-87.49973	13.7691755	162.1225205
-36.691513	5.907352	152.908142	-28.197565	16.80459	150.425156	34.381527	-0.951261	139.332794	27.103662	42.717457	134.481827	30.7425945	20.883098	136.9073105	-87.1377245	12.726082	163.9430015
-38.289909	5.96717	154.074326	-28.328831	16.116774	150.948349	34.237476	-1.402249	139.404022	26.294899	42.070366	133.699249	30.2661875	20.3340585	136.5516355	-86.9238495	11.8994895	165.3450625
NaN	NaN	NaN	-28.523746	15.321676	151.430878	34.027409	-1.884535	139.579742	25.386715	41.205097	132.62822	29.707062	19.660281	136.103981	-86.754554	10.983071	166.757775
-42.035629	7.191372	155.680481	-28.857756	14.985394	151.545654	33.289291	-1.921475	139.728088	24.880695	40.778553	132.181198	29.084993	19.428539	135.954643	-86.800505	10.542249	167.136665
-43.298149	7.959819	155.763245	-29.05209	14.590144	151.520615	33.09053	-2.192295	139.715652	24.566174	40.427898	131.923721	28.828352	19.1178015	135.8196865	-86.932532	10.0624865	167.2215435
-44.860172	9.405303	155.903763	-29.249359	14.193702	151.409378	32.868862	-2.438474	139.601761	24.256474	40.20956	131.782181	28.562668	18.885543	135.691971	-87.061386	9.501861	167.126785
NaN	NaN	NaN	-29.423977	13.776135	151.211441	32.630051	-2.682495	139.381866	24.009794	40.023174	131.727341	28.3199225	18.6703395	135.5546035	-87.1678765	8.8819305	166.8682785
NaN	NaN	NaN	-29.379848	13.202889	150.932617	32.701878	-3.137954	138.996948	23.886944	39.855206	131.774002	28.294411	18.358626	135.385475	-87.054107	8.047152	166.479759
NaN	NaN	NaN	-29.488617	12.670726	150.703674	32.453918	-3.385679	138.638397	23.832298	39.728153	131.918991	28.143108	18.171237	135.278694	-87.120342	7.170215	166.128654
-45.969299	13.49229	152.965622	-29.580256	11.775587	150.268005	32.194176	-3.758615	137.933456	23.896837	39.653252	132.473999	28.0455065	17.9473185	135.2037275	-87.2060185	5.6038555	165.3322825
-45.89064	15.031433	152.32399	-29.662138	11.168768	149.854736	32.025772	-3.961083	137.360779	23.979687	39.691471	133.003616	28.0027295	17.865194	135.1821975	-87.3270055	4.472342	164.5272745
-45.64938	16.627661	151.710892	-29.772169	10.569386	149.314651	31.836336	-4.126875	136.694427	24.384626	39.620258	133.602936	28.110481	17.7466915	135.1486815	-87.654819	3.3920805	163.4806205
-45.206207	18.261375	151.12851	-29.910263	9.957026	148.663864	31.619375	-4.225292	135.979813	24.539185	39.681664	134.359161	28.07928	17.728186	135.169487	-87.899806	2.185866	162.158241
-44.568947	19.922791	150.648804	-30.036154	9.433846	147.969467	31.493681	-4.319686	135.323502	24.70117	39.710247	135.242447	28.0974255	17.6952805	135.2829745	-88.1697335	1.1724115	160.6559595
-43.738754	21.565645	150.270523	-30.004215	9.220728	147.259857	31.416876	-4.406949	134.814468	24.972988	39.715488	136.210236	28.194932	17.6542695	135.512352	-88.203362	0.787186499999997	159.007362
-42.721458	23.168161	150.011139	-30.251699	8.843301	146.626129	31.43734	-4.447104	134.631592	25.391758	39.634769	137.371429	28.414549	17.5938325	136.0015105	-88.917947	0.0927695000000028	157.2507475
-40.800884	25.283995	150.204498	-30.339762	8.600185	145.953873	31.537384	-4.535861	134.615646	26.199472	39.537178	139.473312	28.868428	17.5006585	137.044479	-89.547952	-0.300288500000001	154.863267
-39.323017	26.481104	150.680695	-30.374765	8.49482	145.712402	31.656092	-4.567476	134.766541	NaN	NaN	NaN	NaN	NaN	NaN	NaN	NaN	NaN
-37.70422	27.405581	151.376617	-30.374065	8.451277	145.631989	31.869713	-4.505349	134.997208	NaN	NaN	NaN	NaN	NaN	NaN	NaN	NaN	NaN
-35.996769	28.13628	152.090714	-30.387842	8.446982	145.628769	32.08717	-4.463495	135.339951	NaN	NaN	NaN	NaN	NaN	NaN	NaN	NaN	NaN
-34.212543	28.542454	152.839066	-30.388031	8.428882	145.701721	32.298573	-4.44389	135.588913	NaN	NaN	NaN	NaN	NaN	NaN	NaN	NaN	NaN
-32.348721	28.668505	153.491669	-30.38019	8.356888	145.803329	32.505539	-4.384046	135.746841	NaN	NaN	NaN	NaN	NaN	NaN	NaN	NaN	NaN
-30.421782	28.564049	153.981125	-30.348392	8.335999	145.873062	32.683475	-4.404044	135.990387	NaN	NaN	NaN	NaN	NaN	NaN	NaN	NaN	NaN
-27.423338	28.154448	153.880249	-30.25971	8.53666	146.006592	NaN	NaN	NaN	NaN	NaN	NaN	NaN	NaN	NaN	NaN	NaN	NaN
-25.406643	27.741634	153.314667	-30.245892	8.791663	145.98233	NaN	NaN	NaN	NaN	NaN	NaN	NaN	NaN	NaN	NaN	NaN	NaN
-23.447966	27.134085	152.364471	-30.281067	9.158803	145.796936	NaN	NaN	NaN	NaN	NaN	NaN	NaN	NaN	NaN	NaN	NaN	NaN
-21.470304	26.311762	151.173477	-30.398869	9.604707	145.444366	NaN	NaN	NaN	NaN	NaN	NaN	NaN	NaN	NaN	NaN	NaN	NaN
-19.533594	25.340313	149.76413	-30.57972	10.146602	144.874222	34.413502	-4.786242	139.603561	NaN	NaN	NaN	NaN	NaN	NaN	NaN	NaN	NaN
-17.679665	24.136118	148.291168	-30.773678	10.755963	144.031616	34.743851	-4.717421	140.592697	NaN	NaN	NaN	NaN	NaN	NaN	NaN	NaN	NaN
-15.920128	22.650043	146.966583	-31.04044	11.360511	143.093369	34.869194	-4.635611	141.596405	NaN	NaN	NaN	NaN	NaN	NaN	NaN	NaN	NaN
-13.550596	20.127268	145.325226	-31.455755	12.289147	141.552307	34.522556	-4.299427	143.019623	NaN	NaN	NaN	NaN	NaN	NaN	NaN	NaN	NaN
-12.138205	18.250704	144.532715	-31.651529	12.828757	140.595551	34.052612	-3.92732	143.702606	NaN	NaN	NaN	NaN	NaN	NaN	NaN	NaN	NaN
-10.902468	16.22356	143.926865	-31.781975	13.35375	139.782791	33.653385	-3.578407	144.033096	27.169817	41.656326	147.33696	30.411601	19.0389595	145.685028	-93.975551	7.6685405	133.880554
-9.850019	14.099966	143.483765	-31.825146	13.774249	139.162537	33.483376	-3.419538	144.232407	27.112833	41.759212	146.491333	30.2981045	19.169837	145.36187	-93.9483965	8.378661	132.963204
-8.946867	11.944756	143.198486	-31.779432	14.126385	138.82515	33.460541	-3.210625	144.201202	27.160707	41.911114	145.55835	30.310624	19.3502445	144.879776	-93.869488	8.9025255	132.770524
-8.23689	9.750881	143.126389	-31.661991	14.400172	138.658829	33.594265	-3.047838	144.132355	27.275545	42.045834	144.539719	30.434905	19.498998	144.336037	-93.758887	9.301346	132.981621
-7.691597	7.560526	143.145996	-31.459841	14.581147	138.533325	33.741283	-2.874855	144.08847	27.462	42.151463	143.470947	30.6016415	19.638304	143.7797085	-93.5213235	9.52399	133.2869415
-7.21974	4.330325	143.380768	-31.122557	14.665604	138.560638	33.990471	-2.520835	144.000519	27.826393	42.259224	141.885544	30.908432	19.8691945	142.9430315	-93.153546	9.4620135	134.1782445
-7.116721	2.244677	143.72345	-30.927551	14.64418	138.735382	34.247925	-2.372396	143.979126	27.99682	42.233818	140.801758	31.1223725	19.930711	142.390442	-92.9774745	9.357649	135.080322
-7.145862	0.291627	144.118515	-30.728092	14.569731	138.990753	34.511429	-2.252464	143.797333	28.128742	42.158428	139.808411	31.3200855	19.952982	141.802872	-92.7762695	9.18648	136.178634
-7.332817	-1.572323	144.654495	-30.583715	14.488739	139.342697	34.737541	-2.221837	143.585556	28.158421	42.032001	138.833023	31.447981	19.905082	141.2092895	-92.615411	9.072396	137.4761045
-7.623426	-3.285035	145.141953	-30.465433	14.374902	139.703384	34.946354	-2.216928	143.371033	28.151814	41.877937	137.962234	31.549084	19.8305045	140.6666335	-92.47995	8.9192995	138.7401345
-7.978574	-4.878195	145.565659	-30.375496	14.253606	140.055359	35.075073	-2.184962	143.127792	28.09861	41.72834	137.265717	31.5868415	19.771689	140.1967545	-92.3378335	8.735523	139.9139635
-8.456495	-6.327572	145.893173	-30.305943	14.107373	140.335724	35.178543	-2.24565	142.9478	28.038225	41.570797	136.750198	31.608384	19.6625735	139.848999	-92.22027	8.5521725	140.822449
-9.272994	-8.223907	146.067108	-30.237452	13.917305	140.641586	35.247005	-2.379372	142.58252	27.967039	41.353333	136.263794	31.607022	19.4869805	139.423157	-92.081926	8.3476295	141.860015
-9.866028	-9.326418	145.967682	-30.205509	13.804819	140.75325	35.268429	-2.513471	142.300018	27.894815	41.222015	136.039185	31.581622	19.354272	139.1696015	-91.99264	8.255366	142.3368985
-10.541369	-10.281218	145.749802	-30.175117	13.721888	140.79483	35.250195	-2.645337	141.910797	27.864239	41.1115	135.846649	31.557217	19.2330815	138.878723	-91.907451	8.2106945	142.710937
-11.20244	-11.099456	145.357101	-30.15308	13.646267	140.745438	35.209297	-2.776033	141.511017	27.863586	40.962254	135.66272	31.5364415	19.0931105	138.5868685	-91.8426015	8.1994235	142.9040075
-11.966699	-11.689162	144.874649	-30.073399	13.58384	140.526184	35.116032	-2.953408	141.087265	27.889669	40.843502	135.488342	31.5028505	18.945047	138.2878035	-91.6496485	8.222633	142.7645645
-12.736617	-12.137918	144.357605	-29.990265	13.573461	140.146255	35.107025	-3.043522	140.695709	27.996782	40.765976	135.308121	31.5519035	18.861227	138.001915	-91.5324335	8.285695	142.290595
-13.537296	-12.400321	143.774231	-29.92321	13.609505	139.656586	35.072159	-3.122361	140.361404	28.071869	40.71386	135.01236	31.572014	18.7957495	137.686882	-91.418434	8.4232605	141.62629
-14.822742	-12.571214	142.838806	-29.942766	13.745851	138.961548	34.926128	-3.233884	139.784454	28.116795	40.646164	134.410828	31.5214615	18.70614	137.097641	-91.4069935	8.785562	140.825455
-15.696721	-12.44654	142.124619	-29.957699	13.821861	138.602859	34.802219	-3.280601	139.362686	28.11277	40.6287	134.088364	31.4574945	18.6740495	136.725525	-91.3728925	8.9696725	140.480193
-16.539669	-12.238335	141.406342	-29.95063	13.880827	138.363266	34.693832	-3.311565	138.908676	28.100534	40.649353	133.904953	31.397183	18.668894	136.4068145	-91.298443	9.09276	140.3197175
-17.391111	-11.917767	140.658478	-29.946243	13.907653	138.26358	34.607689	-3.360358	138.411377	28.110292	40.700787	133.913376	31.3589905	18.6702145	136.1623765	-91.2514765	9.1450915	140.3647835
-18.230925	-11.479809	139.859192	-29.937822	13.909377	138.254425	34.462593	-3.398024	137.859161	28.126389	40.756313	134.064346	31.294491	18.6791445	135.9617535	-91.170135	9.1396095	140.5470965
-19.093857	-10.978036	139.01413	-29.936674	13.921958	138.25322	34.339111	-3.392281	137.290924	28.133387	40.837257	134.295517	31.236249	18.722488	135.7932205	-91.109597	9.121428	140.7132195
-19.892773	-10.393117	138.144714	-29.97554	13.965837	138.234467	34.154373	-3.349042	136.709427	28.098482	40.967663	134.532913	31.1264275	18.8093105	135.62117	-91.0775075	9.1223635	140.847764
-21.102516	-9.416132	136.954742	-30.082443	14.087913	138.095886	33.819344	-3.139014	135.860519	27.997757	41.221714	134.933304	30.9085505	19.04135	135.3969115	-91.0734365	9.134476	140.7948605
-21.865385	-8.725604	136.268784	-30.165409	14.2444	137.910309	33.606655	-2.958301	135.394821	27.922621	41.414425	135.251358	30.764638	19.228062	135.3230895	-91.095456	9.260738	140.4975285
-22.618889	-8.05213	135.608978	-30.287003	14.433978	137.627945	33.436657	-2.780503	135.067703	27.878168	41.605247	135.570755	30.6574125	19.412372	135.319229	-91.2314185	9.455584	139.936661
-23.348854	-7.396674	134.902802	-30.427319	14.654474	137.24826	33.214165	-2.609475	134.76915	27.800316	41.782959	135.899582	30.5072405	19.586742	135.334366	-91.3618785	9.722206	139.162154
-24.030212	-6.758709	134.241089	-30.633747	14.874074	136.847	32.962791	-2.484846	134.526657	27.678452	41.943256	136.124924	30.3206215	19.729205	135.3257905	-91.5881155	10.018943	138.3682095
-24.680666	-6.166119	133.690781	-30.840725	15.112779	136.450882	32.710205	-2.347399	134.316635	27.529654	42.104046	136.23024	30.1199295	19.8783235	135.2734375	-91.8013795	10.3472345	137.6283265
-25.31484	-5.619688	133.248001	-31.060431	15.342723	136.084015	32.414402	-2.206236	134.10556	27.368265	42.271221	136.267838	29.8913335	20.0324925	135.186699	-92.0121955	10.6529535	136.981331
-26.221687	-4.89729	132.802475	-31.407473	15.748932	135.601181	32.021412	-2.028304	133.982361	27.108303	42.482841	136.119217	29.5648575	20.2272685	135.050789	-92.3798035	11.2705955	136.151573
-26.800596	-4.510292	132.617935	-31.622902	16.038193	135.2995	31.774357	-1.95186	133.961136	26.954641	42.599541	135.944901	29.364499	20.3238405	134.9530185	-92.610303	11.7525455	135.6459815
-27.374384	-4.211244	132.537079	-31.855431	16.30677	135.031937	31.508949	-1.917096	134.016327	26.791134	42.631687	135.718079	29.1500415	20.3572955	134.867203	-92.8609035	12.2562445	135.196671
-27.94626	-3.995025	132.511841	-32.07975	16.535353	134.777206	31.242308	-1.962034	134.126785	26.66511	42.626282	135.429718	28.953709	20.332124	134.7782515	-93.113209	12.738582	134.7761605
-28.515593	-3.840209	132.421005	-32.26226	16.719383	134.516724	30.96166	-2.02987	134.220581	26.557144	42.591816	135.173065	28.759402	20.280973	134.696823	-93.283922	13.157793	134.336625
-29.092403	-3.714054	132.236984	-32.443165	16.862028	134.241837	30.739042	-2.140107	134.247772	26.43849	42.515953	134.957901	28.588766	20.187923	134.6028365	-93.475096	13.536133	133.8808375
-29.681877	-3.610693	132.016342	-32.632969	16.983465	133.925873	30.54587	-2.266137	134.266403	26.306427	42.421928	134.789856	28.4261485	20.0778955	134.5281295	-93.6920865	13.8890345	133.3236165
-30.641592	-3.472639	131.568497	-32.946484	17.081087	133.381256	30.152527	-2.45507	134.250977	26.08943	42.245388	134.601868	28.1209785	19.895159	134.4264225	-94.0139465	14.267015	132.3360895
-31.362598	-3.363303	131.283875	-33.176449	17.134172	132.978256	29.912344	-2.603574	134.288925	25.916458	42.075504	134.529053	27.914401	19.735965	134.408989	-94.267299	14.532379	131.547523
-32.0784	-3.328807	131.013885	-33.402092	17.176718	132.576096	29.69718	-2.7612	134.473099	25.754494	41.948662	134.489822	27.725837	19.593731	134.4814605	-94.530021	14.759705	130.6707315
-32.826756	-3.275111	130.710144	-33.607597	17.195766	132.206207	29.457182	-2.88089	134.631287	25.613949	41.878784	134.562592	27.5355655	19.498947	134.5969395	-94.7507595	14.892585	129.8154745
-33.589287	-3.211933	130.424561	-33.796467	17.235106	131.921494	29.262474	-2.970209	134.73288	25.455439	41.823635	134.706436	27.3589565	19.426713	134.719658	-94.9518905	15.043499	129.12333
-34.354748	-3.148564	130.159302	-33.954613	17.286915	131.694626	29.122902	-3.059783	134.864334	25.322485	41.781624	134.826599	27.2226935	19.3609205	134.8454665	-95.1319195	15.2129095	128.5437855
-35.172878	-3.120549	129.949249	-34.095974	17.289392	131.532349	28.96032	-3.100114	134.981537	25.215918	41.736084	134.882156	27.088119	19.317985	134.9318465	-95.280067	15.260799	128.1328515
-36.469517	-3.016879	129.626709	-34.224426	17.279091	131.269455	28.790401	-3.137087	135.106461	25.069485	41.650928	134.921478	26.929943	19.2569205	135.0139695	-95.378795	15.3012615	127.5249405
-37.433205	-2.965782	129.48468	-34.298004	17.230843	131.125504	28.719557	-3.169126	135.133102	24.972895	41.609497	134.807678	26.846226	19.2201855	134.97039	-95.442234	15.2415005	127.280618
-38.459923	-2.931943	129.531281	-34.338348	17.150557	131.097321	28.647041	-3.18559	135.068054	24.868866	41.564785	134.549255	26.7579535	19.1895975	134.8086545	-95.4346495	15.1115165	127.3859875
-39.489616	-2.889017	129.750854	-34.341412	17.05505	131.199707	28.621716	-3.173822	134.990768	24.781509	41.526527	134.164078	26.7016125	19.1763525	134.577423	-95.3844365	14.9337475	127.821991
-40.590443	-2.806978	130.173355	-34.307621	16.95459	131.373352	28.66423	-3.174437	134.970367	24.709875	41.490246	133.696426	26.6870525	19.1579045	134.3333965	-95.3022945	14.7512755	128.4133075
-41.723198	-2.669643	130.672195	-34.262703	16.871132	131.569946	28.712717	-3.145966	134.971649	24.644016	41.443817	133.169464	26.6783665	19.1489255	134.0705565	-95.2037725	14.5933385	129.0693355
-42.925823	-2.505146	131.35025	-34.228672	16.785343	131.804947	28.73947	-3.111262	134.995941	24.537695	41.387318	132.453217	26.6385825	19.138028	133.724579	-95.0959265	14.432658	129.885315
-44.755489	-2.132791	132.722153	-34.233044	16.60705	132.370117	28.681454	-3.041408	134.940735	24.257309	41.227196	131.033463	26.4693815	19.092894	132.987099	-94.9354695	14.121206	131.753135
-45.956821	-1.758717	133.802292	-34.249985	16.453686	132.84465	28.674326	-3.05626	134.930069	23.668375	41.167252	130.156082	26.1713505	19.055496	132.5430755	-94.6713205	13.851876	133.1462245
-47.188377	-1.263703	134.978455	-34.246021	16.299959	133.35437	28.686316	-3.079866	135.032928	23.321251	40.954872	129.220657	26.0037835	18.937503	132.1267925	-94.4958255	13.662415	134.5819475
-48.392139	-0.658734	136.113907	-34.264187	16.117136	133.888855	28.652012	-3.054063	135.145538	22.99435	40.747395	128.300949	25.823181	18.846666	131.7232435	-94.351555	13.387606	136.0544665
-49.446705	0.078252	137.180573	-34.307884	15.897645	134.482315	28.563223	-3.073354	135.130386	22.592213	40.540783	127.42971	25.577718	18.7337145	131.280048	-94.193486	13.0615755	137.684582
-50.578827	0.950932	138.237106	-34.382847	15.663374	135.079651	28.466648	-3.147808	135.056946	22.10903	40.294006	126.597252	25.287839	18.573099	130.827099	-94.053533	12.753649	139.332203
-51.613583	1.950929	139.099121	-34.470364	15.397485	135.657608	28.315008	-3.270931	134.96936	21.621187	40.068699	125.868332	24.9680975	18.398884	130.418846	-93.9088255	12.396086	140.89637
-53.000145	3.748535	140.148102	-34.612041	14.949759	136.495972	28.002218	-3.390838	134.7155	20.878321	39.790962	125.02153	24.4402695	18.200062	129.868515	-93.6643515	11.699456	143.123429
-53.770798	5.120552	140.624481	-34.704365	14.62231	137.041031	27.805281	-3.450861	134.506577	20.369495	39.656807	124.667763	24.087388	18.102973	129.58717	-93.496118	11.141647	144.494892
-54.519218	6.662308	141.042801	-34.810253	14.247483	137.584763	27.538269	-3.498026	134.233658	19.908876	39.574253	124.506233	23.7235725	18.0381135	129.3699455	-93.3440785	10.4568525	145.7995805
-55.020184	8.354876	141.270798	-34.905987	13.845561	138.102936	27.302937	-3.57349	133.908783	19.508093	39.559731	124.545815	23.405515	17.9931205	129.227299	-93.217489	9.6980015	146.978573
-55.528439	10.204418	141.480087	-34.984653	13.466932	138.566177	27.080599	-3.596406	133.586365	19.146292	39.634808	124.748077	23.1134455	18.019201	129.167221	-93.0827515	8.914663	147.965133
-55.810432	12.208643	141.455338	-35.035454	13.087063	138.90303	26.868237	-3.57756	133.252869	18.926039	39.789185	125.108421	22.897138	18.1058125	129.180645	-92.968046	8.0683135	148.625415
-55.906528	14.304476	141.414169	-35.071991	12.707609	139.119095	26.695713	-3.548586	132.825439	18.822651	40.009586	125.648773	22.759182	18.2305	129.237106	-92.903164	7.184718	149.001084
-55.928802	17.706831	141.255386	-35.129002	12.214171	139.242905	26.460245	-3.510869	132.167847	18.847376	40.399071	126.760338	22.6538105	18.444101	129.4640925	-92.9118145	5.984241	149.0217175
-55.699932	20.118746	141.277084	-35.19212	11.921726	139.204376	26.293554	-3.443804	131.661911	19.02121	40.717751	127.793861	22.657382	18.6369735	129.727886	-93.041622	5.2064785	148.680866
-55.257607	22.649807	141.431122	-35.305176	11.695922	139.160782	26.127159	-3.337593	131.208115	19.258078	41.029373	129.060715	22.6926185	18.84589	130.134415	-93.3029705	4.545954	148.187149
-54.668297	25.096058	141.91832	-35.43277	11.556032	139.167206	25.984255	-3.166873	130.891098	19.527985	41.336746	130.514832	22.75612	19.0849365	130.702965	-93.62166	4.0271275	147.631447
-53.880207	27.47249	142.703384	-35.595898	11.512463	139.272064	25.894524	-2.955056	130.780121	20.106129	41.494888	132.093185	23.0003265	19.269916	131.436653	-94.1921225	3.75501	147.107475
-52.908939	29.872683	143.730469	-35.739262	11.557199	139.538803	25.826696	-2.719524	130.862411	20.35537	41.703007	133.890762	23.091033	19.4917415	132.3765865	-94.569557	3.6226565	146.7010195
-51.810276	32.009884	145.034317	-35.883839	11.620875	139.891632	25.836349	-2.518228	131.136292	20.594898	41.848858	135.60675	23.2156235	19.665315	133.371521	-94.9833015	3.576435	146.411743
-49.869682	34.919228	146.955399	-36.022057	11.799355	140.528397	25.960615	-2.305581	131.801834	20.929377	42.053623	138.043182	23.444996	19.874021	134.922508	-95.48911	3.724689	146.134286
-48.446892	36.700092	148.113663	-36.083256	11.965252	140.949707	26.069754	-2.167475	132.320786	21.112137	42.204571	139.454437	23.5909455	20.018548	135.8876115	-95.7574575	3.911956	146.0118025
-46.934464	38.223148	149.10141	-36.154053	12.180984	141.37146	26.217192	-2.039283	132.865753	21.258272	42.390079	140.614914	23.737732	20.175398	136.7403335	-96.045838	4.18657	146.0025865
-45.35294	39.644581	149.761551	-36.225624	12.432768	141.729523	26.349909	-1.93812	133.410583	NaN	NaN	NaN	NaN	NaN	NaN	NaN	NaN	NaN
-43.734627	40.935459	150.108963	-36.343822	12.751171	141.969238	26.440609	-1.902369	133.974655	NaN	NaN	NaN	NaN	NaN	NaN	NaN	NaN	NaN
-42.039566	42.02417	150.213943	-36.477215	13.117904	142.122574	26.5308	-1.8319	134.544388	NaN	NaN	NaN	NaN	NaN	NaN	NaN	NaN	NaN
-40.308426	42.926628	150.183182	-36.6329	13.50076	142.151031	26.558641	-1.745597	135.078934	NaN	NaN	NaN	NaN	NaN	NaN	NaN	NaN	NaN
-37.662186	43.670044	150.18515	-36.833961	14.017747	142.092682	26.617002	-1.514071	135.692917	NaN	NaN	NaN	NaN	NaN	NaN	NaN	NaN	NaN
-35.943275	43.814758	150.209442	-36.976208	14.329524	142.004181	26.73687	-1.399834	136.117599	NaN	NaN	NaN	NaN	NaN	NaN	NaN	NaN	NaN
-34.176357	43.695576	150.151352	-37.117355	14.640671	141.914963	26.837877	-1.329079	136.584717	NaN	NaN	NaN	NaN	NaN	NaN	NaN	NaN	NaN
-32.39962	43.355145	150.04657	-37.29541	14.976563	141.87265	26.878426	-1.304356	137.082642	NaN	NaN	NaN	NaN	NaN	NaN	NaN	NaN	NaN
-30.723604	42.833054	149.900024	-37.509365	15.374228	141.846832	26.854294	-1.319376	137.637314	NaN	NaN	NaN	NaN	NaN	NaN	NaN	NaN	NaN
-29.039188	42.082996	149.491043	-37.762787	15.840281	141.774933	26.751846	-1.346148	138.231735	NaN	NaN	NaN	NaN	NaN	NaN	NaN	NaN	NaN
-27.474169	41.210659	148.921005	-38.060753	16.396429	141.559418	26.615292	-1.364376	138.876877	NaN	NaN	NaN	NaN	NaN	NaN	NaN	NaN	NaN
-25.232693	39.603279	147.645386	-38.525043	17.33382	140.969147	26.379288	-1.305147	139.924362	NaN	NaN	NaN	NaN	NaN	NaN	NaN	NaN	NaN
-23.836092	38.298237	146.681198	-38.7953	17.94923	140.391556	26.175362	-1.153621	140.666504	NaN	NaN	NaN	NaN	NaN	NaN	NaN	NaN	NaN
-22.662596	36.795376	145.856155	-39.076279	18.476538	139.844162	25.863907	-0.877736	141.263657	NaN	NaN	NaN	NaN	NaN	NaN	NaN	NaN	NaN
-21.621265	35.117035	145.0522	-39.313663	18.961567	139.364655	25.615263	-0.567155	141.760834	NaN	NaN	NaN	NaN	NaN	NaN	NaN	NaN	NaN
-20.752487	33.219284	144.405289	-39.51025	19.352127	138.979538	25.426085	-0.313545	142.140625	NaN	NaN	NaN	NaN	NaN	NaN	NaN	NaN	NaN
-20.034939	31.214745	143.752106	-39.652	19.691816	138.660782	25.297722	-0.093432	142.389709	NaN	NaN	NaN	NaN	NaN	NaN	NaN	NaN	NaN
-19.437643	29.053843	143.205338	-39.709763	19.981714	138.449005	25.237024	0.115784	142.547791	20.044092	45.245831	146.942017	22.640558	22.6808075	144.744904	-102.060084	17.2826205	132.153106
-18.906933	25.611704	142.537598	-39.662479	20.319727	138.399841	25.283131	0.466381	142.626938	20.106623	45.608814	146.370483	22.694877	23.0375975	144.4987105	-102.019835	17.6018565	132.3009715
-18.684109	23.213238	142.155884	-39.527386	20.504803	138.507462	25.412342	0.726057	142.624466	20.243179	45.854843	145.949158	22.8277605	23.29045	144.286812	-101.8825325	17.719156	132.728112
-18.633236	20.721481	141.879745	-39.360115	20.679613	138.688995	25.613335	0.963955	142.612564	20.396194	46.11787	145.470093	23.0047645	23.5409125	144.0413285	-101.7249945	17.8183135	133.3366615
-18.769199	18.161757	141.767426	-39.173962	20.87653	138.899246	25.834078	1.20558	142.659195	20.563549	46.38916	144.874573	23.1988135	23.79737	143.766884	-101.5467375	17.95569	134.031608
-19.022257	15.613053	141.707367	-38.987953	21.060574	139.041824	26.061323	1.460245	142.814453	20.731247	46.698357	144.108246	23.396285	24.079301	143.4613495	-101.372191	18.041847	134.6222985
-19.433714	13.016647	141.836792	-38.793911	21.228212	139.101044	26.271708	1.772584	143.107727	20.878569	47.032349	143.155029	23.5751385	24.4024665	143.131378	-101.1629605	18.0539575	135.07071
-20.056267	10.4856	142.172165	-38.573219	21.376328	139.099747	26.460606	2.145023	143.420319	21.051815	47.340031	142.024094	23.7562105	24.742527	142.7222065	-100.9026485	18.010129	135.4772875
-21.167778	6.829014	142.887726	-38.195946	21.512688	139.073532	26.798269	2.740911	143.771957	21.338335	47.703239	140.127716	24.068302	25.222075	141.9498365	-100.460194	17.803301	136.1972275
-22.056082	4.56162	143.536377	-37.86269	21.53499	139.089569	27.135048	3.092868	143.851166	21.486313	47.867466	138.753967	24.3106805	25.480167	141.3025665	-100.0360605	17.589813	136.8765715
-23.070332	2.413547	144.327438	-37.519329	21.496647	139.139954	27.536455	3.359468	143.861206	21.638506	47.90913	137.402039	24.5874805	25.634299	140.6316225	-99.6261385	17.358995	137.6482855
-24.171371	0.498504	145.159607	-37.378929	21.519375	139.276474	27.938629	3.651934	143.779495	21.753664	47.871105	136.151474	24.8461465	25.7615195	139.9654845	-99.6040045	17.2772305	138.5874635
-25.348181	-1.232348	145.971313	-36.961678	21.351641	139.339981	28.355917	3.855744	143.68338	21.792629	47.757523	135.016251	25.074273	25.8066335	139.3498155	-98.997629	16.8966485	139.3301465
-26.634655	-2.73376	146.75885	-36.546215	21.127026	139.316528	28.755337	3.98759	143.619232	21.592283	47.683952	134.101379	25.17381	25.835771	138.8603055	-98.26624	16.418281	139.7727505
-27.94495	-4.039951	147.367889	-36.268852	20.972054	139.36438	29.129028	4.141785	143.496826	21.703911	47.498631	133.264389	25.4164695	25.820208	138.3806075	-97.9541735	16.1239	140.3481525
-30.035925	-5.645199	147.940643	-35.838448	20.724274	139.52507	29.48114	4.107267	143.113144	21.873283	47.139572	132.147141	25.6772115	25.6234195	137.6301425	-97.3541075	15.8251285	141.4199975
-31.457441	-6.444217	148.012772	-35.528316	20.567581	139.625961	29.740635	4.018975	142.708282	21.98185	46.917854	131.601898	25.8612425	25.4684145	137.15509	-96.9178745	15.6667475	142.096832
-32.905884	-7.035468	147.885666	-35.219063	20.437399	139.691467	30.00872	3.877116	142.214386	22.18976	46.694588	131.076782	26.09924	25.285852	136.645584	-96.537366	15.588946	142.73735
-34.346218	-7.431009	147.559372	-34.902893	20.309465	139.716614	30.257711	3.712528	141.661087	22.223711	46.612419	130.612991	26.240711	25.1624735	136.137039	-96.046497	15.4564565	143.296189
-35.807903	-7.622938	147.061005	-34.612995	20.182352	139.717178	30.404272	3.456562	141.039993	22.34038	46.526833	130.219025	26.372326	24.9916975	135.629509	-95.598316	15.3730065	143.804847
-37.2621	-7.643856	146.396454	-34.323971	20.035465	139.69487	30.530945	3.290056	140.331436	22.425484	46.413773	129.963364	26.4782145	24.8519145	135.1474	-95.1261565	15.2190155	144.24234
-38.667572	-7.48835	145.634109	-34.045456	19.866482	139.674957	30.634182	3.111279	139.595673	22.54615	46.380035	129.807251	26.590166	24.745657	134.701462	-94.681078	14.987307	144.648452
-40.777416	-6.906257	144.37085	-33.659657	19.527794	139.677612	30.634085	2.735914	138.362549	22.722469	46.338345	129.80777	26.678277	24.5371295	134.0851595	-93.997591	14.5184585	145.2700645
-42.080719	-6.348776	143.580307	-33.421623	19.263741	139.72583	30.611828	2.470306	137.46344	22.803101	46.259056	129.872192	26.7074645	24.364681	133.667816	-93.5507105	14.162801	145.783844
-43.335159	-5.567883	142.981308	-33.182827	19.006933	139.790863	30.529657	2.22715	136.539978	22.885029	46.192261	129.957001	26.707343	24.2097055	133.2484895	-93.072997	13.8041605	146.3332365
-44.468243	-4.660854	142.589966	-32.941151	18.758801	139.863403	30.437147	1.999227	135.681381	22.978968	46.119614	129.957504	26.7080575	24.0594205	132.8194425	-92.5903595	13.4581815	146.9073635
-45.462341	-3.61159	142.533691	-32.724796	18.57575	139.979584	30.324995	1.892989	134.950699	23.038383	46.006531	129.81308	26.681689	23.94976	132.3818895	-92.131281	13.20174	147.5772785
-46.380962	-2.437145	142.725418	-32.530426	18.435368	140.125336	30.151876	1.793242	134.305664	23.040054	45.880337	129.549622	26.595965	23.8367895	131.927643	-91.656817	13.0339465	148.323029
-47.116772	-1.180275	143.097382	-32.377365	18.316868	140.319107	29.996553	1.674464	133.834198	22.988983	45.740501	129.209366	26.492768	23.7074825	131.521782	-91.247498	12.9262535	149.116432
-47.991962	0.858435	143.869476	-32.148315	18.134235	140.719971	29.824099	1.517022	133.284027	22.834433	45.518551	128.58165	26.329266	23.5177865	130.9328385	-90.625896	12.7506835	150.5071035
-48.352699	2.289634	144.301163	-31.974455	17.958607	140.965118	29.733711	1.372689	132.94928	22.734674	45.38884	128.238083	26.2341925	23.3807645	130.5936815	-90.1831025	12.5364495	151.3365545
-48.601826	3.77599	144.652374	-31.814432	17.740145	141.21788	29.676268	1.218561	132.622665	22.667122	45.281288	127.958702	26.171695	23.2499245	130.2906835	-89.800559	12.2303655	152.1450765
-48.672016	5.310214	144.820557	-31.620771	17.489506	141.424576	29.686007	1.068947	132.270721	22.671343	45.179249	127.798782	26.178675	23.124098	130.0347515	-89.420217	11.854914	152.8144005
-48.644627	6.897893	144.929321	-31.413286	17.208439	141.576324	29.711494	0.946354	131.988449	22.736841	45.078506	127.709671	26.2241675	23.01243	129.84906	-89.0507395	11.404448	153.303588
-48.389328	8.528113	144.865372	-31.201845	16.917145	141.673691	29.765951	0.803183	131.677704	22.890406	45.008904	127.731598	26.3281785	22.9060435	129.704651	-88.7318685	10.9282465	153.642731
-48.036606	10.193598	144.695099	-31.014168	16.625301	141.687912	29.814486	0.653253	131.415634	23.088226	44.934048	127.874359	26.451356	22.7936505	129.6449965	-88.479692	10.4569515	153.7308275
-47.182732	12.725437	144.214401	-30.757118	16.151985	141.615845	29.932409	0.353965	131.095093	23.496481	44.806213	128.299759	26.714445	22.580089	129.697426	-88.228681	9.723881	153.534264
-46.442734	14.456372	143.880981	-30.598286	15.786633	141.501587	30.021101	0.106576	130.904922	23.854906	44.655003	128.764526	26.9380035	22.3807895	129.834724	-88.1345755	9.1924765	153.16845
-45.49847	16.141647	143.446014	-30.473953	15.360615	141.351135	30.154934	-0.228675	130.76326	24.231457	44.430088	129.32724	27.1931955	22.1007065	130.04525	-88.1411015	8.6205235	152.65702
-44.388447	17.794472	143.11084	-30.379082	14.87005	141.1716	30.273584	-0.608531	130.717285	24.639091	44.146252	130.051697	27.4563375	21.7688605	130.384491	-88.2145015	7.9712395	151.958709
-43.129612	19.366085	142.758255	-30.315939	14.313041	140.960342	30.39308	-1.047748	130.661743	25.060305	43.809872	130.980698	27.7266925	21.381062	130.8212205	-88.3585705	7.24502	151.0994635
-41.679962	20.903133	142.616592	-30.267651	13.746203	140.735321	30.551069	-1.469584	130.623337	25.763363	43.289791	131.92659	28.157216	20.9101035	131.2749635	-88.692518	6.5823025	150.1956785
-40.108265	22.316664	142.542206	-30.214136	13.240133	140.503433	30.764851	-1.848245	130.691116	26.199854	42.882534	133.125458	28.4823525	20.5171445	131.908287	-88.9106245	5.9631215	149.098579
-37.447403	24.224518	142.66153	-30.227942	12.697962	140.26683	31.103722	-2.340604	130.842133	26.806894	42.194359	135.190765	28.955308	19.9268775	133.016449	-89.411192	5.4690465	147.517211
-35.549744	25.35972	142.829651	-30.273556	12.556909	140.134705	31.360525	-2.564451	131.2491	27.215412	41.80608	136.668533	29.2879685	19.6208145	133.9588165	-89.8350805	5.4930035	146.3105935
-33.601673	26.390652	142.931152	-30.32338	12.602946	140.03157	31.690655	-2.713675	131.838379	27.60957	41.476822	138.26767	29.6501125	19.3815735	135.0530245	-90.2968725	5.8243185	145.0101155
-31.57019	27.243498	143.071609	-30.426826	12.699461	139.933533	32.098534	-2.847665	132.558548	27.901554	41.284912	139.818817	30.000044	19.2186235	136.1886825	-90.853696	6.1802985	143.6783835
-29.502625	27.912739	143.238739	-30.515215	12.903743	139.926132	32.515182	-2.937827	133.334488	28.102907	41.244949	141.183975	30.3090445	19.153561	137.2592315	-91.3394745	6.653925	142.5930325
-27.398062	28.35066	143.427246	-30.613092	13.136132	139.940811	32.913284	-2.995469	134.092148	28.255564	41.284397	142.421143	30.584424	19.144464	138.2566455	-91.810608	7.1278	141.6249765
-25.280943	28.579796	143.575272	-30.681732	13.40332	140.037704	33.239357	-3.020422	134.828705	28.28097	41.399952	143.402679	30.7601635	19.189765	139.115692	-92.1236275	7.616875	140.959716
-22.125193	28.497032	143.715424	-30.704897	13.75503	140.054749	33.687214	-3.008779	135.81102	NaN	NaN	NaN	NaN	NaN	NaN	NaN	NaN	NaN
-20.044201	28.203955	143.647766	-30.726254	13.976047	139.913651	33.942101	-3.054565	136.441757	NaN	NaN	NaN	NaN	NaN	NaN	NaN	NaN	NaN
-18.036446	27.639793	143.571106	-30.773407	14.164618	139.738083	34.146458	-3.082636	137.04805	NaN	NaN	NaN	NaN	NaN	NaN	NaN	NaN	NaN
-16.113621	26.934546	143.399597	-30.865589	14.387252	139.489563	34.258797	-3.089319	137.639816	NaN	NaN	NaN	NaN	NaN	NaN	NaN	NaN	NaN
-14.290775	26.038425	143.232971	-30.98295	14.588402	139.266953	34.315434	-3.122496	138.246445	NaN	NaN	NaN	NaN	NaN	NaN	NaN	NaN	NaN
-12.565086	24.988533	143.085922	-31.156614	14.809222	139.098969	34.336861	-3.140463	138.826233	28.147209	41.829838	146.251541	31.242035	19.3446875	142.538887	-93.555263	10.2737565	135.659051
-10.932372	23.830923	142.842514	-31.30759	15.127977	138.904327	34.331638	-3.174904	139.432724	27.939384	41.909809	146.195084	31.135511	19.3674525	142.813904	-93.750691	10.8885015	134.99475
-8.742196	21.816031	142.673737	-31.495434	15.536493	138.769257	34.232906	-3.20755	140.455322	27.680393	42.116726	145.620728	30.9566495	19.454588	143.038025	-93.9475175	11.618398	134.500489
-7.457308	20.386745	142.653519	-31.5961	15.796693	138.687317	34.066196	-3.132373	141.113297	27.569592	42.252914	145.013718	30.817894	19.5602705	143.0635075	-94.010094	12.0331155	134.3111265
-6.311228	18.875195	142.682083	-31.65521	16.005272	138.54541	33.872543	-3.068257	141.754684	27.543196	42.382038	144.22522	30.7078695	19.6568905	142.989952	-94.0182895	12.3536535	134.100868
-5.358531	17.393919	142.766693	-31.678173	16.164742	138.330688	33.64127	-2.972997	142.379517	27.583435	42.508778	143.330383	30.6123525	19.7678905	142.85495	-93.9686985	12.5615935	133.806426
-4.524751	15.936531	142.802948	-31.624788	16.314234	137.981354	33.430614	-2.828163	142.954849	27.648663	42.582981	142.38121	30.5396385	19.877409	142.6680295	-93.7892145	12.751059	133.2946785
-3.835861	14.56085	142.795135	-31.55238	16.374121	137.552734	33.280449	-2.621665	143.424332	27.76012	42.648926	141.403381	30.5202845	20.0136305	142.4138565	-93.6250445	12.7346115	132.6916115
-3.301227	13.257894	142.73526	-31.446779	16.411209	137.038345	33.207245	-2.350571	143.677429	27.877426	42.676727	140.469635	30.5423355	20.163078	142.073532	-93.4358935	12.65934	132.003158
-2.771866	11.495933	142.469055	-31.223694	16.494619	136.223022	33.286377	-2.073972	143.730682	28.061438	42.724648	139.412216	30.6739075	20.325338	141.571449	-93.1212955	12.6639	130.874595
-2.657504	10.506982	142.177551	-31.045269	16.589756	135.798065	33.443733	-1.977675	143.52449	28.203423	42.754406	138.881226	30.823578	20.3883655	141.202858	-92.914116	12.7911465	130.393272
-2.668093	9.645139	141.814041	-30.847061	16.738043	135.49147	33.668545	-1.943132	143.214783	28.395727	42.744225	138.418152	31.032136	20.4005465	140.8164675	-92.726258	13.0755395	130.1664725
-2.835635	8.912524	141.442398	-30.648327	16.919054	135.290436	33.909615	-1.940386	142.773666	28.608734	42.773766	138.028656	31.2591745	20.41669	140.401161	-92.5558285	13.421418	130.179711
-3.136395	8.332988	140.977875	-30.434153	17.150793	135.127991	34.176273	-1.956328	142.305069	28.797043	42.815193	137.632233	31.486658	20.4294325	139.968651	-92.354964	13.8721535	130.287331
-3.59601	7.977135	140.44754	-30.234926	17.37439	134.965393	34.433174	-1.921974	141.825333	28.954792	42.896255	137.20755	31.693983	20.4871405	139.5164415	-92.163835	14.2616395	130.4143445
-4.200013	7.759474	139.834412	-30.067894	17.537575	134.821213	34.627655	-1.813439	141.32988	29.119965	42.995449	136.831207	31.87381	20.591005	139.0805435	-92.009598	14.484145	130.5618825
-5.329939	7.645007	138.852036	-29.847855	17.639015	134.658752	34.851318	-1.738678	140.585464	29.252687	43.156662	136.569901	32.0520025	20.708992	138.5776825	-91.7477125	14.569038	130.7398215
-6.225367	7.635258	138.167068	-29.758677	17.567629	134.649689	34.983753	-1.723563	140.037628	29.286619	43.232094	136.679764	32.135186	20.7542655	138.358696	-91.65254	14.3809925	130.940682
-7.165752	7.788653	137.504883	-29.706892	17.45649	134.680969	35.091541	-1.80085	139.416916	29.263279	43.2416	137.084442	32.17741	20.720375	138.250679	-91.591194	14.192605	131.111259
-8.180054	7.973867	136.935898	-29.713648	17.292543	134.759933	35.196228	-1.903075	138.809052	29.195791	43.181133	137.600769	32.1960095	20.639029	138.2049105	-91.6233055	13.946057	131.3149555
-9.295588	8.217196	136.343613	-29.75127	17.094793	134.848785	35.170204	-2.013954	138.15036	29.104816	43.077366	138.195862	32.13751	20.531706	138.173111	-91.64005	13.65788	131.524459
-10.512084	8.476438	135.826324	-29.802036	16.912886	134.969345	35.085724	-2.101934	137.450653	29.012245	42.977184	138.815323	32.0489845	20.437625	138.132988	-91.6530565	13.388147	131.805702
-11.734559	8.791067	135.388535	-29.861048	16.778055	135.106415	34.996666	-2.121243	136.8069	28.905138	42.869247	139.405487	31.950902	20.374002	138.1061935	-91.672998	13.182108	132.1066365
-13.697359	9.17174	134.905746	-29.912743	16.671896	135.350006	34.791458	-2.047941	135.869797	28.820509	42.776234	140.13855	31.8059835	20.3641465	138.0041735	-91.6314695	12.9796455	132.6958385
-15.08198	9.315084	134.651871	-29.935688	16.699011	135.508896	34.700058	-1.964293	135.317642	28.78363	42.733337	140.532333	31.741844	20.384522	137.9249875	-91.61322	13.0135	133.0928045
-16.4643	9.391807	134.441467	-29.944786	16.767363	135.618515	34.597706	-1.829916	134.862762	28.784407	42.728741	140.768295	31.6910565	20.4494125	137.8155285	-91.5806285	13.0853135	133.4215015
-17.90716	9.368875	134.209991	-29.954084	16.903978	135.701782	34.465931	-1.692833	134.479446	28.790686	42.755962	140.836304	31.6283085	20.5315645	137.657875	-91.5364765	13.2763915	133.745689
-19.399199	9.191113	133.988937	-29.976532	17.07461	135.750244	34.355606	-1.576552	134.236969	28.792923	42.81134	140.693207	31.5742645	20.617394	137.465088	-91.5273285	13.531826	134.0354
-20.935453	8.938227	133.864243	-29.995361	17.284281	135.794037	34.269108	-1.464143	134.139648	28.814751	42.937672	140.417664	31.5419295	20.7367645	137.278656	-91.5326515	13.8317975	134.309418
-22.511551	8.54322	133.829758	-29.989723	17.539948	135.893875	34.181141	-1.339788	134.146835	28.85421	43.107491	140.01123	31.5176755	20.8838515	137.0790325	-91.4971215	14.1960445	134.7087175
-24.963177	7.778578	134.027542	-29.989996	17.947149	136.145325	34.105812	-1.115513	134.32135	28.891224	43.454681	139.235657	31.498518	21.169584	136.7785035	-91.47851	14.724714	135.5121465
-26.651773	7.149316	134.377258	-29.992559	18.211275	136.326996	34.106583	-0.956773	134.546585	28.873903	43.713619	138.556839	31.490243	21.378423	136.551712	-91.475361	15.044127	136.10228
-28.385098	6.483298	134.957336	-29.958126	18.421761	136.547379	34.14756	-0.75273	134.917297	28.791145	43.945683	137.686081	31.4693525	21.5964765	136.301689	-91.3856045	15.2470455	136.793069
-30.152161	5.743239	135.935669	-29.915724	18.458328	136.992188	34.195057	-0.563698	135.29361	28.645185	44.117245	136.460419	31.420121	21.7767735	135.8770145	-91.251569	15.1398825	138.1073615
-31.936783	4.971485	137.21846	-29.864645	18.246321	137.676758	34.192924	-0.40443	135.584106	28.378475	44.108677	135.082962	31.2856995	21.8521235	135.333534	-91.0149895	14.6405185	140.019982
-33.701168	4.266612	138.675446	-29.798016	17.827587	138.488953	34.270947	-0.411501	135.804825	28.00141	43.867992	133.883194	31.1361785	21.7282455	134.8440095	-90.7322105	13.9269285	142.1338965
-35.408081	3.586448	140.163193	-29.727512	17.307299	139.372345	34.396656	-0.56671	136.052048	27.61809	43.545757	133.009705	31.007373	21.4895235	134.5308765	-90.462397	13.1250745	144.2138135
-37.854424	2.758984	142.181702	-29.596748	16.480446	140.628021	34.56596	-0.735439	136.531143	27.111858	43.080914	132.138031	30.838909	21.1727375	134.334587	-90.032405	11.7881545	146.921455
-39.424183	2.325658	143.343048	-29.536856	15.961085	141.359314	34.592758	-0.817178	136.701492	26.760778	42.811958	131.704803	30.676768	20.99739	134.2031475	-89.75048	10.92478	148.5154805
-40.915756	2.019726	144.333679	-29.514038	15.489631	141.980789	34.531776	-0.953674	136.716537	26.105186	42.683533	131.428055	30.318481	20.8649295	134.072296	-89.346557	10.1143325	149.889282
-42.333584	1.85629	145.228058	-29.482265	15.079821	142.51619	34.425945	-1.091841	136.520828	25.757557	42.471443	130.959335	30.091751	20.689801	133.7400815	-89.056281	9.469841	151.2922985
-43.66766	1.796343	145.966721	-29.413124	14.715799	142.928391	34.26746	-1.221387	136.122864	25.417236	42.324711	130.475983	29.842348	20.551662	133.2994235	-88.668596	8.879936	152.5573585
-44.86673	1.869	146.559723	-29.38311	14.383181	143.199707	34.057182	-1.338677	135.631622	25.048807	42.202198	129.995758	29.5529945	20.4317605	132.81369	-88.3192145	8.3346015	153.585724
-45.972233	2.109635	147.022308	-29.357052	14.103472	143.357864	33.745201	-1.455964	134.996155	24.689182	42.097473	129.456314	29.2171915	20.3207545	132.2262345	-87.9312955	7.8861895	154.4894935
-47.437363	2.648221	147.374313	-29.370726	13.670485	143.326645	33.077164	-1.597829	133.939819	24.185062	41.824238	128.705063	28.631113	20.1132045	131.322441	-87.372565	7.2277655	155.330849
-48.218418	3.131876	147.436569	-29.354868	13.365189	143.197983	32.656956	-1.762722	133.25029	23.916025	41.618568	128.239182	28.2864905	19.927923	130.744736	-86.9962265	6.802455	155.65123
-48.846226	3.719427	147.387299	-29.333513	13.067847	143.027267	32.300072	-1.889894	132.537537	23.738958	41.485367	127.905235	28.019515	19.7977365	130.221386	-86.686541	6.3379575	155.833148
-49.318703	4.38759	147.274429	-29.288418	12.80797	142.824661	31.995827	-2.100921	131.947403	23.603518	41.396542	127.629616	27.7996725	19.6478105	129.7885095	-86.3765085	5.9681295	155.8608125
-49.588932	5.160856	147.106354	-29.264355	12.61324	142.639557	31.75852	-2.223497	131.478928	23.492723	41.348099	127.390541	27.6256215	19.562301	129.4347345	-86.1543315	5.664179	155.8443795
-49.72998	6.026845	146.942139	-29.262766	12.494823	142.472137	31.557295	-2.300328	131.03775	23.435364	41.336742	127.218185	27.4963295	19.518207	129.1279675	-86.0218615	5.471439	155.8163065
-49.676903	6.959652	146.770142	-29.274448	12.401714	142.329498	31.38133	-2.396076	130.649979	23.373594	41.269314	127.03582	27.377462	19.436619	128.8428995	-85.926358	5.366809	155.8160965
-49.252598	8.432511	146.413757	-29.306967	12.252169	142.092438	31.058874	-2.545946	130.194901	23.317837	41.144028	126.755775	27.1883555	19.299041	128.475338	-85.8022895	5.205297	155.709538
-48.735397	9.479744	146.117767	-29.331112	12.184414	141.96582	30.882172	-2.612853	129.900177	23.28352	41.079296	126.571365	27.082846	19.2332215	128.235771	-85.74507	5.1356065	155.695869
-48.027615	10.558484	145.796829	-29.355139	12.072578	141.840988	30.711555	-2.679126	129.606598	23.244045	41.008465	126.454391	26.9778	19.1646695	128.0304945	-85.688078	4.9804865	155.6514815
-47.112091	11.607498	145.408844	-29.351208	11.967057	141.705292	30.556452	-2.744117	129.352448	23.215141	40.957607	126.372025	26.8857965	19.106745	127.8622365	-85.5882125	4.827369	155.5483475
-46.021374	12.739412	144.922211	-29.376665	11.844219	141.557434	30.413929	-2.793024	129.093979	23.21307	40.964211	126.344124	26.8134995	19.0855935	127.7190515	-85.5668295	4.6028445	155.3958165
-44.753983	13.856174	144.448578	-29.39716	11.746864	141.340988	30.249777	-2.798667	128.778366	23.184452	41.004116	126.335098	26.7171145	19.1027245	127.556732	-85.5114345	4.3910035	155.125244
-43.294922	15.054732	143.831284	-29.446903	11.681988	141.102493	30.098042	-2.785716	128.453766	23.143297	41.096268	126.326843	26.6206695	19.155276	127.3903045	-85.5144755	4.2087	154.8146815
-40.736309	16.823696	142.756348	-29.580074	11.556975	140.677826	29.834673	-2.702499	127.975609	23.068642	41.274395	126.471268	26.4516575	19.285948	127.2234385	-85.6118055	3.828002	154.1322135
-38.815578	18.012602	142.065033	-29.681938	11.508699	140.42128	29.691813	-2.656085	127.673027	23.069698	41.390736	126.691315	26.3807555	19.3673255	127.182171	-85.7446315	3.6500725	153.660389
-36.669003	19.162354	141.365829	-29.794508	11.42893	140.167175	29.571783	-2.622195	127.510002	23.151756	41.493839	127.078392	26.3617695	19.435822	127.294197	-85.9507855	3.422038	153.040153
-34.339558	20.286974	140.658386	-29.913082	11.337605	139.885437	29.539881	-2.604706	127.510452	23.408707	41.581455	127.766968	26.474294	19.4883745	127.63871	-86.300458	3.1868355	152.132164
-31.796694	21.349731	139.984375	-30.045441	11.292046	139.559128	29.642126	-2.583585	127.74633	23.853237	41.681454	128.834122	26.7476815	19.5489345	128.290226	-86.8385635	3.0351575	150.82803
-29.09264	22.414082	139.378036	-30.2059	11.316305	139.11087	29.912802	-2.534237	128.289032	24.436197	41.815632	130.193298	27.1744995	19.6406975	129.241165	-87.5862995	2.9919125	148.980575
-26.259258	23.39373	138.829453	-30.421421	11.457046	138.505371	30.394463	-2.486017	129.180725	25.372005	41.815331	131.830276	27.883234	19.664657	130.5055005	-88.726076	3.249435	146.5052415
-21.79875	24.644085	138.205505	-30.93232	11.967933	137.277969	31.160387	-2.591796	130.873795	26.18775	41.83213	134.904663	28.6740685	19.620167	132.889229	-90.5387085	4.315699	141.666709
-18.818769	25.327515	138.02504	-31.495678	12.485139	136.297211	31.585026	-2.663388	132.271545	26.487265	41.814526	137.030212	29.0361455	19.575569	134.6508785	-92.0275015	5.394709	137.9435435
-15.874797	25.823105	138.12561	-32.150669	13.236441	135.392044	31.897903	-2.516979	133.618134	26.450352	41.901619	138.992249	29.1741275	19.69232	136.3051915	-93.4754655	6.780562	134.4788965
-13.003668	26.125277	138.445206	-32.684494	14.04407	134.530548	32.044483	-2.285605	134.93248	26.06883	42.140205	140.755478	29.0566565	19.9273	137.843979	-94.4256445	8.16084	131.217117
-10.161248	26.151285	139.097382	-32.994652	14.750578	133.87735	32.081886	-1.864391	136.011734	25.544611	42.54015	142.279297	28.8132485	20.3378795	139.1455155	-94.8025525	9.1632765	128.6091845
-7.468037	25.950235	140.012329	-33.191048	15.409652	133.36113	32.163486	-1.491863	136.956299	25.135729	43.010277	143.757721	28.6496075	20.759207	140.35701	-95.0317035	10.060097	126.36525
-4.909852	25.487804	140.94986	-33.329861	15.994258	132.97934	32.267338	-1.188573	137.867432	24.765772	43.383987	145.083969	28.516555	21.097707	141.4757005	-95.176277	10.890809	124.4829795
-1.38073	24.373631	142.371536	-33.43848	16.799416	132.428879	32.354782	-0.954782	139.044189	24.294636	43.757809	146.544296	28.324709	21.4015135	142.7942425	-95.201669	12.1973185	122.0635155
0.805355	23.407827	143.059799	-33.408737	17.26454	131.895752	32.350056	-0.728777	139.765976	24.097023	43.896538	147.23642	28.2235395	21.5838805	143.501198	-95.0410135	12.9451995	120.290306
2.818101	22.257456	143.586746	-33.308094	17.626818	131.34259	32.275139	-0.528394	140.30574	24.001751	44.084946	147.554062	28.138445	21.778276	143.929901	-94.754633	13.47536	118.755279
4.617998	20.970724	143.899994	-33.155823	17.908789	130.678101	32.273342	-0.307288	140.785629	23.975208	44.27446	147.520828	28.124275	21.983586	144.1532285	-94.435921	13.833992	117.2029735
6.245181	19.53775	144.016525	-32.936497	18.104794	129.934158	32.233055	-0.12404	141.078598	23.986399	44.512455	147.248352	28.109727	22.1942075	144.163475	-93.982721	14.0153805	115.704841
7.599499	18.028061	143.987015	-32.71677	18.244089	129.236603	32.231823	0.086751	141.177551	24.056852	44.778366	146.737976	28.1443375	22.4325585	143.9577635	-93.5778775	14.0556195	114.5154425
8.126866	16.781124	143.746552	-32.509212	18.337025	128.583466	32.314964	0.242375	141.240509	24.147167	45.029472	146.067841	28.2310655	22.6359235	143.654175	-93.2494895	14.0381265	113.512757
5.977529	16.537415	142.377792	-32.187485	18.382191	127.690338	32.453922	0.469081	141.33992	24.327028	45.375069	145.019501	28.390475	22.922075	143.1797105	-92.765445	13.842307	112.2009655
4.53313	16.018631	141.405182	-31.918604	18.342377	127.204659	32.559261	0.660471	141.508209	24.539103	45.590881	144.314758	28.549182	23.125676	142.9114835	-92.38639	13.559078	111.4978345
2.892313	15.467427	140.408401	-31.644777	18.302628	126.902946	32.651997	0.850068	141.670868	24.813198	45.77626	143.668533	28.7325975	23.313164	142.6697005	-92.0221515	13.292092	111.1361915
1.086518	14.823333	139.336472	-31.359274	18.304417	126.779831	32.796684	1.00211	141.781494	25.120989	45.947109	143.127655	28.9588365	23.4746095	142.4545745	-91.6773845	13.1342245	111.1050875
-1.035304	14.248727	138.205399	-31.104778	18.430279	126.857582	32.997601	1.186698	141.754868	25.471741	46.065468	142.781219	29.234671	23.626083	142.2680435	-91.444227	13.234475	111.4471205
-3.358204	13.673088	136.950928	-30.879641	18.709431	127.174362	33.215672	1.344144	141.5784	25.885164	46.12677	142.632706	29.550418	23.735457	142.105553	-91.3097	13.683405	112.243171
-5.956993	13.085306	135.871918	-30.687553	19.150509	127.937248	33.420395	1.461353	141.277496	26.3501	46.164536	142.63385	29.8852475	23.8129445	141.955673	-91.2603535	14.4880735	113.918823
-10.519679	12.274071	134.780075	-30.514795	20.003283	130.337723	33.810921	1.709318	140.53064	27.330387	46.266186	142.901337	30.570654	23.987752	141.7159885	-91.600244	16.018814	118.9594575
-13.944684	11.660884	134.802994	-30.414326	20.546375	132.626694	34.135174	1.95318	139.962387	28.023857	46.379108	143.183136	31.0795155	24.166144	141.5727615	-91.9081675	16.926606	123.6806265
-17.654619	10.957719	135.318832	-30.348104	20.968447	135.324203	34.368206	2.228411	139.276077	NaN	NaN	NaN	NaN	NaN	NaN	NaN	NaN	NaN
-21.597588	10.080402	136.520905	-30.285364	21.161919	138.18335	34.521809	2.496274	138.670288	NaN	NaN	NaN	NaN	NaN	NaN	NaN	NaN	NaN
-25.70307	8.968225	138.574783	-30.273336	21.057755	141.12413	34.494118	2.739624	138.194733	NaN	NaN	NaN	NaN	NaN	NaN	NaN	NaN	NaN
-29.875845	7.614151	141.217117	-30.335068	20.701715	143.961197	34.28001	2.936249	137.922073	NaN	NaN	NaN	NaN	NaN	NaN	NaN	NaN	NaN
-34.041588	6.07807	144.282074	-30.491182	20.194698	146.400772	33.92881	3.021853	137.936752	27.667894	47.38422	141.56778	30.798352	25.2030365	139.752266	-91.780716	15.1863595	153.049278
-40.132164	3.678107	148.638947	-30.818474	19.373318	149.017883	33.319626	2.975102	138.5914	26.284616	47.239502	140.232285	29.802121	25.107302	139.4118425	-91.439069	13.639334	158.6239235
-44.083408	2.104388	151.28421	-31.099697	18.764685	150.226837	32.848019	2.927753	139.128281	25.301405	46.995422	139.29837	29.074712	24.9615875	139.2133255	-91.274106	12.5677825	161.2403485
-47.933636	0.581262	153.759903	-31.450199	18.178785	151.118317	32.381435	2.866946	139.532822	24.267643	46.699757	138.494308	28.324539	24.7833515	139.013565	-91.224937	11.5742185	163.223069
-51.691425	-0.802447	155.990051	-31.852657	17.658516	151.69722	31.976465	2.670552	139.856537	22.760868	46.423531	137.281296	27.3686665	24.5470415	138.5689165	-91.0739805	10.7699905	164.8255235
-55.392693	-1.903296	158.166336	-32.283817	17.290709	152.019348	31.529921	2.475366	140.027695	21.703291	45.922638	135.975784	26.616606	24.199002	138.0017395	-91.18424	10.382416	166.0369565
-58.861542	-2.95372	160.01088	-32.663361	17.038111	152.08493	31.283199	2.377579	140.297897	20.808363	45.436668	134.627472	26.045781	23.9071235	137.4626845	-91.372503	10.1690985	166.7071755
-62.640236	-3.181553	161.952515	-32.938801	16.799103	151.999466	30.169773	2.576113	140.391876	20.11776	44.936539	133.469223	25.1437665	23.756326	136.9305495	-91.0213685	9.84188	167.0683825
-63.372185	-2.101278	162.433578	-33.428787	16.529799	151.730469	29.893959	2.179468	140.121124	19.360304	44.237114	132.051773	24.6271315	23.208291	136.0864485	-91.4847055	9.851307	167.3744895
-62.71405	-0.331688	161.509964	-33.674335	16.31086	151.373749	29.58057	1.977658	139.836884	19.020414	43.919014	131.496613	24.300492	22.948336	135.6667485	-91.649162	9.67338400000001	167.0807495
-62.107182	1.613569	159.576752	-33.891319	16.061138	150.860443	29.274702	1.766956	139.532806	18.796864	43.740471	131.15564	24.035783	22.7537135	135.344223	-91.818421	9.3685625	166.376663
-61.544655	3.684092	158.455872	-33.874657	15.708642	150.258865	29.030632	1.608318	139.182327	18.698807	43.723984	131.058533	23.8647195	22.666151	135.12043	-91.6140335	8.751133	165.3973
-61.029198	5.734539	156.595352	-34.03767	15.516536	149.680847	29.110888	1.361031	138.710098	18.760181	43.832634	131.222015	23.9355345	22.5968325	134.9660565	-92.0108745	8.4362395	164.3956375
-60.324715	7.813577	155.091522	-34.159275	15.300391	149.107544	28.846258	1.312483	138.346771	18.895388	44.003403	131.657104	23.870823	22.657943	135.0019375	-92.189373	7.942839	163.2131505
-59.889839	10.108089	153.185898	-34.2342	15.086746	148.520615	28.669048	1.250856	137.944611	19.247627	44.2677	132.475235	23.9583375	22.759278	135.209923	-92.4267375	7.414214	161.831307
-58.349281	13.432416	150.870224	-34.186642	14.655818	147.542053	28.666527	1.112929	137.371231	20.330196	44.523697	134.327011	24.4983615	22.818313	135.849121	-92.8716455	6.493323	159.234985
-57.119244	15.732227	149.63443	-34.099781	14.372584	146.795349	28.839874	1.011022	137.064331	21.081675	44.690483	136.020233	24.9607745	22.8507525	136.542282	-93.1603365	5.8944155	157.048416
-55.843163	18.041538	148.084076	-34.024315	14.219734	146.003799	29.099487	0.90426	136.924881	21.923157	44.735985	138.006073	25.511322	22.8201225	137.465477	-93.559952	5.6193455	154.542121
-54.298389	20.219069	147.186844	-34.04491	14.154413	145.188919	29.309946	0.799876	136.927124	22.619162	44.697987	140.090897	25.964554	22.7489315	138.5090105	-94.054374	5.5598945	151.8688275
-52.661419	22.216316	146.67482	-34.208973	14.213162	144.447021	29.369944	0.716706	136.91481	23.073601	44.624043	141.966553	26.2217725	22.6703745	139.4406815	-94.6397185	5.7559495	149.4533605
-51.022713	23.839008	146.892975	-34.408524	14.294207	144.061295	29.258839	0.766681	136.650772	NaN	NaN	NaN	NaN	NaN	NaN	NaN	NaN	NaN
-49.284698	25.195038	147.281235	-34.544899	14.363284	144.066025	29.264875	0.96641	136.458191	NaN	NaN	NaN	NaN	NaN	NaN	NaN	NaN	NaN
-46.427135	26.672585	148.496643	-34.478786	14.548647	144.731049	29.454998	1.397618	136.647278	NaN	NaN	NaN	NaN	NaN	NaN	NaN	NaN	NaN
-44.511108	27.410927	149.040039	-34.38678	14.723103	145.460632	29.58732	1.568562	137.05954	NaN	NaN	NaN	NaN	NaN	NaN	NaN	NaN	NaN
-42.476761	28.119961	149.394852	-34.327938	14.970654	146.262283	29.733276	1.608629	137.667206	NaN	NaN	NaN	NaN	NaN	NaN	NaN	NaN	NaN
-40.478439	28.715424	149.372604	-34.275524	15.194217	146.928253	29.879982	1.577178	138.588135	NaN	NaN	NaN	NaN	NaN	NaN	NaN	NaN	NaN
-38.422386	29.213062	148.848541	-34.147022	15.361521	147.416473	30.027884	1.529956	139.507553	23.068396	45.53141	143.83316	26.54814	23.530683	141.6703565	-94.842184	7.192359	153.1625895
-36.349163	29.563478	148.214874	-33.975807	15.459278	147.701828	30.316471	1.439491	140.37381	23.118666	45.497002	142.918015	26.7175685	23.4682465	141.6459125	-94.6691825	7.4503095	153.7577435
-34.203606	29.791065	147.426163	-33.782402	15.429829	147.731598	30.685257	1.334092	141.125793	23.246407	45.4291	142.205292	26.965832	23.381596	141.6655425	-94.530636	7.478062	153.7976535
-30.977896	29.982286	146.566696	-33.495392	15.270662	147.377319	31.327911	1.294577	142.083191	23.503271	45.42252	141.748169	27.415591	23.3585485	141.91568	-94.406375	7.1827755	152.838958
-28.767664	30.082661	146.298355	-33.305248	15.121372	146.885117	31.744677	1.309599	142.512283	23.790037	45.469265	142.058746	27.767357	23.389432	142.2855145	-94.377853	6.853312	151.4847195
-26.558935	30.096409	146.131866	-33.182915	14.979855	146.164063	32.177681	1.203755	142.874741	24.157528	45.495708	142.935532	28.1676045	23.3497315	142.9051365	-94.5334345	6.6099785	149.4229895
-24.368341	30.060907	146.239563	-33.096424	14.826438	145.34903	32.492775	1.14292	143.070557	24.450403	45.517956	144.210602	28.471589	23.330438	143.6405795	-94.664437	6.322438	147.0574805
-22.194389	29.894833	146.538177	-33.047562	14.686757	144.543839	32.754387	1.132562	143.135422	24.643158	45.580379	145.698212	28.6987725	23.3564705	144.416817	-94.7938965	6.0170435	144.670861
-20.122917	29.557487	147.021149	-32.95295	14.521609	143.844315	33.083881	1.209135	143.121582	NaN	NaN	NaN	NaN	NaN	NaN	NaN	NaN	NaN
-18.04039	29.03923	147.532242	-32.867832	14.374825	143.254959	33.441498	1.293008	143.060928	NaN	NaN	NaN	NaN	NaN	NaN	NaN	NaN	NaN
-15.123519	27.984592	148.061737	-32.658157	14.341341	142.554382	33.989388	1.439043	142.994659	NaN	NaN	NaN	NaN	NaN	NaN	NaN	NaN	NaN
-13.214202	27.106905	148.146576	-32.468521	14.443511	142.186142	34.28088	1.530563	143.038788	NaN	NaN	NaN	NaN	NaN	NaN	NaN	NaN	NaN
-11.409739	26.064951	147.975845	-32.260349	14.653368	141.94902	34.540169	1.60891	143.125458	NaN	NaN	NaN	NaN	NaN	NaN	NaN	NaN	NaN
-9.63815	24.880566	147.621994	-32.058941	14.961712	141.814407	34.780876	1.709534	143.237015	NaN	NaN	NaN	NaN	NaN	NaN	NaN	NaN	NaN
-8.082197	23.535271	147.152603	-31.838503	15.344779	141.663528	35.004787	1.841309	143.426727	NaN	NaN	NaN	NaN	NaN	NaN	NaN	NaN	NaN
-6.600605	22.026093	146.648529	-31.645567	15.738564	141.4599	35.161446	2.038135	143.678253	NaN	NaN	NaN	NaN	NaN	NaN	NaN	NaN	NaN
-5.378778	20.342457	146.143982	-31.476406	16.183661	141.122513	35.227127	2.326022	143.918198	NaN	NaN	NaN	NaN	NaN	NaN	NaN	NaN	NaN
-3.868057	17.616796	145.392349	-31.285582	16.816628	140.449829	35.317486	2.848338	144.389053	NaN	NaN	NaN	NaN	NaN	NaN	NaN	NaN	NaN
-3.097182	15.677913	144.881012	-31.160519	17.199726	139.941422	35.361065	3.17772	144.548874	NaN	NaN	NaN	NaN	NaN	NaN	NaN	NaN	NaN
-2.565256	13.619326	144.533127	-31.032967	17.536562	139.520569	35.430172	3.418376	144.741241	26.305622	48.101173	145.807434	30.867897	25.7597745	145.2743375	-92.933831	9.3133495	133.7668005
-2.241773	11.520141	144.403702	-30.90995	17.823534	139.262604	35.521194	3.545084	144.895065	26.44388	48.263748	144.827362	30.982537	25.904416	144.8612135	-92.802437	9.742652	133.6639945
-2.144015	9.364059	144.582993	-30.787951	18.068045	139.278427	35.616844	3.65558	145.141891	26.62212	48.391384	143.789215	31.119482	26.023482	144.465553	-92.695384	10.112608	134.091301
-2.319845	7.267397	145.054977	-30.700233	18.237251	139.639725	35.669487	3.812138	145.373077	26.842945	48.498074	142.674713	31.256216	26.155106	144.023895	-92.656682	10.319396	135.255555
-2.7165	5.210202	145.819382	-30.642159	18.342516	140.261917	35.690994	3.979875	145.493729	27.004305	48.50655	141.521759	31.3476495	26.2432125	143.507744	-92.6319675	10.4418195	137.01609
-3.684818	2.334435	147.067841	-30.486742	18.363697	141.216019	35.846458	4.114005	145.779312	27.293625	48.38237	140.206528	31.5700415	26.2481875	142.99292	-92.5435255	10.4792065	139.439118
-4.438969	0.557549	147.699966	-30.312902	18.265511	141.748169	36.00906	4.121019	145.812912	27.389645	48.2356	139.559433	31.6993525	26.1783095	142.6861725	-92.3251565	10.3527125	140.8101655
-5.261643	-1.156665	148.12735	-30.07637	18.098894	142.110474	36.259369	4.037815	145.786911	27.487478	48.092461	139.200684	31.8734235	26.065138	142.4937975	-92.0261635	10.13265	141.7271505
-6.140631	-2.764076	148.151657	-29.812449	17.883236	142.295715	36.522606	3.917044	145.616699	27.637312	47.893028	138.991989	32.079959	25.905036	142.304344	-91.704857	9.861436	142.287086
-7.122235	-4.272226	147.929733	-29.570925	17.641235	142.323532	36.769512	3.720525	145.312408	27.837265	47.670876	138.849854	32.3033885	25.6957005	142.081131	-91.4452385	9.5867695	142.565933
-8.159791	-5.679379	147.451706	-29.385218	17.411787	142.192917	36.968185	3.493922	144.891815	28.024685	47.447945	138.724701	32.496435	25.4709335	141.808258	-91.266871	9.3526405	142.577576
-9.312922	-6.910573	146.759705	-29.258615	17.195917	141.920425	37.100143	3.249296	144.398483	28.142351	47.229183	138.589188	32.621247	25.2392395	141.4938355	-91.138477	9.1525945	142.3470145
-11.171861	-8.57715	145.545456	-29.193977	16.910603	141.415466	37.143913	2.88828	143.606705	28.207233	46.93808	138.410248	32.675573	24.91318	141.0084765	-91.063527	8.908026	141.8224555
-12.525517	-9.480684	144.728226	-29.175114	16.73995	141.139648	37.138889	2.66559	143.057266	28.195255	46.752419	138.265396	32.667072	24.7090045	140.661331	-91.0173	8.7708955	141.617965
-13.917671	-10.291187	143.999496	-29.132256	16.576477	141.002075	37.085693	2.45338	142.53038	28.202925	46.536034	138.178665	32.644309	24.494707	140.3545225	-90.908821	8.658247	141.6496275
-15.378205	-10.960751	143.35701	-29.072666	16.392241	141.07135	37.03426	2.246614	142.006393	28.259951	46.318356	138.14299	32.6471055	24.282485	140.0746915	-90.7924375	8.501997	142.0680085
-16.891556	-11.517502	143.034775	-28.979429	16.191044	141.349518	37.024452	2.020308	141.546616	28.338686	46.10659	138.170929	32.681569	24.063449	139.8587725	-90.640427	8.318639	142.8402635
-18.39415	-11.985331	142.881958	-28.860134	15.976718	141.737885	37.048363	1.790948	141.215363	28.397011	45.887218	138.273315	32.722687	23.839083	139.744339	-90.442955	8.114353	143.731431
-19.945477	-12.30739	143.046875	-28.754429	15.710213	142.237457	37.096603	1.56817	141.054459	28.439665	45.63728	138.398987	32.768134	23.602725	139.726723	-90.276992	7.817701	144.748191
-22.268496	-12.685953	143.653168	-28.631395	15.24307	143.05481	37.182297	1.218297	140.998978	28.451242	45.294357	138.627762	32.8167695	23.256327	139.81337	-90.0795595	7.229813	146.29625
-23.803883	-12.833582	144.194519	-28.555784	14.921813	143.478897	37.282795	0.941331	141.041428	28.408314	44.999573	138.72084	32.8455545	22.970452	139.881134	-89.9571225	6.873174	147.07666
-25.329014	-12.891533	144.634506	-28.507536	14.628333	143.749603	37.345314	0.679342	141.046463	28.374756	44.692471	138.625153	32.860035	22.6859065	139.835808	-89.875107	6.5707595	147.663398
-26.847435	-12.866141	144.961578	-28.494919	14.372841	143.81749	37.337051	0.399237	140.933365	28.336779	44.363628	138.268738	32.836915	22.3814325	139.6010515	-89.826753	6.3642495	148.0339285
-28.401808	-12.740315	145.182144	-28.516079	14.151475	143.731735	37.261192	0.111742	140.692932	28.257946	43.984776	137.675766	32.759569	22.048259	139.184349	-89.791727	6.254691	148.279121
-29.913702	-12.547678	145.326309	-28.548634	13.954226	143.539124	37.150848	-0.202983	140.403442	28.11948	43.573067	136.892883	32.635164	21.685042	138.6481625	-89.732432	6.22341	148.4300855
-31.405333	-12.190412	145.44426	-28.609631	13.774914	143.278534	37.038948	-0.493762	140.073578	27.963188	43.185085	136.074509	32.501068	21.3456615	138.0740435	-89.72033	6.2041665	148.4830245
-33.586796	-11.492593	145.531616	-28.721449	13.464785	142.925446	36.737232	-0.920906	139.527451	27.639383	42.563431	134.865738	32.1883075	20.8212625	137.1965945	-89.6312055	6.1083075	148.6542975
-34.959583	-10.855543	145.546707	-28.818422	13.246558	142.716858	36.513508	-1.208406	139.176392	27.372509	42.179604	134.15715	31.9430085	20.485599	136.666771	-89.5798525	6.007517	148.766945
-36.28944	-10.103508	145.481583	-28.91423	13.006427	142.559631	36.284237	-1.465861	138.810654	27.122107	41.86565	133.564072	31.703172	20.1998945	136.187363	-89.531632	5.8129595	148.931899
-37.54916	-9.257085	145.353317	-29.036449	12.768663	142.446182	36.071533	-1.700538	138.477203	26.836323	41.596573	133.043854	31.453928	19.9480175	135.7605285	-89.526826	5.5893085	149.1318355
-38.750763	-8.268408	145.239441	-29.164133	12.531896	142.376434	35.876472	-1.898657	138.129105	26.562187	41.37043	132.667297	31.2193295	19.7358865	135.398201	-89.5475955	5.3279055	149.354667
-39.810215	-7.122333	145.033249	-29.256498	12.285117	142.353241	35.66605	-2.076732	137.762619	26.302227	41.172321	132.362305	30.9841385	19.5477945	135.062462	-89.4971345	5.0224395	149.64402
-40.81345	-5.879207	144.868973	-29.360577	12.044306	142.364044	35.433933	-2.244981	137.355591	26.046185	41.026398	132.152313	30.740059	19.3907085	134.753952	-89.461213	4.6979035	149.974136
-42.026226	-3.759853	144.643326	-29.457623	11.681207	142.388779	35.019978	-2.506352	136.652023	25.702881	40.798576	131.865906	30.3614295	19.146112	134.2589645	-89.2766755	4.216302	150.5185935
-42.712246	-2.230489	144.493347	-29.508131	11.462708	142.389923	34.729717	-2.685154	136.108688	25.49272	40.674057	131.642593	30.1112185	18.9944515	133.8756405	-89.1274805	3.9309645	150.9042055
-43.201687	-0.540174	144.294586	-29.527348	11.275002	142.353897	34.455044	-2.868942	135.634369	25.269184	40.569324	131.372818	29.862114	18.850191	133.5035935	-88.91681	3.699813	151.2042005
-43.564243	1.161517	144.09111	-29.597357	11.070452	142.278442	34.173763	-2.944296	135.15065	25.06673	40.48674	131.067734	29.6202465	18.771222	133.109192	-88.8149605	3.369682	151.447692
-43.800251	3.014226	143.838043	-29.632851	10.877134	142.130859	33.878178	-3.014892	134.677994	24.869337	40.426292	130.810135	29.3737575	18.7057	132.7440645	-88.6394595	3.048568	151.5176535
-43.876698	4.858771	143.361526	-29.697872	10.643272	141.879883	33.611099	-3.189607	134.220444	24.686012	40.348541	130.654922	29.1485555	18.579467	132.437683	-88.5442995	2.707077	151.322083
-43.836662	6.772049	142.837845	-29.777157	10.322927	141.522217	33.310448	-3.388648	133.667877	24.308813	40.387695	130.818069	28.8096305	18.4995235	132.242973	-88.3639445	2.1463305	150.801461
-43.42923	9.64808	142.014557	-29.937166	9.762521	140.90271	32.853703	-3.870545	132.80217	24.638708	40.000683	131.244659	28.7462055	18.065069	132.0234145	-88.6205375	1.459973	149.7820055
-42.908539	11.533956	141.665298	-30.056746	9.393386	140.593994	32.581615	-4.211966	132.331833	24.776775	39.777157	131.89798	28.679195	17.7825955	132.1149065	-88.792687	1.0041765	149.0730815
-42.207417	13.362819	141.556961	-30.17135	9.035442	140.448837	32.415981	-4.556352	132.064789	25.033745	39.538303	132.833832	28.724863	17.4909755	132.4493105	-89.067563	0.579908500000002	148.4483635
-41.247463	15.143063	141.691864	-30.258644	8.73447	140.47467	32.287952	-4.834346	132.053391	25.361174	39.305351	133.973312	28.824563	17.2355025	133.0133515	-89.341851	0.233437499999997	147.9359885
-40.16938	16.794128	142.028564	-30.300499	8.539293	140.563705	32.263058	-5.047181	132.279465	25.665676	39.088406	135.218948	28.964367	17.0206125	133.7492065	-89.565365	0.0579735000000028	147.3782035
-38.899334	18.330566	142.295807	-30.393768	8.381953	140.622437	32.326553	-5.269012	132.68692	26.048153	38.887051	136.597824	29.187353	16.8090195	134.642372	-89.974889	-0.0451134999999994	146.602502
-37.513657	19.695026	142.69455	-30.484205	8.267888	140.702362	32.430412	-5.535985	133.202805	26.370773	38.626652	138.031433	29.4005925	16.5453335	135.617119	-90.3690025	-0.00955749999999966	145.787605
-35.222301	21.424065	143.270844	-30.653229	8.173856	140.793533	32.595112	-5.954173	134.168579	26.732885	38.296993	140.096176	29.6639985	16.17141	137.1323775	-90.9704565	0.176302	144.4546885
-33.646645	22.330265	143.669693	-30.785645	8.210114	140.856003	32.745247	-6.19154	134.785507	26.924383	38.123955	141.371307	29.834815	15.9662075	138.078407	-91.406105	0.4540205	143.633599
-32.028027	23.072948	143.975693	-30.910046	8.325613	140.966415	32.931374	-6.397017	135.405136	27.022377	38.037853	142.398315	29.9768755	15.820418	138.9017255	-91.7969675	0.830808000000001	143.0311045
-30.322365	23.680304	144.247498	-31.038225	8.551221	141.119812	33.107334	-6.565613	136.030655	27.129936	37.963997	143.253662	30.118635	15.699192	139.6421585	-92.195085	1.40325	142.5974655
-28.649755	24.060026	144.386322	-31.142776	8.840896	141.307526	33.27681	-6.697896	136.661163	27.230124	37.99638	144.005112	30.253467	15.649242	140.3331375	-92.539019	2.03255	142.2819145
-26.938066	24.264915	144.531967	-31.258116	9.178123	141.487335	33.442459	-6.715196	137.358017	NaN	NaN	NaN	NaN	NaN	NaN	NaN	NaN	NaN
-25.303082	24.241716	144.590179	-31.37767	9.568144	141.561584	33.555607	-6.672671	138.085907	NaN	NaN	NaN	NaN	NaN	NaN	NaN	NaN	NaN
-22.922649	23.881531	144.502243	-31.586948	10.14025	141.499207	33.592003	-6.530149	139.097778	NaN	NaN	NaN	NaN	NaN	NaN	NaN	NaN	NaN
-21.452076	23.371878	144.389755	-31.797331	10.51913	141.375214	33.565983	-6.434412	139.691833	NaN	NaN	NaN	NaN	NaN	NaN	NaN	NaN	NaN
-20.078293	22.685055	144.24295	-32.006187	10.868068	141.218567	33.483578	-6.39201	140.217651	NaN	NaN	NaN	NaN	NaN	NaN	NaN	NaN	NaN
-18.78463	21.816563	144.112305	-32.191109	11.196336	141.03511	33.39082	-6.334792	140.659637	NaN	NaN	NaN	NaN	NaN	NaN	NaN	NaN	NaN
-17.590611	20.783979	143.887161	-32.345779	11.508352	140.849365	33.286114	-6.305683	141.094406	NaN	NaN	NaN	NaN	NaN	NaN	NaN	NaN	NaN
-16.515877	19.580599	143.747086	-32.494247	11.785933	140.742798	33.14468	-6.305208	141.43483	NaN	NaN	NaN	NaN	NaN	NaN	NaN	NaN	NaN
-15.561499	18.240938	143.522079	-32.618477	12.129952	140.691238	33.025425	-6.271981	141.723953	NaN	NaN	NaN	NaN	NaN	NaN	NaN	NaN	NaN
-14.400879	16.023046	143.341843	-32.747696	12.642039	140.744171	32.89056	-6.267026	142.155212	NaN	NaN	NaN	NaN	NaN	NaN	NaN	NaN	NaN
-13.813539	14.422231	143.257355	-32.820492	12.957333	140.927048	32.759205	-6.254272	142.449219	26.639023	39.063103	146.440704	29.699114	16.4044155	144.4449615	-95.340098	9.5102505	137.4091345
-13.353414	12.740257	143.365448	-32.842751	13.256264	141.176422	32.65815	-6.166674	142.679474	26.640701	39.202587	145.797256	29.6494255	16.5179565	144.238365	-95.3349275	9.9945715	138.114479
-13.044837	11.007699	143.415649	-32.824848	13.50703	141.414032	32.582699	-6.047727	142.929321	26.71759	39.320107	145.024368	29.6501445	16.63619	143.9768445	-95.2998405	10.37787	138.8512195
-12.85844	9.257046	143.579132	-32.782238	13.716223	141.601486	32.532543	-5.945768	143.170227	26.812977	39.401131	144.197266	29.67276	16.7276815	143.6837465	-95.237236	10.7047645	139.5192255
-12.843168	7.496915	143.778152	-32.711029	13.877386	141.702682	32.546505	-5.873673	143.400803	26.918983	39.447361	143.367554	29.732744	16.786844	143.3841785	-95.154802	10.967928	140.0211855
-12.925601	5.806714	143.993912	-32.609173	13.997342	141.672928	32.623947	-5.817474	143.637329	27.003691	39.4744	142.5168	29.813819	16.828463	143.0770645	-95.032165	11.166221	140.2687915
-13.274693	3.376386	144.163986	-32.419853	14.112947	141.38884	32.74102	-5.604698	143.88092	27.112644	39.521687	141.369598	29.926832	16.9584945	142.625259	-94.766538	11.2673995	140.152421
-13.626189	1.913967	144.190216	-32.309643	14.172898	141.119446	32.815392	-5.444159	143.889374	27.180826	39.531528	140.698853	29.998109	17.0436845	142.2941135	-94.617395	11.3021115	139.9447785
-14.127292	0.512992	144.13858	-32.222435	14.236562	140.869324	32.870247	-5.32428	143.771286	27.222548	39.521477	140.144424	30.0463975	17.0985985	141.957855	-94.4912675	11.3745255	139.780793
-14.694893	-0.742225	143.972473	-32.175171	14.296182	140.653809	32.916908	-5.226318	143.495193	27.225231	39.521252	139.677765	30.0710695	17.147467	141.586479	-94.4214115	11.444897	139.721139
-15.355031	-1.871503	143.734009	-32.155029	14.351213	140.467422	32.922977	-5.169553	143.12059	27.179632	39.536198	139.30481	30.0513045	17.1833225	141.2127	-94.3613625	11.5191035	139.722144
-16.144405	-2.893079	143.439301	-32.150696	14.411349	140.298569	32.930927	-5.090885	142.698563	27.123848	39.5322	138.962311	30.0273875	17.2206575	140.830437	-94.3287795	11.6020405	139.766701
-16.986885	-3.759389	143.103897	-32.136784	14.496079	140.120132	32.937622	-5.044055	142.251175	27.091402	39.549679	138.681793	30.014512	17.252812	140.466484	-94.28808	11.739346	139.77378
-18.368071	-4.795163	142.683167	-32.108086	14.605933	139.91449	32.947453	-4.987863	141.712692	27.078394	39.554207	138.241119	30.0129235	17.283172	139.9769055	-94.2290955	11.928694	139.8520745
-19.394966	-5.336359	142.503967	-32.060352	14.676921	139.816193	32.977776	-4.947612	141.473297	27.102699	39.569485	137.985474	30.0402375	17.3109365	139.7293855	-94.1609415	12.0429055	139.9030005
-20.468245	-5.697071	142.409912	-31.997398	14.739573	139.781036	33.024658	-4.900486	141.360001	27.145819	39.589794	137.750427	30.0852385	17.344654	139.555214	-94.0800345	12.134492	140.006858
-21.537535	-5.957604	142.457611	-31.913927	14.821259	139.773666	33.06139	-4.81373	141.342239	27.224966	39.647606	137.558884	30.143178	17.416938	139.4505615	-93.971032	12.22558	140.0967705
-22.645353	-6.008535	142.477875	-31.8162	14.920364	139.757767	33.114231	-4.665288	141.423157	27.3083	39.750687	137.410492	30.2112655	17.5426995	139.4168245	-93.8436655	12.2980285	140.0987095
-23.834726	-5.952426	142.498611	-31.71994	15.058645	139.727417	33.16573	-4.437426	141.536163	27.402493	39.904305	137.255478	30.2841115	17.7334395	139.3958205	-93.7239915	12.3838505	140.0590135
-24.999411	-5.713282	142.471283	-31.640688	15.239775	139.673904	33.192986	-4.17376	141.624939	27.474979	40.128456	137.141479	30.3339825	17.977348	139.383209	-93.6153585	12.502202	139.964599
-26.793989	-5.113539	142.311829	-31.532913	15.562637	139.567429	33.297268	-3.772563	141.714676	27.583694	40.489456	136.943375	30.440481	18.3584465	139.3290255	-93.506307	12.7668275	139.8058325
-28.017542	-4.529513	142.115677	-31.445562	15.783869	139.483948	33.352955	-3.454059	141.724701	27.686649	40.774666	136.769485	30.519802	18.6603035	139.247093	-93.410926	12.9074345	139.720803
-29.257318	-3.77468	141.89325	-31.363674	16.007891	139.409195	33.435787	-3.150134	141.66568	27.773666	41.081886	136.581879	30.6047265	18.965876	139.1237795	-93.3320745	13.049906	139.6946105
-30.494457	-2.896725	141.587524	-31.276243	16.193705	139.348938	33.495548	-2.863401	141.572983	27.847555	41.350487	136.401413	30.6715515	19.243543	138.987198	-93.2240375	13.143867	139.710678
-31.760729	-1.860481	141.28566	-31.195745	16.34971	139.31424	33.553974	-2.604475	141.484787	27.911901	41.562279	136.223465	30.7329375	19.478902	138.854126	-93.1244275	13.220518	139.774354
-33.025398	-0.683337	141.017944	-31.127495	16.478031	139.313309	33.613979	-2.36889	141.413773	27.945618	41.754871	136.11087	30.7797985	19.6929905	138.7623215	-93.0347885	13.2630715	139.8642965
-34.302387	0.601832	140.769455	-31.076405	16.570368	139.403732	33.672852	-2.194442	141.354492	27.971443	41.913174	136.092346	30.8221475	19.859366	138.723419	-92.9749575	13.28137	140.084045
-36.181156	2.833308	140.554504	-30.981783	16.578476	139.689301	33.807297	-1.998321	141.27002	27.9214	42.087219	136.108536	30.8643485	20.044449	138.689278	-92.8279145	13.112503	140.689324
-37.417671	4.454841	140.606735	-30.961132	16.485685	140.056595	33.849697	-1.835351	141.093307	27.767349	42.204613	136.002563	30.808523	20.184631	138.547935	-92.730787	12.786739	141.565255
-38.627403	6.172761	140.856857	-30.970726	16.261292	140.605118	33.784779	-1.642347	140.71106	27.496094	42.30962	135.787842	30.6404365	20.3336365	138.249451	-92.5818885	12.1889475	142.960785
-39.850227	8.028353	141.391525	-31.007252	15.985147	141.319748	33.689667	-1.525825	140.096054	27.120167	42.324806	135.590363	30.404917	20.3994905	137.8432085	-92.419421	11.5708035	144.7962875
-40.964127	9.989277	142.070663	-31.02211	15.669102	142.0793	33.619926	-1.479774	139.353317	26.700253	42.351242	135.441864	30.1600895	20.435734	137.3975905	-92.2043095	10.90247	146.7610095
-42.04298	12.011757	142.792267	-31.018555	15.3891	142.757538	33.477676	-1.398873	138.68779	26.324451	42.416443	135.342026	29.9010635	20.508785	137.014908	-91.9381735	10.269415	148.500168
-43.011189	14.137165	143.501556	-30.999956	15.160622	143.359497	33.238895	-1.316395	138.136536	25.974598	42.533791	135.166138	29.6067465	20.608698	136.651337	-91.6066585	9.712546	150.067657
-44.289154	17.452475	144.531998	-31.027964	14.953237	144.054672	32.791634	-1.113948	137.443527	25.557348	42.742413	134.998795	29.174491	20.8142325	136.221161	-91.230419	9.0922415	151.888183
-44.973392	19.703276	144.993835	-31.065155	14.890059	144.401215	32.566521	-0.980407	137.117325	25.356764	42.921631	135.02742	28.9616425	20.970612	136.0723725	-91.0919525	8.809506	152.7300575
-45.62122	22.046291	145.528595	-31.08194	14.874379	144.685547	32.427105	-0.796211	136.884216	25.27557	43.148197	135.257416	28.8513375	21.175993	136.070816	-91.0152175	8.572765	153.300278
-46.077858	24.38438	145.986954	-31.109577	14.859557	144.938766	32.333149	-0.589179	136.727066	25.280825	43.415051	135.695526	28.806987	21.412936	136.211296	-91.026141	8.306178	153.666236
-46.487114	26.712593	146.503571	-31.168417	14.822533	145.10054	32.190968	-0.410708	136.553879	25.304573	43.631302	136.332565	28.7477705	21.610297	136.443222	-91.0846045	8.034769	153.757858
-46.74424	29.018927	147.096207	-31.2992	14.768564	145.178497	31.993896	-0.258166	136.331482	25.298819	43.834801	137.067184	28.6463575	21.7883175	136.699333	-91.2447575	7.7488105	153.657661
-46.857464	31.257254	147.765518	-31.408245	14.750415	145.166763	31.792921	-0.099775	136.065933	25.240234	44.036995	137.745483	28.5165775	21.96861	136.905708	-91.3330675	7.53222	153.427818
-46.841038	34.496902	148.919037	-31.572414	14.858614	145.045425	31.407368	0.25789	135.475647	25.20653	44.386269	138.803482	28.306949	22.3220795	137.1395645	-91.451777	7.3951485	152.9512855
-46.61393	36.492619	149.762253	-31.654531	14.979604	144.922287	31.20277	0.495488	135.049301	25.208687	44.636269	139.439285	28.2057285	22.5658785	137.244293	-91.5147905	7.3933295	152.600281
-46.275791	38.332748	150.613831	-31.688639	15.159967	144.784103	31.020891	0.78372	134.693176	NaN	NaN	NaN	NaN	NaN	NaN	NaN	NaN	NaN
-45.774143	40.019753	151.40419	-31.680063	15.340755	144.658157	30.913469	1.091016	134.42952	NaN	NaN	NaN	NaN	NaN	NaN	NaN	NaN	NaN
-45.214142	41.53503	152.259903	-31.634367	15.512416	144.603882	30.899487	1.390847	134.28299	NaN	NaN	NaN	NaN	NaN	NaN	NaN	NaN	NaN
-44.473625	42.831783	153.046539	-31.433001	15.807054	144.632904	30.920946	1.640575	134.271545	NaN	NaN	NaN	NaN	NaN	NaN	NaN	NaN	NaN
-43.64352	43.958004	153.732803	-31.451777	15.870091	144.745483	30.981489	1.796935	134.38562	NaN	NaN	NaN	NaN	NaN	NaN	NaN	NaN	NaN
-42.201939	45.17252	154.637604	-31.323153	16.046295	145.072922	31.164852	1.89686	134.766266	NaN	NaN	NaN	NaN	NaN	NaN	NaN	NaN	NaN
-41.111732	45.660797	155.063278	-31.225773	16.159748	145.34024	31.321201	1.910577	135.147736	NaN	NaN	NaN	NaN	NaN	NaN	NaN	NaN	NaN
-39.983006	46.003799	155.289429	-31.133043	16.203316	145.595703	31.503586	1.887948	135.53154	NaN	NaN	NaN	NaN	NaN	NaN	NaN	NaN	NaN
-38.729534	46.112598	155.35582	-31.085323	16.213327	145.854294	31.677654	1.834745	135.927002	NaN	NaN	NaN	NaN	NaN	NaN	NaN	NaN	NaN
-37.432938	45.995377	155.311661	-31.020966	16.230606	146.090622	31.853676	1.783879	136.322449	NaN	NaN	NaN	NaN	NaN	NaN	NaN	NaN	NaN
-36.102646	45.592804	155.188568	-30.964941	16.244865	146.291534	32.033775	1.709893	136.686981	NaN	NaN	NaN	NaN	NaN	NaN	NaN	NaN	NaN
-34.73317	45.003433	154.917572	-30.921062	16.254307	146.439423	32.234379	1.604527	137.00679	NaN	NaN	NaN	NaN	NaN	NaN	NaN	NaN	NaN
-32.621662	43.666615	154.396332	-30.92522	16.234779	146.57547	32.497532	1.386134	137.420334	NaN	NaN	NaN	NaN	NaN	NaN	NaN	NaN	NaN
-31.191063	42.522076	153.928635	-30.944786	16.192211	146.573807	32.65123	1.232664	137.710022	NaN	NaN	NaN	NaN	NaN	NaN	NaN	NaN	NaN
-29.714739	41.158875	153.28334	-31.013695	16.166685	146.433884	32.785221	1.020616	138.018433	NaN	NaN	NaN	NaN	NaN	NaN	NaN	NaN	NaN
-28.257311	39.659492	152.403625	-31.113232	16.166294	146.126083	32.963417	0.759361	138.326492	NaN	NaN	NaN	NaN	NaN	NaN	NaN	NaN	NaN
-26.801252	37.949947	151.349213	-31.259262	16.254911	145.691284	33.107147	0.452348	138.76297	NaN	NaN	NaN	NaN	NaN	NaN	NaN	NaN	NaN
-25.375658	36.115925	150.123566	-31.422716	16.462303	145.214966	33.23188	0.140567	139.277847	NaN	NaN	NaN	NaN	NaN	NaN	NaN	NaN	NaN
-23.973501	34.062508	148.953644	-31.644943	16.665686	144.749695	33.30407	-0.137591	139.898468	NaN	NaN	NaN	NaN	NaN	NaN	NaN	NaN	NaN
-22.0161	30.661085	147.300583	-32.054665	17.112158	144.160004	33.241249	-0.42607	140.875	NaN	NaN	NaN	NaN	NaN	NaN	NaN	NaN	NaN
-20.82943	28.164816	146.421158	-32.306789	17.474892	143.86731	33.084526	-0.44736	141.57074	NaN	NaN	NaN	NaN	NaN	NaN	NaN	NaN	NaN
-19.728453	25.548849	145.637558	-32.560612	17.875351	143.645859	32.811565	-0.422865	142.287186	NaN	NaN	NaN	NaN	NaN	NaN	NaN	NaN	NaN
-18.787136	22.762787	145.207336	-32.802242	18.264196	143.539917	32.511173	-0.357148	143.032059	NaN	NaN	NaN	NaN	NaN	NaN	NaN	NaN	NaN
-17.93173	19.89576	144.898682	-32.978512	18.673532	143.368454	32.255657	-0.226218	143.811432	NaN	NaN	NaN	NaN	NaN	NaN	NaN	NaN	NaN
-17.2666	16.968489	144.870758	-33.115837	18.987581	143.123795	32.037674	-0.033224	144.545883	NaN	NaN	NaN	NaN	NaN	NaN	NaN	NaN	NaN
-16.736031	14.025428	144.966843	-33.216782	19.209185	142.810867	31.826914	0.229787	145.216431	26.256353	45.644836	145.377075	29.0416335	22.9373115	145.296753	-95.4751975	15.4810585	140.324981
-16.243263	9.672312	145.401138	-33.316181	19.372593	142.244217	31.617849	0.524017	145.986679	26.132965	45.856113	143.95163	28.875407	23.190065	144.9691545	-95.507769	15.555121	139.5192795
-16.106936	6.84305	145.786972	-33.323814	19.381479	141.828766	31.597757	0.638002	146.339005	26.102098	45.902531	143.028946	28.8499275	23.2702665	144.6839755	-95.4975555	15.4926915	138.9735565
-16.09618	4.108861	146.165375	-33.271805	19.297348	141.39061	31.622072	0.6819	146.534454	26.115459	45.893307	142.184143	28.8687655	23.2876035	144.3592985	-95.4123755	15.3070925	138.4219215
-16.208426	1.516297	146.524597	-33.212135	19.153481	141.011169	31.702263	0.670589	146.568771	26.105148	45.795067	141.425842	28.9037055	23.232828	143.9973065	-95.3279755	15.074134	138.0250315
-16.497644	-0.952308	146.919708	-33.147518	18.970003	140.692413	31.79874	0.603738	146.508499	26.109596	45.643986	140.712601	28.954168	23.123862	143.61055	-95.249204	14.816144	137.774276
-16.924353	-3.240749	147.319214	-33.099667	18.761517	140.43866	31.887442	0.563755	146.409744	26.108929	45.495953	140.117294	28.9981855	23.029854	143.263519	-95.1975195	14.49318	137.613801
-17.525631	-5.330939	147.729904	-33.070442	18.544365	140.260666	31.948809	0.513812	146.314575	26.089108	45.325645	139.514206	29.0189585	22.9197285	142.9143905	-95.1598425	14.1690015	137.6069415
-18.695349	-8.133487	148.232239	-33.024715	18.207102	140.040237	32.04583	0.433036	146.253021	26.072803	45.080574	138.771957	29.0593165	22.756805	142.512489	-95.1087465	13.657399	137.567985
-19.589195	-9.762486	148.383774	-32.977821	17.99654	139.930176	32.134613	0.379801	146.184204	26.051184	44.932659	138.456985	29.0928985	22.65623	142.3205945	-95.0485405	13.33685	137.5397575
-20.593708	-11.214384	148.438614	-32.926575	17.813713	139.856995	32.233837	0.288211	146.075302	26.074594	44.800285	138.229004	29.1542155	22.544248	142.152153	-95.0073655	13.083178	137.561837
-21.723057	-12.500717	148.403397	-32.840763	17.623787	139.832031	32.333263	0.189829	145.898605	26.104048	44.65966	138.044876	29.2186555	22.4247445	141.9717405	-94.9001815	12.8228295	137.6923215
-22.930992	-13.549603	148.277206	-32.763283	17.456985	139.832123	32.457916	0.07028	145.756226	26.162546	44.506466	137.848251	29.310231	22.288373	141.8022385	-94.836797	12.625597	137.8620075
-24.262169	-14.382749	148.136765	-32.695705	17.325247	139.841599	32.555153	-0.024909	145.537018	26.208841	44.370827	137.630524	29.381997	22.172959	141.583771	-94.773407	12.477535	138.099427
-25.712841	-15.0228	147.983643	-32.633366	17.18157	139.880081	32.629208	-0.1146	145.299774	26.260359	44.245888	137.38591	29.4447835	22.065644	141.342842	-94.7115155	12.297496	138.41732
-28.034439	-15.523834	147.80983	-32.569283	16.955576	140.005463	32.720074	-0.255185	144.972778	26.247498	44.044582	136.989578	29.483786	21.8946985	140.981178	-94.622352	12.0164535	139.029748
-29.695353	-15.618091	147.779388	-32.525822	16.786871	140.198471	32.761684	-0.338409	144.759613	26.220098	43.882633	136.681686	29.490891	21.772112	140.7206495	-94.542535	11.80163	139.6762925
-31.383785	-15.49299	147.79306	-32.481907	16.602057	140.457428	32.830601	-0.42633	144.556747	26.178146	43.695511	136.415344	29.5043735	21.6345905	140.4860455	-94.4681875	11.5695235	140.4288105
-33.121319	-15.17874	147.796844	-32.414063	16.38142	140.779831	32.92688	-0.555498	144.384415	26.141457	43.493252	136.194382	29.5341685	21.468877	140.2893985	-94.3622945	11.293963	141.2702635
-34.897034	-14.655286	147.766235	-32.3307	16.132202	141.191727	33.018242	-0.737199	144.211227	26.096462	43.270058	136.043518	29.557352	21.2664295	140.1273725	-94.218752	10.9979745	142.2560815
-36.707855	-13.97176	147.680511	-32.229294	15.852441	141.642914	33.144115	-0.945473	144.00528	26.05336	43.012627	135.963104	29.5987375	21.033577	139.984192	-94.0573255	10.671305	143.301636
-38.5345	-13.116182	147.518814	-32.107716	15.538418	142.096634	33.251659	-1.179526	143.731735	26.024082	42.772224	135.929779	29.6378705	20.796349	139.830757	-93.8533025	10.280487	144.362511
-41.293545	-11.468321	147.186386	-31.94916	15.075318	142.748199	33.408443	-1.572215	143.163712	25.924038	42.391647	135.862152	29.6662405	20.409716	139.512932	-93.5645605	9.74092	145.983466
-43.131031	-10.164321	146.938583	-31.832006	14.722845	143.098114	33.453156	-1.85883	142.660233	25.851322	42.121243	135.748901	29.652239	20.1312065	139.204567	-93.316251	9.3144835	146.991661
-44.936504	-8.681108	146.71228	-31.723711	14.385139	143.404312	33.477558	-2.167214	142.0354	25.768244	41.825272	135.510742	29.622901	19.829029	138.773071	-93.070323	8.941249	148.035553
-46.721489	-7.047015	146.560989	-31.575615	14.013269	143.627518	33.465454	-2.436906	141.286545	25.670212	41.530533	135.200043	29.567833	19.5468135	138.243294	-92.719063	8.4797245	149.011742
-48.425777	-5.25415	146.484482	-31.414392	13.610082	143.830841	33.365776	-2.701989	140.444534	25.562775	41.234882	134.786911	29.4642755	19.2664465	137.6157225	-92.2930595	7.9537175	150.0459595
-50.077717	-3.330897	146.56517	-31.228802	13.208439	144.047226	33.220547	-3.065222	139.53418	25.469339	40.95636	134.321243	29.344943	18.945569	136.9277115	-91.802547	7.471309	151.1667405
-51.623989	-1.286123	146.808853	-31.038496	12.771975	144.280869	33.027889	-3.319003	138.568451	25.343206	40.67765	133.918518	29.1855475	18.6793235	136.2434845	-91.2625395	6.8646265	152.3182535
-53.672642	1.971923	147.445923	-30.680662	12.049511	144.715149	32.649185	-3.730446	137.081726	25.180557	40.291492	133.485855	28.914871	18.280523	135.2837905	-90.276195	5.818499	154.1465075
-54.888058	4.234978	148.160599	-30.446445	11.538141	145.055908	32.409595	-3.993863	136.119873	25.055689	40.072479	133.38298	28.732642	18.039308	134.7514265	-89.625532	5.036974	155.3603895
-55.894642	6.529121	149.055222	-30.201414	10.981781	145.431274	32.139748	-4.130761	135.238663	24.938978	39.909439	133.403732	28.539363	17.889339	134.3211975	-88.942191	4.074223	156.5413505
-56.663345	8.828987	150.075348	-29.95989	10.453941	145.818146	31.906689	-4.225181	134.461136	24.853252	39.850742	133.567978	28.3799705	17.8127805	134.014557	-88.2997505	3.0951015	157.621735
-57.402897	11.075311	151.148026	-29.780228	9.970443	146.190796	31.67977	-4.293334	133.773178	24.704844	39.758453	133.764496	28.192307	17.7325595	133.768837	-87.752763	2.2083265	158.612755
-57.879875	13.391447	152.220398	-29.655561	9.569131	146.571106	31.462839	-4.353068	133.199448	24.559795	39.665127	133.951523	28.011317	17.6560295	133.5754855	-87.322439	1.4822325	159.5667265
-58.195179	15.697065	153.189789	-29.613325	9.16732	146.891754	31.235579	-4.445563	132.712463	24.448317	39.531292	134.181244	27.841948	17.5428645	133.4468535	-87.068598	0.7917755	160.3366545
-58.365578	19.117638	154.440765	-29.621578	8.702645	147.229309	30.938725	-4.638773	132.258072	24.312309	39.311836	134.496353	27.625517	17.3365315	133.3772125	-86.868673	0.0687585000000013	161.0814055
-58.273315	21.336807	155.116608	-29.668404	8.50084	147.394562	30.750462	-4.761029	132.175583	24.304527	39.181305	134.761963	27.5274945	17.210138	133.468773	-86.8643025	-0.208458	161.320351
-57.992149	23.473713	155.626419	-29.699833	8.321909	147.476883	30.597466	-4.902886	131.939178	24.316116	39.075348	135.045212	27.456791	17.086231	133.492195	-86.856457	-0.442412999999998	161.461571
NaN	NaN	NaN	-29.751093	8.203792	147.511368	30.484077	-4.998858	131.832962	24.376846	39.022785	135.302597	27.4304615	17.0119635	133.5677795	-86.9326475	-0.6043795	161.4549565
NaN	NaN	NaN	-29.774879	8.152509	147.486023	30.427439	-5.055882	131.764572	24.479826	38.991554	135.556686	27.4536325	16.967836	133.660629	-87.0033905	-0.662817999999998	161.311417
NaN	NaN	NaN	-29.786236	8.123368	147.399994	30.357262	-5.069821	131.805664	24.59063	39.00288	135.808289	27.473946	16.9665295	133.8069765	-87.046418	-0.719793500000002	160.9930115
NaN	NaN	NaN	-29.800098	8.136139	147.287521	30.391621	-5.087752	131.71199	24.754171	39.035065	136.116821	27.572896	16.9736565	133.9144055	-87.173092	-0.701378500000001	160.6606365
NaN	NaN	NaN	-29.821014	8.211372	147.124634	30.470381	-5.05236	131.771133	25.026169	39.128593	136.68544	27.748275	17.0381165	134.2282865	-87.390303	-0.615372499999999	160.0209815
NaN	NaN	NaN	-29.851374	8.359597	147.037323	30.515789	-4.94141	131.958725	25.289461	39.237869	137.190903	27.902625	17.1482295	134.574814	-87.605373	-0.429035500000001	159.499832
NaN	NaN	NaN	-29.919949	8.540747	146.980576	30.649258	-4.801295	132.159653	25.515369	39.404091	137.818375	28.0823135	17.301398	134.989014	-87.9222115	-0.219904	158.972138
-48.30011	38.781212	156.370468	-29.998955	8.789074	146.902313	30.789719	-4.66083	132.394638	25.798733	39.611031	138.579208	28.294226	17.4751005	135.486923	-88.292136	0.103047499999999	158.317703
-46.326675	39.970451	156.400299	-30.1222	9.110336	146.827332	30.90451	-4.50432	132.748245	NaN	NaN	NaN	NaN	NaN	NaN	NaN	NaN	NaN
NaN	NaN	NaN	-30.276226	9.480878	146.63765	31.018948	-4.333	133.287933	NaN	NaN	NaN	NaN	NaN	NaN	NaN	NaN	NaN
NaN	NaN	NaN	-30.447933	9.954694	146.328323	31.198174	-4.214429	133.731705	NaN	NaN	NaN	NaN	NaN	NaN	NaN	NaN	NaN
NaN	NaN	NaN	-30.71348	10.62503	145.569122	31.371042	-4.081234	134.405334	NaN	NaN	NaN	NaN	NaN	NaN	NaN	NaN	NaN
-36.223091	43.53307	154.918747	-30.941477	11.098741	144.987137	31.414179	-4.012276	134.71257	NaN	NaN	NaN	NaN	NaN	NaN	NaN	NaN	NaN
-33.604301	43.691437	153.938477	-31.169584	11.567302	144.457077	31.429323	-3.942918	134.961777	NaN	NaN	NaN	NaN	NaN	NaN	NaN	NaN	NaN
-31.059223	43.775932	153.104935	-31.37846	12.091864	143.914291	31.486919	-3.903672	135.36615	NaN	NaN	NaN	NaN	NaN	NaN	NaN	NaN	NaN
-28.520426	43.593647	152.154663	-31.557795	12.624274	143.4216	31.57506	-3.819384	135.841812	NaN	NaN	NaN	NaN	NaN	NaN	NaN	NaN	NaN
-25.963539	43.18663	151.120743	-31.729933	13.189875	142.931	31.750256	-3.717803	136.501129	NaN	NaN	NaN	NaN	NaN	NaN	NaN	NaN	NaN
-23.434139	42.591679	149.986954	-31.897038	13.798706	142.375961	31.968307	-3.597203	137.329712	NaN	NaN	NaN	NaN	NaN	NaN	NaN	NaN	NaN
-19.724047	41.302116	148.322601	-32.168076	14.672039	141.606567	32.297153	-3.375026	138.659363	NaN	NaN	NaN	NaN	NaN	NaN	NaN	NaN	NaN
-17.340937	40.201099	147.382599	-32.329983	15.214281	141.158554	32.456131	-3.200447	139.698776	NaN	NaN	NaN	NaN	NaN	NaN	NaN	NaN	NaN
-15.079363	38.825165	146.773941	-32.453297	15.684879	140.942444	32.464184	-2.885825	140.646179	NaN	NaN	NaN	NaN	NaN	NaN	NaN	NaN	NaN
-12.891914	37.265068	146.329926	-32.51646	16.142418	140.863998	32.484604	-2.457679	141.578217	NaN	NaN	NaN	NaN	NaN	NaN	NaN	NaN	NaN
-10.865335	35.58334	146.132645	-32.51635	16.554333	140.906906	32.500957	-2.003739	142.474213	NaN	NaN	NaN	NaN	NaN	NaN	NaN	NaN	NaN
-8.967159	33.783512	145.962753	-32.469788	16.974989	141.011932	32.551105	-1.522676	143.290207	NaN	NaN	NaN	NaN	NaN	NaN	NaN	NaN	NaN
-7.184031	31.916214	145.895264	-32.40406	17.388771	141.111237	32.608898	-1.10828	144.019592	NaN	NaN	NaN	NaN	NaN	NaN	NaN	NaN	NaN
-4.842993	29.01296	145.966263	-32.292442	17.912716	141.043839	32.64204	-0.46795	145.082947	NaN	NaN	NaN	NaN	NaN	NaN	NaN	NaN	NaN
-3.509193	27.079586	146.010925	-32.218563	18.188459	140.837143	32.649784	-0.049084	145.616898	26.881058	44.8335	145.703705	29.765421	22.392208	145.6603015	-94.202547	13.98471	136.0139845
-2.300598	25.120863	146.055084	-32.161423	18.435564	140.584885	32.681473	0.364576	145.975876	26.883257	45.201958	145.2901	29.782365	22.783267	145.632988	-94.105211	14.087861	135.536782
-1.279911	23.204596	146.0793	-32.083534	18.649977	140.270279	32.75658	0.758451	146.188431	26.882692	45.554226	144.893219	29.819636	23.1563385	145.540825	-93.986704	14.1436155	134.999733
-0.409497	21.307924	146.062057	-32.00108	18.86883	139.984894	32.860008	1.094646	146.260422	26.916826	45.881531	144.504349	29.888417	23.4880885	145.3823855	-93.890577	14.2495715	134.5874025
0.25744	19.46077	146.12114	-31.915188	19.090881	139.773468	32.973366	1.39328	146.298035	26.972345	46.175961	144.157364	29.9728555	23.7846205	145.2276995	-93.8032315	14.3971415	134.3192365
0.796836	17.658773	146.097153	-31.827953	19.297812	139.624161	33.083988	1.727419	146.218079	27.046722	46.476658	143.86618	30.065355	24.1020385	145.0421295	-93.721261	14.4935855	134.2061925
1.26113	15.049909	146.07373	-31.683584	19.640877	139.43718	33.247131	2.268323	146.03862	27.182882	46.970329	143.56958	30.2150065	24.619326	144.8041	-93.5821745	14.662428	134.07026
1.365525	13.395845	145.992676	-31.591753	19.869125	139.33255	33.367668	2.596516	145.86615	27.230179	47.318623	143.420364	30.2989235	24.9575695	144.643257	-93.4824295	14.7806805	134.021843
1.313432	11.766553	145.888657	-31.504557	20.115259	139.214661	33.481716	2.923129	145.707458	27.282015	47.659237	143.281036	30.3818655	25.291183	144.494247	-93.3909795	14.939335	133.935075
1.118639	10.217754	145.674622	-31.426228	20.333382	139.123184	33.616699	3.237408	145.526993	27.32679	47.97546	143.075256	30.4717445	25.606434	144.3011245	-93.3242005	15.06033	133.9452435
0.740018	8.698384	145.490601	-31.350821	20.525303	139.034195	33.734875	3.521555	145.35585	27.362457	48.286896	142.810089	30.548666	25.9042255	144.0829695	-93.250308	15.1463805	133.9854205
0.238969	7.224941	145.239853	-31.272289	20.693331	138.952866	33.832233	3.826066	145.188934	27.411509	48.597488	142.511398	30.621871	26.211777	143.850166	-93.166449	15.174885	134.055566
-0.4496	5.822976	145.042694	-31.195978	20.852304	138.860809	33.924686	4.133334	145.061935	27.474442	48.878559	142.161087	30.699564	26.5059465	143.611511	-93.09152	15.1986615	134.110107
-1.755109	3.856715	144.943863	-31.080072	21.08173	138.786896	34.052883	4.596973	144.951279	27.578936	49.299255	141.609726	30.8159095	26.948114	143.2805025	-92.9760535	15.215346	134.2932895
-2.831025	2.663354	145.022751	-30.976952	21.221251	138.803299	34.188469	4.871087	144.961899	27.644842	49.581005	141.164322	30.9166555	27.226046	143.0631105	-92.8705595	15.216456	134.5434875
-4.029568	1.547844	145.148651	-30.856396	21.345112	138.903992	34.33239	5.175385	144.971451	27.735376	49.827175	140.686279	31.033883	27.50128	142.828865	-92.746675	15.188944	134.979119
-5.371225	0.571916	145.379211	-30.709597	21.421164	139.126404	34.496181	5.470489	144.97905	27.838579	50.033031	140.194565	31.16738	27.75176	142.5868075	-92.586574	15.090568	135.6660005
-6.828695	-0.323915	145.648773	-30.573717	21.458521	139.452942	34.692204	5.697154	144.998962	27.932507	50.185318	139.733032	31.3123555	27.941236	142.365997	-92.4597895	14.975806	136.539887
-8.382622	-1.083159	145.902084	-30.391127	21.449581	139.799606	34.926498	5.854966	145.045288	28.027243	50.258453	139.385635	31.4768705	28.0567095	142.2154615	-92.2591245	14.8424525	137.3837505
-10.049688	-1.760177	146.127457	-30.230259	21.351999	140.207916	35.179764	5.98084	145.089874	28.119057	50.271564	139.156525	31.6494105	28.126202	142.1231995	-92.1099285	14.577796	138.2926325
-12.763648	-2.535286	146.3862	-30.059084	21.120201	140.930786	35.364231	6.010203	145.084045	28.170364	50.218647	138.96666	31.7672975	28.114425	142.0253525	-91.8854655	14.125977	139.8362195
-14.663729	-2.907004	146.477325	-29.958872	20.943039	141.419159	35.569466	6.036747	145.047745	28.132483	50.181889	138.946136	31.8509745	28.109318	141.9969405	-91.7687185	13.77676	140.8413775
-16.639305	-3.105227	146.525482	-29.892561	20.743639	141.931152	35.663818	6.032076	144.902725	28.056776	50.163532	138.911484	31.860297	28.097804	141.9071045	-91.645419	13.389474	141.9551995
-18.675596	-3.202006	146.521347	-29.826433	20.521244	142.444946	35.782822	6.056021	144.742294	27.957254	50.142574	138.840714	31.870038	28.0992975	141.791504	-91.522904	12.9431905	143.098388
-20.750389	-3.094297	146.606125	-29.74864	20.299047	142.980804	35.909409	6.069362	144.487732	27.8701	50.110001	138.774506	31.8897545	28.0896815	141.631119	-91.3870345	12.5084125	144.330489
-22.867363	-2.903469	146.590515	-29.675547	20.028521	143.585144	36.039585	6.002798	144.190475	27.736849	50.033508	138.648193	31.888217	28.018153	141.419334	-91.239311	12.038889	145.750954
-24.968412	-2.563843	146.764175	-29.587534	19.715126	144.257935	36.12571	5.93346	143.764603	27.553856	49.938797	138.4729	31.839783	27.9361285	141.1187515	-91.014851	11.4941235	147.3971185
-28.118944	-1.81987	147.083023	-29.418602	19.183193	145.328064	36.227146	5.827904	142.963562	27.228271	49.724823	138.175827	31.7277085	27.7763635	140.5696945	-90.5649125	10.5900225	150.0864335
-30.221361	-1.188103	147.473602	-29.290926	18.809444	146.031601	36.241505	5.738405	142.354187	26.984152	49.561275	137.97937	31.6128285	27.64984	140.1667785	-90.1946805	9.969048	151.8964235
-32.243301	-0.478313	147.903229	-29.135355	18.409979	146.743042	36.218754	5.622736	141.760147	26.75189	49.373627	137.747681	31.485322	27.4981815	139.753914	-89.756032	9.3217765	153.73217
-34.21825	0.350745	148.508698	-28.991243	17.976181	147.474762	36.111362	5.462992	141.116638	26.487879	49.121094	137.498489	31.2996205	27.292043	139.3075635	-89.2821065	8.660319	155.6419605
-36.104122	1.259189	149.229126	-28.873058	17.549391	148.15773	35.916084	5.269332	140.437088	26.204741	48.803902	137.383728	31.0604125	27.036617	138.910408	-88.8065285	8.062165	157.405052
-37.870857	2.235969	150.026535	-28.723549	17.084688	148.747299	35.704865	5.057116	139.841003	25.878456	48.593983	136.954361	30.7916605	26.8255495	138.397682	-88.2387585	7.3438265	159.096916
-39.512001	3.255313	150.832214	-28.605076	16.638357	149.284012	35.460033	4.804566	139.290695	25.534184	48.377506	136.667328	30.4971085	26.591036	137.9790115	-87.7072605	6.685678	160.5890125
-41.766502	4.893011	152.01474	-28.55924	16.020994	149.920807	34.993721	4.468421	138.515915	24.969355	48.047695	136.313324	29.981538	26.258058	137.4146195	-87.100018	5.78393000000001	162.4269945
-43.109299	6.059915	152.698441	-28.586769	15.631755	150.235352	34.621704	4.239711	138.038834	23.993206	48.057129	136.040802	29.307455	26.14842	137.039818	-86.480993	5.11509	163.430886
-44.300156	7.293947	153.260422	-28.658428	15.289354	150.455338	34.227158	4.05392	137.596832	24.236572	47.755848	135.721527	29.231865	25.904884	136.6591795	-86.548721	4.673824	164.2514965
-45.318394	8.577849	153.65271	-28.735653	14.981905	150.5616	33.864697	3.842003	137.172318	23.913992	47.580254	135.606201	28.8893445	25.7111285	136.3892595	-86.3606505	4.2526815	164.7339405
-46.139191	9.941934	153.951553	-28.830683	14.640431	150.574539	33.525681	3.588846	136.827942	23.516426	47.307049	135.265503	28.5210535	25.4479475	136.0467225	-86.1824195	3.8329145	165.1023555
-46.909515	11.241663	153.989365	-28.910213	14.355474	150.526779	33.24493	3.353785	136.51622	23.378757	47.118954	135.216599	28.3118435	25.2363695	135.8664095	-86.1322695	3.4745785	165.1871485
-47.466988	12.644285	153.9617	-28.95574	14.091651	150.411957	33.063824	3.097068	136.278915	23.341457	46.919289	135.214645	28.2026405	25.0081785	135.74678	-86.1141205	3.1751235	165.077134
-47.862194	14.784992	153.663559	-29.026648	13.623625	150.124252	32.923218	2.724276	135.979813	23.365501	46.59565	135.318802	28.1443595	24.659963	135.6493075	-86.1976555	2.587287	164.5991965
-47.948532	16.198263	153.377289	-29.098965	13.29609	149.863037	32.843861	2.438005	135.80304	23.414055	46.35957	135.444336	28.128958	24.3987875	135.623688	-86.326888	2.1933925	164.102386
-47.817562	17.609335	153.023041	-29.195213	12.925375	149.565323	32.771385	2.11599	135.621597	23.468647	46.085949	135.574158	28.120016	24.1009695	135.5978775	-86.510442	1.7497805	163.5327685
-47.519951	19.006126	152.588303	-29.31937	12.525021	149.20018	32.703636	1.790141	135.466278	23.503567	45.785976	135.732498	28.1036015	23.7880585	135.599388	-86.7423415	1.2619835	162.800972
-47.038925	20.337109	152.041397	-29.463333	12.092521	148.771698	32.652664	1.464438	135.345047	23.528252	45.466377	135.940582	28.090458	23.4654075	135.6428145	-87.017124	0.719634499999998	161.9005815
-46.417236	21.636082	151.457947	-29.654419	11.655175	148.293335	32.616665	1.110571	135.241119	23.573673	45.12709	136.227234	28.095169	23.1188305	135.7341765	-87.404007	0.191519499999998	160.8524935
-45.632763	22.907417	150.794037	-29.90542	11.256094	147.758133	32.54842	0.685077	135.206528	23.631187	44.738838	136.594131	28.0898035	22.7119575	135.9003295	-87.9006435	-0.199769500000002	159.6159365
-44.164822	24.688286	149.774414	-30.343792	10.740101	146.793091	32.412754	0.007399	135.226456	23.81782	44.136002	137.388336	28.115287	22.0717005	136.307396	-88.802871	-0.5914985	157.278786
-43.020569	25.863085	148.983459	-30.685005	10.518627	146.037415	32.351501	-0.434195	135.364151	24.011364	43.728382	138.158875	28.1814325	21.6470935	136.761513	-89.5514425	-0.6098395	155.313317
-41.75774	26.89253	148.259872	-31.025284	10.349516	145.288742	32.270966	-0.819756	135.547745	24.21125	43.340405	139.019913	28.241108	21.2603245	137.283829	-90.291676	-0.5612925	153.293655
-40.379959	27.85704	147.53392	-31.371679	10.319498	144.538422	32.238148	-1.214966	135.846436	24.418531	42.965046	139.95517	28.3283395	20.87504	137.900803	-91.0716975	-0.236044000000003	151.176041
-38.898819	28.716713	146.924225	-31.706875	10.359112	143.841095	32.203785	-1.620914	136.235062	24.586212	42.645039	140.892593	28.3949985	20.5120625	138.5638275	-91.8087485	0.2061615	149.1183625
-37.308777	29.386047	146.428329	-31.997377	10.481952	143.258255	32.163223	-1.999915	136.665131	24.760208	42.386112	141.759796	28.4617155	20.1930985	139.2124635	-92.4564695	0.770805500000002	147.3040465
-35.701298	29.914623	145.981735	-32.260479	10.657881	142.732544	32.119675	-2.316212	137.143845	NaN	NaN	NaN	NaN	NaN	NaN	NaN	NaN	NaN
-33.206673	30.390778	145.54686	-32.567223	11.086353	142.156677	32.038292	-2.607847	137.730484	NaN	NaN	NaN	NaN	NaN	NaN	NaN	NaN	NaN
-31.554361	30.474642	145.297943	-32.737946	11.399419	141.874954	31.969992	-2.774651	138.081085	NaN	NaN	NaN	NaN	NaN	NaN	NaN	NaN	NaN
-29.894547	30.357513	145.195923	-32.865162	11.667914	141.654419	31.905159	-2.919023	138.426727	NaN	NaN	NaN	NaN	NaN	NaN	NaN	NaN	NaN
-28.302172	30.06473	145.021088	-32.987724	11.943463	141.420975	31.862556	-3.027773	138.783752	NaN	NaN	NaN	NaN	NaN	NaN	NaN	NaN	NaN
-26.730835	29.582987	144.868256	-33.108376	12.197639	141.170685	31.839211	-3.16227	139.175171	NaN	NaN	NaN	NaN	NaN	NaN	NaN	NaN	NaN
-25.233856	28.856346	144.688171	-33.247555	12.432337	140.934784	31.767256	-3.301835	139.56279	NaN	NaN	NaN	NaN	NaN	NaN	NaN	NaN	NaN
-23.841789	28.013807	144.420486	-33.402481	12.669767	140.681	31.71748	-3.45705	139.933594	NaN	NaN	NaN	NaN	NaN	NaN	NaN	NaN	NaN
-21.95627	26.361567	144.086761	-33.659618	12.949963	140.4375	31.554142	-3.685501	140.512207	NaN	NaN	NaN	NaN	NaN	NaN	NaN	NaN	NaN
-20.829975	25.069538	143.859222	-33.816422	13.118224	140.34642	31.427914	-3.819475	140.875854	NaN	NaN	NaN	NaN	NaN	NaN	NaN	NaN	NaN
-19.825562	23.605492	143.657364	-33.93425	13.258347	140.315384	31.317717	-3.957444	141.314499	NaN	NaN	NaN	NaN	NaN	NaN	NaN	NaN	NaN
-18.941317	22.012543	143.467575	-34.037926	13.360816	140.361435	31.217035	-4.064497	141.733002	NaN	NaN	NaN	NaN	NaN	NaN	NaN	NaN	NaN
-18.18191	20.295206	143.340851	-34.093159	13.454834	140.438919	31.140745	-4.127992	142.15036	NaN	NaN	NaN	NaN	NaN	NaN	NaN	NaN	NaN
-17.561741	18.46623	143.238373	-34.134586	13.512744	140.579758	31.075659	-4.212114	142.613968	NaN	NaN	NaN	NaN	NaN	NaN	NaN	NaN	NaN
-17.082157	16.52585	143.231018	-34.1404	13.50458	140.761703	31.010616	-4.242893	143.060089	NaN	NaN	NaN	NaN	NaN	NaN	NaN	NaN	NaN
-16.609783	13.499825	143.365234	-34.058872	13.405587	141.16153	30.98695	-4.284366	143.717438	24.985558	40.67205	146.072037	27.986254	18.193842	144.8947375	-96.103998	8.617332	137.4283225
-16.487091	11.424892	143.677383	-33.989799	13.34743	141.580139	31.059002	-4.395111	144.088562	25.061861	40.611755	145.684158	28.0604315	18.108322	144.88636	-96.0400295	8.586538	138.273918
-16.515078	9.370407	144.05957	-33.840324	13.277051	142.087189	31.219116	-4.434412	144.490234	25.190979	40.56908	145.266006	28.2050475	18.067334	144.87812	-95.8856955	8.486768	139.296258
-16.639862	7.30667	144.641098	-33.653435	13.179729	142.672958	31.405014	-4.442518	144.885605	25.33235	40.560211	144.800751	28.368682	18.0588465	144.843178	-95.675552	8.3006115	140.502738
-16.852879	5.316367	145.252167	-33.448349	13.058059	143.260117	31.659082	-4.420508	145.235886	25.476971	40.561943	144.333145	28.5680265	18.0707175	144.7845155	-95.4647245	8.0454005	141.7357185
-17.197687	3.3455	145.929764	-33.223381	12.901322	143.800034	31.917467	-4.401214	145.546417	25.625956	40.514557	143.919876	28.7717115	18.0566715	144.7331465	-95.2184735	7.7459725	142.8669215
-17.607134	1.458451	146.593445	-33.027252	12.723926	144.304031	32.172489	-4.448272	145.826477	25.741232	40.419876	143.530182	28.9568605	17.985802	144.6783295	-95.0113645	7.46205	143.9297325
-18.467461	-1.189752	147.572601	-32.764027	12.435415	144.945862	32.491871	-4.560119	146.179932	25.911242	40.200695	142.961212	29.2015565	17.820288	144.570572	-94.7296105	7.050542	145.321152
-19.10393	-2.834355	148.065811	-32.597504	12.217299	145.233978	32.684242	-4.637787	146.349045	25.993896	40.056717	142.615372	29.339069	17.709465	144.4822085	-94.534077	6.725133	145.9857475
-19.847725	-4.340554	148.43782	-32.445053	12.046907	145.419128	32.889854	-4.672546	146.445251	26.071777	39.961361	142.321915	29.4808155	17.6444075	144.383583	-94.3709215	6.4494065	146.454673
-20.663464	-5.717069	148.654755	-32.311455	11.922475	145.490982	33.053799	-4.693411	146.452591	26.142487	39.92437	142.068771	29.598143	17.6154795	144.260681	-94.221053	6.2294705	146.721283
-21.518797	-6.955309	148.678833	-32.204376	11.841308	145.47673	33.194645	-4.664104	146.376099	26.213623	39.902359	141.845078	29.704134	17.6191275	144.1105885	-94.112886	6.0634885	146.8428715
-22.468224	-8.083625	148.583008	-32.099598	11.785686	145.368347	33.303593	-4.650233	146.26857	26.291483	39.900677	141.669479	29.797538	17.625222	143.9690245	-93.996734	5.94615	146.7676695
-23.459179	-9.077272	148.393005	-32.031361	11.767823	145.237717	33.436428	-4.602081	146.176056	26.376999	39.925892	141.552826	29.9067135	17.6619055	143.864441	-93.9694355	5.8737405	146.610993
-25.064745	-10.273992	148.020203	-31.931007	11.731211	145.073853	33.500607	-4.599264	145.819824	26.444956	39.933624	141.34668	29.9727815	17.66718	143.583252	-93.8347955	5.795242	146.564454
-26.202318	-10.91042	147.800171	-31.862656	11.717009	145.024765	33.575439	-4.558655	145.572327	26.468294	39.949173	141.168137	30.0218665	17.695259	143.370232	-93.7471785	5.738759	146.679298
-27.366301	-11.453887	147.699051	-31.773972	11.663162	145.0728	33.677727	-4.513832	145.31871	26.485516	39.978188	140.963074	30.0816215	17.732178	143.140892	-93.6295655	5.594146	147.004708
-28.554762	-11.791979	147.683868	-31.659985	11.567556	145.213486	33.820515	-4.507067	145.091156	26.496624	39.984436	140.74292	30.1585695	17.7386845	142.917038	-93.4785395	5.3964275	147.509934
-29.799057	-12.028242	147.793655	-31.519827	11.444407	145.447464	33.968517	-4.505466	144.9048	26.519989	39.956604	140.562576	30.244253	17.725569	142.733688	-93.283907	5.163245	148.16124
-31.023008	-12.185777	147.976105	-31.36771	11.271505	145.748184	34.11639	-4.534269	144.802292	26.578453	39.88195	140.472626	30.3474215	17.6738405	142.637459	-93.0828415	4.8691695	148.858909
-32.255875	-12.163633	148.22995	-31.194326	11.046195	146.133774	34.263386	-4.621215	144.761414	26.654589	39.766994	140.471878	30.4589875	17.5728895	142.616646	-92.8476395	4.5195005	149.650902
-34.099693	-11.964396	148.688705	-30.943022	10.721142	146.746307	34.511673	-4.769321	144.741028	26.747114	39.606247	140.583618	30.6293935	17.418463	142.662323	-92.5154375	4.023821	150.830291
-35.35334	-11.685942	148.943512	-30.78021	10.524605	147.128357	34.681293	-4.850075	144.698746	26.809475	39.505653	140.635056	30.745384	17.327789	142.666901	-92.305804	3.721421	151.589813
-36.518642	-11.295013	149.178223	-30.609453	10.322313	147.452576	34.823029	-4.927785	144.570099	26.822752	39.394283	140.587479	30.8228905	17.233249	142.578789	-92.0417965	3.411377	152.326363
-37.72105	-10.767108	149.356705	-30.460892	10.141796	147.674576	34.934429	-4.984353	144.342834	26.885807	39.268864	140.455887	30.910118	17.1422555	142.3993605	-91.831902	3.1413365	152.9497915
-38.903458	-10.158204	149.442719	-30.279314	9.959036	147.814102	35.023605	-5.030371	144.062668	26.931303	39.124332	140.224487	30.977454	17.0469805	142.1435775	-91.536082	2.8710915	153.4846265
-40.010986	-9.438118	149.577026	-30.112379	9.808421	147.902222	35.150394	-5.077118	143.712799	26.934723	38.996681	139.87471	31.0425585	16.9597815	141.7937545	-91.2673165	2.6570605	154.0106895
-41.116421	-8.581593	149.674301	-29.9317	9.673676	147.931519	35.268383	-5.097351	143.310059	26.927999	38.913776	139.471085	31.098191	16.9082125	141.390572	-90.961591	2.4391395	154.472466
-42.608501	-7.113194	149.793488	-29.667101	9.493906	147.93277	35.413074	-5.100593	142.667221	26.894506	38.829308	138.780182	31.15379	16.8643575	140.7237015	-90.487992	2.1234545	155.1418385
-43.542759	-5.977157	149.863358	-29.478582	9.37359	147.907623	35.484444	-5.088947	142.206985	26.841692	38.781361	138.263565	31.163068	16.846207	140.235275	-90.120232	1.900973	155.579971
-44.385239	-4.742802	149.864166	-29.302698	9.288123	147.87326	35.546741	-5.04263	141.756729	26.811251	38.781929	137.791138	31.178996	16.8696495	139.7739335	-89.784392	1.7065965	155.9725865
-45.139137	-3.38899	149.892807	-29.124508	9.221805	147.849045	35.590881	-4.96397	141.36319	26.775339	38.793644	137.326721	31.18311	16.914837	139.3449555	-89.432126	1.528773	156.3531345
-45.826824	-1.920974	149.882965	-28.939291	9.18395	147.827896	35.645512	-4.84802	140.902267	26.754177	38.855244	136.879028	31.1998445	17.003612	138.8906475	-89.0784265	1.364288	156.7651445
-46.35807	-0.327536	149.862152	-28.756369	9.157011	147.788803	35.663948	-4.715031	140.427994	26.712059	38.924171	136.456924	31.1880035	17.10457	138.442459	-88.7007415	1.209452	157.135147
-46.811226	1.351643	149.804443	-28.566504	9.128848	147.722122	35.690697	-4.628627	139.916275	26.651266	38.997543	135.986069	31.1709815	17.184458	137.951172	-88.3039895	1.073238	157.493072
-47.253845	4.066839	149.63002	-28.265392	9.063466	147.513992	35.640354	-4.424798	138.990356	26.562929	39.218319	135.294556	31.1016415	17.3967605	137.142456	-87.6324255	0.730171500000001	157.885528
-47.400234	5.925193	149.415497	-28.089157	8.968049	147.288284	35.598156	-4.277196	138.348495	26.476578	39.360363	134.861679	31.037367	17.5415835	136.605087	-87.215681	0.3945145	157.971481
-47.398041	7.875276	149.10527	-27.937893	8.821877	146.97879	35.518593	-4.178437	137.631073	26.411432	39.527111	134.553116	30.9650125	17.674337	136.0920945	-86.8407985	-0.0305829999999965	157.8654855
-47.248882	9.844238	148.822342	-27.800125	8.618833	146.620667	35.408722	-4.032604	136.846161	26.367838	39.698658	134.396057	30.88828	17.833027	135.621109	-86.48853	-0.595361	157.620225
-46.984234	11.82884	148.601379	-27.705999	8.406995	146.241501	35.237244	-3.924718	135.994965	26.329556	39.863178	134.392899	30.7834	17.96923	135.193932	-86.195398	-1.15524	157.28907
-46.554497	13.812041	148.392303	-27.663046	8.226924	145.828903	35.023888	-3.864496	135.126404	26.298819	40.003487	134.502472	30.6613535	18.0694955	134.814438	-85.9874455	-1.6156475	156.843368
-45.992645	15.819102	148.291504	-27.678955	8.078464	145.444046	34.787521	-3.75278	134.324234	26.279718	40.128998	134.629364	30.5336195	18.188109	134.476799	-85.8915295	-2.031181	156.411293
-44.784885	18.755075	148.215363	-27.747583	7.983009	144.928223	34.395264	-3.6321	133.384842	26.378345	40.278019	135.046631	30.3868045	18.3229595	134.2157365	-85.8819705	-2.3569415	155.6407095
-43.785824	20.647963	148.266098	-27.809938	7.972909	144.702515	34.236984	-3.556723	133.013168	26.499376	40.378235	135.452789	30.36818	18.410756	134.2329785	-85.988056	-2.464938	155.1720515
-42.610542	22.453251	148.392517	-27.808813	8.097617	144.605621	34.134323	-3.476393	132.85408	26.685488	40.495823	135.965073	30.4099055	18.509715	134.4095765	-86.0275315	-2.314481	154.8016655
-41.255138	24.176275	148.55217	-27.837759	8.211706	144.599091	34.125126	-3.410504	132.858932	26.913673	40.628941	136.548859	30.5193995	18.6092185	134.7038955	-86.1949175	-2.1858065	154.4942865
-39.751789	25.800335	148.746078	-27.843153	8.405956	144.699448	34.154053	-3.31867	133.008331	27.149105	40.768703	137.157959	30.651579	18.7250165	135.083145	-86.337885	-1.9131045	154.315751
-38.092903	27.290922	148.904175	-27.858618	8.636088	144.801544	34.211304	-3.213543	133.259979	27.371475	40.893822	137.778061	30.7913895	18.8401395	135.51902	-86.5086255	-1.5679635	154.084068
-36.32835	28.67029	148.95459	-27.900436	8.891051	144.864838	34.338184	-3.117793	133.59697	27.59376	41.042572	138.413055	30.965972	18.9623895	136.0050125	-86.766844	-1.1802875	153.7246635
-33.496532	30.556435	148.69075	-28.08407	9.332736	144.702179	34.551678	-3.049078	134.294632	27.944008	41.227982	139.453857	31.247843	19.089452	136.8742445	-87.415983	-0.423979999999997	152.5301135
-31.543346	31.690651	148.114838	-28.211775	9.680944	144.202972	34.761803	-3.047611	134.90773	28.16828	41.313465	140.249115	31.4650415	19.132927	137.5784225	-87.8885915	0.228960999999998	150.8275215
-29.5299	32.720051	147.369644	-28.553967	9.990187	143.387344	34.974239	-3.064766	135.53717	28.389629	41.37994	141.087799	31.681934	19.157587	138.3124845	-88.789868	0.822787000000002	148.4622035
-27.530443	33.635365	146.43515	-28.983795	10.45088	142.281342	35.141212	-3.166081	136.178314	NaN	NaN	NaN	NaN	NaN	NaN	NaN	NaN	NaN
-25.484789	34.410007	145.587891	-29.468956	11.00019	141.173935	35.150486	-3.156329	136.711426	NaN	NaN	NaN	NaN	NaN	NaN	NaN	NaN	NaN
-23.439077	34.989368	144.813248	-29.891569	11.645016	140.145798	35.07069	-3.049005	137.145966	NaN	NaN	NaN	NaN	NaN	NaN	NaN	NaN	NaN
-21.4058	35.412743	144.290237	-30.246481	12.356175	139.344238	34.911156	-2.868972	137.564133	NaN	NaN	NaN	NaN	NaN	NaN	NaN	NaN	NaN
-18.487617	35.638893	143.93364	-30.572861	13.473082	138.540726	34.700462	-2.415293	138.211456	NaN	NaN	NaN	NaN	NaN	NaN	NaN	NaN	NaN
-16.643585	35.537804	143.936783	-30.670797	14.216928	138.213272	34.59465	-2.104815	138.672516	NaN	NaN	NaN	NaN	NaN	NaN	NaN	NaN	NaN
-14.843826	35.25198	144.039825	-30.749258	14.980698	138.074387	34.515591	-1.85205	139.162598	NaN	NaN	NaN	NaN	NaN	NaN	NaN	NaN	NaN
-13.19268	34.800354	144.217529	-30.828196	15.696759	138.072876	34.454865	-1.643468	139.75293	NaN	NaN	NaN	NaN	NaN	NaN	NaN	NaN	NaN
-11.642944	34.151985	144.492477	-30.886341	16.365875	138.175827	34.391537	-1.474193	140.385468	NaN	NaN	NaN	NaN	NaN	NaN	NaN	NaN	NaN
-10.224351	33.308334	144.729996	-30.929276	17.001015	138.311066	34.305641	-1.350634	141.046112	NaN	NaN	NaN	NaN	NaN	NaN	NaN	NaN	NaN
-8.973719	32.33432	144.949265	-30.96508	17.553722	138.428375	34.213467	-1.293439	141.738434	NaN	NaN	NaN	NaN	NaN	NaN	NaN	NaN	NaN
-7.334536	30.576313	145.137054	-30.957907	18.263643	138.472321	33.993313	-1.21479	142.689087	NaN	NaN	NaN	NaN	NaN	NaN	NaN	NaN	NaN
-6.447235	29.256826	145.136963	-30.937183	18.668631	138.387146	33.864498	-1.204415	143.200836	NaN	NaN	NaN	NaN	NaN	NaN	NaN	NaN	NaN
-5.710065	27.795454	145.040817	-30.902994	19.014101	138.271271	33.772141	-1.221445	143.618774	NaN	NaN	NaN	NaN	NaN	NaN	NaN	NaN	NaN
-5.207774	26.260126	144.915009	-30.864788	19.303299	138.181717	33.684002	-1.24192	143.935715	NaN	NaN	NaN	NaN	NaN	NaN	NaN	NaN	NaN
-4.878888	24.618546	144.766174	-30.815491	19.537296	138.10817	33.614586	-1.264408	144.221756	NaN	NaN	NaN	NaN	NaN	NaN	NaN	NaN	NaN
-4.696321	22.921228	144.581741	-30.760834	19.713692	138.074249	33.5849	-1.281841	144.46756	NaN	NaN	NaN	NaN	NaN	NaN	NaN	NaN	NaN
-4.733626	21.13983	144.386185	-30.706778	19.834141	138.108032	33.584751	-1.302468	144.687134	NaN	NaN	NaN	NaN	NaN	NaN	NaN	NaN	NaN
-5.143037	18.398073	144.134201	-30.618031	19.915413	138.2612	33.62249	-1.288039	144.90863	NaN	NaN	NaN	NaN	NaN	NaN	NaN	NaN	NaN
-5.672631	16.505558	143.998734	-30.559162	19.914251	138.436768	33.678219	-1.30268	144.96759	NaN	NaN	NaN	NaN	NaN	NaN	NaN	NaN	NaN
-6.369122	14.635353	143.891769	-30.501534	19.872036	138.681	33.751232	-1.290425	145.052322	NaN	NaN	NaN	NaN	NaN	NaN	NaN	NaN	NaN
-7.284525	12.721973	143.848297	-30.41732	19.770723	139.073776	33.852009	-1.268555	145.091492	NaN	NaN	NaN	NaN	NaN	NaN	NaN	NaN	NaN
-8.366251	10.853733	143.911819	-30.328867	19.610233	139.770187	34.045635	-1.254041	145.109863	NaN	NaN	NaN	NaN	NaN	NaN	NaN	NaN	NaN
-9.646935	8.953785	144.240875	-30.206467	19.350943	140.797775	34.332664	-1.227544	145.119446	NaN	NaN	NaN	NaN	NaN	NaN	NaN	NaN	NaN
-11.066357	7.104906	144.795853	-30.034506	18.992619	142.169708	34.705364	-1.165752	145.098648	30.1173	44.087906	145.327728	32.411332	21.461077	145.213188	-92.480344	16.524161	139.126228
-13.474949	4.315255	146.42424	-29.713959	18.177467	144.868484	35.332672	-1.033468	145.022552	30.165709	44.092155	144.699783	32.7491905	21.5293435	144.8611675	-92.1771085	14.8255905	144.8758005
-15.221889	2.516242	147.952759	-29.481243	17.502285	146.89122	35.745644	-0.987772	144.987381	30.062433	44.027374	144.350464	32.9040385	21.519801	144.6689225	-91.8665245	13.484769	149.1135175
-17.016945	0.751801	149.637024	-29.264465	16.796768	148.863327	36.050064	-1.036139	144.984161	29.828279	43.914078	144.09314	32.9391715	21.4389695	144.5386505	-91.4681015	12.1545665	153.1880035
-18.866034	-0.935513	151.448608	-29.07387	16.110926	150.676498	36.263817	-1.163101	145.044739	29.469479	43.717068	143.991409	32.866648	21.2769835	144.518074	-91.014388	10.9448685	156.834922
-20.671	-2.515586	153.114136	-28.863153	15.485838	152.223679	36.469864	-1.315922	145.209564	NaN	NaN	NaN	NaN	NaN	NaN	NaN	NaN	NaN
-22.453766	-3.993765	154.688553	-28.658697	14.940982	153.554611	36.674011	-1.408682	145.362778	NaN	NaN	NaN	NaN	NaN	NaN	NaN	NaN	NaN
-24.222942	-5.293756	156.157913	-28.545967	14.548971	154.666214	36.829586	-1.454122	145.50119	NaN	NaN	NaN	NaN	NaN	NaN	NaN	NaN	NaN
-26.756508	-7.005668	158.058365	-28.410372	14.10355	155.91246	36.996437	-1.381104	145.634048	NaN	NaN	NaN	NaN	NaN	NaN	NaN	NaN	NaN
-28.39621	-7.937532	159.227936	-28.362625	13.873355	156.556747	36.994572	-1.318093	145.619492	NaN	NaN	NaN	NaN	NaN	NaN	NaN	NaN	NaN
-29.933277	-8.771189	160.261673	-28.331003	13.690923	157.034012	36.993378	-1.258148	145.597351	NaN	NaN	NaN	NaN	NaN	NaN	NaN	NaN	NaN
-31.404921	-9.372483	161.210541	-28.292557	13.562414	157.372925	36.976574	-1.222852	145.486633	NaN	NaN	NaN	NaN	NaN	NaN	NaN	NaN	NaN
-32.801235	-9.843599	161.985138	-28.307728	13.49291	157.599045	NaN	NaN	NaN	NaN	NaN	NaN	NaN	NaN	NaN	NaN	NaN	NaN
-34.16872	-10.149431	162.465118	-28.34045	13.42624	157.694962	NaN	NaN	NaN	NaN	NaN	NaN	NaN	NaN	NaN	NaN	NaN	NaN
-35.405159	-10.307789	162.778854	-28.398129	13.332182	157.664276	NaN	NaN	NaN	NaN	NaN	NaN	NaN	NaN	NaN	NaN	NaN	NaN
-37.223244	-10.067034	162.839462	-28.526083	13.115449	157.414261	NaN	NaN	NaN	NaN	NaN	NaN	NaN	NaN	NaN	NaN	NaN	NaN
-38.198898	-9.937906	162.609512	-28.59096	12.891253	157.154037	NaN	NaN	NaN	24.493122	42.903137	139.388321	NaN	NaN	NaN	NaN	NaN	NaN
-38.721321	-9.990597	162.183853	-28.659695	12.632463	156.864563	NaN	NaN	NaN	24.235487	42.808247	139.043076	NaN	NaN	NaN	NaN	NaN	NaN
-39.183903	-9.790802	161.719589	-28.745037	12.34917	156.558685	NaN	NaN	NaN	24.016428	42.664574	138.698196	NaN	NaN	NaN	NaN	NaN	NaN
-39.669132	-9.198856	161.226898	-28.833801	12.030525	156.220779	35.564758	-0.994021	143.264847	NaN	NaN	NaN	NaN	NaN	NaN	NaN	NaN	NaN
-39.999344	-8.606243	160.508057	-28.956207	11.696259	155.798462	35.372498	-1.134412	142.881409	23.671103	42.295193	138.118256	29.5218005	20.5803905	140.4998325	-87.4342145	2.8121275	171.0970915
-39.974094	-8.082212	159.523819	-29.099712	11.355597	155.239975	35.19976	-1.320699	142.537292	23.518753	42.098259	137.956863	29.3592565	20.38878	140.2470775	-87.5586805	2.322414	170.2328725
-40.031033	-6.873439	157.703018	-29.392008	10.819017	154.171158	34.899567	-1.540281	142.06102	23.367977	41.875648	137.805573	29.133772	20.1676835	139.9332965	-87.917788	1.4703505	168.4090195
-39.869457	-6.000876	156.207535	-29.646229	10.470425	153.228516	34.845978	-1.634774	141.905075	23.305321	41.729401	137.755234	29.0756495	20.0473135	139.8301545	-88.3681075	0.8935365	166.6268775
-39.604015	-5.005899	154.489243	-29.9214	10.133108	152.102783	34.673473	-1.815106	141.626938	23.314667	41.572441	137.728088	28.99407	19.8786675	139.677513	-88.83687	0.387548500000001	164.528053
-39.24865	-3.971069	152.658691	-30.202049	9.815856	150.828552	34.618668	-1.993843	141.504288	23.309994	41.455101	137.733337	28.964331	19.730629	139.6188125	-89.368429	-0.0989170000000001	162.0382915
-38.710136	-2.873517	150.693085	-30.471155	9.466718	149.472427	34.567024	-2.204859	141.459213	24.252888	41.04348	137.71843	29.409956	19.4193105	139.5888215	-90.352266	-0.485874500000001	159.3560325
-38.076054	-1.700118	148.777969	-30.663153	9.122622	148.137741	34.661491	-2.493713	141.549988	24.408478	40.80938	137.947968	29.5349845	19.1578335	139.748978	-90.8612905	-0.912589499999999	156.526504
-37.320568	-0.489182	147.06781	-30.775299	8.758094	146.942932	34.915108	-2.819148	141.852219	24.746881	40.638821	138.654297	29.8309945	18.9098365	140.253258	-91.3815925	-1.3936485	153.632606
-36.004345	1.448236	144.883484	-30.839119	8.275984	145.460114	35.358665	-3.445289	142.584869	25.341915	40.223866	140.220825	30.35029	18.3892885	141.402847	-92.028528	-1.8373205	149.517381
-35.104008	2.798599	143.878922	-30.872971	8.001547	144.709534	35.58955	-3.874863	143.137848	25.677597	39.91824	141.33696	30.6335735	18.0216885	142.237404	-92.3795155	-2.0185945	147.181664
-34.175838	4.18735	143.085068	-30.88245	7.803824	144.097946	35.683529	-4.319635	143.675446	25.918615	39.576019	142.426514	30.801072	17.628192	143.05098	-92.565972	-2.020544	145.144912
-33.351067	5.548526	142.703049	-30.920843	7.681462	143.721832	35.762917	-4.692695	144.109879	26.042526	39.264889	143.285339	30.9027215	17.286097	143.697609	-92.7444075	-1.923173	143.746055
-33.22628	4.299783	142.469345	-30.977648	7.568424	143.523621	35.74828	-5.008524	144.429916	26.094433	39.014431	143.819244	30.9213565	17.0029535	144.12458	-92.8766525	-1.8661055	142.922662
-33.1511	3.335888	142.311249	-30.957893	7.495303	143.36795	35.828785	-5.233466	144.659927	26.179705	38.847176	144.159286	31.004245	16.806855	144.4096065	-92.920031	-1.816249	142.3262935
-33.126213	2.556194	142.201569	-30.856689	7.383534	143.261536	35.316513	-5.081534	144.84491	26.277515	38.684082	144.237717	30.797014	16.801274	144.5413135	-92.510392	-2.034206	141.9817585
-33.212257	1.302208	142.044327	-30.640034	7.208237	143.126175	35.451794	-5.212128	144.847198	26.465372	38.548058	144.01506	30.958583	16.667965	144.431129	-92.238651	-2.251491	141.821221
-33.441578	0.502575	142.152985	-30.466492	7.077845	143.120529	35.645271	-5.317748	144.72641	26.626938	38.431561	143.67485	31.1361045	16.5569065	144.20063	-92.0690885	-2.4012165	142.040428
-33.6493	-0.220573	142.336456	-30.308905	6.884571	143.22731	35.758209	-5.445242	144.636078	26.765549	38.271408	143.202789	31.261879	16.413083	143.9194335	-91.879689	-2.643941	142.5351865
-34.097664	-0.938014	142.621719	-30.241379	6.650054	143.387299	35.876511	-5.618393	144.508926	26.82122	38.020237	142.659973	31.3488655	16.200922	143.5844495	-91.8316235	-2.900814	143.1901485
-34.495331	-1.645802	142.929047	-30.187412	6.367516	143.53363	35.870838	-5.754316	144.442459	26.8435	37.677608	142.106812	31.357169	15.961646	143.2746355	-91.731993	-3.226614	143.7926245
-35.046883	-2.263258	143.164764	-30.089798	6.042497	143.575638	35.938622	-5.942595	144.506119	26.893919	37.324326	141.588089	31.4162705	15.6908655	143.047104	-91.5958665	-3.6058715	144.104172
-35.571175	-2.748495	143.267365	-30.034155	5.768843	143.511551	35.954594	-6.150818	144.661926	26.936853	36.98719	141.170044	31.4457235	15.418186	142.915985	-91.5140335	-3.8805	144.107117
-36.613487	-3.289901	143.125259	-30.003813	5.403445	143.282013	35.88345	-6.421733	145.009018	26.975185	36.608097	140.670303	31.4293175	15.093182	142.8396605	-91.4369435	-4.286292	143.7243655
-37.368999	-3.528696	142.986908	-30.061632	5.20947	143.10704	35.783386	-6.584024	145.249405	26.957056	36.401615	140.399628	31.370221	14.9087955	142.8245165	-91.493485	-4.4898555	143.3895635
-38.178001	-3.591351	142.794891	-30.142328	5.015616	142.96785	35.695171	-6.755483	145.390213	26.849955	36.212677	140.188858	31.272563	14.728597	142.7895355	-91.557219	-4.697365	143.1461645
-39.114674	-3.446188	142.674942	-30.287642	4.856254	142.974426	35.549809	-6.916916	145.376846	26.712709	36.049366	140.04277	31.131259	14.566225	142.709808	-91.706543	-4.853717	143.239044
-40.156281	-3.164786	142.691177	-30.433018	4.699892	143.131714	35.443951	-7.060242	145.233704	26.540092	35.911564	139.922333	30.9920215	14.425661	142.5780185	-91.8580575	-5.025877	143.6854095
-41.253204	-2.725147	142.878891	-30.601513	4.548984	143.473343	35.359932	-7.192147	144.962662	26.307631	35.824646	139.839478	30.8337815	14.3162495	142.40107	-92.0368075	-5.2182815	144.545616
-42.350349	-2.102391	143.24292	-30.743185	4.369051	143.965225	35.24778	-7.292855	144.543533	26.044291	35.763012	139.788376	30.6460355	14.2350785	142.1659545	-92.1324055	-5.4969765	145.7644955
-44.133759	-0.956907	144.185806	-30.883888	4.001238	144.929688	35.158875	-7.5791	143.666718	25.538544	35.597763	139.803757	30.3487095	14.0093315	141.7352375	-92.1164855	-6.0068555	148.1241385
-45.255032	-0.053018	145.053589	-30.937862	3.692541	145.646683	35.511993	-7.982572	142.895477	25.180208	35.458122	139.870773	30.3461005	13.737775	141.383125	-92.2218245	-6.352693	149.910241
-46.408073	0.923806	146.0392	-30.963663	3.363655	146.391174	35.155743	-8.110399	142.060638	24.815475	35.267235	139.923584	29.985609	13.578418	140.992111	-91.912935	-6.851108	151.790237
-47.457218	1.927609	147.154861	-30.979109	3.01984	147.111115	34.835426	-8.237837	141.212006	24.479733	35.108002	139.996094	29.6575795	13.4350825	140.60405	-91.6157975	-7.3954025	153.61818
-48.441772	3.010836	148.325775	-30.985138	2.672225	147.772568	34.467949	-8.340268	140.379669	24.118942	35.031391	140.063614	29.2934455	13.3455615	140.2216415	-91.2637215	-8.0011115	155.3234945
-49.306667	4.014815	149.514694	-30.94149	2.322713	148.335175	34.043488	-8.3416	139.54274	23.817259	34.981266	140.16214	28.9303735	13.319833	139.85244	-90.8133535	-8.674407	156.81791
-50.057175	5.070758	150.561996	-30.931049	2.005223	148.788956	33.664692	-8.382401	138.785156	23.5882	34.938091	140.272552	28.626446	13.277845	139.528854	-90.488544	-9.267399	158.049058
-51.04739	6.569289	151.944336	-30.92967	1.645612	149.250229	33.138523	-8.469109	137.790512	23.37676	34.834644	140.434631	28.2576415	13.1827675	139.1125715	-90.1169815	-9.8915435	159.3878865
-51.534756	7.541582	152.631561	-30.909447	1.487883	149.395721	32.899792	-8.534553	137.291885	23.343077	34.787548	140.550262	28.1214345	13.1264975	138.9210735	-89.9403285	-10.1507315	159.8703685
-51.915966	8.492324	153.041595	-30.906052	1.423683	149.41507	32.720646	-8.555971	136.911728	23.367674	34.758041	140.634842	28.04416	13.101035	138.773285	-89.856264	-10.253669	160.056855
-52.164501	9.368881	153.291779	-30.897385	1.436015	149.30864	32.564743	-8.556642	136.606125	23.468014	34.73156	140.692917	28.0163785	13.087459	138.649521	-89.8111485	-10.215429	159.967759
-52.280556	10.259488	153.30246	-30.900511	1.527773	149.127518	32.485252	-8.584986	136.323792	23.597141	34.722214	140.65802	28.0411965	13.068614	138.490906	-89.8422185	-10.013068	159.76413
-52.264839	11.077402	153.149445	-30.904066	1.696462	148.872284	32.447769	-8.597043	136.116486	23.705631	34.764439	140.502502	28.0767	13.083698	138.309494	-89.884832	-9.690774	159.435074
-52.124374	11.856003	152.770264	-30.897316	1.937169	148.576218	32.458584	-8.583773	136.006699	23.828518	34.834427	140.235703	28.143551	13.125327	138.121201	-89.938183	-9.250989	159.031235
-51.800327	12.935239	152.056793	-30.892897	2.451849	148.138504	32.612057	-8.463093	136.010925	23.978359	34.988335	139.578949	28.295208	13.262621	137.794937	-90.081002	-8.358923	158.482071
-51.417923	13.558221	151.465118	-30.879494	2.882661	147.874481	32.725285	-8.344256	136.097305	24.046955	35.127377	139.064163	28.38612	13.3915605	137.580734	-90.145108	-7.6262385	158.168228
-50.879436	14.15378	150.845169	-30.883705	3.357966	147.658752	32.845627	-8.231961	136.303299	24.129232	35.304302	138.511795	28.4874295	13.5361705	137.407547	-90.2548395	-6.8202385	157.909957
-50.250488	14.631875	150.240402	-30.877766	3.88716	147.508316	32.955349	-8.111487	136.600708	24.169893	35.506554	137.928146	28.562621	13.6975335	137.264427	-90.318153	-5.9232135	157.752205
-49.465839	15.091127	149.679871	-30.877182	4.414049	147.41243	33.059906	-7.96	136.929138	24.219782	35.714603	137.374298	28.639844	13.8773015	137.151718	-90.394208	-5.0492035	157.673142
-48.635864	15.544781	149.19487	-30.921545	4.937313	147.371307	33.062466	-7.804655	137.282913	24.242012	35.91328	136.913589	28.652239	14.0543125	137.098251	-90.495329	-4.1796865	157.644363
-47.656528	15.975944	148.824387	-31.024551	5.397475	147.384674	33.02668	-7.67806	137.691147	24.29282	36.079235	136.580414	28.65975	14.2005875	137.1357805	-90.708852	-3.4056375	157.6335675
-45.904034	16.631893	148.534912	-31.147247	6.017714	147.636505	32.900845	-7.553062	138.417953	24.472509	36.28643	136.539917	28.686677	14.366684	137.478935	-90.981171	-2.331256	157.794075
-44.674477	17.035542	148.540985	-31.198713	6.335465	147.971893	32.921951	-7.548306	139.031845	24.661148	36.361469	136.848053	28.7915495	14.4065815	137.939949	-91.1889755	-1.7356515	158.003837
-43.239971	17.489483	148.629684	-31.243696	6.555417	148.398193	32.960342	-7.630207	139.742935	24.907084	36.326283	137.416702	28.933713	14.348038	138.5798185	-91.421105	-1.237204	158.2165675
-41.68713	17.95907	148.838943	-31.24173	6.727993	148.845886	33.057232	-7.830686	140.40007	25.162756	36.25943	138.191772	29.109994	14.214372	139.295921	-91.593454	-0.758386000000002	158.395851
-40.117165	18.433825	149.060257	-31.345224	6.765791	149.219864	33.108356	-8.049	140.982407	25.347502	36.153816	139.050232	29.227929	14.052408	140.0163195	-91.918377	-0.520826	158.4234085
-38.400005	18.890186	149.154678	-31.461195	6.802749	149.438141	33.115761	-8.211901	141.495102	25.53266	36.071491	140.034744	29.3242105	13.929795	140.764923	-92.2466005	-0.324297000000001	158.111359
-36.661247	19.338737	149.322754	-31.565968	6.816789	149.515823	33.088223	-8.327778	141.890503	25.770422	36.029552	141.135361	29.4293225	13.850887	141.512932	-92.5612585	-0.217309	157.518714
-33.81628	19.973858	149.499268	-31.644878	6.799914	149.333847	33.173172	-8.445261	142.301254	26.303297	36.091785	143.051605	29.7382345	13.823262	142.6764295	-93.0279905	-0.223433999999999	155.9912645
-31.922531	20.314772	149.586746	-31.697136	6.799975	148.9832	33.280632	-8.528485	142.460983	26.6859	36.122665	144.484375	29.983266	13.79709	143.472679	-93.377538	-0.197139999999999	154.493721
-29.910997	20.576046	149.564545	-31.743687	6.832709	148.491516	33.426933	-8.61291	142.553253	NaN	NaN	NaN	NaN	NaN	NaN	NaN	NaN	NaN
-27.971285	20.733393	149.57338	-31.816912	6.912042	147.866776	33.581001	-8.692691	142.666779	NaN	NaN	NaN	NaN	NaN	NaN	NaN	NaN	NaN
-25.973303	20.766645	149.463028	-31.848093	6.991034	147.137894	33.78738	-8.691919	142.715118	NaN	NaN	NaN	NaN	NaN	NaN	NaN	NaN	NaN
-24.082909	20.665768	149.323547	-31.885126	7.102252	146.34227	34.028309	-8.647799	142.88884	NaN	NaN	NaN	NaN	NaN	NaN	NaN	NaN	NaN
-22.201908	20.410664	149.061691	-31.936983	7.304643	145.564468	34.220253	-8.546022	143.080154	NaN	NaN	NaN	NaN	NaN	NaN	NaN	NaN	NaN
-19.553638	19.730755	148.58316	-32.015945	7.758262	144.44812	34.374535	-8.358521	143.409195	NaN	NaN	NaN	NaN	NaN	NaN	NaN	NaN	NaN
-17.877476	19.052517	148.245453	-32.092075	8.142652	143.937653	34.340828	-8.262837	143.565918	NaN	NaN	NaN	NaN	NaN	NaN	NaN	NaN	NaN
-16.333689	18.258724	147.873062	-32.122089	8.592497	143.527435	34.30381	-8.134289	143.750061	NaN	NaN	NaN	NaN	NaN	NaN	NaN	NaN	NaN
-14.867321	17.25679	147.44754	-32.114346	9.116524	143.251877	34.231747	-7.981387	143.930099	NaN	NaN	NaN	NaN	NaN	NaN	NaN	NaN	NaN
-13.585037	16.137676	147.098328	-32.120739	9.716567	143.081833	34.1912	-7.770737	144.171677	NaN	NaN	NaN	NaN	NaN	NaN	NaN	NaN	NaN
-12.452484	14.856569	146.68428	-32.070637	10.37326	142.864532	34.150711	-7.495792	144.531433	NaN	NaN	NaN	NaN	NaN	NaN	NaN	NaN	NaN
-11.493017	13.480648	146.32048	-31.999477	11.035474	142.619904	34.101017	-7.11676	145.021072	NaN	NaN	NaN	NaN	NaN	NaN	NaN	NaN	NaN
-10.394025	11.188652	146.045685	-31.888311	11.948555	142.26001	34.001274	-6.358052	145.805222	NaN	NaN	NaN	NaN	NaN	NaN	NaN	NaN	NaN
-9.919483	9.673895	145.981369	-31.766533	12.441269	142.045624	33.951427	-5.766971	146.303741	27.764803	39.388668	148.244781	30.858115	16.8108485	147.274261	-94.391181	8.0716895	136.816987
-9.587594	8.03334	146.118042	-31.621725	12.850931	141.884933	33.964504	-5.210981	146.70726	27.845499	39.87986	147.385147	30.9050015	17.3344395	147.0462035	-94.1484515	8.3674225	136.7236625
-9.500284	6.577012	146.296295	-31.463984	13.15379	141.794342	34.060276	-4.70113	147.034668	27.924076	40.323059	146.536713	30.992176	17.8109645	146.7856905	-93.920144	8.4966155	136.8029935
-9.593645	5.0709	146.574173	-31.275547	13.391845	141.793839	34.265057	-4.253796	147.285309	28.001266	40.70409	145.704132	31.1331615	18.225147	146.4947205	-93.6842555	8.558543	137.0929575
-9.768346	3.698111	146.862183	-31.089474	13.551167	141.931564	34.496998	-3.791895	147.429291	28.113365	41.061119	144.890564	31.3051815	18.634612	146.1599275	-93.4841295	8.467722	137.7032005
-10.156729	2.443078	147.305328	-30.902546	13.675769	142.197235	34.781292	-3.401018	147.543976	28.229233	41.36422	144.159882	31.5052625	18.981601	145.851929	-93.3103545	8.369937	138.542541
-10.931167	0.817826	147.823029	-30.595768	13.836637	142.774246	35.23624	-2.886752	147.633789	28.415607	41.728245	143.247147	31.8259235	19.4207465	145.440468	-93.0174595	8.2525275	140.108024
-11.660296	-0.101141	148.235718	-30.398169	13.955629	143.189972	35.526825	-2.553574	147.659592	28.504641	41.968803	142.772812	32.015733	19.7076145	145.216202	-92.812071	8.2036435	141.163742
-12.525768	-0.887938	148.583298	-30.164516	14.071238	143.509598	35.952156	-2.125604	147.835526	28.634462	42.248409	142.424469	32.293309	20.0614025	145.1299975	-92.622341	8.0810735	141.8891985
-13.360985	-1.456438	148.754166	-29.914442	14.243406	143.714111	36.257587	-1.725685	147.847626	28.763065	42.598732	142.19133	32.510326	20.4365235	145.019478	-92.33921	8.0502885	142.408744
-14.369348	-1.914129	148.717316	-29.644512	14.421619	143.79303	36.535553	-1.30497	147.778046	29.051907	43.030918	142.137314	32.79373	20.862974	144.95768	-92.082754	7.980264	142.62838
-15.486004	-2.257224	148.56813	-29.403624	14.638576	143.775726	36.765568	-0.864055	147.590668	29.271391	43.440159	141.963303	33.0184795	21.288052	144.7769855	-91.8257275	7.9891	142.7744665
-16.582914	-2.430722	148.045929	-29.168287	14.862175	143.667633	36.981026	-0.442592	147.30751	29.382456	43.784397	141.623337	33.181741	21.6709025	144.4654235	-91.518315	8.0534475	142.8698425
-18.454304	-2.504983	146.894119	-28.881615	15.221293	143.379852	37.275406	0.131495	146.720428	29.676289	44.305244	141.397064	33.4758475	22.2183695	144.058746	-91.2390775	8.2242165	142.700958
-19.863636	-2.380968	146.116821	-28.696342	15.452273	143.174454	37.463573	0.487392	146.268478	29.840174	44.652386	141.361237	33.6518735	22.569889	143.8148575	-91.0445575	8.334657	142.5340505
-21.309378	-2.095316	145.373672	-28.541664	15.667835	143.098206	37.612652	0.838356	145.853058	29.950031	44.962452	141.364578	33.7813415	22.900404	143.608818	-90.8646695	8.435266	142.587594
-22.897024	-1.686526	144.945938	-28.437037	15.873067	143.307861	37.663097	1.171494	145.435837	30.04277	45.228523	141.367401	33.8529335	23.2000085	143.401619	-90.7270075	8.5461255	143.214103
-24.532103	-1.129493	144.910614	-28.335064	16.010933	143.860214	37.66827	1.432787	144.993179	30.047018	45.472038	141.360855	33.857644	23.4524125	143.177017	-90.527772	8.56945350000001	144.543411
-26.216816	-0.450411	145.285095	-28.247387	16.043381	144.723541	37.765236	1.651922	144.67659	29.990492	45.650352	141.348785	33.877864	23.651137	143.0126875	-90.372638	8.435625	146.4343945
-28.007048	0.243335	146.112381	-28.167534	15.962462	145.831635	37.834473	1.84364	144.438507	29.858982	45.773335	141.353806	33.8467275	23.8084875	142.8961565	-90.1817955	8.1164365	148.7671135
-30.673609	1.423047	147.938675	-28.037506	15.611293	147.764206	37.933258	2.041278	144.259399	29.530624	45.781429	141.309006	33.731941	23.9113535	142.7842025	-89.806953	7.3112325	152.7442095
-32.390396	2.24033	149.299011	-27.929909	15.276316	149.086731	38.0355	2.118293	144.24263	29.249882	45.782326	141.345459	33.642691	23.9503095	142.7940445	-89.502509	6.6023225	155.3794175
-34.087135	3.104461	150.722687	-27.770502	14.924372	150.35498	38.210793	2.142376	144.340546	NaN	NaN	NaN	NaN	NaN	NaN	NaN	NaN	NaN
-35.68576	4.075691	152.055496	-27.611204	14.602311	151.5009	38.36311	2.177451	144.485382	NaN	NaN	NaN	NaN	NaN	NaN	NaN	NaN	NaN
-37.220928	5.105791	153.185516	-27.428728	14.310181	152.418365	38.342003	2.150739	144.293823	NaN	NaN	NaN	NaN	NaN	NaN	NaN	NaN	NaN
-38.670586	6.201301	154.019348	-27.272499	14.05407	153.106232	38.383888	2.169616	144.184204	NaN	NaN	NaN	NaN	NaN	NaN	NaN	NaN	NaN
-40.068134	7.359609	154.628693	-27.152506	13.836469	153.563171	38.346386	2.237333	143.999054	NaN	NaN	NaN	NaN	NaN	NaN	NaN	NaN	NaN
-41.941532	9.306582	155.218719	-27.024782	13.572079	153.833282	38.215149	2.309272	143.496628	NaN	NaN	NaN	NaN	NaN	NaN	NaN	NaN	NaN
-43.082481	10.605227	155.321213	-26.983475	13.407074	153.756683	38.084442	2.324141	143.094635	NaN	NaN	NaN	NaN	NaN	NaN	NaN	NaN	NaN
-44.101933	12.037674	155.156693	-26.953407	13.210601	153.524918	37.897831	2.291276	142.656219	NaN	NaN	NaN	NaN	NaN	NaN	NaN	NaN	NaN
-45.015099	13.399783	154.948181	-26.967262	12.999256	153.18187	37.70705	2.19747	142.168167	NaN	NaN	NaN	NaN	NaN	NaN	NaN	NaN	NaN
-45.793613	14.834237	154.671402	-27.030035	12.780852	152.793793	37.503902	2.029847	141.722244	NaN	NaN	NaN	NaN	NaN	NaN	NaN	NaN	NaN
-46.454098	16.324455	154.583221	-27.150301	12.563203	152.454605	37.276093	1.844591	141.310715	NaN	NaN	NaN	NaN	NaN	NaN	NaN	NaN	NaN
-46.998535	17.749668	154.486252	-27.250532	12.360817	152.14856	37.086987	1.672256	140.979095	NaN	NaN	NaN	NaN	NaN	NaN	NaN	NaN	NaN
-47.492313	19.832941	154.475861	-27.380981	12.062517	151.725418	36.842281	1.395334	140.577103	NaN	NaN	NaN	NaN	NaN	NaN	NaN	NaN	NaN
-47.652004	21.083467	154.582184	-27.493731	11.884543	151.484482	36.687737	1.157041	140.303818	NaN	NaN	NaN	NaN	NaN	NaN	NaN	NaN	NaN
-47.68819	22.270243	154.583542	-27.603203	11.731366	151.230209	36.519066	0.914595	140.011719	NaN	NaN	NaN	NaN	NaN	NaN	NaN	NaN	NaN
-47.615414	23.403841	154.788284	-27.724081	11.595766	151.021973	36.3508	0.683152	139.724792	NaN	NaN	NaN	NaN	NaN	NaN	NaN	NaN	NaN
-47.404884	24.384632	154.860153	-27.839371	11.474146	150.81488	36.193336	0.450134	139.464783	NaN	NaN	NaN	NaN	NaN	NaN	NaN	NaN	NaN
-47.065556	25.1996	154.924515	-27.953413	11.402081	150.646622	36.057072	0.257847	139.268631	NaN	NaN	NaN	NaN	NaN	NaN	NaN	NaN	NaN
-46.610077	25.989904	154.894562	-28.046095	11.360699	150.490936	35.957882	0.077326	139.13916	NaN	NaN	NaN	NaN	NaN	NaN	NaN	NaN	NaN
-45.722614	26.971684	154.785339	-28.192108	11.334133	150.299301	35.834858	-0.169246	139.042389	NaN	NaN	NaN	NaN	NaN	NaN	NaN	NaN	NaN
-45.052448	27.427418	154.607895	-28.285957	11.366659	150.169388	35.768173	-0.316031	139.034271	NaN	NaN	NaN	NaN	NaN	NaN	NaN	NaN	NaN
-44.249748	27.745956	154.332062	-28.401031	11.461171	150.04866	35.6852	-0.438684	139.067108	NaN	NaN	NaN	NaN	NaN	NaN	NaN	NaN	NaN
-43.373886	27.960924	153.945572	-28.518888	11.596138	149.917648	35.586975	-0.526528	139.117401	NaN	NaN	NaN	NaN	NaN	NaN	NaN	NaN	NaN
-42.336235	28.017181	153.606552	-28.628111	11.767755	149.77005	35.507549	-0.609272	139.191711	NaN	NaN	NaN	NaN	NaN	NaN	NaN	NaN	NaN
-41.291176	27.970325	153.115234	-28.727951	11.950567	149.583878	35.439529	-0.725948	139.286331	NaN	NaN	NaN	NaN	NaN	NaN	NaN	NaN	NaN
-40.201904	27.729311	152.631027	-28.84174	12.126638	149.385147	35.385353	-0.821992	139.326721	NaN	NaN	NaN	NaN	NaN	NaN	NaN	NaN	NaN
-38.323822	27.167141	151.868958	-29.067722	12.403646	149.043854	35.226967	-1.00672	139.344376	NaN	NaN	NaN	NaN	NaN	NaN	NaN	NaN	NaN
-37.121643	26.622074	151.337418	-29.26536	12.64475	148.820313	35.095123	-1.095707	139.357315	NaN	NaN	NaN	NaN	NaN	NaN	NaN	NaN	NaN
-35.777882	25.960615	150.714432	-29.448286	12.965055	148.60112	34.940605	-1.171904	139.454163	NaN	NaN	NaN	NaN	NaN	NaN	NaN	NaN	NaN
-34.385609	25.198767	150.053864	-29.662943	13.384624	148.369476	34.78706	-1.295746	139.625687	NaN	NaN	NaN	NaN	NaN	NaN	NaN	NaN	NaN
-33.004059	24.33581	149.281967	-29.878258	13.890515	148.147186	34.651886	-1.405667	139.914078	NaN	NaN	NaN	NaN	NaN	NaN	NaN	NaN	NaN
-31.539351	23.386055	148.509247	-30.09383	14.485356	147.948868	34.564922	-1.485313	140.382156	NaN	NaN	NaN	NaN	NaN	NaN	NaN	NaN	NaN
-30.113871	22.319061	147.834885	-30.290472	15.156232	147.79071	34.500919	-1.479695	141.040833	NaN	NaN	NaN	NaN	NaN	NaN	NaN	NaN	NaN
-28.222084	20.598434	147.468719	-30.780888	16.101051	147.943954	34.297958	-1.242571	142.109711	NaN	NaN	NaN	NaN	NaN	NaN	NaN	NaN	NaN
-26.536268	19.098089	147.424561	-30.784914	16.436094	148.055634	34.164013	-1.051549	142.911835	28.913044	43.504124	145.172943	31.5385285	21.2262875	144.042389	-93.1083565	11.6459005	152.068879
-25.181446	17.656364	147.68277	-30.914751	16.764082	148.27829	34.015614	-0.845788	143.802185	28.855038	43.711777	145.270981	31.435326	21.4329945	144.536583	-93.264828	12.0951695	152.019997
-23.817358	16.213673	148.026367	-31.066099	16.988384	148.470093	33.879192	-0.713513	144.697113	NaN	NaN	NaN	NaN	NaN	NaN	NaN	NaN	NaN
-22.513409	14.742282	148.273163	-31.215229	17.143103	148.489395	33.723442	-0.65783	145.504028	NaN	NaN	NaN	NaN	NaN	NaN	NaN	NaN	NaN
-21.276072	13.302437	148.380402	-31.39889	17.262306	148.303665	33.541111	-0.639659	146.149139	NaN	NaN	NaN	NaN	NaN	NaN	NaN	NaN	NaN
-20.084379	11.845408	148.273056	-31.597412	17.401051	147.856644	33.404316	-0.698067	146.620712	NaN	NaN	NaN	NaN	NaN	NaN	NaN	NaN	NaN
-18.499516	9.739167	147.999817	-31.960625	17.621506	146.998138	33.106483	-0.875302	147.145615	NaN	NaN	NaN	NaN	NaN	NaN	NaN	NaN	NaN
-17.562679	8.299975	147.923584	-32.228157	17.81403	146.534943	32.855721	-0.881332	147.388382	NaN	NaN	NaN	NaN	NaN	NaN	NaN	NaN	NaN
-16.730787	6.943797	147.977707	-32.394688	18.035082	146.154922	32.661469	-0.803613	147.639557	NaN	NaN	NaN	NaN	NaN	NaN	NaN	NaN	NaN
-16.029354	5.552886	148.177017	-32.508354	18.256969	145.918289	32.497776	-0.653466	147.834671	NaN	NaN	NaN	NaN	NaN	NaN	NaN	NaN	NaN
-15.418579	4.269616	148.530365	-32.521431	18.474564	145.678314	32.420715	-0.472032	148.03775	27.77779	44.345726	146.776764	30.0992525	21.936847	147.407257	-95.1421145	15.012281	143.949371
-14.9652	3.028209	148.942963	-32.487106	18.677439	145.424347	32.393204	-0.294103	148.308319	27.831347	44.514923	146.271835	30.1122755	22.11041	147.290077	-95.0864875	15.244468	143.558617
-14.612211	1.831565	149.260178	-32.453812	18.820074	145.136505	32.349667	-0.102931	148.58815	27.882692	44.64996	145.807068	30.1161795	22.2735145	147.197609	-95.0238035	15.3666335	143.075401
-14.347449	0.247412	149.592575	-32.479935	18.969152	144.694992	32.249699	0.046885	148.855148	27.895191	44.733467	145.147354	30.072445	22.390176	147.001251	-95.032315	15.548128	142.388733
-14.384047	-0.74264	149.650436	-32.496815	19.017435	144.353638	32.211601	0.084818	148.897186	27.89003	44.762924	144.792419	30.0508155	22.423871	146.8448025	-95.0444455	15.610999	141.8624735
-14.484959	-1.653713	149.48616	-32.483925	19.056892	143.935532	32.219662	0.122878	148.873596	27.901047	44.773937	144.52063	30.0603545	22.4484075	146.697113	-95.0282045	15.6653765	141.173951
-14.717056	-2.423339	149.287582	-32.431313	19.080194	143.474213	32.250706	0.145711	148.801453	27.904663	44.767143	144.257385	30.0776845	22.456427	146.529419	-94.9403105	15.703961	140.419007
-15.063402	-3.033231	149.030045	-32.382023	19.125755	143.055161	32.294361	0.187107	148.699615	27.914942	44.789307	143.995575	30.1046515	22.488207	146.347595	-94.8686975	15.763303	139.762727
-15.54926	-3.49021	148.784714	-32.332294	19.189325	142.71904	32.343941	0.262721	148.537079	27.937927	44.844608	143.694443	30.140934	22.5536645	146.115761	-94.805522	15.8249855	139.322319
-16.24404	-3.79351	148.537079	-32.286659	19.246983	142.46933	32.380722	0.368131	148.359558	27.980825	44.909275	143.334778	30.1807735	22.638703	145.847168	-94.7540915	15.855263	139.091492
-17.47315	-4.025626	148.078842	-32.218693	19.261118	142.211227	32.463787	0.509498	148.059311	28.055534	44.959839	142.818619	30.2596605	22.7346685	145.438965	-94.6970465	15.7875675	138.983489
-18.395586	-3.982798	147.733917	-32.13089	19.214457	142.054962	32.552818	0.555786	147.847992	28.100204	44.978271	142.487915	30.326511	22.7670285	145.1679535	-94.588291	15.6618855	138.9419705
-19.412817	-3.823866	147.279602	-32.022907	19.134251	141.888077	32.691963	0.562935	147.779587	28.142229	45.006744	142.174942	30.417096	22.7848395	144.9772645	-94.46291	15.4836625	138.7988895
-20.554035	-3.512133	146.741959	-31.909052	19.028347	141.750214	32.836693	0.576189	147.569366	28.191107	44.995834	141.852676	30.5139	22.7860115	144.711021	-94.332004	15.2706825	138.789407
-21.750338	-3.038246	146.263229	-31.791199	18.943634	141.663193	32.982269	0.562843	147.314316	28.261066	44.953716	141.51059	30.6216675	22.7582795	144.412453	-94.2040655	15.1289885	138.913933
-23.092525	-2.419257	145.787598	-31.660261	18.86742	141.630371	33.138336	0.568806	147.032623	28.326576	44.947701	141.188293	30.732456	22.7582535	144.110458	-94.052978	14.9765865	139.150284
-24.451305	-1.658947	145.33136	-31.511583	18.792578	141.675323	33.331768	0.616897	146.727386	28.405262	44.934551	140.853622	30.868515	22.775724	143.790504	-93.891681	14.809432	139.560142
-26.70146	-0.158774	144.921738	-31.246353	18.624725	142.017776	33.68943	0.733566	146.148544	28.503805	45.030586	140.338028	31.0966175	22.882076	143.243286	-93.5893235	14.367374	140.792266
-28.232584	0.975805	144.825119	-31.029024	18.443275	142.453491	34.010803	0.841431	145.788895	28.528675	45.105804	140.029175	31.269739	22.9736175	142.909035	-93.327787	13.9129325	141.997947
-29.858616	2.277111	144.899109	-30.786137	18.185513	143.043823	34.380329	0.950618	145.440475	28.548128	45.146931	139.753738	31.4642285	23.0487745	142.5971065	-93.0365025	13.3222515	143.4905395
-31.525066	3.732809	145.167297	-30.523518	17.858967	143.801788	34.75679	1.037477	145.09671	28.532278	45.190483	139.522476	31.644534	23.11398	142.309593	-92.69157	12.603954	145.293983
-33.171875	5.312572	145.538498	-30.236649	17.469072	144.664352	35.139282	1.08246	144.775558	28.50453	45.210682	139.350845	31.821906	23.146571	142.0632015	-92.295204	11.791573	147.2655025
-34.844208	7.00598	146.027298	-29.92334	17.031166	145.516342	35.501602	1.102996	144.450928	28.486982	45.178738	139.305954	31.994292	23.140867	141.878441	-91.840972	10.921465	149.154243
-36.560337	8.807321	146.419678	-29.589611	16.572748	146.300491	35.827888	1.113208	144.135284	28.449482	45.089622	139.321289	32.138685	23.101415	141.7282865	-91.317907	10.044081	150.8726955
-38.98959	11.706502	147.126282	-29.086048	15.863426	147.370621	36.239693	1.156706	143.587677	28.414799	44.95121	139.382828	32.327246	23.053958	141.4852525	-90.499342	8.672894	153.2559895
-40.549431	13.787177	147.65567	-28.778103	15.368345	147.949188	36.422546	1.110436	143.187241	28.420389	44.794846	139.414566	32.4214675	22.952641	141.3009035	-89.9776735	7.784049	154.5974725
-42.080036	15.934062	148.106369	-28.508659	14.82247	148.383011	36.506527	0.967546	142.723953	28.415054	44.564964	139.433701	32.4607905	22.766255	141.078827	-89.4781085	6.878685	155.687195
-43.525814	18.098869	148.631256	-28.310612	14.259834	148.69281	36.508797	0.748853	142.157425	28.373606	44.330738	139.4431	32.4412015	22.5397955	140.8002625	-89.0624255	5.9798725	156.5853575
-45.010105	20.351776	149.220123	-28.171698	13.755244	148.876572	36.417843	0.52142	141.485352	28.311766	44.077385	139.499542	32.3648045	22.2994025	140.492447	-88.7082005	5.2110855	157.260697
-46.367027	22.669069	149.94873	-28.106712	13.377486	148.988678	36.251213	0.35508	140.750198	28.238895	43.94149	139.656815	32.245054	22.148285	140.2035065	-88.458478	4.606687	157.7738495
-47.550079	25.031635	150.790268	-28.08659	13.124407	149.079025	35.979782	0.247676	139.981384	28.143633	43.90976	139.843994	32.0617075	22.078718	139.912689	-88.2348875	4.170096	158.245361
-49.157551	28.57958	152.198868	-28.095287	12.956688	149.086853	35.471024	0.261946	138.932007	28.089773	44.059776	140.21257	31.7803985	22.160861	139.5722885	-87.9709725	3.752515	158.6014175
-50.058937	30.827585	153.158798	-28.12112	12.971531	149.097076	35.06044	0.318373	138.201782	28.059669	44.202732	140.394836	31.5600545	22.2605525	139.298309	-87.8022945	3.6825095	158.895843
-50.796707	33.122341	154.114197	-28.181835	13.085166	149.097855	34.682076	0.288172	137.48439	28.030609	44.326458	140.481216	31.3563425	22.307315	138.982803	-87.7200125	3.863017	159.212907
-51.385456	35.338287	154.973038	-28.239286	13.288898	149.069962	34.330471	0.372211	136.859024	NaN	NaN	NaN	NaN	NaN	NaN	NaN	NaN	NaN
-51.865189	37.510445	155.816422	-28.268269	13.559145	149.087219	34.025532	0.512423	136.296707	NaN	NaN	NaN	NaN	NaN	NaN	NaN	NaN	NaN
-52.126076	39.503036	156.566574	-28.316359	13.828171	149.160202	33.716045	0.633224	135.823608	NaN	NaN	NaN	NaN	NaN	NaN	NaN	NaN	NaN
-52.316181	41.493114	157.357437	-28.401072	14.113776	149.392807	33.40937	0.752121	135.477936	NaN	NaN	NaN	NaN	NaN	NaN	NaN	NaN	NaN
NaN	NaN	NaN	-28.463888	14.54419	149.961914	32.976368	0.994546	135.319305	NaN	NaN	NaN	NaN	NaN	NaN	NaN	NaN	NaN
NaN	NaN	NaN	-28.453129	14.809507	150.413818	32.801674	1.129336	135.373367	NaN	NaN	NaN	NaN	NaN	NaN	NaN	NaN	NaN
NaN	NaN	NaN	-28.438887	15.053026	150.837677	32.734627	1.228198	135.584137	NaN	NaN	NaN	NaN	NaN	NaN	NaN	NaN	NaN
NaN	NaN	NaN	-28.398455	15.270344	151.209671	32.719368	1.333107	135.886246	NaN	NaN	NaN	NaN	NaN	NaN	NaN	NaN	NaN
NaN	NaN	NaN	-28.364128	15.475091	151.504623	32.759098	1.423724	136.196594	NaN	NaN	NaN	NaN	NaN	NaN	NaN	NaN	NaN
NaN	NaN	NaN	-28.339851	15.672175	151.696243	32.798012	1.506853	136.486877	27.476704	45.705242	139.742325	30.137358	23.6060475	138.114601	-86.81706	7.7383025	165.277885
NaN	NaN	NaN	-28.353584	15.867238	151.765152	32.86031	1.600808	136.709412	NaN	NaN	NaN	NaN	NaN	NaN	NaN	NaN	NaN
NaN	NaN	NaN	-28.418201	16.118929	151.699097	32.891953	1.715085	136.898773	NaN	NaN	NaN	NaN	NaN	NaN	NaN	NaN	NaN
NaN	NaN	NaN	-28.485989	16.23424	151.54866	32.895355	1.819674	136.958969	NaN	NaN	NaN	NaN	NaN	NaN	NaN	NaN	NaN
NaN	NaN	NaN	-28.550629	16.338127	151.348618	32.891659	1.907263	137.01207	NaN	NaN	NaN	NaN	NaN	NaN	NaN	NaN	NaN
NaN	NaN	NaN	-28.608204	16.430872	151.151779	32.906174	1.974088	137.075974	NaN	NaN	NaN	NaN	NaN	NaN	NaN	NaN	NaN
NaN	NaN	NaN	-28.692738	16.551308	151.052643	32.92263	2.018482	137.159805	NaN	NaN	NaN	NaN	NaN	NaN	NaN	NaN	NaN
-37.537609	50.92255	157.389435	-28.790411	16.683125	150.926285	32.926693	2.001307	137.35022	NaN	NaN	NaN	NaN	NaN	NaN	NaN	NaN	NaN
-35.43586	50.443314	156.77803	-28.923019	16.822214	150.831909	32.929489	1.950099	137.631073	NaN	NaN	NaN	NaN	NaN	NaN	NaN	NaN	NaN
-32.035591	49.504562	155.550156	-29.141674	17.112274	150.536957	33.116611	1.803231	138.308685	NaN	NaN	NaN	NaN	NaN	NaN	NaN	NaN	NaN
-29.640284	48.733521	154.673584	-29.320278	17.37006	150.200134	33.335476	1.707313	138.91684	NaN	NaN	NaN	NaN	NaN	NaN	NaN	NaN	NaN
-27.235205	47.82766	153.683762	-29.510815	17.689528	149.767487	33.585461	1.633025	139.623108	NaN	NaN	NaN	NaN	NaN	NaN	NaN	NaN	NaN
-24.759085	46.791454	152.752579	-29.710194	18.041056	149.273651	33.79911	1.577083	140.386932	NaN	NaN	NaN	NaN	NaN	NaN	NaN	NaN	NaN
-22.189257	45.668243	151.949615	-29.903194	18.379154	148.803192	33.974174	1.592232	141.176743	NaN	NaN	NaN	NaN	NaN	NaN	NaN	NaN	NaN
-19.620392	44.384338	151.230042	-30.094713	18.734129	148.268707	34.189613	1.633795	142.061478	NaN	NaN	NaN	NaN	NaN	NaN	NaN	NaN	NaN
-17.107264	43.049194	150.499237	-30.251732	19.107815	147.60614	34.433693	1.684305	143.028931	NaN	NaN	NaN	NaN	NaN	NaN	NaN	NaN	NaN
-13.382954	40.787807	149.606491	-30.499586	19.666561	146.499802	34.76622	1.865514	144.527802	NaN	NaN	NaN	NaN	NaN	NaN	NaN	NaN	NaN
-11.072893	39.165035	149.209641	-30.753984	19.980959	145.751007	34.740234	2.024412	145.550995	NaN	NaN	NaN	NaN	NaN	NaN	NaN	NaN	NaN
-8.872409	37.472073	149.053329	-30.982729	20.205719	145.114273	34.514149	2.283809	146.33165	NaN	NaN	NaN	NaN	NaN	NaN	NaN	NaN	NaN
-6.775743	35.641853	149.083633	-31.169355	20.351027	144.614532	34.250111	2.497825	147.01236	NaN	NaN	NaN	NaN	NaN	NaN	NaN	NaN	NaN
-4.864329	33.775898	149.23259	-31.23531	20.417213	144.155731	34.064915	2.576519	147.579544	NaN	NaN	NaN	NaN	NaN	NaN	NaN	NaN	NaN
-3.089497	31.902296	149.389679	-31.219206	20.514957	143.738449	33.935993	2.635434	147.878616	NaN	NaN	NaN	NaN	NaN	NaN	NaN	NaN	NaN
-1.419318	29.947176	149.568893	-31.156387	20.573441	143.355591	33.94059	2.678711	148.085297	NaN	NaN	NaN	NaN	NaN	NaN	NaN	NaN	NaN
0.752814	27.063032	149.776962	-31.006754	20.656786	142.845718	34.023026	2.79156	148.202606	NaN	NaN	NaN	NaN	NaN	NaN	NaN	NaN	NaN
1.985931	25.155575	149.850266	-30.887737	20.744316	142.525162	34.10326	2.857497	148.195236	NaN	NaN	NaN	NaN	NaN	NaN	NaN	NaN	NaN
3.070808	23.167973	149.834702	-30.743042	20.828259	142.154938	34.18914	2.872721	148.203873	NaN	NaN	NaN	NaN	NaN	NaN	NaN	NaN	NaN
3.962164	21.229038	149.774948	-30.610306	20.922104	141.792465	34.260361	2.89432	148.151428	NaN	NaN	NaN	NaN	NaN	NaN	NaN	NaN	NaN
4.666517	19.226316	149.650757	-30.502466	21.038568	141.507477	34.319214	2.884167	148.060852	NaN	NaN	NaN	NaN	NaN	NaN	NaN	NaN	NaN
5.200916	17.24971	149.518967	-30.408508	21.144913	141.273331	34.37455	2.85042	147.953217	NaN	NaN	NaN	NaN	NaN	NaN	NaN	NaN	NaN
5.512517	15.208069	149.290298	-30.319654	21.228807	141.104248	34.411766	2.844991	147.80661	NaN	NaN	NaN	NaN	NaN	NaN	NaN	NaN	NaN
5.670039	12.182564	148.990051	-30.186821	21.314764	141.040802	34.501724	2.774084	147.556305	NaN	NaN	NaN	NaN	NaN	NaN	NaN	NaN	NaN
5.497288	10.118963	148.73349	-30.127262	21.31731	141.132568	34.547729	2.723534	147.389816	NaN	NaN	NaN	NaN	NaN	NaN	NaN	NaN	NaN
5.187871	8.05296	148.595016	-30.106762	21.275412	141.288315	34.588875	2.667289	147.256317	NaN	NaN	NaN	NaN	NaN	NaN	NaN	NaN	NaN
4.58032	5.973977	148.491211	-30.10923	21.183985	141.474457	34.599022	2.610607	147.182159	NaN	NaN	NaN	NaN	NaN	NaN	NaN	NaN	NaN
3.859269	3.904268	148.590332	-30.123684	21.016964	141.644638	34.614555	2.517214	147.224503	NaN	NaN	NaN	NaN	NaN	NaN	NaN	NaN	NaN
2.863007	1.836171	148.694199	-30.178425	20.821482	141.813202	34.584133	2.436137	147.368271	NaN	NaN	NaN	NaN	NaN	NaN	NaN	NaN	NaN
1.771672	-0.167435	149.090607	-30.239361	20.591688	141.970078	34.519379	2.360244	147.600525	NaN	NaN	NaN	NaN	NaN	NaN	NaN	NaN	NaN
-0.310269	-3.099927	149.696762	-30.320957	20.216921	142.223068	34.453793	2.279484	148.007858	NaN	NaN	NaN	NaN	NaN	NaN	NaN	NaN	NaN
-1.855942	-4.928183	150.115448	-30.35923	19.971643	142.496338	34.450253	2.254087	148.222168	NaN	NaN	NaN	NaN	NaN	NaN	NaN	NaN	NaN
-3.494492	-6.612375	150.55043	-30.374012	19.72504	142.888199	34.499283	2.258241	148.338058	NaN	NaN	NaN	NaN	NaN	NaN	NaN	NaN	NaN
-5.33247	-8.21279	150.966431	-30.353769	19.476191	143.431168	34.618397	2.243125	148.484604	NaN	NaN	NaN	NaN	NaN	NaN	NaN	NaN	NaN
-7.173404	-9.646633	151.410889	-30.315912	19.240786	144.112045	34.811531	2.218647	148.42926	NaN	NaN	NaN	NaN	NaN	NaN	NaN	NaN	NaN
-9.261001	-10.987583	151.834732	-30.267138	18.985146	144.895355	34.967297	2.190546	148.326523	NaN	NaN	NaN	NaN	NaN	NaN	NaN	NaN	NaN
-11.353559	-12.174378	152.391754	-30.228567	18.721905	145.754074	35.132141	2.130587	148.209549	NaN	NaN	NaN	NaN	NaN	NaN	NaN	NaN	NaN
-14.658302	-13.712263	153.171722	-30.144844	18.271641	147.036758	35.36697	1.960027	147.995026	NaN	NaN	NaN	NaN	NaN	NaN	NaN	NaN	NaN
-17.009905	-14.556477	153.696411	-30.069855	17.974667	147.862289	35.487331	1.780708	147.820633	NaN	NaN	NaN	NaN	NaN	NaN	NaN	NaN	NaN
-19.368486	-15.228314	154.310532	-29.990683	17.71336	148.641403	35.610218	1.563144	147.641495	NaN	NaN	NaN	NaN	NaN	NaN	NaN	NaN	NaN
-21.751175	-15.721769	154.999039	-29.89003	17.468733	149.366592	35.695667	1.354241	147.474289	NaN	NaN	NaN	NaN	NaN	NaN	NaN	NaN	NaN
-24.152082	-16.070969	155.537949	-29.799084	17.247278	150.025574	35.636856	1.117796	147.061905	NaN	NaN	NaN	NaN	NaN	NaN	NaN	NaN	NaN
-26.476162	-16.204407	156.238144	-29.721237	16.998989	150.636215	35.704067	0.989885	146.816116	NaN	NaN	NaN	NaN	NaN	NaN	NaN	NaN	NaN
-28.867037	-16.179825	157.029953	-29.668219	16.729338	151.233292	35.744225	0.898988	146.55043	NaN	NaN	NaN	NaN	NaN	NaN	NaN	NaN	NaN
-32.27784	-15.817961	158.290985	-29.579206	16.265511	152.092361	NaN	NaN	NaN	NaN	NaN	NaN	NaN	NaN	NaN	NaN	NaN	NaN
-34.438755	-15.353532	159.236786	-29.524988	15.919749	152.702026	NaN	NaN	NaN	26.311302	44.617462	139.754517	NaN	NaN	NaN	NaN	NaN	NaN
-36.592995	-14.704351	160.034821	-29.428043	15.508697	153.332397	NaN	NaN	NaN	26.052761	44.247746	139.299667	NaN	NaN	NaN	NaN	NaN	NaN
-38.69648	-13.851833	160.874222	-29.346783	15.079932	154.005569	NaN	NaN	NaN	25.761223	43.878578	138.961182	NaN	NaN	NaN	NaN	NaN	NaN
-40.683601	-12.873936	161.573883	-29.313841	14.661774	154.626816	NaN	NaN	NaN	25.492907	43.462753	138.707062	NaN	NaN	NaN	NaN	NaN	NaN
-42.530678	-11.75704	162.007324	-29.281214	14.229043	155.141129	NaN	NaN	NaN	25.184536	43.152023	138.525848	NaN	NaN	NaN	NaN	NaN	NaN
-44.248055	-10.548258	162.401169	-29.261061	13.81319	155.541214	NaN	NaN	NaN	24.884176	42.931984	138.42865	NaN	NaN	NaN	NaN	NaN	NaN
-46.642399	-8.357668	162.477066	-29.245159	13.185434	155.89827	NaN	NaN	NaN	24.417973	42.669868	138.321533	NaN	NaN	NaN	NaN	NaN	NaN
-47.983696	-6.798363	162.257309	-29.225277	12.737052	155.989929	NaN	NaN	NaN	24.153471	42.548252	138.306793	NaN	NaN	NaN	NaN	NaN	NaN
-49.334671	-5.092144	162.006714	-29.216343	12.253596	155.996521	NaN	NaN	NaN	23.835516	42.465401	138.35289	NaN	NaN	NaN	NaN	NaN	NaN
-50.474022	-3.208113	161.705017	-29.215691	11.75962	155.935562	34.135788	-1.219918	142.585678	23.616219	42.351486	138.438232	28.8760035	20.565784	140.511955	-87.3073855	2.953456	171.359169
-51.363373	-1.306581	161.303467	-29.21896	11.280415	155.852127	33.936134	-1.361893	142.032364	NaN	NaN	NaN	NaN	NaN	NaN	NaN	NaN	NaN
-52.018196	0.643991	161.002045	-29.206165	10.795382	155.762466	33.760132	-1.484818	141.55957	NaN	NaN	NaN	NaN	NaN	NaN	NaN	NaN	NaN
-52.557774	2.758745	160.680695	-29.204321	10.262018	155.679703	33.591549	-1.612563	141.109985	NaN	NaN	NaN	NaN	NaN	NaN	NaN	NaN	NaN
-53.050549	6.019624	160.172745	-29.270309	9.494277	155.44696	33.384098	-1.848326	140.5271	NaN	NaN	NaN	NaN	NaN	NaN	NaN	NaN	NaN
-53.165298	8.197759	159.633392	-29.354195	9.022255	155.17572	33.270638	-2.021687	140.232162	NaN	NaN	NaN	NaN	NaN	NaN	NaN	NaN	NaN
-53.103222	10.476825	158.985306	-29.494202	8.578895	154.729568	33.216076	-2.23638	139.984207	NaN	NaN	NaN	NaN	NaN	NaN	NaN	NaN	NaN
-52.914177	12.788727	158.013458	-29.689646	8.196606	154.064972	33.195271	-2.447062	139.860565	NaN	NaN	NaN	NaN	NaN	NaN	NaN	NaN	NaN
-52.555321	14.99984	157.066528	-29.914009	7.929901	153.185791	33.21756	-2.581237	139.8405	NaN	NaN	NaN	NaN	NaN	NaN	NaN	NaN	NaN
-52.058624	17.213282	156.041855	-30.147621	7.762019	152.222061	33.199348	-2.746548	139.791672	25.165594	41.049557	142.701874	29.182471	19.1515045	141.246773	-89.477713	-3.6274665	163.197349
-51.366829	19.361536	155.101456	-30.429628	7.664964	151.248154	33.14098	-2.911873	139.754059	25.495636	41.013412	143.82486	29.318308	19.0507695	141.7894595	-90.177564	-3.7208415	160.7068485
-50.007004	22.25466	154.410187	-30.832363	7.730945	150.06929	32.977684	-3.066771	139.587616	NaN	NaN	NaN	NaN	NaN	NaN	NaN	NaN	NaN
-48.953449	23.957487	154.426941	-31.04664	7.832314	149.548553	32.853092	-3.171387	139.371536	NaN	NaN	NaN	NaN	NaN	NaN	NaN	NaN	NaN
-47.704674	25.478195	154.515808	-31.198168	8.002387	149.131592	32.798801	-3.26454	139.256287	NaN	NaN	NaN	NaN	NaN	NaN	NaN	NaN	NaN
-46.391521	26.779673	154.476852	-31.301222	8.238393	148.687927	32.785206	-3.35069	139.285248	NaN	NaN	NaN	NaN	NaN	NaN	NaN	NaN	NaN
-44.987289	27.852276	154.456604	-31.354342	8.503957	148.222122	32.788761	-3.390377	139.331894	NaN	NaN	NaN	NaN	NaN	NaN	NaN	NaN	NaN
-43.537582	28.681923	154.41626	-31.412025	8.72949	147.76622	32.773865	-3.475365	139.344437	NaN	NaN	NaN	NaN	NaN	NaN	NaN	NaN	NaN
-42.02953	29.310963	154.209503	-31.462801	8.969649	147.315506	32.759899	-3.549876	139.373962	NaN	NaN	NaN	NaN	NaN	NaN	NaN	NaN	NaN
-39.837372	29.788998	153.566666	-31.544432	9.413912	146.693497	32.83511	-3.646399	139.539856	NaN	NaN	NaN	NaN	NaN	NaN	NaN	NaN	NaN
-38.288372	29.863321	152.878326	-31.617626	9.759957	146.312973	32.887974	-3.676115	139.697586	NaN	NaN	NaN	NaN	NaN	NaN	NaN	NaN	NaN
-36.807301	29.723465	152.058411	-31.680641	10.186964	145.956116	32.960758	-3.692343	139.894485	NaN	NaN	NaN	NaN	NaN	NaN	NaN	NaN	NaN
-35.377331	29.386162	151.132584	-31.746296	10.670907	145.641449	33.035477	-3.661949	140.153564	NaN	NaN	NaN	NaN	NaN	NaN	NaN	NaN	NaN
-33.90012	28.783125	150.235535	-31.824163	11.205348	145.374054	33.089291	-3.596976	140.445236	NaN	NaN	NaN	NaN	NaN	NaN	NaN	NaN	NaN
-32.566494	27.966837	149.290878	-31.895372	11.786023	145.147522	33.106266	-3.486835	140.803421	NaN	NaN	NaN	NaN	NaN	NaN	NaN	NaN	NaN
-31.226	26.886272	148.411301	-31.982422	12.394216	144.958862	33.077614	-3.33735	141.221191	NaN	NaN	NaN	NaN	NaN	NaN	NaN	NaN	NaN
-29.483366	24.844685	147.164124	-32.126762	13.318102	144.778687	32.970943	-3.061566	141.972275	NaN	NaN	NaN	NaN	NaN	NaN	NaN	NaN	NaN
-28.426868	23.263851	146.421783	-32.202755	13.99267	144.737885	32.917957	-2.838173	142.54924	NaN	NaN	NaN	NaN	NaN	NaN	NaN	NaN	NaN
-27.432854	21.485014	145.789337	-32.183029	14.701703	144.786453	32.966572	-2.611091	143.235397	NaN	NaN	NaN	NaN	NaN	NaN	NaN	NaN	NaN
-26.607737	19.553387	145.425934	-32.120319	15.372316	144.970673	33.101673	-2.362234	144.022018	NaN	NaN	NaN	NaN	NaN	NaN	NaN	NaN	NaN
-25.88036	17.466068	145.372253	-32.009964	15.984316	145.231339	33.244469	-2.017581	144.931854	NaN	NaN	NaN	NaN	NaN	NaN	NaN	NaN	NaN
-25.334873	15.304613	145.619873	-31.871185	16.472885	145.510452	33.3256	-1.541161	145.831436	NaN	NaN	NaN	NaN	NaN	NaN	NaN	NaN	NaN
-24.910408	13.139341	146.021545	-31.705402	16.894855	145.712418	33.408543	-1.009908	146.68631	NaN	NaN	NaN	NaN	NaN	NaN	NaN	NaN	NaN
-24.563698	9.95224	147.005585	-31.412735	17.36573	145.9086	33.643993	-0.327765	147.802292	28.139994	44.458138	145.015854	30.8919935	22.0651865	146.409073	-93.7174635	12.6662735	145.408127
-24.507856	7.971731	147.739349	-31.213205	17.599115	145.999329	33.875492	0.090244	148.350662	NaN	NaN	NaN	NaN	NaN	NaN	NaN	NaN	NaN
-24.525284	6.118681	148.463577	-30.977484	17.791395	146.048065	34.260296	0.535472	148.874252	NaN	NaN	NaN	NaN	NaN	NaN	NaN	NaN	NaN
-24.666218	4.43062	149.124802	-30.742481	17.963577	146.083145	34.572144	0.886407	149.012177	NaN	NaN	NaN	NaN	NaN	NaN	NaN	NaN	NaN
-24.858644	2.89704	149.652176	-30.479986	18.128712	146.116653	34.887173	1.201465	148.951508	NaN	NaN	NaN	NaN	NaN	NaN	NaN	NaN	NaN
-25.155449	1.505644	149.998413	-30.199484	18.23974	146.194916	35.196175	1.485258	148.679016	NaN	NaN	NaN	NaN	NaN	NaN	NaN	NaN	NaN
-25.517065	0.289313	150.368637	-29.938784	18.334869	146.40274	35.51392	1.680166	148.215515	NaN	NaN	NaN	NaN	NaN	NaN	NaN	NaN	NaN
-26.201508	-1.160674	150.836868	-29.554459	18.426283	146.924561	35.962883	1.927331	147.470245	NaN	NaN	NaN	NaN	NaN	NaN	NaN	NaN	NaN
-26.729197	-1.850756	151.17424	-29.311579	18.502399	147.372055	36.212204	2.100561	147.00412	NaN	NaN	NaN	NaN	NaN	NaN	NaN	NaN	NaN
-27.294552	-2.371852	151.613235	-29.073795	18.580496	147.867462	36.441933	2.252732	146.677292	NaN	NaN	NaN	NaN	NaN	NaN	NaN	NaN	NaN
-27.841637	-2.680876	152.05751	-28.887213	18.661959	148.380081	36.602055	2.410469	146.460617	NaN	NaN	NaN	NaN	NaN	NaN	NaN	NaN	NaN
-28.443089	-2.795673	152.471466	-28.706339	18.697868	148.836334	36.732994	2.541318	146.395432	NaN	NaN	NaN	NaN	NaN	NaN	NaN	NaN	NaN
-29.075314	-2.73017	152.881897	-28.583181	18.735357	149.261826	36.823387	2.591392	146.392929	NaN	NaN	NaN	NaN	NaN	NaN	NaN	NaN	NaN
-29.657707	-2.496168	153.29184	-28.480656	18.745195	149.620331	36.888306	2.571833	146.452408	NaN	NaN	NaN	NaN	NaN	NaN	NaN	NaN	NaN
-30.512991	-1.845252	153.848282	-28.367561	18.755989	150.050659	36.920422	2.535849	146.483139	NaN	NaN	NaN	NaN	NaN	NaN	NaN	NaN	NaN
-31.006891	-1.158757	154.139084	-28.305143	18.794464	150.305344	36.925644	2.525383	146.40741	NaN	NaN	NaN	NaN	NaN	NaN	NaN	NaN	NaN
-31.436274	-0.333686	154.306931	-28.222952	18.837358	150.541763	36.940617	2.514864	146.280106	41.743507	39.612411	132.129791	39.342062	21.0636375	139.2049485	-95.787966	16.6110785	161.8785775
-31.739967	0.743618	154.398331	-28.135744	18.899124	150.758408	36.958729	2.505337	146.111816	NaN	NaN	NaN	NaN	NaN	NaN	NaN	NaN	NaN
-32.062927	1.937925	154.458572	-28.053452	18.971624	150.947876	36.976345	2.527273	145.928787	28.822041	46.085121	137.909454	32.899193	24.306197	141.9191205	-89.006097	13.637051	159.9766315
-32.253864	3.289609	154.335602	-27.979322	19.057407	151.095306	36.961365	2.582188	145.72673	NaN	NaN	NaN	NaN	NaN	NaN	NaN	NaN	NaN
-32.352089	4.853808	154.053192	-27.912432	19.14673	151.186935	36.953182	2.616616	145.506638	28.769827	46.079849	137.473373	32.8615045	24.3482325	141.4900055	-88.6863685	13.9452275	160.8838645
-32.336315	7.391294	153.431534	-27.826303	19.176596	151.177902	36.924976	2.701126	145.044418	28.672075	46.153427	137.11795	32.7985255	24.4272765	141.081184	-88.4511315	13.9259155	161.27462
-32.239933	9.258769	152.717789	-27.757162	19.070354	151.015121	36.879318	2.754793	144.567017	28.620815	46.178532	136.832474	32.7500665	24.4666625	140.6997455	-88.2643905	13.6740455	161.3304965
-31.990808	11.155595	151.839859	-27.69697	18.825911	150.731689	36.738873	2.751844	143.917328	NaN	NaN	NaN	NaN	NaN	NaN	NaN	NaN	NaN
-31.783485	13.25829	150.970245	-27.875137	18.631315	150.467514	36.44445	2.65343	143.077469	28.324461	46.216774	136.394363	32.3844555	24.435102	139.735916	-88.1347295	12.827528	161.199112
-31.424761	15.496325	150.076813	-27.685457	18.150906	150.000397	36.227737	2.474479	142.174469	NaN	NaN	NaN	NaN	NaN	NaN	NaN	NaN	NaN
-31.538534	17.111471	149.408371	-27.704706	17.826757	149.568848	36.010834	2.249381	141.280624	NaN	NaN	NaN	NaN	NaN	NaN	NaN	NaN	NaN
-32.402145	18.550415	148.83139	-27.727568	17.525211	149.061661	35.837948	2.095644	140.540955	NaN	NaN	NaN	NaN	NaN	NaN	NaN	NaN	NaN
-33.26128	20.963932	147.876556	-27.759108	17.216211	148.169739	35.601768	1.959031	139.716858	NaN	NaN	NaN	NaN	NaN	NaN	NaN	NaN	NaN
-33.543129	22.721331	147.239075	-27.835539	17.0408	147.491867	35.467335	1.823625	139.264526	28.786043	46.044666	136.478104	32.126689	23.9341455	137.871315	-87.797767	10.1474545	157.112419
-33.732624	24.472042	146.55426	-27.936653	16.901152	146.728333	35.354469	1.637002	138.87294	28.945971	45.983257	136.814117	32.15022	23.8101295	137.8435285	-88.023526	9.9921745	155.6131375
-33.790119	26.29084	145.960587	-28.025421	16.816542	145.958252	35.26157	1.432933	138.510437	29.101765	45.913666	137.112549	32.1816675	23.6732995	137.811493	-88.2325095	9.9597845	154.105011
-33.746559	28.0669	145.421143	-28.134647	16.805347	145.209122	35.152657	1.198493	138.205811	29.336864	45.788643	137.460251	32.2447605	23.493568	137.833031	-88.5140545	10.117126	152.585213
-33.545696	29.880342	145.074692	-28.268879	16.867556	144.572357	34.997334	0.991169	137.932983	29.559391	45.674015	137.88414	32.2783625	23.332592	137.9085615	-88.8161205	10.40252	151.2361525
-33.308083	31.583426	144.916122	-28.438061	16.984524	144.146851	34.859077	0.893193	137.81929	29.70911	45.631165	138.327591	32.2840935	23.262179	138.0734405	-89.1602155	10.706869	150.2202615
-32.726727	34.000378	145.320389	-28.744009	17.198774	144.116669	34.592445	0.967741	137.955231	29.846155	45.675564	139.22168	32.2193	23.3216525	138.5884555	-89.707318	11.0758955	149.6448825
-32.220711	35.433014	146.019562	-28.967148	17.344543	144.521469	34.373169	1.018721	138.140427	29.789886	45.712643	139.945328	32.0815275	23.365682	139.0428775	-90.0158235	11.323404	150.0000605
-31.652325	36.77219	147.073486	-29.207512	17.466303	145.243637	34.141609	1.050689	138.400085	29.6064	45.749207	140.719513	31.8740045	23.399948	139.559799	-90.2890285	11.532658	150.927475
-30.976599	37.906219	148.255737	-29.421505	17.55208	146.192261	33.965485	1.114823	138.721725	NaN	NaN	NaN	NaN	NaN	NaN	NaN	NaN	NaN
-30.203068	38.968964	149.448029	-29.597229	17.620689	147.228745	33.810078	1.200593	139.101578	NaN	NaN	NaN	NaN	NaN	NaN	NaN	NaN	NaN
-29.376379	39.909466	150.591125	-29.72683	17.664919	148.213776	33.714802	1.292511	139.472748	NaN	NaN	NaN	NaN	NaN	NaN	NaN	NaN	NaN
-28.459921	40.718269	151.544662	-29.829016	17.702465	149.058273	33.619293	1.347251	139.860291	NaN	NaN	NaN	NaN	NaN	NaN	NaN	NaN	NaN
-26.952574	41.739292	152.695633	-29.980469	17.736546	149.984055	33.448814	1.4194	140.072388	NaN	NaN	NaN	NaN	NaN	NaN	NaN	NaN	NaN
-25.857967	42.265671	153.25058	-30.086189	17.777784	150.398254	33.294598	1.502235	140.132568	NaN	NaN	NaN	NaN	NaN	NaN	NaN	NaN	NaN
-24.656906	42.750469	153.617523	-30.180201	17.841084	150.685333	33.162083	1.606655	140.142014	NaN	NaN	NaN	NaN	NaN	NaN	NaN	NaN	NaN
-23.422314	43.065926	153.905807	-30.215191	17.954836	150.902328	33.033531	1.734627	140.084503	NaN	NaN	NaN	NaN	NaN	NaN	NaN	NaN	NaN
-22.060299	43.265118	154.093689	-30.262543	18.121983	151.126587	32.921295	1.896997	140.033676	NaN	NaN	NaN	NaN	NaN	NaN	NaN	NaN	NaN
-20.628798	43.369743	154.18306	-30.319511	18.331238	151.34668	32.839985	2.087888	140.036682	NaN	NaN	NaN	NaN	NaN	NaN	NaN	NaN	NaN
-19.197918	43.315689	154.209106	-30.368921	18.584002	151.54245	32.750336	2.288788	140.109955	NaN	NaN	NaN	NaN	NaN	NaN	NaN	NaN	NaN
-16.787096	43.022236	154.002777	-30.414661	18.991514	151.632431	32.815353	2.641431	140.443008	NaN	NaN	NaN	NaN	NaN	NaN	NaN	NaN	NaN
-15.159472	42.672966	153.766296	-30.354908	19.249161	151.398315	33.075668	2.883176	140.906189	NaN	NaN	NaN	NaN	NaN	NaN	NaN	NaN	NaN
-13.381667	42.120609	153.483154	-30.229071	19.461464	150.914001	33.511398	3.110971	141.483139	NaN	NaN	NaN	NaN	NaN	NaN	NaN	NaN	NaN
-11.649755	41.443184	153.22966	-30.139076	19.689234	150.140686	34.108353	3.166739	142.253204	NaN	NaN	NaN	NaN	NaN	NaN	NaN	NaN	NaN
-9.900119	40.570366	152.953873	-30.197981	19.894773	149.036377	34.649052	3.057986	143.100479	NaN	NaN	NaN	NaN	NaN	NaN	NaN	NaN	NaN
-8.267979	39.615799	152.518433	-30.299955	20.123684	147.552414	35.073608	2.901835	144.005569	NaN	NaN	NaN	NaN	NaN	NaN	NaN	NaN	NaN
-6.645082	38.480724	151.994446	-30.433582	20.348478	145.90065	35.316586	2.860225	144.867966	NaN	NaN	NaN	NaN	NaN	NaN	NaN	NaN	NaN
-4.567585	36.565079	151.244659	-30.588032	20.665018	143.452927	35.223141	2.936154	145.836227	NaN	NaN	NaN	NaN	NaN	NaN	NaN	NaN	NaN
-3.397502	35.159935	150.795212	-30.562496	20.885014	142.133926	35.126144	3.04149	146.250961	NaN	NaN	NaN	NaN	NaN	NaN	NaN	NaN	NaN
-2.294589	33.615215	150.277496	-30.364904	21.171423	140.983612	35.107914	3.182627	146.54277	NaN	NaN	NaN	NaN	NaN	NaN	NaN	NaN	NaN
-1.368167	32.008064	149.714188	-30.051153	21.493034	140.094498	35.162064	3.348079	146.700424	NaN	NaN	NaN	NaN	NaN	NaN	NaN	NaN	NaN
-0.630155	30.252514	149.22876	-29.754227	21.781931	139.484863	35.313686	3.424556	146.827545	NaN	NaN	NaN	NaN	NaN	NaN	NaN	NaN	NaN
-0.128152	28.450575	148.689438	-29.431831	22.017361	138.963531	35.483269	3.543091	146.966461	NaN	NaN	NaN	NaN	NaN	NaN	NaN	NaN	NaN
0.137754	26.500395	148.105103	-29.12241	22.197666	138.540054	35.649895	3.66767	147.056137	NaN	NaN	NaN	NaN	NaN	NaN	NaN	NaN	NaN
0.018317	23.464499	147.273102	-28.797644	22.322565	138.175797	35.940655	3.709735	147.150146	NaN	NaN	NaN	NaN	NaN	NaN	NaN	NaN	NaN
-0.367116	21.372124	146.754456	-28.678146	22.322281	138.189835	36.102917	3.725478	147.159409	NaN	NaN	NaN	NaN	NaN	NaN	NaN	NaN	NaN
-1.056957	19.17865	146.294098	-28.618637	22.299107	138.388626	36.204041	3.735988	147.145309	NaN	NaN	NaN	NaN	NaN	NaN	NaN	NaN	NaN
-1.986861	17.002253	145.986145	-28.61112	22.259348	138.894485	36.318573	3.796675	147.073227	NaN	NaN	NaN	NaN	NaN	NaN	NaN	NaN	NaN
-3.214774	14.795717	145.902954	-28.681978	22.213383	139.686218	36.398434	3.81121	146.980606	NaN	NaN	NaN	NaN	NaN	NaN	NaN	NaN	NaN
-4.726012	12.568151	146.086578	-28.723696	22.108545	140.697021	36.553001	3.831711	146.995743	NaN	NaN	NaN	NaN	NaN	NaN	NaN	NaN	NaN
-6.416409	10.382712	146.57753	-28.768158	21.928637	141.923615	36.692966	3.867929	147.017532	NaN	NaN	NaN	NaN	NaN	NaN	NaN	NaN	NaN
-9.360334	7.237484	147.797729	-28.695854	21.518942	143.90979	37.002033	3.961248	147.21904	30.857611	49.333	145.452301	33.929822	26.647124	146.3356705	-91.32153	16.39076	141.4839095
-11.484053	5.254595	148.868423	-28.596357	21.166128	145.200089	37.235008	3.987534	147.434311	30.792379	49.269886	144.752563	34.0136935	26.62871	146.093437	-91.2064075	15.703546	144.306741
-13.714022	3.325307	149.98204	-28.486113	20.80143	146.426346	37.470989	3.990968	147.632004	NaN	NaN	NaN	NaN	NaN	NaN	NaN	NaN	NaN
-16.059498	1.579563	151.096069	-28.425158	20.48036	147.644562	37.620888	3.921774	147.773117	NaN	NaN	NaN	NaN	NaN	NaN	NaN	NaN	NaN
-18.447878	-0.051611	152.068314	-28.363129	20.184885	148.79306	37.725334	3.790904	147.767456	NaN	NaN	NaN	NaN	NaN	NaN	NaN	NaN	NaN
-20.866323	-1.594868	152.842468	-28.249491	19.881979	149.804092	37.843884	3.6613	147.632126	NaN	NaN	NaN	NaN	NaN	NaN	NaN	NaN	NaN
-23.313925	-2.979495	153.4422	-28.092293	19.5481	150.638321	37.991585	3.556791	147.311829	NaN	NaN	NaN	NaN	NaN	NaN	NaN	NaN	NaN
-26.969973	-4.841129	154.023788	-27.846226	19.107121	151.564972	38.214008	3.353513	146.735199	NaN	NaN	NaN	NaN	NaN	NaN	NaN	NaN	NaN
-29.419174	-5.93712	154.232788	-27.740976	18.812237	152.003448	38.260555	3.215813	146.268829	NaN	NaN	NaN	NaN	NaN	NaN	NaN	NaN	NaN
-31.876463	-6.948741	154.35054	-27.701839	18.494766	152.286224	38.188461	3.077062	145.78125	NaN	NaN	NaN	NaN	NaN	NaN	NaN	NaN	NaN
-34.325424	-7.795653	154.449753	-27.680367	18.226244	152.423737	38.041603	2.928753	145.245667	NaN	NaN	NaN	NaN	NaN	NaN	NaN	NaN	NaN
-36.706821	-8.514773	154.551453	-27.674154	17.985239	152.444656	37.873722	2.785612	144.726151	NaN	NaN	NaN	NaN	NaN	NaN	NaN	NaN	NaN
-39.055191	-9.181611	154.727127	-27.672634	17.764166	152.337051	37.71796	2.658184	144.278091	45.348022	38.772968	133.912247	41.532991	20.715576	139.095169	-96.878259	14.812756	165.578933
-41.310627	-9.712675	154.896347	-27.684486	17.579906	152.123474	37.54792	2.525782	143.846252	45.12101	38.510239	133.461685	41.334465	20.5180105	138.6539685	-96.703437	14.6418015	165.5929795
-44.515556	-10.28533	155.3685	-27.737835	17.375446	151.677734	37.320606	2.291234	143.229263	NaN	NaN	NaN	NaN	NaN	NaN	NaN	NaN	NaN
-46.500381	-10.471315	155.969986	-27.772041	17.260502	151.36792	37.233837	2.130984	142.948593	NaN	NaN	NaN	NaN	NaN	NaN	NaN	NaN	NaN
NaN	NaN	NaN	-27.812437	17.176981	151.117249	37.080772	1.995901	142.626053	27.898693	45.907902	137.893936	32.4897325	23.9519015	140.2599945	-88.1146065	10.4020605	161.9745035
NaN	NaN	NaN	-27.840086	17.086035	150.976318	36.916286	1.823099	142.439484	27.77729	45.487167	136.781174	32.346788	23.655133	139.610329	-88.02696	10.516937	162.342307
NaN	NaN	NaN	-27.833498	16.95158	150.974808	36.806583	1.646908	142.381454	27.577639	45.016312	135.699036	32.192111	23.33161	139.040245	-87.859107	10.57155	162.909371
NaN	NaN	NaN	-27.846218	16.796211	151.075912	36.722626	1.479267	142.3936	27.265739	44.607353	134.895264	31.9941825	23.04331	138.644432	-87.6866185	10.549112	163.507392
NaN	NaN	NaN	-27.852688	16.586657	151.265106	36.680611	1.305629	142.518906	26.954222	44.178558	134.270248	31.8174165	22.7420935	138.394577	-87.5227925	10.4312205	164.135635
NaN	NaN	NaN	-28.084135	16.317081	151.655121	36.764408	1.000138	142.815811	26.601791	43.558647	133.631485	31.6830995	22.2793925	138.223648	-87.8513695	10.3547695	165.086594
NaN	NaN	NaN	-28.117966	15.999269	151.836807	36.76926	0.739941	143.021454	26.410913	43.154762	133.429138	31.5900865	21.9473515	138.225296	-87.8260185	10.0511865	165.448318
NaN	NaN	NaN	-28.152679	15.620852	151.903641	36.055244	0.754672	143.336029	26.267624	42.797638	133.333511	31.161434	21.776155	138.33477	-87.466792	9.465549	165.472512
NaN	NaN	NaN	-28.232838	15.223312	151.833267	36.037575	0.494576	143.469162	26.223946	42.476891	133.348999	31.1307605	21.4857335	138.4090805	-87.5964365	8.9608905	165.2574535
NaN	NaN	NaN	-28.345203	14.800262	151.638809	36.025475	0.207895	143.449631	26.160955	42.227936	133.396698	31.093215	21.2179155	138.4231645	-87.783621	8.3826085	164.8544535
NaN	NaN	NaN	-28.266388	14.225553	151.268524	35.908901	-0.059867	143.239288	26.00317	42.001534	133.407578	30.9560355	20.9708335	138.323433	-87.4888115	7.4802725	164.213615
NaN	NaN	NaN	-28.420734	13.780834	150.834137	35.763622	-0.349957	142.813141	25.875473	41.786766	133.347794	30.8195475	20.7184045	138.0804675	-87.6610155	6.8432635	163.5878065
-59.542179	3.189898	156.360962	-28.599152	13.121337	150.073624	36.002388	-0.909048	141.917175	25.664902	41.519119	133.125488	30.833645	20.3050355	137.5213315	-88.031949	5.9376385	162.6259165
-59.596016	5.462027	155.016403	-28.708145	12.714214	149.502747	35.662312	-1.114648	141.312805	25.552416	41.4212	133.029526	30.607364	20.153276	137.1711655	-88.023654	5.275152	161.8343285
-59.403515	7.805824	153.590744	-28.854557	12.339804	148.881805	35.404068	-1.342179	140.698853	25.489092	41.367985	133.090729	30.44658	20.012903	136.894791	-88.155694	4.666705	160.868819
-58.990955	10.306311	152.295441	-29.09236	12.039816	148.341553	35.001434	-1.629418	139.950714	25.461578	41.341019	133.253113	30.231506	19.8558005	136.6019135	-88.416226	4.2238315	160.0811925
-58.398544	13.013127	151.503494	-29.363457	11.760921	147.951324	34.408535	-1.970666	139.050461	25.354242	41.370155	133.595749	29.8813885	19.6997445	136.323105	-88.6083025	3.8220975	159.579543
-57.698685	15.937501	151.464661	-29.6294	11.484046	147.828827	33.683739	-2.285336	137.980835	25.40295	41.348511	133.986893	29.5433445	19.5315875	135.983864	-88.8021445	3.4365045	159.67379
-56.729053	18.848389	151.947311	-29.84671	11.206524	147.93924	32.955093	-2.443164	136.893143	25.161966	41.476215	134.545441	29.0585295	19.5165255	135.719292	-88.7519495	2.8965225	160.159188
-54.813457	23.161865	153.295975	-30.011166	10.704849	148.328995	32.166588	-2.292812	135.536346	24.873373	41.740917	135.770752	28.5199805	19.7240525	135.653549	-88.5423125	1.6856455	161.004441
-53.267414	25.893888	154.440369	-30.055294	10.264748	148.692642	31.796778	-2.207582	134.861542	24.755615	41.8615	136.797226	28.2761965	19.826959	135.829384	-88.3867845	0.702537000000003	161.5559
-51.51627	28.466288	155.715256	-30.094284	9.696652	148.92836	31.507751	-2.210519	134.418427	24.686531	41.875656	137.919785	28.097141	19.8325685	136.169106	-88.285709	-0.4392645	161.687614
-49.565773	30.89073	156.972427	-30.083143	9.145472	149.123322	31.354082	-2.22608	134.140396	24.809589	41.799591	139.112549	28.0818355	19.7867555	136.6264725	-88.2481215	-1.4958115	161.6201715
-47.384758	33.133141	158.186203	-30.066383	8.662	149.203598	31.278196	-2.350762	133.980469	NaN	NaN	NaN	NaN	NaN	NaN	NaN	NaN	NaN
NaN	NaN	NaN	-30.031691	8.213193	149.126175	31.269333	-2.527436	133.915497	NaN	NaN	NaN	NaN	NaN	NaN	NaN	NaN	NaN
NaN	NaN	NaN	-29.965231	7.864984	148.926575	31.345495	-2.673113	133.909225	NaN	NaN	NaN	NaN	NaN	NaN	NaN	NaN	NaN
NaN	NaN	NaN	NaN	NaN	NaN	31.549374	-2.842412	133.910126	NaN	NaN	NaN	NaN	NaN	NaN	NaN	NaN	NaN
-37.558437	-1.95365	152.547318	NaN	NaN	NaN	31.804482	-2.917628	134.111145	NaN	NaN	NaN	NaN	NaN	NaN	NaN	NaN	NaN
NaN	NaN	NaN	-29.882124	7.406994	147.347809	32.213436	-2.896128	134.460571	NaN	NaN	NaN	NaN	NaN	NaN	NaN	NaN	NaN
NaN	NaN	NaN	-29.894369	7.517171	146.317703	32.774712	-2.843606	134.884506	NaN	NaN	NaN	NaN	NaN	NaN	NaN	NaN	NaN
NaN	NaN	NaN	-29.908319	7.564479	145.268066	33.383018	-2.873801	135.404083	NaN	NaN	NaN	NaN	NaN	NaN	NaN	NaN	NaN
NaN	NaN	NaN	-29.9265	7.690522	144.186707	34.007828	-3.042422	136.068604	NaN	NaN	NaN	NaN	NaN	NaN	NaN	NaN	NaN
NaN	NaN	NaN	-30.04578	7.779936	143.27713	34.521545	-3.306812	136.795074	NaN	NaN	NaN	NaN	NaN	NaN	NaN	NaN	NaN
-17.737511	44.081367	153.492813	-30.202917	7.974312	142.222672	35.086838	-3.558381	138.057083	NaN	NaN	NaN	NaN	NaN	NaN	NaN	NaN	NaN
-14.89239	43.452869	152.151535	-30.300764	8.022658	141.892624	35.310493	-3.629532	138.811844	NaN	NaN	NaN	NaN	NaN	NaN	NaN	NaN	NaN
-12.126135	42.458725	151.206619	-30.363098	8.061917	141.708954	35.424995	-3.653012	139.457779	26.394384	40.803009	146.61116	30.9096895	18.5749985	143.0344695	-91.6358855	-2.4511645	140.3834385
-9.373483	41.159397	150.297302	-30.361801	8.096	141.624176	35.501514	-3.684089	139.978943	26.365789	40.792564	146.383011	30.9336515	18.5542375	143.180977	-91.6572535	-2.3622375	140.067375
-6.677209	39.668308	149.517776	-30.365091	8.140824	141.627686	35.604862	-3.781276	140.454163	26.368925	40.759315	146.091263	30.9868935	18.4890195	143.272713	-91.7170755	-2.2073715	139.982659
-4.073344	37.993233	148.783157	-30.357042	8.223529	141.620605	35.70985	-3.932495	141.024063	26.392265	40.705196	145.764755	31.0510575	18.3863505	143.394409	-91.7651415	-1.9392925	139.846801
-2.699175	35.997086	147.918381	-30.362362	8.372239	141.544739	35.763161	-4.062232	141.739059	26.433167	40.636086	145.471375	31.098164	18.286927	143.605217	-91.822888	-1.542449	139.484261
-0.877226	32.7318	146.760254	-30.372768	8.614185	141.420197	35.746204	-4.127167	142.896957	26.499874	40.639622	144.943756	31.123039	18.2562275	143.9203565	-91.868575	-1.0278575	138.9200375
0.161298	30.458141	146.197723	-30.409304	8.753573	141.32869	35.680584	-4.13181	143.564545	26.511377	40.66571	144.533249	31.0959805	18.26695	144.048897	-91.9145885	-0.759803999999999	138.608483
1.012431	28.11628	145.78067	-30.44549	8.852566	141.261765	35.599277	-4.168162	144.051819	26.515162	40.664261	144.099121	31.0572195	18.2480495	144.07547	-91.9481995	-0.542917500000001	138.44806
1.70732	25.74329	145.489197	-30.456871	8.907429	141.221725	35.566883	-4.229097	144.414337	26.51623	40.587063	143.682907	31.0415565	18.178983	144.048622	-91.9552985	-0.364124999999998	138.394828
2.265424	23.356733	145.331085	-30.429861	8.905726	141.180725	35.581253	-4.283563	144.713196	26.578808	40.494854	143.301804	31.0800305	18.1056455	144.0075	-91.9397525	-0.294193499999999	138.35395
2.615553	21.024469	145.330688	-30.414795	8.867346	141.162186	35.576263	-4.298405	144.866852	26.618773	40.419197	143.022583	31.097518	18.060396	143.9447175	-91.927108	-0.325703999999998	138.3796545
2.814062	18.706198	145.286194	-30.408005	8.838005	141.200119	35.626801	-4.332511	144.913025	26.608667	40.348183	142.813736	31.117734	18.007836	143.8633805	-91.933744	-0.331825999999996	138.5368575
2.877184	15.33761	145.39502	-30.396652	8.833307	141.412689	35.668156	-4.435463	144.945633	26.677822	40.265282	142.529816	31.172989	17.9149095	143.7377245	-91.966293	-0.248295500000001	139.0876535
2.775494	13.221084	145.62529	-30.352215	8.890432	141.598587	35.672337	-4.473346	145.057419	26.755047	40.209381	142.357452	31.213692	17.8680175	143.7074355	-91.918122	-0.0871534999999994	139.4897385
2.485549	11.161248	145.780426	-30.337843	8.990814	141.815323	35.6544	-4.509396	145.169098	26.847595	40.190769	142.197769	31.2509975	17.8406865	143.6834335	-91.9266835	0.1409415	139.9472125
2.084007	9.232622	146.094574	-30.353895	9.098581	142.016281	35.644199	-4.523035	145.342514	26.898533	40.153156	142.050964	31.271366	17.8150605	143.696739	-91.979156	0.382101499999997	140.335823
1.580425	7.32156	146.270126	-30.372637	9.169724	142.175323	35.597374	-4.528028	145.529144	26.897768	40.108402	141.864166	31.247571	17.790187	143.696655	-91.992845	0.549261000000001	140.653991
0.937761	5.531068	146.407806	-30.475082	9.205942	142.31868	35.478729	-4.53335	145.606461	26.844114	40.054398	141.617523	31.1614215	17.760524	143.611992	-92.1115855	0.65136	141.025368
0.202405	3.745625	146.337219	-30.597336	9.171464	142.371384	35.329891	-4.575145	145.573013	26.74115	39.937767	141.378387	31.0355205	17.681311	143.4757	-92.2301925	0.661617	141.267068
-1.125293	1.267692	146.082947	-30.822737	9.083127	142.259216	35.066227	-4.714303	145.307632	26.553858	39.717064	141.10675	30.8100425	17.5013805	143.207191	-92.4555165	0.664873499999999	141.311241
-2.095987	-0.279481	145.822052	-30.92914	9.021383	141.994019	34.934998	-4.813594	145.132828	26.458174	39.602283	141.008072	30.696586	17.3943445	143.07045	-92.554866	0.648421500000001	140.917588
-3.183342	-1.709275	145.460052	-31.042253	9.013187	141.621201	34.793285	-4.880051	144.999466	26.393286	39.536503	140.995193	30.5932855	17.328226	142.9973295	-92.6777915	0.698148	140.2450725
-4.376077	-3.043839	145.144501	-31.172726	9.043815	141.282791	34.626095	-4.923073	144.857559	26.306772	39.504768	140.969208	30.4664335	17.2908475	142.9133835	-92.8118855	0.796782500000003	139.6521985
-5.67631	-4.242417	144.787735	-31.320173	9.108344	140.96608	34.466747	-4.914774	144.740265	26.220942	39.530205	140.959244	30.3438445	17.3077155	142.8497545	-92.9841905	0.908972500000001	139.0824055
-7.097481	-5.360559	144.476669	-31.452793	9.221254	140.714966	34.303524	-4.915421	144.593948	26.120237	39.565857	140.960403	30.2118805	17.325218	142.7771755	-93.1174665	1.11729	138.6527565
-8.542619	-6.37138	144.12912	-31.55595	9.334478	140.492966	34.193783	-4.908096	144.481964	26.085896	39.601402	141.000748	30.1398395	17.346653	142.741356	-93.2517395	1.322303	138.244576
-10.903652	-7.794426	143.521896	-31.629488	9.468544	140.185669	34.049557	-4.905702	144.317673	26.079134	39.619041	141.103485	30.0643455	17.3566695	142.710579	-93.3233215	1.5804185	137.660759
-12.593523	-8.608441	143.052979	-31.644386	9.544839	139.988022	33.971767	-4.936692	144.239059	26.113056	39.588898	141.203125	30.0424115	17.326103	142.721092	-93.3311835	1.763575	137.254952
-14.372903	-9.40314	142.654694	-31.652964	9.58437	139.840851	33.931152	-4.988204	144.170593	26.144201	39.536846	141.234283	30.0376765	17.274321	142.702438	-93.3436045	1.894419	136.979264
-16.270741	-10.054391	142.376801	-31.640682	9.603361	139.750946	33.91909	-5.042397	144.150238	26.189905	39.479259	141.157776	30.0544975	17.218431	142.654007	-93.3358615	1.988291	136.847885
-18.273438	-10.685872	142.280777	-31.614319	9.600852	139.758255	33.909847	-5.061897	144.125992	26.236036	39.413021	140.895111	30.0729415	17.175562	142.5105515	-93.3015795	2.026142	137.0059585
-20.424547	-11.101212	142.432327	-31.574095	9.590254	139.893311	33.943539	-5.075631	144.111176	26.272158	39.320313	140.423248	30.1078485	17.122341	142.267212	-93.2560385	2.058167	137.51941
-22.639143	-11.410654	142.90451	-31.494015	9.524611	140.207474	34.010082	-5.043971	144.106796	26.312155	39.275284	139.787552	30.1611185	17.1156565	141.947174	-93.1491485	1.9335655	138.467774
-26.181919	-11.515946	144.242554	-31.402571	9.308324	141.119812	34.165394	-5.005957	144.078796	26.214251	39.045982	138.394241	30.1898225	17.0200125	141.2365185	-92.9949645	1.5966355	141.0031055
-28.582706	-11.357882	145.416183	-31.335587	9.085074	141.903122	34.303158	-5.046818	144.052841	26.020908	38.755817	137.39975	30.162033	16.8544995	140.7262955	-92.833207	1.3156485	143.0799485
-31.037542	-11.031857	146.623291	-31.305746	8.809823	142.785034	34.540928	-5.093794	144.051468	25.707357	38.380157	136.380951	30.1241425	16.6431815	140.2162095	-92.7356345	0.976464500000002	145.3538585
-33.51952	-10.50497	147.825134	-31.295868	8.53679	143.726349	34.604458	-5.14233	143.956131	25.313736	38.010159	135.453857	29.959097	16.4339145	139.704994	-92.550833	0.6396655	147.747704
-35.94281	-9.761955	148.99585	-31.325659	8.290037	144.754044	34.579666	-5.20056	143.77243	24.801813	37.664021	134.715759	29.6907395	16.2317305	139.2440945	-92.3420575	0.348343500000002	150.2639935
-38.374912	-8.786975	149.983978	-31.30928	8.041194	145.813766	33.778427	-4.93902	143.62886	23.998665	37.472988	134.274811	28.888546	16.266984	138.9518355	-91.507106	-0.184595999999999	152.6756965
-40.73325	-7.657312	150.901413	-31.226271	7.791428	146.827988	33.674931	-5.012941	143.266479	23.638296	37.24892	133.943497	28.6566135	16.1179895	138.604988	-91.1091555	-0.535133500000001	155.050988
-44.104145	-5.544268	151.995773	-31.048653	7.425649	148.199921	33.514931	-5.129659	142.500046	23.122835	37.129318	133.730728	28.318883	15.9998295	138.115387	-90.416189	-1.1485315	158.284455
-46.201607	-3.875322	152.578766	-30.94076	7.190561	148.917038	33.325123	-5.222082	141.816864	22.82679	37.085175	133.743301	28.0759565	15.9315465	137.7800825	-89.9574765	-1.5504245	160.0539935
-48.234287	-2.070105	152.800613	-30.813492	6.910463	149.370544	33.448627	-5.672311	140.946564	22.579647	37.149071	133.929962	28.014137	15.73838	137.438263	-89.641121	-1.917454	161.302825
-50.148876	-0.120789	152.996017	-30.739933	6.644887	149.60408	33.061008	-5.893297	140.047668	22.503805	37.295403	134.212189	27.7824065	15.701053	137.1299285	-89.2622725	-2.411279	162.0782315
-51.857903	2.022113	153.104584	-30.712908	6.379488	149.650955	32.602345	-5.971133	138.973343	22.479939	37.442673	134.62323	27.541142	15.73577	136.7982865	-88.966958	-2.976794	162.5036235
-53.415108	4.28247	153.254089	-30.738634	6.215859	149.504028	32.087181	-6.087225	137.761368	22.786386	37.517414	135.161621	27.4367835	15.7150945	136.4614945	-88.9140515	-3.2833765	162.5465615
-54.807537	6.5888	153.441193	-30.818697	6.141919	149.229462	31.493107	-6.146792	136.559113	22.894087	37.680061	135.779572	27.193597	15.7666345	136.1693425	-88.830991	-3.4827965	162.2895815
NaN	NaN	NaN	-30.994781	6.109235	148.71106	30.647665	-5.982316	135.015076	23.156368	37.973145	136.818176	26.9020165	15.9954145	135.916626	-88.8915785	-3.7769445	161.505494
-56.986767	12.336985	154.449646	-31.07309	6.110655	148.392456	30.093172	-5.935215	134.1492	23.361319	38.074844	137.541351	26.7272455	16.0698145	135.8452755	-88.8734255	-3.8485045	160.9396365
-57.380051	14.449308	155.149155	-31.121937	6.196042	148.171219	29.680103	-5.883421	133.354385	23.626446	38.105469	138.162872	26.6532745	16.111024	135.7586285	-88.8971485	-3.71894	160.5838095
NaN	NaN	NaN	-31.122902	6.350798	148.011612	29.405521	-5.844402	132.803009	23.969734	38.116611	138.712067	26.6876275	16.1361045	135.757538	-88.9334315	-3.4345085	160.265686
NaN	NaN	NaN	-31.10449	6.546053	147.902222	29.261675	-5.821527	132.548828	24.305763	38.132755	139.121384	26.783719	16.155614	135.835106	-88.992699	-3.063508	159.969338
NaN	NaN	NaN	-31.06584	6.717216	147.857697	29.200617	-5.852965	132.582184	24.575455	38.105259	139.382339	26.888036	16.126147	135.9822615	-89.019716	-2.691715	159.7331325
NaN	NaN	NaN	-31.055182	6.866166	147.851929	29.287296	-5.995728	132.678162	NaN	NaN	NaN	NaN	NaN	NaN	NaN	NaN	NaN
NaN	NaN	NaN	-31.097967	7.014329	147.901443	29.473383	-6.338582	133.23317	24.801203	37.745319	139.498718	27.137293	15.7033685	136.365944	-89.333227	-1.6747105	159.436942
NaN	NaN	NaN	-31.159115	7.092911	147.989395	29.607805	-6.610934	133.713425	24.771832	37.532185	139.422699	27.1898185	15.4606255	136.568062	-89.5080485	-1.2748035	159.410728
-54.266949	26.496468	155.635147	-31.258778	7.164249	148.076385	29.712093	-6.887289	134.215088	24.746216	37.285675	139.352066	27.2291545	15.199193	136.783577	-89.7467105	-0.870695	159.369193
-53.229202	27.4613	155.117218	-31.348587	7.220813	148.172394	29.797386	-7.174353	134.656174	24.778818	37.038002	139.353958	27.288102	14.9318245	137.005066	-89.985276	-0.4901985	159.339722
-51.965778	28.228252	154.653091	-31.40033	7.245082	148.266037	29.859947	-7.431348	135.067932	24.863142	36.826656	139.44223	27.3615445	14.697654	137.255081	-90.1622045	-0.20749	159.276993
-50.529774	28.823856	154.235733	-31.471617	7.319877	148.284943	29.941549	-7.652963	135.384506	24.989161	36.681725	139.624664	27.465355	14.514381	137.504585	-90.408589	0.125373	159.065301
-48.957619	29.263634	153.916916	-31.528414	7.406344	148.265427	29.999901	-7.84345	135.633667	25.162529	36.56636	139.930923	27.581215	14.361455	137.782295	-90.638043	0.451232999999998	158.748559
-46.335049	29.735205	153.195831	-31.709797	7.567639	147.967575	30.101162	-8.0618	136.023117	25.505093	36.473091	140.702255	27.8031275	14.2056455	138.362686	-91.2227215	0.9296325	157.572464
