# Supplementary material for: How to jointly control a ball trajectory on a moving board: Methodological insights into Motor Learning and Rehabilitation
Source: PLoS One. 2025 Oct 15;20(10):e0334588. doi: 10.1371/journal.pone.0334588 (PMC12527165; doi:10.1371/journal.pone.0334588)
Supplement: S2 Data — (ZIP) [file pone.0334588.s002.zip › D10_021.csv]

Ball_X	Ball_Y	Ball_Z	BoardCentre_X	BoardCentre_Y	BoardCentre_Z	P1LeftHand_X	P1LeftHand_Y	P1LeftHand_Z	P1RightHand_X	P1RightHand_Y	P1RightHand_Z	P1MidHands_X	P1MidHands_Y	P1MidHands_Z	P2MidHands_X	P2MidHands_Y	P2MidHands_Z
-18.664782	-7.486006	118.437325	-26.486296	15.406053	118.031288	35.543747	-0.68348	120.896767	30.047977	43.210541	120.12442	32.795862	21.2635305	120.5105935	-85.768454	9.5485755	115.5519825
-20.027374	-7.716546	119.914009	-26.325783	15.304072	119.211853	35.651199	-0.758114	121.076408	29.935642	42.959896	119.532837	32.7934205	21.100891	120.3046225	-85.4449865	9.507253	118.1190835
-21.470905	-7.902146	121.479866	-26.211252	15.128226	120.427849	35.730373	-0.936765	121.288506	29.757133	42.632832	119.010208	32.743753	20.8480335	120.149357	-85.166257	9.4084185	120.706341
-22.785006	-8.009506	122.952721	-26.139885	14.942269	121.533516	35.771252	-1.113182	121.565987	29.494211	42.328186	118.619522	32.6327315	20.607502	120.0927545	-84.9125015	9.277036	122.9742775
-23.887634	-8.167547	124.129272	-26.0832	14.767838	122.437164	35.792004	-1.205018	121.879829	29.190695	42.055099	118.315796	32.4913495	20.4250405	120.0978125	-84.6577495	9.1106355	124.7765155
-25.131681	-8.185576	125.028397	-26.051474	14.609016	123.016266	35.842876	-1.210949	122.180984	28.921329	41.880917	118.066536	32.3821025	20.334984	120.12376	-84.4850505	8.883048	125.908772
-26.917431	-7.917456	125.741447	-25.995388	14.399688	123.311401	35.987003	-1.122718	122.523376	28.567839	41.765354	117.794922	32.277421	20.321318	120.159149	-84.268197	8.478058	126.463653
-28.032604	-7.606993	125.857315	-25.954109	14.296741	123.277023	36.071259	-1.042668	122.614159	28.371334	41.735046	117.56852	32.2212965	20.346189	120.0913395	-84.1295145	8.247293	126.4627065
-29.061985	-7.200037	125.83226	-25.905613	14.20075	123.092094	36.11462	-0.975159	122.683846	28.239292	41.68539	117.272827	32.176956	20.3551155	119.9783365	-83.988182	8.0463845	126.2058515
-30.046919	-6.675985	125.629601	-25.839907	14.124211	122.767136	36.200367	-0.923907	122.704819	28.175068	41.628189	116.887459	32.1877175	20.352141	119.796139	-83.8675315	7.896281	125.738133
-30.924824	-6.078925	125.248459	-25.80139	14.109917	122.324409	36.287193	-0.900956	122.680626	28.162209	41.568455	116.42485	32.224701	20.3337495	119.552738	-83.827481	7.8860845	125.09608
-31.770351	-5.290373	124.669823	-25.747097	14.143302	121.81041	36.344856	-0.884336	122.572372	28.134617	41.48909	115.970299	32.2397365	20.302377	119.2713355	-83.7339305	7.984227	124.3494845
-32.652359	-4.322916	124.115982	-25.707003	14.185029	121.280899	36.35017	-0.861791	122.416161	28.11867	41.435612	115.569481	32.23442	20.2869105	118.992821	-83.648426	8.0831475	123.568977
-33.747292	-2.702818	123.233734	-25.616238	14.25754	120.640396	36.330719	-0.824811	122.088531	28.116741	41.413456	114.973534	32.22373	20.2943225	118.5310325	-83.456206	8.2207575	122.7497595
-34.533051	-1.292873	122.791946	-25.542398	14.303374	120.376762	36.354736	-0.785588	121.804008	28.082203	41.434422	114.636208	32.2184695	20.324417	118.220108	-83.3032655	8.282331	122.533416
-35.069321	0.106153	122.489502	-25.392977	14.343509	120.274773	36.383743	-0.729924	121.44265	28.021992	41.479847	114.307365	32.2028675	20.3749615	117.8750075	-82.9888215	8.3120565	122.6745385
-35.50798	1.648771	122.318398	-25.24828	14.361213	120.311691	36.419865	-0.663106	120.963943	27.984735	41.59671	114.0774	32.2023	20.466802	117.5206715	-82.69886	8.255624	123.1027105
-35.863201	3.356694	122.258781	-25.083143	14.315134	120.503525	36.373196	-0.598081	120.428238	27.961365	41.778587	113.925133	32.1672805	20.590253	117.1766855	-82.3335665	8.040015	123.8303645
-36.140503	5.07362	122.287704	-24.936596	14.217694	120.781258	36.281975	-0.535668	119.807564	27.933756	41.932941	113.90432	32.1078655	20.6986365	116.855942	-81.9810575	7.7367515	124.706574
-36.30814	7.019067	122.404816	-24.828321	14.060369	121.096718	36.160328	-0.469586	119.062714	27.894855	42.049274	113.987144	32.0275915	20.789844	116.524929	-81.6842335	7.330894	125.668507
-36.430405	9.918102	122.635162	-24.766905	13.764618	121.620323	35.755478	-0.498536	118.163231	27.830502	42.08493	114.271179	31.79299	20.793197	116.217205	-81.3268	6.736039	127.023441
-36.402569	12.005036	122.933159	-24.851667	13.575053	122.015533	35.431213	-0.559723	117.49781	27.808565	42.11105	114.693939	31.619889	20.7756635	116.0958745	-81.323223	6.3744425	127.9351915
-36.204357	14.143477	123.270782	-24.98974	13.433209	122.405914	35.010834	-0.599556	116.947159	27.816227	42.123749	115.256729	31.4135305	20.7620965	116.101944	-81.3930105	6.1043215	128.709884
-35.902603	16.264162	123.733269	-25.227217	13.312316	122.793411	34.537006	-0.633533	116.563919	27.822468	42.154007	115.975929	31.179737	20.760237	116.269924	-81.634171	5.864395	129.316898
-35.48209	18.426117	124.026215	-25.524775	13.239962	123.096375	34.08239	-0.65817	116.241524	27.866381	42.213188	116.885971	30.9743855	20.777509	116.5637475	-82.0239355	5.702415	129.6290025
-34.717144	20.383926	124.325287	-25.862751	13.178728	123.359634	33.661087	-0.653024	116.188538	27.955627	42.290592	117.878426	30.808357	20.818784	117.033482	-82.533859	5.538672	129.685786
-34.011356	22.42388	124.757278	-26.202244	13.138701	123.634735	33.328369	-0.64749	116.354057	28.02339	42.325382	118.935455	30.6758795	20.838946	117.644756	-83.0803675	5.438456	129.624714
-32.575371	25.402874	125.646591	-26.683769	13.099144	124.193253	32.954575	-0.744817	116.817604	28.200499	42.355965	120.7705	30.577537	20.805574	118.794052	-83.945075	5.392714	129.592454
-31.512796	27.256254	126.455536	-26.704714	12.915389	124.617943	32.83247	-0.841851	117.322227	28.389982	42.365463	121.953224	30.611226	20.761806	119.6377255	-84.020654	5.068972	129.5981605
-30.265862	28.946442	126.979759	-26.948854	12.914155	124.932289	32.848866	-0.98956	117.939415	28.640425	42.334591	123.177956	30.7446455	20.6725155	120.5586855	-84.6423535	5.1557945	129.3058925
-28.960497	30.544701	127.472412	-27.637964	13.10268	125.054672	32.959026	-1.214987	118.706345	28.919289	42.234772	124.438385	30.9391575	20.5098925	121.572365	-86.2150855	5.6954675	128.536979
-27.557507	31.981731	127.6651	-27.66473	12.835696	124.730705	33.095871	-1.485536	119.569839	29.148964	42.072224	125.534042	31.1224175	20.293344	122.5519405	-86.4518775	5.378048	126.9094695
-26.120428	33.327164	127.890053	-28.273615	12.982367	124.43708	33.220108	-1.717412	120.496132	29.321388	41.935749	126.519562	31.270748	20.1091685	123.507847	-87.817978	5.8555655	125.366313
-24.596739	34.468136	127.90583	-28.377041	12.877205	123.762894	33.328186	-1.967788	121.324196	29.396374	41.713177	127.504456	31.36228	19.8726945	124.414326	-88.116362	5.8817155	123.111462
-22.275124	35.88715	128.001755	-28.808981	13.127401	122.908508	33.477707	-2.259868	122.493271	29.266113	41.387314	128.641724	31.37191	19.563723	125.5674975	-88.989872	6.691079	120.2495185
-20.746696	36.587353	128.269333	-28.988604	13.357575	122.42112	33.558376	-2.341639	123.088348	29.137341	41.123436	129.321152	31.3478585	19.3908985	126.20475	-89.3250665	7.3242515	118.63749
-19.201435	37.005943	128.618042	-29.104189	13.640243	122.089127	33.643711	-2.302456	123.551628	28.978146	40.895737	130.015427	31.3109285	19.2966405	126.7835275	-89.5193065	7.9838455	117.3947265
-17.677654	37.203579	129.079468	-29.18074	13.900195	121.937988	33.695786	-2.182813	123.905388	29.110012	40.585606	130.633514	31.402899	19.2013965	127.269451	-89.764379	8.5989935	116.606525
-16.261219	37.129341	129.661804	-29.218016	14.178629	121.907448	33.778019	-1.99823	124.155975	28.967253	40.442966	131.509674	31.372636	19.222368	127.8328245	-89.808668	9.13489	115.9820715
-14.926736	36.770283	130.212509	-29.239342	14.412875	121.978065	33.879677	-1.772384	124.429611	28.819817	40.460594	132.378357	31.349747	19.344105	128.403984	-89.828431	9.481645	115.552146
-13.644695	36.235714	130.605042	-29.289488	14.591566	122.063789	33.965435	-1.586896	124.779762	28.709042	40.493378	133.144516	31.3372385	19.453241	128.962139	-89.9162145	9.729891	115.165439
-11.913223	35.060562	130.694778	-29.350876	14.868128	122.188522	34.07674	-1.454038	125.401115	28.54637	40.621193	133.927124	31.311555	19.5835775	129.6641195	-90.013307	10.1526785	114.7129245
-10.805276	34.05003	130.424225	-29.364431	15.04265	122.305298	34.171814	-1.466649	125.943329	28.469124	40.711632	134.201447	31.320469	19.6224915	130.072388	-90.049331	10.4628085	114.538208
-9.803307	32.867805	129.930847	-29.384418	15.194413	122.352066	34.292194	-1.549059	126.584259	28.478903	40.850437	134.257523	31.3855485	19.650689	130.420891	-90.1543845	10.738137	114.283241
-8.890211	31.464437	129.242844	-29.376484	15.299492	122.295288	34.395103	-1.73798	127.370003	28.507614	40.928749	134.180878	31.4513585	19.5953845	130.7754405	-90.2043265	11.0035995	113.8151355
-8.101193	29.869785	128.537613	-29.370012	15.358649	122.195992	34.839569	-2.183638	128.046585	28.54991	40.954201	133.978699	31.6947395	19.3852815	131.012642	-90.4347635	11.3320165	113.379342
-7.500681	28.034449	127.878342	-29.321968	15.30438	122.016716	34.928593	-2.518841	128.865189	28.611443	40.907555	133.683899	31.770018	19.194357	131.274544	-90.413954	11.414403	112.758888
-7.021132	26.04911	127.285553	-29.433537	15.274811	121.927574	35.011654	-2.833116	129.546631	28.695759	40.778809	133.339233	31.8537065	18.9728465	131.442932	-90.7207805	11.5767755	112.412216
-6.641348	22.796165	126.553177	-29.076061	14.845496	121.714928	35.213451	-3.189287	130.173172	28.810661	40.545292	132.723785	32.012056	18.6780025	131.4484785	-90.164178	11.0129895	111.9813775
-6.560855	20.560007	126.14566	-28.953289	14.633462	121.756104	35.386871	-3.352251	130.459717	28.930695	40.441071	132.24234	32.158783	18.54441	131.3510285	-90.065361	10.722514	112.1611795
-6.68343	18.235828	125.818779	-28.830343	14.488723	121.909668	35.577869	-3.429957	130.65831	29.07235	40.368774	131.734222	32.3251095	18.4694085	131.196266	-89.9857955	10.5080375	112.62307
-6.977862	15.932463	125.640419	-28.716269	14.388941	122.109238	35.766087	-3.504106	130.873688	28.922037	40.44043	131.278854	32.344062	18.468162	131.076271	-89.7766	10.30972	113.142205
-7.514037	13.600908	125.578354	-28.605608	14.335368	122.355125	35.956779	-3.519043	131.060379	29.366266	40.288101	130.563171	32.6615225	18.384529	130.811775	-89.8727385	10.286207	113.898475
-8.179002	11.318613	125.626907	-28.474192	14.324313	122.632156	36.142384	-3.48237	131.249588	29.193449	40.416698	130.031723	32.6679165	18.467164	130.6406555	-89.6163005	10.181462	114.6236565
-9.024817	9.092658	125.824379	-28.577715	14.489111	123.104645	36.346676	-3.394235	131.443085	29.289898	40.449478	129.292511	32.818287	18.5276215	130.367798	-89.973717	10.4506005	115.841492
-10.609561	5.89327	126.437416	-28.341394	14.470966	123.723808	36.692204	-3.183739	131.700089	29.434296	40.456745	128.037369	33.06325	18.636503	129.868729	-89.746038	10.305429	117.578887
-11.807484	3.921732	126.967796	-28.187698	14.454567	124.124542	36.924656	-3.039641	131.893555	29.520269	40.41341	127.307526	33.2224625	18.6868845	129.6005405	-89.5978585	10.2222495	118.6485435
-13.133937	2.062905	127.499893	-28.024786	14.39637	124.495628	37.119762	-2.920913	132.096878	29.628908	40.358753	126.649498	33.374335	18.71892	129.373188	-89.423907	10.07382	119.618068
-14.54155	0.325246	127.979218	-27.648758	14.168432	124.688042	37.307564	-2.855266	132.261948	29.766068	40.367004	126.235435	33.536816	18.755869	129.2486915	-88.834332	9.580995	120.1273925
-16.037201	-1.240133	128.289139	-27.463943	14.064224	124.884819	37.499241	-2.816226	132.369736	29.936144	40.397667	125.943306	33.7176925	18.7907205	129.156521	-88.6455785	9.3377275	120.613117
-17.60729	-2.690878	128.498077	-27.244097	13.938967	125.07309	37.697487	-2.780542	132.322037	30.089457	40.476242	125.580254	33.893472	18.84785	128.9511455	-88.381666	9.030084	121.1950345
-19.219734	-3.943961	128.665054	-26.988358	13.771215	125.276695	37.888477	-2.772515	132.095016	30.268208	40.520054	125.211296	34.0783425	18.8737695	128.653156	-88.0550585	8.6686605	121.900234
-21.783276	-5.527084	129.015762	-26.564419	13.452896	125.730347	38.257385	-2.862051	131.514984	30.523851	40.359875	124.485336	34.390618	18.748912	128.00016	-87.519456	8.15688	123.460534
-23.501522	-6.363256	129.368942	-26.265884	13.174984	126.167	38.484715	-3.001553	130.976929	30.66951	40.140301	123.979675	34.5771125	18.569374	127.478302	-87.1088805	7.780594	124.855698
-25.302032	-6.992591	129.75972	-25.956594	12.854666	126.677238	38.635002	-3.205909	130.455093	30.729374	39.858044	123.533859	34.682188	18.3260675	126.994476	-86.595376	7.3832645	126.36
-27.057255	-7.445212	130.226944	-25.673952	12.51679	127.226234	38.752705	-3.41188	129.958115	30.70186	39.483265	123.156479	34.7272825	18.0356925	126.557297	-86.0751865	6.9978875	127.895171
-28.8344	-7.6884	130.677139	-25.45225	12.189332	127.760056	38.813572	-3.640672	129.557114	30.624004	39.188972	122.93438	34.718788	17.77415	126.245747	-85.623288	6.604514	129.274365
-30.587772	-7.791522	131.113083	-25.291389	11.884287	128.305862	38.825821	-3.784849	129.249008	30.492519	38.940849	122.774597	34.65917	17.578	126.0118025	-85.241948	6.190574	130.5999215
-32.190449	-7.629745	131.617157	-25.203863	11.603945	128.848618	38.789371	-3.829004	128.892746	30.297741	38.761452	122.642365	34.543556	17.466224	125.7675555	-84.951282	5.741666	131.9296805
-34.827892	-7.278776	132.235397	-25.171656	11.221828	129.601822	38.622292	-3.848949	128.351624	29.903975	38.599636	122.553047	34.2631335	17.3753435	125.4523355	-84.6064455	5.0683125	133.7513085
-36.40242	-6.849644	132.586838	-25.196562	10.969054	130.01033	38.484665	-3.809723	127.994415	29.588377	38.552464	122.511757	34.036521	17.3713705	125.253086	-84.429645	4.5667375	134.767574
-37.928959	-6.31734	132.862518	-25.275686	10.73554	130.359344	37.969501	-3.557758	127.655792	29.273424	38.550217	122.448097	33.6214625	17.4962295	125.0519445	-84.1728345	3.9748505	135.6667435
-39.325378	-5.679571	133.088409	-25.36495	10.501088	130.583786	37.700176	-3.502985	127.190674	28.969908	38.523994	122.338547	33.335042	17.5105045	124.7646105	-84.064942	3.4916715	136.4029615
-40.658691	-4.925732	133.268265	-25.46381	10.249511	130.742844	37.380539	-3.49454	126.707497	28.682428	38.442921	122.175308	33.0314835	17.4741905	124.4414025	-83.9591035	3.0248315	137.0442855
-41.898594	-4.116762	133.327225	-25.549047	9.971263	130.812714	37.064857	-3.498316	126.13398	28.456202	38.330875	122.050896	32.7605295	17.4162795	124.092438	-83.8586235	2.5262465	137.53299
-43.013344	-3.223233	133.364502	-25.655073	9.640662	130.839645	36.737698	-3.611039	125.599731	28.282579	38.181053	121.95845	32.5101385	17.285007	123.7790905	-83.8202845	1.996317	137.9001995
-44.419518	-1.73763	133.341492	-25.815382	9.050019	130.866562	36.223911	-3.810063	124.865654	28.045822	37.879314	122.019554	32.1348665	17.0346255	123.442604	-83.7656305	1.0654125	138.29052
-45.184982	-0.70369	133.294327	-25.920835	8.630259	130.899139	35.89402	-3.971179	124.420563	27.950287	37.652325	122.217957	31.9221535	16.840573	123.31926	-83.7638235	0.419945000000002	138.479018
-45.826031	0.346824	133.276657	-26.045868	8.17763	130.918793	35.60323	-4.210825	124.057297	28.215652	37.305908	122.301399	31.909441	16.5475415	123.179348	-84.001177	-0.1922815	138.658238
-46.273975	1.454594	133.227875	-26.182365	7.764217	130.89624	35.32095	-4.365192	123.711525	28.168327	37.094677	122.571472	31.7446385	16.3647425	123.1414985	-84.1093685	-0.836308499999998	138.6509815
-46.658691	2.595258	133.229431	-26.316885	7.403275	130.868134	35.040375	-4.531633	123.346474	28.119272	36.917	122.851089	31.5798235	16.1926835	123.0987815	-84.2135935	-1.3861335	138.6374865
-46.834801	3.703323	133.121628	-26.458672	7.095244	130.791229	34.808861	-4.68866	123.056808	27.745863	36.905704	123.224152	31.277362	16.108522	123.14048	-84.194706	-1.918034	138.441978
-46.872734	4.84253	133.013	-26.602745	6.860427	130.681961	34.582809	-4.761331	122.704529	27.701748	36.789513	123.442795	31.1422785	16.014091	123.073662	-84.3477685	-2.293237	138.29026
-46.744793	6.480826	132.841003	-26.832199	6.593673	130.442703	34.306137	-4.856594	122.222557	27.629448	36.703423	123.660408	30.9677925	15.9234145	122.9414825	-84.6321905	-2.7360685	137.9439235
-46.439335	7.551832	132.623581	-26.971289	6.484596	130.253571	34.118511	-4.866175	121.883896	27.591053	36.67091	123.787056	30.854782	15.9023675	122.835476	-84.79736	-2.9331755	137.671666
-46.044621	8.56904	132.422775	-27.031279	6.490043	130.083817	33.917721	-4.84099	121.592735	27.553555	36.688393	123.912453	30.735638	15.9237015	122.752594	-84.798196	-2.9436155	137.41504
-45.489643	9.479014	132.241257	-27.162277	6.479767	129.865433	33.715187	-4.832063	121.385513	27.527275	36.74271	123.999275	30.621231	15.9553235	122.692394	-84.945785	-2.9957895	137.038472
-44.79229	10.385666	131.994766	-27.414318	6.441046	129.742752	33.546722	-4.766484	121.162163	27.467039	36.817188	124.158569	30.5068805	16.025352	122.660366	-85.3355165	-3.14326	136.825138
-43.953182	11.167262	131.732727	-27.584103	6.478918	129.566483	33.380554	-4.681689	121.083221	27.408424	36.924294	124.312401	30.394489	16.1213025	122.697811	-85.562695	-3.1634665	136.435155
-43.034634	11.872641	131.496658	-27.798185	6.507407	129.321472	33.227623	-4.575294	121.036804	27.348885	37.071358	124.499832	30.288254	16.248032	122.768318	-85.884624	-3.233218	135.874626
-41.360863	12.744008	131.11113	-28.028515	6.616992	129.111069	33.100746	-4.442417	120.949829	27.287329	37.274708	124.81073	30.1940375	16.4161455	122.8802795	-86.2510675	-3.1821615	135.3418585
-40.103931	13.206008	130.850433	-28.173956	6.708168	129.01886	33.029331	-4.364839	120.971252	27.291636	37.395763	125.016342	30.1604835	16.515462	122.993797	-86.5083955	-3.099126	135.043923
-38.701187	13.543948	130.618103	-28.318142	6.819868	128.963806	32.968052	-4.363543	121.062492	27.33219	37.50156	125.324081	30.150121	16.5690085	123.1932865	-86.786405	-2.9292725	134.7343255
-37.250595	13.746698	130.345123	-28.491455	6.903565	128.924164	32.952793	-4.354528	121.263031	27.400944	37.618214	125.726685	30.1768685	16.631843	123.494858	-87.1597785	-2.824713	134.35347
-35.643673	13.887394	130.083237	-28.690533	7.036807	128.91449	32.948265	-4.350147	121.605255	27.443249	37.739571	126.226784	30.195757	16.694712	123.9160195	-87.576823	-2.621098	133.9129605
-34.028572	13.836208	129.7509	-28.917944	7.171402	128.851059	32.96796	-4.32485	122.066223	27.479872	37.839664	126.850166	30.223916	16.757407	124.4581945	-88.059804	-2.414603	133.2439235
-32.208458	13.7624	129.249054	-29.189306	7.360525	128.678589	33.025387	-4.357976	122.66613	27.523174	37.971077	127.569054	30.2742805	16.8065505	125.117592	-88.6528925	-2.0855005	132.239586
-29.634434	13.296747	128.574615	-29.694271	7.8159	128.323334	33.143452	-4.478125	123.915672	27.564371	38.154125	128.675842	30.3539115	16.838	126.295757	-89.7424535	-1.2062	130.350911
-27.796286	12.858087	128.103134	-30.058262	8.235717	128.079895	33.223377	-4.536392	124.903748	27.555359	38.307438	129.388657	30.389368	16.885523	127.1462025	-90.505892	-0.414089000000001	129.0135875
-26.055893	12.261089	127.697182	-30.452627	8.758428	127.836296	33.34325	-4.488805	126.010635	27.479523	38.503113	130.025055	30.4113865	17.007154	128.017845	-91.3166405	0.509702000000001	127.654747
-24.263569	11.539538	127.436081	-30.778841	9.314927	127.706192	33.433517	-4.36379	127.144363	27.356131	38.701073	130.560089	30.394824	17.1686415	128.852226	-91.952506	1.4612125	126.560158
-22.479212	10.768641	127.416588	-31.106031	10.007202	127.626442	33.843578	-4.414602	128.062592	27.234003	38.93354	131.016098	30.5387905	17.259469	129.539345	-92.7508525	2.754935	125.713539
-20.781027	9.902543	127.665344	-31.406635	10.763069	127.644005	33.840839	-4.197185	129.209717	27.353514	39.11396	131.168671	30.5971765	17.4583875	130.189194	-93.4104465	4.0677505	125.098816
-19.130487	8.971153	128.117126	-31.695059	11.53739	127.740051	33.701992	-3.901366	130.304886	26.869425	39.604832	131.320587	30.2857085	17.851733	130.8127365	-93.6758265	5.223047	124.6673655
-16.891436	7.518695	129.066208	-32.059528	12.704415	127.873024	33.406078	-3.362391	132.010834	26.664396	40.205669	131.073074	30.035237	18.421639	131.541954	-94.154293	6.987191	124.204094
-15.521733	6.535324	129.891251	-32.248123	13.354754	127.926422	33.165329	-2.974429	133.123047	26.595827	40.56432	130.698044	29.880578	18.7949455	131.9105455	-94.376824	7.9145625	123.9422985
-14.241059	5.589331	130.700272	-32.335506	13.880515	127.889702	32.95356	-2.551906	134.18132	26.561481	40.825237	130.331482	29.7575205	19.1366655	132.256401	-94.4285325	8.6243645	123.523003
-13.035554	4.710679	131.446091	-32.325981	14.222574	127.816681	32.845673	-2.191088	135.095856	26.584614	40.957577	129.995819	29.7151435	19.3832445	132.5458375	-94.3671055	9.0619035	123.0875245
-11.916422	3.923779	131.996338	-32.276405	14.446285	127.685966	32.833183	-1.946981	135.768311	26.656691	41.066994	129.765137	29.744937	19.5600065	132.766724	-94.297747	9.3325635	122.605208
-10.86078	3.163134	132.348083	-32.155617	14.562781	127.428459	32.916996	-1.768752	136.230042	26.74349	41.172112	129.540375	29.830243	19.70168	132.8852085	-94.141477	9.423882	121.9717095
-9.945227	2.502289	132.569931	-32.019382	14.606062	127.090897	33.021458	-1.609501	136.441589	26.840282	41.271549	129.333679	29.93087	19.831024	132.887634	-93.969634	9.3811	121.29416
-8.764772	1.745709	132.505188	-31.819551	14.675488	126.555847	33.127434	-1.426436	136.422867	27.030447	41.400055	129.084015	30.0789405	19.9868095	132.753441	-93.7180425	9.3641665	120.358253
-8.124518	1.333352	132.282715	-31.716579	14.709366	126.249313	33.152847	-1.340974	136.200119	27.188301	41.482319	128.973251	30.170574	20.0706725	132.586685	-93.603732	9.3480595	119.911941
-7.607771	1.018898	131.914154	-31.614176	14.757523	126.03421	33.16655	-1.272679	135.847763	27.328619	41.573662	129.022766	30.2475845	20.1504915	132.4352645	-93.4759365	9.3645545	119.6331555
-7.210155	0.841739	131.469543	-31.53941	14.819224	125.936806	33.175549	-1.241454	135.454102	27.434401	41.688824	129.232437	30.304975	20.223685	132.3432695	-93.383795	9.414763	119.5303425
-6.921292	0.773565	130.93541	-31.483841	14.890806	125.977394	33.186134	-1.22185	135.004532	27.494684	41.835648	129.57988	30.340409	20.306899	132.292206	-93.308091	9.474713	119.662582
-6.736554	0.77023	130.315567	-31.434128	14.96089	126.167618	33.199505	-1.185753	134.453323	27.545712	42.004032	130.077316	30.3726085	20.4091395	132.2653195	-93.2408645	9.5126405	120.0699165
-6.682642	0.797082	129.662048	-31.383923	15.064385	126.436302	33.242943	-1.089352	133.800522	27.567715	42.179585	130.692108	30.405329	20.5451165	132.246315	-93.173175	9.5836535	120.626289
-6.799778	0.883859	128.779373	-31.29755	15.253324	126.823593	33.307381	-0.887268	132.865601	27.891556	42.333935	131.694366	30.5994685	20.7233335	132.2799835	-93.1945685	9.7833145	121.3672025
-7.075864	0.89488	128.363983	-31.285467	15.432342	127.094742	33.341206	-0.741807	132.307449	27.926445	42.503159	132.44281	30.6338255	20.880676	132.3751295	-93.2047595	9.984008	121.8143545
-7.473001	0.842465	128.041046	-31.27416	15.605554	127.336159	33.349339	-0.599431	131.953247	27.956396	42.625473	133.023026	30.6528675	21.013021	132.4881365	-93.2011875	10.198087	122.1841815
-7.877666	0.714401	127.802109	-31.271194	15.775921	127.549911	33.336662	-0.461258	131.710464	27.981876	42.722061	133.485519	30.659269	21.1304015	132.5979915	-93.201657	10.4214405	122.5018305
-8.467128	0.501481	127.681709	-31.283102	15.931063	127.703476	33.293804	-0.350779	131.543945	28.022993	42.796535	133.866226	30.6583985	21.222878	132.7050855	-93.2246025	10.639248	122.7018665
-9.050579	0.215541	127.542618	-31.252316	16.071268	127.75412	33.318527	-0.295827	131.458588	28.060936	42.841217	134.074387	30.6897315	21.272695	132.7664875	-93.1943635	10.869841	122.7417525
-9.713938	-0.167076	127.510559	-31.225554	16.21546	127.771355	33.356903	-0.264766	131.449814	28.108677	42.872005	134.023697	30.73279	21.3036195	132.7367555	-93.183898	11.1273005	122.8059545
-10.94553	-0.974134	127.704239	-31.174955	16.443947	127.67292	33.415356	-0.198306	131.532486	28.181726	42.936024	133.395798	30.798541	21.368859	132.464142	-93.148451	11.519035	122.881698
-11.870799	-1.610493	128.097488	-31.159851	16.635275	127.520966	33.446468	-0.179383	131.74147	28.213219	42.987301	132.592087	30.8298435	21.403959	132.1667785	-93.1495455	11.866591	122.8751535
-12.90746	-2.213029	128.65538	-31.136423	16.833729	127.302887	33.472458	-0.149592	132.080795	28.254131	43.003124	131.601746	30.8632945	21.426766	131.8412705	-93.1361405	12.240692	122.7645035
-13.965519	-2.851866	129.299255	-31.107038	17.025738	127.047539	33.505024	-0.104299	132.587524	27.982244	43.104095	130.652252	30.743634	21.499898	131.619888	-92.95771	12.551578	122.47519
-15.082218	-3.461737	129.927521	-31.039333	17.162771	126.805542	33.551579	-0.023296	133.193359	28.002951	43.069359	129.664886	30.777265	21.5230315	131.4291225	-92.855931	12.8025105	122.1819615
-16.306013	-3.94669	130.679321	-30.92948	17.229887	126.635742	33.645382	0.107422	133.797989	28.038328	43.019753	128.807068	30.841855	21.5635875	131.3025285	-92.700815	12.8961865	121.9689555
-17.518862	-4.354697	131.31987	-30.797857	17.216461	126.57943	33.781826	0.261544	134.346252	28.077301	42.995537	128.06218	30.9295635	21.6285405	131.204216	-92.5252775	12.8043815	121.954644
-19.439886	-4.821404	132.044754	-30.577045	17.07308	126.697388	34.03215	0.479554	134.939453	28.159607	42.949261	127.222916	31.0958785	21.7144075	131.0811845	-92.2499685	12.4317525	122.3135915
-20.756588	-4.967508	132.304413	-30.429426	16.938995	126.88546	34.246059	0.60199	135.149261	28.20903	42.935047	126.816895	31.2275445	21.7685185	130.983078	-92.0863965	12.1094715	122.787842
-22.202406	-5.018137	132.423676	-30.274456	16.776096	127.138542	34.455494	0.703369	135.219803	28.236761	42.921875	126.520332	31.3461275	21.812622	130.8700675	-91.8950395	11.73957	123.4070165
-23.634819	-4.924858	132.493057	-30.157787	16.647116	127.450119	34.648056	0.801111	135.15976	28.282637	42.904545	126.325859	31.4653465	21.852828	130.7428095	-91.7809205	11.441404	124.1574285
-25.14695	-4.68434	132.422409	-30.024231	16.521973	127.732559	34.813862	0.856991	135.102646	28.332111	42.907669	126.230965	31.5729865	21.88233	130.6668055	-91.6214485	11.161616	124.7983125
-26.765871	-4.281981	132.344467	-29.891148	16.439947	128.067383	34.961258	0.909524	135.014771	28.392849	42.938564	126.195862	31.6770535	21.924044	130.6053165	-91.4593495	10.95585	125.5294495
-28.335247	-3.678672	132.177521	-29.751364	16.394358	128.458099	35.117008	0.984245	134.839005	28.453789	43.003502	126.212296	31.7853985	21.9938735	130.5256505	-91.2881265	10.7948425	126.3905475
-30.907753	-2.471828	132.051514	-29.527069	16.31868	129.223969	35.355419	1.099465	134.45256	28.503605	43.161263	126.364853	31.929512	22.130364	130.4087065	-90.98365	10.506996	128.0392315
-32.62394	-1.490102	132.098572	-29.344776	16.220316	129.924255	35.538998	1.17275	134.099091	28.48036	43.240299	126.434006	32.009679	22.2065245	130.2665485	-90.699231	10.2341075	129.5819615
-34.367798	-0.376573	132.447845	-29.118956	16.052094	130.793564	35.737587	1.220662	133.603256	28.409784	43.311832	126.51088	32.0736855	22.266247	130.057068	-90.3115975	9.837941	131.53006
-36.177502	0.84578	133.089005	-28.876457	15.824101	131.831451	35.918522	1.23339	133.00708	28.270737	43.348045	126.532921	32.0946295	22.2907175	129.7700005	-89.8475435	9.3574845	133.8929015
-37.830479	2.190122	134.063812	-28.594109	15.569675	132.9487	36.078762	1.269063	132.396423	28.063551	43.397152	126.459465	32.0711565	22.3331075	129.427944	-89.2593745	8.8062425	136.469456
-39.582943	3.623957	135.194626	-28.323481	15.286046	134.077377	36.110992	1.319916	131.739044	27.833193	43.505009	126.41481	31.9720925	22.4124625	129.076927	-88.6190545	8.1596295	139.077827
-41.225494	5.094957	136.414352	-28.077061	14.993302	135.129517	36.063164	1.355683	131.170349	27.547499	43.619522	126.36322	31.8053315	22.4876025	128.7667845	-87.9594535	7.4990015	141.4922495
-43.556709	7.445029	138.315186	-27.838118	14.571216	136.546906	35.887077	1.549139	130.429489	27.027443	43.691845	126.194641	31.45726	22.620492	128.312065	-87.133496	6.52194	144.781747
-45.022449	9.082212	139.562332	-27.765715	14.334525	137.342194	35.692539	1.628296	130.02095	26.67461	43.695148	126.160561	31.1835745	22.661722	128.0907555	-86.7150045	6.007328	146.5936325
-46.444817	10.759434	140.523788	-27.725203	14.126691	138.051315	35.50779	1.658333	129.788513	26.361561	43.659889	126.139664	30.9346755	22.659111	127.9640885	-86.3850815	5.594271	148.1385415
-47.688904	12.514072	141.43396	-27.686722	13.915624	138.67807	35.328312	1.666289	129.649353	26.160448	43.646835	126.257477	30.74438	22.656562	127.953415	-86.117824	5.174686	149.402725
-48.939732	14.28512	142.1521	-27.656055	13.697678	139.178894	35.250656	1.673462	129.642883	26.07069	43.668568	126.511169	30.660673	22.671015	128.077026	-85.972783	4.724341	150.280762
-49.951317	16.114868	142.663055	-27.633047	13.48197	139.5737	35.226841	1.659619	129.62645	26.066259	43.713421	126.85218	30.64655	22.68652	128.239315	-85.912644	4.27742	150.908085
-50.901192	18.007856	142.963943	-27.604332	13.23833	139.795868	35.239563	1.640876	129.568924	26.121643	43.773113	127.246223	30.680603	22.7069945	128.4075735	-85.889267	3.7696655	151.1841625
-52.090347	20.858562	143.386124	-27.543444	12.875575	139.872833	35.248184	1.604694	129.372238	26.206022	43.860249	127.784538	30.727103	22.7324715	128.578388	-85.813991	3.0186785	151.167278
-52.647209	22.748558	143.616669	-27.527168	12.641595	139.766907	35.226036	1.6082	129.12381	26.262144	43.90604	128.189163	30.74409	22.75712	128.6564865	-85.798426	2.52607	150.8773275
-53.135483	24.668062	143.693176	-27.503786	12.456435	139.571548	35.196205	1.665949	128.829544	26.354641	44.002266	128.596725	30.775423	22.8341075	128.7131345	-85.782995	2.0787625	150.4299615
-53.468086	26.528227	143.80397	-27.493	12.31583	139.286926	35.153595	1.718298	128.533829	26.469416	44.110481	129.020218	30.8115055	22.9143895	128.7770235	-85.7975055	1.7172705	149.7968285
-53.697914	28.466305	143.804062	-27.521271	12.22304	138.915237	35.120193	1.78294	128.246628	26.644093	44.219978	129.507126	30.882143	23.001459	128.876877	-85.924685	1.444621	148.953597
-53.781788	30.286942	143.754303	-27.56773	12.194336	138.439224	35.115223	1.86247	128.042633	26.865488	44.328106	130.011383	30.9903555	23.095288	129.027008	-86.1258155	1.293384	147.85144
-53.769493	32.159485	143.67984	-27.610435	12.225487	137.952194	35.117729	1.925343	127.872871	27.153996	44.418488	130.574615	31.1358625	23.1719155	129.223743	-86.3567325	1.2790585	146.680645
-53.520386	34.693264	143.63504	-27.710066	12.345436	137.208527	35.114368	1.97953	127.775406	27.604862	44.534424	131.448471	31.359615	23.256977	129.6119385	-86.779747	1.433895	144.8051155
-53.232201	36.314754	143.783173	-27.768404	12.495325	136.832565	35.089527	1.996336	127.752045	28.174839	44.440334	131.89624	31.632183	23.218335	129.8241425	-87.168991	1.772315	143.8409875
-52.807056	37.743786	144.134842	-27.829897	12.679511	136.632233	35.031364	1.990108	127.779709	28.413338	44.501316	132.397583	31.722351	23.245712	130.088646	-87.382145	2.11331	143.17582
-52.345009	38.993038	144.59819	-27.894485	12.881438	136.629044	34.94796	2.011003	127.867928	28.619846	44.566833	132.874557	31.783903	23.288918	130.3712425	-87.572873	2.473958	142.8868455
-51.803936	40.217106	145.042007	-27.94066	13.125326	136.769333	34.894901	2.038739	128.044998	28.793413	44.64222	133.347992	31.844157	23.3404795	130.696495	-87.725477	2.9101725	142.842171
-51.132179	41.268166	145.420074	-27.983162	13.381088	137.005722	34.847435	2.024568	128.287582	28.933054	44.706322	133.758698	31.8902445	23.365445	131.02314	-87.8565685	3.396731	142.988304
-50.409866	42.169228	145.714523	-28.010118	13.615801	137.284149	34.80183	1.994524	128.56868	29.02529	44.76244	134.022217	31.91356	23.378482	131.2954485	-87.933796	3.85312	143.2728495
-49.265762	43.235031	145.974686	-28.06255	13.928853	137.724243	34.755127	1.945916	128.930206	29.118252	44.807453	134.232666	31.9366895	23.3766845	131.581436	-88.0617895	4.4810215	143.86705
-48.359005	43.803391	146.060425	-28.103876	14.116997	138.041504	34.722137	1.846223	129.150406	29.15589	44.791061	134.241898	31.9390135	23.318642	131.696152	-88.1467655	4.915352	144.386856
-47.365635	44.260181	146.048355	-28.141693	14.288192	138.35791	34.694614	1.74183	129.363586	29.182196	44.762268	134.208099	31.938405	23.252049	131.7858425	-88.221791	5.324335	144.9299775
-46.24284	44.492428	146.017487	-28.190664	14.391952	138.654129	34.644955	1.629009	129.566971	29.196144	44.716419	134.185913	31.9205495	23.172714	131.876442	-88.3018775	5.61119	145.431816
-45.14793	44.649174	145.96846	-28.259445	14.44509	138.906815	34.593002	1.495827	129.778534	29.143906	44.647858	134.142807	31.868454	23.0718425	131.9606705	-88.387344	5.8183375	145.8529595
-43.932884	44.604187	145.919937	-28.361002	14.426141	139.097931	34.526928	1.387567	129.953293	29.059139	44.558506	134.160446	31.7930335	22.9730365	132.0568695	-88.5150375	5.8792455	146.1389925
-42.594711	44.458122	145.904236	-28.474621	14.365429	139.237686	34.428757	1.278732	130.062363	28.957954	44.432484	134.284592	31.6933555	22.855608	132.1734775	-88.6425975	5.87525	146.3018945
-40.465157	43.997623	145.821228	-28.633842	14.248138	139.448395	34.227676	1.020847	130.245392	28.817728	44.195641	134.465302	31.522702	22.608244	132.355347	-88.790386	5.888032	146.541443
-38.940205	43.619297	145.622162	-28.754372	14.216115	139.597229	34.083332	0.818662	130.40773	28.801138	44.04707	134.652206	31.442235	22.432866	132.529968	-88.950979	5.999364	146.66449
-37.24839	43.099113	145.38562	-28.86931	14.270614	139.770645	33.958324	0.613109	130.588013	28.791676	43.897675	134.848831	31.375	22.255392	132.718422	-89.11362	6.285836	146.822868
-35.520954	42.552071	145.00946	-29.005161	14.381979	139.946259	33.844841	0.424039	130.830063	28.785383	43.753147	135.020142	31.315112	22.088593	132.9251025	-89.325434	6.675365	146.9674155
-33.681263	41.929359	144.582916	-29.156982	14.563736	140.025604	33.756519	0.269958	131.126801	28.795879	43.691509	135.208954	31.276199	21.9807335	133.1678775	-89.590163	7.1467385	146.8833305
-31.785095	41.266842	143.902542	-29.273987	14.796847	139.908951	33.765305	0.190262	131.47963	28.87767	43.670128	135.45105	31.3214875	21.930195	133.46534	-89.8694615	7.663499	146.352562
-29.798695	40.510948	143.098984	-29.38439	15.052374	139.482193	33.889565	0.141912	131.948929	29.034948	43.685215	135.807312	31.4622565	21.9135635	133.8781205	-90.2310365	8.1911845	145.0862655
-26.784542	39.199596	141.645828	-29.642252	15.430943	138.364273	34.11581	0.010252	132.841629	29.277039	43.706276	136.535599	31.6964245	21.858264	134.688614	-90.9809285	9.003622	142.039932
-24.715086	38.193436	140.588623	-29.921093	15.670819	137.326309	34.235836	-0.255186	133.520447	29.395866	43.644161	137.237106	31.815851	21.6944875	135.3787765	-91.658037	9.6471505	139.2738415
-22.651402	37.088757	139.609329	-30.177971	15.940359	136.36821	34.306583	-0.492871	134.185272	29.370672	43.547035	138.005035	31.8386275	21.527082	136.0951535	-92.1945695	10.353636	136.6412665
-20.627083	35.932198	138.725586	-30.419523	16.182125	135.468597	34.400646	-0.656553	134.917099	29.288248	43.509834	138.70253	31.844447	21.4266405	136.8098145	-92.683493	10.9376095	134.1273795
-18.514168	34.628258	137.857162	-30.596331	16.471392	134.690506	34.52103	-0.738479	135.730972	29.183107	43.53532	139.28981	31.8520685	21.3984205	137.510391	-93.0447305	11.5443635	131.870621
-16.570087	33.261772	137.162613	-30.691105	16.806316	133.980545	34.621086	-0.801983	136.602753	29.077259	43.701672	139.652496	31.8491725	21.4498445	138.1276245	-93.2313825	12.1627875	129.8334655
-14.638021	31.85902	136.576004	-30.693451	17.150913	133.396515	34.700748	-0.792659	137.469833	28.973543	43.967922	139.756851	31.8371455	21.5876315	138.613342	-93.2240475	12.7141945	128.179688
-11.929873	29.666924	136.120178	-30.622921	17.52055	132.811462	34.855053	-0.506492	138.566452	28.95653	44.453506	139.470062	31.9057915	21.973507	139.018257	-93.1516335	13.067593	126.604667
-10.306952	28.177902	135.998749	-30.529203	17.624075	132.518524	34.941376	-0.311858	139.197067	28.990543	44.718941	139.064316	31.9659595	22.2035415	139.1306915	-93.0243655	13.0446085	125.9063565
-8.7898	26.668272	135.958557	-30.412107	17.621708	132.300262	34.977188	-0.072034	139.546783	29.053438	44.856518	138.590942	32.015313	22.392242	139.0688625	-92.839527	12.851174	125.5316615
-7.429245	25.164499	136.009323	-30.326456	17.511726	132.137375	34.986542	0.074939	139.737122	29.125755	44.872681	138.13446	32.0561485	22.47381	138.935791	-92.7090605	12.549642	125.338959
-6.161355	23.696566	136.014984	-30.290709	17.348524	132.007446	35.012798	0.085008	139.742142	29.17066	44.798992	137.696045	32.091729	22.442	138.7190935	-92.673147	12.255048	125.2957985
-5.098487	22.283396	136.08847	-30.257788	17.187319	131.861542	35.076389	0.018077	139.581802	29.164642	44.689266	137.370651	32.1205155	22.3536715	138.4762265	-92.6360915	12.0209665	125.2468575
-4.081726	20.906202	136.086349	-30.225355	17.027981	131.701828	35.151848	-0.091344	139.404083	29.143473	44.573734	137.131012	32.1476605	22.241195	138.2675475	-92.5983705	11.814767	125.1361085
-2.902036	18.954451	136.145782	-30.130491	16.883829	131.408737	35.216705	-0.200668	139.245575	29.245079	44.465599	136.943436	32.230892	22.1324655	138.0945055	-92.491874	11.6351925	124.7229685
-2.220609	17.747938	136.185043	-30.053246	16.83676	131.209976	35.23785	-0.282656	139.21048	29.340893	44.389648	136.894318	32.2893715	22.053496	138.052399	-92.3958635	11.620024	124.367553
-1.601009	16.615234	136.166748	-29.985514	16.82164	131.061203	35.245674	-0.388132	139.116913	29.449999	44.30743	136.875732	32.3478365	21.959649	137.9963225	-92.3188645	11.683631	124.1260835
-1.23746	15.464851	136.190155	-29.949696	16.810823	131.021042	35.216766	-0.514582	138.938873	29.567883	44.205677	136.882095	32.3923245	21.8455475	137.910484	-92.2917165	11.7760985	124.1316
-0.927416	14.397399	136.151855	-29.951725	16.779938	131.076843	35.157211	-0.646031	138.690765	29.652742	44.048744	136.965469	32.4049765	21.7013565	137.828117	-92.3084265	11.8585195	124.325569
-0.746143	13.35253	136.052765	-29.972883	16.736305	131.16568	35.102097	-0.822272	138.389481	29.694895	43.861153	137.179977	32.398496	21.5194405	137.784729	-92.344262	11.9531695	124.546631
-0.664695	12.300248	135.904495	-29.99958	16.683119	131.30661	35.035942	-1.028317	138.114243	29.677761	43.611233	137.439911	32.3568515	21.291458	137.777077	-92.3560115	12.07478	124.836143
-0.782455	10.70499	135.675308	-30.039406	16.594604	131.604126	34.967117	-1.322291	137.73262	29.687103	43.277451	137.983719	32.32711	20.97758	137.8581695	-92.405922	12.211628	125.3500825
-1.022148	9.612656	135.593063	-30.025248	16.545881	131.814362	34.928577	-1.470512	137.571213	29.719061	43.10146	138.369125	32.323819	20.815474	137.970169	-92.374315	12.276288	125.658555
-1.377411	8.471157	135.528259	-30.001337	16.491974	132.001083	34.916515	-1.608915	137.472443	29.795197	42.960133	138.691055	32.355856	20.675609	138.081749	-92.35853	12.308339	125.920417
-1.774893	7.269144	135.44751	-29.978165	16.43462	132.162292	34.901306	-1.758363	137.421539	29.857632	42.8097	138.897903	32.379469	20.5256685	138.159721	-92.335799	12.3435715	126.164863
-2.258446	6.010057	135.468002	-29.98563	16.339413	132.306213	34.913376	-1.95521	137.446335	29.906479	42.654114	138.907181	32.4099275	20.349452	138.176758	-92.3811875	12.329374	126.435668
-2.920117	4.66959	135.592896	-30.014271	16.19483	132.405746	34.927948	-2.184839	137.508148	29.919226	42.476593	138.755005	32.423587	20.145877	138.1315765	-92.452129	12.243783	126.6799155
-3.623638	3.265123	135.612457	-30.057198	16.015751	132.445175	34.91024	-2.397558	137.612411	29.876932	42.281731	138.514343	32.393586	19.9420865	138.063377	-92.507982	12.0894155	126.826973
-4.857854	1.154331	135.795532	-30.147823	15.690451	132.509323	34.862526	-2.650818	137.840408	29.795063	42.015671	138.047974	32.3287945	19.6824265	137.944191	-92.6244405	11.6984755	127.074455
-5.844806	-0.311412	135.973785	-30.197483	15.446631	132.57486	34.847057	-2.793278	138.065964	29.725079	41.8372	137.634308	32.286068	19.521961	137.850136	-92.681034	11.371301	127.299584
-6.858984	-1.737167	136.094559	-30.21806	15.1845	132.64061	34.838356	-2.91926	138.273361	29.646986	41.661369	137.218094	32.242671	19.3710545	137.7457275	-92.678791	10.9979455	127.5354925
-7.955031	-3.157236	136.355652	-30.213007	14.920883	132.771439	34.876297	-3.01812	138.411911	29.598894	41.495285	136.757523	32.2375955	19.2385825	137.584717	-92.6636095	10.6031835	127.958161
-9.15715	-4.550275	136.589157	-30.18581	14.656608	132.997559	34.925411	-3.122472	138.537491	29.529308	41.309937	136.223785	32.2273595	19.0937325	137.380638	-92.5989795	10.2194835	128.61448
-10.403432	-5.846183	136.910843	-30.139568	14.372943	133.312531	35.007866	-3.240818	138.590378	29.489967	41.10228	135.680435	32.2489165	18.930731	137.1354065	-92.5280525	9.815155	129.4896555
-11.747448	-7.12556	137.307739	-30.078129	14.081728	133.716034	35.105686	-3.356645	138.612869	29.452723	40.88232	135.184891	32.2792045	18.7628375	136.89888	-92.4354625	9.4006185	130.533188
-13.80864	-8.926434	138.094086	-29.949633	13.628213	134.583008	35.274269	-3.518407	138.56868	29.391258	40.517853	134.510986	32.3327635	18.499723	136.539833	-92.2320295	8.756703	132.626183
-15.261659	-10.011499	138.772858	-29.834166	13.314631	135.379959	35.412529	-3.609993	138.502579	29.355061	40.276363	134.1147	32.383795	18.333185	136.3086395	-92.052127	8.296077	134.4512785
-16.724985	-11.040868	139.554214	-29.679346	12.999608	136.284531	35.572113	-3.702617	138.400024	29.30302	40.05954	133.771103	32.4375665	18.1784615	136.0855635	-91.7962585	7.8207545	136.4834985
-18.166145	-11.938437	140.444916	-29.499144	12.710653	137.202087	35.760536	-3.799448	138.304276	29.255543	39.868034	133.460281	32.5080395	18.034293	135.8822785	-91.5063275	7.387013	138.5218955
-19.622572	-12.777957	141.289597	-29.319677	12.467472	138.069687	35.949181	-3.833612	138.169113	29.169804	39.712273	133.189209	32.5594925	17.9393305	135.679161	-91.1988465	6.9956135	140.460213
-21.028299	-13.467111	142.134476	-29.103771	12.277247	138.776093	36.133595	-3.796873	138.05722	29.079216	39.622734	132.885986	32.6064055	17.9129305	135.471603	-90.8139475	6.6415635	142.080583
-22.461452	-14.027532	142.802063	-28.902208	12.149445	139.294678	36.325348	-3.697567	137.912613	28.999924	39.609699	132.560211	32.662636	17.956066	135.236412	-90.467052	6.342824	143.352944
-24.4813	-14.685848	143.582916	-28.584084	12.070733	139.739471	36.627342	-3.501942	137.732422	28.903271	39.655388	132.026001	32.7653065	18.076723	134.8792115	-89.9334745	6.064743	144.5997305
-25.800606	-14.986218	143.916504	-28.346146	12.044107	139.838425	36.845398	-3.367195	137.59082	28.607119	39.789772	131.750702	32.7262585	18.2112885	134.670761	-89.4185505	5.8769255	145.006089
-27.084637	-15.218088	144.138458	-28.107515	12.013927	139.814331	37.058212	-3.302647	137.442413	28.968542	39.629234	131.258453	33.013377	18.1632935	134.350433	-89.228407	5.8645605	145.278229
-28.278893	-15.289706	144.306961	-27.885405	11.981177	139.703506	37.247593	-3.310726	137.284485	29.05718	39.539562	130.807068	33.1523865	18.114418	134.0457765	-88.9231965	5.847936	145.3612355
-29.489904	-15.274835	144.405487	-27.673738	11.928441	139.535919	37.4137	-3.369952	137.102448	28.806786	39.513008	130.388336	33.110243	18.071528	133.745392	-88.457719	5.785354	145.326446
-30.66412	-15.154055	144.503922	-27.467447	11.87006	139.31749	37.563751	-3.442807	136.891968	29.196989	39.18137	129.72229	33.38037	17.8692815	133.307129	-88.315264	5.8708385	145.327851
-31.71137	-14.877396	144.559692	-27.266724	11.800329	139.104721	37.679462	-3.476137	136.688324	28.934034	39.121578	129.283371	33.306748	17.8227205	132.9858475	-87.840196	5.7779375	145.2235945
-33.236485	-14.191283	144.598434	-26.993088	11.679331	138.891541	37.848839	-3.50031	136.437363	29.068249	38.883419	128.598755	33.458544	17.6915545	132.518059	-87.44472	5.6671075	145.265023
-34.186321	-13.54532	144.583527	-26.819933	11.591242	138.838928	37.940796	-3.509828	136.327972	29.15382	38.764442	128.310059	33.547308	17.627307	132.3190155	-87.187174	5.555177	145.3588405
-35.079014	-12.781019	144.578552	-26.675102	11.521061	138.890411	38.03397	-3.486774	136.275208	29.255095	38.722782	128.177216	33.6445325	17.618004	132.226212	-86.9947365	5.424118	145.55461
-35.933651	-11.830868	144.493286	-26.520279	11.469955	139.024109	38.124397	-3.438363	136.224899	29.348396	38.74353	128.175171	33.7363965	17.6525835	132.200035	-86.7769545	5.2873265	145.848183
-36.728306	-10.720316	144.34584	-26.369671	11.416093	139.192093	38.246189	-3.356236	136.13353	29.404875	38.818939	128.220825	33.825532	17.7313515	132.1771775	-86.564874	5.1008345	146.2070085
-37.460152	-9.528499	144.162048	-26.228497	11.359382	139.35231	38.326664	-3.243985	135.89827	29.438576	38.954899	128.237381	33.88262	17.855457	132.0678255	-86.339614	4.863307	146.6367945
-38.186489	-8.1772	143.844681	-26.08839	11.281577	139.476196	38.366814	-3.112425	135.5112	29.406845	39.120884	128.154388	33.8868295	18.0042295	131.832794	-86.0636095	4.5589245	147.119598
-39.12207	-5.95422	143.255951	-25.885189	11.120984	139.55838	38.353271	-2.93539	134.577972	29.282665	39.361492	127.928635	33.817968	18.213051	131.2533035	-85.588346	4.028917	147.8634565
-39.685829	-4.347645	142.740326	-25.742716	10.999431	139.522888	38.324001	-2.864716	133.746033	29.193821	39.539284	127.790543	33.758911	18.337284	130.768288	-85.244343	3.661578	148.277488
-40.183636	-2.651105	142.290802	-25.580194	10.909257	139.432495	38.268421	-2.752997	132.86026	29.143736	39.783787	127.690712	33.7060785	18.515395	130.275486	-84.8664665	3.303119	148.589504
-40.627258	-0.830659	141.847031	-25.409004	10.904273	139.276276	38.117714	-2.659092	131.943817	29.139078	40.089806	127.625359	33.628396	18.715357	129.784588	-84.446404	3.093189	148.767964
-40.946667	1.063058	141.496475	-25.224745	10.96655	139.077744	37.96526	-2.5143	131.050232	29.195171	40.396168	127.533813	33.5802155	18.940934	129.2920225	-84.0297055	2.992166	148.8634655
-41.183311	3.045246	141.206802	-25.062197	11.083014	138.876053	37.805428	-2.329058	130.238068	29.317045	40.681141	127.473473	33.5612365	19.1760415	128.8557705	-83.6856305	2.9899865	148.8963355
-41.295712	5.053715	140.956299	-24.92544	11.197206	138.697571	37.633781	-2.140067	129.573242	29.459841	40.951103	127.484909	33.546811	19.405518	128.5290755	-83.397691	2.988894	148.8660665
-41.308289	8.117592	140.649277	-24.736776	11.319979	138.481949	37.504604	-1.9522	128.920822	29.772377	41.308346	127.737534	33.6384905	19.678073	128.329178	-83.1120425	2.961885	148.63472
-41.210999	10.075558	140.468918	-24.661467	11.370946	138.377136	37.519051	-1.870578	128.66011	30.035347	41.475536	128.081192	33.777199	19.802479	128.370651	-83.100133	2.939413	148.383621
-41.027168	12.09711	140.283157	-24.642574	11.34546	138.257263	37.491795	-1.934324	128.542953	30.276728	41.58316	128.518372	33.8842615	19.824418	128.5306625	-83.1694095	2.866502	147.9838635
-40.72728	14.062463	140.045135	-24.67989	11.250259	138.053879	37.433159	-2.074837	128.467056	30.542505	41.590645	129.046051	33.987832	19.757904	128.7565535	-83.347612	2.742614	147.3512045
-40.346508	16.007511	139.812988	-24.732054	11.128114	137.78627	37.350025	-2.214239	128.296997	30.772861	41.530365	129.585587	34.061443	19.658063	128.941292	-83.525551	2.598165	146.631248
-39.853931	17.855167	139.63829	-24.80262	10.96545	137.453705	37.275906	-2.347138	128.119965	31.293949	41.366528	129.987152	34.2849275	19.509695	129.0535585	-83.8901675	2.421205	145.8538515
-39.26593	19.690735	139.524048	-24.878784	10.823697	137.141495	37.20953	-2.48468	127.963196	31.47608	41.330082	130.557892	34.342805	19.422701	129.260544	-84.100373	2.224693	145.022446
-38.248634	22.205982	139.527542	-25.029278	10.645477	136.770828	37.147182	-2.692867	127.754333	31.709	41.230644	131.382935	34.428091	19.2688885	129.568634	-84.486647	2.0220655	143.973022
-37.442997	23.788828	139.596771	-25.149532	10.596381	136.615875	37.09824	-2.826662	127.782646	31.846302	41.143684	131.924591	34.472271	19.158511	129.8536185	-84.771335	2.034251	143.3781315
-36.595535	25.252295	139.742203	-25.303185	10.593801	136.579666	36.998333	-2.97743	127.92572	31.959047	41.075264	132.476486	34.47869	19.048917	130.201103	-85.08506	2.138685	142.958229
-35.636986	26.675976	139.978668	-25.458059	10.644298	136.646881	36.939468	-3.138283	128.144791	32.052361	41.047661	133.03302	34.4959145	18.954689	130.5889055	-85.4120325	2.333907	142.7048565
-34.648945	27.96365	140.226013	-25.623905	10.714659	136.781769	36.928215	-3.291824	128.508621	32.136044	40.938599	133.612076	34.5321295	18.8233875	131.0603485	-85.7799395	2.6059305	142.5031895
-33.603348	29.101974	140.487595	-25.781101	10.842134	136.943787	36.959644	-3.422124	128.944412	32.244678	40.890591	134.276657	34.602161	18.7342335	131.6105345	-86.164363	2.9500345	142.2770395
-32.44849	30.190859	140.736084	-25.922659	11.016087	137.150024	37.018951	-3.525968	129.45784	32.303082	40.890617	134.924927	34.6610165	18.6823245	132.1913835	-86.5063345	3.3498495	142.1086645
-30.704271	31.600697	141.076462	-26.130783	11.38569	137.48526	37.117275	-3.660631	130.26738	32.424137	40.878738	135.861328	34.770706	18.6090535	133.064354	-87.032272	4.1623265	141.906166
-29.468346	32.44828	141.254059	-26.286072	11.674074	137.688309	37.183472	-3.747003	130.827988	32.47934	40.886612	136.474869	34.831406	18.5698045	133.6514285	-87.40355	4.7783435	141.7251895
-28.175652	33.151382	141.360916	-26.434311	12.023502	137.811966	37.248245	-3.778252	131.446487	32.576347	40.926403	137.106506	34.912296	18.5740755	134.2764965	-87.780918	5.4729285	141.3474355
-26.926077	33.809349	141.399246	-26.628212	12.411408	137.858597	37.313812	-3.791292	132.014771	32.668198	40.996426	137.781998	34.991005	18.602567	134.8983845	-88.247429	6.220249	140.8188095
-25.635887	34.344669	141.452087	-26.804993	12.840176	137.893784	37.330906	-3.820809	132.563858	32.724716	41.073017	138.442688	35.027811	18.626104	135.503273	-88.637797	7.054248	140.284295
-24.298367	34.709995	141.484344	-26.999649	13.233465	137.849503	37.291985	-3.822079	133.074875	32.739883	41.123413	139.055984	35.015934	18.650667	136.0654295	-89.015232	7.816263	139.6335765
-23.018703	35.021446	141.546936	-27.216551	13.583618	137.831375	37.211452	-3.772727	133.529648	32.718872	41.162674	139.584656	34.965162	18.6949735	136.557152	-89.398264	8.4722625	139.105598
-21.074816	35.222729	141.729706	-27.513643	14.102438	137.897705	37.018822	-3.702138	133.990509	32.67691	41.269432	140.213333	34.847866	18.783647	137.101921	-89.875152	9.421229	138.693489
-19.762476	35.209702	141.868301	-27.70826	14.457321	137.997589	36.885799	-3.640195	134.244171	32.635437	41.336525	140.55162	34.760618	18.848165	137.3978955	-90.177138	10.066477	138.5972825
-18.502417	35.056099	141.989853	-27.858887	14.824416	138.09491	36.754425	-3.536343	134.445755	32.613708	41.471478	140.802231	34.6840665	18.9675675	137.623993	-90.4018405	10.6812645	138.565827
-17.23638	34.857513	142.054214	-27.972067	15.180755	138.145172	36.65057	-3.412473	134.646881	32.600395	41.59956	141.055984	34.6254825	19.0935435	137.8514325	-90.5696165	11.2679665	138.4389115
-15.961267	34.49506	142.010071	-28.068247	15.532618	138.062286	36.597878	-3.292626	134.912979	32.591339	41.742306	141.303497	34.5946085	19.22484	138.108238	-90.7311025	11.840396	138.016334
-14.74696	34.037979	141.760025	-28.174978	15.921688	137.770493	36.581642	-3.166343	135.207169	32.590408	41.882877	141.576294	34.586025	19.358267	138.3917315	-90.935981	12.485109	137.1492545
-13.570374	33.523705	141.443481	-28.285801	16.32016	137.359909	36.536121	-3.029598	135.490051	32.504391	42.028202	141.780685	34.520256	19.499302	138.635368	-91.091858	13.141018	136.08445
-11.835293	32.528072	140.730331	-28.447481	16.951075	136.561447	36.437073	-2.719629	135.818787	32.339893	42.36985	141.917114	34.388483	19.8251105	138.8679505	-91.283445	14.0770395	134.2549435
-10.775687	31.76296	140.172195	-28.527361	17.352192	135.971039	36.374928	-2.439911	135.967575	32.199806	42.612736	141.861023	34.287367	20.0864125	138.914299	-91.342089	14.6179715	133.027779
-9.715356	30.855053	139.58316	-28.567154	17.721413	135.422638	36.308205	-2.160973	136.066864	32.109566	42.901745	141.654999	34.2088855	20.370386	138.8609315	-91.3431935	15.07244	131.9843445
-8.755582	29.854588	138.944153	-28.58637	18.074221	134.919083	36.266937	-1.890987	136.093445	32.046455	43.166046	141.36377	34.156696	20.6375295	138.7286075	-91.329436	15.5109125	131.1095585
-7.849917	28.749344	138.326752	-28.577019	18.39884	134.484009	36.265141	-1.654655	136.126572	31.998507	43.442566	140.964767	34.131824	20.8939555	138.5456695	-91.285862	15.9037245	130.4223485
-6.939432	27.56373	137.709259	-28.537783	18.70252	134.161621	36.297039	-1.410571	136.175262	32.004047	43.742119	140.508774	34.150543	21.165774	138.342018	-91.226109	16.239266	129.981224
-6.178852	26.253712	137.20752	-28.482803	19.010731	133.884003	36.357368	-1.175637	136.310562	32.061024	44.066853	140.017075	34.209196	21.445608	138.1638185	-91.174802	16.575854	129.6041875
-5.092523	24.193787	136.512833	-28.407085	19.396749	133.466263	36.461811	-0.794125	136.686356	32.144348	44.586601	139.245972	34.3030795	21.896238	137.966164	-91.1172495	16.89726	128.966362
-4.519998	22.704796	136.149521	-28.389147	19.608139	133.09758	36.510899	-0.546363	136.954758	32.153851	44.892952	138.702515	34.332375	22.1732945	137.8286365	-91.110669	17.0429835	128.3665235
-3.992293	21.228569	135.763016	-28.375137	19.763996	132.718216	36.522606	-0.32377	137.223053	32.095818	45.1656	138.17749	34.309212	22.420915	137.7002715	-91.059486	17.107077	127.7361605
-3.555875	19.686129	135.472839	-28.384241	19.847069	132.443375	36.517441	-0.111176	137.376648	32.015808	45.401459	137.4944	34.2666245	22.6451415	137.435524	-91.0351065	17.0489965	127.451226
-3.229611	18.157459	135.306351	-28.407135	19.887209	132.270111	36.521435	0.068114	137.466354	31.936279	45.597851	136.807312	34.228857	22.8329825	137.136833	-91.043127	16.9414355	127.403389
-2.92717	16.655983	135.161118	-28.412724	19.900597	132.145248	36.5527	0.253841	137.48349	31.875786	45.745605	136.198074	34.214243	22.999723	136.840782	-91.039691	16.801471	127.449714
-2.751608	15.145074	135.120239	-28.391695	19.900728	132.035248	36.60548	0.434085	137.481506	31.810268	45.859798	135.731857	34.207874	23.1469415	136.6066815	-90.991264	16.6545145	127.4638145
-2.607679	12.9934	135.052856	-28.339508	19.927864	131.89502	36.696251	0.735261	137.464935	31.719307	46.052223	135.219986	34.207779	23.393742	136.3424605	-90.886795	16.461986	127.4475795
-2.591269	11.594698	135.010025	-28.316053	19.94692	131.800934	36.761005	0.913328	137.472336	31.67786	46.190147	134.911926	34.2194325	23.5517375	136.192131	-90.8515385	16.3421025	127.409737
-2.718719	10.227176	134.991928	-28.300846	19.991325	131.668167	36.793404	1.085696	137.461655	31.644064	46.323914	134.613205	34.218734	23.704805	136.03743	-90.820426	16.277845	127.298904
-2.864473	8.925842	134.886093	-28.273598	20.040207	131.444733	36.818661	1.222656	137.460251	31.618008	46.464462	134.307541	34.2183345	23.843559	135.883896	-90.7655305	16.236855	127.00557
-3.076376	7.663554	134.748215	-28.261312	20.074373	131.134735	36.818562	1.370641	137.474182	31.582052	46.584354	133.967224	34.200307	23.9774975	135.720703	-90.722931	16.1712485	126.548767
-3.423422	6.447978	134.618134	-28.269226	20.109343	130.824829	36.796734	1.483427	137.489578	31.530819	46.681778	133.602371	34.1637765	24.0826025	135.5459745	-90.7022285	16.1360835	126.1036835
-3.805704	5.266293	134.463379	-28.264296	20.10516	130.533356	36.776989	1.597216	137.504105	31.496897	46.742058	133.255981	34.136943	24.169637	135.380043	-90.665535	16.040683	125.686669
-4.474099	3.609129	134.309341	-28.253429	20.038424	130.286118	36.740498	1.649615	137.558075	31.476038	46.74638	132.850891	34.108268	24.1979975	135.204483	-90.615126	15.8788505	125.367753
-5.038146	2.554372	134.334427	-28.220549	19.912886	130.231903	36.702755	1.600839	137.688095	31.462563	46.657349	132.72142	34.082659	24.129094	135.2047575	-90.523757	15.696678	125.2590485
-5.650675	1.500758	134.447083	-28.234154	19.75198	130.329346	36.688686	1.500591	137.806641	31.451002	46.525166	132.703537	34.069844	24.0128785	135.255089	-90.538152	15.4910815	125.403603
-6.39308	0.562374	134.64505	-28.246159	19.54607	130.512909	36.660538	1.33689	137.985474	31.414068	46.350594	132.781311	34.037303	23.843742	135.3833925	-90.529621	15.248398	125.6424255
-7.156269	-0.331609	134.919434	-28.308275	19.317463	130.795486	36.630215	1.153616	138.183395	31.34	46.139957	132.926483	33.9851075	23.6467865	135.554939	-90.6016575	14.9881395	126.036033
-8.027861	-1.164214	135.219391	-28.363472	19.070192	131.115967	36.595737	0.947441	138.406418	31.250017	45.927959	133.125671	33.922877	23.4377	135.7660445	-90.649821	14.702684	126.4658895
-8.950168	-1.936144	135.45343	-28.442362	18.817921	131.453705	36.574093	0.760142	138.624619	31.158962	45.728199	133.376648	33.8665275	23.2441705	136.0006335	-90.7512515	14.3916715	126.9067765
-10.493846	-2.984099	135.75209	-28.522655	18.420134	131.932861	36.571426	0.443971	138.853699	31.04561	45.430027	133.744095	33.808518	22.936999	136.298897	-90.853828	13.903269	127.566825
-11.56116	-3.635969	135.896988	-28.559155	18.141386	132.223328	36.595688	0.213677	138.934555	30.975033	45.227898	133.941299	33.7853605	22.7207875	136.437927	-90.9036705	13.5619845	128.008729
-12.710889	-4.168473	135.923965	-28.579182	17.878309	132.468018	36.610283	0.004786	138.939194	30.942127	45.02887	134.09053	33.776205	22.516828	136.514862	-90.934569	13.23979	128.421174
-13.941282	-4.682503	135.900772	-28.619497	17.654421	132.69426	36.618198	-0.18033	138.907089	30.921904	44.845951	134.195847	33.770051	22.3328105	136.551468	-91.009045	12.9760315	128.837052
-15.238045	-5.150304	135.824493	-28.644794	17.446703	132.861908	36.595299	-0.34218	138.868637	30.897528	44.663616	134.291229	33.7464135	22.160718	136.579933	-91.0360015	12.732688	129.143883
-16.595802	-5.511825	135.709686	-28.678354	17.268883	133.024399	36.575317	-0.476754	138.786423	30.845638	44.498489	134.325531	33.7104775	22.0108675	136.555977	-91.0671855	12.5268985	129.492821
-18.017622	-5.86041	135.520798	-28.701702	17.093254	133.164169	36.543289	-0.570509	138.669617	30.798344	44.360668	134.341949	33.6708165	21.8950795	136.505783	-91.0742205	12.2914285	129.822555
-20.277517	-6.354085	135.247375	-28.714157	16.837639	133.450287	36.500885	-0.676246	138.461502	30.722969	44.213295	134.372116	33.611927	21.7685245	136.416809	-91.040241	11.9067535	130.483765
-21.841026	-6.62234	135.152618	-28.691969	16.644304	133.773666	36.490284	-0.739984	138.285461	30.670193	44.121189	134.354797	33.5802385	21.6906025	136.320129	-90.9641765	11.5980055	131.227203
-23.468559	-6.904076	135.220032	-28.647285	16.419378	134.281189	36.500191	-0.781684	138.018173	30.630068	44.03764	134.297073	33.5651295	21.627978	136.157623	-90.8596995	11.210778	132.404755
-25.095049	-7.122148	135.545486	-28.572279	16.137613	134.946487	36.551643	-0.852482	137.735458	30.561239	43.92609	134.206863	33.556441	21.536804	135.9711605	-90.700999	10.738422	133.9218135
-26.775751	-7.391979	136.037064	-28.480444	15.79806	135.779587	36.619347	-0.915692	137.403488	30.415377	43.757458	134.06839	33.517362	21.420883	135.735939	-90.47825	10.175237	135.823235
-28.455439	-7.624078	136.798691	-28.38619	15.440747	136.709229	36.686138	-0.982367	137.01857	30.215055	43.574802	133.891754	33.4505965	21.2962175	135.455162	-90.2229765	9.5852765	137.963296
-30.136681	-7.852228	137.698502	-28.29804	15.015067	137.657852	36.729195	-1.070375	136.668594	29.964375	43.385349	133.666962	33.346785	21.157487	135.167778	-89.942865	8.872647	140.147926
-32.601551	-8.231813	139.296799	-28.1721	14.311039	138.997574	36.721706	-1.165909	136.232452	29.516977	43.050869	133.270142	33.1193415	20.94248	134.751297	-89.4635415	7.679598	143.243851
-34.19986	-8.494431	140.41713	-28.108925	13.823289	139.76799	36.689693	-1.272965	136.029282	29.207893	42.829407	132.97052	32.948793	20.778221	134.499901	-89.166643	6.868357	145.036079
-35.748257	-8.722342	141.548706	-28.049829	13.336407	140.434967	36.68129	-1.394609	135.906876	28.847179	42.541039	132.574387	32.7642345	20.573215	134.2406315	-88.8638925	6.099599	146.6293025
-37.206944	-8.874438	142.592377	-28.020004	12.876095	140.948212	36.673073	-1.49199	135.81601	28.460083	42.252464	132.189209	32.566578	20.380237	134.0026095	-88.606586	5.371953	147.8938145
-38.633717	-9.040936	143.554382	-28.02063	12.460648	141.32045	36.695766	-1.584342	135.773438	28.055454	41.97319	131.726044	32.37561	20.194424	133.749741	-88.41687	4.726872	148.891159
-39.938084	-9.115821	144.405548	-28.006744	12.082667	141.541214	36.738731	-1.658567	135.790283	27.669653	41.699322	131.18457	32.204192	20.0203775	133.4874265	-88.21768	4.1449565	149.5950015
-41.18158	-9.083993	145.082947	-28.03013	11.75894	141.635925	36.790596	-1.711127	135.824661	27.020287	41.591888	130.79303	31.9054415	19.9403805	133.3088455	-87.9657015	3.5774995	149.9630045
-42.942108	-8.908693	145.841873	-28.066618	11.366517	141.632004	36.874722	-1.812215	135.943588	26.565392	41.20195	129.975311	31.720057	19.6948675	132.9594495	-87.853293	3.0381665	150.3045585
-43.983372	-8.679945	146.182999	-28.093115	11.14169	141.530777	36.923035	-1.878946	135.998886	26.321012	40.97739	129.444992	31.6220235	19.549222	132.721939	-87.8082535	2.734158	150.339615
-44.966816	-8.318181	146.384003	-28.132975	10.95598	141.398697	36.957123	-1.945823	136.062683	26.108404	40.753353	128.934402	31.5327635	19.403765	132.4985425	-87.7987135	2.508195	150.2988515
-45.893143	-7.869602	146.464127	-28.168375	10.788738	141.257919	36.974064	-1.974786	136.10173	25.911674	40.554039	128.426285	31.442869	19.2896265	132.2640075	-87.779619	2.2878495	150.2518305
-46.731583	-7.282595	146.397751	-28.213924	10.640125	141.086655	36.975689	-1.976293	136.131073	25.774235	40.41267	128.015381	31.374962	19.2181885	132.073227	-87.80281	2.0620615	150.100083
-47.515888	-6.598351	146.243469	-28.234604	10.47554	140.926422	36.971581	-1.961399	136.157669	25.671179	40.303314	127.689514	31.32138	19.1709575	131.9235915	-87.790588	1.7801225	149.9292525
-48.269608	-5.769886	145.944763	-28.262764	10.300364	140.798874	36.956345	-1.973755	136.151291	25.590462	40.217884	127.458298	31.2734035	19.1220645	131.8047945	-87.7989315	1.4786635	149.7929535
-49.264969	-4.298882	145.352036	-28.287914	9.94889	140.631378	36.896423	-2.062687	135.959137	25.506842	40.112896	127.379204	31.2016325	19.0251045	131.6691705	-87.7774605	0.8726755	149.5935855
-49.864704	-3.15375	144.82785	-28.30851	9.66003	140.529068	36.807732	-2.186131	135.694366	25.476423	40.055504	127.448044	31.1420775	18.9346865	131.571205	-87.7590975	0.385373500000004	149.486931
-50.410164	-1.893165	144.232529	-28.35014	9.320251	140.406311	36.66341	-2.350115	135.258942	25.408989	39.997421	127.592873	31.0361995	18.823653	131.4259075	-87.7364795	-0.183150999999999	149.3867145
-50.904186	-0.495135	143.690002	-28.401842	8.960184	140.26004	36.425842	-2.529016	134.636734	25.319418	39.930855	127.773537	30.87263	18.7009195	131.2051355	-87.676314	-0.780551500000001	149.3149445
-51.317318	1.045644	143.237549	-28.45533	8.61637	140.109604	36.076576	-2.7087	133.85405	25.135788	39.901707	127.922096	30.606182	18.5965035	130.888073	-87.516842	-1.3637635	149.331135
-51.647388	2.727326	142.929337	-28.536156	8.332333	139.963348	35.688313	-2.868538	133.009399	24.969002	39.888783	128.068069	30.3286575	18.5101225	130.538734	-87.4009695	-1.8454565	149.387962
-51.895512	4.511522	142.624405	-28.613796	8.112446	139.759949	35.287331	-2.949579	132.145477	24.840921	39.916142	128.276825	30.064126	18.4832815	130.211151	-87.291718	-2.2583895	149.308747
-52.068638	7.313044	142.229172	-28.696159	7.862265	139.323669	34.762108	-2.947401	130.923615	24.781836	40.023666	128.625061	29.771972	18.5381325	129.774338	-87.16429	-2.8136025	148.873
-52.06926	9.238538	141.932907	-28.77289	7.782458	138.964523	34.441425	-2.954695	130.160065	24.778961	40.076973	128.871658	29.610193	18.561139	129.5158615	-87.155973	-2.996223	148.4131845
-51.988075	11.168141	141.697632	-28.860622	7.745495	138.565826	34.15469	-2.931898	129.409271	24.787777	40.118389	129.129974	29.4712335	18.5932455	129.2696225	-87.1924775	-3.1022555	147.8620295
-51.798027	13.105138	141.457947	-28.939745	7.715576	138.164337	33.885174	-2.87923	128.735504	24.818377	40.153957	129.389221	29.3517755	18.6373635	129.0623625	-87.2312655	-3.2062115	147.2663115
-51.496201	14.97661	141.3134	-29.043242	7.69958	137.780731	33.603783	-2.849467	128.110153	24.854053	40.184029	129.660309	29.228918	18.667281	128.885231	-87.315402	-3.268121	146.676231
-51.047401	16.858198	141.260117	-29.114712	7.679146	137.420807	33.396652	-2.751169	127.585281	24.884888	40.238651	129.918091	29.14077	18.743741	128.751686	-87.370194	-3.385449	146.089928
-50.617111	18.574759	141.164932	-29.158417	7.720711	137.131683	32.915184	-2.517083	127.237045	24.917194	40.296341	130.151581	28.916189	18.889629	128.694313	-87.233023	-3.448207	145.569053
-49.690624	21.125929	141.148712	-29.241287	7.813662	136.702942	32.746178	-2.395221	126.669121	24.958519	40.431427	130.444916	28.8523485	19.018103	128.5570185	-87.3349225	-3.390779	144.8488655
-48.935081	22.721455	141.105469	-29.253256	7.907949	136.43779	32.686771	-2.271491	126.364304	25.329506	40.381969	130.492004	29.0081385	19.055239	128.428154	-87.5146505	-3.239341	144.447426
-48.097481	24.267738	141.032822	-29.257504	8.005335	136.153656	32.661335	-2.142128	126.118324	25.137892	40.612011	130.711716	28.8996135	19.2349415	128.41502	-87.4146215	-3.2242715	143.892292
-47.148098	25.736061	140.853729	-29.239317	8.155384	135.866516	32.667675	-2.05427	125.913467	25.260956	40.696484	130.804657	28.9643155	19.321107	128.359062	-87.4429495	-3.010339	143.37397
-46.094498	27.048006	140.630966	-29.205692	8.304366	135.528549	32.725765	-1.978294	125.79229	25.40361	40.76688	130.853287	29.0646875	19.394293	128.3227885	-87.4760715	-2.785561	142.7343095
-44.964577	28.415466	140.221542	-29.176971	8.515061	135.162384	32.815258	-1.907599	125.726807	25.565683	40.856136	130.883026	29.1904705	19.4742685	128.3049165	-87.5444125	-2.4441465	142.0198515
-43.767719	29.640171	139.694183	-29.165966	8.757746	134.760696	32.904327	-1.856053	125.709785	25.725292	40.946144	130.887955	29.3148095	19.5450455	128.29887	-87.6467415	-2.0295535	141.222522
-41.839073	31.382233	138.799591	-29.17588	9.217957	134.078354	33.045635	-1.779713	125.745918	26.035175	41.143753	130.930115	29.540405	19.68202	128.3380165	-87.892165	-1.246106	139.8186915
-40.430874	32.442963	138.135513	-29.169937	9.570555	133.602463	33.169876	-1.703544	125.832054	26.261734	41.295902	130.96875	29.715805	19.796179	128.400402	-88.055679	-0.655068999999997	138.804524
-38.987984	33.408638	137.481216	-29.171314	9.959832	133.1371	33.302116	-1.634128	125.954376	26.528116	41.449783	131.075592	29.915116	19.9078275	128.514984	-88.257744	0.0118365000000011	137.759216
-37.42704	34.342705	136.90564	-29.074638	10.433388	132.727875	33.448837	-1.573144	126.132835	27.164423	41.462849	131.123779	30.30663	19.9448525	128.628307	-88.455906	0.921923500000002	136.827443
-35.780594	35.098797	136.483475	-29.064522	10.887811	132.427246	33.593132	-1.496036	126.344696	27.458418	41.67012	131.273865	30.525775	20.087042	128.8092805	-88.654819	1.68858	136.0452115
-34.127247	35.783321	136.25499	-29.101349	11.328867	132.230942	33.703651	-1.394453	126.548561	27.755768	41.88625	131.502548	30.7297095	20.2458985	129.0255545	-88.9324075	2.4118355	135.4363295
-32.354164	36.354397	136.148148	-29.033855	11.764283	132.12207	33.79982	-1.248328	126.75769	28.078852	42.077374	131.776886	30.939336	20.414523	129.267288	-89.007046	3.114043	134.976852
-29.630535	36.974979	136.154831	-28.870773	12.351233	132.039276	34.028877	-1.003533	127.099632	28.590187	42.38102	132.302444	31.309532	20.6887435	129.701038	-89.051078	4.0137225	134.377514
-27.744946	37.29398	136.151367	-28.769386	12.749189	132.010086	34.539421	-1.104037	127.203331	28.909121	42.526024	132.727249	31.724271	20.7109935	129.96529	-89.263043	4.7873845	134.054882
-25.838848	37.480923	136.122589	-28.696915	13.132678	132.016922	34.660519	-1.089558	127.525688	29.207787	42.631252	133.124619	31.934153	20.770847	130.3251535	-89.327983	5.494509	133.7086905
-23.914156	37.557411	136.075577	-28.642761	13.490743	132.020569	34.749733	-1.078812	127.936264	29.485413	42.734165	133.469498	32.117573	20.8276765	130.702881	-89.403095	6.1538095	133.338257
-21.960562	37.548817	135.890564	-28.607416	13.901289	131.98616	34.839237	-1.094397	128.384018	29.770065	42.793823	133.832855	32.304651	20.849713	131.1084365	-89.519483	6.952865	132.8638835
-20.006237	37.467583	135.496552	-28.524143	14.334143	131.853043	34.978683	-1.137496	128.953903	30.028864	42.844631	134.13446	32.5037735	20.8535675	131.5441815	-89.5520595	7.8147185	132.1619045
-18.061144	37.327595	135.012802	-28.618681	14.687008	131.584244	35.163506	-1.174403	129.588913	30.235199	42.975964	134.315674	32.6993525	20.9007805	131.9522935	-89.9367145	8.4732355	131.2161945
-15.134737	36.979218	134.019577	-28.635866	15.290716	130.929047	35.528645	-1.145835	130.570587	30.482048	43.155243	134.502319	33.0053465	21.004704	132.536453	-90.2770785	9.576728	129.321641
-13.224631	36.649097	133.412552	-28.639048	15.639636	130.462189	35.750885	-1.095543	131.19455	30.564529	43.287384	134.469406	33.157707	21.0959205	132.831978	-90.435803	10.1833515	128.0924
-11.376904	36.232819	132.836243	-28.640335	15.944244	129.996994	35.962292	-1.055669	131.785339	30.640772	43.404678	134.399261	33.301532	21.1745045	133.0923	-90.582202	10.7139835	126.901688
-9.580438	35.792194	132.442276	-28.619299	16.1856	129.608871	36.151344	-1.016109	132.342682	30.688334	43.527351	134.300751	33.419839	21.255621	133.3217165	-90.658437	11.115579	125.8960255
-7.827882	35.276802	132.119644	-28.583817	16.400307	129.310745	36.329781	-0.934535	132.837921	30.745268	43.63113	134.230225	33.5375245	21.3482975	133.534073	-90.7051585	11.4523165	125.087417
-6.184077	34.780399	131.943405	-28.530825	16.576357	129.117645	36.491875	-0.839077	133.333603	30.803326	43.724819	134.13678	33.6476005	21.442871	133.7351915	-90.7092505	11.709843	124.5000985
-4.575175	34.236412	131.849045	-28.447411	16.70661	129.064911	36.639515	-0.745692	133.790894	30.87294	43.831791	134.016815	33.7562275	21.5430495	133.9038545	-90.6510495	11.8701705	124.2259675
-2.387568	33.46167	131.8871	-28.298712	16.87442	129.086548	36.856949	-0.588184	134.357376	31.025114	43.994843	133.903275	33.9410315	21.7033295	134.1303255	-90.5384555	12.0455105	124.0427705
-1.031549	32.977097	132.020157	-28.203524	16.959335	129.094833	36.981575	-0.482714	134.741333	31.124664	44.102104	133.886414	34.0531195	21.809695	134.3138735	-90.4601675	12.108975	123.8757925
0.214165	32.541908	132.198547	-28.126457	17.014179	129.071411	37.070202	-0.378372	135.102051	31.216637	44.213245	133.958679	34.1434195	21.9174365	134.530365	-90.3963335	12.1109215	123.612457
1.316774	32.162727	132.461578	-28.048283	17.073486	129.022583	37.159008	-0.28545	135.390076	31.298429	44.320671	134.108109	34.2287185	22.0176105	134.7490925	-90.3252845	12.1293615	123.2960735
2.341353	31.874844	132.799606	-27.9825	17.098333	128.975342	37.230717	-0.2193	135.652618	31.372198	44.406017	134.342758	34.3014575	22.0933585	134.997688	-90.2664575	12.1033075	122.952996
3.256713	31.598707	133.16983	-27.881176	17.119371	128.95903	37.273609	-0.138651	135.765167	31.469137	44.463963	134.687668	34.371373	22.162656	135.2264175	-90.133725	12.076086	122.6916425
4.076671	31.347061	133.575394	-27.777264	17.137119	128.993668	37.312386	-0.093507	135.767502	31.576242	44.524586	135.111267	34.444314	22.2155395	135.4393845	-89.998842	12.0586985	122.5479515
5.077499	30.96397	134.309586	-27.592922	17.131393	129.154709	37.33828	-0.001793	135.442276	31.792048	44.595501	135.954697	34.565164	22.296854	135.6984865	-89.751008	11.965932	122.6109315
5.636567	30.732506	134.823395	-27.490211	17.161398	129.294449	37.362267	0.027437	135.066742	31.918774	44.602684	136.623444	34.6405205	22.3150605	135.845093	-89.6209425	12.0077355	122.743805
6.080843	30.507904	135.341583	-27.393173	17.166931	129.40863	37.393787	0.034884	134.597153	32.041424	44.599781	137.333496	34.7176055	22.3173325	135.9653245	-89.5039515	12.0165295	122.8519355
6.446278	30.225998	135.819824	-27.306667	17.156034	129.455276	37.420391	0.059929	134.075409	32.124336	44.533722	138.066071	34.7723635	22.2968255	136.07074	-89.3856975	12.0152425	122.839812
6.697165	29.863592	136.187134	-27.25552	17.169682	129.411194	37.448456	0.097457	133.548691	32.157158	44.414169	138.673416	34.802807	22.255813	136.1110535	-89.313847	12.083551	122.7113345
6.883345	29.41531	136.366913	-27.217726	17.219423	129.242889	37.484627	0.11463	133.125458	32.174137	44.31464	139.234467	34.829382	22.214635	136.1799625	-89.264834	12.224211	122.3058155
6.969019	28.88022	136.398361	-27.197493	17.327356	129.073303	37.468838	0.198878	132.783035	32.176632	44.262142	139.69986	34.822735	22.23051	136.2414475	-89.217721	12.424202	121.9051585
6.946385	27.848539	136.275162	-27.219221	17.575558	128.916092	37.41869	0.377098	132.627823	32.151268	44.292736	140.144409	34.784979	22.334917	136.386116	-89.223421	12.816199	121.446068
6.882329	27.030027	135.991364	-27.242243	17.800379	128.981476	37.417709	0.522348	132.786621	32.149281	44.465721	140.301392	34.783495	22.4940345	136.5440065	-89.267981	13.1067235	121.4189455
6.684548	25.989214	135.89267	-27.251593	18.035278	129.221375	37.444027	0.72716	133.132736	32.167511	44.727852	140.384644	34.805769	22.727506	136.75869	-89.308955	13.34305	121.68406
6.358585	24.809559	135.764496	-27.254364	18.25596	129.609497	37.487446	0.942672	133.660782	32.215546	45.032257	140.39566	34.851496	22.9874645	137.028221	-89.360224	13.5244555	122.190773
6.026204	23.493118	135.622543	-27.251488	18.45224	130.045334	37.566658	1.14055	134.28627	32.287182	45.363319	140.369034	34.92692	23.2519345	137.327652	-89.429896	13.6525455	122.763016
5.515437	21.95565	135.660736	-27.217117	18.603577	130.490021	37.650497	1.300218	134.957245	32.33276	45.651157	140.293869	34.9916285	23.4756875	137.625557	-89.4258625	13.7314665	123.354485
4.947095	20.274406	135.663452	-27.202936	18.68936	130.981339	37.748734	1.436694	135.555954	32.388981	45.914135	140.075302	35.0688575	23.6754145	137.815628	-89.4747295	13.7033055	124.14705
4.004479	17.571472	135.743423	-27.175463	18.67824	131.716141	37.925289	1.634008	136.356766	32.41835	46.241676	139.470581	35.1718195	23.937842	137.9136735	-89.5227455	13.418638	125.5186085
3.320572	15.673523	135.69133	-27.167988	18.646858	132.096832	38.050755	1.763266	136.766647	32.413143	46.447117	138.945892	35.231949	24.1051915	137.8562695	-89.567925	13.1885245	126.3373945
2.4142	13.70248	135.770828	-27.167038	18.616821	132.361572	38.150616	1.900976	137.114517	32.354824	46.573471	138.269775	35.25272	24.2372235	137.692146	-89.586796	12.9964185	127.030998
1.584491	11.739811	135.79982	-27.161667	18.595873	132.533768	38.233395	2.069748	137.404922	32.291988	46.699215	137.491364	35.2626915	24.3844815	137.448143	-89.5860255	12.8072645	127.619393
0.510857	9.759049	135.976334	-27.128235	18.559013	132.664352	38.293694	2.238839	137.677521	32.221909	46.815132	136.675125	35.2578015	24.5269855	137.176323	-89.5142715	12.5910405	128.152381
-0.494391	7.832882	136.177139	-27.101141	18.519081	132.904404	38.356079	2.444082	137.881027	32.116421	46.871799	135.777496	35.23625	24.6579405	136.8292615	-89.438532	12.3802215	128.9795465
-1.720059	5.925358	136.575409	-27.046629	18.445219	133.256332	38.441551	2.655603	138.018173	32.027687	46.908058	134.865601	35.234619	24.7818305	136.441887	-89.327877	12.1086075	130.070777
-3.515385	3.317323	137.40271	-26.949608	18.308708	133.888382	38.590187	2.845085	138.177246	31.879557	46.847198	133.783478	35.234872	24.8461415	135.980362	-89.134088	11.7712745	131.796402
-4.748159	1.661154	137.888901	-26.878653	18.193102	134.344879	38.681583	2.888222	138.264496	31.786707	46.7384	133.267807	35.234145	24.813311	135.7661515	-88.991451	11.572893	132.9236065
-6.013841	0.145226	138.471024	-26.842577	18.061922	134.839828	38.728043	2.916211	138.32962	31.699553	46.642399	132.898193	35.213798	24.779305	135.6139065	-88.898952	11.344539	134.0657495
-7.320611	-1.326552	138.879623	-26.794247	17.906271	135.389465	38.744156	2.914676	138.330063	31.599846	46.549927	132.648163	35.172001	24.7323015	135.489113	-88.760495	11.0802405	135.289817
-8.574948	-2.66961	139.399994	-26.753971	17.745783	136.000076	38.760883	2.879835	138.306992	31.481203	46.42374	132.492889	35.121043	24.6517875	135.3999405	-88.628985	10.8397785	136.6002115
-9.884784	-3.940001	139.940842	-26.693804	17.538078	136.639984	38.797081	2.813002	138.244247	31.387812	46.284538	132.413223	35.0924465	24.54877	135.328735	-88.4800545	10.527386	137.951233
-11.1284	-5.037798	140.554184	-26.602047	17.291708	137.29155	38.858002	2.710469	138.232971	31.30954	46.141048	132.342728	35.083771	24.4257585	135.2878495	-88.287865	10.1576575	139.2952505
-13.029495	-6.517714	141.484375	-26.489574	16.920815	138.329102	38.940174	2.511619	138.188477	31.198793	45.826172	132.243744	35.0694835	24.1688955	135.2161105	-88.0486315	9.6727345	141.4420935
-14.257648	-7.351611	142.101959	-26.395786	16.659168	138.992493	38.981339	2.316397	138.230713	31.157368	45.551929	132.240494	35.0693535	23.934163	135.2356035	-87.8609255	9.384173	142.7493825
-15.419231	-8.058305	142.742828	-26.286045	16.41227	139.598602	39.02409	2.093211	138.309296	31.144915	45.245586	132.274017	35.0845025	23.6693985	135.2916565	-87.6565925	9.1551415	143.9055475
-16.555174	-8.65057	143.412704	-26.19499	16.196663	140.143661	39.060646	1.86201	138.427261	31.19067	44.96949	132.352081	35.125658	23.41575	135.389671	-87.515638	8.977576	144.897651
-17.658356	-9.150674	143.903564	-26.117897	16.033926	140.598572	39.099796	1.638691	138.590012	31.244644	44.712181	132.459824	35.17222	23.175436	135.524918	-87.408014	8.892416	145.672226
-18.658701	-9.511695	144.47023	-26.088306	15.898193	140.962601	39.093594	1.415377	138.721512	31.273056	44.46682	132.566132	35.183325	22.9410985	135.643822	-87.359937	8.8552875	146.28138
-19.634327	-9.728335	144.758469	-26.098207	15.792945	141.206375	39.056908	1.196254	138.808289	31.280697	44.247585	132.60408	35.1688025	22.7219195	135.7061845	-87.3652165	8.8639705	146.7065655
-21.090982	-9.963799	144.977463	-26.163853	15.694773	141.273041	38.936298	0.883079	138.830185	31.230366	43.934677	132.562057	35.083332	22.408878	135.696121	-87.411038	8.980668	146.849961
-22.052824	-9.988354	144.878738	-26.211098	15.66249	141.109421	38.846043	0.670379	138.782211	31.2341	43.707962	132.473938	35.0400715	22.1891705	135.6280745	-87.4622675	9.1358095	146.5907675
-22.917786	-9.888448	144.620255	-26.252726	15.645884	140.801773	38.745178	0.401184	138.714294	31.292988	43.483559	132.387787	35.019083	21.9423715	135.5510405	-87.524535	9.3493965	146.0525055
-23.732008	-9.704861	144.174667	-26.310965	15.605921	140.426407	38.631325	0.133911	138.586243	31.378565	43.253647	132.276672	35.004945	21.693779	135.4314575	-87.626875	9.518063	145.4213565
-24.503868	-9.428394	143.578735	-26.374472	15.513524	140.004288	38.507153	-0.146671	138.464432	31.440235	43.024479	132.219223	34.973694	21.438904	135.3418275	-87.722638	9.588144	144.6667485
-25.265841	-9.05861	142.881348	-26.436361	15.394728	139.594818	38.365513	-0.442831	138.32019	31.505138	42.79932	132.274307	34.9353255	21.1782445	135.2972485	-87.8080475	9.6112115	143.8923875
-26.044998	-8.588303	142.171509	-26.526073	15.205929	139.278442	38.221897	-0.763462	138.189117	31.585667	42.56905	132.43541	34.903782	20.902794	135.3122635	-87.955928	9.509064	143.2446205
-27.144566	-7.728915	140.935837	-26.598969	14.88218	138.832886	38.100765	-1.288201	138.145081	31.825569	42.214558	133.097946	34.963167	20.4631785	135.6215135	-88.161105	9.3011815	142.0442585
-27.844698	-7.062079	140.007217	-26.666525	14.669863	138.51004	38.070126	-1.712446	138.245697	32.095154	41.975746	133.872406	35.08264	20.13165	136.0590515	-88.41569	9.208076	140.9610285
-28.568066	-6.317308	139.024323	-26.773981	14.449823	138.164001	38.048328	-2.157623	138.484985	32.359276	41.721828	134.755264	35.203802	19.7821025	136.6201245	-88.751764	9.1175435	139.7078775
-29.333523	-5.486389	137.946106	-26.892809	14.22005	137.709503	37.988201	-2.559315	138.797287	32.567318	41.45937	135.770859	35.2777595	19.4500275	137.284073	-89.0633775	8.9900725	138.134933
-30.106024	-4.681246	136.939087	-27.028856	14.001773	137.200638	37.896259	-2.934523	139.038559	32.610535	41.169907	136.700958	35.253397	19.117692	137.8697585	-89.311109	8.885854	136.5315175
-30.932114	-3.824037	136.031311	-27.187677	13.780163	136.724426	37.78828	-3.274083	139.170639	32.49659	40.861633	137.260895	35.142435	18.793775	138.215767	-89.517789	8.766551	135.233085
-31.844402	-2.963513	135.250275	-27.309238	13.576813	136.252182	37.648746	-3.493142	139.066376	32.36985	40.623398	137.574265	35.009298	18.565128	138.3203205	-89.627774	8.588498	134.1840435
-33.3134	-1.68635	134.508514	-27.375566	13.324864	135.671249	37.578823	-3.736009	138.653488	32.224358	40.380333	137.409775	34.9015905	18.322162	138.0316315	-89.6527225	8.327566	133.3108665
-34.36132	-0.832347	134.190063	-27.356335	13.189546	135.343857	37.578854	-3.838096	138.291077	32.182983	40.241882	137.010712	34.8809185	18.201893	137.6508945	-89.5935885	8.177199	133.0368195
-35.540497	0.041732	134.076279	-27.296082	13.111414	135.099609	37.600945	-3.904388	137.93927	32.165131	40.078442	136.399979	34.883038	18.087027	137.1696245	-89.475202	8.135801	133.0295935
-36.697845	0.868513	134.156998	-27.194595	13.046304	134.95549	37.624405	-3.935915	137.633209	32.135807	39.928925	135.567429	34.880106	17.996505	136.600319	-89.269296	8.096103	133.310661
-37.919121	1.762409	134.436554	-27.128136	13.013378	134.968964	37.639912	-3.912915	137.31015	32.01416	39.813869	134.5569	34.827036	17.950477	135.933525	-89.083308	8.076279	134.004403
-39.264141	2.725838	135.063492	-27.101219	12.967793	135.216446	37.60788	-3.842627	136.976044	31.734144	39.723675	133.394272	34.671012	17.940524	135.185158	-88.87345	7.995062	135.247734
-40.568722	3.681604	135.938828	-27.114033	12.888124	135.669525	37.511017	-3.728173	136.591171	31.327652	39.599045	132.110626	34.4193345	17.935436	134.3508985	-88.6474005	7.840812	136.9881515
-42.629761	5.317452	137.472305	-27.223461	12.665683	136.597168	37.240917	-3.612848	135.855896	30.464796	39.453117	130.342499	33.8528565	17.9201345	133.0991975	-88.2997785	7.4112315	140.0951385
-43.940998	6.451274	138.574951	-27.303299	12.407077	137.34256	37.02002	-3.561325	135.397644	29.443756	39.427204	129.399994	33.231888	17.9329395	132.398819	-87.838486	6.8812145	142.286301
-45.259087	7.699203	139.533249	-27.385828	12.055793	138.062256	36.759548	-3.482001	134.840912	28.736607	39.345547	128.602142	32.7480775	17.931773	131.721527	-87.5197335	6.179813	144.402985
-46.501286	8.961139	140.258331	-27.47188	11.613789	138.609039	36.479778	-3.480091	134.340958	28.097292	39.291553	128.1297	32.288535	17.905731	131.235329	-87.232295	5.321847	145.982749
-47.701206	10.314126	140.770706	-27.537399	11.124954	138.98996	36.154373	-3.489161	133.790482	27.566656	39.279613	127.861427	31.8605145	17.895226	130.8259545	-86.9353125	4.354682	147.1539655
-48.847858	11.749406	141.247574	-27.631887	10.65937	139.221191	35.785095	-3.506039	133.079056	27.135452	39.353378	127.806747	31.4602735	17.9236695	130.4429015	-86.7240475	3.3950705	147.9994805
-49.909801	13.274911	141.647354	-27.712234	10.22937	139.299576	35.372238	-3.646449	132.249634	26.750401	39.465443	127.956352	31.0613195	17.909497	130.102993	-86.4857875	2.549243	148.496159
-51.391582	15.648513	142.220505	-27.85004	9.699362	139.188461	34.687881	-3.659536	130.75824	26.34499	39.647148	128.339249	30.5164355	17.993806	129.5487445	-86.2165155	1.404918	148.8281775
-52.198517	17.270153	142.61026	-28.00046	9.439984	138.958679	34.198593	-3.568823	129.725891	26.143614	39.842567	128.631516	30.1711035	18.136872	129.1787035	-86.1720235	0.743096000000001	148.7386545
-52.952934	18.983816	142.935593	-28.144783	9.302659	138.654465	33.682224	-3.465384	128.823456	26.012981	39.99353	128.902176	29.8476025	18.264073	128.862816	-86.1371685	0.341245000000001	148.446114
-53.522724	20.652718	143.169861	-28.317001	9.259672	138.309723	33.224304	-3.334856	128.033188	25.944891	40.126514	129.138901	29.5845975	18.395829	128.5860445	-86.2185995	0.123515000000001	148.0334015
-54.027176	22.349545	143.374771	-28.520935	9.349958	137.969238	32.517845	-3.081498	127.495323	25.895449	40.242184	129.338104	29.206647	18.580343	128.4167135	-86.248517	0.119573000000003	147.5217625
-54.376961	23.98587	143.515533	-28.616663	9.565494	137.690201	32.162056	-2.992484	126.967873	25.842247	40.296192	129.505341	29.0021515	18.651854	128.236607	-86.2354775	0.479133999999998	147.143795
-54.616547	25.561953	143.602615	-28.868734	9.724784	137.354675	31.838406	-2.894516	126.540039	25.806919	40.358509	129.643341	28.8226625	18.7319965	128.09169	-86.5601305	0.717571500000002	146.61766
-54.738396	27.827681	143.69751	-29.128002	10.063987	136.989517	31.393555	-2.808066	126.023064	25.74518	40.404049	129.730743	28.5693675	18.7979915	127.8769035	-86.8253715	1.3299825	146.1021305
-54.654236	29.218601	143.743851	-29.292276	10.305362	136.81485	31.148178	-2.74938	125.811592	25.67465	40.437775	129.712341	28.411414	18.8441975	127.7619665	-86.995966	1.7665265	145.8677335
-54.436863	30.433172	143.805664	-29.471424	10.490854	136.742661	30.908607	-2.732613	125.691238	25.599834	40.486176	129.720276	28.2542205	18.8767815	127.705757	-87.1970685	2.1049265	145.779565
-54.107658	31.614727	143.889862	-29.615059	10.669532	136.769104	30.717495	-2.745245	125.714745	25.562212	40.499233	129.758026	28.1398535	18.876994	127.7363855	-87.3699715	2.46207	145.8018225
-53.636528	32.699894	143.961807	-29.766706	10.786607	136.897217	30.56601	-2.74957	125.821831	25.521664	40.539875	129.86087	28.043837	18.8951525	127.8413505	-87.577249	2.6780615	145.9530835
-53.060162	33.662502	144.011169	-29.923073	10.883541	137.066971	30.460665	-2.817974	126.017189	25.504871	40.557762	130.028137	27.982768	18.869894	128.022663	-87.828914	2.897188	146.111279
-52.369534	34.513783	144.072861	-30.067577	10.961024	137.23143	30.372269	-2.842557	126.216255	25.483147	40.560509	130.233704	27.927708	18.858976	128.2249795	-88.062862	3.063072	146.2378805
-51.015835	35.70142	144.102127	-30.268293	11.075045	137.345657	30.251371	-2.883156	126.420937	25.448746	40.647514	130.594208	27.8500585	18.882179	128.5075725	-88.3866445	3.267911	146.1837415
-49.987267	36.37561	144.094162	-30.376593	11.157697	137.320786	30.197269	-2.879552	126.449135	25.429417	40.709435	130.859146	27.813343	18.9149415	128.6541405	-88.566529	3.4004525	145.9874315
-48.863556	36.973892	144.010239	-30.457554	11.278767	137.202133	30.139	-2.810522	126.424156	25.764965	40.697334	130.976181	27.9519825	18.943406	128.7001685	-88.8670905	3.614128	145.7040975
-47.525959	37.508148	143.825272	-30.528513	11.453661	137.048431	30.095247	-2.728356	126.349464	25.798857	40.850605	131.20343	27.947052	19.0611245	128.776447	-89.004078	3.8461975	145.320415
-46.08659	37.957657	143.620529	-30.589375	11.658389	136.893402	30.036861	-2.602109	126.280258	25.883297	41.024933	131.371521	27.960079	19.211412	128.8258895	-89.138829	4.105366	144.9609145
-44.551868	38.361759	143.313477	-30.622425	11.893076	136.722672	30.023903	-2.458945	126.288918	26.019482	41.209633	131.556686	28.0216925	19.375344	128.922802	-89.2665425	4.410808	144.522542
-42.867226	38.685383	142.886169	-30.628878	12.155322	136.48349	30.079067	-2.285881	126.410469	26.259148	41.381981	131.867798	28.1691075	19.54805	129.1391335	-89.4268635	4.762594	143.8278465
-40.153706	39.015797	141.866653	-30.572012	12.573642	135.883163	30.357346	-2.085734	126.830437	26.790106	41.645367	132.557266	28.573726	19.7798165	129.6938515	-89.71775	5.3674675	142.0724745
-38.225903	39.123833	140.994705	-30.583086	12.873706	135.261368	30.643904	-1.99584	127.253639	27.255913	41.792572	133.219666	28.9499085	19.898366	130.2366525	-90.1160805	5.849046	140.2860835
-36.217113	39.123615	140.111847	-30.498785	13.225971	134.602676	31.268963	-2.171246	127.65641	27.665064	41.889889	133.909714	29.4670135	19.8593215	130.783062	-90.4645835	6.5926205	138.42229
-34.149204	39.02066	139.249786	-30.612751	13.492085	133.881332	31.567532	-2.26366	128.199417	28.056362	41.898857	134.646378	29.811947	19.8175985	131.4228975	-91.037449	7.1665715	136.3397665
-32.017578	38.734905	138.487274	-30.661224	13.795917	133.242065	31.821898	-2.431215	128.71936	28.347799	41.916157	135.335953	30.0848485	19.742471	132.0276565	-91.4072965	7.849363	134.4564735
-29.864449	38.298447	137.949875	-30.645334	14.123872	132.735367	32.039371	-2.533453	129.209167	28.623289	41.938419	135.930847	30.33133	19.702483	132.570007	-91.621998	8.545261	132.900727
-27.656836	37.699867	137.346786	-30.613914	14.416923	132.308884	32.255901	-2.585435	129.673065	28.887266	41.959011	136.487061	30.5715835	19.686788	133.080063	-91.7994115	9.147058	131.537705
-24.351961	36.552929	136.691559	-30.55588	14.859252	131.818909	32.614853	-2.565148	130.370087	29.177835	42.074131	137.135452	30.896344	19.7544915	133.7527695	-92.008104	9.9640125	129.8850485
-22.214975	35.611473	136.321671	-30.538982	15.134393	131.62323	32.842045	-2.482279	130.822098	29.320616	42.157955	137.546356	31.0813305	19.837838	134.184227	-92.1592945	10.430948	129.062233
-20.049013	34.496479	135.965179	-30.523243	15.402383	131.574356	33.065269	-2.339545	131.280228	29.351145	42.314751	137.839233	31.208207	19.987603	134.5597305	-92.254693	10.817163	128.5889815
-17.938807	33.25259	135.717896	-30.520615	15.65592	131.680954	33.276993	-2.188317	131.855698	29.364819	42.498512	138.038284	31.320906	20.1550975	134.946991	-92.362136	11.1567425	128.414917
-15.85162	31.908203	135.502197	-30.529625	15.900491	131.900009	33.516876	-2.028597	132.563202	29.374153	42.704834	138.213318	31.4455145	20.3381185	135.38826	-92.5047645	11.4628635	128.411758
-13.781238	30.423018	135.379105	-30.542261	16.116386	132.13652	33.749218	-1.879754	133.415848	29.405102	42.972969	138.371857	31.57716	20.5466075	135.8938525	-92.661682	11.6861645	128.3791875
-11.815784	28.835932	135.381866	-30.543837	16.315762	132.353699	33.983631	-1.677861	134.364014	29.405323	43.223278	138.597885	31.694477	20.7727085	136.4809495	-92.782151	11.8588155	128.2264485
-8.924036	26.287868	135.594452	-30.549273	16.517601	132.696487	34.270428	-1.377943	135.876389	29.368671	43.531151	138.86467	31.8195495	21.076604	137.3705295	-92.9180955	11.958598	128.0224445
-7.092471	24.523241	135.881317	-30.580246	16.595003	132.957626	34.449661	-1.260615	136.930801	29.344904	43.670761	139.06488	31.8972825	21.205073	137.9978405	-93.0577745	11.984933	127.9174115
-5.346952	22.729939	136.475342	-30.600107	16.618876	133.304459	34.593662	-1.213742	138.055542	29.34123	43.757542	139.194153	31.967446	21.2719	138.6248475	-93.16766	11.965852	127.9840705
-3.727261	20.919044	137.180115	-30.58514	16.610708	133.681839	34.687073	-1.179804	139.156647	29.39068	43.818295	139.355988	32.0388765	21.3192455	139.2563175	-93.2091565	11.9021705	128.1073605
-2.142804	19.141834	138.017868	-30.564312	16.56312	134.067886	34.753502	-1.118482	140.186722	29.477163	43.853127	139.524536	32.1153325	21.3673225	139.855629	-93.2439565	11.7589175	128.280143
-0.717105	17.407211	138.945587	-30.516207	16.491821	134.397934	34.803814	-1.05365	141.161041	29.549009	43.850929	139.748123	32.1764115	21.3986395	140.454582	-93.2088255	11.5850025	128.341286
0.644894	15.73188	139.838562	-30.466589	16.425173	134.689682	34.861649	-0.998156	141.990784	29.623446	43.864845	139.996918	32.2425475	21.4333445	140.993851	-93.1757255	11.4170015	128.385513
2.469444	13.356772	141.03801	-30.384892	16.342346	134.936798	34.92905	-0.803804	142.958054	29.746115	43.989269	140.467422	32.3375825	21.5927325	141.712738	-93.1073665	11.0919595	128.160858
3.546949	11.871919	141.613754	-30.325142	16.315008	135.011383	35.002171	-0.66498	143.343842	29.744125	44.08736	140.740448	32.373148	21.71119	142.042145	-93.023432	10.918826	127.980621
4.535461	10.462842	142.093796	-30.267298	16.315607	135.009445	35.072926	-0.514491	143.572983	29.746267	44.234493	140.934875	32.4095965	21.860001	142.253929	-92.9441925	10.771213	127.764961
5.443356	9.123982	142.393021	-30.196455	16.349245	134.943527	35.145992	-0.346635	143.723373	29.741749	44.388329	141.037613	32.4438705	22.020847	142.380493	-92.8367805	10.677643	127.506561
6.175987	7.872528	142.626053	-30.139658	16.406401	134.847672	35.190853	-0.184544	143.814224	29.748463	44.550282	141.091263	32.469658	22.182869	142.4527435	-92.748974	10.629933	127.2426005
6.575847	6.909287	142.91658	-30.092924	16.473856	134.771484	35.241646	-0.023083	143.852493	29.746294	44.678242	141.121155	32.49397	22.3275795	142.486824	-92.679818	10.6201325	127.056144
7.409483	5.630653	143.016098	-30.05411	16.537683	134.709503	35.269108	0.142144	143.93129	29.771332	44.834755	141.089401	32.52022	22.4884495	142.5103455	-92.62844	10.5869165	126.9086605
7.122497	4.729772	142.970383	-30.002066	16.604128	134.627701	35.314526	0.393949	143.959946	29.774431	45.077545	141.029388	32.5444785	22.735747	142.494667	-92.5486105	10.472509	126.760735
6.629131	4.33801	142.750961	-29.98642	16.609341	134.57811	35.354015	0.562539	143.900787	29.77412	45.240414	140.946396	32.5640675	22.9014765	142.4235915	-92.5369075	10.3172055	126.7326285
6.047402	3.941674	142.46846	-29.971588	16.576555	134.489441	35.385479	0.707593	143.746521	29.720678	45.375546	140.875244	32.5530785	23.0415695	142.3108825	-92.4962545	10.1115405	126.6679995
5.296298	3.509565	142.015747	-29.974281	16.508213	134.366135	35.399471	0.783239	143.519073	29.690849	45.462852	140.788513	32.54516	23.1230455	142.153793	-92.493722	9.8933805	126.578477
4.490797	3.104997	141.402924	-29.997301	16.416067	134.23262	35.372318	0.828616	143.196259	29.62484	45.493031	140.754761	32.498579	23.1608235	141.97551	-92.493181	9.6713105	126.48973
3.452845	2.731587	140.831451	-30.01368	16.348131	134.123413	35.332821	0.874416	142.814423	29.551554	45.497578	140.754242	32.4421875	23.185997	141.7843325	-92.4695475	9.510265	126.4624935
2.382432	2.425606	140.28241	-30.050665	16.308466	134.137985	35.298203	0.907005	142.427338	29.490339	45.496964	140.759415	32.394271	23.2019845	141.5933765	-92.495601	9.4149475	126.6825935
0.413489	2.021079	139.494034	-30.153334	16.379827	134.607513	35.230991	1.050578	141.877686	29.427889	45.540554	140.728317	32.32944	23.295566	141.3030015	-92.636108	9.464088	127.9120245
-1.042518	1.770782	139.297989	-30.250492	16.480383	135.165558	35.160221	1.236622	141.582489	29.311729	45.60704	140.692825	32.235975	23.421831	141.137657	-92.736959	9.538935	129.193459
-2.66818	1.622721	139.246399	-30.394617	16.58917	135.881287	35.057026	1.478355	141.33519	29.150152	45.711914	140.576035	32.103589	23.5951345	140.9556125	-92.892823	9.5832055	130.8069615
-4.436295	1.444538	139.34201	-30.561308	16.681767	136.675751	34.911804	1.708309	141.219955	28.964827	45.853722	140.4095	31.9383155	23.7810155	140.8147275	-93.0609315	9.5825185	132.5367745
-6.291493	1.265366	139.810623	-30.751116	16.7384	137.458115	34.797417	1.901233	141.201569	28.742367	45.977665	140.20842	31.769892	23.939449	140.7049945	-93.272124	9.537351	134.2112355
-8.231641	1.0223	140.130417	-30.912151	16.760523	138.14917	34.694057	2.050319	141.286163	28.499165	46.092537	140.019302	31.596611	24.071428	140.6527325	-93.420913	9.449618	135.6456075
-10.169424	0.779538	140.481644	-31.064201	16.74963	138.732452	34.570953	2.183043	141.422699	28.281597	46.183216	139.801132	31.426275	24.1831295	140.6119155	-93.554677	9.3161305	136.8529885
-13.202829	0.366011	140.727219	-31.287081	16.660032	139.42984	34.372898	2.318505	141.493851	27.960861	46.222359	139.411896	31.1668795	24.270432	140.4528735	-93.7410415	9.049632	138.4068065
-15.216869	0.119068	140.846344	-31.422373	16.550045	139.75589	34.22546	2.359864	141.422531	27.721893	46.166828	139.110168	30.9736765	24.263346	140.2663495	-93.8184225	8.836744	139.2454305
-17.304768	-0.125127	140.77533	-31.568428	16.43272	140.002426	34.056087	2.403917	141.237549	27.476818	46.102703	138.753662	30.7664525	24.25331	139.9956055	-93.9033085	8.61213	140.0092465
-19.394156	-0.339559	140.69928	-31.686512	16.305853	140.172012	33.892281	2.446786	140.969223	27.208939	46.056709	138.380188	30.55061	24.2517475	139.6747055	-93.923634	8.3599585	140.6693185
-21.47863	-0.533567	140.687683	-31.786009	16.191244	140.364136	33.727207	2.483804	140.636673	26.852619	45.993412	137.963593	30.289913	24.238608	139.300133	-93.861931	8.14388	141.428139
-23.597775	-0.749072	140.683533	-31.860703	16.057783	140.606964	33.592495	2.542614	140.263855	26.57048	45.968647	137.576935	30.0814875	24.2556305	138.920395	-93.8028935	7.8599355	142.293533
-25.632816	-0.918559	140.884064	-31.882387	15.921023	140.936844	33.480503	2.623184	139.872284	26.304604	45.961792	137.219437	29.8925535	24.292488	138.5458605	-93.6573275	7.549558	143.3278275
-28.707357	-1.15247	141.505249	-31.867516	15.750104	141.578888	33.392265	2.783471	139.337875	25.849497	45.959137	136.701202	29.620881	24.371304	138.0195385	-93.355913	7.128904	145.1382375
-30.710243	-1.276249	142.086884	-31.822348	15.628901	142.054398	33.347706	2.897487	139.061661	25.557093	45.94566	136.358002	29.4523995	24.4215735	137.7098315	-93.0970955	6.8362285	146.3989645
-32.607426	-1.337262	142.836227	-31.773672	15.544124	142.551666	33.350571	3.007901	138.889297	25.272121	45.927982	135.956161	29.311346	24.4679415	137.422729	-92.85869	6.6203065	147.680603
-34.477608	-1.379286	143.615311	-31.719095	15.496075	142.979187	33.318199	3.13067	138.771957	25.019587	45.931881	135.544571	29.168893	24.5312755	137.158264	-92.607083	6.4608745	148.80011
-36.272285	-1.351595	144.431976	-31.642469	15.482719	143.364853	33.326912	3.211392	138.693436	24.780951	45.896122	135.091736	29.0539315	24.553757	136.892586	-92.3388695	6.411681	149.83712
-37.957912	-1.255362	145.232803	-31.55747	15.486121	143.70874	33.370502	3.250734	138.650055	24.530001	45.82785	134.49852	28.9502515	24.539292	136.5742875	-92.0651915	6.43295	150.8431925
-39.617558	-1.120197	145.975494	-31.454817	15.494522	143.953888	33.399891	3.302774	138.54808	24.347891	45.758633	133.915344	28.873891	24.5307035	136.231712	-91.783525	6.4583405	151.676064
-41.843262	-0.693116	146.950256	-31.240759	15.492832	144.200378	33.529697	3.338573	138.317474	24.145365	45.579807	132.970139	28.837531	24.45919	135.6438065	-91.319049	6.526474	152.7569495
-43.266087	-0.355289	147.484512	-31.068062	15.487618	144.291901	33.631062	3.343464	138.13269	24.065355	45.459782	132.3367	28.8482085	24.401623	135.234695	-90.9843325	6.573613	153.349107
-44.512032	0.143026	147.894531	-30.88415	15.477119	144.316513	33.733868	3.340611	137.919296	23.724873	45.444153	131.832642	28.7293705	24.392382	134.875969	-90.4976705	6.561856	153.757057
-45.706734	0.730679	148.217087	-30.687943	15.452619	144.294754	33.819561	3.313423	137.675995	23.708572	45.273556	131.245926	28.7640665	24.2934895	134.4609605	-90.1399525	6.6117485	154.1285475
-46.832775	1.384854	148.335892	-30.519205	15.391734	144.192871	33.858055	3.238075	137.4133	23.707584	45.097626	130.767044	28.7828195	24.1678505	134.090172	-89.8212295	6.6156175	154.29557
-47.782944	2.162878	148.238663	-30.37793	15.309641	144.026764	33.89006	3.112056	137.164108	23.717911	44.916702	130.40979	28.8039855	24.014379	133.786949	-89.5598455	6.604903	154.266579
-48.729576	3.031932	148.032135	-30.292627	15.202071	143.799942	33.847916	2.980058	136.857254	23.725098	44.777485	130.131775	28.786507	23.8787715	133.4945145	-89.371761	6.5253705	154.1053695
-49.981018	4.56162	147.447098	-30.282991	15.021722	143.403107	33.665401	2.729931	136.281311	23.690384	44.606472	129.899002	28.6778925	23.6682015	133.0901565	-89.2438745	6.3752425	153.7160575
-50.684368	5.68459	146.963181	-30.332539	14.907153	143.09906	33.483032	2.550055	135.836746	23.659945	44.564625	129.85611	28.5714885	23.55734	132.846428	-89.2365665	6.256966	153.351692
-51.323456	6.945735	146.380692	-30.410095	14.7835	142.774139	33.293648	2.349478	135.362396	23.668438	44.55196	129.928879	28.481043	23.450719	132.6456375	-89.301233	6.116281	152.9026405
-51.840965	8.262627	145.724625	-30.48661	14.632821	142.421082	33.111988	2.153564	134.87114	23.693701	44.56255	130.024902	28.4028445	23.358057	132.448021	-89.3760645	5.907585	152.394143
-52.285027	9.636366	145.012726	-30.5798	14.478185	141.985519	32.917206	1.973081	134.341248	23.764858	44.604134	130.287216	28.341032	23.2886075	132.314232	-89.500632	5.6677625	151.656806
-52.607548	11.177601	144.333481	-30.698416	14.345723	141.540985	32.687717	1.81128	133.701569	23.86993	44.69157	130.597656	28.2788235	23.251425	132.1496125	-89.6756555	5.440021	150.9323575
-52.779938	12.69216	143.882416	-30.823002	14.220935	141.188477	32.386185	1.698751	133.020401	23.895567	44.764256	130.906982	28.140876	23.2315035	131.9636915	-89.78688	5.2103665	150.4132625
-52.78051	15.043237	143.734268	-30.952995	14.036064	140.866669	31.820232	1.54831	131.959641	24.196444	44.693539	131.397186	28.008338	23.1209245	131.6784135	-89.914328	4.9512035	150.0549245
-52.615147	16.561899	143.862595	-30.959221	13.946083	140.784698	31.521065	1.569309	131.372253	24.247648	44.749554	131.795685	27.8843565	23.1594315	131.583969	-89.8027985	4.7327345	149.985427
-52.329773	17.978113	143.959152	-30.932293	13.87506	140.692245	31.367767	1.573283	130.965134	24.354277	44.807537	132.203979	27.861022	23.19041	131.5845565	-89.725608	4.55971	149.7999335
-51.881462	19.520288	143.95607	-30.887953	13.887431	140.501923	31.318277	1.601797	130.666183	24.549032	44.863354	132.651978	27.9336545	23.2325755	131.6590805	-89.7095605	4.5422865	149.3447655
-51.427734	20.886896	143.701355	-30.886204	13.921542	140.236877	31.339506	1.609138	130.473114	24.777731	44.915886	133.080002	28.0586185	23.262512	131.776558	-89.8310265	4.580572	148.697196
-50.847794	22.223	143.326324	-30.911497	13.994174	139.856522	31.392511	1.614233	130.403671	25.008493	44.946568	133.493073	28.200502	23.2804005	131.948372	-90.023496	4.7079475	147.764672
-50.142838	23.542772	142.843643	-30.933723	14.090014	139.415466	31.472185	1.598049	130.348495	25.229851	44.96167	133.906647	28.351018	23.2798595	132.127571	-90.218464	4.9001685	146.703361
-48.98381	25.263584	142.153305	-30.960163	14.223067	138.750763	31.591745	1.479755	130.280701	25.656723	44.92606	134.508987	28.624234	23.2029075	132.394844	-90.54456	5.2432265	145.106682
-48.032406	26.332981	141.822754	-30.937151	14.315862	138.411713	31.704586	1.425071	130.264633	25.956881	44.897961	134.861237	28.8307335	23.161516	132.562935	-90.7050355	5.470208	144.260491
-46.982719	27.271122	141.506622	-30.926502	14.444833	138.169891	31.845591	1.336805	130.272079	26.26758	44.908028	135.216537	29.0565855	23.1224165	132.744308	-90.9095895	5.7672495	143.595474
-45.922081	28.104046	141.272583	-30.922764	14.598974	137.998367	31.972118	1.233938	130.340179	26.556417	44.940754	135.578156	29.2642675	23.087346	132.9591675	-91.1097955	6.110602	143.0375665
-44.795147	28.793108	141.18071	-30.924458	14.746412	137.926895	32.084034	1.161766	130.510071	26.841141	44.967823	135.926544	29.4625875	23.0647945	133.2183075	-91.3115035	6.4280295	142.6354825
-43.514641	29.353714	141.039093	-30.93976	14.893596	137.920837	32.208668	1.093789	130.779068	27.113581	44.952045	136.31572	29.6611245	23.022917	133.547394	-91.5406445	6.764275	142.29428
-42.193085	29.799303	140.932266	-30.963316	15.05532	137.950836	32.324467	0.98395	131.170975	27.37056	44.909031	136.828369	29.8475135	22.9464905	133.999672	-91.7741455	7.1641495	141.902
-40.211983	30.26568	140.850586	-31.059355	15.344468	138.056046	32.455853	0.759957	131.926651	27.663815	44.905819	137.595016	30.059834	22.832888	134.7608335	-92.178544	7.856048	141.3512585
-38.787376	30.430824	140.766174	-31.15361	15.577309	138.121262	32.510109	0.667801	132.433945	27.812273	44.949364	138.119888	30.161191	22.8085825	135.2769165	-92.468411	8.3460355	140.9656075
-37.365334	30.497133	140.659851	-31.278511	15.825351	138.160034	32.541031	0.580403	132.953293	27.914364	45.034981	138.603485	30.2276975	22.807692	135.778389	-92.7847195	8.84301	140.541679
-35.955627	30.42013	140.521347	-31.389368	16.07913	138.132156	32.52692	0.5371	133.468216	27.992779	45.123745	139.064545	30.2598495	22.8304225	136.2663805	-93.0385855	9.3278375	139.9979315
-34.468601	30.236834	140.312302	-31.500309	16.330029	138.058716	32.526035	0.524412	133.948654	28.051033	45.183403	139.473557	30.288534	22.8539075	136.7111055	-93.289152	9.8061505	139.4063265
-32.974617	29.969898	140.059952	-31.584835	16.628656	137.964691	32.54089	0.519695	134.409195	28.078102	45.236996	139.832199	30.309496	22.8783455	137.120697	-93.479166	10.3789665	138.808685
-31.500826	29.593903	139.711304	-31.683811	16.939964	137.862	32.5811	0.495407	134.893143	28.097576	45.246948	140.1763	30.339338	22.8711775	137.5347215	-93.70696	11.0087505	138.1892785
-29.208067	28.791231	139.189606	-31.860352	17.492357	137.771423	32.709347	0.459501	135.771667	28.077543	45.347977	140.566971	30.393445	22.903739	138.169319	-94.114149	12.080975	137.373527
-27.771585	28.18001	138.894302	-31.977249	17.894068	137.738342	32.809792	0.506222	136.504379	28.079552	45.470707	140.796478	30.444672	22.9884645	138.6504285	-94.39917	12.7996715	136.8262555
-26.292112	27.405891	138.678909	-32.079288	18.272387	137.770889	32.858986	0.684478	137.291367	28.033184	45.646561	140.970413	30.446085	23.1655195	139.13089	-94.604661	13.3792545	136.410888
-24.901047	26.579275	138.598282	-32.158638	18.625523	137.855576	32.855759	0.941901	138.125992	28.000778	45.831371	141.099655	30.4282685	23.386636	139.6128235	-94.7455445	13.86441	136.0983285
-23.526873	25.674278	138.660019	-32.203674	18.89156	137.977371	32.794342	1.234129	138.93576	27.957922	45.97234	141.142853	30.376132	23.6032345	140.0393065	-94.78348	14.1798855	135.9154355
-22.184925	24.73576	138.766693	-32.251186	19.124798	138.100693	32.708614	1.442831	139.715347	27.944216	46.10915	141.142395	30.326415	23.7759905	140.428871	-94.828787	14.4736055	135.772515
-20.966866	23.787117	138.942917	-32.293846	19.316946	138.170059	32.695419	1.537901	140.492615	27.932137	46.213406	141.089203	30.313778	23.8756535	140.790909	-94.90147	14.7582385	135.549209
-19.158993	22.300709	139.112717	-32.334183	19.533066	138.157089	32.648842	1.681132	141.409851	27.954906	46.351089	140.978714	30.301874	24.0161105	141.1942825	-94.97024	15.0500215	135.1198955
-18.125967	21.366589	139.278824	-32.326378	19.634357	138.082474	32.614838	1.743739	141.871979	27.96137	46.391273	140.900177	30.288104	24.067506	141.386078	-94.94086	15.201208	134.77887
-17.119007	20.393139	139.354996	-32.303936	19.694159	137.97995	32.604912	1.778995	142.184555	28.026653	46.455437	140.840439	30.3157825	24.117216	141.512497	-94.9236545	15.271102	134.447403
-16.116348	19.489605	139.408478	-32.2509	19.727592	137.853104	32.628017	1.844383	142.331497	28.087151	46.494106	140.825699	30.357584	24.1692445	141.578598	-94.859384	15.2859395	134.12761
-15.298754	18.5875	139.413116	-32.163937	19.692028	137.678894	32.677341	1.873238	142.360519	28.164375	46.515999	140.900879	30.420858	24.1946185	141.630699	-94.748732	15.1894375	133.727089
-14.482337	17.720186	139.368851	-32.076759	19.600023	137.554413	32.729015	1.870804	142.179138	28.255129	46.558743	141.051163	30.492072	24.2147735	141.6151505	-94.64559	14.9852725	133.4936755
-13.743335	16.828077	139.26857	-31.967873	19.473362	137.499146	32.809692	1.851189	141.823639	28.342121	46.524437	141.306946	30.5759065	24.187813	141.5652925	-94.5116525	14.758911	133.4329995
-12.724334	15.475313	138.94606	-31.774734	19.188976	137.400253	32.932312	1.755081	141.239777	28.479782	46.377045	141.878204	30.706047	24.066063	141.5589905	-94.255515	14.311889	133.2415155
-12.214537	14.487892	138.743439	-31.640806	19.016735	137.326523	33.023815	1.717516	140.828354	28.567162	46.280396	142.419907	30.7954885	23.998956	141.6241305	-94.0771005	14.034514	133.0289155
-11.717413	13.501673	138.486832	-31.524342	18.879868	137.226486	33.149277	1.697391	140.485321	28.618992	46.194847	142.984131	30.8841345	23.946119	141.734726	-93.9328185	13.813617	132.718246
-11.325669	12.454969	138.264542	-31.455437	18.824055	137.161667	33.260574	1.725017	140.23111	28.607189	46.137489	143.445786	30.9338815	23.931253	141.838448	-93.8447555	13.716857	132.484886
-10.954014	11.321117	138.037735	-31.437698	18.832775	137.120407	33.359207	1.756409	140.152435	28.563456	46.14323	143.680237	30.9613315	23.9498195	141.916336	-93.8367275	13.7157305	132.324478
-10.796746	10.033681	138.000458	-31.463982	18.881563	137.104263	33.406605	1.814694	140.197617	28.513645	46.231136	143.681732	30.960125	24.022915	141.9396745	-93.888089	13.740211	132.2688515
-10.713389	8.711384	137.988144	-31.513197	18.965139	137.053314	33.413212	1.901722	140.36171	28.481087	46.361206	143.453568	30.9471495	24.131464	141.907639	-93.9735435	13.798814	132.198989
-10.627162	6.520295	137.944534	-31.567553	19.119387	136.874512	33.376125	2.084281	140.698227	28.417366	46.619045	142.811401	30.8967455	24.351663	141.754814	-94.0318515	13.887111	131.99421
-10.78505	5.003179	138.050323	-31.600636	19.216364	136.724319	33.368729	2.223002	140.922241	28.372765	46.834572	142.280518	30.870747	24.528787	141.6013795	-94.072019	13.903941	131.8472585
-10.92732	3.437254	138.114578	-31.606262	19.27808	136.566895	33.371284	2.38244	141.127502	28.324947	47.025673	141.664047	30.8481155	24.7040565	141.3957745	-94.0606395	13.8521035	131.7380155
-11.167985	1.829105	138.221237	-31.613449	19.309015	136.443085	33.378021	2.575176	141.301682	28.236544	47.175919	141.01445	30.8072825	24.8755475	141.158066	-94.0341805	13.7424825	131.728104
-11.525149	0.208943	138.414581	-31.593842	19.295702	136.371811	33.432186	2.767148	141.422729	28.157223	47.308418	140.366821	30.7947045	25.037783	140.894775	-93.9823885	13.553621	131.848847
-11.85187	-1.391382	138.637268	-31.571028	19.266582	136.396378	33.510963	2.949278	141.545151	28.101624	47.437695	139.740082	30.8062935	25.1934865	140.6426165	-93.9483495	13.3396775	132.1501395
-12.36941	-2.991616	139.053162	-31.514687	19.227814	136.482971	33.59903	3.142012	141.718887	28.086435	47.566372	139.16748	30.8427325	25.354192	140.4431835	-93.8721065	13.101436	132.5227585
-13.181238	-5.302885	139.929169	-31.406832	19.189482	136.696426	33.777435	3.429279	142.103928	28.188368	47.82238	138.508194	30.9829015	25.6258295	140.306061	-93.7965655	12.7531345	133.086791
-13.879594	-6.723972	140.706741	-31.315575	19.167044	136.844421	33.930195	3.577574	142.452789	28.153849	47.896275	138.044724	31.042022	25.7369245	140.2487565	-93.673172	12.5971635	133.4400855
-14.617289	-8.112503	141.446167	-31.223473	19.135521	136.997574	34.094666	3.727854	142.764191	28.187916	47.982426	137.562622	31.141291	25.85514	140.1634065	-93.588237	12.415902	133.8317415
-15.387668	-9.335672	142.267822	-31.122095	19.094875	137.117554	34.248863	3.876431	143.027145	28.230614	48.035927	137.007172	31.2397385	25.956179	140.0171585	-93.4839285	12.233571	134.2179495
-16.276909	-10.501002	142.997391	-31.023317	19.044912	137.184662	34.393711	4.016843	143.244049	28.259909	48.060528	136.396942	31.32681	26.0386855	139.8204955	-93.373444	12.0511385	134.5488285
-17.177229	-11.575855	143.628098	-30.937874	18.95377	137.245789	34.500153	4.15123	143.342667	28.268137	48.031391	135.725296	31.384145	26.0913105	139.5339815	-93.259893	11.8162295	134.9575965
-18.115314	-12.528431	144.262268	-30.887583	18.826136	137.347809	34.587116	4.277063	143.324249	28.240725	47.979401	135.046356	31.4139205	26.128232	139.1853025	-93.1890865	11.52404	135.5103155
-19.646172	-13.75209	144.995285	-30.781147	18.610235	137.524948	34.73505	4.393602	143.255325	28.152132	47.826786	134.209946	31.443591	26.110194	138.7326355	-93.005885	11.110276	136.3172605
-20.70491	-14.378015	145.403625	-30.707382	18.44593	137.676544	34.831104	4.434165	143.200058	28.08429	47.711483	133.754211	31.457697	26.072824	138.4771345	-92.872461	10.819036	136.8759535
-21.783258	-14.867873	145.808304	-30.617704	18.28602	137.857101	34.928547	4.468564	143.17244	28.052557	47.616093	133.408142	31.490552	26.0423285	138.290291	-92.72596	10.5297115	137.423911
-22.931248	-15.164335	146.145554	-30.53451	18.140068	138.073837	35.024418	4.505867	143.135284	27.986351	47.530296	133.118515	31.5053845	26.0180815	138.1268995	-92.5744045	10.2620545	138.0207745
-24.14768	-15.370785	146.41481	-30.454945	18.026777	138.314636	35.118927	4.561156	143.05011	27.923155	47.482182	132.873199	31.521041	26.021669	137.9616545	-92.430931	10.031885	138.6676175
-25.320959	-15.359172	146.596115	-30.379734	17.925606	138.556152	35.210323	4.618068	142.914902	27.838114	47.470848	132.640579	31.5242185	26.044458	137.7777405	-92.2836865	9.806754	139.3345635
-26.547295	-15.18685	146.680328	-30.307674	17.826435	138.796371	35.306366	4.674357	142.727005	27.463722	47.617321	132.495926	31.385044	26.145839	137.6114655	-92.000392	9.507031	139.9812765
-28.500227	-14.69824	146.604416	-30.2271	17.731264	139.104202	35.413143	4.746193	142.327805	27.672295	47.560017	132.117065	31.542719	26.153105	137.222435	-91.996919	9.309423	140.985969
-29.778284	-14.187028	146.350052	-30.158543	17.656664	139.245514	35.471699	4.756315	141.993195	27.279905	47.721088	132.02446	31.375802	26.2387015	137.0088275	-91.692888	9.0746265	141.4822005
-31.137857	-13.568832	145.871933	-30.088654	17.573721	139.343506	35.499851	4.759973	141.658249	27.249596	47.757767	131.914154	31.3747235	26.25887	136.7862015	-91.5520315	8.888572	141.9008105
-32.4627	-12.831948	145.343506	-30.014723	17.446463	139.452988	35.505764	4.735484	141.278839	27.535109	47.662128	131.795746	31.5204365	26.198806	136.5372925	-91.5498825	8.69412	142.3686835
-33.845692	-11.939738	144.687012	-29.933002	17.292006	139.603119	35.467979	4.639979	140.859879	27.210119	47.738548	131.911514	31.339049	26.1892635	136.3856965	-91.205053	8.3947485	142.8205415
-35.226269	-10.97482	143.976837	-29.836754	17.056435	139.779861	35.406502	4.481066	140.344711	27.529881	47.499687	132.007339	31.4681915	25.9903765	136.176025	-91.1416995	8.1224935	143.383697
-36.620499	-9.90335	143.286652	-29.71063	16.730339	139.979736	35.350948	4.222142	139.747665	27.543575	47.28756	132.227188	31.4472615	25.754851	135.9874265	-90.8685215	7.705827	143.9720455
-38.697502	-8.155127	142.418335	-29.541233	16.135559	140.304367	35.190899	3.749338	138.568817	27.470776	46.878933	132.527084	31.3308375	25.3141355	135.5479505	-90.4133035	6.9569825	145.0607835
-40.072647	-6.87154	142.030762	-29.411209	15.740594	140.47998	35.0495	3.439289	137.642487	27.339161	46.566174	132.665802	31.1943305	25.0027315	135.1541445	-90.0167485	6.4784565	145.8058155
-41.378101	-5.576003	141.858643	-29.284012	15.347203	140.614517	34.889591	3.196777	136.736572	27.163019	46.242519	132.632477	31.026305	24.719648	134.6845245	-89.594329	5.974758	146.5445095
-42.66433	-4.208695	141.829758	-29.158222	15.017822	140.660522	34.688335	3.023901	135.791916	26.978773	46.02285	132.456635	30.833554	24.5233755	134.1242755	-89.149998	5.5122685	147.1967685
-43.848625	-2.859457	141.965103	-29.024708	14.769094	140.634094	34.494965	2.845343	134.859726	26.80625	45.875771	132.151474	30.6506075	24.360557	133.5056	-88.7000235	5.177631	147.762588
-44.984238	-1.444753	142.135544	-28.884026	14.597368	140.540909	34.305691	2.676481	133.958572	26.588852	45.720596	131.64856	30.4472715	24.1985385	132.803566	-88.2153235	4.9961975	148.278252
-46.00618	-0.048721	142.391174	-28.76874	14.483521	140.400467	34.161236	2.516968	133.100143	26.09318	45.747276	131.11972	30.127208	24.132122	132.1099315	-87.664688	4.83492	148.6910025
-47.370071	2.151784	142.709442	-28.562603	14.330956	140.159302	33.960876	2.225927	132.052277	25.873991	45.5079	130.168625	29.9174335	23.8669135	131.110451	-87.0426395	4.7949985	149.208153
-48.163296	3.602225	142.930298	-28.4275	14.236775	140.019638	33.838642	1.998652	131.461777	25.787756	45.304207	129.557068	29.813199	23.6514295	130.5094225	-86.668199	4.8221205	149.5298535
-48.865177	5.096673	143.09108	-28.298098	14.113606	139.909561	33.756592	1.781448	130.98468	25.736206	45.044739	129.01709	29.746399	23.4130935	130.000885	-86.342595	4.8141185	149.818237
-49.411293	6.585742	143.232269	-28.173643	13.941789	139.838745	33.708778	1.523017	130.580765	25.711241	44.772919	128.597458	29.7100095	23.147968	129.5891115	-86.0572955	4.73561	150.0883785
-49.86483	8.094127	143.315247	-28.034294	13.727345	139.780533	33.663551	1.2433	130.194672	25.727787	44.49028	128.337875	29.695669	22.86679	129.2662735	-85.764257	4.5879	150.2947925
-50.217609	9.610822	143.377594	-27.940073	13.495502	139.730255	33.600529	0.95901	129.847672	25.727575	44.20842	128.254562	29.664052	22.583715	129.051117	-85.544198	4.407289	150.409393
-50.472023	11.143965	143.474472	-27.856192	13.239106	139.70845	33.542095	0.69026	129.538925	25.716528	43.942043	128.246964	29.6293115	22.3161515	128.8929445	-85.3416955	4.1620605	150.5239555
-50.568008	13.442978	143.474121	-27.747921	12.86233	139.649063	33.433048	0.307271	129.0392	25.716349	43.595268	128.394745	29.5746985	21.9512695	128.7169725	-85.0705405	3.7733905	150.5811535
-50.533665	15.028604	143.486526	-27.708992	12.631239	139.564056	33.380764	0.085419	128.710464	25.741339	43.418301	128.520767	29.5610515	21.75186	128.6156155	-84.9790355	3.510618	150.5124965
-50.31435	16.606812	143.45137	-27.655268	12.41328	139.457748	33.299332	-0.088832	128.350616	25.814005	43.269398	128.660263	29.5566685	21.590283	128.5054395	-84.8672045	3.236277	150.4100565
-49.984207	18.176914	143.419907	-27.611675	12.203532	139.353714	33.255466	-0.267201	127.981415	25.953712	43.11747	128.885681	29.604589	21.4251345	128.433548	-84.827939	2.9819295	150.27388
-49.518307	19.781584	143.361557	-27.574539	12.019614	139.224915	33.232864	-0.428719	127.698051	26.142321	42.998791	129.107544	29.6875925	21.285036	128.4027975	-84.8366705	2.754192	150.0470325
-48.908073	21.337807	143.266113	-27.535231	11.876323	139.067551	33.227539	-0.568886	127.436211	26.315487	42.905407	129.379013	29.771513	21.1682605	128.407612	-84.841975	2.5843855	149.72749
-48.160591	22.890585	143.242188	-27.525219	11.751844	138.824921	33.258301	-0.698718	127.211891	26.518187	42.821819	129.685272	29.888244	21.0615505	128.4485815	-84.938682	2.4421375	149.2012605
-46.891758	25.138559	142.805695	-27.551132	11.589332	138.39595	32.927738	-0.650678	126.970337	26.781952	42.753418	130.118073	29.854845	21.05137	128.544205	-84.957109	2.127294	148.247695
-45.842861	26.615196	142.61409	-27.597893	11.498199	138.067749	32.893742	-0.708698	126.712837	26.948122	42.701103	130.420685	29.920932	20.9962025	128.566761	-85.116718	2.0001955	147.568737
-44.691189	27.988029	142.449585	-27.636078	11.464821	137.7892	32.846935	-0.777024	126.541992	27.125818	42.646523	130.787933	29.9863765	20.9347495	128.6649625	-85.2585325	1.9948925	146.9134375
-43.367943	29.314548	142.403793	-27.656157	11.461539	137.605865	32.840153	-0.820147	126.428368	27.333685	42.612957	131.230988	30.086919	20.896405	128.829678	-85.399233	2.026673	146.382052
-41.917816	30.564848	142.372574	-27.668371	11.491563	137.485809	32.894455	-0.851736	126.473175	27.891064	42.480064	131.652634	30.3927595	20.814164	129.0629045	-85.7295015	2.168962	145.9087135
-40.356834	31.698421	142.408752	-27.680487	11.550952	137.410767	32.951782	-0.879038	126.571968	28.174915	42.485218	132.284241	30.5633485	20.80309	129.4281045	-85.9243225	2.298814	145.3934295
-38.605232	32.731388	142.547806	-27.700428	11.61123	137.38327	33.037334	-0.909367	126.68512	28.471247	42.491142	132.975662	30.7542905	20.7908875	129.830391	-86.1551465	2.4315725	144.936149
-35.819717	34.068825	142.772446	-27.691311	11.742263	137.343399	33.183334	-0.95663	126.993469	28.957165	42.461094	134.07872	31.0702495	20.752232	130.5360945	-86.4528715	2.732294	144.1507035
-33.833302	34.790554	142.956741	-27.675432	11.824307	137.3172	33.324226	-0.99907	127.131699	29.28303	42.403851	134.744232	31.303628	20.7023905	130.9379655	-86.654492	2.9462235	143.6964345
-31.753345	35.380592	143.124451	-27.661407	11.912675	137.223679	33.826859	-1.240883	127.200737	29.596197	42.347382	135.410767	31.711528	20.5532495	131.305752	-87.034342	3.2721005	143.141606
-29.590649	35.795902	143.220779	-27.641424	12.005539	137.088257	34.026939	-1.275304	127.472221	29.915735	42.262669	136.112045	31.971337	20.4936825	131.792133	-87.254185	3.5173955	142.384381
-27.369299	36.093658	143.195526	-27.651649	12.109515	136.941711	34.263863	-1.315952	127.848351	30.239382	42.158466	136.845398	32.2516225	20.421257	132.3468745	-87.5549205	3.797773	141.5365475
-25.084209	36.233532	143.080093	-27.657846	12.262896	136.765305	34.562801	-1.374343	128.398926	30.555439	42.05727	137.609055	32.55912	20.3414635	133.0039905	-87.874812	4.1843285	140.5266195
-22.750448	36.210571	142.908432	-27.676994	12.412108	136.575027	34.877529	-1.464426	129.121964	30.881855	41.979561	138.45668	32.879692	20.2575675	133.789322	-88.23368	4.5666485	139.360732
-19.195461	35.85545	142.591553	-27.729181	12.73547	136.306427	35.518654	-1.645469	130.400055	31.308445	41.922153	139.765747	33.4135495	20.138342	135.082901	-88.8719115	5.332598	137.529953
-16.765247	35.385483	142.376678	-27.818016	12.983595	136.151642	35.956161	-1.779604	131.365448	31.471951	41.936752	140.603546	33.714056	20.078574	135.984497	-89.350088	5.888616	136.318787
-14.376969	34.725685	142.200546	-27.887577	13.266662	136.022079	36.333298	-1.827212	132.394913	NaN	NaN	NaN	NaN	NaN	NaN	NaN	NaN	NaN
-11.978706	33.908264	141.985977	-27.975658	13.58998	135.953354	36.656502	-1.821343	133.424515	NaN	NaN	NaN	NaN	NaN	NaN	NaN	NaN	NaN
-9.604306	32.897484	141.913208	-28.052509	13.897601	135.963379	36.915722	-1.795881	134.459122	NaN	NaN	NaN	NaN	NaN	NaN	NaN	NaN	NaN
-7.298415	31.753666	141.875	-28.10626	14.253271	136.024582	37.113865	-1.665476	135.468063	NaN	NaN	NaN	NaN	NaN	NaN	NaN	NaN	NaN
-5.035287	30.449942	141.845551	-28.182226	14.596375	136.15094	37.242039	-1.533703	136.49379	NaN	NaN	NaN	NaN	NaN	NaN	NaN	NaN	NaN
-1.787472	28.233633	142.043976	-28.301647	15.021695	136.441177	37.32653	-1.273469	137.954376	NaN	NaN	NaN	NaN	NaN	NaN	NaN	NaN	NaN
0.307459	26.60215	142.295914	-28.369881	15.297125	136.574966	37.340816	-1.083344	138.912003	NaN	NaN	NaN	NaN	NaN	NaN	NaN	NaN	NaN
2.288093	24.892876	142.562439	-28.4275	15.504286	136.680878	37.330208	-0.897844	139.780396	NaN	NaN	NaN	NaN	NaN	NaN	NaN	NaN	NaN
4.155994	23.103888	142.797958	-28.478056	15.680644	136.76503	37.326839	-0.693859	140.587997	NaN	NaN	NaN	NaN	NaN	NaN	NaN	NaN	NaN
5.970865	21.264145	143.013046	-28.522583	15.86766	136.793762	37.341103	-0.45338	141.252716	NaN	NaN	NaN	NaN	NaN	NaN	NaN	NaN	NaN
7.680293	19.391323	143.200333	-28.512251	16.035866	136.747543	37.362247	-0.217496	141.864975	31.089628	44.140892	144.139343	34.2259375	21.961698	143.002159	-91.2504395	10.110034	130.492927
9.289913	17.499491	143.429535	-28.470066	16.204639	136.703568	37.428841	0.019396	142.43071	31.069458	44.42955	143.93811	34.2491495	22.224473	143.18441	-91.1892815	10.184805	130.222726
11.48808	14.617615	144.016495	-28.35224	16.407547	136.679657	37.56839	0.386992	143.306274	31.07279	44.848019	143.773911	34.32059	22.6175055	143.5400925	-91.02507	10.1975885	129.8192215
12.820135	12.677344	144.595428	-28.270239	16.506348	136.72319	37.645947	0.554594	144.023926	31.074884	45.039314	143.773743	34.3604155	22.796954	143.8988345	-90.9008935	10.215742	129.5475455
12.043535	12.035771	144.944946	-28.219784	16.548323	136.845444	37.666	0.654593	144.808105	31.05899	45.186165	143.878006	34.362495	22.920379	144.3430555	-90.802063	10.176267	129.3478325
10.885803	11.549542	145.292603	-28.20583	16.558844	137.027695	37.643787	0.678145	145.532974	31.088322	45.280788	144.043747	34.3660545	22.9794665	144.7883605	-90.7777145	10.1382215	129.2670295
9.674255	10.938394	145.506149	-28.211477	16.530605	137.251923	37.598824	0.651706	146.147079	31.112501	45.295357	144.153183	34.3556625	22.9735315	145.150131	-90.7786165	10.0876785	129.353715
8.407044	10.272778	145.579773	-28.192905	16.462254	137.503128	37.611221	0.648219	146.480652	31.162807	45.299549	144.183533	34.387014	22.973884	145.3320925	-90.772824	9.950624	129.6741635
7.042435	9.652517	145.376999	-28.108784	16.364292	137.805359	37.733887	0.708581	146.468048	31.238365	45.28421	144.086975	34.486126	22.9963955	145.2775115	-90.703694	9.7321885	130.3332065
4.812143	8.624678	144.796524	-27.936979	16.219933	138.325562	37.974983	0.8389	146.128418	31.411385	45.324654	143.906265	34.693184	23.081777	145.0173415	-90.567142	9.358089	131.6337825
3.192202	7.990103	144.310516	-27.813208	16.156134	138.742538	38.144245	0.920698	145.836319	31.530359	45.354389	143.885178	34.837302	23.1375435	144.8607485	-90.463718	9.1747245	132.6243275
1.408678	7.278014	143.866714	-27.729071	16.134811	139.342636	38.279186	1.013344	145.466949	31.635633	45.437946	143.974976	34.9574095	23.225645	144.7209625	-90.4155515	9.043977	133.9643095
-0.478192	6.626871	143.499115	-27.683174	16.13142	140.176697	38.358299	1.184416	145.002991	31.700008	45.549549	144.132568	35.0291535	23.3669825	144.5677795	-90.3955015	8.8958575	135.7856145
-2.474004	5.858202	143.215515	-27.671736	16.146788	141.155075	38.426426	1.374087	144.460114	NaN	NaN	NaN	NaN	NaN	NaN	NaN	NaN	NaN
-4.547491	5.091962	143.004547	-27.650753	16.148849	142.162094	38.431408	1.583129	143.870483	NaN	NaN	NaN	NaN	NaN	NaN	NaN	NaN	NaN
-6.711078	4.209998	142.892166	-27.621216	16.155169	143.158203	38.430614	1.811048	143.269318	NaN	NaN	NaN	NaN	NaN	NaN	NaN	NaN	NaN
-9.997708	2.713635	143.041412	-27.543777	16.120974	144.52684	38.423153	2.143654	142.506973	NaN	NaN	NaN	NaN	NaN	NaN	NaN	NaN	NaN
-12.228625	1.579054	143.325867	-27.477669	16.066208	145.349304	38.390495	2.412298	142.096527	NaN	NaN	NaN	NaN	NaN	NaN	NaN	NaN	NaN
-14.395046	0.347007	143.834274	-27.415318	15.971467	146.150101	38.388195	2.643988	141.831131	NaN	NaN	NaN	NaN	NaN	NaN	NaN	NaN	NaN
-16.547329	-1.010683	144.550461	-27.333141	15.848602	146.892044	38.393002	2.862317	141.718994	NaN	NaN	NaN	NaN	NaN	NaN	NaN	NaN	NaN
-18.613083	-2.462444	145.445221	-27.271069	15.713233	147.553589	38.401203	3.051435	141.685577	30.652428	46.657963	142.538086	34.5268155	24.854699	142.1118315	-89.0689535	6.571767	152.9953465
-20.601387	-3.997758	146.478622	-27.208227	15.600271	148.10643	38.423683	3.214051	141.674942	30.364075	46.792351	141.806412	34.393879	25.003201	141.740677	-88.810333	6.197341	154.472183
-22.53565	-5.555397	147.541885	-27.121872	15.503041	148.517365	38.466297	3.369536	141.692978	30.067677	46.892895	140.935974	34.266987	25.1312155	141.314476	-88.510731	5.8748665	155.720254
-25.206488	-7.839989	149.304443	-26.976347	15.42827	148.924164	38.552113	3.641127	141.615982	29.602715	46.987194	139.429428	34.077414	25.3141605	140.522705	-88.030108	5.5423795	157.325623
-26.827965	-9.309155	150.523422	-26.861698	15.401263	149.04982	38.664593	3.840552	141.524323	29.263683	47.012035	138.328156	33.964138	25.4262935	139.9262395	-87.687534	5.3762325	158.1734005
-28.348806	-10.733514	151.715332	-26.753326	15.363415	149.035416	38.804188	4.084004	141.454163	28.93895	46.999939	137.237823	33.871569	25.5419715	139.345993	-87.378221	5.1848585	158.724839
-29.755745	-12.031741	152.938873	-26.668335	15.376441	148.934875	38.945236	4.324465	141.457916	28.627867	47.019249	136.203949	33.7865515	25.671857	138.8309325	-87.1232215	5.081025	159.0388175
-31.075567	-13.194832	154.133453	-26.631495	15.402741	148.745972	39.087063	4.565338	141.521378	28.037167	47.062637	135.237122	33.562115	25.8139875	138.37925	-86.825105	4.9914945	159.112694
-32.288105	-14.208969	155.337753	-26.612993	15.444821	148.54628	39.281143	4.900831	141.661652	27.746344	47.044418	134.339874	33.5137435	25.9726245	138.000763	-86.7397295	4.9170175	159.091797
-33.427334	-15.053701	156.327637	-26.549423	15.470108	148.431564	38.887894	5.394359	141.870789	27.566099	47.036362	133.569885	33.2269965	26.2153605	137.720337	-86.3258425	4.7248555	159.142791
-34.928322	-16.028976	157.598801	-26.396915	15.495952	148.416687	39.084538	5.777941	142.061691	27.351522	47.111656	132.899811	33.21803	26.4447985	137.480751	-86.01186	4.5471055	159.352623
-35.784294	-16.532612	158.160141	-26.254581	15.521379	148.500702	39.279491	6.017603	142.135803	27.349567	47.20607	132.587341	33.314529	26.6118365	137.361572	-85.823691	4.4309215	159.639832
-36.544464	-16.935492	158.548645	-26.124603	15.559546	148.601761	39.366047	6.210871	142.135376	27.30279	47.387814	132.431122	33.3344185	26.7993425	137.283249	-85.5836245	4.3197495	159.920273
-37.219765	-17.183018	158.704346	-25.984863	15.569411	148.68956	39.446033	6.359601	142.025955	27.365446	47.532463	132.315369	33.4057395	26.946032	137.170662	-85.3754655	4.19279	160.208458
-37.901733	-17.236328	158.629089	-25.843325	15.556118	148.733536	39.450474	6.498626	141.882675	27.461243	47.655964	132.248306	33.4558585	27.077295	137.0654905	-85.1425085	4.034941	160.4015815
-38.433983	-17.172623	158.391953	-25.706947	15.534292	148.737091	39.551815	6.531727	141.684509	27.531195	47.764183	132.239456	33.541505	27.147955	136.9619825	-84.955399	3.920629	160.5121995
-38.883972	-16.987848	158.021301	-25.57889	15.477006	148.686539	39.993832	6.317484	141.406708	27.659607	47.819065	132.272507	33.8267195	27.0682745	136.8396075	-84.9844995	3.8857375	160.5334705
-39.434242	-16.428185	157.20575	-25.406847	15.357738	148.524338	40.048611	6.240054	141.117706	27.851299	47.867119	132.435516	33.949955	27.0535865	136.776611	-84.763649	3.6618895	160.272065
-39.708519	-15.83271	156.427979	-25.351822	15.27603	148.283081	40.076057	6.165019	140.977844	28.038788	47.870422	132.580948	34.0574225	27.0177205	136.779396	-84.7610665	3.5343395	159.786766
-39.91523	-15.144157	155.478806	-25.306372	15.171158	147.908066	40.102077	6.130483	140.879242	28.119421	47.868801	132.75032	34.110749	26.999642	136.814781	-84.723493	3.342674	159.001351
-40.054466	-14.268017	154.485413	-25.298029	15.071117	147.413895	40.165493	6.113542	140.803436	28.266382	47.837425	132.829102	34.2159375	26.9754835	136.816269	-84.8119955	3.1667505	158.011521
-40.165043	-13.242912	153.393967	-25.373983	14.978938	146.751282	40.28532	6.061787	140.766556	28.30267	47.813797	132.826019	34.293995	26.937792	136.7962875	-85.041961	3.020084	156.7062765
-40.057049	-12.157587	152.104828	-25.458532	14.885693	145.888412	40.367023	5.993536	140.763596	28.299046	47.744011	132.727051	34.3330345	26.8687735	136.7453235	-85.2500985	2.9026125	155.0315005
-40.099022	-10.848892	150.729401	-25.567318	14.770233	144.891464	40.401863	5.888639	140.732712	28.635056	47.548985	132.452606	34.5184595	26.718812	136.592659	-85.6530955	2.821654	153.190269
-40.08263	-8.606314	148.453751	-25.761318	14.565463	143.277451	40.359005	5.634312	140.578568	28.775539	47.289234	131.920288	34.567272	26.461773	136.249428	-86.089908	2.669153	150.305474
-40.082893	-6.882676	146.852844	-25.862518	14.452699	142.196518	40.281704	5.424409	140.421692	28.505793	47.205872	131.652176	34.3937485	26.3151405	136.036934	-86.1187845	2.5902575	148.356102
-40.060307	-5.003636	145.221741	-25.958696	14.357275	141.176743	40.197685	5.235369	140.210175	28.604061	46.990864	131.27388	34.400873	26.1131165	135.7420275	-86.318265	2.6014335	146.6114585
-40.027161	-2.945557	143.49498	-25.98476	14.266384	140.221268	40.114872	5.059454	139.942291	28.721991	46.851933	130.971069	34.4184315	25.9556935	135.45668	-86.3879515	2.5770745	144.985856
-39.984509	-0.723157	141.817612	-26.007753	14.187781	139.389938	40.004139	4.875773	139.478821	28.804487	46.782677	130.727417	34.404313	25.829225	135.103119	-86.419819	2.546337	143.676757
-39.965889	1.688648	140.230591	-25.991848	14.08637	138.675613	39.829082	4.679842	138.754211	28.810102	46.757988	130.63324	34.319592	25.718915	134.6937255	-86.303288	2.453825	142.6575005
-39.939224	4.249702	138.925583	-25.914532	13.966659	138.094299	39.607616	4.412461	137.723785	28.781246	46.765141	130.620651	34.194431	25.588801	134.172218	-86.023495	2.344517	142.01638
-39.855843	8.371325	137.561661	-25.697783	13.734961	137.386795	39.169781	4.032305	135.608337	28.683599	46.857948	130.60289	33.92669	25.4451265	133.1056135	-85.322256	2.0247955	141.6679765
-39.779934	11.222717	137.104523	-25.574047	13.570658	136.952591	38.626842	3.746197	133.567398	28.55328	46.838223	130.563599	33.590061	25.29221	132.0654985	-84.738155	1.849106	141.8396835
-39.705563	14.154633	137.071503	-25.492805	13.399262	136.495621	37.838375	3.444221	131.18396	28.409895	46.745201	130.402054	33.124135	25.094711	130.793007	-84.109745	1.703813	142.198235
-39.52216	17.00794	137.373016	-25.466946	13.234864	136.085358	36.921661	3.259928	128.729172	28.231382	46.581219	130.017273	32.5765215	24.9205735	129.3732225	-83.5104135	1.5491545	142.7974935
-39.208805	19.855959	138.061844	-25.477329	13.174042	135.808823	35.642925	3.362962	126.476875	28.095133	46.46093	129.796783	31.869029	24.911946	128.136829	-82.823687	1.436138	143.480817
-38.806366	22.559708	139.025497	-25.468016	13.225471	135.688599	34.768993	3.472449	124.629509	28.056278	46.389969	129.772858	31.4126355	24.931209	127.2011835	-82.3486675	1.519733	144.1760145
-38.220234	25.159794	140.163513	-25.459497	13.315919	135.827988	34.101765	3.692877	123.488144	28.058847	46.430965	129.921265	31.080306	25.061921	126.7047045	-81.9993	1.569917	144.9512715
-37.062218	28.788605	141.820679	-25.412315	13.511467	136.294769	33.592495	3.908226	122.48719	28.102299	46.521793	130.530045	30.847397	25.2150095	126.5086175	-81.672027	1.8079245	146.0809205
-36.127056	31.040501	142.755371	-25.319191	13.622889	136.630875	33.469921	3.997474	122.480049	28.472927	46.440701	130.708878	30.971424	25.2190875	126.5944635	-81.609806	2.0266905	146.6672865
-35.080006	33.14875	143.391357	-25.199619	13.763398	136.946564	33.500908	3.9968	122.601723	28.650423	46.476704	131.066193	31.0756655	25.236752	126.833958	-81.4749035	2.290044	147.05917
-33.9062	35.200413	143.70575	-25.114044	13.916324	137.178879	33.625496	3.919427	122.875771	28.843958	46.480995	131.310608	31.234727	25.200211	127.0931895	-81.462815	2.632437	147.2645685
-32.640827	37.07753	143.819305	-25.051086	14.04957	137.309189	33.765301	3.775925	123.141121	28.737427	46.608204	131.542313	31.251364	25.1920645	127.341717	-81.353536	2.9070755	147.276661
-31.26005	38.908985	143.623764	-25.063887	14.158802	137.24649	33.871559	3.642456	123.318359	29.21595	46.378304	131.496078	31.5437545	25.01038	127.4072185	-81.6715285	3.307224	147.0857615
-29.803249	40.56002	143.296295	-25.112242	14.272986	137.034668	34.036961	3.46485	123.645042	29.393751	46.317516	131.606476	31.715356	24.891183	127.625759	-81.93984	3.654789	146.443577
-27.291903	42.768921	142.930466	-25.083805	14.324288	136.802078	34.840565	3.062165	125.277496	30.148148	46.217606	132.639786	32.4943565	24.6398855	128.958641	-82.6619665	4.0086905	144.645515
-25.442644	43.987064	143.137955	-25.025827	14.253807	137.003418	36.444393	2.511159	127.585075	31.088009	46.174614	134.607178	33.766201	24.3428865	131.0961265	-83.817855	4.1647275	142.9107095
-23.474764	44.958191	143.913849	-25.056713	14.187902	137.577576	38.060394	1.976195	130.834198	32.254398	45.877014	137.731964	35.157396	23.9266045	134.283081	-85.270822	4.4491995	140.872071
-21.527222	45.715637	145.076859	-25.303482	14.062448	138.363281	39.412907	1.225565	134.353729	33.145832	45.243824	141.06012	36.2793695	23.2346945	137.7069245	-86.8863335	4.8902015	139.0196375
-19.593803	46.21257	146.421127	-25.686008	13.993074	139.035187	40.278172	0.28954	137.667572	NaN	NaN	NaN	NaN	NaN	NaN	NaN	NaN	NaN
-17.706375	46.705833	147.511566	-26.081169	14.028064	139.627243	40.610405	-0.44043	140.177689	NaN	NaN	NaN	NaN	NaN	NaN	NaN	NaN	NaN
-15.931931	47.046329	148.593567	-26.349031	14.100556	140.036255	40.525967	-0.910249	142.149521	NaN	NaN	NaN	NaN	NaN	NaN	NaN	NaN	NaN
-13.402022	47.413616	149.949783	-26.479927	14.294728	140.649567	40.108261	-1.036868	144.071503	NaN	NaN	NaN	NaN	NaN	NaN	NaN	NaN	NaN
-11.936787	47.498276	150.805344	-26.488136	14.364496	141.081726	40.03252	-1.100151	144.943527	NaN	NaN	NaN	NaN	NaN	NaN	NaN	NaN	NaN
-10.578086	47.481121	151.511932	-26.378569	14.422915	141.282059	40.046318	-1.164202	145.533936	NaN	NaN	NaN	NaN	NaN	NaN	NaN	NaN	NaN
-9.338408	47.292278	152.003937	-26.21916	14.405021	141.204803	40.174641	-1.192916	145.812439	NaN	NaN	NaN	NaN	NaN	NaN	NaN	NaN	NaN
-8.297054	46.960304	152.479965	-26.092703	14.357681	140.955322	40.28149	-1.446056	145.825378	NaN	NaN	NaN	NaN	NaN	NaN	NaN	NaN	NaN
-7.469009	46.435818	152.925903	-26.06414	14.303912	140.684464	40.308414	-1.70545	145.52948	NaN	NaN	NaN	NaN	NaN	NaN	NaN	NaN	NaN
-6.796409	45.777195	153.319794	-26.089573	14.25948	140.445099	40.276726	-1.913697	145.092255	NaN	NaN	NaN	NaN	NaN	NaN	NaN	NaN	NaN
-6.132561	44.589458	153.683334	-26.225483	14.397137	140.370117	40.191113	-1.867031	144.121597	NaN	NaN	NaN	NaN	NaN	NaN	NaN	NaN	NaN
-5.79369	43.640118	153.745514	-26.34136	14.547676	140.509293	40.116154	-1.74831	143.447983	NaN	NaN	NaN	NaN	NaN	NaN	NaN	NaN	NaN
-5.570741	42.499275	153.757858	-26.500521	14.690812	140.907593	40.011795	-1.664202	142.793716	NaN	NaN	NaN	NaN	NaN	NaN	NaN	NaN	NaN
-5.546787	41.079739	153.860291	-26.703094	14.784026	141.523773	39.835361	-1.600115	142.197876	NaN	NaN	NaN	NaN	NaN	NaN	NaN	NaN	NaN
-5.544011	39.424599	153.872375	-26.906893	14.826674	142.20108	39.55735	-1.587573	141.735321	NaN	NaN	NaN	NaN	NaN	NaN	NaN	NaN	NaN
-5.594581	37.599136	153.711182	-27.17025	14.82784	142.965836	39.227791	-1.569158	141.363617	NaN	NaN	NaN	NaN	NaN	NaN	NaN	NaN	NaN
-5.824509	35.570732	153.37825	-27.456129	14.843823	143.695374	NaN	NaN	NaN	NaN	NaN	NaN	NaN	NaN	NaN	NaN	NaN	NaN
-6.203743	32.338203	152.254944	-27.893532	15.007504	144.603638	38.435219	-1.380353	141.697784	NaN	NaN	NaN	NaN	NaN	NaN	NaN	NaN	NaN
-6.495301	29.967762	151.288818	-28.181637	15.209513	145.061829	38.187679	-1.301421	142.235382	NaN	NaN	NaN	NaN	NaN	NaN	NaN	NaN	NaN
-6.880478	27.456015	150.212723	-28.505472	15.503722	145.412567	37.92667	-1.197441	142.854187	NaN	NaN	NaN	NaN	NaN	NaN	NaN	NaN	NaN
-7.384162	24.762619	149.222595	-28.840145	15.877177	145.6241	37.618126	-1.185355	143.606781	NaN	NaN	NaN	NaN	NaN	NaN	NaN	NaN	NaN
-7.887243	21.896833	148.524368	-29.188946	16.27906	145.738846	37.204861	-1.175077	144.488785	NaN	NaN	NaN	NaN	NaN	NaN	NaN	NaN	NaN
-8.476864	18.954475	148.085419	-29.566664	16.690376	145.829178	36.713619	-1.061406	145.409698	NaN	NaN	NaN	NaN	NaN	NaN	NaN	NaN	NaN
-9.18471	15.997684	148.15303	-29.934725	17.059137	145.963425	36.257931	-0.86567	146.378464	30.554836	43.469006	147.834793	33.4063835	21.301668	147.1066285	-93.2758335	12.816606	144.8202215
-10.461655	11.662959	148.982834	-30.365791	17.59267	146.205673	35.679672	-0.349813	147.757584	30.105118	43.982918	146.302841	32.892395	21.8165525	147.0302125	-93.623977	13.3687875	145.3811335
-11.376776	8.957281	149.91153	-30.542797	17.938417	146.455658	35.440662	0.022949	148.560913	29.959784	44.294174	145.380219	32.700223	22.1585615	146.970566	-93.785817	13.7182725	145.94075
-12.385067	6.403583	150.961609	-30.677853	18.186192	146.994293	35.325455	0.396661	149.042877	NaN	NaN	NaN	NaN	NaN	NaN	NaN	NaN	NaN
-13.389691	3.976208	152.062302	-30.718252	18.334539	147.823166	35.377644	0.710922	149.21376	NaN	NaN	NaN	NaN	NaN	NaN	NaN	NaN	NaN
-14.358774	1.667447	153.075333	-30.642218	18.346798	148.785706	35.545021	0.905597	149.124283	NaN	NaN	NaN	NaN	NaN	NaN	NaN	NaN	NaN
-15.350856	-0.569818	154.0345	-30.474476	18.226091	149.769119	35.810482	0.983923	148.847794	NaN	NaN	NaN	NaN	NaN	NaN	NaN	NaN	NaN
-16.30028	-2.637578	155.001984	-30.254868	18.066511	150.698898	36.083267	1.00915	148.530899	NaN	NaN	NaN	NaN	NaN	NaN	NaN	NaN	NaN
-17.783211	-5.397312	156.420273	-29.886696	17.858738	151.695053	36.434601	0.94751	148.186447	NaN	NaN	NaN	NaN	NaN	NaN	NaN	NaN	NaN
-18.760275	-6.995146	157.215912	-29.607603	17.722488	152.024658	36.678261	0.874282	148.122467	NaN	NaN	NaN	NaN	NaN	NaN	NaN	NaN	NaN
-19.736176	-8.451627	157.74559	-29.385143	17.559826	152.100388	NaN	NaN	NaN	NaN	NaN	NaN	NaN	NaN	NaN	NaN	NaN	NaN
-20.72331	-9.891985	157.764389	-29.30406	17.355221	151.989105	36.920883	0.646087	148.050217	NaN	NaN	NaN	NaN	NaN	NaN	NaN	NaN	NaN
-21.748795	-11.294295	157.256699	-29.320044	17.110256	151.678436	36.925659	0.446325	147.9254	NaN	NaN	NaN	NaN	NaN	NaN	NaN	NaN	NaN
-22.797195	-12.558825	156.334839	-29.374474	16.8225	151.219559	36.879982	0.284338	147.804153	NaN	NaN	NaN	NaN	NaN	NaN	NaN	NaN	NaN
-23.803934	-13.74059	155.316757	-29.451984	16.535957	150.601471	36.876431	0.105643	147.66861	NaN	NaN	NaN	NaN	NaN	NaN	NaN	NaN	NaN
-25.306658	-15.156369	154.206497	-29.668385	16.219252	149.633698	36.777016	-0.059256	147.405197	NaN	NaN	NaN	NaN	NaN	NaN	NaN	NaN	NaN
-26.376926	-15.821913	153.921814	-29.895309	16.117256	149.179047	36.565533	-0.122584	147.221542	NaN	NaN	NaN	NaN	NaN	NaN	NaN	NaN	NaN
-27.43932	-16.341227	153.986496	-30.149395	16.067303	148.945801	36.272232	-0.130785	147.028381	29.302343	43.332642	142.582321	32.7872875	21.6009285	144.805351	-93.0860775	10.5336775	153.086251
-28.491461	-16.677296	154.253281	-30.349186	16.048912	148.905533	36.063499	-0.156937	146.928833	29.090023	43.279774	142.148331	32.576761	21.5614185	144.538582	-93.275133	10.5364055	153.272484
-29.49758	-16.888205	154.565567	-30.491404	16.043247	148.999802	35.90126	-0.135793	146.891953	27.890778	43.546368	142.011322	31.896019	21.7052875	144.4516375	-92.878827	10.3812065	153.5479665
-30.511963	-17.004297	154.70639	-30.599112	16.046688	149.159729	35.756454	-0.087017	146.956177	27.744722	43.557549	141.920242	31.750588	21.735266	144.4382095	-92.948812	10.35811	153.8812485
-31.497738	-17.01021	154.575531	-30.736355	16.020025	149.309204	35.590012	-0.040937	146.997147	NaN	NaN	NaN	NaN	NaN	NaN	NaN	NaN	NaN
-32.966743	-16.955311	153.864746	-30.93968	15.815827	149.403564	35.385616	-0.017414	147	NaN	NaN	NaN	NaN	NaN	NaN	NaN	NaN	NaN
-33.933281	-16.833401	153.158478	-31.057756	15.607178	149.421768	35.277153	-0.121693	146.8311	NaN	NaN	NaN	NaN	NaN	NaN	NaN	NaN	NaN
-34.919529	-16.628738	152.426773	-31.135862	15.335776	149.396851	35.19376	-0.299357	146.677475	NaN	NaN	NaN	NaN	NaN	NaN	NaN	NaN	NaN
-35.915161	-16.310968	151.639343	-31.222153	15.065998	149.363434	35.105289	-0.493675	146.372849	28.07119	42.81366	142.785019	31.5882395	21.1599925	144.578934	-94.0325455	8.9720035	154.147934
-36.900352	-15.981285	150.881271	-31.284565	14.758168	149.270813	35.003632	-0.675817	145.94162	28.024912	42.596832	142.888458	31.514272	20.9605075	144.415039	-94.083402	8.5558285	154.126587
-37.862755	-15.560806	150.21785	-31.31439	14.480851	149.133667	34.904316	-0.789615	145.409973	27.912504	42.397194	142.882385	31.40841	20.8037895	144.146179	-94.03719	8.1579125	154.121155
-38.850174	-15.072664	149.703903	-31.313137	14.242615	148.972092	34.849716	-0.86913	144.864243	27.805645	42.22921	142.764908	31.3276805	20.68004	143.8145755	-93.9539545	7.80519	154.1296085
-40.294548	-14.290246	149.174561	-31.284962	13.971165	148.768478	34.795078	-0.939389	144.140717	27.708488	42.050682	142.480469	31.251783	20.5556465	143.310593	-93.821707	7.3866835	154.226363
-41.22414	-13.717445	149.045425	-31.226393	13.842217	148.670502	34.778225	-0.979571	143.758133	27.66209	41.911144	142.214127	31.2201575	20.4657865	142.98613	-93.6729435	7.2186475	154.354874
-42.168392	-13.11802	149.086029	-31.165758	13.758988	148.575928	34.75705	-0.988001	143.498535	27.615547	41.828815	141.957794	31.1862985	20.420407	142.7281645	-93.5178145	7.097569	154.4236915
-43.07658	-12.460923	149.263412	-31.127018	13.739168	148.572296	34.758484	-0.985701	143.336761	27.578083	41.782665	141.640671	31.1682835	20.398482	142.488716	-93.4223195	7.079854	154.655876
-43.931725	-11.824361	149.583054	-31.074554	13.751565	148.622162	34.769939	-0.953669	143.263321	27.564508	41.774944	141.339951	31.1672235	20.4106375	142.301636	-93.3163315	7.0924925	154.942688
-44.756489	-11.1437	150.02478	-31.001514	13.763777	148.708481	34.815411	-0.921453	143.2668	27.558628	41.774078	141.056549	31.1870195	20.4263125	142.1616745	-93.1900475	7.1012415	155.2552875
-45.54887	-10.392588	150.565155	-30.902544	13.791958	148.889511	34.901875	-0.869904	143.297302	27.560013	41.778656	140.744781	31.230944	20.454376	142.0210415	-93.036032	7.12954	155.7579805
-46.64883	-9.242757	151.304214	-30.77294	13.830808	149.166367	35.030151	-0.80112	143.368347	27.549488	41.78661	140.304123	31.2898195	20.492745	141.836235	-92.8356995	7.168871	156.496499
-47.303669	-8.40421	151.732346	-30.675516	13.814584	149.328583	35.115097	-0.761416	143.363495	27.506262	41.758823	139.96965	31.3106795	20.4987035	141.6665725	-92.6617115	7.1304645	156.9905935
-47.978069	-7.515143	152.107437	-30.607874	13.785341	149.454163	35.173954	-0.749987	143.306229	27.420431	41.696609	139.642166	31.2971925	20.473311	141.4741975	-92.5129405	7.097371	157.4341285
-48.589783	-6.575393	152.304932	-30.525404	13.704456	149.514954	35.214714	-0.766546	143.178741	27.335299	41.586407	139.292725	31.2750065	20.4099305	141.235733	-92.3258145	6.9989815	157.794175
-49.165001	-5.585216	152.467407	-30.448521	13.569194	149.539764	35.219254	-0.80762	142.976547	27.333769	41.45676	139.053986	31.2765115	20.32457	141.0152665	-92.1735535	6.813818	158.0642615
-49.726349	-4.570347	152.523392	-30.374363	13.384767	149.508041	35.219131	-0.894045	142.773773	27.250301	41.243057	138.669144	31.234716	20.174506	140.7214585	-91.983442	6.595028	158.2946235
-50.272495	-3.452441	152.478119	-30.308348	13.162935	149.459686	35.206738	-0.99465	142.542709	27.122629	41.044563	138.338776	31.1646835	20.0249565	140.4407425	-91.7813795	6.3009135	158.4786295
-51.005268	-1.712267	152.270035	-30.178638	12.788054	149.366776	35.250584	-1.176538	142.193741	27.06922	40.744961	138.033295	31.159902	19.7842115	140.113518	-91.517178	5.7918965	158.620034
-51.467125	-0.44514	152.081253	-30.110424	12.516294	149.281845	35.270218	-1.293638	141.934235	27.026098	40.56078	137.900314	31.148158	19.633571	139.9172745	-91.369006	5.399017	158.6464155
-51.88031	0.860343	151.809616	-30.033566	12.211142	149.155533	35.293018	-1.434521	141.648392	27.000423	40.374702	137.784027	31.1467205	19.4700905	139.7162095	-91.2138525	4.9521935	158.5948565
-52.262665	2.244928	151.528976	-29.980907	11.903783	149.017426	35.295494	-1.595086	141.326324	26.934719	40.157063	137.616013	31.1151065	19.2809885	139.4711685	-91.0769205	4.5265775	158.5636835
-52.575256	3.717826	151.212784	-29.907602	11.558088	148.831726	35.2798	-1.784223	140.901215	26.901257	39.933578	137.406265	31.0905285	19.0746775	139.15374	-90.9057325	4.0414985	158.509712
-52.85569	5.250611	150.922974	-29.837433	11.226831	148.607285	35.231831	-1.965364	140.415558	26.808023	39.705563	137.175385	31.019927	18.8700995	138.7954715	-90.694793	3.5835625	158.4190985
-53.054844	6.858273	150.629349	-29.799253	10.892455	148.360519	35.162262	-2.146168	139.886169	26.717758	39.457832	136.825546	30.94001	18.655832	138.3558575	-90.538516	3.129078	158.3651805
-53.262199	9.375177	150.236435	-29.690218	10.398229	147.877136	34.997787	-2.410018	138.953003	26.499315	39.126144	136.231827	30.748551	18.358063	137.592415	-90.128987	2.438395	158.161857
-53.276764	11.139462	149.898529	-29.63328	10.092923	147.510132	34.869541	-2.558618	138.315552	26.363226	38.962154	135.765427	30.6163835	18.201768	137.0404895	-89.8829435	1.984078	157.9797745
-53.175617	12.948895	149.57486	-29.513338	9.882046	147.115753	34.697819	-2.791105	137.664032	26.210377	38.885368	135.250824	30.454098	18.0471315	136.457428	-89.480774	1.7169605	157.774078
-53.01675	14.844733	149.159225	-29.468132	9.66682	146.667496	34.550575	-2.882703	137.017136	26.037226	38.862785	134.774719	30.2939005	17.990041	135.8959275	-89.2301645	1.343599	157.4390645
-52.765942	16.717058	148.669357	-29.412069	9.502569	146.188705	34.398872	-2.898679	136.367065	25.892389	38.84959	134.324402	30.1456305	17.9754555	135.3457335	-88.9697685	1.0296825	157.0316765
-52.404236	18.684309	148.132706	-29.376911	9.341616	145.654984	34.16951	-2.941738	135.684662	25.794243	38.862331	133.956665	29.9818765	17.9602965	134.8206635	-88.7356985	0.722935500000002	156.4893045
-51.957256	20.659655	147.602081	-29.385078	9.149161	145.043121	33.959438	-3.009549	134.97377	25.684244	38.817936	133.723557	29.821841	17.9041935	134.3486635	-88.591997	0.394128499999997	155.7375785
-51.04958	23.751766	146.916885	-29.42535	8.812221	144.030136	33.641014	-3.18814	133.760727	25.614019	38.636547	133.52063	29.6275165	17.7242035	133.6406785	-88.4782165	-0.0997615000000032	154.4195935
-50.307125	25.801178	146.625244	-29.423079	8.573836	143.272476	33.359612	-3.336193	132.813339	25.632296	38.543148	133.464752	29.495954	17.6034775	133.1390455	-88.342112	-0.4558055	153.4059065
-49.448742	27.805111	146.356827	-29.415068	8.36235	142.51329	33.136517	-3.471673	131.875854	25.723145	38.443779	133.439392	29.429831	17.486053	132.657623	-88.259967	-0.761353	152.368957
-48.45488	29.820009	146.254807	-29.375883	8.201281	141.735168	32.912106	-3.491599	130.820801	25.879351	38.396919	133.56076	29.3957285	17.45266	132.1907805	-88.1474945	-1.050098	151.2795555
-47.335033	31.743637	146.212082	-29.314297	8.123662	140.958435	32.769947	-3.495482	129.9216	26.096838	38.385715	133.739655	29.4333925	17.4451165	131.8306275	-88.0619865	-1.1977925	150.0862425
-46.09758	33.6022	146.221573	-29.302322	8.078062	140.139587	32.646336	-3.410347	129.089752	26.36384	38.404202	134.01062	29.505088	17.4969275	131.550186	-88.109732	-1.3408035	148.728988
-44.765995	35.343815	146.248795	-29.305586	8.086366	139.278229	32.52346	-3.249041	128.263092	26.626051	38.43988	134.366196	29.5747555	17.5954195	131.314644	-88.1859275	-1.4226875	147.241814
-42.609894	37.764011	146.293823	-29.378159	8.190842	137.891617	32.467209	-3.025743	127.455589	26.986319	38.628693	135.052933	29.726764	17.801475	131.254261	-88.483082	-1.419791	144.528973
-41.087036	39.104755	146.41748	-29.439453	8.28272	136.990982	32.190563	-2.664034	127.1996	27.256336	38.764729	135.636551	29.7234495	18.0503475	131.4180755	-88.6023555	-1.4849075	142.5638885
-39.521191	40.223045	146.626358	-29.542208	8.399764	136.088623	32.293503	-2.535483	127.019798	27.425987	38.884361	136.278519	29.859745	18.174439	131.6491585	-88.944161	-1.374911	140.5280875
-37.896126	41.128326	146.860962	-29.660221	8.543073	135.282944	32.336533	-2.468053	126.858124	27.557123	39.029716	136.978073	29.946828	18.2808315	131.9180985	-89.26727	-1.1946855	138.6477895
NaN	NaN	NaN	-29.777264	8.689922	134.55159	32.40818	-2.374263	126.923332	27.650633	39.136089	137.624008	30.0294065	18.380913	132.27367	-89.5839345	-1.001069	136.82951
NaN	NaN	NaN	-29.844839	8.911935	133.954041	32.487	-2.288688	127.047119	27.751911	39.28059	138.276337	30.1194555	18.495951	132.661728	-89.8091335	-0.672080999999999	135.246354
NaN	NaN	NaN	-29.851568	9.194911	133.527237	32.627911	-2.207172	127.183624	27.889893	39.425838	138.918594	30.258902	18.609333	133.051109	-89.962038	-0.219511000000001	134.003365
-29.770285	43.143116	147.133972	-29.840878	9.789653	133.226303	33.199711	-2.387589	127.677116	28.136141	39.552872	139.608627	30.667926	18.5826415	133.6428715	-90.349682	0.996664499999998	132.8097345
-28.037313	43.42551	146.544434	-29.849937	10.332068	133.313232	33.35376	-2.396099	128.168732	28.374016	39.741249	139.892639	30.863888	18.672575	134.0306855	-90.563762	1.991561	132.5957785
-26.040634	43.49136	145.789856	-29.901848	10.959461	133.524551	33.516659	-2.438156	128.848679	28.636234	39.970173	140.089066	31.0764465	18.7660085	134.4688725	-90.8801425	3.1529135	132.5802295
-24.088545	43.265675	145.085068	-29.987743	11.61435	133.747635	33.584667	-2.458097	129.625076	28.889326	40.208511	140.264755	31.2369965	18.875207	134.9449155	-91.2124825	4.353493	132.5503545
-22.134291	42.750843	144.412476	-30.104191	12.221273	133.943436	33.610283	-2.418684	130.453735	29.057926	40.449707	140.477127	31.3341045	19.0155115	135.465431	-91.5424865	5.4270345	132.421441
-20.224398	42.066628	143.633392	-30.245316	12.82188	133.987915	33.660732	-2.376044	131.343536	29.13797	40.671551	140.757523	31.399351	19.1477535	136.0505295	-91.889983	6.4960065	131.9253005
-18.315702	41.185745	142.711227	-30.419954	13.392732	133.915588	33.751305	-2.381979	132.317093	29.081493	40.884544	141.036041	31.416399	19.2512825	136.676567	-92.256307	7.5341815	131.154609
-15.533336	39.534813	141.282639	-30.715683	14.141293	133.919144	33.878063	-2.359634	133.739517	28.787827	41.266628	141.174728	31.332945	19.453497	137.4571225	-92.764311	8.829089	130.3811655
-13.752095	38.191448	140.450592	-30.892101	14.561855	134.035568	33.935371	-2.289122	134.818329	28.644276	41.56234	141.100388	31.2898235	19.636609	137.9593585	-93.0740255	9.487101	130.1117775
-12.014632	36.647614	139.900742	-31.026386	14.92399	134.282257	33.932713	-2.0923	135.994034	28.594727	41.875454	141.01207	31.26372	19.891577	138.503052	-93.316492	9.956403	130.061462
-10.322899	34.962173	139.59285	-31.118525	15.218435	134.614639	33.951214	-1.863097	137.224487	28.614729	42.111294	141.07962	31.2829715	20.1240985	139.1520535	-93.5200215	10.3127715	130.0772245
-8.729258	33.145096	139.663513	-31.173983	15.466571	135.03862	34.01329	-1.726272	138.539261	28.632799	42.304333	141.267914	31.3230445	20.2890305	139.9035875	-93.6710105	10.6441115	130.1736525
-7.257298	31.248724	140.028046	-31.225544	15.676146	135.568924	34.102783	-1.666281	139.832779	28.612053	42.436291	141.638977	31.357418	20.385005	140.735878	-93.808506	10.967287	130.40197
-5.914076	29.296383	140.632172	-31.281185	15.834606	136.175735	34.178848	-1.622482	141.085571	28.543875	42.525589	142.141266	31.3613615	20.4515535	141.6134185	-93.9237315	11.2176585	130.7380515
-4.092011	26.335493	141.937668	-31.422338	15.970129	137.206253	34.153522	-1.59226	142.85965	28.441031	42.585518	142.933258	31.2972765	20.496629	142.896454	-94.1419525	11.443629	131.516052
-3.019615	24.356941	142.926132	-31.559223	15.989184	137.924591	34.043304	-1.608276	143.948181	28.404396	42.591114	143.452377	31.22385	20.491419	143.700279	-94.342296	11.486949	132.148903
-2.056819	22.422447	143.937576	-31.697824	15.984818	138.592468	33.923454	-1.610167	144.932083	28.334532	42.58223	143.937439	31.128993	20.4860315	144.434761	-94.524641	11.4836045	132.750175
-1.183895	20.53351	144.923798	-31.814142	15.989285	139.152557	33.783699	-1.578421	145.775909	28.263939	42.596703	144.358795	31.023819	20.509141	145.067352	-94.652103	11.469429	133.237762
-0.40656	18.732618	145.830658	-31.889629	16.021881	139.561005	33.658276	-1.557119	146.455078	28.239176	42.663013	144.647552	30.948726	20.552947	145.551315	-94.727984	11.490815	133.570695
0.278588	16.998009	146.585007	-31.918552	16.101513	139.799637	33.560459	-1.495533	147.071426	28.233582	42.771893	144.790939	30.8970205	20.63818	145.9311825	-94.7341245	11.564846	133.6680915
0.852653	15.359767	147.193481	-31.918966	16.1938	139.947906	33.463974	-1.37108	147.49826	28.282345	42.905491	144.791992	30.8731595	20.7672055	146.145126	-94.7110915	11.6203945	133.750686
1.535169	13.093031	147.885315	-31.93141	16.410328	140.153931	33.401329	-1.109301	147.789261	NaN	NaN	NaN	NaN	NaN	NaN	NaN	NaN	NaN
1.831787	11.683407	148.165894	-31.932896	16.55983	140.225693	33.416794	-0.927052	147.897232	NaN	NaN	NaN	NaN	NaN	NaN	NaN	NaN	NaN
2.028379	10.40387	148.391373	-31.921806	16.686596	140.244019	33.448883	-0.735592	147.937515	NaN	NaN	NaN	NaN	NaN	NaN	NaN	NaN	NaN
2.134176	9.196574	148.547287	-31.923515	16.795959	140.250931	33.489906	-0.574552	147.926254	NaN	NaN	NaN	NaN	NaN	NaN	NaN	NaN	NaN
2.099429	8.062017	148.627716	-31.899448	16.866844	140.220947	33.512012	-0.455384	147.919052	NaN	NaN	NaN	NaN	NaN	NaN	NaN	NaN	NaN
1.982834	6.996057	148.593628	-31.886816	16.884747	140.231873	33.532177	-0.362939	147.871811	NaN	NaN	NaN	NaN	NaN	NaN	NaN	NaN	NaN
1.704068	5.965843	148.505325	-31.890917	16.863852	140.307465	33.538376	-0.303152	147.747177	NaN	NaN	NaN	NaN	NaN	NaN	NaN	NaN	NaN
1.043197	4.573208	148.103989	-31.903923	16.778561	140.535767	33.626568	-0.342617	147.408218	NaN	NaN	NaN	NaN	NaN	NaN	NaN	NaN	NaN
0.462859	3.65801	147.708359	-31.872822	16.678564	140.732574	33.696232	-0.385267	147.126099	NaN	NaN	NaN	NaN	NaN	NaN	NaN	NaN	NaN
-0.290363	2.796117	147.305939	-31.822269	16.551886	140.925522	33.795376	-0.438052	146.782043	NaN	NaN	NaN	NaN	NaN	NaN	NaN	NaN	NaN
-1.09095	1.91043	146.872986	-31.748972	16.413778	141.037811	33.918255	-0.464733	146.422119	NaN	NaN	NaN	NaN	NaN	NaN	NaN	NaN	NaN
-2.05342	1.033853	146.368103	-31.651588	16.262213	141.012329	34.046124	-0.474894	146.038116	NaN	NaN	NaN	NaN	NaN	NaN	NaN	NaN	NaN
-3.14195	0.142536	145.863052	-31.571552	16.131397	140.860916	34.155403	-0.484718	145.686722	NaN	NaN	NaN	NaN	NaN	NaN	NaN	NaN	NaN
-4.345701	-0.759966	145.366013	-31.532124	16.021915	140.636887	34.217438	-0.416666	145.397018	NaN	NaN	NaN	NaN	NaN	NaN	NaN	NaN	NaN
-6.445645	-2.145643	144.641571	-31.526312	15.92295	140.262772	34.21117	-0.254731	145.130676	NaN	NaN	NaN	NaN	NaN	NaN	NaN	NaN	NaN
-8.010262	-3.067418	144.275284	-31.520922	15.879808	140.048721	34.212563	-0.104494	145.060379	28.135565	43.547977	144.641403	31.174064	21.7217415	144.850891	-94.215908	10.0378745	135.246551
-9.717773	-4.015524	144.049683	-31.513405	15.859272	139.971146	34.194584	0.077538	145.03125	NaN	NaN	NaN	NaN	NaN	NaN	NaN	NaN	NaN
-11.563323	-4.966897	144.120453	-31.514696	15.83997	140.077667	34.203491	0.297154	145.061081	27.999826	43.73885	143.300415	31.1016585	22.018002	144.180748	-94.1310505	9.661938	135.974586
-13.544292	-5.91174	144.423401	-31.503551	15.811489	140.303558	34.230339	0.543942	145.119324	27.950138	43.861691	142.37262	31.0902385	22.2028165	143.745972	-94.0973405	9.4201615	136.861144
-15.600917	-6.850607	144.961075	-31.497414	15.805138	140.641144	34.28867	0.842524	145.151459	27.860859	44.023983	141.345795	31.0747645	22.4332535	143.248627	-94.0695925	9.1770225	138.033661
-17.777859	-7.736822	145.713684	-31.541523	15.795029	141.153702	34.319202	1.1431	145.151413	27.769461	44.146286	140.356247	31.0443315	22.644693	142.75383	-94.1273775	8.945365	139.553574
-21.164459	-8.940821	147.075531	-31.605774	15.656577	142.136688	34.40427	1.459455	145.134933	27.484411	44.128109	138.90065	30.9443405	22.793782	142.0177915	-94.1558885	8.519372	142.2555845
-23.46809	-9.620791	148.024887	-31.626686	15.456505	142.862167	34.521709	1.551954	145.058594	27.311594	44.009861	138.227112	30.9166515	22.7809075	141.642853	-94.1700235	8.1321025	144.081481
-25.815851	-10.214748	148.932388	-31.615438	15.173832	143.647415	34.583248	1.496983	144.858475	26.452255	43.907883	137.579758	30.5177515	22.702433	141.2191165	-93.7486275	7.645231	146.0757135
-28.18952	-10.693508	149.805862	-31.588987	14.847116	144.459427	34.610893	1.359965	144.564896	26.272964	43.550755	136.849045	30.4419285	22.45536	140.7069705	-93.6199025	7.238872	148.2118835
-30.557453	-11.043475	150.622711	-31.542795	14.486604	145.258621	34.627831	1.237144	144.137466	25.969791	43.200851	136.245911	30.298811	22.2189975	140.1916885	-93.384401	6.7542105	150.3255535
-32.882111	-11.242801	151.454758	-31.437687	14.123115	146.01413	33.971428	1.3551	143.785721	25.62108	42.865299	135.694717	29.796254	22.1101995	139.740219	-92.671628	6.1360305	152.288041
-35.157654	-11.325386	152.24823	-31.284601	13.771936	146.704498	34.026814	1.22512	143.157913	25.335407	42.609287	135.129517	29.6811105	21.9172035	139.143715	-92.2503125	5.6266685	154.265281
-38.492115	-11.132957	153.20314	-31.000454	13.275112	147.463959	34.032166	1.011235	142.232056	24.859858	42.111088	134.266525	29.446012	21.5611615	138.2492905	-91.44692	4.9890625	156.6786275
-40.643127	-10.816712	153.726791	-30.822289	12.982691	147.767334	33.960819	0.847745	141.507629	24.557686	41.911484	133.749146	29.2592525	21.3796145	137.6283875	-90.9038305	4.5857675	157.9062805
-42.73328	-10.377947	154.055099	-30.675014	12.7205	147.912506	34.410027	0.515957	140.764496	24.314308	41.693272	133.201126	29.3621675	21.1046145	136.982811	-90.7121955	4.3363855	158.842201
-44.859219	-9.728575	154.152008	-30.514816	12.467525	147.874588	34.207672	0.422154	140.07695	24.009371	41.484787	132.631241	29.1085215	20.9534705	136.3540955	-90.1381535	3.9815795	159.3950805
-46.78006	-9.04336	154.082413	-30.428896	12.245265	147.686142	34.046368	0.32424	139.320831	23.835659	41.344688	132.143372	28.9410135	20.834464	135.7321015	-89.7988055	3.656066	159.6401825
-48.67482	-8.196259	153.832062	-30.328659	12.03504	147.372864	33.874619	0.136096	138.590057	23.606256	41.246986	131.675034	28.7404375	20.691541	135.1325455	-89.3977555	3.378539	159.6131825
-50.394058	-7.265949	153.505783	-30.233829	11.845166	146.988678	33.717442	0.004669	137.85817	23.379738	41.187309	131.150955	28.54859	20.595989	134.5045625	-89.016248	3.094343	159.4727935
-52.791931	-5.6602	152.924469	-30.107189	11.536077	146.344971	33.454205	-0.103115	136.564316	23.084841	41.199905	130.463242	28.269523	20.548395	133.513779	-88.483901	2.523759	159.176163
-54.246284	-4.479551	152.559113	-30.03335	11.297626	145.919876	33.271248	-0.206417	135.68309	22.865757	41.1721	130.042603	28.0685025	20.4828415	132.8628465	-88.1352025	2.1124105	158.9769055
-55.589962	-3.194857	152.197693	-29.957521	11.031641	145.512817	33.041771	-0.363941	134.782104	22.666563	41.143982	129.630463	27.854167	20.3900205	132.2062835	-87.769209	1.6732615	158.8193505
-56.802322	-1.83692	151.894089	-29.913414	10.737193	145.145203	32.81517	-0.517635	133.887054	22.523983	41.090549	129.307129	27.6695765	20.286457	131.5970915	-87.4964045	1.187929	158.6933145
-57.896328	-0.407171	151.588013	-29.852476	10.401608	144.799103	32.611485	-0.653093	133.040909	22.424927	40.997467	129.081696	27.518206	20.172187	131.0613025	-87.223158	0.631028999999998	158.5369035
-58.710594	0.988902	151.241684	-29.814472	10.058774	144.466568	32.400005	-0.812348	132.253922	22.351065	40.907543	128.983948	27.375535	20.0475975	130.618935	-87.004479	0.0699505000000009	158.314201
-59.442879	2.504785	150.919312	-29.795355	9.714776	144.10672	32.207256	-0.96431	131.484421	22.332243	40.835876	128.988678	27.2697495	19.935783	130.2365495	-86.8604595	-0.506231	157.9768905
-60.497372	4.887759	150.175598	-29.874605	9.207836	143.494873	31.887299	-1.144178	130.433624	22.284147	40.720406	129.16214	27.085723	19.788114	129.797882	-86.834933	-1.372442	157.191864
-60.97253	6.532285	149.749069	-29.995054	8.900171	143.007248	31.606352	-1.27807	129.730057	22.257597	40.665142	129.372375	26.9319745	19.693536	129.551216	-86.9220825	-1.893194	156.46328
-61.271774	8.215307	149.326736	-30.138775	8.589915	142.569427	31.30089	-1.339816	129.011719	22.25386	40.627514	129.613754	26.777375	19.643849	129.3127365	-87.054925	-2.464019	155.8261175
-61.381786	9.888242	149.025772	-30.232132	8.463259	142.112213	30.981619	-1.38711	128.383621	22.246334	40.611286	129.807587	26.6139765	19.612088	129.095604	-87.0782405	-2.68557	155.128822
-61.335194	11.561674	148.710693	-30.331081	8.329015	141.680527	30.70339	-1.427368	127.855408	22.261965	40.644173	130.022705	26.4826775	19.6084025	128.9390565	-87.1448395	-2.9503725	154.4219975
-61.170094	13.143537	148.496445	-30.408907	8.241735	141.328262	30.491796	-1.401251	127.299156	22.377337	40.721291	130.227234	26.4345665	19.66002	128.763195	-87.2523805	-3.17655	153.893329
NaN	NaN	NaN	-30.493174	8.143414	141.037125	30.025343	-1.204152	127.035461	22.747934	40.588295	130.366241	26.3866385	19.6920715	128.700851	-87.3729865	-3.4052435	153.373399
-59.930428	17.113005	148.142288	-30.645901	8.067575	140.655579	29.794928	-1.278734	126.554153	23.000727	40.587257	130.868698	26.3978275	19.6542615	128.7114255	-87.6896295	-3.5191115	152.5997325
-59.171646	18.597435	148.141098	-30.729338	8.051358	140.500565	29.621914	-1.370788	126.33152	23.198502	40.545403	131.222626	26.410208	19.5873075	128.777073	-87.868884	-3.4845915	152.224057
-58.238365	19.984509	148.134109	-30.799562	8.063666	140.405746	29.525507	-1.46643	126.299408	23.401325	40.485584	131.619019	26.463416	19.509577	128.9592135	-88.06254	-3.382245	151.8522785
-57.148529	21.239027	148.12439	-30.833649	8.099595	140.403656	29.499155	-1.552462	126.327705	23.666124	40.468903	132.08493	26.5826395	19.4582205	129.2063175	-88.2499375	-3.2590305	151.6009945
-55.895828	22.470644	148.125153	-30.832308	8.153439	140.447144	29.545191	-1.619602	126.42083	23.926374	40.464554	132.561569	26.7357825	19.422476	129.4911995	-88.4003985	-3.115598	151.4030885
-54.487221	23.570713	148.096573	-30.817047	8.21404	140.510422	29.604773	-1.671335	126.581444	24.186796	40.482182	133.000198	26.8957845	19.4054235	129.790821	-88.5298785	-2.9773435	151.230023
-52.91444	24.545591	148.041229	-30.812963	8.320286	140.610703	29.684687	-1.734715	126.73571	24.44615	40.510689	133.424393	27.0654185	19.387987	130.0800515	-88.6913445	-2.747415	151.1413545
-50.306572	25.863684	147.734451	-30.8314	8.514539	140.758224	29.917887	-1.851791	127.225792	24.796082	40.530312	134.076385	27.3569845	19.3392605	130.6510885	-89.0197845	-2.3101825	150.8653595
-48.391674	26.584774	147.425339	-30.846289	8.676405	140.855499	30.468306	-2.173379	127.572739	25.050333	40.560444	134.545578	27.7593195	19.1935325	131.0591585	-89.4518975	-1.8407225	150.6518395
-46.360992	27.21735	147.033676	-30.846813	8.898248	140.966934	30.789557	-2.329701	128.17276	25.323994	40.58419	135.057587	28.0567755	19.1272445	131.6151735	-89.7504015	-1.3307485	150.3186945
-44.21619	27.756739	146.515701	-30.864502	9.080425	141.044037	31.128559	-2.495609	128.926682	25.619625	40.585163	135.646042	28.374092	19.044777	132.286362	-90.103096	-0.883927	149.801712
-41.944538	28.233761	146.033997	-30.865742	9.293824	141.098022	31.499222	-2.685915	129.806885	25.942963	40.595879	136.275742	28.7210925	18.954982	133.0413135	-90.4525765	-0.367333999999996	149.1547305
-39.5425	28.615526	145.440918	-30.863792	9.53965	141.120499	31.906818	-2.893734	130.916519	26.314438	40.600552	136.990982	29.110628	18.853409	133.9537505	-90.838212	0.225891000000001	148.2872475
-37.071999	28.868925	144.882507	-30.880386	9.789017	141.113876	32.332973	-3.136383	132.17482	26.726803	40.67466	137.820297	29.529888	18.7691385	134.9975585	-91.29066	0.808895499999998	147.2301935
-33.193962	29.113869	144.099014	-30.923409	10.253295	140.92099	33.160378	-3.491661	134.595154	27.433962	40.800758	139.513428	30.29717	18.6545485	137.054291	-92.143988	1.8520415	144.787689
-30.576212	29.184605	143.634415	-31.046476	10.72191	140.692566	33.723537	-3.789659	136.414978	27.932362	40.893368	140.906113	30.8279495	18.5518545	138.6605455	-92.9209015	2.8919655	142.7245865
-27.999445	29.152023	143.337204	-31.253967	11.245767	140.435379	34.201984	-4.032361	138.274979	NaN	NaN	NaN	NaN	NaN	NaN	NaN	NaN	NaN
-25.453741	29.051872	143.189835	-31.501215	11.811599	140.108749	34.478756	-4.074242	140.022797	NaN	NaN	NaN	NaN	NaN	NaN	NaN	NaN	NaN
-22.994238	28.847126	143.31134	-31.691435	12.380401	139.837601	34.415668	-3.941267	141.475861	NaN	NaN	NaN	NaN	NaN	NaN	NaN	NaN	NaN
-20.680786	28.504461	143.675858	-31.809912	12.874664	139.607483	34.195713	-3.65943	142.632706	NaN	NaN	NaN	NaN	NaN	NaN	NaN	NaN	NaN
-18.501211	28.038153	144.159088	-31.855675	13.310981	139.365921	34.102501	-3.416771	143.533783	NaN	NaN	NaN	NaN	NaN	NaN	NaN	NaN	NaN
-15.518634	27.115101	144.840881	-31.789949	13.808825	138.973495	34.040108	-3.138489	144.419281	NaN	NaN	NaN	NaN	NaN	NaN	NaN	NaN	NaN
-13.685989	26.384014	145.188126	-31.655403	14.128655	138.672226	34.080612	-3.036397	144.706085	NaN	NaN	NaN	NaN	NaN	NaN	NaN	NaN	NaN
-12.001812	25.536108	145.428772	-31.461823	14.401396	138.413391	34.173878	-2.907669	144.915115	NaN	NaN	NaN	NaN	NaN	NaN	NaN	NaN	NaN
-10.447101	24.59288	145.635849	-31.227707	14.649688	138.218246	34.357937	-2.769221	144.99646	NaN	NaN	NaN	NaN	NaN	NaN	NaN	NaN	NaN
-9.040379	23.579628	145.703583	-30.994287	14.926073	138.084885	34.580315	-2.620702	145.03801	NaN	NaN	NaN	NaN	NaN	NaN	NaN	NaN	NaN
-7.785547	22.460003	145.667175	-30.721724	15.225901	137.960037	34.798519	-2.471033	145.123642	NaN	NaN	NaN	NaN	NaN	NaN	NaN	NaN	NaN
-6.705134	21.253672	145.577042	-30.44655	15.519205	137.958771	35.017376	-2.23366	145.245392	NaN	NaN	NaN	NaN	NaN	NaN	NaN	NaN	NaN
-5.478199	19.28483	145.460876	-30.079258	15.975812	138.113327	35.342876	-1.880862	145.579605	NaN	NaN	NaN	NaN	NaN	NaN	NaN	NaN	NaN
-4.863513	17.860989	145.368484	-29.838345	16.265835	138.193329	35.509384	-1.585011	145.916809	NaN	NaN	NaN	NaN	NaN	NaN	NaN	NaN	NaN
-4.472311	16.382322	145.292969	-29.620165	16.549505	138.260773	35.624756	-1.236683	146.262543	NaN	NaN	NaN	NaN	NaN	NaN	NaN	NaN	NaN
-4.270817	14.838494	145.236237	-29.423416	16.794044	138.312897	35.738144	-0.936109	146.56752	NaN	NaN	NaN	NaN	NaN	NaN	NaN	NaN	NaN
-4.265882	13.266722	145.182083	-29.252964	17.032383	138.392654	35.822971	-0.569723	146.748383	NaN	NaN	NaN	NaN	NaN	NaN	NaN	NaN	NaN
-4.450185	11.666528	145.162506	-29.106289	17.250469	138.563889	35.949867	-0.175568	146.767685	NaN	NaN	NaN	NaN	NaN	NaN	NaN	NaN	NaN
-4.842341	10.079922	145.239716	-28.974606	17.465088	138.898224	36.143295	0.154605	146.809937	NaN	NaN	NaN	NaN	NaN	NaN	NaN	NaN	NaN
-5.777999	7.714562	145.649673	-28.852516	17.702093	139.814789	36.479927	0.667657	146.893616	NaN	NaN	NaN	NaN	NaN	NaN	NaN	NaN	NaN
-6.63827	6.18551	146.234146	-28.818598	17.765724	140.684204	36.699627	0.998204	146.964279	NaN	NaN	NaN	NaN	NaN	NaN	NaN	NaN	NaN
-7.632337	4.696884	146.977631	-28.796175	17.735806	141.680206	36.896992	1.322328	147.043411	NaN	NaN	NaN	NaN	NaN	NaN	NaN	NaN	NaN
-8.776159	3.293352	147.90062	-28.796965	17.675859	142.69873	37.068947	1.530864	147.084183	NaN	NaN	NaN	NaN	NaN	NaN	NaN	NaN	NaN
-10.028877	1.988016	148.857193	-28.738621	17.55262	143.554993	NaN	NaN	NaN	NaN	NaN	NaN	NaN	NaN	NaN	NaN	NaN	NaN
-11.328998	0.781553	149.741577	-28.649134	17.362553	144.233887	NaN	NaN	NaN	NaN	NaN	NaN	NaN	NaN	NaN	NaN	NaN	NaN
-12.704701	-0.308614	150.484283	-28.536489	17.158342	144.70256	NaN	NaN	NaN	NaN	NaN	NaN	NaN	NaN	NaN	NaN	NaN	NaN
-14.846437	-1.710763	151.121017	-28.373888	16.851482	145.024399	NaN	NaN	NaN	NaN	NaN	NaN	NaN	NaN	NaN	NaN	NaN	NaN
-16.379175	-2.487073	151.204651	-28.298906	16.648678	145.060394	NaN	NaN	NaN	NaN	NaN	NaN	NaN	NaN	NaN	NaN	NaN	NaN
-17.932817	-3.119147	151.057892	-28.255957	16.466383	144.957321	NaN	NaN	NaN	NaN	NaN	NaN	NaN	NaN	NaN	NaN	NaN	NaN
-19.549917	-3.599066	150.736435	-28.247768	16.276321	144.752869	NaN	NaN	NaN	NaN	NaN	NaN	NaN	NaN	NaN	NaN	NaN	NaN
-21.230347	-3.941274	150.26004	-28.251923	16.059164	144.509003	NaN	NaN	NaN	29.416418	43.934227	136.909958	NaN	NaN	NaN	NaN	NaN	NaN
-22.941586	-4.100221	149.730988	-28.270222	15.808387	144.268646	37.40189	1.890409	145.202942	29.396534	43.663979	136.25061	33.399212	22.777194	140.726776	-89.939656	8.83958	147.810516
-24.715078	-4.06105	149.253372	-28.304264	15.540956	144.077118	37.361462	1.6969	144.565811	29.331589	43.361618	135.56604	33.3465255	22.529259	140.0659255	-89.9550535	8.552653	148.0883105
-27.441305	-3.688602	148.593216	-28.345943	15.138059	143.910477	37.332039	1.369739	143.58728	29.074764	42.811298	134.495575	33.2034015	22.0905185	139.0414275	-89.8952875	8.1855995	148.7795265
-29.292627	-3.202138	148.226181	-28.349892	14.822878	143.913818	37.214046	1.210606	142.957153	28.873873	42.522408	133.867188	33.0439595	21.866507	138.4121705	-89.7437435	7.779249	149.4154655
-31.138533	-2.522704	148.00856	-28.371012	14.451404	144.104599	37.101578	1.010007	142.331314	28.604746	42.228294	133.29686	32.853162	21.6191505	137.814087	-89.595186	7.2836575	150.395111
-33.014954	-1.644482	147.847	-28.408035	14.041108	144.386734	36.883987	0.817752	141.721375	28.279638	41.898273	132.92865	32.5818125	21.3580125	137.3250125	-89.3978825	6.7242035	151.4484555
-34.846748	-0.617775	147.738235	-28.417202	13.598105	144.720703	36.777569	0.518668	141.148865	27.961016	41.636158	132.777176	32.3692925	21.077413	136.9630205	-89.2036965	6.118797	152.4783855
-36.646118	0.601377	147.636017	-28.352457	13.147077	145.083817	36.716507	0.198317	140.641449	27.704048	41.411613	132.672638	32.2102775	20.804965	136.6570435	-88.9151915	5.489189	153.5105905
-38.386948	1.941611	147.540237	-28.23419	12.673018	145.394547	36.62833	0.015575	140.127869	27.45986	41.289688	132.697006	32.044095	20.6526315	136.4124375	-88.512475	4.6934045	154.3766565
-40.912815	4.178247	147.302399	-28.048113	11.942939	145.656693	36.780296	-0.410421	139.068832	27.228069	41.267441	132.977844	32.0041825	20.42851	136.023338	-88.1004085	3.457368	155.290048
-42.561005	5.781641	147.100403	-27.946028	11.453085	145.67952	36.657127	-0.554071	138.352112	27.164364	41.257332	133.242706	31.9107455	20.3516305	135.797409	-87.8028015	2.5545395	155.561631
-44.182167	7.488896	146.983566	-27.830994	10.978493	145.600586	36.50621	-0.651853	137.482925	27.391592	41.189911	133.550125	31.948901	20.269029	135.516525	-87.610889	1.687957	155.684647
-45.696682	9.253391	146.91774	-27.735487	10.570006	145.449768	36.402302	-0.783814	136.636734	27.459625	41.230659	134.047302	31.9309635	20.2234225	135.342018	-87.4019375	0.916589499999997	155.557518
-47.164452	11.075857	146.942719	-27.675957	10.216161	145.258362	36.329071	-0.876116	135.923706	27.605503	41.293056	134.536682	31.967287	20.20847	135.230194	-87.319201	0.223852000000001	155.28653
-48.56263	12.886518	147.075974	-27.597752	9.936924	145.08107	36.246265	-0.846909	135.320633	27.832539	41.417652	135.223251	32.039402	20.2853715	135.271942	-87.234906	-0.411523500000001	154.890198
-49.865513	14.669967	147.215622	-27.575838	9.714608	144.873672	36.207966	-0.881892	134.963089	28.095991	41.543259	136.03717	32.1519785	20.3306835	135.5001295	-87.3036545	-0.901467499999999	154.2472145
-51.739521	17.237911	147.506531	-27.64333	9.497528	144.550125	36.137707	-0.909399	134.750534	28.488659	41.682034	137.365036	32.313183	20.3863175	136.057785	-87.599843	-1.3912615	153.042465
-52.857536	18.783306	147.686691	-27.74905	9.439204	144.322464	36.082756	-0.996042	134.751144	28.773785	41.715931	138.388565	32.4282705	20.3599445	136.5698545	-87.9263705	-1.4815365	152.0750735
-53.938114	20.284084	147.944672	-27.86969	9.447874	144.160172	36.006668	-1.142014	134.921127	29.015503	41.698978	139.431	32.5110855	20.278482	137.1760635	-88.2504655	-1.382734	151.1442805
-54.9114	21.601509	148.323685	-28.05452	9.498659	144.102432	35.877045	-1.302592	135.191162	NaN	NaN	NaN	NaN	NaN	NaN	NaN	NaN	NaN
-55.843819	22.746414	149.011688	-28.312891	9.593213	144.278748	35.659294	-1.504479	135.429108	NaN	NaN	NaN	NaN	NaN	NaN	NaN	NaN	NaN
-56.685871	23.652895	150.09816	-28.620184	9.782952	144.808655	35.328411	-1.706778	135.732468	NaN	NaN	NaN	NaN	NaN	NaN	NaN	NaN	NaN
-57.449848	24.230669	151.534042	-28.936989	10.028393	145.700531	34.898228	-1.772363	136.084442	NaN	NaN	NaN	NaN	NaN	NaN	NaN	NaN	NaN
NaN	NaN	NaN	-29.236326	10.365593	147.443634	34.359276	-1.537746	136.653519	NaN	NaN	NaN	NaN	NaN	NaN	NaN	NaN	NaN
NaN	NaN	NaN	-29.321724	10.538751	148.575714	34.142876	-1.412119	137.038422	NaN	NaN	NaN	NaN	NaN	NaN	NaN	NaN	NaN
NaN	NaN	NaN	-29.377655	10.70687	149.588211	33.992924	-1.355894	137.406326	NaN	NaN	NaN	NaN	NaN	NaN	NaN	NaN	NaN
NaN	NaN	NaN	-29.427212	10.892027	150.408585	33.918835	-1.368034	137.796112	NaN	NaN	NaN	NaN	NaN	NaN	NaN	NaN	NaN
NaN	NaN	NaN	-29.445353	11.09708	151.041931	33.842876	-1.328302	138.184982	NaN	NaN	NaN	NaN	NaN	NaN	NaN	NaN	NaN
-59.908669	23.611921	157.256912	-29.341375	11.400996	151.473343	33.833279	-1.291742	138.668365	NaN	NaN	NaN	NaN	NaN	NaN	NaN	NaN	NaN
-59.895653	23.178671	157.072098	-29.514915	11.5103	151.838074	33.853729	-1.267883	139.192657	NaN	NaN	NaN	NaN	NaN	NaN	NaN	NaN	NaN
-59.641983	22.3417	156.512238	-29.649586	11.964381	152.211075	33.940231	-1.380896	140.205292	NaN	NaN	NaN	NaN	NaN	NaN	NaN	NaN	NaN
-59.31686	21.777628	156.10556	-29.768103	12.250241	152.402527	33.929489	-1.492904	140.888062	27.375523	41.781021	141.045959	30.652506	20.1440585	140.9670105	-90.188712	4.3564235	163.8380435
-58.818863	21.135387	155.716522	-29.897495	12.476786	152.60582	33.903221	-1.625023	141.585052	NaN	NaN	NaN	NaN	NaN	NaN	NaN	NaN	NaN
-58.181053	20.531784	155.426132	-30.021849	12.694207	152.821625	33.813805	-1.7451	142.221436	NaN	NaN	NaN	NaN	NaN	NaN	NaN	NaN	NaN
-57.419151	20.04571	155.262222	-30.153751	12.88497	152.992874	33.636494	-1.789852	142.661209	NaN	NaN	NaN	NaN	NaN	NaN	NaN	NaN	NaN
-56.513069	19.623711	155.17984	-30.328289	13.079108	153.124802	33.497055	-1.782376	142.96756	NaN	NaN	NaN	NaN	NaN	NaN	NaN	NaN	NaN
-55.435944	19.313463	155.109116	-30.435118	13.291353	153.215759	33.395447	-1.690222	143.126373	NaN	NaN	NaN	NaN	NaN	NaN	NaN	NaN	NaN
-53.633373	19.138903	154.974396	-30.505985	13.720541	153.256012	33.346485	-1.420294	143.233902	24.834394	41.866089	138.390045	29.0904395	20.2228975	140.8119735	-90.1024095	7.2181845	165.7000505
-52.420044	19.250631	154.722092	-30.557976	14.040367	153.169388	33.418827	-1.168173	143.451157	24.856281	41.922092	137.951843	29.137554	20.3769595	140.7015	-90.253506	7.7037745	165.637276
-50.919128	19.360685	154.245667	-30.58984	14.270628	152.968369	33.392708	-1.048645	143.434662	24.956083	41.893505	137.51207	29.1743955	20.42243	140.473366	-90.3540755	8.118826	165.463372
-49.387146	19.636536	153.647644	-30.596014	14.383557	152.653458	33.259056	-1.009089	143.425674	25.103331	41.812588	137.159485	29.1811935	20.4017495	140.2925795	-90.3732215	8.3653645	165.0143365
-47.672031	19.952255	152.773972	-30.60696	14.413892	152.191376	33.120728	-0.998938	143.35141	25.370121	41.780567	137.213776	29.2454245	20.3908145	140.282593	-90.4593445	8.4369695	164.100159
-45.912498	20.397844	151.740295	-30.597076	14.372131	151.629715	33.044548	-1.027894	143.228485	25.629425	41.897247	137.993729	29.3369865	20.4346765	140.611107	-90.5311385	8.3095855	162.648323
-44.045403	21.028366	150.845413	-30.562544	14.238928	151.098694	33.161144	-1.150028	143.215591	NaN	NaN	NaN	NaN	NaN	NaN	NaN	NaN	NaN
-41.200291	22.236435	149.810425	-30.591518	14.010188	150.170761	33.338745	-1.184448	143.098709	NaN	NaN	NaN	NaN	NaN	NaN	NaN	NaN	NaN
-39.310726	23.174831	149.517914	-30.706793	13.821992	149.592346	33.459419	-1.185529	143.07135	28.380573	41.880882	142.897446	30.919996	20.3476765	142.984398	-92.333582	7.2963075	156.200294
-37.383739	24.036789	149.590836	-30.873701	13.619712	149.077362	33.569138	-1.27979	143.123383	NaN	NaN	NaN	NaN	NaN	NaN	NaN	NaN	NaN
-35.479088	24.860617	149.917511	-31.018019	13.527168	148.695633	33.729168	-1.460517	143.247086	NaN	NaN	NaN	NaN	NaN	NaN	NaN	NaN	NaN
-33.545395	25.538563	150.445526	-31.074327	13.574743	148.482422	33.939758	-1.568813	143.453735	NaN	NaN	NaN	NaN	NaN	NaN	NaN	NaN	NaN
-31.678396	26.150799	151.049652	-31.095842	13.745388	148.336761	34.065056	-1.692991	143.844208	NaN	NaN	NaN	NaN	NaN	NaN	NaN	NaN	NaN
-29.850473	26.579481	151.671585	-31.131926	14.036205	148.386719	NaN	NaN	NaN	NaN	NaN	NaN	NaN	NaN	NaN	NaN	NaN	NaN
-27.230856	27.007639	152.417862	-31.171831	14.610149	148.499222	NaN	NaN	NaN	NaN	NaN	NaN	NaN	NaN	NaN	NaN	NaN	NaN
-25.552776	27.04454	152.644226	-31.171926	14.983395	148.499008	NaN	NaN	NaN	NaN	NaN	NaN	NaN	NaN	NaN	NaN	NaN	NaN
-23.92667	26.960464	152.687134	-31.217415	15.36209	148.473938	NaN	NaN	NaN	NaN	NaN	NaN	NaN	NaN	NaN	NaN	NaN	NaN
-22.402447	26.74194	152.572693	-31.250584	15.741158	148.370804	NaN	NaN	NaN	NaN	NaN	NaN	NaN	NaN	NaN	NaN	NaN	NaN
-20.908022	26.335409	152.335785	-31.272337	16.134567	148.170609	NaN	NaN	NaN	NaN	NaN	NaN	NaN	NaN	NaN	NaN	NaN	NaN
-19.524271	25.774353	151.976715	-31.323212	16.515949	147.969315	NaN	NaN	NaN	NaN	NaN	NaN	NaN	NaN	NaN	NaN	NaN	NaN
-18.291088	25.050678	151.607788	-31.41054	16.93623	147.797409	NaN	NaN	NaN	NaN	NaN	NaN	NaN	NaN	NaN	NaN	NaN	NaN
-16.555639	23.758207	151.009674	-31.602732	17.610809	147.637146	NaN	NaN	NaN	NaN	NaN	NaN	NaN	NaN	NaN	NaN	NaN	NaN
-15.572721	22.699919	150.693161	-31.759062	18.056334	147.638687	33.934101	-0.19279	147.440964	NaN	NaN	NaN	NaN	NaN	NaN	NaN	NaN	NaN
-14.616593	21.54903	150.346878	-31.873917	18.522097	147.629684	33.878487	0.192894	147.494675	NaN	NaN	NaN	NaN	NaN	NaN	NaN	NaN	NaN
-13.800303	20.299671	150.055511	-31.90383	18.984867	147.563843	33.882782	0.555708	147.663269	NaN	NaN	NaN	NaN	NaN	NaN	NaN	NaN	NaN
-12.970102	19.001411	149.790222	-31.851021	19.394039	147.366959	33.909092	0.892435	147.973984	NaN	NaN	NaN	NaN	NaN	NaN	NaN	NaN	NaN
-12.30979	17.619225	149.63028	-31.772243	19.746603	147.061279	33.959644	1.285434	148.38559	NaN	NaN	NaN	NaN	NaN	NaN	NaN	NaN	NaN
-11.716354	16.297659	149.580154	-31.659811	20.01885	146.675003	34.050766	1.697403	148.806702	NaN	NaN	NaN	NaN	NaN	NaN	NaN	NaN	NaN
-11.039052	14.316349	149.533875	-31.470467	20.334097	145.93544	NaN	NaN	NaN	NaN	NaN	NaN	NaN	NaN	NaN	NaN	NaN	NaN
-10.692677	13.139749	149.521179	-31.296413	20.49827	145.350525	34.381016	2.562542	149.51091	NaN	NaN	NaN	NaN	NaN	NaN	NaN	NaN	NaN
-10.410939	12.001011	149.35788	-31.060266	20.588644	144.709	NaN	NaN	NaN	NaN	NaN	NaN	NaN	NaN	NaN	NaN	NaN	NaN
-10.240314	10.980244	149.172852	-30.808989	20.617414	144.110107	NaN	NaN	NaN	NaN	NaN	NaN	NaN	NaN	NaN	NaN	NaN	NaN
-10.189564	10.075847	148.936951	-30.519745	20.629608	143.537796	NaN	NaN	NaN	NaN	NaN	NaN	NaN	NaN	NaN	NaN	NaN	NaN
-10.178306	9.292484	148.549133	-30.194944	20.612022	142.927429	NaN	NaN	NaN	NaN	NaN	NaN	NaN	NaN	NaN	NaN	NaN	NaN
-10.290066	8.630137	148.025055	-29.892099	20.616741	142.341797	34.539333	3.961366	149.269379	NaN	NaN	NaN	NaN	NaN	NaN	NaN	NaN	NaN
-10.616713	7.802288	146.874313	-29.491135	20.542971	141.491592	35.195667	3.820278	148.545898	NaN	NaN	NaN	NaN	NaN	NaN	NaN	NaN	NaN
-10.997498	7.415292	145.944809	-29.270458	20.446596	141.017883	36.233788	3.326169	147.83461	NaN	NaN	NaN	NaN	NaN	NaN	NaN	NaN	NaN
-11.465601	7.070662	144.900558	-29.10144	20.313423	140.565308	36.40955	3.191715	147.201233	NaN	NaN	NaN	NaN	NaN	NaN	NaN	NaN	NaN
-12.089064	6.768236	143.808807	-28.94632	20.145414	140.194244	36.573566	3.055133	146.329849	NaN	NaN	NaN	NaN	NaN	NaN	NaN	NaN	NaN
-12.879125	6.51782	142.672394	-28.844622	19.960012	139.891403	36.78289	2.87484	145.518143	31.104263	46.59565	143.071671	33.9435765	24.735245	144.294907	-91.6328205	15.184779	135.487899
-13.784577	6.222501	141.497009	-28.779945	19.76898	139.640869	36.916016	2.732177	144.595642	31.186611	46.448441	143.32283	34.0513135	24.590309	143.959236	-91.6112035	14.947651	135.322502
-14.845769	5.991655	140.438538	-28.755733	19.58658	139.49295	36.96225	2.6372	143.639267	31.188683	46.225693	143.600525	34.0754665	24.4314465	143.619896	-91.5869325	14.7417135	135.366004
-16.718052	5.491146	139.11174	-28.834167	19.375423	139.480179	36.917984	2.472066	142.33345	NaN	NaN	NaN	NaN	NaN	NaN	NaN	NaN	NaN
-18.100531	5.008454	138.400558	-28.921562	19.261703	139.611862	36.7743	2.448865	141.574905	NaN	NaN	NaN	NaN	NaN	NaN	NaN	NaN	NaN
-19.587984	4.476337	137.865952	-29.035139	19.185373	139.843933	36.597614	2.467149	140.933319	NaN	NaN	NaN	NaN	NaN	NaN	NaN	NaN	NaN
-21.190437	3.756807	137.434082	-29.190031	19.165958	140.105896	36.389977	2.475711	140.486389	NaN	NaN	NaN	NaN	NaN	NaN	NaN	NaN	NaN
-22.836843	2.886751	137.216751	-29.359324	19.196865	140.357666	36.142178	2.518512	140.166443	NaN	NaN	NaN	NaN	NaN	NaN	NaN	NaN	NaN
-24.568663	1.812763	137.229111	-29.559454	19.299623	140.55838	35.93882	2.491328	140.028625	NaN	NaN	NaN	NaN	NaN	NaN	NaN	NaN	NaN
-26.357777	0.60227	137.512878	-29.798429	19.472654	140.683548	35.70689	2.45491	140.097397	NaN	NaN	NaN	NaN	NaN	NaN	NaN	NaN	NaN
-29.250288	-1.504962	138.813614	-30.233597	19.819431	140.783768	35.311871	2.49739	140.482468	29.754549	45.821251	141.98819	32.53321	24.1593205	141.235329	-93.000404	15.4795415	140.332207
-31.200588	-2.987705	140.186386	-30.502869	20.04493	140.720108	35.068047	2.563062	141.016205	29.412964	45.963467	140.496384	32.2405055	24.2632645	140.7562945	-93.2462435	15.8265955	140.6839215
-33.19376	-4.429011	141.909119	-30.724529	20.198812	140.545685	34.852623	2.79058	141.628174	29.084173	46.046726	138.894562	31.968398	24.418653	140.261368	-93.417456	15.978971	140.830002
-35.196068	-5.755752	144.05513	-30.921799	20.252722	140.383041	34.646191	3.064411	142.203552	28.71916	45.990288	136.976059	31.6826755	24.5273495	139.5898055	-93.5262735	15.9780945	141.1762765
-37.189224	-6.918697	146.365692	-31.104248	20.13089	140.330215	34.483955	3.344985	142.749115	28.267664	45.690144	134.956573	31.3758095	24.5175645	138.852844	-93.5843055	15.7442155	141.807586
-39.149128	-7.91573	148.778946	-31.28553	19.813299	140.51944	33.90937	3.791535	143.191238	27.399302	45.231606	133.099838	30.654336	24.5115705	138.145538	-93.225396	15.1150275	142.893342
-41.083527	-8.764505	151.043457	-31.42086	19.310925	140.952499	33.78067	3.866071	143.31395	26.776409	44.497658	131.518723	30.2785395	24.1818645	137.4163365	-93.1202595	14.4399855	144.4886615
-44.003342	-9.650707	153.899506	-31.463524	18.351376	142.069992	33.765991	3.646514	143.322998	25.791252	43.299026	129.952911	29.7786215	23.47277	136.6379545	-92.7056695	13.229982	147.5020295
-45.770645	-10.093117	155.439133	-31.617428	17.771317	143.06076	33.76096	3.319547	143.116425	25.270754	42.58025	129.2836	29.515857	22.9498985	136.2000125	-92.750713	12.5927355	149.9215075
-47.589729	-10.333204	156.708115	-31.533504	17.09602	144.061951	33.711433	2.881962	142.773682	24.775749	41.880463	128.88089	29.243591	22.3812125	135.827286	-92.310599	11.8108275	152.296616
NaN	NaN	NaN	-31.455444	16.499401	145.028366	33.504086	2.439028	142.32756	24.282127	41.325714	128.68866	28.8931065	21.882371	135.50811	-91.8039945	11.116431	154.548622
NaN	NaN	NaN	-31.40242	15.988183	145.911469	33.345997	1.934791	141.662857	23.814571	40.892963	128.620453	28.580284	21.413877	135.141655	-91.385124	10.562489	156.681283
NaN	NaN	NaN	-31.346394	15.550232	146.593933	33.050037	1.413035	141.049103	23.340563	40.601746	128.537888	28.1953	21.0073905	134.7934955	-90.888088	10.0930735	158.3943705
NaN	NaN	NaN	-31.3169	15.115213	147.01622	32.660805	1.097155	140.386841	22.931984	40.435619	128.51767	27.7963945	20.766387	134.4522555	-90.4301945	9.464039	159.5801845
NaN	NaN	NaN	-31.420088	14.495015	147.311386	32.036636	0.658053	139.322983	22.412315	40.216068	128.509872	27.2244755	20.4370605	133.9164275	-90.0646515	8.5529695	160.7063445
NaN	NaN	NaN	-31.522274	13.97779	147.308548	31.615437	0.313574	138.663986	22.048697	40.043568	128.50589	26.832067	20.178571	133.584938	-89.876615	7.777009	161.032158
NaN	NaN	NaN	-31.714176	13.460135	147.225708	31.505241	-0.261701	137.876007	21.745127	39.845009	128.554977	26.625184	19.791654	133.215492	-90.053536	7.128616	161.235924
-60.46257	-4.326677	156.723267	-31.752729	12.84074	147.034637	31.06493	-0.651809	137.244385	21.414469	39.612762	128.579788	26.2396995	19.4804765	132.9120865	-89.7451575	6.2010035	161.1571875
-61.346581	-3.071642	155.99205	-31.969484	12.35488	146.845444	30.644482	-1.049618	136.68985	21.100689	39.395321	128.609924	25.8725855	19.1728515	132.649887	-89.8115535	5.5369085	161.041001
-62.285805	-1.317835	155.295914	-32.195511	11.885385	146.650879	30.240139	-1.38085	136.142258	20.800802	39.201401	128.674728	25.5204705	18.9102755	132.408493	-89.9114925	4.8604945	160.893265
-63.085556	0.633812	154.670029	-32.4333	11.428742	146.481903	29.862425	-1.67703	135.65239	20.500195	38.990887	128.738235	25.18131	18.6569285	132.1953125	-90.04791	4.2005555	160.7684935
-63.963936	3.788567	153.734756	-32.761139	10.765664	146.230453	29.336271	-2.144393	134.982513	20.130495	38.723953	128.936905	24.733383	18.28978	131.959709	-90.255661	3.241548	160.501197
-64.401482	6.082821	153.12207	-32.945869	10.34949	146.071686	29.004013	-2.410764	134.56633	19.937696	38.577053	129.111298	24.4708545	18.0831445	131.838814	-90.3625925	2.6158355	160.304558
-64.452011	8.333103	152.538269	-33.124844	9.905343	145.901627	28.685808	-2.685087	134.173813	19.853363	38.443653	129.382629	24.2695855	17.879283	131.778221	-90.5192735	1.931403	160.025033
-64.566811	10.827295	151.760773	-33.283852	9.519933	145.688736	28.37821	-2.978261	133.708649	19.903114	38.41357	129.861038	24.140662	17.7176545	131.7848435	-90.708366	1.3222115	159.5926285
-64.540344	13.443513	151.062134	-33.49292	9.200268	145.398636	28.141344	-3.136295	133.306442	20.052689	38.432606	130.50058	24.0970165	17.6481555	131.903511	-91.0828565	0.752380499999997	158.893761
-64.382835	16.214338	150.42276	-33.687668	9.000349	145.063904	27.964582	-3.307591	132.960495	20.63797	38.460262	131.291672	24.301276	17.5763355	132.1260835	-91.676612	0.424362500000001	158.0017245
-64.061203	18.991419	149.850342	-33.920605	8.870825	144.639969	27.779314	-3.295439	132.591995	21.014122	38.758881	132.458191	24.396718	17.731721	132.525093	-92.237928	0.00992899999999963	156.754845
-63.283318	23.197069	149.83551	-34.287189	8.907078	144.088776	27.47961	-3.153673	132.180618	21.576418	39.261513	134.608978	24.528014	18.05392	133.394798	-93.102392	-0.239764000000001	154.782754
-62.574749	25.905857	150.314102	-34.521667	9.029636	143.842957	27.400606	-2.959475	132.101624	21.998604	39.570213	136.261703	24.699605	18.305369	134.1816635	-93.742939	-0.246097000000002	153.5042505
-61.777992	28.499912	151.173111	-34.74791	9.278835	143.714523	27.389263	-2.742681	132.134766	22.391821	39.910797	137.995453	24.890542	18.584058	135.0651095	-94.386362	-0.0263880000000007	152.3639365
-60.884857	30.879692	152.307587	-34.975731	9.586308	143.608337	27.33107	-2.548729	132.360535	NaN	NaN	NaN	NaN	NaN	NaN	NaN	NaN	NaN
NaN	NaN	NaN	-35.147526	9.892612	143.559143	27.374363	-2.386925	132.562012	NaN	NaN	NaN	NaN	NaN	NaN	NaN	NaN	NaN
NaN	NaN	NaN	-35.256393	10.16164	143.60144	27.207684	-2.041681	132.510559	NaN	NaN	NaN	NaN	NaN	NaN	NaN	NaN	NaN
NaN	NaN	NaN	-35.323017	10.445903	143.684082	27.24115	-1.70189	132.746902	NaN	NaN	NaN	NaN	NaN	NaN	NaN	NaN	NaN
NaN	NaN	NaN	-35.277958	10.90062	143.998795	27.336416	-1.291789	133.393906	NaN	NaN	NaN	NaN	NaN	NaN	NaN	NaN	NaN
NaN	NaN	NaN	-35.241215	11.213587	144.350006	27.415022	-1.094406	133.848358	NaN	NaN	NaN	NaN	NaN	NaN	NaN	NaN	NaN
NaN	NaN	NaN	-35.233276	11.522314	144.764587	27.477581	-1.015395	134.330673	NaN	NaN	NaN	NaN	NaN	NaN	NaN	NaN	NaN
NaN	NaN	NaN	-35.22522	11.860761	145.252289	27.551859	-1.018121	134.857986	NaN	NaN	NaN	NaN	NaN	NaN	NaN	NaN	NaN
NaN	NaN	NaN	-35.266747	12.184846	145.775589	27.58989	-1.035066	135.38942	NaN	NaN	NaN	NaN	NaN	NaN	NaN	NaN	NaN
NaN	NaN	NaN	-35.331863	12.48786	146.327011	27.649012	-1.079493	135.948746	NaN	NaN	NaN	NaN	NaN	NaN	NaN	NaN	NaN
NaN	NaN	NaN	-35.357941	12.785832	146.995407	27.683153	-1.155353	136.527435	NaN	NaN	NaN	NaN	NaN	NaN	NaN	NaN	NaN
NaN	NaN	NaN	-35.489136	13.217479	148.267776	27.657736	-1.248939	137.361893	NaN	NaN	NaN	NaN	NaN	NaN	NaN	NaN	NaN
-45.041676	40.766819	159.848267	-35.569538	13.510873	149.388535	27.572817	-1.332492	137.977448	NaN	NaN	NaN	NaN	NaN	NaN	NaN	NaN	NaN
-43.334763	39.979927	159.853012	-35.646324	13.835464	150.664001	NaN	NaN	NaN	NaN	NaN	NaN	NaN	NaN	NaN	NaN	NaN	NaN
-41.577564	38.858234	159.782928	-35.670353	14.097021	151.841095	NaN	NaN	NaN	NaN	NaN	NaN	NaN	NaN	NaN	NaN	NaN	NaN
-39.750156	37.513348	159.651428	-35.640038	14.321128	152.833633	NaN	NaN	NaN	NaN	NaN	NaN	NaN	NaN	NaN	NaN	NaN	NaN
-37.812778	36.036736	159.220047	-35.570866	14.510301	153.595276	NaN	NaN	NaN	NaN	NaN	NaN	NaN	NaN	NaN	NaN	NaN	NaN
-35.720276	34.426941	158.67392	-35.476631	14.71272	154.050369	NaN	NaN	NaN	NaN	NaN	NaN	NaN	NaN	NaN	NaN	NaN	NaN
-32.611935	31.747129	157.218781	-35.412045	14.993787	154.072067	NaN	NaN	NaN	NaN	NaN	NaN	NaN	NaN	NaN	NaN	NaN	NaN
-30.450184	29.821768	155.963821	-35.382805	15.289661	153.68895	NaN	NaN	NaN	NaN	NaN	NaN	NaN	NaN	NaN	NaN	NaN	NaN
-28.211189	27.794325	154.585098	-35.330261	15.610377	153.039032	28.804722	-1.802163	143.719711	NaN	NaN	NaN	NaN	NaN	NaN	NaN	NaN	NaN
-25.913975	25.63954	153.263046	-35.257607	16.063597	152.351608	29.309574	-1.994991	144.931824	NaN	NaN	NaN	NaN	NaN	NaN	NaN	NaN	NaN
-23.579056	23.442823	152.310593	-35.227295	16.707491	151.624329	29.971636	-2.114005	146.648392	NaN	NaN	NaN	NaN	NaN	NaN	NaN	NaN	NaN
-21.349434	21.260843	151.879944	-35.278614	17.484074	150.78038	30.375572	-2.090013	148.784775	NaN	NaN	NaN	NaN	NaN	NaN	NaN	NaN	NaN
-19.264071	19.113585	152.138809	-35.379116	18.107424	149.993866	NaN	NaN	NaN	NaN	NaN	NaN	NaN	NaN	NaN	NaN	NaN	NaN
-16.45834	16.090807	153.554138	-35.430191	18.780422	149.242584	NaN	NaN	NaN	NaN	NaN	NaN	NaN	NaN	NaN	NaN	NaN	NaN
-14.717099	14.276913	154.811447	-35.271393	19.051252	149.047592	NaN	NaN	NaN	NaN	NaN	NaN	NaN	NaN	NaN	NaN	NaN	NaN
-13.14528	12.54583	155.919418	-34.986309	19.140154	148.93692	NaN	NaN	NaN	NaN	NaN	NaN	NaN	NaN	NaN	NaN	NaN	NaN
-11.559598	10.867922	156.490997	-34.476982	19.13534	148.702164	NaN	NaN	NaN	NaN	NaN	NaN	NaN	NaN	NaN	NaN	NaN	NaN
-10.025114	9.231829	156.640106	-33.943569	19.005161	148.396149	NaN	NaN	NaN	NaN	NaN	NaN	NaN	NaN	NaN	NaN	NaN	NaN
-8.629825	7.697039	156.595352	-33.525723	18.919491	148.230057	NaN	NaN	NaN	NaN	NaN	NaN	NaN	NaN	NaN	NaN	NaN	NaN
-7.506709	6.343801	156.690567	-33.171253	18.957769	148.216217	NaN	NaN	NaN	NaN	NaN	NaN	NaN	NaN	NaN	NaN	NaN	NaN
-6.072739	4.624701	156.907898	-32.706707	19.179691	148.383545	NaN	NaN	NaN	NaN	NaN	NaN	NaN	NaN	NaN	NaN	NaN	NaN
-5.372135	3.684711	157.140549	-32.438065	19.441721	148.621628	NaN	NaN	NaN	NaN	NaN	NaN	NaN	NaN	NaN	NaN	NaN	NaN
-4.843044	2.878942	157.382126	-32.188763	19.747292	148.817291	NaN	NaN	NaN	NaN	NaN	NaN	NaN	NaN	NaN	NaN	NaN	NaN
-4.419065	2.179954	157.554321	-31.954994	20.063164	148.976105	NaN	NaN	NaN	NaN	NaN	NaN	NaN	NaN	NaN	NaN	NaN	NaN
-4.201095	1.607702	157.780273	-31.759113	20.331053	149.237518	NaN	NaN	NaN	NaN	NaN	NaN	NaN	NaN	NaN	NaN	NaN	NaN
-4.096064	1.117109	157.898361	-31.542618	20.571606	149.522934	NaN	NaN	NaN	NaN	NaN	NaN	NaN	NaN	NaN	NaN	NaN	NaN
-4.100461	0.717822	157.920258	-31.290504	20.824633	149.797241	NaN	NaN	NaN	NaN	NaN	NaN	NaN	NaN	NaN	NaN	NaN	NaN
-4.276583	0.257016	157.686081	-30.844086	21.159142	150.095612	NaN	NaN	NaN	NaN	NaN	NaN	NaN	NaN	NaN	NaN	NaN	NaN
-4.512956	0.030951	157.184296	-30.541492	21.301254	150.137772	NaN	NaN	NaN	NaN	NaN	NaN	NaN	NaN	NaN	NaN	NaN	NaN
-4.859228	-0.119605	156.445099	-30.262291	21.360668	150.062851	NaN	NaN	NaN	NaN	NaN	NaN	NaN	NaN	NaN	NaN	NaN	NaN
-5.302189	-0.270144	155.526871	-29.982918	21.322744	149.815201	NaN	NaN	NaN	NaN	NaN	NaN	NaN	NaN	NaN	NaN	NaN	NaN
-5.909676	-0.379694	154.601974	-29.787292	21.212959	149.593124	NaN	NaN	NaN	NaN	NaN	NaN	NaN	NaN	NaN	NaN	NaN	NaN
-6.665964	-0.482725	153.791458	-29.630726	21.047125	149.477371	NaN	NaN	NaN	NaN	NaN	NaN	NaN	NaN	NaN	NaN	NaN	NaN
-7.554492	-0.634536	153.037247	-29.428801	20.835114	149.368042	NaN	NaN	NaN	NaN	NaN	NaN	NaN	NaN	NaN	NaN	NaN	NaN
-9.101947	-0.887258	152.035049	-29.075285	20.550295	149.232956	NaN	NaN	NaN	NaN	NaN	NaN	NaN	NaN	NaN	NaN	NaN	NaN
-10.239549	-1.051495	151.393082	-28.786049	20.402008	149.084747	NaN	NaN	NaN	NaN	NaN	NaN	NaN	NaN	NaN	NaN	NaN	NaN
-11.497453	-1.238232	150.623062	-28.480381	20.301912	148.868011	NaN	NaN	NaN	NaN	NaN	NaN	NaN	NaN	NaN	NaN	NaN	NaN
-12.812406	-1.439163	149.732635	-28.177351	20.25189	148.614288	NaN	NaN	NaN	NaN	NaN	NaN	NaN	NaN	NaN	NaN	NaN	NaN
-14.2114	-1.658086	148.815216	-27.86931	20.205103	148.279205	NaN	NaN	NaN	NaN	NaN	NaN	NaN	NaN	NaN	NaN	NaN	NaN
-15.704064	-1.916189	147.759644	-27.568829	20.17375	147.846497	NaN	NaN	NaN	NaN	NaN	NaN	NaN	NaN	NaN	NaN	NaN	NaN
-17.296766	-2.180389	146.850342	-27.293655	20.186844	147.388779	NaN	NaN	NaN	NaN	NaN	NaN	NaN	NaN	NaN	NaN	NaN	NaN
-19.936697	-2.711941	145.8983	-26.963791	20.280725	146.759415	NaN	NaN	NaN	NaN	NaN	NaN	NaN	NaN	NaN	NaN	NaN	NaN
-21.850849	-3.129276	145.774323	-26.788265	20.408319	146.501038	NaN	NaN	NaN	NaN	NaN	NaN	NaN	NaN	NaN	NaN	NaN	NaN
-23.887419	-3.620737	146.148895	-26.650557	20.592831	146.429642	NaN	NaN	NaN	NaN	NaN	NaN	NaN	NaN	NaN	NaN	NaN	NaN
-25.996208	-4.138208	146.88237	-26.518969	20.780914	146.47699	NaN	NaN	NaN	NaN	NaN	NaN	NaN	NaN	NaN	NaN	NaN	NaN
-28.171753	-4.636542	147.899048	-26.386971	20.938765	146.671478	38.642376	3.756379	144.786392	NaN	NaN	NaN	NaN	NaN	NaN	NaN	NaN	NaN
-30.423805	-5.106142	149.241516	-26.286558	21.011921	147.152451	38.633499	4.02496	144.929993	NaN	NaN	NaN	NaN	NaN	NaN	NaN	NaN	NaN
-32.677422	-5.534619	150.837067	-26.220581	20.962486	147.937698	NaN	NaN	NaN	NaN	NaN	NaN	NaN	NaN	NaN	NaN	NaN	NaN
-36.071407	-6.102733	153.511459	-26.088343	20.619518	149.400681	NaN	NaN	NaN	NaN	NaN	NaN	NaN	NaN	NaN	NaN	NaN	NaN
-38.287384	-6.404134	155.313232	-25.946632	20.201542	150.465469	NaN	NaN	NaN	NaN	NaN	NaN	NaN	NaN	NaN	NaN	NaN	NaN
-40.420673	-6.653193	157.02475	-25.800371	19.658813	151.594513	NaN	NaN	NaN	NaN	NaN	NaN	NaN	NaN	NaN	NaN	NaN	NaN
-42.672443	-6.691933	158.638184	-25.675789	19.063641	152.67247	NaN	NaN	NaN	NaN	NaN	NaN	NaN	NaN	NaN	NaN	NaN	NaN
NaN	NaN	NaN	-25.569811	18.445162	153.597122	NaN	NaN	NaN	NaN	NaN	NaN	NaN	NaN	NaN	NaN	NaN	NaN
NaN	NaN	NaN	-25.452322	17.857738	154.367996	NaN	NaN	NaN	NaN	NaN	NaN	NaN	NaN	NaN	NaN	NaN	NaN
NaN	NaN	NaN	-25.347263	17.266832	154.903992	NaN	NaN	NaN	NaN	NaN	NaN	NaN	NaN	NaN	NaN	NaN	NaN
NaN	NaN	NaN	-25.2031	16.418316	155.234879	NaN	NaN	NaN	NaN	NaN	NaN	NaN	NaN	NaN	NaN	NaN	NaN
NaN	NaN	NaN	-25.145224	15.913752	155.219742	NaN	NaN	NaN	NaN	NaN	NaN	NaN	NaN	NaN	NaN	NaN	NaN
NaN	NaN	NaN	-25.124411	15.486187	155.071182	NaN	NaN	NaN	NaN	NaN	NaN	NaN	NaN	NaN	NaN	NaN	NaN
NaN	NaN	NaN	-25.086212	15.085241	154.806061	NaN	NaN	NaN	NaN	NaN	NaN	NaN	NaN	NaN	NaN	NaN	NaN
NaN	NaN	NaN	-25.057199	14.704351	154.467377	NaN	NaN	NaN	NaN	NaN	NaN	NaN	NaN	NaN	NaN	NaN	NaN
NaN	NaN	NaN	-25.060907	14.355519	154.098007	NaN	NaN	NaN	NaN	NaN	NaN	NaN	NaN	NaN	NaN	NaN	NaN
NaN	NaN	NaN	-25.075668	14.004757	153.700821	NaN	NaN	NaN	26.985559	42.614262	131.877655	NaN	NaN	NaN	NaN	NaN	NaN
NaN	NaN	NaN	-25.165302	13.568443	153.085083	NaN	NaN	NaN	26.668846	42.24033	130.862747	NaN	NaN	NaN	NaN	NaN	NaN
NaN	NaN	NaN	-25.260834	13.304058	152.638794	NaN	NaN	NaN	26.411942	42.08012	130.246307	NaN	NaN	NaN	NaN	NaN	NaN
NaN	NaN	NaN	-25.347496	13.039236	152.137695	NaN	NaN	NaN	26.191023	41.995251	129.840271	NaN	NaN	NaN	NaN	NaN	NaN
NaN	NaN	NaN	-25.425207	12.796086	151.662842	35.020409	-0.361088	135.135193	26.029945	41.958031	129.628647	30.525177	20.7984715	132.38192	-81.375591	4.7937005	170.943764
NaN	NaN	NaN	-25.460804	12.572558	151.23642	34.761627	-0.451841	134.494019	25.927088	41.966782	129.479172	30.3443575	20.7574705	131.9865955	-81.2659655	4.3876455	170.4862445
NaN	NaN	NaN	-25.490974	12.341109	150.851532	34.625145	-0.591558	133.960785	25.873432	41.992931	129.426422	30.2492885	20.7006865	131.6936035	-81.2312365	3.9815315	170.0094605
NaN	NaN	NaN	-25.519232	12.107464	150.516586	34.466072	-0.715823	133.508438	25.869795	42.040447	129.455627	30.1679335	20.662312	131.4820325	-81.2063975	3.552616	169.5511395
NaN	NaN	NaN	-25.670137	11.645145	149.836945	34.273918	-0.844494	132.657684	25.877684	42.079605	129.648132	30.075801	20.6175555	131.152908	-81.416075	2.6727345	168.520982
NaN	NaN	NaN	-25.804693	11.327364	149.290771	34.082893	-0.991404	132.109512	25.899183	42.033733	129.868454	29.991038	20.5211645	130.988983	-81.600424	2.1335635	167.592559
-57.931274	14.71253	156.956024	-25.998312	11.027573	148.672623	33.792191	-1.273574	131.653015	25.976654	41.912407	130.159546	29.8844225	20.3194165	130.9062805	-81.8810465	1.7357295	166.4389655
-56.756081	16.608868	156.061859	-26.189354	10.776793	148.040359	33.503063	-1.544152	130.998688	26.163651	41.748299	130.58812	29.833357	20.1020735	130.793404	-82.212065	1.4515125	165.287314
-55.354519	18.556456	155.295944	-26.346142	10.564602	147.510559	33.213333	-1.77696	130.595932	NaN	NaN	NaN	NaN	NaN	NaN	NaN	NaN	NaN
-53.718178	20.427612	154.809296	-26.428679	10.389555	147.165955	33.063808	-1.947692	130.35463	27.288395	41.347233	132.192993	30.1761015	19.6997705	131.2738115	-83.0334595	1.0793395	163.0580985
-51.85265	22.237766	154.626495	-26.473331	10.259604	147.042694	33.103886	-2.094288	130.333176	27.779346	41.18383	133.485825	30.441616	19.544771	131.9095005	-83.388278	0.974436999999998	162.1758875
-48.744526	24.834755	154.638901	-26.5966	10.228666	147.198822	33.302944	-2.286399	130.804382	NaN	NaN	NaN	NaN	NaN	NaN	NaN	NaN	NaN
-46.500744	26.544624	154.531418	-26.762932	10.382181	147.407837	33.50013	-2.496934	131.407516	NaN	NaN	NaN	NaN	NaN	NaN	NaN	NaN	NaN
-44.165298	28.145929	154.432098	-26.945391	10.581076	147.611099	33.696167	-2.787012	132.38681	NaN	NaN	NaN	NaN	NaN	NaN	NaN	NaN	NaN
-41.676174	29.56135	154.236191	-27.135839	10.776242	147.788727	33.970989	-3.134777	133.475357	NaN	NaN	NaN	NaN	NaN	NaN	NaN	NaN	NaN
-39.068333	30.848944	154.043762	-27.281492	10.957087	147.963531	34.280067	-3.540988	134.6362	NaN	NaN	NaN	NaN	NaN	NaN	NaN	NaN	NaN
-36.419384	31.972778	153.800934	-27.399237	11.146996	148.087891	34.673985	-3.914593	135.996613	NaN	NaN	NaN	NaN	NaN	NaN	NaN	NaN	NaN
-33.691444	32.923187	153.52063	-27.574381	11.22609	148.07193	NaN	NaN	NaN	NaN	NaN	NaN	NaN	NaN	NaN	NaN	NaN	NaN
-29.594744	34.081493	153.101624	-27.890718	11.52301	147.996002	NaN	NaN	NaN	NaN	NaN	NaN	NaN	NaN	NaN	NaN	NaN	NaN
-26.852182	34.664852	152.854721	-28.183163	11.752179	147.852478	NaN	NaN	NaN	NaN	NaN	NaN	NaN	NaN	NaN	NaN	NaN	NaN
-24.208277	35.078846	152.852203	-28.543795	12.01091	147.765884	NaN	NaN	NaN	NaN	NaN	NaN	NaN	NaN	NaN	NaN	NaN	NaN
-21.636112	35.36647	152.988785	-28.952101	12.292914	147.695801	NaN	NaN	NaN	NaN	NaN	NaN	NaN	NaN	NaN	NaN	NaN	NaN
-19.177139	35.450802	153.367844	-29.304514	12.575706	147.684418	NaN	NaN	NaN	NaN	NaN	NaN	NaN	NaN	NaN	NaN	NaN	NaN
-16.868822	35.410397	154.042892	-29.672707	12.891232	147.853149	NaN	NaN	NaN	NaN	NaN	NaN	NaN	NaN	NaN	NaN	NaN	NaN
-14.750104	35.220303	155.003601	-29.992958	13.137303	148.124008	NaN	NaN	NaN	NaN	NaN	NaN	NaN	NaN	NaN	NaN	NaN	NaN
-11.809743	34.742317	156.44104	-30.301231	13.557251	148.542603	NaN	NaN	NaN	NaN	NaN	NaN	NaN	NaN	NaN	NaN	NaN	NaN
-10.046694	34.293266	157.421951	-30.484417	13.769121	148.848221	NaN	NaN	NaN	NaN	NaN	NaN	NaN	NaN	NaN	NaN	NaN	NaN
-8.46312	33.751549	158.280212	-30.631277	13.988741	149.083221	NaN	NaN	NaN	NaN	NaN	NaN	NaN	NaN	NaN	NaN	NaN	NaN
-7.010711	33.128128	158.955032	-30.762716	14.184806	149.260452	NaN	NaN	NaN	NaN	NaN	NaN	NaN	NaN	NaN	NaN	NaN	NaN
-5.718385	32.435413	159.45932	-30.901325	14.355154	149.384171	NaN	NaN	NaN	NaN	NaN	NaN	NaN	NaN	NaN	NaN	NaN	NaN
-4.568748	31.640497	159.827393	-31.006205	14.528725	149.394424	NaN	NaN	NaN	NaN	NaN	NaN	NaN	NaN	NaN	NaN	NaN	NaN
-3.584985	30.780283	160.042435	-31.108978	14.694148	149.334244	NaN	NaN	NaN	NaN	NaN	NaN	NaN	NaN	NaN	NaN	NaN	NaN
-2.364363	29.403809	160.116745	-31.234995	14.950591	149.11026	NaN	NaN	NaN	NaN	NaN	NaN	NaN	NaN	NaN	NaN	NaN	NaN
-1.725144	28.37962	159.991241	-31.330582	15.12301	148.934158	NaN	NaN	NaN	NaN	NaN	NaN	NaN	NaN	NaN	NaN	NaN	NaN
-1.260662	27.269262	159.728699	-31.448645	15.257138	148.784805	NaN	NaN	NaN	NaN	NaN	NaN	NaN	NaN	NaN	NaN	NaN	NaN
-0.98579	26.051489	159.413879	-31.595707	15.369649	148.691299	NaN	NaN	NaN	NaN	NaN	NaN	NaN	NaN	NaN	NaN	NaN	NaN
-0.864827	24.696609	159.030884	-31.763109	15.415786	148.638809	NaN	NaN	NaN	NaN	NaN	NaN	NaN	NaN	NaN	NaN	NaN	NaN
-0.933428	23.249361	158.619217	-31.928352	15.457259	148.652039	NaN	NaN	NaN	NaN	NaN	NaN	NaN	NaN	NaN	NaN	NaN	NaN
-1.159815	21.682856	158.204071	-32.064228	15.487131	148.72583	NaN	NaN	NaN	NaN	NaN	NaN	NaN	NaN	NaN	NaN	NaN	NaN
-1.770998	19.157574	157.589981	-32.197086	15.580046	148.99057	NaN	NaN	NaN	NaN	NaN	NaN	NaN	NaN	NaN	NaN	NaN	NaN
-2.379103	17.378695	157.15979	-32.234867	15.694116	149.262512	NaN	NaN	NaN	NaN	NaN	NaN	NaN	NaN	NaN	NaN	NaN	NaN
-3.134988	15.509592	156.741257	-32.227966	15.813184	149.578339	NaN	NaN	NaN	NaN	NaN	NaN	NaN	NaN	NaN	NaN	NaN	NaN
-4.044399	13.575768	156.437576	-32.242954	15.970138	150.004807	NaN	NaN	NaN	NaN	NaN	NaN	NaN	NaN	NaN	NaN	NaN	NaN
-5.143163	11.553609	156.205521	-32.282043	16.114117	150.552399	NaN	NaN	NaN	NaN	NaN	NaN	NaN	NaN	NaN	NaN	NaN	NaN
-6.411783	9.47942	156.210358	-32.34634	16.217749	151.153549	NaN	NaN	NaN	NaN	NaN	NaN	NaN	NaN	NaN	NaN	NaN	NaN
-7.833642	7.373525	156.279648	-32.342209	16.265507	151.694901	NaN	NaN	NaN	NaN	NaN	NaN	NaN	NaN	NaN	NaN	NaN	NaN
-10.146487	4.210156	156.517471	-32.268696	16.259722	152.544907	NaN	NaN	NaN	NaN	NaN	NaN	NaN	NaN	NaN	NaN	NaN	NaN
-11.828537	2.12665	156.805069	-32.242336	16.1924	153.168716	NaN	NaN	NaN	NaN	NaN	NaN	NaN	NaN	NaN	NaN	NaN	NaN
-13.573694	0.058492	157.165283	-32.169155	16.036966	153.743759	NaN	NaN	NaN	NaN	NaN	NaN	NaN	NaN	NaN	NaN	NaN	NaN
-15.395191	-1.95811	157.650101	-32.081539	15.810926	154.30661	NaN	NaN	NaN	NaN	NaN	NaN	NaN	NaN	NaN	NaN	NaN	NaN
-17.269327	-3.886153	158.168655	-31.986877	15.54131	154.819244	NaN	NaN	NaN	NaN	NaN	NaN	NaN	NaN	NaN	NaN	NaN	NaN
-19.149195	-5.734968	158.820831	-31.874397	15.19079	155.321396	NaN	NaN	NaN	NaN	NaN	NaN	NaN	NaN	NaN	NaN	NaN	NaN
-21.043789	-7.488114	159.495285	-31.793434	14.804352	155.843292	NaN	NaN	NaN	NaN	NaN	NaN	NaN	NaN	NaN	NaN	NaN	NaN
-23.907038	-9.829977	160.701141	-31.710136	14.233628	156.550842	NaN	NaN	NaN	NaN	NaN	NaN	NaN	NaN	NaN	NaN	NaN	NaN
-25.761765	-11.230168	161.511459	-31.623661	13.809851	156.955978	NaN	NaN	NaN	NaN	NaN	NaN	NaN	NaN	NaN	NaN	NaN	NaN
-27.518335	-12.473613	162.33403	-31.526556	13.40372	157.253723	NaN	NaN	NaN	NaN	NaN	NaN	NaN	NaN	NaN	NaN	NaN	NaN
-29.252052	-13.523769	163.147186	-31.419445	13.003278	157.397858	NaN	NaN	NaN	NaN	NaN	NaN	NaN	NaN	NaN	NaN	NaN	NaN
-30.867624	-14.410496	163.906906	-31.310511	12.621799	157.415146	NaN	NaN	NaN	NaN	NaN	NaN	NaN	NaN	NaN	NaN	NaN	NaN
-32.418156	-15.092564	164.584702	-31.210756	12.311346	157.306351	NaN	NaN	NaN	NaN	NaN	NaN	NaN	NaN	NaN	NaN	NaN	NaN
-33.844231	-15.679836	164.990875	-31.332851	12.154484	157.035645	NaN	NaN	NaN	22.106934	41.010677	138.150208	NaN	NaN	NaN	NaN	NaN	NaN
-35.976887	-16.11743	165.234116	-31.290007	11.828685	156.228226	NaN	NaN	NaN	22.428226	40.769707	136.826477	NaN	NaN	NaN	NaN	NaN	NaN
-37.266586	-16.298103	164.939453	-31.250118	11.574388	155.478897	NaN	NaN	NaN	22.534132	40.6842	135.999939	NaN	NaN	NaN	NaN	NaN	NaN
-38.479568	-16.337872	164.301971	-31.215382	11.333394	154.5578	NaN	NaN	NaN	22.675896	40.61047	135.276917	NaN	NaN	NaN	NaN	NaN	NaN
-39.650536	-16.250515	163.225525	-31.222105	11.13348	153.486694	NaN	NaN	NaN	22.641039	40.596233	134.578293	NaN	NaN	NaN	NaN	NaN	NaN
-40.788414	-16.061592	161.70018	-31.230999	10.934424	152.283844	32.683277	0.307107	144.293655	22.631573	40.511333	133.90387	27.657425	20.40922	139.0987625	-90.119423	1.459628	165.4689255
-41.822006	-15.810919	159.836761	-31.049139	10.557251	150.925003	33.198105	-0.047308	143.279282	22.596764	40.517639	133.384186	27.8974345	20.2351655	138.331734	-89.9957125	0.879336500000001	163.518272
-42.879913	-15.308428	157.787537	-31.089008	10.322055	149.592865	33.179081	-0.077772	142.413742	22.599674	40.50573	132.836288	27.8893775	20.213979	137.625015	-90.0673935	0.430131000000003	161.560715
-44.417381	-14.226913	154.431747	-31.135807	10.054631	147.488785	33.00959	-0.087428	141.039948	22.482513	40.556717	132.188507	27.7460515	20.2346445	136.6142275	-90.0176655	-0.125382499999997	158.3633425
-45.266296	-13.385158	152.127792	-31.161503	9.910837	146.045578	32.9347	-0.133795	140.061539	22.445822	40.648903	131.760086	27.690261	20.257554	135.9108125	-90.013267	-0.435879999999997	156.1803435
-46.184914	-12.259485	149.827698	-31.198532	9.797027	144.605789	32.797729	-0.189161	139.106552	22.420597	40.737854	131.283829	27.609163	20.2743465	135.1951905	-90.006227	-0.6802925	154.0163875
-47.037651	-10.93864	147.682602	-31.257809	9.753191	143.188751	32.983345	-0.35802	137.995102	22.641029	40.745186	130.760544	27.812187	20.193583	134.377823	-90.327805	-0.687200999999998	151.999679
-47.883671	-9.416939	145.826294	-31.286272	9.759796	141.904312	32.791626	-0.432901	136.947601	22.324074	40.935417	130.173859	27.55785	20.251258	133.56073	-90.130394	-0.731666000000001	150.247894
-48.686329	-7.721629	144.258362	-31.281195	9.826792	140.729416	32.556572	-0.495453	135.897476	22.26844	40.99791	129.348892	27.412506	20.2512285	132.623184	-89.974896	-0.597644500000001	148.835648
-49.427311	-5.868537	143.104965	-31.24877	9.973555	139.739014	32.300098	-0.472091	134.811523	22.19022	41.066914	128.356308	27.245159	20.2974115	131.5839155	-89.742699	-0.3503015	147.8941125
-50.436317	-2.784554	141.961578	-31.145617	10.263884	138.722183	31.828821	-0.47981	133.020798	22.015146	41.216476	126.738907	26.9219835	20.368333	129.8798525	-89.2132175	0.159434999999998	147.5645135
-51.058475	-0.563995	141.61409	-31.099642	10.482747	138.351135	31.418499	-0.544106	131.766006	21.848581	41.312668	125.946259	26.63354	20.384281	128.8561325	-88.832824	0.581212999999998	147.8461375
-51.58308	1.754964	141.565384	-31.051958	10.676318	138.265854	30.935236	-0.63604	130.454468	21.723347	41.473885	125.529305	26.3292915	20.4189225	127.9918865	-88.4332075	0.9337135	148.5398215
-52.036095	4.162339	141.838837	-31.02153	10.894011	138.439621	30.412313	-0.657363	129.328598	21.672417	41.710102	125.522148	26.042365	20.5263695	127.425373	-88.085425	1.2616525	149.453869
-52.331524	6.602643	142.291992	-30.959284	11.075614	138.807587	29.965311	-0.55346	128.522232	21.674261	42.059605	125.865601	25.819786	20.7530725	127.1939165	-87.738354	1.3981555	150.4212575
-52.547638	9.070267	142.877335	-30.91223	11.260957	139.255615	29.645845	-0.306584	127.892479	21.768354	42.507015	126.593552	25.7070995	21.1002155	127.2430155	-87.5315595	1.4216985	151.2682145
-52.595867	11.467583	143.454758	-30.853888	11.363652	139.676422	29.432878	0.002507	127.36673	21.892582	42.974037	127.481697	25.66273	21.488272	127.4242135	-87.370506	1.239032	151.9286305
-52.52422	14.993614	144.316116	-30.776299	11.440869	140.045471	29.253916	0.437704	126.928688	22.210892	43.551708	128.901703	25.732404	21.994706	127.9151955	-87.285002	0.887032000000001	152.1757465
-52.294212	17.266335	144.834213	-30.709827	11.504025	140.227463	29.315969	0.684125	126.763023	22.54398	43.403564	129.99379	25.9299745	22.0438445	128.3784065	-87.3496285	0.964205499999998	152.0765195
-51.946091	19.483681	145.238968	-30.646238	11.598928	140.312531	29.480835	0.862913	126.761093	23.286432	43.95319	130.918152	26.3836335	22.4080515	128.8396225	-87.6761095	0.789804500000002	151.7854395
-51.485466	21.602814	145.516113	-30.647886	11.704006	140.279953	29.68491	0.967347	126.878502	23.750908	44.099743	132.011963	26.717909	22.533545	129.4452325	-88.013681	0.874467000000003	151.1146735
-50.922783	23.643833	145.709854	-30.657084	11.878212	140.213913	29.903734	1.000327	127.112129	24.219563	44.207249	133.067459	27.0616485	22.603788	130.089794	-88.3758165	1.152636	150.338032
-50.241535	25.517672	145.852783	-30.696062	12.051138	140.126343	30.150778	0.990577	127.483162	24.678253	44.28849	134.062164	27.4145155	22.6395335	130.772663	-88.8066395	1.4627425	149.480023
-49.471092	27.292013	145.950424	-30.751049	12.246028	139.988785	30.385056	0.896433	127.893738	25.116814	44.272961	135.056122	27.750935	22.584697	131.47493	-89.253033	1.907359	148.50264
-48.181934	29.59948	146.106827	-30.815989	12.635052	139.906311	30.818554	0.822997	128.647964	NaN	NaN	NaN	NaN	NaN	NaN	NaN	NaN	NaN
-47.215012	30.968397	146.219818	-30.864614	12.978085	139.936234	31.141874	0.769855	129.198898	NaN	NaN	NaN	NaN	NaN	NaN	NaN	NaN	NaN
-46.199322	32.148453	146.379562	-30.940327	13.330042	140.104309	31.42313	0.769199	129.690903	NaN	NaN	NaN	NaN	NaN	NaN	NaN	NaN	NaN
-45.133537	33.086834	146.625656	-31.02837	13.64899	140.39856	31.57678	0.770842	130.374832	NaN	NaN	NaN	NaN	NaN	NaN	NaN	NaN	NaN
-44.000404	33.921005	146.924179	-31.092712	13.994941	140.82933	31.71402	0.757687	131.024582	NaN	NaN	NaN	NaN	NaN	NaN	NaN	NaN	NaN
-42.80394	34.522739	147.19873	-31.165548	14.327828	141.370804	31.902605	0.700504	131.753891	NaN	NaN	NaN	NaN	NaN	NaN	NaN	NaN	NaN
-41.55394	34.980412	147.430466	-31.212908	14.688589	141.988617	31.876537	0.684231	132.343002	NaN	NaN	NaN	NaN	NaN	NaN	NaN	NaN	NaN
-39.549686	35.360664	147.776871	-31.34087	15.166679	142.839996	31.954449	0.529216	133.50708	NaN	NaN	NaN	NaN	NaN	NaN	NaN	NaN	NaN
-38.157101	35.402203	148.002457	-31.441916	15.498538	143.404251	32.001144	0.389813	134.243591	NaN	NaN	NaN	NaN	NaN	NaN	NaN	NaN	NaN
-36.735397	35.26601	148.203995	-31.540485	15.788659	143.907669	32.011532	0.288483	135.02742	NaN	NaN	NaN	NaN	NaN	NaN	NaN	NaN	NaN
-35.268696	34.999344	148.36055	-31.667658	16.049381	144.365402	31.99473	0.17102	135.825485	NaN	NaN	NaN	NaN	NaN	NaN	NaN	NaN	NaN
-33.78043	34.597378	148.42453	-31.810661	16.271111	144.745224	32.050659	0.039822	136.695435	NaN	NaN	NaN	NaN	NaN	NaN	NaN	NaN	NaN
-32.277603	34.030254	148.461288	-31.953739	16.491514	145.047684	32.151386	-0.085433	137.578766	NaN	NaN	NaN	NaN	NaN	NaN	NaN	NaN	NaN
-30.765232	33.333595	148.391022	-32.140289	16.701027	145.298523	32.217278	-0.244078	138.47879	NaN	NaN	NaN	NaN	NaN	NaN	NaN	NaN	NaN
-28.518639	32.020233	148.338043	-32.39537	17.011885	145.653046	32.192146	-0.578128	139.862442	NaN	NaN	NaN	NaN	NaN	NaN	NaN	NaN	NaN
-27.029499	30.97681	148.313141	-32.571774	17.195208	145.865448	32.055447	-0.775027	140.837402	NaN	NaN	NaN	NaN	NaN	NaN	NaN	NaN	NaN
-25.60462	29.789701	148.343216	-32.735878	17.351801	146.044449	31.872345	-0.965503	141.892212	NaN	NaN	NaN	NaN	NaN	NaN	NaN	NaN	NaN
-24.222086	28.487024	148.389832	-32.923241	17.480383	146.183914	NaN	NaN	NaN	NaN	NaN	NaN	NaN	NaN	NaN	NaN	NaN	NaN
-22.914835	27.054867	148.455673	-33.089905	17.565308	146.236465	NaN	NaN	NaN	NaN	NaN	NaN	NaN	NaN	NaN	NaN	NaN	NaN
-21.693266	25.542524	148.508865	-33.271885	17.632481	146.198517	NaN	NaN	NaN	NaN	NaN	NaN	NaN	NaN	NaN	NaN	NaN	NaN
-20.599144	23.946617	148.536926	-33.466263	17.708681	146.038635	NaN	NaN	NaN	NaN	NaN	NaN	NaN	NaN	NaN	NaN	NaN	NaN
-19.14023	21.453148	148.463837	-33.770824	17.806955	145.677475	NaN	NaN	NaN	NaN	NaN	NaN	NaN	NaN	NaN	NaN	NaN	NaN
-18.340176	19.742161	148.464294	-33.975822	17.910418	145.492752	NaN	NaN	NaN	NaN	NaN	NaN	NaN	NaN	NaN	NaN	NaN	NaN
-17.656511	17.995476	148.425766	-34.148544	18.056051	145.334747	NaN	NaN	NaN	NaN	NaN	NaN	NaN	NaN	NaN	NaN	NaN	NaN
-17.098894	16.234873	148.429535	-34.269989	18.233992	145.238907	NaN	NaN	NaN	NaN	NaN	NaN	NaN	NaN	NaN	NaN	NaN	NaN
-16.677275	14.459976	148.471527	-34.3311	18.422476	145.19194	NaN	NaN	NaN	NaN	NaN	NaN	NaN	NaN	NaN	NaN	NaN	NaN
-16.369877	12.686785	148.528275	-34.321037	18.602592	145.100266	NaN	NaN	NaN	NaN	NaN	NaN	NaN	NaN	NaN	NaN	NaN	NaN
-16.153061	10.926192	148.544403	-34.251678	18.761368	144.937195	NaN	NaN	NaN	NaN	NaN	NaN	NaN	NaN	NaN	NaN	NaN	NaN
-16.136187	8.321216	148.688965	-34.133877	18.917578	144.711426	NaN	NaN	NaN	NaN	NaN	NaN	NaN	NaN	NaN	NaN	NaN	NaN
-16.276407	6.617346	148.799866	-34.091454	18.959518	144.632828	NaN	NaN	NaN	NaN	NaN	NaN	NaN	NaN	NaN	NaN	NaN	NaN
-16.568512	4.959164	148.948578	-34.060467	18.950527	144.598251	NaN	NaN	NaN	NaN	NaN	NaN	NaN	NaN	NaN	NaN	NaN	NaN
-16.97275	3.360508	149.09166	-34.064613	18.882175	144.626907	NaN	NaN	NaN	NaN	NaN	NaN	NaN	NaN	NaN	NaN	NaN	NaN
-17.51158	1.829355	149.210083	-34.0816	18.732868	144.707825	30.41515	0.19724	148.706848	NaN	NaN	NaN	NaN	NaN	NaN	NaN	NaN	NaN
-18.145992	0.351692	149.275864	-34.134041	18.545753	144.814987	30.483854	0.245264	148.509918	NaN	NaN	NaN	NaN	NaN	NaN	NaN	NaN	NaN
-18.841269	-1.079995	149.314682	-34.184017	18.306255	144.909042	30.544659	0.247	148.296738	NaN	NaN	NaN	NaN	NaN	NaN	NaN	NaN	NaN
-20.094553	-3.088199	149.328369	-34.307571	17.884783	144.992905	30.558666	0.12053	147.963715	NaN	NaN	NaN	NaN	NaN	NaN	NaN	NaN	NaN
-21.046324	-4.306482	149.288437	-34.404804	17.583904	144.949722	30.587902	-0.013751	147.725754	NaN	NaN	NaN	NaN	NaN	NaN	NaN	NaN	NaN
-22.059933	-5.468269	149.181137	-34.495834	17.284666	144.783356	30.5623	-0.139805	147.472595	NaN	NaN	NaN	NaN	NaN	NaN	NaN	NaN	NaN
-23.158184	-6.516234	149.016983	-34.590984	17.008833	144.498795	30.514708	-0.26776	147.207764	NaN	NaN	NaN	NaN	NaN	NaN	NaN	NaN	NaN
-24.355272	-7.436945	148.892975	-34.712883	16.801796	144.132492	30.446339	-0.367969	146.974808	NaN	NaN	NaN	NaN	NaN	NaN	NaN	NaN	NaN
-25.61808	-8.245203	148.707291	-34.809898	16.6294	143.697128	30.380171	-0.399365	146.778839	NaN	NaN	NaN	NaN	NaN	NaN	NaN	NaN	NaN
-26.972458	-8.871046	148.577377	-34.901695	16.490723	143.216263	30.29656	-0.36519	146.570709	NaN	NaN	NaN	NaN	NaN	NaN	NaN	NaN	NaN
-29.114241	-9.560702	148.385071	-35.069767	16.365511	142.54158	30.181551	-0.246347	146.229263	23.033333	43.181946	138.876465	26.607442	21.4677995	142.552864	-96.746976	11.2632225	142.530296
-30.625975	-9.81221	148.220428	-35.151791	16.297512	142.15625	30.165459	-0.155807	146.065643	23.035669	43.069649	137.94249	26.600564	21.456921	142.0040665	-96.904146	11.138103	142.3084335
-32.190033	-9.958113	148.056702	-35.212105	16.202877	141.830322	30.132627	-0.065965	145.742172	22.960901	42.936134	137.052322	26.546764	21.4350845	141.397247	-96.970974	10.9706695	142.263397
-33.802814	-9.92743	147.827835	-35.264355	16.090754	141.60762	30.101177	-0.055599	145.351852	22.88723	42.792465	136.25351	26.4942035	21.368433	140.802681	-97.0229135	10.813075	142.412559
-35.461487	-9.765036	147.57048	-35.26717	15.920861	141.451935	30.127588	-0.075944	144.896225	22.784519	42.619453	135.52507	26.4560535	21.2717545	140.2106475	-96.9903935	10.5699675	142.6932225
-37.189117	-9.44055	147.248306	-35.26001	15.696277	141.341858	30.170683	-0.141703	144.426483	22.648621	42.382549	134.831161	26.409652	21.120423	139.628822	-96.929672	10.272131	143.054894
-38.943245	-9.001354	146.804916	-35.26643	15.411846	141.244217	30.162868	-0.250524	143.90419	22.498703	42.120125	134.215378	26.3307855	20.9348005	139.059784	-96.8636455	9.8888915	143.42865
-41.703815	-8.05238	146.104843	-35.301228	14.946881	141.115082	30.103674	-0.424301	143.035217	22.14613	41.724907	133.337326	26.124902	20.650303	138.1862715	-96.727358	9.243459	144.0438925
-43.57806	-7.219467	145.581161	-35.309067	14.567797	140.990158	29.995653	-0.560601	142.435196	21.922731	41.446556	132.709686	25.959192	20.4429775	137.572441	-96.577326	8.6926165	144.407875
-45.494637	-6.203505	145.009888	-35.33691	14.19251	140.837769	29.812359	-0.717864	141.72467	21.667934	41.185043	132.109787	25.7401465	20.2335895	136.9172285	-96.4139665	8.1514305	144.7583095
-47.412006	-5.012594	144.46701	-35.356598	13.808977	140.661987	29.556784	-0.971348	141	21.320591	40.968712	131.471817	25.4386875	19.998682	136.2359085	-96.1518835	7.619272	145.0880655
-49.336849	-3.681535	143.950455	-35.347904	13.431244	140.504562	29.409657	-1.153612	140.26355	21.018066	40.728127	130.755325	25.2138615	19.7872575	135.5094375	-95.9096695	7.0752305	145.4996865
-51.288338	-2.147111	143.547806	-35.341377	13.09521	140.378815	29.217419	-1.344336	139.418381	20.709419	40.532215	130.12825	24.963419	19.5939395	134.7733155	-95.646173	6.5964805	145.9843145
-53.174984	-0.44724	143.187897	-35.290451	12.749924	140.261978	29.048946	-1.572912	138.589539	20.430349	40.398888	129.540146	24.7396475	19.412988	134.0648425	-95.3205495	6.08686	146.4591135
-56.018673	2.44733	142.681931	-35.164249	12.264625	140.140839	28.817514	-1.694173	137.357101	20.060991	40.263271	128.841217	24.4392525	19.284549	133.099159	-94.7677505	5.244701	147.182519
-57.885265	4.558659	142.433975	-35.069901	11.943271	140.090408	28.622299	-1.816549	136.350494	19.898708	40.256195	128.585754	24.2605035	19.219823	132.468124	-94.4003055	4.666719	147.712692
-59.504986	6.694891	142.34169	-34.970116	11.631425	140.080368	28.427368	-2.027021	135.373016	19.737488	40.265614	128.472122	24.082428	19.1192965	131.922569	-94.02266	4.1435535	148.238167
-61.18911	9.08298	142.608521	-34.843521	11.348832	140.17691	28.197762	-2.120523	134.274963	19.643173	40.328659	128.494247	23.9204675	19.104068	131.384605	-93.6075095	3.593596	148.969215
-62.789856	11.545835	143.226379	-34.693932	11.108664	140.361603	27.885345	-2.17988	132.991531	19.616428	40.457264	128.657883	23.7508865	19.138692	130.824707	-93.1387505	3.078636	149.898499
-64.257347	14.103807	144.149155	-34.555714	10.921562	140.554306	27.522453	-2.181455	131.731384	19.569979	40.633183	128.928421	23.546216	19.225864	130.3299025	-92.657644	2.61726	150.7787095
-65.626366	16.642988	145.381683	-34.381027	10.84036	140.759018	27.123919	-2.059048	130.463623	19.580782	40.907581	129.317398	23.3523505	19.4242665	129.8905105	-92.1144045	2.2564535	151.6275255
-67.339592	20.374193	147.697021	-34.197762	10.790276	141.007797	26.457607	-1.774514	128.441223	19.702374	41.290386	130.143738	23.0799905	19.757936	129.2924805	-91.4755145	1.822616	152.7231135
NaN	NaN	NaN	-34.115051	10.882778	141.132874	25.961346	-1.501248	127.185059	19.824793	41.466637	130.646439	22.8930695	19.9826945	128.915749	-91.1231715	1.7828615	153.349999
NaN	NaN	NaN	-34.124523	10.972637	141.216415	25.096783	-0.998948	126.254311	19.963709	41.638279	131.157547	22.530246	20.3196655	128.705929	-90.779292	1.6256085	153.726901
NaN	NaN	NaN	-34.158344	11.188012	141.284088	24.623875	-0.699901	125.331642	20.325449	41.680485	131.484894	22.474662	20.490292	128.408268	-90.79135	1.885732	154.159908
NaN	NaN	NaN	-34.205532	11.470072	141.338974	24.253517	-0.351003	124.760735	20.389004	41.85096	131.793045	22.3212605	20.7499785	128.27689	-90.7323245	2.1901655	154.401058
NaN	NaN	NaN	-34.178482	11.780511	141.415344	24.083897	-0.0494	124.48381	20.522383	42.058022	132.034058	22.30314	21.004311	128.258934	-90.660104	2.556711	154.571754
NaN	NaN	NaN	-34.085377	12.119447	141.49559	24.153494	0.187864	124.531601	20.713474	42.274487	132.271118	22.433484	21.2311755	128.4013595	-90.604238	3.0077185	154.5898205
-59.332191	28.421234	150.9543	-33.927998	12.718604	141.567062	24.625666	0.310052	125.206779	21.086246	42.581493	132.43895	22.855956	21.4457725	128.8228645	-90.711952	3.9914355	154.3112595
-57.573639	29.233742	149.65387	-33.885479	13.159932	141.511078	25.015974	0.265945	125.91468	21.357147	42.769604	132.408386	23.1865605	21.5177745	129.161533	-90.9575185	4.8020895	153.860623
-55.624901	29.853287	148.15126	-33.822594	13.615807	141.376282	25.771988	-0.05321	126.694023	21.693295	42.876511	132.421249	23.7326415	21.4116505	129.557636	-91.3778295	5.8199635	153.194928
-53.529747	30.378099	146.771271	-33.757595	14.014623	141.234894	26.307953	-0.235615	127.697731	22.140987	42.945152	132.572357	24.22447	21.3547685	130.135044	-91.73966	6.6744775	152.334744
-51.185249	30.740038	145.61412	-33.747375	14.265328	141.121323	26.898941	-0.497392	129.067001	22.68951	42.939812	133.151993	24.7942255	21.22121	131.109497	-92.2889755	7.309446	151.133149
-48.82655	31.01189	144.590057	-33.755653	14.460759	141.082657	27.587505	-0.830876	130.713837	23.377684	42.836739	134.401184	25.4825945	21.0029315	132.5575105	-92.9939005	7.9185865	149.6078035
-46.236179	31.081739	144.025955	-33.790493	14.528473	141.145844	28.302591	-1.272158	132.54071	24.037949	42.7285	136.268372	26.17027	20.728171	134.404541	-93.751256	8.328775	147.887147
-42.248016	30.866993	143.892105	-33.964184	14.518068	141.33252	29.157606	-2.023495	135.29097	NaN	NaN	NaN	NaN	NaN	NaN	NaN	NaN	NaN
-39.579533	30.478254	144.304901	-34.163296	14.420596	141.587372	29.442316	-2.408969	136.888779	NaN	NaN	NaN	NaN	NaN	NaN	NaN	NaN	NaN
-36.929478	30.002054	144.748459	-34.27343	14.435042	141.849686	29.748848	-2.525172	138.278839	NaN	NaN	NaN	NaN	NaN	NaN	NaN	NaN	NaN
-34.275928	29.408131	145.091141	-34.338345	14.589554	142.068665	30.110935	-2.62057	139.630249	NaN	NaN	NaN	NaN	NaN	NaN	NaN	NaN	NaN
-31.726297	28.700533	145.510834	-34.395695	14.863857	142.433884	30.378342	-2.658104	140.937668	NaN	NaN	NaN	NaN	NaN	NaN	NaN	NaN	NaN
-29.205952	27.838568	145.88414	-34.43573	15.22492	142.811981	30.595621	-2.609516	142.417999	NaN	NaN	NaN	NaN	NaN	NaN	NaN	NaN	NaN
-26.768139	26.914722	146.218521	-34.430618	15.692213	143.170044	30.677599	-2.399989	143.765732	NaN	NaN	NaN	NaN	NaN	NaN	NaN	NaN	NaN
-23.396505	25.291561	146.935776	-34.40659	16.441923	143.889694	30.655113	-1.941233	145.637085	NaN	NaN	NaN	NaN	NaN	NaN	NaN	NaN	NaN
-21.330202	24.106138	147.544403	-34.354839	16.866808	144.389771	30.565447	-1.645208	146.842072	NaN	NaN	NaN	NaN	NaN	NaN	NaN	NaN	NaN
-19.377522	22.820347	148.090256	-34.25975	17.238821	144.778748	30.517765	-1.234433	147.881622	NaN	NaN	NaN	NaN	NaN	NaN	NaN	NaN	NaN
-17.607462	21.48435	148.576416	-34.160088	17.56765	145.046814	NaN	NaN	NaN	NaN	NaN	NaN	NaN	NaN	NaN	NaN	NaN	NaN
-15.985334	20.131245	149.059326	-34.072433	17.845266	145.231201	NaN	NaN	NaN	NaN	NaN	NaN	NaN	NaN	NaN	NaN	NaN	NaN
-14.506546	18.763515	149.38829	-34.013031	18.102362	145.279999	NaN	NaN	NaN	NaN	NaN	NaN	NaN	NaN	NaN	NaN	NaN	NaN
-13.211076	17.425861	149.714981	-33.962605	18.389139	145.225967	NaN	NaN	NaN	NaN	NaN	NaN	NaN	NaN	NaN	NaN	NaN	NaN
-11.582706	15.502731	150.118027	-33.927395	18.816467	145.047699	NaN	NaN	NaN	NaN	NaN	NaN	NaN	NaN	NaN	NaN	NaN	NaN
-10.723478	14.307081	150.34462	-33.896008	19.096888	144.875732	NaN	NaN	NaN	NaN	NaN	NaN	NaN	NaN	NaN	NaN	NaN	NaN
-10.022762	13.186817	150.565338	-33.871479	19.3626	144.743607	NaN	NaN	NaN	NaN	NaN	NaN	NaN	NaN	NaN	NaN	NaN	NaN
-9.451288	12.189961	150.764236	-33.792938	19.602324	144.606064	NaN	NaN	NaN	NaN	NaN	NaN	NaN	NaN	NaN	NaN	NaN	NaN
-9.038548	11.265029	150.845917	-33.676563	19.808331	144.475143	NaN	NaN	NaN	NaN	NaN	NaN	NaN	NaN	NaN	NaN	NaN	NaN
-8.730125	10.455487	150.836426	-33.518532	20.017601	144.315521	NaN	NaN	NaN	NaN	NaN	NaN	NaN	NaN	NaN	NaN	NaN	NaN
-8.516184	9.758563	150.702423	-33.322151	20.248301	144.119064	NaN	NaN	NaN	NaN	NaN	NaN	NaN	NaN	NaN	NaN	NaN	NaN
-8.441933	8.94593	150.317337	-33.012623	20.584305	143.801239	NaN	NaN	NaN	NaN	NaN	NaN	NaN	NaN	NaN	NaN	NaN	NaN
-8.526479	8.519894	149.96344	-32.844303	20.806282	143.633636	NaN	NaN	NaN	NaN	NaN	NaN	NaN	NaN	NaN	NaN	NaN	NaN
-8.704875	8.166306	149.512344	-32.703972	21.008152	143.54718	NaN	NaN	NaN	NaN	NaN	NaN	NaN	NaN	NaN	NaN	NaN	NaN
-9.033297	7.889606	149.048462	-32.580921	21.176743	143.51387	NaN	NaN	NaN	NaN	NaN	NaN	NaN	NaN	NaN	NaN	NaN	NaN
-9.464197	7.637074	148.533066	-32.489597	21.289406	143.533249	NaN	NaN	NaN	NaN	NaN	NaN	NaN	NaN	NaN	NaN	NaN	NaN
-10.026164	7.432189	147.954361	-32.399063	21.328661	143.563721	NaN	NaN	NaN	NaN	NaN	NaN	NaN	NaN	NaN	NaN	NaN	NaN
-10.725677	7.185932	147.33284	-32.323692	21.320591	143.593735	32.872665	5.144972	147.518127	NaN	NaN	NaN	NaN	NaN	NaN	NaN	NaN	NaN
-11.944982	6.835119	146.359985	-32.254631	21.207994	143.720276	33.032139	5.047208	146.710068	NaN	NaN	NaN	NaN	NaN	NaN	NaN	NaN	NaN
-12.898239	6.572293	145.722794	-32.216583	21.087156	143.845718	33.076443	4.918239	146.124908	NaN	NaN	NaN	NaN	NaN	NaN	NaN	NaN	NaN
-13.982412	6.265471	145.079285	-32.187553	20.937021	144.002335	33.146778	4.759519	145.57518	NaN	NaN	NaN	NaN	NaN	NaN	NaN	NaN	NaN
-15.135628	5.87247	144.455536	-32.14172	20.756214	144.154556	33.167542	4.578877	145.020248	NaN	NaN	NaN	NaN	NaN	NaN	NaN	NaN	NaN
-16.355988	5.40835	143.890244	-32.104107	20.575356	144.313232	33.189209	4.349384	144.434143	NaN	NaN	NaN	NaN	NaN	NaN	NaN	NaN	NaN
-17.684114	4.856681	143.385773	-32.057144	20.374969	144.498627	33.201725	4.0662	143.855301	NaN	NaN	NaN	NaN	NaN	NaN	NaN	NaN	NaN
-19.088028	4.129661	142.970657	-31.99206	20.211859	144.662766	33.204502	3.830726	143.363266	NaN	NaN	NaN	NaN	NaN	NaN	NaN	NaN	NaN
-21.296505	2.849369	142.668259	-31.898148	20.015535	144.989334	33.185173	3.518979	142.848907	NaN	NaN	NaN	NaN	NaN	NaN	NaN	NaN	NaN
-22.859232	1.749398	142.949966	-31.790777	19.887423	145.290344	33.184761	3.37132	142.674149	NaN	NaN	NaN	NaN	NaN	NaN	NaN	NaN	NaN
-24.465939	0.543201	143.731277	-31.666752	19.771408	145.678513	33.261646	3.274982	142.665421	NaN	NaN	NaN	NaN	NaN	NaN	NaN	NaN	NaN
-26.079262	-0.844905	145.040359	-31.511677	19.642742	146.071945	33.422794	3.202915	142.84198	NaN	NaN	NaN	NaN	NaN	NaN	NaN	NaN	NaN
-27.717537	-2.223172	146.76947	-31.322039	19.484106	146.365997	33.642963	3.161633	143.130676	27.056335	46.624397	141.746979	30.349649	24.893015	142.4388275	-92.993727	14.075197	150.2931665
-29.324392	-3.5809	148.844269	-31.187162	19.288725	146.560944	33.879955	3.090359	143.52861	NaN	NaN	NaN	NaN	NaN	NaN	NaN	NaN	NaN
-30.993107	-4.788904	150.949783	-31.140926	19.083321	146.664291	34.174778	3.073112	144.236374	26.035738	46.238613	138.034744	30.105258	24.6558625	141.135559	-92.38711	13.5107795	152.193023
-33.438808	-6.249838	153.85968	-31.152809	18.713669	146.707886	33.090729	3.583544	144.656204	25.951385	45.342731	135.150864	29.521057	24.4631375	139.903534	-91.826675	12.9642005	153.512238
-35.125732	-7.00078	155.341553	-31.123028	18.459227	146.775299	33.156185	3.438893	144.690903	25.636387	44.725681	133.634232	29.396286	24.082287	139.1625675	-91.642342	12.836167	154.3880305
-36.762238	-7.532263	156.390564	-31.030651	18.190878	146.819	33.196213	3.389546	144.671814	25.389528	44.21513	132.495865	29.2928705	23.802338	138.5838395	-91.3541725	12.579418	155.0541605
-38.38382	-7.981634	157.00354	-31.104778	18.051075	146.923706	33.297359	3.318998	144.501053	25.114861	43.912994	131.669617	29.20611	23.615996	138.085335	-91.415666	12.486154	155.762077
-39.8582	-8.347511	157.212799	-31.01952	17.835594	146.952469	33.406269	3.111321	144.19754	24.902264	43.675243	130.940201	29.1542665	23.393282	137.5688705	-91.1933065	12.277906	156.3360675
-41.366432	-8.474827	157.075424	-30.947113	17.605639	146.894592	33.408363	2.935004	143.693848	24.709158	43.531456	130.424896	29.0587605	23.23323	137.059372	-90.9529865	11.978048	156.729812
-42.91296	-8.436203	156.680557	-30.897903	17.380405	146.782043	33.425861	2.672321	143.000381	24.502535	43.425961	129.938141	28.964198	23.049141	136.469261	-90.760004	11.711669	157.094825
-44.969559	-8.005381	155.719971	-30.597612	16.885464	146.335983	33.291565	2.149296	141.79393	24.186691	43.346478	129.190369	28.739128	22.747887	135.4921495	-89.934352	11.023041	157.1798165
-46.343231	-7.45368	154.849335	-30.538469	16.623087	145.972534	33.059738	1.954484	140.840988	24.004791	43.310944	128.675003	28.5322645	22.632714	134.7579955	-89.6092025	10.61346	157.1870725
-47.629593	-6.749535	153.87001	-30.54668	16.291159	145.56633	32.791496	1.718926	139.842529	23.777971	43.239304	128.16777	28.2847335	22.479115	134.0051495	-89.3780935	10.103203	157.1275105
-48.89035	-5.855751	152.786942	-30.608229	15.848987	145.129639	32.464363	1.355982	138.828964	23.499456	43.12426	127.80912	27.9819095	22.240121	133.319042	-89.1983675	9.457853	156.940236
-50.084068	-4.738283	151.843597	-30.724907	15.347639	144.789032	32.438705	0.765819	137.628891	23.17231	42.963783	127.565025	27.8055075	21.864801	132.596958	-89.2553215	8.830477	156.981106
-51.152184	-3.434372	151.044586	-30.857716	14.85726	144.540405	32.008381	0.324507	136.622971	22.82999	42.787804	127.331589	27.4191855	21.5561555	131.97728	-89.1346175	8.1583645	157.10353
-52.078583	-1.939583	150.409271	-30.954773	14.393952	144.334595	31.558365	-0.077286	135.718063	22.498894	42.679314	127.203766	27.0286295	21.301014	131.4609145	-88.9381755	7.48689	157.2082755
-53.04985	0.491646	149.60144	-31.06893	13.747385	144.136246	30.939171	-0.425646	134.533234	22.109732	42.560452	127.147583	26.5244515	21.067403	130.8404085	-88.6623115	6.427367	157.4320835
-53.602047	2.345421	149.184464	-31.138596	13.333141	144.013931	30.609831	-0.692258	133.860138	21.918526	42.476177	127.167389	26.2641785	20.8919595	130.5137635	-88.5413705	5.7743225	157.5140985
-54.011608	4.321584	148.740463	-31.202736	12.927628	143.891113	30.277205	-0.878863	133.180435	21.769819	42.366089	127.24427	26.023512	20.743613	130.2123525	-88.428984	5.111643	157.5698735
-54.292236	6.409768	148.36145	-31.210466	12.500715	143.758362	30.081972	-1.126286	132.685501	21.687122	42.243336	127.375671	25.884547	20.558525	130.030586	-88.305479	4.442905	157.486138
-54.410191	8.557867	147.920593	-31.196903	12.097528	143.643524	29.963642	-1.35809	132.246735	21.75465	42.181328	127.730453	25.859146	20.411619	129.988594	-88.252952	3.783437	157.298454
-54.390602	10.821231	147.473557	-31.161964	11.694649	143.540695	29.973257	-1.619506	131.907379	21.938879	42.142975	128.275772	25.956068	20.2617345	130.0915755	-88.279996	3.1275635	156.9898145
-54.183884	13.107024	147.086426	-31.130154	11.316561	143.417984	30.032734	-1.870611	131.753036	22.195612	42.078671	129.063446	26.114173	20.10403	130.408241	-88.374481	2.529092	156.427727
-53.650127	16.591793	146.452606	-31.173101	10.820248	143.081528	30.062931	-2.246799	131.536224	NaN	NaN	NaN	NaN	NaN	NaN	NaN	NaN	NaN
-53.126007	18.964478	146.127106	-31.260855	10.587124	142.72496	30.049524	-2.548393	131.327255	23.636999	41.812042	132.086029	26.8432615	19.6318245	131.706642	-89.3649715	1.5424235	153.743278
-52.45496	21.283051	145.982895	-31.392782	10.433113	142.239731	30.012125	-2.766105	131.078094	24.071627	41.663258	133.574738	27.041876	19.4485765	132.326416	-89.82744	1.4176495	152.153046
-51.690163	23.476412	146.126419	-31.538504	10.360238	141.800095	29.927591	-2.910372	130.78801	24.478331	41.500938	135.138016	27.202961	19.295283	132.963013	-90.279969	1.425193	150.637177
-50.813831	25.465765	146.703644	-31.739954	10.31712	141.523132	29.825445	-2.949158	130.524963	24.749924	41.335636	136.608887	27.2876845	19.193239	133.566925	-90.7675925	1.441001	149.479339
-49.83971	27.217949	147.491211	-31.919653	10.391868	141.516647	29.709917	-2.852091	130.606705	NaN	NaN	NaN	NaN	NaN	NaN	NaN	NaN	NaN
-48.800293	28.843155	148.422852	-32.061043	10.591298	141.723114	29.692749	-2.763677	130.612976	NaN	NaN	NaN	NaN	NaN	NaN	NaN	NaN	NaN
-47.110538	30.870167	149.824814	-32.213287	10.949522	142.30191	29.707203	-2.599486	131.393677	NaN	NaN	NaN	NaN	NaN	NaN	NaN	NaN	NaN
-45.923103	31.890301	150.820084	-32.274883	11.111299	142.858856	29.79715	-2.483313	132.022263	NaN	NaN	NaN	NaN	NaN	NaN	NaN	NaN	NaN
-44.653973	32.68549	151.718292	-32.320606	11.202617	143.530685	29.947329	-2.439494	132.740143	NaN	NaN	NaN	NaN	NaN	NaN	NaN	NaN	NaN
-43.392231	33.246437	152.488739	-32.346035	11.227452	144.278778	30.153841	-2.527263	133.615692	NaN	NaN	NaN	NaN	NaN	NaN	NaN	NaN	NaN
-42.061413	33.633961	153.055466	-32.342953	11.214379	145.019516	30.417082	-2.718994	134.592285	NaN	NaN	NaN	NaN	NaN	NaN	NaN	NaN	NaN
-40.664795	33.844994	153.45462	-32.330517	11.188737	145.697754	30.696276	-2.945096	135.610672	NaN	NaN	NaN	NaN	NaN	NaN	NaN	NaN	NaN
-39.260735	33.880608	153.670914	-32.33445	11.174551	146.305679	30.97505	-3.172733	136.626404	NaN	NaN	NaN	NaN	NaN	NaN	NaN	NaN	NaN
-37.082981	33.478172	153.958176	-32.389866	11.151684	147.064194	NaN	NaN	NaN	NaN	NaN	NaN	NaN	NaN	NaN	NaN	NaN	NaN
-35.590324	32.970612	154.063995	-32.449581	11.125714	147.46727	NaN	NaN	NaN	NaN	NaN	NaN	NaN	NaN	NaN	NaN	NaN	NaN
-34.074547	32.224541	154.130905	-32.530483	11.096112	147.799377	NaN	NaN	NaN	NaN	NaN	NaN	NaN	NaN	NaN	NaN	NaN	NaN
-32.551231	31.307224	154.080063	-32.641663	11.084197	148.043716	NaN	NaN	NaN	NaN	NaN	NaN	NaN	NaN	NaN	NaN	NaN	NaN
-31.0159	30.191608	153.93692	-32.73296	11.094677	148.235565	NaN	NaN	NaN	NaN	NaN	NaN	NaN	NaN	NaN	NaN	NaN	NaN
-29.479752	28.931316	153.650574	-32.881962	11.160077	148.363937	NaN	NaN	NaN	NaN	NaN	NaN	NaN	NaN	NaN	NaN	NaN	NaN
-27.94083	27.48991	153.217148	-33.049255	11.2596	148.439407	NaN	NaN	NaN	NaN	NaN	NaN	NaN	NaN	NaN	NaN	NaN	NaN
-25.657358	25.036167	152.391876	-33.302921	11.541379	148.459885	NaN	NaN	NaN	NaN	NaN	NaN	NaN	NaN	NaN	NaN	NaN	NaN
-24.14637	23.226841	151.655197	-33.470932	11.831587	148.369461	NaN	NaN	NaN	NaN	NaN	NaN	NaN	NaN	NaN	NaN	NaN	NaN
-22.652088	21.28343	150.812531	-33.659027	12.177865	148.139328	NaN	NaN	NaN	NaN	NaN	NaN	NaN	NaN	NaN	NaN	NaN	NaN
-21.21863	19.202444	149.985992	-33.860813	12.553379	147.80632	NaN	NaN	NaN	NaN	NaN	NaN	NaN	NaN	NaN	NaN	NaN	NaN
-19.866856	16.943785	149.349136	-34.117085	12.889557	147.555893	NaN	NaN	NaN	NaN	NaN	NaN	NaN	NaN	NaN	NaN	NaN	NaN
-18.535978	14.576389	148.823227	-34.322704	13.190696	147.282089	31.017744	-4.482698	145.305359	NaN	NaN	NaN	NaN	NaN	NaN	NaN	NaN	NaN
-17.328804	12.101386	148.564194	-34.464592	13.399641	147.06958	30.824512	-4.135714	145.754059	NaN	NaN	NaN	NaN	NaN	NaN	NaN	NaN	NaN
-15.621159	8.300422	148.626892	-34.618462	13.630359	146.906845	30.568256	-3.579038	146.327881	NaN	NaN	NaN	NaN	NaN	NaN	NaN	NaN	NaN
-14.544172	5.775856	148.836594	-34.625778	13.762278	146.746063	30.532833	-3.142092	146.575134	NaN	NaN	NaN	NaN	NaN	NaN	NaN	NaN	NaN
-13.553417	3.326262	149.13942	-34.613914	13.934055	146.525986	30.574209	-2.793596	146.793915	NaN	NaN	NaN	NaN	NaN	NaN	NaN	NaN	NaN
-12.699439	0.957485	149.628204	-34.584938	14.127456	146.211884	30.645189	-2.493626	147.005966	NaN	NaN	NaN	NaN	NaN	NaN	NaN	NaN	NaN
-11.939214	-1.311862	150.014374	-34.57938	14.342109	145.81041	30.777851	-2.190394	147.42894	NaN	NaN	NaN	NaN	NaN	NaN	NaN	NaN	NaN
-11.28422	-3.448959	150.485367	-34.574833	14.543983	145.385178	30.709732	-1.930178	147.568939	NaN	NaN	NaN	NaN	NaN	NaN	NaN	NaN	NaN
-10.678801	-5.448003	150.899033	-34.593895	14.770514	144.980316	30.644394	-1.6624	147.615128	NaN	NaN	NaN	NaN	NaN	NaN	NaN	NaN	NaN
-9.951092	-8.170033	151.555283	-34.61887	15.044601	144.483871	30.607405	-1.391742	147.555634	NaN	NaN	NaN	NaN	NaN	NaN	NaN	NaN	NaN
-9.520907	-9.825129	151.886673	-34.614639	15.15374	144.219513	30.564257	-1.198539	147.44397	NaN	NaN	NaN	NaN	NaN	NaN	NaN	NaN	NaN
-9.143943	-11.3166	152.161789	-34.607418	15.264228	144.012405	30.582773	-1.049542	147.330521	23.558474	42.429947	139.799179	27.0706235	20.6902025	143.56485	-96.2854595	9.8382535	144.45996
-8.800964	-12.686947	152.337677	-34.585377	15.312773	143.831772	30.600864	-0.931969	147.212418	23.617411	42.501808	139.501205	27.1091375	20.7849195	143.3568115	-96.2798915	9.8406265	144.3067325
-8.528525	-13.846059	152.464294	-34.580578	15.356159	143.692261	30.609545	-0.770519	147.100967	23.614836	42.586399	139.280975	27.1121905	20.90794	143.190971	-96.2733465	9.804378	144.193551
-8.300101	-14.81484	152.594833	-34.590767	15.401178	143.605545	30.590878	-0.661511	147.013824	23.553848	42.725372	139.09317	27.072363	21.0319305	143.053497	-96.253897	9.7704255	144.157593
-8.163114	-15.614639	152.743073	-34.644512	15.463805	143.570633	30.55233	-0.556972	146.909058	23.500443	42.800903	138.890503	27.0263865	21.1219655	142.8997805	-96.3154105	9.8056445	144.2414855
-8.041012	-16.482351	152.92865	-34.779598	15.530531	143.600052	30.411684	-0.473021	146.850266	23.41938	42.790771	138.565262	26.915532	21.158875	142.707764	-96.474728	9.902187	144.49234
-8.03633	-16.822924	153.026642	-34.849392	15.552986	143.660385	30.345736	-0.457842	146.837463	23.356724	42.793869	138.508774	26.85123	21.1680135	142.6731185	-96.550014	9.9379585	144.6476515
-8.081563	-17.016117	153.012817	-34.875744	15.537268	143.762131	30.301279	-0.52501	146.833679	23.286533	42.774677	138.623108	26.793906	21.1248335	142.7283935	-96.545394	9.9497025	144.7958685
-8.151836	-17.08131	152.837158	-34.877468	15.483168	143.901245	30.27071	-0.623989	146.809265	23.249865	42.747952	138.886703	26.7602875	21.0619815	142.847984	-96.5152235	9.9043545	144.954506
-8.250989	-17.041672	152.429749	-34.871288	15.401253	144.014755	30.227301	-0.751676	146.734695	NaN	NaN	NaN	NaN	NaN	NaN	NaN	NaN	NaN
-8.367063	-16.864979	151.770111	-34.894135	15.295513	144.079193	30.214417	-0.903736	146.56723	NaN	NaN	NaN	NaN	NaN	NaN	NaN	NaN	NaN
-8.56033	-16.561775	150.833313	-34.935207	15.166892	144.056854	30.174055	-1.023834	146.313309	NaN	NaN	NaN	NaN	NaN	NaN	NaN	NaN	NaN
-8.989132	-15.981543	149.097092	-34.997345	14.915922	143.83934	29.985458	-1.257262	145.710449	NaN	NaN	NaN	NaN	NaN	NaN	NaN	NaN	NaN
-9.294772	-15.471125	147.91127	-35.03904	14.765527	143.611633	29.947552	-1.409491	145.235336	NaN	NaN	NaN	NaN	NaN	NaN	NaN	NaN	NaN
-9.797551	-15.003233	146.780945	-35.03027	14.612066	143.245941	29.953253	-1.560364	144.768158	NaN	NaN	NaN	NaN	NaN	NaN	NaN	NaN	NaN
-10.360652	-14.435559	145.646439	-34.989815	14.488806	142.775803	29.955297	-1.669683	144.302414	23.763626	42.177887	141.510468	26.8594615	20.254102	142.906441	-96.8390915	8.72351	142.645165
-11.054881	-13.845438	144.527863	-34.988155	14.374171	142.270676	29.955954	-1.760101	143.842377	23.768143	42.158314	141.799347	26.8620485	20.1991065	142.820862	-96.8383585	8.5492355	141.72049
-11.718735	-13.213977	143.331345	-34.994366	14.260106	141.72937	29.914623	-1.803576	143.352661	23.741051	42.148888	142.055984	26.827837	20.172656	142.7043225	-96.816569	8.347556	140.7544175
-12.504068	-12.676832	142.129318	-35.019268	14.160519	141.250488	29.851351	-1.831501	142.815063	23.678701	42.105667	142.28334	26.765026	20.137083	142.5492015	-96.803562	8.183955	139.9517745
-13.941172	-11.946518	140.300186	-35.066814	14.02941	140.679947	29.73035	-1.865941	141.976089	NaN	NaN	NaN	NaN	NaN	NaN	NaN	NaN	NaN
-14.999262	-11.545956	139.299393	-35.062595	13.978603	140.427734	29.701815	-1.858946	141.35643	23.58264	42.004826	142.824905	26.6422275	20.07294	142.0906675	-96.7674175	7.884266	138.7648005
-16.053776	-11.224322	138.461761	-35.007038	13.940451	140.275055	29.743656	-1.851501	140.790207	NaN	NaN	NaN	NaN	NaN	NaN	NaN	NaN	NaN
-17.150509	-11.118067	137.874191	-34.898041	13.960825	140.20816	29.795677	-1.788946	140.311081	NaN	NaN	NaN	NaN	NaN	NaN	NaN	NaN	NaN
-18.304276	-11.091203	137.391037	-34.756409	14.025906	140.270142	29.882336	-1.674788	139.954666	NaN	NaN	NaN	NaN	NaN	NaN	NaN	NaN	NaN
-19.59009	-11.185476	137.35408	-34.557159	14.162162	140.442337	30.025217	-1.494197	139.755249	NaN	NaN	NaN	NaN	NaN	NaN	NaN	NaN	NaN
-20.846649	-11.415168	137.635635	-34.340122	14.348125	140.801743	30.178848	-1.238233	139.688431	NaN	NaN	NaN	NaN	NaN	NaN	NaN	NaN	NaN
-22.932211	-12.026083	138.805115	-34.014503	14.636477	141.75238	30.442724	-0.812525	139.634186	24.411978	42.676224	141.946152	27.427351	20.9318495	140.790169	-95.456357	8.3411045	142.714591
-24.252531	-12.546671	140.144379	-33.728657	14.80838	142.388992	30.642111	-0.50068	139.618881	24.570745	42.980923	141.140854	27.606428	21.2401215	140.3798675	-95.063742	8.3766385	144.3981165
-25.493219	-13.116501	141.260986	-33.394398	14.977722	142.902969	30.906572	-0.247161	139.578598	24.699154	43.20211	140.190613	27.802863	21.4774745	139.8846055	-94.591659	8.4779695	145.9213325
-26.77153	-13.720891	142.492493	-33.029728	15.103184	143.26123	31.220379	-0.034208	139.608688	24.841225	43.399025	139.163513	28.030802	21.6824085	139.3861005	-94.090258	8.5239595	147.1363595
-28.041443	-14.339044	143.651077	-32.679096	15.23626	143.431656	31.539799	0.194346	139.71991	24.985134	43.576969	138.090637	28.2624665	21.8856575	138.9052735	-93.6206585	8.5868625	147.9580385
-29.292849	-14.921827	144.864685	-32.363998	15.385927	143.477341	31.835974	0.433255	139.832809	25.071434	43.704597	136.93338	28.453704	22.068926	138.3830945	-93.1817	8.702928	148.5715875
-30.515116	-15.43804	145.897095	-32.095753	15.586246	143.418472	32.115395	0.655151	139.92395	25.156487	43.799618	135.776657	28.635941	22.2273845	137.8503035	-92.827447	8.9451075	148.9866405
-32.37466	-16.047855	147.309158	-31.699558	15.876744	143.192398	32.03236	1.137239	140.042908	24.937963	43.946793	134.232346	28.4851615	22.542016	137.137627	-91.8842775	9.211472	149.247169
-33.498798	-16.255089	148.302017	-31.448639	16.029675	143.014053	32.20092	1.235086	139.937851	25.101233	43.854832	133.080978	28.6510765	22.544959	136.5094145	-91.5483545	9.514391	149.5186915
-34.590614	-16.318735	148.929321	-31.244076	16.143064	142.837662	32.30735	1.290089	139.728668	25.203037	43.694832	132.007904	28.7551935	22.4924605	135.868286	-91.2433455	9.7936675	149.807038
-35.706608	-16.267672	149.500137	-31.042757	16.175438	142.652313	32.392609	1.268762	139.466232	25.153196	43.505665	130.981918	28.7729025	22.3872135	135.224075	-90.8584165	9.9636625	150.080551
-36.726631	-16.090511	149.902939	-30.85113	16.136971	142.461502	32.452347	1.204652	139.138977	25.09799	43.267151	130.0578	28.7751685	22.2359015	134.5983885	-90.4774285	10.0380405	150.3246155
-37.767975	-15.742151	150.210571	-30.670071	16.065519	142.329865	32.548058	1.11264	138.778641	25.015497	43.013668	129.207108	28.7817775	22.063154	133.9928745	-90.1219195	10.067884	150.6668555
-38.707706	-15.260391	150.47966	-30.473736	15.942748	142.238693	32.610035	1.053035	138.424576	24.863781	42.774204	128.394653	28.736908	21.9136195	133.4096145	-89.68438	9.9718765	151.0677715
-39.895161	-14.176303	150.582428	-30.222496	15.743475	142.097702	33.007858	0.790062	137.772324	24.672129	42.520962	127.47625	28.8399935	21.655512	132.624287	-89.2849855	9.831438	151.571117
-40.662289	-13.188457	150.462387	-30.087772	15.610491	142.062744	33.027031	0.746046	137.408279	24.530462	42.419979	126.946449	28.7787465	21.5830125	132.177364	-88.9542905	9.6379695	151.948124
-41.317749	-11.935472	150.383514	-29.978535	15.469778	142.052795	32.997288	0.710619	136.996536	24.363163	42.360886	126.524483	28.6802255	21.5357525	131.7605095	-88.6372955	9.4038035	152.3450805
-41.841461	-10.616636	150.076675	-29.883883	15.324052	142.031189	32.958595	0.637135	136.555725	24.21331	42.375664	126.222923	28.5859525	21.5063995	131.389324	-88.3537185	9.1417045	152.673054
-42.268372	-9.081793	149.578262	-29.757236	15.201829	141.996246	32.943459	0.561312	136.121292	24.077446	42.458702	125.896347	28.5104525	21.510007	131.0088195	-88.0249245	8.893651	152.9836725
-42.588997	-7.412243	148.933197	-29.589594	15.095652	141.887177	32.951752	0.565356	135.564499	23.995735	42.629551	125.603905	28.4737435	21.5974535	130.584202	-87.6529315	8.5938505	153.190152
-42.739697	-5.599011	148.110443	-29.37871	14.9987	141.680756	32.975986	0.627538	134.908936	23.967571	42.878193	125.319687	28.4717785	21.7528655	130.1143115	-87.2291985	8.2445345	153.2472005
-42.791824	-2.513849	146.567795	-29.020988	14.860791	141.230148	33.000538	0.707833	133.846039	23.981323	43.331169	124.922005	28.4909305	22.019501	129.384022	-86.5329065	7.702081	153.076274
-42.697205	-0.300282	145.452133	-28.776854	14.778994	140.886246	32.976421	0.789137	132.984406	24.064051	43.678856	124.767723	28.520236	22.2339965	128.8760645	-86.073944	7.3239915	152.8964275
-42.460716	2.122244	144.317184	-28.539349	14.695255	140.508865	32.973461	0.813678	132.065125	24.183563	44.014271	124.708794	28.578512	22.4139745	128.3869595	-85.65721	6.9765355	152.6307705
-42.09333	4.596261	143.179565	-28.336418	14.634132	140.103531	32.908363	0.836015	131.133347	24.356184	44.326199	124.820518	28.6322735	22.581107	127.9769325	-85.3051095	6.687157	152.2301295
-41.556252	7.235833	142.163208	-28.169516	14.577481	139.686356	32.820152	0.820593	130.236053	24.688828	44.638538	125.186371	28.75449	22.7295655	127.711212	-85.093522	6.4253965	151.6615
-40.86937	9.902287	141.236115	-28.012238	14.526054	139.295807	32.771595	0.751877	129.511337	25.18424	44.902821	125.900017	28.9779175	22.827349	127.705677	-85.0023935	6.224759	150.885937
-40.063225	12.566497	140.567642	-27.918785	14.489452	138.980759	32.787479	0.687929	129.042969	25.807623	45.112892	127.025352	29.297551	22.9004105	128.0341605	-85.135121	6.0784935	149.9273575
-38.550598	16.53723	139.96225	-27.881796	14.396091	138.74852	32.940216	0.568686	128.959244	26.855055	45.276272	129.437164	29.8976355	22.922479	129.198204	-85.6612275	5.869703	148.298836
-37.356968	19.138081	139.938843	-27.917328	14.32498	138.761307	33.147202	0.478804	129.294128	27.467594	45.298683	131.373184	30.307398	22.8887435	130.333656	-86.142054	5.7612165	147.188958
-36.07	21.481722	140.204071	-27.991503	14.288309	138.957031	33.408554	0.40683	129.850449	28.208858	45.078545	133.391983	30.808706	22.7426875	131.621216	-86.791712	5.8339305	146.292846
-34.613617	23.716452	141.113922	-28.056911	14.339973	139.286163	33.734192	0.339729	130.553848	28.606647	44.979858	135.593018	31.1704195	22.6597935	133.073433	-87.2842415	6.0201525	145.498893
-33.080952	25.86549	142.020584	-28.090736	14.441938	139.58992	34.101139	0.277477	131.454056	NaN	NaN	NaN	NaN	NaN	NaN	NaN	NaN	NaN
-31.538746	27.631048	143.209045	-28.0527	14.632325	139.971207	34.458931	0.18861	132.256577	NaN	NaN	NaN	NaN	NaN	NaN	NaN	NaN	NaN
-29.878139	29.234425	144.207077	-28.088171	14.901708	140.393112	34.802021	0.049675	133.115051	NaN	NaN	NaN	NaN	NaN	NaN	NaN	NaN	NaN
-27.467855	31.18433	145.589142	-28.185394	15.384385	141.167862	35.208035	0.11164	134.168884	NaN	NaN	NaN	NaN	NaN	NaN	NaN	NaN	NaN
-25.850964	32.244049	146.478287	-28.235439	15.745704	141.652023	35.391899	0.266198	134.99942	NaN	NaN	NaN	NaN	NaN	NaN	NaN	NaN	NaN
-24.361437	33.059002	147.312302	-28.267632	16.169849	142.08461	35.591084	0.50319	135.914337	NaN	NaN	NaN	NaN	NaN	NaN	NaN	NaN	NaN
-22.831087	33.750511	147.675842	-28.323263	16.60508	142.538208	35.747425	0.728251	136.807907	NaN	NaN	NaN	NaN	NaN	NaN	NaN	NaN	NaN
-21.394222	34.166592	148.037949	-28.40122	17.04212	143.053726	35.855762	1.003743	137.676926	NaN	NaN	NaN	NaN	NaN	NaN	NaN	NaN	NaN
-19.91098	34.371967	148.634048	-28.505966	17.463074	143.644852	35.953682	1.240484	138.556473	NaN	NaN	NaN	NaN	NaN	NaN	NaN	NaN	NaN
-18.478832	34.31028	149.236649	-28.635778	17.869577	144.250031	35.987816	1.393351	139.424454	NaN	NaN	NaN	NaN	NaN	NaN	NaN	NaN	NaN
-16.578941	33.796089	150.351959	-28.815306	18.430967	145.05217	NaN	NaN	NaN	NaN	NaN	NaN	NaN	NaN	NaN	NaN	NaN	NaN
-15.403777	33.30088	150.587997	-28.93959	18.763075	145.438904	NaN	NaN	NaN	NaN	NaN	NaN	NaN	NaN	NaN	NaN	NaN	NaN
-14.366481	32.470745	151.008087	-29.085386	19.034296	145.713074	NaN	NaN	NaN	NaN	NaN	NaN	NaN	NaN	NaN	NaN	NaN	NaN
-13.473633	31.472155	151.212891	-29.267233	19.300444	145.889236	NaN	NaN	NaN	NaN	NaN	NaN	NaN	NaN	NaN	NaN	NaN	NaN
-12.548349	30.354443	150.954285	-29.495481	19.575554	145.967972	NaN	NaN	NaN	NaN	NaN	NaN	NaN	NaN	NaN	NaN	NaN	NaN
-11.862863	29.019585	150.897141	-29.742676	19.851927	145.983856	NaN	NaN	NaN	NaN	NaN	NaN	NaN	NaN	NaN	NaN	NaN	NaN
-11.171385	27.572117	150.336105	-29.970181	20.13611	145.951248	NaN	NaN	NaN	NaN	NaN	NaN	NaN	NaN	NaN	NaN	NaN	NaN
-10.361111	24.968538	149.475616	-30.259001	20.523289	145.72612	NaN	NaN	NaN	NaN	NaN	NaN	NaN	NaN	NaN	NaN	NaN	NaN
-9.89625	22.95191	148.732834	-30.396435	20.770264	145.461334	NaN	NaN	NaN	NaN	NaN	NaN	NaN	NaN	NaN	NaN	NaN	NaN
-9.554667	20.84462	148.119095	-30.475178	21.01786	145.104218	NaN	NaN	NaN	NaN	NaN	NaN	NaN	NaN	NaN	NaN	NaN	NaN
-9.334135	18.500879	147.565475	-30.500677	21.214659	144.737442	NaN	NaN	NaN	NaN	NaN	NaN	NaN	NaN	NaN	NaN	NaN	NaN
-9.26995	15.994867	147.297424	-30.435181	21.38945	144.391602	NaN	NaN	NaN	NaN	NaN	NaN	NaN	NaN	NaN	NaN	NaN	NaN
-9.404486	13.416054	147.210693	-30.325068	21.496771	144.207626	NaN	NaN	NaN	NaN	NaN	NaN	NaN	NaN	NaN	NaN	NaN	NaN
-9.701838	10.717332	147.341202	-30.128986	21.543552	144.10817	NaN	NaN	NaN	NaN	NaN	NaN	NaN	NaN	NaN	NaN	NaN	NaN
-10.451905	6.753568	147.798325	-29.777428	21.639275	143.951187	NaN	NaN	NaN	NaN	NaN	NaN	NaN	NaN	NaN	NaN	NaN	NaN
-11.109467	4.172798	148.318222	-29.544151	21.65826	143.777542	35.299309	3.832284	147.414474	NaN	NaN	NaN	NaN	NaN	NaN	NaN	NaN	NaN
-12.000538	1.699111	148.787216	-29.359108	21.659922	143.584579	35.48259	3.855671	147.571899	NaN	NaN	NaN	NaN	NaN	NaN	NaN	NaN	NaN
-13.028537	-0.656527	149.078613	-29.204628	21.641449	143.29097	35.598743	3.915512	147.659241	NaN	NaN	NaN	NaN	NaN	NaN	NaN	NaN	NaN
-14.155121	-2.848477	149.46669	-29.114178	21.625315	143.011032	NaN	NaN	NaN	NaN	NaN	NaN	NaN	NaN	NaN	NaN	NaN	NaN
-15.538136	-4.958373	149.978104	-29.047373	21.623915	142.746658	NaN	NaN	NaN	NaN	NaN	NaN	NaN	NaN	NaN	NaN	NaN	NaN
-16.982355	-6.857417	150.391785	-28.967453	21.602621	142.484909	35.76609	4.24737	147.333191	NaN	NaN	NaN	NaN	NaN	NaN	NaN	NaN	NaN
-19.419613	-9.292823	151.186264	-28.918139	21.567226	142.262344	NaN	NaN	NaN	NaN	NaN	NaN	NaN	NaN	NaN	NaN	NaN	NaN
-21.192657	-10.697901	151.520554	-28.893057	21.515493	142.179413	35.935028	4.450361	146.767349	NaN	NaN	NaN	NaN	NaN	NaN	NaN	NaN	NaN
-22.992455	-11.792194	151.764938	-28.86318	21.410204	142.116928	35.985153	4.450788	146.455582	NaN	NaN	NaN	NaN	NaN	NaN	NaN	NaN	NaN
-24.908329	-12.667161	151.974991	-28.847446	21.28603	142.087585	36.049755	4.409161	146.07988	NaN	NaN	NaN	NaN	NaN	NaN	NaN	NaN	NaN
-26.850468	-13.22955	152.072388	-28.83066	21.136934	142.066742	36.299866	4.383917	145.866867	NaN	NaN	NaN	NaN	NaN	NaN	NaN	NaN	NaN
-28.915388	-13.625197	152.064056	-28.778585	20.943569	142.011719	36.419174	4.253508	145.335754	NaN	NaN	NaN	NaN	NaN	NaN	NaN	NaN	NaN
NaN	NaN	NaN	-28.741005	20.741014	141.927521	36.433578	4.073326	144.835648	28.234053	47.648716	134.020615	32.3338155	25.861021	139.4281315	-89.8158255	15.621007	144.4269105
NaN	NaN	NaN	-28.716309	20.387712	141.665009	35.61356	4.18973	144.240219	29.018831	47.001862	132.007782	32.3161955	25.595796	138.1240005	-89.7488135	15.179628	145.2060175
NaN	NaN	NaN	-28.693443	20.134472	141.424011	35.541748	4.069492	143.766159	28.999441	46.710262	130.934601	32.2705945	25.389877	137.35038	-89.6574805	14.879067	145.497642
NaN	NaN	NaN	-28.73259	19.896778	141.291626	35.495872	3.886971	143.262024	28.84104	46.356884	129.901138	32.168456	25.1219275	136.581581	-89.633636	14.6716285	146.001671
NaN	NaN	NaN	-28.780273	19.628574	141.268311	35.353291	3.710389	142.740005	28.581547	46.043671	129.025375	31.967419	24.87703	135.88269	-89.527965	14.380118	146.653932
NaN	NaN	NaN	-28.876162	19.316526	141.325516	35.205589	3.404099	142.112213	28.19039	45.781284	128.450073	31.6979895	24.5926915	135.281143	-89.4503135	14.0403605	147.369889
NaN	NaN	NaN	-28.992176	18.941038	141.477585	34.944607	3.134519	141.459335	27.673786	45.582855	128.124756	31.3091965	24.358687	134.7920455	-89.2935485	13.523389	148.1631245
NaN	NaN	NaN	-29.111513	18.527538	141.709625	34.631538	2.813533	140.58934	27.135653	45.434818	128.030273	30.8835955	24.1241755	134.3098065	-89.1066215	12.9309005	149.1094435
-50.407887	-4.158447	148.302887	-29.323715	17.782564	142.090042	34.438808	1.819092	138.90036	26.314556	45.371159	128.196991	30.376682	23.5951255	133.5486755	-89.024112	11.9700025	150.6314085
-52.357704	-2.111684	147.353302	-29.443499	17.219286	142.244843	33.942322	1.465222	137.54953	25.771757	45.379154	128.411575	29.8570395	23.422188	132.9805525	-88.7440375	11.016384	151.5091335
-54.219479	0.22128	146.619461	-29.582844	16.669909	142.289001	33.364723	1.140262	135.989777	25.286943	45.465393	128.675522	29.325833	23.3028275	132.3326495	-88.491521	10.0369905	152.2453525
-55.882938	2.76156	146.142044	-29.719448	16.160624	142.210785	32.755463	0.979353	134.415115	24.817198	45.583038	128.924469	28.7863305	23.2811955	131.669792	-88.2252265	9.04005249999999	152.751778
-57.49321	5.33584	145.831604	-29.866049	15.698145	142.048508	32.023277	0.900366	132.74733	24.45188	45.677422	129.214767	28.2375785	23.288894	130.9810485	-87.9696765	8.107396	153.1159675
-58.922588	8.093233	145.849625	-30.048552	15.325691	141.851685	31.335073	0.811496	131.234085	24.14291	45.738365	129.488495	27.7389915	23.2749305	130.36129	-87.8360955	7.3764515	153.34208
-60.092701	10.885546	146.130096	-30.229727	15.076717	141.722809	30.695629	0.708828	129.979675	23.893604	45.773941	129.744522	27.2946165	23.2413845	129.8620985	-87.7540705	6.9120495	153.5835195
-61.481773	15.062822	146.875992	-30.47238	14.894739	141.672119	29.880226	0.673452	128.638596	23.741018	45.75647	130.280533	26.810622	23.214961	129.4595645	-87.755382	6.574517	153.8846735
-62.119877	17.8631	147.587036	-30.629072	14.813672	141.769241	29.46594	0.599811	128.19809	23.72308	45.736759	130.651855	26.59451	23.168285	129.4249725	-87.852654	6.459059	154.1135095
-62.529194	20.49081	148.236282	-30.753166	14.768351	141.923065	29.017853	0.583839	128.048676	23.649157	45.672314	131.031387	26.333505	23.1280765	129.5400315	-87.839837	6.4086255	154.3060985
-62.76247	23.112789	149.063568	-30.876699	14.718951	142.119537	28.811306	0.463635	127.95076	23.596436	45.60474	131.343246	26.203871	23.0341875	129.647003	-87.957269	6.4037145	154.592071
-62.761147	25.560862	149.878769	-31.008322	14.615929	142.312958	28.573509	0.336953	127.601479	23.787191	45.372463	131.555649	26.18035	22.854708	129.578564	-88.196994	6.37715	155.047352
NaN	NaN	NaN	-31.128963	14.531009	142.468506	28.384192	0.24035	127.512802	23.36739	45.429768	131.888809	25.875791	22.835059	129.7008055	-88.133717	6.226959	155.2362065
NaN	NaN	NaN	-31.27462	14.433281	142.588867	28.228098	0.185137	127.486336	23.539921	45.210762	131.985443	25.8840095	22.6979495	129.7358895	-88.4332495	6.1686125	155.4418445
NaN	NaN	NaN	-31.452263	14.305222	142.641632	28.024563	0.078115	127.420853	23.432974	45.102371	132.289261	25.7287685	22.590243	129.855057	-88.6332945	6.020201	155.428207
NaN	NaN	NaN	-31.560568	14.187542	142.64679	27.920685	-0.028018	127.410164	23.392258	45.008221	132.503204	25.6564715	22.4901015	129.956684	-88.7776075	5.8849825	155.336896
NaN	NaN	NaN	-31.630009	14.08738	142.687592	27.857599	-0.136333	127.394577	23.426054	44.869591	132.811157	25.6418265	22.366629	130.102867	-88.9018445	5.808131	155.272317
NaN	NaN	NaN	-31.708866	13.9563	142.793442	27.83416	-0.298323	127.527786	23.526028	44.703716	133.188293	25.680094	22.2026965	130.3580395	-89.097826	5.7099035	155.2288445
NaN	NaN	NaN	-31.81498	13.834359	142.958817	27.833328	-0.464042	127.844109	23.660503	44.536106	133.713028	25.7469155	22.036032	130.7785685	-89.3768755	5.632686	155.1390655
NaN	NaN	NaN	-31.925425	13.73601	143.205551	27.891768	-0.618392	128.272949	23.797827	44.370934	134.410065	25.8447975	21.876271	131.341507	-89.6956475	5.595749	155.069595
NaN	NaN	NaN	-32.0546	13.661918	143.557037	27.999474	-0.769713	128.824905	23.934084	44.193279	135.248184	25.966779	21.711783	132.0365445	-90.075979	5.612053	155.0775295
-51.142357	44.858551	153.784332	-32.265541	13.538931	144.170547	28.186535	-1.005298	129.811722	NaN	NaN	NaN	NaN	NaN	NaN	NaN	NaN	NaN
-49.100487	45.646679	154.15593	-32.419731	13.488401	144.534073	28.334908	-1.110171	130.564926	NaN	NaN	NaN	NaN	NaN	NaN	NaN	NaN	NaN
-46.941521	46.228977	154.43132	-32.508911	13.471666	144.806274	28.542978	-1.199298	131.4048	NaN	NaN	NaN	NaN	NaN	NaN	NaN	NaN	NaN
-44.656712	46.648003	154.580826	-32.582741	13.443582	144.958099	28.86799	-1.262207	132.296204	NaN	NaN	NaN	NaN	NaN	NaN	NaN	NaN	NaN
-42.462482	47.024776	154.742645	-32.618702	13.4491	144.899429	29.283678	-1.310353	133.23674	NaN	NaN	NaN	NaN	NaN	NaN	NaN	NaN	NaN
-40.008034	47.108521	154.408173	-32.64082	13.460666	144.720428	29.706964	-1.378815	134.165222	NaN	NaN	NaN	NaN	NaN	NaN	NaN	NaN	NaN
-37.474613	46.986332	154.002594	-32.686432	13.484922	144.497498	30.099682	-1.495094	135.108475	NaN	NaN	NaN	NaN	NaN	NaN	NaN	NaN	NaN
-33.723721	46.419006	153.546646	-32.761581	13.545774	144.206299	30.561888	-1.649569	136.361465	NaN	NaN	NaN	NaN	NaN	NaN	NaN	NaN	NaN
-31.209568	45.706226	153.330048	-32.813759	13.630758	144.122375	30.842491	-1.738938	137.129135	NaN	NaN	NaN	NaN	NaN	NaN	NaN	NaN	NaN
-28.732693	44.821167	153.049728	-32.853168	13.776958	144.011612	31.092712	-1.796757	137.926514	NaN	NaN	NaN	NaN	NaN	NaN	NaN	NaN	NaN
-26.302567	43.768631	152.607086	-32.865204	13.939849	143.914673	31.299314	-1.763681	138.763321	NaN	NaN	NaN	NaN	NaN	NaN	NaN	NaN	NaN
-23.89185	42.490368	152.133545	-32.908104	14.125863	143.810425	31.561302	-1.754217	139.698975	NaN	NaN	NaN	NaN	NaN	NaN	NaN	NaN	NaN
-21.580822	41.090065	151.491669	-32.968609	14.3833	143.7155	31.793324	-1.717342	140.760284	NaN	NaN	NaN	NaN	NaN	NaN	NaN	NaN	NaN
-19.394341	39.462421	150.929123	-33.058174	14.667988	143.746262	32.004421	-1.582192	141.903351	NaN	NaN	NaN	NaN	NaN	NaN	NaN	NaN	NaN
-16.346888	36.66563	150.320328	-33.21611	15.138902	143.996414	32.141705	-1.361293	143.888672	NaN	NaN	NaN	NaN	NaN	NaN	NaN	NaN	NaN
-14.506772	34.576973	150.144699	-33.311447	15.467625	144.292175	32.104797	-1.076792	145.299393	NaN	NaN	NaN	NaN	NaN	NaN	NaN	NaN	NaN
-12.83904	32.334606	150.159882	-33.439487	15.775784	144.690689	32.004349	-0.77506	146.676239	NaN	NaN	NaN	NaN	NaN	NaN	NaN	NaN	NaN
-11.371014	30.019165	150.31839	-33.53075	16.067532	145.127884	31.933741	-0.496849	148.021713	NaN	NaN	NaN	NaN	NaN	NaN	NaN	NaN	NaN
-10.06536	27.583576	150.511765	-33.542198	16.279373	145.531952	31.90329	-0.305763	149.219543	NaN	NaN	NaN	NaN	NaN	NaN	NaN	NaN	NaN
-8.886522	25.084846	150.761139	-33.497379	16.37989	145.876221	31.885359	-0.127581	150.183121	NaN	NaN	NaN	NaN	NaN	NaN	NaN	NaN	NaN
-7.934091	22.572451	151.028915	-33.404854	16.403481	146.078201	31.934664	0.032476	150.930374	NaN	NaN	NaN	NaN	NaN	NaN	NaN	NaN	NaN
-6.78408	18.843287	151.294189	-33.21891	16.314487	146.142258	32.097591	0.266301	151.55397	NaN	NaN	NaN	NaN	NaN	NaN	NaN	NaN	NaN
-6.224667	16.415207	151.403885	-33.0839	16.191687	146.074493	32.245045	0.405775	151.651031	NaN	NaN	NaN	NaN	NaN	NaN	NaN	NaN	NaN
-5.860096	14.064519	151.486725	-32.960548	16.09514	145.988449	NaN	NaN	NaN	NaN	NaN	NaN	NaN	NaN	NaN	NaN	NaN	NaN
-5.644519	11.814743	151.476776	-32.816727	15.998568	145.817215	NaN	NaN	NaN	NaN	NaN	NaN	NaN	NaN	NaN	NaN	NaN	NaN
-5.582754	9.64935	151.413803	-32.653797	15.892914	145.570023	NaN	NaN	NaN	NaN	NaN	NaN	NaN	NaN	NaN	NaN	NaN	NaN
-5.663283	7.61243	151.229828	-32.521759	15.811693	145.309799	NaN	NaN	NaN	NaN	NaN	NaN	NaN	NaN	NaN	NaN	NaN	NaN
-5.937835	5.662572	151.069717	-32.424782	15.747192	145.103912	NaN	NaN	NaN	NaN	NaN	NaN	NaN	NaN	NaN	NaN	NaN	NaN
-6.615326	2.977972	150.828583	-32.249874	15.58787	144.872482	33.32637	0.545407	149.967834	NaN	NaN	NaN	NaN	NaN	NaN	NaN	NaN	NaN
-7.245594	1.330668	150.757324	-32.141079	15.432332	144.780075	33.549026	0.543211	149.603592	NaN	NaN	NaN	NaN	NaN	NaN	NaN	NaN	NaN
-8.021193	-0.162357	150.717087	-32.016884	15.267794	144.707977	33.730785	0.566065	149.314865	NaN	NaN	NaN	NaN	NaN	NaN	NaN	NaN	NaN
-8.984842	-1.46083	150.78154	-31.86982	15.088132	144.649048	33.923756	0.55394	149.099976	NaN	NaN	NaN	NaN	NaN	NaN	NaN	NaN	NaN
-10.078796	-2.591008	150.935287	-31.729263	14.935774	144.635315	34.072079	0.499868	148.998932	NaN	NaN	NaN	NaN	NaN	NaN	NaN	NaN	NaN
-11.261509	-3.570904	151.049728	-31.555977	14.768362	144.653137	34.241001	0.38695	149.010956	NaN	NaN	NaN	NaN	NaN	NaN	NaN	NaN	NaN
-12.579595	-4.354837	151.156723	-31.367069	14.587853	144.671036	34.382244	0.227495	149.043671	NaN	NaN	NaN	NaN	NaN	NaN	NaN	NaN	NaN
-14.697366	-5.253201	151.019211	-31.131077	14.34394	144.740555	33.759544	0.318253	149.029495	NaN	NaN	NaN	NaN	NaN	NaN	NaN	NaN	NaN
-16.248831	-5.612395	150.739075	-31.018553	14.167266	144.828995	34.702469	-0.300477	148.722504	NaN	NaN	NaN	NaN	NaN	NaN	NaN	NaN	NaN
-17.840981	-5.859613	150.281769	-30.904213	13.953558	144.922012	34.837978	-0.585889	148.327927	NaN	NaN	NaN	NaN	NaN	NaN	NaN	NaN	NaN
-19.491669	-5.928639	149.676712	-30.772701	13.709296	144.992401	34.982864	-0.935021	147.853928	NaN	NaN	NaN	NaN	NaN	NaN	NaN	NaN	NaN
-21.178604	-5.869731	148.973969	-30.614666	13.446411	145.040588	35.106243	-1.338493	147.302551	NaN	NaN	NaN	NaN	NaN	NaN	NaN	NaN	NaN
-22.950958	-5.647756	148.168411	-30.47109	13.172039	145.070618	35.198204	-1.693848	146.681335	NaN	NaN	NaN	NaN	NaN	NaN	NaN	NaN	NaN
-24.733379	-5.305644	147.367416	-30.335865	12.854399	145.142822	35.182129	-2.099231	145.970734	NaN	NaN	NaN	NaN	NaN	NaN	NaN	NaN	NaN
-27.478165	-4.498608	146.336288	-30.134062	12.368223	145.35791	35.053097	-2.602224	144.710083	NaN	NaN	NaN	NaN	NaN	NaN	NaN	NaN	NaN
-29.358446	-3.790581	145.906906	-29.997673	12.022966	145.573502	34.888332	-2.924902	143.748566	NaN	NaN	NaN	NaN	NaN	NaN	NaN	NaN	NaN
-31.203573	-3.006261	145.682663	-29.87627	11.702063	145.856827	34.832901	-3.251215	142.738922	NaN	NaN	NaN	NaN	NaN	NaN	NaN	NaN	NaN
-33.050964	-2.135466	145.751175	-29.70908	11.375156	146.140747	34.757446	-3.518975	141.828232	27.278328	40.429127	139.36673	31.017887	18.455076	140.597481	-90.436047	4.295236	151.684013
-34.817516	-1.230012	146.007141	-29.519186	11.064095	146.428787	34.683067	-3.780531	140.969284	27.317957	40.134933	138.927322	31.000512	18.177201	139.948303	-90.038884	3.950989	152.909271
-36.544205	-0.257445	146.493118	-29.324261	10.777652	146.715805	34.601727	-4.057456	140.238754	27.303919	39.879642	138.327805	30.952823	17.911093	139.2832795	-89.601345	3.644211	154.1483305
-38.145634	0.755484	147.053574	-29.108528	10.53327	146.953873	34.541168	-4.301817	139.537247	27.275021	39.63641	137.587662	30.9080945	17.6672965	138.5624545	-89.1251505	3.3992435	155.3452915
-40.385914	2.369715	148.053986	-28.798204	10.189507	147.278275	34.40147	-4.687836	138.517456	27.105463	39.262939	136.208969	30.7534665	17.2875515	137.3632125	-88.3498745	3.0914625	157.1933375
-41.70356	3.515922	148.731476	-28.623491	9.973104	147.454468	34.268673	-4.963886	137.832947	26.993414	39.073868	135.259598	30.6310435	17.054991	136.5462725	-87.8780255	2.891217	158.3626635
-42.909756	4.740166	149.346512	-28.423489	9.814635	147.617844	34.072262	-5.27312	137.090378	26.714315	38.827122	134.251877	30.3932885	16.777001	135.6711275	-87.2402665	2.852269	159.5645605
-43.936302	6.04003	149.901138	-28.258255	9.640195	147.742477	33.847446	-5.597795	136.280121	26.189184	38.742352	133.394806	30.018315	16.5722785	134.8374635	-86.534825	2.7081115	160.6474905
-44.862061	7.422375	150.35173	-28.110001	9.418728	147.812958	33.575394	-5.81659	135.562668	26.002693	38.526844	132.604248	29.7890435	16.355127	134.083458	-86.0090455	2.482329	161.542458
-45.498055	8.908272	150.649139	-28.022718	9.203219	147.831604	33.287361	-6.073262	134.891266	25.72863	38.381672	132.037369	29.5079955	16.154205	133.4643175	-85.5534315	2.252233	162.1988905
-46.200653	10.281804	150.873978	-27.901134	8.955125	147.789047	33.083828	-6.263102	134.303314	25.602127	38.254147	131.675522	29.3429775	15.9955225	132.989418	-85.1452455	1.9147275	162.588676
-46.758224	12.598461	151.067932	-27.705261	8.523456	147.68811	32.882347	-6.450514	133.565979	25.910339	37.972191	131.557709	29.396343	15.7608385	132.561844	-84.806865	1.2860735	162.814376
-46.865959	14.162448	151.16748	-27.549669	8.223442	147.578613	32.832016	-6.57804	133.034271	26.003637	37.974716	131.635498	29.4178265	15.698338	132.3348845	-84.5171645	0.748546000000001	162.8223415
-46.80143	15.801194	151.199509	-27.39538	7.945638	147.397324	32.821163	-6.684927	132.393341	26.146305	37.950344	131.798935	29.483734	15.6327085	132.096138	-84.274494	0.2585675	162.69851
-46.54129	17.384544	151.243164	-27.254114	7.668688	147.159409	32.765724	-6.767047	131.853699	26.274628	37.945412	131.990707	29.520176	15.5891825	131.922203	-84.028404	-0.251806499999999	162.396615
-46.06937	18.97942	151.195572	-27.165386	7.349362	146.890747	32.727222	-6.810553	131.315018	26.488739	37.946121	132.244827	29.6079805	15.567784	131.7799225	-83.9387525	-0.86906	162.0015715
-45.433517	20.522606	151.127274	-27.087774	7.059878	146.518982	32.74744	-6.84515	130.854446	26.720461	37.970657	132.580673	29.7339505	15.5627535	131.7175595	-83.9094985	-1.4429975	161.3204045
-44.548447	21.98962	151.007431	-27.017849	6.827311	146.181671	32.820831	-6.844779	130.519409	26.99214	37.989552	133.008026	29.9064855	15.5723865	131.7637175	-83.9421835	-1.9177645	160.5996245
-42.832584	24.081102	150.96286	-26.895861	6.546062	145.742828	33.075859	-6.858116	130.207855	27.512741	38.02216	133.909454	30.2943	15.582022	132.0586545	-84.086022	-2.489898	159.4270015
-41.43285	25.31567	151.046722	-26.834219	6.379076	145.531143	33.267414	-6.891481	130.100418	27.843996	37.990334	134.627792	30.555705	15.5494265	132.364105	-84.224143	-2.7912745	158.698181
-39.825809	26.433441	151.159683	-26.755959	6.273642	145.350235	33.449463	-6.919428	130.122177	28.217081	37.941814	135.462967	30.833272	15.511193	132.792572	-84.34519	-2.963909	157.907898
-38.04726	27.397099	151.31218	-26.698658	6.238697	145.226547	33.628418	-6.971288	130.203781	28.62516	37.887848	136.333176	31.126789	15.45828	133.2684785	-84.524105	-2.980886	157.1846155
-36.103161	28.210005	151.443802	-26.637331	6.275836	145.124695	33.840954	-7.031122	130.366989	29.034788	37.776489	137.229843	31.437871	15.3726835	133.798416	-84.712533	-2.8210115	156.450974
-34.024479	28.838884	151.537674	-26.585909	6.347677	144.996948	34.058044	-7.126904	130.661316	NaN	NaN	NaN	NaN	NaN	NaN	NaN	NaN	NaN
-31.820139	29.304827	151.538651	-26.538504	6.489688	144.886963	34.32	-7.271592	131.078033	NaN	NaN	NaN	NaN	NaN	NaN	NaN	NaN	NaN
-28.332502	29.713387	151.336365	-26.45952	6.862644	144.645401	34.793045	-7.489338	132.009338	NaN	NaN	NaN	NaN	NaN	NaN	NaN	NaN	NaN
-25.909185	29.729736	151.097992	-26.439671	7.195868	144.324844	35.24258	-7.664888	132.715454	NaN	NaN	NaN	NaN	NaN	NaN	NaN	NaN	NaN
-23.469528	29.554722	150.655075	-26.485447	7.595707	143.957504	35.667526	-7.867468	133.533066	NaN	NaN	NaN	NaN	NaN	NaN	NaN	NaN	NaN
-20.987831	29.08378	150.259567	-26.571373	8.023584	143.591385	36.076267	-8.019255	134.551697	NaN	NaN	NaN	NaN	NaN	NaN	NaN	NaN	NaN
-18.555113	28.422672	149.817627	-26.672438	8.499827	143.298508	36.458527	-8.036794	135.677917	NaN	NaN	NaN	NaN	NaN	NaN	NaN	NaN	NaN
-16.127089	27.502459	149.424057	-26.770082	9.030199	143.124084	NaN	NaN	NaN	NaN	NaN	NaN	NaN	NaN	NaN	NaN	NaN	NaN
-13.741253	26.282681	149.117264	-26.809803	9.581336	143.004059	NaN	NaN	NaN	NaN	NaN	NaN	NaN	NaN	NaN	NaN	NaN	NaN
-10.294352	24.098352	148.6129	-26.856422	10.459394	142.789719	NaN	NaN	NaN	NaN	NaN	NaN	NaN	NaN	NaN	NaN	NaN	NaN
-8.16454	22.3395	148.395889	-26.893631	11.008184	142.645157	NaN	NaN	NaN	NaN	NaN	NaN	NaN	NaN	NaN	NaN	NaN	NaN
-6.187086	20.378527	148.15538	-26.941071	11.599958	142.510086	NaN	NaN	NaN	NaN	NaN	NaN	NaN	NaN	NaN	NaN	NaN	NaN
-4.36447	18.227455	147.977661	-27.040386	12.173878	142.365402	NaN	NaN	NaN	NaN	NaN	NaN	NaN	NaN	NaN	NaN	NaN	NaN
-2.718015	15.852766	147.884903	-27.143665	12.646153	142.275421	NaN	NaN	NaN	NaN	NaN	NaN	NaN	NaN	NaN	NaN	NaN	NaN
-1.335034	13.322189	147.940231	-27.262798	13.083638	142.166702	NaN	NaN	NaN	NaN	NaN	NaN	NaN	NaN	NaN	NaN	NaN	NaN
-0.132099	10.711446	147.994522	-27.335882	13.455835	141.967834	NaN	NaN	NaN	NaN	NaN	NaN	NaN	NaN	NaN	NaN	NaN	NaN
1.325125	6.583177	148.174149	-27.415211	13.833329	141.7798	NaN	NaN	NaN	NaN	NaN	NaN	NaN	NaN	NaN	NaN	NaN	NaN
2.058842	3.762018	148.384995	-27.42503	13.985242	141.717575	NaN	NaN	NaN	NaN	NaN	NaN	NaN	NaN	NaN	NaN	NaN	NaN
2.601968	0.926439	148.706131	-27.386612	14.057915	141.707687	37.012371	-5.214788	147.070831	NaN	NaN	NaN	NaN	NaN	NaN	NaN	NaN	NaN
2.907692	-1.939597	149.203629	-27.328405	14.076606	141.813416	37.115097	-4.964929	147.228058	NaN	NaN	NaN	NaN	NaN	NaN	NaN	NaN	NaN
3.021063	-4.736813	149.845047	-27.254253	14.012927	141.943268	37.252804	-4.703147	147.348999	NaN	NaN	NaN	NaN	NaN	NaN	NaN	NaN	NaN
2.926512	-7.486188	150.596405	-27.174192	13.911242	142.052536	37.41412	-4.429424	147.483383	NaN	NaN	NaN	NaN	NaN	NaN	NaN	NaN	NaN
2.646952	-10.118562	151.512497	-27.105185	13.78239	142.156769	37.545586	-4.123384	147.603745	NaN	NaN	NaN	NaN	NaN	NaN	NaN	NaN	NaN
1.922529	-13.829485	152.881516	-26.93668	13.566677	142.182648	37.818218	-3.640917	147.7453	NaN	NaN	NaN	NaN	NaN	NaN	NaN	NaN	NaN
0.90592	-15.735722	153.538162	-26.824183	13.419342	142.137054	NaN	NaN	NaN	NaN	NaN	NaN	NaN	NaN	NaN	NaN	NaN	NaN
-0.200221	-17.517586	153.899551	-26.706499	13.270473	142.006836	NaN	NaN	NaN	NaN	NaN	NaN	NaN	NaN	NaN	NaN	NaN	NaN
-1.464795	-19.172951	153.998703	-26.609898	13.094399	141.896027	NaN	NaN	NaN	NaN	NaN	NaN	NaN	NaN	NaN	NaN	NaN	NaN
-2.89278	-20.632887	153.837463	-26.537647	12.906694	141.932602	NaN	NaN	NaN	NaN	NaN	NaN	NaN	NaN	NaN	NaN	NaN	NaN
-4.377699	-21.976709	153.569412	-26.517265	12.709388	142.18544	NaN	NaN	NaN	NaN	NaN	NaN	NaN	NaN	NaN	NaN	NaN	NaN
-5.868292	-23.241854	153.179962	-26.506546	12.48459	142.637329	NaN	NaN	NaN	NaN	NaN	NaN	NaN	NaN	NaN	NaN	NaN	NaN
-8.292341	-24.173403	152.379517	-26.574219	11.985913	143.65567	37.865387	-2.394331	145.636612	NaN	NaN	NaN	NaN	NaN	NaN	NaN	NaN	NaN
-9.955502	-24.525118	151.730179	-26.634825	11.49518	144.486481	37.801434	-2.695405	144.968399	NaN	NaN	NaN	NaN	NaN	NaN	NaN	NaN	NaN
-11.672401	-24.633312	151.229904	-26.714346	10.925806	145.350021	37.764824	-3.124756	144.234558	NaN	NaN	NaN	NaN	NaN	NaN	NaN	NaN	NaN
-13.42845	-24.595976	150.796097	-26.78635	10.321021	146.153534	37.6446	-3.573513	143.593216	NaN	NaN	NaN	NaN	NaN	NaN	NaN	NaN	NaN
-15.066896	-24.422401	150.50946	-26.896902	9.719442	146.860031	37.346554	-3.921795	143.062881	NaN	NaN	NaN	NaN	NaN	NaN	NaN	NaN	NaN
-16.787861	-24.000992	150.396759	-27.00947	9.184506	147.481079	37.022137	-4.240453	142.617081	NaN	NaN	NaN	NaN	NaN	NaN	NaN	NaN	NaN
-18.42738	-23.371979	150.516266	-27.126768	8.727552	148.024796	37.426559	-4.871614	142.25882	NaN	NaN	NaN	NaN	NaN	NaN	NaN	NaN	NaN
-20.768209	-22.139046	150.91217	-27.332273	8.184188	148.542068	36.920521	-5.270398	141.685226	NaN	NaN	NaN	NaN	NaN	NaN	NaN	NaN	NaN
-22.309923	-21.071291	151.248383	-27.490234	7.964958	148.670151	36.571476	-5.557805	141.333847	26.490784	38.211048	136.455505	31.53113	16.3266215	138.894676	-86.511598	-0.396705499999999	158.445626
-23.720455	-19.871235	151.564575	-27.653521	7.843369	148.626205	35.373901	-5.376017	141.011002	26.534796	37.810242	135.515671	30.9543485	16.2171125	138.2633365	-86.2613905	-0.530374500000003	158.9890735
-24.8409	-18.652546	151.645584	-27.799999	7.81811	148.405655	35.134529	-5.714595	140.574265	26.590633	37.431396	134.508636	30.862581	15.8584005	137.5414505	-86.462579	-0.222180500000001	159.2698595
-25.980913	-17.189507	151.540802	-27.917629	7.826564	148.086792	34.998726	-6.039464	140.135162	26.510143	37.168549	133.551941	30.7544345	15.5645425	136.8435515	-86.5896925	0.0885855000000006	159.3300325
-27.058033	-15.612076	151.203461	-28.070507	7.862411	147.698395	34.762096	-6.227589	139.643723	26.21944	37.02861	132.782135	30.490768	15.4005105	136.212929	-86.631782	0.3243115	159.183861
-27.990034	-13.915322	150.57753	-28.228369	7.858075	147.224319	34.400677	-6.425047	139.155869	25.982498	36.913811	132.134766	30.1915875	15.244382	135.6453175	-86.6483255	0.471767999999999	158.8033205
-29.269018	-11.165463	149.142044	-28.54493	7.863726	146.395187	34.188129	-6.833891	138.29155	25.614103	36.828506	131.375443	29.901116	14.9973075	134.8334965	-86.990976	0.730144500000002	157.9568775
-29.941208	-9.167033	147.923538	-28.770184	7.832144	145.715225	33.749905	-7.016602	137.616379	25.42057	36.817764	131.046173	29.5852375	14.900581	134.331276	-87.1256055	0.763707000000002	157.099174
-30.52038	-7.117262	146.444916	-29.061571	7.745592	144.89418	33.334019	-7.183381	136.913254	25.263742	36.819153	130.830933	29.2988805	14.817886	133.8720935	-87.4220225	0.673298000000001	155.9162665
-30.958403	-4.931418	144.931259	-29.373392	7.633012	144.013565	32.846661	-7.344257	136.093597	25.139069	36.794197	130.725601	28.992865	14.72497	133.409599	-87.739649	0.541054000000001	154.617531
-31.224705	-2.679873	143.300171	-29.674366	7.541964	143.032867	32.455593	-7.530371	135.244568	24.992373	36.833786	130.795914	28.723983	14.6517075	133.020241	-88.072715	0.432220499999998	153.045493
-31.33119	-0.345428	141.724731	-29.940748	7.452321	141.962234	32.067646	-7.642746	134.487259	24.987288	36.885246	131.027267	28.527467	14.62125	132.757263	-88.408963	0.283391999999999	151.167205
-31.258789	2.03652	140.213882	-30.179333	7.407346	140.843765	31.768387	-7.719462	133.79776	25.094282	36.955093	131.454468	28.4313345	14.6178155	132.626114	-88.7900005	0.196876500000002	149.061416
-30.6294	4.000594	139.008255	-30.544456	7.380503	139.261795	31.427336	-7.867765	133.118469	25.60364	36.857758	132.522629	28.515488	14.4949965	132.820549	-89.6044	0.266009500000001	145.703041
-29.971943	3.836411	138.060944	-30.784437	7.46365	138.378479	31.327326	-7.93048	133.057617	25.754934	36.894539	133.476944	28.54113	14.4820295	133.2672805	-90.110004	0.445270499999999	143.4896775
-29.274124	3.702723	136.795731	-30.964523	7.666814	137.718124	31.258389	-7.991313	133.246445	25.874079	36.914371	134.529388	28.566234	14.461529	133.8879165	-90.49528	0.872098999999997	141.5483315
-28.476048	3.742495	136.690582	-31.16951	7.966612	137.354355	31.246031	-8.054755	133.748993	25.942745	36.952721	135.469055	28.594388	14.448983	134.609024	-90.933408	1.484241	140.099686
-27.751577	3.716157	136.256165	-31.346399	8.287711	137.217392	31.31016	-8.089703	134.568176	26.029795	36.991119	136.386261	28.6699775	14.450708	135.4772185	-91.3627755	2.124714	138.9575655
-27.127895	3.561492	136.575272	-31.525738	8.649552	137.268509	31.438498	-8.108111	135.560913	26.08053	37.003197	137.29306	28.759514	14.447543	136.4269865	-91.81099	2.851561	138.1100315
-26.536829	3.312777	136.867889	-31.681465	9.015946	137.452789	31.646383	-8.093575	136.813568	26.131815	37.025726	138.115829	28.889099	14.4660755	137.4646985	-92.252029	3.5658165	137.4408795
-25.644669	2.736783	137.603683	-31.913353	9.51811	137.893188	31.837326	-7.997289	138.795349	26.232418	37.11483	139.302353	29.034872	14.5587705	139.048851	-92.861578	4.4774495	136.737525
-25.217337	2.302188	138.375137	-32.087975	9.837389	138.202133	31.864393	-7.887772	140.122742	26.217117	37.162525	139.946289	29.040755	14.6373765	140.0345155	-93.216705	5.0374015	136.3697505
-24.905602	1.852821	139.103378	-32.264599	10.097235	138.544327	31.763428	-7.731409	141.383392	26.171879	37.294762	140.503403	28.9676535	14.7816765	140.9433975	-93.4968515	5.4127935	136.1452565
-24.713837	1.390578	139.711868	-32.443775	10.311939	138.952118	31.576216	-7.492827	142.44548	26.087942	37.483852	141.063965	28.832079	14.9955125	141.7547225	-93.719629	5.6283655	136.1495135
-24.629381	0.881728	140.361877	-32.624088	10.497725	139.376038	31.47583	-7.275938	143.387802	25.957123	37.65263	141.624466	28.7164765	15.188346	142.506134	-93.9646525	5.807104	136.245942
-24.607933	0.393684	141.017899	-32.774731	10.598722	139.737076	31.377243	-7.146875	144.13504	NaN	NaN	NaN	NaN	NaN	NaN	NaN	NaN	NaN
-24.705992	-0.061893	141.488968	-32.893711	10.690346	140.065811	31.256804	-7.012954	144.679077	NaN	NaN	NaN	NaN	NaN	NaN	NaN	NaN	NaN
-25.033817	-0.613172	141.802567	-33.029999	10.841194	140.432602	31.16782	-6.9251	145.21785	NaN	NaN	NaN	NaN	NaN	NaN	NaN	NaN	NaN
-25.406921	-0.925435	141.867859	-33.098175	10.961863	140.572983	31.091129	-6.862287	145.40921	NaN	NaN	NaN	NaN	NaN	NaN	NaN	NaN	NaN
-25.959324	-1.161029	141.941498	-33.157791	11.137606	140.652252	31.001545	-6.77535	145.478088	NaN	NaN	NaN	NaN	NaN	NaN	NaN	NaN	NaN
-26.637608	-1.387831	141.849319	-33.226574	11.331299	140.680069	30.916191	-6.672797	145.503174	NaN	NaN	NaN	NaN	NaN	NaN	NaN	NaN	NaN
-27.425634	-1.531733	141.768539	-33.314163	11.549208	140.656372	30.793411	-6.542643	145.44957	NaN	NaN	NaN	NaN	NaN	NaN	NaN	NaN	NaN
-28.333647	-1.57915	141.655853	-33.416603	11.774964	140.597839	30.676088	-6.394145	145.355789	NaN	NaN	NaN	NaN	NaN	NaN	NaN	NaN	NaN
-29.320505	-1.583518	141.545029	-33.511497	11.988907	140.531342	30.573252	-6.209776	145.265167	NaN	NaN	NaN	NaN	NaN	NaN	NaN	NaN	NaN
-31.179857	-1.367186	141.600739	-33.683201	12.281349	140.659302	30.399439	-5.873528	145.115784	NaN	NaN	NaN	NaN	NaN	NaN	NaN	NaN	NaN
-32.530201	-1.132884	141.870804	-33.805477	12.426705	140.985016	30.323734	-5.624742	145.001312	NaN	NaN	NaN	NaN	NaN	NaN	NaN	NaN	NaN
-33.960487	-0.804571	142.228897	-33.919296	12.57151	141.433655	30.271011	-5.396946	144.888718	24.022818	39.540005	141.000229	27.1469145	17.0715295	142.9444735	-94.9855065	8.0714905	139.9228365
-35.532112	-0.314488	142.605225	-33.993279	12.666647	141.905731	30.264654	-5.177458	144.746765	24.024582	39.608597	140.488174	27.144618	17.2155695	142.6174695	-95.131176	8.1177245	141.1939925
-37.107582	0.264594	143.012756	-34.0424	12.769708	142.393707	30.289089	-4.94447	144.511581	24.780499	39.273991	139.540024	27.534794	17.1647605	142.0258025	-95.619594	8.3746555	142.7616115
-38.725807	0.960483	143.371048	-34.097595	12.879717	142.846634	30.299515	-4.709877	144.166336	24.591745	39.426414	138.950287	27.44563	17.3582685	141.5583115	-95.64082	8.4011655	144.1349565
-40.352631	1.836943	143.636078	-34.12508	13.009877	143.225937	29.54402	-4.095578	143.849182	24.368507	39.658321	138.252213	26.9562635	17.7813715	141.0506975	-95.2064235	8.2383825	145.4011765
-42.888428	3.373228	144.154099	-34.10397	13.239563	143.706055	29.53496	-3.585124	142.955948	24.033432	40.106426	137.027924	26.784196	18.260651	139.991936	-94.992136	8.218475	147.420174
-44.533268	4.594708	144.447235	-34.064137	13.39768	143.952896	29.47588	-3.269506	142.278717	23.399687	40.455864	136.122482	26.4377835	18.593179	139.2005995	-94.5660575	8.202181	148.7051925
-46.170757	5.917331	144.830902	-34.046703	13.541275	144.270111	29.88587	-3.203066	141.426422	23.091984	40.676903	135.178894	26.488927	18.7369185	138.302658	-94.582333	8.3456315	150.237564
-47.729942	7.440023	145.345184	-34.006351	13.619378	144.653778	29.501667	-3.041945	140.543381	22.75672	40.871418	134.376846	26.1291935	18.9147365	137.4601135	-94.1418955	8.3240195	151.8474425
-49.275173	9.040371	146.037094	-33.951103	13.629922	145.124069	29.153978	-2.952727	139.615555	22.446585	41.03849	133.785583	25.8002815	19.0428815	136.700569	-93.7024875	8.2169625	153.547569
-50.621975	10.768817	146.934952	-33.831589	13.519088	145.698669	28.797277	-2.884248	138.632599	22.114897	41.23764	133.496628	25.456087	19.176696	136.0646135	-93.119265	7.86148	155.3327245
-51.873016	12.562307	147.959595	-33.684246	13.345602	146.344727	28.452063	-2.925671	137.583618	21.731806	41.517292	133.622559	25.0919345	19.2958105	135.6030885	-92.4604265	7.3953935	157.0863655
-53.397758	15.383055	149.662689	-33.443913	13.016622	147.231522	28.006115	-2.829034	136.144974	21.903328	41.624592	133.895172	24.9547215	19.397779	135.020073	-91.8425475	6.635465	159.442971
-54.222794	17.276398	150.8965	-33.294724	12.83252	147.78363	27.657143	-2.805199	135.197678	21.828941	41.861706	134.385605	24.743042	19.5282535	134.7916415	-91.33249	6.1367865	160.7756185
-54.898899	19.130156	152.132111	-33.204185	12.651537	148.238678	27.349794	-2.650559	134.317551	21.790573	42.056255	135.030685	24.5701835	19.702848	134.674118	-90.9785535	5.600226	161.803238
-55.366413	21.009314	153.316742	-33.136677	12.547903	148.597076	27.061167	-2.532352	133.654068	21.868162	42.190723	135.765976	24.4646645	19.8291855	134.710022	-90.7380185	5.2666205	162.48413
-55.69408	22.823425	154.426544	-33.134048	12.406446	148.881165	26.757872	-2.445579	132.983459	22.027197	42.277409	136.552902	24.3925345	19.915915	134.7681805	-90.6606305	4.896977	162.9941495
-55.811752	24.578312	155.360214	-33.124153	12.333932	149.121399	26.57159	-2.412223	132.538574	22.208103	42.292072	137.333359	24.3898465	19.9399245	134.9359665	-90.6381525	4.7279395	163.3068315
-55.766998	26.178486	156.206024	-33.104469	12.308263	149.287384	26.444418	-2.37866	132.405869	NaN	NaN	NaN	NaN	NaN	NaN	NaN	NaN	NaN
NaN	NaN	NaN	-33.079674	12.345004	149.358826	26.484739	-2.373906	132.416763	NaN	NaN	NaN	NaN	NaN	NaN	NaN	NaN	NaN
-55.003841	29.798323	157.192062	-33.08345	12.430343	149.301666	26.612135	-2.347605	132.620743	NaN	NaN	NaN	NaN	NaN	NaN	NaN	NaN	NaN
-54.465271	31.023645	157.012955	-33.109703	12.523996	149.085709	26.796604	-2.344805	132.896606	NaN	NaN	NaN	NaN	NaN	NaN	NaN	NaN	NaN
-53.899437	32.241619	156.530792	-33.193607	12.653271	148.724747	26.996672	-2.360832	133.216568	NaN	NaN	NaN	NaN	NaN	NaN	NaN	NaN	NaN
-53.177364	33.25425	155.906693	-33.305519	12.806431	148.235977	27.203495	-2.424409	133.533234	NaN	NaN	NaN	NaN	NaN	NaN	NaN	NaN	NaN
-52.341579	34.127003	155.115433	-33.403419	13.045669	147.705521	27.382401	-2.451226	133.833786	NaN	NaN	NaN	NaN	NaN	NaN	NaN	NaN	NaN
-51.355068	34.748276	154.372971	-33.505028	13.266218	147.211121	27.559376	-2.450296	134.131546	NaN	NaN	NaN	NaN	NaN	NaN	NaN	NaN	NaN
-49.66066	35.263176	153.37767	-33.640652	13.722401	146.641296	27.827579	-2.379567	134.607056	NaN	NaN	NaN	NaN	NaN	NaN	NaN	NaN	NaN
