# Supplementary material for: How to jointly control a ball trajectory on a moving board: Methodological insights into Motor Learning and Rehabilitation
Source: PLoS One. 2025 Oct 15;20(10):e0334588. doi: 10.1371/journal.pone.0334588 (PMC12527165; doi:10.1371/journal.pone.0334588)
Supplement: S2 Data — (ZIP) [file pone.0334588.s002.zip › D10_022.csv]

Ball_X	Ball_Y	Ball_Z	BoardCentre_X	BoardCentre_Y	BoardCentre_Z	P1LeftHand_X	P1LeftHand_Y	P1LeftHand_Z	P1RightHand_X	P1RightHand_Y	P1RightHand_Z	P1MidHands_X	P1MidHands_Y	P1MidHands_Z	P2MidHands_X	P2MidHands_Y	P2MidHands_Z
-48.759464	14.256861	132.244461	-26.260895	15.673141	128.73288	33.851704	3.076782	121.45816	25.97331	45.491676	117.194687	29.912507	24.284229	119.3264235	-82.434297	7.062053	138.1393365
-48.709442	15.949082	132.137329	-26.414028	15.593904	128.808502	33.520504	3.128621	121.210419	26.15757	45.853622	117.862679	29.839037	24.4911215	119.536549	-82.667093	6.6966865	138.080455
-48.396492	17.749556	132.175568	-26.587004	15.605529	128.982025	33.175121	3.2101	121.033264	26.31329	46.216599	118.583885	29.7442055	24.7133495	119.8085745	-82.9182135	6.4977085	138.1554755
-47.875084	19.563208	132.388336	-26.731895	15.733872	129.25267	32.8526	3.338447	120.829163	26.439899	46.610626	119.317719	29.6462495	24.9745365	120.073441	-83.1100395	6.4932075	138.431899
-47.166294	21.415768	132.789581	-26.867401	15.915627	129.583145	32.552017	3.529452	120.705734	26.911917	46.913483	119.845894	29.731967	25.2214675	120.275814	-83.466769	6.6097865	138.890476
-46.243359	23.235819	133.140976	-26.966454	16.143806	129.930923	32.318024	3.738286	120.573044	26.962975	47.321251	120.414116	29.6404995	25.5297685	120.49358	-83.5734075	6.7578435	139.368266
-44.573578	25.857883	133.665451	-27.095245	16.479292	130.33992	31.960112	4.043999	120.499062	26.772091	47.993965	121.342216	29.3661015	26.018982	120.920639	-83.5565915	6.939602	139.759201
-43.258141	27.452007	133.822021	-27.192806	16.592497	130.503998	31.750849	4.225649	120.52047	26.743143	48.300507	121.848503	29.246996	26.263078	121.1844865	-83.632608	6.921916	139.8235095
-41.757854	29.02	133.981079	-27.280993	16.645163	130.574173	31.600386	4.323524	120.597649	26.680698	48.517193	122.404335	29.140542	26.4203585	121.500992	-83.702528	6.8699675	139.647354
-40.141125	30.440292	134.005325	-27.372679	16.648262	130.592606	31.500956	4.366683	120.779648	26.627211	48.639431	122.979141	29.0640835	26.503057	121.8793945	-83.8094415	6.793467	139.3058175
-38.323067	31.774954	134.047836	-27.486086	16.568378	130.559525	31.437159	4.300571	120.961937	26.597124	48.672096	123.601273	29.0171415	26.4863335	122.281605	-83.9893135	6.6504225	138.837445
-36.430912	32.98019	133.932709	-27.589548	16.489529	130.384689	31.401993	4.162735	121.115402	26.604113	48.596725	124.289429	29.003053	26.37973	122.7024155	-84.182149	6.599328	138.0669625
-34.406105	34.024654	133.597488	-27.792103	16.386532	130.007111	31.369696	3.996631	121.455406	26.654947	48.46574	125.047943	29.0123215	26.2311855	123.2516745	-84.5965275	6.5418785	136.7625475
-31.192001	35.348595	132.918594	-28.138218	16.364279	129.229095	31.304329	3.683815	122.166275	26.859367	48.208546	126.311478	29.081848	25.9461805	124.2388765	-85.358284	6.7823775	134.2193135
-28.950518	36.102726	132.293671	-28.793171	16.627151	128.510895	31.298059	3.412554	122.8498	27.045313	48.024097	127.256645	29.171686	25.7183255	125.0532225	-86.758028	7.5359765	131.9685675
-26.679928	36.622066	131.546921	-28.844521	16.561523	127.470711	31.346182	3.07871	123.691788	27.194336	47.747997	128.228348	29.270259	25.4133535	125.960068	-86.959301	7.7096925	128.981354
-24.322958	36.995216	130.865692	-29.219946	16.755142	126.490356	31.394657	2.738907	124.722168	27.273237	47.398796	129.169266	29.333947	25.0688515	126.945717	-87.773839	8.4414325	126.034995
-21.955297	37.184097	130.260162	-29.525375	17.099049	125.646065	31.47946	2.468597	125.889763	27.32107	47.129219	130.073547	29.400265	24.798908	127.981655	-88.451015	9.39919	123.310475
-19.633051	37.156219	129.906113	-29.790539	17.507652	125.032471	31.945759	2.085182	127.048538	27.276272	46.958523	130.9729	29.6110155	24.5218525	129.010719	-89.1920935	10.4934515	121.054223
-17.330179	36.896069	129.803055	-29.931053	17.938377	124.627983	32.118664	1.981936	128.408188	27.570858	46.837158	131.789703	29.844761	24.409547	130.0989455	-89.706867	11.467207	119.1570205
-14.06751	36.075573	129.79277	-30.150227	18.615004	124.181938	32.545769	1.915994	130.28273	27.467403	46.94445	133.132706	30.006586	24.430222	131.707718	-90.30704	12.799786	116.656158
-12.048552	35.278496	129.937012	-30.273188	18.949041	123.973785	32.770557	1.896043	131.411285	27.290037	47.086079	133.860016	30.030297	24.491061	132.6356505	-90.576673	13.407021	115.3119195
-10.187963	34.32906	130.10289	-30.360836	19.218081	123.734474	32.920475	1.926096	132.179871	27.115286	47.115284	134.405716	30.0178805	24.52069	133.2927935	-90.7395525	13.915472	114.1761545
-8.432968	33.181973	130.20578	-30.41186	19.41045	123.56601	33.014587	1.920676	132.747604	26.906523	47.145496	134.672577	29.960555	24.533086	133.7100905	-90.784275	14.287814	113.4219295
-6.859578	31.896526	130.279083	-30.468719	19.48053	123.487114	33.090023	1.913948	133.146591	26.834843	47.159298	134.736694	29.962433	24.536623	133.9416425	-90.899871	14.424437	113.0325855
-5.445247	30.474525	130.272964	-30.550558	19.507109	123.466919	33.13839	1.853851	133.396408	26.852972	47.125019	134.63475	29.995681	24.489435	134.015579	-91.096797	14.524783	112.918259
-4.204144	28.96438	130.202225	-30.58078	19.459755	123.438812	33.173485	1.752738	133.656677	26.917271	46.991787	134.361465	30.045378	24.3722625	134.009071	-91.206938	14.5472475	112.868553
-2.659695	26.491175	130.072174	-30.542627	19.238775	123.41272	33.268124	1.568466	133.959335	27.068085	46.719086	133.798889	30.1681045	24.143776	133.879112	-91.2533585	14.333774	112.946328
-1.84506	24.771854	129.990967	-30.45363	19.011587	123.338341	33.360226	1.40531	134.164871	27.156317	46.482727	133.358383	30.2582715	23.9440185	133.761627	-91.1655315	14.0791555	112.915055
-1.180511	22.9977	129.842773	-30.323496	18.718407	123.237206	33.481983	1.276582	134.318741	27.261347	46.2822	132.916565	30.371665	23.779391	133.617653	-91.018657	13.657423	112.856759
-0.753898	21.2616	129.73056	-30.174303	18.398254	123.14328	33.682228	1.167206	134.375687	27.344604	46.091824	132.428268	30.513416	23.629515	133.4019775	-90.862022	13.166993	112.8845825
-0.532873	19.519655	129.63205	-30.044968	18.08695	123.057846	33.919609	1.088812	134.360687	27.396759	45.918659	132.008942	30.658184	23.5037355	133.1848145	-90.74812	12.6701645	112.9308775
-0.449381	17.812338	129.411133	-29.92478	17.768108	122.971794	34.11692	1.051536	134.274094	27.42165	45.748348	131.687973	30.769285	23.399942	132.9810335	-90.618845	12.136274	112.9625545
-0.569839	16.160353	129.212418	-29.795841	17.48411	122.920334	34.334255	1.052615	134.147888	27.432156	45.575134	131.472855	30.8832055	23.3138745	132.8103715	-90.4748875	11.6543455	113.0302965
-1.117035	13.694233	128.893326	-29.620733	17.136036	122.960266	34.644695	1.040097	133.926697	27.104612	45.510433	131.481812	30.8746535	23.275265	132.7042545	-90.1161195	10.996807	113.2162775
-1.637706	12.142435	128.705124	-29.471361	16.975857	123.132011	34.889278	1.02879	133.763336	27.135468	45.508125	131.485626	31.012373	23.2684575	132.624481	-89.955095	10.6832565	113.639541
-2.396108	10.602505	128.5961	-29.282738	16.880671	123.399567	35.166256	1.079841	133.597778	27.540932	45.456413	131.434219	31.353594	23.268127	132.5159985	-89.91907	10.493215	114.2831355
-3.256079	9.15611	128.502808	-29.063362	16.849895	123.766518	35.482273	1.197789	133.465363	27.408781	45.718029	131.504807	31.445527	23.457909	132.485085	-89.572251	10.241881	115.047951
-4.30797	7.733228	128.512772	-28.843344	16.895992	124.19561	35.815353	1.371889	133.318939	27.580372	45.906277	131.393265	31.6978625	23.639083	132.356102	-89.3845505	10.152901	116.035118
-5.507681	6.401121	128.518234	-28.629244	16.98811	124.594749	36.133488	1.591096	133.191818	27.752993	46.117203	131.220749	31.9432405	23.8541495	132.2062835	-89.2017285	10.1220705	116.9832145
-6.863547	5.113611	128.572113	-28.45237	17.121899	124.948059	36.419605	1.837597	133.114532	27.920443	46.31036	130.93837	32.170024	24.0739785	132.026451	-89.074764	10.1698195	117.869667
-9.172578	3.297518	128.631897	-28.208178	17.33102	125.372543	36.751072	2.179164	133.026871	28.102737	46.534878	130.391205	32.4269045	24.357021	131.709038	-88.8432605	10.305019	119.036048
-10.918228	2.143008	128.752701	-28.051386	17.403751	125.693726	36.92955	2.34501	133.033829	28.242397	46.618843	129.962128	32.5859735	24.4819265	131.4979785	-88.6887455	10.3255755	119.8894735
-12.736475	1.098053	129.006821	-27.875805	17.401197	126.164833	37.125942	2.470721	133.029907	28.351036	46.625572	129.455688	32.738489	24.5481465	131.2427975	-88.490099	10.2542475	121.0868685
-14.682653	0.112596	129.452286	-27.621058	17.283035	126.881752	37.370358	2.546975	132.957703	28.489885	46.567905	128.884201	32.9301215	24.55744	130.920952	-88.1722375	10.00863	122.842552
-16.712688	-0.728106	130.222076	-27.351925	17.077423	127.877602	37.668121	2.521967	132.794632	28.614197	46.48996	128.243225	33.141159	24.5059635	130.5189285	-87.845009	9.6488825	125.2362755
-18.790668	-1.497771	131.263504	-27.047285	16.76284	129.102905	37.964348	2.419625	132.531219	28.744846	46.372616	127.583038	33.354597	24.3961205	130.0571285	-87.449167	9.1295595	128.1486815
-20.927752	-2.094778	132.623993	-26.754614	16.339466	130.505112	38.216141	2.23609	132.164352	28.842487	46.205944	126.964478	33.529314	24.221017	129.564415	-87.038542	8.457915	131.445809
-24.117437	-2.817693	134.887115	-26.380713	15.565036	132.689743	38.383007	1.792193	131.515091	28.887589	45.829002	126.223221	33.635298	23.8105975	128.869156	-86.396724	7.3194745	136.51033
-26.186895	-3.165165	136.330597	-26.184818	14.997654	134.033844	38.31678	1.388929	131.196854	28.797945	45.368858	125.856651	33.5573625	23.3788935	128.5267525	-85.9269985	6.6164145	139.5409355
-28.22522	-3.373238	137.636612	-26.026844	14.44968	135.210541	38.182213	1.004755	130.929443	28.629932	44.75581	125.648621	33.4060725	22.8802825	128.289032	-85.4597605	6.0190775	142.13205
-30.20907	-3.447975	138.742722	-25.897345	13.940727	136.18074	38.011871	0.630587	130.680984	28.412193	44.095264	125.554749	33.212032	22.3629255	128.1178665	-85.006722	5.5185285	144.2436135
-32.095291	-3.410928	139.618713	-25.805416	13.458045	136.922684	37.832336	0.249077	130.513885	28.212971	43.533245	125.526978	33.0226535	21.891161	128.0204315	-84.6334855	5.024929	145.8249365
-33.91494	-3.254008	140.205231	-25.734291	12.980848	137.426331	37.636452	-0.111345	130.276428	28.067947	43.019035	125.523331	32.8521995	21.453845	127.8998795	-84.3207815	4.507851	146.9527825
-35.615288	-3.003088	140.566223	-25.667412	12.543015	137.737305	37.429161	-0.474479	129.953247	27.960211	42.548241	125.516953	32.694686	21.036881	127.7351	-84.02951	4.049149	147.73951
-37.957867	-2.378118	140.756271	-25.560484	11.915225	137.869888	37.165874	-1.009358	129.34285	27.872181	41.853642	125.375008	32.5190275	20.422142	127.358929	-83.6399955	3.408308	148.380847
-39.356091	-1.878127	140.731293	-25.491699	11.536232	137.7883	36.989643	-1.358424	128.823868	27.847639	41.374485	125.20192	32.418641	20.0080305	127.012894	-83.402039	3.0644335	148.563706
-40.616566	-1.227184	140.646072	-25.450998	11.175239	137.642532	36.80365	-1.748283	128.292099	27.86681	40.941586	124.990463	32.33523	19.5966515	126.641281	-83.237226	2.7538265	148.643783
-41.726437	-0.507011	140.472931	-25.445343	10.800477	137.429825	36.591682	-2.115557	127.840683	27.924314	40.486153	124.824814	32.257998	19.185298	126.3327485	-83.148684	2.415656	148.5269015
-42.65572	0.282416	140.364227	-25.470135	10.432422	137.234604	36.352982	-2.524832	127.43679	27.989149	39.953556	124.691414	32.1710655	18.714362	126.064102	-83.1113355	2.150482	148.405106
-43.463501	1.142393	140.205353	-25.507662	10.047243	137.037582	35.798634	-2.803616	127.295494	28.018925	39.403069	124.597908	31.9087795	18.2997265	125.946701	-82.9241035	1.7947595	148.128463
-44.045158	2.051312	140.021759	-25.523806	9.680358	136.82663	35.594837	-3.28578	127.118134	28.047573	38.807114	124.49173	31.821205	17.760667	125.804932	-82.868817	1.600049	147.848328
-44.650452	3.533454	139.776459	-25.572937	9.089461	136.558884	35.379375	-4.068884	126.835884	28.122726	37.963615	124.297127	31.7510505	16.9473655	125.5665055	-82.8969245	1.2315565	147.5512625
-44.851582	4.550824	139.57074	-25.602222	8.689941	136.370941	35.221939	-4.688757	126.696411	28.197989	37.404045	124.121559	31.709964	16.357644	125.408985	-82.914408	1.022238	147.332897
-44.825218	5.619765	139.252716	-25.65192	8.274214	136.175507	35.068752	-5.302479	126.500359	28.303736	36.807709	123.983238	31.686244	15.752615	125.2417985	-82.990084	0.795812999999999	147.1092155
-44.725601	6.744208	138.91217	-25.712065	7.879981	135.968124	34.906353	-5.911415	126.344261	28.463915	36.223522	123.926987	31.685134	15.1560535	125.135624	-83.109264	0.603908499999998	146.800624
-44.447086	7.857771	138.362152	-25.771601	7.47544	135.693161	34.789879	-6.636193	126.23539	28.702757	35.657726	123.990143	31.746318	14.5107665	125.1127665	-83.28952	0.440113500000001	146.2735555
-44.007214	9.050157	137.627151	-25.925537	7.071927	135.289185	34.691139	-7.354826	126.116394	28.989321	35.151131	124.260078	31.84023	13.8981525	125.188236	-83.691304	0.245701499999999	145.390134
-43.489964	10.256945	136.888611	-26.146688	6.694734	134.83786	34.560947	-8.043461	126.10154	29.29089	34.710423	124.664185	31.9259185	13.333481	125.3828625	-84.2192945	0.0559870000000018	144.2928575
-42.410988	12.097769	135.865417	-26.646877	6.23662	134.21376	34.186066	-8.9536	126.021538	29.949734	34.106361	125.607613	32.0679	12.5763805	125.8145755	-85.361654	-0.103140499999999	142.6129445
-41.531487	13.273001	135.587662	-27.055099	5.980366	133.94577	33.832737	-9.300982	125.942589	29.671101	34.060692	126.639175	31.751919	12.379855	126.290882	-85.862117	-0.419123000000003	141.600658
-40.458782	14.395955	135.637207	-27.29179	5.907123	133.89151	33.412415	-9.53088	125.79184	29.658026	34.017052	127.618767	31.5352205	12.243086	126.7053035	-86.1188005	-0.428839999999999	141.0777165
-39.270969	15.363784	135.935516	-27.728224	5.688492	133.932632	33.031635	-9.6009	125.558731	29.57029	34.118481	128.641068	31.3009625	12.2587905	127.0998995	-86.7574105	-0.881806500000001	140.7653645
-37.901649	16.210003	136.313629	-27.971128	5.623287	134.027496	32.798996	-9.461202	125.437164	29.815996	34.123955	129.52565	31.307496	12.3313765	127.481407	-87.249752	-1.0848025	140.573585
-36.457016	16.931774	136.662628	-28.156815	5.648271	134.171524	32.708393	-9.305654	125.484291	29.504087	34.481377	130.629379	31.10624	12.5878615	128.056835	-87.41987	-1.2913195	140.286213
-34.905254	17.565451	136.996597	-28.297901	5.759076	134.305573	32.709854	-9.187375	125.604057	29.860783	34.479202	131.463928	31.2853185	12.6459135	128.5339925	-87.8811205	-1.1277615	140.0771535
-32.422153	18.173822	137.304932	-28.429598	6.00233	134.529953	32.781715	-9.056459	126.036919	30.051899	34.523525	132.699478	31.416807	12.733533	129.3681985	-88.276003	-0.728873	139.6917075
-30.642572	18.371559	137.374298	-28.460423	6.236213	134.714035	32.855713	-9.013463	126.483429	30.192522	34.519749	133.276703	31.5241175	12.753143	129.880066	-88.4449635	-0.280716999999997	139.548004
-28.832037	18.390373	137.26178	-28.499174	6.524178	134.869629	33.012497	-9.022846	127.062965	30.312702	34.500862	133.685303	31.6625995	12.739008	130.374134	-88.6609475	0.309348000000002	139.365124
-26.957598	18.276194	136.994553	-28.539356	6.878928	134.944504	33.241791	-9.026166	127.864525	30.385122	34.475578	133.965759	31.8134565	12.724706	130.915142	-88.8921685	1.03315	138.973866
-25.08919	17.972122	136.564621	-28.577105	7.264535	134.858521	33.873386	-9.178935	128.722565	30.441219	34.520508	134.277374	32.1573025	12.6707865	131.4999695	-89.3115125	1.8582835	138.2170725
-23.152227	17.533371	135.998306	-28.641071	7.687645	134.562302	34.21077	-9.16317	129.825729	30.464497	34.551449	134.760483	32.3376335	12.6941395	132.293106	-89.6197755	2.6811505	136.831498
-21.281691	16.862717	135.428329	-28.74785	8.111784	134.132843	34.551353	-9.21715	130.964966	30.411142	34.526985	135.348816	32.4812475	12.6549175	133.156891	-89.9769475	3.5686505	135.108795
-18.507376	15.623142	134.467896	-28.987104	8.841808	133.285141	34.88905	-9.371661	132.59639	30.302387	34.491562	136.342865	32.5957185	12.5599505	134.4696275	-90.5699265	5.1236655	132.1006545
-16.772327	14.60111	133.958755	-29.158247	9.384253	132.693115	34.999813	-9.440079	133.603806	30.158901	34.576912	136.807312	32.579357	12.5684165	135.205559	-90.895851	6.2000895	130.180671
-15.09285	13.468382	133.608444	-29.301804	9.974993	132.204788	35.008373	-9.409828	134.501831	30.118355	34.795135	136.978745	32.563364	12.6926535	135.740288	-91.166972	7.2573325	128.669288
-13.541417	12.252237	133.434601	-29.398228	10.642267	131.725021	34.992584	-9.301586	135.371109	30.148252	35.134483	136.886215	32.570418	12.9164485	136.128662	-91.366874	8.3680855	127.32138
-12.117231	10.98626	133.394684	-29.415644	11.270512	131.303284	34.963631	-9.126185	136.227768	30.210194	35.549236	136.523804	32.5869125	13.2115255	136.375786	-91.4182005	9.3294985	126.230782
-10.807343	9.673791	133.549744	-29.389685	11.811709	130.974854	34.855034	-8.684848	136.931229	30.333811	35.972878	135.942581	32.5944225	13.644015	136.436905	-91.3737925	9.979403	125.512803
-9.625218	8.395043	133.728027	-29.295563	12.27316	130.67984	34.768295	-8.114247	137.468414	30.454741	36.358242	135.273056	32.611518	14.1219975	136.370735	-91.202644	10.4243225	124.988945
-8.158598	6.501917	134.038757	-29.162308	12.677209	130.234619	34.749306	-7.361151	137.926559	30.562464	36.800758	134.249115	32.655885	14.7198035	136.087837	-90.980501	10.6346145	124.381401
-7.321498	5.320477	134.055038	-29.05077	12.797276	129.913513	34.808712	-6.928705	137.885345	30.623398	36.988892	133.74472	32.716055	15.0300935	135.8150325	-90.817595	10.5644585	124.0119935
-6.599167	4.179688	133.974854	-28.923666	12.840056	129.574524	34.962662	-6.708855	137.598145	30.68471	37.117245	133.283707	32.823686	15.204195	135.440926	-90.671018	10.475917	123.708122
-5.991888	3.065742	133.725571	-28.780148	12.860812	129.217072	35.147011	-6.639584	137.146149	30.736906	37.219566	132.830032	32.9419585	15.289991	134.9880905	-90.5022545	10.431633	123.4460535
-5.47726	2.070679	133.330139	-28.584167	12.8977	128.851532	35.371609	-6.550234	136.524246	30.845304	37.361485	132.462799	33.1084565	15.4056255	134.4935225	-90.2767905	10.3897745	123.2095415
-5.068294	1.151873	132.83931	-28.376642	12.964974	128.493729	35.632412	-6.413946	135.922562	30.970764	37.517738	132.06192	33.301588	15.551896	133.992241	-90.054872	10.378052	122.995217
-4.715744	0.332046	132.312302	-28.134405	13.117157	128.116806	35.888107	-6.219544	135.342743	31.104126	37.738155	131.667847	33.4961165	15.7593055	133.505295	-89.7649265	10.4750085	122.728317
-4.458315	-0.710456	131.568497	-27.746048	13.484219	127.524612	36.252956	-5.829144	134.591705	31.078503	38.215614	131.355179	33.6657295	16.193235	132.973442	-89.1578255	10.775203	122.075782
-4.460785	-1.272982	131.20723	-27.478504	13.796054	127.200974	36.467934	-5.531991	134.250214	31.577682	38.321346	130.956024	34.022808	16.3946775	132.603119	-88.979816	11.1974305	121.798829
-4.627479	-1.750443	131.030609	-27.233128	14.141366	126.979828	36.650803	-5.240715	134.044327	31.807781	38.56498	130.655151	34.229292	16.6621325	132.349739	-88.695548	11.6205995	121.609917
-4.874565	-2.168463	130.955063	-27.016729	14.459835	126.866295	36.808315	-4.926071	133.965332	32.033592	38.799129	130.336884	34.4209535	16.936529	132.151108	-88.4544115	11.983141	121.581482
-5.292966	-2.499582	130.964645	-26.826212	14.736134	126.825287	36.957916	-4.616347	133.932938	32.227428	39.040199	130.059158	34.592672	17.211926	131.996048	-88.245096	12.260342	121.654526
-5.757338	-2.803281	130.852478	-26.664764	14.959414	126.795708	37.090027	-4.366383	133.908539	32.36013	39.245216	129.894119	34.7250785	17.4394165	131.901329	-88.0546065	12.4794115	121.690087
-6.330352	-3.021606	130.668152	-26.548252	15.077682	126.763153	37.18248	-4.154873	133.862976	32.459114	39.412334	129.796219	34.820797	17.6287305	131.8295975	-87.917301	12.5266335	121.6967085
-7.374488	-3.235282	130.17659	-26.418709	15.111111	126.689743	37.293278	-4.048025	133.719452	32.556225	39.564701	129.81134	34.9247515	17.758338	131.765396	-87.7621695	12.463884	121.61409
-8.187419	-3.290825	129.682129	-26.368273	15.066257	126.59948	37.32579	-4.063697	133.58812	32.579117	39.565002	129.941437	34.9524535	17.7506525	131.7647785	-87.6889995	12.3818615	121.4341815
-9.060719	-3.28916	129.137085	-26.304977	14.97083	126.472473	37.318104	-4.132053	133.405777	32.620304	39.534058	130.04747	34.969204	17.7010025	131.7266235	-87.579158	12.2406575	121.2183225
-10.033511	-3.255507	128.533356	-26.263956	14.896674	126.356598	37.2911	-4.217882	133.175034	32.694954	39.502258	130.179657	34.993027	17.642188	131.6773455	-87.520939	12.15116	121.0358505
-11.08583	-3.119438	127.979637	-26.19698	14.851117	126.238907	37.229507	-4.295781	132.893402	32.757271	39.485786	130.309982	34.993389	17.5950025	131.601692	-87.387349	12.1072315	120.876122
-12.253813	-2.923764	127.489388	-26.143742	14.862968	126.16777	37.213089	-4.333742	132.531097	32.830299	39.463501	130.382294	35.021694	17.5648795	131.4566955	-87.309178	12.1610565	120.8788445
-13.485442	-2.715741	127.031387	-26.075157	14.924002	126.135506	37.202003	-4.319143	132.150574	32.926376	39.454868	130.383118	35.0641895	17.5678625	131.266846	-87.2145035	12.2801415	121.004166
-15.480548	-2.289431	126.408554	-25.945976	15.065382	126.168289	37.208862	-4.209099	131.51062	33.065403	39.557522	130.270615	35.1371325	17.6742115	130.8906175	-87.0290845	12.4565525	121.4459605
-16.888653	-1.967006	126.073982	-25.837261	15.16122	126.334915	37.211128	-4.085955	131.042725	33.146526	39.696503	130.141205	35.178827	17.805274	130.591965	-86.853349	12.517166	122.077865
-18.375498	-1.68185	125.804291	-25.716873	15.247816	126.647476	37.244747	-3.906145	130.532486	33.218693	39.928566	129.989014	35.23172	18.0112105	130.26075	-86.665466	12.4844215	123.034202
-19.894815	-1.365868	125.768707	-25.572119	15.348005	127.115143	37.318718	-3.613012	130.013351	33.27417	40.312012	129.916168	35.296444	18.3495	129.9647595	-86.440682	12.34651	124.2655265
-21.447735	-1.108736	126.031181	-25.414124	15.49024	127.768036	37.440346	-3.253483	129.542572	33.293262	40.725937	129.874695	35.366804	18.736227	129.7086335	-86.195052	12.244253	125.8274385
-23.055204	-0.83501	126.692841	-25.257582	15.656726	128.59549	37.556076	-2.812675	129.29068	33.269482	41.140373	129.752075	35.412779	19.163849	129.5213775	-85.927943	12.149603	127.6696025
-24.650089	-0.654994	127.692581	-25.089544	15.860011	129.585999	37.630882	-2.326257	129.167557	32.919647	41.68597	129.750092	35.2752645	19.6798565	129.4588245	-85.4543525	12.0401655	129.7131735
-27.058876	-0.452843	129.898804	-24.897577	16.156235	131.28746	37.781235	-1.579662	129.234116	33.079723	42.032658	129.263	35.430479	20.226498	129.248558	-85.225633	12.085972	133.326362
-28.613312	-0.331164	131.64447	-24.823906	16.325884	132.434189	37.869919	-1.163448	129.462021	32.584339	42.402	128.995148	35.227129	20.619276	129.2285845	-84.874941	12.032492	135.6397935
-30.135435	-0.242615	133.414078	-24.791775	16.446201	133.486938	37.935223	-0.813541	129.739578	32.342926	42.544975	128.500122	35.1390745	20.865717	129.11985	-84.7226245	12.026685	137.854026
-31.571218	-0.083391	135.15123	-24.779783	16.497393	134.408798	38.012348	-0.585159	130.072296	32.008396	42.59988	127.820457	35.010372	21.0073605	128.9463765	-84.569938	11.9874255	139.8712195
-32.93478	0.122062	136.80722	-24.782839	16.472874	135.19165	38.095772	-0.438303	130.381332	31.59284	42.520287	127.009979	34.844306	21.040992	128.6956555	-84.409984	11.904756	141.6876445
-34.230293	0.357593	138.279541	-24.778252	16.369667	135.847458	38.179104	-0.353984	130.636429	31.140858	42.321896	126.167976	34.659981	20.983956	128.4022025	-84.216485	11.755378	143.2927135
-35.365017	0.677833	139.561646	-24.760172	16.187523	136.352524	38.246056	-0.371652	130.858093	30.666166	42.004375	125.26162	34.456111	20.8163615	128.0598565	-83.976455	11.5586845	144.6451915
-36.95705	1.372465	141.041382	-24.742558	15.825614	136.873352	38.270195	-0.437242	131.123657	29.978827	41.381706	123.914871	34.124511	20.472232	127.519264	-83.609627	11.178996	146.22744
-37.853092	1.996586	141.687485	-24.725195	15.558741	137.05748	38.255898	-0.527822	131.253265	29.563951	40.964596	122.990242	33.9099245	20.218387	127.1217535	-83.3603145	10.899095	146.9932065
-38.66011	2.760074	142.098373	-24.718052	15.282557	137.149628	38.233181	-0.641176	131.31662	29.183462	40.492271	122.15799	33.7083215	19.9255475	126.737305	-83.1444255	10.6395665	147.561951
-39.503384	3.827953	142.247726	-24.724867	14.99419	137.169464	38.194729	-0.803186	131.373749	28.846382	40.003494	121.442627	33.5205555	19.600154	126.408188	-82.9702895	10.388226	147.93074
-40.098808	4.995346	142.138962	-24.730225	14.699803	137.128876	38.128971	-1.015971	131.352661	28.559753	39.573368	120.785667	33.344362	19.2786985	126.069164	-82.804812	10.1209075	148.188588
-40.615559	6.349802	141.770096	-24.757858	14.376001	137.019592	38.046585	-1.256157	131.239288	28.32535	39.179859	120.317368	33.1859675	18.961851	125.778328	-82.7016835	9.790151	148.260856
-40.946724	7.779408	141.069977	-24.808704	13.995905	136.834	37.888165	-1.497528	131.013031	28.173212	38.868668	120.051834	33.0306885	18.68557	125.5324325	-82.6480965	9.30624	148.1355675
-41.192913	10.257292	139.635803	-24.939602	13.355838	136.476822	37.601002	-1.835204	130.468781	28.047243	38.681049	119.963852	32.8241225	18.4229225	125.2163165	-82.7033265	8.2887535	147.7373275
-40.996948	12.07417	138.579315	-25.0907	12.956779	136.254562	37.267288	-2.092773	129.87883	27.990717	38.67733	120.186043	32.6290025	18.2922785	125.0324365	-82.8104025	7.6212795	147.4766875
-40.829994	14.283154	137.752365	-25.260231	12.576079	136.095764	36.847534	-2.322158	129.163223	27.966988	38.784077	120.571182	32.407261	18.2309595	124.8672025	-82.927723	6.9211985	147.3243255
-40.471024	16.713469	137.099686	-25.419613	12.214831	135.954926	36.331707	-2.583552	128.328522	27.999592	39.025303	121.098518	32.1656495	18.2208755	124.71352	-83.0048755	6.2087865	147.196332
-39.87487	19.299435	136.659256	-25.618345	11.899143	135.771988	35.43568	-2.596272	127.390656	28.050592	39.288124	121.829269	31.743136	18.345926	124.6099625	-82.979826	5.45236	146.9340135
-39.069386	22.053553	136.523438	-25.850973	11.632288	135.538147	34.81739	-2.826637	126.347229	28.130829	39.567535	122.765388	31.4741095	18.370449	124.5563085	-83.1760555	4.894127	146.5199855
-38.018398	24.871025	136.808746	-26.103434	11.441636	135.359634	34.2131	-2.919919	125.342903	28.660961	39.739574	123.886299	31.4370305	18.4098275	124.614601	-83.6438985	4.4734445	146.104667
-35.926983	29.033253	138.262466	-26.51532	11.269442	135.379333	33.463486	-2.805532	124.399315	28.835695	40.376816	126.440468	31.1495905	18.785642	125.4198915	-84.1802305	3.753242	145.3387745
-34.258293	31.649649	139.829819	-26.803473	11.288399	135.587662	33.054501	-2.682338	124.249245	29.15324	40.637146	128.338806	31.1038705	18.977404	126.2940255	-84.7108165	3.599394	144.8812985
-32.362957	34.038162	141.668854	-27.090847	11.394992	136.079269	32.756195	-2.48883	124.448463	29.713783	40.713985	130.123566	31.234989	19.1125775	127.2860145	-85.416683	3.6774065	144.8725235
-30.324835	36.264023	143.653809	-27.388454	11.578004	136.839584	32.565487	-2.272917	124.981461	29.898781	40.93755	131.927719	31.232134	19.3323165	128.45459	-86.009042	3.8236915	145.224578
-28.192287	38.287086	145.433441	-27.643976	11.815539	137.700516	32.48621	-2.084006	125.799454	30.04911	41.156761	133.604126	31.26766	19.5363775	129.70179	-86.555612	4.0947005	145.699242
-26.003391	40.217747	146.877731	-27.852482	12.052315	138.489075	32.58535	-1.908304	126.913681	NaN	NaN	NaN	NaN	NaN	NaN	NaN	NaN	NaN
-23.738024	41.896633	147.960876	-28.034533	12.192791	139.066605	33.187149	-1.920544	128.105087	NaN	NaN	NaN	NaN	NaN	NaN	NaN	NaN	NaN
-20.26503	44.144691	148.861053	-28.292051	12.317751	139.161316	33.862213	-1.867545	130.283081	NaN	NaN	NaN	NaN	NaN	NaN	NaN	NaN	NaN
-17.945198	45.478321	148.914795	-28.526146	12.386461	138.627747	34.415264	-1.990707	131.739487	NaN	NaN	NaN	NaN	NaN	NaN	NaN	NaN	NaN
-15.600891	46.5746	148.644287	-28.85586	12.421424	137.674561	34.841518	-2.250767	133.176834	NaN	NaN	NaN	NaN	NaN	NaN	NaN	NaN	NaN
-13.324917	47.545288	148.016754	-29.25564	12.594673	136.378967	35.12257	-2.563598	134.564178	NaN	NaN	NaN	NaN	NaN	NaN	NaN	NaN	NaN
-11.016048	48.417667	147.117325	-29.661079	13.018423	134.971954	35.189255	-2.839167	135.837021	NaN	NaN	NaN	NaN	NaN	NaN	NaN	NaN	NaN
-8.757277	49.126957	146.283463	-29.999817	13.588664	133.772797	35.08284	-2.820537	136.886795	NaN	NaN	NaN	NaN	NaN	NaN	NaN	NaN	NaN
-8.763942	48.686043	145.136719	-30.279663	14.185839	133.008179	34.928387	-2.656121	137.829269	NaN	NaN	NaN	NaN	NaN	NaN	NaN	NaN	NaN
-9.323319	47.286171	144.275909	-30.602306	14.937525	132.653793	34.57074	-2.329163	139.127487	NaN	NaN	NaN	NaN	NaN	NaN	NaN	NaN	NaN
-9.921751	46.18132	143.685898	-30.734921	15.369877	132.743698	34.246937	-1.967364	139.703796	NaN	NaN	NaN	NaN	NaN	NaN	NaN	NaN	NaN
-10.688837	44.774185	143.451599	-30.884998	15.686072	133.09874	34.015858	-1.657871	140.011459	NaN	NaN	NaN	NaN	NaN	NaN	NaN	NaN	NaN
-11.701029	43.26049	143.446228	-31.040636	15.900198	133.674896	33.881321	-1.486131	140.101959	NaN	NaN	NaN	NaN	NaN	NaN	NaN	NaN	NaN
-12.840572	41.490578	143.412109	-31.188049	16.04668	134.372787	33.799068	-1.39152	139.919769	NaN	NaN	NaN	NaN	NaN	NaN	NaN	NaN	NaN
-14.129913	39.667213	143.303955	-31.295553	16.140869	135.190399	33.763699	-1.387034	139.546707	NaN	NaN	NaN	NaN	NaN	NaN	NaN	NaN	NaN
-15.440643	37.652962	143.20845	-31.415997	16.236128	136.387314	33.670212	-1.352077	139.029999	NaN	NaN	NaN	NaN	NaN	NaN	NaN	NaN	NaN
-17.797567	34.338161	143.635788	-31.639402	16.395061	139.189529	33.368683	-1.101783	138.288254	NaN	NaN	NaN	NaN	NaN	NaN	NaN	NaN	NaN
-19.539328	31.919235	144.240387	-31.801331	16.474047	141.409973	33.016403	-0.870868	138.018768	NaN	NaN	NaN	NaN	NaN	NaN	NaN	NaN	NaN
-21.355675	29.337618	145.042694	-32.005043	16.424734	143.698532	32.688393	-0.720205	138.042847	NaN	NaN	NaN	NaN	NaN	NaN	NaN	NaN	NaN
-23.18903	26.621935	145.959778	-32.234703	16.225857	145.687073	32.357517	-0.725756	138.441116	NaN	NaN	NaN	NaN	NaN	NaN	NaN	NaN	NaN
-24.931257	23.778639	146.954926	-32.402985	15.962967	147.459091	32.025013	-0.839626	139.130539	NaN	NaN	NaN	NaN	NaN	NaN	NaN	NaN	NaN
-26.674759	20.843964	148.077469	-32.568325	15.576702	148.967667	31.792196	-0.969758	139.904114	NaN	NaN	NaN	NaN	NaN	NaN	NaN	NaN	NaN
-28.390587	17.853456	149.192429	-32.884262	15.277815	150.296188	31.591352	-1.145758	140.646042	NaN	NaN	NaN	NaN	NaN	NaN	NaN	NaN	NaN
-29.48027	14.429778	150.710617	-32.935398	14.580636	151.783981	31.356779	-1.521287	141.520401	NaN	NaN	NaN	NaN	NaN	NaN	NaN	NaN	NaN
-28.843969	14.053193	151.29509	-33.027012	14.294698	152.555481	31.272259	-1.80748	142.067368	NaN	NaN	NaN	NaN	NaN	NaN	NaN	NaN	NaN
-28.101337	13.614143	151.827499	-33.069187	14.075043	153.138992	31.269115	-2.025292	142.636795	NaN	NaN	NaN	NaN	NaN	NaN	NaN	NaN	NaN
-27.270851	13.267076	152.198837	-33.028885	13.899589	153.552719	31.343197	-2.165727	143.121368	NaN	NaN	NaN	NaN	NaN	NaN	NaN	NaN	NaN
-26.348343	12.954018	152.325592	-33.000565	13.79394	153.732117	31.496891	-2.271912	143.540375	NaN	NaN	NaN	NaN	NaN	NaN	NaN	NaN	NaN
-25.346029	12.667844	152.259018	-32.947998	13.722214	153.622604	31.654819	-2.370707	143.867538	NaN	NaN	NaN	NaN	NaN	NaN	NaN	NaN	NaN
-24.330627	12.445166	151.947296	-32.941925	13.72205	153.275543	31.799524	-2.499606	144.095032	NaN	NaN	NaN	NaN	NaN	NaN	NaN	NaN	NaN
-22.697098	12.175625	151.234375	-32.926762	13.787648	152.353989	32.00058	-2.718995	144.367676	NaN	NaN	NaN	NaN	NaN	NaN	NaN	NaN	NaN
-21.5819	12.003704	150.634125	-32.851444	13.798194	151.542938	32.145565	-2.873661	144.51062	NaN	NaN	NaN	NaN	NaN	NaN	NaN	NaN	NaN
-20.418165	11.874461	149.955231	-32.765274	13.827656	150.504227	32.362152	-3.033495	144.694443	NaN	NaN	NaN	NaN	NaN	NaN	NaN	NaN	NaN
-19.333626	11.757596	149.193649	-32.671219	13.964351	149.197586	32.563686	-3.241548	144.896927	NaN	NaN	NaN	NaN	NaN	NaN	NaN	NaN	NaN
-18.21929	11.682984	148.315842	-32.696621	14.224627	147.754715	32.620384	-3.459597	145.131927	NaN	NaN	NaN	NaN	NaN	NaN	NaN	NaN	NaN
-17.315746	11.627443	147.643707	-32.82782	14.506873	146.383072	32.442848	-3.606664	145.353897	NaN	NaN	NaN	NaN	NaN	NaN	NaN	NaN	NaN
-16.536398	11.525179	146.95462	-33.007507	14.794123	145.141785	32.14695	-3.668551	145.52269	NaN	NaN	NaN	NaN	NaN	NaN	NaN	NaN	NaN
-15.602366	11.396113	146.23114	-33.20042	15.198978	143.920059	31.84	-3.537601	145.399506	NaN	NaN	NaN	NaN	NaN	NaN	NaN	NaN	NaN
-15.097377	11.184985	145.859222	-33.196037	15.349995	143.531982	31.806129	-3.317326	145.151001	NaN	NaN	NaN	NaN	NaN	NaN	NaN	NaN	NaN
-14.698061	10.95388	145.558167	-33.068588	15.454687	143.47963	31.892317	-3.107037	144.805069	NaN	NaN	NaN	NaN	NaN	NaN	NaN	NaN	NaN
-14.433691	10.552334	145.564941	-32.874062	15.478418	143.800018	32.087536	-3.056	144.375992	NaN	NaN	NaN	NaN	NaN	NaN	NaN	NaN	NaN
-14.251837	10.004614	145.611984	-32.647823	15.404977	144.294312	32.355453	-3.106586	144.003601	NaN	NaN	NaN	NaN	NaN	NaN	NaN	NaN	NaN
-14.288424	9.348097	145.700485	-32.407017	15.269213	144.787949	32.609211	-3.189365	143.664246	NaN	NaN	NaN	NaN	NaN	NaN	NaN	NaN	NaN
-14.330372	8.529746	145.747299	-32.159195	15.076622	145.100754	32.796471	-3.335516	143.504593	NaN	NaN	NaN	NaN	NaN	NaN	NaN	NaN	NaN
-14.578555	7.156341	145.306046	-31.832727	14.780812	144.74765	NaN	NaN	NaN	NaN	NaN	NaN	NaN	NaN	NaN	NaN	NaN	NaN
-14.810909	6.08916	144.655014	-31.697536	14.69129	143.949051	NaN	NaN	NaN	NaN	NaN	NaN	NaN	NaN	NaN	NaN	NaN	NaN
-15.135211	5.004706	143.836945	-31.6416	14.667888	142.972931	NaN	NaN	NaN	NaN	NaN	NaN	NaN	NaN	NaN	NaN	NaN	NaN
-15.70163	3.832638	142.953262	-31.622791	14.738497	142.03244	NaN	NaN	NaN	NaN	NaN	NaN	NaN	NaN	NaN	NaN	NaN	NaN
-16.248531	2.571882	142.165619	-31.581842	14.840618	141.234528	33.391872	-3.550219	143.719208	NaN	NaN	NaN	NaN	NaN	NaN	NaN	NaN	NaN
-17.069605	1.208835	141.44606	-31.499825	14.999331	140.624512	33.419338	-3.334688	143.714157	NaN	NaN	NaN	NaN	NaN	NaN	NaN	NaN	NaN
-17.929464	-0.211382	140.938995	-31.404253	15.204236	140.206924	33.51038	-3.104111	143.6978	NaN	NaN	NaN	NaN	NaN	NaN	NaN	NaN	NaN
-19.531891	-2.555926	140.419693	-31.242258	15.513717	140.022369	33.650688	-2.82672	143.710876	NaN	NaN	NaN	NaN	NaN	NaN	NaN	NaN	NaN
-20.885147	-4.238879	140.443405	-31.141695	15.679513	140.262589	33.754478	-2.601913	143.6418	NaN	NaN	NaN	NaN	NaN	NaN	NaN	NaN	NaN
-22.307173	-6.035836	140.861847	-30.987745	15.81987	140.649185	33.944679	-2.419739	143.579422	NaN	NaN	NaN	NaN	NaN	NaN	NaN	NaN	NaN
-23.746284	-7.867614	141.524338	-30.756737	15.877136	141.280884	34.203079	-2.209481	143.501572	NaN	NaN	NaN	NaN	NaN	NaN	NaN	NaN	NaN
-25.397474	-9.7475	142.842468	-30.518276	15.848486	142.278748	34.519531	-1.921718	143.285599	28.62483	40.900135	142.996353	31.5721805	19.4892085	143.140976	-92.6087325	12.2077635	141.41652
-27.097475	-11.656384	144.742661	-30.249905	15.759875	143.480087	34.908573	-1.670778	143.023849	28.72501	41.019024	141.613998	31.8167915	19.674123	142.3189235	-92.3166015	11.845627	144.6412505
-28.776911	-13.503507	147.126419	-29.96203	15.542565	144.764572	35.287701	-1.556098	142.732956	NaN	NaN	NaN	NaN	NaN	NaN	NaN	NaN	NaN
-31.307243	-16.160301	151.358871	-29.538393	15.043005	146.681961	35.787102	-1.593072	142.259354	28.025961	40.804386	137.762985	31.9065315	19.605657	140.0111695	-90.9833175	10.480353	153.3527525
-32.89402	-17.733824	154.23793	-29.298529	14.658228	147.7668	36.038513	-1.769432	141.865509	27.822542	40.302204	135.941452	31.9305275	19.266386	138.9034805	-90.5275855	10.05007	156.6301195
-34.754417	-18.891764	157.085556	-29.031158	14.217988	148.640579	NaN	NaN	NaN	27.421808	39.633705	134.41835	NaN	NaN	NaN	NaN	NaN	NaN
NaN	NaN	NaN	-28.719946	13.766785	149.358887	NaN	NaN	NaN	27.045822	38.950409	133.074722	NaN	NaN	NaN	NaN	NaN	NaN
NaN	NaN	NaN	-28.606628	13.475919	149.880142	NaN	NaN	NaN	26.801968	38.532986	132.008286	NaN	NaN	NaN	NaN	NaN	NaN
NaN	NaN	NaN	-28.381968	13.116884	150.094574	NaN	NaN	NaN	26.594543	38.236473	131.237701	NaN	NaN	NaN	NaN	NaN	NaN
NaN	NaN	NaN	-28.248955	12.808871	150.079971	NaN	NaN	NaN	26.355103	37.98946	130.673416	NaN	NaN	NaN	NaN	NaN	NaN
NaN	NaN	NaN	-28.072214	12.288046	149.69812	35.148109	-2.797973	139.840668	26.276604	37.718029	130.336792	30.7123565	17.460028	135.08873	-86.8567845	7.116064	164.30751
NaN	NaN	NaN	-28.05822	11.908197	149.366135	35.275291	-3.249955	139.314606	26.284536	37.597054	130.360428	30.7799135	17.1735495	134.837517	-86.8963535	6.6428445	163.894753
NaN	NaN	NaN	-27.902103	11.400029	148.938385	35.248817	-3.670061	138.867401	26.287052	37.453281	130.459274	30.7679345	16.89161	134.6633375	-86.5721405	5.908448	163.2134325
NaN	NaN	NaN	-27.947313	11.069307	148.587509	35.123779	-4.037857	138.387329	26.258883	37.269783	130.474106	30.691331	16.615963	134.4307175	-86.585957	5.522651	162.7443005
NaN	NaN	NaN	-28.011444	10.757196	148.222534	34.940456	-4.381049	137.999252	26.25592	37.035786	130.420883	30.598188	16.3273685	134.2100675	-86.621076	5.1870235	162.2350005
NaN	NaN	NaN	-28.082088	10.441504	147.853699	35.091156	-4.9163	137.581039	26.304501	36.742279	130.411591	30.6978285	15.9129895	133.996315	-86.8620045	4.9700185	161.711083
NaN	NaN	NaN	-28.145334	10.100112	147.503586	34.921165	-5.285747	137.292236	26.41061	36.40831	130.440353	30.6658875	15.5612815	133.8662945	-86.9565555	4.6389425	161.1408775
NaN	NaN	NaN	-28.245983	9.684025	147.012604	34.734856	-5.90122	137.083374	26.626003	35.857277	130.578644	30.6804295	14.9780285	133.831009	-87.1723955	4.3900215	160.194199
NaN	NaN	NaN	-28.33761	9.492084	146.735519	34.639351	-6.299417	137.109955	26.773607	35.483829	130.685074	30.706479	14.592206	133.8975145	-87.381699	4.391962	159.5735235
NaN	NaN	NaN	-28.436783	9.330904	146.513306	34.594955	-6.657166	137.245438	26.898653	35.11491	130.792755	30.746804	14.228872	134.0190965	-87.62037	4.432936	159.0075155
NaN	NaN	NaN	-28.52253	9.173831	146.324509	34.600979	-7.020154	137.469894	26.997826	34.76746	130.886475	30.7994025	13.873653	134.1781845	-87.8444625	4.474009	158.4708335
NaN	NaN	NaN	-28.586977	9.013023	146.102386	34.635506	-7.372864	137.755264	27.192879	34.385742	131.034454	30.9141925	13.506439	134.394859	-88.0881465	4.519607	157.809913
NaN	NaN	NaN	-28.64728	8.860168	145.81308	34.69276	-7.75911	138.066483	27.353811	34.053528	131.265945	31.0232855	13.147209	134.666214	-88.3178455	4.573127	156.959946
-43.166718	-20.061613	152.159775	-28.633488	8.691126	145.345078	34.921642	-8.116749	138.432571	27.632555	33.714817	131.605438	31.2770985	12.799034	135.0190045	-88.5440745	4.583218	155.6711515
-41.956951	-17.73284	149.601196	-28.601	8.48976	144.293732	35.070644	-8.777941	138.940994	28.450226	33.327126	132.377319	31.760435	12.2745925	135.6591565	-88.962435	4.7049275	152.9283075
-40.911163	-15.830064	147.229111	-28.565327	8.428139	143.296158	35.176231	-9.172211	139.194687	29.252344	33.032745	132.992432	32.2142875	11.930267	136.0935595	-89.3449415	4.926011	150.4987565
-40.269344	-14.202409	144.802124	-28.5746	8.53124	142.148636	35.210384	-9.483871	139.325867	29.837114	32.96043	133.798141	32.523749	11.7382795	136.562004	-89.672949	5.3242005	147.735268
-39.402687	-12.218954	142.307419	-28.615402	8.768048	140.931229	35.194057	-9.703059	139.319794	30.385021	33.034607	134.613235	32.789539	11.665774	136.9665145	-90.020343	5.870322	144.8959435
-38.524139	-10.015249	139.873749	-28.701294	9.183822	139.673904	35.049343	-9.742703	139.137711	30.788639	33.24155	135.594284	32.918991	11.7494235	137.3659975	-90.321579	6.6182205	141.9818105
-37.716312	-7.743751	137.927216	-28.795513	9.675961	138.637787	34.900494	-9.618917	138.803101	31.016245	33.526711	136.398865	32.9583695	11.953897	137.600983	-90.5493955	7.398025	139.674591
-36.907196	-5.365849	136.355469	-28.836151	10.160753	137.864441	34.827381	-9.318095	138.379791	31.133261	33.83234	137.046143	32.980321	12.2571225	137.712967	-90.652623	8.0643835	138.015915
-35.896606	-1.900627	135.121933	-28.765938	10.841954	137.186569	34.940208	-8.733256	137.664429	31.163189	34.368206	137.786453	33.0516985	12.817475	137.725441	-90.5835745	8.866433	136.647697
-35.285496	0.315518	134.747559	-28.668842	11.15996	136.911728	35.025318	-8.259517	137.269653	31.198788	34.772606	138.005722	33.112053	13.2565445	137.6376875	-90.449737	9.0633755	136.1857685
-34.859917	2.427497	134.676773	-28.561771	11.440115	136.731995	35.078644	-7.794847	136.833923	31.261831	35.1455	138.082916	33.1702375	13.6753265	137.4584195	-90.2937795	9.2049035	136.0055705
-34.498737	4.496711	134.795013	-28.500196	11.663222	136.69014	35.150051	-7.478569	136.37294	31.24094	35.43111	137.878967	33.1954955	13.9762705	137.1259535	-90.1958875	9.3501735	136.2543265
-34.241936	6.39093	135.089615	-28.427929	11.811759	136.715073	35.229561	-7.177557	135.892075	31.214582	35.679317	137.494812	33.2220715	14.25088	136.6934435	-90.0779295	9.372638	136.7367025
-34.025318	8.26654	135.35878	-28.342855	11.847632	136.786652	35.287693	-6.903496	135.454666	31.198484	35.897758	137.05896	33.2430885	14.497131	136.256813	-89.9287985	9.198133	137.316491
-33.845886	9.969906	135.652695	-28.221659	11.777024	136.858078	35.343594	-6.66861	135.099655	31.196095	36.021404	136.668808	33.2698445	14.676397	135.8842315	-89.7131625	8.877651	137.8319245
-33.641376	12.451764	135.835373	-28.035751	11.509093	136.772247	35.571674	-6.45068	134.733536	31.20294	36.124058	136.56398	33.387307	14.836689	135.648758	-89.458809	8.181497	137.895736
-33.589165	13.940833	135.820786	-27.946938	11.292987	136.552246	35.751091	-6.450988	134.643692	31.164248	36.083168	136.631744	33.4576695	14.81609	135.637718	-89.3515455	7.769884	137.466774
-33.576538	15.438928	135.671204	-27.915102	11.095056	136.271973	35.868938	-6.480432	134.569214	31.119314	36.046143	136.666885	33.494126	14.7828555	135.6180495	-89.32433	7.4072565	136.9258965
-33.582027	16.825148	135.498489	-27.915012	10.982252	135.941116	35.91993	-6.491738	134.434753	31.064886	36.044258	136.546844	33.492408	14.77626	135.4907985	-89.322432	7.188244	136.3914335
-33.702614	18.211	135.276321	-27.946037	10.97094	135.624298	35.876137	-6.475178	134.257401	31.008574	36.072788	136.227615	33.4423555	14.798805	135.242508	-89.3344295	7.143075	136.006088
-33.807987	19.570976	135.009003	-27.972866	11.042999	135.304504	35.786003	-6.434796	134.027817	30.946529	36.128883	135.77919	33.366266	14.8470435	134.9035035	-89.311998	7.2389545	135.7055045
-33.956642	20.830996	134.659363	-27.982166	11.16759	134.947998	35.660374	-6.382958	133.719803	30.903349	36.180912	135.17067	33.2818615	14.898977	134.4452365	-89.2461935	7.436203	135.4507595
-34.338696	22.64806	134.088531	-28.045395	11.283031	134.363113	35.416832	-6.310122	132.966537	30.737597	36.268951	134.03096	33.0772145	14.9794145	133.4987485	-89.1680045	7.5866475	135.2274775
-34.596375	23.758841	133.690659	-28.090614	11.288775	133.882401	35.182148	-6.291261	132.211121	30.586079	36.339867	133.215256	32.8841135	15.024303	132.7131885	-89.0653415	7.553247	135.0516135
-34.939606	24.745686	133.363098	-28.120922	11.209441	133.351807	34.944447	-6.310676	131.29483	30.369541	36.439919	132.436234	32.656994	15.0646215	131.865532	-88.898838	7.3542605	134.838082
-35.345135	25.690477	133.241684	-28.141058	11.078901	132.88649	34.739933	-6.200367	130.294403	30.16703	36.524303	131.770508	32.4534815	15.161968	131.0324555	-88.7355975	6.995834	134.7405245
-35.733368	26.529369	133.451767	-28.136917	10.958373	132.631119	34.494431	-6.103365	129.216766	29.975494	36.624752	131.271713	32.2349625	15.2606935	130.2442395	-88.5087965	6.6560525	135.0179985
-36.075584	27.230844	133.997543	-28.110992	10.86145	132.645599	34.24382	-5.98779	128.204712	29.799725	36.716415	130.858231	32.0217725	15.3643125	129.5314715	-88.2437565	6.3585875	135.7597265
-36.460804	27.813009	134.786194	-28.094791	10.777246	132.932114	33.648853	-5.710875	127.482773	29.675411	36.833321	130.545166	31.662132	15.561223	129.0139695	-87.851714	5.993269	136.8502585
-36.957794	28.611807	135.968338	-28.032806	10.830733	133.678879	33.250046	-5.563963	126.628235	29.515066	37.00983	130.089874	31.382556	15.7229335	128.3590545	-87.448168	5.9385325	138.9987035
-37.197704	29.078451	136.525406	-28.020664	10.971824	134.222137	33.041138	-5.526148	126.317978	29.351488	37.139748	129.585617	31.196313	15.8068	127.9517975	-87.237641	6.136848	140.4924765
-37.380585	29.474596	136.785507	-28.05706	11.211221	134.683151	32.824303	-5.443313	126.117027	28.813829	37.41568	129.048889	30.819066	15.9861835	127.582958	-86.933186	6.4362585	141.783344
-37.537189	29.819912	136.822327	-28.154615	11.457003	135.051102	32.572147	-5.354136	126.10334	28.523684	37.554604	128.241455	30.5479155	16.100234	127.1723975	-86.8571455	6.813772	142.9298065
-37.644619	30.122194	136.741867	-28.289968	11.685864	135.369476	32.328835	-5.276047	126.267227	28.512993	37.518299	127.360275	30.420914	16.121126	126.813751	-87.00085	7.250602	143.925201
-37.640114	30.315155	136.718353	-28.470781	11.779243	135.691971	32.15049	-5.207602	126.459435	28.128693	37.574665	126.830467	30.1395915	16.1835315	126.644951	-87.0811535	7.3749545	144.738991
-37.475933	30.477953	136.85878	-28.638632	11.770343	136.096603	31.99267	-5.215359	126.776031	27.433449	37.695866	126.67984	29.7130595	16.2402535	126.7279355	-86.9903235	7.3004325	145.4652705
-36.977493	30.640667	137.270905	-28.92527	11.523787	136.794098	31.707218	-5.33074	127.230629	27.321424	37.468967	126.523125	29.514321	16.0691135	126.876877	-87.364861	6.9784605	146.711319
-36.534756	30.728045	137.611649	-29.085169	11.309179	137.280777	31.515364	-5.463544	127.527222	27.113628	37.353447	126.660172	29.314496	15.9449515	127.093697	-87.484834	6.6734065	147.467857
-35.999878	30.870146	137.830948	-29.202345	11.095694	137.680023	31.360844	-5.625569	127.77536	26.941141	37.24437	126.781975	29.1509925	15.8094005	127.2786675	-87.5556825	6.3819875	148.0813785
-35.269257	31.014082	137.871353	-29.305523	10.900978	137.894623	31.613863	-5.961111	127.848602	26.855261	37.092876	126.977585	29.234562	15.5658825	127.4130935	-87.845608	6.2360735	148.3761525
-34.402855	31.206804	137.7314	-29.361546	10.716027	137.881042	31.690487	-6.083602	128.187332	26.914701	36.993462	127.306236	29.302594	15.45493	127.746784	-88.025686	5.977124	148.0153
-33.480118	31.448841	137.505646	-29.354811	10.608755	137.645126	31.902615	-6.172647	128.639557	27.228495	36.95253	127.943352	29.565555	15.3899415	128.2914545	-88.275177	5.8275685	146.9987975
-32.466957	31.752905	137.187225	-29.393314	10.57902	137.078568	32.218498	-6.267229	129.162064	27.748653	36.989395	129.058533	29.9835755	15.361083	129.1102985	-88.7702035	5.796957	145.0468375
-30.757299	32.190495	136.871841	-29.691107	10.51624	135.77327	32.49054	-6.413498	129.899246	28.434328	37.038536	131.389893	30.462434	15.312519	130.6445695	-89.844648	5.719961	140.9019705
-29.706261	32.423557	137.032913	-30.014246	10.462032	134.905289	32.370083	-6.571344	130.260406	28.549225	36.948601	133.075958	30.459654	15.1886285	131.668182	-90.488146	5.7354355	138.142396
-28.603613	32.509258	137.582245	-30.363008	10.404126	134.295792	32.107224	-6.611293	130.411102	28.474501	36.866577	134.604828	30.2908625	15.127642	132.507965	-91.0168785	5.68061	136.083619
-27.502304	32.483952	138.374268	-30.630592	10.407754	133.915436	31.971434	-6.587355	130.565887	28.340799	36.784481	136.13353	30.1561165	15.098563	133.3497085	-91.4173005	5.716945	134.4811635
-26.433012	32.339619	139.220291	-30.825441	10.476192	133.752472	31.897535	-6.544693	130.790527	28.224361	36.749542	137.608582	30.060948	15.1024245	134.1995545	-91.71183	5.8499595	133.3053895
-25.384272	32.050873	140.027039	-30.954403	10.610955	133.787399	31.901001	-6.470511	131.048065	NaN	NaN	NaN	NaN	NaN	NaN	NaN	NaN	NaN
-24.337891	31.629185	140.557404	-31.0702	10.862653	133.88681	31.992289	-6.425201	131.521317	NaN	NaN	NaN	NaN	NaN	NaN	NaN	NaN	NaN
-22.814148	30.802635	140.777176	-31.239927	11.296533	134.048523	32.077362	-6.389691	132.491989	NaN	NaN	NaN	NaN	NaN	NaN	NaN	NaN	NaN
-21.876455	30.093464	140.679199	-31.382141	11.636564	134.147278	32.137787	-6.344562	133.238235	NaN	NaN	NaN	NaN	NaN	NaN	NaN	NaN	NaN
-20.933784	29.223272	140.321686	-31.533415	11.949459	134.217041	32.143036	-6.306412	134.045349	NaN	NaN	NaN	NaN	NaN	NaN	NaN	NaN	NaN
-20.192837	28.121494	140.066727	-31.696165	12.195115	134.287903	32.109592	-6.231249	134.795105	NaN	NaN	NaN	NaN	NaN	NaN	NaN	NaN	NaN
-19.427666	26.834566	139.697235	-31.867186	12.387911	134.397888	32.091919	-6.116761	135.478271	NaN	NaN	NaN	NaN	NaN	NaN	NaN	NaN	NaN
-18.882322	25.285206	139.510376	-32.036488	12.512609	134.57077	32.07917	-5.980247	136.050003	NaN	NaN	NaN	NaN	NaN	NaN	NaN	NaN	NaN
-18.28747	23.603077	139.174149	-32.186069	12.617586	134.762589	32.044796	-5.877031	136.583023	NaN	NaN	NaN	NaN	NaN	NaN	NaN	NaN	NaN
-17.676105	20.731558	138.860245	-32.425156	12.815084	135.282623	32.004757	-5.798097	137.3526	NaN	NaN	NaN	NaN	NaN	NaN	NaN	NaN	NaN
-17.371441	18.596224	138.769516	-32.534817	13.005718	135.892441	32.031952	-5.743807	137.975861	NaN	NaN	NaN	NaN	NaN	NaN	NaN	NaN	NaN
-17.101723	16.364952	138.907166	-32.595726	13.201321	136.836227	32.11554	-5.658534	138.741959	26.637333	38.290562	142.965454	29.3764365	16.316014	140.8537065	-94.5678885	10.086628	132.8187475
-17.042257	13.980664	139.662094	-32.66037	13.370989	138.061935	32.214394	-5.466639	139.590042	26.768827	38.641064	142.07016	29.4916105	16.5872125	140.830101	-94.8123505	10.1547655	135.293769
-16.972502	11.532575	140.489975	-32.686264	13.531901	139.217957	32.247414	-5.17048	140.446442	26.837889	38.940258	141.067139	29.5426515	16.884889	140.7567905	-94.9151795	10.178913	137.6791235
-16.993347	9.167198	141.534698	-32.645683	13.664728	140.035309	32.327072	-4.915649	141.353439	26.804703	39.130436	140.010284	29.5658875	17.1073935	140.6818615	-94.8572535	10.2220625	139.3887565
-17.039757	6.841946	142.484253	-32.574284	13.759434	140.417267	32.419632	-4.683883	142.219711	26.753363	39.221489	138.960922	29.5864975	17.268803	140.5903165	-94.7350655	10.250065	140.2442175
-17.127638	3.565075	143.643646	-32.324516	13.897896	140.232437	32.590981	-4.176525	143.274231	26.517916	39.404251	137.596405	29.5544485	17.613863	140.435318	-94.2034805	10.181929	140.029556
-17.196272	1.545596	144.118881	-32.129078	13.97127	139.944794	32.730495	-3.824091	143.603012	26.672077	39.389874	136.549011	29.701286	17.7828915	140.0760115	-93.959442	10.1596485	139.8135765
-17.312078	-0.339729	144.45607	-31.912392	13.988729	139.645676	33.001827	-3.568938	143.656616	26.855612	39.361668	135.738464	29.9287195	17.896365	139.69754	-93.7535035	10.081093	139.593812
-17.449907	-2.112065	144.492203	-31.701973	13.937099	139.350433	33.226212	-3.578855	143.277328	27.02136	39.234066	135.113831	30.123786	17.8276055	139.1955795	-93.527732	10.0465925	139.5052865
-17.587366	-3.740456	144.398788	-31.487402	13.821133	139.039124	33.502857	-3.673985	142.716904	27.068138	39.071857	134.565628	30.2854975	17.698936	138.641266	-93.2603015	9.94333	139.436982
-17.825035	-5.255939	144.140289	-31.275999	13.693178	138.67804	33.727722	-3.747793	142.078293	27.202368	38.87458	133.983505	30.465045	17.5633935	138.030899	-93.017043	9.8229625	139.325181
-18.015648	-6.544119	143.809555	-31.09465	13.548061	138.306122	33.85392	-3.849693	141.381989	27.498774	38.59417	133.323441	30.676347	17.3722385	137.352715	-92.865647	9.7238835	139.259529
-18.467947	-8.134694	143.606094	-30.816549	13.302694	137.845139	34.157814	-4.030143	140.427368	27.633757	38.165627	132.056458	30.8957855	17.067742	136.241913	-92.5288835	9.537646	139.448365
-18.753742	-8.9546	143.531464	-30.603439	13.097027	137.565842	34.25528	-4.175606	139.821548	27.708117	37.866222	131.19162	30.9816985	16.845308	135.506584	-92.1885765	9.348746	139.6251
-19.018902	-9.541739	143.468613	-30.367344	12.892677	137.296829	34.380756	-4.323606	139.343811	27.728977	37.519314	130.283005	31.0548665	16.597854	134.813408	-91.7895545	9.1875	139.78025
-19.270741	-9.980527	143.295105	-30.126137	12.681206	136.985016	33.909344	-4.1682	139.04216	27.472343	37.361832	129.511841	30.6908435	16.596816	134.2770005	-90.9431175	8.765596	139.6930315
-19.545815	-10.300682	142.951584	-29.893547	12.479029	136.628754	34.589111	-4.45054	138.520233	27.538698	37.177563	128.789688	31.0639045	16.3635115	133.6549605	-90.8509985	8.5945465	139.6025475
-19.820364	-10.43299	142.358734	-29.703743	12.292728	136.269196	34.535797	-4.514649	138.014847	27.532509	37.041065	128.095688	31.034153	16.263208	133.0552675	-90.441639	8.322248	139.4831245
-20.036581	-10.477423	141.440933	-29.54903	12.106398	135.848206	34.553787	-4.565515	137.38559	27.492958	37.018105	127.619209	31.0233725	16.226295	132.5023995	-90.1214325	7.986501	139.1940125
-20.492062	-10.358063	139.483292	-29.353619	11.790459	135.058029	34.599216	-4.75036	136.167587	27.507761	37.180634	127.342796	31.0534885	16.215137	131.7551915	-89.7607265	7.365781	138.3608665
-20.816074	-10.126123	137.800613	-29.257996	11.592238	134.264465	34.611805	-4.847219	135.245331	27.553469	37.395126	127.420914	31.082637	16.2739535	131.3331225	-89.598629	6.9105225	137.1958075
-21.166798	-9.800166	135.787552	-29.251141	11.435316	133.258438	34.533661	-4.823987	134.213837	27.568954	37.648994	127.6073	31.0513075	16.4125035	130.9105685	-89.5535895	6.4581285	135.6063075
-21.526274	-9.366486	133.649658	-29.313719	11.302524	132.125992	34.351643	-4.848414	133.116196	27.538914	37.919369	127.856888	30.9452785	16.5354775	130.486542	-89.5727165	6.0695705	133.765442
-21.983353	-8.859858	131.522934	-29.426432	11.224113	131.026978	34.167397	-4.831995	132.064468	27.459469	38.149544	128.230499	30.813433	16.6587745	130.1474835	-89.666297	5.7894515	131.9064725
-22.504381	-8.265295	129.70546	-29.55817	11.208907	130.125809	33.929401	-4.720608	131.114761	27.365961	38.358543	128.690628	30.647681	16.8189675	129.9026945	-89.764021	5.5988465	130.3489235
-23.037416	-7.611606	128.259872	-29.658169	11.279325	129.493683	33.648705	-4.597787	130.336029	27.356457	38.59259	129.291351	30.502581	16.9974015	129.81369	-89.818919	5.5612485	129.173676
-23.899105	-6.682476	126.817451	-29.752251	11.517107	128.973022	33.362869	-4.371713	129.610367	27.693665	38.774319	130.320663	30.528267	17.201303	129.965515	-90.032769	5.832911	127.980529
-24.464502	-6.225302	126.209618	-29.797979	11.749454	128.841751	33.304386	-4.194801	129.479004	27.767199	38.955738	131.042511	30.5357925	17.3804685	130.2607575	-90.1317505	6.1184395	127.4227445
-25.091892	-5.894094	125.908623	-29.83206	12.016025	128.859619	33.221806	-3.998651	129.479019	27.81764	39.121235	131.698212	30.519723	17.561292	130.5886155	-90.183843	6.470758	127.1306225
-25.785526	-5.678648	125.839722	-29.861685	12.346695	128.953186	33.215626	-3.752533	129.665314	27.872238	39.361008	132.10408	30.543932	17.8042375	130.884697	-90.267302	6.8891525	127.021675
-26.47587	-5.55681	125.858597	-29.896057	12.718368	128.975006	33.242142	-3.470407	129.953171	27.897198	39.658825	132.413239	30.56967	18.094209	131.183205	-90.361784	7.342527	126.766807
-27.181023	-5.587966	125.943626	-29.907524	13.100408	128.944931	33.269478	-3.175773	130.274033	27.896461	39.989109	132.50621	30.5829695	18.406668	131.3901215	-90.3980175	7.794148	126.4997405
-27.897621	-5.726815	126.030899	-29.896473	13.448257	128.886734	33.319637	-2.900947	130.552063	27.915474	40.332405	132.381378	30.6175555	18.715729	131.4667205	-90.4105015	8.180785	126.3067475
-28.957373	-6.177715	126.32061	-29.86817	13.950181	128.748398	33.413097	-2.598704	130.869034	27.961853	40.703522	131.793777	30.687475	19.052409	131.3314055	-90.423815	8.847953	126.1653905
-29.717497	-6.581847	126.907158	-29.847967	14.262086	128.709427	33.431095	-2.406903	131.03244	28.007608	40.87598	130.975845	30.7193515	19.2345385	131.0041425	-90.4152855	9.2896335	126.4147115
-30.548561	-7.101058	127.766052	-29.799843	14.527869	128.729553	33.465305	-2.275275	131.147705	28.075558	40.980991	129.867264	30.7704315	19.352858	130.5074845	-90.3701175	9.70288	126.9516215
-31.398195	-7.586884	128.752823	-29.73288	14.732933	128.807098	33.450222	-2.172679	131.259216	27.814154	41.091343	128.727234	30.632188	19.459332	129.993225	-90.097948	10.006534	127.620971
-32.182728	-8.079069	129.877548	-29.643494	14.848551	128.934937	33.490391	-2.076275	131.373474	27.790562	40.966011	127.359116	30.6404765	19.444868	129.366295	-89.9274645	10.252234	128.503579
-32.974174	-8.52007	131.123871	-29.563581	14.846301	129.133087	33.506172	-2.032334	131.483994	27.670744	40.762974	126.055695	30.588458	19.36532	128.7698445	-89.71562	10.327282	129.4963295
-33.75267	-8.951981	132.271255	-29.493851	14.737866	129.370895	33.555401	-2.043436	131.623215	27.491791	40.524761	124.909782	30.523596	19.2406625	128.2664985	-89.511298	10.2350695	130.4752915
-34.666653	-9.329189	133.588333	-29.388275	14.397226	129.672729	33.685913	-2.056446	131.745895	27.117172	40.18166	123.46051	30.4015425	19.062607	127.6032025	-89.1780925	9.731845	131.7422555
-35.547089	-9.725428	134.171219	-29.325703	14.089266	129.821793	33.731686	-2.086912	131.62265	26.855425	39.986221	122.741959	30.2935555	18.9496545	127.1823045	-88.9449615	9.2288775	132.4612815
-36.236252	-9.881313	134.526138	-29.259754	13.74686	129.915634	33.762333	-2.155149	131.370102	26.597422	39.784519	122.068314	30.1798775	18.814685	126.719208	-88.6993855	8.679035	133.11206
-36.832886	-9.896455	134.62442	-29.172554	13.419435	129.957413	33.780758	-2.245682	130.922729	26.354992	39.600121	121.444557	30.067875	18.6772195	126.183643	-88.412983	8.1616505	133.731183
-37.421711	-9.798111	134.609726	-29.05666	13.110198	129.963547	33.737946	-2.405859	130.307175	26.128922	39.41922	120.870056	29.933434	18.5066805	125.5886155	-88.046754	7.7137155	134.3384785
-38.036125	-9.590429	134.566513	-28.925995	12.841955	129.948578	33.678734	-2.527249	129.603088	25.944618	39.258392	120.237961	29.811676	18.3655715	124.9205245	-87.663666	7.3183385	134.9766315
-38.571121	-9.144325	134.48233	-28.793573	12.63695	129.899872	33.590218	-2.645148	128.826706	25.790524	39.105835	119.700874	29.690371	18.2303435	124.26379	-87.277517	7.0435565	135.535954
-39.257668	-8.26021	134.278198	-28.585663	12.44836	129.795029	33.350487	-2.798977	127.65303	25.648726	38.922859	118.863747	29.4996065	18.061941	123.2583885	-86.6709325	6.834779	136.3316695
-39.672199	-7.470205	134.182755	-28.434204	12.406514	129.744446	32.864616	-2.675043	126.997772	25.535908	38.821762	118.289986	29.200262	18.0733595	122.643879	-86.06867	6.7396685	136.845013
-39.988293	-6.470691	134.097214	-28.287035	12.375545	129.687256	32.670132	-2.748722	126.195	25.421581	38.750645	117.783951	29.0458565	18.0009615	121.9894755	-85.6199265	6.7501285	137.3850365
-39.987392	-5.220244	133.892792	-28.138966	12.371072	129.621521	32.815735	-3.074611	125.270042	25.333654	38.734921	117.299118	29.0746945	17.830155	121.28458	-85.3526265	6.911989	137.958462
-40.363911	-4.181051	133.698685	-28.001431	12.370851	129.557983	32.629944	-3.150994	124.550964	25.25478	38.761833	116.864792	28.942362	17.8054195	120.707878	-84.945224	6.9362825	138.408088
-40.421677	-2.869698	133.448868	-27.855141	12.346409	129.500214	32.461411	-3.23373	123.798607	25.17836	38.80703	116.516075	28.8198855	17.78665	120.157341	-84.5301675	6.906168	138.843087
-40.380211	-1.449396	133.085281	-27.72739	12.289007	129.43158	32.312248	-3.292714	123.05368	25.130579	38.891987	116.252388	28.7214135	17.7996365	119.653034	-84.1761935	6.7783775	139.210126
-40.109726	0.884058	132.455643	-27.543255	12.161125	129.310547	31.699112	-3.124924	122.112183	25.123533	39.105686	116.095772	28.4113225	17.990381	119.1039775	-83.4978325	6.331869	139.5171165
-39.784214	2.509559	131.965469	-27.436962	12.042844	129.24501	31.517738	-3.125024	121.496643	25.17127	39.274261	116.165558	28.344504	18.0746185	118.8311005	-83.218428	6.0110695	139.6589195
-39.355778	4.249671	131.38031	-27.338871	11.930692	129.105026	31.422455	-3.093844	120.957588	25.306904	39.495068	116.414276	28.3646795	18.200612	118.685932	-83.0424215	5.660772	139.52412
-38.787685	6.072472	130.690765	-27.275518	11.837133	128.841583	31.356155	-3.033315	120.631767	25.532204	39.767437	116.823647	28.4441795	18.367061	118.727707	-82.9952155	5.307205	138.955459
-38.133408	7.947678	129.867142	-27.302599	11.775956	128.494873	31.330845	-2.962602	120.443192	25.806549	40.048862	117.380592	28.568697	18.54313	118.911892	-83.173895	5.008782	138.077854
-37.367229	9.879604	129.14682	-27.377855	11.76422	128.151825	31.289577	-2.923961	120.344284	26.085201	40.308186	118.097237	28.687389	18.6921125	119.2207605	-83.443099	4.8363275	137.0828895
-36.492123	11.851654	128.471634	-27.502436	11.758322	127.831879	31.212023	-2.922799	120.376457	26.690716	40.413136	118.808258	28.9513695	18.7451685	119.5923575	-83.9562415	4.7714755	136.0714005
-35.007931	14.857629	127.626335	-27.856005	11.764441	127.309784	31.211535	-3.055525	120.730423	26.958471	40.757092	120.50737	29.085003	18.8507835	120.6188965	-84.797013	4.6780985	134.0006715
-33.933998	16.832918	127.258827	-28.15296	11.87384	127.023003	31.183586	-3.20802	121.198822	27.336411	40.824211	121.76416	29.2599985	18.8080955	121.481491	-85.5659185	4.9395845	132.564515
-32.795967	18.831602	127.15168	-28.545153	12.059458	126.863411	31.216522	-3.386287	121.960617	27.7444	40.847923	123.151634	29.480461	18.730818	122.5561255	-86.570767	5.388098	131.1706965
-31.610632	20.69261	127.319122	-28.937916	12.323381	126.908638	31.307007	-3.528868	122.93943	28.101128	40.860985	124.717369	29.7040675	18.6660585	123.8283995	-87.5798995	5.9807035	129.9888765
-30.313692	22.518955	127.866127	-29.575815	12.917789	127.404762	31.469976	-3.594662	123.97522	28.321716	40.864666	126.478371	29.895846	18.635002	125.2267955	-89.047476	7.200576	129.5827285
-29.069141	24.232117	128.73143	-29.56599	13.011175	127.683571	31.687828	-3.587851	125.247047	28.413969	40.927269	128.291504	30.0508985	18.669709	126.7692755	-89.1828785	7.352641	128.5978665
-27.781687	25.818062	129.778397	-29.848103	13.371722	128.250565	31.887463	-3.463264	126.534653	28.468836	41.018749	130.243622	30.1781495	18.7777425	128.3891375	-89.8743555	7.9657015	128.1119925
-26.022419	27.947088	131.799774	-30.188608	13.877203	129.327072	32.475628	-3.435528	128.330856	28.681759	41.061604	132.893997	30.5786935	18.813038	130.6124265	-90.9559095	8.941368	128.0417175
-24.852499	29.123613	133.191315	-30.372366	14.127512	130.043472	32.649784	-3.338349	129.518509	28.563929	41.107162	134.549301	30.6068565	18.8844065	132.033905	-91.3515885	9.3706175	128.053039
-23.816761	30.213192	134.554108	-30.530441	14.321399	130.687363	32.832195	-3.310976	130.530289	28.447971	41.104214	136.068542	30.640083	18.896619	133.2994155	-91.700965	9.746179	128.0753105
-22.825336	31.127914	135.769302	-30.681044	14.498457	131.213379	33.014793	-3.3645	131.420105	NaN	NaN	NaN	NaN	NaN	NaN	NaN	NaN	NaN
-21.945375	31.865845	136.784805	-30.819714	14.639205	131.609726	33.184551	-3.377016	132.17308	NaN	NaN	NaN	NaN	NaN	NaN	NaN	NaN	NaN
-21.189203	32.57267	137.581345	-30.94273	14.818716	131.86969	33.291206	-3.351697	132.811325	NaN	NaN	NaN	NaN	NaN	NaN	NaN	NaN	NaN
-20.531099	33.124088	138.177948	-31.093555	15.012242	132.038879	33.354507	-3.280707	133.343719	NaN	NaN	NaN	NaN	NaN	NaN	NaN	NaN	NaN
-19.706326	33.653599	138.853775	-31.322441	15.280561	132.201797	33.303894	-3.142058	133.942276	NaN	NaN	NaN	NaN	NaN	NaN	NaN	NaN	NaN
-19.381605	33.821205	139.219482	-31.467442	15.46736	132.307297	33.199966	-2.96077	134.208008	NaN	NaN	NaN	NaN	NaN	NaN	NaN	NaN	NaN
-19.157518	33.838367	139.549118	-31.616488	15.633307	132.44957	33.09042	-2.792483	134.393341	NaN	NaN	NaN	NaN	NaN	NaN	NaN	NaN	NaN
-18.987856	33.717747	139.80188	-31.754869	15.81311	132.628601	32.996273	-2.678395	134.602188	NaN	NaN	NaN	NaN	NaN	NaN	NaN	NaN	NaN
-18.913723	33.505901	140.013901	-31.892454	15.997044	132.839615	32.895836	-2.569476	134.751205	NaN	NaN	NaN	NaN	NaN	NaN	NaN	NaN	NaN
-18.964724	33.103298	140.129974	-32.006134	16.191683	133.09639	32.802963	-2.502243	134.885834	NaN	NaN	NaN	NaN	NaN	NaN	NaN	NaN	NaN
-19.063559	32.491142	140.194489	-32.088802	16.404505	133.471893	32.688053	-2.467357	134.993225	NaN	NaN	NaN	NaN	NaN	NaN	NaN	NaN	NaN
-19.436914	31.19553	140.352631	-32.217903	16.785189	134.231873	32.443615	-2.371377	134.968338	NaN	NaN	NaN	NaN	NaN	NaN	NaN	NaN	NaN
-19.789127	30.076296	140.284592	-32.326488	17.0438	134.685425	32.31184	-2.305426	134.895477	NaN	NaN	NaN	NaN	NaN	NaN	NaN	NaN	NaN
-20.1495	28.810703	140.003189	-32.422783	17.303278	135.012039	32.122814	-2.183507	134.684128	NaN	NaN	NaN	NaN	NaN	NaN	NaN	NaN	NaN
-20.648428	27.33025	139.584366	-32.529007	17.560364	135.177368	31.936434	-2.067281	134.463043	NaN	NaN	NaN	NaN	NaN	NaN	NaN	NaN	NaN
-21.151518	25.709087	138.840454	-32.652843	17.805567	135.193573	31.784327	-1.989592	134.314636	NaN	NaN	NaN	NaN	NaN	NaN	NaN	NaN	NaN
-21.778549	23.881973	138.040253	-32.787563	18.070007	135.17485	31.655411	-1.909415	134.205597	NaN	NaN	NaN	NaN	NaN	NaN	NaN	NaN	NaN
-22.393837	21.884546	137.103775	-32.861687	18.367212	135.196289	31.586201	-1.826801	134.292511	NaN	NaN	NaN	NaN	NaN	NaN	NaN	NaN	NaN
-23.498373	18.421125	136.178848	-32.859188	18.859352	135.581345	31.600389	-1.631034	134.853439	NaN	NaN	NaN	NaN	NaN	NaN	NaN	NaN	NaN
-24.379725	15.859077	136.039047	-32.77124	19.212753	136.040909	31.625816	-1.396667	135.525558	NaN	NaN	NaN	NaN	NaN	NaN	NaN	NaN	NaN
-25.281429	13.118878	136.342239	-32.611431	19.594847	136.51387	31.682699	-1.076115	136.370605	NaN	NaN	NaN	NaN	NaN	NaN	NaN	NaN	NaN
-26.238855	10.349698	137.056564	-32.422974	20.006279	136.88385	31.727787	-0.842152	137.320129	26.648981	43.122971	138.374435	29.188384	21.1404095	137.847282	-94.034332	18.8721485	135.920418
-27.261606	7.580924	138.184296	-32.229244	20.379601	137.076263	31.827555	-0.683869	138.430603	26.90704	43.322632	136.949081	29.3672975	21.3193815	137.689842	-93.8257855	19.4398205	136.462684
-28.37129	4.92963	139.644272	-32.004517	20.657984	137.145157	31.967896	-0.450207	139.523071	27.165567	43.392822	135.519974	29.5667315	21.4713075	137.5215225	-93.5757655	19.8446605	136.7687915
-29.471979	2.409419	141.265625	-31.765017	20.802399	137.103073	32.087749	-0.132337	140.484665	27.18873	43.410374	134.123642	29.6382395	21.6390185	137.3041535	-93.1682735	19.9657795	136.9019925
-31.132538	-1.083488	143.381363	-31.368914	20.64044	137.017166	32.350693	0.487527	141.484802	27.540207	43.118073	132.257782	29.94545	21.8028	136.871292	-92.683278	19.47808	137.16304
-32.273346	-3.244654	144.532913	-31.172878	20.345528	136.97139	32.982792	0.902608	141.842941	27.659767	42.878948	131.341736	30.3212795	21.890778	136.5923385	-92.6670355	18.800278	137.3504415
-33.44603	-5.253585	145.248306	-30.990282	19.908407	136.891937	33.065567	0.736981	141.937515	27.807894	42.589302	130.601929	30.4367305	21.6631415	136.269722	-92.4172945	18.1536725	137.514152
-34.672482	-7.176208	145.652695	-30.861496	19.468172	136.805191	32.9902	0.453187	141.735504	27.887312	42.303295	129.90451	30.438756	21.378241	135.820007	-92.161748	17.558103	137.790375
-35.889534	-8.873257	145.818985	-30.753235	19.098562	136.645081	33.125607	0.194857	141.306244	27.93721	42.05481	129.182205	30.5314085	21.1248335	135.2442245	-92.0378785	17.0722905	138.0459375
-37.163464	-10.38197	145.818954	-30.668756	18.785755	136.410553	33.243805	0.016842	140.680771	27.975637	41.930618	128.4935	30.609721	20.97373	134.5871355	-91.947233	16.59778	138.2339705
-38.399685	-11.590317	145.82962	-30.544182	18.533411	136.146286	33.305393	-0.109445	139.959549	27.97868	41.874607	127.872047	30.6420365	20.882581	133.915798	-91.7304005	16.184241	138.376774
-40.333893	-12.860489	146.030548	-30.30937	18.211477	135.8508	33.394478	-0.366113	138.90033	27.912416	41.697643	126.78466	30.653447	20.665765	132.842495	-91.272187	15.757189	138.859105
-41.630268	-13.30657	146.388321	-30.130751	17.983677	135.761124	33.414055	-0.4554	138.16716	27.835735	41.57135	126.084473	30.624895	20.557975	132.1258165	-90.886397	15.409379	139.3964315
-43.103504	-13.179064	146.890167	-29.950958	17.742508	135.789566	33.438908	-0.626483	137.538559	27.686506	41.35807	125.448906	30.562707	20.3657935	131.4937325	-90.464623	15.1192225	140.0853995
NaN	NaN	NaN	-29.788315	17.454969	135.928864	33.49387	-0.751025	137.001556	27.436834	41.082699	124.909531	30.465352	20.165837	130.9555435	-90.041982	14.744101	140.9021845
NaN	NaN	NaN	-29.641876	17.12966	136.149765	33.527031	-0.823564	136.468109	27.157232	40.839832	124.522354	30.3421315	20.008134	130.4952315	-89.6258835	14.251186	141.8042985
NaN	NaN	NaN	-29.539028	16.768784	136.38858	33.520584	-0.912736	135.990891	26.872089	40.706047	124.269394	30.1963365	19.8966555	130.1301425	-89.2743925	13.6409125	142.6470175
NaN	NaN	NaN	-29.473665	16.403923	136.623001	33.458714	-0.949164	135.470184	26.569965	40.654701	124.110703	30.0143395	19.8527685	129.7904435	-88.9616695	12.9550775	143.4555585
NaN	NaN	NaN	-29.478872	15.825972	136.816544	33.262611	-1.020038	134.465027	26.096392	40.677994	123.999367	29.6795015	19.828978	129.232197	-88.6372455	11.822966	144.400891
NaN	NaN	NaN	-29.509644	15.414519	136.78447	33.104359	-1.108422	133.747849	25.763527	40.724937	123.876808	29.433943	19.8082575	128.8123285	-88.453231	11.0207805	144.7566115
NaN	NaN	NaN	-29.546988	15.012775	136.64151	32.870285	-1.201961	132.831985	25.461769	40.813259	123.802162	29.166027	19.805649	128.3170735	-88.260003	10.219901	144.9659465
NaN	NaN	NaN	-29.554934	14.624413	136.408585	32.603088	-1.373902	131.925171	25.221151	40.858639	123.679329	28.9121195	19.7423685	127.80225	-88.0219875	9.5064575	145.01492
-52.248966	-8.020568	142.595047	-29.52713	14.233648	136.137482	32.365032	-1.495905	131.018677	25.019783	40.886879	123.507103	28.6924075	19.695487	127.26289	-87.7466675	8.771809	145.012074
-52.987717	-6.625062	141.695953	-29.489401	13.865126	135.828857	32.125137	-1.629124	129.995636	24.858383	40.9072	123.408798	28.49176	19.639038	126.702217	-87.470562	8.091214	144.955497
-53.663433	-5.062908	140.867691	-29.478323	13.4958	135.523911	31.897512	-1.822837	128.989441	24.708164	40.892265	123.336182	28.302838	19.534714	126.1628115	-87.259484	7.456886	144.8850105
-54.512913	-2.524508	139.90184	-29.460291	12.982573	135.117233	31.52289	-2.082412	127.566788	24.528418	40.844215	123.21209	28.025654	19.3809015	125.389439	-86.946236	6.5842445	144.845027
-54.952736	-0.717617	139.47731	-29.463682	12.684265	134.90593	30.913961	-2.047901	126.818825	24.470707	40.765732	123.178947	27.692334	19.3589155	124.998886	-86.619698	6.0096145	144.812974
-55.294373	1.208578	139.21991	-29.463943	12.432676	134.775848	30.654133	-2.190751	126.039215	24.415409	40.679611	123.144997	27.534771	19.24443	124.592106	-86.462657	5.620922	144.95959
-55.494373	3.155575	139.139496	-29.456717	12.214616	134.71524	30.396193	-2.324942	125.401222	24.404894	40.579895	123.208679	27.4005435	19.1274765	124.3049505	-86.3139775	5.3017555	145.1255295
-55.411434	5.371499	139.081909	-29.467127	12.035541	134.736725	30.171782	-2.465397	124.918686	24.46203	40.491207	123.362289	27.316906	19.012905	124.1404875	-86.25116	5.058177	145.3329625
-55.536072	7.209556	139.224792	-29.46212	11.866082	134.846466	29.968279	-2.646082	124.602486	24.86747	40.296597	123.501289	27.4178745	18.8252575	124.0518875	-86.3421145	4.9069065	145.6410445
-55.383968	9.273323	139.383698	-29.436974	11.672053	135.057251	29.808807	-2.803952	124.367485	25.027412	40.218143	123.953796	27.4181095	18.7070955	124.1606405	-86.2920575	4.6370105	145.9538615
-54.854839	12.279339	139.701447	-29.430592	11.327972	135.345398	29.687172	-3.064263	124.25412	25.004696	40.256187	124.979317	27.345934	18.595962	124.6167185	-86.207118	4.059982	146.0740775
-54.363216	14.219168	139.965027	-29.412374	11.094978	135.56189	29.681906	-3.246045	124.204788	25.254049	40.1922	125.656891	27.4679775	18.4730775	124.9308395	-86.2927255	3.7168785	146.1929405
-53.699894	16.134338	140.349228	-29.393867	10.847127	135.77562	29.718157	-3.41427	124.174026	25.434214	40.129124	126.293137	27.5761855	18.357427	125.2335815	-86.3639195	3.336827	146.3176585
-53.032696	17.970371	140.508194	-29.37534	10.603257	135.919693	29.77322	-3.584454	124.18721	25.633997	40.034203	126.858818	27.7036085	18.2248745	125.523014	-86.4542885	2.9816395	146.316372
-52.191586	19.781439	140.68074	-29.276314	10.420906	136.043335	29.84535	-3.751841	124.187912	25.821709	39.918888	127.420341	27.8335295	18.0835235	125.8041265	-86.3861575	2.7582885	146.2825435
-51.23579	21.476686	140.83075	-29.319963	10.172955	136.015808	29.979658	-3.939433	124.167343	26.045444	39.780853	127.935898	28.012551	17.92071	126.0516205	-86.652477	2.4252	145.9799955
-50.178997	23.148468	140.889282	-29.303488	9.937346	135.922714	30.109062	-4.121381	124.255844	26.266825	39.595886	128.423996	28.1879435	17.7372525	126.33992	-86.7949195	2.1374395	145.505508
-48.384754	25.435781	140.958099	-29.291824	9.58933	135.778625	30.380196	-4.396621	124.484467	26.682047	39.29755	129.344635	28.5311215	17.4504645	126.914551	-87.1147695	1.7281955	144.642699
-47.074547	26.842293	141.097595	-29.284657	9.405502	135.767258	30.570021	-4.622182	124.767067	27.266562	38.936382	129.97258	28.9182915	17.1571	127.3698235	-87.4876055	1.653904	144.1646925
-45.661293	28.10174	141.398178	-29.290533	9.228153	135.873718	30.742952	-4.847224	125.176743	27.572727	38.739414	130.789764	29.1578395	16.946095	127.9832535	-87.7389055	1.510211	143.7641825
-44.130295	29.213381	141.812744	-29.288288	9.109717	136.090973	30.958712	-5.041211	125.674416	27.835131	38.561062	131.638794	29.3969215	16.7599255	128.656605	-87.9734975	1.4595085	143.525341
-42.489082	30.221149	142.22049	-29.264969	9.032054	136.393829	31.171148	-5.252085	126.246239	28.09454	38.349693	132.52124	29.632844	16.548804	129.3837395	-88.162782	1.515304	143.4039185
-40.779423	31.08634	142.638565	-29.25506	8.961985	136.740372	31.38805	-5.476515	126.886131	28.341103	38.144779	133.393982	29.8645765	16.334132	130.1400565	-88.3746965	1.589838	143.3406875
-39.019756	31.805151	142.997314	-29.255989	8.911757	137.067932	31.601793	-5.727935	127.635025	28.608	37.926098	134.239319	30.1048965	16.0990815	130.937172	-88.6168745	1.7244325	143.198692
-36.260124	32.671467	143.315643	-29.318249	8.849724	137.413605	32.270473	-6.35214	128.68454	28.930389	37.533146	135.505646	30.600431	15.590503	132.095093	-89.236929	2.108945	142.732117
-34.354626	33.160183	143.399551	-29.389397	8.845893	137.505783	32.497448	-6.632103	129.499405	29.130823	37.325573	136.325241	30.8141355	15.346735	132.912323	-89.5929295	2.345051	142.099243
-32.467003	33.517525	143.409836	-29.473717	8.877481	137.516327	32.677246	-6.894638	130.318909	29.299534	37.128216	137.082443	30.98839	15.116789	133.700676	-89.935824	2.638173	141.331978
-30.549955	33.759613	143.424622	-29.574602	8.942141	137.472473	32.858643	-7.10337	131.047363	NaN	NaN	NaN	NaN	NaN	NaN	NaN	NaN	NaN
-28.644791	33.848511	143.365128	-29.679493	9.068075	137.383835	33.012417	-7.237814	131.705978	NaN	NaN	NaN	NaN	NaN	NaN	NaN	NaN	NaN
-26.726606	33.807472	143.286987	-29.780493	9.230671	137.271423	33.139835	-7.321305	132.278152	NaN	NaN	NaN	NaN	NaN	NaN	NaN	NaN	NaN
-24.808533	33.598103	143.174011	-29.87495	9.454988	137.138123	33.218719	-7.343235	132.864212	NaN	NaN	NaN	NaN	NaN	NaN	NaN	NaN	NaN
-21.9377	32.974792	143.110001	-29.978333	9.810854	136.951965	33.429234	-7.291984	133.505051	NaN	NaN	NaN	NaN	NaN	NaN	NaN	NaN	NaN
-20.052103	32.395432	143.01976	-30.065674	10.075012	136.845581	33.524986	-7.26324	133.943665	NaN	NaN	NaN	NaN	NaN	NaN	NaN	NaN	NaN
-18.190716	31.658899	143.017166	-30.137638	10.321899	136.76265	33.632603	-7.241194	134.362274	NaN	NaN	NaN	NaN	NaN	NaN	NaN	NaN	NaN
-16.373291	30.747494	142.999313	-30.232117	10.562207	136.685593	33.707977	-7.216967	134.757431	NaN	NaN	NaN	NaN	NaN	NaN	NaN	NaN	NaN
-14.603254	29.685608	142.977051	-30.330349	10.815485	136.63269	33.766991	-7.205924	135.163177	NaN	NaN	NaN	NaN	NaN	NaN	NaN	NaN	NaN
-12.876812	28.482273	142.904648	-30.394182	11.080178	136.62973	33.828815	-7.20273	135.558243	NaN	NaN	NaN	NaN	NaN	NaN	NaN	NaN	NaN
-11.190057	27.145533	142.765076	-30.470402	11.391604	136.676346	33.926807	-7.17997	135.937149	NaN	NaN	NaN	NaN	NaN	NaN	NaN	NaN	NaN
-8.778536	24.935951	142.371399	-30.57346	12.001431	136.639191	34.087631	-7.213583	136.715912	NaN	NaN	NaN	NaN	NaN	NaN	NaN	NaN	NaN
-7.237561	23.324528	142.01001	-30.589762	12.442597	136.526901	34.158661	-7.169616	137.340149	NaN	NaN	NaN	NaN	NaN	NaN	NaN	NaN	NaN
-5.778027	21.620861	141.650391	-30.57712	12.896158	136.355835	34.256874	-7.051617	138.026779	NaN	NaN	NaN	NaN	NaN	NaN	NaN	NaN	NaN
-4.402564	19.816994	141.362991	-30.494017	13.292458	136.13298	34.307426	-6.844712	138.716888	NaN	NaN	NaN	NaN	NaN	NaN	NaN	NaN	NaN
-3.143958	17.934019	141.117966	-30.345001	13.593791	135.865189	34.319733	-6.570712	139.296707	NaN	NaN	NaN	NaN	NaN	NaN	NaN	NaN	NaN
-1.950059	16.00462	140.929337	-30.150068	13.802563	135.568634	34.386318	-6.378159	139.79747	NaN	NaN	NaN	NaN	NaN	NaN	NaN	NaN	NaN
-0.919793	14.057125	140.878937	-29.930157	13.900772	135.259323	34.55579	-6.323365	140.190491	NaN	NaN	NaN	NaN	NaN	NaN	NaN	NaN	NaN
0.418439	11.157466	140.835663	-29.525589	13.971336	134.742233	34.894855	-6.419051	140.51387	29.647684	37.337376	139.416534	32.2712695	15.4591625	139.965202	-91.3224475	12.4835095	129.519264
1.186294	9.31863	140.882019	-29.234335	13.956931	134.378769	35.160591	-6.487006	140.635971	29.951918	37.211662	138.660461	32.5562545	15.362328	139.648216	-91.0249245	12.551534	129.109322
1.838954	7.546854	140.908844	-28.926983	13.93292	134.015427	35.457237	-6.494661	140.699066	30.296564	37.172909	137.682755	32.8769005	15.339124	139.1909105	-90.7308665	12.526716	128.8399435
2.357126	5.920869	140.980804	-28.623516	13.889419	133.661942	35.712219	-6.444013	140.671036	30.607622	37.143486	136.772675	33.1599205	15.3497365	138.7218555	-90.4069525	12.4291015	128.6020285
2.76042	4.393591	141.01384	-28.342932	13.828259	133.362289	35.985889	-6.398152	140.635818	30.903111	37.077564	136.052368	33.4445	15.339706	138.344093	-90.130364	12.316812	128.380485
3.027946	3.028353	141.060089	-28.088083	13.771079	133.109085	36.219948	-6.344873	140.486206	31.168858	36.995766	135.451263	33.694403	15.3254465	137.9687345	-89.870569	12.2167115	128.2494355
3.190491	1.788508	141.050171	-27.869024	13.72038	132.906204	36.443142	-6.338378	140.275452	31.383705	36.934978	135.030884	33.9134235	15.2983	137.653168	-89.6514715	12.14246	128.15924
3.254897	0.162836	140.853912	-27.602247	13.646005	132.667099	36.735718	-6.372408	139.922516	31.622065	36.861416	134.675674	34.1788915	15.244504	137.299095	-89.3833855	12.047506	128.035103
3.167205	-0.757727	140.579346	-27.479214	13.60483	132.549515	36.866852	-6.376133	139.617462	31.738197	36.842285	134.580429	34.3025245	15.233076	137.0989455	-89.2609525	11.976584	128.0000845
2.961801	-1.599304	140.170212	-27.379662	13.560246	132.449127	36.947598	-6.379553	139.27005	31.826548	36.827747	134.591415	34.387073	15.224097	136.9307325	-89.146397	11.896395	127.9675215
2.693951	-2.371453	139.53833	-27.297989	13.549479	132.358887	37.001938	-6.400163	138.862762	31.883299	36.829502	134.685745	34.4426185	15.2146695	136.7742535	-89.0385965	11.8842885	127.9435205
2.340419	-3.028799	138.807327	-27.24736	13.55901	132.288116	37.029518	-6.444864	138.404724	31.92297	36.841312	134.880814	34.476244	15.198224	136.642769	-88.970964	11.919796	127.933463
1.922904	-3.642449	138.001816	-27.224531	13.607592	132.217896	37.064777	-6.537193	137.908859	31.942574	36.854286	135.146683	34.5036755	15.1585465	136.527771	-88.9527375	12.0566375	127.908021
1.385374	-4.173801	137.231476	-27.218374	13.709445	132.133743	37.068237	-6.666996	137.397034	31.924284	36.868366	135.403976	34.4962605	15.100685	136.400505	-88.9330085	12.318205	127.866981
0.359108	-4.922352	136.229462	-27.244711	13.936385	132.073944	37.004391	-6.741243	136.740845	31.869184	36.915665	135.594849	34.4367875	15.087211	136.167847	-88.9262095	12.785559	127.980041
-0.476407	-5.382682	135.620667	-27.291567	14.113959	132.09668	36.888443	-6.687882	136.384308	31.767822	36.98975	135.639267	34.3281325	15.150934	136.0117875	-88.9112665	13.076984	128.1815725
-1.370809	-5.867336	135.082733	-27.336996	14.286002	132.212296	36.710823	-6.574909	136.037872	31.725344	37.072674	135.593933	34.2180835	15.2488825	135.8159025	-88.8920755	13.3231215	128.6086895
-2.369783	-6.39819	134.728973	-27.40852	14.432817	132.428558	36.511417	-6.438516	135.717346	31.748119	37.153461	135.542221	34.129768	15.3574725	135.6297835	-88.946808	13.5081615	129.2273325
-3.433232	-7.012889	134.49736	-27.479862	14.547734	132.688858	36.335011	-6.397454	135.519714	31.750298	37.181629	135.457611	34.0426545	15.3920875	135.4886625	-89.0023785	13.7033805	129.8890535
-4.586238	-7.67053	134.305984	-27.538073	14.629666	132.988052	36.200085	-6.430008	135.384018	31.710094	37.163589	135.372849	33.9550895	15.3667905	135.3784335	-89.0312355	13.8925415	130.5976705
-5.734455	-8.412004	134.198517	-27.590942	14.678065	133.306641	36.080654	-6.458204	135.265198	31.651545	37.131535	135.330017	33.8660995	15.3366655	135.2976075	-89.0479835	14.0194645	131.3156745
-7.58203	-9.614645	134.29512	-27.64724	14.715762	133.772079	35.98679	-6.426768	135.15361	31.543583	37.128967	135.126373	33.7651865	15.3510995	135.1399915	-89.0596665	14.0804245	132.4041665
-8.863818	-10.480701	134.529846	-27.676899	14.711039	134.016281	35.918472	-6.346236	135.1306	31.490528	37.141357	134.818054	33.7045	15.3975605	134.974327	-89.058298	14.0245175	133.058235
-10.179237	-11.409144	134.997971	-27.713484	14.697414	134.161423	35.860767	-6.28867	135.200577	31.455826	37.140141	134.404388	33.6582965	15.4257355	134.8024825	-89.0852645	13.9690925	133.5203635
-11.529558	-12.390896	135.59938	-27.7323	14.672075	134.207001	35.785042	-6.212679	135.368134	31.452507	37.102562	133.781158	33.6187745	15.4449415	134.574646	-89.0833745	13.8992085	133.839356
-12.879608	-13.347079	136.377258	-27.755884	14.630474	134.208191	35.710232	-6.14701	135.581741	31.451958	37.050297	133.062408	33.581095	15.4516435	134.3220745	-89.092863	13.8093045	134.0943075
-14.276836	-14.298945	137.259598	-27.798525	14.528688	134.1698	35.65554	-6.140722	135.838654	31.419682	36.938896	132.286118	33.537611	15.399087	134.062386	-89.134661	13.658289	134.277214
-15.658416	-15.220727	138.100784	-27.821695	14.362454	134.119949	35.604721	-6.161333	136.088806	31.342649	36.757668	131.441193	33.473685	15.2981675	133.7649995	-89.117075	13.4267405	134.4748985
-17.712124	-16.479769	139.296097	-27.854666	14.047638	134.100357	35.516037	-6.222898	136.296783	31.159168	36.468716	130.081757	33.3376025	15.122909	133.18927	-89.0469345	12.972367	135.011444
-19.072788	-17.218199	139.896805	-27.923939	13.795175	134.062225	35.487793	-6.297884	136.318436	30.95586	36.241741	129.21106	33.2218265	14.9719285	132.764748	-89.0697045	12.6184215	135.359702
-20.424273	-17.874462	140.312912	-27.973089	13.539902	133.969162	35.442669	-6.355955	136.228714	30.410688	36.178242	128.491806	32.9266785	14.9111435	132.36026	-88.8728565	12.1686605	135.578064
-21.79048	-18.364222	140.512497	-28.042645	13.312535	133.823212	35.390003	-6.392633	136.047653	30.160358	36.093948	127.688309	32.7751805	14.8506575	131.867981	-88.8604705	11.7744125	135.778443
-23.161465	-18.774464	140.529694	-28.159735	13.116616	133.625397	35.301331	-6.391615	135.733932	29.894215	36.043663	127.059105	32.597773	14.826024	131.3965185	-88.917243	11.407208	135.8542755
-24.515533	-19.074709	140.395874	-28.286461	12.94636	133.422501	35.127068	-6.421811	135.348633	29.594151	35.97382	126.496841	32.3606095	14.7760045	130.922737	-88.9335315	11.1167155	135.922265
-25.8486	-19.166632	140.141571	-28.415352	12.810044	133.197266	34.912926	-6.508388	134.959122	29.296368	35.941566	125.95369	32.104647	14.716589	130.456406	-88.935351	10.903499	135.938126
-27.879671	-19.119589	139.686859	-28.627502	12.634258	132.821899	34.500851	-6.473618	134.290741	28.86281	35.878262	125.315941	31.6818305	14.702322	129.803341	-88.9368345	10.566194	135.840457
-29.203791	-18.895983	139.332169	-28.77112	12.553445	132.586105	34.237606	-6.535696	133.835403	28.571493	35.815628	124.843895	31.4045495	14.639966	129.339649	-88.9467895	10.466924	135.832561
-30.510542	-18.503931	138.983017	-28.909212	12.517715	132.324799	33.95406	-6.591238	133.331207	28.288763	35.735584	124.368607	31.1214115	14.572173	128.849907	-88.9398355	10.463257	135.799691
-31.806448	-17.958971	138.59584	-29.038092	12.518787	132.013443	33.65313	-6.614056	132.807434	28.019588	35.683277	123.864029	30.836359	14.5346105	128.3357315	-88.912543	10.5029635	135.6911545
-33.079414	-17.276964	138.118881	-29.157549	12.539302	131.679672	33.351372	-6.644286	132.283783	27.757792	35.657265	123.247719	30.554582	14.5064895	127.765751	-88.86968	10.5721145	135.593593
-34.306454	-16.436216	137.617477	-29.276064	12.615214	131.287994	33.03529	-6.557688	131.711502	27.445969	35.659225	122.621895	30.2406295	14.5507685	127.1666985	-88.7927575	10.6796595	135.4092895
-35.497467	-15.418445	137.108963	-29.384466	12.701742	130.864761	32.735928	-6.426944	131.113358	27.102602	35.673473	121.997559	29.919265	14.6232645	126.5554585	-88.688197	10.7802195	135.1740635
-37.249069	-13.678092	136.273544	-29.571316	12.920157	130.242111	32.306713	-6.178806	130.084396	26.576647	35.81105	121.100166	29.44168	14.816122	125.592281	-88.584312	11.024192	134.891941
-38.371132	-12.271212	135.779755	-29.699257	13.071692	129.908936	32.065895	-5.999166	129.489899	26.229605	35.916119	120.61393	29.14775	14.9584765	125.0519145	-88.546264	11.1849075	134.7659575
-39.46386	-10.735101	135.285156	-29.810774	13.263517	129.684097	31.848606	-5.798382	128.909058	25.93919	36.11673	120.195351	28.893898	15.159174	124.5522045	-88.515446	11.36786	134.8159895
-40.483707	-9.046232	134.779678	-29.95207	13.429732	129.5495	31.577515	-5.599365	128.295761	25.695127	36.347637	119.918289	28.636321	15.374136	124.107025	-88.540461	11.485328	134.991975
-41.484314	-7.217655	134.249588	-30.071154	13.551033	129.514023	30.945078	-5.194585	127.771416	25.439665	36.616463	119.721542	28.1923715	15.710939	123.746479	-88.3346795	11.391127	135.281567
-42.41444	-5.288844	133.797272	-30.181349	13.64087	129.598419	30.600565	-5.011158	126.997925	25.155758	36.913738	119.555031	27.8781615	15.95129	123.276478	-88.2408595	11.33045	135.92036
-43.284237	-3.191669	133.421326	-30.295593	13.681305	129.750336	30.190674	-4.871617	126.103607	24.862762	37.229336	119.501785	27.526718	16.1788595	122.802696	-88.117904	11.1837505	136.697976
-44.441441	0.167051	133.013947	-30.458918	13.690446	130.06189	29.494015	-4.642961	124.838745	24.513472	37.68412	119.583061	27.0037435	16.5205795	122.210903	-87.9215795	10.8603125	137.912877
-45.103897	2.500358	132.890015	-30.586931	13.693886	130.329773	29.001776	-4.541946	124.055817	24.336597	37.978214	119.828583	26.6691865	16.718134	121.9422	-87.8430485	10.669638	138.717346
-45.678165	4.955648	132.940262	-30.712339	13.680256	130.657639	28.555151	-4.440726	123.463593	24.238918	38.256992	120.207512	26.3970345	16.908133	121.8355525	-87.8217125	10.452379	139.4797255
-46.135529	7.409028	133.112961	-30.832565	13.653271	131.059448	28.162872	-4.391174	123.107979	24.255846	38.520313	120.806061	26.209359	17.0645695	121.95702	-87.874489	10.2419725	140.161876
-46.456585	9.972729	133.419022	-30.960104	13.58672	131.511719	27.941175	-4.33056	122.984398	24.362705	38.760509	121.562302	26.15194	17.2149745	122.27335	-88.072148	9.9584655	140.750088
-46.68412	12.43185	133.815521	-31.059381	13.553947	131.989395	27.813431	-4.313966	123.059845	24.538347	38.994354	122.474205	26.175889	17.340194	122.767025	-88.294651	9.7677	141.211765
-46.762856	14.933269	134.257645	-31.195032	13.470938	132.47229	27.723619	-4.3376	123.248459	24.765188	39.154537	123.472855	26.2444035	17.4084685	123.360657	-88.6344675	9.5334075	141.583923
-46.728001	18.654844	135.058762	-31.393293	13.349888	133.143112	27.684101	-4.406908	123.818573	25.097408	39.302876	124.983002	26.3907545	17.447984	124.4007875	-89.1773405	9.251792	141.8854365
-46.581497	21.080442	135.605286	-31.563711	13.29164	133.555176	27.720156	-4.525548	124.234047	25.287926	39.345779	126.058426	26.504041	17.4101155	125.1462365	-89.631463	9.1731645	141.9641155
-46.341888	23.412491	136.093872	-31.747213	13.241961	133.899445	27.756277	-4.628424	124.765717	25.480791	39.360817	127.1054	26.618534	17.3661965	125.9355585	-90.11296	9.1177255	141.8633315
-46.019478	25.737074	136.645676	-31.957245	13.221147	134.195251	27.828798	-4.704027	125.351082	25.651997	39.376942	128.139679	26.7403975	17.3364575	126.7453805	-90.6548875	9.1058365	141.6451215
-45.644283	27.945297	137.179047	-32.184219	13.214824	134.477524	27.92589	-4.769849	125.922882	25.759611	39.381588	129.191132	26.8427505	17.3058695	127.557007	-91.2111885	9.1237785	141.398041
-45.214336	30.044832	137.850006	-32.42374	13.231548	134.799606	28.00588	-4.806786	126.516235	25.804462	39.364651	130.21167	26.905171	17.2789325	128.3639525	-91.752651	9.1841635	141.2352595
-44.738468	32.020454	138.592834	-32.655178	13.254067	135.206635	28.077105	-4.788289	127.104279	26.125208	39.268147	131.168243	27.1011565	17.239929	129.136261	-92.4115125	9.268205	141.277009
-43.951942	34.810265	139.826538	-32.860748	13.46401	135.906128	28.520887	-4.825344	127.921021	26.088493	39.347927	132.692688	27.30469	17.2612915	130.3068545	-93.026186	9.6667285	141.5054015
-43.382137	36.478989	140.66983	-33.164261	13.530782	136.36821	28.598913	-4.677995	128.541595	26.049849	39.44072	133.696655	27.324381	17.3813625	131.119125	-93.652903	9.6802015	141.617295
-42.801502	38.065624	141.541519	-33.400742	13.643648	136.810684	28.665489	-4.511631	129.105316	25.977633	39.576893	134.610809	27.321561	17.532631	131.8580625	-94.123045	9.754665	141.7633055
-42.229641	39.523949	142.415039	-33.610092	13.783306	137.226151	28.694672	-4.339625	129.558929	25.89459	39.692642	135.525162	27.294631	17.6765085	132.5420455	-94.514815	9.8901035	141.9102565
-41.640507	40.768547	143.342285	-33.822269	13.914183	137.624435	28.690126	-4.183632	129.913681	25.792429	39.77676	136.331146	27.2412775	17.796564	133.1224135	-94.8858155	10.031802	142.1264565
-41.044598	41.922729	144.241486	-34.034195	14.068609	137.985855	28.670391	-4.030239	130.226944	25.685829	39.899845	137.009979	27.17811	17.934803	133.6184615	-95.2465	10.202415	142.3532485
-40.44709	42.920044	145.057831	-34.225548	14.207644	138.317215	28.629059	-3.863762	130.47287	NaN	NaN	NaN	NaN	NaN	NaN	NaN	NaN	NaN
-39.556103	44.091015	146.242477	-34.477665	14.467382	138.819641	28.497787	-3.624631	130.778168	NaN	NaN	NaN	NaN	NaN	NaN	NaN	NaN	NaN
-38.948013	44.702938	147.015076	-34.649323	14.606871	139.207916	28.402775	-3.496552	130.974716	NaN	NaN	NaN	NaN	NaN	NaN	NaN	NaN	NaN
-38.324936	45.106716	147.732468	-34.805706	14.707725	139.609695	28.276115	-3.405992	131.187851	NaN	NaN	NaN	NaN	NaN	NaN	NaN	NaN	NaN
-37.716877	45.36903	148.382675	-34.966011	14.776315	140.029724	28.167715	-3.353785	131.465744	NaN	NaN	NaN	NaN	NaN	NaN	NaN	NaN	NaN
-37.079029	45.426277	148.948837	-35.123798	14.822033	140.421936	28.016399	-3.34213	131.881027	NaN	NaN	NaN	NaN	NaN	NaN	NaN	NaN	NaN
-36.418488	45.360561	149.405502	-35.2841	14.851295	140.794357	28.059149	-3.390068	132.355042	NaN	NaN	NaN	NaN	NaN	NaN	NaN	NaN	NaN
-35.760735	45.112827	149.716003	-35.441002	14.873281	141.131516	27.938211	-3.310356	132.547791	NaN	NaN	NaN	NaN	NaN	NaN	NaN	NaN	NaN
-34.754833	44.423382	150.018387	-35.705898	14.863857	141.569611	27.897507	-3.297069	133.120087	NaN	NaN	NaN	NaN	NaN	NaN	NaN	NaN	NaN
-34.108482	43.750156	150.067856	-35.870281	14.831127	141.7883	27.834764	-3.358259	133.512253	NaN	NaN	NaN	NaN	NaN	NaN	NaN	NaN	NaN
-33.35136	42.931988	150.004181	-36.026554	14.815779	141.958237	27.774139	-3.444309	133.865601	NaN	NaN	NaN	NaN	NaN	NaN	NaN	NaN	NaN
-32.616753	41.963757	149.798828	-36.203808	14.802577	142.033997	27.698378	-3.600561	134.183044	NaN	NaN	NaN	NaN	NaN	NaN	NaN	NaN	NaN
-31.881178	40.861195	149.428665	-36.375916	14.837726	142.009918	27.584597	-3.741633	134.415924	NaN	NaN	NaN	NaN	NaN	NaN	NaN	NaN	NaN
-31.107199	39.610569	148.899994	-36.560329	14.88356	141.860275	27.46174	-3.84389	134.564545	NaN	NaN	NaN	NaN	NaN	NaN	NaN	NaN	NaN
-30.359411	38.216572	148.179367	-36.775173	14.962478	141.580322	27.312016	-3.916539	134.663696	NaN	NaN	NaN	NaN	NaN	NaN	NaN	NaN	NaN
-29.166906	35.877224	146.833679	-37.129097	15.164221	140.988037	27.028641	-3.986961	134.767502	NaN	NaN	NaN	NaN	NaN	NaN	NaN	NaN	NaN
-28.46616	34.12413	145.847656	-37.396362	15.361852	140.503754	26.818064	-4.029446	134.851334	NaN	NaN	NaN	NaN	NaN	NaN	NaN	NaN	NaN
-27.683651	32.232639	144.786713	-37.650169	15.588427	140.015762	26.639259	-3.983365	134.909409	NaN	NaN	NaN	NaN	NaN	NaN	NaN	NaN	NaN
-26.992586	30.181154	143.756821	-37.87738	15.855126	139.516617	26.460739	-3.935613	135.005051	NaN	NaN	NaN	NaN	NaN	NaN	NaN	NaN	NaN
-26.234674	27.968735	142.749695	-38.083427	16.125418	139.072342	26.262362	-3.768223	135.047562	NaN	NaN	NaN	NaN	NaN	NaN	NaN	NaN	NaN
-25.535902	25.627989	141.803436	-38.215164	16.404394	138.693314	26.111927	-3.552807	135.115417	NaN	NaN	NaN	NaN	NaN	NaN	NaN	NaN	NaN
-24.84931	23.079399	140.896622	-38.327644	16.69055	138.371155	25.98218	-3.346422	135.211761	NaN	NaN	NaN	NaN	NaN	NaN	NaN	NaN	NaN
-23.883125	18.998987	139.603607	-38.381226	17.064642	137.904602	25.86706	-2.965917	135.436447	NaN	NaN	NaN	NaN	NaN	NaN	NaN	NaN	NaN
-23.285156	16.068752	138.743271	-38.410763	17.333035	137.558487	25.864523	-2.785402	135.712845	NaN	NaN	NaN	NaN	NaN	NaN	NaN	NaN	NaN
-22.751635	13.019994	138.075775	-38.441826	17.633892	137.221466	25.869993	-2.654764	136.118805	NaN	NaN	NaN	NaN	NaN	NaN	NaN	NaN	NaN
-22.327217	9.831853	137.71936	-38.482788	17.957573	136.934113	25.853306	-2.50825	136.700516	NaN	NaN	NaN	NaN	NaN	NaN	NaN	NaN	NaN
-22.011349	6.537198	137.65567	-38.503502	18.268196	136.671326	25.815634	-2.265377	137.345062	21.710915	41.402496	142.444595	23.7632745	19.5685595	139.8948285	-100.7702785	16.9678325	133.4478235
-21.761721	3.166274	137.909103	-38.458035	18.50461	136.364609	25.723833	-1.904173	138.072174	21.696272	41.777687	141.539764	23.7100525	19.936757	139.805969	-100.6261225	17.072463	132.923249
-21.61713	-0.243419	138.471558	-38.37635	18.649206	136.019379	25.679913	-1.554854	138.801086	21.767944	42.04483	140.528229	23.7239285	20.244988	139.6646575	-100.4766285	17.053424	132.3741005
-21.592552	-5.307024	139.609665	-38.197445	18.613085	135.351746	25.766949	-1.147974	139.815445	21.900936	42.20504	138.903717	23.8339425	20.528533	139.359581	-100.2288325	16.697637	131.343911
-21.685955	-8.606006	140.418549	-38.017605	18.456123	134.786255	25.890532	-0.915708	140.231979	22.014799	42.202152	137.862259	23.9526655	20.643222	139.047119	-99.9878755	16.269024	130.525391
-21.871681	-11.808011	141.230942	-37.799461	18.225517	134.146866	26.102846	-0.796667	140.451797	22.132488	42.132092	136.809418	24.117667	20.6677125	138.6306075	-99.716589	15.7833215	129.6631245
-22.115673	-14.849626	141.988754	-37.56562	17.958138	133.509216	26.377317	-0.683859	140.511642	22.229549	42.026695	135.747971	24.303433	20.671418	138.1298065	-99.434673	15.244858	128.8886255
-22.597885	-17.65089	142.758865	-37.290531	17.652966	132.889267	26.667416	-0.581021	140.406784	22.330641	41.870289	134.705063	24.4990285	20.644634	137.5559235	-99.0800905	14.661298	128.2226105
-22.982025	-19.406462	143.535034	-37.007507	17.355433	132.327515	26.957039	-0.517459	140.234024	22.45513	41.70229	133.695251	24.7060845	20.5924155	136.9646375	-98.7210985	14.1184505	127.6903925
-23.034143	-18.507195	143.474609	-36.751728	17.088079	131.84433	27.2351	-0.48168	140.055679	22.615049	41.496376	132.765411	24.9250745	20.507348	136.410545	-98.4285305	13.66881	127.278115
-23.190275	-17.070694	142.545624	-36.35693	16.6751	131.27504	27.611	-0.537329	139.730927	22.822912	41.168747	131.673584	25.216956	20.315709	135.7022555	-97.930816	13.034491	126.8478245
-23.513746	-16.042078	141.634445	-36.31332	16.552401	131.085068	27.85832	-0.638297	139.473236	23.003548	40.966339	131.153168	25.430934	20.164021	135.313202	-98.057574	12.940781	126.856934
-23.957018	-15.029533	140.414673	-35.874115	16.222445	130.906097	28.099056	-0.740301	139.080612	22.902544	40.974815	130.946808	25.5008	20.117257	135.01371	-97.24903	12.327633	126.798484
-24.509039	-14.005357	138.923874	-35.591583	16.030519	130.895325	28.345755	-0.862277	138.514053	23.105471	40.936802	130.851944	25.725613	20.0372625	134.6829985	-96.908779	12.0237755	127.1076515
-25.159979	-12.894548	137.478745	-35.294197	15.875621	130.96965	28.61075	-1.011097	137.813705	23.327467	40.959606	130.904068	25.9691085	19.9742545	134.3588865	-96.5575025	11.7769875	127.5804135
-25.900211	-11.679679	135.644562	-34.97364	15.733448	131.124191	28.832691	-1.150245	136.979172	23.866035	40.872307	131.014709	26.349363	19.861031	133.9969405	-96.296643	11.605865	128.2514415
-26.763512	-10.328928	134.077271	-34.630249	15.620412	131.40979	28.990046	-1.346326	136.011475	23.839268	41.012512	131.404892	26.414657	19.833093	133.7081835	-95.675155	11.407731	129.1113965
-28.252697	-8.073518	132.154709	-34.046406	15.528133	132.091568	29.218609	-1.612785	134.402847	24.622358	40.853725	131.92482	26.9204835	19.62047	133.1638335	-95.0132955	11.435796	131.0193025
-29.362959	-6.582537	131.478577	-33.596493	15.486257	132.731598	29.347557	-1.74675	133.225143	25.022352	40.843929	132.356125	27.1849545	19.5485895	132.790634	-94.3779405	11.4239245	132.672562
-30.558849	-5.097505	131.199585	-33.150352	15.451266	133.451096	29.491829	-1.796046	132.236313	25.407618	40.853069	132.738617	27.4497235	19.5285115	132.487465	-93.7504275	11.3740205	134.414727
-31.727314	-3.737079	131.43956	-32.732555	15.477516	134.226685	29.689878	-1.69494	131.465332	25.755686	40.927967	133.076797	27.722782	19.6165135	132.2710645	-93.187892	11.3385185	136.1823055
-32.93758	-2.463183	132.035599	-32.369625	15.568047	134.963089	29.936644	-1.535228	131.053482	26.008732	41.087524	133.360611	27.972688	19.776148	132.2070465	-92.711938	11.359946	137.7191315
-34.098652	-1.331252	132.940628	-32.103497	15.701657	135.623184	30.242432	-1.33773	131.058273	26.220465	41.274326	133.495514	28.2314485	19.968298	132.2768935	-92.4384425	11.435016	138.9694745
-35.241417	-0.303296	133.928436	-31.89957	15.836456	136.091873	30.560488	-1.210114	131.396576	26.364645	41.412819	133.433624	28.4625665	20.1013525	132.4151	-92.2617065	11.5715595	139.768646
-36.946796	1.049634	135.430115	-31.669733	15.900965	136.547333	31.082922	-1.260153	132.335434	26.521774	41.366501	132.947159	28.802348	20.053174	132.6412965	-92.141814	11.748756	140.4533695
-38.051624	1.884853	136.368622	-31.53421	15.780252	136.810654	31.397358	-1.444274	133.056396	26.587368	41.170334	132.44342	28.992363	19.86303	132.749908	-92.060783	11.697474	140.8714
-39.131145	2.68233	137.225113	-31.340155	15.546267	137.121155	31.696901	-1.710172	133.768433	26.323349	40.939026	131.921432	29.010125	19.614427	132.8449325	-91.690435	11.478107	141.3973775
-40.138527	3.425091	137.994827	-31.107149	15.184134	137.447266	32.006035	-2.001866	134.284866	26.716951	40.39183	131.229736	29.361493	19.194982	132.757301	-91.575791	11.173286	142.137231
-41.144718	4.234953	138.568024	-30.820509	14.734241	137.758911	32.364491	-2.294398	134.647141	26.495827	40.089722	130.736969	29.430159	18.897662	132.692055	-91.071177	10.57082	142.825767
-42.076088	5.061313	139.02272	-30.507994	14.27154	138.011475	32.675293	-2.471962	134.783798	26.538765	39.71236	130.087357	29.607029	18.620199	132.4355775	-90.623017	9.922881	143.5873725
-42.980846	5.990229	139.269958	-30.199459	13.858562	138.158264	32.949608	-2.566551	134.627716	26.533867	39.471603	129.464218	29.7417375	18.452526	132.045967	-90.1406555	9.264598	144.270561
-44.29324	7.547002	139.411469	-29.775377	13.328558	138.227875	33.263088	-2.622719	134.113312	26.430195	39.230995	128.490005	29.8466415	18.304138	131.3016585	-89.3973955	8.352978	145.1540915
-45.12809	8.744571	139.379089	-29.517317	13.041995	138.204285	33.385239	-2.658343	133.591934	26.365286	39.193394	128.008621	29.8752625	18.2675255	130.8002775	-88.9098965	7.8164645	145.6082925
-45.922878	10.046282	139.28569	-29.267042	12.788025	138.124786	33.446022	-2.662546	132.968521	26.338348	39.229	127.642487	29.892185	18.283227	130.305504	-88.426269	7.292823	145.944068
-46.665607	11.450747	139.158188	-29.054789	12.54774	137.988068	33.454845	-2.749329	132.286545	26.333574	39.317768	127.377335	29.8942095	18.2842195	129.83194	-88.0037875	6.8112605	146.144196
-47.35725	12.947832	138.931564	-28.919575	12.342124	137.763046	33.38076	-2.783847	131.442123	26.3564	39.457817	127.322662	29.86858	18.336985	129.3823925	-87.70773	6.347263	146.1436995
-48.026844	14.535229	138.804291	-28.88015	12.168082	137.485291	33.199726	-2.76585	130.553864	26.327074	39.634621	127.336678	29.7634	18.4343855	128.945271	-87.5237	5.9017785	146.025311
-48.595322	16.176704	138.979889	-28.89415	12.011833	137.332138	32.861538	-2.694394	129.54213	26.234808	39.845612	127.396133	29.548173	18.575609	128.4691315	-87.336473	5.448057	146.1951445
-49.236374	18.687853	139.804855	-28.956884	11.810574	137.421997	32.241817	-2.517453	127.970314	26.308498	40.032993	127.666023	29.2751575	18.75777	127.8181685	-87.1889255	4.863378	147.0258255
-49.506073	20.350248	140.603897	-28.968502	11.644102	137.582352	31.542057	-2.175175	127.323555	25.962376	40.365376	128.157822	28.7522165	19.0951005	127.7406885	-86.6892205	4.1931035	147.4240155
-49.661617	21.97319	141.468735	-28.94153	11.555728	137.822021	31.283575	-2.024287	126.719048	25.935156	40.543655	128.572479	28.6093655	19.259684	127.6457635	-86.4924255	3.851772	147.9982785
-49.64653	23.530308	142.352417	-28.878216	11.494101	138.055283	31.153172	-1.974363	126.35276	25.98773	40.62645	129.017242	28.570451	19.3260435	127.685001	-86.326883	3.6621585	148.425565
-49.56749	25.095133	142.857117	-28.821478	11.469026	138.251144	31.057495	-1.957586	126.151039	26.145187	40.669147	129.465088	28.601341	19.3557805	127.8080635	-86.244297	3.5822715	148.6942245
-49.402763	26.592747	143.339951	-28.751225	11.474087	138.421219	31.021309	-2.023839	126.11338	26.346388	40.652664	129.826965	28.6838485	19.3144125	127.9701725	-86.1862985	3.6337615	148.8722655
-49.10302	28.027699	143.62114	-28.667185	11.506589	138.459137	31.074047	-2.144421	126.173271	26.579767	40.569809	130.108124	28.826907	19.212694	128.1406975	-86.161277	3.800484	148.7775765
-48.443779	29.976448	143.881424	-28.532393	11.487782	138.479919	31.24176	-2.386073	126.265083	26.969826	40.412819	130.576859	29.105793	19.013373	128.420971	-86.170579	3.962191	148.538867
-47.86821	31.180918	143.981171	-28.438982	11.451281	138.454605	31.38541	-2.567329	126.365173	27.223825	40.283413	130.857346	29.3046175	18.858042	128.6112595	-86.1825815	4.04452	148.2979505
-47.171146	32.303833	144.071335	-28.348625	11.402421	138.436966	31.565809	-2.731354	126.449715	27.496056	40.184879	131.118988	29.5309325	18.7267625	128.7843515	-86.2281825	4.0780795	148.0895805
-46.362778	33.260719	144.177155	-28.246365	11.362316	138.477829	31.777111	-2.886388	126.564575	28.025562	39.948036	131.279266	29.9013365	18.530824	128.9219205	-86.3940665	4.193808	148.0337375
-45.478516	34.139679	144.28894	-28.186253	11.356871	138.553299	31.964031	-2.986311	126.665154	28.253599	39.879658	131.590149	30.108815	18.4466735	129.1276515	-86.481321	4.2670685	147.9789465
-44.449734	34.988396	144.355194	-28.143158	11.387764	138.641724	32.130268	-3.037712	126.837563	28.47608	39.849327	131.908142	30.303174	18.4058075	129.3728525	-86.58949	4.3697205	147.9105955
-43.364391	35.727325	144.374664	-28.11392	11.480662	138.756561	32.271053	-3.050961	127.062897	28.680435	39.860863	132.184097	30.475744	18.404951	129.623497	-86.703584	4.556373	147.889625
-41.600204	36.749702	144.379868	-28.141924	11.737803	138.904984	32.408867	-3.017693	127.343842	28.889584	39.972412	132.662338	30.6492255	18.4773595	130.00309	-86.9330735	4.9982465	147.806878
-40.240772	37.320824	144.262405	-28.171783	11.970536	138.981384	32.809086	-3.111451	127.496864	29.000723	40.098484	132.92305	30.9049045	18.4935165	130.209957	-87.2484705	5.4475555	147.752811
-38.820518	37.828407	144.103378	-28.219742	12.227444	139.027267	32.836666	-3.013064	127.725159	29.104153	40.243305	133.1754	30.9704095	18.6151205	130.4502795	-87.4098935	5.8397675	147.6042545
-37.328072	38.246693	143.935638	-28.284454	12.499387	139.013748	32.862415	-2.909311	127.977715	29.203098	40.359085	133.457809	31.0327565	18.724887	130.717762	-87.6016645	6.273887	147.309734
-35.695732	38.543381	143.722794	-28.36208	12.729496	138.993423	32.864079	-2.817594	128.259216	29.327955	40.474762	133.726944	31.096017	18.828584	130.99308	-87.820177	6.630408	146.993766
-34.003937	38.763763	143.503281	-28.460625	12.958762	138.961868	32.840767	-2.779901	128.578537	29.440773	40.558796	134.074051	31.14077	18.8894475	131.326294	-88.06202	7.0280765	146.597442
-32.229137	38.906281	143.331589	-28.588337	13.169109	138.931381	32.832325	-2.788687	129.06012	29.559458	40.597713	134.546387	31.1958915	18.904513	131.8032535	-88.3725655	7.433705	146.0595085
-29.392647	38.815746	143.326691	-28.780375	13.429201	139.058609	32.886211	-2.885938	130.064041	29.765356	40.647297	135.591858	31.3257835	18.8806795	132.8279495	-88.8865335	7.9777225	145.2892685
-27.422741	38.630581	143.461426	-28.93656	13.596216	139.233429	32.951839	-3.001238	130.919983	29.866552	40.66785	136.524063	31.4091955	18.833306	133.722023	-89.2823155	8.359126	144.744835
-25.382418	38.299721	143.729492	-29.098913	13.749263	139.482285	33.032356	-3.134397	131.864624	29.909674	40.668949	137.504822	31.471015	18.767276	134.684723	-89.668841	8.73125	144.279847
-23.316607	37.851189	144.088821	-29.271313	13.92148	139.77298	33.107063	-3.270859	132.889145	29.97039	40.651493	138.545624	31.5387265	18.690317	135.7173845	-90.0813525	9.152643	143.8285755
-21.204149	37.269493	144.433563	-29.425674	14.157231	140.066345	33.175716	-3.402738	133.891693	NaN	NaN	NaN	NaN	NaN	NaN	NaN	NaN	NaN
-19.102856	36.560745	144.838867	-29.614725	14.373107	140.315369	33.263119	-3.552676	134.833374	NaN	NaN	NaN	NaN	NaN	NaN	NaN	NaN	NaN
-16.990421	35.707615	145.232239	-29.789364	14.600481	140.492767	33.378231	-3.634425	135.771042	NaN	NaN	NaN	NaN	NaN	NaN	NaN	NaN	NaN
-13.898733	34.219124	145.706741	-30.051439	14.957066	140.584671	33.481018	-3.535093	137.090866	NaN	NaN	NaN	NaN	NaN	NaN	NaN	NaN	NaN
-11.914155	33.055317	146.008667	-30.237072	15.185298	140.575684	33.531334	-3.338322	137.972061	NaN	NaN	NaN	NaN	NaN	NaN	NaN	NaN	NaN
-9.989419	31.772963	146.176849	-30.467594	15.414044	140.476807	33.590275	-3.112092	138.812347	NaN	NaN	NaN	NaN	NaN	NaN	NaN	NaN	NaN
-8.13095	30.377874	146.285873	-30.716118	15.642532	140.330368	33.590828	-2.817569	139.619965	NaN	NaN	NaN	NaN	NaN	NaN	NaN	NaN	NaN
-6.432309	28.856474	146.390076	-30.99057	15.871027	140.098495	33.544796	-2.487856	140.416016	NaN	NaN	NaN	NaN	NaN	NaN	NaN	NaN	NaN
-4.794533	27.215498	146.429962	-31.259853	16.092714	139.845245	33.398052	-2.087724	141.220673	NaN	NaN	NaN	NaN	NaN	NaN	NaN	NaN	NaN
-3.259734	25.476683	146.558624	-31.556908	16.33499	139.662354	33.212425	-1.685841	142.009201	NaN	NaN	NaN	NaN	NaN	NaN	NaN	NaN	NaN
-1.26334	22.632875	146.871048	-32.031811	16.66333	139.494507	32.792122	-1.233762	143.164917	NaN	NaN	NaN	NaN	NaN	NaN	NaN	NaN	NaN
-0.147171	20.598953	147.243546	-32.365726	16.857454	139.488647	32.480793	-1.030352	143.9655	NaN	NaN	NaN	NaN	NaN	NaN	NaN	NaN	NaN
0.840279	18.492386	147.610657	-32.681595	17.038574	139.488449	32.088188	-0.839612	144.750458	NaN	NaN	NaN	NaN	NaN	NaN	NaN	NaN	NaN
1.659566	16.354053	148.086639	-32.980625	17.148817	139.466675	31.706268	-0.626462	145.456055	NaN	NaN	NaN	NaN	NaN	NaN	NaN	NaN	NaN
2.315807	14.193346	148.47551	-33.258049	17.226892	139.392456	31.384855	-0.448897	146.040649	NaN	NaN	NaN	NaN	NaN	NaN	NaN	NaN	NaN
2.860984	11.989549	148.62851	-33.510532	17.275265	139.234207	31.074825	-0.221785	146.44545	NaN	NaN	NaN	NaN	NaN	NaN	NaN	NaN	NaN
3.260419	9.782237	148.697693	-33.730297	17.297783	139.008591	30.833956	-0.016375	146.652817	NaN	NaN	NaN	NaN	NaN	NaN	NaN	NaN	NaN
3.595526	6.433026	148.514893	-33.988026	17.335409	138.525894	30.570618	0.289073	146.66272	NaN	NaN	NaN	NaN	NaN	NaN	NaN	NaN	NaN
2.432931	5.237481	147.904663	-34.131218	17.368071	138.125092	30.42	0.498422	146.595352	24.415289	44.066166	147.304886	27.4176445	22.282294	146.950119	-95.6800805	12.453848	129.300065
1.223822	3.935153	147.320389	-34.265511	17.435051	137.727371	30.285152	0.708799	146.507233	24.256107	44.239929	146.803055	27.2706295	22.474364	146.655144	-95.8016515	12.395738	128.799598
-0.130909	2.669966	146.697327	-34.386177	17.517332	137.373398	30.162048	0.92318	146.412598	24.087805	44.425663	146.39035	27.1249265	22.6744215	146.401474	-95.8972805	12.3602425	128.345322
-1.672725	1.353743	146.15889	-34.482899	17.610123	137.11908	30.063614	1.137086	146.352371	23.944479	44.621445	146.029648	27.0040465	22.8792655	146.1910095	-95.9698445	12.3409805	128.0471505
-3.385772	0.066647	145.62973	-34.575008	17.706394	136.985535	29.962978	1.346198	146.333801	23.819521	44.813858	145.725723	26.8912495	23.080028	146.029762	-96.0412655	12.33276	127.941308
-5.288005	-1.278641	145.156876	-34.64521	17.796087	137.002869	29.901569	1.537428	146.368301	NaN	NaN	NaN	NaN	NaN	NaN	NaN	NaN	NaN
-8.472352	-3.249069	144.595871	-34.687382	17.883951	137.300385	29.898006	1.786857	146.372192	NaN	NaN	NaN	NaN	NaN	NaN	NaN	NaN	NaN
-10.773534	-4.562323	144.264709	-34.684219	17.937754	137.639236	29.957586	1.962462	146.339569	NaN	NaN	NaN	NaN	NaN	NaN	NaN	NaN	NaN
-13.29933	-5.891303	144.095459	-34.664722	17.950899	138.094864	30.057985	2.164917	146.238083	NaN	NaN	NaN	NaN	NaN	NaN	NaN	NaN	NaN
-16.026766	-7.19936	144.129105	-34.618523	17.927185	138.757141	30.197399	2.356786	146.087036	NaN	NaN	NaN	NaN	NaN	NaN	NaN	NaN	NaN
-18.914995	-8.446993	144.520447	-34.550175	17.838085	139.559189	30.404245	2.524513	145.978333	NaN	NaN	NaN	NaN	NaN	NaN	NaN	NaN	NaN
-21.95813	-9.696815	145.171509	-34.466362	17.671213	140.451569	30.6269	2.733134	145.851761	NaN	NaN	NaN	NaN	NaN	NaN	NaN	NaN	NaN
-25.167221	-10.853982	146.198929	-34.387737	17.440596	141.522247	30.902008	2.897599	145.738251	24.0625	45.759823	141.648102	27.482254	24.328711	143.6931765	-96.257728	10.552481	139.3513175
-30.220711	-12.398278	148.517609	-34.27607	16.928417	143.494934	31.471003	3.118728	145.582077	23.892073	45.714661	140.32019	27.681538	24.4166945	142.9511335	-96.233678	9.4401395	144.0387345
-33.666607	-13.27658	150.389114	-34.213623	16.481863	144.902786	31.823948	3.125642	145.415939	23.090982	45.56768	139.343704	27.457465	24.346661	142.3798215	-95.884711	8.617065	147.4257505
-37.141697	-14.012192	152.332825	-34.128735	15.932837	146.290009	30.993122	3.513825	145.410416	22.848511	45.099854	138.385315	26.9208165	24.3068395	141.8978655	-95.1782865	7.5588345	150.6821525
-40.606098	-14.62125	154.248978	-33.992954	15.315912	147.676071	31.083071	3.421408	145.183792	22.466564	44.664074	137.608398	26.7748175	24.042741	141.396095	-94.7607255	6.589083	153.956047
-44.044731	-15.050158	156.311707	-33.790363	14.683223	149.113968	31.203484	3.280711	144.865875	21.986341	44.22171	136.957687	26.5949125	23.7512105	140.911781	-94.1756385	5.6152355	157.316155
-47.48645	-15.237474	158.356949	-33.538185	13.974534	150.567856	31.298458	3.170615	144.478592	21.460056	43.826126	136.374557	26.379257	23.4983705	140.4265745	-93.455627	4.4506975	160.7091375
-50.709248	-15.292406	160.56543	-33.225224	13.187668	152.009918	31.236422	3.070414	144.005463	20.814657	43.495667	135.91449	26.0255395	23.2830405	139.9599765	-92.4759875	3.0922955	164.0598595
NaN	NaN	NaN	-32.663273	12.007994	154.020065	30.937935	2.933902	143.261414	19.630671	43.046749	135.262054	25.284303	22.9903255	139.261734	-90.610849	1.0256625	168.778396
NaN	NaN	NaN	-32.550262	11.332011	155.28299	NaN	NaN	NaN	18.826748	42.733719	134.783035	NaN	NaN	NaN	NaN	NaN	NaN
NaN	NaN	NaN	-32.288315	10.422683	156.263275	NaN	NaN	NaN	17.944336	42.481388	134.555481	NaN	NaN	NaN	NaN	NaN	NaN
NaN	NaN	NaN	-32.053638	9.471679	157.061707	NaN	NaN	NaN	NaN	NaN	NaN	NaN	NaN	NaN	NaN	NaN	NaN
-59.502647	-9.682369	169.198822	-31.950331	8.568883	157.642883	NaN	NaN	NaN	NaN	NaN	NaN	NaN	NaN	NaN	NaN	NaN	NaN
NaN	NaN	NaN	-31.888247	7.740521	157.940048	NaN	NaN	NaN	15.20915	42.152416	134.98642	NaN	NaN	NaN	NaN	NaN	NaN
NaN	NaN	NaN	-31.958532	7.100964	158.045609	NaN	NaN	NaN	14.587235	42.129219	135.115417	NaN	NaN	NaN	NaN	NaN	NaN
NaN	NaN	NaN	-32.224941	6.284809	157.766556	NaN	NaN	NaN	14.512849	41.831718	135.125015	NaN	NaN	NaN	NaN	NaN	NaN
NaN	NaN	NaN	-32.47905	5.796409	157.365082	NaN	NaN	NaN	14.527225	41.718719	135.255096	NaN	NaN	NaN	NaN	NaN	NaN
NaN	NaN	NaN	-32.544044	5.116171	156.649475	NaN	NaN	NaN	14.376354	41.777931	135.646667	NaN	NaN	NaN	NaN	NaN	NaN
-59.708015	3.507679	162.782272	-32.948677	4.477255	155.669983	29.561647	1.032061	138.609131	14.202404	41.917957	136.148392	21.8820255	21.475009	137.3787615	-87.7793795	-12.520499	173.9612045
-59.209106	5.686573	160.975143	-33.389259	4.019299	154.277481	29.491409	0.87842	138.318665	14.036226	42.05394	136.761444	21.7638175	21.46618	137.5400545	-88.5423355	-13.427582	171.0149075
-58.63802	7.905661	158.075058	-33.945171	3.601692	152.503006	29.425318	0.72008	138.090759	13.978481	42.13451	137.298828	21.7018995	21.427295	137.6947935	-89.5922415	-14.223911	167.3112185
-58.039928	10.057155	154.142242	-34.530651	3.223871	150.390793	29.30629	0.584031	137.792145	14.016819	42.186226	137.796143	21.6615545	21.3851285	137.794144	-90.7228565	-14.9373865	162.987442
-56.808132	13.2623	150.422729	-35.343498	2.694118	146.970428	29.095802	0.174534	137.25856	15.191233	41.551399	137.86087	22.1435175	20.8629665	137.559715	-92.8305135	-15.4747305	156.381141
-55.888069	15.379437	147.915543	-35.767834	2.478776	144.920868	28.985521	-0.214443	136.798752	15.41747	41.311619	138.487228	22.2014955	20.548588	137.64299	-93.7371635	-15.591036	152.198746
-54.773075	17.395483	146.383591	-36.039822	2.427882	143.331955	28.9949	-0.579243	136.584442	15.821751	41.05891	139.41066	22.4083255	20.2398335	137.997551	-94.4879695	-15.3840695	148.666359
-53.622658	19.172726	146.031311	-36.130398	2.522957	142.284164	29.100483	-0.882339	136.751694	16.244051	40.817253	140.699585	22.672267	19.967457	138.7256395	-94.933063	-14.921543	145.8426885
-52.349304	20.803953	146.06485	-36.155102	2.805833	141.808777	29.209217	-0.991717	137.251587	16.661758	40.669277	142.35968	22.9354875	19.83878	139.8056335	-95.2456915	-14.227114	143.8119205
-51.086838	22.008453	147.205536	-36.210461	3.240419	141.856567	29.325985	-1.026077	137.958389	17.042294	40.614189	144.317978	23.1841395	19.794056	141.1381835	-95.6050615	-13.313218	142.5749505
-49.772041	23.092157	148.224167	-36.295994	3.728678	142.381226	29.445496	-0.993718	138.881287	NaN	NaN	NaN	NaN	NaN	NaN	NaN	NaN	NaN
-48.048382	23.781929	151.119156	-36.472916	4.416698	143.792099	NaN	NaN	NaN	NaN	NaN	NaN	NaN	NaN	NaN	NaN	NaN	NaN
-46.847824	24.168253	152.228363	-36.552357	4.812382	144.987747	NaN	NaN	NaN	NaN	NaN	NaN	NaN	NaN	NaN	NaN	NaN	NaN
-45.822617	23.816565	154.292786	-36.576305	5.166937	146.206573	NaN	NaN	NaN	NaN	NaN	NaN	NaN	NaN	NaN	NaN	NaN	NaN
-44.727623	23.552624	155.254944	-36.552811	5.468311	147.35376	NaN	NaN	NaN	NaN	NaN	NaN	NaN	NaN	NaN	NaN	NaN	NaN
-43.622505	23.316053	155.173096	-36.477959	5.751661	148.341263	NaN	NaN	NaN	NaN	NaN	NaN	NaN	NaN	NaN	NaN	NaN	NaN
-42.589359	22.569103	155.845703	-36.416607	6.040197	149.210587	NaN	NaN	NaN	NaN	NaN	NaN	NaN	NaN	NaN	NaN	NaN	NaN
-41.565788	21.570877	155.947693	-36.391865	6.359503	149.996765	NaN	NaN	NaN	NaN	NaN	NaN	NaN	NaN	NaN	NaN	NaN	NaN
-40.012173	20.14456	154.756744	-36.406769	6.980394	150.859589	NaN	NaN	NaN	NaN	NaN	NaN	NaN	NaN	NaN	NaN	NaN	NaN
-39.099468	18.808992	154.297089	-36.424438	7.509252	151.194946	NaN	NaN	NaN	NaN	NaN	NaN	NaN	NaN	NaN	NaN	NaN	NaN
-38.166656	17.509539	152.770233	-36.472996	8.097435	151.367294	NaN	NaN	NaN	NaN	NaN	NaN	NaN	NaN	NaN	NaN	NaN	NaN
-37.427155	15.85719	152.150604	-36.471016	8.690918	151.366318	NaN	NaN	NaN	NaN	NaN	NaN	NaN	NaN	NaN	NaN	NaN	NaN
-36.767578	14.130898	151.23468	-36.475742	9.292671	151.252289	NaN	NaN	NaN	NaN	NaN	NaN	NaN	NaN	NaN	NaN	NaN	NaN
-36.591331	12.789183	150.743881	-36.594963	9.976888	151.06778	29.50795	-2.704863	146.975906	NaN	NaN	NaN	NaN	NaN	NaN	NaN	NaN	NaN
-36.760677	13.711986	150.309448	-36.399132	10.349364	150.783875	29.566055	-2.764269	147.221191	NaN	NaN	NaN	NaN	NaN	NaN	NaN	NaN	NaN
-36.420597	15.387252	149.642197	-36.221394	10.840217	150.47316	29.6583	-2.718442	147.285599	NaN	NaN	NaN	NaN	NaN	NaN	NaN	NaN	NaN
-36.300217	16.313667	149.309128	-35.976143	10.95107	150.383499	NaN	NaN	NaN	NaN	NaN	NaN	NaN	NaN	NaN	NaN	NaN	NaN
-36.188995	17.252228	149.103134	-35.637173	10.917325	150.453293	NaN	NaN	NaN	NaN	NaN	NaN	NaN	NaN	NaN	NaN	NaN	NaN
-36.115864	18.253405	149.244934	-35.267673	10.75723	150.677658	NaN	NaN	NaN	NaN	NaN	NaN	NaN	NaN	NaN	NaN	NaN	NaN
-36.088818	19.362684	149.73497	-34.862614	10.532852	151.047043	NaN	NaN	NaN	NaN	NaN	NaN	NaN	NaN	NaN	NaN	NaN	NaN
-36.044373	20.452648	150.441711	-34.416451	10.275812	151.456039	30.815145	-2.827114	145.039978	NaN	NaN	NaN	NaN	NaN	NaN	NaN	NaN	NaN
-35.938911	21.539984	151.399902	-33.944847	10.009985	151.90152	31.069651	-2.81633	144.47818	NaN	NaN	NaN	NaN	NaN	NaN	NaN	NaN	NaN
-35.805973	23.16	153.021439	-33.181091	9.614487	152.525589	31.618156	-2.917308	143.852966	NaN	NaN	NaN	NaN	NaN	NaN	NaN	NaN	NaN
-35.687008	24.120356	154.043152	-32.688885	9.36289	152.846161	31.984821	-3.099407	143.675308	NaN	NaN	NaN	NaN	NaN	NaN	NaN	NaN	NaN
-35.506676	24.978926	155.105408	-32.226078	9.11585	153.08493	NaN	NaN	NaN	NaN	NaN	NaN	NaN	NaN	NaN	NaN	NaN	NaN
-35.367203	25.727896	156.040726	-31.783518	8.848809	153.183044	NaN	NaN	NaN	NaN	NaN	NaN	NaN	NaN	NaN	NaN	NaN	NaN
-35.184368	26.37524	156.686157	-31.451931	8.614647	153.138794	NaN	NaN	NaN	NaN	NaN	NaN	NaN	NaN	NaN	NaN	NaN	NaN
-35.033192	26.88759	157.054626	-31.20051	8.440817	152.979721	NaN	NaN	NaN	NaN	NaN	NaN	NaN	NaN	NaN	NaN	NaN	NaN
-34.82832	27.300423	157.152802	-30.940128	8.354981	152.753693	NaN	NaN	NaN	NaN	NaN	NaN	NaN	NaN	NaN	NaN	NaN	NaN
-34.436581	27.73385	156.819336	-30.490059	8.408257	152.395569	NaN	NaN	NaN	NaN	NaN	NaN	NaN	NaN	NaN	NaN	NaN	NaN
-34.129219	27.864	156.404816	-30.1642	8.527494	152.252853	NaN	NaN	NaN	NaN	NaN	NaN	NaN	NaN	NaN	NaN	NaN	NaN
-33.783848	27.868044	155.966934	-29.815773	8.725677	152.221725	NaN	NaN	NaN	NaN	NaN	NaN	NaN	NaN	NaN	NaN	NaN	NaN
-33.369751	27.673868	155.583374	-29.45565	8.975933	152.352524	NaN	NaN	NaN	NaN	NaN	NaN	NaN	NaN	NaN	NaN	NaN	NaN
-32.856884	27.313917	155.291397	-29.086866	9.186352	152.553101	NaN	NaN	NaN	NaN	NaN	NaN	NaN	NaN	NaN	NaN	NaN	NaN
-32.247761	26.811609	155.104172	-28.692814	9.416067	152.795303	NaN	NaN	NaN	NaN	NaN	NaN	NaN	NaN	NaN	NaN	NaN	NaN
-31.54266	26.249212	154.903183	-28.282038	9.657563	153.033112	34.712994	-4.41563	139.711349	NaN	NaN	NaN	NaN	NaN	NaN	NaN	NaN	NaN
-30.382544	25.252468	154.615814	-27.643764	10.018702	153.300293	35.388084	-4.340371	139.902954	NaN	NaN	NaN	NaN	NaN	NaN	NaN	NaN	NaN
-29.441738	24.424181	154.420303	-27.167173	10.232685	153.491577	35.952419	-4.280559	140.324142	NaN	NaN	NaN	NaN	NaN	NaN	NaN	NaN	NaN
-28.397253	23.554535	154.281799	-26.730846	10.448748	153.720886	36.637032	-4.264667	140.99765	NaN	NaN	NaN	NaN	NaN	NaN	NaN	NaN	NaN
-27.31551	22.63064	154.208221	-26.35585	10.624584	154.031403	37.320522	-4.323678	141.891891	NaN	NaN	NaN	NaN	NaN	NaN	NaN	NaN	NaN
-26.138098	21.608023	154.260712	-26.014036	10.807935	154.431381	38.011749	-4.442054	142.98172	NaN	NaN	NaN	NaN	NaN	NaN	NaN	NaN	NaN
-24.860188	20.545658	154.470688	-25.754461	10.951068	154.849426	NaN	NaN	NaN	NaN	NaN	NaN	NaN	NaN	NaN	NaN	NaN	NaN
-23.660427	19.461479	154.698517	-25.564301	11.097581	155.217117	NaN	NaN	NaN	NaN	NaN	NaN	NaN	NaN	NaN	NaN	NaN	NaN
-21.779219	17.735119	155.125626	-25.513708	11.294641	155.598663	NaN	NaN	NaN	NaN	NaN	NaN	NaN	NaN	NaN	NaN	NaN	NaN
-20.697952	16.569679	155.331726	-25.704241	11.427176	155.682907	NaN	NaN	NaN	NaN	NaN	NaN	NaN	NaN	NaN	NaN	NaN	NaN
-19.606737	15.332161	155.482117	-25.96521	11.544508	155.64743	NaN	NaN	NaN	NaN	NaN	NaN	NaN	NaN	NaN	NaN	NaN	NaN
-18.599571	14.088903	155.46376	-26.209099	11.695148	155.414719	NaN	NaN	NaN	NaN	NaN	NaN	NaN	NaN	NaN	NaN	NaN	NaN
-17.619862	12.826403	155.126923	-26.385042	11.83109	154.834991	NaN	NaN	NaN	NaN	NaN	NaN	NaN	NaN	NaN	NaN	NaN	NaN
-16.681431	11.503201	154.583771	-26.592031	11.992627	154.05658	NaN	NaN	NaN	NaN	NaN	NaN	NaN	NaN	NaN	NaN	NaN	NaN
-15.925701	10.156609	153.829819	-26.801825	12.134178	153.103806	NaN	NaN	NaN	NaN	NaN	NaN	NaN	NaN	NaN	NaN	NaN	NaN
-14.936718	7.953814	152.493958	-27.154955	12.296854	151.605988	NaN	NaN	NaN	NaN	NaN	NaN	NaN	NaN	NaN	NaN	NaN	NaN
-14.506944	6.407853	151.632217	-27.355406	12.40652	150.758789	NaN	NaN	NaN	NaN	NaN	NaN	NaN	NaN	NaN	NaN	NaN	NaN
-14.181477	4.762129	150.794952	-27.489594	12.589651	150.012039	NaN	NaN	NaN	NaN	NaN	NaN	NaN	NaN	NaN	NaN	NaN	NaN
-14.056891	3.070606	150.139374	-27.526596	12.835182	149.428329	NaN	NaN	NaN	NaN	NaN	NaN	NaN	NaN	NaN	NaN	NaN	NaN
-14.076048	1.278669	149.679092	-27.464338	13.12206	149.023224	NaN	NaN	NaN	NaN	NaN	NaN	NaN	NaN	NaN	NaN	NaN	NaN
-14.260164	-0.552588	149.586945	-27.265093	13.436566	148.776596	NaN	NaN	NaN	NaN	NaN	NaN	NaN	NaN	NaN	NaN	NaN	NaN
-14.620145	-2.452997	149.855377	-26.964972	13.733885	148.716629	NaN	NaN	NaN	NaN	NaN	NaN	NaN	NaN	NaN	NaN	NaN	NaN
-15.522924	-5.279619	150.982285	-26.399719	14.025998	149.067383	NaN	NaN	NaN	NaN	NaN	NaN	NaN	NaN	NaN	NaN	NaN	NaN
-16.339703	-7.112896	152.179962	-25.994625	14.073936	149.560532	NaN	NaN	NaN	NaN	NaN	NaN	NaN	NaN	NaN	NaN	NaN	NaN
-17.335722	-8.895206	153.543945	-25.559954	13.995427	150.12384	NaN	NaN	NaN	NaN	NaN	NaN	NaN	NaN	NaN	NaN	NaN	NaN
-18.392994	-10.540714	154.994095	-25.122196	13.779849	150.63327	NaN	NaN	NaN	NaN	NaN	NaN	NaN	NaN	NaN	NaN	NaN	NaN
-19.587158	-12.044018	156.276123	-24.702291	13.506248	151.075455	NaN	NaN	NaN	NaN	NaN	NaN	NaN	NaN	NaN	NaN	NaN	NaN
-20.82679	-13.40016	157.409363	-24.308578	13.186646	151.405319	NaN	NaN	NaN	NaN	NaN	NaN	NaN	NaN	NaN	NaN	NaN	NaN
-22.158987	-14.587543	158.262817	-23.979136	12.886268	151.667572	NaN	NaN	NaN	NaN	NaN	NaN	NaN	NaN	NaN	NaN	NaN	NaN
-24.227634	-16.072269	159.010345	-23.628063	12.476467	151.982361	NaN	NaN	NaN	NaN	NaN	NaN	NaN	NaN	NaN	NaN	NaN	NaN
-25.653767	-16.828962	159.210983	-23.462946	12.15784	152.145508	NaN	NaN	NaN	NaN	NaN	NaN	NaN	NaN	NaN	NaN	NaN	NaN
-27.111235	-17.464249	159.115631	-23.349781	11.808081	152.287537	NaN	NaN	NaN	NaN	NaN	NaN	NaN	NaN	NaN	NaN	NaN	NaN
-28.568995	-17.886559	158.835403	-23.264021	11.409391	152.388535	53.073269	-11.374166	141.383408	NaN	NaN	NaN	NaN	NaN	NaN	NaN	NaN	NaN
-30.035791	-18.148804	158.51181	-23.229851	10.966551	152.470993	53.227867	-11.844559	140.465851	NaN	NaN	NaN	NaN	NaN	NaN	NaN	NaN	NaN
-31.445078	-18.193163	158.140305	-23.231213	10.492827	152.514206	52.853065	-11.969803	139.656815	NaN	NaN	NaN	NaN	NaN	NaN	NaN	NaN	NaN
-32.723747	-18.058977	157.817764	-23.229372	10.014722	152.513535	NaN	NaN	NaN	NaN	NaN	NaN	NaN	NaN	NaN	NaN	NaN	NaN
-34.57151	-17.478643	157.430313	-23.296803	9.322689	152.400635	NaN	NaN	NaN	NaN	NaN	NaN	NaN	NaN	NaN	NaN	NaN	NaN
-35.63242	-16.895277	157.152588	-23.346884	8.893152	152.233292	NaN	NaN	NaN	30.6077	38.025429	137.676575	NaN	NaN	NaN	NaN	NaN	NaN
-36.63678	-16.147413	156.881744	-23.406332	8.516635	152.001343	NaN	NaN	NaN	30.550003	37.697697	137.110214	NaN	NaN	NaN	NaN	NaN	NaN
-37.474346	-15.221657	156.552612	-23.47085	8.201617	151.741547	NaN	NaN	NaN	30.362892	37.520744	136.549026	NaN	NaN	NaN	NaN	NaN	NaN
-38.163441	-14.132727	156.1884	-23.530207	7.93653	151.427292	NaN	NaN	NaN	30.254316	37.309147	135.951324	NaN	NaN	NaN	NaN	NaN	NaN
-38.774963	-12.921158	155.7948	-23.569254	7.716399	151.130493	NaN	NaN	NaN	30.084753	37.153648	135.425385	NaN	NaN	NaN	NaN	NaN	NaN
-39.16399	-11.51928	155.338882	-23.620056	7.54934	150.873535	NaN	NaN	NaN	29.998827	37.024952	134.954697	NaN	NaN	NaN	NaN	NaN	NaN
-39.575382	-9.225461	154.753143	-23.714499	7.364376	150.577774	NaN	NaN	NaN	29.774332	36.896336	134.41301	NaN	NaN	NaN	NaN	NaN	NaN
-39.646244	-7.468379	154.330658	-23.766964	7.261241	150.452118	NaN	NaN	NaN	29.604959	36.858154	134.165985	NaN	NaN	NaN	NaN	NaN	NaN
-39.598465	-5.675794	153.941299	-23.833393	7.153409	150.363358	39.494488	-5.778688	138.669449	29.401445	36.832893	133.990891	34.4479665	15.5271025	136.33017	-82.1147525	-1.2202845	164.396546
-39.329071	-3.741915	153.478958	-23.933285	7.030527	150.278122	39.199512	-5.876163	138.211578	29.153919	36.813702	133.892258	34.1767155	15.4687695	136.051918	-82.0432855	-1.4077155	164.504326
-38.960644	-1.787404	153.021286	-24.052303	6.874043	150.166565	38.889664	-6.002457	137.740402	28.957415	36.771606	133.857117	33.9235395	15.3845745	135.7987595	-82.0281455	-1.6364885	164.5343705
-38.384556	0.267153	152.494522	-24.167381	6.690213	150.05275	38.574608	-6.148572	137.259796	28.600979	36.824108	133.908264	33.5877935	15.337768	135.58403	-81.9225555	-1.957342	164.52147
-37.636772	2.373137	152.026413	-24.275806	6.440204	149.908524	38.24913	-6.318505	136.737122	27.963972	37.037743	134.322098	33.106551	15.359619	135.52961	-81.658163	-2.479211	164.287438
-36.198524	5.62718	151.339203	-24.444479	6.105076	149.780579	37.89167	-6.513278	136.157669	NaN	NaN	NaN	NaN	NaN	NaN	NaN	NaN	NaN
-35.028831	7.809721	150.949585	-24.532295	5.90967	149.70192	37.764004	-6.60495	135.923401	NaN	NaN	NaN	NaN	NaN	NaN	NaN	NaN	NaN
-33.6334	10.050997	150.541534	-24.649092	5.795775	149.605911	37.715385	-6.611519	135.897385	NaN	NaN	NaN	NaN	NaN	NaN	NaN	NaN	NaN
-32.070313	12.241552	150.259262	-24.812525	5.749073	149.470627	37.707314	-6.589034	136.079498	NaN	NaN	NaN	NaN	NaN	NaN	NaN	NaN	NaN
-30.360048	14.316988	150.118774	-25.02799	5.789012	149.298843	37.715679	-6.577848	136.503601	NaN	NaN	NaN	NaN	NaN	NaN	NaN	NaN	NaN
-28.424841	16.515247	150.260956	-25.292427	6.030584	149.188156	37.736561	-6.604778	137.195694	30.437771	37.075424	140.134338	34.087166	15.235323	138.665016	-84.67202	-3.174155	159.711296
-26.394278	18.467525	150.818985	-25.634956	6.343423	149.288467	37.779858	-6.546151	138.160278	NaN	NaN	NaN	NaN	NaN	NaN	NaN	NaN	NaN
-23.131706	21.069145	152.311844	-26.113838	7.049529	149.857895	37.990112	-6.289506	140.215073	NaN	NaN	NaN	NaN	NaN	NaN	NaN	NaN	NaN
-20.882269	22.516098	153.582947	-26.432938	7.599892	150.50325	NaN	NaN	NaN	NaN	NaN	NaN	NaN	NaN	NaN	NaN	NaN	NaN
-18.647585	23.718935	154.895569	-26.797272	8.137269	151.191528	NaN	NaN	NaN	NaN	NaN	NaN	NaN	NaN	NaN	NaN	NaN	NaN
-16.430012	24.785889	156.13974	-27.202436	8.687163	151.826645	NaN	NaN	NaN	NaN	NaN	NaN	NaN	NaN	NaN	NaN	NaN	NaN
-14.29285	25.631765	157.248337	-27.612812	9.230564	152.310577	NaN	NaN	NaN	NaN	NaN	NaN	NaN	NaN	NaN	NaN	NaN	NaN
-12.224092	26.322191	158.092972	-28.018585	9.797619	152.551193	NaN	NaN	NaN	NaN	NaN	NaN	NaN	NaN	NaN	NaN	NaN	NaN
-10.138104	26.913013	158.686661	-28.408653	10.416427	152.619812	NaN	NaN	NaN	NaN	NaN	NaN	NaN	NaN	NaN	NaN	NaN	NaN
-7.270873	27.489271	159.205078	-28.847811	11.284471	152.37056	NaN	NaN	NaN	NaN	NaN	NaN	NaN	NaN	NaN	NaN	NaN	NaN
-5.465413	27.718952	159.262451	-29.029167	11.839027	151.959976	NaN	NaN	NaN	NaN	NaN	NaN	NaN	NaN	NaN	NaN	NaN	NaN
-3.769711	27.810574	159.125198	-29.176096	12.357018	151.426559	NaN	NaN	NaN	NaN	NaN	NaN	NaN	NaN	NaN	NaN	NaN	NaN
-2.250645	27.719194	158.990067	-29.322021	12.840712	150.824875	NaN	NaN	NaN	NaN	NaN	NaN	NaN	NaN	NaN	NaN	NaN	NaN
-0.860817	27.489836	158.73938	-29.458046	13.310927	150.172318	NaN	NaN	NaN	NaN	NaN	NaN	NaN	NaN	NaN	NaN	NaN	NaN
0.357887	27.102324	158.546997	-29.654158	13.798974	149.555222	NaN	NaN	NaN	NaN	NaN	NaN	NaN	NaN	NaN	NaN	NaN	NaN
1.341084	26.560801	158.386856	-29.855221	14.299477	148.99971	NaN	NaN	NaN	NaN	NaN	NaN	NaN	NaN	NaN	NaN	NaN	NaN
2.461019	25.507885	158.087341	-30.219135	15.146804	148.393188	NaN	NaN	NaN	NaN	NaN	NaN	NaN	NaN	NaN	NaN	NaN	NaN
2.950326	24.585577	157.867523	-30.460552	15.688764	148.128876	NaN	NaN	NaN	NaN	NaN	NaN	NaN	NaN	NaN	NaN	NaN	NaN
3.239511	23.55772	157.558136	-30.674118	16.185129	147.945007	NaN	NaN	NaN	NaN	NaN	NaN	NaN	NaN	NaN	NaN	NaN	NaN
3.405184	22.37808	157.194656	-30.841532	16.644234	147.803894	NaN	NaN	NaN	NaN	NaN	NaN	NaN	NaN	NaN	NaN	NaN	NaN
3.400347	21.060669	156.730667	-30.969576	17.041504	147.655396	NaN	NaN	NaN	NaN	NaN	NaN	NaN	NaN	NaN	NaN	NaN	NaN
3.16673	19.624851	156.174911	-31.069094	17.393782	147.496506	NaN	NaN	NaN	NaN	NaN	NaN	NaN	NaN	NaN	NaN	NaN	NaN
2.785651	18.053638	155.555038	-31.161701	17.722942	147.332977	NaN	NaN	NaN	NaN	NaN	NaN	NaN	NaN	NaN	NaN	NaN	NaN
1.869618	15.532982	154.517441	-31.280712	18.2208	147.091278	NaN	NaN	NaN	NaN	NaN	NaN	NaN	NaN	NaN	NaN	NaN	NaN
0.9974	13.74298	153.812744	-31.365692	18.545477	146.941345	NaN	NaN	NaN	NaN	NaN	NaN	NaN	NaN	NaN	NaN	NaN	NaN
-0.10746	11.842927	153.163025	-31.431461	18.822357	146.790283	NaN	NaN	NaN	NaN	NaN	NaN	NaN	NaN	NaN	NaN	NaN	NaN
-1.40256	9.891973	152.573975	-31.503534	19.096764	146.656342	NaN	NaN	NaN	NaN	NaN	NaN	NaN	NaN	NaN	NaN	NaN	NaN
-2.909383	7.876288	152.059555	-31.572454	19.354397	146.528259	NaN	NaN	NaN	NaN	NaN	NaN	NaN	NaN	NaN	NaN	NaN	NaN
-4.603317	5.871986	151.582993	-31.64381	19.605949	146.431885	NaN	NaN	NaN	NaN	NaN	NaN	NaN	NaN	NaN	NaN	NaN	NaN
-6.501635	3.876333	151.185684	-31.716412	19.828602	146.44873	NaN	NaN	NaN	NaN	NaN	NaN	NaN	NaN	NaN	NaN	NaN	NaN
-9.668216	0.86855	150.991272	-31.779667	19.981592	146.783463	NaN	NaN	NaN	NaN	NaN	NaN	NaN	NaN	NaN	NaN	NaN	NaN
-11.987624	-1.110329	151.265457	-31.778885	19.966095	147.301788	NaN	NaN	NaN	NaN	NaN	NaN	NaN	NaN	NaN	NaN	NaN	NaN
-14.476175	-2.969461	151.93985	-31.755308	19.843357	148.154129	NaN	NaN	NaN	NaN	NaN	NaN	NaN	NaN	NaN	NaN	NaN	NaN
-17.045216	-4.740368	153.103271	-31.721214	19.577637	149.430161	33.316616	2.303695	147.927673	NaN	NaN	NaN	NaN	NaN	NaN	NaN	NaN	NaN
-19.707621	-6.359143	154.712769	-31.687922	19.146614	151.059784	33.531761	2.431455	147.61412	NaN	NaN	NaN	NaN	NaN	NaN	NaN	NaN	NaN
-22.382877	-7.895856	156.621902	-31.579691	18.573923	152.805634	NaN	NaN	NaN	NaN	NaN	NaN	NaN	NaN	NaN	NaN	NaN	NaN
-25.01162	-9.254131	158.706207	-31.374868	17.85186	154.548294	37.145966	-0.056192	145.592575	NaN	NaN	NaN	NaN	NaN	NaN	NaN	NaN	NaN
-28.747314	-11.037461	161.983322	-30.929029	16.48922	157.09549	NaN	NaN	NaN	NaN	NaN	NaN	NaN	NaN	NaN	NaN	NaN	NaN
-31.450176	-11.483908	164.343292	-30.651506	15.555297	158.64328	NaN	NaN	NaN	NaN	NaN	NaN	NaN	NaN	NaN	NaN	NaN	NaN
NaN	NaN	NaN	-30.584812	14.783478	160.036011	NaN	NaN	NaN	NaN	NaN	NaN	NaN	NaN	NaN	NaN	NaN	NaN
NaN	NaN	NaN	-30.394459	13.94403	161.165817	NaN	NaN	NaN	20.689058	44.606735	140.302673	NaN	NaN	NaN	NaN	NaN	NaN
NaN	NaN	NaN	-30.32658	13.18078	162.095169	NaN	NaN	NaN	20.106649	44.141815	139.728119	NaN	NaN	NaN	NaN	NaN	NaN
NaN	NaN	NaN	-30.366875	12.45625	162.844666	NaN	NaN	NaN	19.433594	43.69191	139.21553	NaN	NaN	NaN	NaN	NaN	NaN
NaN	NaN	NaN	-30.482983	11.773276	163.370239	NaN	NaN	NaN	18.634939	43.288376	138.785904	NaN	NaN	NaN	NaN	NaN	NaN
NaN	NaN	NaN	-30.824493	11.031103	163.811798	NaN	NaN	NaN	17.366005	42.884209	138.126602	NaN	NaN	NaN	NaN	NaN	NaN
NaN	NaN	NaN	-31.118561	10.639787	163.886887	NaN	NaN	NaN	16.3615	42.905437	137.858612	NaN	NaN	NaN	NaN	NaN	NaN
NaN	NaN	NaN	-31.459665	10.355735	163.789215	NaN	NaN	NaN	15.316272	43.025101	137.678406	NaN	NaN	NaN	NaN	NaN	NaN
NaN	NaN	NaN	-31.836843	10.120368	163.511795	NaN	NaN	NaN	14.650965	43.120193	137.419022	NaN	NaN	NaN	NaN	NaN	NaN
NaN	NaN	NaN	-32.272293	9.893441	163.019928	NaN	NaN	NaN	14.411092	43.121002	137.107666	NaN	NaN	NaN	NaN	NaN	NaN
NaN	NaN	NaN	-32.713554	9.669256	162.302048	NaN	NaN	NaN	14.215159	43.185913	136.910492	NaN	NaN	NaN	NaN	NaN	NaN
NaN	NaN	NaN	-33.217739	9.516573	161.372375	NaN	NaN	NaN	13.878059	43.438957	136.855316	NaN	NaN	NaN	NaN	NaN	NaN
NaN	NaN	NaN	-33.932186	9.286952	159.455795	NaN	NaN	NaN	13.643813	43.887581	136.798157	NaN	NaN	NaN	NaN	NaN	NaN
NaN	NaN	NaN	-34.368801	9.114408	157.893799	NaN	NaN	NaN	13.603354	44.183445	136.73732	NaN	NaN	NaN	NaN	NaN	NaN
NaN	NaN	NaN	-34.590446	8.82664	156.125229	NaN	NaN	NaN	13.68897	44.435837	136.702972	NaN	NaN	NaN	NaN	NaN	NaN
-54.989426	-0.597958	158.017014	-34.911377	8.730683	154.373718	29.048824	3.822589	143.65741	13.805032	44.661213	136.769638	21.426928	24.241901	140.213524	-91.249682	-6.780535	168.533912
-55.236374	1.753177	155.451675	-35.14883	8.703205	152.736023	29.313446	3.339487	142.768616	14.017582	44.814945	136.787949	21.665514	24.077216	139.7782825	-91.963174	-6.670806	165.6937635
-55.322571	4.247261	153.280396	-35.342564	8.795973	151.309738	29.450434	2.885334	141.908356	14.273882	44.968651	136.971863	21.862158	23.9269925	139.4401095	-92.547286	-6.3350465	163.1793665
-55.214924	6.985094	151.674973	-35.442654	9.021865	150.159424	29.295078	2.603196	141.179749	NaN	NaN	NaN	NaN	NaN	NaN	NaN	NaN	NaN
-54.692471	11.366285	150.564667	-35.401009	9.651536	149.293823	29.266506	2.273084	140.457062	NaN	NaN	NaN	NaN	NaN	NaN	NaN	NaN	NaN
-54.109497	14.314694	150.471313	-35.260147	10.134454	149.087585	29.247839	2.207616	140.145752	NaN	NaN	NaN	NaN	NaN	NaN	NaN	NaN	NaN
-53.358978	17.266369	150.713226	-35.038147	10.792528	149.106781	29.332199	2.168889	140.120743	NaN	NaN	NaN	NaN	NaN	NaN	NaN	NaN	NaN
-52.492279	20.123838	151.181656	-34.804806	11.555317	149.284531	29.54233	2.199374	140.306198	NaN	NaN	NaN	NaN	NaN	NaN	NaN	NaN	NaN
-51.552338	22.828636	151.780563	-34.671696	12.299493	149.471313	29.714653	2.151587	140.587112	NaN	NaN	NaN	NaN	NaN	NaN	NaN	NaN	NaN
-50.536953	25.322458	152.461273	-34.573372	12.980689	149.673447	29.869894	2.100665	140.841034	NaN	NaN	NaN	NaN	NaN	NaN	NaN	NaN	NaN
-49.462383	27.670887	153.111954	-34.48164	13.616632	149.85994	30.034245	1.985158	141.264923	NaN	NaN	NaN	NaN	NaN	NaN	NaN	NaN	NaN
-47.786694	30.687183	154.06897	-34.322437	14.359159	150.083054	NaN	NaN	NaN	NaN	NaN	NaN	NaN	NaN	NaN	NaN	NaN	NaN
-46.63678	32.454556	154.492798	-34.20573	14.738037	150.215134	NaN	NaN	NaN	NaN	NaN	NaN	NaN	NaN	NaN	NaN	NaN	NaN
-45.486488	33.980301	154.818207	-34.062828	15.078953	150.29718	NaN	NaN	NaN	NaN	NaN	NaN	NaN	NaN	NaN	NaN	NaN	NaN
-44.277229	35.28804	155.055115	-33.930157	15.372764	150.353317	NaN	NaN	NaN	NaN	NaN	NaN	NaN	NaN	NaN	NaN	NaN	NaN
-43.122326	36.388073	155.228775	-33.846684	15.638683	150.423538	NaN	NaN	NaN	NaN	NaN	NaN	NaN	NaN	NaN	NaN	NaN	NaN
-41.970993	37.249245	155.416733	-33.800491	15.852171	150.536163	NaN	NaN	NaN	NaN	NaN	NaN	NaN	NaN	NaN	NaN	NaN	NaN
-40.876488	37.918751	155.6073	-33.777054	16.067543	150.694748	NaN	NaN	NaN	NaN	NaN	NaN	NaN	NaN	NaN	NaN	NaN	NaN
-39.31411	38.480927	155.888184	-33.790607	16.429291	151.226074	NaN	NaN	NaN	NaN	NaN	NaN	NaN	NaN	NaN	NaN	NaN	NaN
-38.34486	38.577003	156.205765	-33.790745	16.656427	151.785828	NaN	NaN	NaN	NaN	NaN	NaN	NaN	NaN	NaN	NaN	NaN	NaN
-37.384296	38.462017	156.65033	-33.739925	16.861246	152.543137	NaN	NaN	NaN	NaN	NaN	NaN	NaN	NaN	NaN	NaN	NaN	NaN
-36.463642	38.074436	157.225006	-33.630833	17.005789	153.458115	NaN	NaN	NaN	NaN	NaN	NaN	NaN	NaN	NaN	NaN	NaN	NaN
-35.582031	37.53273	157.812958	-33.47958	17.119368	154.435867	NaN	NaN	NaN	NaN	NaN	NaN	NaN	NaN	NaN	NaN	NaN	NaN
-34.728569	36.851234	158.433563	-33.311783	17.214632	155.397659	NaN	NaN	NaN	NaN	NaN	NaN	NaN	NaN	NaN	NaN	NaN	NaN
-33.899067	35.985714	159.000549	-33.140934	17.25996	156.269333	NaN	NaN	NaN	NaN	NaN	NaN	NaN	NaN	NaN	NaN	NaN	NaN
-32.67815	34.472092	159.502365	-32.892559	17.309055	157.162506	NaN	NaN	NaN	NaN	NaN	NaN	NaN	NaN	NaN	NaN	NaN	NaN
-31.903181	33.357605	159.527771	-32.780708	17.36997	157.474014	NaN	NaN	NaN	NaN	NaN	NaN	NaN	NaN	NaN	NaN	NaN	NaN
-31.166639	32.14917	159.327225	-32.726967	17.467976	157.548294	NaN	NaN	NaN	NaN	NaN	NaN	NaN	NaN	NaN	NaN	NaN	NaN
-30.458809	30.837482	158.947617	-32.735344	17.594715	157.48497	NaN	NaN	NaN	NaN	NaN	NaN	NaN	NaN	NaN	NaN	NaN	NaN
-29.835064	29.457136	158.511932	-32.807247	17.764135	157.360382	NaN	NaN	NaN	NaN	NaN	NaN	NaN	NaN	NaN	NaN	NaN	NaN
-29.244799	27.935066	158.1008	-32.931694	17.882267	157.215515	NaN	NaN	NaN	NaN	NaN	NaN	NaN	NaN	NaN	NaN	NaN	NaN
-28.718227	26.284494	157.687149	-33.080379	17.951044	157.061035	NaN	NaN	NaN	NaN	NaN	NaN	NaN	NaN	NaN	NaN	NaN	NaN
-28.103716	23.642603	157.150986	-33.292599	17.961605	156.804276	NaN	NaN	NaN	NaN	NaN	NaN	NaN	NaN	NaN	NaN	NaN	NaN
-27.757402	21.774206	156.797745	-33.382484	17.95122	156.636353	NaN	NaN	NaN	NaN	NaN	NaN	NaN	NaN	NaN	NaN	NaN	NaN
-27.536047	19.836742	156.585358	-33.478951	17.933958	156.535782	NaN	NaN	NaN	NaN	NaN	NaN	NaN	NaN	NaN	NaN	NaN	NaN
-27.384523	17.833876	156.42807	-33.54644	17.897234	156.482697	NaN	NaN	NaN	NaN	NaN	NaN	NaN	NaN	NaN	NaN	NaN	NaN
-27.38069	15.801639	156.368469	-33.572216	17.809776	156.436111	NaN	NaN	NaN	NaN	NaN	NaN	NaN	NaN	NaN	NaN	NaN	NaN
-27.40752	13.788817	156.431046	-33.487755	17.774775	156.444519	NaN	NaN	NaN	NaN	NaN	NaN	NaN	NaN	NaN	NaN	NaN	NaN
-27.549931	11.769834	156.555481	-33.356918	17.713856	156.471222	NaN	NaN	NaN	NaN	NaN	NaN	NaN	NaN	NaN	NaN	NaN	NaN
-27.89394	8.806065	156.783234	-33.053303	17.651711	156.430527	NaN	NaN	NaN	NaN	NaN	NaN	NaN	NaN	NaN	NaN	NaN	NaN
-28.286011	6.939369	156.947861	-32.799259	17.607004	156.300705	NaN	NaN	NaN	NaN	NaN	NaN	NaN	NaN	NaN	NaN	NaN	NaN
-28.733906	5.142991	157.081085	-32.57085	17.568913	156.110123	NaN	NaN	NaN	NaN	NaN	NaN	NaN	NaN	NaN	NaN	NaN	NaN
-29.287806	3.454288	157.25563	-32.337322	17.472956	155.9039	NaN	NaN	NaN	NaN	NaN	NaN	NaN	NaN	NaN	NaN	NaN	NaN
-29.936209	1.870971	157.550568	-32.151894	17.343903	155.776352	NaN	NaN	NaN	NaN	NaN	NaN	NaN	NaN	NaN	NaN	NaN	NaN
-30.644972	0.411708	157.896057	-31.936371	17.139847	155.671341	NaN	NaN	NaN	-86.488213	-10.821395	151.141251	NaN	NaN	NaN	NaN	NaN	NaN
-31.439981	-0.882469	158.31456	-31.700729	16.909071	155.6194	NaN	NaN	NaN	-86.191475	-11.294432	152.237595	NaN	NaN	NaN	NaN	NaN	NaN
-32.700066	-2.496324	159.035141	-31.268354	16.50795	155.672974	NaN	NaN	NaN	-85.614685	-11.772667	153.683167	NaN	NaN	NaN	NaN	NaN	NaN
-33.616787	-3.304158	159.509216	-30.972408	16.224634	155.76561	NaN	NaN	NaN	NaN	NaN	NaN	NaN	NaN	NaN	NaN	NaN	NaN
-34.539268	-3.965572	159.989853	-30.671961	15.916781	155.901108	NaN	NaN	NaN	NaN	NaN	NaN	NaN	NaN	NaN	NaN	NaN	NaN
-35.494396	-4.426999	160.402023	-30.420872	15.612062	156.038406	NaN	NaN	NaN	NaN	NaN	NaN	NaN	NaN	NaN	NaN	NaN	NaN
-36.443478	-4.648449	160.671875	-30.167332	15.303692	156.116714	NaN	NaN	NaN	NaN	NaN	NaN	NaN	NaN	NaN	NaN	NaN	NaN
-37.369408	-4.740074	160.859726	-29.900064	14.987835	156.166901	NaN	NaN	NaN	NaN	NaN	NaN	NaN	NaN	NaN	NaN	NaN	NaN
-38.258205	-4.580365	160.933731	-29.67436	14.654774	156.216354	NaN	NaN	NaN	NaN	NaN	NaN	NaN	NaN	NaN	NaN	NaN	NaN
-39.540646	-4.019065	160.786179	-29.355776	14.082006	156.228195	NaN	NaN	NaN	NaN	NaN	NaN	NaN	NaN	NaN	NaN	NaN	NaN
-40.3493	-3.427108	160.573822	-29.225323	13.687364	156.190063	NaN	NaN	NaN	NaN	NaN	NaN	NaN	NaN	NaN	NaN	NaN	NaN
-41.227055	-2.538443	160.205261	-29.118084	13.284052	156.07634	NaN	NaN	NaN	NaN	NaN	NaN	NaN	NaN	NaN	NaN	NaN	NaN
-41.907215	-1.529455	159.727692	-29.030069	12.901137	155.868896	NaN	NaN	NaN	NaN	NaN	NaN	NaN	NaN	NaN	NaN	NaN	NaN
-42.322807	-0.468489	159.12944	-28.956053	12.543142	155.55777	NaN	NaN	NaN	NaN	NaN	NaN	NaN	NaN	NaN	NaN	NaN	NaN
-42.816563	0.908224	158.503937	-28.88991	12.19907	155.211823	NaN	NaN	NaN	NaN	NaN	NaN	NaN	NaN	NaN	NaN	NaN	NaN
-43.189041	2.484244	157.861908	-28.834724	11.894568	154.899063	NaN	NaN	NaN	NaN	NaN	NaN	NaN	NaN	NaN	NaN	NaN	NaN
-43.575005	5.139834	156.85994	-28.74955	11.390087	154.474182	NaN	NaN	NaN	25.584698	39.123978	138.091583	NaN	NaN	NaN	NaN	NaN	NaN
-43.691753	7.146651	156.163055	-28.73007	11.058084	154.243088	NaN	NaN	NaN	25.449991	39.024509	137.764587	NaN	NaN	NaN	NaN	NaN	NaN
-43.693169	9.277652	155.383331	-28.682999	10.674695	154.052658	NaN	NaN	NaN	25.272989	39.009071	137.740097	NaN	NaN	NaN	NaN	NaN	NaN
-43.582775	11.56754	154.604538	-28.648842	10.243037	153.85553	NaN	NaN	NaN	NaN	NaN	NaN	NaN	NaN	NaN	NaN	NaN	NaN
-43.364986	14.008872	153.907745	-28.661394	9.779723	153.644592	NaN	NaN	NaN	NaN	NaN	NaN	NaN	NaN	NaN	NaN	NaN	NaN
-43.028198	16.622599	153.41037	-28.735373	9.324525	153.411438	NaN	NaN	NaN	NaN	NaN	NaN	NaN	NaN	NaN	NaN	NaN	NaN
-42.527924	19.355198	153.140778	-28.825787	8.915596	153.106018	NaN	NaN	NaN	NaN	NaN	NaN	NaN	NaN	NaN	NaN	NaN	NaN
-41.53191	23.607912	153.457993	-28.979847	8.415524	152.54689	34.835743	-4.885771	141.289474	NaN	NaN	NaN	NaN	NaN	NaN	NaN	NaN	NaN
-40.687393	26.397387	154.185028	-29.111395	8.229227	152.229797	34.786858	-5.07457	140.864349	NaN	NaN	NaN	NaN	NaN	NaN	NaN	NaN	NaN
-39.733089	29.130341	155.311584	-29.18985	8.19894	151.996613	34.814148	-5.174323	140.831116	NaN	NaN	NaN	NaN	NaN	NaN	NaN	NaN	NaN
-38.652908	31.666279	156.732025	-29.305193	8.219148	151.854294	NaN	NaN	NaN	NaN	NaN	NaN	NaN	NaN	NaN	NaN	NaN	NaN
-37.534847	33.967991	158.452972	-29.429943	8.306139	151.866119	NaN	NaN	NaN	NaN	NaN	NaN	NaN	NaN	NaN	NaN	NaN	NaN
-36.383854	36.063595	160.229034	-29.570194	8.429276	152.05249	NaN	NaN	NaN	NaN	NaN	NaN	NaN	NaN	NaN	NaN	NaN	NaN
-35.182922	37.886574	162.089233	-29.747438	8.59868	152.374542	NaN	NaN	NaN	NaN	NaN	NaN	NaN	NaN	NaN	NaN	NaN	NaN
-33.492664	40.173592	164.80426	-30.0019	8.858952	152.989746	NaN	NaN	NaN	NaN	NaN	NaN	NaN	NaN	NaN	NaN	NaN	NaN
NaN	NaN	NaN	-30.127222	9.01753	153.376038	NaN	NaN	NaN	NaN	NaN	NaN	NaN	NaN	NaN	NaN	NaN	NaN
NaN	NaN	NaN	-30.234953	9.178313	153.721268	NaN	NaN	NaN	NaN	NaN	NaN	NaN	NaN	NaN	NaN	NaN	NaN
NaN	NaN	NaN	-30.280956	9.321	153.987915	NaN	NaN	NaN	NaN	NaN	NaN	NaN	NaN	NaN	NaN	NaN	NaN
NaN	NaN	NaN	-30.291313	9.427509	154.166534	NaN	NaN	NaN	NaN	NaN	NaN	NaN	NaN	NaN	NaN	NaN	NaN
NaN	NaN	NaN	-30.255857	9.526619	154.265305	NaN	NaN	NaN	NaN	NaN	NaN	NaN	NaN	NaN	NaN	NaN	NaN
NaN	NaN	NaN	-30.255949	9.636411	154.274567	NaN	NaN	NaN	NaN	NaN	NaN	NaN	NaN	NaN	NaN	NaN	NaN
NaN	NaN	NaN	-30.315104	9.833183	154.243713	NaN	NaN	NaN	NaN	NaN	NaN	NaN	NaN	NaN	NaN	NaN	NaN
NaN	NaN	NaN	-30.387136	10.008116	154.249481	NaN	NaN	NaN	NaN	NaN	NaN	NaN	NaN	NaN	NaN	NaN	NaN
NaN	NaN	NaN	-30.468681	10.219815	154.306488	NaN	NaN	NaN	-22.049269	42.902458	167.655075	NaN	NaN	NaN	NaN	NaN	NaN
NaN	NaN	NaN	-30.554735	10.449273	154.419998	NaN	NaN	NaN	-20.964764	42.025089	166.94577	NaN	NaN	NaN	NaN	NaN	NaN
NaN	NaN	NaN	-30.651087	10.717023	154.572281	NaN	NaN	NaN	-20.000414	40.729733	166.288956	NaN	NaN	NaN	NaN	NaN	NaN
NaN	NaN	NaN	-30.733976	10.979601	154.729858	NaN	NaN	NaN	-19.100834	39.248127	165.543381	NaN	NaN	NaN	NaN	NaN	NaN
NaN	NaN	NaN	-30.847448	11.284336	154.843216	NaN	NaN	NaN	-18.200579	37.524696	164.690048	NaN	NaN	NaN	NaN	NaN	NaN
NaN	NaN	NaN	-31.017471	11.751915	154.747498	NaN	NaN	NaN	-16.990602	34.562778	163.101074	NaN	NaN	NaN	NaN	NaN	NaN
NaN	NaN	NaN	-31.127554	12.057467	154.49794	NaN	NaN	NaN	-16.2745	32.354927	161.78009	NaN	NaN	NaN	NaN	NaN	NaN
NaN	NaN	NaN	-31.277567	12.439999	154.218307	NaN	NaN	NaN	-15.628932	29.948982	160.438736	NaN	NaN	NaN	NaN	NaN	NaN
NaN	NaN	NaN	-31.48934	12.898522	153.986496	NaN	NaN	NaN	-15.120286	27.353361	159.155075	NaN	NaN	NaN	NaN	NaN	NaN
NaN	NaN	NaN	-31.766499	13.364847	153.94046	NaN	NaN	NaN	-14.801027	24.578115	158.264816	NaN	NaN	NaN	NaN	NaN	NaN
NaN	NaN	NaN	-32.088062	13.825644	154.021103	NaN	NaN	NaN	-14.648838	21.594458	157.724625	NaN	NaN	NaN	NaN	NaN	NaN
NaN	NaN	NaN	-32.363853	14.264546	154.195541	NaN	NaN	NaN	-14.698429	18.479591	157.494873	NaN	NaN	NaN	NaN	NaN	NaN
NaN	NaN	NaN	-32.619183	14.710726	154.550797	NaN	NaN	NaN	-15.072947	13.662292	157.651855	NaN	NaN	NaN	NaN	NaN	NaN
NaN	NaN	NaN	-32.691559	14.905853	154.716858	NaN	NaN	NaN	-15.569641	10.422726	157.943954	NaN	NaN	NaN	NaN	NaN	NaN
NaN	NaN	NaN	-32.7052	15.029046	154.794373	NaN	NaN	NaN	-16.228628	7.209174	158.34877	NaN	NaN	NaN	NaN	NaN	NaN
NaN	NaN	NaN	-32.722706	15.083122	154.850616	NaN	NaN	NaN	-17.05752	4.050796	158.794067	NaN	NaN	NaN	NaN	NaN	NaN
NaN	NaN	NaN	-32.707897	15.09659	154.982239	NaN	NaN	NaN	-18.095507	1.020822	159.420105	NaN	NaN	NaN	NaN	NaN	NaN
NaN	NaN	NaN	-32.624615	15.047227	155.168365	NaN	NaN	NaN	-19.236361	-1.877479	160.038666	NaN	NaN	NaN	NaN	NaN	NaN
NaN	NaN	NaN	-32.490601	14.957153	155.466385	NaN	NaN	NaN	-20.580549	-4.622769	160.759933	NaN	NaN	NaN	NaN	NaN	NaN
NaN	NaN	NaN	-32.078911	14.646996	156.17421	NaN	NaN	NaN	-22.811989	-8.36476	162.184631	NaN	NaN	NaN	NaN	NaN	NaN
NaN	NaN	NaN	-31.73933	14.410083	156.866425	NaN	NaN	NaN	-24.441498	-10.597732	163.35675	NaN	NaN	NaN	NaN	NaN	NaN
NaN	NaN	NaN	-31.409168	14.193937	157.666626	NaN	NaN	NaN	-26.21435	-12.544529	164.774734	NaN	NaN	NaN	NaN	NaN	NaN
NaN	NaN	NaN	-31.132093	14.048537	158.490631	NaN	NaN	NaN	-28.046953	-14.209831	166.269562	NaN	NaN	NaN	NaN	NaN	NaN
NaN	NaN	NaN	-30.881517	13.949348	159.251663	NaN	NaN	NaN	-30.049086	-15.583277	167.761047	NaN	NaN	NaN	NaN	NaN	NaN
NaN	NaN	NaN	-30.599522	13.824718	159.898193	NaN	NaN	NaN	-31.979227	-16.762972	169.102844	NaN	NaN	NaN	NaN	NaN	NaN
NaN	NaN	NaN	-30.344761	13.755486	160.440399	NaN	NaN	NaN	NaN	NaN	NaN	NaN	NaN	NaN	NaN	NaN	NaN
NaN	NaN	NaN	-30.031624	13.637865	161.167542	NaN	NaN	NaN	NaN	NaN	NaN	NaN	NaN	NaN	NaN	NaN	NaN
NaN	NaN	NaN	-30.095459	13.603854	161.671005	NaN	NaN	NaN	NaN	NaN	NaN	NaN	NaN	NaN	NaN	NaN	NaN
NaN	NaN	NaN	-30.123257	13.408351	162.139847	NaN	NaN	NaN	NaN	NaN	NaN	NaN	NaN	NaN	NaN	NaN	NaN
NaN	NaN	NaN	-30.126953	13.114524	162.523514	NaN	NaN	NaN	NaN	NaN	NaN	NaN	NaN	NaN	NaN	NaN	NaN
NaN	NaN	NaN	-30.212234	12.846899	162.849243	NaN	NaN	NaN	NaN	NaN	NaN	NaN	NaN	NaN	NaN	NaN	NaN
NaN	NaN	NaN	-30.303024	12.568045	163.098541	NaN	NaN	NaN	NaN	NaN	NaN	NaN	NaN	NaN	NaN	NaN	NaN
NaN	NaN	NaN	-30.421185	12.331438	163.267334	NaN	NaN	NaN	NaN	NaN	NaN	NaN	NaN	NaN	NaN	NaN	NaN
NaN	NaN	NaN	-30.639721	11.986685	163.383667	NaN	NaN	NaN	NaN	NaN	NaN	NaN	NaN	NaN	NaN	NaN	NaN
NaN	NaN	NaN	-30.819607	11.723018	163.431305	NaN	NaN	NaN	NaN	NaN	NaN	NaN	NaN	NaN	NaN	NaN	NaN
NaN	NaN	NaN	-31.002951	11.404347	163.484772	NaN	NaN	NaN	NaN	NaN	NaN	NaN	NaN	NaN	NaN	NaN	NaN
-8.874808	29.928473	164.916916	-31.216599	11.050439	163.583908	NaN	NaN	NaN	NaN	NaN	NaN	NaN	NaN	NaN	NaN	NaN	NaN
NaN	NaN	NaN	-31.399298	10.621214	163.6633	NaN	NaN	NaN	NaN	NaN	NaN	NaN	NaN	NaN	NaN	NaN	NaN
NaN	NaN	NaN	-31.620359	10.208297	163.74678	NaN	NaN	NaN	NaN	NaN	NaN	NaN	NaN	NaN	NaN	NaN	NaN
NaN	NaN	NaN	-31.797123	9.739757	163.761978	NaN	NaN	NaN	NaN	NaN	NaN	NaN	NaN	NaN	NaN	NaN	NaN
-58.875893	1.666403	171.222763	-32.051563	9.029078	163.636536	NaN	NaN	NaN	NaN	NaN	NaN	NaN	NaN	NaN	NaN	NaN	NaN
NaN	NaN	NaN	-32.209278	8.520675	163.409042	NaN	NaN	NaN	NaN	NaN	NaN	NaN	NaN	NaN	NaN	NaN	NaN
NaN	NaN	NaN	-32.432747	8.038282	163.035263	NaN	NaN	NaN	NaN	NaN	NaN	NaN	NaN	NaN	NaN	NaN	NaN
NaN	NaN	NaN	-32.424809	7.335578	162.412399	NaN	NaN	NaN	NaN	NaN	NaN	NaN	NaN	NaN	NaN	NaN	NaN
-59.044785	14.203628	166.411896	-32.702625	6.818774	161.72934	NaN	NaN	NaN	NaN	NaN	NaN	NaN	NaN	NaN	NaN	NaN	NaN
-58.658188	17.70882	165.389114	-33.005219	6.331579	160.953705	29.388138	-3.214233	143.290573	NaN	NaN	NaN	NaN	NaN	NaN	NaN	NaN	NaN
-58.005608	21.28846	164.76506	-33.278679	5.882267	160.184601	NaN	NaN	NaN	NaN	NaN	NaN	NaN	NaN	NaN	NaN	NaN	NaN
-56.403549	26.619282	164.901398	-33.509712	5.395257	159.340515	NaN	NaN	NaN	NaN	NaN	NaN	NaN	NaN	NaN	NaN	NaN	NaN
-54.947971	30.050009	165.835388	-33.523933	5.177989	159.035309	NaN	NaN	NaN	NaN	NaN	NaN	NaN	NaN	NaN	NaN	NaN	NaN
NaN	NaN	NaN	-33.483501	5.04692	158.953766	NaN	NaN	NaN	NaN	NaN	NaN	NaN	NaN	NaN	NaN	NaN	NaN
NaN	NaN	NaN	-33.463097	5.0156	159.089127	NaN	NaN	NaN	NaN	NaN	NaN	NaN	NaN	NaN	NaN	NaN	NaN
NaN	NaN	NaN	-33.425919	5.011264	159.299911	NaN	NaN	NaN	NaN	NaN	NaN	NaN	NaN	NaN	NaN	NaN	NaN
NaN	NaN	NaN	NaN	NaN	NaN	NaN	NaN	NaN	NaN	NaN	NaN	NaN	NaN	NaN	NaN	NaN	NaN
NaN	NaN	NaN	NaN	NaN	NaN	NaN	NaN	NaN	NaN	NaN	NaN	NaN	NaN	NaN	NaN	NaN	NaN
NaN	NaN	NaN	NaN	NaN	NaN	NaN	NaN	NaN	NaN	NaN	NaN	NaN	NaN	NaN	NaN	NaN	NaN
NaN	NaN	NaN	NaN	NaN	NaN	NaN	NaN	NaN	NaN	NaN	NaN	NaN	NaN	NaN	NaN	NaN	NaN
NaN	NaN	NaN	NaN	NaN	NaN	NaN	NaN	NaN	NaN	NaN	NaN	NaN	NaN	NaN	NaN	NaN	NaN
NaN	NaN	NaN	-32.85247	5.240093	158.907623	NaN	NaN	NaN	NaN	NaN	NaN	NaN	NaN	NaN	NaN	NaN	NaN
NaN	NaN	NaN	-32.763332	5.530885	158.745911	NaN	NaN	NaN	NaN	NaN	NaN	NaN	NaN	NaN	NaN	NaN	NaN
-29.532314	31.062191	166.88678	-32.69775	6.004516	158.772324	NaN	NaN	NaN	NaN	NaN	NaN	NaN	NaN	NaN	NaN	NaN	NaN
-26.694361	29.252985	165.30632	-32.641193	6.63605	158.906113	NaN	NaN	NaN	NaN	NaN	NaN	NaN	NaN	NaN	NaN	NaN	NaN
-22.925034	26.320305	163.282974	-32.414585	7.904854	159.285309	NaN	NaN	NaN	NaN	NaN	NaN	NaN	NaN	NaN	NaN	NaN	NaN
-20.477497	24.167192	162.115952	-32.173954	8.848021	159.59726	NaN	NaN	NaN	NaN	NaN	NaN	NaN	NaN	NaN	NaN	NaN	NaN
-18.117182	21.759392	161.656952	-31.883118	9.759811	159.939163	NaN	NaN	NaN	NaN	NaN	NaN	NaN	NaN	NaN	NaN	NaN	NaN
-15.90638	19.180431	161.675674	-31.618521	10.507195	160.316299	NaN	NaN	NaN	NaN	NaN	NaN	NaN	NaN	NaN	NaN	NaN	NaN
-13.88302	16.514809	162.261353	-31.461134	11.175656	160.79306	NaN	NaN	NaN	NaN	NaN	NaN	NaN	NaN	NaN	NaN	NaN	NaN
-12.008565	13.837502	162.840637	-31.380451	11.805404	161.238159	NaN	NaN	NaN	NaN	NaN	NaN	NaN	NaN	NaN	NaN	NaN	NaN
-10.305198	11.119918	163.655243	-31.23543	12.32657	161.560654	NaN	NaN	NaN	NaN	NaN	NaN	NaN	NaN	NaN	NaN	NaN	NaN
-7.980189	7.118727	164.594086	-30.825108	12.894629	161.659927	NaN	NaN	NaN	NaN	NaN	NaN	NaN	NaN	NaN	NaN	NaN	NaN
-6.486113	4.520658	164.933395	-30.465694	13.118354	161.529572	NaN	NaN	NaN	NaN	NaN	NaN	NaN	NaN	NaN	NaN	NaN	NaN
-5.257749	1.993971	165.306442	-30.106449	13.220234	161.325439	NaN	NaN	NaN	NaN	NaN	NaN	NaN	NaN	NaN	NaN	NaN	NaN
-4.035903	-0.457456	165.273056	-29.749376	13.204084	161.088058	NaN	NaN	NaN	NaN	NaN	NaN	NaN	NaN	NaN	NaN	NaN	NaN
-2.940177	-2.889136	165.381073	-29.423225	13.146165	160.935135	NaN	NaN	NaN	NaN	NaN	NaN	NaN	NaN	NaN	NaN	NaN	NaN
-2.020752	-5.262621	165.382935	-29.125807	13.064591	160.795395	NaN	NaN	NaN	NaN	NaN	NaN	NaN	NaN	NaN	NaN	NaN	NaN
-1.216854	-7.455881	165.698151	-28.818518	13.008571	160.675644	NaN	NaN	NaN	NaN	NaN	NaN	NaN	NaN	NaN	NaN	NaN	NaN
-0.1102	-10.565548	165.850357	-28.300375	13.009249	160.461731	NaN	NaN	NaN	NaN	NaN	NaN	NaN	NaN	NaN	NaN	NaN	NaN
0.454757	-12.525201	166.080994	-27.921333	13.021749	160.295242	NaN	NaN	NaN	NaN	NaN	NaN	NaN	NaN	NaN	NaN	NaN	NaN
0.99233	-14.354571	166.175583	-27.581099	13.044077	160.152573	NaN	NaN	NaN	NaN	NaN	NaN	NaN	NaN	NaN	NaN	NaN	NaN
1.378719	-16.136374	166.167877	-27.258205	13.011161	160.010269	NaN	NaN	NaN	NaN	NaN	NaN	NaN	NaN	NaN	NaN	NaN	NaN
1.742019	-17.831408	166.054016	-27.025043	12.981519	159.882401	NaN	NaN	NaN	NaN	NaN	NaN	NaN	NaN	NaN	NaN	NaN	NaN
1.201306	-19.03878	165.584152	-26.827372	12.942121	159.747345	NaN	NaN	NaN	NaN	NaN	NaN	NaN	NaN	NaN	NaN	NaN	NaN
0.545085	-20.085325	164.998932	-26.67238	12.898869	159.590073	NaN	NaN	NaN	NaN	NaN	NaN	NaN	NaN	NaN	NaN	NaN	NaN
-0.61019	-21.39151	163.82811	-26.503309	12.868273	159.329422	NaN	NaN	NaN	NaN	NaN	NaN	NaN	NaN	NaN	NaN	NaN	NaN
-1.486444	-22.220612	162.922241	-26.415873	12.834297	159.145416	NaN	NaN	NaN	NaN	NaN	NaN	NaN	NaN	NaN	NaN	NaN	NaN
-2.358198	-22.89319	161.977509	-26.380745	12.789258	158.994324	NaN	NaN	NaN	NaN	NaN	NaN	NaN	NaN	NaN	NaN	NaN	NaN
-3.294611	-23.621798	161.12265	-26.33042	12.683974	158.859192	NaN	NaN	NaN	NaN	NaN	NaN	NaN	NaN	NaN	NaN	NaN	NaN
-4.153252	-24.286413	160.301834	-26.293465	12.577631	158.731339	NaN	NaN	NaN	NaN	NaN	NaN	NaN	NaN	NaN	NaN	NaN	NaN
-5.151796	-24.829054	159.582977	-26.229769	12.455614	158.597794	NaN	NaN	NaN	NaN	NaN	NaN	NaN	NaN	NaN	NaN	NaN	NaN
-6.300974	-24.862528	159.059006	-26.132336	12.350026	158.441574	NaN	NaN	NaN	NaN	NaN	NaN	NaN	NaN	NaN	NaN	NaN	NaN
-7.8403	-24.900627	158.195953	-25.934601	12.230138	158.184296	NaN	NaN	NaN	NaN	NaN	NaN	NaN	NaN	NaN	NaN	NaN	NaN
-8.921242	-24.920082	157.799576	-25.790098	12.209069	158.038437	NaN	NaN	NaN	NaN	NaN	NaN	NaN	NaN	NaN	NaN	NaN	NaN
-9.994316	-24.845123	157.519958	-25.606241	12.256024	157.926849	NaN	NaN	NaN	NaN	NaN	NaN	NaN	NaN	NaN	NaN	NaN	NaN
-11.108875	-24.696493	157.341507	-25.398844	12.359808	157.839355	NaN	NaN	NaN	NaN	NaN	NaN	NaN	NaN	NaN	NaN	NaN	NaN
-12.235594	-24.558544	157.308792	-25.226406	12.526019	157.774643	NaN	NaN	NaN	NaN	NaN	NaN	NaN	NaN	NaN	NaN	NaN	NaN
-13.241529	-24.402809	157.258575	-25.064054	12.728162	157.70108	NaN	NaN	NaN	NaN	NaN	NaN	NaN	NaN	NaN	NaN	NaN	NaN
-14.378738	-24.172449	157.375885	-24.925951	12.948215	157.621658	NaN	NaN	NaN	NaN	NaN	NaN	NaN	NaN	NaN	NaN	NaN	NaN
-15.90848	-23.864031	157.493011	-24.778458	13.261162	157.426254	NaN	NaN	NaN	NaN	NaN	NaN	NaN	NaN	NaN	NaN	NaN	NaN
-17.038774	-23.533154	157.670685	-24.671961	13.469143	157.259781	NaN	NaN	NaN	NaN	NaN	NaN	NaN	NaN	NaN	NaN	NaN	NaN
-18.127537	-23.256779	157.826447	-24.589592	13.694983	157.052628	NaN	NaN	NaN	NaN	NaN	NaN	NaN	NaN	NaN	NaN	NaN	NaN
-19.140053	-22.919178	157.780746	-24.493208	13.926287	156.740494	NaN	NaN	NaN	NaN	NaN	NaN	NaN	NaN	NaN	NaN	NaN	NaN
-20.266867	-22.468185	157.669022	-24.389631	14.142497	156.326981	NaN	NaN	NaN	NaN	NaN	NaN	NaN	NaN	NaN	NaN	NaN	NaN
-21.319199	-22.008467	157.403152	-24.338415	14.350719	155.838745	NaN	NaN	NaN	NaN	NaN	NaN	NaN	NaN	NaN	NaN	NaN	NaN
-22.265932	-21.558828	156.980865	-24.324343	14.536391	155.298523	NaN	NaN	NaN	NaN	NaN	NaN	NaN	NaN	NaN	NaN	NaN	NaN
-23.927353	-20.700006	156.479385	-24.408905	14.749277	154.596802	NaN	NaN	NaN	NaN	NaN	NaN	NaN	NaN	NaN	NaN	NaN	NaN
-25.014194	-20.094814	156.206451	-24.529976	14.840582	154.236435	NaN	NaN	NaN	NaN	NaN	NaN	NaN	NaN	NaN	NaN	NaN	NaN
-26.113165	-19.32888	156.035889	-24.679144	14.898692	153.981506	NaN	NaN	NaN	NaN	NaN	NaN	NaN	NaN	NaN	NaN	NaN	NaN
-27.280859	-18.557049	156.040955	-24.843185	14.943336	153.833313	NaN	NaN	NaN	NaN	NaN	NaN	NaN	NaN	NaN	NaN	NaN	NaN
-28.346651	-17.725468	156.017853	-24.995029	14.969204	153.761139	NaN	NaN	NaN	NaN	NaN	NaN	NaN	NaN	NaN	NaN	NaN	NaN
-29.40262	-16.746063	156.042709	-25.131857	14.973438	153.738281	NaN	NaN	NaN	NaN	NaN	NaN	NaN	NaN	NaN	NaN	NaN	NaN
-30.500635	-15.73875	156.112518	-25.266451	14.956409	153.772278	NaN	NaN	NaN	NaN	NaN	NaN	NaN	NaN	NaN	NaN	NaN	NaN
-32.006363	-14.071706	156.056046	-25.480293	14.854362	153.902039	NaN	NaN	NaN	NaN	NaN	NaN	NaN	NaN	NaN	NaN	NaN	NaN
-33.014019	-12.883225	156.041519	-25.629923	14.749082	153.989731	NaN	NaN	NaN	NaN	NaN	NaN	NaN	NaN	NaN	NaN	NaN	NaN
-33.939342	-11.629276	155.86438	-25.743568	14.60798	154.04274	NaN	NaN	NaN	NaN	NaN	NaN	NaN	NaN	NaN	NaN	NaN	NaN
-34.832954	-10.304456	155.719391	-25.847969	14.443977	154.026978	NaN	NaN	NaN	NaN	NaN	NaN	NaN	NaN	NaN	NaN	NaN	NaN
-35.652172	-8.893515	155.379837	-25.940954	14.277085	153.928467	NaN	NaN	NaN	NaN	NaN	NaN	NaN	NaN	NaN	NaN	NaN	NaN
-36.387409	-7.431794	155.084488	-26.048285	14.122862	153.74791	NaN	NaN	NaN	NaN	NaN	NaN	NaN	NaN	NaN	NaN	NaN	NaN
-37.096081	-5.889174	154.698196	-26.156076	13.964698	153.49411	NaN	NaN	NaN	NaN	NaN	NaN	NaN	NaN	NaN	NaN	NaN	NaN
-37.963768	-3.532432	154.153549	-26.295439	13.743828	153.095612	NaN	NaN	NaN	NaN	NaN	NaN	NaN	NaN	NaN	NaN	NaN	NaN
-38.421356	-1.893876	153.751678	-26.35622	13.596908	152.827194	NaN	NaN	NaN	NaN	NaN	NaN	NaN	NaN	NaN	NaN	NaN	NaN
-38.769909	-0.236482	153.485779	-26.422012	13.448625	152.570236	37.425438	-1.516588	141.690903	NaN	NaN	NaN	NaN	NaN	NaN	NaN	NaN	NaN
-39.049274	1.474977	153.170563	-26.484304	13.288569	152.317978	37.190403	-1.576752	141.181046	NaN	NaN	NaN	NaN	NaN	NaN	NaN	NaN	NaN
-39.221764	3.187208	152.883163	-26.530365	13.108473	152.039886	36.975525	-1.620553	140.657608	NaN	NaN	NaN	NaN	NaN	NaN	NaN	NaN	NaN
-39.254398	4.926081	152.60643	-26.585323	12.911812	151.773712	36.784847	-1.673978	140.098785	NaN	NaN	NaN	NaN	NaN	NaN	NaN	NaN	NaN
-39.188759	6.656088	152.30191	-26.622877	12.675359	151.510773	36.592796	-1.752545	139.552231	NaN	NaN	NaN	NaN	NaN	NaN	NaN	NaN	NaN
-38.802711	9.273637	151.957153	-26.684311	12.265881	151.186554	36.343967	-1.937748	138.860245	NaN	NaN	NaN	NaN	NaN	NaN	NaN	NaN	NaN
-38.412922	10.939984	151.800568	-26.756044	11.998891	151.045197	36.197716	-2.095432	138.532211	NaN	NaN	NaN	NaN	NaN	NaN	NaN	NaN	NaN
-37.863575	12.633112	151.625427	-26.818258	11.725075	150.927597	36.087967	-2.25329	138.323547	NaN	NaN	NaN	NaN	NaN	NaN	NaN	NaN	NaN
-37.213058	14.285419	151.636383	-26.8846	11.446696	150.869888	36.005581	-2.367163	138.194031	48.903175	30.346155	131.200455	42.454378	13.989496	134.697243	-96.223578	8.903896	167.042533
-36.370636	15.861009	151.619736	-26.954714	11.185772	150.824432	35.966362	-2.464836	138.106674	NaN	NaN	NaN	NaN	NaN	NaN	NaN	NaN	NaN
-35.464779	17.424448	151.704315	-27.042156	10.932347	150.765533	35.930672	-2.587494	138.040436	NaN	NaN	NaN	NaN	NaN	NaN	NaN	NaN	NaN
-34.36927	18.857098	151.655716	-27.090439	10.703084	150.651611	35.947628	-2.667988	138.027359	NaN	NaN	NaN	NaN	NaN	NaN	NaN	NaN	NaN
-32.642548	20.857153	151.625671	-27.154419	10.406701	150.407059	36.06926	-2.777979	138.072571	NaN	NaN	NaN	NaN	NaN	NaN	NaN	NaN	NaN
-31.303013	22.100544	151.552139	-27.20083	10.268192	150.216751	36.16835	-2.852285	138.135818	NaN	NaN	NaN	NaN	NaN	NaN	NaN	NaN	NaN
-29.906902	23.179152	151.522354	-27.270266	10.165133	150.04007	36.309467	-2.932695	138.285614	NaN	NaN	NaN	NaN	NaN	NaN	NaN	NaN	NaN
-28.379467	24.166758	151.458878	-27.350533	10.133457	149.931259	NaN	NaN	NaN	NaN	NaN	NaN	NaN	NaN	NaN	NaN	NaN	NaN
-26.816797	25.052734	151.555359	-27.452913	10.167729	149.97258	NaN	NaN	NaN	NaN	NaN	NaN	NaN	NaN	NaN	NaN	NaN	NaN
-25.187647	25.79093	151.766144	-27.542421	10.248008	150.159592	NaN	NaN	NaN	NaN	NaN	NaN	NaN	NaN	NaN	NaN	NaN	NaN
-23.449558	26.370287	152.089447	-27.638397	10.381061	150.511185	NaN	NaN	NaN	NaN	NaN	NaN	NaN	NaN	NaN	NaN	NaN	NaN
-20.895018	26.994593	152.736145	-27.795574	10.647205	151.239487	NaN	NaN	NaN	NaN	NaN	NaN	NaN	NaN	NaN	NaN	NaN	NaN
-19.109039	27.23526	153.27623	-27.939484	10.841192	151.755905	NaN	NaN	NaN	NaN	NaN	NaN	NaN	NaN	NaN	NaN	NaN	NaN
-17.431471	27.354357	153.787018	-28.12208	11.030767	152.269684	NaN	NaN	NaN	NaN	NaN	NaN	NaN	NaN	NaN	NaN	NaN	NaN
-15.709104	27.40213	154.296631	-28.33742	11.211148	152.764252	NaN	NaN	NaN	NaN	NaN	NaN	NaN	NaN	NaN	NaN	NaN	NaN
-14.143437	27.331369	154.886597	-28.572834	11.417855	153.229614	NaN	NaN	NaN	NaN	NaN	NaN	NaN	NaN	NaN	NaN	NaN	NaN
-12.565554	27.225906	155.399628	-28.792164	11.613064	153.655045	NaN	NaN	NaN	NaN	NaN	NaN	NaN	NaN	NaN	NaN	NaN	NaN
-11.139854	27.081654	155.963623	-28.993713	11.814129	154.023727	NaN	NaN	NaN	NaN	NaN	NaN	NaN	NaN	NaN	NaN	NaN	NaN
-9.051924	26.681414	156.674927	-29.229931	12.0668	154.43132	NaN	NaN	NaN	NaN	NaN	NaN	NaN	NaN	NaN	NaN	NaN	NaN
-7.759002	26.411114	157.106476	-29.354445	12.194515	154.619568	NaN	NaN	NaN	NaN	NaN	NaN	NaN	NaN	NaN	NaN	NaN	NaN
-6.579602	26.033306	157.463867	-29.448801	12.287033	154.721588	NaN	NaN	NaN	NaN	NaN	NaN	NaN	NaN	NaN	NaN	NaN	NaN
-5.41692	25.618088	157.812927	-29.531769	12.352679	154.741287	NaN	NaN	NaN	NaN	NaN	NaN	NaN	NaN	NaN	NaN	NaN	NaN
-4.398485	25.198273	158.085434	-29.575842	12.361465	154.717239	NaN	NaN	NaN	NaN	NaN	NaN	NaN	NaN	NaN	NaN	NaN	NaN
-3.518243	24.644148	158.325409	-29.609112	12.334648	154.675262	NaN	NaN	NaN	NaN	NaN	NaN	NaN	NaN	NaN	NaN	NaN	NaN
-2.625007	24.054483	158.548996	-29.665623	12.265398	154.665298	NaN	NaN	NaN	NaN	NaN	NaN	NaN	NaN	NaN	NaN	NaN	NaN
-1.507576	23.036261	158.776718	-29.784679	12.077067	154.699326	NaN	NaN	NaN	NaN	NaN	NaN	NaN	NaN	NaN	NaN	NaN	NaN
-0.959705	22.256613	158.845581	-29.874325	11.911881	154.727829	NaN	NaN	NaN	NaN	NaN	NaN	NaN	NaN	NaN	NaN	NaN	NaN
-0.419947	21.351292	158.805588	-29.918262	11.718857	154.718536	NaN	NaN	NaN	NaN	NaN	NaN	NaN	NaN	NaN	NaN	NaN	NaN
0.063919	20.336651	158.728378	-29.974403	11.569545	154.705276	NaN	NaN	NaN	NaN	NaN	NaN	NaN	NaN	NaN	NaN	NaN	NaN
0.46615	19.304392	158.554184	-30.012596	11.456366	154.664352	NaN	NaN	NaN	NaN	NaN	NaN	NaN	NaN	NaN	NaN	NaN	NaN
0.679063	18.195076	158.368927	-30.070383	11.378317	154.64357	NaN	NaN	NaN	NaN	NaN	NaN	NaN	NaN	NaN	NaN	NaN	NaN
0.868942	16.93362	158.142822	-30.128166	11.371306	154.61795	NaN	NaN	NaN	NaN	NaN	NaN	NaN	NaN	NaN	NaN	NaN	NaN
1.005417	14.904521	157.84433	-30.223349	11.441923	154.610962	NaN	NaN	NaN	NaN	NaN	NaN	NaN	NaN	NaN	NaN	NaN	NaN
0.890077	13.470751	157.676773	-30.278513	11.522023	154.646164	NaN	NaN	NaN	NaN	NaN	NaN	NaN	NaN	NaN	NaN	NaN	NaN
0.698784	11.920982	157.564468	-30.360725	11.642689	154.73201	NaN	NaN	NaN	NaN	NaN	NaN	NaN	NaN	NaN	NaN	NaN	NaN
0.445192	10.40432	157.450287	-30.444452	11.750811	154.829941	NaN	NaN	NaN	NaN	NaN	NaN	NaN	NaN	NaN	NaN	NaN	NaN
0.058481	8.773072	157.37291	-30.533087	11.87409	154.951401	NaN	NaN	NaN	NaN	NaN	NaN	NaN	NaN	NaN	NaN	NaN	NaN
-0.360046	7.154384	157.334305	-30.623514	11.96286	155.133408	NaN	NaN	NaN	NaN	NaN	NaN	NaN	NaN	NaN	NaN	NaN	NaN
-0.960985	5.510543	157.378815	-30.707878	12.018184	155.379837	NaN	NaN	NaN	NaN	NaN	NaN	NaN	NaN	NaN	NaN	NaN	NaN
-1.919031	3.049461	157.545166	-30.841192	12.04756	155.872269	NaN	NaN	NaN	NaN	NaN	NaN	NaN	NaN	NaN	NaN	NaN	NaN
-2.685726	1.407887	157.719345	-30.945435	12.039653	156.277542	NaN	NaN	NaN	NaN	NaN	NaN	NaN	NaN	NaN	NaN	NaN	NaN
-3.406598	-0.193294	157.924454	-31.040728	11.980659	156.709412	NaN	NaN	NaN	NaN	NaN	NaN	NaN	NaN	NaN	NaN	NaN	NaN
-4.256152	-1.781974	158.232788	-31.110195	11.897043	157.10791	NaN	NaN	NaN	NaN	NaN	NaN	NaN	NaN	NaN	NaN	NaN	NaN
-5.062243	-3.311618	158.49437	-31.179173	11.786411	157.485733	NaN	NaN	NaN	NaN	NaN	NaN	NaN	NaN	NaN	NaN	NaN	NaN
-5.881515	-4.756007	158.712585	-31.235012	11.687182	157.804688	NaN	NaN	NaN	NaN	NaN	NaN	NaN	NaN	NaN	NaN	NaN	NaN
-6.814559	-6.156216	158.997223	-31.292048	11.588835	158.022705	NaN	NaN	NaN	NaN	NaN	NaN	NaN	NaN	NaN	NaN	NaN	NaN
-8.155368	-8.075537	159.333282	-31.460159	11.471785	158.234039	NaN	NaN	NaN	NaN	NaN	NaN	NaN	NaN	NaN	NaN	NaN	NaN
-9.157195	-9.273301	159.538574	-31.603046	11.36692	158.293121	NaN	NaN	NaN	NaN	NaN	NaN	NaN	NaN	NaN	NaN	NaN	NaN
-10.104886	-10.386239	159.759277	-31.74847	11.275347	158.332092	NaN	NaN	NaN	NaN	NaN	NaN	NaN	NaN	NaN	NaN	NaN	NaN
-11.041156	-11.368895	159.979813	-31.917551	11.210732	158.373322	NaN	NaN	NaN	NaN	NaN	NaN	NaN	NaN	NaN	NaN	NaN	NaN
-12.064198	-12.286643	160.227859	-32.096119	11.186827	158.447861	NaN	NaN	NaN	NaN	NaN	NaN	NaN	NaN	NaN	NaN	NaN	NaN
-13.034576	-13.089664	160.444778	-32.232632	11.173321	158.480774	NaN	NaN	NaN	NaN	NaN	NaN	NaN	NaN	NaN	NaN	NaN	NaN
-13.957226	-13.779248	160.624939	-32.373142	11.20562	158.493988	NaN	NaN	NaN	NaN	NaN	NaN	NaN	NaN	NaN	NaN	NaN	NaN
-15.440616	-14.619673	160.774567	-32.545532	11.258724	158.388931	NaN	NaN	NaN	NaN	NaN	NaN	NaN	NaN	NaN	NaN	NaN	NaN
-16.433916	-15.06642	160.785461	-32.636967	11.297255	158.234985	NaN	NaN	NaN	NaN	NaN	NaN	NaN	NaN	NaN	NaN	NaN	NaN
-17.32139	-15.428378	160.718384	-32.693203	11.325169	158.045273	NaN	NaN	NaN	NaN	NaN	NaN	NaN	NaN	NaN	NaN	NaN	NaN
-18.221619	-15.64784	160.561157	-32.738274	11.354351	157.820999	NaN	NaN	NaN	NaN	NaN	NaN	NaN	NaN	NaN	NaN	NaN	NaN
-19.17774	-15.742153	160.333252	-32.814793	11.407762	157.616669	NaN	NaN	NaN	NaN	NaN	NaN	NaN	NaN	NaN	NaN	NaN	NaN
-20.113607	-15.750234	160.118637	-32.867825	11.436671	157.444458	NaN	NaN	NaN	NaN	NaN	NaN	NaN	NaN	NaN	NaN	NaN	NaN
-21.046049	-15.621798	159.926132	-32.939331	11.471157	157.305176	NaN	NaN	NaN	NaN	NaN	NaN	NaN	NaN	NaN	NaN	NaN	NaN
-22.345604	-15.258002	159.617996	-33.02108	11.501683	157.156174	NaN	NaN	NaN	NaN	NaN	NaN	NaN	NaN	NaN	NaN	NaN	NaN
-23.191833	-14.847839	159.40683	-33.067467	11.518597	157.101028	NaN	NaN	NaN	NaN	NaN	NaN	NaN	NaN	NaN	NaN	NaN	NaN
-24.01606	-14.334072	159.200073	-33.130871	11.549978	157.077972	NaN	NaN	NaN	NaN	NaN	NaN	NaN	NaN	NaN	NaN	NaN	NaN
-24.878956	-13.768889	159.065216	-33.167244	11.555475	157.034439	NaN	NaN	NaN	NaN	NaN	NaN	NaN	NaN	NaN	NaN	NaN	NaN
-25.693031	-13.069768	158.807358	-33.220383	11.553429	157.001038	NaN	NaN	NaN	NaN	NaN	NaN	NaN	NaN	NaN	NaN	NaN	NaN
-26.456585	-12.35945	158.330048	-33.275307	11.539996	156.938797	NaN	NaN	NaN	NaN	NaN	NaN	NaN	NaN	NaN	NaN	NaN	NaN
-27.14703	-11.51962	157.705475	-33.325405	11.486008	156.820023	NaN	NaN	NaN	NaN	NaN	NaN	NaN	NaN	NaN	NaN	NaN	NaN
-28.2414	-10.250224	156.633926	-33.396614	11.36622	156.557648	NaN	NaN	NaN	NaN	NaN	NaN	NaN	NaN	NaN	NaN	NaN	NaN
-28.920973	-9.358079	155.756851	-33.452938	11.231606	156.347626	NaN	NaN	NaN	NaN	NaN	NaN	NaN	NaN	NaN	NaN	NaN	NaN
-29.511101	-8.40975	154.916077	-33.513668	11.070166	156.142456	NaN	NaN	NaN	NaN	NaN	NaN	NaN	NaN	NaN	NaN	NaN	NaN
-30.183458	-7.54609	154.40625	-33.582291	10.905995	156.027832	NaN	NaN	NaN	NaN	NaN	NaN	NaN	NaN	NaN	NaN	NaN	NaN
-30.801922	-6.677228	154.095398	-33.659229	10.754348	156.016174	NaN	NaN	NaN	NaN	NaN	NaN	NaN	NaN	NaN	NaN	NaN	NaN
-31.395208	-5.903044	153.933899	-33.754295	10.630967	156.054031	NaN	NaN	NaN	NaN	NaN	NaN	NaN	NaN	NaN	NaN	NaN	NaN
-31.970131	-5.098792	153.945068	-33.860092	10.561039	156.129608	NaN	NaN	NaN	NaN	NaN	NaN	NaN	NaN	NaN	NaN	NaN	NaN
-32.966122	-4.125277	154.178009	-34.075962	10.538229	156.132507	NaN	NaN	NaN	NaN	NaN	NaN	NaN	NaN	NaN	NaN	NaN	NaN
-33.622913	-3.450221	154.295868	-34.257824	10.600735	156.060394	NaN	NaN	NaN	NaN	NaN	NaN	NaN	NaN	NaN	NaN	NaN	NaN
-34.259586	-2.84639	154.30661	-34.440361	10.71734	155.917038	NaN	NaN	NaN	NaN	NaN	NaN	NaN	NaN	NaN	NaN	NaN	NaN
-34.8918	-2.236872	154.272934	-34.612934	10.876797	155.725357	NaN	NaN	NaN	NaN	NaN	NaN	NaN	NaN	NaN	NaN	NaN	NaN
-35.514538	-1.596279	154.180923	-34.74929	11.084637	155.516357	NaN	NaN	NaN	NaN	NaN	NaN	NaN	NaN	NaN	NaN	NaN	NaN
-36.204807	-1.035393	154.141861	-34.90773	11.335609	155.339325	NaN	NaN	NaN	NaN	NaN	NaN	NaN	NaN	NaN	NaN	NaN	NaN
-36.870403	-0.426158	154.12735	-35.066803	11.577764	155.234329	NaN	NaN	NaN	NaN	NaN	NaN	NaN	NaN	NaN	NaN	NaN	NaN
-37.798927	0.505751	154.255753	-35.265488	11.94124	155.22757	NaN	NaN	NaN	NaN	NaN	NaN	NaN	NaN	NaN	NaN	NaN	NaN
-38.390869	1.111489	154.376892	-35.328831	12.148086	155.254547	NaN	NaN	NaN	NaN	NaN	NaN	NaN	NaN	NaN	NaN	NaN	NaN
-38.913147	1.759177	154.477875	-35.343506	12.342512	155.291183	NaN	NaN	NaN	NaN	NaN	NaN	NaN	NaN	NaN	NaN	NaN	NaN
-39.427349	2.390765	154.639893	-35.312553	12.557612	155.330109	NaN	NaN	NaN	NaN	NaN	NaN	NaN	NaN	NaN	NaN	NaN	NaN
-39.923325	3.026899	154.750198	-35.230301	12.763411	155.371933	NaN	NaN	NaN	NaN	NaN	NaN	NaN	NaN	NaN	NaN	NaN	NaN
-40.383072	3.752216	154.84082	-35.16848	12.987627	155.434113	NaN	NaN	NaN	NaN	NaN	NaN	NaN	NaN	NaN	NaN	NaN	NaN
-40.780876	4.52049	154.899185	-35.096706	13.212635	155.506042	NaN	NaN	NaN	NaN	NaN	NaN	NaN	NaN	NaN	NaN	NaN	NaN
-41.310837	5.705313	154.961151	-34.981159	13.555041	155.630951	NaN	NaN	NaN	NaN	NaN	NaN	NaN	NaN	NaN	NaN	NaN	NaN
-41.628227	6.509541	155.063675	-34.883163	13.770713	155.676346	NaN	NaN	NaN	NaN	NaN	NaN	NaN	NaN	NaN	NaN	NaN	NaN
-41.928368	7.290954	155.084503	-34.804855	13.958761	155.682404	NaN	NaN	NaN	NaN	NaN	NaN	NaN	NaN	NaN	NaN	NaN	NaN
-42.192245	8.119061	155.078415	-34.713608	14.101976	155.6306	NaN	NaN	NaN	NaN	NaN	NaN	NaN	NaN	NaN	NaN	NaN	NaN
-42.372047	8.981932	154.985657	-34.630047	14.207393	155.554489	NaN	NaN	NaN	NaN	NaN	NaN	NaN	NaN	NaN	NaN	NaN	NaN
-42.540737	9.875999	154.877914	-34.546726	14.280464	155.438385	NaN	NaN	NaN	NaN	NaN	NaN	NaN	NaN	NaN	NaN	NaN	NaN
-42.687096	10.746789	154.851318	-34.465839	14.309831	155.33374	NaN	NaN	NaN	NaN	NaN	NaN	NaN	NaN	NaN	NaN	NaN	NaN
-42.765053	12.063444	154.737457	-34.382217	14.334308	155.195084	NaN	NaN	NaN	NaN	NaN	NaN	NaN	NaN	NaN	NaN	NaN	NaN
-42.718609	13.00268	154.672348	-34.342407	14.337065	155.151291	NaN	NaN	NaN	NaN	NaN	NaN	NaN	NaN	NaN	NaN	NaN	NaN
-42.656448	14.014387	154.633667	-34.275631	14.324554	155.124069	NaN	NaN	NaN	NaN	NaN	NaN	NaN	NaN	NaN	NaN	NaN	NaN
-42.531921	14.971677	154.723328	-34.245064	14.339852	155.12471	31.211966	1.949521	145.486588	NaN	NaN	NaN	NaN	NaN	NaN	NaN	NaN	NaN
-42.299866	15.963614	154.737045	-34.205597	14.363244	155.120422	31.177048	2.202173	145.20079	NaN	NaN	NaN	NaN	NaN	NaN	NaN	NaN	NaN
-41.968811	16.972273	154.749115	-34.126385	14.392185	155.096008	31.149527	2.472099	144.881256	NaN	NaN	NaN	NaN	NaN	NaN	NaN	NaN	NaN
-41.576965	18.03084	154.690018	-33.979301	14.407303	155.049484	NaN	NaN	NaN	NaN	NaN	NaN	NaN	NaN	NaN	NaN	NaN	NaN
-40.821892	19.510345	154.73378	-33.674942	14.432563	154.969269	31.382196	3.075973	144.189056	NaN	NaN	NaN	NaN	NaN	NaN	NaN	NaN	NaN
-40.144573	20.492918	154.720856	-33.392586	14.408138	154.91745	31.636307	3.276451	144.075867	NaN	NaN	NaN	NaN	NaN	NaN	NaN	NaN	NaN
-39.370216	21.484406	154.701004	-33.119289	14.398055	154.903	31.899067	3.471749	144.03801	NaN	NaN	NaN	NaN	NaN	NaN	NaN	NaN	NaN
-38.606689	22.43808	154.769806	-32.882767	14.377366	154.892776	32.164219	3.637156	144.067871	NaN	NaN	NaN	NaN	NaN	NaN	NaN	NaN	NaN
-37.705875	23.319958	154.85083	-32.657524	14.373276	154.900528	NaN	NaN	NaN	NaN	NaN	NaN	NaN	NaN	NaN	NaN	NaN	NaN
-36.706337	24.188253	154.909302	-32.40876	14.319353	154.881927	NaN	NaN	NaN	NaN	NaN	NaN	NaN	NaN	NaN	NaN	NaN	NaN
-35.662064	24.98386	154.923523	-32.170132	14.273758	154.859589	NaN	NaN	NaN	NaN	NaN	NaN	NaN	NaN	NaN	NaN	NaN	NaN
-33.970921	26.076761	155.028671	-31.784496	14.20816	154.790192	NaN	NaN	NaN	NaN	NaN	NaN	NaN	NaN	NaN	NaN	NaN	NaN
-32.733803	26.668417	155.132263	-31.514809	14.129901	154.728729	NaN	NaN	NaN	NaN	NaN	NaN	NaN	NaN	NaN	NaN	NaN	NaN
-31.468838	27.207813	155.167267	-31.283367	14.057814	154.67366	NaN	NaN	NaN	NaN	NaN	NaN	NaN	NaN	NaN	NaN	NaN	NaN
-30.123138	27.653631	155.332672	-31.039848	13.958722	154.598221	NaN	NaN	NaN	NaN	NaN	NaN	NaN	NaN	NaN	NaN	NaN	NaN
-28.791349	27.953371	155.495438	-30.862492	13.874253	154.537231	NaN	NaN	NaN	NaN	NaN	NaN	NaN	NaN	NaN	NaN	NaN	NaN
-27.434015	28.165159	155.661469	-30.720922	13.784918	154.477341	NaN	NaN	NaN	NaN	NaN	NaN	NaN	NaN	NaN	NaN	NaN	NaN
-26.019117	28.222584	155.78389	-30.603397	13.681915	154.426987	NaN	NaN	NaN	NaN	NaN	NaN	NaN	NaN	NaN	NaN	NaN	NaN
-23.985296	28.083328	156.06131	-30.48805	13.51642	154.410583	NaN	NaN	NaN	NaN	NaN	NaN	NaN	NaN	NaN	NaN	NaN	NaN
-22.621389	27.777157	156.188293	-30.420204	13.376442	154.446869	NaN	NaN	NaN	NaN	NaN	NaN	NaN	NaN	NaN	NaN	NaN	NaN
-21.187588	27.350637	156.350296	-30.37051	13.234365	154.539047	NaN	NaN	NaN	NaN	NaN	NaN	NaN	NaN	NaN	NaN	NaN	NaN
-19.866276	26.805254	156.496445	-30.343399	13.116489	154.665268	NaN	NaN	NaN	NaN	NaN	NaN	NaN	NaN	NaN	NaN	NaN	NaN
-18.558096	26.068878	156.592377	-30.315899	13.036178	154.837784	NaN	NaN	NaN	NaN	NaN	NaN	NaN	NaN	NaN	NaN	NaN	NaN
-17.186966	25.264029	156.659882	-30.31205	13.024932	155.04245	NaN	NaN	NaN	NaN	NaN	NaN	NaN	NaN	NaN	NaN	NaN	NaN
-15.948181	24.403883	156.637329	-30.340246	13.083651	155.226822	NaN	NaN	NaN	NaN	NaN	NaN	NaN	NaN	NaN	NaN	NaN	NaN
-14.078601	22.83987	156.601074	-30.344381	13.213745	155.422729	NaN	NaN	NaN	NaN	NaN	NaN	NaN	NaN	NaN	NaN	NaN	NaN
-12.916864	21.727892	156.57225	-30.374912	13.334502	155.53009	NaN	NaN	NaN	NaN	NaN	NaN	NaN	NaN	NaN	NaN	NaN	NaN
-11.792138	20.50069	156.654617	-30.362759	13.450061	155.617813	NaN	NaN	NaN	NaN	NaN	NaN	NaN	NaN	NaN	NaN	NaN	NaN
-10.69284	19.199995	156.815933	-30.38373	13.562555	155.742462	NaN	NaN	NaN	NaN	NaN	NaN	NaN	NaN	NaN	NaN	NaN	NaN
-9.774062	17.868368	157.062393	-30.37937	13.673271	155.867844	NaN	NaN	NaN	NaN	NaN	NaN	NaN	NaN	NaN	NaN	NaN	NaN
-8.866516	16.485115	157.362244	-30.40613	13.769534	156.008408	NaN	NaN	NaN	NaN	NaN	NaN	NaN	NaN	NaN	NaN	NaN	NaN
-8.04487	15.147612	157.638214	-30.395782	13.83569	156.130951	NaN	NaN	NaN	NaN	NaN	NaN	NaN	NaN	NaN	NaN	NaN	NaN
-6.968349	13.069781	158.096329	-30.351049	13.857658	156.28569	NaN	NaN	NaN	NaN	NaN	NaN	NaN	NaN	NaN	NaN	NaN	NaN
-6.296099	11.731482	158.318665	-30.290094	13.835814	156.358612	NaN	NaN	NaN	NaN	NaN	NaN	NaN	NaN	NaN	NaN	NaN	NaN
-5.807587	10.42296	158.467331	-30.215151	13.785376	156.397003	NaN	NaN	NaN	NaN	NaN	NaN	NaN	NaN	NaN	NaN	NaN	NaN
-5.354067	9.095294	158.543533	-30.163422	13.712004	156.401978	NaN	NaN	NaN	NaN	NaN	NaN	NaN	NaN	NaN	NaN	NaN	NaN
-4.960521	7.797594	158.530182	-30.111471	13.583715	156.341461	NaN	NaN	NaN	NaN	NaN	NaN	NaN	NaN	NaN	NaN	NaN	NaN
-4.692468	6.554516	158.410294	-30.063931	13.432908	156.237778	NaN	NaN	NaN	NaN	NaN	NaN	NaN	NaN	NaN	NaN	NaN	NaN
-4.540503	5.286938	158.233597	-30.028517	13.235995	156.104919	NaN	NaN	NaN	NaN	NaN	NaN	NaN	NaN	NaN	NaN	NaN	NaN
-4.454817	3.405733	157.958755	-30.009211	12.896021	155.913208	NaN	NaN	NaN	NaN	NaN	NaN	NaN	NaN	NaN	NaN	NaN	NaN
-4.493459	2.20764	157.763992	-29.992136	12.630092	155.824936	NaN	NaN	NaN	NaN	NaN	NaN	NaN	NaN	NaN	NaN	NaN	NaN
-4.652222	1.035733	157.631653	-30.026424	12.373678	155.814255	NaN	NaN	NaN	NaN	NaN	NaN	NaN	NaN	NaN	NaN	NaN	NaN
-4.936448	-0.134038	157.537323	-30.053308	12.13909	155.852997	NaN	NaN	NaN	NaN	NaN	NaN	NaN	NaN	NaN	NaN	NaN	NaN
-5.282534	-1.311795	157.508759	-30.072325	11.925223	155.940048	NaN	NaN	NaN	NaN	NaN	NaN	NaN	NaN	NaN	NaN	NaN	NaN
-5.730981	-2.496132	157.504639	-30.105972	11.745759	156.04071	NaN	NaN	NaN	NaN	NaN	NaN	NaN	NaN	NaN	NaN	NaN	NaN
-6.175086	-3.62	157.415466	-30.102371	11.569848	156.101151	NaN	NaN	NaN	NaN	NaN	NaN	NaN	NaN	NaN	NaN	NaN	NaN
-7.092554	-5.338476	157.372284	-30.093273	11.329593	156.139191	NaN	NaN	NaN	NaN	NaN	NaN	NaN	NaN	NaN	NaN	NaN	NaN
-7.80441	-6.468988	157.365952	-30.078018	11.194373	156.152313	NaN	NaN	NaN	NaN	NaN	NaN	NaN	NaN	NaN	NaN	NaN	NaN
-8.549479	-7.559932	157.37738	-30.102905	11.092133	156.193115	NaN	NaN	NaN	NaN	NaN	NaN	NaN	NaN	NaN	NaN	NaN	NaN
-9.417229	-8.590322	157.463837	-30.144093	11.019349	156.254028	NaN	NaN	NaN	NaN	NaN	NaN	NaN	NaN	NaN	NaN	NaN	NaN
-10.378396	-9.619286	157.564178	-30.187298	10.962921	156.325775	NaN	NaN	NaN	NaN	NaN	NaN	NaN	NaN	NaN	NaN	NaN	NaN
-11.370601	-10.630272	157.673676	-30.227629	10.942335	156.393631	NaN	NaN	NaN	NaN	NaN	NaN	NaN	NaN	NaN	NaN	NaN	NaN
-12.423281	-11.558098	157.789154	-30.253242	10.950403	156.454742	NaN	NaN	NaN	NaN	NaN	NaN	NaN	NaN	NaN	NaN	NaN	NaN
-14.231464	-12.893423	157.934875	-30.270111	10.975504	156.51207	NaN	NaN	NaN	NaN	NaN	NaN	NaN	NaN	NaN	NaN	NaN	NaN
-15.45021	-13.742493	157.987656	-30.282995	10.993868	156.567322	NaN	NaN	NaN	NaN	NaN	NaN	NaN	NaN	NaN	NaN	NaN	NaN
-16.826292	-14.514646	158.107101	-30.31979	11.008907	156.663025	NaN	NaN	NaN	NaN	NaN	NaN	NaN	NaN	NaN	NaN	NaN	NaN
-18.242134	-15.242778	158.248093	-30.362663	11.010348	156.778839	NaN	NaN	NaN	NaN	NaN	NaN	NaN	NaN	NaN	NaN	NaN	NaN
-19.689472	-15.902315	158.333969	-30.406929	11.011786	156.909561	NaN	NaN	NaN	NaN	NaN	NaN	NaN	NaN	NaN	NaN	NaN	NaN
-21.30401	-16.473976	158.470337	-30.454365	11.026885	157.091171	NaN	NaN	NaN	NaN	NaN	NaN	NaN	NaN	NaN	NaN	NaN	NaN
-22.858381	-17.043228	158.589157	-30.48271	11.023877	157.30928	NaN	NaN	NaN	NaN	NaN	NaN	NaN	NaN	NaN	NaN	NaN	NaN
-25.373199	-17.665621	158.83844	-30.487972	10.994407	157.649612	NaN	NaN	NaN	NaN	NaN	NaN	NaN	NaN	NaN	NaN	NaN	NaN
-27.058756	-18.047176	159.011063	-30.497435	10.963819	157.859909	NaN	NaN	NaN	NaN	NaN	NaN	NaN	NaN	NaN	NaN	NaN	NaN
-28.818687	-18.271193	159.169434	-30.51203	10.943657	158.029175	NaN	NaN	NaN	NaN	NaN	NaN	NaN	NaN	NaN	NaN	NaN	NaN
-30.624136	-18.483839	159.332306	-30.532022	10.931548	158.152145	NaN	NaN	NaN	NaN	NaN	NaN	NaN	NaN	NaN	NaN	NaN	NaN
-32.403023	-18.6422	159.457291	-30.575584	10.936708	158.261124	NaN	NaN	NaN	NaN	NaN	NaN	NaN	NaN	NaN	NaN	NaN	NaN
-34.267345	-18.640999	159.657089	-30.641953	10.962357	158.411484	NaN	NaN	NaN	NaN	NaN	NaN	NaN	NaN	NaN	NaN	NaN	NaN
-36.099995	-18.5807	159.880035	-30.689461	10.962202	158.61412	NaN	NaN	NaN	NaN	NaN	NaN	NaN	NaN	NaN	NaN	NaN	NaN
-38.916233	-18.269564	160.521088	-30.820999	10.94198	159.128784	NaN	NaN	NaN	NaN	NaN	NaN	NaN	NaN	NaN	NaN	NaN	NaN
-40.784321	-17.977238	161.046127	-30.907297	10.905091	159.543762	NaN	NaN	NaN	NaN	NaN	NaN	NaN	NaN	NaN	NaN	NaN	NaN
-42.608753	-17.55547	161.594696	-31.026545	10.885947	159.984726	NaN	NaN	NaN	NaN	NaN	NaN	NaN	NaN	NaN	NaN	NaN	NaN
-44.43721	-17.055426	162.166794	-31.119303	10.822564	160.369553	NaN	NaN	NaN	NaN	NaN	NaN	NaN	NaN	NaN	NaN	NaN	NaN
-46.218975	-16.48947	162.626999	-31.199234	10.752831	160.687958	NaN	NaN	NaN	NaN	NaN	NaN	NaN	NaN	NaN	NaN	NaN	NaN
-47.924282	-15.845341	163.144012	-31.308868	10.659619	160.90152	NaN	NaN	NaN	NaN	NaN	NaN	NaN	NaN	NaN	NaN	NaN	NaN
-49.621082	-15.084309	163.528732	-31.442127	10.552698	161.022766	NaN	NaN	NaN	NaN	NaN	NaN	NaN	NaN	NaN	NaN	NaN	NaN
-51.92482	-13.843081	164.051666	-31.664585	10.338404	161.063171	NaN	NaN	NaN	NaN	NaN	NaN	NaN	NaN	NaN	NaN	NaN	NaN
-53.460789	-12.828255	164.345047	-31.814182	10.177638	161.045425	NaN	NaN	NaN	NaN	NaN	NaN	NaN	NaN	NaN	NaN	NaN	NaN
-54.822159	-11.739779	164.676834	-31.970137	10.033799	161.053009	NaN	NaN	NaN	NaN	NaN	NaN	NaN	NaN	NaN	NaN	NaN	NaN
-56.017067	-10.638809	165.049774	-32.116005	9.897439	161.086304	NaN	NaN	NaN	NaN	NaN	NaN	NaN	NaN	NaN	NaN	NaN	NaN
-57.169388	-9.351015	165.374176	-32.25407	9.794234	161.132462	NaN	NaN	NaN	NaN	NaN	NaN	NaN	NaN	NaN	NaN	NaN	NaN
-58.176468	-8.016253	165.65564	-32.363117	9.675052	161.161255	NaN	NaN	NaN	NaN	NaN	NaN	NaN	NaN	NaN	NaN	NaN	NaN
-59.017181	-6.615496	165.789001	-32.42218	9.520192	161.154449	NaN	NaN	NaN	NaN	NaN	NaN	NaN	NaN	NaN	NaN	NaN	NaN
-60.109806	-4.2871	165.806747	-32.524342	9.272053	161.068909	NaN	NaN	NaN	NaN	NaN	NaN	NaN	NaN	NaN	NaN	NaN	NaN
-60.686588	-2.603006	165.654922	-32.64603	9.09514	160.941238	NaN	NaN	NaN	NaN	NaN	NaN	NaN	NaN	NaN	NaN	NaN	NaN
-60.977119	-0.97658	165.437042	-32.748695	8.911161	160.743713	NaN	NaN	NaN	NaN	NaN	NaN	NaN	NaN	NaN	NaN	NaN	NaN
-61.185425	0.766499	165.017242	-32.844788	8.70669	160.4646	NaN	NaN	NaN	NaN	NaN	NaN	NaN	NaN	NaN	NaN	NaN	NaN
-61.32782	2.673489	164.617126	-32.971245	8.521575	160.136871	NaN	NaN	NaN	NaN	NaN	NaN	NaN	NaN	NaN	NaN	NaN	NaN
-61.2047	4.547146	164.030701	-33.071693	8.316413	159.727463	NaN	NaN	NaN	NaN	NaN	NaN	NaN	NaN	NaN	NaN	NaN	NaN
-60.961712	6.503901	163.438019	-33.183777	8.116711	159.264267	NaN	NaN	NaN	NaN	NaN	NaN	NaN	NaN	NaN	NaN	NaN	NaN
-60.223125	9.530685	162.535934	-33.34383	7.719096	158.551407	NaN	NaN	NaN	NaN	NaN	NaN	NaN	NaN	NaN	NaN	NaN	NaN
-59.48605	11.544195	161.972595	-33.397717	7.495611	158.100037	30.269941	-0.713319	142.488342	NaN	NaN	NaN	NaN	NaN	NaN	NaN	NaN	NaN
-58.588676	13.543341	161.520981	-33.446381	7.24131	157.685074	30.177296	-0.851849	142.15889	NaN	NaN	NaN	NaN	NaN	NaN	NaN	NaN	NaN
-57.456135	15.556894	161.208115	-33.46629	6.947556	157.311874	NaN	NaN	NaN	NaN	NaN	NaN	NaN	NaN	NaN	NaN	NaN	NaN
-56.111916	17.407051	161.158859	-33.472805	6.647286	157.041382	NaN	NaN	NaN	NaN	NaN	NaN	NaN	NaN	NaN	NaN	NaN	NaN
-54.577297	19.177267	161.278534	-33.430534	6.293811	156.819351	NaN	NaN	NaN	NaN	NaN	NaN	NaN	NaN	NaN	NaN	NaN	NaN
-52.79855	20.79808	161.545761	-33.340878	6.003004	156.715363	NaN	NaN	NaN	NaN	NaN	NaN	NaN	NaN	NaN	NaN	NaN	NaN
-49.807854	22.841419	162.094757	-33.145882	5.58654	156.749771	NaN	NaN	NaN	NaN	NaN	NaN	NaN	NaN	NaN	NaN	NaN	NaN
-47.668694	24.027878	162.465851	-33.01376	5.376619	156.881989	NaN	NaN	NaN	NaN	NaN	NaN	NaN	NaN	NaN	NaN	NaN	NaN
-45.395157	25.037441	162.800308	-32.869347	5.199935	157.089569	NaN	NaN	NaN	NaN	NaN	NaN	NaN	NaN	NaN	NaN	NaN	NaN
-43.031837	25.80863	163.035675	-32.740963	5.055992	157.347443	NaN	NaN	NaN	NaN	NaN	NaN	NaN	NaN	NaN	NaN	NaN	NaN
-40.555031	26.45048	163.132156	-32.619244	4.966469	157.622391	NaN	NaN	NaN	NaN	NaN	NaN	NaN	NaN	NaN	NaN	NaN	NaN
-38.038895	26.879078	163.139526	-32.502899	4.983986	157.928833	NaN	NaN	NaN	NaN	NaN	NaN	NaN	NaN	NaN	NaN	NaN	NaN
-35.422707	27.129597	163.081589	-32.381577	4.989054	158.225571	NaN	NaN	NaN	NaN	NaN	NaN	NaN	NaN	NaN	NaN	NaN	NaN
-31.39584	27.221294	162.966675	-32.229698	5.09882	158.69696	NaN	NaN	NaN	NaN	NaN	NaN	NaN	NaN	NaN	NaN	NaN	NaN
-28.659307	27.029118	162.876678	-32.137516	5.216983	159.011047	NaN	NaN	NaN	NaN	NaN	NaN	NaN	NaN	NaN	NaN	NaN	NaN
-25.878641	26.665911	162.822647	-32.063961	5.381447	159.26503	NaN	NaN	NaN	NaN	NaN	NaN	NaN	NaN	NaN	NaN	NaN	NaN
-23.135494	26.164824	162.795471	-31.975105	5.561561	159.474823	NaN	NaN	NaN	NaN	NaN	NaN	NaN	NaN	NaN	NaN	NaN	NaN
-20.383606	25.491285	162.810913	-31.889311	5.728899	159.602432	NaN	NaN	NaN	NaN	NaN	NaN	NaN	NaN	NaN	NaN	NaN	NaN
-17.668236	24.613012	162.906616	-31.867886	5.908562	159.729462	NaN	NaN	NaN	NaN	NaN	NaN	NaN	NaN	NaN	NaN	NaN	NaN
-15.042692	23.611532	163.092987	-31.878862	6.078305	159.885574	NaN	NaN	NaN	NaN	NaN	NaN	NaN	NaN	NaN	NaN	NaN	NaN
-11.226134	21.854008	163.521469	-31.946272	6.346131	160.157852	NaN	NaN	NaN	NaN	NaN	NaN	NaN	NaN	NaN	NaN	NaN	NaN
-8.795678	20.584724	163.736176	-31.975307	6.586704	160.272583	NaN	NaN	NaN	NaN	NaN	NaN	NaN	NaN	NaN	NaN	NaN	NaN
-6.453955	19.223436	163.999847	-32.027863	6.886486	160.327988	NaN	NaN	NaN	NaN	NaN	NaN	NaN	NaN	NaN	NaN	NaN	NaN
-4.247355	17.857756	164.148529	-32.046574	7.202414	160.256332	NaN	NaN	NaN	NaN	NaN	NaN	NaN	NaN	NaN	NaN	NaN	NaN
-2.128839	16.427025	164.31633	-32.081886	7.492684	160.095627	NaN	NaN	NaN	NaN	NaN	NaN	NaN	NaN	NaN	NaN	NaN	NaN
-0.185745	14.925472	164.559494	-32.118256	7.735611	159.88092	NaN	NaN	NaN	NaN	NaN	NaN	NaN	NaN	NaN	NaN	NaN	NaN
1.587129	13.436783	164.868103	-32.123409	7.912967	159.64769	NaN	NaN	NaN	NaN	NaN	NaN	NaN	NaN	NaN	NaN	NaN	NaN
4.02299	11.198597	165.47113	-32.091206	8.132213	159.475708	NaN	NaN	NaN	NaN	NaN	NaN	NaN	NaN	NaN	NaN	NaN	NaN
5.459545	9.69962	165.985474	-32.017242	8.265885	159.503769	NaN	NaN	NaN	NaN	NaN	NaN	NaN	NaN	NaN	NaN	NaN	NaN
6.721588	8.19868	166.509491	-31.9051	8.389748	159.615738	NaN	NaN	NaN	NaN	NaN	NaN	NaN	NaN	NaN	NaN	NaN	NaN
7.881664	6.706211	166.956406	-31.775126	8.495787	159.767487	NaN	NaN	NaN	NaN	NaN	NaN	NaN	NaN	NaN	NaN	NaN	NaN
8.627814	5.368235	167.16568	-31.614601	8.571598	159.879211	NaN	NaN	NaN	NaN	NaN	NaN	NaN	NaN	NaN	NaN	NaN	NaN
8.185707	4.612765	166.979294	-31.454521	8.631499	159.911865	NaN	NaN	NaN	NaN	NaN	NaN	NaN	NaN	NaN	NaN	NaN	NaN
7.769678	3.77713	166.730728	-31.291775	8.666886	159.88031	NaN	NaN	NaN	NaN	NaN	NaN	NaN	NaN	NaN	NaN	NaN	NaN
7.025756	2.559943	166.283691	-31.038198	8.72051	159.828293	NaN	NaN	NaN	NaN	NaN	NaN	NaN	NaN	NaN	NaN	NaN	NaN
6.275995	1.75307	165.984314	-30.831787	8.785968	159.861908	NaN	NaN	NaN	NaN	NaN	NaN	NaN	NaN	NaN	NaN	NaN	NaN
5.432398	1.016959	165.727585	-30.639973	8.878328	160.015198	NaN	NaN	NaN	NaN	NaN	NaN	NaN	NaN	NaN	NaN	NaN	NaN
4.547674	0.303567	165.389893	-30.473003	8.972816	160.233643	NaN	NaN	NaN	NaN	NaN	NaN	NaN	NaN	NaN	NaN	NaN	NaN
3.44603	-0.377995	164.997574	-30.323997	9.076447	160.442535	NaN	NaN	NaN	NaN	NaN	NaN	NaN	NaN	NaN	NaN	NaN	NaN
2.284508	-1.062786	164.560669	-30.192863	9.196093	160.621292	NaN	NaN	NaN	NaN	NaN	NaN	NaN	NaN	NaN	NaN	NaN	NaN
1.07241	-1.684669	164.028442	-30.074844	9.315742	160.795227	NaN	NaN	NaN	NaN	NaN	NaN	NaN	NaN	NaN	NaN	NaN	NaN
-0.993018	-2.685458	163.258896	-29.921017	9.403003	160.972672	NaN	NaN	NaN	NaN	NaN	NaN	NaN	NaN	NaN	NaN	NaN	NaN
-2.42993	-3.336159	162.758072	-29.789881	9.39649	161.039948	NaN	NaN	NaN	NaN	NaN	NaN	NaN	NaN	NaN	NaN	NaN	NaN
-4.024455	-3.981778	162.408264	-29.640965	9.386006	161.089401	NaN	NaN	NaN	NaN	NaN	NaN	NaN	NaN	NaN	NaN	NaN	NaN
-5.512927	-4.641835	162.125443	-29.447699	9.368	161.131805	NaN	NaN	NaN	NaN	NaN	NaN	NaN	NaN	NaN	NaN	NaN	NaN
-7.177352	-5.248854	161.912277	-29.223351	9.354361	161.149277	NaN	NaN	NaN	NaN	NaN	NaN	NaN	NaN	NaN	NaN	NaN	NaN
-8.783353	-5.839549	161.74913	-28.98632	9.375967	161.131042	NaN	NaN	NaN	NaN	NaN	NaN	NaN	NaN	NaN	NaN	NaN	NaN
-10.534983	-6.360493	161.651871	-28.747936	9.438516	161.111526	NaN	NaN	NaN	NaN	NaN	NaN	NaN	NaN	NaN	NaN	NaN	NaN
-13.120434	-7.085336	161.451599	-28.408459	9.583421	161.099106	NaN	NaN	NaN	NaN	NaN	NaN	NaN	NaN	NaN	NaN	NaN	NaN
-14.915648	-7.540748	161.358246	-28.211836	9.69416	161.109299	NaN	NaN	NaN	NaN	NaN	NaN	NaN	NaN	NaN	NaN	NaN	NaN
-16.719746	-7.910452	161.251404	-28.011162	9.809488	161.12883	NaN	NaN	NaN	NaN	NaN	NaN	NaN	NaN	NaN	NaN	NaN	NaN
-18.575842	-8.24803	161.199417	-27.845287	9.924318	161.129913	NaN	NaN	NaN	NaN	NaN	NaN	NaN	NaN	NaN	NaN	NaN	NaN
-20.383675	-8.536572	161.103851	-27.658623	10.009761	161.111862	NaN	NaN	NaN	NaN	NaN	NaN	NaN	NaN	NaN	NaN	NaN	NaN
-22.237478	-8.747413	161.131149	-27.486431	10.099096	161.094803	NaN	NaN	NaN	NaN	NaN	NaN	NaN	NaN	NaN	NaN	NaN	NaN
-24.01232	-8.932757	161.156723	-27.313793	10.174433	161.038483	NaN	NaN	NaN	NaN	NaN	NaN	NaN	NaN	NaN	NaN	NaN	NaN
-26.679483	-9.065355	161.324005	-27.126348	10.28869	160.939529	NaN	NaN	NaN	NaN	NaN	NaN	NaN	NaN	NaN	NaN	NaN	NaN
-28.428179	-9.047934	161.458344	-27.055111	10.357248	160.883301	NaN	NaN	NaN	NaN	NaN	NaN	NaN	NaN	NaN	NaN	NaN	NaN
-30.141413	-8.947557	161.677017	-27.003813	10.433887	160.831573	NaN	NaN	NaN	NaN	NaN	NaN	NaN	NaN	NaN	NaN	NaN	NaN
-31.761547	-8.776169	161.822052	-26.969412	10.51628	160.777802	NaN	NaN	NaN	NaN	NaN	NaN	NaN	NaN	NaN	NaN	NaN	NaN
-33.356728	-8.493043	161.980301	-26.920769	10.597558	160.709427	NaN	NaN	NaN	NaN	NaN	NaN	NaN	NaN	NaN	NaN	NaN	NaN
-34.871773	-8.149325	162.115662	-26.847315	10.667507	160.630508	NaN	NaN	NaN	NaN	NaN	NaN	NaN	NaN	NaN	NaN	NaN	NaN
-36.311428	-7.673204	162.183563	-26.786331	10.728464	160.549072	NaN	NaN	NaN	NaN	NaN	NaN	NaN	NaN	NaN	NaN	NaN	NaN
-38.339268	-6.798834	162.326157	-26.707458	10.819591	160.458725	NaN	NaN	NaN	NaN	NaN	NaN	NaN	NaN	NaN	NaN	NaN	NaN
-39.554321	-6.093367	162.340469	-26.637169	10.859518	160.422195	NaN	NaN	NaN	NaN	NaN	NaN	NaN	NaN	NaN	NaN	NaN	NaN
-40.640381	-5.314182	162.336105	-26.579529	10.886381	160.348541	NaN	NaN	NaN	NaN	NaN	NaN	NaN	NaN	NaN	NaN	NaN	NaN
-41.766037	-4.431002	162.346878	-26.555134	10.885969	160.279251	NaN	NaN	NaN	NaN	NaN	NaN	NaN	NaN	NaN	NaN	NaN	NaN
-42.711876	-3.491874	162.227951	-26.559105	10.840979	160.172089	NaN	NaN	NaN	NaN	NaN	NaN	NaN	NaN	NaN	NaN	NaN	NaN
-43.540539	-2.473998	162.063705	-26.554098	10.737191	160.026505	NaN	NaN	NaN	NaN	NaN	NaN	NaN	NaN	NaN	NaN	NaN	NaN
-44.344887	-1.450747	161.8461	-26.511044	10.562959	159.861786	NaN	NaN	NaN	NaN	NaN	NaN	NaN	NaN	NaN	NaN	NaN	NaN
-45.222076	0.273302	161.339142	-26.369614	10.232229	159.588058	NaN	NaN	NaN	NaN	NaN	NaN	NaN	NaN	NaN	NaN	NaN	NaN
-45.681023	1.409834	161.083725	-26.247328	9.979501	159.387421	NaN	NaN	NaN	NaN	NaN	NaN	NaN	NaN	NaN	NaN	NaN	NaN
-46.0299	2.658791	160.763	-26.166048	9.710544	159.192001	NaN	NaN	NaN	NaN	NaN	NaN	NaN	NaN	NaN	NaN	NaN	NaN
-46.303978	3.96506	160.539398	-26.091761	9.410505	159.004944	NaN	NaN	NaN	NaN	NaN	NaN	NaN	NaN	NaN	NaN	NaN	NaN
-46.444042	5.215499	160.32901	-26.035357	9.089365	158.829025	NaN	NaN	NaN	NaN	NaN	NaN	NaN	NaN	NaN	NaN	NaN	NaN
-46.450947	6.59222	160.080017	-25.978216	8.740999	158.676987	NaN	NaN	NaN	NaN	NaN	NaN	NaN	NaN	NaN	NaN	NaN	NaN
-46.339493	7.900693	159.981812	-25.919632	8.378875	158.52179	NaN	NaN	NaN	NaN	NaN	NaN	NaN	NaN	NaN	NaN	NaN	NaN
-45.963154	9.888537	159.735107	-25.867111	7.855802	158.276337	NaN	NaN	NaN	NaN	NaN	NaN	NaN	NaN	NaN	NaN	NaN	NaN
-45.570915	11.177047	159.656723	-25.823465	7.537623	158.03215	NaN	NaN	NaN	NaN	NaN	NaN	NaN	NaN	NaN	NaN	NaN	NaN
-45.049316	12.452308	159.481842	-25.833172	7.216998	157.734848	NaN	NaN	NaN	NaN	NaN	NaN	NaN	NaN	NaN	NaN	NaN	NaN
-44.4832	13.65678	159.368713	-25.815619	6.924136	157.393646	NaN	NaN	NaN	NaN	NaN	NaN	NaN	NaN	NaN	NaN	NaN	NaN
-43.744247	14.828146	159.120636	-25.764782	6.643281	157.024857	NaN	NaN	NaN	NaN	NaN	NaN	NaN	NaN	NaN	NaN	NaN	NaN
-42.86797	15.954018	158.787369	-25.687489	6.420015	156.602341	NaN	NaN	NaN	NaN	NaN	NaN	NaN	NaN	NaN	NaN	NaN	NaN
-41.925156	16.951136	158.532822	-25.55798	6.221991	156.2267	NaN	NaN	NaN	NaN	NaN	NaN	NaN	NaN	NaN	NaN	NaN	NaN
-40.19191	18.330542	158.061813	-25.328182	6.11296	155.838791	NaN	NaN	NaN	NaN	NaN	NaN	NaN	NaN	NaN	NaN	NaN	NaN
-38.960983	19.088369	157.907944	-25.214392	6.079742	155.739868	NaN	NaN	NaN	NaN	NaN	NaN	NaN	NaN	NaN	NaN	NaN	NaN
-37.634171	19.727676	157.842392	-25.141251	6.065095	155.768387	NaN	NaN	NaN	NaN	NaN	NaN	NaN	NaN	NaN	NaN	NaN	NaN
-36.225716	20.324423	157.706558	-25.076246	6.040967	155.855911	NaN	NaN	NaN	NaN	NaN	NaN	NaN	NaN	NaN	NaN	NaN	NaN
-34.733768	20.744564	157.682617	-25.027069	6.01921	155.95459	NaN	NaN	NaN	NaN	NaN	NaN	NaN	NaN	NaN	NaN	NaN	NaN
-33.262123	21.008631	157.629425	-24.989676	5.998342	156.032883	NaN	NaN	NaN	NaN	NaN	NaN	NaN	NaN	NaN	NaN	NaN	NaN
-31.718048	21.231865	157.513885	-24.960358	5.976521	156.096283	NaN	NaN	NaN	NaN	NaN	NaN	NaN	NaN	NaN	NaN	NaN	NaN
-29.352156	21.325214	157.540421	-24.973803	5.958035	156.264481	NaN	NaN	NaN	NaN	NaN	NaN	NaN	NaN	NaN	NaN	NaN	NaN
-27.747532	21.213278	157.632904	-25.023043	5.962134	156.482666	NaN	NaN	NaN	NaN	NaN	NaN	NaN	NaN	NaN	NaN	NaN	NaN
-26.09832	21.003531	157.895645	-25.103342	5.98383	156.783234	NaN	NaN	NaN	NaN	NaN	NaN	NaN	NaN	NaN	NaN	NaN	NaN
-24.561575	20.642298	158.210922	-25.235945	6.014617	157.182877	NaN	NaN	NaN	NaN	NaN	NaN	NaN	NaN	NaN	NaN	NaN	NaN
-22.952089	20.19771	158.616806	-25.408136	6.055134	157.653305	NaN	NaN	NaN	NaN	NaN	NaN	NaN	NaN	NaN	NaN	NaN	NaN
-21.458241	19.666887	159.100204	-25.622023	6.100207	158.197083	NaN	NaN	NaN	NaN	NaN	NaN	NaN	NaN	NaN	NaN	NaN	NaN
-19.962677	18.992645	159.691116	-25.852823	6.169597	158.794876	NaN	NaN	NaN	NaN	NaN	NaN	NaN	NaN	NaN	NaN	NaN	NaN
-17.903118	17.878508	160.673553	-26.201157	6.389848	159.74498	NaN	NaN	NaN	NaN	NaN	NaN	NaN	NaN	NaN	NaN	NaN	NaN
-16.58564	17.049931	161.335342	-26.431793	6.621585	160.304611	NaN	NaN	NaN	NaN	NaN	NaN	NaN	NaN	NaN	NaN	NaN	NaN
-15.394815	16.210587	161.961884	-26.662409	6.897276	160.824951	NaN	NaN	NaN	NaN	NaN	NaN	NaN	NaN	NaN	NaN	NaN	NaN
-14.32025	15.324206	162.530212	-26.905123	7.193986	161.27066	NaN	NaN	NaN	NaN	NaN	NaN	NaN	NaN	NaN	NaN	NaN	NaN
-13.297931	14.413296	163.000824	-27.116943	7.485132	161.59729	NaN	NaN	NaN	NaN	NaN	NaN	NaN	NaN	NaN	NaN	NaN	NaN
-12.422444	13.526575	163.321442	-27.307531	7.768126	161.807465	NaN	NaN	NaN	NaN	NaN	NaN	NaN	NaN	NaN	NaN	NaN	NaN
-11.590325	12.554572	163.512955	-27.422396	7.982563	161.84761	NaN	NaN	NaN	NaN	NaN	NaN	NaN	NaN	NaN	NaN	NaN	NaN
-10.549041	11.117065	163.524933	-27.581898	8.204559	161.674408	NaN	NaN	NaN	NaN	NaN	NaN	NaN	NaN	NaN	NaN	NaN	NaN
-10.01863	10.138626	163.384766	-27.6506	8.299126	161.4328	NaN	NaN	NaN	NaN	NaN	NaN	NaN	NaN	NaN	NaN	NaN	NaN
-9.552034	9.143593	163.185043	-27.717024	8.362556	161.122604	NaN	NaN	NaN	NaN	NaN	NaN	NaN	NaN	NaN	NaN	NaN	NaN
-9.216896	8.169309	162.963959	-27.822021	8.416198	160.835022	NaN	NaN	NaN	NaN	NaN	NaN	NaN	NaN	NaN	NaN	NaN	NaN
-9.035055	7.229998	162.723129	-27.930489	8.440824	160.580612	NaN	NaN	NaN	NaN	NaN	NaN	NaN	NaN	NaN	NaN	NaN	NaN
-8.987563	6.251858	162.456665	-28.072977	8.469915	160.371628	NaN	NaN	NaN	NaN	NaN	NaN	NaN	NaN	NaN	NaN	NaN	NaN
-9.037459	5.2695	162.259796	-28.211779	8.49477	160.201965	NaN	NaN	NaN	NaN	NaN	NaN	NaN	NaN	NaN	NaN	NaN	NaN
-9.284331	3.856187	161.941147	-28.322962	8.499883	159.984741	NaN	NaN	NaN	NaN	NaN	NaN	NaN	NaN	NaN	NaN	NaN	NaN
-9.600188	2.950599	161.711563	-28.357103	8.500877	159.871078	NaN	NaN	NaN	NaN	NaN	NaN	NaN	NaN	NaN	NaN	NaN	NaN
-10.051147	2.033764	161.472946	-28.377974	8.515926	159.7668	NaN	NaN	NaN	NaN	NaN	NaN	NaN	NaN	NaN	NaN	NaN	NaN
-10.57843	1.117061	161.185379	-28.362835	8.505022	159.646545	NaN	NaN	NaN	NaN	NaN	NaN	NaN	NaN	NaN	NaN	NaN	NaN
-11.178631	0.20606	160.822388	-28.35137	8.469709	159.487946	NaN	NaN	NaN	NaN	NaN	NaN	NaN	NaN	NaN	NaN	NaN	NaN
-11.843577	-0.681002	160.350006	-28.356451	8.404351	159.263046	NaN	NaN	NaN	NaN	NaN	NaN	NaN	NaN	NaN	NaN	NaN	NaN
-12.672331	-1.593158	159.870773	-28.372425	8.308862	159.014679	NaN	NaN	NaN	NaN	NaN	NaN	NaN	NaN	NaN	NaN	NaN	NaN
-14.065883	-2.953821	159.165497	-28.43574	8.182324	158.663162	NaN	NaN	NaN	NaN	NaN	NaN	NaN	NaN	NaN	NaN	NaN	NaN
-15.046072	-3.829541	158.726013	-28.511396	8.166687	158.477814	NaN	NaN	NaN	NaN	NaN	NaN	NaN	NaN	NaN	NaN	NaN	NaN
-16.209612	-4.69185	158.3965	-28.58066	8.217866	158.354034	NaN	NaN	NaN	NaN	NaN	NaN	NaN	NaN	NaN	NaN	NaN	NaN
-17.411154	-5.559551	158.218948	-28.660192	8.338083	158.309753	NaN	NaN	NaN	NaN	NaN	NaN	NaN	NaN	NaN	NaN	NaN	NaN
-18.640701	-6.389214	158.074677	-28.723972	8.506559	158.275452	NaN	NaN	NaN	NaN	NaN	NaN	NaN	NaN	NaN	NaN	NaN	NaN
-20.032156	-7.224304	158.001556	-28.771093	8.71199	158.227188	NaN	NaN	NaN	NaN	NaN	NaN	NaN	NaN	NaN	NaN	NaN	NaN
-21.392662	-8.054363	157.989044	-28.81023	8.935252	158.192307	NaN	NaN	NaN	NaN	NaN	NaN	NaN	NaN	NaN	NaN	NaN	NaN
-23.651608	-9.212056	158.080841	-28.848843	9.257998	158.175293	NaN	NaN	NaN	NaN	NaN	NaN	NaN	NaN	NaN	NaN	NaN	NaN
-25.116009	-9.979834	158.195526	-28.864336	9.461912	158.182693	NaN	NaN	NaN	NaN	NaN	NaN	NaN	NaN	NaN	NaN	NaN	NaN
-26.693375	-10.642426	158.375366	-28.879059	9.634343	158.216171	NaN	NaN	NaN	NaN	NaN	NaN	NaN	NaN	NaN	NaN	NaN	NaN
-28.241938	-11.305794	158.696533	-28.903225	9.773219	158.325607	NaN	NaN	NaN	NaN	NaN	NaN	NaN	NaN	NaN	NaN	NaN	NaN
-29.802433	-11.880454	159.07489	-28.896355	9.847069	158.484146	NaN	NaN	NaN	NaN	NaN	NaN	NaN	NaN	NaN	NaN	NaN	NaN
-31.412815	-12.379477	159.551254	-28.894953	9.851324	158.664841	NaN	NaN	NaN	NaN	NaN	NaN	NaN	NaN	NaN	NaN	NaN	NaN
-32.899364	-12.868082	160.02063	-28.906738	9.820374	158.835037	NaN	NaN	NaN	NaN	NaN	NaN	NaN	NaN	NaN	NaN	NaN	NaN
-35.182999	-13.345181	160.734009	-28.957371	9.736159	159.074219	NaN	NaN	NaN	NaN	NaN	NaN	NaN	NaN	NaN	NaN	NaN	NaN
-36.620689	-13.58148	161.1689	-29.030609	9.650184	159.20369	NaN	NaN	NaN	NaN	NaN	NaN	NaN	NaN	NaN	NaN	NaN	NaN
-38.036312	-13.722338	161.519028	-29.140755	9.5589	159.276245	NaN	NaN	NaN	NaN	NaN	NaN	NaN	NaN	NaN	NaN	NaN	NaN
-39.398788	-13.714448	161.815887	-29.315105	9.490664	159.311432	NaN	NaN	NaN	NaN	NaN	NaN	NaN	NaN	NaN	NaN	NaN	NaN
-40.738876	-13.605767	162.065857	-29.471668	9.400799	159.27475	NaN	NaN	NaN	NaN	NaN	NaN	NaN	NaN	NaN	NaN	NaN	NaN
-41.936928	-13.391976	162.189835	-29.664274	9.340806	159.202988	NaN	NaN	NaN	NaN	NaN	NaN	NaN	NaN	NaN	NaN	NaN	NaN
-43.063892	-13.072172	162.205872	-29.812399	9.267303	159.082611	NaN	NaN	NaN	NaN	NaN	NaN	NaN	NaN	NaN	NaN	NaN	NaN
-44.565887	-12.339413	162.165558	-30.046753	9.205667	158.825531	NaN	NaN	NaN	NaN	NaN	NaN	NaN	NaN	NaN	NaN	NaN	NaN
-45.468822	-11.690266	162.049194	-30.166611	9.13615	158.606918	NaN	NaN	NaN	NaN	NaN	NaN	NaN	NaN	NaN	NaN	NaN	NaN
-46.21986	-10.968664	161.848251	-30.319384	9.082051	158.375626	NaN	NaN	NaN	NaN	NaN	NaN	NaN	NaN	NaN	NaN	NaN	NaN
-46.836384	-10.119423	161.581635	-30.441484	9.001366	158.084137	NaN	NaN	NaN	NaN	NaN	NaN	NaN	NaN	NaN	NaN	NaN	NaN
-47.390793	-9.135345	161.366516	-30.568579	8.927694	157.764282	NaN	NaN	NaN	NaN	NaN	NaN	NaN	NaN	NaN	NaN	NaN	NaN
-47.796448	-8.096077	161.094803	-30.72401	8.895354	157.46138	NaN	NaN	NaN	NaN	NaN	NaN	NaN	NaN	NaN	NaN	NaN	NaN
-48.043842	-6.932375	160.719879	-30.843765	8.872084	157.167374	NaN	NaN	NaN	NaN	NaN	NaN	NaN	NaN	NaN	NaN	NaN	NaN
-48.189617	-4.922706	160.211258	-30.997272	8.891455	156.806702	NaN	NaN	NaN	NaN	NaN	NaN	NaN	NaN	NaN	NaN	NaN	NaN
-48.088722	-3.499679	159.781937	-31.056824	8.877875	156.59874	NaN	NaN	NaN	NaN	NaN	NaN	NaN	NaN	NaN	NaN	NaN	NaN
-47.89917	-1.936911	159.258347	-31.075975	8.825159	156.382065	NaN	NaN	NaN	NaN	NaN	NaN	NaN	NaN	NaN	NaN	NaN	NaN
-47.556591	-0.345444	158.704849	-31.073252	8.702876	156.13446	NaN	NaN	NaN	NaN	NaN	NaN	NaN	NaN	NaN	NaN	NaN	NaN
-47.036465	1.324535	157.909851	-31.08432	8.53385	155.797119	NaN	NaN	NaN	NaN	NaN	NaN	NaN	NaN	NaN	NaN	NaN	NaN
-46.445404	3.012352	157.156845	-31.07588	8.305242	155.386047	NaN	NaN	NaN	NaN	NaN	NaN	NaN	NaN	NaN	NaN	NaN	NaN
-45.662418	4.815994	156.239182	-31.053274	8.030838	154.944305	NaN	NaN	NaN	NaN	NaN	NaN	NaN	NaN	NaN	NaN	NaN	NaN
-44.250725	7.569453	155.135742	-30.972641	7.578401	154.283127	NaN	NaN	NaN	NaN	NaN	NaN	NaN	NaN	NaN	NaN	NaN	NaN
-43.120018	9.410731	154.61409	-30.826082	7.288448	153.911865	NaN	NaN	NaN	NaN	NaN	NaN	NaN	NaN	NaN	NaN	NaN	NaN
-41.718163	11.307526	154.261551	-30.583683	7.023122	153.578583	NaN	NaN	NaN	NaN	NaN	NaN	NaN	NaN	NaN	NaN	NaN	NaN
-40.245636	13.072271	154.206985	-30.323452	6.750883	153.290634	NaN	NaN	NaN	NaN	NaN	NaN	NaN	NaN	NaN	NaN	NaN	NaN
-38.580139	14.78755	154.301559	-30.053087	6.550821	153.027359	NaN	NaN	NaN	NaN	NaN	NaN	NaN	NaN	NaN	NaN	NaN	NaN
-36.813374	16.268297	154.70195	-29.804424	6.418917	152.848602	NaN	NaN	NaN	NaN	NaN	NaN	NaN	NaN	NaN	NaN	NaN	NaN
-34.921257	17.624125	155.268265	-29.586929	6.359904	152.833908	NaN	NaN	NaN	NaN	NaN	NaN	NaN	NaN	NaN	NaN	NaN	NaN
-31.955988	19.195942	156.361145	-29.240858	6.37208	153.074829	NaN	NaN	NaN	NaN	NaN	NaN	NaN	NaN	NaN	NaN	NaN	NaN
-29.894424	19.913534	157.042007	-29.004028	6.444224	153.386612	NaN	NaN	NaN	NaN	NaN	NaN	NaN	NaN	NaN	NaN	NaN	NaN
-27.79809	20.432047	157.647736	-28.764156	6.535336	153.763046	NaN	NaN	NaN	NaN	NaN	NaN	NaN	NaN	NaN	NaN	NaN	NaN
-25.631147	20.801132	158.084442	-28.556929	6.705182	154.177841	NaN	NaN	NaN	NaN	NaN	NaN	NaN	NaN	NaN	NaN	NaN	NaN
-23.509848	20.916204	158.377502	-28.382614	6.916242	154.602158	NaN	NaN	NaN	NaN	NaN	NaN	NaN	NaN	NaN	NaN	NaN	NaN
-21.318184	20.873713	158.498199	-28.230602	7.222147	154.984451	NaN	NaN	NaN	NaN	NaN	NaN	NaN	NaN	NaN	NaN	NaN	NaN
-19.22702	20.632681	158.555847	-28.099918	7.602605	155.352112	NaN	NaN	NaN	NaN	NaN	NaN	NaN	NaN	NaN	NaN	NaN	NaN
-16.083488	19.843687	158.777115	-28.031731	8.246978	156.009384	NaN	NaN	NaN	NaN	NaN	NaN	NaN	NaN	NaN	NaN	NaN	NaN
-14.123209	19.068716	159.054794	-28.069967	8.720194	156.437973	NaN	NaN	NaN	NaN	NaN	NaN	NaN	NaN	NaN	NaN	NaN	NaN
-12.287745	18.146584	159.359009	-28.194502	9.24641	156.806229	NaN	NaN	NaN	NaN	NaN	NaN	NaN	NaN	NaN	NaN	NaN	NaN
-10.580329	17.086325	159.76767	-28.340752	9.793036	157.03743	NaN	NaN	NaN	NaN	NaN	NaN	NaN	NaN	NaN	NaN	NaN	NaN
-9.006862	16.012524	160.132843	-28.486834	10.371146	157.126877	NaN	NaN	NaN	NaN	NaN	NaN	NaN	NaN	NaN	NaN	NaN	NaN
-7.557229	14.829368	160.51622	-28.642515	10.931458	157.12674	NaN	NaN	NaN	NaN	NaN	NaN	NaN	NaN	NaN	NaN	NaN	NaN
-6.319311	13.638766	160.860306	-28.759626	11.41972	157.046127	NaN	NaN	NaN	NaN	NaN	NaN	NaN	NaN	NaN	NaN	NaN	NaN
-4.710837	11.772946	161.29425	-28.858625	12.061338	156.851364	NaN	NaN	NaN	NaN	NaN	NaN	NaN	NaN	NaN	NaN	NaN	NaN
-3.860449	10.52951	161.466248	-28.842337	12.430985	156.667343	NaN	NaN	NaN	NaN	NaN	NaN	NaN	NaN	NaN	NaN	NaN	NaN
-3.123574	9.303186	161.40892	-28.774803	12.730873	156.439301	NaN	NaN	NaN	NaN	NaN	NaN	NaN	NaN	NaN	NaN	NaN	NaN
-2.547533	8.090001	161.25206	-28.666397	12.983031	156.174988	NaN	NaN	NaN	NaN	NaN	NaN	NaN	NaN	NaN	NaN	NaN	NaN
-2.082854	6.912354	161.016159	-28.49448	13.160129	155.863327	NaN	NaN	NaN	NaN	NaN	NaN	NaN	NaN	NaN	NaN	NaN	NaN
-1.72901	5.775594	160.631699	-28.329369	13.313145	155.517685	NaN	NaN	NaN	NaN	NaN	NaN	NaN	NaN	NaN	NaN	NaN	NaN
-1.614918	4.724393	160.277435	-28.173307	13.455716	155.203018	NaN	NaN	NaN	NaN	NaN	NaN	NaN	NaN	NaN	NaN	NaN	NaN
-1.715722	3.246068	159.719269	-27.922668	13.60751	154.807907	NaN	NaN	NaN	NaN	NaN	NaN	NaN	NaN	NaN	NaN	NaN	NaN
-2.006214	2.352702	159.349289	-27.788523	13.710772	154.616867	NaN	NaN	NaN	NaN	NaN	NaN	NaN	NaN	NaN	NaN	NaN	NaN
-2.409193	1.586784	158.973145	-27.668625	13.802637	154.483429	NaN	NaN	NaN	NaN	NaN	NaN	NaN	NaN	NaN	NaN	NaN	NaN
-3.001132	0.904743	158.656372	-27.518925	13.890105	154.346603	NaN	NaN	NaN	NaN	NaN	NaN	NaN	NaN	NaN	NaN	NaN	NaN
-3.714344	0.334572	158.321518	-27.376879	14.00023	154.22142	NaN	NaN	NaN	NaN	NaN	NaN	NaN	NaN	NaN	NaN	NaN	NaN
-4.547958	-0.179209	157.955261	-27.196827	14.085643	154.029816	NaN	NaN	NaN	NaN	NaN	NaN	NaN	NaN	NaN	NaN	NaN	NaN
-5.445232	-0.579095	157.510559	-27.046013	14.16582	153.799973	NaN	NaN	NaN	NaN	NaN	NaN	NaN	NaN	NaN	NaN	NaN	NaN
-7.036682	-0.951693	156.777603	-26.832548	14.258109	153.37384	NaN	NaN	NaN	NaN	NaN	NaN	NaN	NaN	NaN	NaN	NaN	NaN
-8.183494	-1.084218	156.174011	-26.707226	14.313494	153.034958	NaN	NaN	NaN	NaN	NaN	NaN	NaN	NaN	NaN	NaN	NaN	NaN
-9.377763	-1.174043	155.447342	-26.568274	14.340117	152.644485	NaN	NaN	NaN	NaN	NaN	NaN	NaN	NaN	NaN	NaN	NaN	NaN
-10.686297	-1.113126	154.686966	-26.455767	14.363253	152.258423	NaN	NaN	NaN	NaN	NaN	NaN	NaN	NaN	NaN	NaN	NaN	NaN
-12.041226	-0.971371	153.918579	-26.350481	14.371462	151.936356	NaN	NaN	NaN	NaN	NaN	NaN	NaN	NaN	NaN	NaN	NaN	NaN
-13.490613	-0.776589	153.115082	-26.259964	14.321155	151.68895	NaN	NaN	NaN	NaN	NaN	NaN	NaN	NaN	NaN	NaN	NaN	NaN
-14.986759	-0.512228	152.38945	-26.196915	14.250099	151.571808	NaN	NaN	NaN	NaN	NaN	NaN	NaN	NaN	NaN	NaN	NaN	NaN
-17.402193	-0.028203	151.512054	-26.133802	14.068108	151.636505	NaN	NaN	NaN	NaN	NaN	NaN	NaN	NaN	NaN	NaN	NaN	NaN
-19.068497	0.302234	151.105362	-26.095036	13.907836	151.806396	NaN	NaN	NaN	NaN	NaN	NaN	NaN	NaN	NaN	NaN	NaN	NaN
-20.835157	0.659413	150.963943	-26.124578	13.73727	152.104324	NaN	NaN	NaN	NaN	NaN	NaN	NaN	NaN	NaN	NaN	NaN	NaN
-22.646574	0.980475	150.98172	-26.169699	13.542032	152.408279	NaN	NaN	NaN	NaN	NaN	NaN	NaN	NaN	NaN	NaN	NaN	NaN
-24.501801	1.239562	151.244614	-26.237293	13.382514	152.712479	NaN	NaN	NaN	NaN	NaN	NaN	NaN	NaN	NaN	NaN	NaN	NaN
-26.407551	1.508648	151.666779	-26.285183	13.253997	153.024567	NaN	NaN	NaN	NaN	NaN	NaN	NaN	NaN	NaN	NaN	NaN	NaN
-28.262238	1.764121	152.191635	-26.28879	13.145496	153.317444	NaN	NaN	NaN	NaN	NaN	NaN	NaN	NaN	NaN	NaN	NaN	NaN
-31.07119	2.238615	152.892242	-26.235476	13.0575	153.654953	NaN	NaN	NaN	NaN	NaN	NaN	NaN	NaN	NaN	NaN	NaN	NaN
-32.872044	2.587088	153.287582	-26.114094	13.042437	153.762604	NaN	NaN	NaN	NaN	NaN	NaN	NaN	NaN	NaN	NaN	NaN	NaN
-34.699112	3.037474	153.532867	-25.99884	13.108691	153.807022	NaN	NaN	NaN	NaN	NaN	NaN	NaN	NaN	NaN	NaN	NaN	NaN
-36.451244	3.570827	153.716003	-25.860838	13.201031	153.793549	NaN	NaN	NaN	NaN	NaN	NaN	NaN	NaN	NaN	NaN	NaN	NaN
-38.216434	4.200635	153.909637	-25.694443	13.283044	153.737106	NaN	NaN	NaN	NaN	NaN	NaN	NaN	NaN	NaN	NaN	NaN	NaN
-39.890854	4.930908	154.09259	-25.546402	13.362082	153.675079	NaN	NaN	NaN	NaN	NaN	NaN	NaN	NaN	NaN	NaN	NaN	NaN
-41.532104	5.746809	154.332977	-25.370768	13.389671	153.605209	NaN	NaN	NaN	NaN	NaN	NaN	NaN	NaN	NaN	NaN	NaN	NaN
-43.823757	7.077261	154.649948	-25.035175	13.324181	153.483994	NaN	NaN	NaN	NaN	NaN	NaN	NaN	NaN	NaN	NaN	NaN	NaN
-45.239433	8.049761	154.941986	-24.770533	13.199348	153.4673	NaN	NaN	NaN	NaN	NaN	NaN	NaN	NaN	NaN	NaN	NaN	NaN
-46.50618	9.07303	155.311401	-24.48929	12.99268	153.522949	NaN	NaN	NaN	NaN	NaN	NaN	NaN	NaN	NaN	NaN	NaN	NaN
-47.674309	10.162018	155.850296	-24.231169	12.751015	153.668182	NaN	NaN	NaN	NaN	NaN	NaN	NaN	NaN	NaN	NaN	NaN	NaN
-48.691185	11.279521	156.452942	-23.975677	12.453846	153.878525	NaN	NaN	NaN	NaN	NaN	NaN	NaN	NaN	NaN	NaN	NaN	NaN
-49.528011	12.374706	157.291992	-23.766331	12.149805	154.115616	NaN	NaN	NaN	NaN	NaN	NaN	NaN	NaN	NaN	NaN	NaN	NaN
-50.320011	13.483778	157.925171	-23.604996	11.838112	154.350388	NaN	NaN	NaN	NaN	NaN	NaN	NaN	NaN	NaN	NaN	NaN	NaN
-51.097912	15.029085	159.023819	-23.467245	11.334458	154.654739	NaN	NaN	NaN	NaN	NaN	NaN	NaN	NaN	NaN	NaN	NaN	NaN
-51.459087	15.948332	159.69313	-23.408089	10.952687	154.766983	NaN	NaN	NaN	NaN	NaN	NaN	NaN	NaN	NaN	NaN	NaN	NaN
-51.650597	16.783979	160.24881	-23.361025	10.573048	154.833878	NaN	NaN	NaN	NaN	NaN	NaN	NaN	NaN	NaN	NaN	NaN	NaN
-51.680237	17.566149	160.749847	-23.305508	10.242607	154.840546	NaN	NaN	NaN	NaN	NaN	NaN	NaN	NaN	NaN	NaN	NaN	NaN
-51.586205	18.181059	161.076431	-23.21629	9.932942	154.819336	NaN	NaN	NaN	NaN	NaN	NaN	NaN	NaN	NaN	NaN	NaN	NaN
-51.300526	18.748098	161.218155	-23.123117	9.659943	154.776947	NaN	NaN	NaN	NaN	NaN	NaN	NaN	NaN	NaN	NaN	NaN	NaN
NaN	NaN	NaN	-23.020449	9.436568	154.722519	NaN	NaN	NaN	NaN	NaN	NaN	NaN	NaN	NaN	NaN	NaN	NaN
-50.057674	19.641634	161.003204	-22.969666	9.189669	154.659195	NaN	NaN	NaN	NaN	NaN	NaN	NaN	NaN	NaN	NaN	NaN	NaN
-49.248714	19.967709	160.742798	-23.011644	9.090539	154.659149	NaN	NaN	NaN	NaN	NaN	NaN	NaN	NaN	NaN	NaN	NaN	NaN
-48.360054	20.053816	160.390915	-23.081928	9.094751	154.689377	NaN	NaN	NaN	NaN	NaN	NaN	NaN	NaN	NaN	NaN	NaN	NaN
-47.377876	20.094219	159.94162	-23.208265	9.218749	154.802048	NaN	NaN	NaN	NaN	NaN	NaN	NaN	NaN	NaN	NaN	NaN	NaN
-46.244186	20.017136	159.521637	-23.358902	9.442154	154.9617	NaN	NaN	NaN	NaN	NaN	NaN	NaN	NaN	NaN	NaN	NaN	NaN
-45.010651	19.808308	159.050781	-23.473221	9.741333	155.173447	NaN	NaN	NaN	NaN	NaN	NaN	NaN	NaN	NaN	NaN	NaN	NaN
-43.689068	19.504887	158.645218	-23.595839	10.00782	155.440247	NaN	NaN	NaN	NaN	NaN	NaN	NaN	NaN	NaN	NaN	NaN	NaN
-41.39555	18.881138	158.369278	-23.74544	10.473566	156.114548	NaN	NaN	NaN	NaN	NaN	NaN	NaN	NaN	NaN	NaN	NaN	NaN
-39.731876	18.412773	158.291763	-23.784271	10.83408	156.737976	NaN	NaN	NaN	NaN	NaN	NaN	NaN	NaN	NaN	NaN	NaN	NaN
-37.950661	17.881948	158.483704	-23.819208	11.234323	157.531998	NaN	NaN	NaN	NaN	NaN	NaN	NaN	NaN	NaN	NaN	NaN	NaN
-36.114353	17.329268	158.8414	-23.94372	11.685534	158.51358	NaN	NaN	NaN	NaN	NaN	NaN	NaN	NaN	NaN	NaN	NaN	NaN
-34.219204	16.786335	159.440842	-24.155359	12.148224	159.621384	NaN	NaN	NaN	NaN	NaN	NaN	NaN	NaN	NaN	NaN	NaN	NaN
-32.292141	16.244452	160.236343	-24.457615	12.637266	160.858002	NaN	NaN	NaN	NaN	NaN	NaN	NaN	NaN	NaN	NaN	NaN	NaN
-30.350164	15.73606	161.207458	-24.753262	13.112057	162.060303	NaN	NaN	NaN	NaN	NaN	NaN	NaN	NaN	NaN	NaN	NaN	NaN
NaN	NaN	NaN	NaN	NaN	NaN	NaN	NaN	NaN	NaN	NaN	NaN	NaN	NaN	NaN	NaN	NaN	NaN
-25.966681	19.057953	164.149307	-25.130892	14.297006	164.133728	NaN	NaN	NaN	NaN	NaN	NaN	NaN	NaN	NaN	NaN	NaN	NaN
NaN	NaN	NaN	NaN	NaN	NaN	NaN	NaN	NaN	NaN	NaN	NaN	NaN	NaN	NaN	NaN	NaN	NaN
-26.875092	19.321537	164.752136	-25.404144	14.436611	164.337799	NaN	NaN	NaN	NaN	NaN	NaN	NaN	NaN	NaN	NaN	NaN	NaN
NaN	NaN	NaN	NaN	NaN	NaN	NaN	NaN	NaN	NaN	NaN	NaN	NaN	NaN	NaN	NaN	NaN	NaN
-28.571146	18.574852	163.113647	-25.174438	14.70256	163.902435	NaN	NaN	NaN	NaN	NaN	NaN	NaN	NaN	NaN	NaN	NaN	NaN
-28.591764	19.038654	164.094986	-25.084793	14.706081	163.575058	NaN	NaN	NaN	NaN	NaN	NaN	NaN	NaN	NaN	NaN	NaN	NaN
-27.987844	20.609137	162.971252	-25.028542	14.652358	163.096466	NaN	NaN	NaN	NaN	NaN	NaN	NaN	NaN	NaN	NaN	NaN	NaN
-27.716238	21.519829	161.852493	-25.016386	14.602256	162.835388	NaN	NaN	NaN	NaN	NaN	NaN	NaN	NaN	NaN	NaN	NaN	NaN
-27.373171	22.655579	162.55394	-25.045296	14.536056	162.62912	NaN	NaN	NaN	NaN	NaN	NaN	NaN	NaN	NaN	NaN	NaN	NaN
-27.077003	23.794102	162.132233	-25.089952	14.442772	162.497192	NaN	NaN	NaN	NaN	NaN	NaN	NaN	NaN	NaN	NaN	NaN	NaN
-26.751307	25.022108	161.773865	-25.102381	14.297572	162.37381	NaN	NaN	NaN	NaN	NaN	NaN	NaN	NaN	NaN	NaN	NaN	NaN
-26.444468	26.462984	161.884125	-25.028355	14.078419	162.211472	NaN	NaN	NaN	NaN	NaN	NaN	NaN	NaN	NaN	NaN	NaN	NaN
-26.094597	27.853096	162.151337	-24.954317	13.838493	162.040359	NaN	NaN	NaN	NaN	NaN	NaN	NaN	NaN	NaN	NaN	NaN	NaN
-25.528797	29.776424	162.408417	-24.859146	13.471728	161.728867	NaN	NaN	NaN	NaN	NaN	NaN	NaN	NaN	NaN	NaN	NaN	NaN
-25.06744	31.07563	162.567215	-24.817333	13.221834	161.561005	NaN	NaN	NaN	NaN	NaN	NaN	NaN	NaN	NaN	NaN	NaN	NaN
-24.654818	32.131298	163.184052	-24.807968	12.994067	161.459488	NaN	NaN	NaN	NaN	NaN	NaN	NaN	NaN	NaN	NaN	NaN	NaN
-24.263084	33.17429	163.677811	-24.837837	12.795197	161.445175	NaN	NaN	NaN	NaN	NaN	NaN	NaN	NaN	NaN	NaN	NaN	NaN
-23.802959	34.133289	164.235504	-24.925859	12.627527	161.521057	NaN	NaN	NaN	NaN	NaN	NaN	NaN	NaN	NaN	NaN	NaN	NaN
-23.456182	34.92577	164.885086	-25.044867	12.462092	161.662155	NaN	NaN	NaN	NaN	NaN	NaN	NaN	NaN	NaN	NaN	NaN	NaN
-23.064344	35.567291	165.607925	-25.137192	12.285742	161.845032	NaN	NaN	NaN	NaN	NaN	NaN	NaN	NaN	NaN	NaN	NaN	NaN
-22.46312	36.314693	166.821198	-25.201162	12.074693	162.100266	NaN	NaN	NaN	NaN	NaN	NaN	NaN	NaN	NaN	NaN	NaN	NaN
-22.052843	36.642433	167.433258	-25.181406	11.970696	162.137436	NaN	NaN	NaN	NaN	NaN	NaN	NaN	NaN	NaN	NaN	NaN	NaN
-21.686954	36.789207	167.913528	-25.110453	11.875049	162.070465	NaN	NaN	NaN	NaN	NaN	NaN	NaN	NaN	NaN	NaN	NaN	NaN
-21.317642	36.784004	168.161957	-25.059435	11.831477	161.939896	NaN	NaN	NaN	NaN	NaN	NaN	NaN	NaN	NaN	NaN	NaN	NaN
-20.954803	36.637543	168.338669	-25.067493	11.838632	161.819916	NaN	NaN	NaN	NaN	NaN	NaN	NaN	NaN	NaN	NaN	NaN	NaN
-20.58674	36.312138	168.333618	-25.094086	11.875142	161.750168	NaN	NaN	NaN	NaN	NaN	NaN	NaN	NaN	NaN	NaN	NaN	NaN
-20.171009	35.837357	168.185928	-25.180325	11.965539	161.828995	NaN	NaN	NaN	NaN	NaN	NaN	NaN	NaN	NaN	NaN	NaN	NaN
-19.575996	34.755215	168.017639	-25.327957	12.130605	162.22847	NaN	NaN	NaN	NaN	NaN	NaN	NaN	NaN	NaN	NaN	NaN	NaN
-19.138807	33.809467	167.882568	-25.423616	12.26882	162.623672	NaN	NaN	NaN	NaN	NaN	NaN	NaN	NaN	NaN	NaN	NaN	NaN
-18.726917	32.709721	167.592773	-25.480005	12.431749	163.046722	NaN	NaN	NaN	NaN	NaN	NaN	NaN	NaN	NaN	NaN	NaN	NaN
-18.291235	31.486801	167.364014	-25.533571	12.624762	163.537308	NaN	NaN	NaN	NaN	NaN	NaN	NaN	NaN	NaN	NaN	NaN	NaN
-17.79007	30.026821	167.270493	-25.632122	12.82293	164.121445	NaN	NaN	NaN	NaN	NaN	NaN	NaN	NaN	NaN	NaN	NaN	NaN
-17.309557	28.375238	167.28894	-25.763031	12.965896	164.817917	NaN	NaN	NaN	NaN	NaN	NaN	NaN	NaN	NaN	NaN	NaN	NaN
-16.829576	26.5474	167.532593	-25.975159	13.029718	165.607086	NaN	NaN	NaN	NaN	NaN	NaN	NaN	NaN	NaN	NaN	NaN	NaN
-16.123304	23.502115	167.874939	-26.400307	13.00678	166.647354	NaN	NaN	NaN	NaN	NaN	NaN	NaN	NaN	NaN	NaN	NaN	NaN
-15.597169	21.268526	167.930542	-26.697414	12.941737	166.975647	NaN	NaN	NaN	NaN	NaN	NaN	NaN	NaN	NaN	NaN	NaN	NaN
-15.078948	19.045258	167.713257	-26.935345	12.96508	166.903976	NaN	NaN	NaN	NaN	NaN	NaN	NaN	NaN	NaN	NaN	NaN	NaN
-14.555017	16.751158	167.127197	-27.091425	13.112747	166.378433	NaN	NaN	NaN	NaN	NaN	NaN	NaN	NaN	NaN	NaN	NaN	NaN
-14.031816	14.447783	166.290268	-27.266201	13.328944	165.432327	NaN	NaN	NaN	NaN	NaN	NaN	NaN	NaN	NaN	NaN	NaN	NaN
-13.579435	12.076219	165.189194	-27.429148	13.546441	164.14566	NaN	NaN	NaN	NaN	NaN	NaN	NaN	NaN	NaN	NaN	NaN	NaN
-13.272262	9.670228	164.09787	-27.672859	13.739816	162.790359	NaN	NaN	NaN	NaN	NaN	NaN	NaN	NaN	NaN	NaN	NaN	NaN
-13.06551	5.930147	162.700073	-28.164932	14.072069	161.098145	NaN	NaN	NaN	NaN	NaN	NaN	NaN	NaN	NaN	NaN	NaN	NaN
-13.079983	3.378734	162.13829	-28.401562	14.333248	160.377319	NaN	NaN	NaN	NaN	NaN	NaN	NaN	NaN	NaN	NaN	NaN	NaN
-13.209886	0.829636	161.785675	-28.513729	14.564162	159.87175	NaN	NaN	NaN	NaN	NaN	NaN	NaN	NaN	NaN	NaN	NaN	NaN
-13.426728	-1.70372	161.628448	-28.518538	14.776079	159.55748	NaN	NaN	NaN	NaN	NaN	NaN	NaN	NaN	NaN	NaN	NaN	NaN
-13.773685	-4.229026	161.677414	-28.417805	15.000309	159.333862	NaN	NaN	NaN	NaN	NaN	NaN	NaN	NaN	NaN	NaN	NaN	NaN
-14.222423	-6.693825	161.848618	-28.264135	15.181121	159.200775	NaN	NaN	NaN	NaN	NaN	NaN	NaN	NaN	NaN	NaN	NaN	NaN
-14.758551	-9.091644	162.384933	-28.117517	15.335006	159.27626	NaN	NaN	NaN	NaN	NaN	NaN	NaN	NaN	NaN	NaN	NaN	NaN
-15.726799	-12.570993	163.640152	-27.89332	15.519156	159.769623	NaN	NaN	NaN	NaN	NaN	NaN	NaN	NaN	NaN	NaN	NaN	NaN
-16.437407	-14.720543	164.562836	-27.714161	15.605968	160.308807	NaN	NaN	NaN	NaN	NaN	NaN	NaN	NaN	NaN	NaN	NaN	NaN
-17.224295	-16.790775	165.787643	-27.538351	15.664405	160.960907	NaN	NaN	NaN	NaN	NaN	NaN	NaN	NaN	NaN	NaN	NaN	NaN
-18.058205	-18.616199	167.185349	-27.342426	15.706766	161.662598	NaN	NaN	NaN	NaN	NaN	NaN	NaN	NaN	NaN	NaN	NaN	NaN
NaN	NaN	NaN	-27.191624	15.775396	162.363724	NaN	NaN	NaN	NaN	NaN	NaN	NaN	NaN	NaN	NaN	NaN	NaN
NaN	NaN	NaN	-27.07229	15.842402	162.990067	NaN	NaN	NaN	NaN	NaN	NaN	NaN	NaN	NaN	NaN	NaN	NaN
NaN	NaN	NaN	-26.973063	15.88967	163.43364	NaN	NaN	NaN	NaN	NaN	NaN	NaN	NaN	NaN	NaN	NaN	NaN
NaN	NaN	NaN	-26.838497	15.807271	163.887619	NaN	NaN	NaN	NaN	NaN	NaN	NaN	NaN	NaN	NaN	NaN	NaN
NaN	NaN	NaN	-26.741508	15.626027	164.027359	NaN	NaN	NaN	NaN	NaN	NaN	NaN	NaN	NaN	NaN	NaN	NaN
-23.148167	-17.204844	169.750351	-26.627361	15.329546	163.98584	NaN	NaN	NaN	NaN	NaN	NaN	NaN	NaN	NaN	NaN	NaN	NaN
-24.010736	-16.332994	168.451416	-26.54553	14.917377	163.774261	NaN	NaN	NaN	NaN	NaN	NaN	NaN	NaN	NaN	NaN	NaN	NaN
-24.859182	-15.420535	166.920395	-26.512644	14.39627	163.449799	NaN	NaN	NaN	NaN	NaN	NaN	NaN	NaN	NaN	NaN	NaN	NaN
-25.803146	-14.391615	165.289017	-26.529804	13.77004	163.012009	NaN	NaN	NaN	NaN	NaN	NaN	NaN	NaN	NaN	NaN	NaN	NaN
-26.575592	-13.422024	164.012634	-26.611906	13.113153	162.494247	NaN	NaN	NaN	NaN	NaN	NaN	NaN	NaN	NaN	NaN	NaN	NaN
-27.721622	-11.86748	161.773544	-26.746807	12.132831	161.739761	NaN	NaN	NaN	NaN	NaN	NaN	NaN	NaN	NaN	NaN	NaN	NaN
-28.430864	-10.876637	160.52211	-26.820156	11.569482	161.325546	NaN	NaN	NaN	NaN	NaN	NaN	NaN	NaN	NaN	NaN	NaN	NaN
-29.223486	-9.86179	159.917694	-26.887066	11.053493	161.022644	NaN	NaN	NaN	NaN	NaN	NaN	NaN	NaN	NaN	NaN	NaN	NaN
-29.961868	-8.911551	159.260757	-26.937923	10.581387	160.845032	NaN	NaN	NaN	NaN	NaN	NaN	NaN	NaN	NaN	NaN	NaN	NaN
-30.774931	-7.894409	159.012283	-26.976812	10.17461	160.793869	NaN	NaN	NaN	NaN	NaN	NaN	NaN	NaN	NaN	NaN	NaN	NaN
-31.387487	-6.993029	158.942749	-26.969725	9.819956	160.812561	NaN	NaN	NaN	NaN	NaN	NaN	NaN	NaN	NaN	NaN	NaN	NaN
-31.69733	-6.109025	159.012756	-26.967955	9.531255	160.860016	NaN	NaN	NaN	NaN	NaN	NaN	NaN	NaN	NaN	NaN	NaN	NaN
-32.291382	-4.996346	159.155212	-26.981773	9.263161	160.881363	NaN	NaN	NaN	NaN	NaN	NaN	NaN	NaN	NaN	NaN	NaN	NaN
-32.547916	-4.445813	159.342072	-27.015396	9.184936	160.798569	NaN	NaN	NaN	NaN	NaN	NaN	NaN	NaN	NaN	NaN	NaN	NaN
-32.689476	-3.940046	159.104385	-27.067257	9.165967	160.649292	NaN	NaN	NaN	NaN	NaN	NaN	NaN	NaN	NaN	NaN	NaN	NaN
-32.92635	-3.485075	159.305923	-27.100967	9.208204	160.47049	NaN	NaN	NaN	NaN	NaN	NaN	NaN	NaN	NaN	NaN	NaN	NaN
-33.097851	-3.078302	159.09407	-27.126228	9.296494	160.273926	NaN	NaN	NaN	NaN	NaN	NaN	NaN	NaN	NaN	NaN	NaN	NaN
-33.204262	-2.700552	158.942612	-27.11021	9.401889	160.03772	NaN	NaN	NaN	NaN	NaN	NaN	NaN	NaN	NaN	NaN	NaN	NaN
-33.25518	-2.529989	158.958206	-27.0797	9.508612	159.802078	NaN	NaN	NaN	NaN	NaN	NaN	NaN	NaN	NaN	NaN	NaN	NaN
-33.289387	-2.315976	158.658234	-27.037937	9.684997	159.37735	NaN	NaN	NaN	NaN	NaN	NaN	NaN	NaN	NaN	NaN	NaN	NaN
-33.304821	-2.21385	158.521927	-26.977306	9.777308	159.003799	NaN	NaN	NaN	NaN	NaN	NaN	NaN	NaN	NaN	NaN	NaN	NaN
-33.235252	-2.136725	158.21077	-26.896793	9.83364	158.506378	NaN	NaN	NaN	NaN	NaN	NaN	NaN	NaN	NaN	NaN	NaN	NaN
-33.099701	-2.053775	157.709091	-26.814344	9.891048	157.925995	NaN	NaN	NaN	NaN	NaN	NaN	NaN	NaN	NaN	NaN	NaN	NaN
-32.906128	-1.952128	157.224167	-26.763773	9.959594	157.336395	NaN	NaN	NaN	NaN	NaN	NaN	NaN	NaN	NaN	NaN	NaN	NaN
-32.666481	-1.818174	156.649124	-26.737223	10.042719	156.749069	NaN	NaN	NaN	NaN	NaN	NaN	NaN	NaN	NaN	NaN	NaN	NaN
-32.397003	-1.586018	156.130737	-26.768393	10.144004	156.235413	NaN	NaN	NaN	NaN	NaN	NaN	NaN	NaN	NaN	NaN	NaN	NaN
-31.981119	-1.108513	155.504562	-26.806376	10.256132	155.662231	NaN	NaN	NaN	NaN	NaN	NaN	NaN	NaN	NaN	NaN	NaN	NaN
-31.65402	-0.74981	155.166611	-26.80912	10.302894	155.433563	NaN	NaN	NaN	NaN	NaN	NaN	NaN	NaN	NaN	NaN	NaN	NaN
-31.225256	-0.416826	154.945953	-26.785597	10.318606	155.365555	NaN	NaN	NaN	NaN	NaN	NaN	NaN	NaN	NaN	NaN	NaN	NaN
-30.849943	-0.081582	154.79718	-26.747019	10.306113	155.386169	NaN	NaN	NaN	NaN	NaN	NaN	NaN	NaN	NaN	NaN	NaN	NaN
-30.429634	0.283428	154.738647	-26.735821	10.282934	155.500763	NaN	NaN	NaN	NaN	NaN	NaN	NaN	NaN	NaN	NaN	NaN	NaN
-30.075741	0.71744	154.772614	-26.784065	10.217205	155.65921	NaN	NaN	NaN	NaN	NaN	NaN	NaN	NaN	NaN	NaN	NaN	NaN
-29.803089	1.132535	154.857224	-26.898722	10.125836	155.858032	NaN	NaN	NaN	NaN	NaN	NaN	NaN	NaN	NaN	NaN	NaN	NaN
-29.505926	1.786734	155.034836	-27.125883	10.015686	156.177338	NaN	NaN	NaN	NaN	NaN	NaN	NaN	NaN	NaN	NaN	NaN	NaN
-29.402626	2.221262	155.197067	-27.259932	9.939611	156.384109	NaN	NaN	NaN	NaN	NaN	NaN	NaN	NaN	NaN	NaN	NaN	NaN
-29.314821	2.671926	155.375076	-27.354765	9.890712	156.576035	NaN	NaN	NaN	NaN	NaN	NaN	NaN	NaN	NaN	NaN	NaN	NaN
-29.302893	3.115668	155.49144	-27.43111	9.856937	156.702682	NaN	NaN	NaN	NaN	NaN	NaN	NaN	NaN	NaN	NaN	NaN	NaN
-29.366028	3.521236	155.536575	-27.456579	9.855041	156.727463	NaN	NaN	NaN	NaN	NaN	NaN	NaN	NaN	NaN	NaN	NaN	NaN
-29.471249	3.941048	155.475143	-27.457321	9.894277	156.661758	NaN	NaN	NaN	NaN	NaN	NaN	NaN	NaN	NaN	NaN	NaN	NaN
-29.637653	4.326835	155.322952	-27.430857	9.957213	156.506699	NaN	NaN	NaN	NaN	NaN	NaN	NaN	NaN	NaN	NaN	NaN	NaN
-29.999155	4.888432	154.948288	-27.419477	10.110945	156.163925	NaN	NaN	NaN	NaN	NaN	NaN	NaN	NaN	NaN	NaN	NaN	NaN
-30.275368	5.25377	154.616043	-27.450317	10.234945	155.882614	NaN	NaN	NaN	NaN	NaN	NaN	NaN	NaN	NaN	NaN	NaN	NaN
-30.662704	5.598456	154.230042	-27.501614	10.387973	155.557556	NaN	NaN	NaN	NaN	NaN	NaN	NaN	NaN	NaN	NaN	NaN	NaN
-31.149248	5.894402	153.858002	-27.580032	10.519336	155.242554	NaN	NaN	NaN	NaN	NaN	NaN	NaN	NaN	NaN	NaN	NaN	NaN
-31.710836	6.157511	153.543442	-27.672218	10.680687	155.000656	NaN	NaN	NaN	NaN	NaN	NaN	NaN	NaN	NaN	NaN	NaN	NaN
-32.334888	6.379583	153.353363	-27.76866	10.854335	154.897842	NaN	NaN	NaN	NaN	NaN	NaN	NaN	NaN	NaN	NaN	NaN	NaN
-33.025417	6.507415	153.297058	-27.834965	11.042376	154.907959	NaN	NaN	NaN	NaN	NaN	NaN	NaN	NaN	NaN	NaN	NaN	NaN
-34.11607	6.551721	153.448456	-27.981604	11.362122	155.149399	NaN	NaN	NaN	NaN	NaN	NaN	NaN	NaN	NaN	NaN	NaN	NaN
-34.963566	6.48953	153.758759	-28.089178	11.595377	155.402832	NaN	NaN	NaN	NaN	NaN	NaN	NaN	NaN	NaN	NaN	NaN	NaN
-35.818485	6.355821	154.229553	-28.237545	11.875812	155.7612	NaN	NaN	NaN	NaN	NaN	NaN	NaN	NaN	NaN	NaN	NaN	NaN
-36.739426	6.247705	154.870987	-28.394089	12.170343	156.230499	NaN	NaN	NaN	NaN	NaN	NaN	NaN	NaN	NaN	NaN	NaN	NaN
-37.668579	6.055126	155.741852	-28.575472	12.461286	156.831497	NaN	NaN	NaN	NaN	NaN	NaN	NaN	NaN	NaN	NaN	NaN	NaN
-38.601704	5.851141	156.798172	-28.803465	12.762327	157.503784	NaN	NaN	NaN	NaN	NaN	NaN	NaN	NaN	NaN	NaN	NaN	NaN
-39.500957	5.65254	157.899033	-29.00894	13.0316	158.161743	NaN	NaN	NaN	NaN	NaN	NaN	NaN	NaN	NaN	NaN	NaN	NaN
-40.771439	5.480956	159.460037	-29.281382	13.392507	159.077271	NaN	NaN	NaN	NaN	NaN	NaN	NaN	NaN	NaN	NaN	NaN	NaN
-41.577156	5.453259	160.425079	-29.402893	13.595515	159.624573	NaN	NaN	NaN	NaN	NaN	NaN	NaN	NaN	NaN	NaN	NaN	NaN
-42.293224	5.465622	161.272873	-29.537552	13.811335	160.108536	NaN	NaN	NaN	NaN	NaN	NaN	NaN	NaN	NaN	NaN	NaN	NaN
-42.958061	5.583904	161.964554	-29.66048	14.038068	160.490067	NaN	NaN	NaN	NaN	NaN	NaN	NaN	NaN	NaN	NaN	NaN	NaN
-43.565624	5.809682	162.504318	-29.750706	14.240587	160.758026	NaN	NaN	NaN	NaN	NaN	NaN	NaN	NaN	NaN	NaN	NaN	NaN
-44.095749	6.15176	162.882278	-29.816223	14.41887	160.920624	NaN	NaN	NaN	NaN	NaN	NaN	NaN	NaN	NaN	NaN	NaN	NaN
-44.534786	6.572285	163.063263	-29.842489	14.551181	160.969513	NaN	NaN	NaN	NaN	NaN	NaN	NaN	NaN	NaN	NaN	NaN	NaN
-45.099415	7.397285	163.040741	-29.826897	14.633918	160.863037	NaN	NaN	NaN	NaN	NaN	NaN	NaN	NaN	NaN	NaN	NaN	NaN
-45.396484	8.070107	162.873199	-29.777288	14.582663	160.700851	NaN	NaN	NaN	NaN	NaN	NaN	NaN	NaN	NaN	NaN	NaN	NaN
-45.620777	8.834244	162.601807	-29.765207	14.462694	160.490982	NaN	NaN	NaN	NaN	NaN	NaN	NaN	NaN	NaN	NaN	NaN	NaN
-45.795708	9.674246	162.228104	-29.748896	14.260562	160.236053	NaN	NaN	NaN	NaN	NaN	NaN	NaN	NaN	NaN	NaN	NaN	NaN
-45.883694	10.621719	161.712631	-29.692373	13.966021	159.883926	NaN	NaN	NaN	NaN	NaN	NaN	NaN	NaN	NaN	NaN	NaN	NaN
-45.910255	11.650959	161.091644	-29.67684	13.637697	159.474365	NaN	NaN	NaN	NaN	NaN	NaN	NaN	NaN	NaN	NaN	NaN	NaN
-45.855545	12.757193	160.466354	-29.638535	13.257901	159.028641	NaN	NaN	NaN	NaN	NaN	NaN	NaN	NaN	NaN	NaN	NaN	NaN
-45.617687	14.59367	159.502258	-29.573975	12.645195	158.310333	NaN	NaN	NaN	NaN	NaN	NaN	NaN	NaN	NaN	NaN	NaN	NaN
-45.329582	15.892885	158.973328	-29.535971	12.228965	157.846191	NaN	NaN	NaN	NaN	NaN	NaN	NaN	NaN	NaN	NaN	NaN	NaN
-44.941784	17.243589	158.527466	-29.475504	11.795221	157.392731	NaN	NaN	NaN	NaN	NaN	NaN	NaN	NaN	NaN	NaN	NaN	NaN
-44.41938	18.613758	158.17009	-29.388296	11.346284	156.937836	NaN	NaN	NaN	NaN	NaN	NaN	NaN	NaN	NaN	NaN	NaN	NaN
-43.838696	19.993826	157.914703	-29.334105	10.922546	156.551834	NaN	NaN	NaN	NaN	NaN	NaN	NaN	NaN	NaN	NaN	NaN	NaN
-43.171204	21.368122	157.730316	-29.27849	10.534067	156.184418	NaN	NaN	NaN	NaN	NaN	NaN	NaN	NaN	NaN	NaN	NaN	NaN
-42.422821	22.703733	157.54747	-29.243963	10.171409	155.824661	NaN	NaN	NaN	NaN	NaN	NaN	NaN	NaN	NaN	NaN	NaN	NaN
-41.163044	24.654228	157.408661	-29.235929	9.703518	155.360962	NaN	NaN	NaN	NaN	NaN	NaN	NaN	NaN	NaN	NaN	NaN	NaN
-40.266129	25.893211	157.398132	-29.232443	9.473276	155.096497	NaN	NaN	NaN	NaN	NaN	NaN	NaN	NaN	NaN	NaN	NaN	NaN
-39.291809	27.059645	157.446869	-29.248169	9.337617	154.907959	NaN	NaN	NaN	NaN	NaN	NaN	NaN	NaN	NaN	NaN	NaN	NaN
-38.250969	28.152927	157.651703	-29.248878	9.278085	154.85553	NaN	NaN	NaN	NaN	NaN	NaN	NaN	NaN	NaN	NaN	NaN	NaN
-37.213142	29.134497	158.00441	-29.277498	9.274395	154.947861	NaN	NaN	NaN	NaN	NaN	NaN	NaN	NaN	NaN	NaN	NaN	NaN
-36.157097	30.041569	158.443481	-29.298561	9.366958	155.133408	NaN	NaN	NaN	NaN	NaN	NaN	NaN	NaN	NaN	NaN	NaN	NaN
-35.072285	30.8328	158.905487	-29.331816	9.554245	155.407425	NaN	NaN	NaN	NaN	NaN	NaN	NaN	NaN	NaN	NaN	NaN	NaN
-33.544712	31.858891	159.549316	-29.377968	9.975031	155.764801	NaN	NaN	NaN	NaN	NaN	NaN	NaN	NaN	NaN	NaN	NaN	NaN
-32.576134	32.403389	159.956329	-29.426495	10.323363	155.980942	NaN	NaN	NaN	NaN	NaN	NaN	NaN	NaN	NaN	NaN	NaN	NaN
-31.625643	32.818134	160.26123	-29.478249	10.715289	156.166382	NaN	NaN	NaN	NaN	NaN	NaN	NaN	NaN	NaN	NaN	NaN	NaN
-30.73587	33.095703	160.497665	-29.545584	11.129936	156.283676	NaN	NaN	NaN	NaN	NaN	NaN	NaN	NaN	NaN	NaN	NaN	NaN
-29.925335	33.289005	160.673523	-29.613363	11.584678	156.373413	NaN	NaN	NaN	NaN	NaN	NaN	NaN	NaN	NaN	NaN	NaN	NaN
-29.180914	33.354267	160.800552	-29.694683	12.070547	156.480377	NaN	NaN	NaN	NaN	NaN	NaN	NaN	NaN	NaN	NaN	NaN	NaN
-28.469551	33.288883	160.899521	-29.822477	12.598489	156.647461	NaN	NaN	NaN	NaN	NaN	NaN	NaN	NaN	NaN	NaN	NaN	NaN
-27.620974	32.919804	161.041367	-29.941345	13.381455	156.997711	NaN	NaN	NaN	NaN	NaN	NaN	NaN	NaN	NaN	NaN	NaN	NaN
-27.099619	32.511826	161.092438	-30.001316	13.885957	157.332672	NaN	NaN	NaN	NaN	NaN	NaN	NaN	NaN	NaN	NaN	NaN	NaN
-26.606031	31.97341	161.146515	-30.01943	14.380799	157.734924	NaN	NaN	NaN	NaN	NaN	NaN	NaN	NaN	NaN	NaN	NaN	NaN
-26.197361	31.242243	161.175461	-30.026781	14.840256	158.235138	NaN	NaN	NaN	NaN	NaN	NaN	NaN	NaN	NaN	NaN	NaN	NaN
-25.937208	30.412468	161.236923	-29.986378	15.23202	158.7435	NaN	NaN	NaN	NaN	NaN	NaN	NaN	NaN	NaN	NaN	NaN	NaN
-25.67679	29.446381	161.302383	-29.919777	15.550034	159.196304	NaN	NaN	NaN	NaN	NaN	NaN	NaN	NaN	NaN	NaN	NaN	NaN
-25.390444	28.33073	161.261993	-29.811588	15.801544	159.566422	NaN	NaN	NaN	NaN	NaN	NaN	NaN	NaN	NaN	NaN	NaN	NaN
-25.240875	26.458151	161.238403	-29.65461	16.026453	159.949951	NaN	NaN	NaN	NaN	NaN	NaN	NaN	NaN	NaN	NaN	NaN	NaN
-25.147635	25.068495	161.128967	-29.591761	16.120195	160.091858	NaN	NaN	NaN	NaN	NaN	NaN	NaN	NaN	NaN	NaN	NaN	NaN
-25.142464	23.555769	160.973602	-29.620335	16.172476	160.156738	NaN	NaN	NaN	NaN	NaN	NaN	NaN	NaN	NaN	NaN	NaN	NaN
-25.222084	21.975454	160.736145	-29.667082	16.173731	160.126282	NaN	NaN	NaN	NaN	NaN	NaN	NaN	NaN	NaN	NaN	NaN	NaN
-25.279266	20.292313	160.355331	-29.754702	16.173338	160.044556	NaN	NaN	NaN	NaN	NaN	NaN	NaN	NaN	NaN	NaN	NaN	NaN
-25.486704	18.501574	159.974533	-29.876804	16.178511	159.933395	NaN	NaN	NaN	NaN	NaN	NaN	NaN	NaN	NaN	NaN	NaN	NaN
-25.652269	16.653616	159.576096	-29.973061	16.190308	159.806503	NaN	NaN	NaN	NaN	NaN	NaN	NaN	NaN	NaN	NaN	NaN	NaN
-25.693905	14.019585	158.736298	NaN	NaN	NaN	NaN	NaN	NaN	NaN	NaN	NaN	NaN	NaN	NaN	NaN	NaN	NaN
-26.178703	11.538347	158.4785	-30.111181	16.28167	159.599609	NaN	NaN	NaN	NaN	NaN	NaN	NaN	NaN	NaN	NaN	NaN	NaN
-26.569187	9.295458	158.138458	-30.166742	16.3269	159.521179	NaN	NaN	NaN	NaN	NaN	NaN	NaN	NaN	NaN	NaN	NaN	NaN
-26.856199	6.984195	157.783188	-30.132917	16.404692	159.461044	NaN	NaN	NaN	NaN	NaN	NaN	NaN	NaN	NaN	NaN	NaN	NaN
-27.263018	4.597405	157.548477	-30.031353	16.488485	159.372238	NaN	NaN	NaN	NaN	NaN	NaN	NaN	NaN	NaN	NaN	NaN	NaN
-27.60145	2.136651	157.33345	-29.814682	16.592159	159.126526	NaN	NaN	NaN	NaN	NaN	NaN	NaN	NaN	NaN	NaN	NaN	NaN
-28.004763	-0.36657	157.304031	-29.657146	16.798969	158.683609	NaN	NaN	NaN	NaN	NaN	NaN	NaN	NaN	NaN	NaN	NaN	NaN
-28.893974	-4.117551	158.009079	-29.709848	17.165194	158.006683	NaN	NaN	NaN	NaN	NaN	NaN	NaN	NaN	NaN	NaN	NaN	NaN
-29.675341	-6.626621	158.965958	-29.91341	17.241226	157.671539	NaN	NaN	NaN	NaN	NaN	NaN	NaN	NaN	NaN	NaN	NaN	NaN
-30.553764	-9.005947	160.375595	-30.221146	17.245548	157.489227	NaN	NaN	NaN	NaN	NaN	NaN	NaN	NaN	NaN	NaN	NaN	NaN
-31.620996	-11.185828	162.253601	-30.504257	17.160545	157.422104	NaN	NaN	NaN	NaN	NaN	NaN	NaN	NaN	NaN	NaN	NaN	NaN
-32.71973	-13.142861	164.263458	-30.714714	17.009844	157.326584	NaN	NaN	NaN	NaN	NaN	NaN	NaN	NaN	NaN	NaN	NaN	NaN
-33.894859	-14.913194	166.109116	-30.833336	16.85379	157.182312	NaN	NaN	NaN	NaN	NaN	NaN	NaN	NaN	NaN	NaN	NaN	NaN
-35.162544	-16.417074	167.567444	-30.823225	16.669861	157.065338	NaN	NaN	NaN	NaN	NaN	NaN	NaN	NaN	NaN	NaN	NaN	NaN
-36.747887	-18.705845	168.859131	-30.668903	16.39257	157.021637	NaN	NaN	NaN	NaN	NaN	NaN	NaN	NaN	NaN	NaN	NaN	NaN
-37.846851	-20.022631	169.414703	-30.545219	16.162752	157.127289	NaN	NaN	NaN	NaN	NaN	NaN	NaN	NaN	NaN	NaN	NaN	NaN
-38.964081	-21.207237	169.689087	-30.373823	15.874985	157.303436	NaN	NaN	NaN	NaN	NaN	NaN	NaN	NaN	NaN	NaN	NaN	NaN
-40.144394	-22.14942	169.829437	-30.193373	15.565356	157.542892	NaN	NaN	NaN	NaN	NaN	NaN	NaN	NaN	NaN	NaN	NaN	NaN
-41.48011	-22.705603	169.712204	-30.009327	15.244865	157.768387	NaN	NaN	NaN	NaN	NaN	NaN	NaN	NaN	NaN	NaN	NaN	NaN
NaN	NaN	NaN	-29.865334	14.924156	157.928604	NaN	NaN	NaN	NaN	NaN	NaN	NaN	NaN	NaN	NaN	NaN	NaN
NaN	NaN	NaN	-29.808594	14.617123	157.986801	NaN	NaN	NaN	NaN	NaN	NaN	NaN	NaN	NaN	NaN	NaN	NaN
NaN	NaN	NaN	-29.745712	14.174278	157.843323	NaN	NaN	NaN	NaN	NaN	NaN	NaN	NaN	NaN	NaN	NaN	NaN
NaN	NaN	NaN	-29.708607	13.874559	157.668045	NaN	NaN	NaN	NaN	NaN	NaN	NaN	NaN	NaN	NaN	NaN	NaN
NaN	NaN	NaN	-29.688084	13.616739	157.493256	NaN	NaN	NaN	NaN	NaN	NaN	NaN	NaN	NaN	NaN	NaN	NaN
NaN	NaN	NaN	-29.652781	13.367653	157.312225	NaN	NaN	NaN	NaN	NaN	NaN	NaN	NaN	NaN	NaN	NaN	NaN
NaN	NaN	NaN	-29.591265	13.142043	157.152786	NaN	NaN	NaN	NaN	NaN	NaN	NaN	NaN	NaN	NaN	NaN	NaN
NaN	NaN	NaN	-29.487377	12.909567	157.007141	NaN	NaN	NaN	NaN	NaN	NaN	NaN	NaN	NaN	NaN	NaN	NaN
-50.537491	-17.788267	165.397598	-29.406467	12.689381	156.889694	NaN	NaN	NaN	NaN	NaN	NaN	NaN	NaN	NaN	NaN	NaN	NaN
-51.414776	-15.196896	164.353439	-29.260662	12.334648	156.774231	NaN	NaN	NaN	NaN	NaN	NaN	NaN	NaN	NaN	NaN	NaN	NaN
-52.026081	-13.159466	163.593796	-29.149977	12.068913	156.739334	NaN	NaN	NaN	NaN	NaN	NaN	NaN	NaN	NaN	NaN	NaN	NaN
-52.622559	-10.933399	162.839386	-29.065582	11.776828	156.69223	NaN	NaN	NaN	NaN	NaN	NaN	NaN	NaN	NaN	NaN	NaN	NaN
-53.133106	-8.625746	161.864059	-28.972563	11.413164	156.610809	NaN	NaN	NaN	NaN	NaN	NaN	NaN	NaN	NaN	NaN	NaN	NaN
-53.691628	-6.11577	161.015274	-28.899115	10.996204	156.529587	NaN	NaN	NaN	NaN	NaN	NaN	NaN	NaN	NaN	NaN	NaN	NaN
-54.067673	-3.595942	160.210449	-28.835747	10.517968	156.44371	NaN	NaN	NaN	NaN	NaN	NaN	NaN	NaN	NaN	NaN	NaN	NaN
-54.438232	-0.914884	159.479355	-28.74428	9.987561	156.328049	NaN	NaN	NaN	NaN	NaN	NaN	NaN	NaN	NaN	NaN	NaN	NaN
-54.907997	3.369898	158.849197	-28.577551	9.207644	156.206879	NaN	NaN	NaN	NaN	NaN	NaN	NaN	NaN	NaN	NaN	NaN	NaN
-55.072933	6.322321	158.709579	-28.44232	8.728482	156.219681	NaN	NaN	NaN	NaN	NaN	NaN	NaN	NaN	NaN	NaN	NaN	NaN
-55.17358	9.3358	158.793335	-28.245857	8.273494	156.32782	NaN	NaN	NaN	NaN	NaN	NaN	NaN	NaN	NaN	NaN	NaN	NaN
-55.15377	12.305008	159.048447	-28.025192	7.885788	156.588715	NaN	NaN	NaN	NaN	NaN	NaN	NaN	NaN	NaN	NaN	NaN	NaN
-55.082005	15.292809	159.585098	-27.783728	7.499932	156.898972	NaN	NaN	NaN	NaN	NaN	NaN	NaN	NaN	NaN	NaN	NaN	NaN
-54.907654	18.224817	160.129456	-27.587759	7.076992	157.19899	NaN	NaN	NaN	NaN	NaN	NaN	NaN	NaN	NaN	NaN	NaN	NaN
-54.720921	21.11562	161.01506	-27.452785	6.705833	157.507538	NaN	NaN	NaN	NaN	NaN	NaN	NaN	NaN	NaN	NaN	NaN	NaN
-54.294746	25.231583	162.520905	-27.315706	6.252733	157.951462	NaN	NaN	NaN	NaN	NaN	NaN	NaN	NaN	NaN	NaN	NaN	NaN
-53.926529	27.796629	163.663239	-27.198687	6.06674	158.19133	NaN	NaN	NaN	NaN	NaN	NaN	NaN	NaN	NaN	NaN	NaN	NaN
NaN	NaN	NaN	-27.049007	5.87212	158.408478	NaN	NaN	NaN	NaN	NaN	NaN	NaN	NaN	NaN	NaN	NaN	NaN
NaN	NaN	NaN	-26.933178	5.707549	158.613968	NaN	NaN	NaN	NaN	NaN	NaN	NaN	NaN	NaN	NaN	NaN	NaN
NaN	NaN	NaN	-26.822752	5.540714	158.837112	NaN	NaN	NaN	NaN	NaN	NaN	NaN	NaN	NaN	NaN	NaN	NaN
-78.789307	46.329315	180.261871	-26.714043	5.424725	159.076263	NaN	NaN	NaN	NaN	NaN	NaN	NaN	NaN	NaN	NaN	NaN	NaN
NaN	NaN	NaN	-26.599031	5.368545	159.344223	NaN	NaN	NaN	NaN	NaN	NaN	NaN	NaN	NaN	NaN	NaN	NaN
NaN	NaN	NaN	-26.432568	5.46519	159.804123	NaN	NaN	NaN	NaN	NaN	NaN	NaN	NaN	NaN	NaN	NaN	NaN
NaN	NaN	NaN	-26.308329	5.627034	160.150269	NaN	NaN	NaN	NaN	NaN	NaN	NaN	NaN	NaN	NaN	NaN	NaN
NaN	NaN	NaN	-26.162842	5.897876	160.542297	NaN	NaN	NaN	NaN	NaN	NaN	NaN	NaN	NaN	NaN	NaN	NaN
NaN	NaN	NaN	-25.976992	6.208666	160.980621	NaN	NaN	NaN	NaN	NaN	NaN	NaN	NaN	NaN	NaN	NaN	NaN
-47.996437	36.413128	168.401093	-25.804159	6.579141	161.507217	NaN	NaN	NaN	NaN	NaN	NaN	NaN	NaN	NaN	NaN	NaN	NaN
-47.133514	35.456417	168.415649	-25.627888	6.982667	162.103516	NaN	NaN	NaN	NaN	NaN	NaN	NaN	NaN	NaN	NaN	NaN	NaN
-46.156059	34.444832	168.077988	-25.440792	7.422123	162.806519	NaN	NaN	NaN	NaN	NaN	NaN	NaN	NaN	NaN	NaN	NaN	NaN
-44.586098	32.550137	168.400833	-25.128984	8.159609	164.089569	NaN	NaN	NaN	NaN	NaN	NaN	NaN	NaN	NaN	NaN	NaN	NaN
-43.467068	31.070942	168.602417	-24.913019	8.687771	164.9944	NaN	NaN	NaN	NaN	NaN	NaN	NaN	NaN	NaN	NaN	NaN	NaN
-42.403374	29.439581	169.027176	-24.645884	9.203105	165.871674	NaN	NaN	NaN	NaN	NaN	NaN	NaN	NaN	NaN	NaN	NaN	NaN
-41.129192	27.88451	169.209015	-24.330334	9.699443	166.715378	NaN	NaN	NaN	NaN	NaN	NaN	NaN	NaN	NaN	NaN	NaN	NaN
-39.955486	26.106092	169.514114	-24.012978	10.127791	167.488251	NaN	NaN	NaN	NaN	NaN	NaN	NaN	NaN	NaN	NaN	NaN	NaN
-38.688221	24.261911	169.744553	-23.709974	10.520884	168.100494	NaN	NaN	NaN	NaN	NaN	NaN	NaN	NaN	NaN	NaN	NaN	NaN
-37.408848	22.343988	169.810455	-23.476044	10.919913	168.585159	NaN	NaN	NaN	NaN	NaN	NaN	NaN	NaN	NaN	NaN	NaN	NaN
-35.4352	19.39607	169.749176	-23.217035	11.461635	168.926666	NaN	NaN	NaN	NaN	NaN	NaN	NaN	NaN	NaN	NaN	NaN	NaN
-34.082226	17.373899	169.181229	-23.075857	11.828527	168.901108	NaN	NaN	NaN	NaN	NaN	NaN	NaN	NaN	NaN	NaN	NaN	NaN
-32.759563	15.295717	168.96402	-22.941217	12.227618	168.740158	NaN	NaN	NaN	NaN	NaN	NaN	NaN	NaN	NaN	NaN	NaN	NaN
-31.534279	13.284068	168.332016	-22.745586	12.638911	168.418762	NaN	NaN	NaN	NaN	NaN	NaN	NaN	NaN	NaN	NaN	NaN	NaN
-30.685049	11.29062	168.557663	-22.513412	13.085114	167.957581	NaN	NaN	NaN	NaN	NaN	NaN	NaN	NaN	NaN	NaN	NaN	NaN
-29.793427	9.293076	167.698639	-22.220049	13.547513	167.409424	NaN	NaN	NaN	NaN	NaN	NaN	NaN	NaN	NaN	NaN	NaN	NaN
-28.841778	7.407225	166.827545	-21.966629	14.047131	166.833557	NaN	NaN	NaN	NaN	NaN	NaN	NaN	NaN	NaN	NaN	NaN	NaN
-27.364901	4.8386	167.06044	-21.666307	14.794307	165.935455	NaN	NaN	NaN	NaN	NaN	NaN	NaN	NaN	NaN	NaN	NaN	NaN
-26.317465	3.114966	165.865524	-21.56288	15.304448	165.382797	NaN	NaN	NaN	NaN	NaN	NaN	NaN	NaN	NaN	NaN	NaN	NaN
-25.214455	1.530097	166.002151	-21.496401	15.768801	164.904968	NaN	NaN	NaN	NaN	NaN	NaN	NaN	NaN	NaN	NaN	NaN	NaN
-24.076227	-0.006685	165.732193	-21.471111	16.139885	164.448318	NaN	NaN	NaN	NaN	NaN	NaN	NaN	NaN	NaN	NaN	NaN	NaN
-22.901686	-1.527411	164.981796	-21.484674	16.374626	163.992599	NaN	NaN	NaN	NaN	NaN	NaN	NaN	NaN	NaN	NaN	NaN	NaN
-21.769392	-2.956875	165.149231	-21.528406	16.472792	163.580139	NaN	NaN	NaN	NaN	NaN	NaN	NaN	NaN	NaN	NaN	NaN	NaN
-20.618555	-4.437738	164.229034	-21.566631	16.438141	163.139328	NaN	NaN	NaN	NaN	NaN	NaN	NaN	NaN	NaN	NaN	NaN	NaN
-18.82687	-6.425002	164.399612	-21.573608	16.266186	162.497559	NaN	NaN	NaN	NaN	NaN	NaN	NaN	NaN	NaN	NaN	NaN	NaN
-17.629354	-7.626906	164.204102	-21.548872	16.148792	162.040237	NaN	NaN	NaN	NaN	NaN	NaN	NaN	NaN	NaN	NaN	NaN	NaN
-16.363663	-8.703044	164.112671	-21.552006	16.078856	161.447235	NaN	NaN	NaN	NaN	NaN	NaN	NaN	NaN	NaN	NaN	NaN	NaN
-15.18001	-9.721323	163.515564	-21.620052	16.105831	160.722977	NaN	NaN	NaN	NaN	NaN	NaN	NaN	NaN	NaN	NaN	NaN	NaN
-13.953722	-10.511134	163.332184	-21.795454	16.19113	159.936707	NaN	NaN	NaN	NaN	NaN	NaN	NaN	NaN	NaN	NaN	NaN	NaN
-12.721437	-11.276047	162.502426	-22.104519	16.27924	159.160278	NaN	NaN	NaN	NaN	NaN	NaN	NaN	NaN	NaN	NaN	NaN	NaN
-11.584045	-11.847213	162.027985	-22.488333	16.39056	158.461243	NaN	NaN	NaN	NaN	NaN	NaN	NaN	NaN	NaN	NaN	NaN	NaN
-10.019291	-12.568739	161.299469	-23.076401	16.580254	157.672623	NaN	NaN	NaN	NaN	NaN	NaN	NaN	NaN	NaN	NaN	NaN	NaN
