# Supplementary material for: How to jointly control a ball trajectory on a moving board: Methodological insights into Motor Learning and Rehabilitation
Source: PLoS One. 2025 Oct 15;20(10):e0334588. doi: 10.1371/journal.pone.0334588 (PMC12527165; doi:10.1371/journal.pone.0334588)
Supplement: S2 Data — (ZIP) [file pone.0334588.s002.zip › D10_023.csv]

Ball_X	Ball_Y	Ball_Z	BoardCentre_X	BoardCentre_Y	BoardCentre_Z	P1LeftHand_X	P1LeftHand_Y	P1LeftHand_Z	P1RightHand_X	P1RightHand_Y	P1RightHand_Z	P1MidHands_X	P1MidHands_Y	P1MidHands_Z	P2MidHands_X	P2MidHands_Y	P2MidHands_Z
-38.712482	18.303925	119.953224	-26.645231	17.17219	119.151901	33.027489	0.953938	114.750793	26.669451	45.607697	114.514984	29.84847	23.2808175	114.6328885	-83.138932	11.0635625	123.6709135
-38.007706	19.545275	119.613091	-26.689888	16.930748	118.895103	32.866035	0.782594	114.456749	26.717812	45.447105	114.715065	29.7919235	23.1148495	114.585907	-83.1716995	10.7466465	123.204299
-37.155907	20.767691	119.195496	-26.780378	16.690403	118.571838	32.727913	0.619813	114.212891	26.831795	45.276104	115.027473	29.779854	22.9479585	114.620182	-83.34061	10.4328475	122.523494
-36.23299	21.935377	118.921188	-26.943048	16.458725	118.314835	32.589111	0.441153	113.99572	27.049191	45.121796	115.481293	29.819151	22.7814745	114.7385065	-83.705247	10.1359755	121.8911635
-35.128223	23.038437	118.861389	-27.078966	16.248554	118.205391	32.436932	0.280837	113.830818	27.235651	44.963615	116.048965	29.8362915	22.622226	114.9398915	-83.9942235	9.874882	121.4708905
-33.945389	24.063713	118.935432	-27.202555	16.104033	118.292725	32.265507	0.137479	113.812408	27.458403	44.803246	116.696785	29.861955	22.4703625	115.2545965	-84.267065	9.7377035	121.3308535
-31.874752	25.458124	119.259354	-27.397173	15.951623	118.58696	32.1259	-0.074547	114.038177	27.822029	44.588844	117.800453	29.9739645	22.2571485	115.919315	-84.7683105	9.6460975	121.254605
-30.382734	26.271925	119.52903	-27.520439	15.920695	118.84066	32.150276	-0.219069	114.375153	28.040588	44.473488	118.566383	30.095432	22.1272095	116.470768	-85.13631	9.7141805	121.210552
-28.82218	26.983925	119.803688	-27.610376	15.859227	119.058586	32.248604	-0.372756	114.809189	28.215092	44.387333	119.343994	30.231848	22.0072885	117.0765915	-85.4526	9.7111655	121.0405805
-27.202139	27.575079	119.934929	-27.727232	15.846772	119.248474	32.394058	-0.537212	115.32	28.403097	44.306217	120.11882	30.3985775	21.8845025	117.71941	-85.8530415	9.8090415	120.777538
-25.48517	28.084097	120.008614	-27.890789	15.82361	119.346107	32.563446	-0.729479	115.928268	28.567019	44.203278	120.8302	30.5652325	21.7368995	118.379234	-86.3468105	9.9103205	120.31298
-23.786068	28.464941	119.988159	-28.094049	15.840093	119.379257	32.704735	-0.946966	116.570572	28.721159	44.081017	121.456863	30.712947	21.5670255	119.0137175	-86.901045	10.1131605	119.7447965
-21.98031	28.769165	119.972183	-28.356194	15.914343	119.35743	32.822628	-1.151304	117.283104	28.823402	43.955742	122.057518	30.823015	21.402219	119.670311	-87.535403	10.426467	119.044549
-19.329096	28.95863	119.887421	-28.810236	15.987749	119.109406	32.986675	-1.390161	118.282486	28.836483	43.764717	122.924767	30.911579	21.187278	120.6036265	-88.532051	10.78822	117.6151855
-17.605726	28.995455	120.008423	-29.088181	16.064226	118.947311	33.068645	-1.508484	118.902679	28.780338	43.69278	123.495422	30.9244915	21.092148	121.1990505	-89.1008535	11.036304	116.6955715
-15.996657	28.934771	120.172104	-29.352791	16.100164	118.790306	33.122643	-1.554123	119.452789	28.731581	43.641003	124.102043	30.927112	21.04344	121.777416	-89.632694	11.156888	115.803196
-14.222351	28.696295	120.369812	-29.530022	16.172558	118.670746	33.15794	-1.566479	119.899681	28.664797	43.638947	124.692772	30.9113685	21.036234	122.2962265	-89.9714125	11.308882	115.0452655
-12.526252	28.349083	120.577454	-29.683903	16.249811	118.62619	33.17173	-1.557001	120.316956	28.635454	43.760048	125.227013	30.903592	21.1015235	122.7719845	-90.271398	11.3980985	114.4803955
-10.826728	27.90806	120.797577	-29.511578	16.189936	118.417343	33.206059	-1.489134	120.662834	28.616745	43.862255	125.672829	30.911402	21.1865605	123.1678315	-89.934558	11.1933115	113.6668545
-9.207435	27.359486	120.969322	-29.566133	16.323217	118.384972	33.278706	-1.42943	120.95816	28.630695	43.97789	126.036194	30.9547005	21.27423	123.497177	-90.0869665	11.372204	113.272767
-6.88148	26.37711	121.183792	-29.597038	16.559416	118.239227	33.428059	-1.340656	121.491478	28.666283	44.18528	126.496529	31.047171	21.422312	123.9940035	-90.241247	11.69652	112.4844505
-5.444996	25.576532	121.300957	-29.606071	16.703016	118.115852	33.515865	-1.340406	121.884468	28.67977	44.288685	126.684845	31.0978175	21.4741395	124.2846565	-90.3099595	11.9318925	111.9470475
-4.145874	24.70812	121.425224	-29.642433	16.821766	117.95739	33.628952	-1.377324	122.236801	28.695557	44.338161	126.822021	31.1622545	21.4804185	124.529411	-90.4471205	12.1631135	111.385369
-2.81649	23.672966	121.452187	-29.635731	16.895664	117.776855	33.678524	-1.453067	122.61454	28.701248	44.342587	126.886925	31.189886	21.44476	124.7507325	-90.461348	12.346568	110.8029775
-1.65443	22.611139	121.482452	-29.614676	16.913315	117.607483	33.758965	-1.561375	122.912178	28.736818	44.294827	126.891075	31.2478915	21.366726	124.9016265	-90.4772435	12.459904	110.3133395
-0.612249	21.451178	121.55677	-29.571756	16.88467	117.459396	33.856236	-1.678204	123.174355	28.781233	44.230488	126.848663	31.3187345	21.276142	125.011509	-90.4622465	12.493198	109.907283
0.293532	20.20521	121.602119	-29.499298	16.817789	117.304611	33.932838	-1.752599	123.426498	28.852722	44.15741	126.82959	31.39278	21.2024055	125.128044	-90.391376	12.4331725	109.481178
1.465679	18.264421	121.694389	-29.814943	16.944277	117.436554	34.13076	-1.931873	123.698303	28.933884	44.033134	126.782585	31.532322	21.0506305	125.240444	-91.162208	12.8379235	109.632664
2.090333	16.915796	121.758484	-29.251675	16.52924	117.123009	34.254128	-2.063816	123.835052	28.990948	43.915047	126.737785	31.622538	20.9256155	125.2864185	-90.125888	12.1328645	108.9595995
2.52835	15.512339	121.810806	-29.145432	16.371744	117.104469	34.370277	-2.210231	123.901161	29.077608	43.770317	126.689789	31.7239425	20.780043	125.295475	-90.0148065	11.963445	108.913463
2.858578	14.089191	121.857582	-29.047045	16.219048	117.089378	34.46381	-2.384722	123.987976	29.204296	43.603317	126.580109	31.834053	20.6092975	125.2840425	-89.928143	11.8287985	108.8947135
3.053486	12.659623	121.874176	-28.965649	16.060837	117.07119	34.540642	-2.561934	124.073112	29.60792	43.31031	126.336357	32.074281	20.374188	125.2047345	-90.005579	11.747486	108.9376455
3.072805	11.23214	121.895584	-28.880226	15.923144	117.05278	34.586758	-2.721028	124.176338	29.679064	43.128742	126.200195	32.132911	20.203857	125.1882665	-89.893363	11.642431	108.9172935
2.961492	9.811388	121.908607	-28.794739	15.792091	117.068245	34.652729	-2.842693	124.286179	29.36245	43.087189	126.21888	32.0075895	20.122248	125.2525295	-89.5970675	11.461934	108.8839605
2.85683	7.515833	121.802353	-28.902071	15.803888	117.30822	34.763447	-2.995782	124.522171	29.571184	42.87875	125.974808	32.1673155	19.941484	125.2484895	-89.9714575	11.666292	109.3679505
2.364789	6.186031	121.913658	-28.785244	15.722606	117.416786	34.827324	-3.054587	124.701515	29.950089	42.67271	125.741074	32.3887065	19.8090615	125.2212945	-89.9591945	11.6361505	109.6122775
1.764689	4.896866	122.018745	-28.685335	15.68084	117.605927	34.932022	-3.086205	124.861801	30.026731	42.619423	125.628784	32.4793765	19.766609	125.2452925	-89.8500465	11.595071	109.9665615
1.037299	3.651707	122.154068	-28.583538	15.661597	117.796417	35.03154	-3.115322	125.011826	30.125275	42.584438	125.489059	32.5784075	19.734558	125.2504425	-89.7454835	11.588636	110.3423915
-0.144905	2.679466	122.434296	-28.488314	15.647335	117.995308	35.123711	-3.142107	125.142059	29.903347	42.657982	125.476967	32.513529	19.7579375	125.309513	-89.490157	11.5367325	110.681103
-1.122105	1.560713	122.458969	-28.407955	15.643497	118.19062	35.210674	-3.175428	125.233734	29.969137	42.630978	125.324783	32.5899055	19.727775	125.2792585	-89.4058155	11.559219	111.1019815
-2.224108	0.497902	122.402748	-28.335005	15.629321	118.361961	35.282478	-3.175879	125.25251	30.044006	42.588448	125.180016	32.663242	19.7062845	125.216263	-89.333252	11.5523575	111.507659
-4.060894	-0.927798	122.210922	-28.251842	15.570032	118.590591	35.348282	-3.151684	125.210907	30.09601	42.525558	124.983383	32.722146	19.686937	125.097145	-89.22583	11.453127	112.084037
-5.444625	-1.791005	122.023071	-28.225323	15.544124	118.710533	35.419094	-3.146623	125.150589	30.11018	42.515789	124.857666	32.764637	19.684583	125.0041275	-89.215283	11.403665	112.4169385
-6.948127	-2.526036	121.856155	-28.189236	15.540936	118.803177	35.467701	-3.117141	125.088524	30.110329	42.516663	124.744675	32.789015	19.699761	124.9165995	-89.167487	11.382111	112.6897545
-8.511081	-3.168994	121.647606	-28.118355	15.541927	118.869545	35.507523	-3.079319	125.009476	30.10985	42.526623	124.59433	32.8086865	19.723652	124.801903	-89.0453965	11.360202	112.937187
-10.17754	-3.713612	121.483864	-28.035801	15.562624	118.932465	35.58075	-3.016824	124.909462	30.116108	42.558891	124.369141	32.848429	19.7710335	124.6393015	-88.920031	11.3542145	113.2256285
-11.917269	-4.151981	121.306931	-27.909485	15.608123	119.021095	35.648201	-2.953361	124.77832	30.130121	42.622845	124.075554	32.889161	19.834742	124.426937	-88.708131	11.381504	113.615253
-13.740232	-4.485417	121.209671	-27.764679	15.655888	119.148079	35.744053	-2.888595	124.630928	30.167583	42.711731	123.707405	32.955818	19.911568	124.1691665	-88.485176	11.400208	114.1269915
-16.587339	-4.805871	121.125725	-27.517042	15.692815	119.442818	35.917007	-2.720338	124.383675	30.223652	42.787136	123.117104	33.0703295	20.033399	123.7503895	-88.1044135	11.352231	115.1352465
-18.556181	-4.898725	121.142258	-27.363607	15.698838	119.680717	36.019775	-2.638671	124.260902	30.26009	42.811558	122.797218	33.1399325	20.0864435	123.52906	-87.8671465	11.3112325	115.832374
-20.554611	-4.890439	121.156868	-27.224224	15.678106	120.008362	36.128471	-2.557342	124.165474	30.290869	42.820255	122.520569	33.20967	20.1314565	123.3430215	-87.658118	11.2247555	116.6737025
-22.599216	-4.786569	121.214203	-27.076262	15.615685	120.312286	36.207642	-2.495057	124.032677	30.302465	42.797131	122.297882	33.2550535	20.151037	123.1652795	-87.4075775	11.080333	117.4592925
-24.628542	-4.581163	121.276031	-26.928892	15.53731	120.663406	36.298431	-2.494813	123.852898	30.302414	42.755348	122.108398	33.3004225	20.1302675	122.980648	-87.1582065	10.9443525	118.346164
-26.718	-4.279206	121.494255	-26.775112	15.438947	121.083275	36.376545	-2.497551	123.645866	30.268568	42.7141	121.893753	33.3225565	20.1082745	122.7698095	-86.8727805	10.7696195	119.3967405
-28.758324	-3.886405	121.747017	-26.60298	15.342956	121.550034	36.451019	-2.484337	123.360268	30.230412	42.667244	121.655487	33.3407155	20.0914535	122.5078775	-86.5466755	10.5944585	120.5921905
-31.799368	-3.11781	122.497261	-26.279005	15.182775	122.389137	36.552086	-2.438049	122.845749	30.134621	42.653027	121.30423	33.3433535	20.107489	122.0749895	-85.9013635	10.258061	122.7032845
-33.59824	-2.572993	123.210548	-26.03816	15.072237	123.039917	36.58115	-2.381448	122.477516	30.030819	42.619663	121.057678	33.3059845	20.1191075	121.767597	-85.3823045	10.0253665	124.312237
-35.472958	-1.856064	124.00174	-25.82156	14.955751	123.68631	36.60968	-2.350569	122.137497	29.926855	42.615891	120.865723	33.2682675	20.132661	121.50161	-84.9113875	9.778841	125.87101
-37.266907	-1.086841	124.930206	-25.643402	14.827487	124.330475	36.558598	-2.295831	121.872841	29.804485	42.608078	120.719566	33.1815415	20.1561235	121.2962035	-84.4683455	9.4988505	127.3647465
-38.952358	-0.264924	125.803986	-25.269466	14.536466	124.881981	36.484253	-2.290148	121.587311	29.736179	42.525494	120.612144	33.110216	20.117673	121.0997275	-83.649148	8.955259	128.6642345
-40.553169	0.594844	126.676979	-25.158453	14.346229	125.495491	36.370415	-2.317785	121.30909	29.936106	42.323498	120.467499	33.1532605	20.0028565	120.8882945	-83.4701665	8.6896015	130.1026875
-42.077618	1.528699	127.537064	-25.078211	14.096165	126.076721	36.214458	-2.396731	121.067581	29.884666	42.20047	120.515755	33.049562	19.9018695	120.791668	-83.205984	8.2904605	131.361774
-44.087391	2.925715	128.700668	-25.011837	13.647763	126.883781	35.935078	-2.588068	120.691231	29.840357	41.933514	120.689568	32.8877175	19.672723	120.6903995	-82.9113915	7.622803	133.0771625
-45.26902	3.932146	129.425812	-24.992428	13.321167	127.366936	35.747795	-2.724855	120.450302	29.821352	41.745529	120.849678	32.7845735	19.510337	120.64999	-82.7694295	7.131997	134.083882
-46.345886	4.942096	130.102783	-24.988247	13.005945	127.765427	35.577709	-2.90872	120.206192	29.556925	41.683876	121.172119	32.567317	19.387578	120.6891555	-82.543811	6.624312	134.8416985
-47.225983	5.95419	130.670303	-25.0312	12.690431	128.115265	35.370441	-3.049536	119.971016	29.518055	41.475124	121.38932	32.444248	19.212794	120.680168	-82.506648	6.168068	135.550362
-47.951328	7.0126	131.123276	-25.054121	12.432018	128.339066	35.158329	-3.193949	119.775284	29.78063	41.13282	121.432091	32.4694795	18.9694355	120.6036875	-82.5777215	5.8946005	136.0744445
-48.569958	8.087286	131.471191	-25.105986	12.220374	128.486252	34.950607	-3.366372	119.632935	29.462608	41.031094	121.658096	32.2066075	18.832361	120.6455155	-82.4185795	5.608387	136.3269885
-49.001415	9.174831	131.626175	-25.160944	12.053322	128.508118	34.764156	-3.556371	119.557281	29.438015	40.789528	121.707367	32.1010855	18.6165785	120.632324	-82.4229735	5.4900655	136.383912
-49.34605	10.812596	131.610657	-25.252882	11.920083	128.408615	34.525448	-3.797761	119.592133	29.443089	40.468723	121.633759	31.9842685	18.335481	120.612946	-82.4900325	5.504685	136.204284
-49.415928	11.896035	131.476028	-25.314314	11.870449	128.274292	34.419731	-3.953946	119.632683	29.452272	40.294262	121.492767	31.9360015	18.170158	120.562725	-82.5646295	5.57074	135.985859
-49.319942	12.94305	131.206421	-25.370035	11.860491	128.072815	34.337257	-4.11527	119.660522	29.446762	40.141682	121.265282	31.8920095	18.013206	120.462902	-82.6320795	5.707776	135.682728
-49.08025	13.937757	130.848022	-25.409607	11.846061	127.83567	34.275097	-4.25924	119.713165	29.420784	40.002628	120.936295	31.8479405	17.871694	120.32473	-82.6671545	5.820428	135.34661
-48.652771	14.917943	130.453308	-25.460621	11.821121	127.57428	34.223942	-4.385632	119.776939	29.383343	39.846218	120.596062	31.8036425	17.730293	120.1865005	-82.7248845	5.911949	134.9620595
-48.02969	15.878311	130.071167	-25.493017	11.800377	127.361488	34.182774	-4.499549	119.840431	29.341936	39.74472	120.300697	31.762355	17.6225855	120.070564	-82.748389	5.9781685	134.652412
-47.25597	16.822254	129.743713	-25.516441	11.764867	127.230598	34.135845	-4.600076	119.967079	29.326143	39.652355	120.107841	31.730994	17.5261395	120.03746	-82.763876	6.0035945	134.423736
-45.776413	18.095203	129.450943	-25.552877	11.676172	127.224876	34.045597	-4.698596	120.136086	29.370966	39.62952	120.087288	31.7082815	17.465462	120.111687	-82.8140355	5.886882	134.338065
-44.546116	18.93882	129.333725	-25.569233	11.604796	127.307213	33.989967	-4.712275	120.24678	29.431953	39.696106	120.239151	31.71096	17.4919155	120.2429655	-82.849426	5.7176765	134.3714605
-43.167458	19.727306	129.238068	-25.563187	11.521375	127.429108	33.945015	-4.714225	120.354828	29.532492	39.787495	120.498718	31.7387535	17.536635	120.426773	-82.8651275	5.506115	134.431443
-41.66317	20.472416	129.104813	-25.566895	11.417128	127.511803	33.941776	-4.693633	120.420204	29.671535	39.911003	120.817329	31.8066555	17.608685	120.6187665	-82.9404455	5.225571	134.4048395
-40.022583	21.187422	128.853378	-25.58819	11.327879	127.436745	33.955994	-4.682901	120.474831	29.831537	40.046543	121.233437	31.8937655	17.681821	120.854134	-83.0701455	4.973937	134.019356
-38.304298	21.867332	128.459244	-25.66107	11.259806	127.2323	33.976036	-4.686393	120.46312	29.977449	40.154819	121.674393	31.9767425	17.734213	121.0687565	-83.2988825	4.785399	133.3958435
-36.463661	22.493496	127.953003	-25.764582	11.216618	126.903572	33.983162	-4.635494	120.398857	30.12005	40.25721	122.050819	32.051606	17.810858	121.224838	-83.58077	4.622378	132.582306
-33.53434	23.333858	127.096542	-25.945122	11.285304	126.288841	33.970741	-4.473015	120.318176	30.270731	40.436726	122.589493	32.120736	17.9818555	121.4538345	-84.01098	4.5887525	131.1238475
-31.478287	23.846107	126.545921	-26.046238	11.382384	125.845314	33.989655	-4.344493	120.317162	30.376747	40.577297	122.959183	32.183201	18.116402	121.6381725	-84.275677	4.648366	130.0524555
-29.333925	24.289856	125.96241	-26.168299	11.524058	125.386467	34.063118	-4.178254	120.456764	30.527729	40.74374	123.437706	32.2954235	18.282743	121.947235	-84.6320215	4.765373	128.825699
-27.140457	24.666439	125.468338	-26.750147	12.120986	125.265739	34.171684	-4.031429	120.743324	30.70299	40.918331	124.038422	32.437337	18.443451	122.390873	-85.937631	5.798521	128.140605
-25.090158	25.123575	125.129852	-26.457039	11.983371	124.611916	34.286865	-3.9019	121.219124	30.850401	41.115479	124.705162	32.568633	18.6067895	122.962143	-85.482711	5.3599525	126.261689
-22.818779	25.373095	124.83271	-26.912382	12.505136	124.424019	34.422348	-3.759986	121.852409	30.981573	41.327095	125.43515	32.7019605	18.7835545	123.6437795	-86.5267245	6.2267175	125.2042585
-20.553368	25.539101	124.583282	-27.20163	12.900697	124.111572	34.541203	-3.604695	122.56987	31.027338	41.525074	126.166985	32.7842705	18.9601895	124.3684275	-87.1875305	6.8412045	123.8547165
-17.02652	25.526104	124.366104	-27.71126	13.549538	123.665619	34.668549	-3.332242	123.779442	30.911564	41.951778	127.134262	32.7900565	19.309768	125.456852	-88.2125765	7.789308	121.874386
-14.8462	25.494787	124.402527	-28.031546	13.996142	123.457047	34.683311	-3.128594	124.527863	30.741056	42.221474	127.726677	32.7121835	19.54644	126.12727	-88.7752755	8.445844	120.786824
-12.762923	25.416157	124.62989	-28.321562	14.42985	123.317459	34.666588	-2.88042	125.241791	30.575052	42.560326	128.181473	32.62082	19.839953	126.711632	-89.263944	9.019747	119.923286
-11.18889	25.497091	125.093117	-28.30817	14.666685	123.035744	34.644978	-2.626684	125.901604	30.452337	42.890396	128.633423	32.5486575	20.131856	127.2675135	-89.1649975	9.201514	118.8039745
-8.680138	24.941231	125.121498	-28.510836	15.038994	122.837624	34.631451	-2.390344	126.543365	30.351728	43.188072	129.116318	32.4915895	20.398864	127.8298415	-89.5132615	9.679124	117.8454065
-6.801099	24.609058	125.443008	-28.68483	15.3774	122.620865	34.630054	-2.166404	127.110374	30.272326	43.50827	129.531769	32.45119	20.670933	128.3210715	-89.82085	10.083867	116.9206585
-5.002827	24.213701	125.80191	-28.779438	15.677482	122.37326	34.946785	-2.158559	127.428947	30.209368	43.760517	129.903183	32.5780765	20.800979	128.666065	-90.1369525	10.553985	116.080455
-2.507183	23.472292	126.280441	-28.805696	16.060295	122.023117	34.959488	-1.949341	127.935257	30.508492	43.918072	130.183289	32.73399	20.9843655	129.059273	-90.345382	11.1362245	114.986961
-0.976327	22.915554	126.573418	-28.757576	16.253708	121.805489	34.982239	-1.84723	128.109024	30.556137	44.084541	130.323029	32.769188	21.1186555	129.2160265	-90.28434	11.3887605	114.3949515
0.422829	22.274704	126.773224	-28.667923	16.421949	121.58403	35.032921	-1.724041	128.184387	30.346649	44.312878	130.511292	32.689785	21.2944185	129.3478395	-90.025631	11.5494795	113.8202205
1.66623	21.622128	126.938995	-28.560928	16.564089	121.404961	35.09375	-1.624984	128.188034	30.453968	44.37281	130.534119	32.773859	21.373913	129.3610765	-89.895715	11.754265	113.4488455
2.794724	20.922319	127.039841	-28.431915	16.690506	121.258591	35.186367	-1.54418	128.154175	30.603569	44.415146	130.529465	32.894968	21.435483	129.34182	-89.758798	11.945529	113.175362
3.737067	20.132914	127.076279	-28.31111	16.833843	121.155914	35.294102	-1.470086	128.043716	30.731253	44.411728	130.561478	33.0126775	21.470821	129.302597	-89.6348975	12.196865	113.009231
4.539857	19.342751	127.046738	-28.200758	16.989063	121.108948	35.397625	-1.407802	127.943298	30.86277	44.419983	130.581146	33.1301975	21.5060905	129.262222	-89.5317135	12.4720355	112.955674
5.397357	18.064404	126.976631	-28.023783	17.256882	121.082397	35.538925	-1.289941	127.823685	31.035339	44.513985	130.591614	33.287132	21.612022	129.2076495	-89.334698	12.901742	112.9571445
5.77024	17.166285	126.955772	-27.946018	17.481081	121.084633	35.61367	-1.192936	127.75692	31.126812	44.615929	130.623077	33.370241	21.7114965	129.1899985	-89.262277	13.2506655	112.9792675
5.992308	16.248428	126.875221	-27.860907	17.709698	121.065125	35.659451	-1.112523	127.736435	31.213432	44.736568	130.612152	33.4364415	21.8120225	129.1742935	-89.1582555	13.6073735	112.9559565
5.99159	15.310441	126.853455	-27.814293	17.943956	121.075294	35.69548	-1.029207	127.769302	31.303585	44.857719	130.53389	33.4995325	21.914256	129.151596	-89.1281185	13.973656	112.998992
5.867679	14.329213	126.796829	-27.75366	18.143864	121.082458	35.697124	-0.95847	127.866158	31.383043	44.924156	130.413452	33.5400835	21.982843	129.139805	-89.0474035	14.304885	113.025111
5.543385	13.316709	126.785568	-27.710169	18.327799	121.171524	35.685978	-0.929949	127.971306	31.470798	44.953011	130.213867	33.578388	22.011531	129.0925865	-88.998726	14.644067	113.2504615
5.079895	12.32067	126.721001	-27.644094	18.445305	121.31649	35.687332	-0.906432	128.05809	31.568054	44.956463	129.902435	33.627693	22.0250155	128.9802625	-88.915881	14.8655945	113.6527175
4.056112	10.863581	126.646164	-27.578131	18.514841	121.596252	35.685398	-0.905353	128.180115	31.676298	44.918232	129.393387	33.680848	22.0064395	128.786751	-88.83711	15.0232425	114.405753
3.189728	9.879394	126.615761	-27.535328	18.499834	121.850418	35.707367	-0.896225	128.25502	31.688517	44.849487	129.002747	33.697942	21.976631	128.6288835	-88.768598	15.023037	115.0719525
2.199588	8.986311	126.582024	-27.735165	18.603806	122.26329	35.759743	-0.91011	128.361389	31.69404	44.790043	128.60199	33.7268915	21.9399665	128.4816895	-89.1972215	15.2676455	116.0448905
1.088325	8.147429	126.636185	-27.669901	18.526573	122.566605	35.814541	-0.937104	128.485916	31.679443	44.718006	128.251984	33.746992	21.890451	128.36895	-89.086794	15.162695	116.76426
-0.16473	7.3799	126.755455	-27.655796	18.464746	122.93692	35.874573	-0.998512	128.585861	31.674576	44.669048	127.968361	33.7745745	21.835268	128.277111	-89.0861665	15.094224	117.596729
-1.523958	6.687397	126.820084	-27.62278	18.375496	123.269722	35.925346	-1.07496	128.703308	31.643368	44.602783	127.755669	33.784357	21.7639115	128.2294885	-89.029917	14.9870805	118.3099555
-2.952201	6.06787	126.840118	-27.601904	18.268343	123.545074	35.951786	-1.144087	128.76091	31.599648	44.551739	127.627228	33.775717	21.703826	128.194069	-88.979525	14.83286	118.896079
-5.272323	5.287493	126.627281	-27.603838	18.101326	123.873672	35.99073	-1.239985	128.617081	31.540627	44.438774	127.592705	33.7656785	21.5993945	128.104893	-88.9733545	14.6032575	119.642451
-6.853178	4.863573	126.363007	-27.609354	17.993523	124.064362	35.995708	-1.290561	128.505951	31.496256	44.401436	127.537827	33.745982	21.5554375	128.021889	-88.96469	14.4316085	120.106835
-8.538194	4.512414	126.036308	-27.569183	17.900698	124.253105	36.029285	-1.286229	128.293854	31.456509	44.393044	127.509132	33.742897	21.5534075	127.901493	-88.881263	14.2479885	120.604717
-10.464983	4.386486	125.728951	-27.520237	17.851206	124.459579	36.100647	-1.25195	128.015106	31.423763	44.408363	127.514175	33.762205	21.5782065	127.7646405	-88.802679	14.1242055	121.1545175
-12.24511	4.19941	125.445648	-27.42568	17.848761	124.698051	36.2038	-1.188556	127.717087	31.408295	44.451813	127.493141	33.8060475	21.6316285	127.605114	-88.6574075	14.0658935	121.790988
-14.06032	4.066743	125.176308	-27.075476	17.761774	124.838005	36.299797	-1.095222	127.395943	31.423512	44.5326	127.423622	33.8616545	21.718689	127.4097825	-88.0126065	13.804859	122.2662275
-15.904095	4.027929	125.027374	-26.928854	17.884489	125.043999	36.036201	-0.802984	127.23336	31.494814	44.607784	127.324234	33.7655075	21.9024	127.278797	-87.6232155	13.866578	122.809201
-18.540583	4.005976	124.849274	-26.654287	18.12299	125.269905	36.120369	-0.651825	126.811394	31.631306	44.75388	126.927483	33.8758375	22.0510275	126.8694385	-87.1844115	14.1949525	123.6703715
-20.428267	4.134133	124.83432	-26.445965	18.27956	125.378693	36.19698	-0.560721	126.526787	31.725582	44.820766	126.546585	33.961281	22.1300225	126.536686	-86.853211	14.4290975	124.2207
-22.368881	4.350205	124.904694	-26.239372	18.422695	125.474098	36.291725	-0.508966	126.255165	31.822147	44.856682	126.12809	34.056936	22.173858	126.1916275	-86.53568	14.671532	124.7565685
-24.261341	4.588998	125.07962	-25.993992	18.505198	125.610161	36.386185	-0.478628	126.025047	31.883638	44.894772	125.613678	34.1349115	22.208072	125.8193625	-86.1228955	14.802324	125.4009595
-26.126522	4.910692	125.339684	-25.73114	18.568014	125.806915	36.527657	-0.482477	125.808037	31.930124	44.868011	125.092247	34.2288905	22.192767	125.450142	-85.6911705	14.943261	126.163688
-27.968281	5.28615	125.715256	-25.498625	18.562876	126.021484	36.661301	-0.482756	125.653969	31.95414	44.808884	124.601654	34.3077205	22.163064	125.1278115	-85.3049705	14.962688	126.9151565
-29.752195	5.720194	126.137245	-25.248877	18.533396	126.27182	36.809406	-0.528557	125.562309	31.956551	44.738766	124.105049	34.3829785	22.1051045	124.833679	-84.8807325	14.9616875	127.709961
-32.303421	6.47369	126.820305	-24.924097	18.419998	126.658699	37.032501	-0.593062	125.446411	31.928247	44.636063	123.458061	34.480374	22.0215005	124.452236	-84.328568	14.8184955	128.865162
-33.976543	7.081025	127.32724	-24.733234	18.299625	126.923439	37.156296	-0.654863	125.403488	31.912323	44.554607	123.093414	34.5343095	21.949872	124.248451	-84.0007775	14.649378	129.598427
-35.561062	7.726269	127.80899	-24.566975	18.160215	127.180779	37.273018	-0.714243	125.382149	31.873507	44.482143	122.76088	34.5732625	21.88395	124.0715145	-83.7072125	14.43648	130.2900435
-37.046795	8.425013	128.25708	-24.434364	17.993782	127.424065	37.378246	-0.772489	125.356674	31.817999	44.386642	122.522339	34.5981225	21.8070765	123.9395065	-83.4668505	14.1804875	130.9086235
-38.49165	9.191099	128.623718	-24.344788	17.808626	127.646889	37.479385	-0.854404	125.317451	31.770939	44.286716	122.343971	34.625162	21.716156	123.830711	-83.314738	13.901096	131.463067
-39.878853	10.024517	128.893265	-24.293774	17.594267	127.869392	37.542961	-0.94809	125.276329	31.692303	44.1735	122.221436	34.617632	21.612705	123.7488825	-83.20518	13.575829	131.9899015
-41.140133	10.9668	129.194336	-24.286329	17.343557	128.069382	37.550701	-1.065601	125.209084	31.594986	44.035294	122.166756	34.5728435	21.4848465	123.68792	-83.1455015	13.2022675	132.450844
-42.893673	12.452808	129.599197	-24.324183	16.920904	128.361618	37.460659	-1.266559	125.032547	31.451712	43.758183	122.193596	34.4561855	21.245812	123.6130715	-83.1045515	12.595996	133.1101645
-43.913181	13.554811	129.89975	-24.376894	16.636103	128.56813	37.343575	-1.431837	124.896088	31.372475	43.53986	122.229836	34.358025	21.0540115	123.562962	-83.111813	12.2181945	133.573298
-44.83062	14.682343	130.193085	-24.422857	16.352371	128.779526	37.20705	-1.643887	124.693176	31.308153	43.265091	122.363403	34.2576015	20.810602	123.5282895	-83.1033155	11.89414	134.0307625
-45.624317	15.919309	130.532852	-24.485353	16.064495	129.005478	37.018532	-1.89166	124.500946	31.29763	42.966396	122.547424	34.158081	20.537368	123.524185	-83.128787	11.591622	134.486771
-46.282269	17.169222	130.888306	-24.553509	15.743587	129.233719	36.798626	-2.149243	124.274063	31.338152	42.69392	122.798309	34.068389	20.2723385	123.536186	-83.175407	11.2148355	134.931252
-46.80756	18.49313	131.400696	-24.661449	15.455405	129.540115	36.548351	-2.456481	123.923782	31.360018	42.397896	123.12384	33.9541845	19.9707075	123.523811	-83.2770825	10.9401025	135.556419
-47.183868	19.82794	132.06105	-24.772469	15.198022	129.928711	36.228077	-2.762488	123.600304	31.362564	42.095463	123.41275	33.7953205	19.6664875	123.506527	-83.3402585	10.7295565	136.350895
-47.482735	21.807148	133.221344	-24.987722	14.829951	130.608398	35.672169	-3.101413	123.131004	31.332802	41.689388	123.942825	33.5024855	19.2939875	123.5369145	-83.4779295	10.3659145	137.6798815
-47.507462	23.112785	133.977203	-25.154877	14.593413	131.039017	35.330486	-3.312251	122.880043	31.289333	41.492958	124.296104	33.3099095	19.0903535	123.5880735	-83.6196635	10.0964725	138.4899605
-47.409058	24.367004	134.557617	-25.310671	14.408556	131.420212	35.044968	-3.452737	122.74865	31.205729	41.303097	124.563889	33.1253485	18.92518	123.6562695	-83.7466905	9.891932	139.1841545
-47.188595	25.617865	134.99057	-25.441048	14.294295	131.687241	34.80402	-3.586017	122.692284	31.132143	41.113602	124.802864	32.9680815	18.7637925	123.747574	-83.8501775	9.8247975	139.626908
-46.819801	26.802147	135.215134	-25.582209	14.184422	131.870193	34.634827	-3.718985	122.702026	31.051933	40.971233	124.966728	32.84338	18.626124	123.834377	-84.007798	9.74272	139.906009
-46.324921	27.971098	135.261063	-25.690678	14.089794	131.963715	34.52721	-3.863637	122.773071	30.996727	40.810566	125.0327	32.7619685	18.4734645	123.9028855	-84.1433245	9.7061235	140.0245445
-45.713528	29.085938	135.183624	-25.775936	13.982913	131.981735	34.475918	-4.01966	122.859894	30.966177	40.631393	125.096596	32.7210475	18.3058665	123.978245	-84.2729195	9.6599595	139.985225
-44.477673	30.591192	134.956116	-25.84169	13.772625	131.936157	34.454224	-4.303623	122.992584	30.943001	40.361969	125.131737	32.6986125	18.029173	124.0621605	-84.3819925	9.516077	139.8101535
-43.492867	31.54744	134.732819	-25.871893	13.578886	131.876022	34.469734	-4.509574	123.056732	30.953976	40.144218	125.178276	32.711855	17.817322	124.117504	-84.455641	9.34045	139.63454
-42.372009	32.407429	134.559387	-25.899061	13.364892	131.83287	34.516151	-4.741069	123.066261	30.97929	39.938805	125.311676	32.7477205	17.598868	124.1889685	-84.5458425	9.130916	139.4767715
-41.11071	33.224438	134.488754	-25.907648	13.118439	131.843216	34.563374	-4.959009	123.023209	31.037045	39.76796	125.468018	32.8002095	17.4044755	124.2456135	-84.6155055	8.8324025	139.4408185
-39.70005	33.959217	134.499252	-25.916248	12.865051	131.899445	34.589184	-5.121629	122.978294	31.117641	39.643425	125.673882	32.8534125	17.260898	124.326088	-84.6859085	8.469204	139.472802
-38.147118	34.64817	134.623199	-25.914743	12.655852	131.984756	34.611229	-5.243502	122.921837	31.233269	39.571888	125.974777	32.922249	17.164193	124.448307	-84.751735	8.147511	139.521205
-36.471088	35.234318	134.724167	-25.905582	12.43874	132.022308	34.682205	-5.288517	122.904602	31.376261	39.55809	126.353004	33.029233	17.1347865	124.628803	-84.840397	7.7426935	139.415813
-33.774059	36.06707	134.666519	-25.863192	12.192997	131.91803	34.898048	-5.326943	122.958862	31.660122	39.620224	127.117943	33.279085	17.1466405	125.0384025	-85.005469	7.2393535	138.7976575
-31.876812	36.517342	134.328979	-25.86211	12.085921	131.578903	35.105694	-5.306022	123.08136	31.938717	39.687931	127.712593	33.5222055	17.1909545	125.3969765	-85.2464255	6.9808875	137.7608295
-29.895227	36.962311	133.793594	-25.877514	12.062052	131.036652	35.382607	-5.325708	123.278557	32.243702	39.749077	128.337601	33.8131545	17.2116845	125.808079	-85.5681825	6.9124195	136.265225
-27.88789	37.300976	133.110519	-25.930357	12.112514	130.311493	35.678242	-5.368016	123.549202	32.578625	39.804626	128.99826	34.1284335	17.218305	126.273731	-85.9891475	7.006723	134.349255
-25.823072	37.610195	132.374847	-26.021311	12.247794	129.464264	36.00285	-5.412764	123.941399	33.247585	39.633774	129.600174	34.6252175	17.110505	126.7707865	-86.6678395	7.385083	132.1577415
-23.733456	37.775894	131.687622	-26.077309	12.478192	128.676361	36.320839	-5.502886	124.444603	33.268616	39.718456	130.389542	34.7947275	17.107785	127.4170725	-86.9493455	7.848599	129.9356495
-21.599796	37.805702	131.292542	-26.095613	12.720787	127.962708	36.632946	-5.613951	124.940552	33.888718	39.597984	130.95755	35.260832	16.9920165	127.949051	-87.452058	8.4495575	127.976365
-18.462088	37.538837	131.177124	-25.992607	13.127481	127.259674	37.076122	-5.64888	125.523254	34.323322	39.638008	131.944412	35.699722	16.994564	128.733833	-87.684936	9.260398	125.785515
-16.426315	37.125568	131.406525	-25.860245	13.380554	126.967934	37.37355	-5.59618	125.803467	34.609993	39.750694	132.607346	35.9917715	17.077257	129.2054065	-87.7122615	9.683851	124.7304615
-14.48853	36.570313	131.713791	-25.715673	13.650319	126.716469	37.666782	-5.515152	126.102211	34.865402	39.825493	133.385605	36.266092	17.1551705	129.743908	-87.697438	10.1454675	123.68903
-12.641173	35.806442	132.088608	-25.569639	13.875362	126.587799	37.985977	-5.394972	126.442932	35.015888	39.95948	134.063934	36.5009325	17.282254	130.253433	-87.6402105	10.46847	122.922165
-10.915813	34.893135	132.47673	-25.429169	14.107553	126.574287	38.293461	-5.241542	126.795349	35.147202	40.080231	134.758118	36.7203315	17.4193445	130.7767335	-87.5786695	10.7957615	122.3718405
-9.26153	33.833347	132.78894	-25.299431	14.362396	126.632988	38.579674	-5.07271	127.164825	35.246834	40.165501	135.40799	36.913254	17.5463955	131.2864075	-87.512116	11.1783965	121.9795685
-7.71069	32.674995	132.947556	-25.16357	14.613766	126.792236	38.823082	-4.940597	127.557037	35.323715	40.314453	135.908752	37.0733985	17.686928	131.7328945	-87.4005385	11.540604	121.8515775
-5.57778	30.627399	133.029022	-25.02157	14.990847	127.070557	39.456078	-4.947381	128.081192	35.493328	40.569706	136.394089	37.474703	17.8111625	132.2376405	-87.517843	12.1705315	121.9034735
-4.322364	29.084459	132.965912	-24.940277	15.186922	127.17804	39.618813	-4.840392	128.535172	35.623722	40.700596	136.589798	37.6212675	17.930102	132.562485	-87.5018215	12.443742	121.793595
-3.186241	27.391121	132.787064	-24.855497	15.345925	127.248276	39.756451	-4.762815	128.918106	35.711296	40.821342	136.677887	37.7338735	18.0292635	132.7979965	-87.4448675	12.6625865	121.6985555
-2.185229	25.557125	132.578186	-24.761257	15.450003	127.276001	39.882305	-4.709672	129.258652	35.777687	40.915119	136.60379	37.829996	18.1027235	132.931221	-87.35251	12.7972825	121.620781
-1.32893	23.586151	132.325211	-24.664835	15.493745	127.312836	39.988197	-4.699528	129.547577	35.83736	40.965889	136.403183	37.9127785	18.1331805	132.97538	-87.2424485	12.8543095	121.650292
-0.60993	21.524603	132.062607	-24.571177	15.518056	127.348396	40.067898	-4.68749	129.809509	35.931732	41.033955	136.126083	37.999815	18.1732325	132.967796	-87.142169	12.8628795	121.728996
-0.052435	19.35306	131.827057	-24.478743	15.502667	127.398064	40.142296	-4.676069	130.04451	36.018669	41.095127	135.750031	38.0804825	18.209529	132.8972705	-87.0379685	12.795805	121.8988575
0.458336	15.994472	131.588608	-24.293772	15.437201	127.634956	40.235962	-4.606573	130.413513	36.119347	41.192833	134.977737	38.1776545	18.29313	132.695625	-86.7651985	12.581272	122.574287
0.559073	13.729508	131.606491	-24.169802	15.352087	128.007202	40.313076	-4.504115	130.656708	36.207802	41.306259	134.329941	38.260439	18.401072	132.4933245	-86.600043	12.303102	123.5210795
0.557301	11.430106	131.808853	-24.042877	15.230794	128.568207	40.447132	-4.439701	130.891144	36.260479	41.391872	133.574097	38.3538055	18.4760855	132.2326205	-86.4395595	11.9855025	124.9037935
0.373455	9.194734	132.17804	-23.928362	15.099568	129.245514	40.643581	-4.430973	131.112167	36.273651	41.439758	132.813171	38.458616	18.5043925	131.962669	-86.31534	11.6947435	126.528359
0.1083	6.952435	132.684189	-23.837347	14.942593	129.891617	40.793633	-4.471153	131.376511	36.221359	41.427849	132.15451	38.507496	18.478348	131.7655105	-86.18219	11.406838	128.0177235
-0.298589	4.810048	133.227615	-23.762707	14.78116	130.486526	40.57864	-4.321706	131.691559	36.116211	41.373993	131.655243	38.3474255	18.5261435	131.673401	-85.8728395	11.0361765	129.299651
-0.771423	2.732392	133.821198	-23.699009	14.626682	131.047043	40.553478	-4.254987	131.904251	35.979198	41.332748	131.294342	38.266338	18.5388805	131.5992965	-85.664356	10.7144835	130.4947895
-1.623229	-0.185917	134.593613	-23.638721	14.402315	131.739441	40.672611	-4.245855	132.129608	35.813599	41.265896	130.928726	38.243105	18.5100205	131.529167	-85.520547	10.2946095	131.949715
-2.312242	-1.998481	135.068176	-23.591415	14.271813	132.106476	40.716236	-4.23778	132.243011	35.709522	41.185795	130.633865	38.212879	18.4740075	131.438438	-85.395709	10.0696185	132.774514
-3.057916	-3.696592	135.408371	-23.591337	14.151857	132.356949	40.718037	-4.2091	132.342834	35.629879	41.087013	130.358215	38.173958	18.4389565	131.3505245	-85.356632	9.8647575	133.3633735
-3.857981	-5.314748	135.670654	-23.567877	14.022981	132.511612	40.69886	-4.205412	132.341339	35.567463	40.961811	130.141846	38.1331615	18.3781995	131.2415925	-85.2689155	9.6677625	133.7816315
-4.653678	-6.818278	135.805679	-23.551134	13.901995	132.563553	40.709915	-4.239116	132.349915	35.525658	40.8204	129.91449	38.1177865	18.290642	131.1322025	-85.2200545	9.513348	133.9949035
-5.525488	-8.214242	135.850235	-23.519583	13.790051	132.464584	40.701557	-4.310909	132.36235	35.518448	40.718674	129.761642	38.1100025	18.2038825	131.061996	-85.1491685	9.3762195	133.867172
-6.455403	-9.49733	135.719543	-23.524567	13.718316	132.220428	40.679089	-4.376824	132.305893	35.527317	40.642654	129.770081	38.103203	18.132915	131.037987	-85.152337	9.303717	133.402869
-7.904798	-11.182623	135.145874	-23.588659	13.637235	131.564117	40.624348	-4.441187	132.26207	35.516514	40.556942	129.833511	38.070431	18.0578775	131.0477905	-85.247749	9.2165925	132.0804435
-8.930429	-12.182533	134.674683	-23.670063	13.59783	131.096542	40.517445	-4.463955	132.141571	35.432949	40.504463	129.761719	37.975197	18.020254	130.951645	-85.315323	9.175406	131.241439
-10.069962	-13.052158	134.321915	-23.762978	13.548856	130.727631	40.837688	-4.768225	131.820984	35.31789	40.383865	129.57991	38.077789	17.80782	130.700447	-85.603745	9.289892	130.754815
-11.217505	-13.767874	134.195618	-23.823626	13.509247	130.594757	40.72493	-4.839388	131.619751	34.905006	40.356201	129.36142	37.814968	17.7584065	130.4905855	-85.46222	9.2600875	130.6989285
-12.449291	-14.332983	134.322433	-23.844841	13.458131	130.69931	40.621765	-4.953017	131.446289	34.821388	40.200291	128.928894	37.7215765	17.623637	130.1875915	-85.4112585	9.292625	131.2110285
-13.675133	-14.733073	134.586227	-23.816715	13.387842	130.957184	40.50996	-5.0637	131.27063	34.726013	40.044018	128.623581	37.6179865	17.490159	129.9471055	-85.2514165	9.285525	131.9672625
-14.924197	-15.029594	134.90506	-23.753492	13.30822	131.322327	40.438728	-5.176777	131.165237	34.625256	39.902977	128.385193	37.531992	17.3631	129.775215	-85.038976	9.25334	132.869439
-16.757624	-15.178427	135.388489	-23.697094	13.182804	131.917877	40.366978	-5.260536	131.095718	34.48761	39.803379	128.199219	37.427294	17.2714215	129.6474685	-84.821482	9.0941865	134.1882855
-17.968163	-15.092405	135.55011	-23.659533	13.096269	132.250519	40.337784	-5.272269	131.050522	34.398861	39.789413	128.195648	37.3683225	17.258572	129.623085	-84.6873885	8.933966	134.877953
-19.162949	-14.963781	135.508743	-23.646362	13.011429	132.508835	40.327038	-5.241365	130.973358	34.315247	39.808548	128.229553	37.3211425	17.2835915	129.6014555	-84.6138665	8.7392665	135.4162145
-20.331383	-14.689948	135.339661	-23.655302	12.919744	132.690399	40.290058	-5.224362	130.805344	34.230145	39.837433	128.327271	37.2601015	17.3065355	129.5663075	-84.5707055	8.5329525	135.8144905
-21.497822	-14.324832	135.017212	-23.674335	12.837153	132.789139	40.225277	-5.236766	130.583893	34.156338	39.858547	128.419281	37.1908075	17.3108905	129.501587	-84.5394775	8.3634155	136.076691
-22.644239	-13.844995	134.567505	-23.71541	12.775127	132.819046	40.15855	-5.242407	130.318512	34.070187	39.921745	128.496368	37.1143685	17.339669	129.40744	-84.5451885	8.210585	136.230652
-23.756145	-13.267295	133.956528	-23.765545	12.75293	132.788223	40.039665	-5.199787	129.952606	33.983734	40.011318	128.605759	37.0116995	17.4057655	129.2791825	-84.5427895	8.1000945	136.2972635
-25.344858	-12.286266	132.924194	-23.854202	12.762892	132.646545	39.858803	-5.056309	129.246689	33.853634	40.220676	128.806442	36.8562185	17.5821835	129.0265655	-84.5646225	7.9436005	136.2665245
-26.330519	-11.525715	132.311035	-23.900591	12.831463	132.516678	39.742184	-4.952787	128.775406	33.763855	40.348022	128.926941	36.7530195	17.6976175	128.8511735	-84.5542015	7.9653085	136.1821825
-27.274967	-10.730668	131.810287	-23.944965	12.965326	132.400406	39.603703	-4.841296	128.29422	33.688282	40.482037	128.995087	36.6459925	17.8203705	128.6446535	-84.5359225	8.1102815	136.1561585
-28.112968	-9.88098	131.512848	-23.954477	13.174097	132.258942	39.134533	-4.544926	128.01445	33.612694	40.589493	128.938431	36.3736135	18.0222835	128.4764405	-84.2825675	8.3259105	136.0414435
-28.914932	-9.004428	131.423523	-23.94351	13.435001	132.112289	38.96439	-4.415504	127.70163	33.555283	40.719093	128.725281	36.2598365	18.1517945	128.2134555	-84.1468565	8.7182075	136.0111225
-29.603382	-8.093789	131.436584	-23.924894	13.736032	131.943619	38.826694	-4.277032	127.429497	33.519249	40.850597	128.339279	36.1729715	18.2867825	127.884388	-84.0227595	9.1852815	136.00285
-30.239374	-7.188568	131.509628	-23.910759	14.050646	131.740829	38.705254	-4.142025	127.236	33.438206	40.951828	127.828636	36.07173	18.4049015	127.532318	-83.893248	9.6963905	135.94934
-31.010759	-5.777481	131.745728	-23.895138	14.49626	131.446472	38.586998	-3.934277	127.0952	33.247601	41.083248	126.865173	35.9172995	18.5744855	126.9801865	-83.7075755	10.4180345	135.9127575
-31.407181	-4.793673	131.949768	-23.899761	14.752974	131.273544	38.53677	-3.806437	127.078667	33.078568	41.171143	126.130341	35.807669	18.682353	126.604504	-83.607191	10.823595	135.942584
-31.682831	-3.750357	132.100922	-23.925526	14.970228	131.102722	38.483196	-3.661713	127.120674	32.883106	41.285278	125.469505	35.683151	18.8117825	126.2950895	-83.534203	11.1286735	135.9103545
-31.916723	-2.676704	132.183472	-23.950401	15.127797	130.937485	38.465683	-3.47632	127.204597	32.66811	41.412891	124.85334	35.5668965	18.9682855	126.0289685	-83.4676985	11.2873085	135.8460015
-32.064537	-1.588786	132.133133	-23.972755	15.276779	130.745865	38.483711	-3.268463	127.29554	32.494076	41.559937	124.384186	35.4888935	19.145737	125.839863	-83.4344035	11.407821	135.651867
-32.097702	-0.406967	131.915359	-24.028042	15.422935	130.547638	38.498035	-3.079181	127.407204	32.373653	41.749374	124.138496	35.435844	19.3350965	125.77285	-83.491928	11.5107735	135.322426
-32.10564	0.862334	131.553604	-24.101717	15.575536	130.293121	38.47929	-2.883451	127.549889	32.32312	41.977764	124.047173	35.401205	19.5471565	125.798531	-83.604639	11.6039155	134.787711
-32.003983	2.807771	130.563522	-24.256611	15.789895	129.678864	38.719917	-2.78605	127.543983	32.410065	42.379852	124.288223	35.564991	19.796901	125.916103	-84.078213	11.782889	133.441625
-31.838879	4.19824	129.619736	-24.435593	15.901725	129.137115	38.638855	-2.601708	127.578285	32.504692	42.651352	124.575363	35.5717735	20.024822	126.076824	-84.4429595	11.778628	132.197406
-31.693224	5.615888	128.632492	-24.678343	16.005079	128.529495	38.484425	-2.48372	127.514854	32.536476	42.882854	124.937866	35.5104505	20.199567	126.22636	-84.8671365	11.810591	130.83263
-31.479195	7.093374	127.619446	-24.94076	16.1248	127.854729	37.966846	-2.216322	127.571831	32.532101	43.048683	125.389244	35.2494735	20.4161805	126.4805375	-85.1309935	11.8334195	129.2289205
-31.189548	8.608161	126.566994	-25.222641	16.25495	127.181694	37.729641	-2.16621	127.460709	32.504196	43.176674	125.746368	35.1169185	20.505232	126.6035385	-85.5622005	12.004668	127.7598495
-30.90218	10.132101	125.759933	-25.48683	16.413666	126.583694	37.425735	-2.115733	127.19722	32.441475	43.286983	126.088158	34.933605	20.585625	126.642689	-85.907265	12.241707	126.524699
-30.587378	11.672104	125.192955	-25.686195	16.611443	126.067688	37.12199	-2.052933	126.810501	32.388748	43.370827	126.446594	34.755369	20.658947	126.6285475	-86.127759	12.563939	125.5068285
-29.990309	13.942867	124.588158	-25.911825	16.955513	125.605789	36.715199	-1.95683	126.322174	32.435627	43.509769	126.710701	34.575413	20.7764695	126.5164375	-86.399063	13.1345565	124.6951405
-29.601383	15.379847	124.573708	-25.991825	17.195061	125.522995	36.492992	-1.862208	125.99659	32.542183	43.552128	126.935371	34.5175875	20.84496	126.4659805	-86.5012375	13.545162	124.5800095
-29.464418	16.642391	124.777176	-26.003325	17.407795	125.66497	36.341854	-1.755875	125.851059	32.654404	43.607597	127.128365	34.498129	20.925861	126.489712	-86.504779	13.889729	124.840228
-29.70632	17.660082	125.114594	-25.981632	17.578775	125.952721	36.262985	-1.652181	125.848747	32.795589	43.7206	127.411987	34.529287	21.0342095	126.630367	-86.492551	14.1233405	125.275075
-29.973293	18.550787	125.501617	-25.947996	17.72229	126.330101	36.254234	-1.550684	125.950813	32.919617	43.805599	127.878204	34.5869255	21.1274575	126.9145085	-86.4829175	14.3171225	125.7456935
-30.262062	19.425243	126.015984	-25.93919	17.815577	126.7742	36.274586	-1.458883	126.18412	33.011765	43.903118	128.32486	34.6431755	21.2221175	127.25449	-86.5215555	14.4090365	126.29391
-30.459038	20.238874	126.459038	-25.931379	17.906717	127.200722	36.324009	-1.416887	126.482643	33.069508	43.994209	128.70784	34.6967585	21.288661	127.5952415	-86.5595165	14.524773	126.8062025
-30.852079	21.32658	127.123199	-25.996065	18.077669	127.826965	36.362915	-1.354837	126.937126	33.051414	44.057827	128.988708	34.7071645	21.351495	127.962917	-86.6992945	14.803843	127.691013
-31.096033	21.993109	127.46463	-26.052904	18.209644	128.157944	36.366718	-1.325955	127.247383	32.975399	44.114292	128.914398	34.6710585	21.3941685	128.0808905	-86.7768665	15.0251195	128.2349975
-31.371733	22.636171	127.622543	-26.120863	18.385033	128.376816	36.686844	-1.453683	127.377251	32.900856	44.183922	128.76326	34.79385	21.3651195	128.0702555	-87.035576	15.4049465	128.6833765
-31.705019	23.171734	127.651421	-26.158154	18.53936	128.450821	36.699574	-1.326515	127.595284	32.834702	44.299622	128.558746	34.767138	21.4865535	128.077015	-87.083446	15.5921665	128.824627
-32.033665	23.734928	127.559456	-26.184935	18.645761	128.390884	36.740818	-1.154801	127.781532	32.737713	44.434303	128.327118	34.7392655	21.639751	128.054325	-87.1091355	15.651771	128.727443
-32.301636	24.239832	127.341583	-26.23506	18.750305	128.300125	36.786175	-0.991942	127.895096	32.589561	44.554573	128.020172	34.687868	21.7813155	127.957634	-87.157988	15.7192945	128.642616
-32.559795	24.817827	127.228401	-26.255751	18.822659	128.195679	36.788593	-0.829636	127.903923	32.358383	44.649406	127.543221	34.573488	21.909885	127.723572	-87.08499	15.735433	128.667786
-32.886662	25.662443	127.225433	-26.308542	18.919741	128.198288	36.724327	-0.624274	127.634903	31.905287	44.717518	126.565002	34.314807	22.046622	127.0999525	-86.931891	15.79286	129.2966235
-33.041958	26.222383	127.399376	-26.316605	18.965281	128.351196	36.646263	-0.566223	127.335403	31.571445	44.778374	125.738976	34.108854	22.1060755	126.5371895	-86.742064	15.8244865	130.1652025
-33.196537	26.839855	127.674118	-26.324051	18.996561	128.629425	36.180061	-0.332828	127.165352	31.210592	44.836864	124.85437	33.6953265	22.252018	126.009861	-86.3434285	15.741104	131.248989
-33.369301	27.517092	128.063263	-26.356739	19.007528	128.950912	35.977219	-0.333802	126.850105	30.851522	44.822037	124.022964	33.4143705	22.2441175	125.4365345	-86.1278485	15.7709385	132.4652895
-33.359501	28.202188	128.194046	-26.4519	18.965187	129.263962	35.780235	-0.356728	126.600494	30.493942	44.77911	123.330399	33.1370885	22.211191	124.9654465	-86.0408885	15.719183	133.5624775
-33.418865	28.900635	128.400726	-26.559362	18.854002	129.478851	35.571915	-0.376388	126.452484	30.116945	44.689732	122.794189	32.84443	22.156672	124.6233365	-85.963154	15.551332	134.3343655
-33.340965	29.706615	128.497345	-26.702829	18.676138	129.581314	35.3647	-0.412058	126.211479	29.796165	44.595531	122.49025	32.5804325	22.0917365	124.3508645	-85.9860905	15.2605395	134.8117635
-32.997349	30.887991	128.50415	-26.970312	18.303371	129.617645	34.955669	-0.474831	125.793648	29.433716	44.467743	122.383759	32.1946925	21.996456	124.0887035	-86.1353165	14.610286	135.1465865
-32.729126	31.770924	128.502899	-27.145746	18.035685	129.580399	34.643158	-0.588395	125.516006	29.249296	44.381626	122.499779	31.946227	21.8966155	124.0078925	-86.237719	14.1747545	135.1529055
-32.300911	32.732903	128.628479	-27.325375	17.787733	129.538452	34.310226	-0.724879	125.167885	29.128069	44.318684	122.784531	31.7191475	21.7969025	123.976208	-86.3698975	13.7785635	135.100696
-31.689798	33.637001	128.749435	-27.499014	17.541891	129.513809	33.963295	-0.816933	124.918793	29.081732	44.287064	123.130905	31.5225135	21.7350655	124.024849	-86.5205415	13.3487165	135.002769
-31.008076	34.586941	128.908691	-27.672873	17.352299	129.495285	33.676861	-0.93905	124.694336	29.090244	44.284363	123.577415	31.3835525	21.6726565	124.1358755	-86.7292985	13.0319415	134.8546945
-30.213881	35.5714	129.140137	-27.873018	17.208792	129.420044	33.436249	-1.035782	124.443459	29.100397	44.291485	124.106506	31.268323	21.6278515	124.2749825	-87.014359	12.7897325	134.5651055
-29.34412	36.512367	129.331848	-28.091934	17.101643	129.230576	33.211464	-1.098349	124.27578	29.169926	44.320801	124.707367	31.190695	21.611226	124.4915735	-87.374563	12.59206	133.9695785
-27.859715	37.867165	129.513565	-28.439548	17.027729	128.817825	32.921413	-1.078385	124.085449	29.33918	44.367069	125.714943	31.1302965	21.644342	124.900196	-88.0093925	12.411116	132.735454
-26.799419	38.652973	129.658707	-28.655693	16.999027	128.466125	32.826088	-1.023802	124.009003	29.465139	44.421638	126.459564	31.1456135	21.698918	125.2342835	-88.4569995	12.299136	131.6979665
-25.650126	39.381481	129.775314	-28.843409	17.016432	128.077835	32.798626	-0.96731	124.004242	29.596945	44.421841	127.276146	31.1977855	21.7272655	125.640194	-88.8846035	12.3055985	130.515476
-24.437109	40.041115	129.996567	-29.000908	17.101856	127.700439	32.823868	-0.906814	124.117836	29.758696	44.461872	128.063507	31.291282	21.777529	126.0906715	-89.293098	12.426183	129.3102065
-23.22621	40.505627	130.295334	-29.442892	17.50955	127.53875	32.887058	-0.88553	124.259186	29.937284	44.506187	128.898651	31.412171	21.8103285	126.5789185	-90.297955	13.2087715	128.4985815
-21.973497	40.824574	130.666916	-29.219637	17.408583	127.135994	32.941223	-0.863573	124.396072	30.069538	44.497269	129.732422	31.5053805	21.816848	127.064247	-89.9446545	13.000318	127.207741
-20.666271	41.004143	131.170288	-29.255295	17.554857	127.074837	33.035629	-0.816792	124.57943	30.213696	44.515884	130.463364	31.6246625	21.849546	127.521397	-90.1352525	13.260168	126.628277
-18.879915	40.85741	132.068649	-29.299179	17.734579	127.210152	33.237411	-0.831307	124.906853	30.448389	44.509773	131.647675	31.8429	21.839233	128.277264	-90.441258	13.629925	126.14304
-17.624622	40.5597	132.616272	-29.328075	17.849287	127.418365	33.392265	-0.803317	125.252762	30.861675	44.403851	132.308319	32.12697	21.800267	128.7805405	-90.78312	13.898307	126.0561895
-16.483774	40.052856	133.197601	-29.335091	17.95882	127.639282	33.572289	-0.794959	125.622559	30.9562	44.419331	133.023254	32.2642445	21.812186	129.3229065	-90.9344265	14.105454	125.9556575
-15.428103	39.384789	133.619949	-29.390759	18.031713	127.845825	33.724201	-0.796256	126.046989	30.975372	44.38047	133.765823	32.3497865	21.792107	129.906406	-91.1313045	14.271319	125.785244
-14.349815	38.520645	133.848267	-29.480537	18.089891	128.025299	33.879761	-0.824343	126.553154	30.910734	44.366867	134.389664	32.3952475	21.771262	130.471409	-91.3563215	14.40852	125.579189
-13.420158	37.517853	133.937576	-29.603621	18.161005	128.149155	34.002213	-0.874911	127.150642	30.810991	44.334187	134.928574	32.406602	21.729638	131.039608	-91.613844	14.592372	125.258702
-12.556808	36.404289	133.794128	-29.793301	18.269815	128.180756	34.391827	-1.143306	127.713455	30.682528	44.270489	135.430435	32.5371775	21.5635915	131.571945	-92.1237795	14.9760385	124.789567
-11.46919	34.379967	133.349533	-30.071644	18.459406	128.202637	34.427498	-1.27029	128.882507	30.423752	44.291019	135.877335	32.425625	21.5103645	132.379921	-92.568913	15.4084475	124.025353
-10.884153	32.871834	132.972794	-30.265903	18.598911	128.185837	34.389015	-1.378192	129.692291	30.237951	44.292389	135.953049	32.313483	21.4570985	132.82267	-92.845289	15.7407235	123.549004
-10.457186	31.241135	132.561264	-30.460028	18.689657	128.112335	34.289524	-1.496034	130.512421	30.054504	44.344936	135.852219	32.172014	21.424451	133.18232	-93.09207	15.954863	123.04235
-10.217668	29.507423	132.176682	-30.633268	18.716463	127.96006	34.157661	-1.612537	131.256119	29.896879	44.374241	135.659317	32.02727	21.380852	133.457718	-93.293806	16.052074	122.462402
-10.10576	27.631792	131.761993	-30.789736	18.631872	127.755287	34.01001	-1.675069	131.803619	29.725351	44.338791	135.412247	31.8676805	21.331861	133.607933	-93.4471525	15.931883	121.902641
-10.17626	25.735685	131.433701	-30.930189	18.448774	127.57196	33.859028	-1.740873	132.141937	29.532	44.252769	135.172409	31.695514	21.255948	133.657173	-93.555892	15.6416	121.486747
-10.395067	23.71554	131.147949	-31.043308	18.216808	127.482735	33.768188	-1.853752	132.345825	29.375385	44.132008	134.836914	31.5717865	21.139128	133.5913695	-93.6584025	15.294488	121.3741005
-11.009367	20.786125	130.784637	-31.13238	17.79298	127.556374	33.729988	-1.995826	132.449097	29.220985	43.90844	134.234436	31.4754865	20.956307	133.3417665	-93.7402465	14.629653	121.7709815
-11.627638	18.763351	130.650894	-31.12117	17.509811	127.778503	33.758411	-2.085706	132.482819	29.170031	43.803699	133.764664	31.464221	20.8589965	133.1237415	-93.706561	14.1606255	122.4332645
-12.323723	16.887423	130.654312	-31.077412	17.264275	128.172073	33.832142	-2.08915	132.387405	29.156384	43.724571	133.295975	31.494263	20.8177105	132.84169	-93.649087	13.7108395	123.502456
-13.229821	14.970404	130.79213	-31.025541	17.058025	128.657883	33.954334	-2.104825	132.294708	29.147377	43.67408	132.840485	31.5508555	20.7846275	132.5675965	-93.6019375	13.3314225	124.7481695
-14.17608	13.203896	130.971527	-30.976524	16.915056	129.133087	34.073925	-2.160708	132.325058	29.106981	43.643154	132.42421	31.590453	20.741223	132.374634	-93.543501	13.088889	125.89154
-15.324227	11.457655	131.253693	-30.941593	16.820917	129.611282	34.171719	-2.153245	132.367401	29.047289	43.617191	132.107666	31.609504	20.731973	132.2375335	-93.49269	12.909861	126.9850305
-16.531019	9.857435	131.538223	-30.909506	16.76433	130.051208	34.273033	-2.11544	132.429214	28.983234	43.601456	131.86972	31.6281335	20.743008	132.149467	-93.4471455	12.785652	127.952949
-18.577591	7.549547	131.999542	-30.872601	16.71044	130.666855	34.031475	-1.902008	132.58934	28.887745	43.647099	131.571304	31.45961	20.8725455	132.080322	-93.204812	12.5483345	129.253388
-19.99645	6.185225	132.276093	-30.858131	16.697353	131.028442	34.141861	-1.862609	132.551453	28.513634	43.805805	131.4534	31.3277475	20.971598	132.0024265	-93.0440095	12.423108	130.0544575
-21.584932	4.878183	132.543045	-30.846247	16.688906	131.346695	34.158588	-1.790357	132.505554	28.408844	43.848076	131.181961	31.283716	21.0288595	131.8437575	-92.97621	12.3489525	130.8496325
-23.140451	3.696594	132.730988	-30.8496	16.684273	131.605499	34.139908	-1.712775	132.422363	28.289816	43.893513	130.796509	31.214862	21.090369	131.609436	-92.914062	12.278177	131.601562
-24.834755	2.601528	132.886993	-30.850801	16.663494	131.786423	34.510567	-1.834734	132.252838	28.183201	43.94315	130.41571	31.346884	21.054208	131.334274	-93.048486	12.27278	132.238572
-26.485836	1.584568	132.886734	-30.858311	16.585897	131.880585	34.52523	-1.779483	132.127396	28.067717	43.935375	130.119293	31.2964735	21.077946	131.1233445	-93.0130955	12.093848	132.6378255
-28.235508	0.688831	132.836548	-30.840973	16.497591	131.92717	34.562859	-1.812785	131.942307	27.945658	43.875233	129.858215	31.2542585	21.031224	130.900261	-92.9362045	11.963958	132.954079
-30.817947	-0.559552	132.510849	-30.82181	16.287685	131.80722	34.585548	-2.016333	131.579483	27.762377	43.734089	129.545197	31.1739625	20.858878	130.56234	-92.8175825	11.716492	133.0521
-32.64431	-1.245939	132.300735	-30.790541	16.121422	131.658417	34.560699	-2.212472	131.249649	27.668514	43.557236	129.310806	31.1146065	20.672382	130.2802275	-92.6956885	11.570462	133.0366065
-34.418468	-1.887154	132.030792	-30.773201	15.968926	131.469711	34.498837	-2.422046	130.8685	27.585918	43.349339	128.962204	31.0423775	20.4636465	129.915352	-92.5887795	11.4742055	133.02407
-36.260471	-2.360005	131.867523	-30.736813	15.791814	131.286942	34.382774	-2.649916	130.42775	27.54302	43.091522	128.55101	30.962897	20.220803	129.48938	-92.436523	11.362825	133.084504
-38.044033	-2.814272	131.810791	-30.662437	15.581226	131.152161	34.270885	-2.891557	129.951294	27.4809	42.753204	128.05307	30.8758925	19.9308235	129.002182	-92.2007665	11.2316285	133.30214
-39.822681	-3.10555	131.928329	-30.570719	15.339539	131.070724	34.185684	-3.173448	129.528137	27.399042	42.38567	127.472435	30.792363	19.606111	128.500286	-91.933801	11.072967	133.641162
-41.55846	-3.294271	132.238464	-30.455675	15.09055	131.071121	34.082882	-3.495485	129.088181	27.30127	41.995609	126.812485	30.692076	19.250062	127.950333	-91.603426	10.931038	134.191909
-44.097183	-3.387745	133.010544	-30.316341	14.6574	131.270782	33.912479	-3.983081	128.545197	27.101269	41.329693	125.756386	30.506874	18.673306	127.1507915	-91.139556	10.641494	135.3907725
-45.672787	-3.329441	133.763794	-30.226425	14.30011	131.562363	33.750385	-4.366075	128.187195	26.904181	40.873783	125.107803	30.327283	18.253854	126.647499	-90.780133	10.346366	136.477227
-47.200272	-3.146964	134.591049	-30.193657	13.857679	131.958313	33.578388	-4.751247	127.887299	26.649862	40.407906	124.568581	30.114125	17.8283295	126.22794	-90.501439	9.8870285	137.688686
-48.601284	-2.899379	135.487701	-30.187082	13.377936	132.460892	33.382885	-5.173124	127.730896	26.308426	39.909485	124.197136	29.8456555	17.3681805	125.964016	-90.2198195	9.3876915	138.957768
-49.92054	-2.524735	136.401154	-30.219969	12.894341	133.004547	32.875988	-5.379133	127.765099	25.947016	39.455868	123.956345	29.411502	17.0383675	125.860722	-89.85144	8.7503145	140.148372
-51.109802	-2.054546	137.223129	-30.295404	12.416771	133.560226	32.977867	-5.901781	127.583847	25.597137	39.069916	123.848808	29.287502	16.5840675	125.7163275	-89.87831	8.2494745	141.4041245
-52.150303	-1.489652	137.945404	-30.386227	11.969685	134.073868	32.801674	-6.192658	127.563515	25.26063	38.723137	123.889412	29.031152	16.2652395	125.7264635	-89.803606	7.6741305	142.4212725
-53.579624	-0.434885	138.669678	-30.458471	11.381591	134.641296	32.607525	-6.53805	127.574646	24.917145	38.328293	124.066673	28.762335	15.8951215	125.8206595	-89.679277	6.8680605	143.4619325
-54.324455	0.356638	138.802521	-30.488506	11.053226	134.8078	32.534504	-6.775281	127.560425	24.8594	38.113186	124.23394	28.696952	15.6689525	125.8971825	-89.673964	6.4374995	143.7184175
-55.05423	1.301957	138.715881	-30.483978	10.80475	134.804916	32.492027	-7.01425	127.490021	24.906263	37.908573	124.37204	28.699145	15.4471615	125.9310305	-89.667101	6.1623385	143.6788015
-55.598789	2.313549	138.483368	-30.475574	10.583602	134.681641	32.403217	-7.236554	127.359268	24.994656	37.714344	124.409866	28.6989365	15.238895	125.884567	-89.6500845	5.928309	143.478715
-55.99881	3.434483	138.094894	-30.493992	10.415314	134.458786	31.983843	-7.260711	127.233658	25.086239	37.523834	124.429497	28.535041	15.1315615	125.8315775	-89.523025	5.6990665	143.0859945
-56.329758	4.654948	137.745346	-30.527603	10.274965	134.208969	32.147087	-7.593232	126.732994	25.127045	37.394733	124.414398	28.637066	14.9007505	125.573696	-89.692272	5.6491795	142.844242
-56.45858	5.884069	137.394333	-30.569649	10.165535	133.970886	31.648359	-7.478999	126.44458	25.13031	37.353249	124.354759	28.3893345	14.937125	125.3996695	-89.5286325	5.393945	142.5421025
-56.342144	7.922907	137.102737	-30.610535	10.065829	133.709259	31.33449	-7.52987	125.717186	25.132257	37.355553	124.312866	28.2333735	14.9128415	125.015026	-89.4544435	5.2188165	142.403492
-56.048458	9.323251	137.061813	-30.610258	10.100471	133.62059	31.120619	-7.485511	125.326431	25.147539	37.389126	124.249397	28.134079	14.9518075	124.787914	-89.354595	5.2491345	142.453266
-55.556385	10.769092	137.049835	-30.563004	10.186769	133.570068	30.923367	-7.399046	125.012848	25.208143	37.436501	124.214706	28.065755	15.0187275	124.613777	-89.191763	5.3548105	142.526359
-54.931671	12.203171	137.012207	-30.475309	10.3009	133.545898	30.789017	-7.294777	124.774399	25.314203	37.496666	124.251808	28.05161	15.1009445	124.5131035	-89.002228	5.5008555	142.5786925
-54.134212	13.647643	136.950287	-30.372164	10.425071	133.514648	30.743139	-7.211112	124.577675	25.463497	37.555424	124.289871	28.103318	15.172156	124.433773	-88.847646	5.677986	142.595523
-53.184582	15.074115	136.74762	-30.274248	10.560372	133.438522	30.749571	-7.153466	124.455978	25.607061	37.622063	124.350647	28.178316	15.2342985	124.4033125	-88.726812	5.8864455	142.4737315
-52.102261	16.449604	136.534531	-30.185472	10.606149	133.461212	30.799091	-7.127141	124.313751	25.757942	37.701962	124.412277	28.2785165	15.2874105	124.363014	-88.6494605	5.9248875	142.55941
-50.130558	18.504393	136.085526	-30.010706	10.752897	133.166412	30.870512	-7.077218	124.123421	26.000923	37.797783	124.538979	28.4357175	15.3602825	124.3312	-88.4571295	6.1455115	142.001624
-48.676308	19.762775	135.760803	-29.892361	10.770823	133.00293	30.919119	-7.057227	123.987816	26.208401	37.851471	124.638199	28.56376	15.397122	124.3130075	-88.348482	6.144524	141.6928525
-47.014668	21.031914	135.429733	-29.775206	10.742085	132.829163	30.9876	-7.073969	123.823509	26.451584	37.885414	124.774567	28.719592	15.4057225	124.299038	-88.270004	6.0784475	141.359288
-45.235264	22.255877	135.055008	-29.63332	10.730455	132.660721	31.063339	-7.131802	123.657104	26.722437	37.892101	124.907936	28.892888	15.3801495	124.28252	-88.159528	6.0807605	141.038922
-43.264072	23.417746	134.69249	-29.496517	10.689552	132.464371	31.128237	-7.171312	123.513474	27.021641	37.854378	125.062874	29.074939	15.341533	124.288174	-88.067973	6.037571	140.640568
-41.217087	24.547733	134.278	-29.351612	10.670566	132.251373	31.221401	-7.245623	123.412231	27.358467	37.797913	125.289261	29.289934	15.276145	124.350746	-87.993158	6.064987	140.152
-38.975704	25.585094	133.912903	-29.203644	10.659447	132.048935	31.349928	-7.30974	123.356804	27.731169	37.725864	125.605095	29.5405485	15.208062	124.4809495	-87.9478365	6.110832	139.6169205
-35.458324	27.063465	133.150177	-29.012383	10.671407	131.541519	31.675291	-7.356752	123.565567	28.439936	37.695034	126.451935	30.0576135	15.169141	125.008751	-88.0823795	6.173673	138.074287
-33.020676	27.992355	132.400818	-28.913164	10.771908	130.898148	32.028889	-7.383652	123.834373	29.076532	37.714943	127.376999	30.5527105	15.1656455	125.605686	-88.3790385	6.3781705	136.19061
-30.504396	28.834919	131.49144	-28.965225	10.973683	129.98201	32.504032	-7.453168	124.342552	29.783779	37.77792	128.524323	31.1439055	15.162376	126.4334375	-89.0743555	6.78499	133.5305825
-28.005302	29.648235	130.5569	-29.176449	11.330375	128.868835	32.915569	-7.594547	125.118027	30.732616	37.634125	129.7453	31.8240925	15.019789	127.4316635	-90.1769905	7.640961	130.3060065
-25.573954	30.295736	129.781372	-29.453793	11.86378	127.798103	33.181656	-7.666883	125.908569	31.184696	37.632046	131.06601	32.183176	14.9825815	128.4872895	-91.090762	8.7449785	127.1089165
-23.15177	30.84948	129.424118	-29.651789	12.493288	126.929855	33.320335	-7.540768	126.739517	31.400808	37.856064	132.167908	32.3605715	15.157648	129.4537125	-91.6641495	9.828928	124.4059975
-20.765388	31.206638	129.328659	-29.656929	13.164638	126.320908	33.437527	-7.257688	127.429367	31.520962	38.20023	133.115952	32.4792445	15.471271	130.2726595	-91.7931025	10.858005	122.3691565
-17.351898	31.435978	129.698593	-29.477722	14.163465	125.926315	34.107216	-6.974882	128.159744	31.702179	38.786991	134.245773	32.9046975	15.9060545	131.2027585	-91.8601415	12.4208755	120.6498715
-15.239957	31.396755	130.252045	-29.33213	14.777846	125.88916	34.429031	-6.645365	128.650024	31.894102	39.227592	134.873123	33.1615665	16.2911135	131.7615735	-91.8258265	13.2645785	120.0167465
-13.292706	31.192436	130.899918	-29.158985	15.349844	126.015495	34.713619	-6.278493	129.062561	32.082142	39.683132	135.524292	33.3978805	16.7023195	132.2934265	-91.7158505	13.9973685	119.7375635
-11.515928	30.832464	131.630875	-28.977036	15.809898	126.299812	35.007721	-5.881014	129.460175	32.227592	40.089531	136.089584	33.6176565	17.1042585	132.7748795	-91.5717285	14.5155375	119.8247445
-9.885592	30.299738	132.360703	-28.790819	16.25279	126.681923	35.281677	-5.484215	129.853653	32.345165	40.379505	136.6633	33.813421	17.447645	133.2584765	-91.395059	15.057935	120.1053695
-8.40046	29.683924	132.995728	-28.639832	16.66675	127.112137	35.553322	-5.153796	130.275589	32.435974	40.634682	137.162369	33.994648	17.740443	133.718979	-91.274312	15.593057	120.505295
-7.079416	28.923243	133.561218	-28.508074	17.034559	127.520546	35.772858	-4.861564	130.742447	32.533375	40.917938	137.55426	34.1531165	18.028187	134.1483535	-91.1692645	16.040931	120.8927385
-5.397735	27.543423	134.166382	-28.356085	17.514334	127.952888	36.002552	-4.518104	131.434402	32.671238	41.334038	138.020187	34.336895	18.407967	134.7272945	-91.049065	16.620701	121.1784815
-4.488369	26.496262	134.421799	-28.267452	17.751921	128.087921	36.141762	-4.349166	131.850571	32.728935	41.588203	138.242096	34.4353485	18.6195185	135.0463335	-90.9702525	16.8843235	121.1295085
-3.721812	25.325003	134.488968	-28.164	17.94208	128.132263	36.281921	-4.18086	132.198639	32.741791	41.801453	138.377762	34.511856	18.8102965	135.2882005	-90.839856	17.0738635	120.9763255
-3.149287	24.088543	134.475647	-28.048464	18.060537	128.159943	36.403854	-4.07805	132.601273	32.71714	41.969612	138.303162	34.560497	18.945781	135.4522175	-90.657425	17.175293	120.8676685
-2.750186	22.751907	134.394852	-27.956644	18.147161	128.179214	36.57222	-3.989642	132.871445	32.728592	42.134537	138.040543	34.650406	19.0724475	135.455994	-90.563694	17.2218745	120.902434
-2.515858	21.36459	134.175049	-27.88175	18.216702	128.180588	36.637321	-3.888299	133.047287	32.801704	42.30275	137.631149	34.7195125	19.2072255	135.339218	-90.4830125	17.2261785	121.021958
-2.467764	19.942442	133.922791	-27.794224	18.26977	128.133942	36.695488	-3.749523	133.26741	32.912327	42.422287	137.159805	34.8039075	19.336382	135.2136075	-90.3923555	17.203158	121.0542765
-2.785707	17.722446	133.43959	-27.679497	18.311663	128.016235	36.777122	-3.537748	133.468521	33.07098	42.529202	136.439041	34.924051	19.495727	134.953781	-90.283045	17.127599	121.078689
-3.2029	16.24859	133.073792	-27.596956	18.320353	127.928696	36.826168	-3.481151	133.525116	33.160145	42.557953	135.994873	34.9931565	19.538401	134.7599945	-90.1870685	17.102305	121.0973975
-3.845268	14.759475	132.744354	-27.521383	18.311136	127.932373	36.901112	-3.417812	133.470795	33.241501	42.584984	135.602264	35.0713065	19.583586	134.5365295	-90.1140725	17.038686	121.3282165
-4.628956	13.321265	132.459305	-27.384171	18.303761	128.09494	37.144173	-3.346831	133.243988	33.339809	42.644672	135.133163	35.241991	19.6489205	134.1885755	-90.010333	16.9586015	122.0013045
-5.569118	11.910477	132.344055	-27.282738	18.307688	128.46257	37.281628	-3.365522	133.107773	33.422657	42.719093	134.607986	35.3521425	19.6767855	133.8578795	-89.9176185	16.9385905	123.0672605
-6.713049	10.552564	132.326965	-27.205727	18.344057	128.919647	37.093998	-3.126037	133.085373	33.541168	42.820293	134.108856	35.317583	19.847128	133.5971145	-89.729037	16.840986	124.2421795
-7.967206	9.299188	132.443787	-27.113792	18.404984	129.437225	37.112305	-2.979978	133.092102	33.627094	42.941742	133.692368	35.3696995	19.980882	133.392235	-89.5972835	16.829086	125.482215
-10.187774	7.57269	132.853409	-27.01383	18.544764	130.35495	37.435387	-2.794766	133.002335	33.671658	43.172153	133.127701	35.5535225	20.1886935	133.065018	-89.5811825	16.9008345	127.644882
-11.797144	6.537982	133.249542	-26.976643	18.678595	130.947433	37.368374	-2.562957	133.078491	33.653156	43.356075	132.85083	35.510765	20.396559	132.9646605	-89.464051	16.960631	128.9302055
-13.505849	5.58674	133.584778	-26.946693	18.831001	131.49707	37.390663	-2.333314	133.123032	33.57888	43.523609	132.587357	35.4847715	20.5951475	132.8551945	-89.3781575	17.0668545	130.1389455
-15.292178	4.749075	133.930267	-26.961119	19.002737	132.033646	37.426655	-2.127131	133.078033	33.475571	43.726574	132.289597	35.451113	20.7997215	132.683815	-89.373351	17.2057525	131.383477
-17.158262	4.006772	134.213287	-26.96282	19.182137	132.53627	37.447582	-1.900301	133.004303	33.357624	43.925388	131.961029	35.402603	21.0125435	132.482666	-89.328243	17.3517305	132.589874
-19.078554	3.385628	134.501633	-26.957136	19.325699	133.019653	37.67004	-1.755214	132.805191	32.945347	44.230026	131.684647	35.3076935	21.237406	132.244919	-89.2219655	17.413992	133.794387
-21.036701	2.838768	134.741516	-26.935711	19.46471	133.444702	38.060646	-1.788943	132.586914	33.154518	44.290142	131.243576	35.607582	21.2505995	131.915245	-89.479004	17.6788205	134.974159
-24.016293	2.246466	135.105515	-26.843166	19.593431	133.950272	38.164783	-1.666713	132.388168	33.015518	44.448322	130.684586	35.5901505	21.3908045	131.536377	-89.2764825	17.7960575	136.364167
-25.967392	1.923158	135.240372	-26.770269	19.638163	134.196655	38.233932	-1.624448	132.214966	32.635384	44.609909	130.408401	35.434658	21.4927305	131.3116835	-88.975196	17.7835955	137.0816265
-27.965853	1.748538	135.445297	-26.680004	19.654768	134.408554	38.272511	-1.643683	132.011002	32.576008	44.583874	130.042221	35.4242595	21.4700955	131.0266115	-88.7842675	17.8394405	137.7904965
-29.919445	1.606357	135.617477	-26.566231	19.620785	134.589066	38.293724	-1.703262	131.748337	32.534798	44.504833	129.631821	35.414261	21.4007855	130.690079	-88.546723	17.8407845	138.488053
-31.877506	1.595695	135.859787	-26.450434	19.510857	134.757645	38.288109	-1.81568	131.444458	32.497387	44.405575	129.2388	35.392748	21.2949475	130.341629	-88.293616	17.7267665	139.173661
-33.755943	1.626955	136.135162	-26.335201	19.352335	134.930893	38.26086	-1.949707	131.105728	32.432549	44.193821	128.819168	35.3467045	21.122057	129.962448	-88.0171065	17.582613	139.899338
-35.58773	1.782204	136.541901	-26.206886	19.131279	135.125671	38.210796	-2.078651	130.748825	32.327682	43.941715	128.322968	35.269239	20.931532	129.5358965	-87.683011	17.331026	140.7154455
-38.188465	2.183407	137.272263	-25.990072	18.714588	135.408325	38.07391	-2.339672	130.274277	32.138298	43.509083	127.547958	35.106104	20.5847055	128.9111175	-87.086248	16.8444705	141.9055325
-39.781265	2.534903	137.798401	-25.868999	18.380758	135.584641	37.96368	-2.532145	129.972214	31.989647	43.122536	127.018883	34.9766635	20.2951955	128.4955485	-86.7146615	16.4663205	142.6737335
-41.225632	3.058077	138.384842	-25.76244	18.005041	135.718353	37.813156	-2.754549	129.679459	31.832022	42.792538	126.535248	34.822589	20.0189945	128.1073535	-86.347469	15.9910875	143.3293525
-42.748867	3.519528	138.701172	-25.663486	17.632879	135.811905	37.655216	-2.978321	129.387711	31.652853	42.42215	126.061646	34.6540345	19.7219145	127.7246785	-85.9810065	15.5438435	143.8991315
-44.044216	4.160579	139.081619	-25.623936	17.236862	135.883362	37.436886	-3.218067	129.052628	31.472847	42.039707	125.59742	34.4548665	19.41082	127.325024	-85.7027385	15.062904	144.4417
-45.24765	4.905786	139.286179	-25.601477	16.818737	135.894775	37.176525	-3.483611	128.662735	31.276348	41.691402	125.177147	34.2264365	19.1038955	126.919941	-85.4293905	14.5335785	144.869609
-46.336807	5.691076	139.461609	-25.617336	16.386232	135.889297	36.928307	-3.732707	128.319122	31.063786	41.330379	124.790741	33.9960465	18.798836	126.5549315	-85.2307185	13.973628	145.2236625
-47.738918	7.107356	139.578674	-25.651449	15.71911	135.859436	36.519821	-4.145442	127.718628	30.792004	40.80357	124.439156	33.6559125	18.329064	126.078892	-84.9588105	13.109156	145.63998
-48.488079	8.096822	139.579651	-25.701406	15.254313	135.837997	35.90966	-4.198387	127.46286	30.659676	40.503635	124.355591	33.284668	18.152624	125.9092255	-84.68748	12.356002	145.7667685
-49.128521	9.220286	139.62088	-25.763538	14.808416	135.84288	35.619118	-4.450282	127.080452	30.541679	40.253693	124.323418	33.0803985	17.9017055	125.701935	-84.6074745	11.7151265	145.983825
-49.534061	10.378036	139.66864	-25.840664	14.408517	135.868759	35.305027	-4.642852	126.58149	30.417261	40.041431	124.386063	32.861144	17.6992895	125.4837765	-84.542472	11.1177445	146.2537415
-49.836628	11.67712	139.745239	-25.901026	14.070028	135.877747	34.949375	-4.747368	126.091125	30.335083	39.867157	124.473572	32.642229	17.5598945	125.2823485	-84.444281	10.5801615	146.4731455
-49.938915	12.936709	139.767532	-25.96316	13.763781	135.846573	34.614502	-4.843918	125.670883	30.279022	39.763023	124.556862	32.446762	17.4595525	125.1138725	-84.373082	10.0680095	146.5792735
-49.851063	14.288479	139.715805	-26.019993	13.519746	135.780518	34.34206	-4.937294	125.269196	30.27417	39.678833	124.703804	32.308115	17.3707695	124.9865	-84.348101	9.6687225	146.574536
-49.476971	16.313318	139.456497	-26.102036	13.224731	135.570724	34.023144	-4.963273	124.801788	30.364353	39.64323	125.043106	32.1937485	17.3399785	124.922447	-84.3978205	9.1094835	146.219001
-49.000172	17.670172	139.087082	-26.181236	13.072361	135.343384	33.870472	-4.964889	124.648132	30.477753	39.676987	125.372612	32.1741125	17.356049	125.010372	-84.5365845	8.788673	145.676396
-48.3946	18.96467	138.710754	-26.268133	12.938802	135.066544	33.759731	-4.959661	124.468704	30.609926	39.687527	125.725044	32.1848285	17.363933	125.096874	-84.7210945	8.513671	145.036214
-47.613987	20.265919	138.272552	-26.346853	12.832046	134.773941	33.671768	-4.964993	124.315193	30.716166	39.686405	126.031578	32.193967	17.360706	125.1733855	-84.887673	8.303386	144.3744965
-46.663551	21.48308	137.912735	-26.424875	12.700362	134.505814	33.592667	-5.005893	124.239395	30.809767	39.667965	126.281609	32.201217	17.331036	125.260502	-85.050967	8.069688	143.751126
-45.529003	22.596447	137.625046	-26.47135	12.601376	134.298019	33.530693	-5.039103	124.098602	30.888668	39.634762	126.461388	32.2096805	17.2978295	125.279995	-85.1523805	7.9049225	143.316043
-44.263565	23.683796	137.322708	-26.547632	12.495293	134.173859	33.499802	-5.053808	124.033081	30.945656	39.592079	126.61779	32.222729	17.2691355	125.3254355	-85.317993	7.7214505	143.0222825
-42.077461	25.192135	136.962585	-26.610312	12.458244	134.075027	33.447357	-5.022894	124.120377	30.989971	39.573284	126.861557	32.218664	17.275195	125.490967	-85.439288	7.641293	142.659087
-40.484322	26.08209	136.714645	-26.676813	12.347449	134.186127	33.498169	-4.989801	124.262497	31.031105	39.572964	127.109566	32.264637	17.2915815	125.6860315	-85.618263	7.4033165	142.6862225
-38.744511	26.932028	136.491241	-26.729954	12.396056	134.137482	33.546825	-4.965195	124.564598	31.09771	39.586868	127.448318	32.3222675	17.3108365	126.006458	-85.7821755	7.4812755	142.268506
-36.859581	27.641388	136.235641	-26.786858	12.416573	134.239227	33.648918	-4.932065	125.062599	31.199646	39.618431	127.901245	32.424282	17.343183	126.481922	-85.997998	7.489963	141.996532
-34.867863	28.353769	135.981552	-26.877832	12.468064	134.311905	33.803421	-4.918091	125.607239	31.359493	39.692108	128.528214	32.581457	17.3870085	127.0677265	-86.337121	7.5491195	141.5560835
-32.829384	28.959688	135.617798	-27.017817	12.559941	134.231491	33.987003	-4.938211	126.293251	31.546549	39.793213	129.302567	32.766776	17.427501	127.797909	-86.80241	7.692381	140.665073
-30.679216	29.54553	135.21492	-27.214491	12.702042	133.990341	34.188362	-4.945667	127.032898	32.056549	39.770977	130.06218	33.1224555	17.412655	128.547539	-87.5514375	7.991429	139.433143
-27.444744	30.293045	134.608871	-27.778721	13.035268	133.345825	34.701355	-5.083029	127.950562	32.283569	39.960922	131.551147	33.492462	17.4389465	129.7508545	-89.049904	8.6315895	136.9407955
-25.277359	30.658472	134.33667	-28.142792	13.393158	132.895355	34.722504	-4.95545	128.611465	32.321541	40.103138	132.599258	33.5220225	17.573844	130.6053615	-89.8076065	9.212472	135.1853485
-23.085842	30.942396	134.249374	-28.485807	13.765399	132.463669	34.722088	-4.752465	129.160614	32.250328	40.27565	133.427063	33.486208	17.7615925	131.2938385	-90.457822	9.7692055	133.6334995
-20.915764	31.07723	134.260498	-28.769505	14.155431	132.08049	34.73769	-4.570132	129.660492	32.127373	40.513199	134.164459	33.4325315	17.9715335	131.9124755	-90.9715415	10.3393285	132.2485045
-18.79208	31.064098	134.391846	-28.990772	14.584121	131.742493	34.745739	-4.363185	130.076126	31.933598	40.743618	134.83429	33.3396685	18.1902165	132.455208	-91.3212125	10.9780255	131.029778
-16.73805	30.96307	134.557678	-29.183352	15.05737	131.426544	34.779213	-4.111877	130.465439	31.717056	40.97942	135.433441	33.2481345	18.4337715	132.94944	-91.6148385	11.6809685	129.903648
-14.778889	30.721811	134.775467	-29.376844	15.531492	131.159271	34.804459	-3.81709	130.888718	31.449158	41.254978	135.966934	33.1268085	18.718944	133.427826	-91.8804965	12.34404	128.890716
-12.061932	30.122158	135.088135	-29.615801	16.262367	130.787766	34.811058	-3.327791	131.371613	31.111694	41.733913	136.74379	32.961376	19.203061	134.0577015	-92.192978	13.321673	127.5178305
-10.392885	29.590199	135.213272	-29.7609	16.7328	130.546234	34.796261	-3.061952	131.670593	30.881804	42.07407	137.145966	32.8390325	19.506059	134.4082795	-92.3608325	13.959541	126.6841885
-8.84391	28.908592	135.339386	-29.873089	17.167051	130.376694	34.775524	-2.772598	131.899185	30.661068	42.39809	137.354431	32.718296	19.812746	134.626808	-92.464474	14.521356	126.12658
-7.437168	28.139507	135.384048	-30.013641	17.569689	130.237183	34.448456	-2.356148	132.07254	30.500586	42.674061	137.436127	32.474521	20.1589565	134.7543335	-92.501803	14.9804215	125.7200325
-6.182575	27.253414	135.350174	-30.143187	17.93009	130.029999	34.736778	-2.400448	132.333344	30.32276	42.978607	137.359756	32.529769	20.2890795	134.84655	-92.816143	15.5711005	125.213448
-5.059178	26.264915	135.208435	-30.264273	18.244511	129.753021	34.654434	-2.243276	132.548492	30.145819	43.268223	137.169678	32.4001265	20.5124735	134.859085	-92.9286725	15.9765485	124.646957
-4.114884	25.201216	135.031891	-30.40889	18.528545	129.401596	34.496853	-2.059517	132.721161	29.970425	43.482983	136.898285	32.233639	20.711733	134.809723	-93.051419	16.345357	123.993469
-2.977499	23.442385	134.591553	-30.557793	18.817556	128.733536	34.179436	-1.799718	132.939926	29.733526	43.729885	136.288025	31.956481	20.9650835	134.6139755	-93.072067	16.6700285	122.8530965
-2.439054	22.200153	134.203918	-30.65612	18.949888	128.306381	33.949432	-1.65445	132.963394	29.628372	43.817947	135.81459	31.788902	21.0817485	134.388992	-93.101142	16.8180275	122.22377
-2.076451	20.901125	133.814133	-30.734713	19.008034	127.916969	33.296368	-1.319499	132.945953	29.585207	43.844025	135.279144	31.4407875	21.262263	134.1125485	-92.9102135	16.753805	121.7213895
-1.863738	19.583441	133.330841	-30.801811	19.018295	127.601753	33.23056	-1.343427	132.869354	29.592079	43.880444	134.754318	31.4113195	21.2685085	133.811836	-93.0149415	16.7680815	121.39167
-1.859311	18.265381	132.901688	-30.818447	18.999819	127.408051	33.275856	-1.395126	132.665985	29.61466	43.902241	134.360809	31.445258	21.2535575	133.513397	-93.082152	16.7460805	121.302705
-2.012847	16.943481	132.538956	-30.758476	19.001827	127.339851	33.824764	-1.674498	132.309601	29.640442	43.917034	134.021484	31.732603	21.121268	133.1655425	-93.249555	16.882386	121.5141595
-2.279369	15.628912	132.212585	-30.684933	19.030071	127.444336	33.952305	-1.694642	132.067825	29.661304	43.942432	133.778152	31.8068045	21.123895	132.9229885	-93.1766705	16.936247	121.9656835
-2.978277	13.747871	131.915237	-30.527943	19.126425	127.885559	34.167648	-1.643465	131.719101	29.734835	44.063869	133.574158	31.9512415	21.210202	132.6466295	-93.0071275	17.042648	123.1244885
-3.648393	12.486317	131.85231	-30.430841	19.247202	128.343018	34.306126	-1.565839	131.536575	29.79467	44.180817	133.514923	32.050398	21.307489	132.525749	-92.91208	17.186915	124.160287
-4.441977	11.275816	131.858597	-30.375443	19.411562	128.799576	34.418045	-1.452501	131.45874	29.844227	44.323219	133.527054	32.131136	21.435359	132.492897	-92.882022	17.387765	125.106255
-5.345962	10.034054	131.923126	-30.336508	19.603338	129.222687	34.441071	-1.302005	131.480484	29.86319	44.478954	133.598618	32.1521305	21.5884745	132.539551	-92.8251465	17.6182015	125.905823
-6.383311	8.802978	132.051636	-30.343077	19.821508	129.662521	34.420177	-1.163801	131.5737	29.869345	44.64349	133.62648	32.144761	21.7398445	132.60009	-92.830915	17.9031715	126.724952
-7.55802	7.59334	132.286316	-30.372351	20.024776	130.061111	34.363781	-1.024146	131.72699	29.886827	44.803558	133.596069	32.125304	21.889706	132.6615295	-92.870006	18.159846	127.4606925
-8.849394	6.389992	132.519562	-30.41633	20.223267	130.377563	34.29657	-0.926097	131.92189	29.896292	44.925068	133.563843	32.096431	21.9994855	132.7428665	-92.929091	18.4470485	128.0122595
-10.922531	4.632528	132.829285	-30.456158	20.472652	130.764664	34.208458	-0.79737	132.207886	29.852142	45.071308	133.355209	32.0303	22.136969	132.7815475	-92.942616	18.808335	128.7477805
-12.445366	3.496971	133.089478	-30.472332	20.617844	130.954773	34.181767	-0.774577	132.379547	29.852617	45.139484	133.090714	32.017192	22.1824535	132.7351305	-92.961856	19.0532345	129.1744155
-14.037469	2.441556	133.3414	-30.453604	20.696356	131.077591	34.186821	-0.754537	132.582306	29.846609	45.184444	132.71553	32.016715	22.2149535	132.648918	-92.923923	19.1777585	129.506264
-15.715732	1.416894	133.67366	-30.40979	20.74531	131.19162	34.204098	-0.726575	132.717117	29.835781	45.164291	132.186584	32.0199395	22.218858	132.4518505	-92.8395195	19.271762	129.9313895
-17.445379	0.485307	134.043152	-30.362415	20.744926	131.356064	34.227001	-0.750023	132.847763	29.525105	45.235626	131.653366	31.876053	22.2428015	132.2505645	-92.600883	19.2470505	130.4615635
-19.261528	-0.368817	134.55162	-30.293823	20.678413	131.629593	34.275219	-0.769179	132.94165	29.506886	45.104359	130.941376	31.8910525	22.16759	131.941513	-92.4786985	19.189236	131.317673
-21.116045	-1.110902	135.139282	-30.239674	20.517132	132.046265	34.335075	-0.836255	132.96785	29.470686	44.9128	130.254303	31.9028805	22.0382725	131.6110765	-92.3822285	18.9959915	132.4814535
-23.965874	-2.063143	136.033005	-30.096117	20.11651	132.81926	34.472538	-1.111485	133.037384	29.373077	44.502644	129.455917	31.9228075	21.6955795	131.2466505	-92.1150415	18.5374405	134.3918695
-25.870785	-2.519471	136.638641	-29.99942	19.787285	133.383118	34.588696	-1.357259	133.042419	29.280964	44.185001	129.107758	31.93483	21.413871	131.0750885	-91.93367	18.160699	135.6911475
-27.772951	-2.892781	137.11142	-29.894337	19.422667	133.910812	34.684952	-1.622711	133.071548	29.199999	43.915287	128.913132	31.9424755	21.146288	130.99234	-91.7311495	17.699046	136.829284
-29.655886	-3.083372	137.439575	-29.816526	19.07415	134.38559	34.474026	-1.713061	133.09845	29.139631	43.680161	128.840988	31.8068285	20.98355	130.969719	-91.4398805	17.16475	137.801461
-31.535137	-3.14334	137.670959	-29.747211	18.759705	134.770355	34.899513	-2.087178	132.957275	29.057301	43.488617	128.822662	31.978407	20.7007195	130.8899685	-91.472829	16.8186905	138.6507415
-33.384956	-3.048021	137.763779	-29.696774	18.473558	135.044785	34.643387	-2.067232	132.917191	28.976513	43.353508	128.804855	31.80995	20.643138	130.861023	-91.203498	16.303978	139.228547
-35.218605	-2.830418	137.751556	-29.658619	18.200466	135.207748	34.676491	-2.183008	132.744568	28.905088	43.252232	128.794891	31.7907895	20.534612	130.7697295	-91.1080275	15.86632	139.6457665
-37.910164	-2.263649	137.595306	-29.62282	17.847105	135.311401	35.034962	-2.522775	132.355743	28.790224	43.062294	128.659515	31.912593	20.2697595	130.507629	-91.158233	15.4244505	140.115173
-39.678852	-1.727788	137.506088	-29.616508	17.634537	135.315887	35.01371	-2.654806	132.102417	28.726526	42.907845	128.510406	31.870118	20.1265195	130.3064115	-91.103134	15.1425545	140.3253625
-41.410343	-1.067537	137.456009	-29.605183	17.424355	135.328812	34.930836	-2.804163	131.792145	28.654217	42.688282	128.262589	31.7925265	19.9420595	130.027367	-91.0028925	14.9066505	140.630257
-43.082943	-0.294135	137.50975	-29.589262	17.208628	135.375198	34.823341	-2.984836	131.415924	28.556738	42.414799	127.913193	31.6900395	19.7149815	129.6645585	-90.8685635	14.7022745	141.0858375
-44.689003	0.603687	137.64505	-29.554399	16.974854	135.477539	34.682312	-3.211541	131.020126	28.427092	42.124676	127.573685	31.554702	19.4565675	129.2969055	-90.6635	14.4931405	141.6581725
-46.107082	1.62959	137.992737	-29.514074	16.718994	135.642151	34.499596	-3.460193	130.563141	28.296679	41.796631	127.25663	31.3981375	19.168219	128.9098855	-90.4262855	14.269769	142.3744165
-47.620003	2.655529	138.260574	-29.465475	16.433891	135.876663	34.335976	-3.717266	130.085785	28.149805	41.490562	126.975044	31.2428905	18.886648	128.5304145	-90.1738405	13.981134	143.2229115
-49.530712	4.419569	138.977982	-29.433674	15.994519	136.334641	34.016972	-4.118918	129.488922	27.854105	41.038231	126.6446	30.9355385	18.4596565	128.066761	-89.8028865	13.5293815	144.602521
-50.676323	5.702456	139.572327	-29.436831	15.720937	136.706238	33.795475	-4.323542	129.138809	27.630175	40.755573	126.484848	30.712825	18.2160155	127.8118285	-89.586487	13.2258585	145.6006475
-51.396858	7.340445	140.220062	-29.431459	15.47455	137.12439	33.554821	-4.53239	128.887604	27.40629	40.505375	126.377975	30.4805555	17.9864925	127.6327895	-89.3434735	12.9626075	146.6159905
-52.431034	8.586303	140.862442	-29.430756	15.26362	137.531143	33.335598	-4.682391	128.687775	27.212311	40.303596	126.312195	30.2739545	17.8106025	127.499985	-89.1354665	12.7166375	147.562301
-53.232147	10.013272	141.373779	-29.434553	15.076241	137.868027	33.144695	-4.790372	128.557114	27.06951	40.117397	126.292847	30.1071025	17.6635125	127.4249805	-88.9762085	12.4889695	148.3110735
-53.849243	11.601875	141.693649	-29.456329	14.911263	138.085922	32.983578	-4.884377	128.447418	26.979887	39.959454	126.284073	29.9817325	17.5375385	127.3657455	-88.8943905	12.2849875	148.8060985
-54.238457	13.232554	141.776794	-29.472578	14.761726	138.148163	32.834984	-4.972368	128.35173	26.92787	39.806412	126.269951	29.881427	17.417022	127.3108405	-88.826583	12.10643	148.9854855
-54.845821	15.664701	141.630539	-29.503654	14.499495	138.055161	32.666904	-5.113317	128.194977	26.905457	39.604553	126.212692	29.7861805	17.245618	127.2038345	-88.7934885	11.753372	148.9064875
-54.986691	17.382338	141.332245	-29.539505	14.305184	137.882614	32.596497	-5.193667	128.050858	26.928694	39.493069	126.20623	29.7625955	17.149701	127.128544	-88.8416055	11.460667	148.636684
-54.991661	19.123587	141.018921	-29.565445	14.094106	137.667542	32.526718	-5.280725	127.91729	26.955801	39.384415	126.234482	29.7412595	17.051845	127.075886	-88.8721495	11.136367	148.259198
-54.81348	20.901283	140.726135	-29.603645	13.890153	137.466904	32.161228	-5.15708	127.843948	27.308268	39.219673	126.19281	29.734748	17.0312965	127.018379	-88.942038	10.7490095	147.915429
-54.515869	22.733076	140.560822	-29.644293	13.696675	137.301788	32.059689	-5.183988	127.586578	27.366997	39.206425	126.332298	29.713343	17.0112185	126.959438	-89.001929	10.3821315	147.644138
-53.994171	24.550322	140.482025	-29.703327	13.518353	137.187988	31.939182	-5.206776	127.330551	27.427217	39.20406	126.524879	29.6831995	16.998642	126.927715	-89.0898535	10.038064	147.448261
-53.341938	26.401562	140.55484	-29.749319	13.378942	137.158249	31.800995	-5.176836	127.070831	27.470991	39.212936	126.763824	29.635993	17.01805	126.9173275	-89.134631	9.739834	147.3991705
-52.045364	29.155987	140.77475	-29.760344	13.301079	137.16301	31.622589	-5.086083	126.747719	27.588215	39.291538	127.239487	29.605402	17.1027275	126.993603	-89.12609	9.4994305	147.332417
-51.004021	30.971436	140.858154	-29.772573	13.273557	137.133041	31.573969	-4.973042	126.604607	27.414545	39.531242	127.79744	29.494257	17.2791	127.2010235	-89.039403	9.268014	147.0650585
-49.833042	32.742699	140.768082	-29.782486	13.272516	137.007492	31.57435	-4.804312	126.519524	27.619669	39.69688	128.356705	29.5970095	17.446284	127.4381145	-89.1619815	9.098748	146.5768695
-48.548447	34.467026	140.605057	-29.793331	13.291289	136.683609	31.640846	-4.631494	126.454506	27.887627	39.861443	129.073151	29.7642365	17.6149745	127.7638285	-89.3508985	8.9676035	145.6033895
-47.141869	36.122952	140.387192	-29.814583	13.292545	136.301086	31.783291	-4.431235	126.448929	28.195705	40.051003	129.78775	29.989498	17.809884	128.1183395	-89.618664	8.775206	144.4838325
-45.618759	37.669956	140.166885	-29.837126	13.285724	135.812454	31.972712	-4.244889	126.468109	28.812582	40.105236	130.496262	30.392647	17.9301735	128.4821855	-90.066899	8.6412745	143.1427225
-44.018822	39.134304	139.965729	-29.871582	13.315792	135.28688	32.154682	-4.111594	126.459824	29.120228	40.190468	131.35466	30.637455	18.039437	128.907242	-90.380619	8.592147	141.666518
-41.421963	41.082943	139.804947	-29.890724	13.436921	134.547913	32.460922	-3.895418	126.588058	29.530632	40.325146	132.483231	30.995777	18.214864	129.5356445	-90.777225	8.658978	139.5601815
-39.608814	42.213093	139.730972	-29.857885	13.642303	134.114853	32.682262	-3.766958	126.627441	29.80246	40.372467	133.152557	31.242361	18.3027545	129.889999	-90.958131	8.9818515	138.339707
-37.74292	43.198544	139.725677	-29.835527	13.854964	133.758469	32.915131	-3.607209	126.710114	29.967943	40.453957	133.720215	31.441537	18.423374	130.2151645	-91.112591	9.286554	137.3017735
-35.850712	43.980972	139.745895	-29.772022	14.11447	133.441788	33.138992	-3.404741	126.85965	30.138138	40.621357	134.214798	31.638565	18.608308	130.537224	-91.182609	9.620632	136.346352
-33.92926	44.627739	139.692902	-29.728233	14.400885	133.160538	33.350491	-3.147917	127.004066	30.331478	40.733238	134.80014	31.8409845	18.7926605	130.902103	-91.2974505	10.0091095	135.418973
-32.044006	45.062298	139.606125	-29.723328	14.66691	132.926224	33.583874	-2.927335	127.297043	30.443441	40.879868	135.284912	32.0136575	18.9762665	131.2909775	-91.4603135	10.3575535	134.5614705
-30.148973	45.328529	139.613007	-29.702824	14.973378	132.75177	34.093803	-2.86414	127.506866	30.561739	41.107803	135.766205	32.327771	19.1218315	131.6365355	-91.733419	10.8249245	133.8670045
-27.351156	45.42635	139.445953	-29.634207	15.446239	132.632355	34.375427	-2.467512	127.980934	30.682173	41.393509	136.467117	32.5288	19.4629985	132.2240255	-91.797214	11.4294795	133.0406845
-25.486925	45.245846	139.353104	-29.584307	15.817764	132.752625	34.555622	-2.282242	128.337097	30.720673	41.711578	136.72319	32.6381475	19.714668	132.5301435	-91.8067615	11.92086	132.9751065
-23.691471	44.94022	139.18486	-29.540781	16.213106	132.969391	34.74791	-2.065315	128.707703	30.811813	42.06934	136.91777	32.7798615	20.0020125	132.8127365	-91.8614235	12.4241995	133.1260455
-21.92835	44.467945	138.95343	-29.528111	16.642647	133.211411	34.910385	-1.847065	129.170502	30.881887	42.399059	137.103821	32.896136	20.275997	133.1371615	-91.952358	13.009297	133.2856605
-20.226896	43.845989	138.704712	-29.553577	17.071941	133.488327	35.028843	-1.623812	129.675751	30.890957	42.767006	137.229736	32.9599	20.571597	133.4527435	-92.067054	13.572285	133.5239105
-18.594452	43.05154	138.523285	-29.589054	17.477966	133.770462	35.096733	-1.402874	130.19635	30.868208	43.108238	137.393341	32.9824705	20.852682	133.7948455	-92.1605785	14.10325	133.7460785
-17.026157	42.127968	138.292953	-29.655636	17.866638	134.032562	35.145226	-1.235188	130.746307	30.805725	43.414104	137.561005	32.9754755	21.089458	134.153656	-92.2867475	14.643818	133.911468
-14.816506	40.47242	137.957397	-29.797977	18.406101	134.341644	35.135345	-1.090303	131.744522	30.697769	43.844826	137.771072	32.916557	21.3772615	134.757797	-92.512511	15.4349405	133.925491
-13.461254	39.280251	137.738541	-29.892668	18.761379	134.487457	35.124214	-1.066112	132.551773	30.625444	44.100868	137.866318	32.874829	21.517378	135.2090455	-92.660165	16.00538	133.7658685
-12.193067	37.969509	137.601349	-29.978481	19.120787	134.58876	35.100018	-1.003271	133.298172	30.576944	44.358074	137.939545	32.838481	21.6774015	135.6188585	-92.795443	16.5641725	133.5586615
-11.067674	36.626278	137.471115	-30.067217	19.434235	134.668686	34.957729	-0.904769	133.934158	30.536022	44.584362	137.973862	32.7468755	21.8397965	135.95401	-92.8813095	17.0286735	133.383362
-10.041939	35.195824	137.451477	-30.118555	19.69849	134.807312	34.847538	-0.700581	134.26918	30.493671	44.781483	137.91304	32.6706045	22.040451	136.09111	-92.9077145	17.356529	133.523514
-9.150251	33.76228	137.489532	-30.118116	19.909344	134.997604	34.7831	-0.573775	134.751465	30.502832	44.943607	137.792618	32.642966	22.184916	136.2720415	-92.879198	17.633772	133.7231665
-8.37378	32.29546	137.611755	-30.075005	20.087685	135.207703	34.751465	-0.425484	135.190475	30.554544	45.067974	137.615768	32.6530045	22.321245	136.4031215	-92.8030145	17.854125	134.0122845
-7.432167	30.12628	137.801895	-29.935852	20.304934	135.460785	34.854023	-0.190434	135.69574	30.677378	45.250057	137.30542	32.7657005	22.5298115	136.50058	-92.6374045	18.0800565	134.42099
-6.979949	28.715584	137.978989	-29.824823	20.425619	135.554321	34.95652	-0.013758	136.017059	30.771574	45.36792	137.126236	32.864047	22.677081	136.5716475	-92.513693	18.174157	134.5369945
-6.642415	27.349743	138.130051	-29.733139	20.530966	135.607681	35.045425	0.231748	136.268234	30.863991	45.50631	137.048401	32.954708	22.869029	136.6583175	-92.420986	18.192903	134.5570445
-6.473826	26.056328	138.307327	-29.657972	20.645407	135.649994	35.102524	0.444936	136.417099	30.928062	45.630707	137.051956	33.015293	23.0378215	136.7345275	-92.331237	18.2529925	134.5654605
-6.418835	24.80813	138.449966	-29.606236	20.758751	135.713257	35.156334	0.618113	136.464874	30.968746	45.759102	137.100815	33.06254	23.1886075	136.7828445	-92.275012	18.3288945	134.6436695
-6.515005	23.603231	138.562851	-29.585043	20.864834	135.796768	35.177784	0.737906	136.392365	31.030972	45.9035	137.173798	33.104378	23.320703	136.7830815	-92.274464	18.408965	134.8104545
-6.703573	22.479765	138.597122	-29.560257	20.9851	135.879761	35.243561	0.839984	136.203918	31.094915	46.047844	137.293549	33.169238	23.443914	136.7487335	-92.289752	18.526286	135.0107885
-7.194103	20.832972	138.541092	-29.492245	21.149269	136.030884	35.371925	0.977064	135.746948	31.176567	46.218689	137.531342	33.274246	23.5978765	136.639145	-92.258736	18.7006615	135.422623
-7.679052	19.76363	138.441299	-29.437641	21.244465	136.145859	35.479523	1.04579	135.421814	31.232018	46.309074	137.727158	33.3557705	23.677432	136.574486	-92.2310525	18.811498	135.717232
-8.215664	18.734182	138.263931	-29.389578	21.337172	136.316864	35.601681	1.150915	135.033646	NaN	NaN	NaN	NaN	NaN	NaN	NaN	NaN	NaN
-8.8742	17.692795	138.120026	-29.331858	21.446131	136.5271	35.689796	1.255769	134.647949	NaN	NaN	NaN	NaN	NaN	NaN	NaN	NaN	NaN
-9.638701	16.633993	137.920685	-29.297539	21.546854	136.695374	35.732071	1.343693	134.365555	NaN	NaN	NaN	NaN	NaN	NaN	NaN	NaN	NaN
-10.47776	15.591821	137.680893	-29.266224	21.659145	136.834656	35.739086	1.494166	134.132797	NaN	NaN	NaN	NaN	NaN	NaN	NaN	NaN	NaN
-11.41782	14.517063	137.463196	-29.269192	21.816319	136.954742	35.715588	1.64028	134.008102	NaN	NaN	NaN	NaN	NaN	NaN	NaN	NaN	NaN
-13.002422	12.832779	137.160492	-29.271946	22.048828	137.100403	35.696571	1.757447	134.18425	NaN	NaN	NaN	NaN	NaN	NaN	NaN	NaN	NaN
-14.150318	11.691855	137.097275	-29.265305	22.222672	137.175888	35.679646	1.792119	134.214966	NaN	NaN	NaN	NaN	NaN	NaN	NaN	NaN	NaN
-15.418436	10.486945	137.181671	-29.273432	22.402369	137.242981	35.646328	1.76876	134.362747	NaN	NaN	NaN	NaN	NaN	NaN	NaN	NaN	NaN
-16.734993	9.294181	137.416702	-29.284187	22.547848	137.361191	35.529396	1.772343	134.576431	NaN	NaN	NaN	NaN	NaN	NaN	NaN	NaN	NaN
-18.126999	8.075762	137.87384	-29.287937	22.643969	137.588699	35.440083	1.822434	134.782455	31.309383	46.977478	136.536942	33.374733	24.399956	135.6596985	-91.950607	20.887982	139.5176995
-19.55549	6.874366	138.516479	-29.274782	22.655104	137.953873	35.352402	1.849829	134.973312	31.269222	46.976563	135.678986	33.310812	24.413196	135.326149	-91.860376	20.897012	140.581597
-21.050529	5.747484	139.417526	-29.246647	22.574469	138.496109	35.232719	1.882144	135.140045	31.188742	46.894543	134.715454	33.2107305	24.3883435	134.9277495	-91.7040245	20.7605945	142.0644685
-23.265236	4.152228	140.909317	-29.18211	22.219755	139.450027	35.190201	1.73813	135.349777	30.87624	46.577522	133.372955	33.0332205	24.157826	134.361366	-91.3974405	20.281684	144.538688
-24.759422	3.230119	141.892868	-29.16185	21.870581	140.087997	35.196033	1.605076	135.458405	30.580357	46.308563	132.712006	32.888195	23.9568195	134.0852055	-91.211895	19.7843425	146.0907885
-26.217884	2.383873	142.805481	-29.168098	21.471087	140.719162	35.19627	1.415569	135.542236	30.245409	46.002537	132.208542	32.7208395	23.709053	133.875389	-91.0570355	19.233121	147.562935
-27.628609	1.694847	143.574219	-29.209158	21.033617	141.322144	35.217407	1.212882	135.58049	29.868374	45.748775	131.793976	32.5428905	23.4808285	133.687233	-90.9612065	18.5864055	148.957055
-29.043707	1.109952	144.227295	-29.252859	20.579355	141.820023	35.218651	1.031932	135.54274	29.180178	45.63343	131.611053	32.1994145	23.332681	133.5768965	-90.7051325	17.826029	150.0631495
-30.366495	0.611074	144.618988	-29.274801	20.12335	142.156799	35.232357	0.828109	135.456543	28.830156	45.412766	131.475754	32.0312565	23.1204375	133.4661485	-90.5808585	17.1262625	150.8474495
-31.635519	0.280863	144.789017	-29.289335	19.718309	142.336212	35.247795	0.620721	135.329239	28.540245	45.226799	131.370132	31.89402	22.92376	133.3496855	-90.47269	16.512858	151.3227385
-33.43137	-0.004218	144.669281	-29.296545	19.184633	142.31308	34.691738	0.550634	135.021851	28.210104	44.961197	131.172012	31.450921	22.7559155	133.0969315	-90.044011	15.6133505	151.5292285
-34.555199	-0.036427	144.38179	-29.315985	18.845797	142.144226	34.687889	0.316811	134.587433	28.06938	44.754658	131.03125	31.3786345	22.5357345	132.8093415	-90.0106045	15.1558595	151.4791105
-35.582603	0.04351	144.023026	-29.296082	18.494961	141.91803	34.628403	0.120485	134.090088	27.927351	44.521606	130.782883	31.277877	22.3210455	132.4364855	-89.870041	14.6688765	151.3995745
-36.491455	0.2236	143.670715	-29.246613	18.144556	141.675812	34.538914	-0.092626	133.549576	27.784374	44.27433	130.458481	31.161644	22.090852	132.0040285	-89.65487	14.19826	151.3475955
-37.300915	0.527502	143.281738	-29.171026	17.798429	141.395584	34.705612	-0.444492	132.951752	27.693935	44.037388	130.17717	31.1997735	21.796448	131.564461	-89.5418255	13.80041	151.226707
-37.998951	0.92152	142.793762	-29.073635	17.450146	141.075577	34.615963	-0.620391	132.375519	27.683411	43.802685	129.916	31.149687	21.591147	131.1457595	-89.296957	13.309145	151.0053945
-38.606758	1.373262	142.156876	-29.035749	17.135036	140.682755	34.512135	-0.834335	131.805954	27.695417	43.574245	129.776169	31.103776	21.369955	130.7910615	-89.175274	12.900117	150.5744485
-39.279221	2.221395	140.978867	-29.063234	16.702812	139.933807	34.287975	-1.114756	131.008484	27.73822	43.283508	129.741028	31.0130975	21.084376	130.374756	-89.1395655	12.321248	149.492858
-39.634167	2.861871	140.128143	-29.119734	16.405622	139.352692	34.106853	-1.242603	130.416565	27.798182	43.112652	129.814056	30.9525175	20.9350245	130.1153105	-89.1919855	11.8762195	148.5900735
-39.864574	3.496771	139.121216	-29.15023	16.158731	138.673096	33.916458	-1.373573	129.811966	28.222858	42.841743	129.871017	31.069658	20.734085	129.8414915	-89.370118	11.583377	147.5047005
-39.967873	4.130805	138.09465	-29.192364	15.903379	137.93898	33.75238	-1.503902	129.248611	28.040171	42.792316	130.097733	30.8962755	20.644207	129.673172	-89.2810035	11.162551	146.204788
-39.92617	4.789871	137.049026	-29.222855	15.70016	137.175827	33.616154	-1.63283	128.68721	28.184805	42.658062	130.120514	30.9004795	20.512616	129.403862	-89.3461895	10.887704	144.947792
-39.797905	5.434925	136.080978	-29.243565	15.587846	136.387589	33.50238	-1.766743	128.15097	28.32962	42.519501	130.098404	30.916	20.376379	129.124687	-89.40313	10.799313	143.650491
-39.530899	6.028752	135.229675	-29.2085	15.521545	135.652985	33.420757	-1.870056	127.701744	28.465038	42.384926	129.918716	30.9428975	20.257435	128.81023	-89.3598975	10.785655	142.49574
-38.871746	6.836776	133.915909	-29.140276	15.530959	134.47757	33.385773	-1.997378	127.23175	28.766935	42.222675	129.59581	31.076354	20.1126485	128.41378	-89.356906	10.9492695	140.54136
-38.35799	7.329326	132.944901	-29.143566	15.588394	133.594559	33.106174	-1.931428	127.310883	28.945414	42.098011	129.377228	31.025794	20.0832915	128.3440555	-89.312926	11.0934965	138.8450625
-37.799381	7.756837	132.008698	-29.192162	15.692198	132.731094	33.502357	-2.24299	127.297913	29.050137	41.998455	129.000961	31.276247	19.8777325	128.149437	-89.660571	11.5066635	137.312751
-37.160061	8.119969	131.160492	-29.291248	15.825359	131.867905	33.548767	-2.320965	127.502151	29.11455	41.953133	128.617996	31.3316585	19.816084	128.0600735	-89.9141545	11.834634	135.6757365
-36.471634	8.440298	130.489044	-29.359591	15.959888	131.139297	33.638527	-2.359013	127.902313	29.108068	41.960796	128.215134	31.3732975	19.8008915	128.0587235	-90.0924795	12.1188845	134.2198705
-35.744026	8.748854	130.057663	-29.405296	16.065302	130.64061	33.788837	-2.33265	128.333542	29.142767	42.036068	127.928986	31.465802	19.851709	128.131264	-90.276394	12.278895	133.149956
-34.996426	8.988561	129.884262	-29.409164	16.105335	130.424271	33.943287	-2.288325	128.701874	29.273739	42.109085	128.025955	31.608513	19.91038	128.3639145	-90.426841	12.30029	132.4846275
-33.853149	9.397017	130.047134	-29.30636	16.030363	130.650696	34.245548	-2.248773	129.439468	29.543495	42.262676	128.650208	31.8945215	20.0069515	129.044838	-90.5072415	12.0537745	132.256554
-33.073761	9.670308	130.337341	-29.203678	15.914962	131.036728	34.45937	-2.237847	129.976395	29.698027	42.318459	129.428452	32.0786985	20.040306	129.7024235	-90.4860545	11.789618	132.3710325
-32.259666	9.930826	130.757217	-29.13591	15.796387	131.556076	34.70105	-2.247741	130.569061	29.81345	42.340832	130.307266	32.25725	20.0465455	130.4381635	-90.52907	11.5462285	132.6739885
-31.482824	10.260194	131.225174	-29.078739	15.763089	132.071381	34.918556	-2.232952	131.149399	29.926983	42.385605	131.217819	32.4227695	20.0763265	131.183609	-90.5802475	11.4498515	132.959153
-30.7111	10.558148	131.582611	-29.054817	15.804327	132.468887	35.092564	-2.214084	131.650055	30.379915	42.361908	132.083313	32.7362395	20.073912	131.866684	-90.8458735	11.534742	133.07109
-29.990459	10.866412	131.773758	-29.048639	15.886417	132.697128	35.19772	-2.175329	132.081528	30.503378	42.482452	132.940643	32.850549	20.1535615	132.5110855	-90.947827	11.6192725	132.8831705
-29.346245	11.196556	131.854919	-29.09469	16.053949	132.811066	35.252594	-2.10001	132.38179	30.610128	42.622421	133.701065	32.931361	20.2612055	133.0414275	-91.120741	11.8466925	132.5807045
-28.401443	11.621017	131.918335	-29.172712	16.361927	132.875748	35.240517	-1.98208	132.582779	30.735102	42.847546	134.573929	32.9878095	20.432733	133.578354	-91.3332335	12.291121	132.173142
-27.839357	11.833329	131.939011	-29.207745	16.591114	132.880676	35.215668	-1.850511	132.613617	30.803644	42.972328	134.972946	33.009656	20.5609085	133.7932815	-91.425146	12.6213195	131.9680705
-27.348083	11.971452	131.966415	-29.221498	16.812859	132.905502	35.192211	-1.731747	132.549667	30.86145	43.125645	135.298599	33.0268305	20.696949	133.924133	-91.4698265	12.928769	131.886871
-26.944124	12.018448	131.967773	-29.209959	17.021141	132.919998	35.212223	-1.632794	132.545181	30.951714	43.250156	135.595886	33.0819685	20.808681	134.0705335	-91.5018865	13.233601	131.7694625
-26.644152	11.963769	131.959946	-29.188929	17.218792	132.926102	35.233303	-1.538236	132.559845	31.035358	43.360157	135.840256	33.1343305	20.9109605	134.2000505	-91.5121885	13.5266235	131.6521535
-26.428446	11.812929	131.977036	-29.153765	17.410145	132.969269	35.264351	-1.516152	132.670959	31.102831	43.463692	136.019043	33.183591	20.97377	134.345001	-91.491121	13.84652	131.593537
-26.31757	11.589753	132.041611	-29.154316	17.610821	133.051773	35.308151	-1.494968	132.920914	31.151882	43.559502	136.153809	33.2300165	21.032267	134.5373615	-91.5386485	14.189375	131.5661845
-26.350605	11.125086	132.374222	-29.156948	17.903723	133.296265	35.414772	-1.454159	133.580475	31.233566	43.734314	136.316818	33.324169	21.1400775	134.9486465	-91.638065	14.6673685	131.6438835
-26.495281	10.777323	132.80365	-29.140633	18.137234	133.568878	35.641525	-1.379212	134.3508	31.322575	43.895267	136.518402	33.48205	21.2580275	135.434601	-91.763316	15.0164405	131.703155
-26.707983	10.446683	133.391541	-29.077715	18.417599	134.003006	35.554741	-1.016557	135.524796	31.453779	44.0704	136.800964	33.50426	21.5269215	136.16288	-91.65969	15.3082765	131.843132
-26.999807	10.185291	134.197891	-28.939396	18.749266	134.584076	35.686577	-0.890839	136.554382	31.572443	44.304745	137.069458	33.62951	21.706953	136.81192	-91.508302	15.791579	132.356232
-27.415154	9.953941	135.05098	-28.7736	19.097666	135.188293	36.500504	-1.124166	137.120697	31.623215	44.61198	137.246826	34.0618595	21.743907	137.1837615	-91.6090595	16.451425	133.1928245
-27.930664	9.756536	135.765854	-28.70388	19.361969	135.71666	36.243584	-0.882174	137.902649	31.771702	44.88382	137.42128	34.007643	22.000823	137.6619645	-91.415403	16.723115	133.7713555
-28.651978	9.673625	136.438751	-28.682978	19.541725	136.259918	NaN	NaN	NaN	31.948381	44.918549	137.428604	NaN	NaN	NaN	NaN	NaN	NaN
-29.858059	9.649687	137.586456	-28.670301	19.667007	137.21228	NaN	NaN	NaN	31.89654	44.947208	136.912247	NaN	NaN	NaN	NaN	NaN	NaN
-30.756351	9.787066	138.224991	-28.699419	19.712	137.828659	NaN	NaN	NaN	31.846581	44.975468	136.574722	NaN	NaN	NaN	NaN	NaN	NaN
-31.724354	10.041945	138.885468	-28.725666	19.744556	138.458069	NaN	NaN	NaN	31.713692	44.990559	136.066681	NaN	NaN	NaN	NaN	NaN	NaN
-32.720997	10.463601	139.540039	-28.769123	19.771198	139.156662	NaN	NaN	NaN	31.532482	45.051979	135.430206	NaN	NaN	NaN	NaN	NaN	NaN
-33.738129	11.01479	140.267746	-28.777042	19.78261	139.863129	NaN	NaN	NaN	31.349436	45.075954	134.86853	NaN	NaN	NaN	NaN	NaN	NaN
-34.818802	11.741477	140.94931	-28.762865	19.824835	140.533096	NaN	NaN	NaN	31.105732	45.079678	134.340912	NaN	NaN	NaN	NaN	NaN	NaN
-35.861057	12.608282	141.53717	-28.757126	19.89542	141.130585	35.383701	0.837219	138.103241	30.81496	45.124298	133.82933	33.0993305	22.9807585	135.9662855	-90.6135825	16.8100815	146.2948845
-37.315807	14.183116	142.218353	-28.761063	20.040213	141.849136	35.113632	1.113188	137.542038	30.396103	45.27483	133.181946	32.7548675	23.194009	135.361992	-90.2769935	16.886417	148.33628
-38.281963	15.436093	142.549103	-28.802412	20.131121	142.193573	34.868599	1.310211	137.116409	30.116135	45.376823	132.802917	32.492367	23.343517	134.959663	-90.097191	16.918725	149.427483
-39.120426	16.759924	142.629288	-28.842777	20.148708	142.416046	34.759392	1.416981	136.606613	29.88323	45.482681	132.529861	32.321311	23.449831	134.568237	-90.006865	16.847585	150.263855
-39.956764	18.198086	142.687347	-28.922983	20.097027	142.520065	34.722065	1.445025	136.013489	29.670408	45.525707	132.405548	32.1962365	23.485366	134.2095185	-90.0422025	16.708688	150.8306115
-40.703426	19.732626	142.678299	-29.02129	20.030472	142.540192	34.62175	1.387703	135.355621	29.422701	45.552643	132.348389	32.0222255	23.470173	133.852005	-90.0648055	16.590771	151.228379
-41.315224	21.395216	142.649765	-29.15023	19.970871	142.472824	34.458042	1.374286	134.668167	29.133453	45.597927	132.327225	31.7957475	23.4861065	133.497696	-90.0962075	16.4556355	151.447952
-41.867188	23.081572	142.698547	-29.257441	19.964399	142.37886	34.129871	1.458365	133.986694	28.859362	45.707275	132.304214	31.4946165	23.58282	133.145454	-90.0094985	16.345978	151.612266
-42.381767	25.790947	143.006973	-29.36813	20.022774	142.28125	33.855072	1.572327	132.671005	28.558296	46.027	132.257904	31.206684	23.7996635	132.4644545	-89.942944	16.2458845	152.0980455
-42.559116	27.607349	143.35701	-29.431135	20.165134	142.277771	33.506504	1.718161	131.94043	28.406052	46.22834	132.246445	30.956278	23.9732505	132.0934375	-89.818548	16.3570175	152.4621045
-42.534775	29.450956	143.735092	-29.464102	20.344751	142.323608	33.158112	1.944161	131.254364	28.306337	46.455444	132.239746	30.7322245	24.1998025	131.747055	-89.6604285	16.4896995	152.900161
-42.408211	31.240448	144.163101	-29.455864	20.570633	142.381714	32.849308	2.231797	130.685806	28.262482	46.712986	132.252899	30.555895	24.4723915	131.4693525	-89.467623	16.6688745	153.2940755
-42.06881	33.052429	144.4552	-29.403162	20.825554	142.422455	32.649128	2.500793	130.35791	28.260656	46.977322	132.245438	30.454892	24.7390575	131.301674	-89.261216	16.9120505	153.543236
-41.641048	34.79594	144.671326	-29.330582	21.061218	142.455978	32.534851	2.766571	130.134613	28.300337	47.237621	132.250778	30.417594	25.002096	131.1926955	-89.078758	17.12034	153.7192605
-40.998535	36.436523	144.797791	-29.243135	21.253454	142.413834	32.513145	2.991953	129.98674	28.352524	47.420063	132.234283	30.4328345	25.206008	131.1105115	-88.9191045	17.3009	153.7171565
-39.794689	38.823071	144.712234	-29.126659	21.516214	142.295319	32.596661	3.220252	129.925949	28.423574	47.753429	132.174759	30.5101175	25.4868405	131.050354	-88.7634355	17.5455875	153.540284
-38.80336	40.275551	144.584534	-29.052935	21.651377	142.171829	32.694073	3.372862	129.899551	28.507296	47.947918	132.153595	30.6006845	25.66039	131.026573	-88.7065545	17.642364	153.317085
-37.653263	41.696987	144.37384	-28.99642	21.750488	142.033005	32.800697	3.502977	129.917511	28.611507	48.114094	132.169006	30.706102	25.8085355	131.0432585	-88.698942	17.6924405	153.0227515
-36.396534	42.970455	144.105179	-28.971407	21.795155	141.836304	32.906441	3.599217	129.943237	28.766546	48.255714	132.283813	30.8364935	25.9274655	131.113525	-88.7793075	17.6628445	152.559083
-34.960175	44.162785	143.810074	-28.975742	21.784506	141.530579	33.034451	3.650055	130.0056	28.974527	48.364277	132.564041	31.004489	26.007166	131.2848205	-88.955973	17.561846	151.7763375
-33.383789	45.206253	143.452377	-28.974894	21.660732	141.074783	33.217621	3.669421	130.131897	29.268785	48.410217	133.070404	31.243203	26.039819	131.6011505	-89.192991	17.281645	150.5484155
-31.686905	46.119205	143.21286	-29.038099	21.542215	140.534454	33.471603	3.659316	130.249893	29.594475	48.370922	133.772079	31.533039	26.015119	132.010986	-89.609237	17.069311	149.057922
-28.964668	47.257969	142.984238	-29.201014	21.409674	139.679871	33.827694	3.504874	130.567795	30.002356	48.213829	134.976563	31.915025	25.8593515	132.772179	-90.317053	16.9599965	146.587563
-27.020927	47.771549	143.095123	-29.283825	21.376354	139.267731	33.991871	3.396743	130.723267	30.243683	48.021042	135.822067	32.117777	25.7088925	133.272667	-90.685427	17.0438155	145.262795
-25.000378	48.160725	143.314545	-29.27536	21.400497	138.961761	34.210316	3.376564	131.008347	30.51903	47.966427	136.630554	32.364673	25.6714955	133.8194505	-90.915393	17.1294985	144.1040715
-22.953407	48.268188	143.601044	-29.207769	21.447996	138.701675	34.497028	3.438683	131.381744	30.836084	47.916985	137.60849	32.666556	25.677834	134.495117	-91.082094	17.218158	142.908233
-20.811691	48.286942	143.920258	-29.054308	21.540842	138.55838	34.895573	3.486859	131.794601	NaN	NaN	NaN	NaN	NaN	NaN	NaN	NaN	NaN
-18.7533	48.070141	144.289001	-28.914114	21.667885	138.542191	35.421066	3.517185	132.465683	NaN	NaN	NaN	NaN	NaN	NaN	NaN	NaN	NaN
-16.67852	47.632847	144.662628	-28.778658	21.817846	138.570709	35.923805	3.534712	133.222092	NaN	NaN	NaN	NaN	NaN	NaN	NaN	NaN	NaN
-13.71007	46.612751	145.218124	-28.556198	22.037172	138.706116	36.562912	3.481851	134.338348	NaN	NaN	NaN	NaN	NaN	NaN	NaN	NaN	NaN
-11.809714	45.666012	145.574478	-28.442154	22.175703	138.89679	36.868633	3.386817	135.002975	NaN	NaN	NaN	NaN	NaN	NaN	NaN	NaN	NaN
-10.047642	44.522938	145.986755	-28.347763	22.284824	139.103073	37.149734	3.336523	135.551056	NaN	NaN	NaN	NaN	NaN	NaN	NaN	NaN	NaN
-8.383968	43.205578	146.202713	-28.279188	22.371073	139.267288	37.396797	3.168498	136.074188	NaN	NaN	NaN	NaN	NaN	NaN	NaN	NaN	NaN
-6.850609	41.729527	146.338776	-28.243589	22.404129	139.419128	37.593369	3.009052	136.586349	NaN	NaN	NaN	NaN	NaN	NaN	NaN	NaN	NaN
-5.449781	40.098862	146.367264	-28.229036	22.423994	139.53566	NaN	NaN	NaN	NaN	NaN	NaN	NaN	NaN	NaN	NaN	NaN	NaN
-4.184145	38.321213	146.252823	-28.209198	22.445446	139.577042	NaN	NaN	NaN	NaN	NaN	NaN	NaN	NaN	NaN	NaN	NaN	NaN
-2.521555	35.434189	145.850494	-28.15966	22.463028	139.598724	NaN	NaN	NaN	NaN	NaN	NaN	NaN	NaN	NaN	NaN	NaN	NaN
-1.542347	33.346897	145.518387	-28.116379	22.494762	139.633087	NaN	NaN	NaN	NaN	NaN	NaN	NaN	NaN	NaN	NaN	NaN	NaN
-0.776248	31.173845	145.18187	-28.050211	22.489939	139.663986	NaN	NaN	NaN	NaN	NaN	NaN	NaN	NaN	NaN	NaN	NaN	NaN
-0.101977	28.870335	144.78653	-27.963676	22.479034	139.693588	NaN	NaN	NaN	NaN	NaN	NaN	NaN	NaN	NaN	NaN	NaN	NaN
0.351771	26.501656	144.493835	-27.862825	22.475494	139.760376	NaN	NaN	NaN	NaN	NaN	NaN	NaN	NaN	NaN	NaN	NaN	NaN
0.723299	24.076153	144.193069	-27.718193	22.459074	139.859955	NaN	NaN	NaN	NaN	NaN	NaN	NaN	NaN	NaN	NaN	NaN	NaN
0.902599	21.588886	144.021194	-27.529961	22.431503	140.015976	NaN	NaN	NaN	NaN	NaN	NaN	NaN	NaN	NaN	NaN	NaN	NaN
0.908464	17.871304	143.941956	-27.240288	22.360914	140.372772	NaN	NaN	NaN	NaN	NaN	NaN	NaN	NaN	NaN	NaN	NaN	NaN
0.764432	15.397411	144.063583	-27.050833	22.278193	140.661957	NaN	NaN	NaN	NaN	NaN	NaN	NaN	NaN	NaN	NaN	NaN	NaN
0.436133	12.921454	144.406158	-26.861122	22.169611	140.968506	NaN	NaN	NaN	NaN	NaN	NaN	NaN	NaN	NaN	NaN	NaN	NaN
0.017302	10.545047	144.797943	-26.662367	22.01815	141.25264	NaN	NaN	NaN	NaN	NaN	NaN	NaN	NaN	NaN	NaN	NaN	NaN
-0.518467	8.173481	145.347412	-26.455637	21.828043	141.510666	NaN	NaN	NaN	33.358105	48.138004	139.927094	NaN	NaN	NaN	NaN	NaN	NaN
-1.160138	5.952435	145.99411	-26.260174	21.624861	141.747162	NaN	NaN	NaN	33.384933	48.095451	139.678802	NaN	NaN	NaN	NaN	NaN	NaN
-1.912688	3.804126	146.57872	-26.063288	21.409765	141.905243	NaN	NaN	NaN	NaN	NaN	NaN	NaN	NaN	NaN	NaN	NaN	NaN
-3.226235	0.835605	147.42215	-25.79707	21.07547	142.039307	NaN	NaN	NaN	NaN	NaN	NaN	NaN	NaN	NaN	NaN	NaN	NaN
-4.191385	-0.951015	147.839661	-25.637568	20.833231	142.07724	NaN	NaN	NaN	NaN	NaN	NaN	NaN	NaN	NaN	NaN	NaN	NaN
-5.284514	-2.644904	148.252396	-25.501093	20.581108	142.118652	NaN	NaN	NaN	NaN	NaN	NaN	NaN	NaN	NaN	NaN	NaN	NaN
-6.432383	-4.141187	148.606796	-25.342989	20.336905	142.173309	NaN	NaN	NaN	NaN	NaN	NaN	NaN	NaN	NaN	NaN	NaN	NaN
-7.677886	-5.482112	148.97493	-25.186995	20.091278	142.254807	NaN	NaN	NaN	NaN	NaN	NaN	NaN	NaN	NaN	NaN	NaN	NaN
-8.974684	-6.690516	149.230728	-24.988878	19.839931	142.334763	NaN	NaN	NaN	NaN	NaN	NaN	NaN	NaN	NaN	NaN	NaN	NaN
-10.36536	-7.68539	149.385071	-24.794899	19.598495	142.454666	NaN	NaN	NaN	NaN	NaN	NaN	NaN	NaN	NaN	NaN	NaN	NaN
-12.520673	-8.968293	149.278397	-24.527121	19.223816	142.654236	NaN	NaN	NaN	NaN	NaN	NaN	NaN	NaN	NaN	NaN	NaN	NaN
-14.079757	-9.58387	148.985275	-24.351925	18.952347	142.77243	NaN	NaN	NaN	NaN	NaN	NaN	NaN	NaN	NaN	NaN	NaN	NaN
-15.643631	-10.112148	148.505859	-24.200457	18.672615	142.9086	NaN	NaN	NaN	NaN	NaN	NaN	NaN	NaN	NaN	NaN	NaN	NaN
-17.273443	-10.472672	147.972839	-24.055937	18.360302	143.097275	NaN	NaN	NaN	NaN	NaN	NaN	NaN	NaN	NaN	NaN	NaN	NaN
-18.952993	-10.674999	147.510742	-23.913597	18.000898	143.368439	NaN	NaN	NaN	NaN	NaN	NaN	NaN	NaN	NaN	NaN	NaN	NaN
-20.651112	-10.765356	147.111618	-23.73399	17.602331	143.708664	NaN	NaN	NaN	NaN	NaN	NaN	NaN	NaN	NaN	NaN	NaN	NaN
-22.3528	-10.686951	146.943954	-23.543388	17.204147	144.144562	NaN	NaN	NaN	NaN	NaN	NaN	NaN	NaN	NaN	NaN	NaN	NaN
-24.885958	-10.284487	146.929443	-23.227125	16.605452	144.839737	NaN	NaN	NaN	34.648109	44.921272	137.118713	NaN	NaN	NaN	NaN	NaN	NaN
-26.528025	-9.901685	147.059387	-22.99464	16.222893	145.255844	NaN	NaN	NaN	NaN	NaN	NaN	NaN	NaN	NaN	NaN	NaN	NaN
-28.153521	-9.37097	147.193741	-22.788486	15.886143	145.634644	NaN	NaN	NaN	NaN	NaN	NaN	NaN	NaN	NaN	NaN	NaN	NaN
-29.693335	-8.783582	147.393616	-22.605293	15.587675	145.947433	NaN	NaN	NaN	NaN	NaN	NaN	NaN	NaN	NaN	NaN	NaN	NaN
-31.244675	-8.054661	147.611267	-22.452965	15.316528	146.194336	NaN	NaN	NaN	NaN	NaN	NaN	NaN	NaN	NaN	NaN	NaN	NaN
-32.654747	-7.286707	147.815567	-22.311916	15.061541	146.377853	NaN	NaN	NaN	34.868832	43.682842	136.641602	NaN	NaN	NaN	NaN	NaN	NaN
-34.023407	-6.416873	148.051651	-22.171268	14.815908	146.510712	NaN	NaN	NaN	34.937111	43.611225	136.202682	NaN	NaN	NaN	NaN	NaN	NaN
-35.87001	-5.040822	148.296799	-21.960281	14.425665	146.594711	NaN	NaN	NaN	34.883404	43.240578	135.763031	NaN	NaN	NaN	NaN	NaN	NaN
-37.005314	-4.036087	148.417725	-21.829206	14.154095	146.569977	NaN	NaN	NaN	34.829105	43.020569	135.381927	NaN	NaN	NaN	NaN	NaN	NaN
-37.974289	-2.970082	148.488968	-21.70487	13.880166	146.506241	NaN	NaN	NaN	34.7766	42.739262	135.00206	NaN	NaN	NaN	NaN	NaN	NaN
-38.844715	-1.853167	148.596649	-21.562719	13.601007	146.429367	NaN	NaN	NaN	34.746613	42.452354	134.616943	NaN	NaN	NaN	NaN	NaN	NaN
-39.593987	-0.665528	148.710632	-21.424587	13.331736	146.361832	NaN	NaN	NaN	34.695454	42.194984	134.274033	NaN	NaN	NaN	NaN	NaN	NaN
-40.132874	0.566121	148.887222	-21.287315	13.084496	146.312988	42.1059	-1.333404	134.253708	34.594357	41.945717	133.89679	38.3501285	20.3061565	134.075249	-80.9247585	5.8628355	158.550727
-40.577415	1.829154	149.088394	-21.181551	12.842199	146.287506	41.996418	-1.484638	133.833527	34.479923	41.7472	133.541336	38.2381705	20.131281	133.6874315	-80.6012725	5.553117	158.8875805
-40.89402	3.801718	149.327667	-21.056892	12.46221	146.240326	41.790886	-1.724553	133.239227	34.180283	41.471905	132.905472	37.9855845	19.873676	133.0723495	-80.0993685	5.050744	159.4083025
-40.927486	5.12107	149.417297	-21.002596	12.186459	146.161957	42.087341	-2.183482	132.937134	33.961899	41.315659	132.505676	38.02462	19.5660885	132.721405	-80.029812	4.8068295	159.602509
-40.764828	6.473546	149.326477	-20.962149	11.885772	146.046387	42.011753	-2.290447	132.506729	33.778122	41.148155	132.202499	37.8949375	19.428854	132.354614	-79.8192355	4.34269	159.73816
-40.487324	7.85887	149.227692	-20.922855	11.594721	145.900726	41.98148	-2.481365	132.48465	33.616837	40.953892	131.912186	37.7991585	19.2362635	132.198418	-79.6448685	3.9531785	159.603034
-39.993874	9.189893	148.956223	-20.892025	11.304686	145.739197	41.943085	-2.656365	132.296402	33.171009	40.891129	131.737183	37.557047	19.117382	132.0167925	-79.341097	3.49199	159.4616015
-39.361046	10.579836	148.615921	-20.869482	11.047128	145.54335	41.953503	-2.81357	132.041977	33.381668	40.595264	131.364655	37.6675855	18.890847	131.703316	-79.4065495	3.203409	159.383384
-38.508041	12.006876	148.204559	-20.871696	10.81535	145.319397	41.923668	-2.964787	131.897491	33.266216	40.416733	131.1073	37.594942	18.725973	131.5023955	-79.338334	2.904727	159.1363985
-36.983105	14.144711	147.367783	-20.90731	10.49231	144.909637	41.858337	-3.142279	131.674774	33.118977	40.215733	130.786209	37.488657	18.536727	131.2304915	-79.303277	2.447893	158.5887825
-35.708973	15.615492	146.695786	-20.96656	10.29385	144.618805	41.810722	-3.227938	131.534882	33.055477	40.108196	130.649612	37.4330995	18.440129	131.092247	-79.3662195	2.147571	158.145363
-34.294617	17.04587	146.009628	-21.051273	10.121921	144.291412	41.735168	-3.301702	131.397369	33.014668	40.021786	130.650742	37.374918	18.360042	131.0240555	-79.477464	1.8838	157.5587685
-32.679169	18.542633	145.292953	-21.14987	9.949592	143.975525	41.657684	-3.392927	131.271927	33.085781	39.967747	130.84343	37.3717325	18.28741	131.0576785	-79.6714725	1.611774	156.8933715
-30.901402	20.006062	144.662476	-21.284334	9.803494	143.641937	41.561234	-3.503858	131.186798	33.286079	39.937412	131.284561	37.4236565	18.216777	131.2356795	-79.9923245	1.390211	156.0481945
-28.949583	21.482029	144.088333	-21.483507	9.713305	143.282272	41.499882	-3.650645	131.245743	33.637775	39.961998	132.108902	37.5688285	18.1556765	131.6773225	-80.5358425	1.2709335	154.8872215
-26.792192	22.916094	143.726196	-21.730549	9.705017	142.901321	41.512135	-3.755729	131.445877	34.163239	40.014778	133.406097	37.837687	18.1295245	132.425987	-81.298785	1.2805095	153.376655
-23.340965	24.98793	143.58168	-22.183859	9.854493	142.321732	41.678825	-3.905671	131.999939	35.135056	40.122623	136.031891	38.4069405	18.108476	134.015915	-82.7746585	1.60051	150.627549
-20.927032	26.232988	143.785141	-22.576674	10.104421	141.963043	41.809692	-3.975486	132.576569	NaN	NaN	NaN	NaN	NaN	NaN	NaN	NaN	NaN
-18.458141	27.311581	144.259354	-22.969004	10.505892	141.686554	41.836052	-4.084336	133.300476	NaN	NaN	NaN	NaN	NaN	NaN	NaN	NaN	NaN
-16.003319	28.255957	144.929749	-23.324759	11.081626	141.550781	41.92168	-4.181966	134.12381	NaN	NaN	NaN	NaN	NaN	NaN	NaN	NaN	NaN
-13.537021	28.993994	145.79686	-23.570179	11.739849	141.57785	NaN	NaN	NaN	NaN	NaN	NaN	NaN	NaN	NaN	NaN	NaN	NaN
-11.143065	29.494265	146.735474	-23.807955	12.384408	141.687012	NaN	NaN	NaN	NaN	NaN	NaN	NaN	NaN	NaN	NaN	NaN	NaN
-8.858972	29.806656	147.646576	-24.026968	12.989217	141.860321	NaN	NaN	NaN	NaN	NaN	NaN	NaN	NaN	NaN	NaN	NaN	NaN
-5.61758	29.863327	148.946335	-24.294838	13.860581	142.181305	NaN	NaN	NaN	NaN	NaN	NaN	NaN	NaN	NaN	NaN	NaN	NaN
-3.572466	29.677496	149.646774	-24.444609	14.341963	142.436081	NaN	NaN	NaN	NaN	NaN	NaN	NaN	NaN	NaN	NaN	NaN	NaN
-1.706738	29.319508	150.298615	-24.572626	14.724286	142.681274	NaN	NaN	NaN	NaN	NaN	NaN	NaN	NaN	NaN	NaN	NaN	NaN
0.043561	28.813076	150.798462	-24.639189	15.039368	142.848022	NaN	NaN	NaN	NaN	NaN	NaN	NaN	NaN	NaN	NaN	NaN	NaN
1.657862	28.191334	151.027756	-24.675283	15.206952	142.899841	NaN	NaN	NaN	NaN	NaN	NaN	NaN	NaN	NaN	NaN	NaN	NaN
3.109177	27.440077	151.160904	-24.663189	15.30878	142.849564	NaN	NaN	NaN	NaN	NaN	NaN	NaN	NaN	NaN	NaN	NaN	NaN
4.386457	26.580778	151.09285	-24.622561	15.383068	142.693954	NaN	NaN	NaN	NaN	NaN	NaN	NaN	NaN	NaN	NaN	NaN	NaN
5.981518	25.169802	150.738663	-24.57884	15.480618	142.343765	NaN	NaN	NaN	NaN	NaN	NaN	NaN	NaN	NaN	NaN	NaN	NaN
6.828836	24.097313	150.479858	-24.573433	15.565166	142.12706	NaN	NaN	NaN	NaN	NaN	NaN	NaN	NaN	NaN	NaN	NaN	NaN
7.454767	23.003925	150.152847	-24.569941	15.69052	141.902222	NaN	NaN	NaN	NaN	NaN	NaN	NaN	NaN	NaN	NaN	NaN	NaN
7.873497	21.818119	149.792145	-24.578287	15.85218	141.729202	NaN	NaN	NaN	NaN	NaN	NaN	NaN	NaN	NaN	NaN	NaN	NaN
8.076597	20.55896	149.403366	-24.595736	16.085739	141.600281	NaN	NaN	NaN	NaN	NaN	NaN	NaN	NaN	NaN	NaN	NaN	NaN
8.119576	19.290104	148.935883	-24.634329	16.376377	141.509857	NaN	NaN	NaN	NaN	NaN	NaN	NaN	NaN	NaN	NaN	NaN	NaN
7.95516	17.933237	148.480942	-24.677465	16.701408	141.442047	NaN	NaN	NaN	NaN	NaN	NaN	NaN	NaN	NaN	NaN	NaN	NaN
7.352906	15.832957	147.745331	-24.786819	17.208672	141.468613	NaN	NaN	NaN	NaN	NaN	NaN	NaN	NaN	NaN	NaN	NaN	NaN
6.728829	14.365438	147.286407	-24.874779	17.555908	141.600021	NaN	NaN	NaN	NaN	NaN	NaN	NaN	NaN	NaN	NaN	NaN	NaN
5.91075	12.810659	146.817062	-24.985853	17.878996	141.804611	NaN	NaN	NaN	NaN	NaN	NaN	NaN	NaN	NaN	NaN	NaN	NaN
4.956522	11.210095	146.415146	-25.093565	18.144474	142.059128	NaN	NaN	NaN	NaN	NaN	NaN	NaN	NaN	NaN	NaN	NaN	NaN
3.78982	9.498424	146.08049	-25.233456	18.377981	142.392868	NaN	NaN	NaN	NaN	NaN	NaN	NaN	NaN	NaN	NaN	NaN	NaN
2.472688	7.769413	145.938599	-25.382795	18.591921	142.778046	NaN	NaN	NaN	NaN	NaN	NaN	NaN	NaN	NaN	NaN	NaN	NaN
0.977999	5.940895	145.955856	-25.552872	18.786058	143.08371	NaN	NaN	NaN	NaN	NaN	NaN	NaN	NaN	NaN	NaN	NaN	NaN
-1.551116	3.213559	146.339813	-25.809713	19.049292	143.271439	NaN	NaN	NaN	NaN	NaN	NaN	NaN	NaN	NaN	NaN	NaN	NaN
-3.376128	1.470628	146.68924	-26.020039	19.164598	143.25676	NaN	NaN	NaN	NaN	NaN	NaN	NaN	NaN	NaN	NaN	NaN	NaN
-5.358467	-0.235977	147.129913	-26.300177	19.173954	143.329056	NaN	NaN	NaN	NaN	NaN	NaN	NaN	NaN	NaN	NaN	NaN	NaN
-7.436482	-1.839591	147.736557	-26.623081	19.083015	143.489975	NaN	NaN	NaN	NaN	NaN	NaN	NaN	NaN	NaN	NaN	NaN	NaN
-9.562024	-3.341634	148.192825	-26.968781	18.880848	143.647141	NaN	NaN	NaN	NaN	NaN	NaN	NaN	NaN	NaN	NaN	NaN	NaN
-11.736826	-4.756652	148.546783	-27.284395	18.564234	143.860306	NaN	NaN	NaN	NaN	NaN	NaN	NaN	NaN	NaN	NaN	NaN	NaN
-13.910789	-6.055349	148.820404	-27.581343	18.157736	144.171722	NaN	NaN	NaN	NaN	NaN	NaN	NaN	NaN	NaN	NaN	NaN	NaN
-17.243597	-7.782932	148.999664	-28.035938	17.481222	144.708664	NaN	NaN	NaN	30.351734	42.402649	136.540436	NaN	NaN	NaN	NaN	NaN	NaN
-19.477737	-8.677808	149.118011	-28.296352	17.03479	145.042175	NaN	NaN	NaN	29.77829	42.13958	136.275238	NaN	NaN	NaN	NaN	NaN	NaN
-21.670362	-9.464309	149.112732	-28.581635	16.631292	145.332214	NaN	NaN	NaN	29.21834	41.895866	135.995926	NaN	NaN	NaN	NaN	NaN	NaN
-23.85709	-10.030043	149.116547	-28.849539	16.276676	145.533875	NaN	NaN	NaN	28.724575	41.701031	135.699722	NaN	NaN	NaN	NaN	NaN	NaN
-25.994133	-10.478778	149.041016	-29.090115	15.955183	145.616074	NaN	NaN	NaN	28.207731	41.600395	135.45192	NaN	NaN	NaN	NaN	NaN	NaN
-28.076435	-10.754201	148.89679	-29.311562	15.665205	145.626083	NaN	NaN	NaN	27.785921	41.510677	135.203857	NaN	NaN	NaN	NaN	NaN	NaN
-30.109909	-10.876966	148.770508	-29.51977	15.41538	145.58223	NaN	NaN	NaN	27.41456	41.431023	134.964676	NaN	NaN	NaN	NaN	NaN	NaN
-33.074413	-10.798163	148.431686	-29.818947	15.099051	145.396179	NaN	NaN	NaN	26.910734	41.257595	134.56958	NaN	NaN	NaN	NaN	NaN	NaN
-34.946148	-10.563124	148.191864	-30.013693	14.926722	145.231995	NaN	NaN	NaN	26.698542	41.089203	134.157562	NaN	NaN	NaN	NaN	NaN	NaN
-36.776375	-10.204985	147.879547	-30.188507	14.761736	145.008362	NaN	NaN	NaN	26.374245	40.980957	133.776917	NaN	NaN	NaN	NaN	NaN	NaN
-38.476635	-9.757313	147.620041	-30.355034	14.623378	144.787384	33.707333	-1.955605	136.569244	26.15037	40.853596	133.327576	29.9288515	19.4489955	134.94841	-90.6389195	9.7977605	154.626358
-40.078209	-9.133583	147.447327	-30.48844	14.497606	144.579071	33.796249	-2.164507	135.877914	25.789452	40.813709	132.869293	29.7928505	19.324601	134.3736035	-90.7697305	9.670611	154.7845385
-41.54443	-8.403822	147.315109	-30.615049	14.407657	144.412857	33.695698	-2.226949	135.310699	25.713058	40.705292	132.316589	29.704378	19.2391715	133.813644	-90.934476	9.5761425	155.01207
-42.888569	-7.551148	147.280426	-30.707878	14.340164	144.261658	33.518364	-2.178836	134.760254	25.425491	40.741566	131.878891	29.4719275	19.281365	133.3195725	-90.8876835	9.398963	155.2037435
-44.630833	-6.091977	147.126938	-30.768728	14.269452	144.058411	33.251034	-1.955426	134.218857	25.10741	40.887394	131.343536	29.179222	19.465984	132.7811965	-90.716678	9.07292	155.3356255
-45.605125	-5.012654	147.011139	-30.794874	14.22214	143.93811	33.138336	-1.798642	133.872299	24.941338	41.028427	131.111069	29.039837	19.6148925	132.491684	-90.629585	8.8293875	155.384536
-46.462193	-3.857868	146.83345	-30.828804	14.162618	143.803146	32.868546	-1.542316	133.632202	24.760662	41.161331	130.939255	28.814604	19.8095075	132.2857285	-90.472212	8.5157285	155.3205635
-47.173767	-2.627938	146.586853	-30.853113	14.103866	143.656555	33.259872	-1.570094	133.197464	24.271955	41.425354	130.887466	28.7659135	19.92763	132.042465	-90.4721395	8.280102	155.270645
-47.727264	-1.315805	146.333389	-30.877003	14.031429	143.481659	33.176559	-1.370978	132.911926	24.093201	41.60445	130.770309	28.63488	20.116736	131.8411175	-90.388886	7.946122	155.1222005
-48.17168	0.042804	146.079498	-30.913588	13.985636	143.314285	33.116184	-1.178476	132.649048	23.933004	41.791149	130.681366	28.524594	20.3063365	131.665207	-90.35177	7.6649355	154.963363
-48.414867	1.441184	145.764603	-30.935759	13.933728	143.161026	33.065994	-0.983088	132.387192	23.779287	41.979149	130.609772	28.4226405	20.4980305	131.498482	-90.2941585	7.3694255	154.82357
-48.570869	3.636536	145.310837	-30.988419	13.809447	142.88208	32.990311	-0.740517	132.002579	23.585407	42.278255	130.54686	28.287859	20.768869	131.2747195	-90.264697	6.850025	154.4894405
-48.467594	5.101952	144.934708	-31.037775	13.683891	142.68248	32.889774	-0.605475	131.708328	23.495062	42.46035	130.509583	28.192418	20.9274375	131.1089555	-90.267968	6.4403445	154.2560045
-48.258011	6.584135	144.575653	-31.087347	13.508935	142.461868	32.758865	-0.510569	131.41185	23.379906	42.569515	130.501907	28.0693855	21.029473	130.9568785	-90.2440795	5.988397	153.9668575
-47.872349	8.054473	144.22403	-31.144285	13.314709	142.253143	32.606495	-0.437743	131.137985	23.305264	42.637321	130.576721	27.9558795	21.099789	130.857353	-90.2444495	5.529629	153.648933
-47.32444	9.511878	143.85968	-31.167683	13.104301	142.074509	32.483494	-0.389452	130.910187	23.296923	42.658398	130.749695	27.8902085	21.134473	130.829941	-90.2255745	5.074129	153.319077
-46.618603	10.961795	143.580093	-31.181059	12.832647	141.903992	32.393856	-0.387162	130.774368	23.368376	42.641052	131.03511	27.881116	21.126945	130.904739	-90.243234	4.538349	152.903245
-45.753792	12.409361	143.320984	-31.16243	12.598713	141.784042	32.360283	-0.430235	130.65741	23.801432	42.473454	131.309814	28.0808575	21.0216095	130.983612	-90.4057175	4.1758165	152.584472
-44.1898	14.46853	142.891327	-31.08865	12.327923	141.575073	32.418987	-0.493884	130.608719	24.149267	42.389641	132.041245	28.284127	20.9478785	131.324982	-90.461427	3.7079675	151.825164
-42.977787	15.83589	142.43335	-31.048656	12.263627	141.293243	32.48473	-0.542048	130.652374	24.46694	42.343098	132.580338	28.475835	20.900525	131.616356	-90.573147	3.626729	150.97013
-41.665928	17.176685	141.858215	-30.996075	12.321037	140.859283	32.593418	-0.570738	130.733414	24.895748	42.315231	133.269333	28.744583	20.8722465	132.0013735	-90.736733	3.7698275	149.7171925
-40.222218	18.470913	141.093094	-30.962463	12.490177	140.254288	32.747581	-0.583202	130.863434	25.399792	42.322617	134.045242	29.0736865	20.8697075	132.454338	-90.9986125	4.1106465	148.054238
-38.762516	19.717493	140.095108	-31.023842	12.778444	139.427719	32.97448	-0.630423	131.19194	25.921875	42.388744	134.98497	29.4481775	20.8791605	133.088455	-91.4958615	4.6777275	145.766983
-37.271145	20.892952	139.089661	-31.135983	13.289052	138.563156	33.23185	-0.644108	131.694672	26.424652	42.48222	136.019791	29.828251	20.919056	133.8572315	-92.100217	5.659048	143.2690805
-35.771801	21.995853	138.145096	-31.332743	13.887246	137.761948	33.463524	-0.513182	132.409058	26.791328	42.633854	136.956772	30.127426	21.060336	134.682915	-92.792912	6.714156	140.840981
-33.528351	23.421534	137.160126	-31.633553	15.012574	136.910767	33.705013	-0.120529	133.5867	NaN	NaN	NaN	NaN	NaN	NaN	NaN	NaN	NaN
-32.139988	24.137545	136.936737	-31.750172	15.755278	136.674255	33.270882	0.511366	134.442932	NaN	NaN	NaN	NaN	NaN	NaN	NaN	NaN	NaN
-30.807777	24.684937	137.056488	-31.832451	16.456608	136.705917	NaN	NaN	NaN	NaN	NaN	NaN	NaN	NaN	NaN	NaN	NaN	NaN
-29.588982	25.106588	137.511276	-31.926685	17.067915	137.04126	NaN	NaN	NaN	NaN	NaN	NaN	NaN	NaN	NaN	NaN	NaN	NaN
-28.508955	25.318918	138.168091	-31.993046	17.518635	137.606323	NaN	NaN	NaN	NaN	NaN	NaN	NaN	NaN	NaN	NaN	NaN	NaN
-27.523718	25.39259	138.963852	-32.024166	17.821327	138.299271	NaN	NaN	NaN	NaN	NaN	NaN	NaN	NaN	NaN	NaN	NaN	NaN
-26.575487	25.304064	139.812881	-32.000237	17.99044	139.07283	NaN	NaN	NaN	NaN	NaN	NaN	NaN	NaN	NaN	NaN	NaN	NaN
-25.353115	24.927011	141.296387	-31.967827	18.176552	140.50824	NaN	NaN	NaN	NaN	NaN	NaN	NaN	NaN	NaN	NaN	NaN	NaN
-24.669111	24.53681	142.261398	-31.99119	18.304808	141.543442	NaN	NaN	NaN	NaN	NaN	NaN	NaN	NaN	NaN	NaN	NaN	NaN
-24.077951	24.066053	143.148621	-32.038193	18.413616	142.4823	NaN	NaN	NaN	NaN	NaN	NaN	NaN	NaN	NaN	NaN	NaN	NaN
-23.583258	23.450199	143.856918	-32.072369	18.518744	143.220367	NaN	NaN	NaN	NaN	NaN	NaN	NaN	NaN	NaN	NaN	NaN	NaN
-23.094995	22.742102	144.36969	-32.093136	18.559317	143.712372	NaN	NaN	NaN	NaN	NaN	NaN	NaN	NaN	NaN	NaN	NaN	NaN
-22.702902	21.91831	144.69606	-32.136539	18.560183	144.005997	NaN	NaN	NaN	NaN	NaN	NaN	NaN	NaN	NaN	NaN	NaN	NaN
-22.36138	20.989965	144.749542	-32.202072	18.504812	144.119766	NaN	NaN	NaN	NaN	NaN	NaN	NaN	NaN	NaN	NaN	NaN	NaN
-22.000816	19.351717	144.535309	-32.301125	18.407198	144.130493	NaN	NaN	NaN	NaN	NaN	NaN	NaN	NaN	NaN	NaN	NaN	NaN
-21.81843	18.086288	144.241135	-32.321285	18.404106	144.060883	NaN	NaN	NaN	NaN	NaN	NaN	NaN	NaN	NaN	NaN	NaN	NaN
-21.696972	16.679483	143.877335	-32.317997	18.503754	143.992416	NaN	NaN	NaN	NaN	NaN	NaN	NaN	NaN	NaN	NaN	NaN	NaN
-21.698404	15.146902	143.590729	-32.308365	18.733109	143.967682	NaN	NaN	NaN	NaN	NaN	NaN	NaN	NaN	NaN	NaN	NaN	NaN
-21.767675	13.463837	143.427307	-32.278671	19.049921	143.981979	NaN	NaN	NaN	NaN	NaN	NaN	NaN	NaN	NaN	NaN	NaN	NaN
-21.946993	11.671324	143.377441	-32.202469	19.418474	143.987961	NaN	NaN	NaN	NaN	NaN	NaN	NaN	NaN	NaN	NaN	NaN	NaN
-22.243267	9.731647	143.546326	-32.118912	19.763853	144.01535	NaN	NaN	NaN	NaN	NaN	NaN	NaN	NaN	NaN	NaN	NaN	NaN
-22.913343	6.708798	144.333694	-31.967016	20.112375	144.223206	NaN	NaN	NaN	NaN	NaN	NaN	NaN	NaN	NaN	NaN	NaN	NaN
-23.52289	4.683764	145.147125	-31.852276	20.227524	144.340942	NaN	NaN	NaN	NaN	NaN	NaN	NaN	NaN	NaN	NaN	NaN	NaN
-24.235504	2.681836	146.172073	-31.711418	20.253494	144.408707	NaN	NaN	NaN	NaN	NaN	NaN	NaN	NaN	NaN	NaN	NaN	NaN
-25.033028	0.802073	147.217621	-31.52354	20.218023	144.36293	NaN	NaN	NaN	NaN	NaN	NaN	NaN	NaN	NaN	NaN	NaN	NaN
-25.90032	-0.961513	148.174179	-31.30283	20.143517	144.181641	NaN	NaN	NaN	NaN	NaN	NaN	NaN	NaN	NaN	NaN	NaN	NaN
-26.85594	-2.586004	148.899384	-31.07312	20.058317	143.944733	NaN	NaN	NaN	NaN	NaN	NaN	NaN	NaN	NaN	NaN	NaN	NaN
-27.87882	-4.052661	149.482529	-30.843121	19.95001	143.718231	NaN	NaN	NaN	26.774406	45.314217	138.804062	NaN	NaN	NaN	NaN	NaN	NaN
-29.577244	-5.980076	149.87265	-30.521828	19.703024	143.455627	NaN	NaN	NaN	27.183151	44.959618	137.930023	NaN	NaN	NaN	NaN	NaN	NaN
-30.820518	-7.061066	149.881226	-30.301342	19.510082	143.363434	NaN	NaN	NaN	27.414179	44.666862	137.481689	NaN	NaN	NaN	NaN	NaN	NaN
-32.15485	-7.966738	149.661606	-30.097076	19.310474	143.299789	NaN	NaN	NaN	27.64082	44.322323	137.109207	NaN	NaN	NaN	NaN	NaN	NaN
-33.55381	-8.647684	149.262573	-29.89415	19.145935	143.240616	NaN	NaN	NaN	27.915764	44.035957	136.862244	NaN	NaN	NaN	NaN	NaN	NaN
-34.995224	-9.162452	148.712997	-29.671045	18.948061	143.171753	NaN	NaN	NaN	28.175354	43.810963	136.684814	NaN	NaN	NaN	NaN	NaN	NaN
-36.49968	-9.467989	148.001175	-29.452112	18.753235	143.108154	NaN	NaN	NaN	28.385925	43.582176	136.507675	NaN	NaN	NaN	NaN	NaN	NaN
-38.052437	-9.608127	147.330429	-29.272804	18.530325	143.052261	NaN	NaN	NaN	28.539324	43.306278	136.302399	NaN	NaN	NaN	NaN	NaN	NaN
-40.459671	-9.438496	146.638458	-29.004583	18.089212	143.050247	NaN	NaN	NaN	28.577042	42.904877	135.90538	NaN	NaN	NaN	NaN	NaN	NaN
-42.0751	-9.131243	146.493118	-28.839106	17.722286	143.117035	NaN	NaN	NaN	28.697729	42.63792	135.531693	NaN	NaN	NaN	NaN	NaN	NaN
-43.713768	-8.625586	146.554245	-28.662855	17.317789	143.262604	NaN	NaN	NaN	28.857946	42.323566	135.095993	NaN	NaN	NaN	NaN	NaN	NaN
-45.330521	-7.979211	146.933899	-28.513035	16.872988	143.535217	NaN	NaN	NaN	28.896427	42.03632	134.662781	NaN	NaN	NaN	NaN	NaN	NaN
-46.929642	-7.156529	147.562393	-28.358379	16.3736	143.939072	NaN	NaN	NaN	28.840208	41.730953	134.278351	NaN	NaN	NaN	NaN	NaN	NaN
-48.476585	-6.198855	148.363083	-28.214354	15.826466	144.46608	NaN	NaN	NaN	28.87063	41.377975	133.872726	NaN	NaN	NaN	NaN	NaN	NaN
-49.939091	-5.099333	149.23851	-28.080654	15.2473	145.084213	NaN	NaN	NaN	28.735495	41.086624	133.566696	NaN	NaN	NaN	NaN	NaN	NaN
-51.938786	-3.239335	150.533737	-27.815569	14.326234	145.999329	NaN	NaN	NaN	28.490162	40.543652	133.184631	NaN	NaN	NaN	NaN	NaN	NaN
-53.140717	-1.846398	151.2603	-27.635427	13.717958	146.588165	NaN	NaN	NaN	28.261232	40.206791	133.065109	NaN	NaN	NaN	NaN	NaN	NaN
-54.206551	-0.323965	151.874039	-27.483025	13.180929	147.092072	NaN	NaN	NaN	28.095579	39.893295	132.999008	NaN	NaN	NaN	NaN	NaN	NaN
-55.169083	1.339618	152.40863	-27.333046	12.718216	147.446014	NaN	NaN	NaN	27.849817	39.686058	133.010345	NaN	NaN	NaN	NaN	NaN	NaN
-55.975895	3.102258	152.765625	-27.208054	12.369743	147.63559	35.76749	-3.346892	133.518433	27.765512	39.535332	132.974106	31.766501	18.09422	133.2462695	-86.182609	6.645266	162.0249105
-56.597149	4.953696	152.981461	-27.115181	12.122531	147.637146	35.563469	-3.378589	132.849121	28.008732	39.500244	133.093399	31.7861005	18.0608275	132.97126	-86.0164625	6.1842345	162.303032
-57.198395	6.852832	152.891022	-27.040682	11.949256	147.447418	35.371952	-3.392069	132.286224	27.949572	39.423325	132.941025	31.660762	18.015628	132.6136245	-85.742126	5.882884	162.2812115
-57.685066	9.821714	152.649612	-26.912298	11.87722	146.953934	35.611759	-3.666078	131.492264	28.122717	39.49234	132.876205	31.867238	17.913131	132.1842345	-85.691834	5.841309	161.7236335
-57.802933	11.774661	152.415283	-26.823721	11.892294	146.590881	35.509853	-3.603245	131.01564	28.275406	39.569359	132.853592	31.8926295	17.983057	131.934616	-85.5400715	5.801531	161.247146
-57.700245	13.795137	152.191208	-26.698599	11.970714	146.2444	35.486465	-3.560881	130.60054	28.470654	39.696083	132.825882	31.9785595	18.067601	131.713211	-85.3757575	5.873827	160.775589
-57.431042	15.742411	151.993576	-26.594856	12.025145	145.942871	35.512978	-3.455323	130.073242	28.663879	39.821133	132.812302	32.0884285	18.182905	131.442772	-85.2781405	5.867385	160.44297
-56.93779	17.664108	151.799896	-26.478127	12.063543	145.671814	35.524521	-3.441393	129.803207	28.844048	39.913734	132.806595	32.1842845	18.2361705	131.304901	-85.1405385	5.8909155	160.038727
-56.272621	19.494122	151.620239	-26.376358	12.097136	145.443481	35.470848	-3.468645	129.684601	29.043293	39.968399	132.820648	32.2570705	18.249877	131.2526245	-85.0097865	5.944395	159.6343375
-55.416935	21.276903	151.426422	-26.306835	12.110742	145.236023	35.435913	-3.47576	129.474335	NaN	NaN	NaN	NaN	NaN	NaN	NaN	NaN	NaN
-53.830982	23.793697	151.059952	-26.232677	12.116794	144.906235	35.436085	-3.495532	129.192566	29.469952	39.976501	132.879944	32.4530185	18.2404845	131.036255	-84.9183725	5.9931035	158.776215
-52.581257	25.401884	150.674103	-26.1654	12.164952	144.679825	35.454372	-3.526304	129.106491	29.617443	39.978062	132.875824	32.5359075	18.225879	130.9911575	-84.8667075	6.104025	158.3684925
-51.157864	26.895546	150.225342	-26.124807	12.235334	144.435425	35.456318	-3.560876	129.050858	29.785767	39.97084	132.870621	32.6210425	18.204982	130.9607395	-84.8706565	6.265686	157.9101105
-49.568413	28.32518	149.760605	-26.089525	12.286551	144.211395	35.46479	-3.581183	129.034683	29.931932	39.955292	132.836319	32.698361	18.1870545	130.935501	-84.877411	6.3860475	157.487289
-47.811447	29.629894	149.312439	-26.035395	12.371584	144.021576	35.508259	-3.60882	129.049728	30.103067	39.97044	132.823547	32.805663	18.18081	130.9366375	-84.876453	6.562358	157.1065145
-45.884686	30.89234	148.839523	-25.986935	12.471373	143.908279	35.56691	-3.63513	129.061493	30.311111	39.970764	132.904846	32.9390105	18.167817	130.9831695	-84.9128805	6.774929	156.8333885
-43.805332	32.046738	148.456314	-25.910273	12.616901	143.826218	35.645367	-3.633106	129.203247	30.519199	40.031425	133.06189	33.082283	18.1991595	131.1325685	-84.902829	7.0346425	156.5198675
-40.361507	33.587517	147.937668	-25.809469	12.857945	143.87886	35.86869	-3.59446	129.574432	30.977524	40.146423	133.650345	33.423107	18.2759815	131.6123885	-85.042045	7.4399085	156.1453315
-37.885876	34.525635	147.65564	-25.796732	13.063468	143.990128	36.112553	-3.556328	130.084351	31.343388	40.241497	134.351486	33.7279705	18.3425845	132.2179185	-85.3214345	7.7843515	155.7623375
-35.333797	35.42263	147.284851	-25.804195	13.336327	144.07312	36.403954	-3.525037	130.990005	31.775337	40.37125	135.413391	34.0896455	18.4231065	133.201698	-85.6980355	8.2495475	154.944542
-32.679939	36.18248	146.83046	-25.847153	13.644169	144.03389	36.809368	-3.489333	131.956619	32.299679	40.530003	136.832458	34.5545235	18.520335	134.3945385	-86.2488295	8.768003	153.6732415
-29.983675	36.818916	146.46022	-26.016998	14.019076	143.918411	37.248486	-3.562664	133.080322	NaN	NaN	NaN	NaN	NaN	NaN	NaN	NaN	NaN
-27.238708	37.364532	146.134186	-26.316807	14.550002	143.653275	NaN	NaN	NaN	NaN	NaN	NaN	NaN	NaN	NaN	NaN	NaN	NaN
-24.531872	37.793049	145.831985	-26.615004	15.138113	143.183975	NaN	NaN	NaN	NaN	NaN	NaN	NaN	NaN	NaN	NaN	NaN	NaN
-20.631903	38.220894	145.515732	-27.170124	16.16791	142.22789	NaN	NaN	NaN	NaN	NaN	NaN	NaN	NaN	NaN	NaN	NaN	NaN
-18.203764	38.327675	145.612595	-27.401331	16.809958	141.656952	NaN	NaN	NaN	NaN	NaN	NaN	NaN	NaN	NaN	NaN	NaN	NaN
-15.906884	38.280163	145.897964	-27.548805	17.429739	141.257202	NaN	NaN	NaN	NaN	NaN	NaN	NaN	NaN	NaN	NaN	NaN	NaN
-13.798763	38.091022	146.237152	-27.623051	17.995825	140.976746	NaN	NaN	NaN	NaN	NaN	NaN	NaN	NaN	NaN	NaN	NaN	NaN
-11.868899	37.728306	146.848206	-27.650837	18.419487	140.903671	NaN	NaN	NaN	NaN	NaN	NaN	NaN	NaN	NaN	NaN	NaN	NaN
-10.170434	37.246071	147.489288	-27.665468	18.789385	140.998367	NaN	NaN	NaN	NaN	NaN	NaN	NaN	NaN	NaN	NaN	NaN	NaN
-8.623806	36.607151	148.11795	-27.634663	19.047153	141.165131	NaN	NaN	NaN	NaN	NaN	NaN	NaN	NaN	NaN	NaN	NaN	NaN
-6.654366	35.448219	148.950058	-27.572287	19.326458	141.621368	NaN	NaN	NaN	NaN	NaN	NaN	NaN	NaN	NaN	NaN	NaN	NaN
-5.601549	34.528435	149.397507	-27.517643	19.454033	141.892929	NaN	NaN	NaN	NaN	NaN	NaN	NaN	NaN	NaN	NaN	NaN	NaN
-4.710277	33.506561	149.682297	-27.443251	19.565891	142.05191	NaN	NaN	NaN	NaN	NaN	NaN	NaN	NaN	NaN	NaN	NaN	NaN
-3.985556	32.411732	149.733612	-27.362246	19.663101	142.085007	NaN	NaN	NaN	NaN	NaN	NaN	NaN	NaN	NaN	NaN	NaN	NaN
-3.472373	31.229469	149.623795	-27.285639	19.763943	142.027542	NaN	NaN	NaN	NaN	NaN	NaN	NaN	NaN	NaN	NaN	NaN	NaN
-3.12406	29.964056	149.398087	-27.221247	19.897697	141.939789	NaN	NaN	NaN	NaN	NaN	NaN	NaN	NaN	NaN	NaN	NaN	NaN
-2.935264	28.6234	149.031021	-27.199238	20.08362	141.91066	NaN	NaN	NaN	NaN	NaN	NaN	NaN	NaN	NaN	NaN	NaN	NaN
-3.06632	26.472271	148.388397	-27.165625	20.403063	141.829559	NaN	NaN	NaN	NaN	NaN	NaN	NaN	NaN	NaN	NaN	NaN	NaN
-3.347882	24.949488	147.837036	-27.14287	20.651331	141.745651	NaN	NaN	NaN	NaN	NaN	NaN	NaN	NaN	NaN	NaN	NaN	NaN
-3.829687	23.365662	147.314194	-27.145416	20.896042	141.649338	NaN	NaN	NaN	NaN	NaN	NaN	NaN	NaN	NaN	NaN	NaN	NaN
-4.511484	21.725874	146.745071	-27.153095	21.114094	141.539078	NaN	NaN	NaN	NaN	NaN	NaN	NaN	NaN	NaN	NaN	NaN	NaN
-5.375211	20.042589	146.259048	-27.198162	21.285271	141.504959	NaN	NaN	NaN	NaN	NaN	NaN	NaN	NaN	NaN	NaN	NaN	NaN
-6.446465	18.30559	145.806229	-27.235075	21.438805	141.544678	NaN	NaN	NaN	NaN	NaN	NaN	NaN	NaN	NaN	NaN	NaN	NaN
-7.707059	16.563059	145.474258	-27.236498	21.567991	141.794708	NaN	NaN	NaN	NaN	NaN	NaN	NaN	NaN	NaN	NaN	NaN	NaN
-9.998425	13.90478	145.617996	-27.273182	21.6745	142.895294	NaN	NaN	NaN	NaN	NaN	NaN	NaN	NaN	NaN	NaN	NaN	NaN
-11.798813	12.12464	146.238953	-27.335203	21.572931	144.123947	NaN	NaN	NaN	NaN	NaN	NaN	NaN	NaN	NaN	NaN	NaN	NaN
-13.777015	10.394746	147.31514	-27.471706	21.311232	145.694717	NaN	NaN	NaN	NaN	NaN	NaN	NaN	NaN	NaN	NaN	NaN	NaN
-15.901478	8.693288	148.711563	-27.714211	20.916634	147.41806	NaN	NaN	NaN	NaN	NaN	NaN	NaN	NaN	NaN	NaN	NaN	NaN
-18.122389	7.04785	150.283585	-28.029081	20.380405	149.079285	NaN	NaN	NaN	NaN	NaN	NaN	NaN	NaN	NaN	NaN	NaN	NaN
-20.330553	5.445416	151.722153	-28.292131	19.730667	150.476761	NaN	NaN	NaN	NaN	NaN	NaN	NaN	NaN	NaN	NaN	NaN	NaN
-22.510744	3.925587	153.009811	-28.439491	19.036419	151.583908	NaN	NaN	NaN	NaN	NaN	NaN	NaN	NaN	NaN	NaN	NaN	NaN
-25.651073	1.89556	154.704269	-28.537529	18.124346	152.858078	NaN	NaN	NaN	NaN	NaN	NaN	NaN	NaN	NaN	NaN	NaN	NaN
-27.673574	0.695151	155.535309	-28.683207	17.620735	153.409576	NaN	NaN	NaN	NaN	NaN	NaN	NaN	NaN	NaN	NaN	NaN	NaN
-29.681751	-0.316614	156.155624	-28.845724	17.181902	153.693604	NaN	NaN	NaN	NaN	NaN	NaN	NaN	NaN	NaN	NaN	NaN	NaN
-31.603935	-1.233874	156.460022	-28.994692	16.801653	153.744797	NaN	NaN	NaN	NaN	NaN	NaN	NaN	NaN	NaN	NaN	NaN	NaN
-33.466103	-1.979459	156.450729	-29.168034	16.481018	153.560272	NaN	NaN	NaN	NaN	NaN	NaN	NaN	NaN	NaN	NaN	NaN	NaN
-35.273758	-2.606645	156.237106	-29.371473	16.189739	153.213593	NaN	NaN	NaN	NaN	NaN	NaN	NaN	NaN	NaN	NaN	NaN	NaN
-36.997448	-3.083187	155.903214	-29.5777	15.951262	152.814178	NaN	NaN	NaN	NaN	NaN	NaN	NaN	NaN	NaN	NaN	NaN	NaN
-39.412949	-3.489826	155.381699	-29.860582	15.656805	152.131805	NaN	NaN	NaN	NaN	NaN	NaN	NaN	NaN	NaN	NaN	NaN	NaN
-40.848179	-3.593374	155.05603	-30.005138	15.476627	151.672516	NaN	NaN	NaN	NaN	NaN	NaN	NaN	NaN	NaN	NaN	NaN	NaN
-42.152645	-3.530437	154.760757	-30.104404	15.32449	151.259369	NaN	NaN	NaN	25.395584	42.434025	136.737717	NaN	NaN	NaN	NaN	NaN	NaN
-43.328957	-3.374279	154.557968	-30.187284	15.191325	150.930176	NaN	NaN	NaN	25.496483	42.239426	136.427094	NaN	NaN	NaN	NaN	NaN	NaN
-44.390312	-3.048325	154.41069	-30.251184	15.090402	150.70314	NaN	NaN	NaN	25.498104	42.10136	136.203918	NaN	NaN	NaN	NaN	NaN	NaN
-45.304039	-2.620428	154.298965	-30.286587	14.974864	150.572601	NaN	NaN	NaN	25.501299	42.01989	136.047592	NaN	NaN	NaN	NaN	NaN	NaN
-46.080101	-2.061861	154.174652	-30.343554	14.887426	150.517456	NaN	NaN	NaN	25.422239	42.027428	136.064575	NaN	NaN	NaN	NaN	NaN	NaN
-47.015705	-1.041615	153.950577	-30.477642	14.759797	150.516769	NaN	NaN	NaN	25.136137	42.108654	136.266739	NaN	NaN	NaN	NaN	NaN	NaN
-47.511013	-0.219195	153.74028	-30.600626	14.674706	150.536591	NaN	NaN	NaN	24.970198	42.155815	136.481262	NaN	NaN	NaN	NaN	NaN	NaN
-47.90255	0.665022	153.487198	-30.703133	14.547065	150.517609	NaN	NaN	NaN	24.808407	42.187141	136.684937	NaN	NaN	NaN	NaN	NaN	NaN
-48.136581	1.62588	153.14534	-30.778507	14.391568	150.454025	NaN	NaN	NaN	24.581194	42.240906	136.873169	NaN	NaN	NaN	NaN	NaN	NaN
-48.300896	2.64085	152.679901	-30.85813	14.197162	150.268829	NaN	NaN	NaN	24.385786	42.306305	137.034637	NaN	NaN	NaN	NaN	NaN	NaN
-48.329849	3.674545	151.989319	-30.934998	13.960335	149.915939	NaN	NaN	NaN	NaN	NaN	NaN	NaN	NaN	NaN	NaN	NaN	NaN
-48.246365	4.726466	151.13266	-31.035721	13.707082	149.408371	NaN	NaN	NaN	NaN	NaN	NaN	NaN	NaN	NaN	NaN	NaN	NaN
-47.944569	6.335971	149.644669	-31.178553	13.227482	148.368057	NaN	NaN	NaN	24.64883	42.066921	137.085083	NaN	NaN	NaN	NaN	NaN	NaN
-47.564499	7.394123	148.707581	-31.263416	12.947186	147.600204	NaN	NaN	NaN	24.565367	42.054852	137.038956	NaN	NaN	NaN	NaN	NaN	NaN
-47.062378	8.428638	147.848267	-31.334024	12.728451	146.885269	33.073879	-1.298249	134.162384	24.570074	42.054436	137.078339	28.8219765	20.3780935	135.6203615	-91.4900245	5.0788085	158.1501765
-46.427147	9.410767	147.167526	-31.374676	12.535329	146.266098	32.920429	-1.337186	133.616379	24.593845	42.028767	137.077332	28.757137	20.3457905	135.3468555	-91.506489	4.7248675	157.1853405
-45.627628	10.329803	146.609924	-31.393532	12.392043	145.744263	32.813099	-1.424505	133.102982	24.659847	41.980213	137.021774	28.736473	20.277854	135.062378	-91.523537	4.506232	156.426148
-44.746552	11.180691	146.156693	-31.439135	12.291225	145.348511	32.726051	-1.522437	132.711716	24.750916	41.909588	137.003098	28.7384835	20.1935755	134.857407	-91.6167535	4.3888745	155.839615
-43.708576	11.903847	145.8134	-31.466045	12.223794	145.065048	32.626751	-1.621629	132.458572	24.843435	41.776432	136.913818	28.735093	20.0774015	134.686195	-91.667183	4.3701865	155.443901
-41.921242	12.884058	145.445969	-31.512142	12.237435	144.804459	32.505028	-1.839676	132.181091	24.932112	41.542946	136.658859	28.71857	19.851635	134.419975	-91.742854	4.623235	155.188943
-40.642792	13.407244	145.186752	-31.52951	12.323161	144.693268	32.380177	-2.032529	132.345932	24.995926	41.404976	136.351852	28.6880515	19.6862235	134.348892	-91.7470715	4.9600985	155.037644
-39.2271	13.90934	144.910568	-31.509405	12.403221	144.593735	32.333763	-2.149825	132.496384	25.059494	41.343681	135.89801	28.6966285	19.596928	134.197197	-91.7154385	5.209514	154.990273
-37.676125	14.282473	144.582626	-31.490013	12.500407	144.476471	32.37661	-2.276842	132.484909	25.142187	41.282356	135.430313	28.7593985	19.502757	133.957611	-91.7394245	5.498057	154.995331
-36.070721	14.654642	144.183487	-31.463394	12.624145	144.337067	32.446785	-2.474415	132.814606	25.158346	41.206814	134.913116	28.8025655	19.3661995	133.863861	-91.7293535	5.8820905	154.810273
-34.34164	14.96778	143.78389	-31.407717	12.750382	144.185944	32.642677	-2.565929	133.182495	25.187063	41.202969	134.401947	28.91487	19.31852	133.792221	-91.730304	6.182244	154.579667
-33.457497	15.755367	143.471588	-31.31057	12.867579	143.999893	32.421417	-2.295352	133.529114	25.300508	41.185982	134.12941	28.8609625	19.445315	133.829262	-91.4821025	6.289843	154.170524
-32.753799	17.272337	142.93515	-31.196463	12.979752	143.645798	33.453415	-2.704165	134.439163	25.539785	41.170094	134.107559	29.4966	19.2329645	134.273361	-91.889526	6.7265395	153.018235
-32.14159	18.296921	142.617203	-31.152872	13.07226	143.419739	33.757626	-2.873366	134.816238	25.760885	41.161839	134.281784	29.7592555	19.1442365	134.549011	-92.0649995	7.0002835	152.290467
-31.425369	19.375589	142.262802	-31.111591	13.21928	143.2146	34.004658	-2.957736	135.165482	25.994068	41.148991	134.578888	29.999363	19.0956275	134.872185	-92.222545	7.3429325	151.557015
-30.707708	20.585104	142.135712	-31.087261	13.381884	143.073776	34.155037	-3.024521	135.376129	26.23893	41.169857	134.925476	30.1969835	19.072668	135.1508025	-92.3715055	7.6911	150.9967495
-29.992584	21.750875	142.071518	-31.093449	13.563164	142.989243	34.156071	-3.163599	135.449966	26.49276	41.183292	135.349686	30.3244155	19.0098465	135.399826	-92.5113135	8.1164815	150.57866
-29.172886	22.916204	142.100586	-31.079679	13.735485	142.921631	34.118721	-3.204056	135.468506	26.775873	41.162647	135.803253	30.447297	18.9792955	135.6358795	-92.606655	8.4916745	150.2073825
-28.328184	24.074512	142.36232	-31.046825	13.898547	142.930893	NaN	NaN	NaN	27.101013	41.101288	136.354019	NaN	NaN	NaN	NaN	NaN	NaN
-27.022892	25.713247	142.96347	-31.014809	14.100927	143.106445	33.694057	-3.333632	134.855515	27.473757	41.035946	137.569534	30.583907	18.851157	136.2125245	-92.613525	9.350697	150.0003655
-26.119583	26.714008	143.71434	-30.998329	14.217025	143.395508	33.646008	-3.292377	134.799835	27.741701	41.028942	138.711472	30.6938545	18.8682825	136.7556535	-92.6905125	9.5657675	150.0353625
-25.165224	27.564699	144.741516	-31.000471	14.272882	143.783279	33.671124	-3.286948	134.815414	NaN	NaN	NaN	NaN	NaN	NaN	NaN	NaN	NaN
-24.190609	28.347614	145.860016	-30.973467	14.3253	144.196152	33.753349	-3.256337	134.956451	NaN	NaN	NaN	NaN	NaN	NaN	NaN	NaN	NaN
-23.245024	28.983217	147.018524	-30.927	14.416634	144.571884	33.776237	-3.35687	135.294357	NaN	NaN	NaN	NaN	NaN	NaN	NaN	NaN	NaN
-22.25069	29.41959	147.991394	-30.881929	14.54404	144.82872	NaN	NaN	NaN	NaN	NaN	NaN	NaN	NaN	NaN	NaN	NaN	NaN
-21.259546	29.79561	148.694305	-30.828684	14.708753	144.93161	NaN	NaN	NaN	NaN	NaN	NaN	NaN	NaN	NaN	NaN	NaN	NaN
-19.911343	30.089151	149.378082	-30.790102	15.0782	144.838837	NaN	NaN	NaN	NaN	NaN	NaN	NaN	NaN	NaN	NaN	NaN	NaN
-19.036894	30.082914	149.506561	-30.79986	15.390918	144.657501	NaN	NaN	NaN	NaN	NaN	NaN	NaN	NaN	NaN	NaN	NaN	NaN
-18.184856	29.926804	149.373047	-30.826086	15.751921	144.338318	NaN	NaN	NaN	NaN	NaN	NaN	NaN	NaN	NaN	NaN	NaN	NaN
-17.515232	29.613823	149.082214	-30.899828	16.140808	143.977142	NaN	NaN	NaN	NaN	NaN	NaN	NaN	NaN	NaN	NaN	NaN	NaN
-16.872269	29.095974	148.707062	-31.008295	16.544775	143.659454	NaN	NaN	NaN	NaN	NaN	NaN	NaN	NaN	NaN	NaN	NaN	NaN
-16.297186	28.326427	148.214005	-31.133778	16.953924	143.40976	NaN	NaN	NaN	NaN	NaN	NaN	NaN	NaN	NaN	NaN	NaN	NaN
-15.895113	27.39172	147.737534	-31.235394	17.327322	143.232071	NaN	NaN	NaN	NaN	NaN	NaN	NaN	NaN	NaN	NaN	NaN	NaN
-15.440115	25.528387	146.890915	-31.355358	17.885605	143.101196	NaN	NaN	NaN	NaN	NaN	NaN	NaN	NaN	NaN	NaN	NaN	NaN
-15.2822	24.114408	146.249695	-31.419655	18.292324	142.994263	NaN	NaN	NaN	NaN	NaN	NaN	NaN	NaN	NaN	NaN	NaN	NaN
-15.253398	22.467098	145.523483	-31.470097	18.724106	142.793976	NaN	NaN	NaN	NaN	NaN	NaN	NaN	NaN	NaN	NaN	NaN	NaN
-15.340402	20.729378	144.83667	-31.494167	19.18729	142.555969	NaN	NaN	NaN	NaN	NaN	NaN	NaN	NaN	NaN	NaN	NaN	NaN
-15.643682	18.822308	144.312912	-31.505276	19.654362	142.340103	NaN	NaN	NaN	NaN	NaN	NaN	NaN	NaN	NaN	NaN	NaN	NaN
-16.081188	16.798084	144.06514	-31.462372	20.084204	142.096634	NaN	NaN	NaN	NaN	NaN	NaN	NaN	NaN	NaN	NaN	NaN	NaN
-16.637585	14.76942	143.96434	-31.345686	20.427519	141.848236	NaN	NaN	NaN	NaN	NaN	NaN	NaN	NaN	NaN	NaN	NaN	NaN
-17.802637	11.694048	144.176346	-30.963167	20.71624	141.542236	NaN	NaN	NaN	NaN	NaN	NaN	NaN	NaN	NaN	NaN	NaN	NaN
-18.821154	9.681394	144.573441	-30.626547	20.7915	141.583679	NaN	NaN	NaN	NaN	NaN	NaN	NaN	NaN	NaN	NaN	NaN	NaN
-19.978397	7.835875	145.20549	-30.262342	20.788179	141.893738	NaN	NaN	NaN	NaN	NaN	NaN	NaN	NaN	NaN	NaN	NaN	NaN
-21.342089	6.128116	146.030304	-29.933712	20.755157	142.514496	NaN	NaN	NaN	NaN	NaN	NaN	NaN	NaN	NaN	NaN	NaN	NaN
-22.851629	4.501646	146.952515	-29.621468	20.670553	143.366852	NaN	NaN	NaN	NaN	NaN	NaN	NaN	NaN	NaN	NaN	NaN	NaN
-24.452381	3.068723	147.950516	-29.36775	20.530788	144.450684	NaN	NaN	NaN	NaN	NaN	NaN	NaN	NaN	NaN	NaN	NaN	NaN
-26.254854	1.771783	149.01944	-29.151417	20.385626	145.641403	NaN	NaN	NaN	NaN	NaN	NaN	NaN	NaN	NaN	NaN	NaN	NaN
-29.078182	0.112644	150.404938	-28.890001	20.048153	147.277588	NaN	NaN	NaN	NaN	NaN	NaN	NaN	NaN	NaN	NaN	NaN	NaN
-31.038612	-0.813527	151.238434	-28.76473	19.732748	148.327972	NaN	NaN	NaN	NaN	NaN	NaN	NaN	NaN	NaN	NaN	NaN	NaN
-33.068878	-1.603281	152.204102	-28.686466	19.377556	149.39743	NaN	NaN	NaN	NaN	NaN	NaN	NaN	NaN	NaN	NaN	NaN	NaN
-35.130245	-2.227258	153.215759	-28.627035	18.952967	150.403625	NaN	NaN	NaN	NaN	NaN	NaN	NaN	NaN	NaN	NaN	NaN	NaN
-37.1175	-2.777455	154.225357	-28.560627	18.471039	151.324371	NaN	NaN	NaN	NaN	NaN	NaN	NaN	NaN	NaN	NaN	NaN	NaN
-39.0872	-3.153269	155.301315	-28.478664	17.964312	152.130203	NaN	NaN	NaN	NaN	NaN	NaN	NaN	NaN	NaN	NaN	NaN	NaN
-40.964088	-3.42888	156.266068	-28.369436	17.471167	152.76506	NaN	NaN	NaN	NaN	NaN	NaN	NaN	NaN	NaN	NaN	NaN	NaN
-43.653358	-3.582491	157.54364	-28.271883	16.813683	153.3983	NaN	NaN	NaN	NaN	NaN	NaN	NaN	NaN	NaN	NaN	NaN	NaN
-45.36496	-3.479049	158.22142	-28.238079	16.452785	153.626572	NaN	NaN	NaN	NaN	NaN	NaN	NaN	NaN	NaN	NaN	NaN	NaN
-46.902317	-3.247135	158.78653	-28.219948	16.144106	153.744263	NaN	NaN	NaN	NaN	NaN	NaN	NaN	NaN	NaN	NaN	NaN	NaN
-48.462391	-2.763367	159.208435	-28.183783	15.866646	153.783539	NaN	NaN	NaN	26.630974	42.426064	137.099152	NaN	NaN	NaN	NaN	NaN	NaN
-49.761772	-2.281523	159.463501	-28.118347	15.587108	153.711884	NaN	NaN	NaN	26.453066	42.219448	136.674606	NaN	NaN	NaN	NaN	NaN	NaN
-50.956772	-1.634264	159.568024	-28.055149	15.315969	153.576019	NaN	NaN	NaN	26.383591	41.979836	136.247437	NaN	NaN	NaN	NaN	NaN	NaN
-51.990509	-0.862694	159.587189	-27.94768	15.039104	153.418381	NaN	NaN	NaN	26.260471	41.781807	135.859406	NaN	NaN	NaN	NaN	NaN	NaN
-53.203583	0.528288	159.390213	-27.802002	14.640517	153.134186	NaN	NaN	NaN	26.020241	41.561127	135.469589	NaN	NaN	NaN	NaN	NaN	NaN
-53.886604	1.679182	159.26268	-27.719397	14.396453	152.969955	NaN	NaN	NaN	25.715876	41.560768	135.32756	NaN	NaN	NaN	NaN	NaN	NaN
-54.33345	2.886629	159.029358	-27.615633	14.161025	152.794754	NaN	NaN	NaN	25.333452	41.621544	135.308426	NaN	NaN	NaN	NaN	NaN	NaN
-54.552605	4.15616	158.734055	-27.557669	13.941115	152.601273	NaN	NaN	NaN	NaN	NaN	NaN	NaN	NaN	NaN	NaN	NaN	NaN
-54.460632	5.488645	158.498062	-27.511433	13.735337	152.396851	NaN	NaN	NaN	NaN	NaN	NaN	NaN	NaN	NaN	NaN	NaN	NaN
-54.38176	6.915928	157.994659	-27.437153	13.536141	152.158005	NaN	NaN	NaN	NaN	NaN	NaN	NaN	NaN	NaN	NaN	NaN	NaN
-54.070793	8.48005	157.484909	-27.33992	13.349974	151.871292	NaN	NaN	NaN	NaN	NaN	NaN	NaN	NaN	NaN	NaN	NaN	NaN
-53.264229	10.826787	156.359314	-27.163883	13.061309	151.243774	NaN	NaN	NaN	NaN	NaN	NaN	NaN	NaN	NaN	NaN	NaN	NaN
-52.516304	12.464999	155.484634	-27.04203	12.914268	150.68782	NaN	NaN	NaN	NaN	NaN	NaN	NaN	NaN	NaN	NaN	NaN	NaN
-51.584911	14.123321	154.4729	-26.965582	12.784205	150.047501	34.852074	-1.488695	133.841537	NaN	NaN	NaN	NaN	NaN	NaN	NaN	NaN	NaN
-50.505859	15.753529	153.492767	-26.915491	12.70957	149.324066	35.315834	-1.766774	133.415085	NaN	NaN	NaN	NaN	NaN	NaN	NaN	NaN	NaN
-49.207954	17.387665	152.558273	-26.800924	12.671452	148.589966	35.371288	-1.738934	132.907776	27.991369	41.524963	135.372787	31.6813285	19.8930145	134.1402815	-85.2831765	5.4498895	163.0396505
-47.730953	18.920479	151.745743	-26.754066	12.639374	147.846741	35.39999	-1.704679	132.322266	28.297052	41.547592	135.429688	31.848521	19.9214565	133.875977	-85.356653	5.3572915	161.817505
-46.038101	20.407753	150.977707	-26.660351	12.682702	147.160355	35.42551	-1.642466	131.798904	28.638762	41.565918	135.558655	32.032136	19.961726	133.6787795	-85.352838	5.403678	160.6419305
-43.238651	22.455952	149.984573	-26.529566	12.792971	146.304962	35.547131	-1.549591	131.209625	29.168579	41.653786	135.875061	32.357855	20.0520975	133.542343	-85.416987	5.5338445	159.067581
-41.172363	23.628351	149.360535	-26.476898	12.893455	145.883423	35.616302	-1.539937	131.256516	29.513777	41.677437	136.204224	32.5650395	20.06875	133.73037	-85.5188355	5.71816	158.036476
-38.939693	24.647226	148.808212	-26.467028	12.978633	145.593994	35.75861	-1.501071	131.166977	NaN	NaN	NaN	NaN	NaN	NaN	NaN	NaN	NaN
-36.594273	25.598532	148.293488	-26.484325	13.118619	145.405594	35.801296	-1.575324	131.499069	NaN	NaN	NaN	NaN	NaN	NaN	NaN	NaN	NaN
-34.160019	26.357138	147.72937	-26.548204	13.284119	145.264862	35.913147	-1.646715	131.855225	NaN	NaN	NaN	NaN	NaN	NaN	NaN	NaN	NaN
-31.615309	26.955656	147.212143	-26.618845	13.43663	145.122849	36.011921	-1.7266	132.291595	NaN	NaN	NaN	NaN	NaN	NaN	NaN	NaN	NaN
-28.96417	27.423927	146.703842	-26.715187	13.581413	144.960297	36.213177	-1.853048	132.930771	NaN	NaN	NaN	NaN	NaN	NaN	NaN	NaN	NaN
-24.893137	27.81395	146.213989	-26.911146	13.839308	144.785492	36.720356	-2.162082	134.360138	NaN	NaN	NaN	NaN	NaN	NaN	NaN	NaN	NaN
-22.162859	27.853615	146.044327	-27.099758	14.078444	144.776978	NaN	NaN	NaN	NaN	NaN	NaN	NaN	NaN	NaN	NaN	NaN	NaN
-19.440819	27.754139	146.249893	-27.367538	14.377226	144.856735	NaN	NaN	NaN	NaN	NaN	NaN	NaN	NaN	NaN	NaN	NaN	NaN
-16.772322	27.502489	146.818848	-27.725693	14.757816	145.07048	NaN	NaN	NaN	NaN	NaN	NaN	NaN	NaN	NaN	NaN	NaN	NaN
-14.270253	27.149227	147.680161	-28.185219	15.179215	145.335358	NaN	NaN	NaN	NaN	NaN	NaN	NaN	NaN	NaN	NaN	NaN	NaN
-11.857293	26.678345	148.629181	-28.595928	15.601696	145.474792	NaN	NaN	NaN	NaN	NaN	NaN	NaN	NaN	NaN	NaN	NaN	NaN
-9.553869	26.087889	149.589935	-28.921455	15.981322	145.480133	NaN	NaN	NaN	NaN	NaN	NaN	NaN	NaN	NaN	NaN	NaN	NaN
-6.407203	25.065752	150.900955	-29.310223	16.496744	145.23642	NaN	NaN	NaN	NaN	NaN	NaN	NaN	NaN	NaN	NaN	NaN	NaN
-4.462149	24.31547	151.475128	-29.437002	16.782469	144.840759	NaN	NaN	NaN	NaN	NaN	NaN	NaN	NaN	NaN	NaN	NaN	NaN
-2.627125	23.460825	151.896439	-29.458963	16.986742	144.385513	NaN	NaN	NaN	NaN	NaN	NaN	NaN	NaN	NaN	NaN	NaN	NaN
-0.967833	22.597002	152.175552	-29.399183	17.175728	143.989761	NaN	NaN	NaN	NaN	NaN	NaN	NaN	NaN	NaN	NaN	NaN	NaN
0.537357	21.664486	152.354675	-29.282072	17.346685	143.678162	NaN	NaN	NaN	NaN	NaN	NaN	NaN	NaN	NaN	NaN	NaN	NaN
1.815509	20.724422	152.424316	-29.123322	17.526255	143.442612	NaN	NaN	NaN	NaN	NaN	NaN	NaN	NaN	NaN	NaN	NaN	NaN
2.94073	19.730947	152.459549	-28.917965	17.714245	143.183823	NaN	NaN	NaN	NaN	NaN	NaN	NaN	NaN	NaN	NaN	NaN	NaN
4.244058	18.181206	152.3125	-28.586876	18.012234	142.798416	NaN	NaN	NaN	NaN	NaN	NaN	NaN	NaN	NaN	NaN	NaN	NaN
4.830316	17.143826	152.224014	-28.333754	18.205652	142.566208	NaN	NaN	NaN	NaN	NaN	NaN	NaN	NaN	NaN	NaN	NaN	NaN
5.185228	16.049341	152.0784	-28.104528	18.381262	142.370026	NaN	NaN	NaN	NaN	NaN	NaN	NaN	NaN	NaN	NaN	NaN	NaN
5.297283	14.998733	151.903656	-27.89599	18.526892	142.206894	NaN	NaN	NaN	NaN	NaN	NaN	NaN	NaN	NaN	NaN	NaN	NaN
5.139856	13.944191	151.760635	-27.723227	18.648888	142.103928	NaN	NaN	NaN	NaN	NaN	NaN	NaN	NaN	NaN	NaN	NaN	NaN
4.69751	12.851444	151.616257	-27.570047	18.734514	142.092377	NaN	NaN	NaN	NaN	NaN	NaN	NaN	NaN	NaN	NaN	NaN	NaN
4.085696	11.824654	151.417145	-27.432516	18.771629	142.210205	NaN	NaN	NaN	NaN	NaN	NaN	NaN	NaN	NaN	NaN	NaN	NaN
2.724189	10.288938	151.157516	-27.250561	18.771782	142.595581	NaN	NaN	NaN	NaN	NaN	NaN	NaN	NaN	NaN	NaN	NaN	NaN
1.576737	9.325782	150.848816	-27.137175	18.728607	142.881973	NaN	NaN	NaN	NaN	NaN	NaN	NaN	NaN	NaN	NaN	NaN	NaN
0.237708	8.39952	150.526291	-27.033556	18.668903	143.21611	NaN	NaN	NaN	NaN	NaN	NaN	NaN	NaN	NaN	NaN	NaN	NaN
-1.326946	7.550677	150.155228	-26.964876	18.62809	143.555969	NaN	NaN	NaN	NaN	NaN	NaN	NaN	NaN	NaN	NaN	NaN	NaN
-3.062957	6.782078	149.740891	-26.919779	18.58367	143.848679	NaN	NaN	NaN	NaN	NaN	NaN	NaN	NaN	NaN	NaN	NaN	NaN
-4.986354	6.081347	149.281296	-26.923809	18.544609	144.159698	NaN	NaN	NaN	NaN	NaN	NaN	NaN	NaN	NaN	NaN	NaN	NaN
-7.087705	5.479078	148.857269	-26.984697	18.51539	144.499283	NaN	NaN	NaN	NaN	NaN	NaN	NaN	NaN	NaN	NaN	NaN	NaN
-10.54274	4.715485	148.288422	-27.147024	18.447655	145.078156	NaN	NaN	NaN	NaN	NaN	NaN	NaN	NaN	NaN	NaN	NaN	NaN
-13.076126	4.311563	148.082047	-27.293917	18.393654	145.623917	NaN	NaN	NaN	NaN	NaN	NaN	NaN	NaN	NaN	NaN	NaN	NaN
-15.723361	4.008311	148.115112	-27.454239	18.291767	146.380478	NaN	NaN	NaN	NaN	NaN	NaN	NaN	NaN	NaN	NaN	NaN	NaN
-18.459593	3.732202	148.406738	-27.607283	18.163261	147.348663	NaN	NaN	NaN	NaN	NaN	NaN	NaN	NaN	NaN	NaN	NaN	NaN
-21.276842	3.550316	149.132187	-27.74794	17.968971	148.544189	NaN	NaN	NaN	NaN	NaN	NaN	NaN	NaN	NaN	NaN	NaN	NaN
-24.138269	3.376475	150.178986	-27.940693	17.647402	149.88678	NaN	NaN	NaN	NaN	NaN	NaN	NaN	NaN	NaN	NaN	NaN	NaN
-26.994848	3.242877	151.425354	-28.140385	17.188114	151.198059	NaN	NaN	NaN	NaN	NaN	NaN	NaN	NaN	NaN	NaN	NaN	NaN
-31.12697	3.134923	153.417389	-28.314379	16.37249	152.852982	NaN	NaN	NaN	NaN	NaN	NaN	NaN	NaN	NaN	NaN	NaN	NaN
-33.735161	3.146965	154.603134	-28.30418	15.80525	153.653641	NaN	NaN	NaN	NaN	NaN	NaN	NaN	NaN	NaN	NaN	NaN	NaN
-36.219772	3.247894	155.696304	-28.258228	15.289196	154.247147	NaN	NaN	NaN	NaN	NaN	NaN	NaN	NaN	NaN	NaN	NaN	NaN
-38.595875	3.440874	156.617676	-28.260834	14.875957	154.678741	NaN	NaN	NaN	NaN	NaN	NaN	NaN	NaN	NaN	NaN	NaN	NaN
-40.897728	3.764798	157.311356	-28.308189	14.532593	154.902267	NaN	NaN	NaN	NaN	NaN	NaN	NaN	NaN	NaN	NaN	NaN	NaN
-43.100582	4.21053	157.788193	-28.400391	14.24077	154.905243	NaN	NaN	NaN	NaN	NaN	NaN	NaN	NaN	NaN	NaN	NaN	NaN
-45.180073	4.76614	158.064484	-28.475267	13.988873	154.746841	NaN	NaN	NaN	NaN	NaN	NaN	NaN	NaN	NaN	NaN	NaN	NaN
-48.032303	5.888868	158.219254	-28.606268	13.613354	154.34198	NaN	NaN	NaN	NaN	NaN	NaN	NaN	NaN	NaN	NaN	NaN	NaN
-49.84026	6.851435	158.169617	-28.678471	13.395959	154.024323	NaN	NaN	NaN	25.558186	40.18705	136.136948	NaN	NaN	NaN	NaN	NaN	NaN
-51.433563	7.95083	158.079224	-28.722715	13.18286	153.701752	NaN	NaN	NaN	25.372648	39.937771	135.438782	NaN	NaN	NaN	NaN	NaN	NaN
-52.839134	9.177637	157.925781	-28.767923	12.957271	153.383865	NaN	NaN	NaN	25.252056	39.661575	134.782532	NaN	NaN	NaN	NaN	NaN	NaN
-54.069855	10.546446	157.701553	-28.803978	12.703243	153.073364	NaN	NaN	NaN	25.10848	39.40823	134.248489	NaN	NaN	NaN	NaN	NaN	NaN
-55.185223	12.091684	157.398453	-28.821314	12.429288	152.746429	NaN	NaN	NaN	25.008392	39.139511	133.796234	NaN	NaN	NaN	NaN	NaN	NaN
-56.070183	13.678765	156.941559	-28.860846	12.114036	152.40863	NaN	NaN	NaN	24.899174	38.961102	133.528885	NaN	NaN	NaN	NaN	NaN	NaN
-56.898273	16.112492	156.101776	-28.924051	11.531573	151.841568	NaN	NaN	NaN	24.487066	38.949524	133.764175	NaN	NaN	NaN	NaN	NaN	NaN
-57.345009	18.024538	155.638336	-29.006561	11.018398	151.370682	NaN	NaN	NaN	NaN	NaN	NaN	NaN	NaN	NaN	NaN	NaN	NaN
-57.569103	20.008051	155.34317	-29.123915	10.520419	150.824432	NaN	NaN	NaN	NaN	NaN	NaN	NaN	NaN	NaN	NaN	NaN	NaN
-57.553368	22.064924	155.34317	-29.279402	10.034441	150.227859	NaN	NaN	NaN	NaN	NaN	NaN	NaN	NaN	NaN	NaN	NaN	NaN
-57.277954	24.114429	155.582611	-29.363888	9.634681	149.573029	32.341709	-5.190897	133.137558	25.622337	38.042389	135.46669	28.982023	16.425746	134.302124	-87.709799	2.843616	164.843934
-56.74168	26.025492	156.090591	-29.472849	9.222455	148.949112	32.029583	-5.266941	132.01387	25.825232	37.883495	136.076447	28.9274075	16.308277	134.0451585	-87.8731055	2.136633	163.8530655
NaN	NaN	NaN	-29.523527	8.91751	148.364059	31.722132	-5.240523	130.947891	NaN	NaN	NaN	NaN	NaN	NaN	NaN	NaN	NaN
NaN	NaN	NaN	-29.684437	8.635715	147.613876	31.624931	-5.527082	129.808212	NaN	NaN	NaN	NaN	NaN	NaN	NaN	NaN	NaN
NaN	NaN	NaN	-29.825371	8.661658	147.205414	31.052378	-5.333905	129.18689	NaN	NaN	NaN	NaN	NaN	NaN	NaN	NaN	NaN
NaN	NaN	NaN	-29.929665	8.8545	146.808762	30.932348	-5.373572	129.030685	NaN	NaN	NaN	NaN	NaN	NaN	NaN	NaN	NaN
NaN	NaN	NaN	-30.074215	9.087384	146.403122	30.895584	-5.505411	129.098755	NaN	NaN	NaN	NaN	NaN	NaN	NaN	NaN	NaN
NaN	NaN	NaN	-30.219534	9.338867	145.990509	30.966148	-5.721043	129.349319	NaN	NaN	NaN	NaN	NaN	NaN	NaN	NaN	NaN
-47.73571	37.434242	155.841934	-30.349674	9.646396	145.643845	31.095482	-6.03616	129.725128	NaN	NaN	NaN	NaN	NaN	NaN	NaN	NaN	NaN
-46.078526	38.493042	154.583939	-30.431343	10.042738	145.396774	31.34197	-6.37653	130.325897	NaN	NaN	NaN	NaN	NaN	NaN	NaN	NaN	NaN
-43.373169	39.693779	152.676743	-30.493515	10.727495	145.2715	31.85391	-6.837646	131.626709	NaN	NaN	NaN	NaN	NaN	NaN	NaN	NaN	NaN
-41.52314	40.231308	151.368881	-30.553102	11.188864	145.323029	32.172375	-7.138939	132.723373	NaN	NaN	NaN	NaN	NaN	NaN	NaN	NaN	NaN
-39.61824	40.548809	150.236847	-30.695841	11.62846	145.502045	NaN	NaN	NaN	NaN	NaN	NaN	NaN	NaN	NaN	NaN	NaN	NaN
-37.736809	40.645988	149.279984	-30.871582	12.062412	145.8237	NaN	NaN	NaN	NaN	NaN	NaN	NaN	NaN	NaN	NaN	NaN	NaN
-35.854069	40.584763	148.489944	-31.035168	12.475206	146.204788	NaN	NaN	NaN	NaN	NaN	NaN	NaN	NaN	NaN	NaN	NaN	NaN
-34.024529	40.333977	147.958755	-31.201155	12.843039	146.686203	NaN	NaN	NaN	NaN	NaN	NaN	NaN	NaN	NaN	NaN	NaN	NaN
-32.301899	39.982433	147.807709	-31.36742	13.148091	147.235443	NaN	NaN	NaN	NaN	NaN	NaN	NaN	NaN	NaN	NaN	NaN	NaN
-29.850042	39.290028	147.996872	-31.527401	13.4314	148.098923	NaN	NaN	NaN	NaN	NaN	NaN	NaN	NaN	NaN	NaN	NaN	NaN
-28.308546	38.751907	148.40004	-31.553406	13.516241	148.611038	NaN	NaN	NaN	NaN	NaN	NaN	NaN	NaN	NaN	NaN	NaN	NaN
-26.838982	38.201412	148.876495	-31.524197	13.538231	148.977753	NaN	NaN	NaN	NaN	NaN	NaN	NaN	NaN	NaN	NaN	NaN	NaN
-25.452515	37.650917	149.469742	-31.438265	13.513136	149.241898	NaN	NaN	NaN	NaN	NaN	NaN	NaN	NaN	NaN	NaN	NaN	NaN
-24.135408	37.033218	150.227936	-31.344933	13.423638	149.47403	NaN	NaN	NaN	NaN	NaN	NaN	NaN	NaN	NaN	NaN	NaN	NaN
-22.947844	36.340641	151.04837	-31.278849	13.292207	149.66095	NaN	NaN	NaN	NaN	NaN	NaN	NaN	NaN	NaN	NaN	NaN	NaN
-21.862213	35.639908	151.907944	-31.231339	13.143174	149.831848	NaN	NaN	NaN	NaN	NaN	NaN	NaN	NaN	NaN	NaN	NaN	NaN
-20.43128	34.408092	153.200073	-31.217585	12.928478	150.060272	NaN	NaN	NaN	NaN	NaN	NaN	NaN	NaN	NaN	NaN	NaN	NaN
-19.564299	33.451389	153.888718	-31.249622	12.833776	150.190308	NaN	NaN	NaN	NaN	NaN	NaN	NaN	NaN	NaN	NaN	NaN	NaN
-18.807514	32.4552	154.386978	-31.277079	12.795077	150.295151	NaN	NaN	NaN	NaN	NaN	NaN	NaN	NaN	NaN	NaN	NaN	NaN
-18.155174	31.371557	154.694611	-31.287584	12.826528	150.330414	NaN	NaN	NaN	NaN	NaN	NaN	NaN	NaN	NaN	NaN	NaN	NaN
-17.505934	30.224863	154.655151	-31.24317	12.926692	150.202942	NaN	NaN	NaN	NaN	NaN	NaN	NaN	NaN	NaN	NaN	NaN	NaN
-16.912609	29.000124	154.242233	-31.183872	13.082536	149.973328	NaN	NaN	NaN	NaN	NaN	NaN	NaN	NaN	NaN	NaN	NaN	NaN
-16.419197	27.698799	153.612274	-31.137356	13.295822	149.636215	NaN	NaN	NaN	NaN	NaN	NaN	NaN	NaN	NaN	NaN	NaN	NaN
-15.777418	25.532967	152.338425	-31.102415	13.655	148.996628	NaN	NaN	NaN	NaN	NaN	NaN	NaN	NaN	NaN	NaN	NaN	NaN
-15.490363	23.957872	151.462982	-31.100887	13.900952	148.594482	NaN	NaN	NaN	NaN	NaN	NaN	NaN	NaN	NaN	NaN	NaN	NaN
-15.29424	22.242569	150.629486	-31.09683	14.137621	148.280045	NaN	NaN	NaN	NaN	NaN	NaN	NaN	NaN	NaN	NaN	NaN	NaN
-15.226234	20.460064	149.964996	-31.103245	14.360754	148.076462	NaN	NaN	NaN	NaN	NaN	NaN	NaN	NaN	NaN	NaN	NaN	NaN
-15.268318	18.57526	149.537064	-31.113419	14.556206	148.014648	NaN	NaN	NaN	NaN	NaN	NaN	NaN	NaN	NaN	NaN	NaN	NaN
-15.453628	16.693392	149.340683	-31.104868	14.742679	148.056198	NaN	NaN	NaN	NaN	NaN	NaN	NaN	NaN	NaN	NaN	NaN	NaN
-15.722468	14.773445	149.348877	-31.08012	14.894923	148.178848	NaN	NaN	NaN	NaN	NaN	NaN	NaN	NaN	NaN	NaN	NaN	NaN
-16.325846	11.97971	149.659088	-30.976242	15.103518	148.411713	NaN	NaN	NaN	NaN	NaN	NaN	NaN	NaN	NaN	NaN	NaN	NaN
-16.833775	10.18599	149.993042	-30.870613	15.170444	148.642761	NaN	NaN	NaN	NaN	NaN	NaN	NaN	NaN	NaN	NaN	NaN	NaN
-17.433533	8.46444	150.478119	-30.752813	15.219182	148.952942	NaN	NaN	NaN	NaN	NaN	NaN	NaN	NaN	NaN	NaN	NaN	NaN
-18.129047	6.839386	150.949478	-30.632898	15.248674	149.268921	NaN	NaN	NaN	NaN	NaN	NaN	NaN	NaN	NaN	NaN	NaN	NaN
-18.909178	5.345485	151.44136	-30.517841	15.285232	149.578491	NaN	NaN	NaN	NaN	NaN	NaN	NaN	NaN	NaN	NaN	NaN	NaN
-19.769514	3.928827	151.815887	-30.426847	15.316124	149.833298	NaN	NaN	NaN	NaN	NaN	NaN	NaN	NaN	NaN	NaN	NaN	NaN
-20.657709	2.62933	152.016418	-30.333122	15.321464	149.999359	NaN	NaN	NaN	NaN	NaN	NaN	NaN	NaN	NaN	NaN	NaN	NaN
-22.134041	0.831241	151.941162	-30.153454	15.193976	150.00444	NaN	NaN	NaN	NaN	NaN	NaN	NaN	NaN	NaN	NaN	NaN	NaN
-23.168491	-0.288959	151.541809	-30.040506	15.020479	149.805725	NaN	NaN	NaN	NaN	NaN	NaN	NaN	NaN	NaN	NaN	NaN	NaN
-24.25881	-1.351121	150.917084	-29.968082	14.771785	149.403961	NaN	NaN	NaN	NaN	NaN	NaN	NaN	NaN	NaN	NaN	NaN	NaN
-25.470304	-2.299178	150.128418	-29.94141	14.48403	148.897583	NaN	NaN	NaN	NaN	NaN	NaN	NaN	NaN	NaN	NaN	NaN	NaN
-26.7418	-3.177831	149.257629	-29.979589	14.210635	148.357666	NaN	NaN	NaN	NaN	NaN	NaN	NaN	NaN	NaN	NaN	NaN	NaN
-28.101727	-3.943415	148.454559	-30.0497	13.973318	147.854034	NaN	NaN	NaN	NaN	NaN	NaN	NaN	NaN	NaN	NaN	NaN	NaN
-29.554764	-4.592515	147.774597	-30.088593	13.769221	147.40271	NaN	NaN	NaN	NaN	NaN	NaN	NaN	NaN	NaN	NaN	NaN	NaN
-31.815449	-5.387012	147.087189	-30.055798	13.532082	146.951218	NaN	NaN	NaN	NaN	NaN	NaN	NaN	NaN	NaN	NaN	NaN	NaN
-33.398037	-5.808359	147.022064	-29.994484	13.406174	146.867523	NaN	NaN	NaN	NaN	NaN	NaN	NaN	NaN	NaN	NaN	NaN	NaN
-35.015385	-6.15867	147.308075	-29.892727	13.28796	147.023346	NaN	NaN	NaN	NaN	NaN	NaN	NaN	NaN	NaN	NaN	NaN	NaN
-36.64978	-6.38795	148.003036	-29.76985	13.145302	147.414383	NaN	NaN	NaN	NaN	NaN	NaN	NaN	NaN	NaN	NaN	NaN	NaN
-38.250664	-6.567665	148.966537	-29.635292	12.967003	147.971405	NaN	NaN	NaN	NaN	NaN	NaN	NaN	NaN	NaN	NaN	NaN	NaN
-39.800053	-6.608611	149.978821	-29.494062	12.753441	148.563828	NaN	NaN	NaN	NaN	NaN	NaN	NaN	NaN	NaN	NaN	NaN	NaN
-41.31144	-6.589014	150.99762	-29.335424	12.478727	149.141068	NaN	NaN	NaN	NaN	NaN	NaN	NaN	NaN	NaN	NaN	NaN	NaN
-43.452564	-6.384343	152.501221	-29.167259	12.050379	150.027298	NaN	NaN	NaN	NaN	NaN	NaN	NaN	NaN	NaN	NaN	NaN	NaN
-44.791275	-6.10177	153.442551	-29.07128	11.744079	150.579254	NaN	NaN	NaN	27.495813	37.313305	138.017654	NaN	NaN	NaN	NaN	NaN	NaN
-46.086491	-5.730558	154.23291	-29.015615	11.419363	151.068512	NaN	NaN	NaN	27.311563	37.146187	137.634186	NaN	NaN	NaN	NaN	NaN	NaN
-47.257767	-5.282609	154.865967	-28.9041	11.076153	151.452332	NaN	NaN	NaN	26.986027	36.991669	137.312088	NaN	NaN	NaN	NaN	NaN	NaN
-48.308094	-4.724107	155.286789	-28.793175	10.721549	151.703568	NaN	NaN	NaN	NaN	NaN	NaN	NaN	NaN	NaN	NaN	NaN	NaN
-49.276234	-4.07123	155.50943	-28.756121	10.420745	151.812958	NaN	NaN	NaN	NaN	NaN	NaN	NaN	NaN	NaN	NaN	NaN	NaN
-50.155876	-3.340426	155.608215	-28.759972	10.194926	151.80661	NaN	NaN	NaN	NaN	NaN	NaN	NaN	NaN	NaN	NaN	NaN	NaN
-51.185982	-2.033301	155.480606	-28.827122	10.002048	151.562469	NaN	NaN	NaN	NaN	NaN	NaN	NaN	NaN	NaN	NaN	NaN	NaN
-51.693928	-1.078188	155.268509	-28.865259	9.918144	151.271469	NaN	NaN	NaN	NaN	NaN	NaN	NaN	NaN	NaN	NaN	NaN	NaN
-52.05685	-0.089808	154.975967	-28.908115	9.889306	150.919312	NaN	NaN	NaN	NaN	NaN	NaN	NaN	NaN	NaN	NaN	NaN	NaN
-52.226402	0.976542	154.599533	-28.968447	9.892653	150.525589	NaN	NaN	NaN	NaN	NaN	NaN	NaN	NaN	NaN	NaN	NaN	NaN
-52.236378	2.058138	154.175522	-29.021603	9.906099	150.061829	NaN	NaN	NaN	NaN	NaN	NaN	NaN	NaN	NaN	NaN	NaN	NaN
-52.075108	3.159652	153.707306	-29.065287	9.929537	149.596649	32.123734	-5.988108	133.783234	NaN	NaN	NaN	NaN	NaN	NaN	NaN	NaN	NaN
-51.723797	4.273387	153.216339	-29.09565	9.96661	149.130325	32.086063	-6.032568	133.504868	NaN	NaN	NaN	NaN	NaN	NaN	NaN	NaN	NaN
-50.818867	5.930814	152.427231	-29.091606	10.03967	148.492462	32.031734	-5.974628	133.207397	NaN	NaN	NaN	NaN	NaN	NaN	NaN	NaN	NaN
-50.010033	7.098322	151.81485	-29.06237	10.129731	148.067856	32.054008	-5.970849	133.096451	NaN	NaN	NaN	NaN	NaN	NaN	NaN	NaN	NaN
-49.055683	8.273378	150.997253	-29.045057	10.27158	147.590179	32.095837	-5.928843	133.116623	26.319492	36.78891	132.2276	29.2076645	15.4300335	132.6721115	-87.2977785	5.1131265	162.5082465
-47.984234	9.475937	149.931473	-29.077646	10.415895	146.97731	32.185955	-5.863334	133.287292	25.900358	36.852779	131.48703	29.0431565	15.4947225	132.387161	-87.1984485	5.3370675	161.567459
-46.797974	10.803716	148.583801	-29.141531	10.652454	146.244049	32.274075	-5.793753	133.499771	26.097847	36.883152	131.22493	29.185961	15.5446995	132.3623505	-87.469023	5.7602085	160.1257475
-45.552738	12.099917	147.060471	-29.290447	10.879283	145.41037	32.347576	-5.749119	133.753479	26.318645	36.969028	131.145065	29.3331105	15.6099545	132.449272	-87.9140045	6.1486115	158.371468
-44.145905	13.459875	145.550797	-29.492647	11.095788	144.527451	NaN	NaN	NaN	26.613913	37.026642	131.250412	NaN	NaN	NaN	NaN	NaN	NaN
-41.765022	15.692584	143.672882	-29.835405	11.537519	143.432541	NaN	NaN	NaN	27.32468	37.086021	131.540482	NaN	NaN	NaN	NaN	NaN	NaN
-39.99789	17.245619	142.847504	-30.06204	11.785472	142.953491	31.63166	-5.492318	134.218811	27.584993	37.238457	131.890106	29.6083265	15.8730695	133.0544585	-89.7324065	7.6978745	152.8525235
-38.110626	18.831085	142.457123	-30.254904	11.989913	142.702057	32.135944	-5.865463	133.896057	27.759117	37.349709	132.366089	29.9475305	15.742123	133.131073	-90.4573385	8.237703	152.273041
-36.088753	20.395016	142.401062	-30.405088	12.151548	142.619415	31.868992	-5.770652	133.50386	27.917332	37.549065	133.115265	29.893162	15.8892065	133.3095625	-90.703338	8.4138895	151.9292675
-33.96627	21.94269	142.710449	-30.555439	12.276444	142.664886	31.750265	-5.623846	133.24942	28.020132	37.710358	134.165878	29.8851985	16.043256	133.707649	-90.9960765	8.509632	151.622123
-31.763092	23.380674	143.376572	-30.692179	12.400705	142.855988	31.704506	-5.48608	133.134155	NaN	NaN	NaN	NaN	NaN	NaN	NaN	NaN	NaN
-29.479683	24.673695	144.239944	-30.826891	12.547709	143.13678	31.609354	-5.235034	132.985443	NaN	NaN	NaN	NaN	NaN	NaN	NaN	NaN	NaN
-25.93849	26.362619	145.739059	-31.000366	12.933685	143.679138	31.535631	-5.081325	133.011887	NaN	NaN	NaN	NaN	NaN	NaN	NaN	NaN	NaN
-23.525639	27.314535	146.70462	-31.133205	13.277303	144.049591	31.778383	-5.104287	133.237045	NaN	NaN	NaN	NaN	NaN	NaN	NaN	NaN	NaN
-21.114502	28.056318	147.509689	-31.257576	13.677838	144.352325	31.560915	-4.752628	133.354675	NaN	NaN	NaN	NaN	NaN	NaN	NaN	NaN	NaN
-18.691441	28.696245	148.083893	-31.430309	14.092466	144.577591	31.665043	-4.547857	133.679855	NaN	NaN	NaN	NaN	NaN	NaN	NaN	NaN	NaN
-16.306921	29.094156	148.6185	-31.632498	14.495696	144.815857	NaN	NaN	NaN	NaN	NaN	NaN	NaN	NaN	NaN	NaN	NaN	NaN
-13.971268	29.251131	149.085678	-31.900402	14.878882	145.040009	NaN	NaN	NaN	NaN	NaN	NaN	NaN	NaN	NaN	NaN	NaN	NaN
-11.617646	29.18891	149.489075	-32.165924	15.280705	145.14827	NaN	NaN	NaN	NaN	NaN	NaN	NaN	NaN	NaN	NaN	NaN	NaN
-8.174199	28.765738	149.900543	-32.587086	15.962265	144.921707	NaN	NaN	NaN	NaN	NaN	NaN	NaN	NaN	NaN	NaN	NaN	NaN
-6.042679	28.27351	150.117569	-32.960827	16.542915	144.57988	NaN	NaN	NaN	NaN	NaN	NaN	NaN	NaN	NaN	NaN	NaN	NaN
-4.029072	27.612103	150.553696	-33.356754	17.190706	144.19368	NaN	NaN	NaN	NaN	NaN	NaN	NaN	NaN	NaN	NaN	NaN	NaN
-2.163038	26.802382	151.05806	-33.727463	17.853718	143.904709	NaN	NaN	NaN	NaN	NaN	NaN	NaN	NaN	NaN	NaN	NaN	NaN
-0.536593	25.86031	151.813782	-34.02486	18.453556	143.702072	NaN	NaN	NaN	NaN	NaN	NaN	NaN	NaN	NaN	NaN	NaN	NaN
0.977159	24.791393	152.661057	-34.185776	18.983164	143.543701	NaN	NaN	NaN	NaN	NaN	NaN	NaN	NaN	NaN	NaN	NaN	NaN
2.324674	23.648695	153.466599	-34.22789	19.431549	143.380722	NaN	NaN	NaN	NaN	NaN	NaN	NaN	NaN	NaN	NaN	NaN	NaN
4.025696	21.792017	154.597855	-34.11343	19.814829	143.032242	NaN	NaN	NaN	NaN	NaN	NaN	NaN	NaN	NaN	NaN	NaN	NaN
4.938175	20.506292	155.125381	-33.979343	19.94121	142.789597	NaN	NaN	NaN	NaN	NaN	NaN	NaN	NaN	NaN	NaN	NaN	NaN
5.638441	19.180199	155.479538	-33.875687	19.987541	142.622238	NaN	NaN	NaN	NaN	NaN	NaN	NaN	NaN	NaN	NaN	NaN	NaN
6.091849	17.884796	155.663055	-33.772083	20.020828	142.448349	NaN	NaN	NaN	NaN	NaN	NaN	NaN	NaN	NaN	NaN	NaN	NaN
6.381243	16.570307	155.665176	-33.671219	20.03668	142.276031	NaN	NaN	NaN	NaN	NaN	NaN	NaN	NaN	NaN	NaN	NaN	NaN
6.483552	15.24348	155.488846	-33.577766	20.050381	142.131744	NaN	NaN	NaN	NaN	NaN	NaN	NaN	NaN	NaN	NaN	NaN	NaN
6.102692	14.14748	155.149658	-33.445766	20.038334	141.989899	NaN	NaN	NaN	NaN	NaN	NaN	NaN	NaN	NaN	NaN	NaN	NaN
4.897664	12.713887	154.395309	-33.181614	19.965466	141.903168	NaN	NaN	NaN	NaN	NaN	NaN	NaN	NaN	NaN	NaN	NaN	NaN
3.885546	11.794777	153.806351	-32.936367	19.867411	141.961044	NaN	NaN	NaN	NaN	NaN	NaN	NaN	NaN	NaN	NaN	NaN	NaN
2.564059	10.917007	153.175171	-32.676147	19.779287	142.135925	NaN	NaN	NaN	NaN	NaN	NaN	NaN	NaN	NaN	NaN	NaN	NaN
1.076387	9.991085	152.533325	-32.404415	19.685226	142.382111	NaN	NaN	NaN	NaN	NaN	NaN	NaN	NaN	NaN	NaN	NaN	NaN
-0.671979	9.174931	151.847961	-32.087589	19.570829	142.591415	NaN	NaN	NaN	NaN	NaN	NaN	NaN	NaN	NaN	NaN	NaN	NaN
-2.561791	8.330307	151.113617	-31.798944	19.484905	142.885391	NaN	NaN	NaN	NaN	NaN	NaN	NaN	NaN	NaN	NaN	NaN	NaN
-4.772758	7.616456	150.483139	-31.584921	19.454912	143.353821	NaN	NaN	NaN	NaN	NaN	NaN	NaN	NaN	NaN	NaN	NaN	NaN
-8.499767	6.593989	149.689926	-31.388315	19.440981	144.291153	NaN	NaN	NaN	NaN	NaN	NaN	NaN	NaN	NaN	NaN	NaN	NaN
-11.249648	5.937966	149.355133	-31.290092	19.479168	145.061401	NaN	NaN	NaN	NaN	NaN	NaN	NaN	NaN	NaN	NaN	NaN	NaN
-14.18856	5.340219	149.18399	-31.190344	19.48789	145.933853	NaN	NaN	NaN	NaN	NaN	NaN	NaN	NaN	NaN	NaN	NaN	NaN
-17.361958	4.797286	149.320297	-31.103081	19.458296	146.965515	NaN	NaN	NaN	NaN	NaN	NaN	NaN	NaN	NaN	NaN	NaN	NaN
-20.683142	4.375789	149.704712	-31.010002	19.352154	148.069458	NaN	NaN	NaN	NaN	NaN	NaN	NaN	NaN	NaN	NaN	NaN	NaN
-24.127949	3.926008	150.274872	-30.94618	19.17767	149.167465	NaN	NaN	NaN	NaN	NaN	NaN	NaN	NaN	NaN	NaN	NaN	NaN
-27.650509	3.568661	150.974075	-30.888254	18.913889	150.254578	NaN	NaN	NaN	NaN	NaN	NaN	NaN	NaN	NaN	NaN	NaN	NaN
-33.06604	3.135511	152.493195	-30.875992	18.349174	151.98822	NaN	NaN	NaN	NaN	NaN	NaN	NaN	NaN	NaN	NaN	NaN	NaN
-36.701168	2.944484	153.782043	-30.876137	17.907719	153.164536	NaN	NaN	NaN	NaN	NaN	NaN	NaN	NaN	NaN	NaN	NaN	NaN
-40.299095	2.863593	155.141464	-30.76568	17.387495	154.269943	NaN	NaN	NaN	NaN	NaN	NaN	NaN	NaN	NaN	NaN	NaN	NaN
-43.811691	2.844804	156.751556	-30.512199	16.79072	155.316299	NaN	NaN	NaN	NaN	NaN	NaN	NaN	NaN	NaN	NaN	NaN	NaN
-47.227623	2.878438	158.358795	-30.144701	16.161112	156.25058	NaN	NaN	NaN	NaN	NaN	NaN	NaN	NaN	NaN	NaN	NaN	NaN
-50.5037	3.026723	159.938736	-29.734118	15.5295	157.060867	NaN	NaN	NaN	NaN	NaN	NaN	NaN	NaN	NaN	NaN	NaN	NaN
-53.670788	3.319063	161.493103	-29.298084	14.884763	157.728851	NaN	NaN	NaN	NaN	NaN	NaN	NaN	NaN	NaN	NaN	NaN	NaN
-58.341835	4.025269	163.53241	-28.803263	13.943749	158.467163	NaN	NaN	NaN	NaN	NaN	NaN	NaN	NaN	NaN	NaN	NaN	NaN
-61.359978	4.661131	164.713699	-28.549582	13.327085	158.700562	NaN	NaN	NaN	NaN	NaN	NaN	NaN	NaN	NaN	NaN	NaN	NaN
NaN	NaN	NaN	-28.360542	12.749039	158.690292	NaN	NaN	NaN	NaN	NaN	NaN	NaN	NaN	NaN	NaN	NaN	NaN
NaN	NaN	NaN	-28.231394	12.179057	158.488434	NaN	NaN	NaN	NaN	NaN	NaN	NaN	NaN	NaN	NaN	NaN	NaN
NaN	NaN	NaN	-28.177551	11.685311	158.102341	NaN	NaN	NaN	NaN	NaN	NaN	NaN	NaN	NaN	NaN	NaN	NaN
NaN	NaN	NaN	-28.187115	11.257055	157.606537	NaN	NaN	NaN	NaN	NaN	NaN	NaN	NaN	NaN	NaN	NaN	NaN
-67.406151	6.137422	166.28688	-28.177559	10.856223	157.101303	NaN	NaN	NaN	NaN	NaN	NaN	NaN	NaN	NaN	NaN	NaN	NaN
NaN	NaN	NaN	-28.120983	10.319368	156.393311	NaN	NaN	NaN	NaN	NaN	NaN	NaN	NaN	NaN	NaN	NaN	NaN
-62.381317	4.514274	163.61908	-28.058165	10.029909	155.979568	NaN	NaN	NaN	NaN	NaN	NaN	NaN	NaN	NaN	NaN	NaN	NaN
-60.444546	4.069846	162.156265	-28.019991	9.81404	155.615311	NaN	NaN	NaN	NaN	NaN	NaN	NaN	NaN	NaN	NaN	NaN	NaN
-58.188541	3.665807	161.544113	-28.001808	9.624435	155.307739	NaN	NaN	NaN	NaN	NaN	NaN	NaN	NaN	NaN	NaN	NaN	NaN
-55.944157	3.297048	160.053833	-27.968189	9.484187	155.027954	NaN	NaN	NaN	NaN	NaN	NaN	NaN	NaN	NaN	NaN	NaN	NaN
-53.363258	2.876324	159.287125	-27.964121	9.443227	154.80838	NaN	NaN	NaN	NaN	NaN	NaN	NaN	NaN	NaN	NaN	NaN	NaN
-50.739502	2.488741	158.531204	-28.018198	9.502382	154.601181	4.716462	14.758533	144.850296	NaN	NaN	NaN	NaN	NaN	NaN	NaN	NaN	NaN
-46.643562	1.93124	156.765686	-28.033569	9.875255	154.188873	NaN	NaN	NaN	NaN	NaN	NaN	NaN	NaN	NaN	NaN	NaN	NaN
-43.62376	1.642043	156.068634	-27.997923	10.199496	153.824234	NaN	NaN	NaN	NaN	NaN	NaN	NaN	NaN	NaN	NaN	NaN	NaN
-40.605579	1.370379	155.075577	-27.975677	10.521669	153.29303	NaN	NaN	NaN	NaN	NaN	NaN	NaN	NaN	NaN	NaN	NaN	NaN
-37.449612	1.118614	154.197189	-27.891073	10.804185	152.660706	NaN	NaN	NaN	NaN	NaN	NaN	NaN	NaN	NaN	NaN	NaN	NaN
-34.208252	1.02096	153.031403	-27.774778	10.984775	151.929459	NaN	NaN	NaN	NaN	NaN	NaN	NaN	NaN	NaN	NaN	NaN	NaN
-30.961878	0.991058	152.377914	-27.608553	11.113104	151.139908	NaN	NaN	NaN	NaN	NaN	NaN	NaN	NaN	NaN	NaN	NaN	NaN
-27.727493	1.05402	151.457932	-27.445215	11.277625	150.324982	NaN	NaN	NaN	NaN	NaN	NaN	NaN	NaN	NaN	NaN	NaN	NaN
-22.876154	1.321052	150.119614	-27.242508	11.555609	149.000793	NaN	NaN	NaN	NaN	NaN	NaN	NaN	NaN	NaN	NaN	NaN	NaN
-19.697544	1.609414	149.331894	-27.141338	11.70367	148.134796	NaN	NaN	NaN	NaN	NaN	NaN	NaN	NaN	NaN	NaN	NaN	NaN
-16.600216	1.956226	148.560852	-27.048153	11.822804	147.362869	NaN	NaN	NaN	NaN	NaN	NaN	NaN	NaN	NaN	NaN	NaN	NaN
-13.667029	2.389729	148.373764	-26.987272	11.925822	146.762741	NaN	NaN	NaN	NaN	NaN	NaN	NaN	NaN	NaN	NaN	NaN	NaN
-10.896248	2.793255	148.330551	-26.897505	12.009463	146.327026	NaN	NaN	NaN	NaN	NaN	NaN	NaN	NaN	NaN	NaN	NaN	NaN
-8.203144	3.203587	148.036774	-26.763433	12.066277	146.045929	NaN	NaN	NaN	NaN	NaN	NaN	NaN	NaN	NaN	NaN	NaN	NaN
-5.703038	3.534352	148.29744	-26.560841	12.090228	145.85788	NaN	NaN	NaN	NaN	NaN	NaN	NaN	NaN	NaN	NaN	NaN	NaN
-2.284406	3.885226	148.9561	-26.185953	12.093841	145.669632	NaN	NaN	NaN	NaN	NaN	NaN	NaN	NaN	NaN	NaN	NaN	NaN
-0.114694	4.055657	149.061066	-25.977219	12.070418	145.559387	NaN	NaN	NaN	NaN	NaN	NaN	NaN	NaN	NaN	NaN	NaN	NaN
1.755237	4.039142	149.61972	-25.814646	12.054933	145.481796	NaN	NaN	NaN	NaN	NaN	NaN	NaN	NaN	NaN	NaN	NaN	NaN
3.610863	3.982275	149.887436	-25.678658	12.076192	145.376953	NaN	NaN	NaN	NaN	NaN	NaN	NaN	NaN	NaN	NaN	NaN	NaN
5.271216	3.822026	149.978821	-25.559977	12.130117	145.262451	NaN	NaN	NaN	NaN	NaN	NaN	NaN	NaN	NaN	NaN	NaN	NaN
6.808825	3.536485	150.337524	-25.417503	12.218582	145.141037	NaN	NaN	NaN	NaN	NaN	NaN	NaN	NaN	NaN	NaN	NaN	NaN
8.28175	3.221514	150.401367	-25.222286	12.312302	144.955444	NaN	NaN	NaN	NaN	NaN	NaN	NaN	NaN	NaN	NaN	NaN	NaN
10.095147	2.58722	150.36467	-24.84688	12.43669	144.587677	NaN	NaN	NaN	NaN	NaN	NaN	NaN	NaN	NaN	NaN	NaN	NaN
11.207052	2.026627	150.194107	-24.553385	12.556709	144.298691	NaN	NaN	NaN	NaN	NaN	NaN	NaN	NaN	NaN	NaN	NaN	NaN
12.188068	1.391879	150.101776	-24.244484	12.716657	144.033279	NaN	NaN	NaN	NaN	NaN	NaN	NaN	NaN	NaN	NaN	NaN	NaN
12.959923	0.731055	149.92984	-23.90399	12.914358	143.814056	NaN	NaN	NaN	NaN	NaN	NaN	NaN	NaN	NaN	NaN	NaN	NaN
13.554718	0.02245	149.910324	-23.554838	13.126151	143.727112	NaN	NaN	NaN	NaN	NaN	NaN	NaN	NaN	NaN	NaN	NaN	NaN
13.299953	-0.253103	149.814835	-23.208076	13.34757	143.827316	NaN	NaN	NaN	NaN	NaN	NaN	NaN	NaN	NaN	NaN	NaN	NaN
13.10259	-0.536229	149.821259	-22.885216	13.561441	144.127319	NaN	NaN	NaN	NaN	NaN	NaN	NaN	NaN	NaN	NaN	NaN	NaN
12.410309	-1.057718	149.922577	-22.411922	13.828092	144.711609	NaN	NaN	NaN	NaN	NaN	NaN	NaN	NaN	NaN	NaN	NaN	NaN
11.745998	-1.345017	149.950439	-22.090813	13.944338	145.108215	NaN	NaN	NaN	NaN	NaN	NaN	NaN	NaN	NaN	NaN	NaN	NaN
10.991584	-1.730467	149.864502	-21.810829	14.01809	145.501495	NaN	NaN	NaN	NaN	NaN	NaN	NaN	NaN	NaN	NaN	NaN	NaN
10.180398	-2.116829	149.716339	-21.535036	14.059903	145.769577	NaN	NaN	NaN	NaN	NaN	NaN	NaN	NaN	NaN	NaN	NaN	NaN
9.295815	-2.50307	149.423355	-21.272453	14.080431	145.865814	NaN	NaN	NaN	NaN	NaN	NaN	NaN	NaN	NaN	NaN	NaN	NaN
8.247096	-3.038531	148.91449	-21.034002	14.101333	145.781525	NaN	NaN	NaN	NaN	NaN	NaN	NaN	NaN	NaN	NaN	NaN	NaN
7.18267	-3.526417	148.376343	-20.840269	14.124431	145.540268	NaN	NaN	NaN	NaN	NaN	NaN	NaN	NaN	NaN	NaN	NaN	NaN
5.345004	-4.345786	147.432465	-20.668447	14.212786	145.032501	NaN	NaN	NaN	NaN	NaN	NaN	NaN	NaN	NaN	NaN	NaN	NaN
4.024082	-4.94279	146.892761	-20.602335	14.307171	144.759018	NaN	NaN	NaN	NaN	NaN	NaN	NaN	NaN	NaN	NaN	NaN	NaN
2.593322	-5.516996	146.472595	-20.577946	14.407927	144.607117	NaN	NaN	NaN	NaN	NaN	NaN	NaN	NaN	NaN	NaN	NaN	NaN
1.043018	-6.19021	146.244827	-20.59524	14.539955	144.658325	NaN	NaN	NaN	NaN	NaN	NaN	NaN	NaN	NaN	NaN	NaN	NaN
-0.517913	-6.815949	146.256531	-20.620117	14.634601	144.866516	NaN	NaN	NaN	NaN	NaN	NaN	NaN	NaN	NaN	NaN	NaN	NaN
-2.18238	-7.461482	146.427032	-20.667202	14.708598	145.230835	NaN	NaN	NaN	NaN	NaN	NaN	NaN	NaN	NaN	NaN	NaN	NaN
-3.862924	-8.156138	146.831009	-20.725786	14.725451	145.73941	NaN	NaN	NaN	NaN	NaN	NaN	NaN	NaN	NaN	NaN	NaN	NaN
-6.488248	-9.142512	147.700027	-20.854004	14.614918	146.62616	NaN	NaN	NaN	NaN	NaN	NaN	NaN	NaN	NaN	NaN	NaN	NaN
-8.194748	-9.781117	148.436005	-20.922684	14.472702	147.212799	NaN	NaN	NaN	NaN	NaN	NaN	NaN	NaN	NaN	NaN	NaN	NaN
-9.871929	-10.374647	149.217148	-20.972195	14.27914	147.810974	NaN	NaN	NaN	NaN	NaN	NaN	NaN	NaN	NaN	NaN	NaN	NaN
-11.562347	-10.972912	150.027695	-21.023569	14.040369	148.404205	NaN	NaN	NaN	NaN	NaN	NaN	NaN	NaN	NaN	NaN	NaN	NaN
-13.214488	-11.401599	150.796173	-21.061382	13.772231	148.935272	NaN	NaN	NaN	NaN	NaN	NaN	NaN	NaN	NaN	NaN	NaN	NaN
-14.979553	-11.731529	151.440857	-21.140633	13.497164	149.414658	NaN	NaN	NaN	NaN	NaN	NaN	NaN	NaN	NaN	NaN	NaN	NaN
-16.352654	-12.222528	152.017731	-21.218678	13.239412	149.791779	NaN	NaN	NaN	NaN	NaN	NaN	NaN	NaN	NaN	NaN	NaN	NaN
-18.477869	-12.559986	152.615784	-21.355	12.930716	150.079056	NaN	NaN	NaN	NaN	NaN	NaN	NaN	NaN	NaN	NaN	NaN	NaN
-19.815159	-12.748957	152.880173	-21.451534	12.792826	150.095505	NaN	NaN	NaN	NaN	NaN	NaN	NaN	NaN	NaN	NaN	NaN	NaN
-20.885197	-12.876188	153.026001	-21.553087	12.701175	149.965958	NaN	NaN	NaN	33.255814	39.979553	134.914825	NaN	NaN	NaN	NaN	NaN	NaN
-22.017046	-12.794135	153.045685	-21.694277	12.637371	149.696121	NaN	NaN	NaN	33.210087	39.862537	134.462921	NaN	NaN	NaN	NaN	NaN	NaN
-23.060266	-12.630007	152.970428	-21.870199	12.620719	149.332504	NaN	NaN	NaN	33.102608	39.816975	133.959549	NaN	NaN	NaN	NaN	NaN	NaN
-24.07402	-12.33299	152.767776	-22.065453	12.625158	148.882233	NaN	NaN	NaN	32.978775	39.74123	133.356155	NaN	NaN	NaN	NaN	NaN	NaN
-24.969814	-11.961846	152.452057	-22.278492	12.651664	148.399567	NaN	NaN	NaN	32.755043	39.689373	132.759369	NaN	NaN	NaN	NaN	NaN	NaN
-26.079861	-11.188322	151.842102	-22.596064	12.717009	147.665039	NaN	NaN	NaN	32.37915	39.608337	132.086227	NaN	NaN	NaN	NaN	NaN	NaN
-26.738092	-10.5592	151.39592	-22.786266	12.746477	147.222763	NaN	NaN	NaN	32.101631	39.598106	131.748764	NaN	NaN	NaN	NaN	NaN	NaN
-27.305429	-9.784946	150.954575	-22.929453	12.762609	146.83783	NaN	NaN	NaN	31.857157	39.587708	131.39389	NaN	NaN	NaN	NaN	NaN	NaN
-27.799576	-8.884079	150.414108	-23.094965	12.769787	146.506042	NaN	NaN	NaN	31.703468	39.591713	131.207153	NaN	NaN	NaN	NaN	NaN	NaN
-28.230644	-7.896065	149.750183	-23.21933	12.767941	146.181717	NaN	NaN	NaN	31.618187	39.643063	131.321899	NaN	NaN	NaN	NaN	NaN	NaN
-28.552481	-6.804465	148.874084	-23.295801	12.73445	145.856445	NaN	NaN	NaN	31.648445	39.638542	131.682343	NaN	NaN	NaN	NaN	NaN	NaN
-28.812971	-5.609591	147.897507	-23.365065	12.684944	145.579651	NaN	NaN	NaN	31.799507	39.744759	132.237823	NaN	NaN	NaN	NaN	NaN	NaN
-29.05233	-3.674238	146.264297	-23.542435	12.538412	145.18277	NaN	NaN	NaN	32.111786	40.091537	133.672501	NaN	NaN	NaN	NaN	NaN	NaN
-29.182508	-2.295153	145.297852	-23.791691	12.464186	144.953812	NaN	NaN	NaN	32.54792	40.121506	134.820587	NaN	NaN	NaN	NaN	NaN	NaN
-29.237682	-0.778546	144.54306	-24.123737	12.454881	144.80426	NaN	NaN	NaN	32.383427	40.163689	135.914261	NaN	NaN	NaN	NaN	NaN	NaN
-29.289555	0.718572	144.065948	-24.49301	12.494295	144.744141	NaN	NaN	NaN	NaN	NaN	NaN	NaN	NaN	NaN	NaN	NaN	NaN
-29.319176	2.223396	143.818588	-24.823711	12.602809	144.704407	NaN	NaN	NaN	31.752121	40.348282	137.308304	NaN	NaN	NaN	NaN	NaN	NaN
-29.265339	3.793182	143.635422	-25.077143	12.786468	144.633896	NaN	NaN	NaN	31.472254	40.47673	137.810822	NaN	NaN	NaN	NaN	NaN	NaN
-29.219255	5.319672	143.477982	-25.261805	13.043759	144.504074	NaN	NaN	NaN	31.383318	40.706009	138.136154	NaN	NaN	NaN	NaN	NaN	NaN
-29.111845	7.576701	143.186951	-25.474953	13.487516	144.151062	NaN	NaN	NaN	NaN	NaN	NaN	NaN	NaN	NaN	NaN	NaN	NaN
-29.016369	9.093357	142.898499	-25.564762	13.767643	143.850479	NaN	NaN	NaN	31.540859	41.031345	138.366104	NaN	NaN	NaN	NaN	NaN	NaN
-28.978304	10.547245	142.566864	-25.662262	14.004051	143.51297	NaN	NaN	NaN	NaN	NaN	NaN	NaN	NaN	NaN	NaN	NaN	NaN
-28.950512	11.930503	142.268799	-25.780216	14.160399	143.188797	NaN	NaN	NaN	NaN	NaN	NaN	NaN	NaN	NaN	NaN	NaN	NaN
-29.420631	12.654884	141.983658	-25.919039	14.279626	142.887909	NaN	NaN	NaN	NaN	NaN	NaN	NaN	NaN	NaN	NaN	NaN	NaN
-30.175758	12.830351	141.650391	-26.048788	14.352367	142.614273	NaN	NaN	NaN	NaN	NaN	NaN	NaN	NaN	NaN	NaN	NaN	NaN
-30.898333	13.091736	141.423523	-26.186478	14.419445	142.372864	NaN	NaN	NaN	NaN	NaN	NaN	NaN	NaN	NaN	NaN	NaN	NaN
-31.856945	13.42171	141.166061	-26.434935	14.539203	142.124908	NaN	NaN	NaN	NaN	NaN	NaN	NaN	NaN	NaN	NaN	NaN	NaN
-32.579414	13.614408	141.105453	-26.633337	14.639853	142.086166	NaN	NaN	NaN	NaN	NaN	NaN	NaN	NaN	NaN	NaN	NaN	NaN
-33.276482	13.831596	141.151123	-26.804485	14.789515	142.140732	NaN	NaN	NaN	31.099871	40.492962	137.010941	NaN	NaN	NaN	NaN	NaN	NaN
-34.013737	14.056145	141.429886	-26.983828	14.961475	142.300583	NaN	NaN	NaN	30.815351	40.452427	136.713608	NaN	NaN	NaN	NaN	NaN	NaN
-34.657967	14.328618	141.71785	-27.164989	15.16003	142.529175	NaN	NaN	NaN	30.433321	40.658283	136.043915	NaN	NaN	NaN	NaN	NaN	NaN
-35.308029	14.593011	142.084671	-27.378645	15.379757	142.795914	NaN	NaN	NaN	30.080366	40.839027	135.446976	NaN	NaN	NaN	NaN	NaN	NaN
-36.013256	14.892642	142.445786	-27.629725	15.603641	143.069366	NaN	NaN	NaN	29.906607	40.954803	134.864914	NaN	NaN	NaN	NaN	NaN	NaN
-37.01318	15.473166	142.985321	-28.122002	15.905171	143.470108	NaN	NaN	NaN	29.478264	41.112732	133.969955	NaN	NaN	NaN	NaN	NaN	NaN
-37.640503	15.918522	143.3806	-28.520744	16.08633	143.712051	NaN	NaN	NaN	29.059172	41.273354	133.565094	NaN	NaN	NaN	NaN	NaN	NaN
-38.140854	16.359547	143.63385	-28.934029	16.213259	143.904449	NaN	NaN	NaN	28.61948	41.383457	133.237564	NaN	NaN	NaN	NaN	NaN	NaN
-38.651646	16.878401	143.847641	-29.297792	16.294565	144.024643	NaN	NaN	NaN	28.182268	41.433407	132.947021	NaN	NaN	NaN	NaN	NaN	NaN
-39.100922	17.516785	143.88736	-29.634109	16.321146	144.075439	NaN	NaN	NaN	27.729845	41.407921	132.615845	NaN	NaN	NaN	NaN	NaN	NaN
-39.451042	18.236927	143.85994	-29.926132	16.308529	144.052734	NaN	NaN	NaN	27.262259	41.302277	132.233383	NaN	NaN	NaN	NaN	NaN	NaN
-39.638592	18.996834	143.718353	-30.123007	16.206751	143.914871	32.733963	-2.296925	135.672089	26.868105	41.151451	131.782089	29.801034	19.427263	133.727089	-90.047048	12.986239	154.102653
-39.873402	20.235998	143.203049	-30.356106	15.923741	143.519089	32.557274	-2.636659	134.948227	26.273228	40.8894	131.203705	29.415251	19.1263705	133.075966	-90.127463	12.7211115	153.962212
-39.87347	21.181194	142.770035	-30.506744	15.646164	143.164841	32.369659	-2.84934	134.423233	26.10606	40.75449	130.915039	29.2378595	18.952575	132.669136	-90.2513475	12.339753	153.660546
-39.726254	22.176697	142.376312	-30.650425	15.327159	142.814636	32.241226	-3.135359	133.860397	26.290876	40.448822	130.560699	29.266051	18.6567315	132.210548	-90.566901	11.9975865	153.418724
-39.613045	23.298489	142.082901	-30.777651	15.009599	142.512009	31.756094	-3.277964	133.433044	26.184008	40.272907	130.387314	28.970051	18.4974715	131.910179	-90.525353	11.5217265	153.113839
-39.262741	24.500292	141.905197	-30.897221	14.699607	142.276169	31.976551	-3.799826	132.816177	26.092104	40.181389	130.389664	29.0343275	18.1907815	131.6029205	-90.8287695	11.2084325	152.9494175
-38.83519	25.683624	141.947617	-30.987103	14.362335	142.168121	31.814379	-4.074194	132.433868	26.034101	40.118893	130.604034	28.92424	18.0223495	131.518951	-90.898446	10.7023205	152.817291
-38.320351	27.002329	142.193024	-31.05217	14.029798	142.158966	31.78178	-4.280118	132.166702	26.00662	40.045155	131.049103	28.8942	17.8825185	131.6079025	-90.99854	10.1770775	152.7100295
-37.281467	28.849216	142.986588	-31.124708	13.511984	142.315369	31.817707	-4.543615	132.064377	26.023548	39.957233	132.158936	28.9206275	17.706809	132.1116565	-91.1700435	9.317159	152.5190815
-36.455124	30.093361	143.753784	-31.199938	13.20143	142.523224	31.978077	-4.740495	132.268341	26.03578	39.903564	133.218307	29.0069285	17.5815345	132.743324	-91.4068045	8.8213255	152.303124
-35.566208	31.17485	144.662354	-31.283966	12.880323	142.701431	31.852329	-4.828079	132.129974	NaN	NaN	NaN	NaN	NaN	NaN	NaN	NaN	NaN
-34.656773	32.222336	145.610046	-31.373894	12.571027	142.881424	31.847641	-5.031535	132.368851	NaN	NaN	NaN	NaN	NaN	NaN	NaN	NaN	NaN
-33.637383	33.134731	146.576843	-31.42725	12.398502	143.074722	31.938908	-5.178514	132.450012	NaN	NaN	NaN	NaN	NaN	NaN	NaN	NaN	NaN
-32.678986	33.918716	147.580246	-31.530643	12.212292	143.302414	32.055752	-5.367247	132.930664	NaN	NaN	NaN	NaN	NaN	NaN	NaN	NaN	NaN
-31.625271	34.620514	148.47998	-31.624893	12.175119	143.653198	32.186703	-5.527532	133.337341	NaN	NaN	NaN	NaN	NaN	NaN	NaN	NaN	NaN
-30.115831	35.358112	149.753937	-31.798813	12.265383	144.436401	NaN	NaN	NaN	NaN	NaN	NaN	NaN	NaN	NaN	NaN	NaN	NaN
-29.062725	35.729618	150.445908	-31.936804	12.38912	145.081467	NaN	NaN	NaN	NaN	NaN	NaN	NaN	NaN	NaN	NaN	NaN	NaN
-28.110207	35.928848	151.080856	-32.082619	12.547088	145.720734	NaN	NaN	NaN	NaN	NaN	NaN	NaN	NaN	NaN	NaN	NaN	NaN
-27.160173	35.978737	151.485657	-32.249184	12.702661	146.270996	NaN	NaN	NaN	NaN	NaN	NaN	NaN	NaN	NaN	NaN	NaN	NaN
-26.203991	35.912086	151.80719	-32.406521	12.843511	146.662933	NaN	NaN	NaN	NaN	NaN	NaN	NaN	NaN	NaN	NaN	NaN	NaN
-25.287458	35.683395	151.882889	-32.571304	12.957814	146.808868	NaN	NaN	NaN	NaN	NaN	NaN	NaN	NaN	NaN	NaN	NaN	NaN
-24.407572	35.321922	151.696732	-32.758987	13.127655	146.612442	NaN	NaN	NaN	NaN	NaN	NaN	NaN	NaN	NaN	NaN	NaN	NaN
-23.226334	34.667934	150.983505	-33.078091	13.441652	145.821686	NaN	NaN	NaN	NaN	NaN	NaN	NaN	NaN	NaN	NaN	NaN	NaN
-22.522547	34.02824	150.435669	-33.346317	13.676217	145.211929	NaN	NaN	NaN	NaN	NaN	NaN	NaN	NaN	NaN	NaN	NaN	NaN
-21.943703	33.271687	149.942841	-33.627037	13.928114	144.750244	NaN	NaN	NaN	NaN	NaN	NaN	NaN	NaN	NaN	NaN	NaN	NaN
-21.511066	32.389111	149.500854	-33.919323	14.179261	144.456345	NaN	NaN	NaN	NaN	NaN	NaN	NaN	NaN	NaN	NaN	NaN	NaN
-21.175894	31.336239	149.192078	-34.161438	14.426537	144.261139	NaN	NaN	NaN	NaN	NaN	NaN	NaN	NaN	NaN	NaN	NaN	NaN
-20.884705	30.154907	148.827469	-34.339535	14.640537	144.132217	NaN	NaN	NaN	NaN	NaN	NaN	NaN	NaN	NaN	NaN	NaN	NaN
-20.678232	28.854773	148.449615	-34.457188	14.878949	144.067841	NaN	NaN	NaN	NaN	NaN	NaN	NaN	NaN	NaN	NaN	NaN	NaN
-20.61545	26.630699	147.936142	-34.504162	15.243185	144.0354	NaN	NaN	NaN	NaN	NaN	NaN	NaN	NaN	NaN	NaN	NaN	NaN
-20.66086	25.026196	147.568008	-34.490238	15.499556	144.070862	NaN	NaN	NaN	NaN	NaN	NaN	NaN	NaN	NaN	NaN	NaN	NaN
-20.875669	23.277369	147.248749	-34.45052	15.790474	144.159073	NaN	NaN	NaN	NaN	NaN	NaN	NaN	NaN	NaN	NaN	NaN	NaN
-21.170824	21.471535	146.912018	-34.390488	16.122337	144.312668	NaN	NaN	NaN	NaN	NaN	NaN	NaN	NaN	NaN	NaN	NaN	NaN
-21.637426	19.554726	146.607285	-34.314407	16.489967	144.508469	NaN	NaN	NaN	NaN	NaN	NaN	NaN	NaN	NaN	NaN	NaN	NaN
-22.149048	17.531498	146.271713	-34.181969	16.868738	144.721359	NaN	NaN	NaN	NaN	NaN	NaN	NaN	NaN	NaN	NaN	NaN	NaN
-22.804413	15.467131	146.071869	-33.958241	17.210773	144.930328	NaN	NaN	NaN	NaN	NaN	NaN	NaN	NaN	NaN	NaN	NaN	NaN
-23.93931	12.176545	146.199097	-33.481308	17.510298	145.469421	NaN	NaN	NaN	NaN	NaN	NaN	NaN	NaN	NaN	NaN	NaN	NaN
-24.896416	9.872512	146.903488	-33.173977	17.498686	146.192734	NaN	NaN	NaN	NaN	NaN	NaN	NaN	NaN	NaN	NaN	NaN	NaN
-25.929043	7.639863	147.894516	-32.880192	17.258039	147.119019	NaN	NaN	NaN	NaN	NaN	NaN	NaN	NaN	NaN	NaN	NaN	NaN
-27.076807	5.385744	149.127975	-32.615601	16.827662	148.133331	NaN	NaN	NaN	NaN	NaN	NaN	NaN	NaN	NaN	NaN	NaN	NaN
-28.246719	3.151085	150.489182	-32.388561	16.237957	149.15004	NaN	NaN	NaN	NaN	NaN	NaN	NaN	NaN	NaN	NaN	NaN	NaN
-29.498035	1.031483	151.846008	-32.148964	15.49439	150.170929	NaN	NaN	NaN	NaN	NaN	NaN	NaN	NaN	NaN	NaN	NaN	NaN
-30.666485	-1.056635	153.151581	-31.880375	14.664782	151.141388	NaN	NaN	NaN	NaN	NaN	NaN	NaN	NaN	NaN	NaN	NaN	NaN
-32.437111	-3.934977	154.764191	-31.414917	13.366999	152.444	NaN	NaN	NaN	NaN	NaN	NaN	NaN	NaN	NaN	NaN	NaN	NaN
-33.566223	-5.76612	155.560577	-31.051388	12.539458	153.110535	NaN	NaN	NaN	NaN	NaN	NaN	NaN	NaN	NaN	NaN	NaN	NaN
-34.602589	-7.467337	156.134048	-30.703358	11.776092	153.5793	NaN	NaN	NaN	NaN	NaN	NaN	NaN	NaN	NaN	NaN	NaN	NaN
-35.566391	-9.096347	156.473862	-30.40719	11.092756	153.834274	NaN	NaN	NaN	NaN	NaN	NaN	NaN	NaN	NaN	NaN	NaN	NaN
-36.588078	-10.523396	156.786102	-30.183702	10.474476	153.873764	NaN	NaN	NaN	NaN	NaN	NaN	NaN	NaN	NaN	NaN	NaN	NaN
-37.478149	-11.888915	156.828842	-30.053829	9.953728	153.740646	NaN	NaN	NaN	NaN	NaN	NaN	NaN	NaN	NaN	NaN	NaN	NaN
-38.293839	-13.135496	156.788498	-29.898554	9.468874	153.45195	NaN	NaN	NaN	NaN	NaN	NaN	NaN	NaN	NaN	NaN	NaN	NaN
-39.450237	-14.736269	156.589386	-29.652628	8.834751	152.904419	NaN	NaN	NaN	NaN	NaN	NaN	NaN	NaN	NaN	NaN	NaN	NaN
-40.054741	-15.678721	156.427811	-29.498508	8.466528	152.497787	NaN	NaN	NaN	NaN	NaN	NaN	NaN	NaN	NaN	NaN	NaN	NaN
-40.571026	-16.525564	156.245102	-29.358971	8.146923	152.105255	NaN	NaN	NaN	27.070118	33.141563	136.810257	NaN	NaN	NaN	NaN	NaN	NaN
-40.968407	-17.158432	156.13887	-29.209496	7.838575	151.764801	34.820347	-11.055014	137.687576	27.18153	32.769836	136.41008	31.0009385	10.857411	137.048828	-89.4199305	4.819739	166.480774
-41.236866	-17.749735	155.975616	-29.053787	7.558445	151.464905	35.482346	-11.822438	137.13353	27.354122	32.404102	136.088455	31.418234	10.290832	136.6109925	-89.525808	4.826058	166.3188175
-41.33646	-18.172279	155.821213	-28.892216	7.307886	151.269989	36.111252	-12.449965	136.712601	27.54178	32.126869	135.937164	31.826516	9.838452	136.3248825	-89.610948	4.77732	166.2150955
-41.296665	-18.551725	155.713669	-28.742456	7.088512	151.225464	36.699158	-12.960159	136.443771	27.696562	31.931723	135.932571	32.19786	9.485782	136.188171	-89.682772	4.691242	166.262757
-41.039856	-18.878689	155.574585	-28.422758	6.822238	151.323242	NaN	NaN	NaN	NaN	NaN	NaN	NaN	NaN	NaN	NaN	NaN	NaN
-40.769814	-18.978491	155.405518	-28.201813	6.721547	151.456482	NaN	NaN	NaN	NaN	NaN	NaN	NaN	NaN	NaN	NaN	NaN	NaN
-40.432785	-18.929026	155.046112	-27.939737	6.648261	151.527161	NaN	NaN	NaN	NaN	NaN	NaN	NaN	NaN	NaN	NaN	NaN	NaN
-39.99538	-18.79047	154.402954	-27.71129	6.630575	151.496964	NaN	NaN	NaN	NaN	NaN	NaN	NaN	NaN	NaN	NaN	NaN	NaN
-39.487507	-18.586649	153.435837	-27.479912	6.60029	151.279999	NaN	NaN	NaN	NaN	NaN	NaN	NaN	NaN	NaN	NaN	NaN	NaN
-38.974796	-18.29476	152.114624	-27.267632	6.548896	150.836609	NaN	NaN	NaN	NaN	NaN	NaN	NaN	NaN	NaN	NaN	NaN	NaN
-38.45612	-17.971977	150.57373	-27.111446	6.502192	150.169891	NaN	NaN	NaN	NaN	NaN	NaN	NaN	NaN	NaN	NaN	NaN	NaN
-37.792572	-17.369886	148.405746	-27.072182	6.537789	148.998383	NaN	NaN	NaN	NaN	NaN	NaN	NaN	NaN	NaN	NaN	NaN	NaN
-37.500877	-16.846313	147.413544	-27.153233	6.678561	148.328354	NaN	NaN	NaN	NaN	NaN	NaN	NaN	NaN	NaN	NaN	NaN	NaN
-37.172298	-16.268946	146.777176	-27.213923	6.894317	147.811279	NaN	NaN	NaN	NaN	NaN	NaN	NaN	NaN	NaN	NaN	NaN	NaN
-36.877602	-15.619217	146.476563	-27.215317	7.188442	147.466324	NaN	NaN	NaN	NaN	NaN	NaN	NaN	NaN	NaN	NaN	NaN	NaN
-36.636467	-14.922908	146.486206	-27.186543	7.495998	147.287659	NaN	NaN	NaN	NaN	NaN	NaN	NaN	NaN	NaN	NaN	NaN	NaN
-36.372719	-14.230114	146.647949	-27.130165	7.817426	147.21077	NaN	NaN	NaN	NaN	NaN	NaN	NaN	NaN	NaN	NaN	NaN	NaN
-36.134331	-13.567535	146.760437	-27.05217	8.110869	147.151672	NaN	NaN	NaN	NaN	NaN	NaN	NaN	NaN	NaN	NaN	NaN	NaN
-35.886002	-12.547235	146.734009	-26.91116	8.470222	146.966522	NaN	NaN	NaN	NaN	NaN	NaN	NaN	NaN	NaN	NaN	NaN	NaN
-35.814899	-11.826536	146.472412	-26.81179	8.656718	146.700409	NaN	NaN	NaN	NaN	NaN	NaN	NaN	NaN	NaN	NaN	NaN	NaN
-35.779099	-11.030936	145.914597	-26.764095	8.801343	146.270325	NaN	NaN	NaN	NaN	NaN	NaN	NaN	NaN	NaN	NaN	NaN	NaN
-35.824905	-10.200641	145.214157	-26.794422	8.939319	145.710205	NaN	NaN	NaN	NaN	NaN	NaN	NaN	NaN	NaN	NaN	NaN	NaN
-35.927155	-9.322641	144.484756	-26.890421	9.073936	145.116989	NaN	NaN	NaN	NaN	NaN	NaN	NaN	NaN	NaN	NaN	NaN	NaN
-36.122086	-8.429588	143.78299	-27.030754	9.213207	144.562805	NaN	NaN	NaN	NaN	NaN	NaN	NaN	NaN	NaN	NaN	NaN	NaN
-36.456749	-7.49227	143.223236	-27.184135	9.377413	144.105057	NaN	NaN	NaN	NaN	NaN	NaN	NaN	NaN	NaN	NaN	NaN	NaN
-37.137608	-5.92848	142.719086	-27.387312	9.660871	143.703186	NaN	NaN	NaN	NaN	NaN	NaN	NaN	NaN	NaN	NaN	NaN	NaN
-37.725891	-4.839203	142.673035	-27.467779	9.836925	143.649323	NaN	NaN	NaN	NaN	NaN	NaN	NaN	NaN	NaN	NaN	NaN	NaN
-38.281872	-3.711656	142.828339	-27.539816	9.96677	143.814865	NaN	NaN	NaN	NaN	NaN	NaN	NaN	NaN	NaN	NaN	NaN	NaN
-39.013802	-2.597338	143.287674	-27.60416	10.070216	144.225784	NaN	NaN	NaN	NaN	NaN	NaN	NaN	NaN	NaN	NaN	NaN	NaN
-39.790001	-1.413713	143.921173	-27.652601	10.14264	144.802658	NaN	NaN	NaN	NaN	NaN	NaN	NaN	NaN	NaN	NaN	NaN	NaN
-40.592064	-0.206391	144.747787	-27.713156	10.171199	145.459152	NaN	NaN	NaN	NaN	NaN	NaN	NaN	NaN	NaN	NaN	NaN	NaN
-41.436089	0.973724	145.541718	-27.729044	10.170314	146.120026	NaN	NaN	NaN	NaN	NaN	NaN	NaN	NaN	NaN	NaN	NaN	NaN
-42.727943	2.840541	146.767395	-27.715456	10.137953	147.017059	NaN	NaN	NaN	NaN	NaN	NaN	NaN	NaN	NaN	NaN	NaN	NaN
-43.508667	4.088152	147.42688	-27.646774	10.131998	147.462234	NaN	NaN	NaN	NaN	NaN	NaN	NaN	NaN	NaN	NaN	NaN	NaN
-44.344448	5.41153	147.99234	-27.509436	10.136949	147.776215	NaN	NaN	NaN	NaN	NaN	NaN	NaN	NaN	NaN	NaN	NaN	NaN
-45.058788	6.742736	148.483047	-27.366901	10.177402	147.937225	NaN	NaN	NaN	NaN	NaN	NaN	NaN	NaN	NaN	NaN	NaN	NaN
-45.758106	8.13988	148.822861	-27.192379	10.24976	147.953247	NaN	NaN	NaN	NaN	NaN	NaN	NaN	NaN	NaN	NaN	NaN	NaN
-46.384384	9.608904	149.135468	-27.076012	10.3605	147.935287	NaN	NaN	NaN	NaN	NaN	NaN	NaN	NaN	NaN	NaN	NaN	NaN
-46.881248	11.093133	149.439819	-27.016037	10.434262	147.910049	NaN	NaN	NaN	NaN	NaN	NaN	NaN	NaN	NaN	NaN	NaN	NaN
-47.549458	13.413363	149.91774	-26.935369	10.533941	147.941528	NaN	NaN	NaN	29.542637	36.684048	135.008026	NaN	NaN	NaN	NaN	NaN	NaN
-47.839157	14.904544	150.267532	-26.852396	10.603416	148.024567	NaN	NaN	NaN	29.254913	36.817802	134.727234	NaN	NaN	NaN	NaN	NaN	NaN
-48.041897	16.474289	150.604019	-26.794411	10.687337	148.137054	NaN	NaN	NaN	29.668634	36.885605	134.515381	NaN	NaN	NaN	NaN	NaN	NaN
-48.128834	18.09901	150.926483	-26.795488	10.752244	148.219208	34.783627	-6.360656	133.993225	NaN	NaN	NaN	NaN	NaN	NaN	NaN	NaN	NaN
-48.106152	19.677082	151.195648	-26.841787	10.850228	148.240524	34.642815	-6.161016	133.57431	NaN	NaN	NaN	NaN	NaN	NaN	NaN	NaN	NaN
-48.011391	21.344934	151.334015	-26.935078	10.940006	148.166122	35.171143	-6.378762	133.356537	NaN	NaN	NaN	NaN	NaN	NaN	NaN	NaN	NaN
-47.762489	22.963963	151.413055	-27.059593	11.037482	148.012634	34.262054	-5.769963	132.786163	28.709936	37.667648	133.936508	31.485995	15.9488425	133.3613355	-85.605181	6.1261215	162.6639325
-47.174911	25.442966	151.441452	-27.244741	11.232533	147.726242	34.357494	-5.721435	132.244217	28.559919	37.993423	134.145004	31.4587065	16.135994	133.1946105	-85.9481885	6.329072	162.2578735
-46.55653	27.061527	151.470154	-27.32518	11.436342	147.545212	34.28492	-5.480108	131.859528	28.576693	38.259892	134.413727	31.4308065	16.389892	133.1366275	-86.0811665	6.482792	161.9537965
-45.892937	28.681942	151.451797	-27.429018	11.639564	147.390488	34.156601	-5.269762	131.773972	28.636765	38.544464	134.807755	31.396683	16.637351	133.2908635	-86.254719	6.641777	161.4901125
-44.963963	30.229753	151.451736	-27.498493	11.866399	147.250671	34.10804	-4.985251	131.538635	28.743267	38.847828	135.225327	31.4256535	16.9312885	133.381981	-86.4226395	6.8015095	161.119361
-43.96389	31.676365	151.499084	-27.580801	12.095698	147.135727	34.067825	-4.758529	131.519073	28.905338	39.082043	135.694962	31.4865815	17.161757	133.6070175	-86.6481835	7.029639	160.6644365
-42.816811	33.129734	151.516907	-27.663486	12.328921	147.030167	34.015789	-4.588242	131.664566	NaN	NaN	NaN	NaN	NaN	NaN	NaN	NaN	NaN
-41.54158	34.449162	151.538544	-27.759605	12.529606	146.936325	34.0084	-4.435905	131.77182	NaN	NaN	NaN	NaN	NaN	NaN	NaN	NaN	NaN
-39.459595	36.258705	151.543228	-27.880257	12.765301	146.732864	34.129864	-4.278056	132.049728	NaN	NaN	NaN	NaN	NaN	NaN	NaN	NaN	NaN
-37.907349	37.323032	151.457764	-27.928808	12.876966	146.487885	34.55093	-4.418672	132.396988	NaN	NaN	NaN	NaN	NaN	NaN	NaN	NaN	NaN
-36.334713	38.320274	151.302017	-27.931881	12.957607	146.148651	34.516941	-4.242558	132.594727	NaN	NaN	NaN	NaN	NaN	NaN	NaN	NaN	NaN
-34.633369	39.112873	151.128311	-27.988171	13.033687	145.714096	34.751263	-4.311147	132.900803	NaN	NaN	NaN	NaN	NaN	NaN	NaN	NaN	NaN
-32.953739	39.797455	151.010559	-28.061092	13.166769	145.236832	34.939228	-4.396389	133.184235	NaN	NaN	NaN	NaN	NaN	NaN	NaN	NaN	NaN
-31.185814	40.303757	150.947372	-28.158197	13.347366	144.802002	35.045425	-4.447251	133.369415	NaN	NaN	NaN	NaN	NaN	NaN	NaN	NaN	NaN
-29.48012	40.679688	150.876724	-28.232542	13.691874	144.441849	35.076286	-4.465364	133.532135	NaN	NaN	NaN	NaN	NaN	NaN	NaN	NaN	NaN
-26.884239	41.009007	150.624817	-28.380543	14.242758	143.988266	35.100983	-4.260905	133.829376	NaN	NaN	NaN	NaN	NaN	NaN	NaN	NaN	NaN
-25.181076	41.05344	150.467224	-28.444757	14.687443	143.795685	35.202965	-4.015167	134.041306	NaN	NaN	NaN	NaN	NaN	NaN	NaN	NaN	NaN
-23.53558	40.923965	150.301697	-28.491503	15.107205	143.689148	NaN	NaN	NaN	NaN	NaN	NaN	NaN	NaN	NaN	NaN	NaN	NaN
-21.907415	40.626862	150.122025	-28.515581	15.471289	143.63945	NaN	NaN	NaN	NaN	NaN	NaN	NaN	NaN	NaN	NaN	NaN	NaN
-20.29924	40.128738	149.990982	-28.509712	15.776229	143.657883	NaN	NaN	NaN	NaN	NaN	NaN	NaN	NaN	NaN	NaN	NaN	NaN
-18.695313	39.402874	149.938538	-28.496193	16.006672	143.730576	NaN	NaN	NaN	NaN	NaN	NaN	NaN	NaN	NaN	NaN	NaN	NaN
-17.143261	38.487732	149.88739	-28.482819	16.190296	143.83342	NaN	NaN	NaN	NaN	NaN	NaN	NaN	NaN	NaN	NaN	NaN	NaN
-14.92793	36.8116	149.923859	-28.437031	16.353811	144.000107	NaN	NaN	NaN	NaN	NaN	NaN	NaN	NaN	NaN	NaN	NaN	NaN
-13.636091	35.461174	149.903885	-28.425827	16.429066	144.125183	NaN	NaN	NaN	NaN	NaN	NaN	NaN	NaN	NaN	NaN	NaN	NaN
-12.28938	33.971577	149.806946	-28.420284	16.495865	144.228104	NaN	NaN	NaN	NaN	NaN	NaN	NaN	NaN	NaN	NaN	NaN	NaN
-11.105774	32.339756	149.63681	-28.382874	16.57342	144.27034	NaN	NaN	NaN	NaN	NaN	NaN	NaN	NaN	NaN	NaN	NaN	NaN
-9.908172	30.634741	149.256302	-28.354799	16.73052	144.160767	NaN	NaN	NaN	NaN	NaN	NaN	NaN	NaN	NaN	NaN	NaN	NaN
-8.888165	28.823221	148.771149	-28.326099	16.937716	143.889465	NaN	NaN	NaN	NaN	NaN	NaN	NaN	NaN	NaN	NaN	NaN	NaN
-7.897251	26.965881	148.263901	-28.290691	17.148212	143.636246	NaN	NaN	NaN	NaN	NaN	NaN	NaN	NaN	NaN	NaN	NaN	NaN
-6.80274	23.998144	147.774002	-28.212324	17.498098	143.256516	NaN	NaN	NaN	NaN	NaN	NaN	NaN	NaN	NaN	NaN	NaN	NaN
-6.236818	21.935139	147.59198	-28.157383	17.676773	143.049988	NaN	NaN	NaN	NaN	NaN	NaN	NaN	NaN	NaN	NaN	NaN	NaN
-5.783925	19.913786	147.471756	-28.089169	17.76586	142.899597	NaN	NaN	NaN	NaN	NaN	NaN	NaN	NaN	NaN	NaN	NaN	NaN
-5.507448	17.837343	147.442322	-28.003698	17.787903	142.724335	NaN	NaN	NaN	NaN	NaN	NaN	NaN	NaN	NaN	NaN	NaN	NaN
-5.324281	15.828696	147.294693	-27.934826	17.761309	142.544907	NaN	NaN	NaN	NaN	NaN	NaN	NaN	NaN	NaN	NaN	NaN	NaN
-5.318895	13.80599	147.245728	-27.844929	17.695507	142.374725	NaN	NaN	NaN	NaN	NaN	NaN	NaN	NaN	NaN	NaN	NaN	NaN
-5.423838	11.866663	147.084564	-27.757236	17.623388	142.27121	NaN	NaN	NaN	NaN	NaN	NaN	NaN	NaN	NaN	NaN	NaN	NaN
-5.82776	9.013959	147.022018	-27.564262	17.484001	142.261169	NaN	NaN	NaN	NaN	NaN	NaN	NaN	NaN	NaN	NaN	NaN	NaN
-6.159071	7.265221	146.97287	-27.402401	17.383181	142.408356	NaN	NaN	NaN	NaN	NaN	NaN	NaN	NaN	NaN	NaN	NaN	NaN
-6.741931	5.548467	147.145157	-27.203564	17.261602	142.651505	NaN	NaN	NaN	NaN	NaN	NaN	NaN	NaN	NaN	NaN	NaN	NaN
-7.345812	3.941212	147.276169	-27.004211	17.12133	142.938477	NaN	NaN	NaN	NaN	NaN	NaN	NaN	NaN	NaN	NaN	NaN	NaN
-8.057138	2.441642	147.54422	-26.802715	16.968365	143.221481	NaN	NaN	NaN	NaN	NaN	NaN	NaN	NaN	NaN	NaN	NaN	NaN
-8.890222	1.005473	147.763641	-26.607	16.818787	143.474457	NaN	NaN	NaN	NaN	NaN	NaN	NaN	NaN	NaN	NaN	NaN	NaN
-9.705804	-0.266381	148.001328	-26.442078	16.693546	143.677887	NaN	NaN	NaN	NaN	NaN	NaN	NaN	NaN	NaN	NaN	NaN	NaN
-11.268109	-2.017076	148.183228	-26.226845	16.559177	143.800873	NaN	NaN	NaN	NaN	NaN	NaN	NaN	NaN	NaN	NaN	NaN	NaN
-12.289855	-3.020038	148.164627	-26.079157	16.505186	143.738739	NaN	NaN	NaN	NaN	NaN	NaN	NaN	NaN	NaN	NaN	NaN	NaN
-13.459394	-3.927483	147.983459	-25.952948	16.461273	143.600235	NaN	NaN	NaN	NaN	NaN	NaN	NaN	NaN	NaN	NaN	NaN	NaN
-14.669599	-4.73848	147.674133	-25.821722	16.433462	143.381607	NaN	NaN	NaN	NaN	NaN	NaN	NaN	NaN	NaN	NaN	NaN	NaN
-15.908416	-5.402493	147.340088	-25.704121	16.403345	143.10965	NaN	NaN	NaN	NaN	NaN	NaN	NaN	NaN	NaN	NaN	NaN	NaN
-17.218464	-5.987017	146.76239	-25.593895	16.375168	142.793076	NaN	NaN	NaN	NaN	NaN	NaN	NaN	NaN	NaN	NaN	NaN	NaN
-18.581844	-6.533174	146.200012	-25.510365	16.343695	142.492676	NaN	NaN	NaN	NaN	NaN	NaN	NaN	NaN	NaN	NaN	NaN	NaN
-20.720705	-7.019136	145.389832	-25.438261	16.263157	142.116791	NaN	NaN	NaN	30.745173	41.270828	137.436447	NaN	NaN	NaN	NaN	NaN	NaN
-22.243032	-7.296338	144.87825	-25.393534	16.155609	141.971725	NaN	NaN	NaN	31.124353	41.031338	137.037552	NaN	NaN	NaN	NaN	NaN	NaN
-23.769938	-7.451402	144.551102	-25.343058	16.01561	141.928711	NaN	NaN	NaN	31.417274	40.816643	136.672073	NaN	NaN	NaN	NaN	NaN	NaN
-25.332245	-7.484685	144.334061	-25.281412	15.864569	141.993744	NaN	NaN	NaN	31.842852	40.604828	136.264221	NaN	NaN	NaN	NaN	NaN	NaN
-26.975489	-7.471011	144.31601	-25.23624	15.711112	142.181107	NaN	NaN	NaN	32.151985	40.457108	135.837311	NaN	NaN	NaN	NaN	NaN	NaN
-28.57399	-7.271662	144.47998	-25.172344	15.557631	142.451889	NaN	NaN	NaN	32.3246	40.373276	135.418625	NaN	NaN	NaN	NaN	NaN	NaN
-30.268547	-7.069592	144.77652	-25.130037	15.381236	142.78447	NaN	NaN	NaN	32.256603	40.417313	135.095627	NaN	NaN	NaN	NaN	NaN	NaN
-32.673859	-6.549276	145.426544	-25.087734	15.075977	143.349091	NaN	NaN	NaN	32.09343	40.508579	134.595642	NaN	NaN	NaN	NaN	NaN	NaN
-34.351326	-6.13436	145.963211	-25.059267	14.834118	143.771271	NaN	NaN	NaN	31.857681	40.62426	134.379471	NaN	NaN	NaN	NaN	NaN	NaN
-35.841068	-5.592383	146.632889	-25.010002	14.569515	144.250809	NaN	NaN	NaN	31.638575	40.722443	134.097168	NaN	NaN	NaN	NaN	NaN	NaN
-37.396374	-5.009112	147.352951	-24.935574	14.282166	144.776733	NaN	NaN	NaN	31.395245	40.776802	133.788055	NaN	NaN	NaN	NaN	NaN	NaN
-38.767605	-4.343152	148.156982	-24.833704	13.943119	145.312119	NaN	NaN	NaN	31.078577	40.830589	133.505569	NaN	NaN	NaN	NaN	NaN	NaN
-40.151714	-3.600144	148.96637	-24.716217	13.588423	145.87059	NaN	NaN	NaN	30.703259	40.882156	133.176773	NaN	NaN	NaN	NaN	NaN	NaN
-41.367615	-2.788102	149.8172	-24.593237	13.25991	146.439545	NaN	NaN	NaN	30.258274	40.937042	132.811462	NaN	NaN	NaN	NaN	NaN	NaN
-43.085957	-1.328603	150.950577	-24.394529	12.854847	147.159653	NaN	NaN	NaN	29.611874	41.126656	132.264938	NaN	NaN	NaN	NaN	NaN	NaN
-44.068233	-0.271197	151.62677	-24.287289	12.679296	147.518982	38.940048	-1.250678	133.940735	29.188442	41.310883	131.860489	34.064245	20.0301025	132.900612	-82.638823	5.3284895	162.137352
-45.022949	0.907565	152.074341	-24.212868	12.540393	147.72316	38.75745	-1.105222	133.561127	28.76049	41.517265	131.406921	33.75897	20.2060215	132.484024	-82.184706	4.8747645	162.962296
-45.818634	2.126906	152.34993	-24.194878	12.44656	147.779129	38.522102	-0.916791	133.147247	28.437164	41.665207	130.905151	33.479633	20.374208	132.026199	-81.869389	4.518912	163.532059
-46.570354	3.472531	152.444565	-24.201567	12.369365	147.686096	38.252556	-0.812754	132.77446	28.149128	41.697098	130.396072	33.200842	20.442172	131.585266	-81.603976	4.296558	163.786926
-47.177757	4.867996	152.365829	-24.232807	12.256108	147.468796	38.051205	-0.788397	132.450562	27.892757	41.652431	129.953125	32.971981	20.432017	131.2018435	-81.437595	4.080199	163.7357485
-47.694881	6.323925	152.156128	-24.29027	12.138497	147.197006	37.879639	-0.846809	132.084579	27.692593	41.557632	129.537643	32.786116	20.3554115	130.811111	-81.366656	3.9215825	163.582901
-48.193382	8.620768	151.477997	-24.461441	11.883569	146.664581	37.646652	-1.114839	131.554611	27.46039	41.33041	129.070831	32.553521	20.1077855	130.312721	-81.476403	3.6593525	163.016441
-48.429508	10.190044	150.847565	-24.615383	11.632445	146.197861	37.43605	-1.300982	131.269531	27.347744	41.131927	128.851852	32.391897	19.9154725	130.0606915	-81.622663	3.3494175	162.3350305
-48.541737	11.799742	150.031525	-24.849041	11.326151	145.670135	37.174728	-1.523647	130.869934	27.254316	40.865059	128.762894	32.214522	19.670706	129.816414	-81.912604	2.981596	161.523856
-48.517628	13.424136	149.250107	-25.13533	10.958225	145.079285	36.881031	-1.830864	130.509155	27.160076	40.53862	128.742676	32.0205535	19.353878	129.6259155	-82.2912135	2.562572	160.5326545
-48.350563	15.15545	148.43486	-25.443867	10.588127	144.449844	36.994099	-2.469714	130.022537	27.077971	40.183784	128.768921	32.036035	18.857035	129.395729	-82.923769	2.319219	159.503959
-48.02388	16.874769	147.72467	-25.759857	10.216511	143.833267	36.647446	-2.787846	129.715881	27.024799	39.866169	128.813629	31.8361225	18.5391615	129.264755	-83.3558365	1.8938605	158.401779
-47.498444	18.669363	147.091537	-26.022614	9.929417	143.268402	36.154282	-3.122014	129.152176	26.994324	39.565063	128.86557	31.574303	18.2215245	129.008873	-83.619531	1.6373095	157.527931
-46.433369	21.351198	146.243317	-26.378956	9.546714	142.476196	35.691826	-3.590503	128.315048	27.017927	39.22974	128.918945	31.3548765	17.8196185	128.6169965	-84.1127885	1.2738095	156.3353955
-45.550423	23.111448	145.607773	-26.620314	9.358077	141.895889	35.400082	-3.826553	127.895737	27.34938	38.912769	128.899139	31.374731	17.543108	128.397438	-84.615359	1.173046	155.39434
-44.547283	24.973839	144.924622	-26.868114	9.294431	141.283463	34.799038	-3.727285	127.581001	27.175919	38.968842	129.251984	30.9874785	17.6207785	128.4164925	-84.7237065	0.968083499999999	154.1504335
-43.426903	26.764166	144.219574	-27.121756	9.32459	140.612061	34.663265	-3.799607	127.421883	27.654999	38.777596	129.592163	31.159132	17.4889945	128.507023	-85.402644	1.1601855	152.717099
-42.174171	28.587337	143.490631	-27.415375	9.375747	139.875595	34.573475	-3.836352	127.407196	27.899733	38.811069	130.288345	31.236604	17.4873585	128.8477705	-86.067354	1.2641355	150.9034195
-40.840969	30.233414	143.028656	-27.68976	9.446489	139.222549	34.529732	-3.847292	127.516869	28.125345	38.846992	131.204803	31.3275385	17.49985	129.360836	-86.7070585	1.393128	149.084262
-39.29686	31.900612	142.841934	-27.9345	9.641983	138.758636	34.887829	-4.098632	127.630524	28.353474	38.872795	132.289413	31.6206515	17.3870815	129.9599685	-87.4896515	1.8968845	147.5573035
-36.921833	34.120949	143.230194	-28.218487	10.121433	138.514572	35.020481	-4.091372	128.321793	NaN	NaN	NaN	NaN	NaN	NaN	NaN	NaN	NaN
-35.21608	35.382256	143.918335	-28.359121	10.447503	138.650101	35.116283	-4.039891	128.895645	NaN	NaN	NaN	NaN	NaN	NaN	NaN	NaN	NaN
-33.596821	36.511002	144.910736	-28.484579	10.846551	138.944275	35.526115	-4.199465	129.705841	NaN	NaN	NaN	NaN	NaN	NaN	NaN	NaN	NaN
-31.853025	37.372929	146.036301	-28.594336	11.214647	139.290863	35.293381	-3.876774	130.187805	NaN	NaN	NaN	NaN	NaN	NaN	NaN	NaN	NaN
-30.285484	38.100739	147.235229	-28.681812	11.57628	139.699402	35.448273	-3.808759	130.770691	NaN	NaN	NaN	NaN	NaN	NaN	NaN	NaN	NaN
-28.644444	38.582973	148.38118	-28.765223	11.914041	140.1035	35.728817	-3.747031	131.334641	NaN	NaN	NaN	NaN	NaN	NaN	NaN	NaN	NaN
-27.116114	38.921516	149.37442	-28.840488	12.272631	140.486191	35.996254	-3.709988	131.910004	NaN	NaN	NaN	NaN	NaN	NaN	NaN	NaN	NaN
-24.866482	39.105339	150.439835	-28.902233	12.870195	141.031296	NaN	NaN	NaN	NaN	NaN	NaN	NaN	NaN	NaN	NaN	NaN	NaN
-23.400209	39.042461	150.84285	-28.959227	13.302284	141.337509	NaN	NaN	NaN	NaN	NaN	NaN	NaN	NaN	NaN	NaN	NaN	NaN
-22.044985	38.836678	150.993118	-29.059607	13.790994	141.602249	NaN	NaN	NaN	NaN	NaN	NaN	NaN	NaN	NaN	NaN	NaN	NaN
-20.744488	38.43058	150.961914	-29.207119	14.291932	141.79689	NaN	NaN	NaN	NaN	NaN	NaN	NaN	NaN	NaN	NaN	NaN	NaN
-19.531448	37.835869	150.75	-29.367426	14.770612	141.892838	NaN	NaN	NaN	NaN	NaN	NaN	NaN	NaN	NaN	NaN	NaN	NaN
-18.429718	37.041546	150.456635	-29.575628	15.188941	141.902588	NaN	NaN	NaN	NaN	NaN	NaN	NaN	NaN	NaN	NaN	NaN	NaN
-17.352997	36.05624	149.981171	-29.785332	15.5789	141.82077	NaN	NaN	NaN	NaN	NaN	NaN	NaN	NaN	NaN	NaN	NaN	NaN
-16.037395	34.186344	149.148407	-30.111017	16.078548	141.568253	NaN	NaN	NaN	NaN	NaN	NaN	NaN	NaN	NaN	NaN	NaN	NaN
-15.265062	32.727242	148.466843	-30.3029	16.38859	141.406738	NaN	NaN	NaN	NaN	NaN	NaN	NaN	NaN	NaN	NaN	NaN	NaN
-14.554845	31.071011	147.817856	-30.443954	16.699829	141.337494	NaN	NaN	NaN	NaN	NaN	NaN	NaN	NaN	NaN	NaN	NaN	NaN
-13.919698	29.230299	147.111923	-30.527937	17.017855	141.344177	NaN	NaN	NaN	NaN	NaN	NaN	NaN	NaN	NaN	NaN	NaN	NaN
-13.35593	27.254524	146.439362	-30.555529	17.334982	141.416733	NaN	NaN	NaN	NaN	NaN	NaN	NaN	NaN	NaN	NaN	NaN	NaN
-12.956269	25.06138	145.945648	-30.549278	17.632244	141.610245	NaN	NaN	NaN	NaN	NaN	NaN	NaN	NaN	NaN	NaN	NaN	NaN
-12.586841	22.749868	145.571289	-30.517801	17.900513	141.994339	NaN	NaN	NaN	NaN	NaN	NaN	NaN	NaN	NaN	NaN	NaN	NaN
-12.316923	19.009119	145.560913	-30.442698	18.181873	142.802322	NaN	NaN	NaN	NaN	NaN	NaN	NaN	NaN	NaN	NaN	NaN	NaN
-12.312293	16.396746	145.894379	-30.386766	18.219624	143.414932	NaN	NaN	NaN	NaN	NaN	NaN	NaN	NaN	NaN	NaN	NaN	NaN
-12.394336	13.733615	146.446533	-30.35276	18.165936	144.013336	NaN	NaN	NaN	NaN	NaN	NaN	NaN	NaN	NaN	NaN	NaN	NaN
-12.526296	11.071565	147.114059	-30.313429	18.02611	144.49469	NaN	NaN	NaN	NaN	NaN	NaN	NaN	NaN	NaN	NaN	NaN	NaN
-12.85188	8.460526	147.874466	-30.306391	17.806295	144.83783	NaN	NaN	NaN	NaN	NaN	NaN	NaN	NaN	NaN	NaN	NaN	NaN
-13.161969	5.918283	148.598831	-30.301624	17.539818	145.091782	NaN	NaN	NaN	NaN	NaN	NaN	NaN	NaN	NaN	NaN	NaN	NaN
-13.536204	3.455879	149.211136	-30.310699	17.222994	145.264481	NaN	NaN	NaN	NaN	NaN	NaN	NaN	NaN	NaN	NaN	NaN	NaN
-14.237353	-0.035236	149.987518	-30.364666	16.765974	145.409119	NaN	NaN	NaN	NaN	NaN	NaN	NaN	NaN	NaN	NaN	NaN	NaN
-14.674017	-2.190292	150.333786	-30.396343	16.534107	145.472855	NaN	NaN	NaN	NaN	NaN	NaN	NaN	NaN	NaN	NaN	NaN	NaN
-15.281904	-4.195691	150.643417	-30.497097	16.357651	145.517639	NaN	NaN	NaN	NaN	NaN	NaN	NaN	NaN	NaN	NaN	NaN	NaN
-15.833862	-6.06946	150.665466	-30.628529	16.214266	145.500916	NaN	NaN	NaN	NaN	NaN	NaN	NaN	NaN	NaN	NaN	NaN	NaN
-16.468842	-7.798334	150.671524	-30.774504	16.09322	145.399521	NaN	NaN	NaN	NaN	NaN	NaN	NaN	NaN	NaN	NaN	NaN	NaN
-17.091864	-9.396487	150.428909	-30.93775	15.993773	145.207291	NaN	NaN	NaN	NaN	NaN	NaN	NaN	NaN	NaN	NaN	NaN	NaN
-17.673866	-10.894567	150.072739	-31.099567	15.87019	144.929749	NaN	NaN	NaN	NaN	NaN	NaN	NaN	NaN	NaN	NaN	NaN	NaN
-18.668362	-12.882736	149.462967	-31.320499	15.663973	144.399384	NaN	NaN	NaN	NaN	NaN	NaN	NaN	NaN	NaN	NaN	NaN	NaN
-19.290916	-14.028989	148.951096	-31.446854	15.543892	143.962845	NaN	NaN	NaN	23.981524	42.637253	136.011826	NaN	NaN	NaN	NaN	NaN	NaN
-19.869135	-15.075149	148.423126	-31.581024	15.434554	143.500961	NaN	NaN	NaN	24.324703	42.266464	135.575623	NaN	NaN	NaN	NaN	NaN	NaN
-20.485596	-15.984289	147.996826	-31.699974	15.349817	143.083939	NaN	NaN	NaN	24.542618	41.914082	135.161835	NaN	NaN	NaN	NaN	NaN	NaN
-21.082518	-16.788036	147.656204	-31.790171	15.240608	142.726105	NaN	NaN	NaN	24.810505	41.561199	134.762024	NaN	NaN	NaN	NaN	NaN	NaN
-21.662132	-17.449944	147.388931	-31.829807	15.117393	142.432083	NaN	NaN	NaN	24.979639	41.271496	134.496429	NaN	NaN	NaN	NaN	NaN	NaN
-22.193394	-17.985767	147.283127	-31.83989	15.008251	142.260498	NaN	NaN	NaN	25.047779	41.019047	134.270065	NaN	NaN	NaN	NaN	NaN	NaN
-22.937321	-18.582947	147.359665	-31.865498	14.900872	142.228363	NaN	NaN	NaN	25.037575	40.755726	134.186325	NaN	NaN	NaN	NaN	NaN	NaN
-23.419497	-18.846228	147.512207	-31.880756	14.800077	142.342667	NaN	NaN	NaN	25.036097	40.581955	134.198837	NaN	NaN	NaN	NaN	NaN	NaN
-23.91507	-18.993509	147.68634	-31.889683	14.690484	142.54306	NaN	NaN	NaN	24.978352	40.445171	134.297836	NaN	NaN	NaN	NaN	NaN	NaN
-24.370371	-19.041162	147.726852	-31.91573	14.551608	142.744141	NaN	NaN	NaN	24.866152	40.325237	134.524734	NaN	NaN	NaN	NaN	NaN	NaN
-24.808344	-19.032898	147.618515	-31.906023	14.392895	142.909164	NaN	NaN	NaN	24.821138	40.178383	134.756683	NaN	NaN	NaN	NaN	NaN	NaN
-25.2714	-18.94589	147.305557	-31.896301	14.240554	142.992691	NaN	NaN	NaN	24.821663	40.057312	135.087814	NaN	NaN	NaN	NaN	NaN	NaN
-25.763166	-18.792652	146.711731	-31.868088	14.055098	142.95369	NaN	NaN	NaN	24.761438	39.9459	135.636444	NaN	NaN	NaN	NaN	NaN	NaN
-26.550631	-18.427124	145.213745	-31.776058	13.779344	142.680496	NaN	NaN	NaN	NaN	NaN	NaN	NaN	NaN	NaN	NaN	NaN	NaN
-27.140501	-18.098789	144.013916	-31.771391	13.612935	142.305786	NaN	NaN	NaN	NaN	NaN	NaN	NaN	NaN	NaN	NaN	NaN	NaN
-27.783192	-17.712841	142.783356	-31.846914	13.474112	141.860794	NaN	NaN	NaN	NaN	NaN	NaN	NaN	NaN	NaN	NaN	NaN	NaN
-28.451294	-17.312054	141.690857	-32.016525	13.402073	141.45578	NaN	NaN	NaN	NaN	NaN	NaN	NaN	NaN	NaN	NaN	NaN	NaN
-29.252804	-16.913456	140.945084	-32.22501	13.394692	141.116058	NaN	NaN	NaN	NaN	NaN	NaN	NaN	NaN	NaN	NaN	NaN	NaN
-30.198278	-16.462053	140.623703	-32.450077	13.449041	140.951828	NaN	NaN	NaN	NaN	NaN	NaN	NaN	NaN	NaN	NaN	NaN	NaN
-31.279778	-16.059414	140.649109	-32.635773	13.570333	140.964157	NaN	NaN	NaN	NaN	NaN	NaN	NaN	NaN	NaN	NaN	NaN	NaN
-32.98391	-15.396917	141.292206	-32.820763	13.805458	141.222275	NaN	NaN	NaN	NaN	NaN	NaN	NaN	NaN	NaN	NaN	NaN	NaN
-34.160305	-15.018375	141.867111	-32.84594	13.928879	141.439789	NaN	NaN	NaN	NaN	NaN	NaN	NaN	NaN	NaN	NaN	NaN	NaN
-35.453476	-14.572172	142.421997	-32.832203	13.993231	141.627472	NaN	NaN	NaN	NaN	NaN	NaN	NaN	NaN	NaN	NaN	NaN	NaN
-36.775372	-14.149064	142.98584	-32.769363	14.036365	141.740997	NaN	NaN	NaN	NaN	NaN	NaN	NaN	NaN	NaN	NaN	NaN	NaN
-38.056461	-13.662219	143.417328	-32.71629	14.052235	141.770859	NaN	NaN	NaN	NaN	NaN	NaN	NaN	NaN	NaN	NaN	NaN	NaN
-39.459496	-13.112349	143.771439	-32.656208	14.036654	141.698471	NaN	NaN	NaN	24.624395	39.691437	135.705032	NaN	NaN	NaN	NaN	NaN	NaN
-40.838463	-12.507792	144.031769	-32.626194	14.021259	141.58461	NaN	NaN	NaN	24.765301	39.636063	134.687851	NaN	NaN	NaN	NaN	NaN	NaN
-42.994572	-11.457741	144.394699	-32.719048	13.918066	141.500504	NaN	NaN	NaN	24.651098	39.62542	133.304565	NaN	NaN	NaN	NaN	NaN	NaN
-44.485798	-10.634665	144.717331	-32.820709	13.804166	141.562332	NaN	NaN	NaN	24.494839	39.645149	132.635925	NaN	NaN	NaN	NaN	NaN	NaN
-45.92905	-9.745792	145.090942	-32.936565	13.663576	141.737671	NaN	NaN	NaN	24.159098	39.610886	132.138184	NaN	NaN	NaN	NaN	NaN	NaN
-47.452522	-8.698134	145.463043	-33.0476	13.494325	142.012268	NaN	NaN	NaN	23.762249	39.575729	131.686859	NaN	NaN	NaN	NaN	NaN	NaN
-48.821087	-7.582332	145.833893	-33.109505	13.31335	142.346344	30.13339	-3.453434	136.99765	23.522781	39.547169	131.34613	26.8280855	18.0468675	134.17189	-93.0470955	8.5798325	150.520798
-50.263126	-6.337448	146.228653	-33.126747	13.106379	142.716873	30.054592	-3.450799	136.685135	23.312569	39.595486	131.151154	26.6835805	18.0723435	133.9181445	-92.9370745	8.1404145	151.5156015
-51.521255	-5.028306	146.569916	-33.133377	12.868192	143.111908	NaN	NaN	NaN	22.971111	39.727173	131.0103	NaN	NaN	NaN	NaN	NaN	NaN
-53.448112	-2.848258	147.013657	-33.062908	12.524954	143.592316	NaN	NaN	NaN	22.618181	39.824459	130.868454	NaN	NaN	NaN	NaN	NaN	NaN
-54.643715	-1.259352	147.220261	-32.968929	12.31502	143.826431	NaN	NaN	NaN	22.473955	39.807629	130.747314	NaN	NaN	NaN	NaN	NaN	NaN
-55.729633	0.410239	147.277588	-32.855408	12.124113	143.950027	NaN	NaN	NaN	22.262882	39.818562	130.618546	NaN	NaN	NaN	NaN	NaN	NaN
-56.821465	2.185284	147.223419	-32.749226	11.949366	143.916107	NaN	NaN	NaN	22.108183	39.905495	130.512955	NaN	NaN	NaN	NaN	NaN	NaN
-57.762486	3.999641	147.068481	-32.648911	11.786235	143.785767	30.757696	-3.720874	133.320984	21.983517	40.00235	130.383286	26.3706065	18.140738	131.852135	-91.6684285	5.431732	155.719399
-58.68309	5.895108	146.872635	-32.595982	11.596731	143.558685	30.61455	-3.592092	132.62471	21.866329	40.137108	130.303604	26.2404395	18.272508	131.464157	-91.4324035	4.920954	155.653213
-59.477608	7.782067	146.680237	-32.559834	11.476832	143.273041	30.425358	-3.387862	131.870529	21.769917	40.325245	130.424515	26.0976375	18.4686915	131.147522	-91.2173055	4.4849725	155.39856
-60.49485	10.76169	146.590057	-32.48106	11.413015	142.869492	30.292215	-3.143201	130.686874	22.018581	40.558685	130.671158	26.155398	18.707742	130.679016	-91.117518	4.118288	155.059968
-61.015301	12.739529	146.681885	-32.44191	11.470916	142.641907	30.275213	-2.959013	130.047241	22.047585	40.822136	130.994019	26.161399	18.9315615	130.52063	-91.045219	4.0102705	154.763184
-61.413754	14.715264	146.827682	-32.391926	11.60675	142.489655	30.211147	-2.760745	129.379364	21.874998	41.28064	131.462067	26.0430725	19.2599475	130.4207155	-90.8269245	3.9535525	154.5585945
-61.70348	16.614363	147.044632	-32.371403	11.800613	142.433853	30.168262	-2.471031	128.949158	22.275614	41.430935	131.734634	26.221938	19.479952	130.341896	-90.964744	4.121274	154.52581
-61.856728	18.51545	147.397385	-32.342426	12.027844	142.451797	30.099953	-2.189322	128.642471	22.390182	41.729946	132.102692	26.2450675	19.770312	130.3725815	-90.9299195	4.285376	154.5310125
-61.909927	20.310963	147.826767	-32.314102	12.282442	142.539505	30.038824	-1.927792	128.428635	22.453272	42.01548	132.350922	26.246048	20.043844	130.3897785	-90.874252	4.52104	154.6892315
-61.841423	22.011307	148.281097	-32.229549	12.583576	142.742523	30.005306	-1.676354	128.322632	22.495802	42.274319	132.471817	26.250554	20.2989825	130.3972245	-90.709652	4.8681695	155.0878215
-61.475349	24.437363	148.792847	-32.206146	12.897442	142.935532	30.012066	-1.36402	128.368896	22.495178	42.620041	132.526688	26.253622	20.6280105	130.447792	-90.665914	5.1668735	155.423272
-61.10701	25.908777	149.010101	-32.116211	13.053571	143.036346	30.117294	-1.203037	128.437042	22.51819	42.818855	132.487061	26.317742	20.807909	130.4620515	-90.550164	5.299233	155.6106405
-60.613094	27.314693	149.175674	-31.994253	13.178187	143.146255	30.288631	-1.107764	128.567917	22.581465	42.973843	132.399857	26.435048	20.9330395	130.483887	-90.423554	5.4233345	155.808623
-59.99263	28.632534	149.193985	-31.858433	13.270262	143.223114	30.498299	-1.0117	128.715424	22.66927	43.107811	132.31691	26.5837845	21.0480555	130.516167	-90.3006505	5.4924685	155.930061
-59.270393	29.870304	149.122101	-31.707865	13.331275	143.274979	30.751905	-0.962002	128.857391	22.788975	43.202072	132.313461	26.77044	21.120035	130.585426	-90.18617	5.542515	155.964532
-58.426624	31.065985	149.06543	-31.577343	13.399935	143.331711	30.982832	-0.889638	129.067474	22.912809	43.286221	132.324722	26.9478205	21.1982915	130.696098	-90.1025065	5.6015785	155.967324
-57.478481	32.22047	148.944366	-31.482401	13.501774	143.42897	31.185272	-0.830694	129.318771	23.026566	43.35968	132.380859	27.105919	21.264493	130.849815	-90.070721	5.739055	156.008125
-55.850887	33.880085	148.717499	-31.365637	13.669006	143.605362	31.378927	-0.704801	129.679031	23.250671	43.474697	132.700516	27.314799	21.384948	131.1897735	-90.046073	5.953064	156.0209505
-54.622139	34.934513	148.618256	-31.292034	13.767828	143.748367	31.49411	-0.632802	130.118332	23.437923	43.587242	132.98381	27.4660165	21.47722	131.551071	-90.0500845	6.058436	155.945663
-53.322071	35.957085	148.52951	-31.202549	13.835648	143.85849	31.699488	-0.470797	130.264114	23.667318	43.745544	133.415436	27.683403	21.6373735	131.839775	-90.088501	6.0339225	155.877205
-51.82613	36.866417	148.480438	-31.089321	13.885988	143.91864	31.897545	-0.314581	130.497223	23.886648	43.919708	133.911224	27.8920965	21.8025635	132.2042235	-90.0707385	5.9694125	155.6330565
-50.249374	37.75407	148.534805	-30.92634	13.881159	143.871765	32.152653	-0.13099	130.876404	NaN	NaN	NaN	NaN	NaN	NaN	NaN	NaN	NaN
-48.642452	38.62656	148.398132	-30.77623	13.831263	143.726837	32.47324	0.036974	130.956314	NaN	NaN	NaN	NaN	NaN	NaN	NaN	NaN	NaN
-46.893707	39.364388	148.423981	-30.611198	13.784798	143.524109	32.7887	0.085706	131.272034	NaN	NaN	NaN	NaN	NaN	NaN	NaN	NaN	NaN
-44.168468	40.283424	148.581772	-30.432737	13.707256	143.208328	33.230507	0.144874	131.499863	NaN	NaN	NaN	NaN	NaN	NaN	NaN	NaN	NaN
-42.264782	40.767082	148.786377	-30.326097	13.681939	143.017883	33.669609	0.019798	131.729919	NaN	NaN	NaN	NaN	NaN	NaN	NaN	NaN	NaN
-40.389503	41.190586	148.90535	-30.198792	13.666703	142.781647	33.782101	0.124419	131.78035	NaN	NaN	NaN	NaN	NaN	NaN	NaN	NaN	NaN
-38.398426	41.402454	148.939117	-30.072323	13.71775	142.56189	34.056499	0.075987	131.930267	NaN	NaN	NaN	NaN	NaN	NaN	NaN	NaN	NaN
-36.469597	41.600346	148.85379	-29.986433	13.813732	142.29628	34.349991	0.057915	132.153076	NaN	NaN	NaN	NaN	NaN	NaN	NaN	NaN	NaN
-34.529121	41.661957	148.598083	-29.94112	13.954303	142.037964	34.696278	0.109333	132.493851	NaN	NaN	NaN	NaN	NaN	NaN	NaN	NaN	NaN
-32.612438	41.614609	148.422318	-29.89287	14.152987	141.873337	NaN	NaN	NaN	NaN	NaN	NaN	NaN	NaN	NaN	NaN	NaN	NaN
-29.775133	41.264721	148.137115	-29.904354	14.526961	141.799698	NaN	NaN	NaN	NaN	NaN	NaN	NaN	NaN	NaN	NaN	NaN	NaN
-27.921082	40.836891	148.042938	-29.890654	14.832835	141.844162	NaN	NaN	NaN	NaN	NaN	NaN	NaN	NaN	NaN	NaN	NaN	NaN
-26.124239	40.269325	147.964142	-29.904465	15.136782	141.975494	NaN	NaN	NaN	NaN	NaN	NaN	NaN	NaN	NaN	NaN	NaN	NaN
-24.347733	39.537449	147.94252	-29.92366	15.459826	142.169907	NaN	NaN	NaN	NaN	NaN	NaN	NaN	NaN	NaN	NaN	NaN	NaN
-22.679453	38.64513	147.998383	-29.969921	15.73731	142.36496	NaN	NaN	NaN	NaN	NaN	NaN	NaN	NaN	NaN	NaN	NaN	NaN
-21.02747	37.626041	147.939499	-30.045614	15.99314	142.523956	NaN	NaN	NaN	NaN	NaN	NaN	NaN	NaN	NaN	NaN	NaN	NaN
-19.491598	36.462837	147.924316	-30.116003	16.197212	142.629318	NaN	NaN	NaN	NaN	NaN	NaN	NaN	NaN	NaN	NaN	NaN	NaN
-17.335957	34.449158	147.867615	-30.307072	16.441406	142.791428	NaN	NaN	NaN	NaN	NaN	NaN	NaN	NaN	NaN	NaN	NaN	NaN
-15.942426	32.902878	147.792572	-30.43528	16.557262	142.873901	NaN	NaN	NaN	NaN	NaN	NaN	NaN	NaN	NaN	NaN	NaN	NaN
-14.728991	31.284349	147.679352	-30.526876	16.691971	142.960327	NaN	NaN	NaN	NaN	NaN	NaN	NaN	NaN	NaN	NaN	NaN	NaN
-13.467367	29.588041	147.494476	-30.574516	16.881968	143.049835	NaN	NaN	NaN	NaN	NaN	NaN	NaN	NaN	NaN	NaN	NaN	NaN
-12.433628	27.793587	147.390015	-30.563721	17.100391	143.189392	NaN	NaN	NaN	NaN	NaN	NaN	NaN	NaN	NaN	NaN	NaN	NaN
-11.358558	25.956068	147.33345	-30.529463	17.328423	143.421967	NaN	NaN	NaN	NaN	NaN	NaN	NaN	NaN	NaN	NaN	NaN	NaN
-10.520078	24.045538	147.404129	-30.472698	17.553938	143.662735	NaN	NaN	NaN	NaN	NaN	NaN	NaN	NaN	NaN	NaN	NaN	NaN
-9.326351	21.077942	147.594589	-30.311771	17.804478	143.925064	NaN	NaN	NaN	NaN	NaN	NaN	NaN	NaN	NaN	NaN	NaN	NaN
-8.671043	19.096447	147.827728	-30.209452	17.862753	144.034988	NaN	NaN	NaN	NaN	NaN	NaN	NaN	NaN	NaN	NaN	NaN	NaN
-8.163558	17.081089	148.087326	-30.099195	17.890779	144.076157	NaN	NaN	NaN	NaN	NaN	NaN	NaN	NaN	NaN	NaN	NaN	NaN
-7.76739	15.138492	148.348053	-29.998386	17.875418	144.072617	NaN	NaN	NaN	NaN	NaN	NaN	NaN	NaN	NaN	NaN	NaN	NaN
-7.469535	13.191748	148.569519	-29.896009	17.833305	144.03717	NaN	NaN	NaN	NaN	NaN	NaN	NaN	NaN	NaN	NaN	NaN	NaN
-7.330698	11.375601	148.821213	-29.812876	17.786335	144.006348	NaN	NaN	NaN	NaN	NaN	NaN	NaN	NaN	NaN	NaN	NaN	NaN
-7.232399	9.611867	149.010101	-29.731476	17.728378	143.95253	NaN	NaN	NaN	NaN	NaN	NaN	NaN	NaN	NaN	NaN	NaN	NaN
-7.428593	7.149323	149.255692	-29.654799	17.622942	143.795334	NaN	NaN	NaN	NaN	NaN	NaN	NaN	NaN	NaN	NaN	NaN	NaN
-7.634506	5.622558	149.322861	-29.635643	17.535973	143.659027	NaN	NaN	NaN	NaN	NaN	NaN	NaN	NaN	NaN	NaN	NaN	NaN
-8.024571	4.180013	149.370255	-29.632933	17.392952	143.483459	NaN	NaN	NaN	NaN	NaN	NaN	NaN	NaN	NaN	NaN	NaN	NaN
-8.500723	2.813398	149.307144	-29.653582	17.22015	143.275131	NaN	NaN	NaN	NaN	NaN	NaN	NaN	NaN	NaN	NaN	NaN	NaN
-9.062643	1.580889	149.145569	-29.674629	17.025784	143.065826	NaN	NaN	NaN	NaN	NaN	NaN	NaN	NaN	NaN	NaN	NaN	NaN
-9.72952	0.404854	148.930069	-29.702736	16.820843	142.853073	NaN	NaN	NaN	NaN	NaN	NaN	NaN	NaN	NaN	NaN	NaN	NaN
-10.525331	-0.647342	148.604446	-29.756844	16.624855	142.649765	NaN	NaN	NaN	NaN	NaN	NaN	NaN	NaN	NaN	NaN	NaN	NaN
-11.90399	-2.057835	147.967896	-29.842619	16.329491	142.368668	NaN	NaN	NaN	NaN	NaN	NaN	NaN	NaN	NaN	NaN	NaN	NaN
-12.936563	-2.874211	147.526917	-29.922619	16.147404	142.235916	NaN	NaN	NaN	NaN	NaN	NaN	NaN	NaN	NaN	NaN	NaN	NaN
-14.123305	-3.561782	147.051834	-30.004553	15.962381	142.16835	NaN	NaN	NaN	NaN	NaN	NaN	NaN	NaN	NaN	NaN	NaN	NaN
-15.404852	-4.22082	146.616608	-30.099722	15.774213	142.164688	NaN	NaN	NaN	NaN	NaN	NaN	NaN	NaN	NaN	NaN	NaN	NaN
-16.829411	-4.801868	146.262848	-30.176798	15.578721	142.231506	NaN	NaN	NaN	NaN	NaN	NaN	NaN	NaN	NaN	NaN	NaN	NaN
-18.342636	-5.258688	145.960464	-30.23698	15.361975	142.385223	NaN	NaN	NaN	NaN	NaN	NaN	NaN	NaN	NaN	NaN	NaN	NaN
-19.966558	-5.718445	145.75563	-30.276072	15.114234	142.625183	NaN	NaN	NaN	NaN	NaN	NaN	NaN	NaN	NaN	NaN	NaN	NaN
-22.603914	-6.247869	145.753464	-30.332432	14.702675	143.280334	NaN	NaN	NaN	NaN	NaN	NaN	NaN	NaN	NaN	NaN	NaN	NaN
-24.495857	-6.589089	146.042465	-30.342617	14.355566	143.974655	NaN	NaN	NaN	NaN	NaN	NaN	NaN	NaN	NaN	NaN	NaN	NaN
-26.447117	-6.845461	146.45871	-30.324482	13.974835	144.779755	NaN	NaN	NaN	NaN	NaN	NaN	NaN	NaN	NaN	NaN	NaN	NaN
-28.463957	-7.101198	147.018402	-30.271206	13.54382	145.608948	NaN	NaN	NaN	NaN	NaN	NaN	NaN	NaN	NaN	NaN	NaN	NaN
-30.518726	-7.279874	147.656738	-30.208292	13.092807	146.460083	NaN	NaN	NaN	NaN	NaN	NaN	NaN	NaN	NaN	NaN	NaN	NaN
-32.610844	-7.443805	148.418167	-30.118147	12.619145	147.280807	NaN	NaN	NaN	NaN	NaN	NaN	NaN	NaN	NaN	NaN	NaN	NaN
-34.68652	-7.548433	149.078979	-30.022617	12.137922	148.011612	NaN	NaN	NaN	NaN	NaN	NaN	NaN	NaN	NaN	NaN	NaN	NaN
-37.834034	-7.633963	150.173019	-29.839212	11.40203	148.97403	NaN	NaN	NaN	NaN	NaN	NaN	NaN	NaN	NaN	NaN	NaN	NaN
-39.894531	-7.680774	150.822083	-29.706245	10.883013	149.507996	NaN	NaN	NaN	NaN	NaN	NaN	NaN	NaN	NaN	NaN	NaN	NaN
-41.936832	-7.656764	151.479706	-29.565552	10.346005	149.954544	NaN	NaN	NaN	NaN	NaN	NaN	NaN	NaN	NaN	NaN	NaN	NaN
-43.959606	-7.613356	152.132614	-29.432777	9.834703	150.32962	NaN	NaN	NaN	NaN	NaN	NaN	NaN	NaN	NaN	NaN	NaN	NaN
-45.958164	-7.487474	152.827744	-29.349243	9.346441	150.674942	NaN	NaN	NaN	NaN	NaN	NaN	NaN	NaN	NaN	NaN	NaN	NaN
-47.901352	-7.32971	153.626251	-29.297096	8.883253	151.015381	NaN	NaN	NaN	NaN	NaN	NaN	NaN	NaN	NaN	NaN	NaN	NaN
-49.751194	-7.094367	154.415588	-29.252851	8.42027	151.32251	NaN	NaN	NaN	NaN	NaN	NaN	NaN	NaN	NaN	NaN	NaN	NaN
-52.368904	-6.636968	155.574448	-29.19615	7.697712	151.715286	NaN	NaN	NaN	NaN	NaN	NaN	NaN	NaN	NaN	NaN	NaN	NaN
-54.015392	-6.308015	156.23027	-29.155222	7.179984	151.918594	NaN	NaN	NaN	NaN	NaN	NaN	NaN	NaN	NaN	NaN	NaN	NaN
-55.536663	-5.933615	156.86142	-29.141081	6.647819	152.107635	NaN	NaN	NaN	NaN	NaN	NaN	NaN	NaN	NaN	NaN	NaN	NaN
-56.959118	-5.519357	157.43895	-29.127523	6.1577	152.255081	NaN	NaN	NaN	NaN	NaN	NaN	NaN	NaN	NaN	NaN	NaN	NaN
-58.251804	-5.017862	157.986832	-29.135752	5.702824	152.334579	55.100929	-34.905357	125.378952	NaN	NaN	NaN	NaN	NaN	NaN	NaN	NaN	NaN
-59.366875	-4.486916	158.487778	-29.194181	5.301981	152.333908	NaN	NaN	NaN	NaN	NaN	NaN	NaN	NaN	NaN	NaN	NaN	NaN
-60.453392	-3.901459	158.643875	-29.269424	4.944061	152.250656	NaN	NaN	NaN	NaN	NaN	NaN	NaN	NaN	NaN	NaN	NaN	NaN
-61.771687	-2.982756	158.830994	-29.358227	4.433837	151.99794	NaN	NaN	NaN	NaN	NaN	NaN	NaN	NaN	NaN	NaN	NaN	NaN
-62.514061	-2.337854	158.78566	-29.41238	4.140119	151.796844	NaN	NaN	NaN	NaN	NaN	NaN	NaN	NaN	NaN	NaN	NaN	NaN
-63.122887	-1.659935	158.648743	-29.479631	3.845485	151.566467	NaN	NaN	NaN	NaN	NaN	NaN	NaN	NaN	NaN	NaN	NaN	NaN
-63.590759	-0.978406	158.500336	-29.550446	3.565596	151.352264	NaN	NaN	NaN	NaN	NaN	NaN	NaN	NaN	NaN	NaN	NaN	NaN
-63.964504	-0.245101	158.392624	-29.600534	3.350303	151.164871	NaN	NaN	NaN	NaN	NaN	NaN	NaN	NaN	NaN	NaN	NaN	NaN
-64.189682	0.52351	158.272858	-29.676464	3.101051	150.9991	NaN	NaN	NaN	NaN	NaN	NaN	NaN	NaN	NaN	NaN	NaN	NaN
-64.260956	1.298109	158.188751	-29.755175	2.858296	150.880432	NaN	NaN	NaN	NaN	NaN	NaN	NaN	NaN	NaN	NaN	NaN	NaN
-64.044136	2.530532	158.147629	-29.868937	2.585731	150.76561	31.698116	-4.759585	133.567841	NaN	NaN	NaN	NaN	NaN	NaN	NaN	NaN	NaN
-63.778484	3.425535	158.141083	-29.935369	2.42515	150.743729	31.520802	-4.968738	133.43721	NaN	NaN	NaN	NaN	NaN	NaN	NaN	NaN	NaN
-63.334961	4.355401	158.063278	-29.991903	2.29591	150.758499	31.382248	-5.133725	133.34285	NaN	NaN	NaN	NaN	NaN	NaN	NaN	NaN	NaN
-62.765675	5.310449	157.903473	-30.040258	2.214759	150.78624	31.31007	-5.278522	133.364731	NaN	NaN	NaN	NaN	NaN	NaN	NaN	NaN	NaN
-62.038391	6.271245	157.693329	-30.090008	2.138142	150.830704	31.273819	-5.374528	133.43541	NaN	NaN	NaN	NaN	NaN	NaN	NaN	NaN	NaN
-61.15955	7.33236	157.41188	-30.111509	2.109811	150.862411	31.266859	-5.433445	133.498459	NaN	NaN	NaN	NaN	NaN	NaN	NaN	NaN	NaN
-60.134441	8.426944	157.094757	-30.120468	2.098596	150.869324	31.294107	-5.478595	133.555054	NaN	NaN	NaN	NaN	NaN	NaN	NaN	NaN	NaN
-58.282524	10.091339	156.541092	-30.110937	2.129594	150.832062	31.358242	-5.514619	133.57579	NaN	NaN	NaN	NaN	NaN	NaN	NaN	NaN	NaN
-56.845612	11.268723	156.086548	-30.068632	2.188383	150.755066	31.430197	-5.529147	133.56781	NaN	NaN	NaN	NaN	NaN	NaN	NaN	NaN	NaN
-55.27401	12.460604	155.620895	-30.020947	2.255184	150.628113	31.559452	-5.55048	133.588181	NaN	NaN	NaN	NaN	NaN	NaN	NaN	NaN	NaN
-53.48587	13.704935	155.069382	-29.970491	2.323709	150.437195	31.71125	-5.562143	133.564575	NaN	NaN	NaN	NaN	NaN	NaN	NaN	NaN	NaN
-51.589966	14.938077	154.560043	-29.922544	2.413511	150.197006	31.882689	-5.589982	133.457428	NaN	NaN	NaN	NaN	NaN	NaN	NaN	NaN	NaN
-49.482155	16.205212	154.065186	-29.928022	2.474402	149.915024	32.104218	-5.629312	133.310455	NaN	NaN	NaN	NaN	NaN	NaN	NaN	NaN	NaN
-47.263084	17.425861	153.702087	-29.932108	2.544626	149.668579	32.636326	-5.809568	133.195068	22.209803	36.712151	137.201691	27.4230645	15.4512915	135.1983795	-87.2872805	-10.3620395	164.1387785
-43.621971	19.246908	153.348236	-29.913807	2.712489	149.349518	32.880169	-5.643685	132.981995	NaN	NaN	NaN	NaN	NaN	NaN	NaN	NaN	NaN
-41.007038	20.417223	153.192108	-29.906527	2.920263	149.216843	33.073887	-5.426502	132.949005	NaN	NaN	NaN	NaN	NaN	NaN	NaN	NaN	NaN
-38.257111	21.492708	153.101273	-29.884342	3.162821	149.078735	33.314289	-5.213749	132.972214	NaN	NaN	NaN	NaN	NaN	NaN	NaN	NaN	NaN
-35.438107	22.477032	153.016525	-29.852751	3.401473	148.905396	33.629288	-4.995282	133.053589	NaN	NaN	NaN	NaN	NaN	NaN	NaN	NaN	NaN
-32.457764	23.320496	152.894333	-29.787811	3.662435	148.709793	34.056618	-4.794964	133.21524	NaN	NaN	NaN	NaN	NaN	NaN	NaN	NaN	NaN
-29.400694	24.030937	152.724594	-29.780903	3.980542	148.399933	NaN	NaN	NaN	NaN	NaN	NaN	NaN	NaN	NaN	NaN	NaN	NaN
-26.300362	24.674107	152.47081	-29.800106	4.389846	148.04985	NaN	NaN	NaN	NaN	NaN	NaN	NaN	NaN	NaN	NaN	NaN	NaN
-21.546228	25.336119	152.28273	-29.960814	5.12717	147.475174	NaN	NaN	NaN	NaN	NaN	NaN	NaN	NaN	NaN	NaN	NaN	NaN
-18.405128	25.528959	152.323685	-30.136024	5.702562	147.128647	NaN	NaN	NaN	NaN	NaN	NaN	NaN	NaN	NaN	NaN	NaN	NaN
-15.256662	25.590536	152.525742	-30.339924	6.342238	146.765442	NaN	NaN	NaN	NaN	NaN	NaN	NaN	NaN	NaN	NaN	NaN	NaN
-12.202493	25.440723	152.870102	-30.585012	7.097991	146.428848	NaN	NaN	NaN	NaN	NaN	NaN	NaN	NaN	NaN	NaN	NaN	NaN
-9.252076	25.157551	153.297516	-30.874279	7.956008	146.163422	NaN	NaN	NaN	NaN	NaN	NaN	NaN	NaN	NaN	NaN	NaN	NaN
-6.43867	24.740456	153.920441	-31.170845	8.833705	145.982834	NaN	NaN	NaN	NaN	NaN	NaN	NaN	NaN	NaN	NaN	NaN	NaN
-3.797695	24.151325	154.658142	-31.426498	9.680151	145.868256	NaN	NaN	NaN	NaN	NaN	NaN	NaN	NaN	NaN	NaN	NaN	NaN
-0.039284	23.022743	155.837662	-31.695709	10.803418	145.727402	NaN	NaN	NaN	NaN	NaN	NaN	NaN	NaN	NaN	NaN	NaN	NaN
2.291909	22.166739	156.533234	-31.705704	11.440539	145.552963	NaN	NaN	NaN	NaN	NaN	NaN	NaN	NaN	NaN	NaN	NaN	NaN
4.515816	21.214952	156.967621	-31.592169	11.934936	145.293701	NaN	NaN	NaN	NaN	NaN	NaN	NaN	NaN	NaN	NaN	NaN	NaN
6.570114	20.2332	157.324295	-31.396803	12.328969	144.978577	NaN	NaN	NaN	NaN	NaN	NaN	NaN	NaN	NaN	NaN	NaN	NaN
8.564504	19.217548	157.394958	-31.133762	12.657619	144.534897	NaN	NaN	NaN	NaN	NaN	NaN	NaN	NaN	NaN	NaN	NaN	NaN
10.344705	18.17021	157.344727	-30.876932	12.917511	144.130371	NaN	NaN	NaN	NaN	NaN	NaN	NaN	NaN	NaN	NaN	NaN	NaN
11.94071	17.090837	157.300171	-30.651375	13.149171	143.83902	NaN	NaN	NaN	NaN	NaN	NaN	NaN	NaN	NaN	NaN	NaN	NaN
11.486682	17.193579	156.528244	-30.327681	13.459291	143.579071	NaN	NaN	NaN	NaN	NaN	NaN	NaN	NaN	NaN	NaN	NaN	NaN
10.748616	17.264374	155.964111	-30.083965	13.619025	143.545013	NaN	NaN	NaN	NaN	NaN	NaN	NaN	NaN	NaN	NaN	NaN	NaN
9.814414	17.269922	155.391556	-29.819122	13.787963	143.639343	NaN	NaN	NaN	NaN	NaN	NaN	NaN	NaN	NaN	NaN	NaN	NaN
8.699173	17.219757	154.885727	-29.510328	13.960105	143.854843	NaN	NaN	NaN	NaN	NaN	NaN	NaN	NaN	NaN	NaN	NaN	NaN
7.414504	17.171654	154.374069	-29.219824	14.178559	144.191101	NaN	NaN	NaN	NaN	NaN	NaN	NaN	NaN	NaN	NaN	NaN	NaN
5.884146	17.109261	153.803284	-28.947216	14.396002	144.6026	NaN	NaN	NaN	NaN	NaN	NaN	NaN	NaN	NaN	NaN	NaN	NaN
4.161636	17.052372	153.324158	-28.698456	14.614187	145.07428	NaN	NaN	NaN	NaN	NaN	NaN	NaN	NaN	NaN	NaN	NaN	NaN
1.199887	16.920467	152.570709	-28.37883	14.910267	145.967667	NaN	NaN	NaN	NaN	NaN	NaN	NaN	NaN	NaN	NaN	NaN	NaN
-1.014874	16.831932	152.185806	-28.182178	15.004556	146.680832	NaN	NaN	NaN	NaN	NaN	NaN	NaN	NaN	NaN	NaN	NaN	NaN
-3.312891	16.696035	151.873352	-27.950933	14.98995	147.494751	NaN	NaN	NaN	NaN	NaN	NaN	NaN	NaN	NaN	NaN	NaN	NaN
-5.792828	16.485498	151.827576	-27.667147	14.867618	148.439301	NaN	NaN	NaN	NaN	NaN	NaN	NaN	NaN	NaN	NaN	NaN	NaN
-8.421082	16.185173	151.874969	-27.321323	14.649299	149.532394	NaN	NaN	NaN	NaN	NaN	NaN	NaN	NaN	NaN	NaN	NaN	NaN
-11.111727	15.760119	152.254883	-26.936718	14.390956	150.734833	NaN	NaN	NaN	NaN	NaN	NaN	NaN	NaN	NaN	NaN	NaN	NaN
-13.975115	15.264691	152.719696	-26.538494	14.103037	151.944977	NaN	NaN	NaN	NaN	NaN	NaN	NaN	NaN	NaN	NaN	NaN	NaN
-18.17989	14.380796	153.653641	-26.036865	13.719988	153.692596	NaN	NaN	NaN	NaN	NaN	NaN	NaN	NaN	NaN	NaN	NaN	NaN
-21.00379	13.727227	154.195633	-25.824827	13.521298	154.750275	NaN	NaN	NaN	NaN	NaN	NaN	NaN	NaN	NaN	NaN	NaN	NaN
-21.836407	13.948415	155.044403	-25.70647	13.361946	155.631973	NaN	NaN	NaN	NaN	NaN	NaN	NaN	NaN	NaN	NaN	NaN	NaN
-21.330305	14.7662	155.821121	-25.613007	13.241652	156.296021	NaN	NaN	NaN	NaN	NaN	NaN	NaN	NaN	NaN	NaN	NaN	NaN
-20.820866	15.533198	156.268341	-25.518614	13.156841	156.813263	NaN	NaN	NaN	NaN	NaN	NaN	NaN	NaN	NaN	NaN	NaN	NaN
-20.353237	16.265028	156.484695	-25.372383	13.10989	157.209473	NaN	NaN	NaN	NaN	NaN	NaN	NaN	NaN	NaN	NaN	NaN	NaN
-19.855907	16.989193	156.894806	-25.215309	13.129192	157.536621	NaN	NaN	NaN	NaN	NaN	NaN	NaN	NaN	NaN	NaN	NaN	NaN
-19.077705	18.043045	157.435638	-25.012836	13.252744	157.897629	NaN	NaN	NaN	NaN	NaN	NaN	NaN	NaN	NaN	NaN	NaN	NaN
-18.57292	18.689648	157.738464	-24.955219	13.34776	158.014969	NaN	NaN	NaN	NaN	NaN	NaN	NaN	NaN	NaN	NaN	NaN	NaN
-18.122097	19.284723	158.038132	-24.981672	13.422126	158.104172	NaN	NaN	NaN	NaN	NaN	NaN	NaN	NaN	NaN	NaN	NaN	NaN
-17.572569	19.761257	158.290283	-25.072277	13.459047	158.147415	NaN	NaN	NaN	NaN	NaN	NaN	NaN	NaN	NaN	NaN	NaN	NaN
-17.13953	20.097595	158.522491	-25.19879	13.492492	158.114716	NaN	NaN	NaN	NaN	NaN	NaN	NaN	NaN	NaN	NaN	NaN	NaN
-16.738188	20.399094	158.611053	-25.293116	13.516995	157.962479	NaN	NaN	NaN	NaN	NaN	NaN	NaN	NaN	NaN	NaN	NaN	NaN
-16.317606	20.632202	158.602203	-25.36116	13.575164	157.702011	NaN	NaN	NaN	NaN	NaN	NaN	NaN	NaN	NaN	NaN	NaN	NaN
-15.567739	20.554062	158.38652	-25.387371	13.658062	157.215302	NaN	NaN	NaN	NaN	NaN	NaN	NaN	NaN	NaN	NaN	NaN	NaN
-15.320912	20.099981	158.185623	-25.419668	13.72226	156.93425	NaN	NaN	NaN	NaN	NaN	NaN	NaN	NaN	NaN	NaN	NaN	NaN
-15.365991	19.574369	157.957001	-25.437582	13.785627	156.747849	NaN	NaN	NaN	NaN	NaN	NaN	NaN	NaN	NaN	NaN	NaN	NaN
-15.422734	18.980944	157.71048	-25.429276	13.902103	156.635605	NaN	NaN	NaN	NaN	NaN	NaN	NaN	NaN	NaN	NaN	NaN	NaN
-15.493199	18.23564	157.397537	-25.422461	14.083296	156.570908	NaN	NaN	NaN	NaN	NaN	NaN	NaN	NaN	NaN	NaN	NaN	NaN
-15.565205	17.296696	157.064087	-25.403875	14.326347	156.539337	NaN	NaN	NaN	NaN	NaN	NaN	NaN	NaN	NaN	NaN	NaN	NaN
-15.609273	16.229811	156.696976	-25.395048	14.606624	156.48558	NaN	NaN	NaN	NaN	NaN	NaN	NaN	NaN	NaN	NaN	NaN	NaN
-15.752892	14.268565	156.101959	-25.347218	15.069921	156.367294	NaN	NaN	NaN	NaN	NaN	NaN	NaN	NaN	NaN	NaN	NaN	NaN
-15.84071	12.794077	155.861984	-25.298717	15.413385	156.259628	NaN	NaN	NaN	NaN	NaN	NaN	NaN	NaN	NaN	NaN	NaN	NaN
-16.04064	11.167756	155.754898	-25.286982	15.812559	156.145096	NaN	NaN	NaN	NaN	NaN	NaN	NaN	NaN	NaN	NaN	NaN	NaN
-16.285763	9.505657	155.869217	-25.309658	16.21727	156.045792	NaN	NaN	NaN	NaN	NaN	NaN	NaN	NaN	NaN	NaN	NaN	NaN
-16.655039	7.776203	156.102997	-25.391378	16.607277	155.957184	NaN	NaN	NaN	NaN	NaN	NaN	NaN	NaN	NaN	NaN	NaN	NaN
-17.068836	6.09068	156.481445	-25.467878	16.989416	155.867905	NaN	NaN	NaN	NaN	NaN	NaN	NaN	NaN	NaN	NaN	NaN	NaN
-17.583666	4.414207	156.944977	-25.505293	17.304916	155.79248	NaN	NaN	NaN	NaN	NaN	NaN	NaN	NaN	NaN	NaN	NaN	NaN
-18.426123	2.066808	157.736145	-25.563606	17.630779	155.777069	NaN	NaN	NaN	NaN	NaN	NaN	NaN	NaN	NaN	NaN	NaN	NaN
-19.024416	0.589548	158.274246	-25.592148	17.747919	155.823196	NaN	NaN	NaN	NaN	NaN	NaN	NaN	NaN	NaN	NaN	NaN	NaN
-19.671385	-0.7367	158.819412	-25.653435	17.821497	155.953247	NaN	NaN	NaN	NaN	NaN	NaN	NaN	NaN	NaN	NaN	NaN	NaN
-20.304268	-1.970768	159.336761	-25.675117	17.835512	156.17717	NaN	NaN	NaN	NaN	NaN	NaN	NaN	NaN	NaN	NaN	NaN	NaN
-20.894728	-3.052808	159.814331	-25.664667	17.816048	156.501129	NaN	NaN	NaN	NaN	NaN	NaN	NaN	NaN	NaN	NaN	NaN	NaN
-21.454754	-4.002956	160.243744	-25.598785	17.790802	156.879257	NaN	NaN	NaN	NaN	NaN	NaN	NaN	NaN	NaN	NaN	NaN	NaN
-21.955692	-4.835509	160.614044	-25.474007	17.767653	157.27771	NaN	NaN	NaN	NaN	NaN	NaN	NaN	NaN	NaN	NaN	NaN	NaN
-22.546503	-5.852961	160.966522	-25.192699	17.727177	157.768799	NaN	NaN	NaN	NaN	NaN	NaN	NaN	NaN	NaN	NaN	NaN	NaN
-22.863323	-6.400674	161.036667	-24.985052	17.66819	157.981705	NaN	NaN	NaN	NaN	NaN	NaN	NaN	NaN	NaN	NaN	NaN	NaN
-23.140383	-6.861106	160.958923	-24.806803	17.598982	158.074387	NaN	NaN	NaN	NaN	NaN	NaN	NaN	NaN	NaN	NaN	NaN	NaN
-23.343477	-7.263657	160.680115	-24.693611	17.508987	158.040482	NaN	NaN	NaN	NaN	NaN	NaN	NaN	NaN	NaN	NaN	NaN	NaN
-23.542923	-7.550636	160.275528	-24.661659	17.40934	157.897781	NaN	NaN	NaN	NaN	NaN	NaN	NaN	NaN	NaN	NaN	NaN	NaN
-23.707336	-7.747303	159.70018	-24.700588	17.316685	157.623215	NaN	NaN	NaN	NaN	NaN	NaN	NaN	NaN	NaN	NaN	NaN	NaN
-23.872704	-7.864541	158.983276	-24.772062	17.242388	157.249908	NaN	NaN	NaN	NaN	NaN	NaN	NaN	NaN	NaN	NaN	NaN	NaN
-24.033943	-7.96383	157.827576	-24.934975	17.125053	156.611389	NaN	NaN	NaN	NaN	NaN	NaN	NaN	NaN	NaN	NaN	NaN	NaN
-24.149656	-7.936853	157.039124	-25.102306	17.060303	156.149384	NaN	NaN	NaN	NaN	NaN	NaN	NaN	NaN	NaN	NaN	NaN	NaN
-24.306618	-7.824207	156.333649	-25.258938	17.024853	155.686371	NaN	NaN	NaN	NaN	NaN	NaN	NaN	NaN	NaN	NaN	NaN	NaN
-24.428858	-7.593947	155.701904	-25.41683	17.028877	155.217834	NaN	NaN	NaN	NaN	NaN	NaN	NaN	NaN	NaN	NaN	NaN	NaN
-24.595884	-7.314199	155.129028	-25.528225	17.082718	154.741974	NaN	NaN	NaN	NaN	NaN	NaN	NaN	NaN	NaN	NaN	NaN	NaN
-24.778515	-6.99362	154.666	-25.604778	17.174919	154.322357	NaN	NaN	NaN	NaN	NaN	NaN	NaN	NaN	NaN	NaN	NaN	NaN
-24.890985	-6.568225	154.226501	-25.62793	17.293036	153.922531	NaN	NaN	NaN	NaN	NaN	NaN	NaN	NaN	NaN	NaN	NaN	NaN
-25.05055	-5.899431	153.668381	-25.628695	17.534504	153.392227	NaN	NaN	NaN	NaN	NaN	NaN	NaN	NaN	NaN	NaN	NaN	NaN
-25.13777	-5.40932	153.250092	-25.620461	17.714054	153.063004	NaN	NaN	NaN	NaN	NaN	NaN	NaN	NaN	NaN	NaN	NaN	NaN
-25.289579	-4.888163	152.795761	-25.591833	17.875214	152.707275	NaN	NaN	NaN	NaN	NaN	NaN	NaN	NaN	NaN	NaN	NaN	NaN
-25.498083	-4.361874	152.322159	-25.55908	18.03739	152.355103	NaN	NaN	NaN	NaN	NaN	NaN	NaN	NaN	NaN	NaN	NaN	NaN
-25.697044	-3.8287	151.855682	-25.534981	18.179214	152.018646	NaN	NaN	NaN	NaN	NaN	NaN	NaN	NaN	NaN	NaN	NaN	NaN
-25.976967	-3.319064	151.453537	-25.525375	18.282593	151.746964	NaN	NaN	NaN	NaN	NaN	NaN	NaN	NaN	NaN	NaN	NaN	NaN
-26.358387	-2.814023	151.14798	-25.508018	18.349447	151.563507	NaN	NaN	NaN	NaN	NaN	NaN	NaN	NaN	NaN	NaN	NaN	NaN
-27.03414	-2.020413	150.86908	-25.475252	18.414467	151.437607	NaN	NaN	NaN	NaN	NaN	NaN	NaN	NaN	NaN	NaN	NaN	NaN
-27.567902	-1.526795	150.79744	-25.446814	18.424358	151.44487	NaN	NaN	NaN	NaN	NaN	NaN	NaN	NaN	NaN	NaN	NaN	NaN
-28.092918	-1.041945	150.775772	-25.394995	18.403629	151.49408	NaN	NaN	NaN	NaN	NaN	NaN	NaN	NaN	NaN	NaN	NaN	NaN
-28.698545	-0.574689	150.82576	-25.312439	18.349213	151.558914	NaN	NaN	NaN	NaN	NaN	NaN	NaN	NaN	NaN	NaN	NaN	NaN
-29.351536	-0.077253	150.870575	-25.233576	18.28006	151.641327	NaN	NaN	NaN	NaN	NaN	NaN	NaN	NaN	NaN	NaN	NaN	NaN
-30.072451	0.390234	150.89505	-25.113922	18.176697	151.689819	NaN	NaN	NaN	NaN	NaN	NaN	NaN	NaN	NaN	NaN	NaN	NaN
-30.77659	0.86103	150.927536	-24.977346	18.078381	151.708923	NaN	NaN	NaN	NaN	NaN	NaN	NaN	NaN	NaN	NaN	NaN	NaN
-31.959915	1.571455	150.996918	-24.753574	17.917274	151.711288	NaN	NaN	NaN	NaN	NaN	NaN	NaN	NaN	NaN	NaN	NaN	NaN
