# Supplementary material for: How to jointly control a ball trajectory on a moving board: Methodological insights into Motor Learning and Rehabilitation
Source: PLoS One. 2025 Oct 15;20(10):e0334588. doi: 10.1371/journal.pone.0334588 (PMC12527165; doi:10.1371/journal.pone.0334588)
Supplement: S2 Data — (ZIP) [file pone.0334588.s002.zip › D10_024.csv]

Ball_X	Ball_Y	Ball_Z	BoardCentre_X	BoardCentre_Y	BoardCentre_Z	P1LeftHand_X	P1LeftHand_Y	P1LeftHand_Z	P1RightHand_X	P1RightHand_Y	P1RightHand_Z	P1MidHands_X	P1MidHands_Y	P1MidHands_Z	P2MidHands_X	P2MidHands_Y	P2MidHands_Z
-54.316498	19.52014	134.321121	-33.437782	10.223036	130.547104	27.347561	-2.633341	120.547272	20.260813	41.492222	123.134079	23.804187	19.4294405	121.8406755	-90.679751	1.0166315	139.2535325
-52.863121	21.038889	134.238647	-33.366936	10.512252	130.555695	27.337404	-2.370317	120.471123	20.607939	41.82766	123.900391	23.9726715	19.7286715	122.185757	-90.7065435	1.2958325	138.925633
-51.259953	22.455818	134.167358	-33.341908	10.695078	130.505234	27.433363	-2.10038	120.413246	20.951418	42.089817	124.6465	24.1923905	19.9947185	122.529873	-90.8762065	1.3954375	138.480595
-49.464176	23.797745	134.050171	-33.285828	10.870693	130.36998	27.631908	-1.862282	120.443382	21.305019	42.3382	125.350914	24.4684635	20.237959	122.897148	-91.0401195	1.503427	137.842812
-47.564339	25.027954	133.918793	-33.291336	11.004206	130.24054	27.907965	-1.633083	120.490707	21.613478	42.556099	125.956261	24.7607215	20.461508	123.223484	-91.3433935	1.546904	137.257596
-45.49461	26.171532	133.720474	-33.220501	11.221897	130.054092	28.201502	-1.431307	120.584808	21.922468	42.708782	126.470772	25.061985	20.6387375	123.52779	-91.502987	1.8050565	136.580394
-42.251728	27.687967	133.057205	-33.163292	11.589061	129.521683	28.666023	-1.227059	120.898315	22.303226	42.858322	127.227638	25.4846245	20.8156315	124.0629765	-91.8112085	2.3624905	134.9803895
-40.013416	28.502932	132.339417	-33.135109	11.869309	128.924896	29.009338	-1.137783	121.237503	22.545687	42.881691	127.783264	25.7775125	20.871954	124.5103835	-92.0477305	2.866664	133.3394085
-37.717983	29.292212	131.447189	-33.094189	12.207196	128.12912	29.421938	-1.037218	121.599709	22.784216	42.882378	128.405136	26.103077	20.92258	125.0024225	-92.291455	3.491812	131.2558175
-35.373245	29.886139	130.383926	-33.090012	12.570506	127.165306	29.903105	-0.937921	122.006454	23.013908	42.898979	129.02507	26.4585065	20.980529	125.515762	-92.6385305	4.160483	128.81485
-33.020615	30.346712	129.333954	-33.099869	12.963292	126.122643	30.329895	-0.848852	122.474754	23.241922	42.889748	129.59761	26.7859085	21.020448	126.036182	-92.9856465	4.906136	126.209104
-30.643166	30.625814	128.4151	-33.089146	13.396279	125.1549	30.72604	-0.765707	122.980408	23.446726	42.954144	130.075912	27.086383	21.0942185	126.52816	-93.264675	5.6983395	123.78164
-28.299349	30.677197	127.684906	-33.019356	13.79843	124.315117	31.058413	-0.686887	123.520721	23.663044	43.073833	130.440369	27.3607285	21.193473	126.980545	-93.3994405	6.403387	121.649689
-24.820812	30.398237	126.908699	-32.826969	14.431092	123.282066	31.595558	-0.508396	124.176071	24.180777	43.198841	131.027756	27.8881675	21.3452225	127.6019135	-93.5421055	7.5169615	118.9622185
-22.628801	29.95845	126.610077	-32.667027	14.82928	122.783386	31.974873	-0.381942	124.616371	24.002733	43.565132	131.485641	27.988803	21.591595	128.051006	-93.322857	8.066965	117.515766
-20.516216	29.337915	126.354088	-32.523853	15.261666	122.329735	32.329361	-0.217724	124.989227	24.435688	43.669239	131.844131	28.3825245	21.7257575	128.416679	-93.4302305	8.7975745	116.242791
-18.496649	28.535769	126.097916	-32.366024	15.668446	121.957947	32.595188	0.012719	125.441872	24.518883	43.909428	132.228058	28.5570355	21.9610735	128.834965	-93.2890835	9.3758185	115.080929
-17.179291	27.809298	126.273071	-32.19035	16.027489	121.65918	32.839565	0.19959	125.920639	24.664244	44.141258	132.545944	28.7519045	22.170424	129.2332915	-93.1326045	9.884554	114.0850685
-14.943931	26.389616	125.857796	-32.050377	16.401983	121.399223	33.023212	0.386358	126.397881	24.804638	44.365009	132.844025	28.913925	22.3756835	129.620953	-93.014679	10.4282825	113.177493
-13.38865	25.071537	125.782349	-31.8771	16.722755	121.246925	33.179188	0.50563	126.891434	24.930866	44.586159	132.978119	29.055027	22.5458945	129.9347765	-92.809227	10.8996155	112.5590735
-11.393347	22.892012	125.729836	-31.573116	17.143831	121.212837	33.700939	0.468904	127.401314	25.238756	44.969906	132.815399	29.4698475	22.719405	130.1083565	-92.6160795	11.568257	112.3173175
-10.283946	21.279667	125.723289	-31.366835	17.378912	121.259102	33.82357	0.527346	127.794395	25.48772	45.2215	132.437317	29.655645	22.874423	130.115856	-92.389315	11.883401	112.402348
-9.365773	19.581274	125.76368	-31.159225	17.525455	121.355354	33.941795	0.563245	128.167236	25.766552	45.433174	131.863098	29.8541735	22.9982095	130.015167	-92.1726235	12.0527005	112.695541
-8.643391	17.805744	125.834038	-30.944473	17.562815	121.455536	34.066113	0.651249	128.488541	25.717384	45.694786	131.33139	29.8917485	23.1730175	129.9099655	-91.7806945	11.9526125	113.0011065
-8.150102	16.009623	125.94339	-30.760876	17.494946	121.565117	34.220539	0.713617	128.71817	25.906416	45.744793	130.710907	30.0634775	23.229205	129.7145385	-91.5852295	11.760687	113.4156955
-7.848032	14.181211	126.082253	-30.603577	17.385389	121.673012	34.418896	0.734482	128.878967	26.021957	45.719967	130.179001	30.2204265	23.2272245	129.528984	-91.4275805	11.5435535	113.81704
-7.705276	12.410815	126.15271	-30.468405	17.257481	121.762146	34.61145	0.726026	129.035797	26.109055	45.680721	129.709549	30.3602525	23.2033735	129.372673	-91.2970625	11.3115885	114.151619
-7.836449	9.795595	126.355469	-30.247459	17.060112	121.942116	34.890175	0.70708	129.227051	26.258862	45.627964	129.027359	30.5745185	23.167522	129.127205	-91.0694365	10.952702	114.757027
-8.086276	8.170409	126.501534	-30.074787	16.990774	122.0979	35.057762	0.707804	129.31282	26.383137	45.634632	128.630432	30.7204495	23.171218	128.971626	-90.8700235	10.81033	115.224174
-8.506211	6.605902	126.666176	-29.921988	16.992935	122.277245	35.212429	0.726789	129.431625	26.520565	45.665791	128.235855	30.866497	23.19629	128.83374	-90.710473	10.78958	115.72075
-9.08378	5.126146	126.910294	-29.982428	17.189545	122.586861	35.389511	0.800444	129.532684	26.668903	45.69899	127.840485	31.029207	23.249717	128.6865845	-90.994063	11.129373	116.4871375
-9.78218	3.790859	127.208183	-29.815876	17.276897	122.881905	35.563988	0.871957	129.660675	26.810955	45.728539	127.467934	31.1874715	23.300248	128.5643045	-90.8192235	11.253546	117.1995055
-10.65943	2.541476	127.578148	-29.66831	17.389761	123.236465	35.724922	0.966749	129.799896	26.958742	45.7784	127.103844	31.341832	23.3725745	128.45187	-90.678452	11.4069475	118.02106
-11.617196	1.439472	127.913979	-29.535431	17.511993	123.597672	35.862671	1.065852	129.917953	27.070681	45.826157	126.823784	31.466676	23.4460045	128.3708685	-90.537538	11.5779815	118.8244755
-13.312386	-0.049957	128.333466	-29.378027	17.678543	124.129692	36.046577	1.19003	130.051346	27.213123	45.912292	126.510201	31.62985	23.551161	128.2807735	-90.385904	11.805925	119.9786105
-14.554334	-0.907082	128.481537	-29.280918	17.757713	124.456383	36.156937	1.25612	130.04158	27.288971	45.959045	126.368774	31.722954	23.6075825	128.205177	-90.28479	11.9078435	120.707589
-15.913217	-1.646495	128.58609	-28.98716	17.638632	124.670395	36.273514	1.285265	130.009354	27.340054	45.975952	126.25853	31.806784	23.6306085	128.133942	-89.781104	11.6466555	121.206848
-17.347401	-2.287923	128.615219	-28.888151	17.644283	124.961998	36.393669	1.292308	129.913864	27.398659	45.965649	126.111832	31.896164	23.6289785	128.012848	-89.672466	11.6595875	121.911148
-18.846842	-2.770548	128.63974	-28.775099	17.645567	125.259712	36.501461	1.27439	129.770401	27.459604	45.953094	125.95015	31.9805325	23.613742	127.8602755	-89.5307305	11.677392	122.6591485
-20.439253	-3.107548	128.680862	-28.650751	17.638186	125.578545	36.637962	1.283176	129.55954	27.527603	45.912216	125.745987	32.0827825	23.597696	127.6527635	-89.3842845	11.678676	123.5043265
-22.082487	-3.370749	128.721436	-28.499132	17.633135	125.889267	36.744888	1.299114	129.357361	27.598938	45.875565	125.512482	32.171913	23.5873395	127.4349215	-89.170177	11.6789305	124.3436125
-24.646852	-3.445337	128.887726	-28.276649	17.595451	126.391029	36.889	1.344888	128.99791	27.703506	45.758675	125.113556	32.296253	23.5517815	127.055733	-88.849551	11.6391205	125.726325
-26.417267	-3.362707	129.050873	-28.099165	17.545715	126.774307	36.981358	1.35286	128.783813	27.749413	45.642685	124.806038	32.3653855	23.4977725	126.7949255	-88.5637155	11.5936575	126.7536885
-28.209995	-3.130987	129.328659	-27.92621	17.48695	127.203728	37.09911	1.329189	128.575287	27.793249	45.520927	124.491585	32.4461795	23.425058	126.533436	-88.2985995	11.548842	127.87402
-30.009851	-2.748808	129.681076	-27.753601	17.394228	127.656242	37.212364	1.297972	128.367615	27.825621	45.36747	124.199486	32.5189925	23.332721	126.2835505	-88.0261945	11.455735	129.0289335
-31.786331	-2.252258	130.057983	-27.570517	17.264906	128.159393	37.299026	1.24337	128.181122	27.851442	45.184025	123.888435	32.575234	23.2136975	126.0347785	-87.716268	11.3161145	130.2840075
-33.683205	-1.545	130.594818	-27.376879	17.097252	128.753632	37.374615	1.175241	127.897003	27.853874	45.02116	123.61274	32.6142445	23.0982005	125.7548715	-87.3680025	11.0963035	131.7523925
-35.282696	-0.867443	131.191528	-27.213692	16.906878	129.398712	37.429958	1.09352	127.584457	27.846441	44.869568	123.367691	32.6381995	22.981544	125.476074	-87.0655835	10.832212	133.32135
-37.755081	0.531817	132.289612	-26.971081	16.582304	130.442078	37.461292	0.952723	127.138969	27.755966	44.652557	122.995651	32.608629	22.80264	125.06731	-86.550791	10.361968	135.816846
-39.31292	1.565925	133.172577	-26.810253	16.328083	131.179138	37.105091	1.073279	126.927483	27.629253	44.536366	122.772743	32.367172	22.8048225	124.850113	-85.987678	9.8513435	137.508163
-40.796432	2.727178	134.056229	-26.683865	16.060165	131.903534	37.024628	1.003969	126.608383	27.478123	44.434303	122.556725	32.2513755	22.719136	124.582554	-85.6191055	9.401194	139.224514
-42.175129	3.944517	134.916809	-26.58852	15.81342	132.547485	36.913864	0.984622	126.296722	27.267069	44.3564	122.355522	32.0904665	22.670511	124.326122	-85.2675065	8.956329	140.768848
-43.465584	5.281575	135.632568	-26.51845	15.582031	133.073685	36.785992	0.994428	126.027214	27.023655	44.2897	122.193657	31.9048235	22.642064	124.1104355	-84.9417235	8.521998	142.0369345
-44.650505	6.691883	136.232574	-26.46089	15.380875	133.468414	36.620876	1.005065	125.808777	26.78377	44.249535	122.03463	31.702323	22.6273	123.9217035	-84.624103	8.13445	143.0151245
-45.736	8.187444	136.615723	-26.400757	15.178478	133.728333	36.483574	1.026878	125.593376	26.573118	44.189827	121.886551	31.528346	22.6083525	123.7399635	-84.32986	7.7486035	143.7167025
-47.05584	10.631932	136.868057	-26.290358	14.87336	133.868317	36.346687	1.018749	125.303604	26.39505	44.174103	121.727905	31.3708685	22.596426	123.5157545	-83.9515845	7.150294	144.2208795
-47.910046	12.233956	136.848846	-26.206186	14.675452	133.826492	36.28196	0.961393	125.006889	26.367525	44.185326	121.659454	31.3247425	22.5733595	123.3331715	-83.7371145	6.7775445	144.3198125
-48.561131	14.02616	136.770569	-26.147757	14.485682	133.708511	36.211994	0.913182	124.645355	26.400352	44.199924	121.631607	31.306173	22.556553	123.138481	-83.601687	6.414811	144.278541
-49.040134	15.861903	136.649948	-26.107683	14.362547	133.530746	36.148472	0.830173	124.219879	26.446333	44.241955	121.644463	31.2974025	22.536064	122.932171	-83.5127685	6.18903	144.129321
-49.400795	17.79068	136.567749	-26.092947	14.256218	133.327896	36.02541	0.870146	123.732033	26.496292	44.311974	121.728836	31.260851	22.59106	122.7304345	-83.446745	5.921376	143.9253575
-49.548561	19.753496	136.503159	-26.124266	14.195281	133.12471	35.843182	0.953418	123.261497	26.545902	44.426651	121.912781	31.194542	22.6900345	122.587139	-83.443074	5.7005275	143.662281
-49.613136	21.728228	136.533447	-26.190483	14.188552	132.954941	35.633221	1.042098	122.821083	26.591604	44.563366	122.198402	31.1124125	22.802732	122.5097425	-83.4933785	5.574372	143.4001395
-49.330528	24.691	136.591263	-26.354691	14.182311	132.745453	35.338268	1.210406	122.336044	26.705811	44.75246	122.864769	31.0220395	22.981433	122.6004065	-83.7314215	5.383189	142.8904995
-48.931358	26.624722	136.745209	-26.443663	14.224638	132.660355	35.135254	1.287788	122.09079	26.845139	44.877319	123.452774	30.9901965	23.0825535	122.771782	-83.8775225	5.3667225	142.548928
-48.346008	28.515741	136.922028	-26.519808	14.290521	132.600189	34.982224	1.325844	121.941353	27.330151	44.857544	123.965683	31.1561875	23.091694	122.953518	-84.1958035	5.489348	142.24686
-47.582073	30.335459	137.168121	-26.585527	14.387753	132.584518	34.833748	1.310467	121.828148	27.219101	45.044071	124.732292	31.0264245	23.177269	123.28022	-84.1974785	5.598237	141.888816
-46.652199	32.098637	137.387436	-26.622725	14.491792	132.528381	34.725792	1.280184	121.697067	27.450186	45.088623	125.32711	31.087989	23.1844035	123.5120885	-84.333439	5.7991805	141.5446735
-45.555992	33.730022	137.58989	-26.675266	14.590031	132.450836	34.645493	1.283159	121.605423	27.691931	45.100609	125.866104	31.168712	23.191884	123.7357635	-84.519244	5.988178	141.1659085
-44.282608	35.242718	137.737106	-26.703289	14.720964	132.366104	34.613014	1.273781	121.492538	27.918928	45.094948	126.393867	31.265971	23.1843645	123.9432025	-84.672549	6.2575635	140.7890055
-42.190968	37.285255	137.849808	-26.800951	14.849435	132.15242	34.592083	1.300158	121.369255	28.243769	45.045162	127.151489	31.417926	23.17266	124.260372	-85.019828	6.52621	140.044468
-40.627289	38.481285	137.769623	-26.876167	14.957266	132.029968	34.603615	1.314573	121.366013	28.438526	44.99622	127.658096	31.5210705	23.1553965	124.5120545	-85.2734045	6.7591355	139.5478815
-38.96236	39.54435	137.479813	-26.986292	15.062859	131.698364	34.686199	1.305852	121.483765	28.631899	44.932533	128.212662	31.659049	23.1191925	124.8482135	-85.631633	7.0065255	138.5485145
-37.239475	40.495171	136.947968	-27.134184	15.182582	131.246841	34.813545	1.286816	121.764549	28.832214	44.860317	128.828506	31.8228795	23.0735665	125.2965275	-86.0912475	7.2915975	137.1971545
-35.461025	41.301773	136.232742	-27.298424	15.35187	130.643784	34.981182	1.205881	122.147079	28.995613	44.784233	129.467484	31.9883975	22.995057	125.8072815	-86.5852455	7.708683	135.4802865
-33.595158	41.97366	135.354156	-27.499237	15.544772	129.915985	35.181416	1.088009	122.597923	29.121616	44.694839	130.135376	32.151516	22.891424	126.3666495	-87.14999	8.19812	133.4653205
-31.701847	42.480019	134.409256	-27.70055	15.795758	129.125122	35.343327	0.973024	123.098587	29.22698	44.617294	130.69809	32.2851535	22.795159	126.8983385	-87.6862535	8.796357	131.3519055
-28.836578	42.960327	132.911118	-28.002354	16.268679	127.816963	35.58604	0.808681	123.827698	29.340816	44.573849	131.492996	32.463428	22.691265	127.660347	-88.468136	9.846093	127.973579
-26.929575	43.045727	132.051956	-28.184015	16.623146	126.950218	35.687691	0.739588	124.314293	29.61742	44.492432	131.784027	32.6525555	22.61601	128.04916	-89.0205855	10.630282	125.851276
-25.078043	42.91328	131.287094	-28.341003	16.984106	126.11718	35.772999	0.735061	124.725555	29.580856	44.52322	132.196075	32.6769275	22.6291405	128.460815	-89.3589335	11.3390715	123.773545
-23.286129	42.582355	130.713516	-28.457569	17.340923	125.39048	35.819004	0.771168	125.085152	29.490747	44.625698	132.563202	32.6548755	22.698433	128.824177	-89.5700135	11.983413	121.956783
-21.582851	42.039364	130.299118	-28.525341	17.64566	124.745369	35.890736	0.830946	125.34803	29.420132	44.705784	132.893494	32.655434	22.768365	129.120762	-89.706116	12.522955	120.369976
-19.987829	41.344208	129.861084	-28.565556	17.958622	124.128189	35.941772	0.929155	125.548592	29.31587	44.787907	133.27034	32.628821	22.858531	129.409466	-89.759933	13.058713	118.846912
-18.473396	40.443649	129.475143	-28.585747	18.203571	123.6091	36.001472	1.01445	125.737617	29.21772	44.867817	133.489075	32.609596	22.9411335	129.613346	-89.78109	13.4660085	117.604854
-16.449902	38.826313	128.897781	-28.584763	18.543898	122.99472	36.039825	1.109088	126.000107	29.160463	45.022057	133.69693	32.600144	23.0655725	129.8485185	-89.76967	14.0222235	116.1409215
-15.7038	37.771542	128.662949	-28.543741	18.735966	122.678436	36.093266	1.170022	126.152054	29.154322	45.113052	133.701523	32.623794	23.141537	129.9267885	-89.711276	14.330395	115.4300835
-14.17048	36.090122	127.989021	-28.487957	18.862043	122.456848	36.133652	1.210305	126.344551	29.192499	45.22942	133.614136	32.6630755	23.2198625	129.9793435	-89.6389895	14.5042235	114.9343525
-13.236313	34.489197	127.525688	-28.439537	18.995247	122.268318	36.192711	1.186591	126.543007	29.270834	45.305542	133.487671	32.7317725	23.2460665	130.015339	-89.6108465	14.7444275	114.521297
-12.465908	32.780979	127.018318	-28.395802	19.076334	122.096169	36.235615	1.12876	126.781952	29.327948	45.359463	133.29808	32.7817815	23.2441115	130.040016	-89.5733855	14.9085565	114.152322
-11.850977	30.906258	126.560638	-28.328442	19.11939	121.952057	36.263908	1.049997	127.010193	29.397699	45.383339	133.054581	32.8308035	23.216668	130.032387	-89.4876875	15.022112	113.871727
-11.379935	28.953133	126.094398	-28.281359	19.132736	121.880127	36.60508	0.765206	127.110466	29.473274	45.385433	132.771927	33.039177	23.0753195	129.9411965	-89.601895	15.1901525	113.8190575
-10.977372	25.77688	125.562057	-28.225082	19.089981	121.936966	36.659561	0.622296	127.421967	29.611338	45.365807	132.248978	33.1354495	22.9940515	129.8354725	-89.5856135	15.1859105	114.0384595
-10.95592	23.585152	125.323822	-28.179949	19.034729	122.045158	36.683292	0.473936	127.657654	29.69104	45.332317	131.867905	33.187166	22.9031265	129.7627795	-89.547064	15.1663315	114.3275365
-11.087051	21.31739	125.178268	-28.153259	18.948708	122.217476	36.701397	0.378117	127.890518	29.457607	45.389187	131.587509	33.079502	22.883652	129.7390135	-89.38602	15.013764	114.6959385
-11.405005	19.023666	125.145706	-28.13089	18.848345	122.498116	36.709476	0.263935	128.117004	29.535225	45.343815	131.165604	33.1223505	22.803875	129.641304	-89.3841305	14.892815	115.354928
-11.878367	16.699814	125.250961	-28.086971	18.717333	122.851624	36.704502	0.124147	128.408844	29.585901	45.265331	130.766373	33.1452015	22.694739	129.5876085	-89.3191435	14.739927	116.1156395
-12.503733	14.379612	125.514648	-28.061026	18.569725	123.326447	36.748047	0.056266	128.713882	29.639261	45.183636	130.375366	33.193654	22.619951	129.544624	-89.315706	14.519499	117.10827
-13.290131	12.080238	125.994232	-27.980631	18.389158	124.014641	36.821888	-0.034429	128.983292	29.69622	45.050484	129.924408	33.259054	22.5080275	129.45385	-89.220316	14.2702885	118.575432
-14.759901	8.720104	127.226364	-27.781815	18.056345	125.408707	37.062042	-0.238798	129.443222	29.86742	44.77673	129.173676	33.464731	22.268966	129.308449	-89.028361	13.843724	121.508965
-15.851948	6.584556	128.320084	-27.617662	17.775431	126.544998	37.258278	-0.380966	129.789459	29.935131	44.525955	128.606415	33.5967045	22.0724945	129.197937	-88.8320285	13.4783675	123.892059
-17.07217	4.534715	129.65155	-27.399734	17.434795	127.833733	37.481045	-0.535492	130.100296	29.969231	44.223122	128.029312	33.725138	21.843815	129.064804	-88.524606	13.025775	126.602662
-18.332949	2.621743	131.128174	-27.19067	17.041815	129.211609	37.730667	-0.714096	130.312363	29.931164	43.857471	127.492226	33.8309155	21.5716875	128.9022945	-88.2122555	12.5119425	129.5209235
-19.652479	0.79145	132.621994	-27.001085	16.595268	130.493423	37.967892	-0.901182	130.504196	29.817307	43.464424	127.055916	33.8925995	21.281621	128.780056	-87.8947695	11.908915	132.20679
-21.000854	-0.873963	134.00499	-26.862782	16.101788	131.613495	38.184757	-1.10301	130.727829	29.65659	43.040878	126.688576	33.9206735	20.968934	128.7082025	-87.6462375	11.234642	134.5187875
-22.351719	-2.446521	135.272964	-26.727888	15.571962	132.569229	38.324337	-1.274265	130.887268	29.450781	42.630573	126.360558	33.887559	20.678154	128.623913	-87.343335	10.46577	136.514545
-24.371628	-4.532406	136.845215	-26.533123	14.740449	133.667145	38.499767	-1.541703	131.01329	29.177677	42.044739	125.939217	33.838722	20.251518	128.4762535	-86.904968	9.22938	138.8580365
-25.686369	-5.737893	137.654739	-26.426168	14.18576	134.197922	38.318886	-1.643634	131.095993	29.02323	41.611591	125.673782	33.671058	19.9839785	128.3848875	-86.523394	8.3875415	140.0109565
-26.99575	-6.791324	138.24231	-26.322514	13.638371	134.558136	38.285423	-1.861728	131.122147	28.921148	41.124107	125.39679	33.6032855	19.6311895	128.2594685	-86.2483135	7.6455525	140.8568035
-28.301958	-7.68798	138.644714	-26.212784	13.119947	134.768112	38.347553	-2.211195	131.037979	28.869114	40.606735	125.095161	33.6083335	19.19777	128.06657	-86.0339015	7.042124	141.469654
-29.544931	-8.421349	138.890732	-26.105803	12.622267	134.85704	38.35651	-2.603185	130.86409	28.854948	40.050713	124.745544	33.605729	18.723764	127.804817	-85.817335	6.52077	141.909263
-30.748997	-8.9718	139.019928	-25.984585	12.127265	134.87323	38.353863	-3.044188	130.612411	28.870701	39.476311	124.376091	33.612282	18.2160615	127.494251	-85.581452	6.0384685	142.252209
-31.87035	-9.353305	139.099747	-25.852522	11.627018	134.855011	38.326748	-3.531446	130.319702	28.935511	38.883545	123.99324	33.6311295	17.6760495	127.156471	-85.3361735	5.5779865	142.553551
-33.378567	-9.57692	139.189621	-25.590366	10.884478	134.84375	38.296551	-4.285868	129.860123	29.088379	37.984489	123.520447	33.692465	16.8493105	126.690285	-84.873197	4.9196455	142.997215
-34.275337	-9.51438	139.217957	-25.406794	10.41151	134.882645	38.489414	-4.908454	129.547333	29.241503	37.383915	123.272934	33.8654585	16.2377305	126.4101335	-84.6790465	4.5852895	143.3551565
-35.052917	-9.248898	139.244156	-25.248047	9.957673	134.94664	38.49287	-5.41991	129.351364	29.420563	36.812172	123.17926	33.9567165	15.696131	126.265312	-84.4528105	4.219215	143.627968
-35.751694	-8.816558	139.265701	-25.103083	9.515754	135.053375	38.676331	-5.998478	129.173813	29.600843	36.254646	123.143646	34.138587	15.128084	126.1587295	-84.344753	3.903424	143.9480205
-36.347137	-8.228285	139.240189	-24.979826	9.090126	135.189957	38.650814	-6.462215	128.993118	29.744286	35.74482	123.094452	34.19755	14.6413025	126.043785	-84.157202	3.5389495	144.336129
-36.828403	-7.460947	139.1604	-24.8834	8.682689	135.299942	38.606174	-6.901275	128.774536	29.837296	35.306858	123.038567	34.221735	14.2027915	125.9065515	-83.988535	3.1625865	144.6933325
-37.187286	-6.546423	139.02623	-24.835827	8.298382	135.387833	38.554985	-7.273284	128.523132	29.857147	34.964527	122.993599	34.206066	13.8456215	125.7583655	-83.87772	2.7511425	145.0173005
-37.570038	-4.917219	138.665909	-24.7616	7.766758	135.416489	38.509689	-7.726925	128.072906	29.736174	34.54583	122.964432	34.1229315	13.4094525	125.518669	-83.6461315	2.1240635	145.314309
-37.641319	-3.639431	138.32428	-24.760548	7.467866	135.393066	38.453793	-7.928096	127.714394	29.576832	34.345726	122.884834	34.0153125	13.208815	125.299614	-83.5364085	1.726917	145.486518
-37.628838	-2.214461	137.994843	-24.779997	7.234383	135.332703	38.357285	-8.065973	127.33432	29.406261	34.243942	122.777	33.881773	13.0889845	125.05566	-83.441767	1.3797815	145.609746
-37.448727	-0.674045	137.5439	-24.824247	7.055512	135.242905	38.210278	-8.128238	126.896408	29.235462	34.219746	122.661118	33.72287	13.045754	124.778763	-83.371364	1.06527	145.707047
-37.176495	0.998607	137.106781	-24.834949	6.911273	135.104706	38.06686	-8.125787	126.485001	29.101759	34.248077	122.503136	33.5843095	13.061145	124.4940685	-83.2542075	0.761401000000001	145.7153435
-36.728077	2.765802	136.498917	-24.853693	6.811495	134.874588	37.923717	-8.088701	126.026901	29.004267	34.341545	122.344734	33.463992	13.126422	124.1858175	-83.171378	0.496567999999998	145.5633585
-36.209568	4.597348	135.711243	-24.894976	6.706074	134.483902	37.791134	-8.006326	125.529793	28.951988	34.460983	122.25486	33.371561	13.2273285	123.8923265	-83.161513	0.184819500000001	145.0754775
-35.192204	7.534719	134.145493	-24.994104	6.643277	133.526001	37.346088	-7.710049	125.069069	29.027124	34.668358	122.4049	33.186606	13.4791545	123.7369845	-83.174814	-0.192600499999999	143.3150175
-34.400669	9.587481	132.987198	-25.140867	6.613844	132.693619	37.620331	-7.857573	124.581696	29.268393	34.895725	122.983215	33.444362	13.519076	123.7824555	-83.726096	-0.291387999999998	141.6047825
-33.494411	11.698553	131.87793	-25.344048	6.642637	131.858139	37.296532	-7.604641	124.552521	29.664707	35.189518	124.022278	33.4806195	13.7924385	124.2873995	-84.1687155	-0.5071645	139.4288785
-32.459442	13.842108	131.115234	-25.588024	6.717613	131.131638	37.322533	-7.511582	124.545456	30.461636	35.363953	125.275185	33.8920845	13.9261855	124.9103205	-85.0681325	-0.490959500000001	137.3529555
-31.335133	15.941368	130.79689	-25.822586	6.923718	130.626053	37.381493	-7.409083	124.622002	30.887022	35.664452	126.999756	34.1342575	14.1276845	125.810879	-85.7794295	-0.280248499999999	135.441227
-30.106064	18.012629	130.993515	-26.069883	7.154775	130.342209	37.412186	-7.267522	124.773453	30.943676	36.039322	128.955902	34.177931	14.3859	126.8646775	-86.317697	-0.0763499999999997	133.8197405
-28.816704	19.922295	131.618683	-26.23842	7.485925	130.325424	37.451046	-7.041502	125.043991	31.538979	36.091507	130.585327	34.4950125	14.5250025	127.814659	-86.9718525	0.446847500000001	132.836189
-26.77379	22.528204	132.980194	-26.423458	8.177404	130.644592	37.611874	-6.706401	125.681808	31.864532	36.353901	133.089859	34.738203	14.82375	129.3858335	-87.585119	1.531058	131.9033505
-25.407032	24.043766	133.867249	-26.52215	8.721479	130.867325	37.755104	-6.428274	126.222656	31.992424	36.562531	134.645294	34.873764	15.0671285	130.433975	-87.918064	2.3758295	131.300675
-24.065102	25.41044	134.709335	-26.629299	9.30575	131.071548	37.888309	-6.168785	126.845871	32.090199	36.776081	136.084854	34.989254	15.303648	131.4653625	-88.247852	3.307852	130.6777335
-22.76293	26.599747	135.430069	-26.711849	9.933646	131.223312	38.007938	-5.936621	127.461182	32.154343	37.031715	137.278961	35.0811405	15.547547	132.3700715	-88.5048385	4.319745	130.0765525
-21.468758	27.593159	135.986588	-26.824362	10.589036	131.282166	38.138351	-5.783068	128.076462	32.221584	37.26001	138.284363	35.1799675	15.738471	133.1804125	-88.8286915	5.439601	129.3839195
-20.229883	28.374941	136.414597	-26.996878	11.238023	131.303604	38.342991	-5.675247	128.530914	NaN	NaN	NaN	NaN	NaN	NaN	NaN	NaN	NaN
-19.122076	28.993484	136.706696	-27.180668	11.931823	131.292267	38.26659	-5.379124	128.914597	NaN	NaN	NaN	NaN	NaN	NaN	NaN	NaN	NaN
-17.580282	29.510843	136.86998	-27.509829	12.99204	131.185608	38.020481	-4.846221	129.195236	NaN	NaN	NaN	NaN	NaN	NaN	NaN	NaN	NaN
-16.694653	29.576925	136.822983	-27.770699	13.708793	131.104477	37.76289	-4.441011	129.211807	NaN	NaN	NaN	NaN	NaN	NaN	NaN	NaN	NaN
-15.914697	29.479053	136.696274	-28.048717	14.40374	131.037079	37.494099	-3.994373	129.147217	NaN	NaN	NaN	NaN	NaN	NaN	NaN	NaN	NaN
-15.271536	29.134644	136.495834	-28.290134	15.059468	130.966324	37.270634	-3.552908	128.978149	NaN	NaN	NaN	NaN	NaN	NaN	NaN	NaN	NaN
-14.737124	28.538385	136.300415	-28.547028	15.620836	130.934692	37.023754	-3.169399	128.905441	NaN	NaN	NaN	NaN	NaN	NaN	NaN	NaN	NaN
-14.270306	27.742222	136.008789	-28.760729	16.098301	130.940186	36.795216	-2.818154	128.860962	NaN	NaN	NaN	NaN	NaN	NaN	NaN	NaN	NaN
-13.954182	26.699448	135.686462	-28.929325	16.513977	130.952057	36.565868	-2.5381	128.85466	NaN	NaN	NaN	NaN	NaN	NaN	NaN	NaN	NaN
-13.657885	24.720011	135.033005	-29.182812	16.979588	130.962372	36.269192	-2.27018	128.883224	NaN	NaN	NaN	NaN	NaN	NaN	NaN	NaN	NaN
-13.62025	23.157518	134.498611	-29.373684	17.228144	130.944244	36.076843	-2.142094	129.015854	NaN	NaN	NaN	NaN	NaN	NaN	NaN	NaN	NaN
-13.689399	21.383659	133.86824	-29.546198	17.45591	130.848846	35.883877	-2.111624	129.272766	NaN	NaN	NaN	NaN	NaN	NaN	NaN	NaN	NaN
-13.885784	19.463305	133.147858	-29.713047	17.662575	130.64328	35.64151	-2.081878	129.626282	NaN	NaN	NaN	NaN	NaN	NaN	NaN	NaN	NaN
-14.214868	17.324009	132.410477	-29.879356	17.845362	130.334305	35.350315	-2.094056	130.187286	NaN	NaN	NaN	NaN	NaN	NaN	NaN	NaN	NaN
-14.690516	15.063068	131.733887	-30.043053	17.983086	129.957962	35.058483	-2.104764	130.539215	NaN	NaN	NaN	NaN	NaN	NaN	NaN	NaN	NaN
-15.343358	12.653901	131.1745	-30.145485	18.081814	129.567642	34.670033	-2.186194	131.268173	29.094898	41.338272	138.53302	31.8824655	19.576039	134.9005965	-92.1734355	16.587589	124.2346875
-16.701065	8.871516	130.827881	-30.185366	18.176727	129.159698	34.202484	-2.176134	132.112717	29.107943	41.50544	137.192474	31.6552135	19.664653	134.6525955	-92.0259455	16.688801	123.6668005
-17.829899	6.332747	130.938538	-30.136347	18.201468	129.060455	33.977135	-2.180102	132.664032	29.207016	41.615097	136.073669	31.5920755	19.7174975	134.3688505	-91.8647695	16.6854385	123.7520595
-19.129316	3.821243	131.308823	-30.049303	18.159208	129.167023	33.83453	-2.110264	133.101578	29.323179	41.671371	134.958878	31.5788545	19.7805535	134.030228	-91.6774605	16.5378625	124.303818
-20.562912	1.303012	131.892975	-29.954651	18.020147	129.44072	33.834801	-2.030231	133.398163	29.408031	41.639595	133.918411	31.621416	19.804682	133.658287	-91.530718	16.235612	125.223153
-22.149651	-1.084243	132.750671	-29.864889	17.807304	129.905334	33.954956	-2.017952	133.647308	29.425436	41.52142	132.97757	31.690196	19.751734	133.312439	-91.419974	15.862874	126.498229
-23.863623	-3.371186	133.707657	-29.765251	17.499908	130.609863	34.150253	-2.054554	133.81221	29.399813	41.324623	132.098785	31.775033	19.6350345	132.9554975	-91.305535	15.3647815	128.2642285
-25.671886	-5.609027	134.811218	-29.659044	17.101866	131.525955	34.343502	-2.129173	133.872589	29.363409	41.04269	131.315598	31.8534555	19.4567585	132.5940935	-91.1715435	14.7469735	130.4578165
-28.505915	-8.664958	136.750839	-29.455069	16.414068	133.14006	34.674339	-2.325985	133.716949	29.27726	40.523064	130.397491	31.9757995	19.0985395	132.05722	-90.8859375	13.7295965	134.2229
-30.456308	-10.506254	138.165588	-29.32851	15.9119	134.321487	34.274654	-2.260106	133.546005	28.810078	40.212875	129.930038	31.542366	18.9763845	131.7380215	-90.199386	12.8474155	136.9049525
-32.45932	-12.209417	139.680786	-29.225094	15.369505	135.546082	34.322926	-2.470471	133.371078	28.568245	39.779194	129.35788	31.4455855	18.6543615	131.364479	-89.8957735	12.0846485	139.727685
-34.476738	-13.696003	141.280396	-29.156935	14.826263	136.687958	34.343418	-2.708838	133.186523	28.249714	39.335598	128.819962	31.296566	18.31338	131.0032425	-89.610436	11.339146	142.3726735
-36.441498	-15.080825	142.912704	-29.06743	14.278473	137.710205	34.358452	-2.963326	133.000717	27.851423	38.872658	128.278336	31.1049375	17.954666	130.6395265	-89.2397975	10.60228	144.7808835
-38.380726	-16.214876	144.526642	-28.990662	13.74194	138.584122	34.29084	-3.203385	132.88327	27.452097	38.465714	127.673897	30.8714685	17.6311645	130.2785835	-88.8527925	9.8527155	146.8896605
-40.221001	-17.198839	146.100357	-28.913885	13.220369	139.265625	34.214039	-3.429653	132.710266	27.088421	38.087761	127.060364	30.65123	17.329054	129.885315	-88.479	9.111684	148.645935
-42.856903	-18.297148	148.312912	-28.77618	12.481286	139.831284	34.050732	-3.78589	132.584198	26.588526	37.399673	126.054337	30.319629	16.8068915	129.3192675	-87.871989	8.1556805	150.3433005
NaN	NaN	NaN	-28.701777	12.046477	139.923508	33.974224	-4.054216	132.457626	26.286469	36.943428	125.309036	30.1303465	16.444606	128.883331	-87.5339005	7.648348	150.963685
NaN	NaN	NaN	-28.604382	11.679835	139.781143	33.85622	-4.267033	132.330109	26.016146	36.518024	124.5662	29.936183	16.1254955	128.4481545	-87.144947	7.2341745	151.1141315
NaN	NaN	NaN	-28.511642	11.353371	139.484985	33.692295	-4.440579	132.10817	25.789169	36.05925	123.738098	29.740732	15.8093355	127.923134	-86.764016	6.8974065	151.046836
NaN	NaN	NaN	-28.45352	11.079752	139.102676	33.527592	-4.608467	131.852295	25.608295	35.648369	122.924744	29.5679435	15.519951	127.3885195	-86.4749835	6.639553	150.8168325
NaN	NaN	NaN	-28.4049	10.857347	138.701797	33.395462	-4.808971	131.629593	25.429497	35.262672	122.202431	29.4124795	15.2268505	126.916012	-86.2222795	6.4878435	150.487582
NaN	NaN	NaN	-28.390587	10.671515	138.315903	33.235897	-4.960198	131.320419	25.292917	35.00909	121.618042	29.264407	15.024446	126.4692305	-86.045581	6.318584	150.1625755
NaN	NaN	NaN	-28.383615	10.465237	137.770416	33.081528	-5.062383	130.904922	25.139505	34.914188	121.03685	29.1105165	14.9259025	125.970886	-85.8777465	6.0045715	149.569946
NaN	NaN	NaN	-28.409794	10.363021	137.477448	33.033802	-5.0752	130.566727	25.053999	35.018364	120.889664	29.0439005	14.971582	125.7281955	-85.8634885	5.75446	149.2267005
NaN	NaN	NaN	-28.44792	10.253707	137.238358	33.009739	-5.069695	130.245392	24.953323	35.215492	120.893219	28.981531	15.0728985	125.5693055	-85.877371	5.4345155	148.9074105
NaN	NaN	NaN	-28.517263	10.148712	137.099442	33.348389	-5.298831	129.740051	24.834389	35.460022	121.012794	29.091389	15.0805955	125.3764225	-86.125915	5.2168285	148.8224615
NaN	NaN	NaN	-28.602139	10.041647	137.039764	33.203011	-5.298867	129.289871	24.712526	35.740917	121.217522	28.9577685	15.221025	125.2536965	-86.1620465	4.862269	148.8258315
NaN	NaN	NaN	-28.68149	9.922955	137.055679	33.045639	-5.289016	128.758453	24.589769	36.038128	121.475601	28.817704	15.374556	125.117027	-86.180684	4.471354	148.994331
NaN	NaN	NaN	-28.739094	9.777637	137.118774	32.893559	-5.26082	128.181152	24.484606	36.365208	121.810913	28.6890825	15.552194	124.9960325	-86.1672705	4.00308	149.2415155
-56.680023	-4.54671	143.705353	-28.763298	9.56102	137.233597	32.674004	-5.11712	127.225128	24.426239	36.927547	122.487328	28.5501215	15.9052135	124.856228	-86.0767175	3.2168265	149.610966
-56.476189	-2.179422	143.127029	-28.772348	9.483305	137.299759	32.562847	-4.959935	126.630768	24.421423	37.341999	123.017479	28.492135	16.191032	124.8241235	-86.036831	2.775578	149.7753945
-56.054314	0.321537	142.65271	-28.789213	9.418112	137.393326	32.104057	-4.547181	126.232513	24.484297	37.78162	123.650002	28.294177	16.6172195	124.9412575	-85.872603	2.2190045	149.8453945
-55.456768	2.853608	142.309723	-28.8046	9.348091	137.535019	31.999796	-4.321472	125.7882	24.57642	38.191086	124.384369	28.288108	16.934807	125.0862845	-85.897308	1.761375	149.9837535
-54.678185	5.448698	142.13237	-28.743649	9.354223	137.697067	31.889549	-4.09548	125.368591	24.714382	38.564919	125.22924	28.3019655	17.2347195	125.2989155	-85.7892635	1.4737265	150.0952185
-53.715851	8.026721	142.017471	-28.882616	9.252887	137.771133	31.8167	-3.869989	125.081017	25.162161	38.797775	125.968674	28.4894305	17.463893	125.5248455	-86.2546625	1.041881	150.0174205
-52.573532	10.553886	141.965088	-28.925911	9.160746	137.899338	31.783035	-3.661517	124.947998	25.275549	39.081558	126.804375	28.529292	17.7100205	125.8761865	-86.381114	0.6114715	149.9224895
-50.546974	14.217602	141.769379	-28.981087	9.058019	137.928848	31.844879	-3.430546	124.858284	25.253174	39.510483	128.192993	28.5490265	18.0399685	126.5256385	-86.5112005	0.0760694999999991	149.3320575
-48.989902	16.575737	141.609421	-29.005714	8.980991	137.817947	31.968658	-3.3356	124.959091	25.446358	39.618771	128.92688	28.707508	18.1415855	126.9429855	-86.718936	-0.179603500000002	148.6929085
-47.288548	18.870764	141.358643	-28.983471	8.964087	137.614532	32.154179	-3.298994	125.057098	25.690121	39.662243	129.644806	28.92215	18.1816245	127.350952	-86.889092	-0.2534505	147.878112
-45.427319	21.040773	140.929794	-29.004589	8.925073	137.284805	32.4077	-3.281011	125.151566	26.276407	39.506626	130.215698	29.3420535	18.1128075	127.683632	-87.3512315	-0.2626615	146.885978
-43.456234	23.10181	140.495117	-29.038059	8.942792	136.861771	32.776836	-3.298928	125.382301	26.575058	39.480965	130.88559	29.675947	18.0910185	128.1339455	-87.752065	-0.205434499999996	145.5895965
-41.372353	25.053438	140.062714	-29.04636	9.046457	136.450287	33.183071	-3.294302	125.748734	26.935574	39.436596	131.72261	30.0593225	18.071147	128.735672	-88.1520425	0.0217670000000005	144.164902
-39.128372	26.856295	139.716934	-29.061607	9.212421	136.118118	33.684998	-3.281262	126.296021	27.324253	39.433594	132.691223	30.5046255	18.076166	129.493622	-88.6278395	0.348676000000001	142.742614
-35.677017	29.262463	139.455261	-29.160288	9.587046	135.784317	34.417599	-3.196989	127.438858	27.823973	39.448261	134.478348	31.120786	18.125636	130.958603	-89.441362	1.048456	140.610031
-33.286961	30.649147	139.487808	-29.270071	9.952878	135.733185	35.158733	-3.347005	128.167938	28.079012	39.543564	135.799194	31.6188725	18.0982795	131.983566	-90.1590145	1.8074765	139.482804
-30.925421	31.853813	139.697937	-29.421108	10.405046	135.793976	35.449413	-3.277922	129.076279	28.215057	39.712219	137.115036	31.832235	18.2171485	133.0956575	-90.674451	2.5929435	138.4922945
-28.55863	32.912941	140.067596	-29.559931	10.881269	135.902008	35.599747	-3.177122	129.918701	NaN	NaN	NaN	NaN	NaN	NaN	NaN	NaN	NaN
-26.210762	33.783695	140.476685	-29.702812	11.387128	135.993774	35.674648	-3.082035	130.781906	NaN	NaN	NaN	NaN	NaN	NaN	NaN	NaN	NaN
-23.958769	34.447922	140.958435	-29.877684	11.871663	136.059814	35.747917	-3.07367	131.514755	NaN	NaN	NaN	NaN	NaN	NaN	NaN	NaN	NaN
-21.741882	34.962349	141.45137	-30.036888	12.338321	136.056732	35.87608	-3.03124	132.117645	NaN	NaN	NaN	NaN	NaN	NaN	NaN	NaN	NaN
-18.625759	35.416054	142.078369	-30.245314	13.060009	135.958817	35.958309	-2.935304	132.903564	NaN	NaN	NaN	NaN	NaN	NaN	NaN	NaN	NaN
-16.676634	35.523163	142.464142	-30.364752	13.534184	135.907715	35.842957	-2.784	133.340729	NaN	NaN	NaN	NaN	NaN	NaN	NaN	NaN	NaN
-14.855162	35.508057	142.831223	-30.466879	14.072034	135.890259	35.686317	-2.530628	133.718933	NaN	NaN	NaN	NaN	NaN	NaN	NaN	NaN	NaN
-13.139889	35.330341	143.07428	-30.559513	14.60834	135.865097	NaN	NaN	NaN	NaN	NaN	NaN	NaN	NaN	NaN	NaN	NaN	NaN
-11.58942	35.02092	143.26236	-30.674351	15.111621	135.874115	NaN	NaN	NaN	NaN	NaN	NaN	NaN	NaN	NaN	NaN	NaN	NaN
-10.171494	34.543629	143.405121	-30.789253	15.598609	135.865723	NaN	NaN	NaN	NaN	NaN	NaN	NaN	NaN	NaN	NaN	NaN	NaN
-8.901142	33.953648	143.383865	-30.881203	16.050533	135.830444	NaN	NaN	NaN	NaN	NaN	NaN	NaN	NaN	NaN	NaN	NaN	NaN
-7.269108	32.728638	143.285263	-31.002724	16.581572	135.808456	NaN	NaN	NaN	NaN	NaN	NaN	NaN	NaN	NaN	NaN	NaN	NaN
-6.381135	31.773701	143.16037	-31.030781	16.850466	135.813766	NaN	NaN	NaN	NaN	NaN	NaN	NaN	NaN	NaN	NaN	NaN	NaN
-5.669341	30.672016	143.01413	-31.030773	17.056843	135.853668	NaN	NaN	NaN	NaN	NaN	NaN	NaN	NaN	NaN	NaN	NaN	NaN
-5.114637	29.451994	142.857224	-30.999983	17.220085	135.92627	NaN	NaN	NaN	NaN	NaN	NaN	NaN	NaN	NaN	NaN	NaN	NaN
-4.732145	28.169176	142.651672	-30.953974	17.336233	136.053497	NaN	NaN	NaN	NaN	NaN	NaN	NaN	NaN	NaN	NaN	NaN	NaN
-4.523223	26.77482	142.43309	-30.906672	17.405313	136.213074	NaN	NaN	NaN	NaN	NaN	NaN	NaN	NaN	NaN	NaN	NaN	NaN
-4.484829	25.295269	142.191345	-30.881292	17.475714	136.373871	NaN	NaN	NaN	NaN	NaN	NaN	NaN	NaN	NaN	NaN	NaN	NaN
-4.708502	22.996685	141.799789	-30.862009	17.551287	136.550186	NaN	NaN	NaN	NaN	NaN	NaN	NaN	NaN	NaN	NaN	NaN	NaN
-5.083878	21.395927	141.599762	-30.866358	17.617979	136.632782	NaN	NaN	NaN	NaN	NaN	NaN	NaN	NaN	NaN	NaN	NaN	NaN
-5.578679	19.800262	141.358002	-30.857912	17.684046	136.679657	NaN	NaN	NaN	NaN	NaN	NaN	NaN	NaN	NaN	NaN	NaN	NaN
-6.258979	18.172529	141.186661	-30.873558	17.774076	136.760361	NaN	NaN	NaN	NaN	NaN	NaN	NaN	NaN	NaN	NaN	NaN	NaN
-7.099643	16.570494	141.003494	-30.903801	17.888351	136.843857	NaN	NaN	NaN	NaN	NaN	NaN	NaN	NaN	NaN	NaN	NaN	NaN
-8.115416	14.999099	140.871231	-30.957773	17.988403	136.94133	NaN	NaN	NaN	NaN	NaN	NaN	NaN	NaN	NaN	NaN	NaN	NaN
-9.293966	13.444227	140.747528	-31.018534	18.080902	137.058945	NaN	NaN	NaN	NaN	NaN	NaN	NaN	NaN	NaN	NaN	NaN	NaN
-11.325677	11.192953	140.5401	-31.090376	18.207336	137.242615	NaN	NaN	NaN	NaN	NaN	NaN	NaN	NaN	NaN	NaN	NaN	NaN
-12.850426	9.741908	140.381271	-31.123602	18.264322	137.406082	NaN	NaN	NaN	NaN	NaN	NaN	NaN	NaN	NaN	NaN	NaN	NaN
-14.514947	8.33367	140.293259	-31.144768	18.316813	137.642517	NaN	NaN	NaN	NaN	NaN	NaN	NaN	NaN	NaN	NaN	NaN	NaN
-16.311676	6.982471	140.333099	-31.149975	18.3535	138.034256	NaN	NaN	NaN	NaN	NaN	NaN	NaN	NaN	NaN	NaN	NaN	NaN
-18.234503	5.6708	140.580276	-31.132692	18.344227	138.573486	NaN	NaN	NaN	NaN	NaN	NaN	NaN	NaN	NaN	NaN	NaN	NaN
-20.274757	4.446851	141.054718	-31.091198	18.309233	139.264465	NaN	NaN	NaN	NaN	NaN	NaN	NaN	NaN	NaN	NaN	NaN	NaN
-22.388134	3.281315	141.657257	-31.027954	18.231287	140.036987	NaN	NaN	NaN	27.100758	42.862423	138.789444	NaN	NaN	NaN	NaN	NaN	NaN
-25.663086	1.711664	142.795197	-30.881348	18.039576	141.138809	NaN	NaN	NaN	27.037048	42.787243	137.632813	NaN	NaN	NaN	NaN	NaN	NaN
-27.940714	0.833104	143.62355	-30.778313	17.865715	141.812302	NaN	NaN	NaN	27.025986	42.618275	136.910492	NaN	NaN	NaN	NaN	NaN	NaN
-30.233686	0.051917	144.546204	-30.682978	17.655046	142.439682	NaN	NaN	NaN	26.95117	42.437458	136.087845	NaN	NaN	NaN	NaN	NaN	NaN
-32.551773	-0.559101	145.550064	-30.584618	17.397203	143.045349	NaN	NaN	NaN	26.936722	42.207455	135.183029	NaN	NaN	NaN	NaN	NaN	NaN
-34.880741	-1.002094	146.597824	-30.487818	17.108591	143.623001	NaN	NaN	NaN	26.734018	41.956257	134.252609	NaN	NaN	NaN	NaN	NaN	NaN
-37.172649	-1.268753	147.623795	-30.35675	16.772388	144.15126	NaN	NaN	NaN	26.576662	41.68737	133.312332	NaN	NaN	NaN	NaN	NaN	NaN
-39.40572	-1.321942	148.628922	-30.218861	16.413746	144.639282	NaN	NaN	NaN	26.443672	41.44516	132.46051	NaN	NaN	NaN	NaN	NaN	NaN
-42.604973	-1.07563	149.974899	-29.91535	15.802524	145.229111	NaN	NaN	NaN	26.136303	41.040443	131.211533	NaN	NaN	NaN	NaN	NaN	NaN
-44.733665	-0.600576	150.694275	-29.711432	15.401396	145.538712	NaN	NaN	NaN	25.857267	40.718693	130.486755	NaN	NaN	NaN	NaN	NaN	NaN
-46.703484	0.014687	151.223068	-29.492956	14.976358	145.764343	NaN	NaN	NaN	25.597488	40.366413	129.829758	NaN	NaN	NaN	NaN	NaN	NaN
-48.552036	0.776815	151.550003	-29.313013	14.562757	145.904358	NaN	NaN	NaN	25.382221	40.048244	129.238434	NaN	NaN	NaN	NaN	NaN	NaN
-50.368023	1.715374	151.588409	-29.152397	14.117127	145.912888	NaN	NaN	NaN	25.166267	39.782642	128.813034	NaN	NaN	NaN	NaN	NaN	NaN
-52.082489	2.78759	151.366547	-29.055008	13.64585	145.80484	NaN	NaN	NaN	24.991175	39.635216	128.520325	NaN	NaN	NaN	NaN	NaN	NaN
-53.711555	4.02112	150.90921	-29.013618	13.144191	145.573914	34.127556	-3.110243	133.653458	24.823	39.598457	128.404327	29.475278	18.244107	131.0288925	-87.502514	8.044275	160.1189355
-55.772476	5.987824	149.765442	-29.080433	12.287573	144.919388	34.546169	-3.679508	132.454315	24.664259	39.656834	128.652817	29.605214	17.988663	130.553566	-87.76608	6.586483	159.28521
-57.09148	7.522452	148.987289	-29.225027	11.65687	144.346481	34.250214	-3.75991	131.420578	24.563805	39.653366	129.043945	29.4070095	17.946728	130.2322615	-87.8570635	5.367012	158.4607005
-58.246975	9.159627	148.458725	-29.450994	11.066523	143.776825	33.931934	-3.937493	130.239014	24.481007	39.604122	129.621475	29.2064705	17.8333145	129.9302445	-88.1084585	4.2997315	157.6234055
-59.213509	10.87939	148.22081	-29.673285	10.529686	143.258591	33.510174	-4.096327	128.882462	24.711374	39.39019	130.14296	29.110774	17.6469315	129.512711	-88.457344	3.4124405	157.004471
-59.87925	12.598711	148.367798	-29.845682	10.180217	142.889938	33.017315	-4.110735	127.726532	24.742523	39.327087	130.802673	28.879919	17.608176	129.2646025	-88.571283	2.752258	156.5152735
-60.393047	14.233692	148.931015	-29.973856	10.053312	142.738586	32.240536	-3.907543	126.930237	24.801531	39.273716	131.399658	28.5210335	17.6830865	129.1649475	-88.4687455	2.4235375	156.3122245
-60.55172	16.001207	149.527878	-30.061859	9.978482	142.77803	31.826099	-3.797346	126.305977	24.892384	39.2589	131.948273	28.3592415	17.730777	129.127125	-88.4829595	2.226187	156.428935
-60.424679	18.293667	150.695175	-30.063667	9.993098	143.044479	31.476665	-3.67403	125.764038	25.086552	39.310715	132.664749	28.2816085	17.8183425	129.2143935	-88.4089425	2.1678535	156.8745645
NaN	NaN	NaN	-29.998148	10.047006	143.262558	31.381592	-3.577068	125.642632	25.198406	39.390884	133.042542	28.289999	17.906908	129.342587	-88.286295	2.187104	157.182529
NaN	NaN	NaN	-29.957039	10.066383	143.415283	31.384941	-3.53073	125.709663	25.263065	39.445408	133.266357	28.324003	17.957339	129.48801	-88.238081	2.175427	157.342556
NaN	NaN	NaN	-29.921612	10.066381	143.495453	31.442032	-3.542346	125.750839	25.313887	39.481922	133.423553	28.3779595	17.969788	129.587196	-88.2211835	2.162974	157.40371
-58.421242	23.103193	151.822083	-29.877171	10.009819	143.503326	31.550016	-3.555445	125.864616	25.332079	39.465126	133.445908	28.4410475	17.9548405	129.655262	-88.1953895	2.0647975	157.35139
-57.537334	24.001759	151.554199	-29.834381	9.915016	143.462662	31.702343	-3.633221	125.984787	25.346741	39.390175	133.408813	28.524542	17.878477	129.6968	-88.193304	1.951555	157.228524
-56.563366	24.769728	151.126633	-29.80884	9.781677	143.385193	31.877956	-3.74984	126.156937	25.382351	39.303822	133.324036	28.6301535	17.776991	129.7404865	-88.2478335	1.786363	157.0298995
-54.779655	25.724342	150.264435	-29.773001	9.642109	143.299942	32.160233	-3.929551	126.527657	25.385031	39.169521	133.184418	28.772632	17.619985	129.8560375	-88.318634	1.664233	156.7438465
-53.394848	26.166292	149.73616	-29.761728	9.544077	143.285461	32.296066	-4.054598	126.716957	25.427818	39.071468	133.112045	28.861942	17.508435	129.914501	-88.385398	1.579719	156.656421
-51.822483	26.484766	149.209015	-29.783905	9.458499	143.345764	32.43026	-4.169829	127.004967	25.455481	38.970097	133.115067	28.9428705	17.400134	130.060017	-88.5106805	1.516864	156.631511
-50.116856	26.748007	148.673187	-29.72366	9.506472	143.513107	32.533367	-4.304255	127.327286	25.577576	38.882046	133.23764	29.0554715	17.2888955	130.282463	-88.5027915	1.7240485	156.743751
-48.236485	26.951254	148.131592	-29.920387	9.44228	143.799774	32.906548	-4.709949	127.681732	25.7013	38.819271	133.460831	29.303924	17.054661	130.5712815	-89.144698	1.829899	157.0282665
-46.246742	27.066994	147.634552	-29.970407	9.495655	144.123917	32.990692	-4.91757	128.392975	25.860214	38.75494	133.788834	29.425453	16.918685	131.0909045	-89.366267	2.072625	157.1569295
-44.119171	27.127335	147.013351	-30.04134	9.577201	144.422775	33.125275	-5.101945	129.290848	26.038097	38.717041	134.309799	29.581686	16.807548	131.8003235	-89.664366	2.346854	157.0452265
-40.748848	27.09321	146.051666	-30.165401	9.718211	144.590042	33.551563	-5.456482	130.733032	26.374582	38.737507	135.436417	29.9630725	16.6405125	133.0847245	-90.2938745	2.7959095	156.0953595
-38.416019	26.966	145.440857	-30.276936	9.821446	144.389099	34.164001	-5.755725	131.713837	26.677111	38.756912	136.532425	30.420556	16.5005935	134.123131	-90.974428	3.1422985	154.655067
-35.945313	26.792971	144.925613	-30.341888	9.919057	144.027893	34.089355	-5.633907	132.390396	27.017939	38.755001	137.871353	30.553647	16.560547	135.1308745	-91.237423	3.277567	152.9249115
-33.509956	26.517591	144.355225	-30.538071	9.968352	143.372421	34.479012	-5.82394	133.081665	NaN	NaN	NaN	NaN	NaN	NaN	NaN	NaN	NaN
-31.038544	26.160292	143.932968	-30.702404	10.103744	142.67836	NaN	NaN	NaN	NaN	NaN	NaN	NaN	NaN	NaN	NaN	NaN	NaN
-28.622753	25.737841	143.661148	-30.861506	10.322474	142.068787	NaN	NaN	NaN	NaN	NaN	NaN	NaN	NaN	NaN	NaN	NaN	NaN
-26.273533	25.18771	143.479279	-30.930441	10.571904	141.488998	NaN	NaN	NaN	NaN	NaN	NaN	NaN	NaN	NaN	NaN	NaN	NaN
-22.883762	24.066826	143.556671	-30.936104	11.000696	140.96669	NaN	NaN	NaN	NaN	NaN	NaN	NaN	NaN	NaN	NaN	NaN	NaN
-20.750961	23.18091	143.655746	-30.880016	11.333423	140.749481	NaN	NaN	NaN	NaN	NaN	NaN	NaN	NaN	NaN	NaN	NaN	NaN
-18.771185	22.160372	143.882919	-30.850819	11.648996	140.665421	NaN	NaN	NaN	NaN	NaN	NaN	NaN	NaN	NaN	NaN	NaN	NaN
-16.944214	21.025463	144.169266	-30.849955	12.028769	140.692978	NaN	NaN	NaN	NaN	NaN	NaN	NaN	NaN	NaN	NaN	NaN	NaN
-15.268689	19.816559	144.357895	-30.805248	12.389369	140.705368	NaN	NaN	NaN	NaN	NaN	NaN	NaN	NaN	NaN	NaN	NaN	NaN
-13.724847	18.498936	144.50882	-30.759815	12.732985	140.707245	NaN	NaN	NaN	NaN	NaN	NaN	NaN	NaN	NaN	NaN	NaN	NaN
-12.355987	17.122227	144.563644	-30.709965	13.080883	140.683136	NaN	NaN	NaN	NaN	NaN	NaN	NaN	NaN	NaN	NaN	NaN	NaN
-10.580338	14.912508	144.558563	-30.596655	13.532027	140.525742	NaN	NaN	NaN	NaN	NaN	NaN	NaN	NaN	NaN	NaN	NaN	NaN
-9.660193	13.421343	144.563766	-30.548775	13.799249	140.454453	NaN	NaN	NaN	NaN	NaN	NaN	NaN	NaN	NaN	NaN	NaN	NaN
-8.869797	11.888925	144.60321	-30.530123	14.044142	140.424301	NaN	NaN	NaN	NaN	NaN	NaN	NaN	NaN	NaN	NaN	NaN	NaN
-8.264242	10.361143	144.622452	-30.481382	14.283792	140.426132	NaN	NaN	NaN	NaN	NaN	NaN	NaN	NaN	NaN	NaN	NaN	NaN
-7.819436	8.821373	144.699142	-30.423529	14.480044	140.533432	NaN	NaN	NaN	NaN	NaN	NaN	NaN	NaN	NaN	NaN	NaN	NaN
-7.54403	7.295398	144.847092	-30.354919	14.670057	140.769547	NaN	NaN	NaN	NaN	NaN	NaN	NaN	NaN	NaN	NaN	NaN	NaN
-7.454535	5.83363	145.090897	-30.259979	14.839882	141.140717	NaN	NaN	NaN	NaN	NaN	NaN	NaN	NaN	NaN	NaN	NaN	NaN
-7.562582	3.686702	145.636337	-30.146009	15.055664	141.914932	NaN	NaN	NaN	NaN	NaN	NaN	NaN	NaN	NaN	NaN	NaN	NaN
-7.818498	2.362515	146.06102	-30.083183	15.192631	142.475479	NaN	NaN	NaN	NaN	NaN	NaN	NaN	NaN	NaN	NaN	NaN	NaN
-8.156855	1.067477	146.506897	-30.045744	15.294986	143.049698	NaN	NaN	NaN	NaN	NaN	NaN	NaN	NaN	NaN	NaN	NaN	NaN
-8.636715	-0.159791	146.913177	-30.036869	15.377164	143.576935	NaN	NaN	NaN	NaN	NaN	NaN	NaN	NaN	NaN	NaN	NaN	NaN
-9.191184	-1.289842	147.201096	-30.055809	15.424744	144.039459	NaN	NaN	NaN	NaN	NaN	NaN	NaN	NaN	NaN	NaN	NaN	NaN
-9.813973	-2.365035	147.39238	-30.11714	15.451582	144.43927	NaN	NaN	NaN	NaN	NaN	NaN	NaN	NaN	NaN	NaN	NaN	NaN
-10.52045	-3.366752	147.540756	-30.191595	15.474966	144.737183	NaN	NaN	NaN	NaN	NaN	NaN	NaN	NaN	NaN	NaN	NaN	NaN
-11.618565	-4.748905	147.502487	-30.331656	15.498095	145.022339	NaN	NaN	NaN	NaN	NaN	NaN	NaN	NaN	NaN	NaN	NaN	NaN
-12.472164	-5.491952	147.424789	-30.416389	15.517008	145.07547	NaN	NaN	NaN	NaN	NaN	NaN	NaN	NaN	NaN	NaN	NaN	NaN
-13.358383	-6.135496	147.237305	-30.496506	15.555225	145.017288	NaN	NaN	NaN	NaN	NaN	NaN	NaN	NaN	NaN	NaN	NaN	NaN
-14.307028	-6.674268	147.020752	-30.557323	15.60249	144.877075	NaN	NaN	NaN	NaN	NaN	NaN	NaN	NaN	NaN	NaN	NaN	NaN
-15.271947	-7.091693	146.696564	-30.63586	15.690671	144.635361	NaN	NaN	NaN	NaN	NaN	NaN	NaN	NaN	NaN	NaN	NaN	NaN
-16.303282	-7.344156	146.380066	-30.730406	15.802484	144.358536	NaN	NaN	NaN	NaN	NaN	NaN	NaN	NaN	NaN	NaN	NaN	NaN
-17.385696	-7.493495	146.065659	-30.869978	15.912463	144.088074	NaN	NaN	NaN	NaN	NaN	NaN	NaN	NaN	NaN	NaN	NaN	NaN
-19.011843	-7.534393	145.551392	-31.043592	16.068762	143.675674	NaN	NaN	NaN	NaN	NaN	NaN	NaN	NaN	NaN	NaN	NaN	NaN
-20.150023	-7.448112	145.216827	-31.125147	16.162172	143.438538	NaN	NaN	NaN	NaN	NaN	NaN	NaN	NaN	NaN	NaN	NaN	NaN
-21.25032	-7.207679	144.9142	-31.192949	16.240377	143.238525	NaN	NaN	NaN	NaN	NaN	NaN	NaN	NaN	NaN	NaN	NaN	NaN
-22.340385	-6.905366	144.635651	-31.269217	16.296188	143.116882	NaN	NaN	NaN	NaN	NaN	NaN	NaN	NaN	NaN	NaN	NaN	NaN
-23.422237	-6.463085	144.367401	-31.323355	16.315954	143.011505	NaN	NaN	NaN	NaN	NaN	NaN	NaN	NaN	NaN	NaN	NaN	NaN
-24.488657	-5.97378	144.122406	-31.367359	16.330349	142.942413	NaN	NaN	NaN	NaN	NaN	NaN	NaN	NaN	NaN	NaN	NaN	NaN
-25.484529	-5.336448	143.906952	-31.403959	16.329224	142.883392	NaN	NaN	NaN	26.971642	40.439411	137.189453	NaN	NaN	NaN	NaN	NaN	NaN
-26.968306	-4.245554	143.616196	-31.472382	16.341505	142.8349	33.274277	-3.808152	136.295288	NaN	NaN	NaN	NaN	NaN	NaN	NaN	NaN	NaN
-27.930243	-3.422187	143.4702	-31.524446	16.34951	142.812225	33.1381	-3.810338	136.075363	NaN	NaN	NaN	NaN	NaN	NaN	NaN	NaN	NaN
-28.831869	-2.501137	143.375214	-31.584194	16.336878	142.800339	32.974514	-3.808152	135.818832	26.138067	40.570259	136.34697	29.5562905	18.3810535	136.082901	-92.7246785	14.2927025	149.517777
-29.662558	-1.506599	143.284882	-31.641722	16.338112	142.774475	32.813896	-3.830819	135.53862	26.091051	40.503429	135.871338	29.4524735	18.336305	135.704979	-92.7359175	14.339919	149.843971
-30.450785	-0.436461	143.190903	-31.697872	16.365032	142.708603	NaN	NaN	NaN	26.097107	40.444611	135.335846	NaN	NaN	NaN	NaN	NaN	NaN
-31.218164	0.691528	143.092865	-31.721222	16.40362	142.608017	NaN	NaN	NaN	26.104689	40.410378	134.793442	NaN	NaN	NaN	NaN	NaN	NaN
-31.857645	1.92345	142.945999	-31.724295	16.469391	142.473434	NaN	NaN	NaN	26.157331	40.387081	134.209	NaN	NaN	NaN	NaN	NaN	NaN
-32.748192	3.931551	142.70491	-31.733427	16.609833	142.203003	NaN	NaN	NaN	26.114559	40.47575	133.36145	NaN	NaN	NaN	NaN	NaN	NaN
-33.289761	5.371993	142.443054	-31.75383	16.729044	141.974899	NaN	NaN	NaN	26.030016	40.597462	132.845947	NaN	NaN	NaN	NaN	NaN	NaN
-33.747482	6.892287	142.161591	-31.777632	16.845224	141.728821	NaN	NaN	NaN	25.94552	40.670586	132.312973	NaN	NaN	NaN	NaN	NaN	NaN
-34.162678	8.487396	141.759521	-31.793219	16.955179	141.452164	NaN	NaN	NaN	25.793133	40.745258	131.837494	NaN	NaN	NaN	NaN	NaN	NaN
-34.520386	10.15861	141.294083	-31.810871	17.054279	141.150345	32.162102	-3.382505	133.779114	25.74482	40.759216	131.391708	28.953461	18.6883555	132.585411	-92.575203	15.4202025	149.715279
-34.828495	11.926443	140.812424	-31.853798	17.14913	140.848618	32.114918	-3.317356	133.567673	25.680542	40.778912	131.06308	28.89773	18.730778	132.3153765	-92.605326	15.567482	149.3818595
-35.055466	13.761446	140.269852	-31.88662	17.207232	140.516754	32.067001	-3.294757	133.332901	25.641132	40.794804	130.906876	28.8540665	18.7500235	132.1198885	-92.6273065	15.6644405	148.9136195
-35.398941	16.603794	139.57959	-31.927607	17.213144	140.087997	31.943953	-3.259943	132.921005	25.756866	40.784332	131.158752	28.8504095	18.7621945	132.0398785	-92.7056235	15.6640935	148.1361155
-35.76413	18.459566	139.188782	-31.980833	17.144337	139.893692	31.859356	-3.295772	132.661179	26.163895	40.653011	131.571289	29.0116255	18.6786195	132.116234	-92.9732915	15.6100545	147.67115
-35.995903	20.442312	139.198959	-32.075607	16.99861	139.933563	31.794706	-3.322595	132.332443	26.240686	40.655003	132.348343	29.017696	18.666204	132.340393	-93.16891	15.331016	147.526733
-36.200535	22.390484	139.723145	-32.232552	16.7607	140.256012	31.7262	-3.322011	131.95929	26.174667	40.638515	133.250946	28.9504335	18.658252	132.605118	-93.4155375	14.863148	147.906906
-36.300884	24.325392	140.729507	-32.40308	16.538046	140.885101	31.594641	-3.281785	131.588501	25.941896	40.683479	134.179016	28.7682685	18.700847	132.8837585	-93.5744285	14.375245	148.8864435
-36.308254	26.188919	142.097687	-32.581871	16.394617	141.802414	31.443941	-3.13675	131.331345	25.63682	40.834457	135.037689	28.5403805	18.8488535	133.184517	-93.7041225	13.9403805	150.420311
-36.219646	28.038179	143.471222	-32.723938	16.328808	142.770325	31.232304	-2.968931	131.31485	25.281435	41.010708	135.805496	28.2568695	19.0208885	133.560173	-93.7047455	13.6367275	151.980477
-35.947052	30.717989	145.300064	-32.904495	16.446316	144.138657	30.847675	-2.766365	131.527039	24.895229	41.284767	136.648468	27.871452	19.259201	134.0877535	-93.680442	13.633431	154.1895605
-35.624256	32.428406	146.148605	-33.018097	16.560946	144.832855	30.534775	-2.695243	131.705841	24.729521	41.387451	136.908356	27.632148	19.346104	134.3070985	-93.668342	13.775788	155.3586115
-35.258286	34.062584	146.755875	-33.127117	16.63456	145.242142	30.17543	-2.630601	131.713303	NaN	NaN	NaN	NaN	NaN	NaN	NaN	NaN	NaN
-34.776455	35.611557	147.085495	-33.26326	16.633671	145.356125	29.863491	-2.596829	131.566193	NaN	NaN	NaN	NaN	NaN	NaN	NaN	NaN	NaN
-34.232758	37.03611	147.295883	-33.354961	16.577597	145.214539	29.670979	-2.540681	131.242447	24.438122	41.268948	137.34848	27.0545505	19.3641335	134.2954635	-93.7644725	13.7910605	156.1336145
-33.536591	38.337769	147.526199	-33.402584	16.491526	144.902237	29.684359	-2.512447	130.962677	NaN	NaN	NaN	NaN	NaN	NaN	NaN	NaN	NaN
-32.742214	39.469955	147.824951	-33.421944	16.336187	144.516968	30.036873	-2.628887	130.819077	NaN	NaN	NaN	NaN	NaN	NaN	NaN	NaN	NaN
-31.379002	40.826454	148.66777	-33.449162	16.083782	144.034988	30.011581	-2.4912	130.739517	NaN	NaN	NaN	NaN	NaN	NaN	NaN	NaN	NaN
-30.357498	41.475887	149.380859	-33.476181	15.960939	143.873917	30.123955	-2.498268	130.808151	NaN	NaN	NaN	NaN	NaN	NaN	NaN	NaN	NaN
-29.287577	41.954121	150.121765	-33.476154	15.926456	143.881088	30.234877	-2.528924	130.912521	NaN	NaN	NaN	NaN	NaN	NaN	NaN	NaN	NaN
-28.205257	42.29847	150.788513	-33.478397	15.915144	143.916336	30.324953	-2.530911	131.043091	NaN	NaN	NaN	NaN	NaN	NaN	NaN	NaN	NaN
-27.054712	42.43684	151.263458	-33.495701	15.957698	143.98761	30.383045	-2.565464	131.225403	NaN	NaN	NaN	NaN	NaN	NaN	NaN	NaN	NaN
-25.887606	42.419697	151.565338	-33.471203	16.038042	144.086502	30.435619	-2.603055	131.428207	NaN	NaN	NaN	NaN	NaN	NaN	NaN	NaN	NaN
-24.706087	42.176743	151.753204	-33.478104	16.110872	144.211823	30.479887	-2.628756	131.644379	NaN	NaN	NaN	NaN	NaN	NaN	NaN	NaN	NaN
-22.945316	41.415806	151.7556	-33.458458	16.262268	144.359375	30.585905	-2.624263	132.090256	NaN	NaN	NaN	NaN	NaN	NaN	NaN	NaN	NaN
-21.799404	40.671982	151.633377	-33.425995	16.355471	144.448273	30.705685	-2.614394	132.464325	NaN	NaN	NaN	NaN	NaN	NaN	NaN	NaN	NaN
-20.688187	39.687885	151.415649	-33.424137	16.439316	144.517166	30.814341	-2.648754	132.884903	NaN	NaN	NaN	NaN	NaN	NaN	NaN	NaN	NaN
-19.612478	38.437019	151.151932	-33.437195	16.500967	144.571655	30.918547	-2.664226	133.332535	NaN	NaN	NaN	NaN	NaN	NaN	NaN	NaN	NaN
-18.614704	37.037106	150.767883	-33.49715	16.57699	144.511124	NaN	NaN	NaN	NaN	NaN	NaN	NaN	NaN	NaN	NaN	NaN	NaN
-17.644913	35.416595	150.288696	-33.576252	16.642437	144.332428	NaN	NaN	NaN	NaN	NaN	NaN	NaN	NaN	NaN	NaN	NaN	NaN
-16.743916	33.649731	149.635956	-33.67469	16.724421	144.031754	NaN	NaN	NaN	NaN	NaN	NaN	NaN	NaN	NaN	NaN	NaN	NaN
-15.49708	30.70167	148.374588	-33.901188	16.899612	143.38028	NaN	NaN	NaN	NaN	NaN	NaN	NaN	NaN	NaN	NaN	NaN	NaN
-14.838176	28.540268	147.478699	-34.109787	17.106464	142.8797	NaN	NaN	NaN	NaN	NaN	NaN	NaN	NaN	NaN	NaN	NaN	NaN
-14.244519	26.26302	146.444687	-34.313435	17.369661	142.270828	NaN	NaN	NaN	NaN	NaN	NaN	NaN	NaN	NaN	NaN	NaN	NaN
-13.757369	23.822496	145.532791	-34.475456	17.622011	141.7229	NaN	NaN	NaN	NaN	NaN	NaN	NaN	NaN	NaN	NaN	NaN	NaN
-13.489578	21.295952	144.861145	-34.598835	17.827438	141.286285	NaN	NaN	NaN	NaN	NaN	NaN	NaN	NaN	NaN	NaN	NaN	NaN
-13.370591	18.652382	144.430817	-34.685257	17.962263	140.988678	NaN	NaN	NaN	NaN	NaN	NaN	NaN	NaN	NaN	NaN	NaN	NaN
-13.435706	15.967851	144.297043	-34.687283	18.027288	140.852859	NaN	NaN	NaN	NaN	NaN	NaN	NaN	NaN	NaN	NaN	NaN	NaN
-13.925817	12.033802	144.75209	-34.546772	18.024927	140.99614	NaN	NaN	NaN	NaN	NaN	NaN	NaN	NaN	NaN	NaN	NaN	NaN
-14.44696	9.535772	145.334732	-34.347286	17.937759	141.130249	NaN	NaN	NaN	NaN	NaN	NaN	NaN	NaN	NaN	NaN	NaN	NaN
-15.160357	7.158672	146.020233	-34.15929	17.812233	141.281158	NaN	NaN	NaN	NaN	NaN	NaN	NaN	NaN	NaN	NaN	NaN	NaN
-16.015274	4.921346	146.729858	-33.968544	17.661503	141.408951	NaN	NaN	NaN	NaN	NaN	NaN	NaN	NaN	NaN	NaN	NaN	NaN
-16.960283	2.889253	147.392471	-33.776577	17.488914	141.538757	NaN	NaN	NaN	NaN	NaN	NaN	NaN	NaN	NaN	NaN	NaN	NaN
-18.033689	0.974244	147.954041	-33.565987	17.29501	141.706573	NaN	NaN	NaN	NaN	NaN	NaN	NaN	NaN	NaN	NaN	NaN	NaN
-19.168272	-0.735309	148.35994	-33.371109	17.110495	141.931122	NaN	NaN	NaN	NaN	NaN	NaN	NaN	NaN	NaN	NaN	NaN	NaN
-21.064413	-3.018003	148.769302	-33.06501	16.820843	142.4617	NaN	NaN	NaN	NaN	NaN	NaN	NaN	NaN	NaN	NaN	NaN	NaN
-22.45085	-4.255783	148.948242	-32.86808	16.678053	142.880493	NaN	NaN	NaN	NaN	NaN	NaN	NaN	NaN	NaN	NaN	NaN	NaN
-23.921564	-5.325195	149.033554	-32.706257	16.561815	143.315842	NaN	NaN	NaN	NaN	NaN	NaN	NaN	NaN	NaN	NaN	NaN	NaN
-25.441372	-6.183983	149.046387	-32.575191	16.420532	143.800674	NaN	NaN	NaN	NaN	NaN	NaN	NaN	NaN	NaN	NaN	NaN	NaN
-27.077822	-6.851293	149.077499	-32.48045	16.200117	144.35733	NaN	NaN	NaN	NaN	NaN	NaN	NaN	NaN	NaN	NaN	NaN	NaN
-28.694176	-7.39464	149.166077	-32.387405	15.934438	144.954788	NaN	NaN	NaN	NaN	NaN	NaN	NaN	NaN	NaN	NaN	NaN	NaN
-30.380949	-7.743366	149.348938	-32.243557	15.599484	145.568481	NaN	NaN	NaN	NaN	NaN	NaN	NaN	NaN	NaN	NaN	NaN	NaN
-32.852093	-7.949497	149.834946	-31.977188	15.035155	146.490021	NaN	NaN	NaN	NaN	NaN	NaN	NaN	NaN	NaN	NaN	NaN	NaN
-34.47728	-7.89495	150.308746	-31.811111	14.637033	147.089142	NaN	NaN	NaN	NaN	NaN	NaN	NaN	NaN	NaN	NaN	NaN	NaN
-36.120941	-7.656772	150.887451	-31.643858	14.243254	147.684738	NaN	NaN	NaN	NaN	NaN	NaN	NaN	NaN	NaN	NaN	NaN	NaN
-37.66824	-7.295028	151.536255	-31.485357	13.833385	148.285095	NaN	NaN	NaN	NaN	NaN	NaN	NaN	NaN	NaN	NaN	NaN	NaN
-39.211266	-6.741812	152.135895	-31.325193	13.419353	148.82515	NaN	NaN	NaN	37.583057	31.923634	129.526352	NaN	NaN	NaN	NaN	NaN	NaN
-40.653622	-6.070806	152.681656	-31.166744	13.020137	149.341614	NaN	NaN	NaN	NaN	NaN	NaN	NaN	NaN	NaN	NaN	NaN	NaN
-42.039234	-5.211626	153.166214	-31.011417	12.65742	149.824707	NaN	NaN	NaN	NaN	NaN	NaN	NaN	NaN	NaN	NaN	NaN	NaN
-43.940907	-3.659138	153.605515	-30.839283	12.182512	150.351059	NaN	NaN	NaN	47.430763	31.96879	129.222366	NaN	NaN	NaN	NaN	NaN	NaN
-45.135544	-2.447388	153.735565	-30.760666	11.915687	150.54924	NaN	NaN	NaN	NaN	NaN	NaN	NaN	NaN	NaN	NaN	NaN	NaN
-46.180073	-1.124425	153.71106	-30.693752	11.669634	150.642731	NaN	NaN	NaN	NaN	NaN	NaN	NaN	NaN	NaN	NaN	NaN	NaN
-47.180367	0.342949	153.57225	-30.619511	11.417636	150.596527	NaN	NaN	NaN	NaN	NaN	NaN	NaN	NaN	NaN	NaN	NaN	NaN
-48.015961	1.936293	153.337234	-30.579689	11.182712	150.487762	NaN	NaN	NaN	NaN	NaN	NaN	NaN	NaN	NaN	NaN	NaN	NaN
-48.768414	3.615388	153.05806	-30.538935	10.948131	150.34169	NaN	NaN	NaN	NaN	NaN	NaN	NaN	NaN	NaN	NaN	NaN	NaN
-49.347492	5.4121	152.758057	-30.507351	10.701127	150.170441	NaN	NaN	NaN	NaN	NaN	NaN	NaN	NaN	NaN	NaN	NaN	NaN
-49.971977	8.229646	152.367767	-30.458445	10.298245	149.874176	NaN	NaN	NaN	NaN	NaN	NaN	NaN	NaN	NaN	NaN	NaN	NaN
-50.218628	10.190786	152.129272	-30.425177	10.023464	149.63327	NaN	NaN	NaN	NaN	NaN	NaN	NaN	NaN	NaN	NaN	NaN	NaN
-50.267143	12.129807	151.857513	-30.387896	9.716684	149.340012	NaN	NaN	NaN	NaN	NaN	NaN	NaN	NaN	NaN	NaN	NaN	NaN
-50.228889	14.116679	151.639282	-30.396629	9.427639	148.97702	32.498688	-5.849245	133.53067	NaN	NaN	NaN	NaN	NaN	NaN	NaN	NaN	NaN
-50.009747	16.007828	151.389557	-30.42915	9.155183	148.599655	32.349045	-5.945392	133.141098	NaN	NaN	NaN	NaN	NaN	NaN	NaN	NaN	NaN
-49.643837	17.95274	151.294479	-30.469322	8.898089	148.252411	32.182167	-6.044919	132.74588	NaN	NaN	NaN	NaN	NaN	NaN	NaN	NaN	NaN
-49.08831	19.791117	151.207184	-30.535915	8.71499	147.963181	32.063263	-6.168155	132.450729	NaN	NaN	NaN	NaN	NaN	NaN	NaN	NaN	NaN
-48.01947	22.474566	151.179962	-30.652493	8.568216	147.645828	31.818232	-6.304423	132.081116	NaN	NaN	NaN	NaN	NaN	NaN	NaN	NaN	NaN
-47.140724	24.182255	151.202164	-30.699221	8.620296	147.515839	31.706253	-6.383695	131.936569	NaN	NaN	NaN	NaN	NaN	NaN	NaN	NaN	NaN
-46.125687	25.758606	151.301086	-30.779099	8.678275	147.434647	31.624842	-6.412256	131.860764	NaN	NaN	NaN	NaN	NaN	NaN	NaN	NaN	NaN
-44.984741	27.23299	151.426682	-30.86673	8.785498	147.382278	31.570387	-6.422081	131.831223	NaN	NaN	NaN	NaN	NaN	NaN	NaN	NaN	NaN
-43.743896	28.576601	151.524048	-30.987526	8.961393	147.31517	31.549158	-6.388561	131.861969	NaN	NaN	NaN	NaN	NaN	NaN	NaN	NaN	NaN
-42.389458	29.830736	151.586792	-31.085175	9.179884	147.233582	31.552732	-6.328651	131.915207	NaN	NaN	NaN	NaN	NaN	NaN	NaN	NaN	NaN
-40.970352	30.95257	151.558273	-31.188145	9.415905	147.106888	31.57762	-6.249722	132.00383	NaN	NaN	NaN	NaN	NaN	NaN	NaN	NaN	NaN
-38.693306	32.370865	151.430496	-31.400421	9.836135	146.841843	31.626978	-6.106323	132.209564	NaN	NaN	NaN	NaN	NaN	NaN	NaN	NaN	NaN
-37.089851	33.114265	151.304916	-31.525139	10.135928	146.637772	31.653366	-6.00128	132.376938	NaN	NaN	NaN	NaN	NaN	NaN	NaN	NaN	NaN
-35.420086	33.711155	151.185379	-31.667236	10.442902	146.383316	31.668303	-5.859414	132.557312	NaN	NaN	NaN	NaN	NaN	NaN	NaN	NaN	NaN
-33.744278	34.080883	151.066818	-31.846369	10.783615	146.132019	31.645388	-5.726542	132.749619	NaN	NaN	NaN	NaN	NaN	NaN	NaN	NaN	NaN
-32.020058	34.299191	150.998718	-32.050472	11.125417	145.911758	31.599129	-5.568165	132.917206	NaN	NaN	NaN	NaN	NaN	NaN	NaN	NaN	NaN
-30.289116	34.267529	150.921616	-32.261528	11.460752	145.686432	31.529001	-5.397947	133.057755	NaN	NaN	NaN	NaN	NaN	NaN	NaN	NaN	NaN
-28.566301	34.06937	150.825958	-32.479164	11.799657	145.494812	31.448633	-5.23946	133.171326	NaN	NaN	NaN	NaN	NaN	NaN	NaN	NaN	NaN
-25.993956	33.411587	150.603516	-32.836815	12.331732	145.24205	31.28422	-4.964459	133.382065	NaN	NaN	NaN	NaN	NaN	NaN	NaN	NaN	NaN
-24.255953	32.719006	150.366791	-33.069466	12.683262	145.079346	31.127579	-4.800585	133.536346	NaN	NaN	NaN	NaN	NaN	NaN	NaN	NaN	NaN
-22.587826	31.847313	150.057358	-33.300858	13.041508	144.914169	NaN	NaN	NaN	NaN	NaN	NaN	NaN	NaN	NaN	NaN	NaN	NaN
-20.920691	30.800755	149.620193	-33.521194	13.448437	144.662338	NaN	NaN	NaN	NaN	NaN	NaN	NaN	NaN	NaN	NaN	NaN	NaN
-19.311676	29.568472	149.085495	-33.754105	13.890115	144.369156	NaN	NaN	NaN	NaN	NaN	NaN	NaN	NaN	NaN	NaN	NaN	NaN
-17.756662	28.162039	148.489365	-34.009983	14.422033	144.062195	NaN	NaN	NaN	NaN	NaN	NaN	NaN	NaN	NaN	NaN	NaN	NaN
-16.312965	26.600441	147.888382	-34.287663	14.991425	143.795074	NaN	NaN	NaN	NaN	NaN	NaN	NaN	NaN	NaN	NaN	NaN	NaN
-14.331563	23.933372	147.104233	-34.689308	15.947477	143.542953	NaN	NaN	NaN	NaN	NaN	NaN	NaN	NaN	NaN	NaN	NaN	NaN
-13.133099	21.95343	146.736816	-34.893127	16.533924	143.434402	NaN	NaN	NaN	NaN	NaN	NaN	NaN	NaN	NaN	NaN	NaN	NaN
-12.079725	19.822262	146.531708	-35.057468	17.076878	143.327789	NaN	NaN	NaN	NaN	NaN	NaN	NaN	NaN	NaN	NaN	NaN	NaN
-11.136099	17.608013	146.359909	-35.220139	17.581293	143.117065	NaN	NaN	NaN	NaN	NaN	NaN	NaN	NaN	NaN	NaN	NaN	NaN
-10.326131	15.313967	146.383453	-35.360035	17.974541	142.834015	NaN	NaN	NaN	NaN	NaN	NaN	NaN	NaN	NaN	NaN	NaN	NaN
-9.690156	13.03816	146.555771	-35.460472	18.260584	142.492935	NaN	NaN	NaN	NaN	NaN	NaN	NaN	NaN	NaN	NaN	NaN	NaN
-9.187994	10.795721	146.810883	-35.515457	18.501854	142.147964	NaN	NaN	NaN	NaN	NaN	NaN	NaN	NaN	NaN	NaN	NaN	NaN
-8.660156	7.611321	147.432846	-35.511623	18.752728	141.734909	NaN	NaN	NaN	NaN	NaN	NaN	NaN	NaN	NaN	NaN	NaN	NaN
-8.497823	5.673314	148.113708	-35.44923	18.862186	141.585648	NaN	NaN	NaN	NaN	NaN	NaN	NaN	NaN	NaN	NaN	NaN	NaN
-8.453047	3.903592	148.870346	-35.360954	18.936424	141.524261	NaN	NaN	NaN	NaN	NaN	NaN	NaN	NaN	NaN	NaN	NaN	NaN
-8.559494	2.329973	149.699371	-35.267632	18.941305	141.545212	NaN	NaN	NaN	NaN	NaN	NaN	NaN	NaN	NaN	NaN	NaN	NaN
-8.820616	0.903722	150.499908	-35.234024	18.939392	141.643738	NaN	NaN	NaN	NaN	NaN	NaN	NaN	NaN	NaN	NaN	NaN	NaN
-9.183413	-0.316011	151.146973	-35.308029	18.975115	141.757111	NaN	NaN	NaN	NaN	NaN	NaN	NaN	NaN	NaN	NaN	NaN	NaN
-9.624377	-1.392426	151.564301	-35.258007	18.931484	141.812057	NaN	NaN	NaN	NaN	NaN	NaN	NaN	NaN	NaN	NaN	NaN	NaN
-10.475338	-2.744995	151.561096	-35.108612	18.839382	141.734131	NaN	NaN	NaN	NaN	NaN	NaN	NaN	NaN	NaN	NaN	NaN	NaN
-11.126118	-3.400244	151.227158	-34.841854	18.682966	141.616241	NaN	NaN	NaN	NaN	NaN	NaN	NaN	NaN	NaN	NaN	NaN	NaN
-11.868946	-3.90722	150.650391	-34.769024	18.650982	141.558502	NaN	NaN	NaN	NaN	NaN	NaN	NaN	NaN	NaN	NaN	NaN	NaN
-12.729647	-4.206864	149.887817	-34.689705	18.594076	141.519028	NaN	NaN	NaN	NaN	NaN	NaN	NaN	NaN	NaN	NaN	NaN	NaN
-13.666199	-4.379465	149.064026	-34.661446	18.531456	141.533096	NaN	NaN	NaN	NaN	NaN	NaN	NaN	NaN	NaN	NaN	NaN	NaN
-14.713262	-4.3295	148.217682	-34.639595	18.426329	141.640472	NaN	NaN	NaN	NaN	NaN	NaN	NaN	NaN	NaN	NaN	NaN	NaN
-15.837814	-4.119963	147.500793	-34.603348	18.306953	141.890259	NaN	NaN	NaN	NaN	NaN	NaN	NaN	NaN	NaN	NaN	NaN	NaN
-17.677919	-3.495577	146.67453	-34.541668	18.108187	142.566223	NaN	NaN	NaN	NaN	NaN	NaN	NaN	NaN	NaN	NaN	NaN	NaN
-18.971485	-2.829751	146.374695	-34.494663	17.971636	143.244781	NaN	NaN	NaN	NaN	NaN	NaN	NaN	NaN	NaN	NaN	NaN	NaN
-20.341032	-2.071627	146.314972	-34.429577	17.764378	144.096466	NaN	NaN	NaN	NaN	NaN	NaN	NaN	NaN	NaN	NaN	NaN	NaN
-21.734268	-1.21347	146.443298	-34.343254	17.477369	145.043137	NaN	NaN	NaN	NaN	NaN	NaN	NaN	NaN	NaN	NaN	NaN	NaN
-23.126848	-0.279617	146.74054	-34.247501	17.106482	146.046448	NaN	NaN	NaN	NaN	NaN	NaN	NaN	NaN	NaN	NaN	NaN	NaN
-24.513845	0.7053	147.185837	-34.129196	16.645126	147.02005	NaN	NaN	NaN	NaN	NaN	NaN	NaN	NaN	NaN	NaN	NaN	NaN
-25.866472	1.745125	147.65892	-33.98296	16.124842	147.886902	NaN	NaN	NaN	NaN	NaN	NaN	NaN	NaN	NaN	NaN	NaN	NaN
-27.770954	3.369735	148.337585	-33.764645	15.317136	148.980927	NaN	NaN	NaN	NaN	NaN	NaN	NaN	NaN	NaN	NaN	NaN	NaN
-28.986198	4.492561	148.788666	-33.569683	14.786601	149.555008	NaN	NaN	NaN	NaN	NaN	NaN	NaN	NaN	NaN	NaN	NaN	NaN
-30.143499	5.657418	149.179718	-33.351479	14.277472	150.016312	NaN	NaN	NaN	NaN	NaN	NaN	NaN	NaN	NaN	NaN	NaN	NaN
-31.228395	6.824456	149.49147	-33.146626	13.806298	150.358566	NaN	NaN	NaN	NaN	NaN	NaN	NaN	NaN	NaN	NaN	NaN	NaN
-32.273571	8.036906	149.751022	-32.96669	13.382527	150.588562	NaN	NaN	NaN	NaN	NaN	NaN	NaN	NaN	NaN	NaN	NaN	NaN
-33.265038	9.268539	149.923401	-32.795559	13.009178	150.712021	NaN	NaN	NaN	NaN	NaN	NaN	NaN	NaN	NaN	NaN	NaN	NaN
-34.127651	9.368145	150.428558	-32.823204	12.818551	150.820084	NaN	NaN	NaN	NaN	NaN	NaN	NaN	NaN	NaN	NaN	NaN	NaN
-35.27602	8.956836	150.419586	-32.373852	12.221104	150.817352	NaN	NaN	NaN	NaN	NaN	NaN	NaN	NaN	NaN	NaN	NaN	NaN
-35.99733	8.961008	150.467758	-32.186447	11.952518	150.884933	NaN	NaN	NaN	NaN	NaN	NaN	NaN	NaN	NaN	NaN	NaN	NaN
-36.656677	8.991714	150.711639	-31.987589	11.741195	151.000168	NaN	NaN	NaN	NaN	NaN	NaN	NaN	NaN	NaN	NaN	NaN	NaN
-37.275089	9.105524	150.811523	-31.828445	11.564593	151.17363	NaN	NaN	NaN	NaN	NaN	NaN	NaN	NaN	NaN	NaN	NaN	NaN
-37.816174	9.14096	150.960297	-31.647682	11.409039	151.363251	NaN	NaN	NaN	NaN	NaN	NaN	NaN	NaN	NaN	NaN	NaN	NaN
-38.277863	9.184672	151.186478	-31.492916	11.277391	151.58342	NaN	NaN	NaN	NaN	NaN	NaN	NaN	NaN	NaN	NaN	NaN	NaN
-38.672565	9.2256	151.451111	-31.354162	11.175343	151.822922	NaN	NaN	NaN	NaN	NaN	NaN	NaN	NaN	NaN	NaN	NaN	NaN
-39.102711	9.247219	151.777695	-31.195692	11.047265	152.097778	NaN	NaN	NaN	NaN	NaN	NaN	NaN	NaN	NaN	NaN	NaN	NaN
-39.32338	9.278673	151.814316	-31.140127	11.006945	152.202362	NaN	NaN	NaN	NaN	NaN	NaN	NaN	NaN	NaN	NaN	NaN	NaN
-39.496338	9.317073	151.781006	-31.08519	10.976623	152.199005	NaN	NaN	NaN	NaN	NaN	NaN	NaN	NaN	NaN	NaN	NaN	NaN
-39.615837	9.341876	151.704453	-31.051466	11.008564	152.127014	NaN	NaN	NaN	NaN	NaN	NaN	NaN	NaN	NaN	NaN	NaN	NaN
-39.667042	9.35677	151.537766	-31.021601	11.106388	151.945557	NaN	NaN	NaN	NaN	NaN	NaN	NaN	NaN	NaN	NaN	NaN	NaN
-39.675182	9.395986	151.319916	-31.001699	11.308695	151.705215	NaN	NaN	NaN	NaN	NaN	NaN	NaN	NaN	NaN	NaN	NaN	NaN
-39.615051	9.467677	151.078339	-30.973785	11.593139	151.403046	NaN	NaN	NaN	NaN	NaN	NaN	NaN	NaN	NaN	NaN	NaN	NaN
-39.355556	9.571587	150.714417	-30.960802	12.13099	150.924637	NaN	NaN	NaN	NaN	NaN	NaN	NaN	NaN	NaN	NaN	NaN	NaN
-39.100601	9.661172	150.445923	-30.955011	12.491388	150.590485	NaN	NaN	NaN	NaN	NaN	NaN	NaN	NaN	NaN	NaN	NaN	NaN
-38.774101	9.808579	150.21196	-30.966002	12.836366	150.287308	NaN	NaN	NaN	NaN	NaN	NaN	NaN	NaN	NaN	NaN	NaN	NaN
-38.318394	9.993793	150.032883	-30.964655	13.152596	150.045364	NaN	NaN	NaN	NaN	NaN	NaN	NaN	NaN	NaN	NaN	NaN	NaN
-37.875603	10.257554	149.910599	-30.955532	13.413137	149.893646	NaN	NaN	NaN	NaN	NaN	NaN	NaN	NaN	NaN	NaN	NaN	NaN
-37.398251	10.641941	149.846405	-30.914862	13.63533	149.873978	NaN	NaN	NaN	NaN	NaN	NaN	NaN	NaN	NaN	NaN	NaN	NaN
-36.912441	11.161175	149.839813	-30.831341	13.821232	149.944275	NaN	NaN	NaN	NaN	NaN	NaN	NaN	NaN	NaN	NaN	NaN	NaN
-36.072689	12.126638	149.93895	-30.705462	14.06245	150.226929	NaN	NaN	NaN	NaN	NaN	NaN	NaN	NaN	NaN	NaN	NaN	NaN
-35.437054	12.980776	149.991196	-30.617535	14.14167	150.48793	NaN	NaN	NaN	NaN	NaN	NaN	NaN	NaN	NaN	NaN	NaN	NaN
-34.768436	13.945588	150.092728	-30.521225	14.1421	150.737076	NaN	NaN	NaN	NaN	NaN	NaN	NaN	NaN	NaN	NaN	NaN	NaN
-34.119247	14.943012	150.190765	-30.464029	14.072649	150.971909	NaN	NaN	NaN	NaN	NaN	NaN	NaN	NaN	NaN	NaN	NaN	NaN
-33.331924	15.952537	150.346298	-30.397013	13.940756	151.184372	NaN	NaN	NaN	NaN	NaN	NaN	NaN	NaN	NaN	NaN	NaN	NaN
-32.439102	17.038755	150.434128	-30.352083	13.747139	151.332397	NaN	NaN	NaN	NaN	NaN	NaN	NaN	NaN	NaN	NaN	NaN	NaN
-31.581631	18.12722	150.610687	-30.339813	13.546249	151.445068	NaN	NaN	NaN	NaN	NaN	NaN	NaN	NaN	NaN	NaN	NaN	NaN
-30.183083	19.669392	150.875046	-30.355354	13.260794	151.483505	NaN	NaN	NaN	NaN	NaN	NaN	NaN	NaN	NaN	NaN	NaN	NaN
-29.191032	20.709435	151.052826	-30.402704	13.127104	151.407654	NaN	NaN	NaN	NaN	NaN	NaN	NaN	NaN	NaN	NaN	NaN	NaN
-28.187683	21.584099	151.283249	-30.457088	13.055067	151.226089	NaN	NaN	NaN	NaN	NaN	NaN	NaN	NaN	NaN	NaN	NaN	NaN
-27.143673	22.276773	151.340271	-30.572683	13.060744	151.017273	NaN	NaN	NaN	NaN	NaN	NaN	NaN	NaN	NaN	NaN	NaN	NaN
-26.051617	22.915747	151.40831	-30.715591	13.159593	150.808273	NaN	NaN	NaN	NaN	NaN	NaN	NaN	NaN	NaN	NaN	NaN	NaN
-24.936462	23.458498	151.25708	-30.841694	13.284954	150.682693	NaN	NaN	NaN	NaN	NaN	NaN	NaN	NaN	NaN	NaN	NaN	NaN
-23.583429	23.844646	151.293686	-30.942356	13.444798	150.665405	NaN	NaN	NaN	NaN	NaN	NaN	NaN	NaN	NaN	NaN	NaN	NaN
-21.450794	24.152477	151.693588	-31.009996	13.714227	150.930801	NaN	NaN	NaN	NaN	NaN	NaN	NaN	NaN	NaN	NaN	NaN	NaN
-20.015266	24.087307	152.043793	-31.019085	13.909366	151.240463	NaN	NaN	NaN	NaN	NaN	NaN	NaN	NaN	NaN	NaN	NaN	NaN
-18.500402	23.842846	152.22905	-31.008461	14.119341	151.557129	NaN	NaN	NaN	NaN	NaN	NaN	NaN	NaN	NaN	NaN	NaN	NaN
-16.934135	23.454098	152.464493	-30.962542	14.302768	151.836655	NaN	NaN	NaN	NaN	NaN	NaN	NaN	NaN	NaN	NaN	NaN	NaN
-15.492241	22.77804	152.873734	-30.974468	14.454846	152.057358	NaN	NaN	NaN	NaN	NaN	NaN	NaN	NaN	NaN	NaN	NaN	NaN
-14.022607	21.999834	153.098969	-31.048641	14.626341	152.158875	NaN	NaN	NaN	NaN	NaN	NaN	NaN	NaN	NaN	NaN	NaN	NaN
-12.65379	21.080797	153.230316	-31.155416	14.808242	152.100128	NaN	NaN	NaN	NaN	NaN	NaN	NaN	NaN	NaN	NaN	NaN	NaN
-10.506241	19.477959	153.477737	-31.330431	15.167409	151.424408	NaN	NaN	NaN	NaN	NaN	NaN	NaN	NaN	NaN	NaN	NaN	NaN
-9.558821	18.253	154.148834	-31.57238	15.538687	150.673218	NaN	NaN	NaN	NaN	NaN	NaN	NaN	NaN	NaN	NaN	NaN	NaN
-8.691971	17.018276	154.177917	-31.827974	15.971163	149.81279	NaN	NaN	NaN	NaN	NaN	NaN	NaN	NaN	NaN	NaN	NaN	NaN
-8.266664	15.663803	154.045349	-32.095295	16.467106	148.869934	NaN	NaN	NaN	NaN	NaN	NaN	NaN	NaN	NaN	NaN	NaN	NaN
-8.11062	14.195852	153.643661	-32.241787	16.905472	147.936279	NaN	NaN	NaN	NaN	NaN	NaN	NaN	NaN	NaN	NaN	NaN	NaN
-8.196012	12.769911	153.54689	-32.266602	17.310619	146.958664	NaN	NaN	NaN	NaN	NaN	NaN	NaN	NaN	NaN	NaN	NaN	NaN
-8.301784	11.276433	152.660797	-32.137455	17.74881	145.839767	NaN	NaN	NaN	NaN	NaN	NaN	NaN	NaN	NaN	NaN	NaN	NaN
-8.878966	9.106229	151.725189	-31.919733	18.17804	144.476074	NaN	NaN	NaN	NaN	NaN	NaN	NaN	NaN	NaN	NaN	NaN	NaN
-9.523922	7.694314	150.997681	-31.78492	18.463245	143.830994	NaN	NaN	NaN	NaN	NaN	NaN	NaN	NaN	NaN	NaN	NaN	NaN
-10.338554	6.384365	150.421494	-31.669483	18.734268	143.465027	NaN	NaN	NaN	NaN	NaN	NaN	NaN	NaN	NaN	NaN	NaN	NaN
-11.555578	5.118141	149.93277	-31.532803	19.008564	143.361282	NaN	NaN	NaN	NaN	NaN	NaN	NaN	NaN	NaN	NaN	NaN	NaN
-12.844247	3.825609	149.274124	-31.341728	19.250601	143.484756	NaN	NaN	NaN	NaN	NaN	NaN	NaN	NaN	NaN	NaN	NaN	NaN
-14.568336	2.570221	149.036118	-31.125572	19.452477	143.940353	NaN	NaN	NaN	NaN	NaN	NaN	NaN	NaN	NaN	NaN	NaN	NaN
-16.460239	1.412223	149.265991	-30.883104	19.593372	144.696289	NaN	NaN	NaN	NaN	NaN	NaN	NaN	NaN	NaN	NaN	NaN	NaN
-19.735619	-0.151873	149.969589	-30.508127	19.633287	146.399719	NaN	NaN	NaN	NaN	NaN	NaN	NaN	NaN	NaN	NaN	NaN	NaN
-22.224146	-1.109239	150.886719	-30.287704	19.520464	147.828125	NaN	NaN	NaN	NaN	NaN	NaN	NaN	NaN	NaN	NaN	NaN	NaN
-24.895508	-1.979742	151.95163	-30.057243	19.344412	149.34227	NaN	NaN	NaN	NaN	NaN	NaN	NaN	NaN	NaN	NaN	NaN	NaN
-27.651596	-2.699945	153.631699	-29.836681	19.109627	150.931046	NaN	NaN	NaN	NaN	NaN	NaN	NaN	NaN	NaN	NaN	NaN	NaN
-30.401888	-3.272232	155.373398	-29.604912	18.769724	152.496124	NaN	NaN	NaN	NaN	NaN	NaN	NaN	NaN	NaN	NaN	NaN	NaN
-33.211754	-3.75132	156.846481	-29.356783	18.324232	153.980438	NaN	NaN	NaN	NaN	NaN	NaN	NaN	NaN	NaN	NaN	NaN	NaN
-36.057369	-4.08709	158.565491	-29.115969	17.816219	155.414993	NaN	NaN	NaN	NaN	NaN	NaN	NaN	NaN	NaN	NaN	NaN	NaN
-40.267811	-4.321861	161.114258	-28.795364	16.944788	157.408142	NaN	NaN	NaN	NaN	NaN	NaN	NaN	NaN	NaN	NaN	NaN	NaN
-43.048546	-4.335029	162.746918	-28.522152	16.308285	158.560638	NaN	NaN	NaN	NaN	NaN	NaN	NaN	NaN	NaN	NaN	NaN	NaN
-45.604374	-4.162985	164.826065	-28.258537	15.717045	159.646744	NaN	NaN	NaN	NaN	NaN	NaN	NaN	NaN	NaN	NaN	NaN	NaN
-48.20237	-3.779268	166.516693	-28.017122	15.136309	160.604782	NaN	NaN	NaN	NaN	NaN	NaN	NaN	NaN	NaN	NaN	NaN	NaN
-50.63982	-3.302288	167.828339	-27.765978	14.548552	161.379532	NaN	NaN	NaN	NaN	NaN	NaN	NaN	NaN	NaN	NaN	NaN	NaN
-52.694988	-2.824879	169.394836	-27.516171	13.93545	161.927933	NaN	NaN	NaN	NaN	NaN	NaN	NaN	NaN	NaN	NaN	NaN	NaN
-54.864548	-2.127981	169.982697	-27.340841	13.341793	162.235672	NaN	NaN	NaN	NaN	NaN	NaN	NaN	NaN	NaN	NaN	NaN	NaN
NaN	NaN	NaN	-27.198544	12.422935	162.170258	NaN	NaN	NaN	NaN	NaN	NaN	NaN	NaN	NaN	NaN	NaN	NaN
NaN	NaN	NaN	-27.286577	11.795577	161.932709	NaN	NaN	NaN	NaN	NaN	NaN	NaN	NaN	NaN	NaN	NaN	NaN
NaN	NaN	NaN	-27.445084	11.289616	161.684647	NaN	NaN	NaN	NaN	NaN	NaN	NaN	NaN	NaN	NaN	NaN	NaN
NaN	NaN	NaN	-27.636442	10.833822	161.409683	NaN	NaN	NaN	NaN	NaN	NaN	NaN	NaN	NaN	NaN	NaN	NaN
NaN	NaN	NaN	-27.800453	10.447735	161.198517	NaN	NaN	NaN	NaN	NaN	NaN	NaN	NaN	NaN	NaN	NaN	NaN
NaN	NaN	NaN	-27.934065	10.11102	160.964569	NaN	NaN	NaN	NaN	NaN	NaN	NaN	NaN	NaN	NaN	NaN	NaN
NaN	NaN	NaN	-28.116205	9.842284	160.719391	NaN	NaN	NaN	NaN	NaN	NaN	NaN	NaN	NaN	NaN	NaN	NaN
NaN	NaN	NaN	-28.489986	9.504409	160.208588	NaN	NaN	NaN	NaN	NaN	NaN	NaN	NaN	NaN	NaN	NaN	NaN
NaN	NaN	NaN	-28.833426	9.2931	159.693161	NaN	NaN	NaN	NaN	NaN	NaN	NaN	NaN	NaN	NaN	NaN	NaN
NaN	NaN	NaN	-29.185463	9.046163	158.971817	NaN	NaN	NaN	NaN	NaN	NaN	NaN	NaN	NaN	NaN	NaN	NaN
NaN	NaN	NaN	-29.598242	8.896186	158.098053	NaN	NaN	NaN	NaN	NaN	NaN	NaN	NaN	NaN	NaN	NaN	NaN
NaN	NaN	NaN	-30.040512	8.86234	157.088715	NaN	NaN	NaN	NaN	NaN	NaN	NaN	NaN	NaN	NaN	NaN	NaN
-70.844116	6.807446	165.736816	-30.499474	8.903917	156.012924	NaN	NaN	NaN	NaN	NaN	NaN	NaN	NaN	NaN	NaN	NaN	NaN
-71.32048	6.841242	164.881317	-30.904705	9.023874	155.043335	NaN	NaN	NaN	NaN	NaN	NaN	NaN	NaN	NaN	NaN	NaN	NaN
-71.189384	7.26316	164.080261	-31.313461	9.457725	154.052017	NaN	NaN	NaN	NaN	NaN	NaN	NaN	NaN	NaN	NaN	NaN	NaN
-64.131172	19.67153	160.045807	-31.439457	9.807068	153.934677	NaN	NaN	NaN	NaN	NaN	NaN	NaN	NaN	NaN	NaN	NaN	NaN
-62.939377	21.05805	160.455978	-31.512651	10.173271	154.157959	NaN	NaN	NaN	NaN	NaN	NaN	NaN	NaN	NaN	NaN	NaN	NaN
-61.627682	22.390942	160.863815	-31.570595	10.489697	154.583603	NaN	NaN	NaN	NaN	NaN	NaN	NaN	NaN	NaN	NaN	NaN	NaN
-60.196251	23.568439	161.12236	-31.670109	10.798364	155.060806	NaN	NaN	NaN	NaN	NaN	NaN	NaN	NaN	NaN	NaN	NaN	NaN
-58.697773	24.942549	161.53186	-31.751696	11.103073	155.511475	NaN	NaN	NaN	NaN	NaN	NaN	NaN	NaN	NaN	NaN	NaN	NaN
-57.133144	26.146835	161.490005	-31.815178	11.381865	155.804092	NaN	NaN	NaN	NaN	NaN	NaN	NaN	NaN	NaN	NaN	NaN	NaN
-54.723972	27.878576	160.689377	-31.93219	11.821693	155.780075	NaN	NaN	NaN	NaN	NaN	NaN	NaN	NaN	NaN	NaN	NaN	NaN
-52.930893	28.803009	159.889282	-32.03923	11.979639	155.52153	NaN	NaN	NaN	NaN	NaN	NaN	NaN	NaN	NaN	NaN	NaN	NaN
-51.053219	29.683178	159.102173	-32.055965	12.10201	155.194122	NaN	NaN	NaN	NaN	NaN	NaN	NaN	NaN	NaN	NaN	NaN	NaN
-49.042568	30.339771	158.279236	-32.043152	12.263662	154.964493	NaN	NaN	NaN	NaN	NaN	NaN	NaN	NaN	NaN	NaN	NaN	NaN
-47.026184	30.92758	157.595901	-32.01133	12.50021	154.875519	NaN	NaN	NaN	NaN	NaN	NaN	NaN	NaN	NaN	NaN	NaN	NaN
-44.831867	31.418335	157.038376	-31.96924	12.903491	155.025406	NaN	NaN	NaN	NaN	NaN	NaN	NaN	NaN	NaN	NaN	NaN	NaN
-42.705231	31.807518	156.894257	-31.913095	13.323567	155.346085	NaN	NaN	NaN	NaN	NaN	NaN	NaN	NaN	NaN	NaN	NaN	NaN
-39.402714	32.225014	156.734863	-31.887997	13.977021	155.820786	NaN	NaN	NaN	NaN	NaN	NaN	NaN	NaN	NaN	NaN	NaN	NaN
-37.304047	32.348446	156.757767	-31.879845	14.344947	156.043304	NaN	NaN	NaN	NaN	NaN	NaN	NaN	NaN	NaN	NaN	NaN	NaN
-35.166298	32.355038	156.947983	-31.923801	14.646103	156.182846	NaN	NaN	NaN	NaN	NaN	NaN	NaN	NaN	NaN	NaN	NaN	NaN
-33.189034	32.270386	157.025085	-31.94729	14.909753	156.214615	NaN	NaN	NaN	NaN	NaN	NaN	NaN	NaN	NaN	NaN	NaN	NaN
-31.156137	32.116863	157.145279	-31.951199	15.156192	156.149063	NaN	NaN	NaN	NaN	NaN	NaN	NaN	NaN	NaN	NaN	NaN	NaN
-29.264931	31.837559	157.211075	-31.892162	15.338522	155.998367	NaN	NaN	NaN	NaN	NaN	NaN	NaN	NaN	NaN	NaN	NaN	NaN
-27.348804	31.477129	157.194778	-31.779045	15.475167	155.777115	NaN	NaN	NaN	NaN	NaN	NaN	NaN	NaN	NaN	NaN	NaN	NaN
-24.619473	30.641562	157.103958	-31.629089	15.588954	155.380569	NaN	NaN	NaN	NaN	NaN	NaN	NaN	NaN	NaN	NaN	NaN	NaN
-22.909576	29.973787	157.069717	-31.581316	15.630703	155.067001	NaN	NaN	NaN	NaN	NaN	NaN	NaN	NaN	NaN	NaN	NaN	NaN
-21.31234	29.20528	156.932571	-31.559185	15.662495	154.742752	NaN	NaN	NaN	NaN	NaN	NaN	NaN	NaN	NaN	NaN	NaN	NaN
-19.783405	28.300337	156.855453	-31.571072	15.685812	154.447388	NaN	NaN	NaN	NaN	NaN	NaN	NaN	NaN	NaN	NaN	NaN	NaN
-18.339291	27.27173	156.722885	-31.633526	15.706398	154.130524	NaN	NaN	NaN	NaN	NaN	NaN	NaN	NaN	NaN	NaN	NaN	NaN
-17.076731	26.14949	156.53627	-31.692474	15.716818	153.75531	NaN	NaN	NaN	NaN	NaN	NaN	NaN	NaN	NaN	NaN	NaN	NaN
-15.861283	24.927525	156.329483	-31.777727	15.717686	153.365784	NaN	NaN	NaN	NaN	NaN	NaN	NaN	NaN	NaN	NaN	NaN	NaN
-14.343229	22.921989	155.837936	-31.943916	15.704708	152.741272	NaN	NaN	NaN	NaN	NaN	NaN	NaN	NaN	NaN	NaN	NaN	NaN
-13.47855	21.452213	155.53952	-32.049458	15.704815	152.363281	NaN	NaN	NaN	NaN	NaN	NaN	NaN	NaN	NaN	NaN	NaN	NaN
-12.74497	19.932547	155.173798	-32.122223	15.696639	152.010971	NaN	NaN	NaN	NaN	NaN	NaN	NaN	NaN	NaN	NaN	NaN	NaN
-12.135589	18.315845	154.774307	-32.160419	15.70501	151.655106	NaN	NaN	NaN	NaN	NaN	NaN	NaN	NaN	NaN	NaN	NaN	NaN
-11.653166	16.629654	154.426849	-32.181442	15.725011	151.348709	NaN	NaN	NaN	NaN	NaN	NaN	NaN	NaN	NaN	NaN	NaN	NaN
-11.375956	14.899717	154.160248	-32.206009	15.775403	151.158844	NaN	NaN	NaN	NaN	NaN	NaN	NaN	NaN	NaN	NaN	NaN	NaN
-11.240638	13.101928	153.95166	-32.201885	15.839136	151.048889	NaN	NaN	NaN	NaN	NaN	NaN	NaN	NaN	NaN	NaN	NaN	NaN
-11.28388	10.417453	153.644073	-32.139847	15.996313	150.973816	NaN	NaN	NaN	NaN	NaN	NaN	NaN	NaN	NaN	NaN	NaN	NaN
-11.512376	8.573707	153.500336	-32.057243	16.114176	150.936218	NaN	NaN	NaN	NaN	NaN	NaN	NaN	NaN	NaN	NaN	NaN	NaN
-11.87505	6.736349	153.352173	-31.96257	16.224056	150.904953	NaN	NaN	NaN	NaN	NaN	NaN	NaN	NaN	NaN	NaN	NaN	NaN
-12.381795	4.875858	153.251785	-31.854326	16.332279	150.914993	NaN	NaN	NaN	NaN	NaN	NaN	NaN	NaN	NaN	NaN	NaN	NaN
-13.017605	3.046212	153.226791	-31.759211	16.42342	151.017075	NaN	NaN	NaN	NaN	NaN	NaN	NaN	NaN	NaN	NaN	NaN	NaN
-13.844666	1.181918	153.335083	-31.711069	16.458103	151.237564	NaN	NaN	NaN	NaN	NaN	NaN	NaN	NaN	NaN	NaN	NaN	NaN
-14.758605	-0.609421	153.470917	-31.66185	16.423109	151.487961	NaN	NaN	NaN	NaN	NaN	NaN	NaN	NaN	NaN	NaN	NaN	NaN
-16.379206	-3.287483	153.743225	-31.573105	16.276939	151.857834	NaN	NaN	NaN	NaN	NaN	NaN	NaN	NaN	NaN	NaN	NaN	NaN
-17.591673	-5.008285	153.883148	-31.525877	16.094898	152.062363	NaN	NaN	NaN	NaN	NaN	NaN	NaN	NaN	NaN	NaN	NaN	NaN
-18.868401	-6.651919	153.985321	-31.50979	15.875266	152.227036	NaN	NaN	NaN	NaN	NaN	NaN	NaN	NaN	NaN	NaN	NaN	NaN
-20.210615	-8.211628	154.12709	-31.514248	15.623219	152.319077	NaN	NaN	NaN	NaN	NaN	NaN	NaN	NaN	NaN	NaN	NaN	NaN
-21.609568	-9.703114	154.089996	-31.521824	15.334227	152.323181	NaN	NaN	NaN	NaN	NaN	NaN	NaN	NaN	NaN	NaN	NaN	NaN
-23.00671	-11.101868	154.102676	-31.510931	15.040877	152.255829	NaN	NaN	NaN	NaN	NaN	NaN	NaN	NaN	NaN	NaN	NaN	NaN
-24.536823	-12.388947	154.209381	-31.482628	14.744584	152.17392	NaN	NaN	NaN	NaN	NaN	NaN	NaN	NaN	NaN	NaN	NaN	NaN
-26.760029	-14.098912	154.656906	-31.465439	14.339674	152.118805	NaN	NaN	NaN	NaN	NaN	NaN	NaN	NaN	NaN	NaN	NaN	NaN
-28.359163	-15.000777	155.199295	-31.506268	14.11804	152.134308	NaN	NaN	NaN	NaN	NaN	NaN	NaN	NaN	NaN	NaN	NaN	NaN
-29.87851	-15.792847	155.829941	-31.581587	13.944134	152.20752	NaN	NaN	NaN	NaN	NaN	NaN	NaN	NaN	NaN	NaN	NaN	NaN
-31.519295	-16.315605	156.670654	-31.650373	13.803667	152.330627	NaN	NaN	NaN	NaN	NaN	NaN	NaN	NaN	NaN	NaN	NaN	NaN
-33.039879	-16.72901	157.576141	-31.716888	13.656488	152.526566	NaN	NaN	NaN	NaN	NaN	NaN	NaN	NaN	NaN	NaN	NaN	NaN
-34.575024	-16.905115	158.52449	-31.776196	13.465298	152.790146	NaN	NaN	NaN	NaN	NaN	NaN	NaN	NaN	NaN	NaN	NaN	NaN
-36.069889	-16.936335	159.435303	-31.873056	13.252872	153.127655	NaN	NaN	NaN	NaN	NaN	NaN	NaN	NaN	NaN	NaN	NaN	NaN
-38.240425	-16.61549	160.579529	-31.962814	12.869236	153.722839	NaN	NaN	NaN	NaN	NaN	NaN	NaN	NaN	NaN	NaN	NaN	NaN
-39.675903	-16.148949	161.126572	-32.004566	12.588557	154.108963	NaN	NaN	NaN	NaN	NaN	NaN	NaN	NaN	NaN	NaN	NaN	NaN
-40.957977	-15.571022	161.493011	-32.054722	12.349452	154.46756	NaN	NaN	NaN	21.04361	41.23534	137.893219	NaN	NaN	NaN	NaN	NaN	NaN
-42.150352	-14.828253	161.639313	-32.067257	12.089323	154.734177	NaN	NaN	NaN	20.703579	41.112709	137.627823	NaN	NaN	NaN	NaN	NaN	NaN
-43.256664	-13.95278	161.561111	-32.092815	11.821686	154.909546	NaN	NaN	NaN	20.408487	41.014446	137.425491	NaN	NaN	NaN	NaN	NaN	NaN
-44.286156	-12.915325	161.301086	-32.135979	11.542509	154.984268	NaN	NaN	NaN	20.100117	40.948689	137.251633	NaN	NaN	NaN	NaN	NaN	NaN
-45.278595	-11.575174	160.907791	-32.192642	11.258618	154.950851	NaN	NaN	NaN	NaN	NaN	NaN	NaN	NaN	NaN	NaN	NaN	NaN
-46.402645	-9.595394	159.86824	-32.334457	10.783997	154.72168	NaN	NaN	NaN	NaN	NaN	NaN	NaN	NaN	NaN	NaN	NaN	NaN
-46.915459	-8.142094	159.085495	-32.430035	10.452641	154.487259	NaN	NaN	NaN	NaN	NaN	NaN	NaN	NaN	NaN	NaN	NaN	NaN
-47.35841	-6.497572	158.208084	-32.54319	10.139522	154.220337	NaN	NaN	NaN	NaN	NaN	NaN	NaN	NaN	NaN	NaN	NaN	NaN
-47.707176	-4.655632	157.441956	-32.644154	9.849185	153.913528	NaN	NaN	NaN	NaN	NaN	NaN	NaN	NaN	NaN	NaN	NaN	NaN
-47.785294	-2.755033	156.589996	-32.734402	9.574968	153.594284	NaN	NaN	NaN	NaN	NaN	NaN	NaN	NaN	NaN	NaN	NaN	NaN
-47.796333	-0.759759	155.88681	-32.82896	9.304268	153.271286	NaN	NaN	NaN	NaN	NaN	NaN	NaN	NaN	NaN	NaN	NaN	NaN
-47.557693	1.326236	155.147522	-32.935265	9.024714	152.956543	NaN	NaN	NaN	NaN	NaN	NaN	NaN	NaN	NaN	NaN	NaN	NaN
-46.924149	4.534046	154.248108	-33.052071	8.596231	152.515106	NaN	NaN	NaN	NaN	NaN	NaN	NaN	NaN	NaN	NaN	NaN	NaN
-46.249962	6.688154	153.821655	-33.090515	8.298225	152.304871	NaN	NaN	NaN	NaN	NaN	NaN	NaN	NaN	NaN	NaN	NaN	NaN
-45.336838	8.840775	153.517151	-33.084373	8.008326	152.220917	NaN	NaN	NaN	NaN	NaN	NaN	NaN	NaN	NaN	NaN	NaN	NaN
-44.201763	10.999582	153.474625	-33.053364	7.775813	152.316559	NaN	NaN	NaN	NaN	NaN	NaN	NaN	NaN	NaN	NaN	NaN	NaN
-42.886005	13.044497	153.68158	-33.030048	7.630258	152.596298	NaN	NaN	NaN	NaN	NaN	NaN	NaN	NaN	NaN	NaN	NaN	NaN
-41.38139	15.086058	154.098038	-33.008446	7.582268	152.970734	NaN	NaN	NaN	NaN	NaN	NaN	NaN	NaN	NaN	NaN	NaN	NaN
-39.763065	16.990631	154.709686	-33.058746	7.586352	153.400909	NaN	NaN	NaN	NaN	NaN	NaN	NaN	NaN	NaN	NaN	NaN	NaN
-37.120403	19.622025	155.592316	-33.165936	7.646867	153.959915	NaN	NaN	NaN	NaN	NaN	NaN	NaN	NaN	NaN	NaN	NaN	NaN
-35.261311	21.245396	156.101563	-33.225449	7.729239	154.206711	NaN	NaN	NaN	NaN	NaN	NaN	NaN	NaN	NaN	NaN	NaN	NaN
-33.334522	22.705805	156.536423	-33.293442	7.852518	154.346329	NaN	NaN	NaN	NaN	NaN	NaN	NaN	NaN	NaN	NaN	NaN	NaN
-31.371689	24.02561	156.867249	-33.401649	7.973319	154.373672	NaN	NaN	NaN	NaN	NaN	NaN	NaN	NaN	NaN	NaN	NaN	NaN
-29.366325	25.175461	157.115051	-33.53817	8.16059	154.315872	NaN	NaN	NaN	NaN	NaN	NaN	NaN	NaN	NaN	NaN	NaN	NaN
-27.329615	26.155413	157.342819	-33.698582	8.378986	154.233444	NaN	NaN	NaN	NaN	NaN	NaN	NaN	NaN	NaN	NaN	NaN	NaN
-25.259727	26.944641	157.527634	-33.878407	8.679685	154.129868	NaN	NaN	NaN	NaN	NaN	NaN	NaN	NaN	NaN	NaN	NaN	NaN
-22.16881	27.822363	157.952209	-34.151848	9.276323	154.043533	NaN	NaN	NaN	NaN	NaN	NaN	NaN	NaN	NaN	NaN	NaN	NaN
-20.135841	28.171715	158.341782	-34.33186	9.731479	154.058212	NaN	NaN	NaN	NaN	NaN	NaN	NaN	NaN	NaN	NaN	NaN	NaN
-18.171738	28.335527	158.784042	-34.496284	10.191749	154.089859	NaN	NaN	NaN	NaN	NaN	NaN	NaN	NaN	NaN	NaN	NaN	NaN
-16.279577	28.305965	159.27095	-34.710548	10.661307	154.169983	NaN	NaN	NaN	NaN	NaN	NaN	NaN	NaN	NaN	NaN	NaN	NaN
-14.473062	28.088516	159.722488	-34.959656	11.114936	154.264145	NaN	NaN	NaN	NaN	NaN	NaN	NaN	NaN	NaN	NaN	NaN	NaN
-12.784826	27.704647	160.175873	-35.218765	11.572495	154.349243	NaN	NaN	NaN	NaN	NaN	NaN	NaN	NaN	NaN	NaN	NaN	NaN
-11.207141	27.175411	160.502884	-35.478119	12.053856	154.403458	NaN	NaN	NaN	NaN	NaN	NaN	NaN	NaN	NaN	NaN	NaN	NaN
-9.057374	26.120407	160.798996	-35.802601	12.780235	154.261078	NaN	NaN	NaN	NaN	NaN	NaN	NaN	NaN	NaN	NaN	NaN	NaN
-7.81298	25.322315	160.815399	-35.920792	13.223775	154.007492	NaN	NaN	NaN	NaN	NaN	NaN	NaN	NaN	NaN	NaN	NaN	NaN
-6.673644	24.382477	160.747192	-36.031254	13.619876	153.640671	NaN	NaN	NaN	NaN	NaN	NaN	NaN	NaN	NaN	NaN	NaN	NaN
-5.673932	23.337021	160.444977	-36.084423	13.935611	153.10347	NaN	NaN	NaN	NaN	NaN	NaN	NaN	NaN	NaN	NaN	NaN	NaN
-4.834641	22.189198	160.058456	-36.130188	14.209297	152.512955	NaN	NaN	NaN	NaN	NaN	NaN	NaN	NaN	NaN	NaN	NaN	NaN
-4.169305	20.927778	159.641144	-36.177811	14.417844	151.921432	NaN	NaN	NaN	NaN	NaN	NaN	NaN	NaN	NaN	NaN	NaN	NaN
-3.657636	19.630651	159.103928	-36.167732	14.572123	151.30275	NaN	NaN	NaN	NaN	NaN	NaN	NaN	NaN	NaN	NaN	NaN	NaN
-3.259932	17.57024	158.304276	-36.160461	14.868358	150.533203	NaN	NaN	NaN	NaN	NaN	NaN	NaN	NaN	NaN	NaN	NaN	NaN
-3.197384	16.209238	157.73645	-36.156239	15.101912	150.147415	NaN	NaN	NaN	NaN	NaN	NaN	NaN	NaN	NaN	NaN	NaN	NaN
-3.357055	14.806673	157.212372	-36.118187	15.337925	149.857315	NaN	NaN	NaN	NaN	NaN	NaN	NaN	NaN	NaN	NaN	NaN	NaN
-3.721166	13.359202	156.777328	-36.074783	15.5789	149.654663	NaN	NaN	NaN	NaN	NaN	NaN	NaN	NaN	NaN	NaN	NaN	NaN
-4.234926	11.944565	156.383911	-35.983879	15.802084	149.520447	NaN	NaN	NaN	NaN	NaN	NaN	NaN	NaN	NaN	NaN	NaN	NaN
-4.95517	10.466017	156.064774	-35.889957	16.009066	149.458237	NaN	NaN	NaN	NaN	NaN	NaN	NaN	NaN	NaN	NaN	NaN	NaN
-5.844863	9.022663	155.758606	-35.75819	16.175041	149.403427	NaN	NaN	NaN	NaN	NaN	NaN	NaN	NaN	NaN	NaN	NaN	NaN
-7.530738	6.864492	155.420074	-35.517078	16.370886	149.427826	NaN	NaN	NaN	NaN	NaN	NaN	NaN	NaN	NaN	NaN	NaN	NaN
-8.840127	5.514145	155.172348	-35.380333	16.48847	149.530502	NaN	NaN	NaN	NaN	NaN	NaN	NaN	NaN	NaN	NaN	NaN	NaN
-10.354041	4.145957	154.957108	-35.253059	16.586231	149.664185	NaN	NaN	NaN	NaN	NaN	NaN	NaN	NaN	NaN	NaN	NaN	NaN
-11.98853	2.860473	154.726486	-35.12888	16.663097	149.808624	NaN	NaN	NaN	NaN	NaN	NaN	NaN	NaN	NaN	NaN	NaN	NaN
-13.790104	1.571878	154.440491	-35.022877	16.685499	149.936493	NaN	NaN	NaN	NaN	NaN	NaN	NaN	NaN	NaN	NaN	NaN	NaN
-15.74215	0.369128	154.175644	-34.936497	16.712532	150.049805	NaN	NaN	NaN	NaN	NaN	NaN	NaN	NaN	NaN	NaN	NaN	NaN
-17.830465	-0.775887	153.884811	-34.838123	16.712639	150.134933	NaN	NaN	NaN	NaN	NaN	NaN	NaN	NaN	NaN	NaN	NaN	NaN
-21.24448	-2.284606	153.526855	-34.741859	16.686329	150.283401	NaN	NaN	NaN	NaN	NaN	NaN	NaN	NaN	NaN	NaN	NaN	NaN
-23.663597	-3.197718	153.394409	-34.663399	16.61595	150.449188	NaN	NaN	NaN	NaN	NaN	NaN	NaN	NaN	NaN	NaN	NaN	NaN
-26.182222	-4.047684	153.371811	-34.633579	16.533625	150.731796	NaN	NaN	NaN	NaN	NaN	NaN	NaN	NaN	NaN	NaN	NaN	NaN
-28.821711	-4.733838	153.644501	-34.608219	16.411648	151.15799	NaN	NaN	NaN	NaN	NaN	NaN	NaN	NaN	NaN	NaN	NaN	NaN
-31.490824	-5.338709	154.153046	-34.485119	16.220417	151.780777	NaN	NaN	NaN	NaN	NaN	NaN	NaN	NaN	NaN	NaN	NaN	NaN
-34.186314	-5.840074	154.976227	-34.316021	15.926659	152.680054	NaN	NaN	NaN	NaN	NaN	NaN	NaN	NaN	NaN	NaN	NaN	NaN
-36.85817	-6.132482	156.160156	-34.022705	15.455701	153.815643	NaN	NaN	NaN	NaN	NaN	NaN	NaN	NaN	NaN	NaN	NaN	NaN
-40.760998	-6.383689	158.661026	-33.369381	14.473762	155.926224	NaN	NaN	NaN	NaN	NaN	NaN	NaN	NaN	NaN	NaN	NaN	NaN
-43.249084	-6.405672	160.640717	-32.849766	13.69177	157.481323	NaN	NaN	NaN	NaN	NaN	NaN	NaN	NaN	NaN	NaN	NaN	NaN
-45.631985	-6.26447	162.840973	-32.309498	12.822511	158.948837	NaN	NaN	NaN	NaN	NaN	NaN	NaN	NaN	NaN	NaN	NaN	NaN
-48.036671	-5.933857	164.892792	-31.842926	11.972428	160.267944	NaN	NaN	NaN	NaN	NaN	NaN	NaN	NaN	NaN	NaN	NaN	NaN
-50.289772	-5.500841	166.78688	-31.422091	11.212885	161.341873	NaN	NaN	NaN	NaN	NaN	NaN	NaN	NaN	NaN	NaN	NaN	NaN
-52.438736	-4.976702	168.258484	-31.256533	10.652447	162.150696	NaN	NaN	NaN	NaN	NaN	NaN	NaN	NaN	NaN	NaN	NaN	NaN
-54.528618	-4.272604	169.333008	-30.988335	10.080171	162.609421	NaN	NaN	NaN	NaN	NaN	NaN	NaN	NaN	NaN	NaN	NaN	NaN
-57.542706	-3.025723	170.035751	-30.734562	9.310603	162.754593	NaN	NaN	NaN	NaN	NaN	NaN	NaN	NaN	NaN	NaN	NaN	NaN
-59.516239	-1.965427	170.096085	-30.669044	8.778405	162.585526	NaN	NaN	NaN	NaN	NaN	NaN	NaN	NaN	NaN	NaN	NaN	NaN
NaN	NaN	NaN	-30.686998	8.226943	162.329178	NaN	NaN	NaN	NaN	NaN	NaN	NaN	NaN	NaN	NaN	NaN	NaN
NaN	NaN	NaN	-30.573687	7.602477	162.00444	NaN	NaN	NaN	NaN	NaN	NaN	NaN	NaN	NaN	NaN	NaN	NaN
NaN	NaN	NaN	-30.60708	7.113913	161.713654	NaN	NaN	NaN	NaN	NaN	NaN	NaN	NaN	NaN	NaN	NaN	NaN
NaN	NaN	NaN	-30.589693	6.641929	161.447693	NaN	NaN	NaN	NaN	NaN	NaN	NaN	NaN	NaN	NaN	NaN	NaN
NaN	NaN	NaN	-30.568037	6.145948	161.194244	NaN	NaN	NaN	NaN	NaN	NaN	NaN	NaN	NaN	NaN	NaN	NaN
NaN	NaN	NaN	-30.502125	5.450417	160.84787	NaN	NaN	NaN	NaN	NaN	NaN	NaN	NaN	NaN	NaN	NaN	NaN
NaN	NaN	NaN	-30.533482	4.996858	160.575165	NaN	NaN	NaN	NaN	NaN	NaN	NaN	NaN	NaN	NaN	NaN	NaN
NaN	NaN	NaN	-30.581194	4.583466	160.286316	NaN	NaN	NaN	NaN	NaN	NaN	NaN	NaN	NaN	NaN	NaN	NaN
NaN	NaN	NaN	-30.668036	4.223639	159.979248	NaN	NaN	NaN	NaN	NaN	NaN	NaN	NaN	NaN	NaN	NaN	NaN
NaN	NaN	NaN	-30.736837	3.903861	159.647278	NaN	NaN	NaN	NaN	NaN	NaN	NaN	NaN	NaN	NaN	NaN	NaN
NaN	NaN	NaN	-30.7805	3.63537	159.321686	NaN	NaN	NaN	NaN	NaN	NaN	NaN	NaN	NaN	NaN	NaN	NaN
NaN	NaN	NaN	-30.80335	3.416282	158.962372	NaN	NaN	NaN	NaN	NaN	NaN	NaN	NaN	NaN	NaN	NaN	NaN
NaN	NaN	NaN	-30.84783	3.189804	158.321991	NaN	NaN	NaN	NaN	NaN	NaN	NaN	NaN	NaN	NaN	NaN	NaN
-58.872433	21.22328	163.955658	-30.922503	3.11445	157.7845	NaN	NaN	NaN	NaN	NaN	NaN	NaN	NaN	NaN	NaN	NaN	NaN
-56.987076	22.753658	162.680756	-31.062613	3.107495	157.166046	NaN	NaN	NaN	NaN	NaN	NaN	NaN	NaN	NaN	NaN	NaN	NaN
-54.905655	24.213499	161.571793	-31.214964	3.195227	156.565704	NaN	NaN	NaN	NaN	NaN	NaN	NaN	NaN	NaN	NaN	NaN	NaN
-52.676941	25.583904	160.653336	-31.364388	3.292674	156.02066	NaN	NaN	NaN	NaN	NaN	NaN	NaN	NaN	NaN	NaN	NaN	NaN
-50.243401	26.837761	160.074478	-31.483173	3.456443	155.633835	NaN	NaN	NaN	NaN	NaN	NaN	NaN	NaN	NaN	NaN	NaN	NaN
-47.651661	27.895657	159.931427	-31.565046	3.62088	155.390869	NaN	NaN	NaN	NaN	NaN	NaN	NaN	NaN	NaN	NaN	NaN	NaN
-43.532379	29.119747	160.617966	-31.610191	3.860845	155.336258	NaN	NaN	NaN	NaN	NaN	NaN	NaN	NaN	NaN	NaN	NaN	NaN
-40.698399	29.642254	161.39151	-31.629759	4.039553	155.476959	NaN	NaN	NaN	NaN	NaN	NaN	NaN	NaN	NaN	NaN	NaN	NaN
-37.819244	29.943863	162.180588	-31.606976	4.255692	155.740875	NaN	NaN	NaN	NaN	NaN	NaN	NaN	NaN	NaN	NaN	NaN	NaN
-34.91777	30.044424	162.842255	-31.538984	4.520859	156.040115	NaN	NaN	NaN	NaN	NaN	NaN	NaN	NaN	NaN	NaN	NaN	NaN
-31.9769	29.981556	163.191818	-31.458839	4.830638	156.313904	NaN	NaN	NaN	NaN	NaN	NaN	NaN	NaN	NaN	NaN	NaN	NaN
-29.113892	29.837788	163.159622	-31.394758	5.190777	156.478638	NaN	NaN	NaN	NaN	NaN	NaN	NaN	NaN	NaN	NaN	NaN	NaN
-26.239017	29.535099	162.84697	-31.367334	5.573381	156.509995	NaN	NaN	NaN	NaN	NaN	NaN	NaN	NaN	NaN	NaN	NaN	NaN
-22.030365	28.740683	162.007309	-31.449615	6.129643	156.296509	NaN	NaN	NaN	NaN	NaN	NaN	NaN	NaN	NaN	NaN	NaN	NaN
-19.303648	27.947786	161.352127	-31.522993	6.505579	156.022232	NaN	NaN	NaN	NaN	NaN	NaN	NaN	NaN	NaN	NaN	NaN	NaN
-16.713724	27.02763	160.642944	-31.594536	6.871559	155.588699	NaN	NaN	NaN	NaN	NaN	NaN	NaN	NaN	NaN	NaN	NaN	NaN
-14.254364	25.946062	159.903107	-31.656759	7.302263	155.073685	NaN	NaN	NaN	NaN	NaN	NaN	NaN	NaN	NaN	NaN	NaN	NaN
-11.918709	24.696793	159.261917	-31.726372	7.770611	154.524429	NaN	NaN	NaN	NaN	NaN	NaN	NaN	NaN	NaN	NaN	NaN	NaN
-9.74225	23.374615	158.713776	-31.758011	8.255397	153.959122	NaN	NaN	NaN	NaN	NaN	NaN	NaN	NaN	NaN	NaN	NaN	NaN
-7.710434	21.956472	158.259842	-31.772005	8.758801	153.465408	NaN	NaN	NaN	NaN	NaN	NaN	NaN	NaN	NaN	NaN	NaN	NaN
-4.98322	19.637745	157.832077	-31.800716	9.425705	152.900146	NaN	NaN	NaN	NaN	NaN	NaN	NaN	NaN	NaN	NaN	NaN	NaN
-3.371013	17.983404	157.656586	-31.752527	9.804268	152.591919	NaN	NaN	NaN	NaN	NaN	NaN	NaN	NaN	NaN	NaN	NaN	NaN
-1.943405	16.31744	157.549225	-31.687382	10.15896	152.370071	NaN	NaN	NaN	NaN	NaN	NaN	NaN	NaN	NaN	NaN	NaN	NaN
-0.745396	14.600844	157.515533	-31.600262	10.502481	152.221436	NaN	NaN	NaN	NaN	NaN	NaN	NaN	NaN	NaN	NaN	NaN	NaN
0.277087	12.873983	157.428055	-31.450516	10.812745	152.070282	NaN	NaN	NaN	NaN	NaN	NaN	NaN	NaN	NaN	NaN	NaN	NaN
1.154131	11.13217	157.373718	-31.284863	11.135621	151.9039	NaN	NaN	NaN	NaN	NaN	NaN	NaN	NaN	NaN	NaN	NaN	NaN
1.874313	9.385962	157.259171	-31.098074	11.441256	151.69101	NaN	NaN	NaN	NaN	NaN	NaN	NaN	NaN	NaN	NaN	NaN	NaN
2.6524	6.764451	157.000198	-30.856461	11.88356	151.261383	NaN	NaN	NaN	NaN	NaN	NaN	NaN	NaN	NaN	NaN	NaN	NaN
2.928097	5.015367	156.725235	-30.797577	12.16364	150.962311	NaN	NaN	NaN	NaN	NaN	NaN	NaN	NaN	NaN	NaN	NaN	NaN
3.062828	3.246777	156.410568	-30.770216	12.432795	150.648758	NaN	NaN	NaN	NaN	NaN	NaN	NaN	NaN	NaN	NaN	NaN	NaN
3.036441	1.475227	155.989655	-30.74328	12.668302	150.310867	NaN	NaN	NaN	NaN	NaN	NaN	NaN	NaN	NaN	NaN	NaN	NaN
2.826816	-0.316366	155.613541	-30.676306	12.897973	149.982941	NaN	NaN	NaN	NaN	NaN	NaN	NaN	NaN	NaN	NaN	NaN	NaN
2.463323	-2.107484	155.249756	-30.563816	13.131727	149.670715	NaN	NaN	NaN	NaN	NaN	NaN	NaN	NaN	NaN	NaN	NaN	NaN
1.902001	-3.874126	155.045029	-30.449883	13.395203	149.447662	NaN	NaN	NaN	NaN	NaN	NaN	NaN	NaN	NaN	NaN	NaN	NaN
0.663006	-6.423197	155.079575	-30.239317	13.778295	149.32193	NaN	NaN	NaN	NaN	NaN	NaN	NaN	NaN	NaN	NaN	NaN	NaN
-0.364909	-8.046394	155.402222	-30.127598	14.054409	149.427414	NaN	NaN	NaN	NaN	NaN	NaN	NaN	NaN	NaN	NaN	NaN	NaN
-1.561058	-9.548283	155.896973	-29.990683	14.312055	149.644806	NaN	NaN	NaN	NaN	NaN	NaN	NaN	NaN	NaN	NaN	NaN	NaN
-2.908734	-10.920803	156.597931	-29.854008	14.561508	150.002548	NaN	NaN	NaN	NaN	NaN	NaN	NaN	NaN	NaN	NaN	NaN	NaN
-4.377631	-12.171947	157.374176	-29.729261	14.740353	150.570053	NaN	NaN	NaN	NaN	NaN	NaN	NaN	NaN	NaN	NaN	NaN	NaN
-5.919806	-13.297369	158.279709	-29.592831	14.833738	151.3694	NaN	NaN	NaN	NaN	NaN	NaN	NaN	NaN	NaN	NaN	NaN	NaN
-7.535698	-14.234966	159.354416	-29.407961	14.823105	152.369278	NaN	NaN	NaN	NaN	NaN	NaN	NaN	NaN	NaN	NaN	NaN	NaN
-10.049291	-15.323964	161.097412	-29.074785	14.627059	154.079742	NaN	NaN	NaN	NaN	NaN	NaN	NaN	NaN	NaN	NaN	NaN	NaN
-11.834764	-15.755033	162.226105	-28.777355	14.406523	155.191833	NaN	NaN	NaN	NaN	NaN	NaN	NaN	NaN	NaN	NaN	NaN	NaN
-13.492918	-16.087818	163.114578	-28.471418	14.148792	156.198914	NaN	NaN	NaN	NaN	NaN	NaN	NaN	NaN	NaN	NaN	NaN	NaN
-15.151978	-16.266537	163.796814	-28.20969	13.861433	157.044601	NaN	NaN	NaN	NaN	NaN	NaN	NaN	NaN	NaN	NaN	NaN	NaN
-16.828108	-16.271544	164.196365	-27.986341	13.568485	157.733566	NaN	NaN	NaN	NaN	NaN	NaN	NaN	NaN	NaN	NaN	NaN	NaN
-18.458891	-16.139793	164.345459	-27.79858	13.274832	158.294769	NaN	NaN	NaN	NaN	NaN	NaN	NaN	NaN	NaN	NaN	NaN	NaN
-20.10498	-15.81583	164.273682	-27.684086	13.00958	158.763718	NaN	NaN	NaN	NaN	NaN	NaN	NaN	NaN	NaN	NaN	NaN	NaN
-22.312933	-15.003748	163.887817	-27.51289	12.60411	159.209061	NaN	NaN	NaN	NaN	NaN	NaN	NaN	NaN	NaN	NaN	NaN	NaN
-23.734171	-14.289943	163.300735	-27.457649	12.347056	159.317596	NaN	NaN	NaN	NaN	NaN	NaN	NaN	NaN	NaN	NaN	NaN	NaN
-25.108641	-13.372845	162.598633	-27.444262	12.092447	159.279312	NaN	NaN	NaN	NaN	NaN	NaN	NaN	NaN	NaN	NaN	NaN	NaN
-26.352734	-12.334256	161.730988	-27.461618	11.829679	159.082092	NaN	NaN	NaN	NaN	NaN	NaN	NaN	NaN	NaN	NaN	NaN	NaN
-27.485683	-11.143748	160.781555	-27.544775	11.545086	158.78952	NaN	NaN	NaN	NaN	NaN	NaN	NaN	NaN	NaN	NaN	NaN	NaN
-28.493946	-9.848872	159.691208	-27.68071	11.268256	158.362015	NaN	NaN	NaN	NaN	NaN	NaN	NaN	NaN	NaN	NaN	NaN	NaN
-29.312935	-8.473296	158.534073	-27.808619	10.950364	157.85379	NaN	NaN	NaN	NaN	NaN	NaN	NaN	NaN	NaN	NaN	NaN	NaN
-30.262777	-6.30339	156.817551	-28.031698	10.431104	157.037704	NaN	NaN	NaN	NaN	NaN	NaN	NaN	NaN	NaN	NaN	NaN	NaN
-30.663916	-4.818419	155.787491	-28.187332	10.036248	156.527588	NaN	NaN	NaN	NaN	NaN	NaN	NaN	NaN	NaN	NaN	NaN	NaN
-30.847082	-3.36934	154.960464	-28.316566	9.629875	156.106293	NaN	NaN	NaN	NaN	NaN	NaN	NaN	NaN	NaN	NaN	NaN	NaN
-30.863037	-1.953622	154.361481	-28.441774	9.275558	155.80806	NaN	NaN	NaN	NaN	NaN	NaN	NaN	NaN	NaN	NaN	NaN	NaN
-30.608082	-0.629548	154.007156	-28.54212	8.993344	155.670242	NaN	NaN	NaN	NaN	NaN	NaN	NaN	NaN	NaN	NaN	NaN	NaN
-30.166794	0.610492	153.955261	-28.605497	8.853089	155.711288	NaN	NaN	NaN	NaN	NaN	NaN	NaN	NaN	NaN	NaN	NaN	NaN
-29.611916	1.723565	154.120453	-28.676186	8.746135	155.887817	NaN	NaN	NaN	NaN	NaN	NaN	NaN	NaN	NaN	NaN	NaN	NaN
-28.376774	3.117511	154.673737	-28.745419	8.768802	156.4543	NaN	NaN	NaN	NaN	NaN	NaN	NaN	NaN	NaN	NaN	NaN	NaN
-27.409315	3.861921	155.194427	-28.804186	8.806285	156.920822	NaN	NaN	NaN	NaN	NaN	NaN	NaN	NaN	NaN	NaN	NaN	NaN
-26.370886	4.500993	155.721237	-28.811655	8.956079	157.465439	NaN	NaN	NaN	NaN	NaN	NaN	NaN	NaN	NaN	NaN	NaN	NaN
-25.138918	5.039526	156.19249	-28.886662	9.141238	157.923447	NaN	NaN	NaN	NaN	NaN	NaN	NaN	NaN	NaN	NaN	NaN	NaN
NaN	NaN	NaN	NaN	NaN	NaN	NaN	NaN	NaN	NaN	NaN	NaN	NaN	NaN	NaN	NaN	NaN	NaN
NaN	NaN	NaN	-28.83873	9.328771	158.149857	NaN	NaN	NaN	NaN	NaN	NaN	NaN	NaN	NaN	NaN	NaN	NaN
-21.554958	5.781996	156.599106	-29.295778	9.952784	158.250458	NaN	NaN	NaN	NaN	NaN	NaN	NaN	NaN	NaN	NaN	NaN	NaN
-19.675484	5.718963	156.489075	-29.462286	10.615198	157.776337	NaN	NaN	NaN	NaN	NaN	NaN	NaN	NaN	NaN	NaN	NaN	NaN
-18.500051	5.495117	156.433502	-29.672123	10.984594	157.532349	NaN	NaN	NaN	NaN	NaN	NaN	NaN	NaN	NaN	NaN	NaN	NaN
-17.366486	5.098846	156.52948	-29.916689	11.381551	157.391495	NaN	NaN	NaN	NaN	NaN	NaN	NaN	NaN	NaN	NaN	NaN	NaN
-16.328377	4.524117	156.718994	-30.133904	11.771016	157.294342	NaN	NaN	NaN	NaN	NaN	NaN	NaN	NaN	NaN	NaN	NaN	NaN
-15.380384	3.828	156.886261	-30.335352	12.185569	157.191788	NaN	NaN	NaN	NaN	NaN	NaN	NaN	NaN	NaN	NaN	NaN	NaN
-14.524436	2.992429	157.021637	-30.459902	12.573314	157.054276	NaN	NaN	NaN	NaN	NaN	NaN	NaN	NaN	NaN	NaN	NaN	NaN
-13.764381	2.035208	157.059067	-30.55224	12.972861	156.872391	NaN	NaN	NaN	NaN	NaN	NaN	NaN	NaN	NaN	NaN	NaN	NaN
-12.856809	0.492295	156.927567	-30.563099	13.626061	156.442719	NaN	NaN	NaN	NaN	NaN	NaN	NaN	NaN	NaN	NaN	NaN	NaN
-12.427734	-0.654793	156.85289	-30.543453	14.094766	156.128525	NaN	NaN	NaN	NaN	NaN	NaN	NaN	NaN	NaN	NaN	NaN	NaN
-12.162634	-1.853384	156.796616	-30.479475	14.530882	155.823441	NaN	NaN	NaN	NaN	NaN	NaN	NaN	NaN	NaN	NaN	NaN	NaN
-12.095757	-3.112081	156.880264	-30.378782	14.952108	155.519119	NaN	NaN	NaN	NaN	NaN	NaN	NaN	NaN	NaN	NaN	NaN	NaN
-12.209309	-4.39527	157.055527	-30.250526	15.343462	155.242783	NaN	NaN	NaN	NaN	NaN	NaN	NaN	NaN	NaN	NaN	NaN	NaN
-12.475373	-5.648607	157.331161	-30.097717	15.710443	155.010132	NaN	NaN	NaN	NaN	NaN	NaN	NaN	NaN	NaN	NaN	NaN	NaN
-12.903528	-6.860336	157.719498	-29.938953	16.071522	154.817688	NaN	NaN	NaN	NaN	NaN	NaN	NaN	NaN	NaN	NaN	NaN	NaN
-13.81939	-8.535931	158.377151	-29.738499	16.589828	154.688675	NaN	NaN	NaN	NaN	NaN	NaN	NaN	NaN	NaN	NaN	NaN	NaN
-14.584196	-9.529991	158.88446	-29.585201	16.919924	154.75708	NaN	NaN	NaN	NaN	NaN	NaN	NaN	NaN	NaN	NaN	NaN	NaN
-15.461946	-10.443818	159.421875	-29.449078	17.21673	154.968719	NaN	NaN	NaN	NaN	NaN	NaN	NaN	NaN	NaN	NaN	NaN	NaN
-16.487396	-11.217821	160.024872	-29.318312	17.472385	155.30336	NaN	NaN	NaN	NaN	NaN	NaN	NaN	NaN	NaN	NaN	NaN	NaN
-17.622999	-11.872988	160.615707	-29.19482	17.679445	155.677719	NaN	NaN	NaN	NaN	NaN	NaN	NaN	NaN	NaN	NaN	NaN	NaN
-18.829035	-12.379276	161.145248	-29.066345	17.837685	156.084137	NaN	NaN	NaN	NaN	NaN	NaN	NaN	NaN	NaN	NaN	NaN	NaN
-20.111828	-12.755331	161.633865	-28.91848	17.95639	156.486984	NaN	NaN	NaN	NaN	NaN	NaN	NaN	NaN	NaN	NaN	NaN	NaN
-22.123177	-13.067868	162.173187	-28.735754	18.079611	157.05542	NaN	NaN	NaN	NaN	NaN	NaN	NaN	NaN	NaN	NaN	NaN	NaN
-23.522751	-13.094075	162.408279	-28.611132	18.112083	157.391129	NaN	NaN	NaN	NaN	NaN	NaN	NaN	NaN	NaN	NaN	NaN	NaN
-24.929485	-12.988247	162.582092	-28.518724	18.134621	157.718369	NaN	NaN	NaN	NaN	NaN	NaN	NaN	NaN	NaN	NaN	NaN	NaN
-26.335239	-12.72977	162.647064	-28.43432	18.109745	158.016327	NaN	NaN	NaN	NaN	NaN	NaN	NaN	NaN	NaN	NaN	NaN	NaN
-27.738386	-12.372711	162.644287	-28.337393	18.04438	158.279236	NaN	NaN	NaN	NaN	NaN	NaN	NaN	NaN	NaN	NaN	NaN	NaN
-29.153934	-11.869471	162.604614	-28.237448	17.948984	158.498352	NaN	NaN	NaN	NaN	NaN	NaN	NaN	NaN	NaN	NaN	NaN	NaN
-30.503395	-11.22215	162.45314	-28.162783	17.856808	158.651672	NaN	NaN	NaN	NaN	NaN	NaN	NaN	NaN	NaN	NaN	NaN	NaN
-32.491055	-10.007706	162.091751	-28.025085	17.681589	158.732437	NaN	NaN	NaN	NaN	NaN	NaN	NaN	NaN	NaN	NaN	NaN	NaN
-33.744625	-9.033742	161.756882	-27.940441	17.555799	158.701279	NaN	NaN	NaN	NaN	NaN	NaN	NaN	NaN	NaN	NaN	NaN	NaN
-34.939148	-7.930689	161.42659	-27.860317	17.471136	158.65419	NaN	NaN	NaN	NaN	NaN	NaN	NaN	NaN	NaN	NaN	NaN	NaN
-36.056911	-6.711993	161.102539	-27.755743	17.375174	158.597595	NaN	NaN	NaN	NaN	NaN	NaN	NaN	NaN	NaN	NaN	NaN	NaN
-37.085907	-5.377073	160.83577	-27.642879	17.273212	158.562317	NaN	NaN	NaN	NaN	NaN	NaN	NaN	NaN	NaN	NaN	NaN	NaN
-38.039574	-3.952227	160.577087	-27.509865	17.152092	158.571594	NaN	NaN	NaN	NaN	NaN	NaN	NaN	NaN	NaN	NaN	NaN	NaN
-38.873852	-2.427004	160.381439	-27.356743	17.022663	158.619492	NaN	NaN	NaN	NaN	NaN	NaN	NaN	NaN	NaN	NaN	NaN	NaN
-39.968674	0.000769	160.184998	-27.148232	16.750639	158.720474	NaN	NaN	NaN	NaN	NaN	NaN	NaN	NaN	NaN	NaN	NaN	NaN
-40.551888	1.694611	160.116653	-27.006744	16.489828	158.79213	NaN	NaN	NaN	NaN	NaN	NaN	NaN	NaN	NaN	NaN	NaN	NaN
-41.063778	3.447369	160.020325	-26.882467	16.18012	158.862686	NaN	NaN	NaN	NaN	NaN	NaN	NaN	NaN	NaN	NaN	NaN	NaN
-41.463314	5.238535	159.940155	-26.767504	15.823279	158.896118	NaN	NaN	NaN	NaN	NaN	NaN	NaN	NaN	NaN	NaN	NaN	NaN
-41.768749	7.062209	159.75737	-26.657312	15.440387	158.860367	NaN	NaN	NaN	NaN	NaN	NaN	NaN	NaN	NaN	NaN	NaN	NaN
-41.955009	8.931084	159.561874	-26.550713	15.040107	158.698608	NaN	NaN	NaN	NaN	NaN	NaN	NaN	NaN	NaN	NaN	NaN	NaN
-42.031116	10.807076	159.272461	-26.460976	14.644156	158.43074	NaN	NaN	NaN	NaN	NaN	NaN	NaN	NaN	NaN	NaN	NaN	NaN
-41.932083	13.66388	158.751907	-26.365217	14.052137	157.851395	NaN	NaN	NaN	NaN	NaN	NaN	NaN	NaN	NaN	NaN	NaN	NaN
-41.754215	15.496908	158.404739	-26.356911	13.706808	157.391281	NaN	NaN	NaN	NaN	NaN	NaN	NaN	NaN	NaN	NaN	NaN	NaN
-41.425438	17.338375	158.044662	-26.380999	13.412683	156.904419	NaN	NaN	NaN	NaN	NaN	NaN	NaN	NaN	NaN	NaN	NaN	NaN
-41.010033	19.170895	157.732605	-26.435221	13.174941	156.396774	NaN	NaN	NaN	NaN	NaN	NaN	NaN	NaN	NaN	NaN	NaN	NaN
-40.438744	20.96454	157.501419	-26.580212	12.976977	155.913055	NaN	NaN	NaN	NaN	NaN	NaN	NaN	NaN	NaN	NaN	NaN	NaN
-39.80587	22.666622	157.377655	-26.797506	12.876569	155.498306	NaN	NaN	NaN	NaN	NaN	NaN	NaN	NaN	NaN	NaN	NaN	NaN
-39.037163	24.230139	157.393707	-27.102493	12.863562	155.172379	NaN	NaN	NaN	NaN	NaN	NaN	NaN	NaN	NaN	NaN	NaN	NaN
-37.723698	26.375851	157.559998	-27.521097	12.842338	154.866348	NaN	NaN	NaN	NaN	NaN	NaN	NaN	NaN	NaN	NaN	NaN	NaN
-36.661575	27.561337	157.698074	-27.724495	12.826506	154.766815	NaN	NaN	NaN	NaN	NaN	NaN	NaN	NaN	NaN	NaN	NaN	NaN
-35.520885	28.636253	157.844589	-27.888186	12.808039	154.748199	NaN	NaN	NaN	NaN	NaN	NaN	NaN	NaN	NaN	NaN	NaN	NaN
-34.287354	29.535072	157.980606	-27.998138	12.792401	154.771225	NaN	NaN	NaN	NaN	NaN	NaN	NaN	NaN	NaN	NaN	NaN	NaN
-32.974419	30.257866	158.077896	-28.108395	12.8275	154.834091	NaN	NaN	NaN	NaN	NaN	NaN	NaN	NaN	NaN	NaN	NaN	NaN
-31.596121	30.812111	158.164688	-28.229618	12.884315	154.92601	NaN	NaN	NaN	NaN	NaN	NaN	NaN	NaN	NaN	NaN	NaN	NaN
-30.200613	31.24091	158.226105	-28.363054	13.002573	155.007965	NaN	NaN	NaN	NaN	NaN	NaN	NaN	NaN	NaN	NaN	NaN	NaN
-28.094173	31.57354	158.113342	-28.610346	13.256806	155.007965	NaN	NaN	NaN	NaN	NaN	NaN	NaN	NaN	NaN	NaN	NaN	NaN
-26.682991	31.634287	157.962555	-28.811195	13.481697	154.930862	NaN	NaN	NaN	NaN	NaN	NaN	NaN	NaN	NaN	NaN	NaN	NaN
-25.322098	31.498602	157.787628	-29.02763	13.740688	154.825516	NaN	NaN	NaN	NaN	NaN	NaN	NaN	NaN	NaN	NaN	NaN	NaN
-24.033686	31.253485	157.614197	-29.250336	14.01605	154.720657	NaN	NaN	NaN	NaN	NaN	NaN	NaN	NaN	NaN	NaN	NaN	NaN
-22.785715	30.843508	157.444153	-29.491064	14.318927	154.622986	NaN	NaN	NaN	NaN	NaN	NaN	NaN	NaN	NaN	NaN	NaN	NaN
-21.607536	30.262974	157.237381	-29.742155	14.635241	154.519516	NaN	NaN	NaN	NaN	NaN	NaN	NaN	NaN	NaN	NaN	NaN	NaN
-20.538755	29.597231	157.064301	-29.947552	14.946747	154.42485	NaN	NaN	NaN	NaN	NaN	NaN	NaN	NaN	NaN	NaN	NaN	NaN
-19.053621	28.295521	156.796829	-30.227095	15.425634	154.246597	NaN	NaN	NaN	NaN	NaN	NaN	NaN	NaN	NaN	NaN	NaN	NaN
-18.203314	27.34376	156.573334	-30.395752	15.802099	154.088074	NaN	NaN	NaN	NaN	NaN	NaN	NaN	NaN	NaN	NaN	NaN	NaN
-17.45945	26.285999	156.336792	-30.550543	16.207972	153.893982	NaN	NaN	NaN	NaN	NaN	NaN	NaN	NaN	NaN	NaN	NaN	NaN
-16.824905	25.142551	156.098114	-30.70557	16.654451	153.730453	NaN	NaN	NaN	NaN	NaN	NaN	NaN	NaN	NaN	NaN	NaN	NaN
-16.38401	23.928411	155.921188	-30.875992	17.074528	153.619324	NaN	NaN	NaN	NaN	NaN	NaN	NaN	NaN	NaN	NaN	NaN	NaN
-16.035561	22.622082	155.778427	-31.013876	17.43527	153.513199	NaN	NaN	NaN	NaN	NaN	NaN	NaN	NaN	NaN	NaN	NaN	NaN
-15.775402	21.261854	155.548691	-31.114721	17.768896	153.396637	NaN	NaN	NaN	NaN	NaN	NaN	NaN	NaN	NaN	NaN	NaN	NaN
-15.731544	19.133574	155.307251	-31.210751	18.175617	153.274704	NaN	NaN	NaN	NaN	NaN	NaN	NaN	NaN	NaN	NaN	NaN	NaN
-15.818424	17.68119	155.085297	-31.246534	18.431412	153.164093	NaN	NaN	NaN	NaN	NaN	NaN	NaN	NaN	NaN	NaN	NaN	NaN
-16.074957	16.217821	154.895233	-31.258312	18.678179	153.041519	NaN	NaN	NaN	NaN	NaN	NaN	NaN	NaN	NaN	NaN	NaN	NaN
-16.459728	14.748937	154.743607	-31.223988	18.902052	152.908188	NaN	NaN	NaN	NaN	NaN	NaN	NaN	NaN	NaN	NaN	NaN	NaN
-16.9781	13.336823	154.61145	-31.200291	19.145161	152.806992	NaN	NaN	NaN	NaN	NaN	NaN	NaN	NaN	NaN	NaN	NaN	NaN
-17.635458	11.920132	154.557053	-31.180981	19.374542	152.753159	NaN	NaN	NaN	NaN	NaN	NaN	NaN	NaN	NaN	NaN	NaN	NaN
-18.399569	10.564902	154.504578	-31.169487	19.606955	152.745407	NaN	NaN	NaN	NaN	NaN	NaN	NaN	NaN	NaN	NaN	NaN	NaN
-19.861759	8.627394	154.571609	-31.137529	19.933308	152.782303	NaN	NaN	NaN	NaN	NaN	NaN	NaN	NaN	NaN	NaN	NaN	NaN
-20.937473	7.423792	154.591644	-31.086927	20.119125	152.801071	NaN	NaN	NaN	NaN	NaN	NaN	NaN	NaN	NaN	NaN	NaN	NaN
-22.141939	6.30088	154.690277	-30.993896	20.273989	152.806396	NaN	NaN	NaN	NaN	NaN	NaN	NaN	NaN	NaN	NaN	NaN	NaN
-23.43292	5.26281	154.813934	-30.879036	20.375614	152.798111	NaN	NaN	NaN	NaN	NaN	NaN	NaN	NaN	NaN	NaN	NaN	NaN
-24.840345	4.345215	154.97316	-30.721197	20.38332	152.757874	NaN	NaN	NaN	NaN	NaN	NaN	NaN	NaN	NaN	NaN	NaN	NaN
-26.31044	3.539649	155.121979	-30.560541	20.344524	152.690109	NaN	NaN	NaN	NaN	NaN	NaN	NaN	NaN	NaN	NaN	NaN	NaN
-27.878571	2.886477	155.227478	-30.423391	20.260292	152.610474	NaN	NaN	NaN	NaN	NaN	NaN	NaN	NaN	NaN	NaN	NaN	NaN
-30.415741	2.165025	155.390594	-30.267975	20.064568	152.506836	NaN	NaN	NaN	NaN	NaN	NaN	NaN	NaN	NaN	NaN	NaN	NaN
-32.188602	1.908563	155.390945	-30.169386	19.909973	152.444153	NaN	NaN	NaN	NaN	NaN	NaN	NaN	NaN	NaN	NaN	NaN	NaN
-34.02124	1.80687	155.352524	-30.082527	19.724411	152.404068	NaN	NaN	NaN	NaN	NaN	NaN	NaN	NaN	NaN	NaN	NaN	NaN
-35.878189	1.866409	155.194733	-29.986698	19.501143	152.395615	NaN	NaN	NaN	NaN	NaN	NaN	NaN	NaN	NaN	NaN	NaN	NaN
-37.776463	2.087846	155.035217	-29.906893	19.243559	152.452988	NaN	NaN	NaN	NaN	NaN	NaN	NaN	NaN	NaN	NaN	NaN	NaN
-39.701508	2.46411	154.839386	-29.842258	18.904097	152.574371	NaN	NaN	NaN	NaN	NaN	NaN	NaN	NaN	NaN	NaN	NaN	NaN
-41.66597	3.014802	154.740738	-29.790438	18.44821	152.783539	NaN	NaN	NaN	NaN	NaN	NaN	NaN	NaN	NaN	NaN	NaN	NaN
-44.606449	4.15451	154.80217	-29.707237	17.500624	153.287628	NaN	NaN	NaN	NaN	NaN	NaN	NaN	NaN	NaN	NaN	NaN	NaN
-46.542156	5.110914	155.157547	-29.635759	16.680885	153.785782	NaN	NaN	NaN	NaN	NaN	NaN	NaN	NaN	NaN	NaN	NaN	NaN
-48.435246	6.18939	155.77211	-29.558928	15.713242	154.427582	NaN	NaN	NaN	NaN	NaN	NaN	NaN	NaN	NaN	NaN	NaN	NaN
-50.197144	7.398335	156.707977	-29.418266	14.631751	155.206482	NaN	NaN	NaN	NaN	NaN	NaN	NaN	NaN	NaN	NaN	NaN	NaN
-51.874004	8.7118	157.940796	-29.258951	13.47945	156.064362	NaN	NaN	NaN	NaN	NaN	NaN	NaN	NaN	NaN	NaN	NaN	NaN
-53.391735	10.070806	159.471054	-29.051838	12.278201	156.975784	NaN	NaN	NaN	NaN	NaN	NaN	NaN	NaN	NaN	NaN	NaN	NaN
-54.699589	11.421403	161.188477	-28.803549	11.019698	157.866592	NaN	NaN	NaN	NaN	NaN	NaN	NaN	NaN	NaN	NaN	NaN	NaN
-56.369389	13.477485	163.941879	-28.441668	9.213542	159.094177	NaN	NaN	NaN	NaN	NaN	NaN	NaN	NaN	NaN	NaN	NaN	NaN
NaN	NaN	NaN	-28.262939	8.046298	159.719894	NaN	NaN	NaN	NaN	NaN	NaN	NaN	NaN	NaN	NaN	NaN	NaN
NaN	NaN	NaN	-28.140482	6.973754	160.157578	NaN	NaN	NaN	NaN	NaN	NaN	NaN	NaN	NaN	NaN	NaN	NaN
NaN	NaN	NaN	-28.060305	6.033223	160.408936	NaN	NaN	NaN	NaN	NaN	NaN	NaN	NaN	NaN	NaN	NaN	NaN
NaN	NaN	NaN	NaN	NaN	NaN	NaN	NaN	NaN	NaN	NaN	NaN	NaN	NaN	NaN	NaN	NaN	NaN
NaN	NaN	NaN	NaN	NaN	NaN	NaN	NaN	NaN	NaN	NaN	NaN	NaN	NaN	NaN	NaN	NaN	NaN
NaN	NaN	NaN	NaN	NaN	NaN	NaN	NaN	NaN	NaN	NaN	NaN	NaN	NaN	NaN	NaN	NaN	NaN
NaN	NaN	NaN	NaN	NaN	NaN	NaN	NaN	NaN	NaN	NaN	NaN	NaN	NaN	NaN	NaN	NaN	NaN
NaN	NaN	NaN	NaN	NaN	NaN	NaN	NaN	NaN	NaN	NaN	NaN	NaN	NaN	NaN	NaN	NaN	NaN
NaN	NaN	NaN	NaN	NaN	NaN	NaN	NaN	NaN	NaN	NaN	NaN	NaN	NaN	NaN	NaN	NaN	NaN
NaN	NaN	NaN	NaN	NaN	NaN	NaN	NaN	NaN	NaN	NaN	NaN	NaN	NaN	NaN	NaN	NaN	NaN
NaN	NaN	NaN	NaN	NaN	NaN	NaN	NaN	NaN	NaN	NaN	NaN	NaN	NaN	NaN	NaN	NaN	NaN
NaN	NaN	NaN	NaN	NaN	NaN	NaN	NaN	NaN	NaN	NaN	NaN	NaN	NaN	NaN	NaN	NaN	NaN
NaN	NaN	NaN	NaN	NaN	NaN	NaN	NaN	NaN	NaN	NaN	NaN	NaN	NaN	NaN	NaN	NaN	NaN
NaN	NaN	NaN	NaN	NaN	NaN	NaN	NaN	NaN	NaN	NaN	NaN	NaN	NaN	NaN	NaN	NaN	NaN
-57.20274	21.146193	166.113861	NaN	NaN	NaN	NaN	NaN	NaN	NaN	NaN	NaN	NaN	NaN	NaN	NaN	NaN	NaN
-54.456009	23.80505	164.119415	-29.270912	7.872796	159.226944	NaN	NaN	NaN	NaN	NaN	NaN	NaN	NaN	NaN	NaN	NaN	NaN
-53.458832	23.106192	163.124893	-29.366756	8.497405	159.040726	NaN	NaN	NaN	NaN	NaN	NaN	NaN	NaN	NaN	NaN	NaN	NaN
-52.448719	22.247755	162.19664	-29.303446	9.046454	158.865295	NaN	NaN	NaN	NaN	NaN	NaN	NaN	NaN	NaN	NaN	NaN	NaN
-51.376488	21.215624	161.207123	-29.411545	9.73654	158.870041	NaN	NaN	NaN	NaN	NaN	NaN	NaN	NaN	NaN	NaN	NaN	NaN
-50.296463	20.082909	160.370071	-29.537153	10.440937	159.054871	NaN	NaN	NaN	NaN	NaN	NaN	NaN	NaN	NaN	NaN	NaN	NaN
-48.5891	18.102915	159.714096	-29.656876	11.488003	159.685272	NaN	NaN	NaN	NaN	NaN	NaN	NaN	NaN	NaN	NaN	NaN	NaN
-47.463585	16.7335	159.764404	-29.709465	12.207545	160.201248	NaN	NaN	NaN	NaN	NaN	NaN	NaN	NaN	NaN	NaN	NaN	NaN
-46.26519	15.429209	160.195358	-29.72492	12.959902	160.7341	NaN	NaN	NaN	NaN	NaN	NaN	NaN	NaN	NaN	NaN	NaN	NaN
-45.064728	14.238111	160.819519	-29.692482	13.697693	161.175034	NaN	NaN	NaN	NaN	NaN	NaN	NaN	NaN	NaN	NaN	NaN	NaN
-43.835686	13.228676	161.39566	-29.625984	14.380156	161.437866	NaN	NaN	NaN	NaN	NaN	NaN	NaN	NaN	NaN	NaN	NaN	NaN
-42.573498	12.276617	161.815018	-29.548445	14.940321	161.542618	NaN	NaN	NaN	NaN	NaN	NaN	NaN	NaN	NaN	NaN	NaN	NaN
-41.288303	11.449399	162.040909	-29.451036	15.345263	161.542862	NaN	NaN	NaN	NaN	NaN	NaN	NaN	NaN	NaN	NaN	NaN	NaN
-39.331509	10.325029	161.973007	-29.287937	15.713223	161.42128	NaN	NaN	NaN	NaN	NaN	NaN	NaN	NaN	NaN	NaN	NaN	NaN
-37.988247	9.674383	161.796844	-29.13945	15.805921	161.351822	NaN	NaN	NaN	NaN	NaN	NaN	NaN	NaN	NaN	NaN	NaN	NaN
-36.615555	9.05655	161.580246	-28.998848	15.828948	161.30983	NaN	NaN	NaN	NaN	NaN	NaN	NaN	NaN	NaN	NaN	NaN	NaN
-35.142891	8.512721	161.320999	-28.843609	15.801037	161.289429	NaN	NaN	NaN	NaN	NaN	NaN	NaN	NaN	NaN	NaN	NaN	NaN
-33.678299	7.984684	161.126144	-28.739632	15.751083	161.258301	NaN	NaN	NaN	NaN	NaN	NaN	NaN	NaN	NaN	NaN	NaN	NaN
-32.202442	7.493998	160.977707	-28.688202	15.718476	161.195526	NaN	NaN	NaN	NaN	NaN	NaN	NaN	NaN	NaN	NaN	NaN	NaN
-30.618525	7.036317	160.796555	-28.683355	15.706351	161.110413	NaN	NaN	NaN	NaN	NaN	NaN	NaN	NaN	NaN	NaN	NaN	NaN
-28.295765	6.369181	160.722382	-28.691694	15.654014	160.991623	NaN	NaN	NaN	NaN	NaN	NaN	NaN	NaN	NaN	NaN	NaN	NaN
-26.634094	5.978715	160.808823	-28.727432	15.68523	161.079529	NaN	NaN	NaN	NaN	NaN	NaN	NaN	NaN	NaN	NaN	NaN	NaN
-24.976768	5.65298	161.158051	-28.737179	15.757354	161.338837	NaN	NaN	NaN	NaN	NaN	NaN	NaN	NaN	NaN	NaN	NaN	NaN
-23.275524	5.335384	161.736252	-28.746731	15.888329	161.837585	NaN	NaN	NaN	NaN	NaN	NaN	NaN	NaN	NaN	NaN	NaN	NaN
-21.54381	5.149334	162.576355	-28.761492	16.016979	162.511475	NaN	NaN	NaN	NaN	NaN	NaN	NaN	NaN	NaN	NaN	NaN	NaN
-19.933254	4.937829	163.570435	-28.836828	16.13916	163.219666	NaN	NaN	NaN	NaN	NaN	NaN	NaN	NaN	NaN	NaN	NaN	NaN
-18.25507	4.74636	164.493103	-28.903187	16.212376	163.822403	NaN	NaN	NaN	NaN	NaN	NaN	NaN	NaN	NaN	NaN	NaN	NaN
-15.931453	4.521236	165.722916	-28.990141	16.332474	164.361786	NaN	NaN	NaN	NaN	NaN	NaN	NaN	NaN	NaN	NaN	NaN	NaN
-14.352163	4.409093	166.003372	-29.030525	16.39641	164.285583	NaN	NaN	NaN	NaN	NaN	NaN	NaN	NaN	NaN	NaN	NaN	NaN
-12.882355	4.322415	165.976212	-29.069733	16.395369	163.951187	NaN	NaN	NaN	NaN	NaN	NaN	NaN	NaN	NaN	NaN	NaN	NaN
-11.483716	4.182848	165.715805	-29.140858	16.308599	163.47142	NaN	NaN	NaN	NaN	NaN	NaN	NaN	NaN	NaN	NaN	NaN	NaN
-10.12816	4.082136	165.337128	-29.236507	16.203844	162.947998	NaN	NaN	NaN	NaN	NaN	NaN	NaN	NaN	NaN	NaN	NaN	NaN
-8.943842	3.926665	164.987991	-29.31543	16.104929	162.47493	NaN	NaN	NaN	NaN	NaN	NaN	NaN	NaN	NaN	NaN	NaN	NaN
-7.886214	3.733527	164.689758	-29.313782	16.053183	162.064133	NaN	NaN	NaN	NaN	NaN	NaN	NaN	NaN	NaN	NaN	NaN	NaN
-6.399467	3.451718	164.16011	-29.222942	16.103485	161.492722	NaN	NaN	NaN	NaN	NaN	NaN	NaN	NaN	NaN	NaN	NaN	NaN
-5.574275	3.21279	163.773392	-29.090395	16.160931	161.072998	NaN	NaN	NaN	NaN	NaN	NaN	NaN	NaN	NaN	NaN	NaN	NaN
-4.912271	2.902729	163.353912	-28.963078	16.214949	160.631149	NaN	NaN	NaN	NaN	NaN	NaN	NaN	NaN	NaN	NaN	NaN	NaN
-4.388879	2.562777	162.933807	-28.830914	16.256878	160.195618	NaN	NaN	NaN	NaN	NaN	NaN	NaN	NaN	NaN	NaN	NaN	NaN
-3.965033	2.178345	162.548798	-28.722645	16.327093	159.805771	NaN	NaN	NaN	NaN	NaN	NaN	NaN	NaN	NaN	NaN	NaN	NaN
-3.652848	1.740518	162.197418	-28.629473	16.357416	159.452591	NaN	NaN	NaN	NaN	NaN	NaN	NaN	NaN	NaN	NaN	NaN	NaN
-3.531918	1.243359	161.916718	-28.564373	16.391626	159.185425	NaN	NaN	NaN	NaN	NaN	NaN	NaN	NaN	NaN	NaN	NaN	NaN
-3.576406	0.434369	161.493866	-28.475254	16.465929	158.873627	NaN	NaN	NaN	NaN	NaN	NaN	NaN	NaN	NaN	NaN	NaN	NaN
-3.779615	-0.080165	161.202957	-28.387112	16.500521	158.70723	NaN	NaN	NaN	NaN	NaN	NaN	NaN	NaN	NaN	NaN	NaN	NaN
-4.102526	-0.552166	160.916595	-28.264322	16.555393	158.558502	NaN	NaN	NaN	NaN	NaN	NaN	NaN	NaN	NaN	NaN	NaN	NaN
-4.502019	-1.036418	160.64772	-28.160378	16.644564	158.435028	NaN	NaN	NaN	NaN	NaN	NaN	NaN	NaN	NaN	NaN	NaN	NaN
-5.089743	-1.508588	160.466232	-28.045172	16.758062	158.297958	NaN	NaN	NaN	NaN	NaN	NaN	NaN	NaN	NaN	NaN	NaN	NaN
-5.826715	-1.968736	160.374313	-27.950323	16.908979	158.190765	NaN	NaN	NaN	NaN	NaN	NaN	NaN	NaN	NaN	NaN	NaN	NaN
-6.648097	-2.351524	160.386078	-27.866835	17.071039	158.105713	NaN	NaN	NaN	NaN	NaN	NaN	NaN	NaN	NaN	NaN	NaN	NaN
-7.970794	-2.83274	160.49939	-27.786747	17.331371	158.054657	NaN	NaN	NaN	NaN	NaN	NaN	NaN	NaN	NaN	NaN	NaN	NaN
-9.041015	-3.112884	160.537521	-27.779003	17.451324	158.068924	NaN	NaN	NaN	NaN	NaN	NaN	NaN	NaN	NaN	NaN	NaN	NaN
-10.230925	-3.366198	160.455246	-27.796692	17.494349	158.077866	NaN	NaN	NaN	NaN	NaN	NaN	NaN	NaN	NaN	NaN	NaN	NaN
-11.401298	-3.584767	160.273651	-27.857117	17.476885	158.070633	NaN	NaN	NaN	NaN	NaN	NaN	NaN	NaN	NaN	NaN	NaN	NaN
-12.688812	-3.789169	160.017944	-27.913204	17.344574	158.019669	NaN	NaN	NaN	NaN	NaN	NaN	NaN	NaN	NaN	NaN	NaN	NaN
-14.096154	-3.903321	159.720444	-27.955442	17.148355	157.950989	NaN	NaN	NaN	NaN	NaN	NaN	NaN	NaN	NaN	NaN	NaN	NaN
-15.516923	-3.981877	159.480209	-27.965382	16.897543	157.871475	NaN	NaN	NaN	NaN	NaN	NaN	NaN	NaN	NaN	NaN	NaN	NaN
-17.761213	-3.947031	159.145401	-27.962685	16.474659	157.818787	NaN	NaN	NaN	NaN	NaN	NaN	NaN	NaN	NaN	NaN	NaN	NaN
-19.295282	-3.856762	159.024994	-27.967823	16.193914	157.846451	NaN	NaN	NaN	NaN	NaN	NaN	NaN	NaN	NaN	NaN	NaN	NaN
-20.851248	-3.687656	158.89505	-27.969191	15.919447	157.884491	NaN	NaN	NaN	NaN	NaN	NaN	NaN	NaN	NaN	NaN	NaN	NaN
-22.467787	-3.419678	158.824722	-27.975538	15.617034	157.958694	NaN	NaN	NaN	NaN	NaN	NaN	NaN	NaN	NaN	NaN	NaN	NaN
-24.093952	-3.066993	158.816864	-27.975161	15.328723	158.052841	NaN	NaN	NaN	NaN	NaN	NaN	NaN	NaN	NaN	NaN	NaN	NaN
-25.749054	-2.614391	158.870056	-27.961504	15.062371	158.169022	NaN	NaN	NaN	NaN	NaN	NaN	NaN	NaN	NaN	NaN	NaN	NaN
-27.328352	-2.0817	159.039551	-27.954557	14.804962	158.35788	NaN	NaN	NaN	NaN	NaN	NaN	NaN	NaN	NaN	NaN	NaN	NaN
-29.761135	-1.029464	159.495026	-27.963114	14.447517	158.773544	NaN	NaN	NaN	NaN	NaN	NaN	NaN	NaN	NaN	NaN	NaN	NaN
-31.326279	-0.22429	159.883865	-27.956257	14.200376	159.107834	NaN	NaN	NaN	NaN	NaN	NaN	NaN	NaN	NaN	NaN	NaN	NaN
-32.854523	0.696965	160.295502	-27.901772	13.902126	159.45668	NaN	NaN	NaN	NaN	NaN	NaN	NaN	NaN	NaN	NaN	NaN	NaN
-34.267685	1.686985	160.689835	-27.837133	13.575703	159.804626	NaN	NaN	NaN	NaN	NaN	NaN	NaN	NaN	NaN	NaN	NaN	NaN
-35.675041	2.810394	161.042847	-27.723438	13.220917	160.139496	NaN	NaN	NaN	NaN	NaN	NaN	NaN	NaN	NaN	NaN	NaN	NaN
-36.925045	3.992797	161.316666	-27.595526	12.813006	160.439758	NaN	NaN	NaN	NaN	NaN	NaN	NaN	NaN	NaN	NaN	NaN	NaN
-38.159321	5.277812	161.567963	-27.449551	12.347462	160.715256	NaN	NaN	NaN	NaN	NaN	NaN	NaN	NaN	NaN	NaN	NaN	NaN
-39.767742	7.328065	161.912964	-27.283691	11.5293	161.084686	NaN	NaN	NaN	NaN	NaN	NaN	NaN	NaN	NaN	NaN	NaN	NaN
-40.675133	8.801575	162.184937	-27.208099	10.934381	161.272934	NaN	NaN	NaN	NaN	NaN	NaN	NaN	NaN	NaN	NaN	NaN	NaN
-41.554699	10.289421	162.446854	-27.202595	10.357464	161.388153	NaN	NaN	NaN	NaN	NaN	NaN	NaN	NaN	NaN	NaN	NaN	NaN
-42.269573	11.863173	162.679291	-27.223846	9.765341	161.369675	NaN	NaN	NaN	NaN	NaN	NaN	NaN	NaN	NaN	NaN	NaN	NaN
-42.864113	13.369674	162.888519	-27.297112	9.158882	161.230881	NaN	NaN	NaN	NaN	NaN	NaN	NaN	NaN	NaN	NaN	NaN	NaN
-43.340706	14.949174	162.954086	-27.361065	8.656772	160.970169	NaN	NaN	NaN	NaN	NaN	NaN	NaN	NaN	NaN	NaN	NaN	NaN
-43.649601	16.419752	163.006622	-27.435307	8.13904	160.671707	NaN	NaN	NaN	NaN	NaN	NaN	NaN	NaN	NaN	NaN	NaN	NaN
-43.878792	18.681648	162.998718	-27.516848	7.409511	160.116989	NaN	NaN	NaN	NaN	NaN	NaN	NaN	NaN	NaN	NaN	NaN	NaN
-43.798958	20.051743	162.95166	-27.605719	6.930686	159.671188	NaN	NaN	NaN	NaN	NaN	NaN	NaN	NaN	NaN	NaN	NaN	NaN
-43.649143	21.42218	162.982803	-27.716593	6.523442	159.29126	NaN	NaN	NaN	NaN	NaN	NaN	NaN	NaN	NaN	NaN	NaN	NaN
-43.311672	22.61566	163.003983	-27.885204	6.167213	158.973022	NaN	NaN	NaN	NaN	NaN	NaN	NaN	NaN	NaN	NaN	NaN	NaN
-42.851959	23.736439	163.068542	-28.044691	5.828893	158.722183	NaN	NaN	NaN	NaN	NaN	NaN	NaN	NaN	NaN	NaN	NaN	NaN
-42.253262	24.670111	163.167252	-28.189186	5.545266	158.519806	NaN	NaN	NaN	NaN	NaN	NaN	NaN	NaN	NaN	NaN	NaN	NaN
-41.52243	25.553692	163.221817	-28.323654	5.317578	158.368591	NaN	NaN	NaN	NaN	NaN	NaN	NaN	NaN	NaN	NaN	NaN	NaN
-40.303196	26.514631	163.317734	-28.548208	5.10968	158.223145	NaN	NaN	NaN	NaN	NaN	NaN	NaN	NaN	NaN	NaN	NaN	NaN
-39.360069	27.002987	163.291473	-28.763691	5.046145	158.113129	NaN	NaN	NaN	NaN	NaN	NaN	NaN	NaN	NaN	NaN	NaN	NaN
-38.373489	27.370327	163.225372	-29.001877	5.028329	158.013062	NaN	NaN	NaN	NaN	NaN	NaN	NaN	NaN	NaN	NaN	NaN	NaN
-37.293636	27.510845	163.124008	-29.241243	5.066658	157.904663	NaN	NaN	NaN	NaN	NaN	NaN	NaN	NaN	NaN	NaN	NaN	NaN
-36.137806	27.55677	163.015869	-29.473473	5.182763	157.766281	NaN	NaN	NaN	NaN	NaN	NaN	NaN	NaN	NaN	NaN	NaN	NaN
-34.99371	27.421057	162.745911	-29.670635	5.344468	157.6203	NaN	NaN	NaN	NaN	NaN	NaN	NaN	NaN	NaN	NaN	NaN	NaN
-33.750706	27.109272	162.414856	-29.839653	5.569986	157.47345	NaN	NaN	NaN	NaN	NaN	NaN	NaN	NaN	NaN	NaN	NaN	NaN
-31.880764	26.328087	161.826874	-30.095036	5.986189	157.322205	NaN	NaN	NaN	NaN	NaN	NaN	NaN	NaN	NaN	NaN	NaN	NaN
-30.623936	25.593081	161.378326	-30.234394	6.323684	157.254044	NaN	NaN	NaN	NaN	NaN	NaN	NaN	NaN	NaN	NaN	NaN	NaN
-29.322552	24.665535	160.941345	-30.33182	6.69455	157.22644	NaN	NaN	NaN	NaN	NaN	NaN	NaN	NaN	NaN	NaN	NaN	NaN
-28.044996	23.569698	160.522705	-30.421946	7.083055	157.260315	NaN	NaN	NaN	NaN	NaN	NaN	NaN	NaN	NaN	NaN	NaN	NaN
-26.732477	22.266964	160.132996	-30.495981	7.490098	157.332489	NaN	NaN	NaN	NaN	NaN	NaN	NaN	NaN	NaN	NaN	NaN	NaN
-25.46834	20.793924	159.81723	-30.572638	7.903217	157.469116	NaN	NaN	NaN	NaN	NaN	NaN	NaN	NaN	NaN	NaN	NaN	NaN
-24.20816	19.114422	159.550262	-30.688957	8.324328	157.666855	NaN	NaN	NaN	NaN	NaN	NaN	NaN	NaN	NaN	NaN	NaN	NaN
-22.443695	16.317856	159.223709	-30.925051	9.019412	158.027206	NaN	NaN	NaN	NaN	NaN	NaN	NaN	NaN	NaN	NaN	NaN	NaN
-21.328857	14.259095	158.972519	-31.080822	9.541786	158.233185	NaN	NaN	NaN	NaN	NaN	NaN	NaN	NaN	NaN	NaN	NaN	NaN
-20.279711	12.08015	158.745834	-31.250471	10.125605	158.312164	NaN	NaN	NaN	NaN	NaN	NaN	NaN	NaN	NaN	NaN	NaN	NaN
-19.331333	9.776192	158.512527	-31.392363	10.792412	158.2146	NaN	NaN	NaN	NaN	NaN	NaN	NaN	NaN	NaN	NaN	NaN	NaN
-18.43313	7.392928	158.261398	-31.516382	11.467519	157.937988	NaN	NaN	NaN	NaN	NaN	NaN	NaN	NaN	NaN	NaN	NaN	NaN
-17.68573	4.909492	158.130432	-31.652525	12.063765	157.524063	NaN	NaN	NaN	NaN	NaN	NaN	NaN	NaN	NaN	NaN	NaN	NaN
-17.02636	2.381849	158.143051	-31.766075	12.635077	157.024963	NaN	NaN	NaN	NaN	NaN	NaN	NaN	NaN	NaN	NaN	NaN	NaN
-16.259657	-1.334102	158.565765	-31.908932	13.493022	156.195984	NaN	NaN	NaN	NaN	NaN	NaN	NaN	NaN	NaN	NaN	NaN	NaN
-15.911568	-3.705338	159.044678	-31.924412	14.061502	155.598145	NaN	NaN	NaN	NaN	NaN	NaN	NaN	NaN	NaN	NaN	NaN	NaN
-15.666181	-5.946092	159.593048	-31.928385	14.61536	155.029099	NaN	NaN	NaN	NaN	NaN	NaN	NaN	NaN	NaN	NaN	NaN	NaN
-15.530059	-8.058487	160.139648	-31.934061	15.127736	154.503738	NaN	NaN	NaN	NaN	NaN	NaN	NaN	NaN	NaN	NaN	NaN	NaN
-15.528183	-10.009808	160.743027	-31.907749	15.586361	154.040665	NaN	NaN	NaN	NaN	NaN	NaN	NaN	NaN	NaN	NaN	NaN	NaN
-15.622407	-11.834344	161.258255	-31.874773	16.007753	153.687332	NaN	NaN	NaN	NaN	NaN	NaN	NaN	NaN	NaN	NaN	NaN	NaN
-15.803547	-13.515512	161.636429	-31.768652	16.35527	153.381897	NaN	NaN	NaN	NaN	NaN	NaN	NaN	NaN	NaN	NaN	NaN	NaN
-16.234537	-15.742299	162.006561	-31.61635	16.850018	153.064621	NaN	NaN	NaN	NaN	NaN	NaN	NaN	NaN	NaN	NaN	NaN	NaN
-16.715622	-17.013788	162.160828	-31.538725	17.181574	152.91037	NaN	NaN	NaN	NaN	NaN	NaN	NaN	NaN	NaN	NaN	NaN	NaN
-17.160606	-18.157339	162.184021	-31.469196	17.501318	152.806931	NaN	NaN	NaN	NaN	NaN	NaN	NaN	NaN	NaN	NaN	NaN	NaN
-17.780161	-18.372488	161.958725	-31.405561	17.802776	152.747589	NaN	NaN	NaN	NaN	NaN	NaN	NaN	NaN	NaN	NaN	NaN	NaN
-18.485689	-17.87796	161.511322	-31.350418	18.073936	152.716782	NaN	NaN	NaN	NaN	NaN	NaN	NaN	NaN	NaN	NaN	NaN	NaN
-19.132996	-17.3913	161.03067	-31.301403	18.305597	152.742737	NaN	NaN	NaN	NaN	NaN	NaN	NaN	NaN	NaN	NaN	NaN	NaN
-19.982767	-16.732502	160.444305	-31.275654	18.492023	152.800323	NaN	NaN	NaN	NaN	NaN	NaN	NaN	NaN	NaN	NaN	NaN	NaN
-21.221853	-15.474883	159.470673	-31.203434	18.664993	152.916367	NaN	NaN	NaN	NaN	NaN	NaN	NaN	NaN	NaN	NaN	NaN	NaN
-22.153646	-14.484617	158.849121	-31.163555	18.746515	153.016586	NaN	NaN	NaN	NaN	NaN	NaN	NaN	NaN	NaN	NaN	NaN	NaN
-23.154757	-13.346447	158.300186	-31.152216	18.818773	153.190582	NaN	NaN	NaN	NaN	NaN	NaN	NaN	NaN	NaN	NaN	NaN	NaN
-24.249903	-11.996594	157.780075	-31.133425	18.88596	153.47464	NaN	NaN	NaN	NaN	NaN	NaN	NaN	NaN	NaN	NaN	NaN	NaN
-25.33992	-10.59431	157.439926	-31.108974	18.935957	153.864563	NaN	NaN	NaN	NaN	NaN	NaN	NaN	NaN	NaN	NaN	NaN	NaN
-26.467232	-8.995846	157.17804	-31.04285	19.00301	154.371735	NaN	NaN	NaN	NaN	NaN	NaN	NaN	NaN	NaN	NaN	NaN	NaN
-27.595865	-7.350782	157.112152	-30.924887	19.060831	155.002945	NaN	NaN	NaN	NaN	NaN	NaN	NaN	NaN	NaN	NaN	NaN	NaN
-29.301617	-4.691517	157.199142	-30.691841	19.043434	156.194534	NaN	NaN	NaN	NaN	NaN	NaN	NaN	NaN	NaN	NaN	NaN	NaN
-30.414391	-2.868069	157.396286	-30.504524	19.004614	157.022934	NaN	NaN	NaN	NaN	NaN	NaN	NaN	NaN	NaN	NaN	NaN	NaN
-31.52383	-0.945653	157.704086	-30.285948	18.948853	157.808853	NaN	NaN	NaN	NaN	NaN	NaN	NaN	NaN	NaN	NaN	NaN	NaN
-32.565975	0.982238	158.022934	-30.040985	18.858341	158.50267	NaN	NaN	NaN	NaN	NaN	NaN	NaN	NaN	NaN	NaN	NaN	NaN
-33.561607	2.920673	158.404724	-29.833021	18.767944	159.088028	NaN	NaN	NaN	NaN	NaN	NaN	NaN	NaN	NaN	NaN	NaN	NaN
-34.545635	4.857528	158.811142	-29.67942	18.655071	159.595413	NaN	NaN	NaN	NaN	NaN	NaN	NaN	NaN	NaN	NaN	NaN	NaN
-35.451893	6.741729	159.46196	-29.55876	18.521084	160.05127	NaN	NaN	NaN	NaN	NaN	NaN	NaN	NaN	NaN	NaN	NaN	NaN
-36.722652	9.548824	160.265198	-29.479111	18.335707	160.674042	NaN	NaN	NaN	NaN	NaN	NaN	NaN	NaN	NaN	NaN	NaN	NaN
-37.4711	11.387901	160.762482	-29.48033	18.267124	161.047897	NaN	NaN	NaN	NaN	NaN	NaN	NaN	NaN	NaN	NaN	NaN	NaN
-38.184341	13.268929	161.331696	-29.519621	18.22352	161.370102	NaN	NaN	NaN	NaN	NaN	NaN	NaN	NaN	NaN	NaN	NaN	NaN
-38.82037	15.124215	161.728012	-29.592588	18.19149	161.60556	NaN	NaN	NaN	NaN	NaN	NaN	NaN	NaN	NaN	NaN	NaN	NaN
-39.397495	17.022354	161.957886	-29.674986	18.141411	161.75618	NaN	NaN	NaN	NaN	NaN	NaN	NaN	NaN	NaN	NaN	NaN	NaN
-39.868866	18.891071	162.168442	-29.767731	18.087587	161.799591	NaN	NaN	NaN	NaN	NaN	NaN	NaN	NaN	NaN	NaN	NaN	NaN
-40.321812	20.822365	162.136047	-29.86001	18.035021	161.747253	NaN	NaN	NaN	NaN	NaN	NaN	NaN	NaN	NaN	NaN	NaN	NaN
-40.853065	23.689482	162.093765	-29.965622	17.983706	161.560623	NaN	NaN	NaN	NaN	NaN	NaN	NaN	NaN	NaN	NaN	NaN	NaN
-41.024422	25.615253	161.979126	-29.942776	17.897312	161.389618	NaN	NaN	NaN	NaN	NaN	NaN	NaN	NaN	NaN	NaN	NaN	NaN
-41.063519	27.561531	161.929672	-29.845345	17.77463	161.20787	NaN	NaN	NaN	NaN	NaN	NaN	NaN	NaN	NaN	NaN	NaN	NaN
-40.945713	29.4835	161.84549	-29.7176	17.599142	161.009216	NaN	NaN	NaN	NaN	NaN	NaN	NaN	NaN	NaN	NaN	NaN	NaN
-40.684093	31.392849	161.892639	-29.555225	17.365374	160.745651	NaN	NaN	NaN	NaN	NaN	NaN	NaN	NaN	NaN	NaN	NaN	NaN
-40.31171	33.271458	161.897034	-29.415638	17.075848	160.436142	NaN	NaN	NaN	NaN	NaN	NaN	NaN	NaN	NaN	NaN	NaN	NaN
-39.809139	35.064583	162.05542	-29.299868	16.751818	160.070984	NaN	NaN	NaN	NaN	NaN	NaN	NaN	NaN	NaN	NaN	NaN	NaN
-38.847412	37.632389	162.267776	-29.229502	16.256659	159.46701	NaN	NaN	NaN	NaN	NaN	NaN	NaN	NaN	NaN	NaN	NaN	NaN
-38.053226	39.224468	162.537964	-29.186989	15.955422	159.02774	NaN	NaN	NaN	NaN	NaN	NaN	NaN	NaN	NaN	NaN	NaN	NaN
-37.133755	40.722473	162.895187	-29.14912	15.675074	158.623779	NaN	NaN	NaN	NaN	NaN	NaN	NaN	NaN	NaN	NaN	NaN	NaN
-36.086468	42.069542	163.209885	-29.087809	15.448536	158.226639	NaN	NaN	NaN	NaN	NaN	NaN	NaN	NaN	NaN	NaN	NaN	NaN
-34.918812	43.304962	163.521881	-28.970802	15.220433	157.823425	NaN	NaN	NaN	NaN	NaN	NaN	NaN	NaN	NaN	NaN	NaN	NaN
-33.698887	44.329319	163.973175	-28.858015	15.029404	157.509949	NaN	NaN	NaN	NaN	NaN	NaN	NaN	NaN	NaN	NaN	NaN	NaN
-32.329041	45.123768	164.33252	-28.747124	14.84433	157.232407	NaN	NaN	NaN	NaN	NaN	NaN	NaN	NaN	NaN	NaN	NaN	NaN
-30.148256	46.073879	164.927338	-28.548674	14.59552	156.973328	NaN	NaN	NaN	NaN	NaN	NaN	NaN	NaN	NaN	NaN	NaN	NaN
NaN	NaN	NaN	-28.389275	14.451186	156.908875	NaN	NaN	NaN	NaN	NaN	NaN	NaN	NaN	NaN	NaN	NaN	NaN
NaN	NaN	NaN	-28.214041	14.380491	156.924133	NaN	NaN	NaN	NaN	NaN	NaN	NaN	NaN	NaN	NaN	NaN	NaN
-25.277821	46.658195	165.413071	-28.068436	14.275731	156.955261	NaN	NaN	NaN	NaN	NaN	NaN	NaN	NaN	NaN	NaN	NaN	NaN
-23.561998	46.584351	165.306015	-27.900639	14.3001	157.066467	NaN	NaN	NaN	NaN	NaN	NaN	NaN	NaN	NaN	NaN	NaN	NaN
-21.770496	46.356201	164.971558	-27.784773	14.292923	157.173737	NaN	NaN	NaN	NaN	NaN	NaN	NaN	NaN	NaN	NaN	NaN	NaN
-19.942245	46.00087	164.530426	-27.605824	14.364793	157.243896	NaN	NaN	NaN	NaN	NaN	NaN	NaN	NaN	NaN	NaN	NaN	NaN
-17.129696	45.104973	163.702087	-27.34865	14.568268	157.173126	NaN	NaN	NaN	NaN	NaN	NaN	NaN	NaN	NaN	NaN	NaN	NaN
-15.268874	44.298161	163.148163	-27.210136	14.758383	157.005768	NaN	NaN	NaN	NaN	NaN	NaN	NaN	NaN	NaN	NaN	NaN	NaN
-13.436861	43.286751	162.540726	-27.153027	14.933993	156.657532	NaN	NaN	NaN	NaN	NaN	NaN	NaN	NaN	NaN	NaN	NaN	NaN
-11.679888	42.135918	162.00415	-27.193996	15.148664	156.225464	NaN	NaN	NaN	NaN	NaN	NaN	NaN	NaN	NaN	NaN	NaN	NaN
-9.994081	40.768917	161.506989	-27.33036	15.360689	155.797684	NaN	NaN	NaN	NaN	NaN	NaN	NaN	NaN	NaN	NaN	NaN	NaN
-8.415713	39.25864	161.130112	-27.513071	15.597492	155.342407	NaN	NaN	NaN	NaN	NaN	NaN	NaN	NaN	NaN	NaN	NaN	NaN
-6.870038	37.590553	160.745667	-27.670721	15.828382	154.99118	NaN	NaN	NaN	NaN	NaN	NaN	NaN	NaN	NaN	NaN	NaN	NaN
-4.677995	34.842827	160.162827	-27.755407	16.181932	154.613068	NaN	NaN	NaN	NaN	NaN	NaN	NaN	NaN	NaN	NaN	NaN	NaN
-3.32542	32.877846	159.784073	-27.71837	16.433916	154.536057	NaN	NaN	NaN	NaN	NaN	NaN	NaN	NaN	NaN	NaN	NaN	NaN
-1.996339	30.773798	159.409531	-27.581245	16.691162	154.593277	NaN	NaN	NaN	NaN	NaN	NaN	NaN	NaN	NaN	NaN	NaN	NaN
-0.779688	28.579844	159.135925	-27.360641	16.923826	154.737167	NaN	NaN	NaN	NaN	NaN	NaN	NaN	NaN	NaN	NaN	NaN	NaN
0.368579	26.304403	158.895508	-27.08691	17.123978	154.937286	NaN	NaN	NaN	NaN	NaN	NaN	NaN	NaN	NaN	NaN	NaN	NaN
1.429804	23.912998	158.844299	-26.812767	17.31197	155.125824	NaN	NaN	NaN	NaN	NaN	NaN	NaN	NaN	NaN	NaN	NaN	NaN
2.352696	21.582451	158.81163	-26.574097	17.497734	155.285614	NaN	NaN	NaN	NaN	NaN	NaN	NaN	NaN	NaN	NaN	NaN	NaN
3.466907	18.031471	159.129684	-26.252647	17.744432	155.440552	NaN	NaN	NaN	NaN	NaN	NaN	NaN	NaN	NaN	NaN	NaN	NaN
4.071639	15.685412	159.457108	-26.026239	17.904198	155.480164	NaN	NaN	NaN	NaN	NaN	NaN	NaN	NaN	NaN	NaN	NaN	NaN
4.516903	13.406791	159.904785	-25.73052	18.047838	155.474777	NaN	NaN	NaN	NaN	NaN	NaN	NaN	NaN	NaN	NaN	NaN	NaN
4.891907	11.257556	160.332581	-25.400448	18.196102	155.425186	NaN	NaN	NaN	NaN	NaN	NaN	NaN	NaN	NaN	NaN	NaN	NaN
5.157632	9.17055	160.616348	-25.044323	18.368288	155.33696	NaN	NaN	NaN	NaN	NaN	NaN	NaN	NaN	NaN	NaN	NaN	NaN
5.315704	7.217007	160.867584	-24.704853	18.556074	155.210144	NaN	NaN	NaN	NaN	NaN	NaN	NaN	NaN	NaN	NaN	NaN	NaN
5.340116	5.345663	161.011856	-24.412519	18.775141	155.054031	NaN	NaN	NaN	NaN	NaN	NaN	NaN	NaN	NaN	NaN	NaN	NaN
5.171443	2.794526	161.170609	-23.994675	19.075212	154.783936	NaN	NaN	NaN	NaN	NaN	NaN	NaN	NaN	NaN	NaN	NaN	NaN
4.902795	1.172653	161.198044	-23.726799	19.227312	154.592331	NaN	NaN	NaN	NaN	NaN	NaN	NaN	NaN	NaN	NaN	NaN	NaN
4.562387	-0.274094	161.082977	-23.482069	19.310356	154.377167	NaN	NaN	NaN	NaN	NaN	NaN	NaN	NaN	NaN	NaN	NaN	NaN
4.060682	-1.680307	160.755951	-23.239351	19.31691	154.115616	NaN	NaN	NaN	NaN	NaN	NaN	NaN	NaN	NaN	NaN	NaN	NaN
3.512936	-3.018303	160.272385	-23.018076	19.260437	153.777527	NaN	NaN	NaN	NaN	NaN	NaN	NaN	NaN	NaN	NaN	NaN	NaN
2.892885	-4.228225	159.630325	-22.80442	19.119421	153.354385	NaN	NaN	NaN	NaN	NaN	NaN	NaN	NaN	NaN	NaN	NaN	NaN
2.073623	-5.389096	158.906464	-22.620001	18.940157	152.924896	NaN	NaN	NaN	NaN	NaN	NaN	NaN	NaN	NaN	NaN	NaN	NaN
0.707375	-6.956414	157.757813	-22.32737	18.617245	152.257034	NaN	NaN	NaN	NaN	NaN	NaN	NaN	NaN	NaN	NaN	NaN	NaN
-0.322504	-7.815209	157.051987	-22.134104	18.41946	151.862854	NaN	NaN	NaN	NaN	NaN	NaN	NaN	NaN	NaN	NaN	NaN	NaN
-1.537867	-8.622174	156.413773	-21.925396	18.24301	151.525513	NaN	NaN	NaN	NaN	NaN	NaN	NaN	NaN	NaN	NaN	NaN	NaN
-2.815022	-9.316126	155.837875	-21.678207	18.101475	151.20607	NaN	NaN	NaN	NaN	NaN	NaN	NaN	NaN	NaN	NaN	NaN	NaN
-4.217099	-9.855362	155.334366	-21.439085	17.994158	150.97847	NaN	NaN	NaN	NaN	NaN	NaN	NaN	NaN	NaN	NaN	NaN	NaN
-5.785796	-10.328459	154.936005	-21.207865	17.907003	150.838837	NaN	NaN	NaN	NaN	NaN	NaN	NaN	NaN	NaN	NaN	NaN	NaN
-7.407354	-10.707756	154.582397	-20.991949	17.845184	150.795502	NaN	NaN	NaN	NaN	NaN	NaN	NaN	NaN	NaN	NaN	NaN	NaN
-10.155656	-11.058336	154.264206	-20.684284	17.770981	150.892822	NaN	NaN	NaN	NaN	NaN	NaN	NaN	NaN	NaN	NaN	NaN	NaN
-12.079867	-11.179073	154.097565	-20.495268	17.764021	150.970535	NaN	NaN	NaN	NaN	NaN	NaN	NaN	NaN	NaN	NaN	NaN	NaN
-14.163531	-11.193818	154.047714	-20.324963	17.793379	151.089233	NaN	NaN	NaN	NaN	NaN	NaN	NaN	NaN	NaN	NaN	NaN	NaN
-16.288824	-11.094427	154.024536	-20.162838	17.822865	151.222473	NaN	NaN	NaN	NaN	NaN	NaN	NaN	NaN	NaN	NaN	NaN	NaN
-18.53937	-10.88326	154.267853	-20.059528	17.876764	151.545883	NaN	NaN	NaN	NaN	NaN	NaN	NaN	NaN	NaN	NaN	NaN	NaN
-20.887648	-10.515215	154.747574	-20.031803	17.917517	152.165955	NaN	NaN	NaN	NaN	NaN	NaN	NaN	NaN	NaN	NaN	NaN	NaN
-23.310619	-10.040752	155.656219	-20.036097	17.913824	153.024521	NaN	NaN	NaN	NaN	NaN	NaN	NaN	NaN	NaN	NaN	NaN	NaN
-26.996418	-9.060485	157.620285	-20.049541	17.746027	154.715454	NaN	NaN	NaN	NaN	NaN	NaN	NaN	NaN	NaN	NaN	NaN	NaN
-29.399881	-8.244071	159.092438	-20.097073	17.533655	155.983154	NaN	NaN	NaN	NaN	NaN	NaN	NaN	NaN	NaN	NaN	NaN	NaN
-31.85918	-7.349168	160.656982	-20.176418	17.268719	157.193436	NaN	NaN	NaN	NaN	NaN	NaN	NaN	NaN	NaN	NaN	NaN	NaN
-34.212807	-6.305002	162.150345	-20.294727	17.015364	158.277847	NaN	NaN	NaN	NaN	NaN	NaN	NaN	NaN	NaN	NaN	NaN	NaN
-36.451954	-5.150022	163.483917	-20.443735	16.793854	159.218552	NaN	NaN	NaN	NaN	NaN	NaN	NaN	NaN	NaN	NaN	NaN	NaN
-38.807823	-3.807831	164.674454	-20.639954	16.599291	160.003891	NaN	NaN	NaN	NaN	NaN	NaN	NaN	NaN	NaN	NaN	NaN	NaN
-40.971184	-2.307844	165.73233	-20.882145	16.416121	160.620697	NaN	NaN	NaN	NaN	NaN	NaN	NaN	NaN	NaN	NaN	NaN	NaN
-43.856384	-0.069475	166.721146	-21.277786	16.140547	161.244781	NaN	NaN	NaN	NaN	NaN	NaN	NaN	NaN	NaN	NaN	NaN	NaN
-45.664978	1.508331	167.266251	-21.528177	15.912424	161.520706	NaN	NaN	NaN	NaN	NaN	NaN	NaN	NaN	NaN	NaN	NaN	NaN
-47.347546	3.342438	167.661942	-21.746674	15.678826	161.673096	NaN	NaN	NaN	NaN	NaN	NaN	NaN	NaN	NaN	NaN	NaN	NaN
NaN	NaN	NaN	-21.959478	15.423061	161.739151	NaN	NaN	NaN	NaN	NaN	NaN	NaN	NaN	NaN	NaN	NaN	NaN
NaN	NaN	NaN	-22.174643	15.143675	161.777191	NaN	NaN	NaN	NaN	NaN	NaN	NaN	NaN	NaN	NaN	NaN	NaN
NaN	NaN	NaN	-22.3731	14.83202	161.778381	NaN	NaN	NaN	NaN	NaN	NaN	NaN	NaN	NaN	NaN	NaN	NaN
NaN	NaN	NaN	-22.563658	14.485514	161.790741	NaN	NaN	NaN	NaN	NaN	NaN	NaN	NaN	NaN	NaN	NaN	NaN
-62.654335	-1.645422	173.896301	-22.852228	13.893967	161.750275	NaN	NaN	NaN	NaN	NaN	NaN	NaN	NaN	NaN	NaN	NaN	NaN
-64.274094	-1.822567	174.315613	-23.026577	13.512823	161.669418	NaN	NaN	NaN	NaN	NaN	NaN	NaN	NaN	NaN	NaN	NaN	NaN
-52.791183	18.745649	168.481033	-23.190111	13.100698	161.515121	NaN	NaN	NaN	NaN	NaN	NaN	NaN	NaN	NaN	NaN	NaN	NaN
-52.601974	21.05147	168.46611	-23.372375	12.720651	161.264816	NaN	NaN	NaN	NaN	NaN	NaN	NaN	NaN	NaN	NaN	NaN	NaN
NaN	NaN	NaN	-23.599819	12.39036	160.947266	NaN	NaN	NaN	NaN	NaN	NaN	NaN	NaN	NaN	NaN	NaN	NaN
-51.46748	25.511486	168.008881	-23.867971	12.115866	160.589951	NaN	NaN	NaN	NaN	NaN	NaN	NaN	NaN	NaN	NaN	NaN	NaN
NaN	NaN	NaN	-24.153963	11.839622	160.201706	NaN	NaN	NaN	NaN	NaN	NaN	NaN	NaN	NaN	NaN	NaN	NaN
NaN	NaN	NaN	-24.571453	11.515499	159.643036	NaN	NaN	NaN	NaN	NaN	NaN	NaN	NaN	NaN	NaN	NaN	NaN
NaN	NaN	NaN	-24.809958	11.335155	159.323914	NaN	NaN	NaN	NaN	NaN	NaN	NaN	NaN	NaN	NaN	NaN	NaN
NaN	NaN	NaN	-25.005739	11.177898	159.045731	NaN	NaN	NaN	NaN	NaN	NaN	NaN	NaN	NaN	NaN	NaN	NaN
-43.75581	36.824146	166.553162	-25.196148	11.054568	158.824341	NaN	NaN	NaN	NaN	NaN	NaN	NaN	NaN	NaN	NaN	NaN	NaN
NaN	NaN	NaN	-25.342152	10.979489	158.648651	NaN	NaN	NaN	NaN	NaN	NaN	NaN	NaN	NaN	NaN	NaN	NaN
NaN	NaN	NaN	-25.472048	10.960367	158.510437	NaN	NaN	NaN	NaN	NaN	NaN	NaN	NaN	NaN	NaN	NaN	NaN
NaN	NaN	NaN	-25.670321	11.022037	158.426315	NaN	NaN	NaN	NaN	NaN	NaN	NaN	NaN	NaN	NaN	NaN	NaN
NaN	NaN	NaN	-26.006189	11.213036	158.411942	NaN	NaN	NaN	NaN	NaN	NaN	NaN	NaN	NaN	NaN	NaN	NaN
NaN	NaN	NaN	-26.188194	11.331972	158.494354	NaN	NaN	NaN	NaN	NaN	NaN	NaN	NaN	NaN	NaN	NaN	NaN
NaN	NaN	NaN	-26.362276	11.463816	158.684784	NaN	NaN	NaN	NaN	NaN	NaN	NaN	NaN	NaN	NaN	NaN	NaN
NaN	NaN	NaN	-26.523567	11.589846	158.96051	NaN	NaN	NaN	NaN	NaN	NaN	NaN	NaN	NaN	NaN	NaN	NaN
NaN	NaN	NaN	-26.715389	11.680542	159.269257	NaN	NaN	NaN	NaN	NaN	NaN	NaN	NaN	NaN	NaN	NaN	NaN
NaN	NaN	NaN	-26.923994	11.816483	159.615112	NaN	NaN	NaN	NaN	NaN	NaN	NaN	NaN	NaN	NaN	NaN	NaN
NaN	NaN	NaN	-27.154934	12.03949	159.867264	NaN	NaN	NaN	NaN	NaN	NaN	NaN	NaN	NaN	NaN	NaN	NaN
-8.731535	44.016777	169.533752	-27.568817	12.377114	160.142654	NaN	NaN	NaN	NaN	NaN	NaN	NaN	NaN	NaN	NaN	NaN	NaN
-5.450529	43.165855	169.876541	-27.864227	12.743773	160.206421	NaN	NaN	NaN	NaN	NaN	NaN	NaN	NaN	NaN	NaN	NaN	NaN
-2.271291	42.149689	170.155853	-28.176821	13.25676	160.086945	NaN	NaN	NaN	NaN	NaN	NaN	NaN	NaN	NaN	NaN	NaN	NaN
-0.749107	40.36887	170.084549	-28.478193	13.906119	159.668823	NaN	NaN	NaN	NaN	NaN	NaN	NaN	NaN	NaN	NaN	NaN	NaN
0.089422	38.246471	169.342178	-28.754101	14.633112	158.863754	NaN	NaN	NaN	NaN	NaN	NaN	NaN	NaN	NaN	NaN	NaN	NaN
1.058278	36.033516	168.388947	-29.033512	15.395741	157.687561	NaN	NaN	NaN	NaN	NaN	NaN	NaN	NaN	NaN	NaN	NaN	NaN
2.018013	33.762665	167.350693	-29.262129	16.141214	156.404678	NaN	NaN	NaN	NaN	NaN	NaN	NaN	NaN	NaN	NaN	NaN	NaN
3.29922	30.125973	165.346008	-29.486004	17.196611	154.762451	NaN	NaN	NaN	NaN	NaN	NaN	NaN	NaN	NaN	NaN	NaN	NaN
3.940357	27.547068	164.114868	-29.518703	17.845829	154.119293	NaN	NaN	NaN	NaN	NaN	NaN	NaN	NaN	NaN	NaN	NaN	NaN
4.42405	24.806366	163.002136	-29.37664	18.398819	153.799728	NaN	NaN	NaN	NaN	NaN	NaN	NaN	NaN	NaN	NaN	NaN	NaN
4.630874	21.952673	162.099274	-29.145559	18.897301	153.77684	NaN	NaN	NaN	NaN	NaN	NaN	NaN	NaN	NaN	NaN	NaN	NaN
4.638574	18.998299	161.409836	-28.865892	19.309935	154.102646	NaN	NaN	NaN	NaN	NaN	NaN	NaN	NaN	NaN	NaN	NaN	NaN
4.354461	16.003611	161.05632	-28.544342	19.680885	154.733017	NaN	NaN	NaN	NaN	NaN	NaN	NaN	NaN	NaN	NaN	NaN	NaN
3.880875	12.990069	161.003754	-28.15661	20.012955	155.549866	NaN	NaN	NaN	NaN	NaN	NaN	NaN	NaN	NaN	NaN	NaN	NaN
2.79619	8.487967	161.583527	-27.524996	20.428816	156.840469	NaN	NaN	NaN	NaN	NaN	NaN	NaN	NaN	NaN	NaN	NaN	NaN
1.814477	5.589901	162.178192	-27.201145	20.732716	157.549713	NaN	NaN	NaN	NaN	NaN	NaN	NaN	NaN	NaN	NaN	NaN	NaN
0.652496	2.801376	163.011536	-26.939043	21.035299	158.072418	NaN	NaN	NaN	NaN	NaN	NaN	NaN	NaN	NaN	NaN	NaN	NaN
-0.649809	0.111607	163.874374	-26.762375	21.252106	158.464203	NaN	NaN	NaN	NaN	NaN	NaN	NaN	NaN	NaN	NaN	NaN	NaN
-2.106065	-2.467887	164.743454	-26.650053	21.397116	158.809219	NaN	NaN	NaN	NaN	NaN	NaN	NaN	NaN	NaN	NaN	NaN	NaN
-3.637577	-4.875151	165.50824	-26.597208	21.444672	159.172058	NaN	NaN	NaN	NaN	NaN	NaN	NaN	NaN	NaN	NaN	NaN	NaN
-5.227127	-7.191877	166.051727	-26.568693	21.386898	159.570541	NaN	NaN	NaN	NaN	NaN	NaN	NaN	NaN	NaN	NaN	NaN	NaN
-17.195642	-5.412465	168.216461	-26.568863	21.104504	160.262741	NaN	NaN	NaN	NaN	NaN	NaN	NaN	NaN	NaN	NaN	NaN	NaN
NaN	NaN	NaN	-26.537958	20.827084	160.568176	NaN	NaN	NaN	NaN	NaN	NaN	NaN	NaN	NaN	NaN	NaN	NaN
NaN	NaN	NaN	-26.529869	20.546474	160.707809	NaN	NaN	NaN	NaN	NaN	NaN	NaN	NaN	NaN	NaN	NaN	NaN
NaN	NaN	NaN	-26.590706	20.285248	160.655746	NaN	NaN	NaN	NaN	NaN	NaN	NaN	NaN	NaN	NaN	NaN	NaN
-14.382267	-16.679859	166.807968	-26.687258	20.021601	160.394608	NaN	NaN	NaN	NaN	NaN	NaN	NaN	NaN	NaN	NaN	NaN	NaN
-16.029501	-16.782856	166.402298	-26.798615	19.751802	160.024567	NaN	NaN	NaN	NaN	NaN	NaN	NaN	NaN	NaN	NaN	NaN	NaN
-17.553806	-16.833353	165.921921	-26.869137	19.501627	159.623016	NaN	NaN	NaN	NaN	NaN	NaN	NaN	NaN	NaN	NaN	NaN	NaN
-19.787407	-16.632032	165.01004	-26.974415	19.161161	159.112747	NaN	NaN	NaN	NaN	NaN	NaN	NaN	NaN	NaN	NaN	NaN	NaN
-21.258831	-16.326475	164.266998	-27.013966	18.937998	158.846588	NaN	NaN	NaN	NaN	NaN	NaN	NaN	NaN	NaN	NaN	NaN	NaN
-22.653389	-15.849495	163.438705	-27.048805	18.719269	158.635498	NaN	NaN	NaN	NaN	NaN	NaN	NaN	NaN	NaN	NaN	NaN	NaN
-23.961067	-15.287161	162.514618	-27.055614	18.48539	158.402802	NaN	NaN	NaN	NaN	NaN	NaN	NaN	NaN	NaN	NaN	NaN	NaN
-25.101706	-14.614847	161.597275	-27.086365	18.282585	158.160172	NaN	NaN	NaN	NaN	NaN	NaN	NaN	NaN	NaN	NaN	NaN	NaN
-26.233881	-13.75948	160.746597	-27.109619	18.078264	157.906296	NaN	NaN	NaN	NaN	NaN	NaN	NaN	NaN	NaN	NaN	NaN	NaN
-27.241606	-12.762136	159.975418	-27.153202	17.899776	157.666534	NaN	NaN	NaN	NaN	NaN	NaN	NaN	NaN	NaN	NaN	NaN	NaN
-28.538708	-11.093058	159.12262	-27.246281	17.658659	157.431717	NaN	NaN	NaN	NaN	NaN	NaN	NaN	NaN	NaN	NaN	NaN	NaN
-29.28985	-9.901624	158.558472	-27.306028	17.479322	157.302612	NaN	NaN	NaN	NaN	NaN	NaN	NaN	NaN	NaN	NaN	NaN	NaN
-29.909575	-8.612021	157.867508	-27.322474	17.271534	157.109375	NaN	NaN	NaN	NaN	NaN	NaN	NaN	NaN	NaN	NaN	NaN	NaN
-30.465103	-7.355338	156.950027	-27.300713	17.055712	156.75296	NaN	NaN	NaN	NaN	NaN	NaN	NaN	NaN	NaN	NaN	NaN	NaN
-30.880203	-6.004662	155.729828	-27.266499	16.81776	156.164139	NaN	NaN	NaN	NaN	NaN	NaN	NaN	NaN	NaN	NaN	NaN	NaN
-31.254297	-4.731267	154.318207	-27.298376	16.564753	155.336899	NaN	NaN	NaN	NaN	NaN	NaN	NaN	NaN	NaN	NaN	NaN	NaN
-31.533331	-3.394628	152.630722	-27.412802	16.294231	154.234818	NaN	NaN	NaN	NaN	NaN	NaN	NaN	NaN	NaN	NaN	NaN	NaN
-31.88575	-1.548102	150.091003	-27.649502	15.918024	152.367538	NaN	NaN	NaN	NaN	NaN	NaN	NaN	NaN	NaN	NaN	NaN	NaN
-32.033665	-0.438251	148.572006	-27.796497	15.692595	151.177444	NaN	NaN	NaN	NaN	NaN	NaN	NaN	NaN	NaN	NaN	NaN	NaN
-32.067768	0.66681	147.262604	-27.896309	15.529569	150.124054	NaN	NaN	NaN	NaN	NaN	NaN	NaN	NaN	NaN	NaN	NaN	NaN
-32.107948	1.558033	146.320267	-27.981895	15.431998	149.322815	NaN	NaN	NaN	NaN	NaN	NaN	NaN	NaN	NaN	NaN	NaN	NaN
-32.110344	2.400036	145.68158	-28.077593	15.438761	148.737259	NaN	NaN	NaN	NaN	NaN	NaN	NaN	NaN	NaN	NaN	NaN	NaN
-32.164974	3.055625	145.327377	-28.220997	15.551874	148.391205	NaN	NaN	NaN	NaN	NaN	NaN	NaN	NaN	NaN	NaN	NaN	NaN
-32.321384	3.617497	145.354675	-28.40695	15.743274	148.308762	NaN	NaN	NaN	NaN	NaN	NaN	NaN	NaN	NaN	NaN	NaN	NaN
-32.698074	4.222583	145.583496	-28.615168	16.158426	148.370132	NaN	NaN	NaN	NaN	NaN	NaN	NaN	NaN	NaN	NaN	NaN	NaN
-33.020786	4.563589	145.887405	-28.702631	16.464052	148.514313	NaN	NaN	NaN	NaN	NaN	NaN	NaN	NaN	NaN	NaN	NaN	NaN
-33.43895	4.804286	146.161301	-28.753916	16.780087	148.647675	NaN	NaN	NaN	NaN	NaN	NaN	NaN	NaN	NaN	NaN	NaN	NaN
-33.994038	5.010486	146.480392	-28.814369	17.109589	148.800644	NaN	NaN	NaN	NaN	NaN	NaN	NaN	NaN	NaN	NaN	NaN	NaN
-34.642746	5.210934	146.804626	-28.884203	17.459467	148.976227	NaN	NaN	NaN	NaN	NaN	NaN	NaN	NaN	NaN	NaN	NaN	NaN
-35.45499	5.376674	147.182877	-28.960531	17.779587	149.210556	NaN	NaN	NaN	NaN	NaN	NaN	NaN	NaN	NaN	NaN	NaN	NaN
-36.353153	5.5855	147.63588	-29.055458	18.08942	149.494354	NaN	NaN	NaN	NaN	NaN	NaN	NaN	NaN	NaN	NaN	NaN	NaN
-37.991199	5.911922	148.54863	-29.191288	18.488438	150.08667	NaN	NaN	NaN	NaN	NaN	NaN	NaN	NaN	NaN	NaN	NaN	NaN
-39.198872	6.212063	149.460815	-29.320618	18.701622	150.718216	NaN	NaN	NaN	NaN	NaN	NaN	NaN	NaN	NaN	NaN	NaN	NaN
-40.492775	6.561152	150.538849	-29.391899	18.803331	151.446365	NaN	NaN	NaN	NaN	NaN	NaN	NaN	NaN	NaN	NaN	NaN	NaN
-41.76759	6.950108	151.728928	-29.405338	18.797243	152.247269	NaN	NaN	NaN	NaN	NaN	NaN	NaN	NaN	NaN	NaN	NaN	NaN
-43.053387	7.428134	153.070389	-29.377968	18.721134	153.127762	NaN	NaN	NaN	NaN	NaN	NaN	NaN	NaN	NaN	NaN	NaN	NaN
-44.29586	7.954448	154.415115	-29.293922	18.585638	154.011246	NaN	NaN	NaN	NaN	NaN	NaN	NaN	NaN	NaN	NaN	NaN	NaN
-45.476124	8.582191	155.749481	-29.171503	18.405771	154.838974	NaN	NaN	NaN	NaN	NaN	NaN	NaN	NaN	NaN	NaN	NaN	NaN
-47.05574	9.62056	157.413834	-28.816292	18.093903	155.898697	NaN	NaN	NaN	NaN	NaN	NaN	NaN	NaN	NaN	NaN	NaN	NaN
-48.009361	10.402736	158.33725	-28.469477	17.804668	156.47934	NaN	NaN	NaN	NaN	NaN	NaN	NaN	NaN	NaN	NaN	NaN	NaN
-48.815746	11.234973	159.09668	-28.107517	17.417265	156.934509	NaN	NaN	NaN	NaN	NaN	NaN	NaN	NaN	NaN	NaN	NaN	NaN
-49.559925	12.098909	159.675171	-27.789684	16.917919	157.261398	NaN	NaN	NaN	NaN	NaN	NaN	NaN	NaN	NaN	NaN	NaN	NaN
-50.148796	12.994901	160.154343	-27.499685	16.302023	157.457321	NaN	NaN	NaN	NaN	NaN	NaN	NaN	NaN	NaN	NaN	NaN	NaN
-50.638027	13.912638	160.489563	-27.243975	15.596436	157.503677	NaN	NaN	NaN	NaN	NaN	NaN	NaN	NaN	NaN	NaN	NaN	NaN
-50.965225	14.779575	160.707336	-27.040668	14.858085	157.451797	NaN	NaN	NaN	NaN	NaN	NaN	NaN	NaN	NaN	NaN	NaN	NaN
-51.134724	16.174681	161.030029	-26.741488	13.696591	157.216354	NaN	NaN	NaN	NaN	NaN	NaN	NaN	NaN	NaN	NaN	NaN	NaN
-51.013893	17.05496	161.289474	-26.58942	12.88953	157.009003	NaN	NaN	NaN	NaN	NaN	NaN	NaN	NaN	NaN	NaN	NaN	NaN
-50.705383	17.901054	161.583557	-26.464579	12.177505	156.856308	NaN	NaN	NaN	NaN	NaN	NaN	NaN	NaN	NaN	NaN	NaN	NaN
-50.24754	18.621281	161.854752	-26.405182	11.521569	156.737381	NaN	NaN	NaN	NaN	NaN	NaN	NaN	NaN	NaN	NaN	NaN	NaN
-49.630341	19.285856	162.143082	-26.345301	10.911407	156.663223	NaN	NaN	NaN	NaN	NaN	NaN	NaN	NaN	NaN	NaN	NaN	NaN
-48.851925	19.813747	162.387924	-26.294174	10.345004	156.603821	NaN	NaN	NaN	NaN	NaN	NaN	NaN	NaN	NaN	NaN	NaN	NaN
NaN	NaN	NaN	-26.273117	9.842504	156.536636	NaN	NaN	NaN	NaN	NaN	NaN	NaN	NaN	NaN	NaN	NaN	NaN
NaN	NaN	NaN	-26.305679	9.172136	156.397461	NaN	NaN	NaN	NaN	NaN	NaN	NaN	NaN	NaN	NaN	NaN	NaN
-45.073128	20.913307	161.92308	-26.352057	8.724438	156.252747	NaN	NaN	NaN	NaN	NaN	NaN	NaN	NaN	NaN	NaN	NaN	NaN
-43.626026	20.967438	161.466309	-26.420286	8.329953	156.110641	NaN	NaN	NaN	NaN	NaN	NaN	NaN	NaN	NaN	NaN	NaN	NaN
-42.09481	20.835207	160.983734	-26.468187	7.964876	155.959564	NaN	NaN	NaN	NaN	NaN	NaN	NaN	NaN	NaN	NaN	NaN	NaN
-40.392448	20.497286	160.485107	-26.520897	7.656102	155.829102	NaN	NaN	NaN	NaN	NaN	NaN	NaN	NaN	NaN	NaN	NaN	NaN
-38.58094	19.997396	160.000687	-26.575195	7.417332	155.72641	NaN	NaN	NaN	NaN	NaN	NaN	NaN	NaN	NaN	NaN	NaN	NaN
-36.657887	19.279173	159.479935	-26.672787	7.241527	155.669189	NaN	NaN	NaN	NaN	NaN	NaN	NaN	NaN	NaN	NaN	NaN	NaN
-33.617188	17.945637	158.55098	-26.839384	7.220053	155.647141	NaN	NaN	NaN	NaN	NaN	NaN	NaN	NaN	NaN	NaN	NaN	NaN
-31.479517	16.89082	157.818558	-26.935423	7.445933	155.710846	NaN	NaN	NaN	NaN	NaN	NaN	NaN	NaN	NaN	NaN	NaN	NaN
-29.247046	15.63856	157.09288	-26.917076	7.872512	155.822388	NaN	NaN	NaN	NaN	NaN	NaN	NaN	NaN	NaN	NaN	NaN	NaN
-26.987625	14.264048	156.454987	-26.877121	8.506841	155.982193	NaN	NaN	NaN	NaN	NaN	NaN	NaN	NaN	NaN	NaN	NaN	NaN
-24.856544	12.81414	156.053757	-27.042793	9.384608	156.246323	NaN	NaN	NaN	NaN	NaN	NaN	NaN	NaN	NaN	NaN	NaN	NaN
-22.457399	10.96298	155.900269	-26.926231	10.196367	156.446411	NaN	NaN	NaN	NaN	NaN	NaN	NaN	NaN	NaN	NaN	NaN	NaN
-20.366726	8.980075	156.097153	-27.080799	11.221311	156.668549	NaN	NaN	NaN	NaN	NaN	NaN	NaN	NaN	NaN	NaN	NaN	NaN
-17.519861	5.873312	156.931793	-27.343637	12.956402	156.704468	NaN	NaN	NaN	NaN	NaN	NaN	NaN	NaN	NaN	NaN	NaN	NaN
-15.850639	3.727332	157.693024	-27.527554	14.101519	156.48468	NaN	NaN	NaN	NaN	NaN	NaN	NaN	NaN	NaN	NaN	NaN	NaN
-14.363389	1.557299	158.50351	-27.633875	15.130816	156.134933	NaN	NaN	NaN	NaN	NaN	NaN	NaN	NaN	NaN	NaN	NaN	NaN
-13.008722	-0.608686	159.308716	-27.587137	16.001606	155.758041	NaN	NaN	NaN	NaN	NaN	NaN	NaN	NaN	NaN	NaN	NaN	NaN
-11.730738	-2.713229	159.966904	-27.394035	16.672199	155.397339	NaN	NaN	NaN	NaN	NaN	NaN	NaN	NaN	NaN	NaN	NaN	NaN
-10.578862	-4.807621	160.546143	-27.080553	17.168108	155.121964	NaN	NaN	NaN	NaN	NaN	NaN	NaN	NaN	NaN	NaN	NaN	NaN
-9.553226	-6.848433	161.123718	-26.742823	17.546862	154.963654	NaN	NaN	NaN	NaN	NaN	NaN	NaN	NaN	NaN	NaN	NaN	NaN
-8.427761	-9.674211	162.14064	-26.264063	17.936476	154.88089	NaN	NaN	NaN	NaN	NaN	NaN	NaN	NaN	NaN	NaN	NaN	NaN
-7.921948	-11.381367	162.857407	-25.967699	18.128031	154.868347	NaN	NaN	NaN	NaN	NaN	NaN	NaN	NaN	NaN	NaN	NaN	NaN
-7.597793	-12.927956	163.685532	-25.711393	18.33066	154.887054	NaN	NaN	NaN	NaN	NaN	NaN	NaN	NaN	NaN	NaN	NaN	NaN
-7.438681	-14.262785	164.548355	-25.467058	18.50638	154.879715	NaN	NaN	NaN	NaN	NaN	NaN	NaN	NaN	NaN	NaN	NaN	NaN
-7.560825	-15.370274	165.37738	-25.281425	18.712704	154.914017	NaN	NaN	NaN	NaN	NaN	NaN	NaN	NaN	NaN	NaN	NaN	NaN
NaN	NaN	NaN	-25.139942	18.88802	154.963654	NaN	NaN	NaN	NaN	NaN	NaN	NaN	NaN	NaN	NaN	NaN	NaN
NaN	NaN	NaN	-25.03686	19.013229	155.019348	NaN	NaN	NaN	NaN	NaN	NaN	NaN	NaN	NaN	NaN	NaN	NaN
NaN	NaN	NaN	-24.938831	19.084816	155.126877	NaN	NaN	NaN	NaN	NaN	NaN	NaN	NaN	NaN	NaN	NaN	NaN
-9.808874	-14.901114	165.921371	-24.865835	19.053619	155.190506	NaN	NaN	NaN	NaN	NaN	NaN	NaN	NaN	NaN	NaN	NaN	NaN
-10.500888	-14.09457	164.997162	-24.752943	18.970528	155.231873	NaN	NaN	NaN	NaN	NaN	NaN	NaN	NaN	NaN	NaN	NaN	NaN
-11.082891	-13.280598	163.676193	-24.589912	18.835339	155.215363	NaN	NaN	NaN	NaN	NaN	NaN	NaN	NaN	NaN	NaN	NaN	NaN
-12.013164	-12.266829	162.258926	-24.437603	18.64226	155.134247	NaN	NaN	NaN	NaN	NaN	NaN	NaN	NaN	NaN	NaN	NaN	NaN
-12.870638	-11.074005	160.763962	-24.365257	18.420261	155.069351	NaN	NaN	NaN	NaN	NaN	NaN	NaN	NaN	NaN	NaN	NaN	NaN
-14.010339	-9.760182	159.491974	-24.366674	18.184605	155.049515	NaN	NaN	NaN	NaN	NaN	NaN	NaN	NaN	NaN	NaN	NaN	NaN
-15.742414	-7.535239	157.77475	-24.473791	17.841526	155.138626	NaN	NaN	NaN	NaN	NaN	NaN	NaN	NaN	NaN	NaN	NaN	NaN
-17.014351	-5.911953	156.961945	-24.570818	17.62257	155.298645	NaN	NaN	NaN	NaN	NaN	NaN	NaN	NaN	NaN	NaN	NaN	NaN
-18.390129	-4.222288	156.48291	-24.660624	17.419365	155.587921	NaN	NaN	NaN	NaN	NaN	NaN	NaN	NaN	NaN	NaN	NaN	NaN
-19.722044	-2.455603	156.161102	-24.720039	17.210943	155.993469	NaN	NaN	NaN	NaN	NaN	NaN	NaN	NaN	NaN	NaN	NaN	NaN
-21.190695	-0.681185	156.327194	-24.756069	16.996681	156.544403	NaN	NaN	NaN	NaN	NaN	NaN	NaN	NaN	NaN	NaN	NaN	NaN
-22.589701	1.152381	156.658371	-24.758301	16.77647	157.201843	NaN	NaN	NaN	NaN	NaN	NaN	NaN	NaN	NaN	NaN	NaN	NaN
-23.96718	3.0284	157.072754	-24.684692	16.599127	157.780304	NaN	NaN	NaN	NaN	NaN	NaN	NaN	NaN	NaN	NaN	NaN	NaN
-25.981272	5.902732	157.725281	-24.465836	16.376448	158.412155	NaN	NaN	NaN	NaN	NaN	NaN	NaN	NaN	NaN	NaN	NaN	NaN
-27.261103	7.853854	158.157135	-24.306686	16.235296	158.674698	NaN	NaN	NaN	NaN	NaN	NaN	NaN	NaN	NaN	NaN	NaN	NaN
-28.421146	9.854938	158.347214	-24.221315	16.119286	158.830231	NaN	NaN	NaN	NaN	NaN	NaN	NaN	NaN	NaN	NaN	NaN	NaN
-29.643261	11.84464	158.580734	-24.137157	15.978135	158.891052	NaN	NaN	NaN	NaN	NaN	NaN	NaN	NaN	NaN	NaN	NaN	NaN
-30.693865	13.899697	158.710663	-24.073589	15.856457	158.925537	NaN	NaN	NaN	NaN	NaN	NaN	NaN	NaN	NaN	NaN	NaN	NaN
-31.73526	15.944173	158.777573	-24.026104	15.728526	158.927963	NaN	NaN	NaN	NaN	NaN	NaN	NaN	NaN	NaN	NaN	NaN	NaN
-32.636276	18.068314	158.907562	-24.001833	15.600877	158.942001	NaN	NaN	NaN	NaN	NaN	NaN	NaN	NaN	NaN	NaN	NaN	NaN
-33.765228	21.337564	159.155594	-23.933271	15.305473	158.94606	NaN	NaN	NaN	NaN	NaN	NaN	NaN	NaN	NaN	NaN	NaN	NaN
-34.319771	23.493273	159.302902	-23.891041	15.077749	158.947083	NaN	NaN	NaN	NaN	NaN	NaN	NaN	NaN	NaN	NaN	NaN	NaN
-34.75769	25.712412	159.680542	-23.871387	14.833033	158.941208	NaN	NaN	NaN	NaN	NaN	NaN	NaN	NaN	NaN	NaN	NaN	NaN
-35.051884	27.958042	160.013489	-23.863783	14.589745	158.906876	NaN	NaN	NaN	NaN	NaN	NaN	NaN	NaN	NaN	NaN	NaN	NaN
-35.076	30.118011	160.503967	-23.854614	14.338078	158.812515	NaN	NaN	NaN	NaN	NaN	NaN	NaN	NaN	NaN	NaN	NaN	NaN
-35.172035	32.248413	160.883377	-23.878197	14.080077	158.657791	NaN	NaN	NaN	NaN	NaN	NaN	NaN	NaN	NaN	NaN	NaN	NaN
-34.966091	34.242382	161.215408	-23.937374	13.833473	158.426529	NaN	NaN	NaN	NaN	NaN	NaN	NaN	NaN	NaN	NaN	NaN	NaN
-34.515835	37.25235	161.832428	-24.087976	13.501932	157.901062	NaN	NaN	NaN	NaN	NaN	NaN	NaN	NaN	NaN	NaN	NaN	NaN
-34.047066	39.132748	162.187988	-24.233597	13.322928	157.459732	NaN	NaN	NaN	NaN	NaN	NaN	NaN	NaN	NaN	NaN	NaN	NaN
-33.369583	40.838604	162.590378	-24.438942	13.170184	156.953842	NaN	NaN	NaN	NaN	NaN	NaN	NaN	NaN	NaN	NaN	NaN	NaN
-32.630997	42.365028	162.991882	-24.676025	13.062829	156.377609	NaN	NaN	NaN	NaN	NaN	NaN	NaN	NaN	NaN	NaN	NaN	NaN
-31.778828	43.68351	163.514328	-24.936148	13.006248	155.760223	NaN	NaN	NaN	NaN	NaN	NaN	NaN	NaN	NaN	NaN	NaN	NaN
NaN	NaN	NaN	-25.238535	12.98653	155.11705	NaN	NaN	NaN	NaN	NaN	NaN	NaN	NaN	NaN	NaN	NaN	NaN
NaN	NaN	NaN	-25.594912	12.975351	154.500397	NaN	NaN	NaN	NaN	NaN	NaN	NaN	NaN	NaN	NaN	NaN	NaN
NaN	NaN	NaN	-26.198746	13.087983	153.800781	NaN	NaN	NaN	NaN	NaN	NaN	NaN	NaN	NaN	NaN	NaN	NaN
NaN	NaN	NaN	-26.615084	13.268466	153.506775	NaN	NaN	NaN	NaN	NaN	NaN	NaN	NaN	NaN	NaN	NaN	NaN
NaN	NaN	NaN	-26.975405	13.51901	153.312607	NaN	NaN	NaN	NaN	NaN	NaN	NaN	NaN	NaN	NaN	NaN	NaN
NaN	NaN	NaN	-27.28945	13.865039	153.214188	NaN	NaN	NaN	NaN	NaN	NaN	NaN	NaN	NaN	NaN	NaN	NaN
NaN	NaN	NaN	-27.581573	14.218294	153.19072	NaN	NaN	NaN	-23.598415	47.970043	163.454346	NaN	NaN	NaN	NaN	NaN	NaN
NaN	NaN	NaN	-27.839914	14.577025	153.196136	NaN	NaN	NaN	-22.392712	47.762146	162.765854	NaN	NaN	NaN	NaN	NaN	NaN
NaN	NaN	NaN	-28.08013	15.028496	153.203033	NaN	NaN	NaN	-21.220877	47.296776	162.069122	NaN	NaN	NaN	NaN	NaN	NaN
NaN	NaN	NaN	-28.515375	15.58462	153.115021	NaN	NaN	NaN	-19.538324	46.148201	160.991867	NaN	NaN	NaN	NaN	NaN	NaN
NaN	NaN	NaN	-28.842243	15.992418	152.971771	NaN	NaN	NaN	-18.487921	45.13974	160.194565	NaN	NaN	NaN	NaN	NaN	NaN
NaN	NaN	NaN	-29.179815	16.411812	152.75975	NaN	NaN	NaN	-17.507763	43.936913	159.333588	NaN	NaN	NaN	NaN	NaN	NaN
NaN	NaN	NaN	-29.542238	16.84481	152.506195	NaN	NaN	NaN	-16.611496	42.578278	158.442444	NaN	NaN	NaN	NaN	NaN	NaN
NaN	NaN	NaN	-29.91058	17.308722	152.223328	NaN	NaN	NaN	-15.82512	41.031395	157.56662	NaN	NaN	NaN	NaN	NaN	NaN
NaN	NaN	NaN	-30.279839	17.755672	151.961929	NaN	NaN	NaN	-15.130695	39.357075	156.712692	NaN	NaN	NaN	NaN	NaN	NaN
NaN	NaN	NaN	-30.666941	18.187492	151.767151	NaN	NaN	NaN	-14.587501	37.504101	155.981094	NaN	NaN	NaN	NaN	NaN	NaN
NaN	NaN	NaN	-31.166224	18.717978	151.541565	NaN	NaN	NaN	-14.03905	34.501537	155.098938	NaN	NaN	NaN	NaN	NaN	NaN
NaN	NaN	NaN	-31.430042	18.975119	151.437042	NaN	NaN	NaN	-13.794717	32.35207	154.59021	NaN	NaN	NaN	NaN	NaN	NaN
NaN	NaN	NaN	-31.628508	19.182695	151.309311	NaN	NaN	NaN	-13.719904	30.092827	154.157303	NaN	NaN	NaN	NaN	NaN	NaN
NaN	NaN	NaN	-31.759369	19.340641	151.144409	NaN	NaN	NaN	-13.751417	27.819792	153.774521	NaN	NaN	NaN	NaN	NaN	NaN
NaN	NaN	NaN	-31.864569	19.447739	150.992737	NaN	NaN	NaN	-13.976717	25.468302	153.412979	NaN	NaN	NaN	NaN	NaN	NaN
NaN	NaN	NaN	-31.935656	19.529636	150.797943	NaN	NaN	NaN	-14.34953	23.14843	153.132431	NaN	NaN	NaN	NaN	NaN	NaN
NaN	NaN	NaN	-31.983444	19.623329	150.61908	NaN	NaN	NaN	-14.878135	20.789856	152.897598	NaN	NaN	NaN	NaN	NaN	NaN
NaN	NaN	NaN	-31.983835	19.705946	150.357025	NaN	NaN	NaN	-15.944015	17.354296	152.662842	NaN	NaN	NaN	NaN	NaN	NaN
NaN	NaN	NaN	-31.916136	19.731062	150.220245	NaN	NaN	NaN	-16.832285	15.181973	152.597229	NaN	NaN	NaN	NaN	NaN	NaN
NaN	NaN	NaN	-31.809902	19.737816	150.128296	NaN	NaN	NaN	-17.901409	13.037427	152.581268	NaN	NaN	NaN	NaN	NaN	NaN
NaN	NaN	NaN	-31.6567	19.711309	150.079529	NaN	NaN	NaN	-19.077059	11.023389	152.611618	NaN	NaN	NaN	NaN	NaN	NaN
NaN	NaN	NaN	-31.500769	19.664869	150.080063	NaN	NaN	NaN	-20.408207	9.123991	152.659561	NaN	NaN	NaN	NaN	NaN	NaN
NaN	NaN	NaN	-31.348021	19.626537	150.10408	NaN	NaN	NaN	-21.888828	7.330976	152.695313	NaN	NaN	NaN	NaN	NaN	NaN
NaN	NaN	NaN	-31.185865	19.57303	150.180878	NaN	NaN	NaN	-23.464445	5.71251	152.73497	NaN	NaN	NaN	NaN	NaN	NaN
NaN	NaN	NaN	-30.876196	19.449047	150.451035	NaN	NaN	NaN	-26.072941	3.52004	152.904816	NaN	NaN	NaN	NaN	NaN	NaN
NaN	NaN	NaN	-30.618433	19.341782	150.765091	NaN	NaN	NaN	-27.921021	2.299156	153.16597	NaN	NaN	NaN	NaN	NaN	NaN
NaN	NaN	NaN	-30.362219	19.24287	151.217911	NaN	NaN	NaN	-29.855066	1.206154	153.556335	NaN	NaN	NaN	NaN	NaN	NaN
NaN	NaN	NaN	-30.084429	19.117817	151.745468	NaN	NaN	NaN	-31.916014	0.323328	154.110229	NaN	NaN	NaN	NaN	NaN	NaN
NaN	NaN	NaN	-29.827864	18.987074	152.308136	NaN	NaN	NaN	-33.988567	-0.404561	154.741791	NaN	NaN	NaN	NaN	NaN	NaN
NaN	NaN	NaN	-29.569698	18.829227	152.890137	NaN	NaN	NaN	-36.190594	-0.89076	155.487381	NaN	NaN	NaN	NaN	NaN	NaN
NaN	NaN	NaN	-29.337307	18.659479	153.427216	NaN	NaN	NaN	-38.368134	-1.21958	156.178833	NaN	NaN	NaN	NaN	NaN	NaN
NaN	NaN	NaN	-29.051367	18.386391	154.182495	NaN	NaN	NaN	-41.726009	-1.33437	157.329147	NaN	NaN	NaN	NaN	NaN	NaN
NaN	NaN	NaN	-28.90731	18.19351	154.617004	NaN	NaN	NaN	-43.966824	-1.19479	158.045013	NaN	NaN	NaN	NaN	NaN	NaN
NaN	NaN	NaN	-28.780043	17.998474	154.996063	NaN	NaN	NaN	-46.20319	-0.870635	158.664154	NaN	NaN	NaN	NaN	NaN	NaN
NaN	NaN	NaN	-28.671989	17.785896	155.373322	NaN	NaN	NaN	-48.531055	-0.261641	159.269958	NaN	NaN	NaN	NaN	NaN	NaN
NaN	NaN	NaN	-28.525007	17.511358	155.716553	NaN	NaN	NaN	-50.659752	0.41604	159.77626	NaN	NaN	NaN	NaN	NaN	NaN
NaN	NaN	NaN	-28.359673	17.167854	156.104904	NaN	NaN	NaN	-52.756786	1.289368	160.286285	NaN	NaN	NaN	NaN	NaN	NaN
NaN	NaN	NaN	-28.221087	16.744286	156.583237	NaN	NaN	NaN	-54.753448	2.321291	160.901169	NaN	NaN	NaN	NaN	NaN	NaN
NaN	NaN	NaN	-28.000433	16.009079	157.319397	NaN	NaN	NaN	-57.566738	4.156446	161.847717	NaN	NaN	NaN	NaN	NaN	NaN
NaN	NaN	NaN	-27.834024	15.465445	157.832367	NaN	NaN	NaN	-59.254311	5.527592	162.602814	NaN	NaN	NaN	NaN	NaN	NaN
NaN	NaN	NaN	-27.613825	14.856437	158.318756	NaN	NaN	NaN	-60.822441	7.02281	163.473129	NaN	NaN	NaN	NaN	NaN	NaN
NaN	NaN	NaN	-27.38073	14.220616	158.721786	NaN	NaN	NaN	-61.959183	8.521548	164.656967	NaN	NaN	NaN	NaN	NaN	NaN
NaN	NaN	NaN	-27.099789	13.588916	159.033585	NaN	NaN	NaN	NaN	NaN	NaN	NaN	NaN	NaN	NaN	NaN	NaN
NaN	NaN	NaN	-26.827101	12.992476	159.242249	NaN	NaN	NaN	NaN	NaN	NaN	NaN	NaN	NaN	NaN	NaN	NaN
NaN	NaN	NaN	-26.586876	12.456453	159.322937	NaN	NaN	NaN	NaN	NaN	NaN	NaN	NaN	NaN	NaN	NaN	NaN
NaN	NaN	NaN	-26.335398	11.785492	159.22113	NaN	NaN	NaN	NaN	NaN	NaN	NaN	NaN	NaN	NaN	NaN	NaN
NaN	NaN	NaN	-26.251942	11.415009	158.96196	NaN	NaN	NaN	NaN	NaN	NaN	NaN	NaN	NaN	NaN	NaN	NaN
NaN	NaN	NaN	-26.229572	11.147832	158.677017	NaN	NaN	NaN	NaN	NaN	NaN	NaN	NaN	NaN	NaN	NaN	NaN
NaN	NaN	NaN	-26.25429	10.919668	158.399582	NaN	NaN	NaN	NaN	NaN	NaN	NaN	NaN	NaN	NaN	NaN	NaN
NaN	NaN	NaN	-26.316727	10.737044	158.18602	NaN	NaN	NaN	NaN	NaN	NaN	NaN	NaN	NaN	NaN	NaN	NaN
-58.082294	20.066988	164.192993	-26.40642	10.594156	158.088287	NaN	NaN	NaN	NaN	NaN	NaN	NaN	NaN	NaN	NaN	NaN	NaN
-56.364971	20.844582	163.795868	-26.490551	10.464481	158.076462	NaN	NaN	NaN	NaN	NaN	NaN	NaN	NaN	NaN	NaN	NaN	NaN
-53.506447	21.887337	163.24968	-26.604792	10.340629	158.190414	NaN	NaN	NaN	NaN	NaN	NaN	NaN	NaN	NaN	NaN	NaN	NaN
-51.395893	22.385035	162.979538	-26.639223	10.250602	158.302994	NaN	NaN	NaN	NaN	NaN	NaN	NaN	NaN	NaN	NaN	NaN	NaN
-49.110809	22.847691	162.659073	-26.629337	10.219144	158.481567	NaN	NaN	NaN	NaN	NaN	NaN	NaN	NaN	NaN	NaN	NaN	NaN
-46.708416	23.158972	162.395096	-26.629251	10.187873	158.662537	NaN	NaN	NaN	NaN	NaN	NaN	NaN	NaN	NaN	NaN	NaN	NaN
-44.195213	23.453987	162.066681	-26.59885	10.243059	158.779236	NaN	NaN	NaN	NaN	NaN	NaN	NaN	NaN	NaN	NaN	NaN	NaN
-41.585266	23.602234	161.673431	-26.543379	10.36795	158.80397	NaN	NaN	NaN	NaN	NaN	NaN	NaN	NaN	NaN	NaN	NaN	NaN
-38.887199	23.701508	161.266785	-26.484564	10.578555	158.742722	NaN	NaN	NaN	NaN	NaN	NaN	NaN	NaN	NaN	NaN	NaN	NaN
-34.6665	23.716164	160.393753	-26.441517	10.971146	158.412964	NaN	NaN	NaN	NaN	NaN	NaN	NaN	NaN	NaN	NaN	NaN	NaN
-31.772242	23.491964	159.783829	-26.387289	11.356647	158.107712	NaN	NaN	NaN	NaN	NaN	NaN	NaN	NaN	NaN	NaN	NaN	NaN
-28.896597	23.186548	159.129257	-26.387245	11.776836	157.790024	NaN	NaN	NaN	NaN	NaN	NaN	NaN	NaN	NaN	NaN	NaN	NaN
-26.059183	22.750568	158.682083	-26.499903	12.272466	157.542831	NaN	NaN	NaN	NaN	NaN	NaN	NaN	NaN	NaN	NaN	NaN	NaN
-23.238552	22.081675	158.445557	-26.676041	12.846822	157.437683	NaN	NaN	NaN	NaN	NaN	NaN	NaN	NaN	NaN	NaN	NaN	NaN
-20.522707	21.277424	158.458893	-26.923176	13.528363	157.469864	NaN	NaN	NaN	NaN	NaN	NaN	NaN	NaN	NaN	NaN	NaN	NaN
-17.970469	20.305626	158.770691	-27.176281	14.323568	157.619156	NaN	NaN	NaN	NaN	NaN	NaN	NaN	NaN	NaN	NaN	NaN	NaN
-14.398103	18.675467	159.556549	-27.514935	15.652992	157.939026	NaN	NaN	NaN	NaN	NaN	NaN	NaN	NaN	NaN	NaN	NaN	NaN
-12.245321	17.511152	160.232361	-27.638966	16.549829	158.155304	NaN	NaN	NaN	NaN	NaN	NaN	NaN	NaN	NaN	NaN	NaN	NaN
-10.174162	16.291159	160.811584	-27.616188	17.399029	158.273483	NaN	NaN	NaN	NaN	NaN	NaN	NaN	NaN	NaN	NaN	NaN	NaN
-8.178001	15.053791	161.314529	-27.420586	18.168196	158.251221	NaN	NaN	NaN	NaN	NaN	NaN	NaN	NaN	NaN	NaN	NaN	NaN
-6.381682	13.836355	161.718826	-27.084061	18.8214	158.044205	NaN	NaN	NaN	NaN	NaN	NaN	NaN	NaN	NaN	NaN	NaN	NaN
-4.700825	12.662132	162.033768	-26.677046	19.344788	157.779984	NaN	NaN	NaN	NaN	NaN	NaN	NaN	NaN	NaN	NaN	NaN	NaN
-3.156409	11.53346	162.346405	-26.267296	19.788082	157.575729	NaN	NaN	NaN	NaN	NaN	NaN	NaN	NaN	NaN	NaN	NaN	NaN
-1.132562	10.041634	162.905716	-25.681791	20.368404	157.396393	NaN	NaN	NaN	NaN	NaN	NaN	NaN	NaN	NaN	NaN	NaN	NaN
0.023567	9.126405	163.322174	-25.318462	20.714314	157.349792	NaN	NaN	NaN	NaN	NaN	NaN	NaN	NaN	NaN	NaN	NaN	NaN
0.988408	8.350269	163.634232	-24.953217	21.01178	157.275742	NaN	NaN	NaN	NaN	NaN	NaN	NaN	NaN	NaN	NaN	NaN	NaN
1.817369	7.61937	163.882904	-24.603493	21.249563	157.179993	NaN	NaN	NaN	NaN	NaN	NaN	NaN	NaN	NaN	NaN	NaN	NaN
2.542169	6.996775	163.939774	-24.312267	21.434683	157.068161	NaN	NaN	NaN	NaN	NaN	NaN	NaN	NaN	NaN	NaN	NaN	NaN
3.065906	6.492282	163.832733	-24.041491	21.539272	156.900055	NaN	NaN	NaN	NaN	NaN	NaN	NaN	NaN	NaN	NaN	NaN	NaN
3.47084	6.007578	163.509933	-23.842222	21.582319	156.699158	NaN	NaN	NaN	NaN	NaN	NaN	NaN	NaN	NaN	NaN	NaN	NaN
3.942145	5.457409	162.751694	-23.676975	21.504431	156.355423	NaN	NaN	NaN	NaN	NaN	NaN	NaN	NaN	NaN	NaN	NaN	NaN
4.108715	5.180594	162.004929	-23.619562	21.322479	156.03212	NaN	NaN	NaN	NaN	NaN	NaN	NaN	NaN	NaN	NaN	NaN	NaN
4.10516	4.985258	161.215836	-23.590061	21.079535	155.687393	NaN	NaN	NaN	NaN	NaN	NaN	NaN	NaN	NaN	NaN	NaN	NaN
4.095128	4.788462	160.392548	-23.596745	20.796053	155.314133	NaN	NaN	NaN	NaN	NaN	NaN	NaN	NaN	NaN	NaN	NaN	NaN
3.848557	4.612264	159.613037	-23.616613	20.476589	154.916931	NaN	NaN	NaN	NaN	NaN	NaN	NaN	NaN	NaN	NaN	NaN	NaN
3.563309	4.538023	158.81015	-23.668327	20.17359	154.546875	NaN	NaN	NaN	NaN	NaN	NaN	NaN	NaN	NaN	NaN	NaN	NaN
3.139292	4.491003	158.026703	-23.717035	19.888039	154.19397	NaN	NaN	NaN	NaN	NaN	NaN	NaN	NaN	NaN	NaN	NaN	NaN
2.291984	4.454407	156.952759	-23.768553	19.49622	153.686005	NaN	NaN	NaN	NaN	NaN	NaN	NaN	NaN	NaN	NaN	NaN	NaN
1.573224	4.479427	156.296478	-23.787252	19.261429	153.394669	NaN	NaN	NaN	NaN	NaN	NaN	NaN	NaN	NaN	NaN	NaN	NaN
0.863681	4.497652	155.684128	-23.780107	19.049311	153.159927	NaN	NaN	NaN	NaN	NaN	NaN	NaN	NaN	NaN	NaN	NaN	NaN
0.028494	4.475969	155.074265	-23.726685	18.861263	152.934891	NaN	NaN	NaN	NaN	NaN	NaN	NaN	NaN	NaN	NaN	NaN	NaN
-0.944047	4.475002	154.490051	-23.614719	18.734579	152.711899	NaN	NaN	NaN	NaN	NaN	NaN	NaN	NaN	NaN	NaN	NaN	NaN
-1.903808	4.456099	153.895828	-23.49087	18.688423	152.487198	NaN	NaN	NaN	NaN	NaN	NaN	NaN	NaN	NaN	NaN	NaN	NaN
-3.042717	4.410029	153.392136	-23.356447	18.709934	152.233612	NaN	NaN	NaN	NaN	NaN	NaN	NaN	NaN	NaN	NaN	NaN	NaN
-4.92097	4.321887	152.784653	-23.209785	18.882534	151.855881	NaN	NaN	NaN	NaN	NaN	NaN	NaN	NaN	NaN	NaN	NaN	NaN
-6.368074	4.307774	152.502716	-23.148806	19.070553	151.594574	NaN	NaN	NaN	NaN	NaN	NaN	NaN	NaN	NaN	NaN	NaN	NaN
-7.873253	4.26142	152.297882	-23.132322	19.303469	151.352722	NaN	NaN	NaN	NaN	NaN	NaN	NaN	NaN	NaN	NaN	NaN	NaN
-9.528331	4.306754	152.115448	-23.151222	19.561989	151.153442	NaN	NaN	NaN	NaN	NaN	NaN	NaN	NaN	NaN	NaN	NaN	NaN
-11.312313	4.358211	152.120865	-23.210569	19.84589	151.05896	NaN	NaN	NaN	NaN	NaN	NaN	NaN	NaN	NaN	NaN	NaN	NaN
-13.133823	4.440408	152.08078	-23.298729	20.113228	151.047073	NaN	NaN	NaN	NaN	NaN	NaN	NaN	NaN	NaN	NaN	NaN	NaN
-15.088376	4.625447	152.134964	-23.358345	20.348772	151.085388	NaN	NaN	NaN	NaN	NaN	NaN	NaN	NaN	NaN	NaN	NaN	NaN
-18.00478	4.977459	152.184479	-23.371527	20.583323	151.218338	NaN	NaN	NaN	NaN	NaN	NaN	NaN	NaN	NaN	NaN	NaN	NaN
-20.038151	5.301218	152.361847	-23.343586	20.614187	151.380844	NaN	NaN	NaN	NaN	NaN	NaN	NaN	NaN	NaN	NaN	NaN	NaN
-22.074232	5.698404	152.584763	-23.313526	20.536327	151.63942	NaN	NaN	NaN	NaN	NaN	NaN	NaN	NaN	NaN	NaN	NaN	NaN
-24.175863	6.240905	152.943924	-23.293749	20.391323	151.967377	NaN	NaN	NaN	NaN	NaN	NaN	NaN	NaN	NaN	NaN	NaN	NaN
-26.203909	6.828828	153.257446	-23.259426	20.176596	152.306152	NaN	NaN	NaN	NaN	NaN	NaN	NaN	NaN	NaN	NaN	NaN	NaN
-28.263144	7.612791	153.627151	-23.224783	19.93572	152.661713	NaN	NaN	NaN	NaN	NaN	NaN	NaN	NaN	NaN	NaN	NaN	NaN
-30.203856	8.476391	154.035156	-23.174553	19.634192	153.061539	NaN	NaN	NaN	NaN	NaN	NaN	NaN	NaN	NaN	NaN	NaN	NaN
-33.003441	9.98706	154.647964	-23.007954	19.027966	153.685104	NaN	NaN	NaN	NaN	NaN	NaN	NaN	NaN	NaN	NaN	NaN	NaN
-34.766426	11.140885	155.044479	-22.818222	18.555672	154.02919	NaN	NaN	NaN	NaN	NaN	NaN	NaN	NaN	NaN	NaN	NaN	NaN
-36.387348	12.375509	155.438065	-22.615646	18.088371	154.292526	NaN	NaN	NaN	NaN	NaN	NaN	NaN	NaN	NaN	NaN	NaN	NaN
-37.860077	13.704904	155.671722	-22.371656	17.601519	154.42514	NaN	NaN	NaN	NaN	NaN	NaN	NaN	NaN	NaN	NaN	NaN	NaN
-39.250015	15.111852	156.010849	-22.152479	17.137354	154.480026	NaN	NaN	NaN	NaN	NaN	NaN	NaN	NaN	NaN	NaN	NaN	NaN
-40.439163	16.553337	156.224274	-22.043839	16.723295	154.411789	NaN	NaN	NaN	NaN	NaN	NaN	NaN	NaN	NaN	NaN	NaN	NaN
-41.596436	18.111656	156.533859	-22.05122	16.37903	154.252747	NaN	NaN	NaN	NaN	NaN	NaN	NaN	NaN	NaN	NaN	NaN	NaN
-42.926006	20.393219	157.093292	-22.245016	16.017229	154.073868	NaN	NaN	NaN	NaN	NaN	NaN	NaN	NaN	NaN	NaN	NaN	NaN
-43.653896	21.882696	157.589783	-22.46755	15.908848	154.07135	NaN	NaN	NaN	NaN	NaN	NaN	NaN	NaN	NaN	NaN	NaN	NaN
-44.206528	23.377338	158.158081	-22.747677	15.815036	154.143951	NaN	NaN	NaN	NaN	NaN	NaN	NaN	NaN	NaN	NaN	NaN	NaN
-44.566391	24.67477	158.659256	-22.962833	15.769064	154.298813	NaN	NaN	NaN	NaN	NaN	NaN	NaN	NaN	NaN	NaN	NaN	NaN
-44.771202	25.978283	159.088013	-23.161034	15.732709	154.540344	NaN	NaN	NaN	NaN	NaN	NaN	NaN	NaN	NaN	NaN	NaN	NaN
-44.850605	27.186554	159.50647	-23.38228	15.704746	154.886475	NaN	NaN	NaN	NaN	NaN	NaN	NaN	NaN	NaN	NaN	NaN	NaN
-44.698708	28.239113	159.820526	-23.595921	15.697368	155.255234	NaN	NaN	NaN	NaN	NaN	NaN	NaN	NaN	NaN	NaN	NaN	NaN
-44.251667	29.642933	160.132767	-23.891052	15.731968	155.792465	NaN	NaN	NaN	NaN	NaN	NaN	NaN	NaN	NaN	NaN	NaN	NaN
NaN	NaN	NaN	-24.118557	15.714439	156.079956	NaN	NaN	NaN	NaN	NaN	NaN	NaN	NaN	NaN	NaN	NaN	NaN
-43.172691	31.121096	160.241348	-24.343119	15.717509	156.315598	NaN	NaN	NaN	NaN	NaN	NaN	NaN	NaN	NaN	NaN	NaN	NaN
-42.428978	31.7444	160.048157	-24.594589	15.748182	156.499664	NaN	NaN	NaN	NaN	NaN	NaN	NaN	NaN	NaN	NaN	NaN	NaN
-41.584766	32.247898	159.771896	-24.865343	15.837526	156.611603	NaN	NaN	NaN	NaN	NaN	NaN	NaN	NaN	NaN	NaN	NaN	NaN
-40.6917	32.710445	159.403214	-25.161625	15.949978	156.663223	NaN	NaN	NaN	NaN	NaN	NaN	NaN	NaN	NaN	NaN	NaN	NaN
-39.631851	33.088474	158.907242	-25.480947	16.100704	156.66156	NaN	NaN	NaN	NaN	NaN	NaN	NaN	NaN	NaN	NaN	NaN	NaN
-37.903175	33.522987	158.287628	-25.959005	16.387733	156.668289	NaN	NaN	NaN	NaN	NaN	NaN	NaN	NaN	NaN	NaN	NaN	NaN
-36.714275	33.633247	157.957489	-26.244789	16.616871	156.699677	NaN	NaN	NaN	NaN	NaN	NaN	NaN	NaN	NaN	NaN	NaN	NaN
-35.370373	33.710007	157.717819	-26.513376	16.882641	156.828232	NaN	NaN	NaN	NaN	NaN	NaN	NaN	NaN	NaN	NaN	NaN	NaN
-34.024281	33.707348	157.617264	-26.732748	17.168928	157.070862	NaN	NaN	NaN	NaN	NaN	NaN	NaN	NaN	NaN	NaN	NaN	NaN
-32.638664	33.587711	157.620499	-26.957966	17.474915	157.429138	NaN	NaN	NaN	NaN	NaN	NaN	NaN	NaN	NaN	NaN	NaN	NaN
-31.191448	33.435993	157.713501	-27.165804	17.768019	157.793045	NaN	NaN	NaN	NaN	NaN	NaN	NaN	NaN	NaN	NaN	NaN	NaN
-29.801613	33.247021	157.789978	-27.37031	18.074295	158.100342	NaN	NaN	NaN	NaN	NaN	NaN	NaN	NaN	NaN	NaN	NaN	NaN
-27.543137	32.841652	157.779083	-27.592703	18.468527	158.110046	NaN	NaN	NaN	NaN	NaN	NaN	NaN	NaN	NaN	NaN	NaN	NaN
-26.142639	32.509781	157.647446	-27.757549	18.684629	157.866852	NaN	NaN	NaN	NaN	NaN	NaN	NaN	NaN	NaN	NaN	NaN	NaN
-24.689638	32.131161	157.428955	-27.946636	18.864645	157.393829	NaN	NaN	NaN	NaN	NaN	NaN	NaN	NaN	NaN	NaN	NaN	NaN
-23.347723	31.659594	157.167252	-28.12339	19.039923	156.830276	NaN	NaN	NaN	NaN	NaN	NaN	NaN	NaN	NaN	NaN	NaN	NaN
-22.097799	31.120903	157.009109	-28.364134	19.212992	156.368484	NaN	NaN	NaN	NaN	NaN	NaN	NaN	NaN	NaN	NaN	NaN	NaN
-20.940937	30.528345	156.988998	-28.601261	19.393141	156.023575	NaN	NaN	NaN	NaN	NaN	NaN	NaN	NaN	NaN	NaN	NaN	NaN
-19.930639	29.872101	156.986954	-28.768763	19.585686	155.819214	NaN	NaN	NaN	NaN	NaN	NaN	NaN	NaN	NaN	NaN	NaN	NaN
-18.526941	28.767225	156.985779	-28.930861	19.928194	155.630707	NaN	NaN	NaN	NaN	NaN	NaN	NaN	NaN	NaN	NaN	NaN	NaN
-17.735287	27.941257	157.015198	-28.96526	20.146667	155.599518	NaN	NaN	NaN	NaN	NaN	NaN	NaN	NaN	NaN	NaN	NaN	NaN
-17.055904	27.097672	157.01033	-28.950232	20.347382	155.578781	NaN	NaN	NaN	NaN	NaN	NaN	NaN	NaN	NaN	NaN	NaN	NaN
-16.471037	26.150557	156.961945	-28.911253	20.499611	155.505066	NaN	NaN	NaN	NaN	NaN	NaN	NaN	NaN	NaN	NaN	NaN	NaN
-16.045345	25.157244	156.942169	-28.873575	20.598825	155.40863	NaN	NaN	NaN	NaN	NaN	NaN	NaN	NaN	NaN	NaN	NaN	NaN
-15.746565	24.130035	156.811386	-28.879267	20.665442	155.282013	NaN	NaN	NaN	NaN	NaN	NaN	NaN	NaN	NaN	NaN	NaN	NaN
-15.642423	23.053785	156.715881	-28.908148	20.702274	155.185577	NaN	NaN	NaN	NaN	NaN	NaN	NaN	NaN	NaN	NaN	NaN	NaN
-15.696272	21.369648	156.566803	-28.961521	20.74774	155.136276	NaN	NaN	NaN	NaN	NaN	NaN	NaN	NaN	NaN	NaN	NaN	NaN
-15.889326	20.224072	156.486603	-28.987698	20.809835	155.265732	NaN	NaN	NaN	NaN	NaN	NaN	NaN	NaN	NaN	NaN	NaN	NaN
-16.282072	19.080711	156.557526	-28.961781	20.881622	155.547928	NaN	NaN	NaN	NaN	NaN	NaN	NaN	NaN	NaN	NaN	NaN	NaN
-16.733524	17.903254	156.692032	-28.889624	20.951683	155.906982	NaN	NaN	NaN	NaN	NaN	NaN	NaN	NaN	NaN	NaN	NaN	NaN
-17.305592	16.773848	156.835922	-28.751989	21.039692	156.257553	NaN	NaN	NaN	NaN	NaN	NaN	NaN	NaN	NaN	NaN	NaN	NaN
-17.950293	15.648122	156.916504	-28.556019	21.131405	156.468964	NaN	NaN	NaN	NaN	NaN	NaN	NaN	NaN	NaN	NaN	NaN	NaN
-18.667978	14.520942	156.934204	-28.335533	21.21423	156.527634	NaN	NaN	NaN	NaN	NaN	NaN	NaN	NaN	NaN	NaN	NaN	NaN
-19.926546	12.914136	156.826569	-28.114695	21.27866	156.470978	NaN	NaN	NaN	NaN	NaN	NaN	NaN	NaN	NaN	NaN	NaN	NaN
-20.928732	11.887338	156.795502	-28.019991	21.270695	156.406601	NaN	NaN	NaN	NaN	NaN	NaN	NaN	NaN	NaN	NaN	NaN	NaN
-21.98876	10.912815	156.781326	-27.986679	21.241108	156.382126	NaN	NaN	NaN	NaN	NaN	NaN	NaN	NaN	NaN	NaN	NaN	NaN
-23.150591	10.036195	156.760742	-27.954887	21.159796	156.395859	NaN	NaN	NaN	NaN	NaN	NaN	NaN	NaN	NaN	NaN	NaN	NaN
-24.38442	9.212066	156.867554	-27.905676	21.059345	156.501801	NaN	NaN	NaN	NaN	NaN	NaN	NaN	NaN	NaN	NaN	NaN	NaN
-25.628695	8.457909	157.044891	-27.841759	20.8983	156.669647	NaN	NaN	NaN	NaN	NaN	NaN	NaN	NaN	NaN	NaN	NaN	NaN
-26.9596	7.871927	157.222595	-27.753696	20.708557	156.849213	NaN	NaN	NaN	NaN	NaN	NaN	NaN	NaN	NaN	NaN	NaN	NaN
-28.919775	7.073648	157.581833	-27.578163	20.350611	157.110458	NaN	NaN	NaN	NaN	NaN	NaN	NaN	NaN	NaN	NaN	NaN	NaN
-30.282366	6.702481	157.774475	-27.428589	20.081257	157.274979	NaN	NaN	NaN	NaN	NaN	NaN	NaN	NaN	NaN	NaN	NaN	NaN
-31.590965	6.432933	158.006088	-27.247412	19.80615	157.393234	NaN	NaN	NaN	NaN	NaN	NaN	NaN	NaN	NaN	NaN	NaN	NaN
-32.867451	6.299864	158.183975	-27.08742	19.562084	157.496307	NaN	NaN	NaN	NaN	NaN	NaN	NaN	NaN	NaN	NaN	NaN	NaN
-34.135529	6.271928	158.262451	-26.908796	19.305759	157.53421	NaN	NaN	NaN	NaN	NaN	NaN	NaN	NaN	NaN	NaN	NaN	NaN
-35.368481	6.368473	158.336716	-26.725145	19.051609	157.512787	NaN	NaN	NaN	NaN	NaN	NaN	NaN	NaN	NaN	NaN	NaN	NaN
-36.57177	6.613111	158.309402	-26.548189	18.811777	157.426804	NaN	NaN	NaN	NaN	NaN	NaN	NaN	NaN	NaN	NaN	NaN	NaN
-38.228355	7.125461	158.127609	-26.314297	18.479059	157.180283	NaN	NaN	NaN	NaN	NaN	NaN	NaN	NaN	NaN	NaN	NaN	NaN
-39.308594	7.643794	157.960434	-26.164484	18.260437	156.953125	NaN	NaN	NaN	NaN	NaN	NaN	NaN	NaN	NaN	NaN	NaN	NaN
-40.282288	8.229041	157.713562	-26.018221	18.046177	156.68956	NaN	NaN	NaN	NaN	NaN	NaN	NaN	NaN	NaN	NaN	NaN	NaN
-41.139576	8.959896	157.468445	-25.868526	17.82173	156.429489	NaN	NaN	NaN	NaN	NaN	NaN	NaN	NaN	NaN	NaN	NaN	NaN
-41.988991	9.755208	157.257309	-25.73628	17.601002	156.192459	NaN	NaN	NaN	NaN	NaN	NaN	NaN	NaN	NaN	NaN	NaN	NaN
-42.686016	10.631747	157.035278	-25.594053	17.373541	155.996887	NaN	NaN	NaN	NaN	NaN	NaN	NaN	NaN	NaN	NaN	NaN	NaN
-43.225716	11.603587	156.851974	-25.475723	17.151648	155.849701	NaN	NaN	NaN	NaN	NaN	NaN	NaN	NaN	NaN	NaN	NaN	NaN
-43.942642	13.135442	156.689758	-25.317589	16.831718	155.697708	NaN	NaN	NaN	NaN	NaN	NaN	NaN	NaN	NaN	NaN	NaN	NaN
-44.251049	14.266027	156.549484	-25.245071	16.597357	155.607437	NaN	NaN	NaN	NaN	NaN	NaN	NaN	NaN	NaN	NaN	NaN	NaN
-44.474163	15.405661	156.524246	-25.230343	16.36536	155.526596	NaN	NaN	NaN	NaN	NaN	NaN	NaN	NaN	NaN	NaN	NaN	NaN
-44.555614	16.551266	156.495743	-25.268667	16.142414	155.457489	NaN	NaN	NaN	NaN	NaN	NaN	NaN	NaN	NaN	NaN	NaN	NaN
-44.58955	17.783789	156.47757	-25.333435	15.939628	155.392731	NaN	NaN	NaN	NaN	NaN	NaN	NaN	NaN	NaN	NaN	NaN	NaN
-44.472546	18.987093	156.513611	-25.40237	15.768612	155.323471	NaN	NaN	NaN	NaN	NaN	NaN	NaN	NaN	NaN	NaN	NaN	NaN
-44.197144	20.207024	156.491486	-25.434298	15.601091	155.250443	NaN	NaN	NaN	NaN	NaN	NaN	NaN	NaN	NaN	NaN	NaN	NaN
-43.578823	22.014624	156.400497	-25.458761	15.390203	155.154617	NaN	NaN	NaN	NaN	NaN	NaN	NaN	NaN	NaN	NaN	NaN	NaN
-42.958172	23.199242	156.346863	-25.45495	15.266946	155.081207	NaN	NaN	NaN	NaN	NaN	NaN	NaN	NaN	NaN	NaN	NaN	NaN
-42.253487	24.395979	156.25946	-25.458483	15.135905	155.02388	NaN	NaN	NaN	NaN	NaN	NaN	NaN	NaN	NaN	NaN	NaN	NaN
-41.452286	25.506035	156.208298	-25.461992	15.002176	154.983002	NaN	NaN	NaN	NaN	NaN	NaN	NaN	NaN	NaN	NaN	NaN	NaN
-40.492855	26.595131	156.195892	-25.485632	14.8955	154.970795	NaN	NaN	NaN	NaN	NaN	NaN	NaN	NaN	NaN	NaN	NaN	NaN
-39.441059	27.657396	156.208511	-25.488462	14.766272	154.953537	NaN	NaN	NaN	NaN	NaN	NaN	NaN	NaN	NaN	NaN	NaN	NaN
-38.307034	28.614038	156.234421	-25.494143	14.677644	154.924194	NaN	NaN	NaN	NaN	NaN	NaN	NaN	NaN	NaN	NaN	NaN	NaN
-36.385406	29.94817	156.348862	-25.53808	14.495749	154.860199	NaN	NaN	NaN	NaN	NaN	NaN	NaN	NaN	NaN	NaN	NaN	NaN
-35.031353	30.705833	156.389587	-25.583851	14.359069	154.790085	NaN	NaN	NaN	NaN	NaN	NaN	NaN	NaN	NaN	NaN	NaN	NaN
-33.593414	31.362564	156.435165	-25.668011	14.242704	154.714996	NaN	NaN	NaN	NaN	NaN	NaN	NaN	NaN	NaN	NaN	NaN	NaN
-32.147476	31.914478	156.599045	-25.791979	14.152591	154.707474	NaN	NaN	NaN	NaN	NaN	NaN	NaN	NaN	NaN	NaN	NaN	NaN
-30.66276	32.331387	156.646637	-25.976112	14.088064	154.67244	NaN	NaN	NaN	NaN	NaN	NaN	NaN	NaN	NaN	NaN	NaN	NaN
-29.178507	32.569061	156.719833	-26.190025	14.058115	154.633987	NaN	NaN	NaN	NaN	NaN	NaN	NaN	NaN	NaN	NaN	NaN	NaN
-27.705046	32.704273	156.87323	-26.419201	14.040415	154.672516	NaN	NaN	NaN	NaN	NaN	NaN	NaN	NaN	NaN	NaN	NaN	NaN
-25.602011	32.622807	157.188263	-26.799879	14.087614	154.784027	NaN	NaN	NaN	NaN	NaN	NaN	NaN	NaN	NaN	NaN	NaN	NaN
-24.239155	32.399467	157.462814	-26.999743	14.165868	154.941162	NaN	NaN	NaN	NaN	NaN	NaN	NaN	NaN	NaN	NaN	NaN	NaN
-22.936365	32.035145	157.679565	-27.163979	14.281085	155.117203	NaN	NaN	NaN	NaN	NaN	NaN	NaN	NaN	NaN	NaN	NaN	NaN
-21.755262	31.543896	157.873322	-27.30056	14.468469	155.325668	NaN	NaN	NaN	NaN	NaN	NaN	NaN	NaN	NaN	NaN	NaN	NaN
-20.615927	30.940775	158.07634	-27.388309	14.658351	155.572006	NaN	NaN	NaN	NaN	NaN	NaN	NaN	NaN	NaN	NaN	NaN	NaN
-19.60619	30.223915	158.192245	-27.452341	14.856306	155.816177	NaN	NaN	NaN	NaN	NaN	NaN	NaN	NaN	NaN	NaN	NaN	NaN
-18.734438	29.41033	158.228699	-27.475258	15.052409	155.986862	NaN	NaN	NaN	NaN	NaN	NaN	NaN	NaN	NaN	NaN	NaN	NaN
-17.558441	27.997631	158.134644	-27.479527	15.294849	156.050751	NaN	NaN	NaN	NaN	NaN	NaN	NaN	NaN	NaN	NaN	NaN	NaN
-16.958845	26.964458	157.997162	-27.50596	15.388052	156.010178	NaN	NaN	NaN	NaN	NaN	NaN	NaN	NaN	NaN	NaN	NaN	NaN
-16.542459	25.823191	157.86937	-27.577326	15.430495	155.940826	NaN	NaN	NaN	NaN	NaN	NaN	NaN	NaN	NaN	NaN	NaN	NaN
-16.232719	24.613792	157.752106	-27.656969	15.424991	155.846924	NaN	NaN	NaN	NaN	NaN	NaN	NaN	NaN	NaN	NaN	NaN	NaN
-16.055637	23.329216	157.572556	-27.745972	15.374577	155.732391	NaN	NaN	NaN	NaN	NaN	NaN	NaN	NaN	NaN	NaN	NaN	NaN
-16.075439	22.033899	157.382248	-27.824011	15.320659	155.613098	NaN	NaN	NaN	NaN	NaN	NaN	NaN	NaN	NaN	NaN	NaN	NaN
-16.187435	20.678921	157.135574	-27.893009	15.242611	155.482513	NaN	NaN	NaN	NaN	NaN	NaN	NaN	NaN	NaN	NaN	NaN	NaN
-16.653635	18.597559	156.708282	-27.973911	15.174438	155.299576	NaN	NaN	NaN	NaN	NaN	NaN	NaN	NaN	NaN	NaN	NaN	NaN
-17.135521	17.221399	156.375671	-28.005993	15.155794	155.166229	NaN	NaN	NaN	NaN	NaN	NaN	NaN	NaN	NaN	NaN	NaN	NaN
-17.736649	15.818286	156.024384	-28.016705	15.209616	155.036331	NaN	NaN	NaN	NaN	NaN	NaN	NaN	NaN	NaN	NaN	NaN	NaN
-18.482672	14.415376	155.650742	-28.035456	15.314211	154.937225	NaN	NaN	NaN	NaN	NaN	NaN	NaN	NaN	NaN	NaN	NaN	NaN
-19.353001	13.036312	155.329376	-28.063667	15.481416	154.87796	NaN	NaN	NaN	NaN	NaN	NaN	NaN	NaN	NaN	NaN	NaN	NaN
-20.380489	11.617381	155.118103	-28.081495	15.688117	154.894867	NaN	NaN	NaN	NaN	NaN	NaN	NaN	NaN	NaN	NaN	NaN	NaN
-21.517954	10.253105	154.986786	-28.102402	15.92857	155.023438	NaN	NaN	NaN	NaN	NaN	NaN	NaN	NaN	NaN	NaN	NaN	NaN
-23.453722	8.153727	155.110748	-28.130383	16.32494	155.414505	NaN	NaN	NaN	NaN	NaN	NaN	NaN	NaN	NaN	NaN	NaN	NaN
-24.87582	6.800397	155.373444	-28.110611	16.572031	155.752167	NaN	NaN	NaN	NaN	NaN	NaN	NaN	NaN	NaN	NaN	NaN	NaN
-26.385481	5.446652	155.707413	-28.067434	16.7875	156.156525	NaN	NaN	NaN	NaN	NaN	NaN	NaN	NaN	NaN	NaN	NaN	NaN
-27.971867	4.152034	156.097473	-28.015678	16.958473	156.565308	NaN	NaN	NaN	NaN	NaN	NaN	NaN	NaN	NaN	NaN	NaN	NaN
-29.602531	2.841636	156.452942	-27.914244	17.045561	156.924515	NaN	NaN	NaN	NaN	NaN	NaN	NaN	NaN	NaN	NaN	NaN	NaN
-31.284306	1.612982	156.783234	-27.802063	17.09816	157.222961	NaN	NaN	NaN	NaN	NaN	NaN	NaN	NaN	NaN	NaN	NaN	NaN
-33.030663	0.40627	157.020782	-27.674776	17.088497	157.413345	NaN	NaN	NaN	NaN	NaN	NaN	NaN	NaN	NaN	NaN	NaN	NaN
-35.665436	-1.257777	157.312149	-27.489965	17.048668	157.587204	NaN	NaN	NaN	NaN	NaN	NaN	NaN	NaN	NaN	NaN	NaN	NaN
-37.439186	-2.327775	157.426483	-27.399523	17.011509	157.639038	NaN	NaN	NaN	NaN	NaN	NaN	NaN	NaN	NaN	NaN	NaN	NaN
-39.228477	-3.333316	157.520584	-27.309557	16.900829	157.596176	NaN	NaN	NaN	NaN	NaN	NaN	NaN	NaN	NaN	NaN	NaN	NaN
-41.017868	-4.309197	157.67659	-27.259388	16.76038	157.551743	NaN	NaN	NaN	NaN	NaN	NaN	NaN	NaN	NaN	NaN	NaN	NaN
-42.806877	-5.191465	157.877945	-27.220449	16.585127	157.455826	NaN	NaN	NaN	NaN	NaN	NaN	NaN	NaN	NaN	NaN	NaN	NaN
-44.550278	-6.050942	158.114197	-27.200064	16.404114	157.29921	NaN	NaN	NaN	NaN	NaN	NaN	NaN	NaN	NaN	NaN	NaN	NaN
-46.275631	-6.79618	158.389267	-27.18614	16.214565	157.12352	NaN	NaN	NaN	NaN	NaN	NaN	NaN	NaN	NaN	NaN	NaN	NaN
-48.770477	-7.806035	158.911896	-27.154913	15.938269	156.854111	NaN	NaN	NaN	NaN	NaN	NaN	NaN	NaN	NaN	NaN	NaN	NaN
-50.360825	-8.301866	159.413971	-27.127251	15.780928	156.736298	NaN	NaN	NaN	NaN	NaN	NaN	NaN	NaN	NaN	NaN	NaN	NaN
-51.955414	-8.673716	159.974747	-27.14653	15.665256	156.694427	NaN	NaN	NaN	NaN	NaN	NaN	NaN	NaN	NaN	NaN	NaN	NaN
-53.368423	-9.047556	160.547638	-27.156412	15.582403	156.698563	NaN	NaN	NaN	NaN	NaN	NaN	NaN	NaN	NaN	NaN	NaN	NaN
-54.974602	-8.915949	161.527725	-27.166929	15.462774	156.809464	NaN	NaN	NaN	NaN	NaN	NaN	NaN	NaN	NaN	NaN	NaN	NaN
NaN	NaN	NaN	-27.208284	15.328095	157.051147	NaN	NaN	NaN	NaN	NaN	NaN	NaN	NaN	NaN	NaN	NaN	NaN
NaN	NaN	NaN	-27.258715	15.147758	157.392975	NaN	NaN	NaN	NaN	NaN	NaN	NaN	NaN	NaN	NaN	NaN	NaN
NaN	NaN	NaN	-27.297813	14.810896	158.012177	NaN	NaN	NaN	NaN	NaN	NaN	NaN	NaN	NaN	NaN	NaN	NaN
-57.543468	-6.413937	164.969635	-27.297926	14.554329	158.442383	NaN	NaN	NaN	NaN	NaN	NaN	NaN	NaN	NaN	NaN	NaN	NaN
-57.293606	-5.769968	165.122635	-27.27232	14.29334	158.853409	NaN	NaN	NaN	NaN	NaN	NaN	NaN	NaN	NaN	NaN	NaN	NaN
-57.056763	-4.884958	165.12558	-27.25021	14.028786	159.211746	NaN	NaN	NaN	NaN	NaN	NaN	NaN	NaN	NaN	NaN	NaN	NaN
-56.922768	-3.597307	165.084595	-27.23184	13.765636	159.490021	NaN	NaN	NaN	NaN	NaN	NaN	NaN	NaN	NaN	NaN	NaN	NaN
-56.701614	-2.136087	164.879944	-27.210123	13.502749	159.69632	NaN	NaN	NaN	NaN	NaN	NaN	NaN	NaN	NaN	NaN	NaN	NaN
-56.376312	-0.605297	164.559082	-27.148857	13.207632	159.821823	NaN	NaN	NaN	NaN	NaN	NaN	NaN	NaN	NaN	NaN	NaN	NaN
-55.701111	1.950073	163.948502	-27.06708	12.746057	159.908417	NaN	NaN	NaN	NaN	NaN	NaN	NaN	NaN	NaN	NaN	NaN	NaN
-55.131912	3.785753	163.442474	-26.998949	12.394765	159.886124	NaN	NaN	NaN	NaN	NaN	NaN	NaN	NaN	NaN	NaN	NaN	NaN
-54.371529	5.709255	162.86586	-26.949039	12.03514	159.808548	NaN	NaN	NaN	NaN	NaN	NaN	NaN	NaN	NaN	NaN	NaN	NaN
-53.595478	7.746587	162.177734	-26.88131	11.64523	159.661438	NaN	NaN	NaN	NaN	NaN	NaN	NaN	NaN	NaN	NaN	NaN	NaN
-52.738998	9.851856	161.498764	-26.803747	11.224811	159.426407	NaN	NaN	NaN	NaN	NaN	NaN	NaN	NaN	NaN	NaN	NaN	NaN
-51.796959	12.072191	160.674133	-26.674158	10.781402	159.070297	NaN	NaN	NaN	NaN	NaN	NaN	NaN	NaN	NaN	NaN	NaN	NaN
-50.682976	14.283832	159.798676	-26.568726	10.363	158.661545	NaN	NaN	NaN	NaN	NaN	NaN	NaN	NaN	NaN	NaN	NaN	NaN
-48.908943	17.767773	158.953415	-26.520718	9.772006	158.014114	NaN	NaN	NaN	NaN	NaN	NaN	NaN	NaN	NaN	NaN	NaN	NaN
-47.637386	20.093512	158.860306	-26.598581	9.419081	157.674271	NaN	NaN	NaN	NaN	NaN	NaN	NaN	NaN	NaN	NaN	NaN	NaN
-46.294712	22.41712	159.090836	-26.722193	9.155718	157.491684	NaN	NaN	NaN	NaN	NaN	NaN	NaN	NaN	NaN	NaN	NaN	NaN
-44.82402	24.589352	159.692734	-26.774385	8.958176	157.471313	NaN	NaN	NaN	NaN	NaN	NaN	NaN	NaN	NaN	NaN	NaN	NaN
-43.306187	26.639843	160.585464	-26.799137	8.83075	157.677597	NaN	NaN	NaN	NaN	NaN	NaN	NaN	NaN	NaN	NaN	NaN	NaN
-41.716148	28.582277	161.55484	-26.740105	8.74476	158.097916	NaN	NaN	NaN	NaN	NaN	NaN	NaN	NaN	NaN	NaN	NaN	NaN
-39.98959	30.372393	162.739914	-26.682764	8.599052	158.730057	NaN	NaN	NaN	NaN	NaN	NaN	NaN	NaN	NaN	NaN	NaN	NaN
-37.329857	32.776089	164.466476	-26.565859	8.437803	159.897675	NaN	NaN	NaN	NaN	NaN	NaN	NaN	NaN	NaN	NaN	NaN	NaN
-35.517765	34.285515	165.55838	-26.471371	8.387477	160.701492	NaN	NaN	NaN	NaN	NaN	NaN	NaN	NaN	NaN	NaN	NaN	NaN
-33.613918	35.629688	166.422531	-26.41547	8.397225	161.506104	NaN	NaN	NaN	NaN	NaN	NaN	NaN	NaN	NaN	NaN	NaN	NaN
-31.738365	36.880318	167.158203	-26.364532	8.46296	162.216324	NaN	NaN	NaN	NaN	NaN	NaN	NaN	NaN	NaN	NaN	NaN	NaN
-29.802143	37.980328	167.728104	-26.359945	8.554574	162.853516	NaN	NaN	NaN	NaN	NaN	NaN	NaN	NaN	NaN	NaN	NaN	NaN
-27.868631	38.948338	168.30011	-26.352934	8.632513	163.377228	NaN	NaN	NaN	NaN	NaN	NaN	NaN	NaN	NaN	NaN	NaN	NaN
-25.894468	39.768986	168.635559	-26.402157	8.730178	163.788696	NaN	NaN	NaN	NaN	NaN	NaN	NaN	NaN	NaN	NaN	NaN	NaN
-22.934475	40.694992	169.053955	-26.464096	8.895478	164.198364	NaN	NaN	NaN	NaN	NaN	NaN	NaN	NaN	NaN	NaN	NaN	NaN
-20.922316	41.171909	169.199219	-26.50478	9.033657	164.390961	NaN	NaN	NaN	NaN	NaN	NaN	NaN	NaN	NaN	NaN	NaN	NaN
-18.987705	41.503567	169.336914	-26.528233	9.148675	164.544266	NaN	NaN	NaN	NaN	NaN	NaN	NaN	NaN	NaN	NaN	NaN	NaN
-16.954937	41.750374	169.415207	-26.56426	9.289939	164.69838	NaN	NaN	NaN	NaN	NaN	NaN	NaN	NaN	NaN	NaN	NaN	NaN
-15.010161	41.80563	169.569153	-26.591879	9.429976	164.846497	NaN	NaN	NaN	NaN	NaN	NaN	NaN	NaN	NaN	NaN	NaN	NaN
-12.980048	41.763054	169.710815	-26.60161	9.514629	164.977585	NaN	NaN	NaN	NaN	NaN	NaN	NaN	NaN	NaN	NaN	NaN	NaN
-11.027718	41.524216	169.950012	-26.646032	9.579494	165.114639	NaN	NaN	NaN	NaN	NaN	NaN	NaN	NaN	NaN	NaN	NaN	NaN
-8.050703	40.918682	170.315018	-26.701303	9.653113	165.278244	NaN	NaN	NaN	NaN	NaN	NaN	NaN	NaN	NaN	NaN	NaN	NaN
-6.146626	40.35453	170.463089	-26.759539	9.739176	165.328354	NaN	NaN	NaN	NaN	NaN	NaN	NaN	NaN	NaN	NaN	NaN	NaN
-4.205293	39.712654	170.500854	-26.838022	9.847907	165.320877	NaN	NaN	NaN	NaN	NaN	NaN	NaN	NaN	NaN	NaN	NaN	NaN
-2.373112	38.909191	170.386292	-26.913876	10.015828	165.254684	NaN	NaN	NaN	NaN	NaN	NaN	NaN	NaN	NaN	NaN	NaN	NaN
-0.461692	38.047157	170.152954	-26.970329	10.20361	165.126358	NaN	NaN	NaN	NaN	NaN	NaN	NaN	NaN	NaN	NaN	NaN	NaN
1.375364	37.051739	169.790192	-27.001125	10.423007	164.946579	NaN	NaN	NaN	NaN	NaN	NaN	NaN	NaN	NaN	NaN	NaN	NaN
3.227085	35.947666	169.345718	-27.011066	10.680104	164.677582	NaN	NaN	NaN	NaN	NaN	NaN	NaN	NaN	NaN	NaN	NaN	NaN
4.995331	33.672485	168.361694	-27.011675	11.149446	164.122131	NaN	NaN	NaN	NaN	NaN	NaN	NaN	NaN	NaN	NaN	NaN	NaN
6.020736	32.016754	167.709564	-26.973152	11.509356	163.612427	NaN	NaN	NaN	NaN	NaN	NaN	NaN	NaN	NaN	NaN	NaN	NaN
7.068463	30.234671	166.991745	-26.892849	11.872278	162.988571	NaN	NaN	NaN	NaN	NaN	NaN	NaN	NaN	NaN	NaN	NaN	NaN
8.054366	28.378777	166.241577	-26.76956	12.26077	162.223862	NaN	NaN	NaN	NaN	NaN	NaN	NaN	NaN	NaN	NaN	NaN	NaN
8.960188	26.43499	165.569992	-26.721577	12.67824	161.4599	NaN	NaN	NaN	NaN	NaN	NaN	NaN	NaN	NaN	NaN	NaN	NaN
9.754663	24.352268	165.017929	-26.746687	13.066502	160.815247	NaN	NaN	NaN	NaN	NaN	NaN	NaN	NaN	NaN	NaN	NaN	NaN
10.397828	22.265799	164.627655	-26.82806	13.431634	160.363159	NaN	NaN	NaN	NaN	NaN	NaN	NaN	NaN	NaN	NaN	NaN	NaN
11.202394	18.950819	164.284088	-26.887268	14.015915	160.140594	NaN	NaN	NaN	NaN	NaN	NaN	NaN	NaN	NaN	NaN	NaN	NaN
11.665909	16.637104	164.173111	-26.839123	14.430801	160.179657	NaN	NaN	NaN	NaN	NaN	NaN	NaN	NaN	NaN	NaN	NaN	NaN
12.001943	14.376746	164.174286	-26.672735	14.872326	160.253616	NaN	NaN	NaN	NaN	NaN	NaN	NaN	NaN	NaN	NaN	NaN	NaN
12.241333	12.088069	164.236267	-26.450884	15.3265	160.308868	NaN	NaN	NaN	NaN	NaN	NaN	NaN	NaN	NaN	NaN	NaN	NaN
12.403094	9.742251	164.345596	-26.2481	15.807239	160.307419	NaN	NaN	NaN	NaN	NaN	NaN	NaN	NaN	NaN	NaN	NaN	NaN
12.371086	7.562441	164.651077	-26.107983	16.25511	160.270004	NaN	NaN	NaN	NaN	NaN	NaN	NaN	NaN	NaN	NaN	NaN	NaN
11.948878	5.60704	164.694992	-26.033138	16.685505	160.223541	NaN	NaN	NaN	NaN	NaN	NaN	NaN	NaN	NaN	NaN	NaN	NaN
10.179442	3.662513	164.705902	-25.937843	17.217623	160.062103	NaN	NaN	NaN	NaN	NaN	NaN	NaN	NaN	NaN	NaN	NaN	NaN
9.086427	2.369389	164.49324	-25.911001	17.529053	159.931946	NaN	NaN	NaN	NaN	NaN	NaN	NaN	NaN	NaN	NaN	NaN	NaN
7.99212	1.22992	164.443695	-25.908522	17.809425	159.810104	NaN	NaN	NaN	NaN	NaN	NaN	NaN	NaN	NaN	NaN	NaN	NaN
6.74681	0.120936	163.847412	-25.911436	18.03363	159.746384	NaN	NaN	NaN	NaN	NaN	NaN	NaN	NaN	NaN	NaN	NaN	NaN
5.565181	-0.77042	163.776337	-25.91666	18.188854	159.69754	NaN	NaN	NaN	NaN	NaN	NaN	NaN	NaN	NaN	NaN	NaN	NaN
4.255072	-1.621995	163.275879	-25.926086	18.290674	159.663147	NaN	NaN	NaN	NaN	NaN	NaN	NaN	NaN	NaN	NaN	NaN	NaN
3.017792	-2.349021	162.743896	-25.958124	18.320679	159.685501	NaN	NaN	NaN	NaN	NaN	NaN	NaN	NaN	NaN	NaN	NaN	NaN
0.924127	-3.291994	162.384613	-26.062914	18.253286	159.798126	NaN	NaN	NaN	NaN	NaN	NaN	NaN	NaN	NaN	NaN	NaN	NaN
-0.368144	-3.728153	161.991913	-26.141483	18.188807	159.909576	NaN	NaN	NaN	NaN	NaN	NaN	NaN	NaN	NaN	NaN	NaN	NaN
-1.735135	-4.077131	161.565094	-26.221094	18.10833	159.968002	NaN	NaN	NaN	NaN	NaN	NaN	NaN	NaN	NaN	NaN	NaN	NaN
-2.943718	-4.296807	161.259155	-26.289591	18.052097	159.989349	NaN	NaN	NaN	NaN	NaN	NaN	NaN	NaN	NaN	NaN	NaN	NaN
-4.234488	-4.426895	160.855896	-26.366463	17.996445	159.959351	NaN	NaN	NaN	NaN	NaN	NaN	NaN	NaN	NaN	NaN	NaN	NaN
-5.468873	-4.497849	160.388718	-26.455927	17.93033	159.835785	NaN	NaN	NaN	NaN	NaN	NaN	NaN	NaN	NaN	NaN	NaN	NaN
-6.691681	-4.425639	159.921967	-26.567177	17.823788	159.614914	NaN	NaN	NaN	NaN	NaN	NaN	NaN	NaN	NaN	NaN	NaN	NaN
-8.481652	-4.314988	158.978043	-26.805042	17.599062	159.096451	NaN	NaN	NaN	NaN	NaN	NaN	NaN	NaN	NaN	NaN	NaN	NaN
-9.643586	-4.139781	158.248749	-27.013298	17.416855	158.626205	NaN	NaN	NaN	NaN	NaN	NaN	NaN	NaN	NaN	NaN	NaN	NaN
-10.831473	-3.999678	157.424622	-27.245409	17.223904	158.076523	NaN	NaN	NaN	NaN	NaN	NaN	NaN	NaN	NaN	NaN	NaN	NaN
-11.92708	-3.848661	156.555038	-27.488401	17.026638	157.501221	NaN	NaN	NaN	NaN	NaN	NaN	NaN	NaN	NaN	NaN	NaN	NaN
-13.065592	-3.710894	155.732422	-27.718819	16.859446	156.942398	NaN	NaN	NaN	NaN	NaN	NaN	NaN	NaN	NaN	NaN	NaN	NaN
-14.190615	-3.600693	154.983978	-27.990982	16.735432	156.438293	NaN	NaN	NaN	NaN	NaN	NaN	NaN	NaN	NaN	NaN	NaN	NaN
-15.350072	-3.489671	154.330414	-28.257067	16.646736	156.027283	NaN	NaN	NaN	NaN	NaN	NaN	NaN	NaN	NaN	NaN	NaN	NaN
-17.188814	-3.459195	153.725189	-28.629858	16.597656	155.619324	NaN	NaN	NaN	NaN	NaN	NaN	NaN	NaN	NaN	NaN	NaN	NaN
-18.477449	-3.466537	153.51947	-28.844803	16.649052	155.483337	NaN	NaN	NaN	NaN	NaN	NaN	NaN	NaN	NaN	NaN	NaN	NaN
-19.808905	-3.53907	153.584229	-29.015484	16.779594	155.435211	NaN	NaN	NaN	NaN	NaN	NaN	NaN	NaN	NaN	NaN	NaN	NaN
-21.168848	-3.622337	153.796677	-29.10775	16.963867	155.476395	NaN	NaN	NaN	NaN	NaN	NaN	NaN	NaN	NaN	NaN	NaN	NaN
-22.614599	-3.745276	154.299927	-29.179043	17.206812	155.625381	NaN	NaN	NaN	NaN	NaN	NaN	NaN	NaN	NaN	NaN	NaN	NaN
-24.038975	-3.874741	155.020966	-29.276041	17.519547	155.925003	NaN	NaN	NaN	NaN	NaN	NaN	NaN	NaN	NaN	NaN	NaN	NaN
-25.616047	-3.943796	156.016266	-29.389105	17.884254	156.349487	NaN	NaN	NaN	NaN	NaN	NaN	NaN	NaN	NaN	NaN	NaN	NaN
-27.895569	-3.981115	157.545349	-29.544821	18.414114	156.98317	NaN	NaN	NaN	NaN	NaN	NaN	NaN	NaN	NaN	NaN	NaN	NaN
-29.460821	-3.911518	158.591431	-29.626829	18.764248	157.332596	NaN	NaN	NaN	NaN	NaN	NaN	NaN	NaN	NaN	NaN	NaN	NaN
-30.990761	-3.758364	159.487671	-29.68511	19.049591	157.638916	NaN	NaN	NaN	NaN	NaN	NaN	NaN	NaN	NaN	NaN	NaN	NaN
-32.545704	-3.524835	160.252625	-29.731434	19.287392	157.864868	NaN	NaN	NaN	NaN	NaN	NaN	NaN	NaN	NaN	NaN	NaN	NaN
-34.009872	-3.19802	160.760422	-29.765358	19.47827	157.977982	NaN	NaN	NaN	NaN	NaN	NaN	NaN	NaN	NaN	NaN	NaN	NaN
-35.474716	-2.786892	161.085739	-29.791632	19.631634	158.005371	NaN	NaN	NaN	NaN	NaN	NaN	NaN	NaN	NaN	NaN	NaN	NaN
-36.905712	-2.234828	161.185959	-29.813402	19.711519	157.907074	NaN	NaN	NaN	NaN	NaN	NaN	NaN	NaN	NaN	NaN	NaN	NaN
-38.916763	-1.248846	161.020645	-29.898375	19.728249	157.588699	NaN	NaN	NaN	NaN	NaN	NaN	NaN	NaN	NaN	NaN	NaN	NaN
-40.180283	-0.433491	160.649353	-29.931334	19.637388	157.276138	NaN	NaN	NaN	NaN	NaN	NaN	NaN	NaN	NaN	NaN	NaN	NaN
-41.308472	0.483198	160.212524	-29.982885	19.485956	156.949173	NaN	NaN	NaN	NaN	NaN	NaN	NaN	NaN	NaN	NaN	NaN	NaN
-42.410244	1.45255	159.817505	-30.022537	19.2533	156.62146	NaN	NaN	NaN	NaN	NaN	NaN	NaN	NaN	NaN	NaN	NaN	NaN
-43.308784	2.600805	159.291153	-30.051105	18.97468	156.323273	12.426579	14.926028	146.473816	NaN	NaN	NaN	NaN	NaN	NaN	NaN	NaN	NaN
-44.095757	3.728136	158.918488	-30.06868	18.621586	156.071884	NaN	NaN	NaN	NaN	NaN	NaN	NaN	NaN	NaN	NaN	NaN	NaN
-44.736977	5.04923	158.517838	-30.082565	18.205427	155.890411	NaN	NaN	NaN	NaN	NaN	NaN	NaN	NaN	NaN	NaN	NaN	NaN
-45.40448	7.05286	158.09082	-30.185863	17.541712	155.719757	NaN	NaN	NaN	NaN	NaN	NaN	NaN	NaN	NaN	NaN	NaN	NaN
-45.674862	8.577769	157.822113	-30.244213	17.089275	155.644012	NaN	NaN	NaN	NaN	NaN	NaN	NaN	NaN	NaN	NaN	NaN	NaN
-45.748238	10.059291	157.520294	-30.273411	16.602036	155.572815	NaN	NaN	NaN	NaN	NaN	NaN	NaN	NaN	NaN	NaN	NaN	NaN
-45.691032	11.67936	157.30777	-30.289215	16.124075	155.502563	NaN	NaN	NaN	NaN	NaN	NaN	NaN	NaN	NaN	NaN	NaN	NaN
-45.457157	13.241688	156.985016	-30.268431	15.654842	155.40036	NaN	NaN	NaN	NaN	NaN	NaN	NaN	NaN	NaN	NaN	NaN	NaN
-45.040821	14.936837	156.743896	-30.218338	15.197906	155.274185	NaN	NaN	NaN	NaN	NaN	NaN	NaN	NaN	NaN	NaN	NaN	NaN
-44.462326	16.56732	156.39563	-30.147245	14.74904	155.072525	NaN	NaN	NaN	NaN	NaN	NaN	NaN	NaN	NaN	NaN	NaN	NaN
-43.32106	18.953333	155.708206	-30.035889	14.09186	154.537537	NaN	NaN	NaN	NaN	NaN	NaN	NaN	NaN	NaN	NaN	NaN	NaN
-42.453556	20.593224	155.174484	-29.980812	13.666433	153.998825	NaN	NaN	NaN	NaN	NaN	NaN	NaN	NaN	NaN	NaN	NaN	NaN
-41.403694	22.140892	154.449585	-29.93165	13.292342	153.312027	NaN	NaN	NaN	NaN	NaN	NaN	NaN	NaN	NaN	NaN	NaN	NaN
-40.339939	23.591644	153.820053	-29.960432	13.00097	152.560837	NaN	NaN	NaN	NaN	NaN	NaN	NaN	NaN	NaN	NaN	NaN	NaN
-39.140068	24.972277	153.133545	-29.98287	12.846523	151.725082	NaN	NaN	NaN	NaN	NaN	NaN	NaN	NaN	NaN	NaN	NaN	NaN
-37.949772	26.172983	152.680893	-30.086639	12.740056	150.960968	NaN	NaN	NaN	NaN	NaN	NaN	NaN	NaN	NaN	NaN	NaN	NaN
-36.66906	27.261044	152.380234	-30.174219	12.801179	150.430634	NaN	NaN	NaN	NaN	NaN	NaN	NaN	NaN	NaN	NaN	NaN	NaN
-34.833004	28.478336	152.487961	-30.181763	13.116738	150.106918	NaN	NaN	NaN	NaN	NaN	NaN	NaN	NaN	NaN	NaN	NaN	NaN
-33.57185	29.11084	152.613281	-30.08774	13.477432	150.143036	NaN	NaN	NaN	NaN	NaN	NaN	NaN	NaN	NaN	NaN	NaN	NaN
-32.372738	29.51161	152.947708	-29.955212	13.876409	150.361618	NaN	NaN	NaN	NaN	NaN	NaN	NaN	NaN	NaN	NaN	NaN	NaN
-31.253954	29.737164	153.246246	-29.79578	14.251985	150.687103	NaN	NaN	NaN	NaN	NaN	NaN	NaN	NaN	NaN	NaN	NaN	NaN
-30.261993	29.78738	153.459641	-29.630634	14.620193	151.056488	NaN	NaN	NaN	NaN	NaN	NaN	NaN	NaN	NaN	NaN	NaN	NaN
-29.299355	29.631891	153.724289	-29.450798	14.959276	151.462219	NaN	NaN	NaN	NaN	NaN	NaN	NaN	NaN	NaN	NaN	NaN	NaN
-28.425667	29.346561	153.938828	-29.23131	15.257944	151.874176	NaN	NaN	NaN	NaN	NaN	NaN	NaN	NaN	NaN	NaN	NaN	NaN
-27.367994	28.701088	154.091553	-28.878992	15.784645	152.38855	NaN	NaN	NaN	NaN	NaN	NaN	NaN	NaN	NaN	NaN	NaN	NaN
-26.768715	28.10404	154.091858	-28.675503	16.180969	152.631332	NaN	NaN	NaN	NaN	NaN	NaN	NaN	NaN	NaN	NaN	NaN	NaN
-26.313337	27.416039	154.048019	-28.492748	16.612396	152.82402	NaN	NaN	NaN	NaN	NaN	NaN	NaN	NaN	NaN	NaN	NaN	NaN
-26.054863	26.659702	153.940491	-28.374582	17.053465	152.985413	NaN	NaN	NaN	NaN	NaN	NaN	NaN	NaN	NaN	NaN	NaN	NaN
-25.887533	25.766893	153.826538	-28.298351	17.482952	153.111832	NaN	NaN	NaN	NaN	NaN	NaN	NaN	NaN	NaN	NaN	NaN	NaN
-25.885529	24.791492	153.675079	-28.249411	17.897758	153.230103	NaN	NaN	NaN	NaN	NaN	NaN	NaN	NaN	NaN	NaN	NaN	NaN
-26.05027	23.751587	153.53241	-28.201195	18.278261	153.337448	NaN	NaN	NaN	NaN	NaN	NaN	NaN	NaN	NaN	NaN	NaN	NaN
-26.662468	22.130608	153.324203	-28.254818	18.880821	153.535828	NaN	NaN	NaN	NaN	NaN	NaN	NaN	NaN	NaN	NaN	NaN	NaN
-26.47221	22.007906	153.707886	-28.135513	19.161177	153.646317	NaN	NaN	NaN	NaN	NaN	NaN	NaN	NaN	NaN	NaN	NaN	NaN
-26.12307	22.186756	153.728668	-27.950787	19.364309	153.774994	NaN	NaN	NaN	NaN	NaN	NaN	NaN	NaN	NaN	NaN	NaN	NaN
-25.770401	22.536409	153.723022	-27.773619	19.574606	153.962357	NaN	NaN	NaN	NaN	NaN	NaN	NaN	NaN	NaN	NaN	NaN	NaN
-25.374126	22.872889	154.002518	-27.548576	19.743942	154.189819	NaN	NaN	NaN	NaN	NaN	NaN	NaN	NaN	NaN	NaN	NaN	NaN
-25.101376	23.160851	154.250427	-27.360153	19.919514	154.505051	NaN	NaN	NaN	NaN	NaN	NaN	NaN	NaN	NaN	NaN	NaN	NaN
-24.918556	23.39617	154.574936	-27.151894	20.060181	154.861572	NaN	NaN	NaN	NaN	NaN	NaN	NaN	NaN	NaN	NaN	NaN	NaN
-24.828362	23.649288	154.920547	-26.868748	20.279348	155.324554	NaN	NaN	NaN	NaN	NaN	NaN	NaN	NaN	NaN	NaN	NaN	NaN
-24.850105	23.677467	155.083176	-26.652718	20.376348	155.482025	NaN	NaN	NaN	NaN	NaN	NaN	NaN	NaN	NaN	NaN	NaN	NaN
-24.884331	23.68462	155.068481	-26.413631	20.459843	155.478531	NaN	NaN	NaN	NaN	NaN	NaN	NaN	NaN	NaN	NaN	NaN	NaN
-24.837578	23.852264	154.971542	-26.23105	20.549334	155.374603	NaN	NaN	NaN	NaN	NaN	NaN	NaN	NaN	NaN	NaN	NaN	NaN
-24.94632	24.012316	154.935211	-26.158714	20.623684	155.296509	NaN	NaN	NaN	NaN	NaN	NaN	NaN	NaN	NaN	NaN	NaN	NaN
-25.181675	24.099504	154.991882	-26.201416	20.64917	155.315842	NaN	NaN	NaN	NaN	NaN	NaN	NaN	NaN	NaN	NaN	NaN	NaN
-25.496328	24.077845	155.211761	-26.357746	20.645737	155.544998	NaN	NaN	NaN	NaN	NaN	NaN	NaN	NaN	NaN	NaN	NaN	NaN
-26.216389	23.975826	155.925339	-26.427942	20.515451	156.185471	NaN	NaN	NaN	NaN	NaN	NaN	NaN	NaN	NaN	NaN	NaN	NaN
-26.490709	23.629101	156.498138	-26.492056	20.557589	156.84108	NaN	NaN	NaN	NaN	NaN	NaN	NaN	NaN	NaN	NaN	NaN	NaN
-26.900995	23.427147	157.190369	-26.504129	20.653202	157.609116	NaN	NaN	NaN	NaN	NaN	NaN	NaN	NaN	NaN	NaN	NaN	NaN
-26.801109	23.745464	158.00528	-26.45368	20.804184	158.399582	NaN	NaN	NaN	NaN	NaN	NaN	NaN	NaN	NaN	NaN	NaN	NaN
-26.487177	23.86183	158.707092	-26.335997	20.957766	159.135742	NaN	NaN	NaN	NaN	NaN	NaN	NaN	NaN	NaN	NaN	NaN	NaN
-26.380337	24.014128	159.247116	-26.1733	21.121443	159.734558	NaN	NaN	NaN	NaN	NaN	NaN	NaN	NaN	NaN	NaN	NaN	NaN
-26.217688	24.060322	159.600662	-26.010326	21.334787	160.202896	NaN	NaN	NaN	NaN	NaN	NaN	NaN	NaN	NaN	NaN	NaN	NaN
-26.044214	24.108673	160.007339	-25.763485	21.589146	160.746735	NaN	NaN	NaN	NaN	NaN	NaN	NaN	NaN	NaN	NaN	NaN	NaN
-25.901926	24.079597	160.267517	-25.769829	21.771908	161.132553	NaN	NaN	NaN	NaN	NaN	NaN	NaN	NaN	NaN	NaN	NaN	NaN
-25.783611	24.028719	160.565369	-25.58968	21.745014	161.47287	NaN	NaN	NaN	NaN	NaN	NaN	NaN	NaN	NaN	NaN	NaN	NaN
-25.648045	23.945057	160.882614	-25.453949	21.681572	161.848419	NaN	NaN	NaN	NaN	NaN	NaN	NaN	NaN	NaN	NaN	NaN	NaN
-25.583435	23.91696	161.232758	-25.40052	21.650959	162.24556	NaN	NaN	NaN	NaN	NaN	NaN	NaN	NaN	NaN	NaN	NaN	NaN
-25.471878	23.942661	161.567413	-25.112993	21.52577	162.568237	NaN	NaN	NaN	NaN	NaN	NaN	NaN	NaN	NaN	NaN	NaN	NaN
-25.275242	24.030186	161.852951	-24.942242	21.580486	162.870438	NaN	NaN	NaN	NaN	NaN	NaN	NaN	NaN	NaN	NaN	NaN	NaN
-24.739227	24.282896	162.077087	-24.54974	21.807489	163.109406	NaN	NaN	NaN	NaN	NaN	NaN	NaN	NaN	NaN	NaN	NaN	NaN
-24.496649	24.630735	161.976166	-24.308443	22.122425	163.040894	NaN	NaN	NaN	NaN	NaN	NaN	NaN	NaN	NaN	NaN	NaN	NaN
-24.461592	25.214804	161.717651	-24.074099	22.511314	162.803543	NaN	NaN	NaN	NaN	NaN	NaN	NaN	NaN	NaN	NaN	NaN	NaN
-24.189711	25.761927	161.300858	-23.837486	22.864986	162.459488	NaN	NaN	NaN	NaN	NaN	NaN	NaN	NaN	NaN	NaN	NaN	NaN
-23.445034	26.153215	160.696915	-23.58856	23.087421	162.039703	NaN	NaN	NaN	NaN	NaN	NaN	NaN	NaN	NaN	NaN	NaN	NaN
-23.179543	26.913811	160.171555	-23.274614	23.104469	161.660263	NaN	NaN	NaN	NaN	NaN	NaN	NaN	NaN	NaN	NaN	NaN	NaN
-22.540546	27.554262	159.755417	-22.973091	22.885323	161.41275	NaN	NaN	NaN	NaN	NaN	NaN	NaN	NaN	NaN	NaN	NaN	NaN
-21.335741	28.7213	159.341293	-22.701778	22.216694	161.18689	NaN	NaN	NaN	NaN	NaN	NaN	NaN	NaN	NaN	NaN	NaN	NaN
-20.561653	29.696285	159.31633	-22.702093	21.67025	161.070724	NaN	NaN	NaN	NaN	NaN	NaN	NaN	NaN	NaN	NaN	NaN	NaN
-19.73872	30.691662	159.390747	-22.813713	21.133575	160.958527	NaN	NaN	NaN	NaN	NaN	NaN	NaN	NaN	NaN	NaN	NaN	NaN
-18.888601	31.814362	159.626694	-22.979807	20.644211	160.85289	NaN	NaN	NaN	NaN	NaN	NaN	NaN	NaN	NaN	NaN	NaN	NaN
-17.938644	32.848885	159.943848	-23.113035	20.196257	160.741898	NaN	NaN	NaN	NaN	NaN	NaN	NaN	NaN	NaN	NaN	NaN	NaN
-16.858301	33.88607	160.387695	-23.154964	19.722643	160.668945	NaN	NaN	NaN	NaN	NaN	NaN	NaN	NaN	NaN	NaN	NaN	NaN
-15.641694	34.826008	161.028427	-23.125895	19.267826	160.650192	NaN	NaN	NaN	NaN	NaN	NaN	NaN	NaN	NaN	NaN	NaN	NaN
-13.713341	36.007217	162.238602	-23.002487	18.568703	160.649017	NaN	NaN	NaN	NaN	NaN	NaN	NaN	NaN	NaN	NaN	NaN	NaN
-12.329011	36.603069	163.195938	-22.899569	18.091326	160.664886	NaN	NaN	NaN	NaN	NaN	NaN	NaN	NaN	NaN	NaN	NaN	NaN
-10.923221	37.027782	164.146881	-22.842152	17.573494	160.64827	NaN	NaN	NaN	NaN	NaN	NaN	NaN	NaN	NaN	NaN	NaN	NaN
-9.548694	37.252922	165.192657	-22.882517	17.072348	160.614258	NaN	NaN	NaN	NaN	NaN	NaN	NaN	NaN	NaN	NaN	NaN	NaN
-8.193977	37.254185	166.089615	-22.990902	16.570707	160.57486	NaN	NaN	NaN	NaN	NaN	NaN	NaN	NaN	NaN	NaN	NaN	NaN
-6.819864	37.115467	166.818207	-23.141829	16.149723	160.54248	NaN	NaN	NaN	NaN	NaN	NaN	NaN	NaN	NaN	NaN	NaN	NaN
-5.477612	36.827038	167.440216	-23.28826	15.859364	160.453751	NaN	NaN	NaN	NaN	NaN	NaN	NaN	NaN	NaN	NaN	NaN	NaN
-3.510634	36.071758	167.891205	-23.372091	15.662699	160.183243	NaN	NaN	NaN	NaN	NaN	NaN	NaN	NaN	NaN	NaN	NaN	NaN
-2.185564	35.411568	167.763214	-23.384228	15.622886	159.788483	NaN	NaN	NaN	NaN	NaN	NaN	NaN	NaN	NaN	NaN	NaN	NaN
-1.003787	34.604229	167.211411	-23.404175	15.604739	159.190414	NaN	NaN	NaN	NaN	NaN	NaN	NaN	NaN	NaN	NaN	NaN	NaN
0.253817	33.618103	166.459183	-23.426205	15.563689	158.488571	NaN	NaN	NaN	NaN	NaN	NaN	NaN	NaN	NaN	NaN	NaN	NaN
1.34574	32.403004	165.591888	-23.46608	15.518339	157.676666	NaN	NaN	NaN	NaN	NaN	NaN	NaN	NaN	NaN	NaN	NaN	NaN
2.360915	30.956707	164.658615	-23.559721	15.462176	156.910416	NaN	NaN	NaN	NaN	NaN	NaN	NaN	NaN	NaN	NaN	NaN	NaN
3.216549	29.253971	163.894028	-23.669134	15.367638	156.233368	NaN	NaN	NaN	NaN	NaN	NaN	NaN	NaN	NaN	NaN	NaN	NaN
4.271837	26.28294	162.818069	-23.850214	15.133352	155.46907	NaN	NaN	NaN	NaN	NaN	NaN	NaN	NaN	NaN	NaN	NaN	NaN
4.757347	24.090382	162.166443	-23.943384	14.989525	155.122086	NaN	NaN	NaN	NaN	NaN	NaN	NaN	NaN	NaN	NaN	NaN	NaN
5.122591	21.735083	161.496765	-23.968328	14.881643	154.921173	NaN	NaN	NaN	NaN	NaN	NaN	NaN	NaN	NaN	NaN	NaN	NaN
5.297718	19.286091	160.956177	-23.93421	14.861377	154.835587	NaN	NaN	NaN	NaN	NaN	NaN	NaN	NaN	NaN	NaN	NaN	NaN
5.34888	16.772886	160.521774	-23.799061	14.92493	154.841354	NaN	NaN	NaN	NaN	NaN	NaN	NaN	NaN	NaN	NaN	NaN	NaN
5.204568	14.237322	160.252274	-23.642618	15.045899	155.039703	NaN	NaN	NaN	NaN	NaN	NaN	NaN	NaN	NaN	NaN	NaN	NaN
4.884705	11.691358	160.206955	-23.506264	15.176302	155.437439	NaN	NaN	NaN	NaN	NaN	NaN	NaN	NaN	NaN	NaN	NaN	NaN
4.015283	7.886369	160.517227	-23.351612	15.310146	156.278198	NaN	NaN	NaN	NaN	NaN	NaN	NaN	NaN	NaN	NaN	NaN	NaN
3.219629	5.405072	160.930862	-23.296877	15.343123	156.980896	NaN	NaN	NaN	NaN	NaN	NaN	NaN	NaN	NaN	NaN	NaN	NaN
2.236412	2.946731	161.434372	-23.21813	15.343184	157.759247	NaN	NaN	NaN	NaN	NaN	NaN	NaN	NaN	NaN	NaN	NaN	NaN
1.197465	0.559957	161.970215	-23.105885	15.295343	158.602768	NaN	NaN	NaN	NaN	NaN	NaN	NaN	NaN	NaN	NaN	NaN	NaN
0.051586	-1.736886	162.557968	-23.044123	15.246025	159.498978	NaN	NaN	NaN	NaN	NaN	NaN	NaN	NaN	NaN	NaN	NaN	NaN
-1.236304	-3.962823	163.16864	-23.024321	15.165756	160.406525	NaN	NaN	NaN	NaN	NaN	NaN	NaN	NaN	NaN	NaN	NaN	NaN
-2.551823	-6.034647	163.745987	-23.06657	15.061733	161.256241	NaN	NaN	NaN	NaN	NaN	NaN	NaN	NaN	NaN	NaN	NaN	NaN
-4.725081	-8.988127	164.475098	-23.292137	14.816339	162.308716	NaN	NaN	NaN	NaN	NaN	NaN	NaN	NaN	NaN	NaN	NaN	NaN
-6.185072	-10.861567	164.854004	-23.47205	14.568222	162.774734	NaN	NaN	NaN	NaN	NaN	NaN	NaN	NaN	NaN	NaN	NaN	NaN
-7.653944	-12.64784	165.144043	-23.67485	14.253719	163.066452	NaN	NaN	NaN	NaN	NaN	NaN	NaN	NaN	NaN	NaN	NaN	NaN
-9.10004	-14.285975	165.485825	-23.871805	13.914071	163.201111	NaN	NaN	NaN	NaN	NaN	NaN	NaN	NaN	NaN	NaN	NaN	NaN
-10.56876	-15.803973	165.828125	-24.052547	13.634907	163.233688	NaN	NaN	NaN	NaN	NaN	NaN	NaN	NaN	NaN	NaN	NaN	NaN
-11.912395	-17.087505	166.281784	-24.221012	13.428368	163.192078	NaN	NaN	NaN	NaN	NaN	NaN	NaN	NaN	NaN	NaN	NaN	NaN
-13.32301	-18.200115	166.833908	-24.398806	13.331336	163.077347	NaN	NaN	NaN	NaN	NaN	NaN	NaN	NaN	NaN	NaN	NaN	NaN
NaN	NaN	NaN	-24.65723	13.324775	162.774643	NaN	NaN	NaN	NaN	NaN	NaN	NaN	NaN	NaN	NaN	NaN	NaN
