# Supplementary material for: How to jointly control a ball trajectory on a moving board: Methodological insights into Motor Learning and Rehabilitation
Source: PLoS One. 2025 Oct 15;20(10):e0334588. doi: 10.1371/journal.pone.0334588 (PMC12527165; doi:10.1371/journal.pone.0334588)
Supplement: S2 Data — (ZIP) [file pone.0334588.s002.zip › D10_025.csv]

Ball_X	Ball_Y	Ball_Z	BoardCentre_X	BoardCentre_Y	BoardCentre_Z	P1LeftHand_X	P1LeftHand_Y	P1LeftHand_Z	P1RightHand_X	P1RightHand_Y	P1RightHand_Z	P1MidHands_X	P1MidHands_Y	P1MidHands_Z	P2MidHands_X	P2MidHands_Y	P2MidHands_Z
-9.301959	-1.930992	121.526588	-30.485756	19.450932	119.597946	32.462757	4.967763	125.532257	26.993475	47.975334	122.914032	29.728116	26.4715485	124.2231445	-90.699628	12.4303155	114.9727475
-10.404065	-2.783569	121.624908	-30.269426	19.590733	119.768105	32.549252	5.084648	125.396156	27.133587	48.222836	122.563675	29.8414195	26.653742	123.9799155	-90.3802715	12.527724	115.5562945
-11.353515	-3.746122	121.774963	-30.041471	19.690891	119.977127	32.669685	5.174339	125.268684	27.303329	48.367085	122.132828	29.986507	26.770712	123.700756	-90.069449	12.61107	116.253498
-12.543344	-4.45632	122.153328	-29.819643	19.706047	120.240189	32.815353	5.186718	125.162384	27.498743	48.457417	121.572708	30.157048	26.8220675	123.367546	-89.796334	12.5900265	117.112832
-13.803967	-5.092095	122.680107	-29.580965	19.665602	120.517685	33.002003	5.150627	125.048042	27.663282	48.524086	120.991943	30.3326425	26.8373565	123.0199925	-89.4945725	12.4938475	118.0153775
-15.256843	-5.513026	123.26783	-29.365736	19.55382	120.772209	33.170269	5.08663	124.95533	27.794834	48.55862	120.49955	30.4825515	26.822625	122.72744	-89.2140235	12.285015	118.816978
-17.141911	-6.16003	123.952591	-29.047823	19.296934	121.042336	33.467819	4.914578	124.876083	27.865091	48.459793	119.907784	30.666455	26.6871855	122.3919335	-88.762101	11.9066825	119.6927385
-18.231771	-6.532076	124.246727	-28.839499	19.106964	121.132896	33.663654	4.819768	124.85762	27.851906	48.392216	119.651077	30.75778	26.605992	122.2543485	-88.436778	11.607936	120.0114435
-19.496927	-6.702559	124.346924	-28.621773	18.909554	121.135292	33.848255	4.730488	124.810097	27.822994	48.290432	119.417343	30.8356245	26.51046	122.11372	-88.0791705	11.308648	120.156864
-20.743479	-6.714824	124.236206	-28.428465	18.737503	121.022919	34.023174	4.647058	124.724731	27.735386	48.131172	119.244705	30.87928	26.389115	121.984718	-87.73621	11.085891	120.06112
-21.958704	-6.583504	123.915817	-28.211779	18.595167	120.8228	34.202187	4.609715	124.487648	27.650589	47.926773	119.119583	30.926388	26.268244	121.8036155	-87.349946	10.92209	119.8419845
-23.341337	-6.259982	123.473534	-28.011087	18.495438	120.608017	34.345089	4.539355	124.123253	27.593283	47.787354	118.919167	30.969186	26.1633545	121.52121	-86.99136	10.8275215	119.694824
-24.514046	-5.899359	122.966934	-27.802834	18.421566	120.40213	34.472073	4.466311	123.66304	27.562677	47.710617	118.662987	31.017375	26.088464	121.1630135	-86.623043	10.754668	119.6412465
-26.275423	-5.074559	122.163902	-27.459938	18.361919	120.107651	34.639843	4.404296	122.837212	27.621496	47.567535	118.326103	31.1306695	25.9859155	120.5816575	-86.0505455	10.7379225	119.6336445
-27.373478	-4.409822	121.498558	-27.234894	18.316713	119.922958	34.70446	4.340374	122.308418	27.76149	47.576797	118.176941	31.232975	25.9585855	120.2426795	-85.702763	10.6748405	119.6032365
-28.481281	-3.655952	120.747696	-27.037998	18.261776	119.732048	34.724854	4.28023	121.752571	27.922377	47.650448	118.138626	31.3236155	25.965339	119.9455985	-85.3996115	10.558213	119.5184975
-29.550611	-2.808902	119.943741	-26.850739	18.22407	119.491974	34.723705	4.253754	121.122574	28.099129	47.719875	118.264221	31.411417	25.9868145	119.6933975	-85.112895	10.4613255	119.2905505
-30.538603	-1.900895	119.16568	-26.692789	18.224495	119.220413	34.663937	4.226611	120.483002	28.257042	47.773003	118.458435	31.4604895	25.999807	119.4707185	-84.8460675	10.449183	118.9701075
-31.554245	-0.939261	118.410194	-26.564165	18.245522	118.914864	34.558659	4.160869	119.826294	28.44618	47.809811	118.702744	31.5024195	25.98534	119.264519	-84.6307495	10.505704	118.565209
-32.513065	0.081761	117.651833	-26.467981	18.302746	118.602585	34.452255	4.150002	119.169769	28.661308	47.823887	119.043587	31.5567815	25.9869445	119.106678	-84.4927435	10.6185475	118.098492
-33.789669	1.611327	116.828789	-26.334936	18.476986	118.227516	34.314903	4.102555	118.290199	29.017963	47.814713	119.554543	31.666433	25.958634	118.922371	-84.336305	10.995338	117.532661
-34.600563	2.624949	116.609276	-26.239672	18.635145	118.096458	34.232407	4.031783	117.897987	29.287201	47.780453	119.797066	31.759804	25.906118	118.8475265	-84.239148	11.364172	117.3453895
-35.281994	3.661729	116.730186	-26.096514	18.831196	118.126038	34.19133	3.952673	117.646133	29.528042	47.71875	119.811272	31.859686	25.8357115	118.7287025	-84.052714	11.8266805	117.5233735
-35.902699	4.562251	117.161011	-25.956207	19.03019	118.314957	34.195034	3.844084	117.515373	29.760017	47.603252	119.539246	31.9775255	25.723668	118.5273095	-83.8899395	12.336712	118.1026045
-36.386879	5.49683	117.790497	-25.801743	19.152985	118.604897	34.219505	3.679255	117.482224	29.931509	47.47575	119.093346	32.075507	25.5775025	118.287785	-83.678993	12.7284675	118.922009
-36.803692	6.399857	118.548706	-25.637636	19.195257	118.977699	34.264	3.485275	117.47316	30.026758	47.249756	118.56488	32.145379	25.3675155	118.01902	-83.420651	13.0229985	119.936378
-37.123825	7.25852	119.31385	-25.493109	19.152235	119.377327	34.343204	3.255276	117.571045	30.058584	46.962963	118.02359	32.200894	25.1091195	117.7973175	-83.187112	13.1953505	120.9573365
-37.463501	8.470325	120.212303	-25.31963	18.939489	119.832977	34.482555	2.860394	118.111214	30.052677	46.467678	117.246353	32.267616	24.664036	117.6787835	-82.906876	13.214942	121.9871705
-37.531559	9.308111	120.568848	-25.25185	18.748079	120.00457	34.6619	2.591864	118.606827	30.010801	46.096523	116.884819	32.3363505	24.3441935	117.745823	-82.8400505	13.1519645	122.263317
-37.562511	10.141596	120.811607	-25.233215	18.515148	120.099556	34.819431	2.262682	119.297752	29.951694	45.720589	116.527855	32.3855625	23.9916355	117.9128035	-82.8519925	13.0386605	122.2863085
-37.530483	11.000652	120.942375	-25.255686	18.256222	120.164665	34.993935	1.919068	119.941856	29.872231	45.280972	116.210579	32.433083	23.60002	118.0762175	-82.944455	12.912424	122.2531125
-37.43885	11.950149	120.917664	-25.312618	17.980949	120.18306	35.129433	1.546639	120.617889	29.815483	44.820637	115.927994	32.472458	23.183638	118.2729415	-83.097694	12.77826	122.0931785
-37.264935	12.943819	120.804611	-25.402006	17.658993	120.217239	35.21183	1.193169	121.245834	29.775202	44.37822	115.684914	32.493516	22.7856945	118.465374	-83.297528	12.5322915	121.969104
-37.031147	14.003815	120.606194	-25.517103	17.286371	120.250473	35.221375	0.852701	121.760139	29.735733	43.943356	115.630043	32.478554	22.3980285	118.695091	-83.51276	12.1747135	121.805855
-36.567387	15.807256	120.378098	-25.72323	16.616674	120.498047	35.097656	0.293333	122.17971	29.687986	43.482906	116.107475	32.392821	21.8881195	119.1435925	-83.839281	11.3452285	121.8525015
-36.146961	17.157291	120.685349	-25.901068	16.153795	121.005455	34.898289	-0.071614	122.146378	29.724499	43.304832	116.775421	32.311394	21.616609	119.4608995	-84.11353	10.690981	122.5500105
-35.62188	18.71697	121.537567	-26.072975	15.796091	121.941223	34.582474	-0.451095	122.016266	29.787788	43.201809	117.629669	32.185131	21.375357	119.8229675	-84.331081	10.216825	124.0594785
-34.817215	20.25769	122.844299	-26.227221	15.556494	123.276291	34.147282	-0.738112	122.04895	29.900446	43.203354	118.544708	32.023864	21.232621	120.296829	-84.478306	9.880367	126.255753
-34.255486	22.157045	124.466393	-26.411366	15.410493	124.737274	33.765278	-0.923016	122.203133	30.03878	43.340164	119.639847	31.902029	21.208574	120.92149	-84.724761	9.612412	128.553058
-33.265423	23.816637	125.883949	-26.352192	15.167105	125.950409	33.556702	-1.011402	122.413239	30.160696	43.619633	120.899185	31.858699	21.3041155	121.656212	-84.563083	9.0300945	130.244606
-32.329342	25.627869	127.247917	-26.521608	15.114503	127.033295	33.460667	-0.986147	122.769928	30.619148	43.807972	122.034164	32.0399075	21.4109125	122.402046	-85.0831235	8.8180935	131.664544
-30.768866	28.221088	129.051392	-26.81464	14.998299	128.213684	33.372364	-0.925037	123.424088	30.327877	44.253429	124.100449	31.8501205	21.664196	123.7622685	-85.4794005	8.332402	132.6650995
-29.639391	29.867813	129.992508	-27.063297	14.945051	128.669189	33.337166	-0.891207	123.923019	30.310232	44.326366	125.420471	31.823699	21.7175795	124.671745	-85.950293	8.1725225	132.666633
-28.462839	31.419861	130.945663	-27.347532	14.905117	128.997559	33.325157	-0.877536	124.436653	30.227697	44.219238	126.766418	31.776427	21.670851	125.6015355	-86.471491	8.139383	132.3935825
-27.224657	32.868015	131.706635	-27.638649	14.934349	129.22821	33.292374	-0.897591	125.00354	30.085489	44.01046	128.088028	31.6889315	21.5564345	126.545784	-86.9662295	8.3122635	131.910636
-25.929789	34.195118	132.4104	-27.921251	15.009104	129.385468	33.300179	-0.955352	125.558212	29.908558	43.751328	129.365311	31.6043685	21.397988	127.4617615	-87.4468705	8.62022	131.3091745
-24.614044	35.409374	132.898834	-28.208941	15.118609	129.501541	33.313396	-1.030896	126.164185	30.030191	43.350376	130.334946	31.6717935	21.15974	128.2495655	-88.0896755	9.077478	130.7535165
-23.229643	36.473194	133.305649	-28.446535	15.29678	129.607544	33.333176	-1.094546	126.796051	29.50931	43.282928	131.362534	31.421243	21.094191	129.0792925	-88.314313	9.499369	130.1357955
-21.157745	37.749477	133.709412	-28.906029	15.426529	129.740982	33.690544	-1.418087	127.602623	29.500854	43.026028	132.409897	31.595699	20.8039705	130.00626	-89.407757	10.0490875	129.475704
-19.754559	38.413795	133.983963	-29.21373	15.479258	129.826721	33.677532	-1.561842	128.250427	29.314625	42.996391	133.008423	31.4960785	20.7172745	130.629425	-89.9235385	10.2412415	129.024017
-18.397123	38.873219	134.189117	-29.523628	15.505364	129.905426	33.650135	-1.713871	128.893936	29.117622	42.95821	133.574142	31.3838785	20.6221695	131.234039	-90.4311345	10.3885585	128.576813
-17.028099	39.174114	134.46048	-29.855846	15.462496	130.001572	33.591969	-1.882634	129.471161	28.857454	42.916824	134.060867	31.2247115	20.517095	131.766014	-90.9364035	10.407897	128.23713
-15.716197	39.252613	134.806839	-30.151871	15.39642	130.066895	33.503479	-2.041562	129.937622	28.552362	42.854256	134.476288	31.0279205	20.406347	132.206955	-91.3316625	10.386493	127.926835
-14.4665	39.201324	135.146866	-30.454605	15.310317	130.115158	33.403015	-2.137484	130.274384	28.214931	42.799782	134.969803	30.808973	20.331149	132.6220935	-91.718183	10.289485	127.6082225
-13.253607	38.985977	135.543518	-30.75445	15.227211	130.173889	33.307995	-2.160439	130.518341	27.867407	42.771198	135.459885	30.587701	20.3053795	132.989113	-92.096601	10.1490425	127.358665
-11.563593	38.361816	136.052704	-31.178211	15.181772	130.31102	33.106689	-2.092748	130.842026	27.366213	42.762684	136.276871	30.236451	20.334968	133.5594485	-92.592873	10.028576	127.0625915
-10.526399	37.757591	136.331757	-31.475719	15.221803	130.449539	32.968277	-2.071584	131.132202	27.065908	42.804871	136.751022	30.0170925	20.3666435	133.941612	-92.9685305	10.0769625	126.957466
-9.547784	37.002121	136.584656	-31.767883	15.312547	130.601746	32.84214	-2.070817	131.51387	26.801861	42.90976	137.188522	29.8220005	20.4194715	134.351196	-93.3577665	10.2056225	126.852296
-8.643223	36.179237	136.707321	-32.06538	15.438019	130.711639	32.68644	-2.11544	131.962067	26.544258	43.024166	137.653183	29.615349	20.454363	134.807625	-93.746109	10.421675	126.615653
-7.836622	35.195427	136.751068	-32.365364	15.586387	130.762772	32.515369	-2.188669	132.439117	26.239836	43.133408	138.072418	29.3776025	20.4723695	135.2557675	-94.1083305	10.7004045	126.2697765
-7.109134	34.059952	136.73259	-32.642101	15.72651	130.748993	32.337337	-2.226334	132.904068	25.937431	43.242958	138.397141	29.137384	20.508312	135.6506045	-94.421586	10.944708	125.8473815
-6.487995	32.841316	136.605423	-32.920506	15.872641	130.6492	32.157837	-2.276737	133.332642	25.646507	43.330479	138.628983	28.902172	20.526871	135.9808125	-94.743184	11.218411	125.3175875
-5.75388	30.763725	136.35762	-33.253723	16.040245	130.450256	31.91807	-2.383169	133.879044	25.283819	43.456375	138.740616	28.6009445	20.536603	136.30983	-95.1083905	11.543887	124.590682
-5.417673	29.299868	136.045105	-33.422867	16.124441	130.299789	31.777769	-2.433163	134.090454	25.148756	43.484737	138.634232	28.4632625	20.525787	136.362343	-95.3089965	11.723095	124.237235
-5.177152	27.729029	135.693222	-33.554562	16.2036	130.156296	31.665009	-2.502337	134.229736	25.020027	43.507759	138.361511	28.342518	20.502711	136.2956235	-95.451642	11.904489	124.0169685
-5.020014	26.076248	135.242111	-33.643353	16.266741	130.016083	31.567743	-2.524887	134.293396	24.961843	43.511707	137.909378	28.264793	20.49341	136.101387	-95.551499	12.040072	123.930779
-5.057184	24.403532	134.799057	-33.712967	16.305651	129.875916	31.478245	-2.508025	134.302658	24.938438	43.547146	137.349228	28.2083415	20.5195605	135.825943	-95.6342755	12.0917415	123.925889
-5.214713	22.659325	134.311188	-33.755283	16.318478	129.710983	31.388891	-2.476326	134.306763	24.902994	43.552082	136.712677	28.1459425	20.537878	135.50972	-95.6565085	12.099078	123.912246
-5.487865	20.916586	133.790497	-33.796604	16.303738	129.523544	31.326126	-2.462275	134.253616	24.851109	43.517727	136.055176	28.0886175	20.527726	135.154396	-95.6818255	12.07975	123.892692
-6.19301	18.240108	133.127838	-33.86232	16.215006	129.234497	31.198301	-2.423026	134.138992	24.747683	43.432289	135.129684	27.972992	20.5046315	134.634338	-95.697632	11.9253805	123.834656
-6.828392	16.510101	132.733246	-33.911793	16.13677	129.08519	31.114271	-2.430988	134.083038	24.67244	43.34148	134.585312	27.8933555	20.455246	134.334175	-95.7169415	11.818294	123.836205
-7.622492	14.770122	132.426315	-33.96172	16.036083	128.990616	31.028074	-2.46149	134.090439	24.610096	43.241467	134.114914	27.819085	20.3899885	134.1026765	-95.742525	11.6821775	123.8785555
-8.529684	13.070168	132.166199	-34.001572	15.956354	128.960953	30.948278	-2.527307	134.156067	24.557621	43.126968	133.767609	27.7529495	20.2998305	133.961838	-95.7560935	11.6128775	123.960068
-9.592808	11.45051	132.017975	-34.052361	15.887393	129.005798	30.863724	-2.592741	134.172318	24.4907	43.025677	133.455978	27.677212	20.216468	133.814148	-95.781934	11.558318	124.197448
-10.793463	9.858691	131.89473	-34.094624	15.845921	129.074478	30.798695	-2.660607	134.180099	24.418715	42.943962	133.187622	27.608705	20.1416775	133.6838605	-95.797953	11.5501645	124.4650955
-12.085361	8.356256	131.773453	-34.143635	15.792704	129.134415	30.7237	-2.710281	134.196548	24.341787	42.86314	132.988754	27.5327435	20.0764295	133.592651	-95.8200135	11.5089785	124.676179
-14.215607	6.196813	131.58197	-34.220348	15.756053	129.229736	30.618561	-2.741887	134.147522	24.230797	42.75378	132.708298	27.424679	20.0059465	133.42791	-95.865375	11.5061595	125.031562
-15.764077	4.864988	131.469864	-34.25333	15.759364	129.290543	30.560238	-2.737556	134.100128	24.159676	42.699234	132.54184	27.359957	19.980839	133.320984	-95.866617	11.537889	125.260102
-17.420803	3.594488	131.371078	-34.276245	15.794897	129.360657	30.522343	-2.701307	134.024689	24.109953	42.662777	132.349625	27.316148	19.980735	133.187157	-95.868638	11.609059	125.534157
-19.143148	2.444122	131.285187	-34.274391	15.862015	129.41983	30.501619	-2.647819	133.937363	24.087528	42.670208	132.090073	27.2945735	20.0111945	133.013718	-95.8433555	11.7128355	125.825942
-20.974283	1.349001	131.181381	-34.25716	15.938293	129.43898	30.517229	-2.558041	133.806686	24.081192	42.703354	131.783676	27.2992105	20.0726565	132.795181	-95.8135305	11.8039295	126.082779
-22.858868	0.374959	131.051102	-34.215664	16.034027	129.399399	30.506453	-2.440657	133.638779	24.05055	42.7514	131.459778	27.2785015	20.1553715	132.5492785	-95.7098295	11.9126825	126.2495195
-24.821487	-0.537307	130.868881	-34.187798	16.129803	129.299957	30.533829	-2.313025	133.459991	24.020006	42.803879	131.045319	27.2769175	20.245427	132.252655	-95.6525135	12.014179	126.347259
-27.911144	-1.689791	130.634323	-34.158821	16.26017	129.111862	30.495279	-2.10736	133.224716	23.661997	42.948902	130.42572	27.078638	20.420771	131.825218	-95.39628	12.099569	126.398506
-30.044395	-2.353517	130.499161	-34.143082	16.312172	129.013657	30.446846	-1.992396	133.085999	23.597584	42.916565	129.922119	27.022215	20.4620845	131.504059	-95.308379	12.1622595	126.523255
-32.241295	-2.91197	130.437897	-34.121578	16.313887	128.961533	30.385813	-1.953069	132.953979	23.570816	42.829563	129.359421	26.9783145	20.438247	131.1567	-95.2214705	12.189527	126.766366
-34.493443	-3.390094	130.394196	-34.080811	16.26244	128.956406	30.266634	-1.945361	132.786789	23.539383	42.674152	128.824936	26.9030085	20.3643955	130.8058625	-95.0646305	12.1604845	127.1069495
-36.787842	-3.752229	130.429916	-34.037594	16.146357	129.014175	30.145227	-1.987965	132.546432	23.478539	42.437561	128.283417	26.811883	20.224798	130.4149245	-94.887071	12.067916	127.6134255
-39.093048	-4.021792	130.514786	-33.985485	15.995555	129.135391	30.013367	-2.099894	132.25737	23.397755	42.176365	127.675987	26.705561	20.0382355	129.9666785	-94.676531	11.9528745	128.3041035
-41.435768	-4.190034	130.765793	-33.942184	15.798701	129.347519	29.867601	-2.194657	131.830826	23.293213	41.893948	127.063248	26.580407	19.8496455	129.447037	-94.464775	11.7477565	129.248001
-44.901863	-4.206569	131.395462	-33.846104	15.441164	129.853867	29.620808	-2.340699	131.012039	23.020679	41.503418	126.144852	26.3207435	19.5813595	128.5784455	-94.0129515	11.3009685	131.1292885
-47.178101	-4.062603	132.083206	-33.774799	15.162735	130.38588	29.469833	-2.402518	130.386902	22.779305	41.348469	125.541176	26.124569	19.4729755	127.964039	-93.674167	10.8524945	132.807721
-49.370613	-3.80854	132.939529	-33.697712	14.870815	131.033066	29.299545	-2.386575	129.60257	22.543543	41.237171	125.172546	25.921544	19.425298	127.387558	-93.316968	10.316332	134.678574
-51.516186	-3.449101	133.960373	-33.590714	14.580117	131.802017	29.12285	-2.437001	128.980988	22.319668	41.199631	124.91301	25.721259	19.381315	126.946999	-92.902687	9.778919	136.657035
-53.509212	-2.995416	135.121994	-33.475945	14.322245	132.659393	28.938803	-2.348712	128.37851	22.122904	41.236248	124.807205	25.5308535	19.443768	126.5928575	-92.4827435	9.200722	138.7259285
-55.428741	-2.442529	136.272263	-33.379494	14.106252	133.481415	28.744549	-2.172618	127.7658	21.972727	41.337101	124.954262	25.358638	19.5822415	126.360031	-92.117626	8.6302625	140.602799
-57.207466	-1.810427	137.389221	-33.291714	13.939773	134.238892	28.537399	-2.042737	127.371635	21.871952	41.484665	125.15358	25.2046755	19.720964	126.2626075	-91.7881035	8.158582	142.2151765
-59.691586	-0.761208	138.895615	-33.176807	13.819107	135.190216	27.896353	-1.491465	126.963295	21.794786	41.747597	125.554642	24.8455695	20.128066	126.2589685	-91.1991835	7.510148	144.1214635
-61.152668	0.050443	139.772217	-33.131676	13.793041	135.681824	27.742264	-1.285913	126.727654	21.742157	41.913021	125.792038	24.7422105	20.313554	126.259846	-91.0055625	7.272528	145.103802
-62.494904	0.885181	140.442062	-33.093651	13.801165	136.056107	27.646156	-1.120972	126.629379	21.679029	42.077572	125.968849	24.6625925	20.4783	126.299114	-90.8498945	7.12403	145.8131
-63.706135	1.753043	140.947189	-33.038235	13.889337	136.284698	27.583382	-0.909234	126.555458	21.676277	42.244617	126.076294	24.6298295	20.6676915	126.315876	-90.7062995	7.1109825	146.25352
-64.754158	2.66341	141.317917	-32.989998	13.979457	136.363586	27.609734	-0.763523	126.504623	21.719507	42.420811	126.017632	24.6646205	20.828644	126.2611275	-90.6446165	7.13027	146.4660445
-65.656784	3.61128	141.473083	-32.925297	14.116115	136.29512	27.666199	-0.621552	126.503601	21.752565	42.561863	125.778946	24.709382	20.9701555	126.1412735	-90.559976	7.2620745	146.4489665
-66.438766	4.528727	141.490585	-32.859226	14.289515	136.083252	27.759674	-0.478022	126.551353	21.767763	42.656471	125.448975	24.7637185	21.0892245	126.000164	-90.4821705	7.4898055	146.16634
-67.252853	6.016604	141.277008	-32.754646	14.565681	135.670227	27.99441	-0.307925	126.861214	21.851208	42.730377	124.823128	24.922809	21.211226	125.842171	-90.432101	7.920136	145.498283
-67.624954	7.06417	141.025009	-32.699059	14.737457	135.41127	28.546387	-0.453566	127.062714	21.907648	42.707909	124.440346	25.2270175	21.1271715	125.75153	-90.6251355	8.3477425	145.07101
-67.808067	8.142443	140.795166	-32.645138	14.859674	135.260071	28.771978	-0.443152	127.436386	21.946404	42.661087	124.071861	25.359191	21.1089675	125.7541235	-90.649467	8.6103805	144.7660185
-67.83139	9.309179	140.689224	-32.605427	14.944344	135.227737	28.988024	-0.448507	127.830734	21.944099	42.614342	123.68647	25.4660615	21.0829175	125.758602	-90.6769155	8.8057705	144.696872
-67.709106	10.502608	140.610306	-32.595573	14.973526	135.26506	29.146275	-0.460083	128.17511	21.879976	42.562218	123.363091	25.5131255	21.0510675	125.7691005	-90.7042715	8.8959845	144.7610195
-67.457726	11.725591	140.494354	-32.603558	14.946884	135.350464	29.249784	-0.432384	128.466965	21.782055	42.511692	123.191902	25.5159195	21.039654	125.8294335	-90.7230355	8.854114	144.8714945
-67.03067	13.028556	140.378235	-32.604744	14.898917	135.485901	29.33429	-0.377751	128.708023	21.7458	42.523945	123.11554	25.540045	21.073097	125.9117815	-90.749533	8.724737	145.0600205
-66.169724	15.105655	140.042389	-32.586678	14.822924	135.64772	29.483833	-0.292785	128.962128	21.744978	42.606796	123.302818	25.6144055	21.1570055	126.132473	-90.7877615	8.4888425	145.162967
-65.423874	16.617069	139.68364	-32.558193	14.778267	135.709351	29.547417	-0.2486	128.93924	21.82303	42.737503	123.583199	25.6852235	21.2444515	126.2612195	-90.8016095	8.3120825	145.1574825
-64.542923	18.216206	139.296692	-32.515793	14.739741	135.640259	29.58213	-0.164538	128.810837	21.959751	42.9114	123.930405	25.7709405	21.373431	126.370621	-90.8025265	8.106051	144.909897
-63.556515	19.917055	138.769302	-32.498814	14.746736	135.466309	29.567116	-0.052407	128.554169	22.16153	43.171356	124.422516	25.864323	21.5594745	126.4883425	-90.861951	7.9339975	144.4442755
-62.438869	21.672989	138.306183	-32.497162	14.783214	135.244934	29.513472	0.076243	128.198532	22.430742	43.487419	125.0299	25.972107	21.781831	126.614216	-90.966431	7.784597	143.875652
-61.145306	23.487114	137.965836	-32.484348	14.863472	135.009048	29.455515	0.262246	127.89711	22.731083	43.841057	125.777451	26.093299	22.0516515	126.8372805	-91.061995	7.6752925	143.1808155
-59.743977	25.291538	137.735443	-32.469769	14.989242	134.839539	29.405584	0.430159	127.610252	23.089945	44.23238	126.65036	26.2477645	22.3312695	127.130306	-91.1873025	7.6472145	142.548772
-57.329422	27.962694	137.673813	-32.420704	15.168616	134.607941	29.479841	0.723361	127.284798	23.629419	44.802135	128.187775	26.55463	22.762748	127.7362865	-91.396038	7.574484	141.4795955
-55.564327	29.654684	137.793503	-32.353973	15.285943	134.47583	29.592258	0.922463	127.161217	23.979378	45.120743	129.283005	26.785818	23.021603	128.222111	-91.493764	7.550283	140.729549
-53.724281	31.233574	137.825317	-32.259415	15.371954	134.279205	29.769739	1.084894	127.033661	24.358795	45.345585	130.398911	27.064267	23.2152395	128.716286	-91.583097	7.5286685	139.842124
-51.792072	32.7099	137.760117	-32.190643	15.415819	133.951523	30.023172	1.183061	126.999733	25.031467	45.34684	131.282181	27.5273195	23.2649505	129.140957	-91.9086055	7.5666875	138.762089
-49.807964	34.034199	137.599106	-32.126884	15.479445	133.529968	30.287907	1.177891	127.037155	25.330275	45.373184	132.225891	27.809091	23.2755375	129.631523	-92.062859	7.6833525	137.428413
-47.75304	35.205418	137.380859	-32.052273	15.591486	133.097382	30.577501	1.140945	127.09967	25.592506	45.290974	133.003723	28.0850035	23.2159595	130.0516965	-92.1895495	7.9670125	136.1430675
-45.685352	36.255962	137.085754	-31.97814	15.750911	132.70697	30.862507	0.994951	127.269455	25.7978	45.239079	133.670624	28.3301535	23.117015	130.4700395	-92.2864335	8.384807	134.9439005
-42.505413	37.4506	136.733078	-32.006824	15.970174	132.287369	31.284502	0.868496	127.696213	26.091835	45.162605	134.584641	28.6881685	23.0155505	131.140427	-92.7018165	8.9247975	133.434311
-40.378918	38.097401	136.480072	-31.973753	16.181356	132.11203	31.584814	0.782236	128.115768	26.262331	45.195465	135.114471	28.9235725	22.9888505	131.6151195	-92.8710785	9.3738615	132.6089405
-38.25473	38.558945	136.178406	-31.929007	16.417114	131.961563	31.892479	0.744908	128.614792	26.410616	45.274353	135.575348	29.1515475	23.0096305	132.09507	-93.0095615	9.8245975	131.828056
-36.130791	38.903004	135.815994	-31.912645	16.667448	131.784195	32.211636	0.713087	129.144974	26.526312	45.328926	136.034332	29.368974	23.0210065	132.589653	-93.194264	10.3138895	130.978737
-34.073093	39.063499	135.448837	-31.89838	16.940565	131.683975	32.496593	0.70279	129.683014	26.565748	45.507992	136.358719	29.5311705	23.105391	133.0208665	-93.3279305	10.775739	130.3470835
-31.997374	39.07428	135.122314	-31.877426	17.220562	131.632904	32.768562	0.737595	130.232269	26.61565	45.714569	136.56189	29.692106	23.226082	133.3970795	-93.446958	11.215042	129.8687285
-30.046755	38.9487	134.772705	-31.883549	17.503273	131.643417	32.994686	0.770127	130.793625	26.684502	45.899277	136.751419	29.839594	23.334702	133.772522	-93.606692	11.671844	129.514312
-27.150185	38.437782	134.376572	-31.820971	17.896223	131.71106	33.267521	0.827553	131.726624	26.799387	46.191071	136.905289	30.033454	23.509312	134.3159565	-93.675396	12.283134	129.1061635
-25.349375	37.974476	134.087616	-31.788353	18.146873	131.749756	33.414314	0.81964	132.346039	26.891476	46.322483	136.994202	30.152895	23.5710615	134.6701205	-93.729601	12.7226845	128.8293915
-23.61376	37.375759	133.932312	-31.750753	18.332592	131.791992	33.512085	0.825571	132.982117	26.975695	46.471359	136.979004	30.24389	23.648465	134.9805605	-93.745396	13.016719	128.6034235
-21.98106	36.711941	133.776016	-31.690004	18.487032	131.807434	33.590195	0.84485	133.551453	27.086979	46.5882	137.031479	30.338587	23.716525	135.291466	-93.718595	13.257539	128.323402
-20.459574	35.955189	133.674072	-31.648081	18.626434	131.771286	33.647354	0.819939	134.085663	27.165096	46.661453	137.017136	30.406225	23.740696	135.5513995	-93.702387	13.512172	127.9911725
-19.060879	35.087845	133.621002	-31.603983	18.714886	131.71022	33.715092	0.805573	134.608002	27.234919	46.748154	136.942078	30.4750055	23.7768635	135.77504	-93.6829715	13.6529085	127.6454
-17.787529	34.229015	133.641846	-31.538996	18.728359	131.661133	33.778294	0.824254	135.032944	27.315735	46.772903	136.881577	30.5470145	23.7985785	135.9572605	-93.6250065	13.6581395	127.3650055
-16.095812	32.78297	133.710907	-31.408453	18.690918	131.565292	33.931084	0.771297	135.32988	27.427357	46.783031	136.708206	30.6792205	23.777164	136.019043	-93.4961265	13.604672	127.111541
-15.136721	31.794415	133.687347	-31.30661	18.657312	131.504379	34.048183	0.715213	135.386414	27.50189	46.762928	136.565948	30.7750365	23.7390705	135.976181	-93.3882565	13.5755535	127.032577
-14.292153	30.79542	133.644714	-31.16828	18.632294	131.445496	34.171181	0.686933	135.388901	27.621809	46.720772	136.374573	30.896495	23.7038525	135.881737	-93.233055	13.5607355	127.009255
-13.570693	29.788559	133.568436	-31.039629	18.643682	131.373413	34.300018	0.63771	135.430511	27.77224	46.70435	136.14711	31.036129	23.67103	135.7888105	-93.115387	13.616334	126.9580155
-12.993522	28.771057	133.473953	-30.888674	18.674227	131.291687	34.419044	0.628712	135.561646	27.961185	46.696346	135.925369	31.1901145	23.662529	135.7435075	-92.9674625	13.685925	126.8398665
-12.52594	27.780754	133.370056	-30.727806	18.684961	131.233337	34.546722	0.632962	135.675262	28.153484	46.705257	135.741776	31.350103	23.6691095	135.708519	-92.805715	13.7008125	126.758155
-12.266457	26.786501	133.332886	-30.568087	18.669302	131.188019	34.678143	0.607116	135.749939	28.324762	46.690948	135.598312	31.5014525	23.649032	135.6741255	-92.6376265	13.689572	126.7019125
-12.079629	25.302464	133.282486	-30.329031	18.503054	131.125946	34.903854	0.549725	135.787079	28.513441	46.605865	135.511841	31.7086475	23.577795	135.64946	-92.3667095	13.428313	126.602432
-12.176614	24.314867	133.305664	-30.164543	18.251102	131.104919	35.05925	0.508781	135.733353	28.644634	46.47871	135.605759	31.851942	23.4937455	135.669556	-92.181028	13.0084585	126.540282
-12.421031	23.346153	133.279938	-30.026848	17.908482	131.12323	35.199478	0.41386	135.538254	28.715185	46.255322	135.881485	31.9573315	23.334591	135.7098695	-92.0110275	12.482373	126.5365905
-12.825478	22.423214	133.286316	-29.886856	17.499578	131.181366	35.383224	0.213087	135.245377	28.752771	45.97316	136.304352	32.0679975	23.0931235	135.7748645	-91.8417095	11.9060325	126.5878675
-13.38554	21.495806	133.375809	-29.761469	17.06381	131.32811	35.570175	-0.028612	134.822128	28.765396	45.649044	136.774033	32.1677855	22.810216	135.7980805	-91.6907235	11.317404	126.8581395
-14.008589	20.541088	133.441269	-29.645216	16.66507	131.565338	35.752426	-0.25327	134.376556	28.753069	45.322098	137.269943	32.2527475	22.534414	135.8232495	-91.5431795	10.795726	127.3074265
-14.770581	19.601028	133.570297	-29.515842	16.363043	131.93721	35.914688	-0.384184	133.911011	28.738302	45.047695	137.672272	32.326495	22.3317555	135.7916415	-91.358179	10.3943305	128.0827785
-16.091177	18.155783	133.816345	-29.310719	16.191427	132.821152	36.08844	-0.430616	133.330612	28.852875	44.823338	137.96817	32.4706575	22.196361	135.649391	-91.0920955	10.186493	129.992913
-17.083157	17.129751	134.157471	-29.2069	16.24926	133.686966	36.151009	-0.390154	133.098602	29.025433	44.841118	137.845535	32.588221	22.225482	135.4720685	-91.002021	10.273038	131.9018635
-18.173153	16.044857	134.637589	-29.083601	16.379852	134.701096	36.168343	-0.264471	133.005615	29.224974	44.949112	137.458099	32.6966585	22.3423205	135.231857	-90.8638605	10.4173835	134.170335
-19.333588	14.925535	135.209274	-28.936821	16.503813	135.672089	36.202225	-0.099231	133.079971	29.428757	45.078465	137.005646	32.815491	22.489617	135.0428085	-90.689133	10.518009	136.3013695
-20.523973	13.725753	135.73613	-28.765694	16.559458	136.46312	36.269505	0.021341	133.216125	29.539341	45.151154	136.615784	32.904423	22.5862475	134.9159545	-90.435811	10.5326685	138.0102855
-21.740219	12.453611	136.186249	-28.628073	16.510347	137.098724	36.390999	0.037213	133.376984	29.541916	45.179302	136.311737	32.9664575	22.6082575	134.8443605	-90.2226035	10.4124365	139.3530875
-22.93626	11.178574	136.657303	-28.493881	16.440006	137.626343	36.524097	-0.058098	133.499512	29.478683	45.082767	135.928009	33.00139	22.5123345	134.7137605	-89.989152	10.3676775	140.5389255
-24.828087	9.228353	137.287155	-28.398561	16.278751	138.134094	36.626511	-0.351343	133.720474	29.405588	44.796043	135.203857	33.0160495	22.22235	134.4621655	-89.8131715	10.335152	141.8060225
-26.086256	7.977375	137.706329	-28.361496	16.227825	138.275879	36.621643	-0.568124	133.971268	29.395748	44.537838	134.569962	33.0086955	21.984857	134.270615	-89.7316875	10.470793	142.281143
-27.383072	6.797797	138.134491	-28.350964	16.250244	138.288681	36.634056	-0.754696	134.371048	29.389658	44.302982	133.776031	33.011857	21.774143	134.0735395	-89.713785	10.726345	142.5038225
-28.685627	5.777894	138.616837	-28.325657	16.298576	138.18634	36.628197	-0.872816	134.914673	29.401213	44.042408	132.857376	33.014705	21.584796	133.8860245	-89.666019	11.012356	142.4866555
-30.002621	4.885283	139.097488	-28.26387	16.34026	138.007355	36.65456	-0.95566	135.552139	29.41024	43.738865	131.945343	33.0324	21.3916025	133.748741	-89.56014	11.2889175	142.265969
-31.339506	4.180307	139.553329	-28.197462	16.304632	137.857651	36.73542	-1.047209	136.244614	29.073698	43.510403	131.188934	32.904559	21.231597	133.716774	-89.299483	11.377667	141.998528
-32.60136	3.657636	140.098373	-28.112438	16.17223	137.853424	36.817638	-1.149251	136.838455	29.031288	43.13073	130.435501	32.924463	20.9907395	133.636978	-89.149339	11.3537205	142.06987
-34.531147	3.255515	140.833939	-27.950821	15.765365	138.165558	36.997883	-1.316407	137.490173	28.980413	42.55579	129.705978	32.989148	20.6196915	133.5980755	-88.89079	10.9110385	142.7330405
-35.70763	3.257002	141.289444	-27.829796	15.423753	138.536331	37.13097	-1.469479	137.740463	28.920681	42.208145	129.411713	33.0258255	20.369333	133.576088	-88.6854175	10.478173	143.496574
-36.916344	3.488615	141.70813	-27.695259	15.10453	138.967407	37.253601	-1.588159	137.865479	28.874138	41.924179	129.209106	33.0638695	20.16801	133.5372925	-88.4543875	10.04105	144.3975215
-38.031258	3.906854	141.990173	-27.531258	14.810854	139.413803	37.358723	-1.688288	137.858337	28.870621	41.729881	129.124039	33.114672	20.0207965	133.491188	-88.177188	9.6009115	145.336418
-39.07592	4.615272	142.153702	-27.350531	14.564046	139.774994	37.480663	-1.794555	137.752441	28.916025	41.633503	129.165421	33.198344	19.919474	133.458931	-87.899406	9.208618	146.091057
-40.096699	5.542027	142.135437	-27.207434	14.362423	140.071991	37.577171	-1.879989	137.536316	28.97208	41.622749	129.262268	33.2746255	19.87138	133.399292	-87.6894935	8.853466	146.74469
-41.007175	6.657961	141.972595	-27.077797	14.208447	140.262375	37.620361	-1.921468	137.175369	29.020653	41.681503	129.385788	33.320507	19.8800175	133.2805785	-87.476101	8.5368765	147.2441715
-42.304207	8.736184	141.643646	-26.967283	14.002609	140.377563	37.566677	-2.005723	136.415512	29.043474	41.784508	129.551285	33.3050755	19.8893925	132.9833985	-87.2396415	8.1158255	147.7717275
-43.047203	10.365044	141.413574	-26.957258	13.912275	140.377518	37.41938	-2.070766	135.763901	29.022158	41.82608	129.674957	33.220769	19.877657	132.719429	-87.135285	7.946893	148.035607
-43.731464	12.117014	141.229828	-26.994614	13.836776	140.330185	37.149437	-2.153145	135.012512	28.983406	41.897503	129.82753	33.0664215	19.872179	132.420021	-87.0556495	7.801373	148.240349
-44.26041	14.039618	141.059845	-27.053442	13.765896	140.248444	36.824867	-2.215844	134.270447	28.915152	41.962563	130.010529	32.8700095	19.8733595	132.140488	-86.9768935	7.6584325	148.3564
-44.685566	16.014084	140.964508	-27.117168	13.687637	140.127289	36.447544	-2.154498	133.541397	28.863958	42.010696	130.20192	32.655751	19.928099	131.8716585	-86.890087	7.447175	148.3829195
-44.995754	18.112684	140.877121	-27.229654	13.624555	139.953629	36.02039	-2.127846	132.777115	28.831253	42.05983	130.488373	32.4258215	19.965992	131.632744	-86.8851295	7.283118	148.274514
-45.170006	20.198328	140.844254	-27.382799	13.552902	139.740219	35.631916	-2.166464	132.129791	28.788975	42.112671	130.816788	32.2104455	19.9731035	131.4732895	-86.9760435	7.1327005	148.0071485
-45.160995	23.381073	140.942841	-27.583542	13.450538	139.373703	35.102745	-2.111423	131.158905	29.099243	42.078819	131.375031	32.100994	19.983698	131.266968	-87.268078	6.917378	147.480438
-44.919331	25.470453	141.068909	-27.728188	13.42415	139.11528	34.859673	-2.115726	130.635315	29.161049	42.135452	131.884079	32.010361	20.009863	131.259697	-87.466737	6.838437	146.970863
-44.593159	27.505091	141.319183	-27.851343	13.478743	138.84111	34.617611	-2.06005	130.149887	29.253956	42.208145	132.396118	31.9357835	20.0740475	131.2730025	-87.6384695	6.8834385	146.4092175
-44.072735	29.508179	141.602737	-27.960936	13.613168	138.657211	34.409706	-2.007235	129.705017	29.376442	42.301075	132.907822	31.893074	20.14692	131.3064195	-87.814946	7.079416	146.0080025
-43.453732	31.37294	141.951767	-28.071236	13.815773	138.566956	34.21545	-1.921452	129.390976	29.489561	42.374142	133.297699	31.8525055	20.226345	131.3443375	-87.9949775	7.405201	145.7895745
-42.669071	33.145374	142.367371	-28.169542	14.043674	138.608322	34.014069	-1.835506	129.248642	29.595161	42.49242	133.619232	31.804615	20.328457	131.433937	-88.143699	7.758891	145.782707
-41.794533	34.798809	142.781067	-28.236883	14.286431	138.766403	33.869423	-1.716427	129.319702	29.711267	42.628437	133.934723	31.790345	20.456005	131.6272125	-88.264111	8.116857	145.9055935
-40.232052	36.965904	143.360382	-28.3183	14.621057	139.121109	33.855038	-1.57198	129.677917	29.896891	42.826553	134.539612	31.8759645	20.6272865	132.1087645	-88.5125645	8.6148275	146.1334535
-39.081646	38.288498	143.579529	-28.373293	14.838118	139.323242	33.930599	-1.556808	130.095566	29.988173	42.944725	135.05307	31.959386	20.6939585	132.574318	-88.705972	8.9822775	146.072166
-37.848457	39.447422	143.671967	-28.47736	15.055442	139.41922	34.04015	-1.534385	130.619019	30.080561	43.033905	135.671341	32.0603555	20.74976	133.14518	-89.0150755	9.361124	145.69326
-36.543007	40.436234	143.662506	-28.627417	15.272686	139.345032	34.139431	-1.52275	131.241989	30.157316	43.110428	136.419083	32.1483735	20.793839	133.830536	-89.4032075	9.751533	144.859528
-35.20668	41.319374	143.56691	-28.775373	15.462303	139.165756	34.246414	-1.509706	131.879562	30.195871	43.14695	137.242538	32.2211425	20.818622	134.56105	-89.7718885	10.105984	143.770462
-33.837856	42.050354	143.39151	-28.942255	15.664436	138.882965	34.396717	-1.509066	132.491714	30.252319	43.219543	138.058456	32.324518	20.8552385	135.275085	-90.209028	10.4736335	142.490845
-32.418304	42.570694	143.212585	-29.101315	15.913482	138.540817	34.531067	-1.550946	133.04924	30.297813	43.29546	138.8582	32.41444	20.872257	135.95372	-90.61707	10.954707	141.127914
-30.24402	43.126488	142.942429	-29.223337	16.41814	138.078125	34.69669	-1.52668	133.723343	NaN	NaN	NaN	NaN	NaN	NaN	NaN	NaN	NaN
-28.83902	43.250404	142.797394	-29.278135	16.758873	137.795715	34.796108	-1.441109	134.08609	NaN	NaN	NaN	NaN	NaN	NaN	NaN	NaN	NaN
-27.413168	43.20993	142.725235	-29.26256	17.134682	137.590698	34.873482	-1.270996	134.333496	NaN	NaN	NaN	NaN	NaN	NaN	NaN	NaN	NaN
-26.0418	42.99242	142.563385	-29.254229	17.519743	137.427353	34.947105	-1.080584	134.485596	NaN	NaN	NaN	NaN	NaN	NaN	NaN	NaN	NaN
-24.784323	42.617863	142.415512	-29.283482	17.901587	137.354034	34.987518	-0.914082	134.626144	NaN	NaN	NaN	NaN	NaN	NaN	NaN	NaN	NaN
-23.523163	42.039402	142.294556	-29.307329	18.261681	137.337784	34.975723	-0.764169	134.760529	NaN	NaN	NaN	NaN	NaN	NaN	NaN	NaN	NaN
-22.330477	41.319798	142.00444	-29.351149	18.620859	137.306686	34.941261	-0.629487	134.906769	NaN	NaN	NaN	NaN	NaN	NaN	NaN	NaN	NaN
-20.741617	39.93388	141.538513	-29.425415	19.092752	137.236237	34.882835	-0.513708	135.238403	NaN	NaN	NaN	NaN	NaN	NaN	NaN	NaN	NaN
-19.723883	38.791367	141.105545	-29.467785	19.365616	137.113708	34.836376	-0.409731	135.414749	NaN	NaN	NaN	NaN	NaN	NaN	NaN	NaN	NaN
-18.861479	37.538895	140.613312	-29.52437	19.621363	136.930267	34.805645	-0.303479	135.607101	NaN	NaN	NaN	NaN	NaN	NaN	NaN	NaN	NaN
-18.045164	36.095009	140.148468	-29.578758	19.825474	136.717026	34.759377	-0.200762	135.774475	NaN	NaN	NaN	NaN	NaN	NaN	NaN	NaN	NaN
-17.351212	34.564095	139.621613	-29.639465	19.983261	136.483307	34.697769	-0.091052	135.854553	NaN	NaN	NaN	NaN	NaN	NaN	NaN	NaN	NaN
-16.769365	32.880821	139.0923	-29.67268	20.13246	136.265579	34.675987	-0.02645	135.929382	NaN	NaN	NaN	NaN	NaN	NaN	NaN	NaN	NaN
-16.224466	31.08699	138.54657	-29.725378	20.306278	136.105042	34.662872	-0.063688	136.084625	30.383116	45.581764	140.677505	32.522994	22.759038	138.381065	-91.97375	17.853518	133.829019
-15.689628	28.201956	137.884033	-29.841366	20.628689	135.97171	34.654274	-0.116023	136.502731	30.34605	45.759495	140.353683	32.500162	22.821736	138.428207	-92.182894	18.435642	133.515213
-15.481262	26.20278	137.559174	-29.900249	20.845415	135.890198	34.616627	-0.084916	136.933777	30.324203	45.928837	140.134781	32.470415	22.9219605	138.534279	-92.270913	18.7688695	133.246117
-15.369044	24.114826	137.3116	-29.949856	21.066019	135.763153	34.556656	0.010683	137.4133	30.297752	46.114178	139.947922	32.427204	23.0624305	138.680611	-92.326916	19.0696075	132.845695
-15.407565	22.027897	137.129761	-29.996803	21.265324	135.633118	34.493607	0.125891	137.891937	30.247721	46.297951	139.721405	32.370664	23.211921	138.806671	-92.36427	19.318727	132.459565
-15.539132	19.894464	137.039978	-30.021408	21.43228	135.575836	34.428276	0.259891	138.300522	30.207781	46.449024	139.401108	32.3180285	23.3544575	138.850815	-92.3608445	19.5101025	132.300857
-15.79974	17.767384	137.073059	-30.034098	21.570978	135.587784	34.398853	0.407177	138.605469	30.194813	46.583427	139.014816	32.296833	23.495302	138.8101425	-92.365029	19.646654	132.3654255
-16.198507	15.625773	137.176376	-30.014818	21.647644	135.65834	34.397732	0.540244	138.830231	30.180433	46.703274	138.544464	32.2890825	23.621759	138.6873475	-92.3187185	19.673529	132.6293325
-17.05995	12.507351	137.589645	-29.947155	21.689285	135.941071	34.461437	0.784952	139.00264	30.186821	46.847504	137.723846	32.324129	23.816228	138.363243	-92.218439	19.562342	133.518899
-17.737707	10.532053	137.958008	-29.908815	21.684071	136.224213	34.531837	0.948264	139.057846	30.18449	46.935036	137.176804	32.3581635	23.94165	138.117325	-92.1757935	19.426492	134.331101
-18.554615	8.585032	138.44664	-29.878565	21.661026	136.547165	34.613281	1.085576	139.118896	30.147911	46.985046	136.710114	32.380596	24.035311	137.914505	-92.137726	19.286741	135.179825
-19.429842	6.77278	138.998108	-29.849794	21.616896	136.912506	34.662079	1.190956	139.194626	30.084415	47.000664	136.218292	32.373247	24.09581	137.706459	-92.072835	19.137982	136.118553
-20.437122	5.027744	139.696365	-29.840416	21.566496	137.345856	34.698631	1.286209	139.276886	29.998632	46.988392	135.769821	32.3486315	24.1373005	137.5233535	-92.0294635	18.9956915	137.1683585
-21.481613	3.440366	140.37854	-29.843729	21.474325	137.792984	34.742863	1.318864	139.367752	29.900894	46.935932	135.352402	32.3218785	24.127398	137.360077	-92.0093365	18.821252	138.225891
-22.642887	1.970602	141.139435	-29.828918	21.378145	138.221375	34.78466	1.320269	139.4814	29.781172	46.850319	134.940216	32.282916	24.085294	137.210808	-91.940752	18.670996	139.231942
-24.431936	0.02758	142.17395	-29.832047	21.25663	138.684692	34.836742	1.30924	139.635773	29.607954	46.694042	134.327087	32.222348	24.001641	136.98143	-91.886442	18.511619	140.387954
-25.682549	-1.072014	142.771271	-29.86223	21.179598	138.87648	34.843647	1.333769	139.712814	29.500645	46.590324	133.925446	32.172146	23.9620465	136.81913	-91.896606	18.3971495	140.93383
-26.978991	-2.028573	143.238968	-29.910749	21.120993	138.979721	34.818516	1.354694	139.782501	29.383966	46.490471	133.527969	32.101241	23.9225825	136.655235	-91.922739	18.3194035	141.304207
-28.298882	-2.809218	143.586227	-29.987154	21.040253	139.012558	34.73785	1.372185	139.828415	29.269806	46.369415	133.191895	32.003828	23.8708	136.510155	-91.978136	18.209706	141.514961
-29.692013	-3.415615	143.820007	-30.062553	20.948872	139.010132	34.665344	1.347609	139.858032	29.148678	46.235188	132.893997	31.907011	23.7913985	136.3760145	-92.032117	18.1063455	141.6442495
-31.055674	-3.89376	143.889755	-30.142052	20.841099	138.990341	34.591869	1.29782	139.86467	29.051197	46.102219	132.643784	31.821533	23.7000195	136.254227	-92.105637	17.9821785	141.726455
-32.423103	-4.19301	143.771683	-30.202866	20.701151	138.939224	34.491573	1.236161	139.777344	28.964516	45.98914	132.462067	31.7280445	23.6126505	136.1197055	-92.1337765	17.7896515	141.7587425
-34.517895	-4.329497	143.366486	-30.281052	20.470125	138.858932	34.367901	1.063426	139.463226	28.805328	45.805813	132.25032	31.5866145	23.4346195	135.856773	-92.1487185	17.5056305	141.861091
-35.924652	-4.203759	142.98558	-30.328333	20.295769	138.816772	34.287968	0.938424	139.11058	28.7171	45.682472	132.075119	31.502534	23.310448	135.5928495	-92.1592	17.28109	142.0406945
-37.260475	-3.892616	142.52153	-30.352167	20.104544	138.770065	34.20713	0.794606	138.671249	28.605968	45.551945	131.872375	31.406549	23.1732755	135.271812	-92.110883	17.0358125	142.268318
-38.615902	-3.436321	142.100372	-30.382174	19.899282	138.731476	34.112888	0.650527	138.1754	28.162502	45.526539	131.75618	31.137695	23.088533	134.96579	-91.902043	16.710031	142.497162
-39.960911	-2.795893	141.684052	-30.411839	19.666035	138.720688	34.010822	0.532605	137.592346	28.016642	45.377201	131.527359	31.013732	22.954903	134.5598525	-91.83741	16.377167	142.8815235
-41.209812	-2.042288	141.240768	-30.416382	19.381479	138.70697	33.900181	0.389057	136.967621	27.856461	45.234531	131.327637	30.878321	22.811794	134.147629	-91.711085	15.951164	143.266311
-42.43586	-1.182469	140.860397	-30.4072	19.045284	138.697464	33.783627	0.23494	136.345322	27.664692	45.064007	131.140442	30.7241595	22.6494735	133.742882	-91.5385595	15.4410945	143.652046
-44.189663	0.306702	140.433945	-30.457449	18.504456	138.726746	33.535511	-0.041153	135.289337	27.267551	44.821133	130.818756	30.401531	22.38999	133.0540465	-91.316429	14.618922	144.3994455
-45.281921	1.430286	140.345764	-30.534939	18.135256	138.765457	33.348595	-0.210752	134.655396	26.973433	44.642174	130.597565	30.161014	22.215711	132.6264805	-91.230892	14.054801	144.9044335
-46.290417	2.639739	140.352066	-30.616913	17.797424	138.837555	33.114079	-0.294604	134.095078	26.662111	44.445473	130.40361	29.888095	22.0754345	132.249344	-91.121921	13.5194135	145.425766
-47.181957	3.963454	140.539795	-30.71771	17.50322	138.951294	32.818741	-0.406616	133.570694	26.369074	44.262882	130.17778	29.5939075	21.928133	131.874237	-91.0293275	13.078307	146.028351
-48.002995	5.326095	140.762421	-30.846518	17.272852	139.074127	32.517941	-0.531538	133.167725	26.069815	44.112907	129.9151	29.293878	21.7906845	131.5414125	-90.986914	12.7550195	146.6068415
-48.63707	6.818843	140.938385	-30.98694	17.096292	139.170425	32.201775	-0.572083	132.838806	25.78009	43.991302	129.648254	28.9909325	21.7096095	131.24353	-90.9648125	12.4829745	147.09732
-49.257	8.352732	141.122574	-31.148973	16.953882	139.23848	31.857609	-0.599593	132.545135	25.465521	43.903015	129.366119	28.661565	21.651711	130.955627	-90.959511	12.256053	147.521333
-49.897976	10.757421	141.170853	-31.406769	16.751413	139.253342	31.345028	-0.608158	132.198013	25.023449	43.797253	129.005203	28.1842385	21.5945475	130.601608	-90.9977765	11.9082785	147.905076
-50.125504	12.442869	141.096695	-31.552908	16.577185	139.217239	31.050423	-0.611031	131.981567	24.779018	43.713886	128.893906	27.9147205	21.5514275	130.4377365	-91.0205365	11.6029425	147.9967415
-50.296909	14.111105	140.858902	-31.677446	16.336622	139.147156	30.816858	-0.681632	131.775009	24.622856	43.629421	128.913712	27.719857	21.4738945	130.3443605	-91.074749	11.1993495	147.9499515
-50.339813	15.842396	140.662308	-31.796598	16.091099	139.042877	30.6458	-0.753611	131.611374	24.518013	43.578991	129.043365	27.5819065	21.41269	130.3273695	-91.1751025	10.769508	147.7583845
-50.200993	17.565403	140.375595	-31.920031	15.829353	138.918228	30.497805	-0.850883	131.387299	24.427462	43.55315	129.253677	27.4626335	21.3511335	130.320488	-91.3026955	10.3075725	147.515968
-49.957882	19.34535	140.0914	-32.04781	15.588966	138.720139	30.364075	-0.912926	131.148987	24.335615	43.58218	129.514389	27.349845	21.334627	130.331688	-91.445465	9.843305	147.10859
-49.543552	21.152281	139.756378	-32.178574	15.356858	138.438934	30.202293	-0.826024	130.920425	24.282448	43.662941	129.864639	27.2423705	21.4184585	130.392532	-91.5995185	9.2952575	146.485336
-48.70071	23.783138	139.331085	-32.308449	14.984006	137.884842	29.949183	-0.529476	130.465317	24.283503	43.835564	130.546021	27.116343	21.653044	130.505669	-91.733241	8.314968	145.264015
-47.993668	25.469456	139.154648	-32.361984	14.750285	137.523026	29.857752	-0.375935	130.215683	24.315559	43.959408	131.061661	27.0866555	21.7917365	130.638672	-91.8106235	7.7088335	144.40738
-47.161346	27.119303	139.08699	-32.379524	14.549158	137.163986	29.836563	-0.178425	130.026093	24.357691	44.11134	131.676376	27.097127	21.9664575	130.8512345	-91.856175	7.1318585	143.4767375
-46.243069	28.685257	139.052063	-32.41798	14.390119	136.809418	29.862001	0.00853	129.891556	24.72072	44.137562	132.342163	27.2913605	22.073046	131.1168595	-92.1273205	6.707192	142.5019765
-45.213692	30.17585	139.120483	-32.468163	14.28746	136.494064	29.927053	0.224107	129.858398	24.774685	44.291065	133.170395	27.350869	22.257586	131.5143965	-92.287195	6.317334	141.4737315
-44.131969	31.54521	139.209671	-32.547745	14.247335	136.188019	29.992804	0.429703	129.957352	24.806076	44.445423	134.072815	27.39944	22.437563	132.0150835	-92.49493	6.057107	140.3609545
-42.979492	32.795425	139.318893	-32.669182	14.287794	135.915482	30.024645	0.616156	130.0979	24.809652	44.537117	134.950912	27.4171485	22.5766365	132.524406	-92.7555125	5.9989515	139.306558
-41.183426	34.422489	139.527267	-32.88726	14.498362	135.671555	30.030445	0.840468	130.538391	24.759262	44.701015	136.176315	27.3948535	22.7707415	133.357353	-93.1693735	6.2259825	137.985757
-39.934437	35.354748	139.666122	-33.087902	14.643341	135.557739	30.019955	0.911755	130.937485	24.716606	44.798759	136.921738	27.3682805	22.855257	133.9296115	-93.5440845	6.431425	137.1858665
-38.664291	36.09108	139.782104	-33.277897	14.815339	135.524902	30.020958	0.94166	131.354752	24.628544	44.868355	137.59082	27.324751	22.9050075	134.472786	-93.880545	6.7256705	136.577018
-37.39085	36.710926	139.89975	-33.468143	15.007753	135.564316	30.06115	0.878566	131.829666	24.557682	44.918095	138.157959	27.309416	22.8983305	134.9938125	-94.245702	7.1171755	136.1348195
-36.083645	37.145226	139.995483	-33.66634	15.167193	135.614044	30.100492	0.733149	132.302948	24.487127	44.958969	138.713318	27.2938095	22.846059	135.508133	-94.6264895	7.488327	135.719955
-34.787388	37.361168	140.055603	-33.866535	15.319167	135.683578	30.127462	0.515124	132.717178	24.376867	44.968361	139.203094	27.2521645	22.7417425	135.960136	-94.9852345	7.8965915	135.40702
-33.501793	37.428436	140.075119	-34.05426	15.443881	135.775299	30.150583	0.304866	133.08786	24.251526	44.936096	139.588074	27.2010545	22.620481	136.337967	-95.3095745	8.267281	135.212631
-31.610811	37.13298	140.046555	-34.363232	15.566545	135.869293	30.130461	0.009447	133.634903	24.051472	44.863754	140.071091	27.0909665	22.4366005	136.852997	-95.8174305	8.6964895	134.885589
-30.392038	36.738918	139.941925	-34.54258	15.621583	135.918182	30.067348	-0.1325	133.97934	23.920839	44.793163	140.322189	26.9940935	22.3303315	137.1507645	-96.0792535	8.9128345	134.6855995
-29.223274	36.16346	139.759735	-34.717056	15.696512	135.937729	29.996172	-0.257111	134.285675	23.803082	44.719284	140.506058	26.899627	22.2310865	137.3958665	-96.333739	9.1619375	134.4795915
-28.078348	35.457573	139.524658	-34.882877	15.80262	135.920547	29.933334	-0.406848	134.595093	23.704475	44.6633	140.614441	26.8189045	22.128226	137.604767	-96.5846585	9.477014	134.236327
-26.97802	34.647324	139.142853	-35.034107	15.942924	135.866028	29.86751	-0.547032	134.910477	23.627897	44.610912	140.666061	26.7477035	22.03194	137.788269	-96.8159175	9.853908	133.943787
-25.946899	33.702953	138.709656	-35.1996	16.145533	135.7948	29.829216	-0.721796	135.237747	23.552736	44.586884	140.626389	26.690976	21.932544	137.932068	-97.090176	10.358522	133.657532
-24.972517	32.635559	138.24498	-35.377075	16.395693	135.744888	29.782364	-0.894611	135.605988	23.473652	44.628616	140.455017	26.628008	21.8670025	138.0305025	-97.382158	10.9243835	133.4592735
-23.695786	30.890337	137.606689	-35.615097	16.806681	135.677475	29.648632	-1.037191	136.167831	23.37956	44.744919	140.052887	26.514096	21.853864	138.110359	-97.74429	11.759498	133.244591
-22.958233	29.59831	137.281967	-35.748634	17.051373	135.63826	29.511135	-1.033095	136.530075	23.322535	44.820965	139.742523	26.416835	21.893935	138.136299	-97.914103	12.208811	133.140221
-22.350489	28.262901	137.040329	-35.869129	17.250378	135.598511	29.358858	-1.016095	136.936737	23.281969	44.890381	139.446152	26.3204135	21.937143	138.1914445	-98.0586715	12.563613	133.0055775
-21.86512	26.85397	136.895889	-35.972378	17.39159	135.545273	29.238531	-1.015166	137.326233	23.228714	44.919815	139.252106	26.2336225	21.9523245	138.2891695	-98.1783785	12.8308555	132.8013765
-21.489363	25.400898	136.774506	-36.063847	17.485922	135.469574	29.134512	-1.038459	137.68924	23.165672	44.925072	139.167694	26.150092	21.9433065	138.428467	-98.277786	13.0285375	132.510681
-21.295889	23.950226	136.713089	-36.132755	17.530624	135.381516	29.069878	-1.100297	138.006393	23.111204	44.906296	139.070084	26.090541	21.9029995	138.5382385	-98.356051	13.1582485	132.2247935
-21.189598	22.497866	136.667618	-36.19099	17.585344	135.318756	29.007193	-1.198247	138.250549	23.072906	44.872784	138.946213	26.0400495	21.8372685	138.598381	-98.4220295	13.3334195	132.039131
-21.254673	20.36692	136.600311	-36.23801	17.718359	135.307281	28.945021	-1.349571	138.473999	23.057011	44.809917	138.607056	26.001016	21.730173	138.5405275	-98.477036	13.706545	132.0740345
-21.481432	18.999708	136.582001	-36.247723	17.852736	135.325714	28.90189	-1.411204	138.548553	23.09322	44.766453	138.283066	25.997555	21.6776245	138.4158095	-98.493001	14.0278475	132.2356185
-21.832354	17.666597	136.559464	-36.254223	17.990931	135.334106	28.871668	-1.468694	138.622086	23.119385	44.732849	137.894623	25.9955265	21.6320775	138.2583545	-98.5039725	14.3497845	132.4098575
-22.276936	16.411991	136.517014	-36.255463	18.109968	135.372131	28.838284	-1.488144	138.639038	23.139626	44.697407	137.488876	25.988955	21.6046315	138.063957	-98.499881	14.6153045	132.680305
-22.869381	15.220314	136.549988	-36.235344	18.221052	135.447662	28.819078	-1.523577	138.600464	23.178837	44.649349	137.082428	25.9989575	21.562886	137.841446	-98.4696455	14.879218	133.053878
-23.593346	14.128047	136.599213	-36.197426	18.301962	135.541229	28.815313	-1.567563	138.564407	23.239986	44.582623	136.678879	26.0276495	21.50753	137.621643	-98.4225015	15.096394	133.460815
-24.365829	13.104619	136.625244	-36.151482	18.370777	135.648575	28.825108	-1.565623	138.497391	23.267069	44.547482	136.28273	26.0460885	21.4909295	137.3900605	-98.3490525	15.2506245	133.9070895
-25.740126	11.796315	136.705368	-36.074551	18.405237	135.825256	28.876606	-1.504011	138.312515	23.293245	44.522289	135.716782	26.0849255	21.509139	137.0146485	-98.2340275	15.301335	134.6358635
-26.757038	11.048174	136.719101	-36.008408	18.380871	135.938324	28.932608	-1.464356	138.168182	23.30468	44.498257	135.367249	26.118644	21.5169505	136.7677155	-98.13546	15.2447915	135.1089325
-27.823126	10.419814	136.690353	-35.923351	18.304373	136.057526	28.987938	-1.41143	137.959442	23.299501	44.444561	135.034378	26.1437195	21.5165655	136.49691	-97.9904215	15.0921805	135.618142
-28.978437	9.943034	136.734283	-35.851093	18.211372	136.224716	29.04863	-1.416171	137.692917	23.298016	44.350616	134.675125	26.173323	21.4672225	136.184021	-97.875509	14.9555215	136.265411
-30.144236	9.558305	136.772644	-35.753677	18.081484	136.410477	29.101185	-1.461235	137.422974	23.279663	44.232204	134.340485	26.190424	21.3854845	135.8817295	-97.697778	14.7774835	136.9392245
-31.378218	9.279734	136.847778	-35.660553	17.919483	136.621323	29.139217	-1.507371	137.150375	23.261732	44.100414	134.037018	26.2004745	21.2965215	135.5936965	-97.5215805	14.5424445	137.6489495
-32.576134	9.150651	136.930542	-35.559101	17.729664	136.84613	29.164944	-1.535288	136.862488	23.244833	43.947174	133.749084	26.2048885	21.205943	135.305786	-97.3230905	14.253385	138.386474
-34.387444	9.09625	137.082077	-35.38586	17.370909	137.190598	29.171314	-1.641651	136.420517	23.198034	43.734459	133.392639	26.184674	21.046404	134.906578	-96.956394	13.695414	139.474618
-35.59119	9.173899	137.184982	-35.241776	17.107422	137.407791	29.159847	-1.715967	136.072418	23.201824	43.554585	133.14743	26.1808355	20.919309	134.609924	-96.6643875	13.295535	140.205658
-36.699745	9.355979	137.292221	-35.074635	16.843203	137.590836	29.161915	-1.855641	135.720749	23.221531	43.331516	132.874817	26.191723	20.7379375	134.297783	-96.340993	12.9484685	140.883889
-37.797539	9.64014	137.396439	-34.894829	16.575289	137.709854	29.183111	-2.024537	135.291183	23.243967	43.104988	132.510452	26.213539	20.5402255	133.9008175	-96.003197	12.6103525	141.5188905
-38.847694	9.970304	137.427765	-34.684925	16.302685	137.730927	29.183916	-2.199006	134.820709	23.241882	42.868992	132.039566	26.212899	20.334993	133.4301375	-95.582749	12.270377	142.0317165
-39.768436	10.408833	137.438019	-34.446609	16.043564	137.681046	29.220724	-2.350681	134.304199	22.979126	42.766289	131.544571	26.099925	20.207804	132.924385	-94.993143	11.879324	142.437707
-40.619026	10.897901	137.416367	-34.147129	15.815173	137.547806	29.280972	-2.486258	133.796417	23.370119	42.44495	130.84317	26.3255455	19.979346	132.3197935	-94.6198035	11.651	142.7758185
-41.746883	11.758492	137.295547	-33.678032	15.517582	137.273376	29.401442	-2.712428	133.111053	23.351784	42.250912	130.152161	26.376613	19.769242	131.631607	-93.732677	11.265922	142.915145
-42.315788	12.436245	137.197769	-33.354023	15.348798	137.082977	29.520741	-2.860483	132.693176	23.597143	42.060608	129.669693	26.558942	19.6000625	131.1814345	-93.266988	11.0975335	142.9845195
-42.815628	13.164443	137.132843	-33.046577	15.221374	136.917404	29.638657	-3.021464	132.323563	23.870306	41.87928	129.292923	26.7544815	19.428908	130.808243	-92.8476355	11.01384	143.026565
-43.219616	13.93821	137.102386	-32.779305	15.076378	136.809784	29.762161	-3.202723	132.030151	24.140528	41.678257	129.033859	26.9513445	19.237767	130.532005	-92.5099545	10.914989	143.087563
-43.453522	14.793268	137.098679	-32.526241	14.914497	136.779785	29.867825	-3.390392	131.846786	24.404564	41.48164	128.903229	27.1361945	19.045624	130.3750075	-92.1886765	10.78337	143.1845625
-43.562553	15.693489	137.151794	-32.315166	14.74863	136.817581	29.947683	-3.602766	131.656204	24.675589	41.286419	128.946381	27.311636	18.8418265	130.3012925	-91.941968	10.6554335	143.3338695
-43.615574	16.6084	137.26799	-32.139397	14.544355	136.883728	30.024063	-3.828449	131.496231	24.934155	41.107788	129.07373	27.479109	18.6396695	130.2849805	-91.757903	10.4490405	143.4824755
-43.464756	18.00758	137.358841	-31.932434	14.220314	136.949722	30.140423	-4.153214	131.269012	25.258482	40.848618	129.382767	27.6994525	18.347702	130.3258895	-91.5643205	10.092926	143.5735545
-43.223072	18.90255	137.369507	-31.824558	13.983582	136.917435	30.226877	-4.347934	131.088074	25.45879	40.699978	129.685028	27.8428335	18.176022	130.386551	-91.4919495	9.791142	143.448319
-42.899616	19.82873	137.386841	-31.74198	13.7811	136.856827	30.315807	-4.534559	130.931732	25.666391	40.556362	129.95314	27.991099	18.0109015	130.442436	-91.475059	9.5512985	143.271218
-42.457886	20.712864	137.304916	-31.652122	13.624779	136.71965	30.413828	-4.682055	130.77771	25.833338	40.400112	130.208267	28.123583	17.8590285	130.4929885	-91.427827	9.3905295	142.9463115
-41.935749	21.58588	137.14035	-31.570503	13.510481	136.522308	30.522474	-4.814067	130.61319	26.031351	40.26088	130.447083	28.2769125	17.7234065	130.5301365	-91.4179185	9.2975555	142.5144795
-41.327892	22.398966	136.906128	-31.483391	13.430269	136.292587	30.61141	-4.983216	130.471436	26.56657	40.008553	130.539185	28.58899	17.5126685	130.5053105	-91.555772	9.3478695	142.0798635
-40.601917	23.170021	136.630707	-31.404131	13.370141	136.01062	30.695221	-5.137526	130.38121	26.831427	39.875664	130.696655	28.763324	17.369069	130.5389325	-91.571586	9.371213	141.4823075
-39.368671	24.277206	136.146149	-31.311199	13.345964	135.529266	30.801794	-5.362404	130.279755	27.214781	39.626766	131.034271	29.0082875	17.132181	130.657013	-91.6306855	9.559747	140.401519
-38.482128	24.933916	135.791122	-31.2658	13.304114	135.208099	30.900066	-5.526278	130.289246	27.471594	39.478756	131.315796	29.18583	16.976239	130.802521	-91.71743	9.631989	139.613677
-37.518787	25.455183	135.492584	-31.263966	13.25319	134.904907	31.009848	-5.713438	130.33313	27.409369	39.435829	131.825439	29.2096085	16.8611955	131.0792845	-91.7375405	9.6451845	138.7305295
-36.499947	25.920525	135.304901	-31.293777	13.211696	134.682938	31.096298	-5.95279	130.410416	27.898317	39.124424	132.201355	29.4973075	16.585817	131.3058855	-92.0848615	9.837575	138.0599905
-35.430523	26.243872	135.224777	-31.34881	13.14396	134.493607	31.168804	-6.163158	130.556259	28.033213	38.959007	132.718201	29.6010085	16.3979245	131.63723	-92.2986285	9.8899955	137.349984
-34.370438	26.494488	135.2164	-31.443279	13.039205	134.380539	31.200027	-6.306695	130.68869	28.120739	38.811283	133.332916	29.660383	16.252294	132.010803	-92.546941	9.826116	136.750275
-33.255173	26.639965	135.318985	-31.493473	13.018177	134.319977	31.25189	-6.413714	130.812012	28.186092	38.678585	133.954651	29.718991	16.1324355	132.3833315	-92.705937	9.9039185	136.2566225
-31.575071	26.634274	135.543579	-31.567913	13.016243	134.28511	31.354607	-6.477815	131.00293	28.281094	38.537518	134.916031	29.8178505	16.0298515	132.9594805	-92.9536765	10.0026345	135.6107395
-30.443474	26.47756	135.648376	-31.58127	13.044979	134.250458	31.466843	-6.493773	131.13092	28.335798	38.466793	135.498398	29.9013205	15.98651	133.314659	-93.0638605	10.103448	135.186257
-29.314074	26.200182	135.705292	-31.585417	13.106695	134.197937	31.623987	-6.471627	131.255569	28.405771	38.482441	136.075653	30.014879	16.005407	133.665611	-93.185713	10.207983	134.730263
-28.216681	25.80278	135.708649	-31.543648	13.222697	134.093658	31.775812	-6.428524	131.368149	28.45706	38.540031	136.586395	30.116436	16.0557535	133.977272	-93.203732	10.3896405	134.210044
-27.166866	25.257051	135.63443	-31.508472	13.334613	133.953339	31.929918	-6.334547	131.447189	28.500828	38.636539	137.024933	30.215373	16.150996	134.236061	-93.232317	10.51823	133.670617
-26.145113	24.608866	135.437546	-31.465218	13.462055	133.756683	32.077995	-6.243442	131.517258	28.549194	38.725147	137.400986	30.3135945	16.2408525	134.459122	-93.2440305	10.6832575	133.054244
-25.162754	23.766043	135.199051	-31.435278	13.567879	133.51181	32.205624	-6.136055	131.524368	28.585125	38.786869	137.733871	30.3953745	16.325407	134.6291195	-93.2659305	10.810351	132.3945005
-23.825457	22.244068	134.801132	-31.37553	13.731223	133.199585	32.356625	-5.989925	131.412048	28.646368	38.830101	138.151215	30.5014965	16.420088	134.7816315	-93.2525565	11.042358	131.6175385
-23.002377	21.064651	134.500153	-31.328291	13.855608	133.059723	32.442516	-5.965815	131.325821	28.696135	38.850121	138.320023	30.5693255	16.442153	134.822922	-93.2259075	11.269063	131.296524
-22.237717	19.743673	134.215134	-31.267538	13.991341	132.994141	32.539158	-5.922384	131.281555	28.798939	38.890175	138.441605	30.6690485	16.4838955	134.86158	-93.2041245	11.4987865	131.126702
-21.582434	18.233248	133.887604	-31.192335	14.126834	132.984314	32.631645	-5.8816	131.267792	28.916199	38.920654	138.503845	30.773922	16.519527	134.8858185	-93.158592	11.734141	131.0828095
-20.987297	16.60183	133.603363	-31.103197	14.276908	133.055573	32.727943	-5.862577	131.332657	29.041143	38.98386	138.536896	30.884543	16.5606415	134.9347765	-93.090937	11.9931745	131.1763695
-20.501381	14.77584	133.397003	-30.967766	14.458564	133.236221	32.849018	-5.83809	131.438583	29.206961	39.027851	138.536835	31.0279895	16.5948805	134.987709	-92.9635215	12.3222475	131.484733
-20.089981	12.854281	133.319122	-30.810987	14.683016	133.56015	32.968857	-5.865947	131.621475	29.41395	39.046619	138.491516	31.1914035	16.590336	135.0564955	-92.8133775	12.775696	132.0638045
-19.66663	9.689554	133.601242	-30.604195	15.173065	134.340744	33.181343	-6.061904	132.133072	29.792067	39.155422	138.200439	31.486705	16.546759	135.1667555	-92.695095	13.799371	133.5147325
-19.572641	7.462157	134.169632	-30.498611	15.623175	134.975342	33.273689	-6.198223	132.713135	30.045341	39.247356	137.888916	31.659515	16.5245665	135.3010255	-92.656737	14.7217835	134.6496585
-19.576519	5.174214	135.018265	-30.399094	16.144999	135.624069	33.328541	-6.250255	133.453903	30.309259	39.353489	137.523727	31.8189	16.551617	135.488815	-92.617088	15.738381	135.759323
-19.690624	2.845855	136.231857	-30.337143	16.680285	136.215347	33.321583	-6.247542	134.343369	30.504698	39.504696	137.026794	31.9131405	16.628577	135.6850815	-92.5874265	16.731993	136.7456125
-19.907642	0.577624	137.638214	-30.262302	17.13625	136.642212	33.253117	-6.103023	135.448959	30.639427	39.630093	136.520996	31.946272	16.763535	135.9849775	-92.470876	17.508965	137.2994465
-20.201403	-1.644184	139.053284	-30.177284	17.472649	136.848419	33.395851	-5.669294	136.638855	30.71414	39.732307	136.042374	32.0549955	17.0315065	136.3406145	-92.4095635	17.9137915	137.3562235
-20.575514	-3.741329	140.531952	-30.104155	17.729599	136.893478	33.416767	-5.280685	137.798416	30.77231	39.873512	135.655838	32.0945385	17.2964135	136.727127	-92.3028485	18.1627845	137.059829
-21.191231	-6.655072	142.509766	-29.977692	17.861629	136.727524	33.141232	-5.101861	139.350052	30.875387	40.009876	135.30574	32.0083095	17.4540075	137.327896	-91.9636935	18.2692505	136.127152
-21.670477	-8.448886	143.383286	-29.887978	17.764185	136.528091	33.247704	-4.833751	140.234451	30.92938	40.039589	135.173599	32.088542	17.602919	137.704025	-91.864498	17.925451	135.352157
-22.193588	-10.134232	144.007843	-29.786486	17.55308	136.326111	33.376442	-4.604563	140.928726	30.991837	40.006222	135.068588	32.1841395	17.7008295	137.998657	-91.7571115	17.4053305	134.653565
-22.81773	-11.719181	144.371155	-29.698805	17.280115	136.208755	33.563271	-4.434065	141.454391	31.071966	39.902611	135.005844	32.3176185	17.734273	138.2301175	-91.7152285	16.825957	134.1873925
-23.510353	-13.139475	144.538635	-29.632998	17.025454	136.157333	33.624508	-4.438005	141.676453	31.139055	39.715603	135.008881	32.3817815	17.638799	138.342667	-91.6477775	16.412109	133.971999
-24.288139	-14.357777	144.562073	-29.540241	16.794666	136.148254	33.721256	-4.509658	141.829453	31.23304	39.540085	135.009674	32.477148	17.5152135	138.4195635	-91.55763	16.0741185	133.8769445
-25.195269	-15.369473	144.486038	-29.4391	16.646299	136.217529	33.848755	-4.584228	141.85701	31.345282	39.417675	135.065216	32.5970185	17.4167235	138.461113	-91.4752185	15.8758745	133.973945
-26.651838	-16.440905	144.369995	-29.261101	16.52808	136.450272	34.023823	-4.699469	141.780609	31.495893	39.3055	135.134293	32.759858	17.3030155	138.457451	-91.28206	15.7531445	134.443093
-27.740759	-16.865881	144.427322	-29.146019	16.494778	136.756012	34.190266	-4.715173	141.714279	31.58606	39.297424	135.129242	32.888163	17.2911255	138.4217605	-91.180201	15.6984305	135.0902635
-28.913998	-17.071434	144.598679	-29.026573	16.435822	137.207184	34.350441	-4.700204	141.596085	31.685915	39.296768	135.0802	33.018178	17.298282	138.3381425	-91.071324	15.573362	136.0762255
-30.125757	-17.084248	144.831345	-28.905338	16.356922	137.785873	34.5266	-4.699878	141.444855	31.752386	39.26963	135.041534	33.139493	17.284876	138.2431945	-90.950169	15.428968	137.3285515
-31.394724	-16.938053	145.135742	-28.795506	16.256577	138.439285	34.713531	-4.765225	141.275543	31.767979	39.233608	135.082626	33.240755	17.2341915	138.1790845	-90.831767	15.2789625	138.6994855
-32.67738	-16.63122	145.343628	-28.67775	16.093182	139.115326	34.898407	-4.834299	141.104279	31.774277	39.188118	135.176773	33.336342	17.1769095	138.140526	-90.691842	15.0094545	140.090126
-33.980789	-16.1784	145.404785	-28.567225	15.878389	139.772232	35.153114	-4.900026	140.953445	31.778154	39.120796	135.313278	33.465634	17.110385	138.1333615	-90.600084	14.646393	141.4111025
-36.001797	-15.277721	145.368866	-28.393387	15.462497	140.680084	35.304443	-5.07941	140.514984	31.776663	38.969315	135.491165	33.540553	16.9449525	138.0030745	-90.327327	13.9800415	143.3570935
-37.35321	-14.485592	145.238983	-28.2801	15.139951	141.175156	35.436134	-5.231582	140.183228	31.737122	38.791256	135.564423	33.586628	16.779837	137.8738255	-90.146828	13.500065	144.4764865
-38.722183	-13.566993	145.104248	-28.173361	14.801367	141.570526	35.522453	-5.423898	139.727554	31.710888	38.582359	135.551651	33.6166705	16.5792305	137.6396025	-89.9633925	13.0235035	145.5014495
-40.066383	-12.493195	144.919662	-28.060663	14.478933	141.842316	35.600449	-5.639744	139.22644	31.648668	38.380684	135.428726	33.6245585	16.37047	137.327583	-89.7458845	12.587396	146.357049
-41.38549	-11.287937	144.71846	-27.944588	14.201591	141.974335	35.650837	-5.745866	138.712021	31.580824	38.189423	135.216339	33.6158305	16.2217785	136.96418	-89.5050065	12.1814035	146.98449
-42.661469	-9.958183	144.48259	-27.849241	13.95915	142.006409	35.66457	-5.801101	138.150101	31.50703	38.068497	134.96756	33.5858	16.133698	136.5588305	-89.284282	11.784602	147.4539875
-43.882839	-8.490646	144.311432	-27.787819	13.722436	142.014404	35.670528	-5.834625	137.592041	31.38999	37.982647	134.653717	33.530259	16.074011	136.122879	-89.105897	11.370861	147.905929
-45.598644	-6.101594	144.222839	-27.698317	13.383436	142.017395	35.64904	-5.826806	136.716217	31.113567	37.876671	134.05928	33.3813035	16.0249325	135.3877485	-88.7779375	10.7419395	148.6470415
-46.61908	-4.361131	144.285446	-27.651432	13.173954	142.047043	35.583092	-5.858158	136.114899	30.902058	37.800209	133.619186	33.242575	15.9710255	134.8670425	-88.545439	10.3768825	149.2270435
-47.531086	-2.52517	144.428268	-27.59479	12.984785	142.108047	35.462322	-5.876101	135.545685	30.6472	37.738373	133.117096	33.054761	15.931136	134.3313905	-88.244341	10.038434	149.8847035
-48.35593	-0.602322	144.627182	-27.52136	12.822327	142.175201	35.276081	-5.81346	134.987167	30.423767	37.715675	132.59346	32.849924	15.9511075	133.7903135	-87.892644	9.6935465	150.5600885
-49.041523	1.392937	144.871277	-27.465799	12.672886	142.256378	35.066017	-5.727248	134.419876	30.208693	37.74474	132.056183	32.637355	16.008746	133.2380295	-87.568953	9.337026	151.2747265
-49.642036	3.470998	145.177322	-27.412151	12.570505	142.357864	34.836475	-5.642881	133.825836	29.938358	37.818901	131.525238	32.3874165	16.08801	132.675537	-87.2117185	9.053	152.040191
-50.074219	5.634635	145.447128	-27.35405	12.478999	142.441101	34.595394	-5.520953	133.246658	29.656914	37.91386	130.998413	32.126154	16.1964535	132.1225355	-86.834254	8.7615445	152.7596665
-50.499908	8.906514	145.751083	-27.290476	12.335365	142.45578	34.236824	-5.326769	132.353455	28.93799	38.253147	130.395615	31.587407	16.463189	131.374535	-86.168359	8.207541	153.537025
-50.644112	11.172431	145.796768	-27.257452	12.267363	142.36409	33.984627	-5.172633	131.637329	29.026949	38.335712	129.959061	31.505788	16.5815395	130.798195	-86.020692	7.9531865	153.929985
-50.622185	13.409826	145.743622	-27.240133	12.215365	142.193817	33.749382	-5.053507	130.99559	28.837875	38.530857	129.677704	31.2936285	16.738675	130.336647	-85.7738945	7.692055	154.050987
-50.483112	15.713082	145.568314	-27.247126	12.161076	141.940933	33.534763	-4.926114	130.372192	28.398777	38.868153	129.610107	30.96677	16.9710195	129.9911495	-85.461022	7.3511325	153.8907165
-50.161137	18.07583	145.38588	-27.292597	12.128892	141.659683	33.311363	-4.768631	129.726624	28.277388	39.082695	129.57663	30.7943755	17.157032	129.651627	-85.3795695	7.100752	153.667739
-49.673645	20.364719	145.162537	-27.347141	12.121414	141.350693	33.111851	-4.633281	129.228958	28.225958	39.25597	129.612946	30.6689045	17.3113445	129.420952	-85.3631865	6.9314835	153.280434
-49.012424	22.664351	144.960373	-27.427414	12.073459	141.035217	32.914879	-4.49898	128.755096	28.577295	39.295597	129.664764	30.746087	17.3983085	129.20993	-85.600915	6.7486095	152.860504
-47.719776	26.063967	144.609253	-27.552288	12.064844	140.521667	32.638062	-4.372379	128.08345	28.388422	39.625675	130.221756	30.513242	17.626648	129.152603	-85.617818	6.50304	151.890731
-46.633755	28.273613	144.350296	-27.68783	12.087359	140.098984	32.501049	-4.337312	127.785454	28.529245	39.721809	130.609756	30.515147	17.6922485	129.197605	-85.890807	6.4824695	151.000363
-45.41275	30.397011	144.128647	-27.831581	12.13782	139.60643	32.022106	-4.135065	127.638206	28.690062	39.801682	131.049957	30.356084	17.8333085	129.3440815	-86.019246	6.4423315	149.8687785
-44.027557	32.434338	143.84346	-28.134289	12.01552	139.313416	31.933296	-4.051113	127.509964	29.12925	39.716877	131.386978	30.531273	17.832882	129.448471	-86.799851	6.198158	149.178361
-42.531414	34.352657	143.595642	-28.239101	12.308222	138.638977	31.859577	-4.027213	127.433182	29.259569	39.766426	131.967743	30.559573	17.8696065	129.7004625	-87.037775	6.7468375	147.5774915
-40.91291	36.181908	143.309921	-28.433716	12.436374	138.18782	31.799793	-3.985006	127.48362	29.413319	39.811878	132.612534	30.606556	17.913436	130.048077	-87.473988	6.959312	146.327563
-39.188541	37.88987	143.06221	-28.619598	12.60648	137.736252	32.169876	-4.160223	127.568924	29.57235	39.860458	133.190857	30.871113	17.8501175	130.3798905	-88.110309	7.3628425	145.0926135
-36.451397	40.240505	142.568314	-28.927977	12.994438	137.075912	32.252914	-4.139185	127.986839	29.717493	39.999096	134.156204	30.9852035	17.9299555	131.0715215	-88.8411575	8.0589205	143.0803025
-34.553276	41.624844	142.244247	-29.127905	13.299322	136.660156	32.343765	-4.090394	128.435837	29.770664	40.182579	134.734375	31.0572145	18.0460925	131.585106	-89.3130245	8.5525515	141.735206
-32.565182	42.847801	142.034973	-29.321051	13.623569	136.301605	32.419685	-3.981821	128.87439	29.810261	40.39386	135.314209	31.114973	18.2060195	132.0942995	-89.757075	9.0411185	140.5089105
-30.55456	43.880207	141.860062	-29.494894	13.973368	136.034821	32.484634	-3.840353	129.335114	29.792797	40.591957	135.862762	31.1387155	18.375802	132.598938	-90.1285035	9.570934	139.470704
-28.517729	44.711617	141.89621	-29.625633	14.360021	135.903503	32.531712	-3.664954	129.869904	29.765398	40.834927	136.388153	31.148555	18.5849865	133.1290285	-90.399821	10.1350555	138.6779775
-26.435345	45.393391	142.034988	-29.747215	14.702016	135.903625	32.557316	-3.424594	130.351578	29.764208	41.093445	137.025085	31.160762	18.8344255	133.6883315	-90.655192	10.5696065	138.1189185
-24.341084	45.837463	142.263596	-29.874432	15.024946	135.987762	32.644531	-3.214462	130.917786	29.758099	41.310684	137.754608	31.201315	19.048111	134.336197	-90.950179	11.001781	137.639327
-21.243898	46.171494	142.812988	-30.082411	15.482789	136.238937	32.762753	-2.912108	131.991318	29.768158	41.699894	139.01416	31.2654555	19.393893	135.502739	-91.4302775	11.571685	136.975135
-19.231541	46.110432	143.185623	-30.233574	15.776173	136.418701	32.837086	-2.705166	132.802551	29.748417	41.888084	139.97702	31.2927515	19.591459	136.3897855	-91.7598995	11.960887	136.4476165
-17.237089	45.906475	143.572769	-30.401949	16.025774	136.540695	32.934025	-2.524347	133.732224	29.658371	42.102547	141.010849	31.296198	19.7891	137.3715365	-92.100096	12.262448	135.7098535
-15.342802	45.45937	144.048828	-30.5776	16.231268	136.653381	33.009167	-2.366163	134.659821	NaN	NaN	NaN	NaN	NaN	NaN	NaN	NaN	NaN
-13.49402	44.838844	144.552948	-30.768806	16.447048	136.727722	33.101509	-2.242383	135.606964	NaN	NaN	NaN	NaN	NaN	NaN	NaN	NaN	NaN
-11.744626	44.078957	144.961975	-30.940613	16.698931	136.74762	33.208469	-2.196944	136.642487	NaN	NaN	NaN	NaN	NaN	NaN	NaN	NaN	NaN
-10.083586	43.127792	145.32663	-31.068092	16.951591	136.731735	33.281471	-2.155958	137.630188	NaN	NaN	NaN	NaN	NaN	NaN	NaN	NaN	NaN
-7.816601	41.511147	145.569824	-31.217846	17.408936	136.654694	33.362041	-2.055503	139.030273	NaN	NaN	NaN	NaN	NaN	NaN	NaN	NaN	NaN
-6.491271	40.239475	145.650238	-31.283066	17.692352	136.649979	33.347347	-1.935455	139.754791	NaN	NaN	NaN	NaN	NaN	NaN	NaN	NaN	NaN
-5.324651	38.871185	145.622986	-31.314465	17.965599	136.719101	33.298817	-1.783477	140.338623	NaN	NaN	NaN	NaN	NaN	NaN	NaN	NaN	NaN
-4.302408	37.363228	145.480423	-31.345997	18.233105	136.838837	33.26659	-1.673052	140.859421	NaN	NaN	NaN	NaN	NaN	NaN	NaN	NaN	NaN
-3.472625	35.7649	145.270737	-31.34515	18.454189	136.912689	33.234383	-1.560046	141.274902	NaN	NaN	NaN	NaN	NaN	NaN	NaN	NaN	NaN
-2.781252	34.069542	144.954254	-31.298273	18.608715	136.92012	33.222694	-1.42393	141.680817	NaN	NaN	NaN	NaN	NaN	NaN	NaN	NaN	NaN
-2.294118	32.327255	144.607758	-31.221766	18.712191	136.931	33.228153	-1.256105	141.969879	NaN	NaN	NaN	NaN	NaN	NaN	NaN	NaN	NaN
-1.899951	29.577341	144.11026	-31.085211	18.765816	136.992645	33.293785	-1.027173	142.177124	NaN	NaN	NaN	NaN	NaN	NaN	NaN	NaN	NaN
-1.87581	27.695179	143.776321	-30.969397	18.769812	137.03978	33.408077	-0.903869	142.206192	NaN	NaN	NaN	NaN	NaN	NaN	NaN	NaN	NaN
-1.993743	25.759474	143.461945	-30.829933	18.741941	137.214203	33.547745	-0.777442	142.143082	NaN	NaN	NaN	NaN	NaN	NaN	NaN	NaN	NaN
-2.306106	23.845711	143.253036	-30.715937	18.686552	137.665665	33.725254	-0.662638	142.023972	NaN	NaN	NaN	NaN	NaN	NaN	NaN	NaN	NaN
-2.804155	21.861465	143.195084	-30.61372	18.627615	138.305908	33.932449	-0.610663	141.799622	NaN	NaN	NaN	NaN	NaN	NaN	NaN	NaN	NaN
-3.449464	19.916466	143.154022	-30.481413	18.550154	139.083542	34.144215	-0.590076	141.549545	NaN	NaN	NaN	NaN	NaN	NaN	NaN	NaN	NaN
-4.259578	17.901329	143.269379	-30.380064	18.467829	140.03331	34.312729	-0.621714	141.300552	NaN	NaN	NaN	NaN	NaN	NaN	NaN	NaN	NaN
-5.682549	14.89978	143.610809	-30.242794	18.393568	141.553192	34.482651	-0.763253	141.093842	NaN	NaN	NaN	NaN	NaN	NaN	NaN	NaN	NaN
-6.82239	12.901921	143.965637	-30.168591	18.381531	142.532913	34.499184	-0.89178	141.09111	NaN	NaN	NaN	NaN	NaN	NaN	NaN	NaN	NaN
-8.060453	10.926841	144.427078	-30.108448	18.430019	143.404022	34.486916	-0.957541	141.244919	NaN	NaN	NaN	NaN	NaN	NaN	NaN	NaN	NaN
-9.369077	8.999631	144.921951	-30.056835	18.548723	144.105286	34.506504	-0.991489	141.484421	30.276472	44.009247	142.95105	32.391488	21.508879	142.2177355	-92.505158	15.588567	145.9928365
-10.741446	7.091922	145.509033	-30.000624	18.708899	144.569534	34.532356	-0.992484	141.799728	30.311056	44.04335	142.62883	32.421706	21.525433	142.214279	-92.422954	15.892365	146.924789
-12.168386	5.286271	146.060135	-29.953236	18.889961	144.806274	34.586956	-0.956395	142.177658	30.34062	44.083935	142.185852	32.463788	21.56377	142.181755	-92.37026	16.216152	147.430793
-13.666441	3.51395	146.582504	-29.887506	19.047951	144.796371	34.61795	-0.902705	142.576004	30.38727	44.149979	141.608444	32.50261	21.623637	142.092224	-92.277622	16.472265	147.500518
-15.983811	1.075306	147.159775	-29.80929	19.220171	144.427902	34.630848	-0.746002	143.057434	30.423742	44.21645	140.661591	32.527295	21.735224	141.8595125	-92.145875	16.705118	146.9962915
-17.562807	-0.452645	147.305756	-29.785809	19.24917	144.102966	34.62619	-0.655485	143.230133	30.399931	44.22575	140.06134	32.5130605	21.7851325	141.6457365	-92.0846785	16.7132075	146.5601955
-19.21932	-1.894671	147.305618	-29.787449	19.209028	143.718689	34.608467	-0.627555	143.251343	30.359423	44.166889	139.507202	32.483945	21.769667	141.3792725	-92.058843	16.648389	146.0581055
-20.910086	-3.234683	147.073227	-29.821905	19.126112	143.318497	34.559952	-0.6333	143.128983	30.321285	43.94603	139.209427	32.4406185	21.656365	141.169205	-92.0844285	16.595859	145.467789
-22.697344	-4.417658	146.86702	-29.892841	19.033258	142.945114	34.478931	-0.749881	142.958084	30.249504	43.733322	138.790253	32.3642175	21.4917205	140.8741685	-92.1498995	16.5747955	145.0160595
-24.520107	-5.494289	146.506744	-29.995182	18.89909	142.632507	34.378551	-0.918003	142.845993	30.21282	43.535156	138.279678	32.2956855	21.3085765	140.5628355	-92.2860495	16.4896035	144.7021785
-26.404234	-6.394416	146.239258	-30.107399	18.736359	142.445892	34.264435	-1.069404	142.582779	30.118778	43.296947	137.985916	32.1916065	21.1137715	140.2843475	-92.4064045	16.3589465	144.6074365
-29.254309	-7.417048	146.100006	-30.264946	18.472956	142.568527	34.064808	-1.32993	142.070419	29.886076	42.975624	137.493042	31.975442	20.822847	139.7817305	-92.505334	16.123065	145.3553235
-31.220692	-7.845701	146.261642	-30.350134	18.279076	142.882401	33.959785	-1.503446	141.654938	29.703156	42.779716	137.128815	31.8314705	20.638135	139.3918765	-92.5317385	15.920017	146.3729255
-33.123104	-8.157091	146.602173	-30.368105	18.0641	143.320709	33.8549	-1.664125	141.272659	29.494518	42.554066	136.800537	31.674709	20.4449705	139.036598	-92.410919	15.6832295	147.60482
-35.017155	-8.250796	147.091446	-30.363956	17.844347	143.827789	33.768005	-1.805017	140.968018	29.276201	42.338734	136.486145	31.522103	20.2668585	138.7270815	-92.250015	15.4218355	148.9284965
-36.869629	-8.21388	147.618378	-30.375847	17.62388	144.328217	33.660633	-1.932589	140.717072	29.049385	42.149662	136.23378	31.355009	20.1085365	138.475426	-92.106703	15.1392235	150.181008
-38.667614	-8.036319	148.100266	-30.365807	17.378073	144.758392	33.591179	-2.08689	140.537552	28.838787	41.927479	136.037582	31.214983	19.9202945	138.287567	-91.946597	14.8358515	151.229217
-40.405724	-7.767709	148.509735	-30.343311	17.128592	145.08078	33.537617	-2.213886	140.384323	28.633478	41.727947	135.838242	31.0855475	19.7570305	138.1112825	-91.7721695	14.5001535	152.0502775
-42.919418	-7.117023	148.899612	-30.313948	16.757399	145.335434	33.470688	-2.296021	140.064056	28.355091	41.530563	135.479721	30.9128895	19.617271	137.7718885	-91.5407855	13.897527	152.8989795
-44.490795	-6.517499	149.061615	-30.260649	16.491282	145.386261	33.433826	-2.365817	139.785217	28.205776	41.372715	135.153229	30.819801	19.503449	137.469223	-91.341099	13.479115	153.303299
-45.97916	-5.789733	149.113373	-30.218483	16.22364	145.387192	33.388737	-2.483251	139.41539	28.034111	41.19035	134.745712	30.711424	19.3535495	137.080551	-91.14839	13.0937305	153.693833
-47.38755	-4.965875	149.174744	-30.17148	15.928795	145.366333	33.379566	-2.677919	138.962143	27.827654	40.983139	134.284531	30.60361	19.15261	136.623337	-90.94657	12.70498	154.109329
-48.710968	-4.006634	149.214905	-30.105389	15.612578	145.343536	33.323383	-2.896818	138.430664	27.642704	40.717033	133.796234	30.4830435	18.9101075	136.113449	-90.6938215	12.3150485	154.573623
-49.903133	-2.952603	149.265167	-30.068926	15.259849	145.336624	33.213581	-3.103293	137.843399	27.442875	40.460514	133.347595	30.328228	18.6786105	135.595497	-90.46608	11.8410875	155.077751
-50.982368	-1.804638	149.261002	-30.021208	14.879213	145.303879	33.033211	-3.266237	137.293549	27.242052	40.221085	132.938004	30.1376315	18.477424	135.1157765	-90.1800475	11.281002	155.4919815
-52.351334	0.130092	149.169952	-29.994232	14.271002	145.217743	32.751495	-3.460412	136.487534	26.946989	39.9147	132.471222	29.849242	18.227144	134.479378	-89.837706	10.31486	155.956108
-53.134327	1.506119	149.0327	-29.983276	13.843456	145.118088	32.556881	-3.600411	135.962219	26.748917	39.718243	132.277313	29.652899	18.058916	134.119766	-89.619451	9.627996	156.11641
-53.762848	2.987306	148.825775	-29.982605	13.410012	144.961517	32.369286	-3.78546	135.435684	26.571974	39.539188	132.100296	29.47063	17.876864	133.76799	-89.43584	8.94316	156.155044
-54.250835	4.491177	148.581085	-30.009764	12.992823	144.771362	32.169174	-3.998446	134.83461	26.405201	39.35508	131.947571	29.2871875	17.678317	133.3910905	-89.3067155	8.307329	156.1516335
-54.601753	6.127282	148.350388	-30.038361	12.573338	144.546906	31.881142	-4.184945	134.195587	25.962349	39.279194	131.903534	28.9217455	17.5471245	133.0495605	-88.9984675	7.5995515	156.0442515
-54.773857	7.763668	148.03952	-30.091858	12.160141	144.265823	31.622829	-4.429182	133.597855	25.843721	39.039413	131.747421	28.733275	17.3051155	132.672638	-88.916991	7.0151665	155.859008
-54.792786	9.456973	147.716278	-30.14715	11.785928	143.967316	31.385904	-4.692601	133.04837	26.083824	38.676105	131.559601	28.734864	16.991752	132.3039855	-89.029164	6.580104	155.6306465
-54.499966	12.033039	147.159271	-30.212873	11.258013	143.496353	31.103539	-5.10422	132.416916	26.099041	38.350636	131.602707	28.60129	16.623208	132.0098115	-89.027036	5.892818	154.9828945
-54.112808	13.763246	146.847366	-30.238194	10.967877	143.231079	30.97546	-5.308226	132.116013	25.874878	38.306801	131.834442	28.425169	16.4992875	131.9752275	-88.901557	5.4364665	154.4869305
-53.515022	15.489076	146.500916	-30.264383	10.718126	142.993881	30.865595	-5.516293	131.828873	26.298374	38.04512	131.970215	28.5819845	16.2644135	131.899544	-89.1107505	5.1718385	154.088218
-52.804554	17.187006	146.225739	-30.287834	10.503648	142.77565	30.804617	-5.667588	131.629074	26.396656	37.956367	132.208801	28.6006365	16.1443895	131.9189375	-89.1763045	4.8629065	153.6323625
-51.900005	18.875628	145.918884	-30.33877	10.356344	142.574661	30.78821	-5.779184	131.492722	26.510307	37.905216	132.50795	28.6492585	16.063016	132.000336	-89.3267985	4.649672	153.148986
-50.86586	20.548252	145.577179	-30.3927	10.24534	142.337799	30.796566	-5.888385	131.406296	26.661772	37.870304	132.894943	28.729169	15.9909595	132.1506195	-89.514569	4.4997205	152.5249785
-49.661343	22.163244	145.172531	-30.438238	10.18958	142.065018	30.825747	-5.977049	131.368286	26.815212	37.842106	133.306137	28.8204795	15.9325285	132.3372115	-89.6969555	4.4466315	151.7928245
-47.658863	24.497604	144.400757	-30.518568	10.211582	141.44693	30.955208	-6.134275	131.437408	27.175653	37.780731	134.016495	29.0654305	15.823228	132.7269515	-90.1025665	4.599936	150.1669085
-46.178669	26.016441	143.78093	-30.609369	10.288095	140.940323	31.049877	-6.212676	131.504135	27.425798	37.751751	134.479065	29.2378375	15.7695375	132.9916	-90.4565755	4.8066525	148.889046
-44.582909	27.411493	143.164612	-30.699026	10.422283	140.380905	31.128942	-6.245059	131.692459	27.662367	37.776165	134.99205	29.3956545	15.765553	133.3422545	-90.7937065	5.079013	147.4195555
-42.923073	28.707855	142.564255	-30.823296	10.556319	139.833679	31.238815	-6.284287	131.939178	27.918541	37.755077	135.592728	29.578678	15.735395	133.765953	-91.22527	5.377243	145.901405
-41.193371	29.898504	142.024414	-30.939117	10.775244	139.369659	31.39599	-6.327514	132.290024	28.147802	37.75404	136.24527	29.771896	15.713263	134.267647	-91.65013	5.837225	144.471671
-39.400066	30.929317	141.548584	-31.078741	10.920371	138.903732	31.622612	-6.307801	132.81308	28.339996	37.868454	137.028534	29.981304	15.7803265	134.920807	-92.138786	6.0604155	142.886657
-37.592052	31.874062	141.164658	-31.234009	11.14058	138.513702	31.866173	-6.284863	133.386612	28.459826	37.942894	137.931656	30.1629995	15.8290155	135.659134	-92.6310175	6.4521445	141.36827
-34.871479	32.938454	140.785065	-31.495985	11.418969	138.038834	32.218616	-6.174555	134.373245	28.454798	38.17625	139.285797	30.336707	16.0008475	136.829521	-93.328677	6.8370905	139.248147
-33.073635	33.452511	140.760452	-31.64255	11.584594	137.867523	32.3806	-6.028305	134.951813	28.364605	38.309456	140.150284	30.3726025	16.1405755	137.5510485	-93.6577025	7.0286125	138.1839975
-31.342047	33.79377	140.770828	-31.774765	11.751177	137.7948	32.537243	-5.937029	135.518402	NaN	NaN	NaN	NaN	NaN	NaN	NaN	NaN	NaN
-29.597115	34.016472	140.91658	-31.856861	11.938963	137.846024	32.660259	-5.83971	136.096924	NaN	NaN	NaN	NaN	NaN	NaN	NaN	NaN	NaN
-27.933523	34.055462	141.074707	-31.909147	12.145552	137.983124	32.752045	-5.718063	136.629028	NaN	NaN	NaN	NaN	NaN	NaN	NaN	NaN	NaN
-26.29048	33.978901	141.181107	-31.928726	12.399669	138.142502	32.848099	-5.610572	137.222794	NaN	NaN	NaN	NaN	NaN	NaN	NaN	NaN	NaN
-24.747976	33.791134	141.357391	-31.922441	12.668291	138.311966	32.930286	-5.482056	137.807007	NaN	NaN	NaN	NaN	NaN	NaN	NaN	NaN	NaN
-22.60532	33.316666	141.501587	-31.899101	13.142145	138.517624	33.004318	-5.257888	138.564835	NaN	NaN	NaN	NaN	NaN	NaN	NaN	NaN	NaN
-21.288296	32.865288	141.573578	-31.885057	13.456305	138.587677	33.045502	-5.092208	139.063644	NaN	NaN	NaN	NaN	NaN	NaN	NaN	NaN	NaN
-20.109432	32.318512	141.590927	-31.870804	13.774462	138.623672	33.07066	-4.956236	139.457687	NaN	NaN	NaN	NaN	NaN	NaN	NaN	NaN	NaN
-19.036983	31.725466	141.564072	-31.872835	14.09852	138.601318	33.063854	-4.800619	139.831085	NaN	NaN	NaN	NaN	NaN	NaN	NaN	NaN	NaN
-18.10881	31.056887	141.518921	-31.879696	14.428917	138.546829	33.048729	-4.634325	140.177032	NaN	NaN	NaN	NaN	NaN	NaN	NaN	NaN	NaN
-17.326794	30.31934	141.436142	-31.894722	14.74087	138.472168	33.007519	-4.420718	140.439865	NaN	NaN	NaN	NaN	NaN	NaN	NaN	NaN	NaN
-16.68626	29.575686	141.319244	-31.91827	15.054512	138.376968	32.955463	-4.135243	140.705963	NaN	NaN	NaN	NaN	NaN	NaN	NaN	NaN	NaN
-16.024296	28.320471	141.141296	-31.945824	15.463734	138.238144	32.887592	-3.75302	140.981827	NaN	NaN	NaN	NaN	NaN	NaN	NaN	NaN	NaN
-15.778097	27.422091	141.015442	-31.959209	15.710852	138.150024	32.866226	-3.546098	141.10997	NaN	NaN	NaN	NaN	NaN	NaN	NaN	NaN	NaN
-15.665096	26.553383	140.88118	-31.96442	15.921629	138.073669	32.847084	-3.376024	141.172623	NaN	NaN	NaN	NaN	NaN	NaN	NaN	NaN	NaN
-15.751545	25.632418	140.762527	-31.973722	16.09853	138.000717	32.862274	-3.219346	141.187866	NaN	NaN	NaN	NaN	NaN	NaN	NaN	NaN	NaN
-15.949443	24.680515	140.612534	-31.961636	16.24378	137.931854	32.859516	-3.061532	141.040573	NaN	NaN	NaN	NaN	NaN	NaN	NaN	NaN	NaN
-16.318235	23.715124	140.440979	-31.971624	16.375088	137.894409	32.85519	-2.89196	140.771912	NaN	NaN	NaN	NaN	NaN	NaN	NaN	NaN	NaN
-16.787485	22.77264	140.153732	-31.967779	16.493301	137.832474	32.872574	-2.749315	140.464264	NaN	NaN	NaN	NaN	NaN	NaN	NaN	NaN	NaN
-17.774811	21.277977	139.676529	-31.909286	16.6374	137.764313	32.891376	-2.439408	139.741043	NaN	NaN	NaN	NaN	NaN	NaN	NaN	NaN	NaN
-18.551153	20.222607	139.353165	-31.804529	16.725452	137.853409	32.943871	-2.281591	139.057297	NaN	NaN	NaN	NaN	NaN	NaN	NaN	NaN	NaN
-19.426405	19.159092	139.130814	-31.651508	16.811783	138.14772	32.979458	-2.125825	138.350418	NaN	NaN	NaN	NaN	NaN	NaN	NaN	NaN	NaN
-20.414743	18.000748	139.131638	-31.480513	16.893698	138.697128	32.996387	-1.92136	137.613678	NaN	NaN	NaN	NaN	NaN	NaN	NaN	NaN	NaN
-21.469156	16.770599	139.238602	-31.308937	16.98807	139.398254	33.058662	-1.761087	137.000778	NaN	NaN	NaN	NaN	NaN	NaN	NaN	NaN	NaN
-22.615242	15.474052	139.554413	-31.162977	17.109411	140.223511	33.120045	-1.520354	136.61441	NaN	NaN	NaN	NaN	NaN	NaN	NaN	NaN	NaN
-23.817141	14.046201	140.027832	-31.053173	17.247677	141.112045	33.129128	-1.227343	136.43959	NaN	NaN	NaN	NaN	NaN	NaN	NaN	NaN	NaN
-25.643051	11.878863	140.956955	-30.844933	17.622303	142.299591	33.208012	-0.895347	136.776764	28.53933	43.840252	139.868439	30.873671	21.4724525	138.3226015	-92.563537	13.7721535	146.2765805
-26.872015	10.344352	141.738846	-30.711475	17.908964	142.966568	33.324329	-0.708434	137.241394	28.594849	44.021587	139.317352	30.959589	21.6565765	138.279373	-92.382539	14.1613515	147.653763
-28.108591	8.816243	142.666534	-30.61767	18.17675	143.464264	33.505585	-0.637914	137.917175	28.651148	44.140762	138.732727	31.0783665	21.751424	138.324951	-92.3137065	14.602076	148.603577
-29.342133	7.308021	143.579391	-30.555069	18.390127	143.818451	33.698849	-0.600151	138.789551	28.694427	44.19487	138.148407	31.196638	21.7973595	138.468979	-92.306776	14.9828945	149.167923
-30.5926	5.869125	144.670227	-30.540848	18.554447	144.137604	33.859695	-0.547135	139.678436	28.694683	44.224934	137.545273	31.277189	21.8388995	138.6118545	-92.358885	15.2699945	149.6633535
-31.810886	4.529042	145.840851	-30.520613	18.62483	144.503021	33.994473	-0.449735	140.523239	28.615028	44.211777	136.967758	31.3047505	21.881021	138.7454985	-92.3459765	15.368639	150.2605435
-33.059734	3.336931	147.028015	-30.470005	18.630997	144.91304	34.210663	-0.350256	141.27182	28.483608	44.153645	136.509674	31.3471355	21.9016945	138.890747	-92.2871455	15.3602995	150.935333
-34.855358	1.807557	148.633957	-30.356035	18.506807	145.585007	34.422626	-0.319511	142.09549	28.161049	44.018196	135.974365	31.2918375	21.8493425	139.0349275	-92.0039075	15.1642715	152.1350865
-36.056595	1.037685	149.631088	-30.294327	18.389801	146.101578	34.555756	-0.324982	142.435379	28.037119	43.911266	135.709244	31.2964375	21.793142	139.0723115	-91.8850915	14.98646	153.1308445
-37.222218	0.415275	150.469971	-30.205151	18.244144	146.59639	34.703194	-0.400735	142.574081	27.957344	43.777729	135.514679	31.330269	21.688497	139.04438	-91.740571	14.799791	154.1484
-38.345093	-0.033815	151.136871	-30.101019	18.085157	147.048004	34.834976	-0.493088	142.583282	27.895975	43.638466	135.342484	31.3654755	21.572689	138.962883	-91.5675135	14.597625	155.133125
-39.417351	-0.268342	151.692612	-29.964724	17.929955	147.431198	34.982864	-0.573808	142.440613	27.849436	43.501999	135.118027	31.41615	21.4640955	138.77932	-91.345598	14.3958145	156.083076
-40.418537	-0.343457	152.042679	-29.795826	17.793247	147.677582	35.136433	-0.666501	142.175797	27.79417	43.381836	134.847839	31.4653015	21.3576675	138.511818	-91.0569535	14.2288265	156.843346
-41.378201	-0.241605	152.18605	-29.618311	17.668247	147.758835	35.217903	-0.779663	141.828232	27.750015	43.256737	134.522385	31.483959	21.238537	138.1753085	-90.720581	14.097957	157.3423615
-42.625874	0.239015	152.034103	-29.402935	17.508453	147.618942	35.227585	-0.932374	141.182434	27.689695	43.073582	133.949921	31.45864	21.070604	137.5661775	-90.26451	13.946302	157.6717065
-43.386795	0.777335	151.743668	-29.3006	17.394154	147.378265	35.182541	-0.957011	140.737564	27.67787	42.983913	133.57428	31.4302055	21.013451	137.155922	-90.0314055	13.774857	157.600608
-44.049065	1.490895	151.318008	-29.205183	17.254532	147.066162	34.986229	-1.008165	140.277512	27.631903	42.881943	133.264038	31.309066	20.936889	136.770775	-89.719432	13.572175	157.361549
-44.630688	2.355904	150.786636	-29.109529	17.093798	146.725967	34.903431	-1.097962	139.855011	27.639675	42.745445	132.972092	31.271553	20.8237415	136.4135515	-89.490611	13.3638545	157.0383825
-45.070938	3.382582	150.202911	-28.995541	16.893774	146.37912	34.861168	-1.288012	139.433838	27.672911	42.56897	132.657654	31.2670395	20.640479	136.045746	-89.2581215	13.147069	156.712494
-45.413891	4.576668	149.62117	-28.901875	16.676346	146.050888	34.804569	-1.500024	138.996933	27.674818	42.377377	132.348709	31.2396935	20.4386765	135.672821	-89.0434435	12.9140155	156.428955
-45.62682	5.889801	149.020966	-28.796097	16.405231	145.731934	34.743649	-1.722048	138.537247	27.682066	42.164738	132.022919	31.2128575	20.221345	135.280083	-88.8050515	12.589117	156.183785
-45.742676	8.144166	148.135452	-28.653786	15.943219	145.290237	34.659256	-2.106332	137.859406	27.74086	41.81168	131.525848	31.200058	19.852674	134.692627	-88.50763	12.033764	155.887847
-45.6329	9.771974	147.478561	-28.577488	15.605052	144.992844	34.582935	-2.261943	137.362015	27.669064	41.654869	131.249969	31.1259995	19.696463	134.305992	-88.2809755	11.513641	155.679696
-45.451458	11.548764	146.856476	-28.553682	15.289633	144.699417	34.445038	-2.403067	136.840027	27.595911	41.496269	130.999191	31.0204745	19.546601	133.919609	-88.1278385	11.032665	155.479225
-45.12714	13.424772	146.149902	-28.57851	14.998431	144.361267	34.267269	-2.560633	136.285431	27.519154	41.374554	130.845383	30.8932115	19.4069605	133.565407	-88.0502315	10.5899015	155.157127
-44.69912	15.448591	145.488174	-28.660044	14.787655	144.007843	34.015633	-2.72605	135.675873	27.442963	41.274929	130.785507	30.729298	19.2744395	133.23069	-88.049386	10.3008705	154.784996
-44.124531	17.603687	144.825775	-28.784454	14.626079	143.671051	33.740685	-2.905969	135.12973	27.377748	41.198914	130.797943	30.5592165	19.1464725	132.9638365	-88.1281245	10.1056855	154.3782655
-43.436733	19.818392	144.191528	-28.915337	14.502481	143.306641	33.513943	-3.035841	134.753708	27.39406	41.203739	131.001678	30.4540015	19.083949	132.877693	-88.2846755	9.921013	153.735589
-42.172913	23.340857	143.267487	-29.121859	14.477304	142.782135	33.309059	-3.173776	134.423569	27.688698	41.326611	131.748871	30.4988785	19.0764175	133.08622	-88.7425965	9.8781905	152.47805
-41.131828	25.773746	142.753067	-29.254145	14.566782	142.405441	33.244629	-3.224057	134.448212	28.315714	41.367992	132.476639	30.7801715	19.0719675	133.4624255	-89.2884615	10.0615965	151.3484565
-39.992435	28.21409	142.401428	-29.382124	14.697866	141.983994	33.242981	-3.204562	134.62265	28.71101	41.580261	133.700607	30.9769955	19.1878495	134.1616285	-89.7412435	10.2078825	149.8063595
-38.701187	30.612436	142.205994	-29.418224	14.799781	141.557465	33.375546	-3.0531	134.861267	29.146545	41.825966	135.121872	31.2610455	19.386433	134.9915695	-90.0974935	10.213129	148.1233605
-37.351181	32.939415	142.227249	-29.493713	14.87729	141.073135	33.701752	-2.914472	135.265533	29.590511	42.036808	136.815781	31.6461315	19.561168	136.040657	-90.6335575	10.193412	146.105613
-35.970909	35.178154	142.500488	-29.553843	14.990483	140.624985	33.98708	-2.894295	135.695877	29.92729	42.150593	138.633331	31.957185	19.628149	137.164604	-91.064871	10.352817	144.085366
-34.568062	37.270073	142.995148	-29.586124	15.106935	140.155365	34.311665	-2.785384	136.127472	NaN	NaN	NaN	NaN	NaN	NaN	NaN	NaN	NaN
-32.466667	40.027866	144.149261	-29.507933	15.268275	139.66832	34.724339	-2.544587	136.642944	NaN	NaN	NaN	NaN	NaN	NaN	NaN	NaN	NaN
-31.126326	41.599697	145.172394	-29.43029	15.353698	139.543228	35.05241	-2.365201	136.889954	NaN	NaN	NaN	NaN	NaN	NaN	NaN	NaN	NaN
-29.876392	42.934708	146.338089	-29.34831	15.447326	139.571182	35.358822	-2.177515	137.076416	NaN	NaN	NaN	NaN	NaN	NaN	NaN	NaN	NaN
-28.689156	44.073574	147.45491	-29.26062	15.549117	139.791916	35.590588	-2.003042	137.270386	NaN	NaN	NaN	NaN	NaN	NaN	NaN	NaN	NaN
-27.522438	44.979927	148.593933	-29.186886	15.655751	140.165253	35.736092	-1.85816	137.473419	NaN	NaN	NaN	NaN	NaN	NaN	NaN	NaN	NaN
-26.402765	45.687302	149.620361	-29.128048	15.770513	140.607315	35.844791	-1.763173	137.677856	NaN	NaN	NaN	NaN	NaN	NaN	NaN	NaN	NaN
-25.37785	46.214188	150.464325	-29.030947	15.853876	141.011444	35.965794	-1.707229	137.796478	NaN	NaN	NaN	NaN	NaN	NaN	NaN	NaN	NaN
-23.85214	46.64846	151.260193	-28.901022	15.981189	141.522079	36.060802	-1.712656	137.881165	NaN	NaN	NaN	NaN	NaN	NaN	NaN	NaN	NaN
-22.891253	46.726082	151.579468	-28.856951	16.048388	141.817963	36.100513	-1.759152	137.917725	NaN	NaN	NaN	NaN	NaN	NaN	NaN	NaN	NaN
-22.03129	46.517693	151.70462	-28.843052	16.097652	142.076614	36.111492	-1.766121	137.947876	NaN	NaN	NaN	NaN	NaN	NaN	NaN	NaN	NaN
-21.26861	46.110378	151.636688	-28.834444	16.174742	142.278564	36.092712	-1.762699	137.971558	NaN	NaN	NaN	NaN	NaN	NaN	NaN	NaN	NaN
-20.628632	45.478512	151.407608	-28.850317	16.253288	142.398331	36.061104	-1.746955	137.982452	NaN	NaN	NaN	NaN	NaN	NaN	NaN	NaN	NaN
-20.030514	44.670719	151.022339	-28.892321	16.310167	142.418198	36.017654	-1.751445	138.000351	NaN	NaN	NaN	NaN	NaN	NaN	NaN	NaN	NaN
-19.535097	43.652424	150.46347	-28.944653	16.338755	142.295135	35.903584	-1.755562	137.972717	NaN	NaN	NaN	NaN	NaN	NaN	NaN	NaN	NaN
-18.89846	41.867889	149.219193	-29.103109	16.425953	141.908936	35.655128	-1.873417	137.839035	NaN	NaN	NaN	NaN	NaN	NaN	NaN	NaN	NaN
-18.574274	40.466621	148.183136	-29.264494	16.513336	141.623062	35.481571	-2.016981	137.651474	NaN	NaN	NaN	NaN	NaN	NaN	NaN	NaN	NaN
-18.289515	38.929523	146.941116	-29.402246	16.655102	141.356781	35.340458	-2.209876	137.47876	NaN	NaN	NaN	NaN	NaN	NaN	NaN	NaN	NaN
-18.115395	37.253521	145.689117	-29.537868	16.811701	141.17099	35.232964	-2.407358	137.48761	NaN	NaN	NaN	NaN	NaN	NaN	NaN	NaN	NaN
-18.01354	35.40044	144.495056	-29.634798	16.982756	141.111252	35.135136	-2.566409	137.599792	NaN	NaN	NaN	NaN	NaN	NaN	NaN	NaN	NaN
-18.02029	33.468517	143.457062	-29.707777	17.20507	141.160141	35.059635	-2.748508	137.90712	NaN	NaN	NaN	NaN	NaN	NaN	NaN	NaN	NaN
-18.131075	31.415562	142.660645	-29.777891	17.441782	141.323349	34.981598	-2.854743	138.389603	NaN	NaN	NaN	NaN	NaN	NaN	NaN	NaN	NaN
-18.561726	28.223932	142.115479	-29.888121	17.714991	141.729843	34.76263	-2.939539	139.424881	30.671448	42.221886	141.904388	32.717039	19.6411735	140.6646345	-92.493281	15.7888085	142.7950515
-18.978786	26.086504	142.106766	-29.957109	17.806675	142.112473	34.594635	-2.939394	140.219971	30.622297	42.186771	141.526108	32.608466	19.6236885	140.8730395	-92.522684	15.9896615	143.3519065
-19.484545	23.948959	142.38475	-30.044142	17.831013	142.555969	34.398838	-2.957992	141.02623	30.547623	42.110054	141.281143	32.4732305	19.576031	141.1536865	-92.5615145	16.085995	143.9582515
-20.095505	21.900698	142.804779	-30.125443	17.806852	143.017609	34.225739	-3.027122	141.869141	30.469501	42.003937	141.144745	32.34762	19.4884075	141.506943	-92.598506	16.1252965	144.528275
-20.751177	19.955732	143.359009	-30.191792	17.759981	143.497498	34.090038	-3.100301	142.673401	30.388355	41.889709	141.012329	32.2391965	19.394704	141.842865	-92.6227805	16.125258	145.152131
-21.465687	18.110189	143.963989	-30.270041	17.693024	143.964233	34.017616	-3.151538	143.430786	30.284723	41.826599	140.923019	32.1511695	19.3375305	142.1769025	-92.6912515	16.0485175	145.7515635
-22.258797	16.419966	144.596039	-30.332432	17.59424	144.377258	33.964649	-3.17883	144.091019	NaN	NaN	NaN	NaN	NaN	NaN	NaN	NaN	NaN
-23.519938	14.146492	145.488327	-30.382767	17.445267	144.947174	33.924858	-3.213624	144.796295	NaN	NaN	NaN	NaN	NaN	NaN	NaN	NaN	NaN
-24.422382	12.866466	145.979279	-30.399725	17.368048	145.226456	33.932858	-3.249996	145.063889	NaN	NaN	NaN	NaN	NaN	NaN	NaN	NaN	NaN
-25.394526	11.73144	146.364624	-30.415735	17.287792	145.426331	33.930943	-3.32261	145.208176	NaN	NaN	NaN	NaN	NaN	NaN	NaN	NaN	NaN
-26.354445	10.757031	146.539764	-30.404222	17.227566	145.522491	33.936455	-3.444581	145.208191	NaN	NaN	NaN	NaN	NaN	NaN	NaN	NaN	NaN
-27.378601	9.972748	146.538345	-30.404562	17.190575	145.46283	33.940922	-3.545173	145.07988	NaN	NaN	NaN	NaN	NaN	NaN	NaN	NaN	NaN
-28.440252	9.31428	146.320206	-30.410818	17.124439	145.270401	33.941502	-3.643099	144.901581	NaN	NaN	NaN	NaN	NaN	NaN	NaN	NaN	NaN
-29.547993	8.77332	145.901474	-30.459541	17.02354	144.998978	33.914349	-3.709116	144.601089	NaN	NaN	NaN	NaN	NaN	NaN	NaN	NaN	NaN
-31.283045	8.272605	144.928558	-30.602015	16.775951	144.483185	33.791725	-3.922566	143.989822	29.997372	40.67318	140.502441	31.8945485	18.375307	142.2461315	-93.0985785	15.176595	146.7202385
-32.495232	8.088021	144.228333	-30.689749	16.532793	144.133957	33.717232	-4.206789	143.497162	30.078039	40.546116	140.490768	31.8976355	18.1696635	141.993965	-93.2771335	14.8959225	146.273949
-33.698273	8.041547	143.612427	-30.776411	16.231922	143.879883	33.639698	-4.512347	142.933777	29.964403	40.335037	140.756958	31.8020505	17.911345	141.8453675	-93.3548725	14.552499	145.9143985
-34.962978	8.096808	143.305344	-30.859753	15.935275	143.845825	33.577946	-4.731864	142.296295	29.777187	40.161655	140.80748	31.6775665	17.7148955	141.5518875	-93.3970725	14.1556545	146.1397625
-36.191158	8.33065	143.368607	-30.931335	15.633671	144.028122	33.536613	-4.905745	141.639252	29.529221	40.036266	140.566055	31.532917	17.5652605	141.1026535	-93.395587	13.7020815	146.9535905
-37.480606	8.632479	143.773865	-31.008259	15.307713	144.415268	33.417423	-5.003688	140.993332	29.304358	39.893429	140.10643	31.3608905	17.4448705	140.549881	-93.3774085	13.1705555	148.280655
-38.7127	8.966128	144.393646	-31.035322	14.951299	144.919678	33.257462	-5.033045	140.360611	29.038105	39.714466	139.535385	31.1477835	17.3407105	139.947998	-93.2184275	12.5618875	149.891358
-40.420418	9.61295	145.52832	-31.043684	14.327606	145.761459	33.045925	-5.223878	139.563828	28.540373	39.400097	138.666016	30.793149	17.0881095	139.114922	-92.880517	11.5671025	152.407996
-41.471077	10.097702	146.284882	-31.0406	13.868371	146.272034	32.865768	-5.407069	139.089554	28.185711	39.144127	138.217926	30.5257395	16.868529	138.65374	-92.6069395	10.868213	153.890328
-42.479763	10.577894	146.961411	-31.072205	13.408312	146.731583	32.68581	-5.593889	138.7052	27.776951	38.888187	137.813248	30.2313805	16.647149	138.259224	-92.3757905	10.169475	155.203942
-43.347172	11.141541	147.555832	-31.10516	12.943283	147.101822	32.482357	-5.781863	138.33757	27.386078	38.685524	137.459976	29.9342175	16.4518305	137.898773	-92.1445375	9.4347355	156.304871
-44.130447	11.745911	148.076233	-31.169453	12.512387	147.393188	32.232994	-5.967621	138.012711	27.065956	38.505844	137.213379	29.649475	16.2691115	137.613045	-91.988381	8.7556625	157.173331
-44.756744	12.410718	148.47406	-31.206284	12.099698	147.587814	31.987909	-6.093217	137.700897	26.819324	38.307251	137.004959	29.4036165	16.107017	137.352928	-91.8161845	8.092379	157.8227
-45.282623	13.106704	148.716583	-31.207031	11.697991	147.662582	31.798141	-6.269716	137.412857	26.639484	38.115181	136.862244	29.2188125	15.9227325	137.1375505	-91.6328745	7.4732495	158.1876135
-45.982014	14.079918	148.913116	-31.206694	11.235894	147.689362	31.606037	-6.578838	136.94101	26.487585	37.841366	136.743317	29.046811	15.631264	136.8421635	-91.460199	6.840524	158.5365605
-46.225365	14.820528	148.949081	-31.166576	10.944641	147.602585	31.524933	-6.747356	136.699097	26.462358	37.690754	136.71701	28.9936455	15.471699	136.7080535	-91.3267975	6.417583	158.4971165
-46.343826	15.568477	148.894592	-31.145882	10.681747	147.455841	31.462738	-6.939748	136.41452	26.465496	37.564804	136.753967	28.964117	15.312528	136.5842435	-91.255881	6.050966	158.3274385
-46.312817	16.347233	148.766296	-31.146912	10.439644	147.253815	31.412235	-7.110565	136.157562	26.465139	37.402554	136.794632	28.938687	15.1459945	136.476097	-91.232511	5.7332935	158.031533
-46.199608	17.114832	148.626694	-31.148529	10.197498	146.975784	31.353199	-7.311467	135.856598	26.450485	37.212162	136.815338	28.901842	14.9503475	136.335968	-91.1989	5.4446485	157.6156
-45.911968	17.796089	148.356171	-31.151968	9.952497	146.62941	31.293139	-7.494129	135.534851	26.4813	36.98674	136.792847	28.8872195	14.7463055	136.163849	-91.1911555	5.1586885	157.094971
-45.510536	18.467293	147.989746	-31.146908	9.741706	146.207611	31.232939	-7.713411	135.172806	26.518864	36.778786	136.709915	28.8759015	14.5326875	135.9413605	-91.1697175	4.9507245	156.4738615
-44.656433	19.34804	147.37471	-31.160185	9.528805	145.588867	31.176748	-7.96559	134.623688	26.569431	36.553169	136.403336	28.8730895	14.2937895	135.513512	-91.1934595	4.7638205	155.664222
-43.935184	19.884304	146.987259	-31.185474	9.44306	145.245071	31.108376	-8.09114	134.233856	26.57328	36.441143	136.163635	28.840828	14.1750015	135.1987455	-91.211776	4.7111185	155.2913965
-43.079857	20.348145	146.629471	-31.189589	9.401611	144.961624	31.054432	-8.193525	133.971786	26.588839	36.374485	135.901398	28.8216355	14.09048	134.936592	-91.2008135	4.712742	154.986656
-42.082108	20.804335	146.279099	-31.16514	9.393854	144.766312	31.052795	-8.235743	133.829193	26.626863	36.341614	135.656464	28.839829	14.0529355	134.7428285	-91.170109	4.7347725	154.7897955
-40.976543	21.172163	145.904495	-31.117334	9.376201	144.636642	31.100723	-8.272689	133.749741	26.684374	36.31892	135.494705	28.8925485	14.0231155	134.622223	-91.1272165	4.7292865	154.651061
-39.721985	21.512489	145.604111	-31.078287	9.349585	144.544678	31.163311	-8.333845	133.770447	26.723225	36.283165	135.377823	28.943268	13.97466	134.574135	-91.099842	4.72451	154.515221
-38.363037	21.752293	145.289291	-31.049984	9.314344	144.483444	31.258291	-8.424755	133.837662	26.75856	36.236984	135.290909	29.0084255	13.9061145	134.5642855	-91.1083935	4.7225735	154.4026025
-36.139175	22.050528	144.723251	-31.039986	9.282793	144.307709	31.377729	-8.595618	133.974045	26.837021	36.174507	135.292999	29.107375	13.7894445	134.633522	-91.187347	4.7761415	153.981896
-34.511303	22.243416	144.305954	-31.06653	9.333415	144.062836	31.490322	-8.687468	134.109177	26.930037	36.142551	135.427277	29.2101795	13.7275415	134.768227	-91.3432395	4.9392885	153.357445
-32.848255	22.375587	143.694885	-31.117756	9.481647	143.605759	31.616529	-8.782015	134.303802	27.148554	36.133686	135.713989	29.3825415	13.6758355	135.0088955	-91.6180535	5.2874585	152.2026225
-31.059563	22.525572	142.996384	-31.233927	9.711897	142.971893	31.740305	-8.797984	134.492432	27.445423	36.19582	136.21727	29.592864	13.698918	135.354851	-92.060718	5.724876	150.588935
-29.282946	22.596624	142.210617	-31.415976	10.009336	142.183167	31.804865	-8.799983	134.649109	27.749216	36.253357	136.820618	29.7770405	13.726687	135.7348635	-92.6089925	6.291985	148.6314705
-27.450806	22.63468	141.448975	-31.68014	10.352127	141.281784	31.799429	-8.819963	134.83226	27.953518	36.311523	137.434799	29.8764735	13.74578	136.1335295	-93.2367535	6.958474	146.4300385
-25.597775	22.576399	140.787216	-31.897106	10.711566	140.354187	31.711712	-8.761153	134.992905	28.161747	36.331345	138.122208	29.9367295	13.785096	136.5575565	-93.7309415	7.638036	144.1508175
-22.782431	22.310026	139.963089	-32.076736	11.239594	139.013916	31.628593	-8.614805	135.216095	28.408468	36.384644	139.212402	30.0185305	13.8849195	137.2142485	-94.1720025	8.5942685	140.8135835
-20.96365	21.934563	139.652222	-32.068027	11.57846	138.328598	31.686888	-8.467856	135.415985	28.580299	36.456635	139.974564	30.1335935	13.9943895	137.6952745	-94.2696475	9.1625305	138.9619215
-19.156179	21.425154	139.535004	-31.970955	11.90509	137.897232	31.844095	-8.245995	135.627045	28.737551	36.596546	140.760971	30.290823	14.1752755	138.194008	-94.232733	9.6349045	137.600456
-17.427807	20.777576	139.628006	-31.786705	12.232712	137.691803	32.119663	-8.032796	135.991867	NaN	NaN	NaN	NaN	NaN	NaN	NaN	NaN	NaN
-15.783413	20.029591	139.832138	-31.593794	12.614533	137.703644	32.386501	-7.831367	136.47644	NaN	NaN	NaN	NaN	NaN	NaN	NaN	NaN	NaN
-14.232722	19.14502	140.173126	-31.421318	13.023127	137.852692	32.673836	-7.670412	137.107544	NaN	NaN	NaN	NaN	NaN	NaN	NaN	NaN	NaN
-12.830736	18.158127	140.552216	-31.257534	13.394181	138.074463	32.891743	-7.496629	137.874481	NaN	NaN	NaN	NaN	NaN	NaN	NaN	NaN	NaN
-10.953404	16.459505	141.235962	-31.058794	13.89918	138.433533	33.069557	-7.141993	138.96846	NaN	NaN	NaN	NaN	NaN	NaN	NaN	NaN	NaN
-9.865956	15.238312	141.647202	-30.946367	14.205207	138.600296	33.154049	-6.966683	139.69986	NaN	NaN	NaN	NaN	NaN	NaN	NaN	NaN	NaN
-8.937154	13.940687	142.051453	-30.865189	14.452347	138.732178	33.210522	-6.821363	140.30658	NaN	NaN	NaN	NaN	NaN	NaN	NaN	NaN	NaN
-8.153307	12.556646	142.402252	-30.791115	14.661018	138.871689	33.25518	-6.652617	140.868134	NaN	NaN	NaN	NaN	NaN	NaN	NaN	NaN	NaN
-7.537796	11.154481	142.746674	-30.729692	14.819777	139.05986	33.293526	-6.483881	141.338821	NaN	NaN	NaN	NaN	NaN	NaN	NaN	NaN	NaN
-7.052754	9.708546	143.042343	-30.669577	14.936068	139.263458	33.352493	-6.342887	141.719467	NaN	NaN	NaN	NaN	NaN	NaN	NaN	NaN	NaN
-6.720783	8.236549	143.229706	-30.615843	15.026143	139.474411	33.417027	-6.201954	141.987167	NaN	NaN	NaN	NaN	NaN	NaN	NaN	NaN	NaN
-6.547143	6.019426	143.442245	-30.536798	15.130427	139.726929	33.528622	-6.056427	142.207581	NaN	NaN	NaN	NaN	NaN	NaN	NaN	NaN	NaN
-6.623101	4.505951	143.516876	-30.488989	15.199043	139.878601	33.587078	-6.015244	142.2659	NaN	NaN	NaN	NaN	NaN	NaN	NaN	NaN	NaN
-6.838619	3.024021	143.547302	-30.467684	15.240036	139.969604	33.633785	-5.993983	142.305679	NaN	NaN	NaN	NaN	NaN	NaN	NaN	NaN	NaN
-7.201526	1.530243	143.511993	-30.443596	15.287396	139.966827	33.645222	-5.952844	142.321075	NaN	NaN	NaN	NaN	NaN	NaN	NaN	NaN	NaN
-7.646933	0.035868	143.396439	-30.424278	15.369579	139.914642	33.656303	-5.872755	142.290741	NaN	NaN	NaN	NaN	NaN	NaN	NaN	NaN	NaN
-8.258829	-1.389601	143.301331	-30.426567	15.467056	139.834183	33.657845	-5.790458	142.232864	30.425798	39.589165	143.788788	32.0418215	16.8993535	143.010826	-92.8949555	14.0347585	136.65754
-9.012229	-2.804551	143.219421	-30.414183	15.607625	139.700668	33.668499	-5.631698	142.163193	30.424026	39.755436	143.311234	32.0462625	17.061869	142.7372135	-92.8746285	14.153381	136.6641225
-10.315004	-4.797107	143.054977	-30.40737	15.830692	139.498764	33.693203	-5.324181	142.063522	30.337778	40.050461	142.497986	32.0154905	17.36314	142.280754	-92.8302305	14.298244	136.716774
-11.38453	-6.062325	143.14006	-30.423563	15.956852	139.464874	33.712456	-5.040535	141.997284	30.247572	40.28302	141.881485	31.980014	17.6212425	141.9393845	-92.82714	14.2924615	136.9903635
-12.543954	-7.217783	143.303268	-30.445545	16.051701	139.57756	33.752361	-4.731038	141.966782	30.172512	40.549377	141.262955	31.9624365	17.9091695	141.6148685	-92.8535265	14.1942325	137.5402515
-13.818762	-8.327909	143.629272	-30.446842	16.101719	139.8228	33.818527	-4.411638	141.973434	30.098284	40.827194	140.74437	31.9584055	18.207778	141.358902	-92.8520895	13.99566	138.286698
-15.169825	-9.348334	144.115021	-30.417994	16.117283	140.210342	33.925896	-4.076536	142.029861	30.023512	41.058617	140.341766	31.974704	18.4910405	141.1858135	-92.810692	13.7435255	139.2348705
-16.603138	-10.240358	144.764008	-30.367125	16.103849	140.742462	34.054737	-3.795613	142.14743	29.915464	41.266148	140.033859	31.9851005	18.7352675	141.0906445	-92.7193505	13.4724305	140.3942795
-18.124878	-11.045217	145.416016	-30.304131	16.052727	141.358994	34.211044	-3.553509	142.276627	29.843742	41.456745	139.807785	32.027393	18.951618	141.042206	-92.635655	13.153836	141.675782
-20.525379	-11.958569	146.442688	-30.183088	15.93869	142.343445	34.449966	-3.237049	142.480743	29.724682	41.692436	139.536285	32.087324	19.2276935	141.008514	-92.4535	12.6496865	143.678376
-22.182426	-12.467926	147.031906	-30.108908	15.859988	142.990067	34.59444	-3.045205	142.587601	29.651266	41.828232	139.365204	32.122853	19.3915135	140.9764025	-92.340669	12.3284625	145.0037315
-23.893553	-12.798203	147.573059	-30.020618	15.769593	143.590256	34.736938	-2.860487	142.635162	29.573921	41.966293	139.217957	32.1554295	19.552903	140.9265595	-92.1966655	11.986283	146.2539525
-25.634401	-13.041122	148.037292	-29.924006	15.66938	144.140625	34.89016	-2.693025	142.65712	29.483727	42.081413	139.143951	32.1869435	19.694194	140.9005355	-92.0349555	11.644566	147.3807145
-27.369457	-13.143653	148.368118	-29.830986	15.588911	144.621323	35.069641	-2.542412	142.630249	29.404808	42.18877	139.113358	32.2372245	19.823179	140.8718035	-91.8991965	11.354643	148.3708425
-29.142979	-13.107384	148.634766	-29.721674	15.512559	145.035538	35.229691	-2.387898	142.561356	29.322496	42.313683	139.059204	32.2760935	19.9628925	140.81028	-91.7194415	11.0622255	149.260796
-30.906275	-12.955914	148.779755	-29.613981	15.480465	145.358826	35.366013	-2.215453	142.437912	29.262777	42.442936	138.955338	32.314395	20.1137415	140.696625	-91.542357	10.8471885	150.021027
-33.574516	-12.480268	148.880524	-29.422947	15.463519	145.693283	35.551956	-1.930625	142.093781	29.209265	42.640148	138.690598	32.3806105	20.3547615	140.3921895	-91.2265045	10.5722765	150.9943765
-35.326424	-11.986867	148.879868	-29.277763	15.471402	145.811646	35.692032	-1.740222	141.812866	29.161909	42.753632	138.360443	32.4269705	20.506705	140.0866545	-90.9824965	10.436099	151.5366375
-37.061199	-11.37632	148.862915	-29.114273	15.482025	145.848862	35.811714	-1.519562	141.49646	29.096624	42.855225	137.947098	32.454169	20.6678315	139.721779	-90.682715	10.2962185	151.975945
-38.738472	-10.627281	148.873047	-28.976858	15.487512	145.850815	36.032696	-1.217805	141.259048	29.054495	42.948166	137.540894	32.5435955	20.8651805	139.399971	-90.4973115	10.1098435	152.301659
-40.386547	-9.761556	148.973358	-28.830873	15.495907	145.814926	36.130844	-0.90852	140.853043	28.920212	43.103523	136.916504	32.525528	21.0975015	138.8847735	-90.187274	9.8943125	152.7450785
-41.987087	-8.744569	149.113068	-28.710339	15.525113	145.800095	36.198135	-0.552142	140.479187	28.780487	43.284966	136.307327	32.489311	21.366412	138.393257	-89.909989	9.683814	153.206933
-43.504894	-7.603081	149.315933	-28.528807	15.56486	145.813889	36.229389	-0.238148	140.134735	28.643551	43.485336	135.730179	32.43647	21.623594	137.932457	-89.494084	9.506126	153.695321
-45.653595	-5.623209	149.639816	-28.221321	15.6374	145.924026	36.424225	0.205756	139.722778	28.2444	43.889713	135.021484	32.3343125	22.0477345	137.372131	-88.7769545	9.2270655	154.475921
-46.975765	-4.120979	149.903259	-28.035862	15.668853	146.057068	36.475616	0.431235	139.448242	28.13096	44.074966	134.541	32.303288	22.2531005	136.994621	-88.375012	9.0846055	155.119515
-48.202644	-2.483589	150.178711	-27.87536	15.718417	146.236069	36.48666	0.570127	139.129456	27.95825	44.2425	134.05748	32.222455	22.4063135	136.593468	-87.973175	9.0305205	155.87867
-49.338436	-0.737492	150.425751	-27.729916	15.708068	146.41185	36.444962	0.760648	138.721771	27.778959	44.422985	133.627594	32.1119605	22.5918165	136.1746825	-87.5717925	8.8243195	156.6490175
-50.354652	1.134153	150.639755	-27.597067	15.679552	146.573181	36.328526	0.900984	138.219254	27.632713	44.56818	133.257858	31.9806195	22.734582	135.738556	-87.1747535	8.624522	157.407806
-51.296486	3.113836	150.765198	-27.497355	15.630375	146.684708	36.204769	1.013419	137.738739	27.427292	44.739819	132.983932	31.8160305	22.876619	135.3613355	-86.8107405	8.384131	158.0080805
-52.099846	5.193476	150.808411	-27.392487	15.534592	146.735886	36.055489	1.137225	137.198395	27.269936	44.891335	132.800247	31.6627125	23.01428	134.999321	-86.4476865	8.054904	158.472451
-53.06797	8.458399	150.850159	-27.264742	15.384677	146.761978	35.845154	1.208882	136.385971	27.355598	45.027611	132.627197	31.600376	23.1182465	134.506584	-86.12986	7.6511075	159.017372
-53.54467	10.694633	150.855438	-27.204603	15.262495	146.757095	35.677906	1.301627	135.851135	27.280611	45.159328	132.660583	31.4792585	23.2304775	134.255859	-85.8884645	7.2945125	159.258331
-53.892685	13.067584	150.90744	-27.173666	15.178127	146.749023	35.508793	1.390727	135.360901	27.229494	45.281437	132.740356	31.3691435	23.336082	134.0506285	-85.7164755	7.020172	159.4474175
-54.080223	15.385905	150.953461	-27.146648	15.11925	146.721191	35.333042	1.429319	134.873672	27.206945	45.389332	132.882172	31.2699935	23.4093255	133.877922	-85.5632895	6.8291745	159.56446
-54.110943	17.825071	150.988083	-27.163073	15.108377	146.667068	35.166653	1.468766	134.446808	27.200836	45.468121	132.945831	31.1837445	23.4684435	133.6963195	-85.5098905	6.7483105	159.6378165
-53.976822	20.278111	150.907959	-27.214468	15.137426	146.587021	35.013615	1.499871	134.113068	27.20133	45.542835	133.015945	31.1074725	23.521353	133.5645065	-85.5364085	6.753499	159.6095355
-53.720345	22.77836	150.823166	-27.271927	15.194395	146.460648	34.849987	1.512082	133.810883	27.204109	45.585121	133.028488	31.027048	23.5486015	133.4196855	-85.570902	6.8401885	159.5016105
-53.0252	26.517538	150.463058	-27.407562	15.298362	146.19278	34.640827	1.533847	133.514618	27.210844	45.619183	133.015228	30.9258355	23.576515	133.264923	-85.7409595	7.020209	159.120637
-52.37355	29.022089	150.056992	-27.518654	15.370841	145.981461	34.494846	1.520663	133.402237	27.263409	45.640099	133.066696	30.8791275	23.580381	133.2344665	-85.9164355	7.161301	158.7284555
-51.598652	31.503576	149.625198	-27.656788	15.472499	145.75116	34.357693	1.473515	133.348495	27.346478	45.675442	133.260071	30.8520855	23.5744785	133.304283	-86.1656615	7.3705195	158.198037
-50.671024	34.005131	149.169891	-27.805632	15.603009	145.497864	34.227978	1.440414	133.340744	27.521461	45.784229	133.695908	30.8747195	23.6123215	133.518326	-86.4859835	7.5936965	157.477402
-49.575798	36.490051	148.822403	-27.971512	15.752787	145.222443	34.075298	1.444944	133.323273	27.676874	45.914822	134.007507	30.876086	23.679883	133.66539	-86.81911	7.825691	156.779496
-48.320953	38.943871	148.591522	-28.164927	15.905239	144.844574	33.934307	1.423513	133.298477	27.863401	46.03347	134.574387	30.898854	23.7284915	133.936432	-87.228708	8.0819865	155.752716
-46.877689	41.308792	148.518555	-28.375847	16.053862	144.401123	33.751915	1.392338	133.202408	28.073627	46.109894	135.26712	30.912771	23.751116	134.234764	-87.664465	8.356608	154.567482
-44.478504	44.646961	148.788437	-28.735703	16.235312	143.539581	33.57193	1.449137	133.080414	28.488901	46.166267	136.640778	31.0304155	23.807702	134.860596	-88.5018215	8.662922	152.218566
-42.701427	46.693439	149.075668	-28.93289	16.452166	142.881317	33.502914	1.460007	133.021591	28.753996	46.161346	137.766464	31.128455	23.8106765	135.3940275	-88.994235	9.0936555	150.3686065
-40.815277	48.60466	149.407166	-29.045919	16.748615	142.222092	33.584221	1.525995	133.143341	NaN	NaN	NaN	NaN	NaN	NaN	NaN	NaN	NaN
-38.876965	50.285904	150.007111	-29.113766	17.101105	141.675995	33.729362	1.655585	133.377533	NaN	NaN	NaN	NaN	NaN	NaN	NaN	NaN	NaN
-36.887444	51.669331	150.844269	-29.118351	17.503353	141.334946	33.921612	1.862352	133.708267	NaN	NaN	NaN	NaN	NaN	NaN	NaN	NaN	NaN
-34.891399	52.773483	151.821777	-29.104349	17.967966	141.250778	34.103756	2.120432	134.112778	NaN	NaN	NaN	NaN	NaN	NaN	NaN	NaN	NaN
-32.832336	53.549355	153.021545	-29.087421	18.447615	141.47554	34.260128	2.445016	134.525375	NaN	NaN	NaN	NaN	NaN	NaN	NaN	NaN	NaN
NaN	NaN	NaN	-29.148573	19.101515	142.011322	34.433018	2.843443	135.36293	NaN	NaN	NaN	NaN	NaN	NaN	NaN	NaN	NaN
-27.892754	54.827976	154.813049	-29.188364	19.435509	142.34697	34.526226	3.034269	135.928497	NaN	NaN	NaN	NaN	NaN	NaN	NaN	NaN	NaN
-25.865116	55.021976	155.021805	-29.236794	19.692621	142.620438	34.607281	3.127731	136.443069	NaN	NaN	NaN	NaN	NaN	NaN	NaN	NaN	NaN
-23.791548	55.10162	154.88472	-29.303213	19.905922	142.852921	34.72686	3.109423	136.820755	NaN	NaN	NaN	NaN	NaN	NaN	NaN	NaN	NaN
-21.824398	54.900391	154.449402	-29.375795	20.139175	143.090958	34.803059	2.996149	137.26799	NaN	NaN	NaN	NaN	NaN	NaN	NaN	NaN	NaN
-19.848415	54.569763	153.699417	-29.461157	20.419975	143.318634	34.857063	2.90729	137.727768	NaN	NaN	NaN	NaN	NaN	NaN	NaN	NaN	NaN
-17.873011	54.059761	152.626495	-29.547251	20.756126	143.446365	34.930428	2.804116	138.355072	NaN	NaN	NaN	NaN	NaN	NaN	NaN	NaN	NaN
-15.099725	52.996403	150.735184	-29.697815	21.224295	143.118744	35.016403	2.837888	139.579422	NaN	NaN	NaN	NaN	NaN	NaN	NaN	NaN	NaN
-13.380771	52.092003	149.435883	-29.808083	21.489025	142.725235	34.973423	2.971586	140.402863	NaN	NaN	NaN	NaN	NaN	NaN	NaN	NaN	NaN
-11.776776	50.950073	148.499649	-29.972195	21.720703	142.490768	34.8372	3.060863	141.116852	NaN	NaN	NaN	NaN	NaN	NaN	NaN	NaN	NaN
-10.371492	49.636715	147.953049	-30.162609	21.883438	142.44191	34.70055	3.07026	141.812057	NaN	NaN	NaN	NaN	NaN	NaN	NaN	NaN	NaN
-9.093451	48.143547	147.807175	-30.30043	21.942383	142.523254	34.577755	3.116106	142.35199	NaN	NaN	NaN	NaN	NaN	NaN	NaN	NaN	NaN
-8.002307	46.529926	147.912689	-30.382755	21.925636	142.732056	34.491341	3.217592	142.686523	NaN	NaN	NaN	NaN	NaN	NaN	NaN	NaN	NaN
-7.040695	44.797157	148.255051	-30.475277	21.869005	143.132553	34.443413	3.196662	142.829926	NaN	NaN	NaN	NaN	NaN	NaN	NaN	NaN	NaN
-5.810319	42.011505	148.883362	-30.556143	21.688578	143.871368	34.409718	3.038931	142.812531	NaN	NaN	NaN	NaN	NaN	NaN	NaN	NaN	NaN
-5.109349	39.997257	149.270386	-30.573013	21.51549	144.363586	34.397427	2.894123	142.713943	NaN	NaN	NaN	NaN	NaN	NaN	NaN	NaN	NaN
-4.539535	37.942532	149.559616	-30.593876	21.364862	144.833694	34.399696	2.777542	142.6073	NaN	NaN	NaN	NaN	NaN	NaN	NaN	NaN	NaN
-4.013183	35.792248	149.706421	-30.57918	21.212877	145.177582	34.421108	2.668003	142.53241	NaN	NaN	NaN	NaN	NaN	NaN	NaN	NaN	NaN
-3.561436	33.591908	149.62384	-30.541765	21.104006	145.308151	34.469055	2.541102	142.625076	NaN	NaN	NaN	NaN	NaN	NaN	NaN	NaN	NaN
-3.19346	31.30685	149.424927	-30.489454	21.032104	145.181305	34.512547	2.388361	142.905197	NaN	NaN	NaN	NaN	NaN	NaN	NaN	NaN	NaN
-2.937959	28.984106	149.069504	-30.484735	21.029707	144.910904	34.532112	2.269078	143.290497	NaN	NaN	NaN	NaN	NaN	NaN	NaN	NaN	NaN
-2.839017	25.375023	148.589767	-30.5902	21.06658	144.500122	34.407921	2.10192	143.996277	NaN	NaN	NaN	NaN	NaN	NaN	NaN	NaN	NaN
-2.989516	22.904392	148.417801	-30.691349	21.06934	144.332825	34.258244	2.010789	144.508942	NaN	NaN	NaN	NaN	NaN	NaN	NaN	NaN	NaN
-3.278527	20.413507	148.290833	-30.779514	21.019129	144.249542	34.101078	1.959136	144.944061	NaN	NaN	NaN	NaN	NaN	NaN	NaN	NaN	NaN
-3.721749	17.879593	148.263092	-30.820618	20.917078	144.202499	33.983784	1.888962	145.305984	NaN	NaN	NaN	NaN	NaN	NaN	NaN	NaN	NaN
-4.290681	15.379095	148.298752	-30.85607	20.736048	144.241898	33.913364	1.815646	145.514053	NaN	NaN	NaN	NaN	NaN	NaN	NaN	NaN	NaN
-4.997599	12.869316	148.347183	-30.89632	20.487713	144.371826	33.921654	1.701944	145.569519	NaN	NaN	NaN	NaN	NaN	NaN	NaN	NaN	NaN
-5.830461	10.433968	148.504913	-30.900753	20.193222	144.567673	33.953533	1.595133	145.523224	NaN	NaN	NaN	NaN	NaN	NaN	NaN	NaN	NaN
-7.343807	6.951012	148.961609	-30.823908	19.732275	144.92598	NaN	NaN	NaN	NaN	NaN	NaN	NaN	NaN	NaN	NaN	NaN	NaN
-8.477093	4.738364	149.421478	-30.7334	19.406567	145.172699	34.258816	1.238494	145.571533	NaN	NaN	NaN	NaN	NaN	NaN	NaN	NaN	NaN
-9.72106	2.682293	149.980026	-30.642405	19.07056	145.431976	34.38488	1.116121	145.718063	NaN	NaN	NaN	NaN	NaN	NaN	NaN	NaN	NaN
-11.084494	0.753438	150.569839	-30.556028	18.738834	145.710068	34.501751	1.003107	145.868591	NaN	NaN	NaN	NaN	NaN	NaN	NaN	NaN	NaN
-12.52257	-1.001065	151.147934	-30.476124	18.448627	145.99469	34.663574	0.796423	146.062225	NaN	NaN	NaN	NaN	NaN	NaN	NaN	NaN	NaN
-14.038958	-2.624672	151.591476	-30.365192	18.178511	146.237213	NaN	NaN	NaN	NaN	NaN	NaN	NaN	NaN	NaN	NaN	NaN	NaN
-15.628849	-4.082941	151.791962	-30.263632	17.93037	146.407684	NaN	NaN	NaN	NaN	NaN	NaN	NaN	NaN	NaN	NaN	NaN	NaN
-18.081537	-6.054277	151.554611	-30.131945	17.557348	146.514267	NaN	NaN	NaN	NaN	NaN	NaN	NaN	NaN	NaN	NaN	NaN	NaN
-19.823006	-7.187082	151.16156	-30.073246	17.271992	146.558014	35.01696	-0.196812	145.172287	NaN	NaN	NaN	NaN	NaN	NaN	NaN	NaN	NaN
-21.587782	-8.208459	150.764389	-30.004284	16.934221	146.61412	35.115768	-0.501285	144.649399	NaN	NaN	NaN	NaN	NaN	NaN	NaN	NaN	NaN
-23.451073	-9.018648	150.421356	-29.968384	16.566294	146.724121	35.222073	-0.830949	144.142731	NaN	NaN	NaN	NaN	NaN	NaN	NaN	NaN	NaN
-25.306257	-9.731696	150.184799	-29.937258	16.169237	146.873627	35.285034	-1.153462	143.692963	NaN	NaN	NaN	NaN	NaN	NaN	NaN	NaN	NaN
-27.235846	-10.231315	150.126556	-29.969927	15.759145	147.149139	35.237293	-1.479924	143.243027	NaN	NaN	NaN	NaN	NaN	NaN	NaN	NaN	NaN
-29.157125	-10.590705	150.269623	-29.987478	15.337276	147.546585	35.192726	-1.780351	142.842728	NaN	NaN	NaN	NaN	NaN	NaN	NaN	NaN	NaN
-31.990286	-10.870022	150.68808	-29.961542	14.699035	148.312988	35.141129	-2.206417	142.337814	NaN	NaN	NaN	NaN	NaN	NaN	NaN	NaN	NaN
-33.813869	-10.873198	151.095856	-29.908922	14.280541	148.860931	35.125427	-2.454988	142.025406	NaN	NaN	NaN	NaN	NaN	NaN	NaN	NaN	NaN
-35.566486	-10.751885	151.512802	-29.860153	13.890725	149.399811	35.082306	-2.678678	141.767685	NaN	NaN	NaN	NaN	NaN	NaN	NaN	NaN	NaN
-37.265564	-10.516669	151.928299	-29.773405	13.493986	149.854141	35.062756	-2.88804	141.510162	NaN	NaN	NaN	NaN	NaN	NaN	NaN	NaN	NaN
-38.893597	-10.180435	152.2397	-29.679436	13.112119	150.220673	35.018227	-3.056495	141.276276	NaN	NaN	NaN	NaN	NaN	NaN	NaN	NaN	NaN
-40.435059	-9.765414	152.605927	-29.588799	12.756748	150.522675	34.996162	-3.23393	141.048737	NaN	NaN	NaN	NaN	NaN	NaN	NaN	NaN	NaN
-41.881786	-9.253855	152.935822	-29.453341	12.408019	150.761719	35.006016	-3.395117	140.788559	NaN	NaN	NaN	NaN	NaN	NaN	NaN	NaN	NaN
-43.816757	-8.315099	153.392776	-29.211887	11.935938	151.001495	35.056297	-3.585531	140.37146	NaN	NaN	NaN	NaN	NaN	NaN	NaN	NaN	NaN
-44.988537	-7.59494	153.65947	-29.038572	11.677443	151.112823	35.125031	-3.658999	140.119949	NaN	NaN	NaN	NaN	NaN	NaN	NaN	NaN	NaN
-46.004776	-6.779817	153.889542	-28.831163	11.471137	151.171585	35.226692	-3.654368	139.88707	NaN	NaN	NaN	NaN	NaN	NaN	NaN	NaN	NaN
-46.900211	-5.851042	154.095383	-28.649511	11.332617	151.210205	35.31992	-3.616287	139.680847	NaN	NaN	NaN	NaN	NaN	NaN	NaN	NaN	NaN
-47.675747	-4.866085	154.245056	-28.484259	11.232167	151.230591	35.41198	-3.5458	139.506226	NaN	NaN	NaN	NaN	NaN	NaN	NaN	NaN	NaN
-48.317074	-3.79041	154.359406	-28.348318	11.146685	151.230118	35.457798	-3.434995	139.332718	NaN	NaN	NaN	NaN	NaN	NaN	NaN	NaN	NaN
-48.838875	-2.667441	154.401611	-28.226917	11.035277	151.201675	35.517567	-3.31354	139.141464	NaN	NaN	NaN	NaN	NaN	NaN	NaN	NaN	NaN
-49.374813	-0.85241	154.192703	-27.994009	10.929971	151.02652	35.656502	-3.116801	138.920792	NaN	NaN	NaN	NaN	NaN	NaN	NaN	NaN	NaN
-49.569981	0.425665	153.957733	-27.859831	10.836467	150.869049	35.775536	-2.998832	138.745636	27.320137	41.027527	137.803345	31.5478365	19.0143475	138.2744905	-87.2674985	2.6585865	163.4636075
-49.641342	1.727013	153.617645	-27.737247	10.714317	150.644928	35.91433	-2.932224	138.551208	27.347692	41.096176	137.703903	31.631011	19.081976	138.1275555	-87.105505	2.346658	163.1623005
-49.554878	3.081484	153.224365	-27.630743	10.565651	150.398056	36.040424	-2.902989	138.362885	27.346903	41.142231	137.579483	31.6936635	19.119621	137.971184	-86.9551495	2.011681	162.824928
-49.351971	4.462842	152.889771	-27.529764	10.373419	150.143616	36.150787	-2.854786	138.089233	27.356016	41.15123	137.386612	31.7534015	19.148222	137.7379225	-86.8129295	1.598616	162.5493095
-48.976112	5.857676	152.509201	-27.458393	10.199419	149.877411	36.204205	-2.876747	137.792572	27.336868	41.132061	137.133759	31.7705365	19.127657	137.4631655	-86.6873225	1.271181	162.2916565
-48.512119	7.291769	152.16716	-27.431074	10.007105	149.58284	36.210705	-2.924269	137.486298	27.29575	41.084171	136.890869	31.7532275	19.079951	137.1885835	-86.6153755	0.934259000000001	161.9770965
-47.486069	9.493444	151.554337	-27.39209	9.826025	149.150208	36.114273	-2.878152	136.988403	27.348909	41.089584	136.600327	31.731591	19.105716	136.794365	-86.515771	0.546333999999998	161.506051
-46.66711	10.983758	150.9953	-27.398422	9.816562	148.779861	35.992657	-2.836426	136.686386	27.452309	41.137619	136.610855	31.722483	19.1505965	136.6486205	-86.519327	0.4825275	160.9111015
-45.701103	12.516756	150.358704	-27.454084	9.889744	148.299377	35.892151	-2.783004	136.376556	27.591228	41.249763	136.792191	31.7416895	19.2333795	136.5843735	-86.6498575	0.546108499999999	160.0143805
-44.649799	14.057234	149.620728	-27.566242	10.036707	147.758011	35.70715	-2.692309	135.974365	27.796644	41.425838	137.155594	31.751897	19.3667645	136.5649795	-86.884381	0.706649500000001	158.9510425
-43.454266	15.56522	148.928665	-27.698908	10.251294	147.152466	35.527679	-2.58271	135.627228	27.982224	41.605598	137.580978	31.7549515	19.511444	136.604103	-87.1527675	0.991143999999998	157.700829
-42.153622	17.044157	148.24855	-27.861612	10.517066	146.529694	35.347759	-2.469577	135.321396	28.208345	41.792717	138.075516	31.778052	19.66157	136.698456	-87.501276	1.372562	156.360932
-40.706467	18.388832	147.642624	-28.004881	10.813024	145.960892	35.196575	-2.356285	135.096191	NaN	NaN	NaN	NaN	NaN	NaN	NaN	NaN	NaN
-38.309345	20.268362	146.903519	-28.116747	11.321482	145.246094	35.161572	-2.179951	135.083084	NaN	NaN	NaN	NaN	NaN	NaN	NaN	NaN	NaN
-36.596359	21.330633	146.421799	-28.15884	11.704253	144.782867	35.256374	-2.072685	135.276001	NaN	NaN	NaN	NaN	NaN	NaN	NaN	NaN	NaN
-34.780926	22.278313	145.959991	-28.178564	12.103534	144.325775	35.395142	-1.953762	135.524231	NaN	NaN	NaN	NaN	NaN	NaN	NaN	NaN	NaN
-32.941738	23.082859	145.493103	-28.241631	12.511672	143.895355	35.513691	-1.919622	135.748535	NaN	NaN	NaN	NaN	NaN	NaN	NaN	NaN	NaN
-31.065193	23.693821	145.139236	-28.323019	12.928349	143.575806	35.670151	-1.884394	136.089142	NaN	NaN	NaN	NaN	NaN	NaN	NaN	NaN	NaN
-29.168085	24.122355	144.923889	-28.345341	13.379505	143.489212	35.858868	-1.783423	136.533554	NaN	NaN	NaN	NaN	NaN	NaN	NaN	NaN	NaN
-27.226452	24.404387	144.806061	-28.326611	13.982439	143.666504	36.178413	-1.622391	137.226608	NaN	NaN	NaN	NaN	NaN	NaN	NaN	NaN	NaN
-24.353647	24.523159	144.962357	-28.317966	14.872648	144.257431	36.682499	-1.452672	138.916443	NaN	NaN	NaN	NaN	NaN	NaN	NaN	NaN	NaN
-22.500975	24.440966	145.275513	-28.334358	15.527847	144.753128	36.86842	-1.304155	140.190567	NaN	NaN	NaN	NaN	NaN	NaN	NaN	NaN	NaN
-20.748482	24.29446	145.696198	-28.407869	16.152512	145.243423	36.947975	-1.202906	141.664948	NaN	NaN	NaN	NaN	NaN	NaN	NaN	NaN	NaN
-19.086275	24.06402	146.212418	-28.504313	16.703032	145.690979	NaN	NaN	NaN	NaN	NaN	NaN	NaN	NaN	NaN	NaN	NaN	NaN
-17.524483	23.775087	146.689865	-28.596188	17.175873	146.069351	NaN	NaN	NaN	NaN	NaN	NaN	NaN	NaN	NaN	NaN	NaN	NaN
-16.082203	23.465462	147.158096	-28.665585	17.587004	146.330353	NaN	NaN	NaN	NaN	NaN	NaN	NaN	NaN	NaN	NaN	NaN	NaN
-14.713344	23.153915	147.539917	-28.683531	17.951567	146.449493	NaN	NaN	NaN	NaN	NaN	NaN	NaN	NaN	NaN	NaN	NaN	NaN
-12.955051	22.721851	147.920609	-28.705671	18.437738	146.507675	NaN	NaN	NaN	NaN	NaN	NaN	NaN	NaN	NaN	NaN	NaN	NaN
-11.915204	22.505711	148.142212	-28.712055	18.731422	146.488297	NaN	NaN	NaN	NaN	NaN	NaN	NaN	NaN	NaN	NaN	NaN	NaN
-11.030982	22.308289	148.284866	-28.694742	18.997587	146.390747	NaN	NaN	NaN	NaN	NaN	NaN	NaN	NaN	NaN	NaN	NaN	NaN
-10.254107	22.150724	148.33876	-28.686676	19.18697	146.273468	NaN	NaN	NaN	NaN	NaN	NaN	NaN	NaN	NaN	NaN	NaN	NaN
-9.667351	21.97463	148.430511	-28.741718	19.280458	146.249695	NaN	NaN	NaN	NaN	NaN	NaN	NaN	NaN	NaN	NaN	NaN	NaN
-9.218293	21.738466	148.573425	-28.822884	19.274391	146.326202	NaN	NaN	NaN	NaN	NaN	NaN	NaN	NaN	NaN	NaN	NaN	NaN
-8.912715	21.492144	148.722565	-28.947657	19.172283	146.483231	NaN	NaN	NaN	NaN	NaN	NaN	NaN	NaN	NaN	NaN	NaN	NaN
-8.693683	21.045328	148.999298	-29.159418	18.87047	146.808609	NaN	NaN	NaN	NaN	NaN	NaN	NaN	NaN	NaN	NaN	NaN	NaN
-8.6701	20.659924	149.177414	-29.32884	18.646509	147.111038	NaN	NaN	NaN	NaN	NaN	NaN	NaN	NaN	NaN	NaN	NaN	NaN
-8.773131	20.178658	149.345291	-29.508406	18.410086	147.471436	NaN	NaN	NaN	NaN	NaN	NaN	NaN	NaN	NaN	NaN	NaN	NaN
-8.937205	19.58182	149.470261	-29.672411	18.216061	147.871506	NaN	NaN	NaN	NaN	NaN	NaN	NaN	NaN	NaN	NaN	NaN	NaN
-9.167455	18.886103	149.506012	-29.795954	18.098877	148.226425	NaN	NaN	NaN	NaN	NaN	NaN	NaN	NaN	NaN	NaN	NaN	NaN
-9.475083	18.081305	149.421326	-29.854689	18.056025	148.503418	NaN	NaN	NaN	NaN	NaN	NaN	NaN	NaN	NaN	NaN	NaN	NaN
-9.737829	17.15761	149.307037	-29.876339	18.110367	148.706512	NaN	NaN	NaN	NaN	NaN	NaN	NaN	NaN	NaN	NaN	NaN	NaN
-10.248088	15.597404	149.067307	-29.875765	18.353456	148.860016	NaN	NaN	NaN	NaN	NaN	NaN	NaN	NaN	NaN	NaN	NaN	NaN
-10.701162	14.286767	148.851471	-29.865345	18.594995	148.876007	NaN	NaN	NaN	NaN	NaN	NaN	NaN	NaN	NaN	NaN	NaN	NaN
-11.170453	12.941888	148.740036	-29.868	18.910391	148.823959	NaN	NaN	NaN	NaN	NaN	NaN	NaN	NaN	NaN	NaN	NaN	NaN
-11.703718	11.483953	148.680908	-29.871998	19.28293	148.658783	NaN	NaN	NaN	NaN	NaN	NaN	NaN	NaN	NaN	NaN	NaN	NaN
-12.396841	9.934815	148.818115	-29.897223	19.685047	148.412933	NaN	NaN	NaN	NaN	NaN	NaN	NaN	NaN	NaN	NaN	NaN	NaN
-13.079008	8.3714	149.144379	-29.954647	20.051502	148.102448	NaN	NaN	NaN	NaN	NaN	NaN	NaN	NaN	NaN	NaN	NaN	NaN
-13.977551	6.7508	149.5896	-30.041292	20.333256	147.773987	NaN	NaN	NaN	NaN	NaN	NaN	NaN	NaN	NaN	NaN	NaN	NaN
-15.435189	4.571225	150.677887	-30.221214	20.547632	147.462097	NaN	NaN	NaN	NaN	NaN	NaN	NaN	NaN	NaN	NaN	NaN	NaN
-16.629295	3.198016	151.521606	-30.3339	20.554737	147.478424	NaN	NaN	NaN	NaN	NaN	NaN	NaN	NaN	NaN	NaN	NaN	NaN
-17.832958	2.056953	152.40715	-30.396223	20.469265	147.646988	NaN	NaN	NaN	NaN	NaN	NaN	NaN	NaN	NaN	NaN	NaN	NaN
-19.167374	0.944099	153.169067	-30.420504	20.278271	147.97879	NaN	NaN	NaN	NaN	NaN	NaN	NaN	NaN	NaN	NaN	NaN	NaN
-20.471514	0.156153	153.808014	-30.40201	19.966082	148.478424	NaN	NaN	NaN	NaN	NaN	NaN	NaN	NaN	NaN	NaN	NaN	NaN
-21.951109	-0.343182	154.433624	-30.360428	19.598482	149.137039	NaN	NaN	NaN	NaN	NaN	NaN	NaN	NaN	NaN	NaN	NaN	NaN
-23.426085	-0.596216	155.053787	-30.345545	19.222752	149.921997	NaN	NaN	NaN	NaN	NaN	NaN	NaN	NaN	NaN	NaN	NaN	NaN
-25.703842	-0.721227	155.434158	-30.283339	18.673843	151.108734	NaN	NaN	NaN	NaN	NaN	NaN	NaN	NaN	NaN	NaN	NaN	NaN
-27.270205	-0.570909	155.629715	-30.242481	18.314169	151.773361	NaN	NaN	NaN	NaN	NaN	NaN	NaN	NaN	NaN	NaN	NaN	NaN
-28.846949	-0.289308	155.639679	-30.227959	17.957371	152.293808	NaN	NaN	NaN	NaN	NaN	NaN	NaN	NaN	NaN	NaN	NaN	NaN
-30.475203	0.139113	155.26712	-30.21904	17.588684	152.60672	NaN	NaN	NaN	NaN	NaN	NaN	NaN	NaN	NaN	NaN	NaN	NaN
-32.015713	0.650763	154.982025	-30.23563	17.232573	152.7146	NaN	NaN	NaN	NaN	NaN	NaN	NaN	NaN	NaN	NaN	NaN	NaN
-33.60384	1.29978	154.192001	-30.250402	16.853714	152.666046	35.680099	2.369805	145.785492	NaN	NaN	NaN	NaN	NaN	NaN	NaN	NaN	NaN
-35.105759	2.000022	153.308228	-30.24509	16.43368	152.489166	35.537727	2.203109	145.115692	NaN	NaN	NaN	NaN	NaN	NaN	NaN	NaN	NaN
-37.230263	3.110665	152.418671	-30.184031	15.76436	152.052704	35.248596	1.881184	143.944733	NaN	NaN	NaN	NaN	NaN	NaN	NaN	NaN	NaN
-38.548851	3.835771	151.785492	-30.146683	15.349847	151.699936	35.030785	1.668955	143.08049	NaN	NaN	NaN	NaN	NaN	NaN	NaN	NaN	NaN
-39.836586	4.598426	150.94812	-30.125549	14.995697	151.315231	34.842182	1.438841	142.219894	NaN	NaN	NaN	NaN	NaN	NaN	NaN	NaN	NaN
-41.000546	5.348722	150.735031	-30.131701	14.679898	150.939529	34.655495	1.2021	141.377884	NaN	NaN	NaN	NaN	NaN	NaN	NaN	NaN	NaN
-42.122906	6.003306	150.296997	-30.130476	14.388614	150.56813	34.424599	0.963822	140.603119	NaN	NaN	NaN	NaN	NaN	NaN	NaN	NaN	NaN
-43.290333	6.563877	149.901779	-30.189573	14.204888	150.204514	34.151566	0.740632	139.964706	NaN	NaN	NaN	NaN	NaN	NaN	NaN	NaN	NaN
-44.293118	7.051174	149.929688	-30.253788	14.099916	149.901611	33.86776	0.524387	139.409683	NaN	NaN	NaN	NaN	NaN	NaN	NaN	NaN	NaN
-45.660702	7.667538	149.699768	-30.363899	14.02937	149.490921	33.501225	0.360805	138.858353	NaN	NaN	NaN	NaN	NaN	NaN	NaN	NaN	NaN
-46.456955	8.050145	149.616211	-30.44105	14.047435	149.261459	33.283493	0.227819	138.593811	NaN	NaN	NaN	NaN	NaN	NaN	NaN	NaN	NaN
-47.227596	8.449548	149.611542	-30.563843	14.110933	149.069138	33.120857	0.074657	138.373993	NaN	NaN	NaN	NaN	NaN	NaN	NaN	NaN	NaN
-47.835995	8.741426	149.567261	-30.671078	14.160378	148.944778	32.98848	-0.053067	138.219116	NaN	NaN	NaN	NaN	NaN	NaN	NaN	NaN	NaN
-48.343403	8.992233	149.635193	-30.726999	14.221507	148.829681	32.899055	-0.148875	138.118027	NaN	NaN	NaN	NaN	NaN	NaN	NaN	NaN	NaN
-48.736916	9.162662	149.700165	-30.779207	14.344899	148.786118	32.870651	-0.262407	138.136047	NaN	NaN	NaN	NaN	NaN	NaN	NaN	NaN	NaN
-48.978951	9.29508	149.764481	-30.77578	14.525105	148.742859	32.97168	-0.347248	138.378006	NaN	NaN	NaN	NaN	NaN	NaN	NaN	NaN	NaN
-49.098091	9.495292	149.788635	-30.791477	14.861814	148.591293	33.24221	-0.332959	139.156418	26.178473	43.971039	138.456818	29.7103415	21.81904	138.806618	-91.2932955	7.904588	158.375968
-49.033485	9.63229	149.716812	-30.77989	15.033202	148.463806	33.488907	-0.3904	139.882538	26.250267	43.859787	137.808472	29.869587	21.7346935	138.845505	-91.429367	8.3317105	158.082107
-48.870583	9.828881	149.582596	-30.795986	15.19733	148.355286	33.764591	-0.480662	140.748291	26.336586	43.727894	137.40239	30.0505885	21.623616	139.0753405	-91.6425605	8.771044	157.6352315
-48.585117	10.104435	149.436264	-30.815592	15.323748	148.273331	33.943623	-0.626177	141.575562	NaN	NaN	NaN	NaN	NaN	NaN	NaN	NaN	NaN
-48.244347	10.492732	149.278839	-30.881495	15.380496	148.272842	34.011383	-0.839129	142.300171	26.036549	43.523743	137.198929	30.023966	21.342307	139.74955	-91.786956	9.418685	156.796134
-47.86705	10.970637	149.222809	-30.939102	15.352986	148.357986	33.981403	-1.048207	142.873077	26.133585	43.31739	137.181488	30.057494	21.1345915	140.0272825	-91.935698	9.5713805	156.6886895
-47.402115	11.553448	149.278259	-31.010565	15.251927	148.544434	33.904434	-1.246022	143.225403	26.102543	43.190552	137.370438	30.0034885	20.972265	140.2979205	-92.0246185	9.531589	156.7909475
-46.59655	12.59901	149.330872	-31.144529	15.020588	148.90123	33.745438	-1.58105	143.445221	26.033878	43.03112	137.859528	29.889658	20.725035	140.6523745	-92.178716	9.316141	157.1500855
-45.925854	13.388978	149.298828	-31.226973	14.848799	149.105972	33.614521	-1.796094	143.355957	NaN	NaN	NaN	NaN	NaN	NaN	NaN	NaN	NaN
-45.300137	14.348162	149.322083	-31.273804	14.664465	149.243515	33.448185	-2.025584	143.093842	NaN	NaN	NaN	NaN	NaN	NaN	NaN	NaN	NaN
-44.554222	15.387275	149.33429	-31.347197	14.516028	149.332703	33.233688	-2.221393	142.658905	NaN	NaN	NaN	NaN	NaN	NaN	NaN	NaN	NaN
-43.623287	16.459677	149.329819	-31.41346	14.380508	149.340103	33.02718	-2.366408	142.141693	26.56142	42.446941	139.296265	29.7943	20.0402665	140.718979	-92.62122	8.7207495	157.961227
-42.84761	17.533035	149.265564	-31.478289	14.278353	149.302032	32.830643	-2.457721	141.598114	26.555481	42.37735	139.58757	29.693062	19.9598145	140.592842	-92.64964	8.5968915	158.011222
-41.900269	18.674633	149.213196	-31.547386	14.158775	149.19455	32.601242	-2.483286	141.100204	26.576059	42.362083	139.905014	29.5886505	19.9393985	140.502609	-92.6834225	8.3781515	157.886491
-40.286728	20.290138	148.918732	-31.628397	13.986084	148.842468	32.342239	-2.508879	140.488739	26.649136	42.323204	140.635391	29.4956875	19.9071625	140.562065	-92.7524815	8.0650055	157.122871
-39.116348	21.365299	148.798233	-31.700558	13.877826	148.574371	32.221313	-2.554662	140.144608	NaN	NaN	NaN	NaN	NaN	NaN	NaN	NaN	NaN
-37.831203	22.351181	148.664429	-31.793955	13.761969	148.242599	32.099621	-2.650035	139.842072	NaN	NaN	NaN	NaN	NaN	NaN	NaN	NaN	NaN
-36.539059	23.248276	148.638275	-31.860077	13.698186	147.947113	31.969128	-2.725183	139.52861	NaN	NaN	NaN	NaN	NaN	NaN	NaN	NaN	NaN
-35.160152	24.062925	148.72316	-31.902939	13.672423	147.716537	31.864876	-2.785697	139.197647	NaN	NaN	NaN	NaN	NaN	NaN	NaN	NaN	NaN
-33.713974	24.737627	148.840881	-31.957167	13.7341	147.621078	31.733847	-2.848661	138.820679	NaN	NaN	NaN	NaN	NaN	NaN	NaN	NaN	NaN
-32.171185	25.261316	149.062271	-31.979538	13.851902	147.639389	31.682747	-2.8691	138.590424	NaN	NaN	NaN	NaN	NaN	NaN	NaN	NaN	NaN
-29.805931	25.781622	149.351685	-32.005848	14.143106	147.911758	31.720322	-2.800401	138.683563	NaN	NaN	NaN	NaN	NaN	NaN	NaN	NaN	NaN
-28.146093	25.94738	149.610825	-32.012417	14.335225	148.234482	31.816462	-2.703664	139.049606	NaN	NaN	NaN	NaN	NaN	NaN	NaN	NaN	NaN
-26.496241	25.955492	149.9142	-32.015404	14.529366	148.64624	31.954342	-2.604699	139.598328	NaN	NaN	NaN	NaN	NaN	NaN	NaN	NaN	NaN
-24.783873	25.755766	150.202774	-32.010426	14.709386	149.041763	32.111488	-2.554257	140.242981	NaN	NaN	NaN	NaN	NaN	NaN	NaN	NaN	NaN
-23.0483	25.424656	150.466354	-32.0033	14.937883	149.354446	32.298588	-2.592283	140.987854	NaN	NaN	NaN	NaN	NaN	NaN	NaN	NaN	NaN
-21.343292	24.932688	150.59874	-32.004982	15.130629	149.415985	32.476807	-2.717015	141.849487	NaN	NaN	NaN	NaN	NaN	NaN	NaN	NaN	NaN
-19.60133	24.375109	150.561752	-32.005768	15.307535	149.206985	32.653278	-2.80181	142.668137	NaN	NaN	NaN	NaN	NaN	NaN	NaN	NaN	NaN
-17.173843	23.302576	150.249344	-32.038036	15.592949	148.488144	NaN	NaN	NaN	NaN	NaN	NaN	NaN	NaN	NaN	NaN	NaN	NaN
-15.592859	22.472092	149.954147	-32.049751	15.806341	147.868561	NaN	NaN	NaN	NaN	NaN	NaN	NaN	NaN	NaN	NaN	NaN	NaN
-14.176127	21.468758	149.756104	-32.050591	16.002979	147.33316	NaN	NaN	NaN	NaN	NaN	NaN	NaN	NaN	NaN	NaN	NaN	NaN
-12.837829	20.410009	149.688309	-32.049725	16.19417	146.928436	NaN	NaN	NaN	NaN	NaN	NaN	NaN	NaN	NaN	NaN	NaN	NaN
-11.677011	19.278553	149.721588	-32.034199	16.389494	146.652969	NaN	NaN	NaN	NaN	NaN	NaN	NaN	NaN	NaN	NaN	NaN	NaN
-10.647355	18.00626	149.830307	-31.987038	16.561308	146.502655	NaN	NaN	NaN	NaN	NaN	NaN	NaN	NaN	NaN	NaN	NaN	NaN
-9.771047	16.723362	150.027573	-31.916185	16.70722	146.504791	NaN	NaN	NaN	NaN	NaN	NaN	NaN	NaN	NaN	NaN	NaN	NaN
-8.793782	14.644821	150.372833	-31.815195	16.827866	146.714539	NaN	NaN	NaN	NaN	NaN	NaN	NaN	NaN	NaN	NaN	NaN	NaN
-8.346498	13.233309	150.59523	-31.717831	16.836044	146.864227	NaN	NaN	NaN	NaN	NaN	NaN	NaN	NaN	NaN	NaN	NaN	NaN
-7.994331	11.792956	150.668991	-31.55545	16.808733	146.890671	NaN	NaN	NaN	NaN	NaN	NaN	NaN	NaN	NaN	NaN	NaN	NaN
-7.824333	10.283961	150.625397	-31.372107	16.787794	146.813599	NaN	NaN	NaN	NaN	NaN	NaN	NaN	NaN	NaN	NaN	NaN	NaN
-7.826093	8.798138	150.636154	-31.226397	16.781561	146.700363	NaN	NaN	NaN	NaN	NaN	NaN	NaN	NaN	NaN	NaN	NaN	NaN
-7.979284	7.301785	150.631363	-31.125128	16.779604	146.58493	NaN	NaN	NaN	NaN	NaN	NaN	NaN	NaN	NaN	NaN	NaN	NaN
-8.317605	5.777204	150.540024	-31.034746	16.725491	146.481613	NaN	NaN	NaN	NaN	NaN	NaN	NaN	NaN	NaN	NaN	NaN	NaN
-9.13316	3.577424	150.504227	-30.959173	16.634796	146.394958	NaN	NaN	NaN	NaN	NaN	NaN	NaN	NaN	NaN	NaN	NaN	NaN
-9.950788	2.090232	150.420975	-30.891499	16.556627	146.31105	NaN	NaN	NaN	NaN	NaN	NaN	NaN	NaN	NaN	NaN	NaN	NaN
-10.868154	0.692289	150.347916	-30.811337	16.443604	146.254593	NaN	NaN	NaN	NaN	NaN	NaN	NaN	NaN	NaN	NaN	NaN	NaN
-12.023508	-0.681008	150.256302	-30.743879	16.294823	146.279129	NaN	NaN	NaN	NaN	NaN	NaN	NaN	NaN	NaN	NaN	NaN	NaN
-13.278148	-1.991518	150.095963	-30.672297	16.129805	146.376526	NaN	NaN	NaN	NaN	NaN	NaN	NaN	NaN	NaN	NaN	NaN	NaN
-14.673434	-3.239549	149.93486	-30.597996	15.955997	146.524994	NaN	NaN	NaN	NaN	NaN	NaN	NaN	NaN	NaN	NaN	NaN	NaN
-16.292065	-4.409402	149.761536	-30.540052	15.781535	146.805099	NaN	NaN	NaN	NaN	NaN	NaN	NaN	NaN	NaN	NaN	NaN	NaN
-18.922176	-6.077851	149.766251	-30.482635	15.510525	147.486557	NaN	NaN	NaN	NaN	NaN	NaN	NaN	NaN	NaN	NaN	NaN	NaN
-20.824646	-7.091927	149.884216	-30.425491	15.305923	148.081146	NaN	NaN	NaN	NaN	NaN	NaN	NaN	NaN	NaN	NaN	NaN	NaN
-22.928358	-8.008697	150.233444	-30.364927	15.086041	148.73381	NaN	NaN	NaN	NaN	NaN	NaN	NaN	NaN	NaN	NaN	NaN	NaN
-25.029833	-8.867092	150.732162	-30.272684	14.837035	149.386581	NaN	NaN	NaN	NaN	NaN	NaN	NaN	NaN	NaN	NaN	NaN	NaN
-27.294832	-9.610881	151.198547	-30.178482	14.570486	150.01384	NaN	NaN	NaN	NaN	NaN	NaN	NaN	NaN	NaN	NaN	NaN	NaN
-29.501116	-10.266757	151.799072	-30.075752	14.325076	150.548386	NaN	NaN	NaN	NaN	NaN	NaN	NaN	NaN	NaN	NaN	NaN	NaN
-31.880951	-10.7737	152.339645	-29.950527	14.116046	150.952713	NaN	NaN	NaN	NaN	NaN	NaN	NaN	NaN	NaN	NaN	NaN	NaN
-35.436584	-11.424699	153.21637	-29.778349	13.807686	151.479874	NaN	NaN	NaN	NaN	NaN	NaN	NaN	NaN	NaN	NaN	NaN	NaN
-37.783684	-11.707771	153.866516	-29.702341	13.610214	151.861557	NaN	NaN	NaN	NaN	NaN	NaN	NaN	NaN	NaN	NaN	NaN	NaN
-40.209976	-11.81459	154.611404	-29.628086	13.387197	152.264297	NaN	NaN	NaN	NaN	NaN	NaN	NaN	NaN	NaN	NaN	NaN	NaN
-42.552307	-11.818628	155.454849	-29.490084	13.111539	152.700958	NaN	NaN	NaN	NaN	NaN	NaN	NaN	NaN	NaN	NaN	NaN	NaN
-44.810699	-11.690785	156.43779	-29.305872	12.760028	153.245117	NaN	NaN	NaN	NaN	NaN	NaN	NaN	NaN	NaN	NaN	NaN	NaN
-46.9743	-11.426875	157.59201	-29.070532	12.284624	153.929031	NaN	NaN	NaN	NaN	NaN	NaN	NaN	NaN	NaN	NaN	NaN	NaN
-49.082973	-11.013379	158.993591	-28.79237	11.697396	154.706604	NaN	NaN	NaN	NaN	NaN	NaN	NaN	NaN	NaN	NaN	NaN	NaN
-51.961327	-10.140991	161.538193	-28.193951	10.577397	155.962036	NaN	NaN	NaN	NaN	NaN	NaN	NaN	NaN	NaN	NaN	NaN	NaN
-53.644562	-9.445715	163.104889	-27.795298	9.849375	156.656967	NaN	NaN	NaN	NaN	NaN	NaN	NaN	NaN	NaN	NaN	NaN	NaN
-55.268955	-8.619928	164.411423	-27.576042	9.237292	157.149155	NaN	NaN	NaN	NaN	NaN	NaN	NaN	NaN	NaN	NaN	NaN	NaN
-56.864021	-7.633066	165.204834	-27.436152	8.720469	157.355682	NaN	NaN	NaN	NaN	NaN	NaN	NaN	NaN	NaN	NaN	NaN	NaN
-58.505013	-6.399441	165.646027	-27.381048	8.272319	157.305115	NaN	NaN	NaN	NaN	NaN	NaN	NaN	NaN	NaN	NaN	NaN	NaN
NaN	NaN	NaN	-27.372063	7.793698	157.079697	NaN	NaN	NaN	NaN	NaN	NaN	NaN	NaN	NaN	NaN	NaN	NaN
NaN	NaN	NaN	-27.36088	7.321558	156.864532	NaN	NaN	NaN	NaN	NaN	NaN	NaN	NaN	NaN	NaN	NaN	NaN
NaN	NaN	NaN	-27.29752	6.595133	156.68634	NaN	NaN	NaN	NaN	NaN	NaN	NaN	NaN	NaN	NaN	NaN	NaN
NaN	NaN	NaN	-27.155622	6.129469	156.683548	NaN	NaN	NaN	NaN	NaN	NaN	NaN	NaN	NaN	NaN	NaN	NaN
NaN	NaN	NaN	-26.996431	5.745525	156.729645	34.798168	-4.752605	139.122879	NaN	NaN	NaN	NaN	NaN	NaN	NaN	NaN	NaN
NaN	NaN	NaN	-26.944	5.456456	156.732635	34.758575	-5.016388	138.835358	NaN	NaN	NaN	NaN	NaN	NaN	NaN	NaN	NaN
NaN	NaN	NaN	-26.93943	5.272388	156.659637	34.706039	-5.253103	138.685608	NaN	NaN	NaN	NaN	NaN	NaN	NaN	NaN	NaN
NaN	NaN	NaN	-26.966841	5.153389	156.522446	34.662029	-5.474935	138.657257	NaN	NaN	NaN	NaN	NaN	NaN	NaN	NaN	NaN
NaN	NaN	NaN	-27.023741	4.961504	156.146057	34.690624	-5.685564	138.656113	NaN	NaN	NaN	NaN	NaN	NaN	NaN	NaN	NaN
NaN	NaN	NaN	-27.149635	4.609673	155.369751	34.787159	-6.021865	138.601212	NaN	NaN	NaN	NaN	NaN	NaN	NaN	NaN	NaN
NaN	NaN	NaN	-27.208216	4.374118	154.749878	34.807674	-6.322291	138.452072	NaN	NaN	NaN	NaN	NaN	NaN	NaN	NaN	NaN
NaN	NaN	NaN	-27.26524	4.134175	154.089676	34.845001	-6.626757	138.235245	NaN	NaN	NaN	NaN	NaN	NaN	NaN	NaN	NaN
NaN	NaN	NaN	-27.273914	3.940464	153.429993	34.842197	-6.879184	137.861191	NaN	NaN	NaN	NaN	NaN	NaN	NaN	NaN	NaN
NaN	NaN	NaN	-27.235567	3.805146	152.783417	34.808411	-7.088033	137.377686	NaN	NaN	NaN	NaN	NaN	NaN	NaN	NaN	NaN
NaN	NaN	NaN	-27.167469	3.71892	152.200928	34.696804	-7.200672	136.743927	26.370609	36.667427	138.564087	30.5337065	14.7333775	137.654007	-84.8686445	-7.2955375	166.747849
NaN	NaN	NaN	NaN	NaN	NaN	34.613911	-7.191862	136.065918	NaN	NaN	NaN	NaN	NaN	NaN	NaN	NaN	NaN
NaN	NaN	NaN	-27.053478	3.817052	150.869125	34.587727	-6.970556	135.262817	NaN	NaN	NaN	NaN	NaN	NaN	NaN	NaN	NaN
NaN	NaN	NaN	-27.023136	3.968709	150.465714	NaN	NaN	NaN	NaN	NaN	NaN	NaN	NaN	NaN	NaN	NaN	NaN
NaN	NaN	NaN	-26.998013	4.156392	150.188721	NaN	NaN	NaN	NaN	NaN	NaN	NaN	NaN	NaN	NaN	NaN	NaN
NaN	NaN	NaN	-26.908531	4.358863	150.158508	NaN	NaN	NaN	NaN	NaN	NaN	NaN	NaN	NaN	NaN	NaN	NaN
NaN	NaN	NaN	-26.803165	4.806627	150.097809	NaN	NaN	NaN	NaN	NaN	NaN	NaN	NaN	NaN	NaN	NaN	NaN
NaN	NaN	NaN	-26.711855	5.368275	149.986267	NaN	NaN	NaN	NaN	NaN	NaN	NaN	NaN	NaN	NaN	NaN	NaN
NaN	NaN	NaN	-26.574501	5.9306	149.860046	NaN	NaN	NaN	NaN	NaN	NaN	NaN	NaN	NaN	NaN	NaN	NaN
-29.793041	37.472202	159.048355	-26.208294	6.595726	149.596909	NaN	NaN	NaN	NaN	NaN	NaN	NaN	NaN	NaN	NaN	NaN	NaN
-26.728743	37.990414	157.78479	-25.955946	6.933423	149.394592	NaN	NaN	NaN	NaN	NaN	NaN	NaN	NaN	NaN	NaN	NaN	NaN
-23.705744	38.135017	156.775803	-25.722477	7.200852	149.224899	NaN	NaN	NaN	NaN	NaN	NaN	NaN	NaN	NaN	NaN	NaN	NaN
-20.771927	38.027557	156.075974	-25.494364	7.428835	149.16124	NaN	NaN	NaN	NaN	NaN	NaN	NaN	NaN	NaN	NaN	NaN	NaN
-17.853079	37.646614	155.52774	-25.23745	7.65417	149.192734	NaN	NaN	NaN	NaN	NaN	NaN	NaN	NaN	NaN	NaN	NaN	NaN
-15.023537	37.031902	155.216263	-24.98081	7.840163	149.291321	NaN	NaN	NaN	NaN	NaN	NaN	NaN	NaN	NaN	NaN	NaN	NaN
-12.28364	36.218803	155.017105	-24.702557	7.981781	149.33696	NaN	NaN	NaN	NaN	NaN	NaN	NaN	NaN	NaN	NaN	NaN	NaN
-8.316133	34.71352	154.855011	-24.322048	8.20423	149.281555	NaN	NaN	NaN	NaN	NaN	NaN	NaN	NaN	NaN	NaN	NaN	NaN
-5.769762	33.540134	154.710327	-24.130383	8.39526	149.134033	NaN	NaN	NaN	NaN	NaN	NaN	NaN	NaN	NaN	NaN	NaN	NaN
-3.358632	32.2999	154.473846	-23.982044	8.573497	148.864136	NaN	NaN	NaN	NaN	NaN	NaN	NaN	NaN	NaN	NaN	NaN	NaN
-1.043555	30.943718	154.174225	-23.879274	8.7335	148.482254	NaN	NaN	NaN	NaN	NaN	NaN	NaN	NaN	NaN	NaN	NaN	NaN
1.103588	29.497206	153.9366	-23.817516	8.876451	148.000198	NaN	NaN	NaN	NaN	NaN	NaN	NaN	NaN	NaN	NaN	NaN	NaN
3.08108	27.938303	153.76239	-23.73542	9.021288	147.395248	NaN	NaN	NaN	NaN	NaN	NaN	NaN	NaN	NaN	NaN	NaN	NaN
4.973949	26.304781	153.607468	-23.591173	9.235282	146.667221	NaN	NaN	NaN	NaN	NaN	NaN	NaN	NaN	NaN	NaN	NaN	NaN
7.40984	23.808414	153.690704	-23.393023	9.554995	145.700806	NaN	NaN	NaN	NaN	NaN	NaN	NaN	NaN	NaN	NaN	NaN	NaN
8.753303	22.090391	153.887314	-23.261223	9.799523	145.267395	NaN	NaN	NaN	NaN	NaN	NaN	NaN	NaN	NaN	NaN	NaN	NaN
9.855577	20.323423	154.25592	-23.104807	10.046924	145.089386	NaN	NaN	NaN	NaN	NaN	NaN	NaN	NaN	NaN	NaN	NaN	NaN
10.745272	18.514771	154.649796	-22.881172	10.272236	145.050446	NaN	NaN	NaN	NaN	NaN	NaN	NaN	NaN	NaN	NaN	NaN	NaN
11.475499	16.667919	154.989761	-22.551575	10.418406	144.995804	NaN	NaN	NaN	NaN	NaN	NaN	NaN	NaN	NaN	NaN	NaN	NaN
12.015413	14.797568	155.308121	-22.223768	10.529531	145.059174	NaN	NaN	NaN	NaN	NaN	NaN	NaN	NaN	NaN	NaN	NaN	NaN
12.304882	12.939689	155.593048	-21.914862	10.644215	145.183105	NaN	NaN	NaN	NaN	NaN	NaN	NaN	NaN	NaN	NaN	NaN	NaN
12.340479	10.160507	155.610031	-21.49732	10.754431	145.331497	NaN	NaN	NaN	NaN	NaN	NaN	NaN	NaN	NaN	NaN	NaN	NaN
12.092377	8.307148	155.409286	-21.267628	10.778635	145.529175	NaN	NaN	NaN	NaN	NaN	NaN	NaN	NaN	NaN	NaN	NaN	NaN
11.704171	6.445363	155.056961	-21.060776	10.787532	145.935379	NaN	NaN	NaN	NaN	NaN	NaN	NaN	NaN	NaN	NaN	NaN	NaN
11.077328	4.560234	154.724899	-20.863459	10.790875	146.563217	NaN	NaN	NaN	NaN	NaN	NaN	NaN	NaN	NaN	NaN	NaN	NaN
10.302459	2.695015	154.351822	-20.660257	10.789989	147.385971	NaN	NaN	NaN	NaN	NaN	NaN	NaN	NaN	NaN	NaN	NaN	NaN
9.242223	0.859992	154.244919	-20.473394	10.805708	148.463303	NaN	NaN	NaN	NaN	NaN	NaN	NaN	NaN	NaN	NaN	NaN	NaN
7.983585	-0.931044	154.337631	-20.340446	10.840725	149.675369	NaN	NaN	NaN	NaN	NaN	NaN	NaN	NaN	NaN	NaN	NaN	NaN
5.724715	-3.559788	154.923004	-20.294516	10.843816	151.701889	NaN	NaN	NaN	NaN	NaN	NaN	NaN	NaN	NaN	NaN	NaN	NaN
3.98871	-5.221646	155.687958	-20.469704	10.733735	153.264374	NaN	NaN	NaN	NaN	NaN	NaN	NaN	NaN	NaN	NaN	NaN	NaN
2.152229	-6.843857	156.57547	-20.697128	10.519548	154.775803	NaN	NaN	NaN	NaN	NaN	NaN	NaN	NaN	NaN	NaN	NaN	NaN
0.272152	-8.388235	157.576965	-20.85148	10.220424	156.172256	NaN	NaN	NaN	NaN	NaN	NaN	NaN	NaN	NaN	NaN	NaN	NaN
-1.567918	-9.858366	158.661148	-20.918892	9.866529	157.496628	NaN	NaN	NaN	NaN	NaN	NaN	NaN	NaN	NaN	NaN	NaN	NaN
-3.424851	-11.197327	159.792938	-20.97728	9.470676	158.635864	NaN	NaN	NaN	NaN	NaN	NaN	NaN	NaN	NaN	NaN	NaN	NaN
-5.217542	-12.474706	160.782486	-21.049025	9.073804	159.537613	NaN	NaN	NaN	NaN	NaN	NaN	NaN	NaN	NaN	NaN	NaN	NaN
-7.884309	-14.130254	161.776703	-21.189936	8.504164	160.305313	NaN	NaN	NaN	NaN	NaN	NaN	NaN	NaN	NaN	NaN	NaN	NaN
-9.634024	-15.163152	161.862244	-21.3207	8.222398	160.341721	NaN	NaN	NaN	NaN	NaN	NaN	NaN	NaN	NaN	NaN	NaN	NaN
-11.374384	-16.090223	161.566284	-21.460823	7.933634	160.091766	NaN	NaN	NaN	NaN	NaN	NaN	NaN	NaN	NaN	NaN	NaN	NaN
-13.069942	-16.973875	160.837204	-21.670801	7.644784	159.56012	NaN	NaN	NaN	NaN	NaN	NaN	NaN	NaN	NaN	NaN	NaN	NaN
-14.718582	-17.736479	159.947906	-21.879419	7.40067	158.857758	NaN	NaN	NaN	NaN	NaN	NaN	NaN	NaN	NaN	NaN	NaN	NaN
-16.338137	-18.361687	159.16571	-22.069201	7.254563	158.08876	NaN	NaN	NaN	NaN	NaN	NaN	NaN	NaN	NaN	NaN	NaN	NaN
-17.880299	-18.855997	158.543777	-22.250837	7.165208	157.293579	NaN	NaN	NaN	NaN	NaN	NaN	NaN	NaN	NaN	NaN	NaN	NaN
-20.079239	-19.394783	157.794571	-22.495384	7.059865	156.072083	NaN	NaN	NaN	NaN	NaN	NaN	NaN	NaN	NaN	NaN	NaN	NaN
-21.491459	-19.601347	157.450729	-22.61853	7.00409	155.250778	NaN	NaN	NaN	NaN	NaN	NaN	NaN	NaN	NaN	NaN	NaN	NaN
-22.826982	-19.678579	157.225723	-22.755981	6.975219	154.578049	NaN	NaN	NaN	NaN	NaN	NaN	NaN	NaN	NaN	NaN	NaN	NaN
-24.154917	-19.643883	157.046143	-22.905083	6.968535	154.059418	NaN	NaN	NaN	NaN	NaN	NaN	NaN	NaN	NaN	NaN	NaN	NaN
-25.428873	-19.380455	157.037186	-23.047407	6.952272	153.800171	NaN	NaN	NaN	NaN	NaN	NaN	NaN	NaN	NaN	NaN	NaN	NaN
-26.647234	-19.034718	157.171326	-23.219481	6.9421	153.752228	NaN	NaN	NaN	NaN	NaN	NaN	NaN	NaN	NaN	NaN	NaN	NaN
-27.792051	-18.526146	157.314117	-23.370472	6.896749	153.827087	NaN	NaN	NaN	NaN	NaN	NaN	NaN	NaN	NaN	NaN	NaN	NaN
-29.36919	-17.606005	157.35994	-23.499994	6.670137	153.971573	NaN	NaN	NaN	NaN	NaN	NaN	NaN	NaN	NaN	NaN	NaN	NaN
-30.327734	-16.885809	157.138779	-23.615009	6.471583	154.040298	NaN	NaN	NaN	NaN	NaN	NaN	NaN	NaN	NaN	NaN	NaN	NaN
-31.250706	-16.056583	156.675751	-23.757229	6.25103	154.005966	NaN	NaN	NaN	NaN	NaN	NaN	NaN	NaN	NaN	NaN	NaN	NaN
-32.157688	-15.169135	155.936172	-23.886959	5.97425	153.834442	15.929288	17.03363	144.445068	NaN	NaN	NaN	NaN	NaN	NaN	NaN	NaN	NaN
-32.928284	-14.220254	154.886978	-24.032154	5.654718	153.443451	NaN	NaN	NaN	NaN	NaN	NaN	NaN	NaN	NaN	NaN	NaN	NaN
-33.670773	-13.221028	153.632538	-24.17626	5.279251	152.796768	NaN	NaN	NaN	NaN	NaN	NaN	NaN	NaN	NaN	NaN	NaN	NaN
-34.381435	-12.183429	152.229492	-24.375551	4.912763	151.975296	NaN	NaN	NaN	NaN	NaN	NaN	NaN	NaN	NaN	NaN	NaN	NaN
-35.27599	-10.492025	150.068573	-24.734711	4.41867	150.466415	NaN	NaN	NaN	NaN	NaN	NaN	NaN	NaN	NaN	NaN	NaN	NaN
-35.831608	-9.376759	148.761505	-25.002089	4.187096	149.419952	NaN	NaN	NaN	NaN	NaN	NaN	NaN	NaN	NaN	NaN	NaN	NaN
-36.262825	-8.220248	147.537369	-25.2199	4.021883	148.37822	NaN	NaN	NaN	NaN	NaN	NaN	NaN	NaN	NaN	NaN	NaN	NaN
-36.643101	-7.026715	146.517334	-25.378439	3.936213	147.436279	NaN	NaN	NaN	NaN	NaN	NaN	NaN	NaN	NaN	NaN	NaN	NaN
-36.979977	-5.839575	145.70813	-25.517199	3.952707	146.643173	38.65406	-11.930044	139.74057	NaN	NaN	NaN	NaN	NaN	NaN	NaN	NaN	NaN
-37.273815	-4.674224	145.169373	-25.595497	4.059179	146.058365	38.527828	-11.82767	139.405304	32.730354	31.465998	140.928467	35.629091	9.819164	140.1668855	-86.820085	-1.700806	151.9498445
-37.468334	-3.466193	144.778748	-25.64859	4.226146	145.632874	38.445374	-11.711232	139.166199	32.658886	31.584368	140.462524	35.55213	9.936568	139.8143615	-86.84931	-1.484276	151.4513865
-37.714111	-1.634739	144.331161	-25.651085	4.530148	145.06308	38.381439	-11.467864	139.006622	32.612923	31.851011	139.773331	35.497181	10.1915735	139.3899765	-86.799351	-1.1312775	150.7361835
-37.828644	-0.430431	143.946396	-25.662819	4.753623	144.663712	38.357288	-11.26267	138.9758	32.59206	32.049923	139.365967	35.474674	10.3936265	139.1708835	-86.800312	-0.8863805	150.1565405
-37.917873	0.767587	143.45372	-25.701466	4.956341	144.212875	38.362583	-11.098704	139.018066	32.560139	32.237938	138.9767	35.461361	10.569617	138.997383	-86.864293	-0.656935000000001	149.428367
-37.960781	2.008865	142.895065	-25.774548	5.134774	143.732758	38.298077	-10.960787	139.086655	32.515682	32.395206	138.641846	35.4068795	10.7172095	138.8642505	-86.9559755	-0.447661500000001	148.6012655
-38.04985	3.281372	142.409943	-25.863081	5.300071	143.283615	38.174541	-10.858514	139.096268	32.495907	32.540344	138.344559	35.335224	10.840915	138.7204135	-87.061386	-0.240772999999999	147.8468165
-38.071636	4.571061	142.044235	-25.970306	5.459093	142.95488	38.044609	-10.785946	139.046173	32.43372	32.643955	138.035309	35.2391645	10.9290045	138.540741	-87.1797765	-0.0108184999999992	147.369019
-38.073235	5.908154	141.995468	-26.076242	5.629765	142.87056	37.827892	-10.762659	138.768936	32.372318	32.711021	137.754593	35.100105	10.974181	138.2617645	-87.252589	0.285348999999998	147.4793555
-38.037254	8.002763	142.512177	-26.225817	5.900686	143.156601	37.44997	-10.814323	138.154739	32.240963	32.783287	137.394318	34.8454665	10.984482	137.7745285	-87.2971005	0.816890000000001	148.5386735
-37.932961	9.395275	143.112579	-26.322996	6.041894	143.525986	37.11179	-10.817355	137.660446	32.037392	32.925064	137.199921	34.574591	11.0538545	137.4301835	-87.220583	1.0299335	149.6217885
-37.772511	10.7738	143.833511	-26.463758	6.17565	143.970413	36.673534	-10.725552	137.056259	31.752399	33.147095	137.104446	34.2129665	11.2107715	137.0803525	-87.1404825	1.1405285	150.8604735
-37.560822	12.127568	144.570206	-26.643663	6.322503	144.420975	36.222416	-10.53823	136.458725	31.369957	33.40081	137.108093	33.7961865	11.43129	136.783409	-87.0835125	1.213716	152.058541
-37.286404	13.455675	145.277588	-26.838121	6.376147	144.714294	35.7747	-10.306536	135.782974	31.055582	33.705639	137.296478	33.415141	11.6995515	136.539726	-87.091383	1.0527425	152.888862
-36.871956	14.674012	145.851471	-27.002747	6.504618	144.928268	35.258255	-10.018368	135.053284	30.763603	34.020279	137.591797	33.010929	12.0009555	136.3225405	-87.016423	1.0082805	153.5339955
-36.413021	15.852714	146.316956	-27.227453	6.571298	145.003235	34.805019	-9.731555	134.329117	30.4515	34.328228	137.86377	32.6282595	12.2983365	136.0964435	-87.0831655	0.844259499999998	153.9100265
-35.517384	17.425064	146.810593	-27.503157	6.70129	144.892517	34.248405	-9.163508	133.532242	30.126986	34.782642	138.3582	32.1876955	12.809567	135.945221	-87.1940095	0.593012999999999	153.839813
-34.729416	18.318588	146.967468	-27.587404	6.829961	144.759186	34.027981	-8.857164	133.045486	30.057468	35.024803	138.676468	32.0427245	13.0838195	135.860977	-87.2175325	0.576102499999999	153.657395
-33.885963	19.118525	146.993607	-27.661762	6.975699	144.604828	33.923935	-8.649116	132.719116	NaN	NaN	NaN	NaN	NaN	NaN	NaN	NaN	NaN
-32.914154	19.755211	146.883759	-27.656143	7.197311	144.40094	33.899082	-8.436545	132.574768	NaN	NaN	NaN	NaN	NaN	NaN	NaN	NaN	NaN
-31.82559	20.314749	146.604568	-27.610031	7.414526	144.144089	33.96582	-8.262598	132.588196	NaN	NaN	NaN	NaN	NaN	NaN	NaN	NaN	NaN
-30.670225	20.706362	146.190506	-27.588295	7.700347	143.82103	34.171391	-8.192703	132.778519	NaN	NaN	NaN	NaN	NaN	NaN	NaN	NaN	NaN
-29.427692	21.030674	145.624893	-27.560255	8.059846	143.486877	34.497345	-8.090058	133.266571	NaN	NaN	NaN	NaN	NaN	NaN	NaN	NaN	NaN
-27.446854	21.203144	144.797791	-27.480013	8.802707	143.086853	35.337856	-7.979718	134.623581	NaN	NaN	NaN	NaN	NaN	NaN	NaN	NaN	NaN
-26.138479	21.114681	144.325302	-27.480368	9.364158	142.918045	35.869667	-7.930757	135.777176	NaN	NaN	NaN	NaN	NaN	NaN	NaN	NaN	NaN
-24.841116	20.881355	143.957336	-27.519325	10.000817	142.834396	36.268253	-7.861682	136.924377	NaN	NaN	NaN	NaN	NaN	NaN	NaN	NaN	NaN
-23.608688	20.506821	143.755157	-27.578957	10.58818	142.790482	36.495785	-7.768026	138.018402	NaN	NaN	NaN	NaN	NaN	NaN	NaN	NaN	NaN
-22.450642	19.948179	143.628387	-27.620581	11.075034	142.774368	36.566849	-7.554168	138.95816	NaN	NaN	NaN	NaN	NaN	NaN	NaN	NaN	NaN
-21.391825	19.243101	143.612045	-27.662558	11.524413	142.825073	36.53614	-7.279428	139.739639	NaN	NaN	NaN	NaN	NaN	NaN	NaN	NaN	NaN
-20.444145	18.439211	143.778412	-27.742836	11.944629	143.00502	36.429707	-7.019853	140.427856	NaN	NaN	NaN	NaN	NaN	NaN	NaN	NaN	NaN
-19.248352	17.076412	144.107971	-27.85664	12.518976	143.39621	36.277603	-6.655547	141.378052	NaN	NaN	NaN	NaN	NaN	NaN	NaN	NaN	NaN
-18.552025	16.086752	144.334702	-27.896749	12.897828	143.618454	NaN	NaN	NaN	NaN	NaN	NaN	NaN	NaN	NaN	NaN	NaN	NaN
-17.995222	15.029179	144.507751	-27.93495	13.197478	143.794754	NaN	NaN	NaN	NaN	NaN	NaN	NaN	NaN	NaN	NaN	NaN	NaN
-17.59477	13.929561	144.664688	-27.984455	13.43436	143.944962	NaN	NaN	NaN	NaN	NaN	NaN	NaN	NaN	NaN	NaN	NaN	NaN
-17.295343	12.794447	144.766708	-28.044214	13.60222	144.047379	NaN	NaN	NaN	NaN	NaN	NaN	NaN	NaN	NaN	NaN	NaN	NaN
-17.113247	11.610304	144.792694	-28.090685	13.708541	144.108429	36.022484	-5.512761	143.00563	NaN	NaN	NaN	NaN	NaN	NaN	NaN	NaN	NaN
-17.078711	10.427344	144.816803	-28.111488	13.805016	144.173203	36.027916	-5.347303	143.158264	NaN	NaN	NaN	NaN	NaN	NaN	NaN	NaN	NaN
-17.174969	8.621167	144.970459	-28.099823	13.932033	144.364029	36.197811	-5.186047	143.446609	NaN	NaN	NaN	NaN	NaN	NaN	NaN	NaN	NaN
-17.400898	7.405616	145.188263	-28.062817	14.033987	144.58223	36.37001	-5.054332	143.721085	NaN	NaN	NaN	NaN	NaN	NaN	NaN	NaN	NaN
-17.79319	6.243937	145.612976	-28.052067	14.1127	144.926529	36.488647	-4.861573	144.043747	NaN	NaN	NaN	NaN	NaN	NaN	NaN	NaN	NaN
-18.269083	5.097051	146.162445	-28.075132	14.171453	145.355713	36.550926	-4.593703	144.416	NaN	NaN	NaN	NaN	NaN	NaN	NaN	NaN	NaN
-18.905119	3.997676	146.769608	-28.091314	14.188417	145.771332	36.614315	-4.33639	144.863251	NaN	NaN	NaN	NaN	NaN	NaN	NaN	NaN	NaN
-19.626396	2.986407	147.335388	-28.110195	14.181972	146.167694	36.617104	-4.065596	145.344818	NaN	NaN	NaN	NaN	NaN	NaN	NaN	NaN	NaN
-20.474506	2.062334	147.92131	-28.148195	14.169412	146.553574	36.647434	-3.870324	145.864456	NaN	NaN	NaN	NaN	NaN	NaN	NaN	NaN	NaN
-21.918192	0.8882	148.624512	-28.198004	14.181948	147.049042	36.651493	-3.648551	146.677002	NaN	NaN	NaN	NaN	NaN	NaN	NaN	NaN	NaN
-22.972757	0.267041	148.912918	-28.220676	14.209292	147.313385	36.665924	-3.528135	147.096451	NaN	NaN	NaN	NaN	NaN	NaN	NaN	NaN	NaN
-24.105314	-0.244744	149.07666	-28.202036	14.246902	147.495941	36.694126	-3.449748	147.400208	NaN	NaN	NaN	NaN	NaN	NaN	NaN	NaN	NaN
-25.301462	-0.610279	149.11908	-28.160954	14.306253	147.603592	36.737522	-3.382515	147.564133	NaN	NaN	NaN	NaN	NaN	NaN	NaN	NaN	NaN
-26.59166	-0.86604	149.026871	-28.09864	14.395288	147.608215	NaN	NaN	NaN	NaN	NaN	NaN	NaN	NaN	NaN	NaN	NaN	NaN
-27.936258	-0.983711	148.824661	-28.017258	14.512502	147.521881	NaN	NaN	NaN	NaN	NaN	NaN	NaN	NaN	NaN	NaN	NaN	NaN
-29.348478	-0.968685	148.519699	-27.944786	14.63791	147.410492	NaN	NaN	NaN	NaN	NaN	NaN	NaN	NaN	NaN	NaN	NaN	NaN
-31.636318	-0.663925	148.078583	-27.929867	14.839046	147.310028	NaN	NaN	NaN	NaN	NaN	NaN	NaN	NaN	NaN	NaN	NaN	NaN
-33.271187	-0.310837	147.902252	-27.939394	14.930669	147.346359	36.956406	-2.847028	147.23558	NaN	NaN	NaN	NaN	NaN	NaN	NaN	NaN	NaN
-34.968655	0.16535	147.831406	-27.963253	14.977715	147.491913	36.979939	-2.67472	147.014801	NaN	NaN	NaN	NaN	NaN	NaN	NaN	NaN	NaN
-36.730286	0.795413	147.975037	-28.021574	14.952554	147.762177	36.980049	-2.50743	146.674759	NaN	NaN	NaN	NaN	NaN	NaN	NaN	NaN	NaN
-38.567646	1.526219	148.410339	-28.10347	14.821917	148.243286	37.015205	-2.388623	146.195099	NaN	NaN	NaN	NaN	NaN	NaN	NaN	NaN	NaN
-40.421638	2.381603	149.146744	-28.20994	14.557312	148.930801	37.084385	-2.318795	145.584442	NaN	NaN	NaN	NaN	NaN	NaN	NaN	NaN	NaN
-42.281246	3.31003	150.028351	-28.256304	14.143054	149.69281	NaN	NaN	NaN	NaN	NaN	NaN	NaN	NaN	NaN	NaN	NaN	NaN
-44.987896	4.873874	151.483719	-28.305033	13.356087	150.76741	NaN	NaN	NaN	NaN	NaN	NaN	NaN	NaN	NaN	NaN	NaN	NaN
-46.718521	5.998143	152.533554	-28.313616	12.733685	151.40007	NaN	NaN	NaN	NaN	NaN	NaN	NaN	NaN	NaN	NaN	NaN	NaN
-48.383091	7.199396	153.660187	-28.388866	12.062449	151.880127	35.239414	-2.21842	141.2229	NaN	NaN	NaN	NaN	NaN	NaN	NaN	NaN	NaN
-49.941246	8.49977	154.874542	-28.545115	11.459311	152.266769	34.283577	-2.369137	139.710449	46.195637	30.615667	128.855789	40.239607	14.123265	134.283119	-97.329837	8.795357	170.250419
-51.279457	9.862043	156.16713	-28.691402	10.9109	152.520004	33.444954	-2.611811	138.132355	NaN	NaN	NaN	NaN	NaN	NaN	NaN	NaN	NaN
-52.538727	11.227402	157.167084	-28.726933	10.444374	152.629868	32.708122	-2.742361	136.764557	NaN	NaN	NaN	NaN	NaN	NaN	NaN	NaN	NaN
-53.555798	12.622791	158.022385	-28.700554	9.976277	152.632324	32.200562	-2.813423	135.768295	NaN	NaN	NaN	NaN	NaN	NaN	NaN	NaN	NaN
-54.755795	14.690097	158.946075	-28.662193	9.415718	152.524689	31.693163	-2.90442	134.759155	24.403582	41.380699	137.283356	28.0483725	19.2381395	136.0212555	-85.3727585	-0.406703499999999	169.0281225
-55.316299	16.028524	159.308945	-28.692881	9.090726	152.337448	31.50338	-2.905578	134.237991	24.375015	41.34243	137.42923	27.9391975	19.218426	135.8336105	-85.3249595	-1.036974	168.8412855
-55.69492	17.367558	159.548569	-28.726805	8.875858	152.09523	31.384104	-2.904392	133.803619	24.413883	41.341885	137.665634	27.8989935	19.2187465	135.7346265	-85.3526035	-1.4670305	168.4558335
-55.930721	18.677229	159.608566	-28.791481	8.808657	151.810913	31.312159	-2.833483	133.636627	24.499165	41.382111	137.893494	27.905662	19.274314	135.7650605	-85.488624	-1.657	167.8567655
-55.928837	19.927967	159.47937	-28.853331	8.823402	151.483109	31.277136	-2.74472	133.407227	NaN	NaN	NaN	NaN	NaN	NaN	NaN	NaN	NaN
-55.759991	21.158312	159.217758	-28.939224	8.900509	151.124329	31.237087	-2.654767	133.054871	NaN	NaN	NaN	NaN	NaN	NaN	NaN	NaN	NaN
-55.350506	22.277664	158.831787	-28.992081	8.980864	150.729919	31.197313	-2.614508	132.852188	NaN	NaN	NaN	NaN	NaN	NaN	NaN	NaN	NaN
-54.433197	23.845461	158.034348	-29.112997	9.276442	150.211761	31.144297	-2.627919	132.648972	NaN	NaN	NaN	NaN	NaN	NaN	NaN	NaN	NaN
-53.681755	24.880001	157.181412	-29.266506	9.611376	149.844711	31.146496	-2.689089	132.748016	25.115341	41.620346	138.124207	28.1309185	19.4656285	135.4361115	-86.6639305	-0.242876499999998	164.2533105
-52.759232	25.829935	156.07634	-29.449055	10.010159	149.432648	31.15563	-2.705682	132.994598	25.229555	41.697449	138.02951	28.1925925	19.4958835	135.512054	-87.0907025	0.524434500000002	163.353242
-51.690601	26.664364	154.941666	-29.660034	10.393972	148.984589	31.111687	-2.734507	133.291382	25.324463	41.755047	137.930511	28.218075	19.51027	135.6109465	-87.538143	1.277674	162.3582315
-50.448025	27.367825	153.731018	-29.865166	10.793419	148.486557	31.15324	-2.814491	133.578186	25.415346	41.749653	137.807953	28.284293	19.467581	135.6930695	-88.014625	2.119257	161.2800445
-49.003757	28.001875	152.579956	-30.023205	11.205351	148.052872	31.333138	-2.890153	133.936264	25.520737	41.757126	137.652527	28.4269375	19.4334865	135.7943955	-88.4733475	2.9772155	160.3113485
-47.456455	28.497795	151.532196	-30.196169	11.51384	147.751801	31.520203	-2.946172	134.433121	25.713551	41.725807	137.60054	28.616877	19.3898175	136.0168305	-89.009215	3.6378625	159.4867715
-44.76886	29.11627	150.237854	-30.352142	12.094145	147.664825	31.897778	-3.017496	135.454315	26.053827	41.693264	137.821686	28.9758025	19.337884	136.6380005	-89.6800865	4.850406	158.6916495
-42.867409	29.38022	149.683624	-30.423473	12.501303	147.917526	32.192211	-2.997313	136.37262	26.347691	41.746834	138.253952	29.269951	19.3747605	137.313286	-90.116897	5.6278455	158.521766
-40.770905	29.601967	149.383911	-30.459309	12.925895	148.340286	32.488243	-2.906258	137.458603	26.64629	41.85294	138.925308	29.5672665	19.473341	138.1919555	-90.4858845	6.378449	158.4886165
-38.636597	29.757046	149.191818	-30.475258	13.374752	148.799179	32.76535	-2.863638	138.635498	26.964766	42.013844	139.772171	29.865058	19.575103	139.2038345	-90.815574	7.174401	158.3945235
-36.349136	29.91353	149.070862	-30.474588	13.863161	149.105591	33.004013	-2.837816	139.882004	NaN	NaN	NaN	NaN	NaN	NaN	NaN	NaN	NaN
-34.085045	30.006516	148.879929	-30.501921	14.266782	149.114563	33.183029	-2.848888	141.032898	NaN	NaN	NaN	NaN	NaN	NaN	NaN	NaN	NaN
-31.734526	30.077654	148.682114	-30.599159	14.643391	148.880295	33.219528	-2.871089	141.956512	NaN	NaN	NaN	NaN	NaN	NaN	NaN	NaN	NaN
-28.320107	30.082182	148.339874	-30.868351	15.150695	148.143494	33.15741	-2.828183	142.910065	NaN	NaN	NaN	NaN	NaN	NaN	NaN	NaN	NaN
-26.129061	29.982298	148.222656	-31.072018	15.457291	147.650894	33.028839	-2.663499	143.149567	NaN	NaN	NaN	NaN	NaN	NaN	NaN	NaN	NaN
-23.913197	29.832407	148.173706	-31.244139	15.726807	147.193481	32.915943	-2.429783	143.242828	NaN	NaN	NaN	NaN	NaN	NaN	NaN	NaN	NaN
-21.835766	29.5865	148.102203	-31.384159	16.001358	146.693237	32.848785	-2.188497	143.233673	NaN	NaN	NaN	NaN	NaN	NaN	NaN	NaN	NaN
-19.750795	29.260698	148.077393	-31.512733	16.261024	146.208725	32.78722	-1.928123	143.251129	NaN	NaN	NaN	NaN	NaN	NaN	NaN	NaN	NaN
-17.83646	28.825987	148.105042	-31.619501	16.514605	145.72496	32.764538	-1.644228	143.34671	NaN	NaN	NaN	NaN	NaN	NaN	NaN	NaN	NaN
-15.93364	28.292561	148.124832	-31.73666	16.792393	145.326035	32.756771	-1.385818	143.48851	NaN	NaN	NaN	NaN	NaN	NaN	NaN	NaN	NaN
-13.373515	27.27527	148.389435	-31.941792	17.217688	145.07547	32.80135	-1.059523	143.886444	NaN	NaN	NaN	NaN	NaN	NaN	NaN	NaN	NaN
-11.79334	26.477528	148.641022	-32.023941	17.527248	145.016846	32.832844	-0.814257	144.310928	NaN	NaN	NaN	NaN	NaN	NaN	NaN	NaN	NaN
-10.358426	25.580799	149.002655	-32.101486	17.834797	145.095474	32.757725	-0.546897	144.810257	NaN	NaN	NaN	NaN	NaN	NaN	NaN	NaN	NaN
-9.024544	24.585625	149.412994	-32.14209	18.169937	145.208069	32.64587	-0.265105	145.463959	NaN	NaN	NaN	NaN	NaN	NaN	NaN	NaN	NaN
-7.843499	23.516033	149.841385	-32.191662	18.474167	145.382294	NaN	NaN	NaN	NaN	NaN	NaN	NaN	NaN	NaN	NaN	NaN	NaN
-6.829104	22.349285	150.347656	-32.248363	18.769018	145.548767	NaN	NaN	NaN	NaN	NaN	NaN	NaN	NaN	NaN	NaN	NaN	NaN
-5.970984	21.132463	150.720184	-32.287304	19.061474	145.608932	NaN	NaN	NaN	NaN	NaN	NaN	NaN	NaN	NaN	NaN	NaN	NaN
-4.965479	19.230682	151.236038	-32.378536	19.441797	145.544632	NaN	NaN	NaN	NaN	NaN	NaN	NaN	NaN	NaN	NaN	NaN	NaN
-4.481468	17.936876	151.39563	-32.432739	19.725386	145.378799	NaN	NaN	NaN	NaN	NaN	NaN	NaN	NaN	NaN	NaN	NaN	NaN
-4.1909	16.649736	151.475006	-32.48521	20.0249	145.159683	NaN	NaN	NaN	NaN	NaN	NaN	NaN	NaN	NaN	NaN	NaN	NaN
-4.069935	15.366406	151.467407	-32.503086	20.304798	144.856537	NaN	NaN	NaN	NaN	NaN	NaN	NaN	NaN	NaN	NaN	NaN	NaN
-4.089385	14.117381	151.314636	-32.482483	20.575108	144.517105	NaN	NaN	NaN	NaN	NaN	NaN	NaN	NaN	NaN	NaN	NaN	NaN
-4.268924	12.880036	151.134384	-32.452488	20.822292	144.196045	NaN	NaN	NaN	NaN	NaN	NaN	NaN	NaN	NaN	NaN	NaN	NaN
-4.682543	11.683638	150.95871	-32.391785	21.013828	143.94841	NaN	NaN	NaN	NaN	NaN	NaN	NaN	NaN	NaN	NaN	NaN	NaN
-5.628859	10.013565	150.735687	-32.280781	21.182758	143.787521	NaN	NaN	NaN	NaN	NaN	NaN	NaN	NaN	NaN	NaN	NaN	NaN
-6.466245	8.94013	150.565643	-32.179241	21.202227	143.817871	NaN	NaN	NaN	NaN	NaN	NaN	NaN	NaN	NaN	NaN	NaN	NaN
-7.439579	7.9442	150.421646	-32.088936	21.183664	144.060211	NaN	NaN	NaN	NaN	NaN	NaN	NaN	NaN	NaN	NaN	NaN	NaN
-8.587384	7.000842	150.238693	-31.991688	21.111574	144.417587	NaN	NaN	NaN	NaN	NaN	NaN	NaN	NaN	NaN	NaN	NaN	NaN
-9.88596	6.106889	149.989929	-31.881786	20.963434	144.871033	NaN	NaN	NaN	NaN	NaN	NaN	NaN	NaN	NaN	NaN	NaN	NaN
-11.337814	5.315989	149.800735	-31.804403	20.768019	145.517426	NaN	NaN	NaN	NaN	NaN	NaN	NaN	NaN	NaN	NaN	NaN	NaN
-12.946798	4.546979	149.712067	-31.75495	20.546019	146.325134	NaN	NaN	NaN	NaN	NaN	NaN	NaN	NaN	NaN	NaN	NaN	NaN
-15.550266	3.458483	149.670822	-31.654266	20.147476	147.632706	NaN	NaN	NaN	NaN	NaN	NaN	NaN	NaN	NaN	NaN	NaN	NaN
-17.452789	2.802215	149.765991	-31.58287	19.886293	148.46788	NaN	NaN	NaN	NaN	NaN	NaN	NaN	NaN	NaN	NaN	NaN	NaN
-19.395355	2.184425	149.876205	-31.491488	19.640211	149.184494	NaN	NaN	NaN	NaN	NaN	NaN	NaN	NaN	NaN	NaN	NaN	NaN
-21.409916	1.587045	149.948257	-31.378201	19.418213	149.720078	NaN	NaN	NaN	NaN	NaN	NaN	NaN	NaN	NaN	NaN	NaN	NaN
-23.460232	1.040306	149.945816	-31.280005	19.237572	150.057037	NaN	NaN	NaN	NaN	NaN	NaN	NaN	NaN	NaN	NaN	NaN	NaN
-25.613991	0.53119	149.951065	-31.233438	19.124594	150.276276	NaN	NaN	NaN	NaN	NaN	NaN	NaN	NaN	NaN	NaN	NaN	NaN
-27.82369	0.063357	150.058014	-31.276819	19.040024	150.467865	NaN	NaN	NaN	NaN	NaN	NaN	NaN	NaN	NaN	NaN	NaN	NaN
-31.274536	-0.566624	150.623215	-31.339975	18.935301	150.688721	NaN	NaN	NaN	NaN	NaN	NaN	NaN	NaN	NaN	NaN	NaN	NaN
-33.606697	-0.869218	151.420044	-31.372265	18.876591	150.888809	33.817162	2.26663	145.598495	NaN	NaN	NaN	NaN	NaN	NaN	NaN	NaN	NaN
-35.944443	-1.106079	152.431519	-31.42325	18.78591	151.143036	33.734001	2.179325	145.487732	NaN	NaN	NaN	NaN	NaN	NaN	NaN	NaN	NaN
-38.282101	-1.195554	153.625961	-31.510019	18.658735	151.463516	NaN	NaN	NaN	NaN	NaN	NaN	NaN	NaN	NaN	NaN	NaN	NaN
-40.591511	-1.177338	154.900162	-31.62162	18.48361	151.85585	NaN	NaN	NaN	NaN	NaN	NaN	NaN	NaN	NaN	NaN	NaN	NaN
-42.850601	-0.989983	156.256958	-31.736473	18.272057	152.370972	NaN	NaN	NaN	NaN	NaN	NaN	NaN	NaN	NaN	NaN	NaN	NaN
-45.068993	-0.671709	157.436905	-31.78577	17.985083	152.866943	NaN	NaN	NaN	NaN	NaN	NaN	NaN	NaN	NaN	NaN	NaN	NaN
-48.248909	0.150633	159.016327	-31.758774	17.489914	153.69162	NaN	NaN	NaN	NaN	NaN	NaN	NaN	NaN	NaN	NaN	NaN	NaN
-50.16227	0.847244	159.940506	-31.692699	17.072481	154.226303	NaN	NaN	NaN	22.648621	45.19899	136.768967	NaN	NaN	NaN	NaN	NaN	NaN
-52.00219	1.687431	160.620697	-31.630108	16.632679	154.633408	NaN	NaN	NaN	NaN	NaN	NaN	NaN	NaN	NaN	NaN	NaN	NaN
-53.748989	2.706528	161.09729	-31.618135	16.221703	154.913239	NaN	NaN	NaN	NaN	NaN	NaN	NaN	NaN	NaN	NaN	NaN	NaN
-55.390549	3.883314	161.30571	-31.608677	15.811478	155.009964	NaN	NaN	NaN	21.144962	44.97578	135.769485	NaN	NaN	NaN	NaN	NaN	NaN
-56.879616	5.1929	161.263901	-31.618019	15.438066	154.956116	NaN	NaN	NaN	NaN	NaN	NaN	NaN	NaN	NaN	NaN	NaN	NaN
-58.23431	6.695127	161.126297	-31.599468	15.044029	154.787964	NaN	NaN	NaN	NaN	NaN	NaN	NaN	NaN	NaN	NaN	NaN	NaN
-60.024788	9.243011	160.774963	-31.596951	14.461472	154.385071	NaN	NaN	NaN	NaN	NaN	NaN	NaN	NaN	NaN	NaN	NaN	NaN
NaN	NaN	NaN	-31.574732	14.050235	154.06604	30.439896	0.955888	138.951843	NaN	NaN	NaN	NaN	NaN	NaN	NaN	NaN	NaN
-61.282574	12.507126	159.923599	-31.524881	13.632236	153.738037	30.33478	0.803846	138.316925	NaN	NaN	NaN	NaN	NaN	NaN	NaN	NaN	NaN
-61.777729	14.420483	159.671814	-31.479757	13.252948	153.403488	30.234953	0.665	137.708466	NaN	NaN	NaN	NaN	NaN	NaN	NaN	NaN	NaN
-62.033661	16.442486	159.535675	-31.488186	12.917292	153.130966	30.100615	0.485126	137.111923	NaN	NaN	NaN	NaN	NaN	NaN	NaN	NaN	NaN
-62.099987	18.423388	159.43602	-31.524607	12.63933	152.875061	29.888517	0.313167	136.519577	NaN	NaN	NaN	NaN	NaN	NaN	NaN	NaN	NaN
-61.985039	20.509682	159.306488	-31.577173	12.393311	152.639267	29.706324	0.189154	136.093918	NaN	NaN	NaN	NaN	NaN	NaN	NaN	NaN	NaN
-61.426468	23.581234	158.922989	-31.739569	12.146338	152.135925	29.489439	0.014861	135.648605	NaN	NaN	NaN	NaN	NaN	NaN	NaN	NaN	NaN
-60.881893	25.56571	158.566101	-31.854912	12.00505	151.707077	29.346933	-0.093496	135.4384	21.894369	44.046124	137.596725	25.620651	21.976314	136.5175625	-89.330475	2.033786	166.8965915
-60.088879	27.536678	158.205429	-31.971762	11.853889	151.182541	29.220095	-0.193192	135.214508	NaN	NaN	NaN	NaN	NaN	NaN	NaN	NaN	NaN
-59.140553	29.400026	157.863525	-32.098755	11.741301	150.56424	29.090902	-0.301771	134.899551	NaN	NaN	NaN	NaN	NaN	NaN	NaN	NaN	NaN
-57.982224	31.18568	157.666107	-32.266773	11.654436	149.8685	28.97551	-0.409282	134.568893	NaN	NaN	NaN	NaN	NaN	NaN	NaN	NaN	NaN
-56.646652	32.827629	157.476318	-32.415916	11.648567	149.1772	28.863964	-0.494097	134.214767	NaN	NaN	NaN	NaN	NaN	NaN	NaN	NaN	NaN
-55.153172	34.31686	157.410904	-32.574402	11.707341	148.559891	28.754335	-0.532985	133.888962	NaN	NaN	NaN	NaN	NaN	NaN	NaN	NaN	NaN
-52.618431	36.092426	157.602661	-32.804127	11.890676	147.863739	28.607378	-0.593252	133.589264	NaN	NaN	NaN	NaN	NaN	NaN	NaN	NaN	NaN
-50.748383	37.05368	157.677567	-32.947826	12.078867	147.591385	28.521648	-0.571075	133.518936	NaN	NaN	NaN	NaN	NaN	NaN	NaN	NaN	NaN
-48.810207	37.816792	157.554108	-33.081028	12.359015	147.470428	28.490044	-0.546568	133.634323	NaN	NaN	NaN	NaN	NaN	NaN	NaN	NaN	NaN
-46.732433	38.417049	157.304077	-33.207996	12.699715	147.492294	NaN	NaN	NaN	NaN	NaN	NaN	NaN	NaN	NaN	NaN	NaN	NaN
-44.616364	38.816193	156.846954	-33.336632	13.043497	147.559921	NaN	NaN	NaN	NaN	NaN	NaN	NaN	NaN	NaN	NaN	NaN	NaN
-42.365841	39.068256	156.215759	-33.434807	13.464504	147.640686	NaN	NaN	NaN	NaN	NaN	NaN	NaN	NaN	NaN	NaN	NaN	NaN
-40.121056	39.036655	155.452072	-33.515923	13.843654	147.669952	NaN	NaN	NaN	NaN	NaN	NaN	NaN	NaN	NaN	NaN	NaN	NaN
-36.578758	38.648552	153.968201	-33.601028	14.47049	147.566925	29.00877	-0.997172	136.485672	NaN	NaN	NaN	NaN	NaN	NaN	NaN	NaN	NaN
-34.156372	38.115639	152.864227	-33.64291	14.918187	147.431534	29.268503	-1.111719	137.245544	NaN	NaN	NaN	NaN	NaN	NaN	NaN	NaN	NaN
-31.715977	37.435635	151.626572	-33.722351	15.321085	147.18718	29.571325	-1.233246	138.078339	NaN	NaN	NaN	NaN	NaN	NaN	NaN	NaN	NaN
-29.229059	36.584667	150.543228	-33.737801	15.842649	147.021942	29.883141	-1.268152	138.948044	NaN	NaN	NaN	NaN	NaN	NaN	NaN	NaN	NaN
-26.760832	35.567348	149.562561	-33.81477	16.337749	146.836609	30.164013	-1.265933	139.878036	NaN	NaN	NaN	NaN	NaN	NaN	NaN	NaN	NaN
-24.358345	34.368248	148.780899	-33.878307	16.857664	146.707367	30.414597	-1.276685	141.052872	NaN	NaN	NaN	NaN	NaN	NaN	NaN	NaN	NaN
-21.947721	33.030785	148.347641	-33.947643	17.339457	146.63797	30.589777	-1.218248	142.390015	NaN	NaN	NaN	NaN	NaN	NaN	NaN	NaN	NaN
-18.551754	30.817911	148.279312	-34.06855	17.995155	146.648804	30.563253	-1.065456	144.52655	NaN	NaN	NaN	NaN	NaN	NaN	NaN	NaN	NaN
-16.438673	29.226246	148.71019	-34.166481	18.326447	146.800659	30.393436	-1.011854	145.965546	NaN	NaN	NaN	NaN	NaN	NaN	NaN	NaN	NaN
-14.486593	27.600121	149.271149	-34.206036	18.634674	146.931595	30.214973	-0.989924	147.375046	NaN	NaN	NaN	NaN	NaN	NaN	NaN	NaN	NaN
-12.64015	25.978447	149.929062	-34.190716	18.872959	146.984253	NaN	NaN	NaN	NaN	NaN	NaN	NaN	NaN	NaN	NaN	NaN	NaN
-10.955243	24.373169	150.593552	-34.161938	19.004847	147.045151	NaN	NaN	NaN	NaN	NaN	NaN	NaN	NaN	NaN	NaN	NaN	NaN
-9.39337	22.78471	151.248627	-34.063042	19.060806	147.059601	NaN	NaN	NaN	NaN	NaN	NaN	NaN	NaN	NaN	NaN	NaN	NaN
-8.012514	21.250904	151.824814	-33.914711	19.089464	147.041046	NaN	NaN	NaN	NaN	NaN	NaN	NaN	NaN	NaN	NaN	NaN	NaN
-6.19022	19.028755	152.529602	-33.649097	19.002228	147.093643	NaN	NaN	NaN	NaN	NaN	NaN	NaN	NaN	NaN	NaN	NaN	NaN
-5.21823	17.616051	152.936035	-33.462952	18.932646	147.182861	NaN	NaN	NaN	NaN	NaN	NaN	NaN	NaN	NaN	NaN	NaN	NaN
-4.35358	16.247375	153.213699	-33.255646	18.865332	147.261398	NaN	NaN	NaN	NaN	NaN	NaN	NaN	NaN	NaN	NaN	NaN	NaN
-3.647987	14.958448	153.444199	-33.025536	18.830009	147.279739	NaN	NaN	NaN	NaN	NaN	NaN	NaN	NaN	NaN	NaN	NaN	NaN
-3.129262	13.700858	153.627792	-32.752296	18.822071	147.205368	NaN	NaN	NaN	NaN	NaN	NaN	NaN	NaN	NaN	NaN	NaN	NaN
-2.762981	12.500581	153.784149	-32.502197	18.820688	147.116821	NaN	NaN	NaN	NaN	NaN	NaN	NaN	NaN	NaN	NaN	NaN	NaN
-2.569396	11.351549	153.931839	-32.288307	18.824251	147.126846	NaN	NaN	NaN	NaN	NaN	NaN	NaN	NaN	NaN	NaN	NaN	NaN
-2.645987	9.804953	154.135376	-31.964626	18.8832	147.312241	NaN	NaN	NaN	NaN	NaN	NaN	NaN	NaN	NaN	NaN	NaN	NaN
-2.878322	8.822076	154.235519	-31.708595	18.916788	147.514114	NaN	NaN	NaN	NaN	NaN	NaN	NaN	NaN	NaN	NaN	NaN	NaN
-3.31098	7.917149	154.278275	-31.445154	18.948532	147.754593	NaN	NaN	NaN	NaN	NaN	NaN	NaN	NaN	NaN	NaN	NaN	NaN
-3.857878	7.097295	154.237503	-31.180275	18.964714	148.016739	NaN	NaN	NaN	NaN	NaN	NaN	NaN	NaN	NaN	NaN	NaN	NaN
-4.590201	6.349798	154.140442	-30.92433	18.966589	148.271851	NaN	NaN	NaN	NaN	NaN	NaN	NaN	NaN	NaN	NaN	NaN	NaN
-5.472777	5.694629	153.962387	-30.659649	18.954145	148.498505	NaN	NaN	NaN	NaN	NaN	NaN	NaN	NaN	NaN	NaN	NaN	NaN
-6.484446	5.06681	153.697098	-30.46279	18.931923	148.723221	NaN	NaN	NaN	NaN	NaN	NaN	NaN	NaN	NaN	NaN	NaN	NaN
-8.315537	4.339416	153.248337	-30.224022	18.906195	148.981323	NaN	NaN	NaN	NaN	NaN	NaN	NaN	NaN	NaN	NaN	NaN	NaN
-9.66736	3.910133	152.854263	-30.103481	18.864819	149.116364	NaN	NaN	NaN	NaN	NaN	NaN	NaN	NaN	NaN	NaN	NaN	NaN
-11.149537	3.586942	152.458633	-29.999716	18.82357	149.266296	NaN	NaN	NaN	NaN	NaN	NaN	NaN	NaN	NaN	NaN	NaN	NaN
-12.777644	3.339546	152.033371	-29.900894	18.800247	149.393082	NaN	NaN	NaN	NaN	NaN	NaN	NaN	NaN	NaN	NaN	NaN	NaN
-14.451324	3.107826	151.592087	-29.762739	18.780378	149.491959	NaN	NaN	NaN	NaN	NaN	NaN	NaN	NaN	NaN	NaN	NaN	NaN
-16.265892	2.991154	151.270004	-29.598457	18.770767	149.634644	NaN	NaN	NaN	NaN	NaN	NaN	NaN	NaN	NaN	NaN	NaN	NaN
-18.130753	2.873921	151.034576	-29.417637	18.723646	149.849564	NaN	NaN	NaN	NaN	NaN	NaN	NaN	NaN	NaN	NaN	NaN	NaN
-21.058849	2.860353	151.099213	-29.060116	18.5583	150.506271	NaN	NaN	NaN	NaN	NaN	NaN	NaN	NaN	NaN	NaN	NaN	NaN
-23.08362	2.878375	151.49115	-28.777945	18.363125	151.21254	NaN	NaN	NaN	NaN	NaN	NaN	NaN	NaN	NaN	NaN	NaN	NaN
-25.169989	2.922292	152.231812	-28.49761	18.134695	152.093231	NaN	NaN	NaN	NaN	NaN	NaN	NaN	NaN	NaN	NaN	NaN	NaN
-27.252092	3.03428	153.185394	-28.213671	17.844524	153.091705	NaN	NaN	NaN	NaN	NaN	NaN	NaN	NaN	NaN	NaN	NaN	NaN
-29.332829	3.21492	154.31543	-27.895811	17.534283	154.100906	NaN	NaN	NaN	NaN	NaN	NaN	NaN	NaN	NaN	NaN	NaN	NaN
-31.348076	3.452731	155.496918	-27.575788	17.190985	155.075653	NaN	NaN	NaN	NaN	NaN	NaN	NaN	NaN	NaN	NaN	NaN	NaN
-33.33971	3.797278	156.632477	-27.28047	16.886467	155.940063	NaN	NaN	NaN	NaN	NaN	NaN	NaN	NaN	NaN	NaN	NaN	NaN
-36.199818	4.423396	158.11644	-26.857985	16.49605	156.936813	NaN	NaN	NaN	NaN	NaN	NaN	NaN	NaN	NaN	NaN	NaN	NaN
-38.016136	4.959691	158.857758	-26.585585	16.305464	157.355087	NaN	NaN	NaN	NaN	NaN	NaN	NaN	NaN	NaN	NaN	NaN	NaN
-39.762177	5.582519	159.383636	-26.341253	16.159218	157.571915	NaN	NaN	NaN	NaN	NaN	NaN	NaN	NaN	NaN	NaN	NaN	NaN
-41.41951	6.293145	159.69339	-26.162029	16.059551	157.625763	NaN	NaN	NaN	NaN	NaN	NaN	NaN	NaN	NaN	NaN	NaN	NaN
-43.018551	7.096181	159.8909	-26.053492	15.965658	157.523071	NaN	NaN	NaN	NaN	NaN	NaN	NaN	NaN	NaN	NaN	NaN	NaN
-44.479759	7.985515	160.010849	-26.01631	15.923452	157.324097	NaN	NaN	NaN	NaN	NaN	NaN	NaN	NaN	NaN	NaN	NaN	NaN
-45.829102	8.979663	160.110886	-25.955153	15.868145	157.049377	NaN	NaN	NaN	NaN	NaN	NaN	NaN	NaN	NaN	NaN	NaN	NaN
-47.553913	10.576903	160.12738	-25.880756	15.737708	156.552139	NaN	NaN	NaN	NaN	NaN	NaN	NaN	NaN	NaN	NaN	NaN	NaN
-48.492371	11.732692	160.134705	-25.838146	15.632184	156.217972	NaN	NaN	NaN	NaN	NaN	NaN	NaN	NaN	NaN	NaN	NaN	NaN
-49.294842	12.899691	159.977966	-25.806162	15.510365	155.844635	36.207954	0.412993	140.369492	NaN	NaN	NaN	NaN	NaN	NaN	NaN	NaN	NaN
-49.905216	14.146317	159.743271	-25.806309	15.380279	155.406174	35.943573	0.506606	139.765411	NaN	NaN	NaN	NaN	NaN	NaN	NaN	NaN	NaN
-50.372463	15.466529	159.408264	-25.857582	15.239699	154.929382	35.672455	0.554896	139.170959	NaN	NaN	NaN	NaN	NaN	NaN	NaN	NaN	NaN
-50.67115	16.800114	159.020035	-25.950523	15.09591	154.412399	35.409081	0.584386	138.538223	NaN	NaN	NaN	NaN	NaN	NaN	NaN	NaN	NaN
-50.818245	18.191494	158.620621	-26.049721	14.943274	153.860321	35.154972	0.568861	137.891647	NaN	NaN	NaN	NaN	NaN	NaN	NaN	NaN	NaN
-50.616222	20.2381	158.010132	-26.214924	14.713028	153.01445	34.750988	0.530348	136.960022	NaN	NaN	NaN	NaN	NaN	NaN	NaN	NaN	NaN
-50.199516	21.580875	157.581085	-26.334768	14.623521	152.469009	34.445652	0.488672	136.315384	NaN	NaN	NaN	NaN	NaN	NaN	NaN	NaN	NaN
-49.562706	22.900837	157.220184	-26.438097	14.521559	151.995071	34.156345	0.427412	135.747025	NaN	NaN	NaN	NaN	NaN	NaN	NaN	NaN	NaN
-48.725685	24.160313	156.849716	-26.531309	14.442348	151.595917	33.880539	0.366447	135.231537	27.946735	44.426819	136.850845	30.913637	22.396633	136.041191	-83.976255	6.488063	167.150643
-47.683659	25.35516	156.454819	-26.645994	14.386881	151.232544	33.658878	0.31443	134.80098	27.947096	44.397781	136.800583	30.802987	22.3561055	135.8007815	-84.094975	6.4176565	166.6643065
-46.468689	26.504425	156.011429	-26.806974	14.382786	150.905914	33.434231	0.255736	134.526306	27.96278	44.379349	136.814285	30.6985055	22.3175425	135.6702955	-84.3124535	6.4480295	166.1415325
-45.091499	27.602011	155.45285	-26.986629	14.404069	150.556534	33.253628	0.241308	134.330902	27.956539	44.411091	136.946701	30.6050835	22.3261995	135.6388015	-84.5783415	6.4819385	165.4742665
-42.718201	29.097038	154.467834	-27.303415	14.460282	149.946716	33.037052	0.183473	134.117371	NaN	NaN	NaN	NaN	NaN	NaN	NaN	NaN	NaN
-40.926804	29.987017	153.660309	-27.513531	14.53809	149.454956	32.943371	0.131925	134.051544	NaN	NaN	NaN	NaN	NaN	NaN	NaN	NaN	NaN
-38.988674	30.80085	152.751785	-27.738644	14.672737	148.864365	32.870312	0.056381	134.021057	NaN	NaN	NaN	NaN	NaN	NaN	NaN	NaN	NaN
-36.915821	31.518442	151.723022	-27.934927	14.880536	148.170486	32.828571	-0.027383	134.085617	NaN	NaN	NaN	NaN	NaN	NaN	NaN	NaN	NaN
-34.700554	32.183884	150.502106	-28.208595	15.046519	147.246094	32.899586	-0.147447	134.298111	NaN	NaN	NaN	NaN	NaN	NaN	NaN	NaN	NaN
-32.440479	32.694607	149.150543	-28.551546	15.317194	146.159058	33.014923	-0.308388	134.600418	NaN	NaN	NaN	NaN	NaN	NaN	NaN	NaN	NaN
-30.132755	33.022072	147.745834	-29.005915	15.682771	144.88443	33.158901	-0.595799	135.084137	NaN	NaN	NaN	NaN	NaN	NaN	NaN	NaN	NaN
-26.633083	33.308426	145.464859	-29.785833	16.359459	142.685715	33.281746	-1.118644	136.272736	NaN	NaN	NaN	NaN	NaN	NaN	NaN	NaN	NaN
-24.31188	33.207516	144.284027	-30.224255	16.806225	141.3414	33.2864	-1.308557	137.207535	NaN	NaN	NaN	NaN	NaN	NaN	NaN	NaN	NaN
-22.063986	32.904167	143.406647	-30.598684	17.188637	140.297455	33.177387	-1.418179	138.138504	NaN	NaN	NaN	NaN	NaN	NaN	NaN	NaN	NaN
-19.921871	32.342072	143.20491	-30.958942	17.499023	139.824921	33.01556	-1.436873	139.006454	NaN	NaN	NaN	NaN	NaN	NaN	NaN	NaN	NaN
-17.908623	31.596169	143.444611	-31.229078	17.826468	139.753403	32.873417	-1.335418	139.923615	NaN	NaN	NaN	NaN	NaN	NaN	NaN	NaN	NaN
-16.031656	30.69681	143.883865	-31.415632	18.137857	139.959503	32.795517	-1.221509	140.880859	NaN	NaN	NaN	NaN	NaN	NaN	NaN	NaN	NaN
-14.293945	29.600801	144.573624	-31.544966	18.371893	140.324768	32.729752	-1.116548	141.892319	NaN	NaN	NaN	NaN	NaN	NaN	NaN	NaN	NaN
-11.958742	27.740362	145.677826	-31.660515	18.636478	140.989899	32.661545	-1.053174	143.401596	NaN	NaN	NaN	NaN	NaN	NaN	NaN	NaN	NaN
-10.585039	26.353004	146.501953	-31.710361	18.747982	141.462997	32.5453	-0.989998	144.433426	NaN	NaN	NaN	NaN	NaN	NaN	NaN	NaN	NaN
-9.395143	24.92065	147.256439	-31.727037	18.872471	141.912476	32.433167	-0.888006	145.482422	NaN	NaN	NaN	NaN	NaN	NaN	NaN	NaN	NaN
-8.373003	23.411728	147.998123	-31.731155	18.971209	142.359634	NaN	NaN	NaN	NaN	NaN	NaN	NaN	NaN	NaN	NaN	NaN	NaN
-7.520442	21.876236	148.639099	-31.725979	19.026478	142.769379	NaN	NaN	NaN	NaN	NaN	NaN	NaN	NaN	NaN	NaN	NaN	NaN
-6.837784	20.285532	149.253052	-31.703701	19.052507	143.162781	NaN	NaN	NaN	NaN	NaN	NaN	NaN	NaN	NaN	NaN	NaN	NaN
-6.343749	18.658276	149.693329	-31.691153	19.076542	143.53096	NaN	NaN	NaN	NaN	NaN	NaN	NaN	NaN	NaN	NaN	NaN	NaN
-6.006372	16.222281	150.225998	-31.614859	19.096458	144.00621	NaN	NaN	NaN	NaN	NaN	NaN	NaN	NaN	NaN	NaN	NaN	NaN
-5.954413	14.57675	150.403717	-31.576061	19.134325	144.319336	NaN	NaN	NaN	NaN	NaN	NaN	NaN	NaN	NaN	NaN	NaN	NaN
-6.112251	12.967044	150.548294	-31.518623	19.189665	144.6259	NaN	NaN	NaN	NaN	NaN	NaN	NaN	NaN	NaN	NaN	NaN	NaN
-6.446134	11.352134	150.646118	-31.442816	19.248981	144.973129	NaN	NaN	NaN	NaN	NaN	NaN	NaN	NaN	NaN	NaN	NaN	NaN
-6.950836	9.813258	150.766296	-31.391638	19.31941	145.49144	NaN	NaN	NaN	NaN	NaN	NaN	NaN	NaN	NaN	NaN	NaN	NaN
-7.659625	8.27529	151.028717	-31.341928	19.341398	146.205963	NaN	NaN	NaN	NaN	NaN	NaN	NaN	NaN	NaN	NaN	NaN	NaN
-8.488422	6.782252	151.336533	-31.271088	19.244202	147.124634	NaN	NaN	NaN	NaN	NaN	NaN	NaN	NaN	NaN	NaN	NaN	NaN
-10.06596	4.610443	152.126633	-31.122297	18.90221	148.787689	NaN	NaN	NaN	NaN	NaN	NaN	NaN	NaN	NaN	NaN	NaN	NaN
-11.233481	3.223209	152.678528	-30.98653	18.544504	149.926025	NaN	NaN	NaN	NaN	NaN	NaN	NaN	NaN	NaN	NaN	NaN	NaN
-12.519352	1.886784	153.291946	-30.819315	18.128912	151.024628	NaN	NaN	NaN	NaN	NaN	NaN	NaN	NaN	NaN	NaN	NaN	NaN
-13.865042	0.619939	153.883682	-30.672302	17.717022	152.09288	NaN	NaN	NaN	NaN	NaN	NaN	NaN	NaN	NaN	NaN	NaN	NaN
-15.286861	-0.54178	154.395859	-30.557123	17.288538	153.053314	NaN	NaN	NaN	NaN	NaN	NaN	NaN	NaN	NaN	NaN	NaN	NaN
-16.726467	-1.640946	154.828888	-30.442228	16.871397	153.8936	NaN	NaN	NaN	NaN	NaN	NaN	NaN	NaN	NaN	NaN	NaN	NaN
-18.159195	-2.636517	155.166626	-30.351124	16.491236	154.592896	NaN	NaN	NaN	NaN	NaN	NaN	NaN	NaN	NaN	NaN	NaN	NaN
-20.277386	-4.012175	155.455154	-30.187754	15.952976	155.230026	NaN	NaN	NaN	NaN	NaN	NaN	NaN	NaN	NaN	NaN	NaN	NaN
-21.65683	-4.819662	155.507507	-30.097494	15.625262	155.468796	NaN	NaN	NaN	NaN	NaN	NaN	NaN	NaN	NaN	NaN	NaN	NaN
-23.003895	-5.564318	155.506927	-30.048344	15.32236	155.606796	NaN	NaN	NaN	NaN	NaN	NaN	NaN	NaN	NaN	NaN	NaN	NaN
-24.283997	-6.269187	155.403198	-29.992231	15.058038	155.637497	NaN	NaN	NaN	NaN	NaN	NaN	NaN	NaN	NaN	NaN	NaN	NaN
-25.478199	-6.843384	155.298309	-29.917538	14.850177	155.597443	NaN	NaN	NaN	NaN	NaN	NaN	NaN	NaN	NaN	NaN	NaN	NaN
-26.598349	-7.357065	155.274597	-29.803265	14.658746	155.517715	NaN	NaN	NaN	NaN	NaN	NaN	NaN	NaN	NaN	NaN	NaN	NaN
-27.579653	-7.803466	155.30304	-29.699886	14.499259	155.421021	NaN	NaN	NaN	NaN	NaN	NaN	NaN	NaN	NaN	NaN	NaN	NaN
-28.84174	-8.312409	155.463882	-29.530546	14.265484	155.230316	NaN	NaN	NaN	NaN	NaN	NaN	NaN	NaN	NaN	NaN	NaN	NaN
-29.579576	-8.520409	155.685242	-29.448282	14.111834	155.071472	NaN	NaN	NaN	NaN	NaN	NaN	NaN	NaN	NaN	NaN	NaN	NaN
-30.16305	-8.661899	155.853653	-29.381731	13.95264	154.876358	34.651272	0.713456	140.823715	NaN	NaN	NaN	NaN	NaN	NaN	NaN	NaN	NaN
-30.600822	-8.711899	155.909271	-29.318005	13.842697	154.587112	34.611816	0.683158	140.719086	NaN	NaN	NaN	NaN	NaN	NaN	NaN	NaN	NaN
-30.936388	-8.669658	155.768921	-29.268669	13.75054	154.168518	34.506851	0.736658	140.553497	NaN	NaN	NaN	NaN	NaN	NaN	NaN	NaN	NaN
-31.156096	-8.532387	155.348831	-29.243071	13.668563	153.600296	NaN	NaN	NaN	NaN	NaN	NaN	NaN	NaN	NaN	NaN	NaN	NaN
-31.309113	-8.298803	154.622162	-29.302073	13.592346	152.828064	NaN	NaN	NaN	NaN	NaN	NaN	NaN	NaN	NaN	NaN	NaN	NaN
-31.380037	-7.759668	153.128098	-29.485416	13.481471	151.41507	NaN	NaN	NaN	NaN	NaN	NaN	NaN	NaN	NaN	NaN	NaN	NaN
-31.363995	-7.331665	151.90509	-29.710421	13.410335	150.33107	NaN	NaN	NaN	NaN	NaN	NaN	NaN	NaN	NaN	NaN	NaN	NaN
-31.264147	-6.833201	150.601196	-29.93005	13.293752	149.218216	NaN	NaN	NaN	NaN	NaN	NaN	NaN	NaN	NaN	NaN	NaN	NaN
-31.103456	-6.310269	149.180298	-30.132139	13.157089	148.146927	34.751213	0.363311	140.470612	NaN	NaN	NaN	NaN	NaN	NaN	NaN	NaN	NaN
-30.875174	-5.772505	147.706207	-30.364025	13.017427	147.072342	34.492538	0.218094	140.216812	25.660137	43.410694	137.429855	30.0763375	21.814394	138.8233335	-90.8043875	4.22046	155.3213505
-30.560558	-5.156171	146.201492	-30.629025	12.879086	146.077545	34.365044	0.055434	140.1754	25.773901	43.309456	137.698608	30.0694725	21.682445	138.937004	-91.3275225	4.075727	153.218086
-30.242846	-4.431015	144.857681	-30.884233	12.726688	145.167679	34.251236	-0.158419	140.271149	25.840092	43.26334	138.261536	30.045664	21.5524605	139.2663425	-91.81413	3.9009155	151.0690155
-29.690147	-3.361906	143.218018	-31.26828	12.491048	144.089539	34.041656	-0.449231	140.433365	25.807207	43.185863	139.350266	29.9244315	21.368316	139.8918155	-92.4609915	3.61378	148.2872625
-29.277626	-2.712963	142.387573	-31.456631	12.303537	143.569733	33.899994	-0.648809	140.546295	25.727007	43.071815	140.070267	29.8135005	21.211503	140.308281	-92.7267625	3.395571	146.831185
-28.816944	-2.061153	141.693329	-31.556505	12.087613	143.147629	33.816509	-0.820974	140.566391	25.670269	42.932926	140.690369	29.743389	21.055976	140.62838	-92.856399	3.11925	145.666878
-28.409281	-1.413216	141.186661	-31.622791	11.90989	142.715973	33.807178	-1.01486	140.562027	NaN	NaN	NaN	NaN	NaN	NaN	NaN	NaN	NaN
-27.99435	-0.839758	140.773712	-31.670866	11.772167	142.320007	33.799797	-1.209757	140.478973	NaN	NaN	NaN	NaN	NaN	NaN	NaN	NaN	NaN
-27.650108	-0.377458	140.428635	-31.758806	11.674521	141.961533	33.735428	-1.362409	140.343384	NaN	NaN	NaN	NaN	NaN	NaN	NaN	NaN	NaN
-27.299711	0.005415	140.108734	-31.867323	11.610056	141.590698	33.627163	-1.46508	140.200928	NaN	NaN	NaN	NaN	NaN	NaN	NaN	NaN	NaN
-26.806086	0.506857	139.652618	-32.067833	11.60325	141.054016	33.422665	-1.520925	139.968735	NaN	NaN	NaN	NaN	NaN	NaN	NaN	NaN	NaN
-26.576992	0.812671	139.417679	-32.210655	11.636889	140.706772	33.272129	-1.552499	139.872986	NaN	NaN	NaN	NaN	NaN	NaN	NaN	NaN	NaN
-26.352306	1.054782	139.2229	-32.315178	11.701848	140.376877	33.128269	-1.618934	139.854904	NaN	NaN	NaN	NaN	NaN	NaN	NaN	NaN	NaN
-26.176771	1.228533	139.06749	-32.411308	11.802024	140.122192	33.005043	-1.701159	139.882324	25.223667	42.011627	141.19397	29.114355	20.155234	140.538147	-93.936971	3.448814	139.706237
-26.080513	1.347833	139.00209	-32.484474	11.937155	139.944824	32.911606	-1.781039	139.941833	25.218306	41.967209	141.119644	29.064956	20.093085	140.5307385	-94.033904	3.781225	139.3589095
-26.079136	1.396856	139.019638	-32.53891	12.104235	139.838257	32.839367	-1.864134	140.032715	25.232864	41.933769	140.999039	29.0361155	20.0348175	140.515877	-94.1139355	4.1736525	139.160637
-26.185175	1.403834	139.121704	-32.582909	12.273745	139.804932	32.779675	-1.905395	140.142181	25.238251	41.935833	140.765045	29.008963	20.015219	140.453613	-94.174781	4.532271	139.156251
-26.454861	1.339832	139.277115	-32.632359	12.526888	139.76683	32.694248	-1.874255	140.309967	25.286472	41.94516	140.373596	28.99036	20.0354525	140.3417815	-94.255078	5.0183235	139.1918785
-26.725182	1.279737	139.287155	-32.639057	12.719353	139.63298	32.664047	-1.838304	140.44989	25.338417	41.9589	140.180817	29.001232	20.060298	140.3153535	-94.279346	5.378408	138.9506065
-27.040142	1.21051	139.162308	-32.642754	12.88942	139.4104	32.615654	-1.802246	140.600586	25.394844	41.978542	140.022705	29.005249	20.088148	140.3116455	-94.290757	5.690692	138.5091545
-27.402037	1.16575	138.951279	-32.655075	13.049851	139.09697	32.562408	-1.810323	140.713364	25.454239	41.983368	139.873688	29.0083235	20.0865225	140.293526	-94.3184735	6.0131795	137.900414
-27.836222	1.162816	138.681152	-32.690384	13.193478	138.747391	32.470856	-1.855835	140.773849	25.522188	41.951019	139.676865	28.996522	20.047592	140.225357	-94.37729	6.339364	137.269425
-28.302448	1.207834	138.356445	-32.736401	13.321036	138.395218	32.3731	-1.928074	140.726608	25.582859	41.906689	139.394302	28.9779795	19.9893075	140.060455	-94.4507815	6.6527645	136.729981
-28.809578	1.280193	137.960007	-32.759258	13.433697	138.031906	32.304581	-2.008278	140.600342	25.635397	41.853481	139.071609	28.969989	19.9226015	139.8359755	-94.488505	6.9447925	136.2278365
-29.680262	1.460704	137.379379	-32.736279	13.600673	137.514984	32.322098	-2.110193	140.260376	25.708881	41.76931	138.521255	29.0154895	19.8295585	139.3908155	-94.4880475	7.3717875	135.6391525
-30.381807	1.659785	137.058792	-32.692051	13.718468	137.222733	32.392548	-2.15158	140.019836	25.756683	41.754879	138.176407	29.0746155	19.8016495	139.0981215	-94.4587175	7.6352865	135.3473445
-31.179787	1.911817	136.71994	-32.605492	13.860214	136.972656	32.473904	-2.15585	139.850739	25.835005	41.758686	137.887634	29.1544545	19.801418	138.8691865	-94.3654385	7.91901	135.0761255
-31.99209	2.194703	136.515366	-32.501335	14.013897	136.806946	32.563663	-2.123585	139.718933	25.949944	41.788155	137.635651	29.2568035	19.832285	138.677292	-94.2594735	8.195509	134.9366
-32.876625	2.565124	136.407898	-32.390617	14.143382	136.760376	32.647449	-2.059177	139.652283	26.08951	41.842392	137.392899	29.3684795	19.8916075	138.522591	-94.1497135	8.3951565	134.998161
-33.785999	2.970205	136.387939	-32.241859	14.255889	136.803711	32.738426	-1.969812	139.59436	26.264006	41.913414	137.177017	29.501216	19.971801	138.3856885	-93.984934	8.539977	135.2217335
-34.821491	3.494576	136.453827	-32.059872	14.353455	136.966415	32.856735	-1.900667	139.506393	26.441347	41.936405	136.971222	29.649041	20.017869	138.2388075	-93.768785	8.689041	135.6940225
-36.42984	4.348735	136.967667	-31.826347	14.391227	137.549179	33.043526	-1.932739	139.27507	26.671118	41.94043	136.592834	29.857322	20.0038455	137.933952	-93.510016	8.7786085	137.164406
-37.533855	4.973422	137.36908	-31.602678	14.361596	138.015015	33.209629	-1.988529	139.108536	26.806465	41.87912	136.421188	30.008047	19.9452955	137.764862	-93.213403	8.7778965	138.265168
-38.609608	5.670807	137.820175	-31.366056	14.259418	138.584381	33.379814	-2.060303	138.948364	26.938412	41.77335	136.302826	30.159113	19.8565235	137.625595	-92.891225	8.6623125	139.543167
-39.791359	6.434487	138.619019	-31.134331	14.114688	139.326248	33.542809	-2.154097	138.759033	27.021133	41.714901	136.136108	30.281971	19.780402	137.4475705	-92.550633	8.448974	141.2049255
-40.947853	7.258133	139.501709	-30.865522	13.929049	140.157242	33.697609	-2.205045	138.495148	27.039314	41.67091	135.953262	30.3684615	19.7329325	137.224205	-92.0995055	8.1251655	143.090279
-41.998417	8.141521	140.591507	-30.562401	13.726108	141.079712	33.789387	-2.1749	138.139069	26.994556	41.722454	135.842926	30.3919715	19.773777	136.9909975	-91.5167735	7.678439	145.1684265
-43.031075	9.040545	141.790329	-30.236504	13.541015	142.055862	33.801254	-2.184115	137.677979	26.944473	41.870125	135.666412	30.3728635	19.843005	136.6721955	-90.8458715	7.239025	147.4395285
-44.440342	10.56441	143.732208	-29.674032	13.285297	143.45636	33.882263	-2.014168	136.988434	26.882215	42.097557	135.438873	30.382239	20.0416945	136.2136535	-89.730303	6.5288995	150.6990665
-45.25703	11.602363	145.140503	-29.304119	13.138827	144.412704	33.93399	-1.82614	136.41037	26.8508	42.270042	135.279114	30.392395	20.221951	135.844742	-89.000633	6.055703	152.980666
-45.915543	12.735544	146.505157	-28.929346	13.006227	145.305679	34.005798	-1.714723	135.836212	26.828236	42.411785	135.131531	30.417017	20.348531	135.4838715	-88.275709	5.663923	155.1274865
-46.535892	13.802539	147.962952	-28.530355	12.929724	146.140427	34.062634	-1.585235	135.400436	26.812708	42.595337	135.020844	30.437671	20.505051	135.21064	-87.498381	5.354397	157.070214
-46.986263	14.935062	149.234238	-28.132158	12.850803	146.896881	34.184177	-1.397472	135.148956	26.825405	42.815121	134.961914	30.504791	20.7088245	135.055435	-86.769107	4.9927815	158.738327
-47.24345	16.127518	150.289963	-27.797789	12.797531	147.521729	34.186745	-1.231389	134.887619	26.872227	42.994579	134.972366	30.529486	20.881595	134.9299925	-86.125064	4.713467	160.1134655
-47.450119	17.256336	151.203842	-27.536955	12.782229	148.027847	34.280758	-1.11567	134.782303	26.922735	43.123394	135.01387	30.6017465	21.003862	134.8980865	-85.6756565	4.560596	161.1576075
-47.493214	18.973396	152.024811	-27.252119	12.833757	148.53775	34.393562	-0.997117	134.834473	27.060581	43.215794	135.114166	30.7270715	21.1093385	134.9743195	-85.2313095	4.5581755	162.1011805
-47.366558	20.207987	152.299973	-27.077166	12.902169	148.721603	34.49947	-0.931907	134.952011	27.213774	43.260372	135.190948	30.856622	21.1642325	135.0714795	-85.010954	4.6401055	162.3717265
-47.111477	21.348173	152.305527	-26.934389	12.988824	148.793976	34.66671	-0.903787	135.10762	27.392536	43.297707	135.216705	31.029623	21.19696	135.1621625	-84.898401	4.780688	162.4257895
-46.674572	22.461502	152.11409	-26.825214	13.060551	148.760986	34.874546	-0.892844	135.24028	27.561819	43.342415	135.186066	31.2181825	21.2247855	135.213173	-84.8686105	4.8963165	162.308799
-46.055382	23.679531	151.85817	-26.713348	13.16087	148.66333	35.062225	-0.906767	135.333496	27.743483	43.368183	135.115402	31.402854	21.230708	135.224449	-84.82955	5.091032	162.102211
-45.392258	24.759548	151.465271	-26.624008	13.271904	148.533417	35.233673	-0.920995	135.438126	27.958536	43.387924	135.005188	31.5961045	21.2334645	135.221657	-84.8441205	5.3103435	161.845177
-44.482769	25.881681	151.005661	-26.533318	13.341732	148.400726	35.376144	-0.958228	135.542923	28.169399	43.464958	134.941818	31.7727715	21.253365	135.2423705	-84.8394075	5.430099	161.5590815
-42.828602	27.474001	150.320526	-26.412374	13.392846	148.153168	35.632336	-1.00828	135.704742	28.553015	43.526485	135.119247	32.0926755	21.2591025	135.4119945	-84.9174235	5.5265895	160.8943415
-41.501461	28.526264	149.994553	-26.330244	13.377583	147.975204	35.7752	-1.08327	135.743057	28.840673	43.591934	135.396744	32.3079365	21.254332	135.5699005	-84.9684245	5.500834	160.3805075
-40.033356	29.526281	149.599228	-26.29882	13.353731	147.682861	35.896225	-1.167734	135.782303	29.170719	43.647652	135.815781	32.533472	21.239959	135.799042	-85.131112	5.467503	159.56668
-38.467373	30.463951	149.241425	-26.292473	13.298673	147.291458	35.985435	-1.27808	135.786804	29.523626	43.681873	136.354477	32.7545305	21.2018965	136.0706405	-85.3394765	5.3954495	158.5122755
-36.758102	31.336084	148.931961	-26.284006	13.266289	146.8423	36.044155	-1.436309	135.662506	29.879553	43.663609	136.964386	32.961854	21.11365	136.313446	-85.529866	5.418928	157.371154
-34.947639	32.144211	148.502655	-26.335817	13.238111	146.198303	36.145664	-1.637246	135.607224	NaN	NaN	NaN	NaN	NaN	NaN	NaN	NaN	NaN
-33.033527	32.870628	148.09436	-26.388056	13.270696	145.505875	36.194904	-1.867167	135.538513	NaN	NaN	NaN	NaN	NaN	NaN	NaN	NaN	NaN
-30.056534	33.770115	147.17186	-26.570215	13.431451	144.289642	36.424973	-2.202961	135.645218	NaN	NaN	NaN	NaN	NaN	NaN	NaN	NaN	NaN
-28.091419	34.186951	146.594879	-26.714273	13.622114	143.468124	36.575405	-2.398561	135.903793	NaN	NaN	NaN	NaN	NaN	NaN	NaN	NaN	NaN
-26.059624	34.479176	145.992249	-26.860052	13.870197	142.76796	36.729866	-2.560389	136.201019	NaN	NaN	NaN	NaN	NaN	NaN	NaN	NaN	NaN
-24.122929	34.551792	145.509018	-27.01041	14.107461	142.189377	36.947342	-2.675883	136.662003	NaN	NaN	NaN	NaN	NaN	NaN	NaN	NaN	NaN
-22.152954	34.431709	145.310745	-27.101013	14.323764	141.884125	37.039955	-2.703154	137.101242	NaN	NaN	NaN	NaN	NaN	NaN	NaN	NaN	NaN
-20.281263	34.151711	145.145447	-27.160036	14.561194	141.708893	37.142704	-2.764607	137.548645	NaN	NaN	NaN	NaN	NaN	NaN	NaN	NaN	NaN
-18.424269	33.667904	145.085938	-27.18111	14.735077	141.644165	37.21175	-2.81281	138.12999	NaN	NaN	NaN	NaN	NaN	NaN	NaN	NaN	NaN
-15.82622	32.661945	145.070358	-27.154974	14.939425	141.496033	37.142822	-2.939391	138.932388	NaN	NaN	NaN	NaN	NaN	NaN	NaN	NaN	NaN
-14.17581	31.797583	145.088821	-27.147633	15.039204	141.409439	36.992294	-3.102797	139.551285	NaN	NaN	NaN	NaN	NaN	NaN	NaN	NaN	NaN
-12.708314	30.787483	145.190613	-27.148617	15.115422	141.363068	NaN	NaN	NaN	NaN	NaN	NaN	NaN	NaN	NaN	NaN	NaN	NaN
-11.388062	29.690765	145.34053	-27.169783	15.252262	141.346222	NaN	NaN	NaN	NaN	NaN	NaN	NaN	NaN	NaN	NaN	NaN	NaN
-10.204164	28.47386	145.545914	-27.187113	15.363954	141.380615	NaN	NaN	NaN	NaN	NaN	NaN	NaN	NaN	NaN	NaN	NaN	NaN
-9.222046	27.196056	145.787201	-27.221098	15.500583	141.505798	NaN	NaN	NaN	NaN	NaN	NaN	NaN	NaN	NaN	NaN	NaN	NaN
-8.387537	25.787691	146.036682	-27.267725	15.651599	141.63385	NaN	NaN	NaN	NaN	NaN	NaN	NaN	NaN	NaN	NaN	NaN	NaN
-7.463819	23.577566	146.248199	-27.285969	15.811128	141.764526	NaN	NaN	NaN	NaN	NaN	NaN	NaN	NaN	NaN	NaN	NaN	NaN
-7.044516	21.983932	146.352127	-27.281878	15.901828	141.90419	NaN	NaN	NaN	NaN	NaN	NaN	NaN	NaN	NaN	NaN	NaN	NaN
-6.8005	20.340841	146.396286	-27.237913	15.938529	142.088379	NaN	NaN	NaN	NaN	NaN	NaN	NaN	NaN	NaN	NaN	NaN	NaN
-6.760739	18.63026	146.420975	-27.142885	15.89733	142.325546	NaN	NaN	NaN	NaN	NaN	NaN	NaN	NaN	NaN	NaN	NaN	NaN
-6.851912	16.857218	146.462357	-27.012554	15.820761	142.682022	NaN	NaN	NaN	NaN	NaN	NaN	NaN	NaN	NaN	NaN	NaN	NaN
-7.123485	15.085045	146.508743	-26.872879	15.735163	143.14093	NaN	NaN	NaN	NaN	NaN	NaN	NaN	NaN	NaN	NaN	NaN	NaN
-7.59502	13.239212	146.603271	-26.718784	15.643451	143.689453	NaN	NaN	NaN	NaN	NaN	NaN	NaN	NaN	NaN	NaN	NaN	NaN
-8.60009	10.492629	146.963089	-26.494705	15.482905	144.750214	NaN	NaN	NaN	NaN	NaN	NaN	NaN	NaN	NaN	NaN	NaN	NaN
-9.48525	8.612782	147.370224	-26.35533	15.327141	145.624191	NaN	NaN	NaN	NaN	NaN	NaN	NaN	NaN	NaN	NaN	NaN	NaN
-10.487106	6.757096	147.945648	-26.198027	15.159307	146.615021	NaN	NaN	NaN	NaN	NaN	NaN	NaN	NaN	NaN	NaN	NaN	NaN
-11.647281	4.892472	148.751465	-26.005661	14.962466	147.713501	NaN	NaN	NaN	NaN	NaN	NaN	NaN	NaN	NaN	NaN	NaN	NaN
-12.889892	3.063288	149.72908	-25.811995	14.719605	148.889679	NaN	NaN	NaN	NaN	NaN	NaN	NaN	NaN	NaN	NaN	NaN	NaN
-14.242038	1.280234	150.876053	-25.650269	14.458198	150.041092	NaN	NaN	NaN	NaN	NaN	NaN	NaN	NaN	NaN	NaN	NaN	NaN
-15.623821	-0.439305	151.981308	-25.477814	14.176559	151.053009	NaN	NaN	NaN	NaN	NaN	NaN	NaN	NaN	NaN	NaN	NaN	NaN
-17.737591	-2.868579	153.421753	-25.231827	13.805223	152.192352	NaN	NaN	NaN	NaN	NaN	NaN	NaN	NaN	NaN	NaN	NaN	NaN
-19.215021	-4.353828	154.212418	-25.064781	13.57678	152.688934	NaN	NaN	NaN	NaN	NaN	NaN	NaN	NaN	NaN	NaN	NaN	NaN
-20.684877	-5.727529	154.836578	-24.974331	13.369981	153.062958	NaN	NaN	NaN	NaN	NaN	NaN	NaN	NaN	NaN	NaN	NaN	NaN
-22.20945	-6.982358	155.276306	-24.94622	13.159624	153.30249	NaN	NaN	NaN	NaN	NaN	NaN	NaN	NaN	NaN	NaN	NaN	NaN
-23.703093	-8.109328	155.621536	-24.996891	12.958516	153.44249	NaN	NaN	NaN	NaN	NaN	NaN	NaN	NaN	NaN	NaN	NaN	NaN
-25.188681	-9.126001	155.799393	-25.040854	12.743165	153.472549	NaN	NaN	NaN	NaN	NaN	NaN	NaN	NaN	NaN	NaN	NaN	NaN
-26.661379	-10.014348	155.906738	-25.087511	12.505774	153.422302	NaN	NaN	NaN	NaN	NaN	NaN	NaN	NaN	NaN	NaN	NaN	NaN
-28.75317	-11.113456	155.996918	-25.196011	12.118328	153.278824	NaN	NaN	NaN	NaN	NaN	NaN	NaN	NaN	NaN	NaN	NaN	NaN
-30.106693	-11.592607	156.078796	-25.292492	11.841013	153.157562	NaN	NaN	NaN	NaN	NaN	NaN	NaN	NaN	NaN	NaN	NaN	NaN
-31.33099	-12.035977	156.165771	-25.344398	11.546859	152.990646	NaN	NaN	NaN	NaN	NaN	NaN	NaN	NaN	NaN	NaN	NaN	NaN
-32.433064	-12.299033	156.294754	-25.389095	11.21013	152.831635	NaN	NaN	NaN	NaN	NaN	NaN	NaN	NaN	NaN	NaN	NaN	NaN
-33.44445	-12.448149	156.464142	-25.432148	10.841243	152.711807	NaN	NaN	NaN	NaN	NaN	NaN	NaN	NaN	NaN	NaN	NaN	NaN
-34.277107	-12.441011	156.65213	-25.491125	10.461108	152.604324	NaN	NaN	NaN	NaN	NaN	NaN	NaN	NaN	NaN	NaN	NaN	NaN
-35.038052	-12.315059	156.810135	-25.547436	10.058795	152.536514	NaN	NaN	NaN	NaN	NaN	NaN	NaN	NaN	NaN	NaN	NaN	NaN
-35.899399	-11.845253	156.848907	-25.60759	9.443272	152.49173	NaN	NaN	NaN	NaN	NaN	NaN	NaN	NaN	NaN	NaN	NaN	NaN
-36.294548	-11.396596	156.686768	-25.665119	9.023887	152.460617	NaN	NaN	NaN	NaN	NaN	NaN	NaN	NaN	NaN	NaN	NaN	NaN
-36.553604	-10.77707	156.433685	-25.773979	8.639819	152.401596	NaN	NaN	NaN	NaN	NaN	NaN	NaN	NaN	NaN	NaN	NaN	NaN
-36.683571	-10.082056	156.108185	-25.894472	8.280708	152.303772	NaN	NaN	NaN	NaN	NaN	NaN	NaN	NaN	NaN	NaN	NaN	NaN
-36.624165	-9.305536	155.570663	-26.035517	7.928844	152.114609	NaN	NaN	NaN	NaN	NaN	NaN	NaN	NaN	NaN	NaN	NaN	NaN
-36.493065	-8.446981	154.728256	-26.17971	7.527403	151.735703	NaN	NaN	NaN	NaN	NaN	NaN	NaN	NaN	NaN	NaN	NaN	NaN
-36.247234	-7.56928	153.575287	-26.350224	7.097747	151.102783	NaN	NaN	NaN	NaN	NaN	NaN	NaN	NaN	NaN	NaN	NaN	NaN
-35.647209	-6.130722	151.021927	-26.673443	6.426832	149.556381	35.539024	-7.315782	138.172668	NaN	NaN	NaN	NaN	NaN	NaN	NaN	NaN	NaN
-35.1805	-5.165907	148.939606	-27.005968	6.03883	148.131409	35.342522	-7.772929	137.67485	NaN	NaN	NaN	NaN	NaN	NaN	NaN	NaN	NaN
-34.566818	-4.113214	146.664505	-27.401453	5.693659	146.406433	35.247524	-8.129312	137.389297	28.748877	33.521896	135.414337	31.9982005	12.696292	136.401817	-86.8011065	-1.308974	156.411049
-33.842201	-3.111279	144.335312	-27.777744	5.433609	144.528107	35.027157	-8.47563	136.920181	28.755522	33.20042	135.22171	31.8913395	12.362395	136.0709455	-87.4468275	-1.495177	152.9852685
-32.957043	-2.121361	142.193192	-28.150822	5.153481	142.636948	34.907948	-8.844873	136.586945	28.755634	32.899517	135.053314	31.831791	12.027322	135.8201295	-88.133435	-1.72036	149.4537665
-31.950056	-1.114891	140.245468	-28.413414	4.938062	140.883911	34.85833	-9.235649	136.333603	28.796118	32.560974	134.750443	31.827224	11.6626625	135.542023	-88.654052	-1.7865385	146.225799
-30.897182	-0.127151	138.718262	-28.594959	4.840633	139.423813	34.870262	-9.670871	136.124512	28.933453	32.245747	134.452286	31.9018575	11.287438	135.288399	-89.0917755	-1.606172	143.559227
-29.119345	1.34401	137.289383	-28.704023	4.782153	138.033356	34.899212	-10.052275	135.891693	29.186607	32.05735	134.347122	32.0429095	11.0025375	135.1194075	-89.4509555	-1.4382315	140.9473045
-27.701643	2.023518	136.899246	NaN	NaN	NaN	35.05069	-10.141327	135.924957	29.32601	32.065636	134.748428	32.18835	10.9621545	135.3366925	NaN	NaN	NaN
-27.791145	1.379024	136.956604	-28.591055	4.802933	137.78038	35.263451	-10.144219	136.177002	29.417223	32.179386	135.490936	32.340337	11.0175835	135.833969	-89.522447	-1.4117175	139.726791
-27.961836	0.854632	137.37648	-28.647429	4.824746	138.202423	35.420193	-10.064917	136.594894	29.445967	32.314945	136.440491	32.43308	11.125014	136.5176925	-89.727938	-1.475522	139.8871535
-28.032652	0.361935	137.81636	-28.678656	4.889944	138.760559	35.514122	-9.97301	137.092178	29.443476	32.456524	137.494247	32.478799	11.241757	137.2932125	-89.836111	-1.461869	140.2279055
-28.234118	-0.140366	138.259109	-28.750265	4.9499	139.310165	35.53326	-9.856511	137.571487	29.414104	32.639484	138.592316	32.473682	11.3914865	138.0819015	-89.974212	-1.4916865	140.5384285
-28.498772	-0.735816	138.524551	-28.850662	4.992769	139.757797	35.48542	-9.735364	137.8974	29.405476	32.735958	139.589066	32.445448	11.500297	138.743233	-90.146772	-1.514759	140.772361
-28.912487	-1.678976	138.800552	-29.019913	5.130717	140.140717	35.487007	-9.672918	138.406097	NaN	NaN	NaN	NaN	NaN	NaN	NaN	NaN	NaN
-29.156595	-2.335545	138.733444	-29.102167	5.227687	140.223236	35.457565	-9.67629	138.672119	NaN	NaN	NaN	NaN	NaN	NaN	NaN	NaN	NaN
-29.546524	-2.976405	138.727753	-29.155571	5.377263	140.214249	35.419621	-9.647701	138.890793	NaN	NaN	NaN	NaN	NaN	NaN	NaN	NaN	NaN
-29.97843	-3.732628	138.710876	-29.151806	5.589499	140.160721	35.021065	-9.461058	139.122864	NaN	NaN	NaN	NaN	NaN	NaN	NaN	NaN	NaN
-30.514359	-4.496245	139.039963	-29.130968	5.84907	140.191711	34.940933	-9.461522	139.457611	29.432301	32.795124	140.454514	32.186617	11.666801	139.9560625	-90.448553	0.0313390000000009	140.4273595
-31.063551	-5.226647	139.512894	-29.123772	6.08818	140.376495	34.826923	-9.443008	139.813599	29.521461	32.944389	139.956741	32.174192	11.7506905	139.88517	-90.421736	0.4256695	140.86782
-31.811131	-5.899012	140.290634	-29.119045	6.263376	140.735687	34.649086	-9.409678	140.281982	29.589823	33.091072	139.344055	32.1194545	11.840697	139.8130185	-90.3575445	0.686055000000001	141.6583555
-32.982445	-6.907382	141.936142	-29.103306	6.329374	141.643463	34.383156	-9.407616	141.06517	29.631815	33.096767	138.593323	32.0074855	11.8445755	139.8292465	-90.2140975	0.8141725	143.4576795
-33.806126	-7.432816	143.137421	-29.08676	6.297468	142.440643	34.333397	-9.441984	141.665604	29.627502	32.927589	138.222626	31.9804495	11.7428025	139.944115	-90.1539695	0.852133500000001	144.937171
-34.655056	-7.80966	144.377899	-29.076746	6.259197	143.3022	34.263634	-9.513844	142.251343	29.527845	32.750332	137.921982	31.8957395	11.618244	140.0866625	-90.0492315	0.90015	146.5177375
-35.619457	-8.057352	145.578598	-29.144987	6.265305	144.183838	34.13689	-9.532142	142.684753	29.370344	32.641464	137.814926	31.753617	11.554661	140.2498395	-90.043591	0.975949	148.1178365
-36.54237	-8.202796	146.758209	-29.217838	6.257211	144.967499	NaN	NaN	NaN	28.671074	32.651485	137.602753	NaN	NaN	NaN	NaN	NaN	NaN
-37.495892	-8.209535	147.695679	-29.311186	6.265108	145.649796	NaN	NaN	NaN	28.501987	32.525146	137.285263	NaN	NaN	NaN	NaN	NaN	NaN
-38.368027	-8.053579	148.50029	-29.372082	6.249441	146.24707	NaN	NaN	NaN	28.310371	32.446922	136.983917	NaN	NaN	NaN	NaN	NaN	NaN
-39.765297	-7.509944	149.496048	-29.498322	6.201781	147.142014	NaN	NaN	NaN	27.864361	32.421803	136.64711	NaN	NaN	NaN	NaN	NaN	NaN
-40.599762	-6.982983	150.033829	-29.525684	6.106124	147.686066	NaN	NaN	NaN	27.615334	32.389462	136.518707	NaN	NaN	NaN	NaN	NaN	NaN
-41.359367	-6.368519	150.437469	-29.51104	5.992177	148.182907	NaN	NaN	NaN	27.401756	32.391727	136.473709	NaN	NaN	NaN	NaN	NaN	NaN
-42.04525	-5.565581	150.73085	-29.521069	5.884537	148.604126	NaN	NaN	NaN	27.084042	32.463242	136.525604	NaN	NaN	NaN	NaN	NaN	NaN
-42.723961	-4.669269	150.984161	-29.505461	5.733222	148.928864	NaN	NaN	NaN	26.8512	32.502399	136.524628	NaN	NaN	NaN	NaN	NaN	NaN
-43.25959	-3.666426	151.113464	-29.524443	5.562862	149.176056	NaN	NaN	NaN	26.558352	32.551338	136.553574	NaN	NaN	NaN	NaN	NaN	NaN
-43.718018	-2.608263	151.091843	-29.540834	5.308469	149.303894	NaN	NaN	NaN	26.29192	32.537628	136.596069	NaN	NaN	NaN	NaN	NaN	NaN
-44.270142	-0.861097	150.979095	-29.613945	4.77532	149.345779	NaN	NaN	NaN	25.993561	32.447876	136.676575	NaN	NaN	NaN	NaN	NaN	NaN
-44.543118	0.280719	150.99675	-29.677347	4.424551	149.328964	33.091183	-10.261224	139.272491	26.329336	32.134735	136.737534	29.7102595	10.9367555	138.0050125	-89.0649535	-2.0876535	160.6529155
-44.659988	1.490871	150.889938	-29.772251	4.064276	149.315674	32.791313	-10.486254	138.5578	26.139719	32.051498	136.710114	29.465516	10.782622	137.633957	-89.010018	-2.65407	160.997391
-44.683861	2.731283	150.769226	-29.879198	3.763109	149.309204	32.573326	-10.631858	138.15329	26.017353	31.998339	136.844467	29.2953395	10.6832405	137.4988785	-89.0537355	-3.1570225	161.1195295
-44.632442	4.044395	150.721985	-29.989132	3.590176	149.322037	32.354973	-10.717206	137.802048	25.90773	31.983194	136.992081	29.1313515	10.632994	137.3970645	-89.1096155	-3.452642	161.2470095
-44.374172	5.438941	150.823868	-30.082726	3.493666	149.326065	32.132183	-10.701856	137.54715	25.813547	32.044052	137.134689	28.972865	10.671098	137.3409195	-89.138317	-3.683766	161.3112105
-44.015633	6.805486	150.781296	-30.137835	3.514529	149.316452	31.970942	-10.633422	137.351807	25.803268	32.176193	137.289734	28.887105	10.7713855	137.3207705	-89.162775	-3.7423275	161.3121335
-43.262817	8.849937	150.684753	-30.137798	3.658317	149.234833	31.890959	-10.4502	137.223785	25.867659	32.469349	137.58371	28.879309	11.0095745	137.4037475	-89.154905	-3.6929405	161.0659185
-42.612839	10.257372	150.486893	-30.15489	3.747598	149.085205	31.905088	-10.312007	137.199646	25.973392	32.686348	137.837204	28.93924	11.1871705	137.518425	-89.24902	-3.6919745	160.651985
-41.918407	11.559267	150.127518	-30.212221	3.844223	148.809555	31.929234	-10.165856	137.195557	26.081726	32.92453	138.164169	29.00548	11.379337	137.679863	-89.429922	-3.690891	159.939247
-41.073158	12.826874	149.721207	-30.304686	3.97091	148.392212	31.932419	-10.045124	137.14801	26.256794	33.14209	138.657791	29.0946065	11.548483	137.9029005	-89.7039785	-3.606663	158.8815235
-40.125366	14.089399	149.25444	-30.400679	4.060485	147.894363	31.952139	-9.852746	137.022858	26.396444	33.345695	139.147873	29.1742915	11.7464745	138.0853655	-89.9756495	-3.6255045	157.7033605
-39.120617	15.180588	148.97821	-30.473623	4.17072	147.336502	32.000347	-9.639337	136.843872	26.484962	33.663578	139.621017	29.2426545	12.0121205	138.2324445	-90.1899005	-3.6706805	156.4405595
-37.987854	16.208378	148.540817	-30.534025	4.393129	146.767563	32.058903	-9.415646	136.592789	26.575783	33.985657	140.097458	29.317343	12.2850055	138.3451235	-90.385393	-3.4987475	155.1900025
NaN	NaN	NaN	-30.555019	4.963698	145.869141	32.236969	-8.962357	136.314468	NaN	NaN	NaN	NaN	NaN	NaN	NaN	NaN	NaN
-35.208763	18.388123	147.720215	-30.522844	5.507555	145.268051	32.34108	-8.618995	136.178497	NaN	NaN	NaN	NaN	NaN	NaN	NaN	NaN	NaN
-34.180191	19.136421	147.016479	-30.525393	6.151494	144.751434	32.462849	-8.276315	136.0802	NaN	NaN	NaN	NaN	NaN	NaN	NaN	NaN	NaN
-33.048458	19.785398	146.700592	-30.531048	6.870452	144.289261	32.577209	-7.88554	136.067932	NaN	NaN	NaN	NaN	NaN	NaN	NaN	NaN	NaN
-31.965813	20.27025	146.392944	-30.479109	7.660294	143.939285	32.689198	-7.463986	136.169525	NaN	NaN	NaN	NaN	NaN	NaN	NaN	NaN	NaN
-30.80938	20.645683	145.887924	-30.428955	8.458642	143.706436	32.855003	-7.075943	136.339554	NaN	NaN	NaN	NaN	NaN	NaN	NaN	NaN	NaN
-29.650566	20.77623	145.678574	-30.361292	9.252991	143.572327	33.089523	-6.745683	136.59906	NaN	NaN	NaN	NaN	NaN	NaN	NaN	NaN	NaN
-27.875832	20.670612	145.439453	-30.244356	10.385569	143.497116	33.409016	-6.28739	136.996552	NaN	NaN	NaN	NaN	NaN	NaN	NaN	NaN	NaN
-26.714319	20.415932	145.231552	-30.178923	11.058979	143.529327	33.616875	-5.974229	137.212311	NaN	NaN	NaN	NaN	NaN	NaN	NaN	NaN	NaN
-25.508392	19.891401	145.107239	-30.109638	11.702547	143.61499	33.76313	-5.657045	137.41626	NaN	NaN	NaN	NaN	NaN	NaN	NaN	NaN	NaN
-24.342213	19.149818	144.987534	-30.037998	12.310101	143.773804	33.902779	-5.297824	137.55748	NaN	NaN	NaN	NaN	NaN	NaN	NaN	NaN	NaN
-23.39356	18.290976	145.222763	-29.94425	12.902567	143.99202	34.008083	-4.937212	137.713776	NaN	NaN	NaN	NaN	NaN	NaN	NaN	NaN	NaN
-22.456919	17.254673	144.930908	-29.833546	13.516305	144.224747	34.056553	-4.621581	137.888641	NaN	NaN	NaN	NaN	NaN	NaN	NaN	NaN	NaN
-21.58482	16.113647	144.887695	-29.712204	14.148739	144.409637	34.124878	-4.332615	138.16188	NaN	NaN	NaN	NaN	NaN	NaN	NaN	NaN	NaN
-20.255699	14.077975	144.340912	-29.543749	15.15166	144.462448	34.160233	-3.92593	138.746368	NaN	NaN	NaN	NaN	NaN	NaN	NaN	NaN	NaN
-19.454494	12.561827	143.814529	-29.429138	15.852213	144.318344	34.23288	-3.624311	139.290207	NaN	NaN	NaN	NaN	NaN	NaN	NaN	NaN	NaN
-18.650385	10.82253	143.606873	-29.328918	16.566845	144.090454	34.39333	-3.305161	140.01796	NaN	NaN	NaN	NaN	NaN	NaN	NaN	NaN	NaN
-17.962599	9.002896	143.51915	-29.246149	17.256876	143.81839	34.641068	-2.991606	140.994995	NaN	NaN	NaN	NaN	NaN	NaN	NaN	NaN	NaN
-17.403664	7.040915	143.940872	-29.152103	17.851282	143.584427	34.777878	-2.794054	142.317093	NaN	NaN	NaN	NaN	NaN	NaN	NaN	NaN	NaN
-16.972769	5.018532	144.62709	-29.019371	18.327538	143.472534	NaN	NaN	NaN	NaN	NaN	NaN	NaN	NaN	NaN	NaN	NaN	NaN
-16.69434	2.965738	145.730179	-28.884081	18.604351	143.645798	NaN	NaN	NaN	NaN	NaN	NaN	NaN	NaN	NaN	NaN	NaN	NaN
-16.500546	-0.070711	147.744232	-28.684353	18.723129	144.225449	NaN	NaN	NaN	NaN	NaN	NaN	NaN	NaN	NaN	NaN	NaN	NaN
-16.632185	-1.942128	149.190506	-28.512386	18.719315	144.730591	NaN	NaN	NaN	NaN	NaN	NaN	NaN	NaN	NaN	NaN	NaN	NaN
-16.835239	-3.758156	150.549011	-28.335381	18.72644	145.253128	NaN	NaN	NaN	NaN	NaN	NaN	NaN	NaN	NaN	NaN	NaN	NaN
-17.173607	-5.438722	151.554443	-28.130287	18.723845	145.723618	NaN	NaN	NaN	NaN	NaN	NaN	NaN	NaN	NaN	NaN	NaN	NaN
-17.502331	-7.004279	152.299713	-27.904877	18.783615	146.09819	NaN	NaN	NaN	NaN	NaN	NaN	NaN	NaN	NaN	NaN	NaN	NaN
-17.969162	-8.378968	152.801483	-27.674019	18.934935	146.357895	NaN	NaN	NaN	NaN	NaN	NaN	NaN	NaN	NaN	NaN	NaN	NaN
-18.556734	-9.599847	153.174835	-27.465496	19.137161	146.517426	NaN	NaN	NaN	NaN	NaN	NaN	NaN	NaN	NaN	NaN	NaN	NaN
-19.641136	-11.056718	153.858505	-27.142471	19.543352	146.603607	NaN	NaN	NaN	NaN	NaN	NaN	NaN	NaN	NaN	NaN	NaN	NaN
-20.533007	-11.783639	154.138367	-26.970444	19.819237	146.561127	NaN	NaN	NaN	NaN	NaN	NaN	NaN	NaN	NaN	NaN	NaN	NaN
-21.459059	-12.376117	154.463058	-26.831726	20.083792	146.496246	NaN	NaN	NaN	NaN	NaN	NaN	NaN	NaN	NaN	NaN	NaN	NaN
-22.627897	-12.719023	154.816788	-26.751228	20.350842	146.506607	NaN	NaN	NaN	NaN	NaN	NaN	NaN	NaN	NaN	NaN	NaN	NaN
-23.825146	-12.857288	155.135071	-26.70606	20.589289	146.614197	NaN	NaN	NaN	NaN	NaN	NaN	NaN	NaN	NaN	NaN	NaN	NaN
-25.135241	-12.827581	155.399979	-26.681454	20.80308	146.874634	NaN	NaN	NaN	NaN	NaN	NaN	NaN	NaN	NaN	NaN	NaN	NaN
-26.539871	-12.649939	155.742493	-26.639832	20.964167	147.236847	NaN	NaN	NaN	NaN	NaN	NaN	NaN	NaN	NaN	NaN	NaN	NaN
-28.632801	-12.121985	155.829437	-26.567768	21.013536	147.849457	NaN	NaN	NaN	NaN	NaN	NaN	NaN	NaN	NaN	NaN	NaN	NaN
-30.118931	-11.589191	155.776657	-26.543776	20.902624	148.312927	NaN	NaN	NaN	NaN	NaN	NaN	NaN	NaN	NaN	NaN	NaN	NaN
-31.671446	-10.899202	155.736908	-26.583019	20.744925	148.855164	NaN	NaN	NaN	NaN	NaN	NaN	NaN	NaN	NaN	NaN	NaN	NaN
-33.320255	-10.040358	155.642212	-26.651394	20.512203	149.432343	NaN	NaN	NaN	NaN	NaN	NaN	NaN	NaN	NaN	NaN	NaN	NaN
-34.952454	-9.041876	155.45047	-26.689457	20.215706	149.970383	NaN	NaN	NaN	NaN	NaN	NaN	NaN	NaN	NaN	NaN	NaN	NaN
-36.663982	-7.920452	155.209595	-26.724199	19.89728	150.476425	NaN	NaN	NaN	NaN	NaN	NaN	NaN	NaN	NaN	NaN	NaN	NaN
-38.340694	-6.688565	154.902069	-26.772451	19.525515	150.987442	NaN	NaN	NaN	NaN	NaN	NaN	NaN	NaN	NaN	NaN	NaN	NaN
-40.895115	-4.559122	154.598953	-26.852516	18.891542	151.697083	NaN	NaN	NaN	NaN	NaN	NaN	NaN	NaN	NaN	NaN	NaN	NaN
-42.604904	-2.989282	154.4254	-26.930517	18.4307	152.099808	NaN	NaN	NaN	NaN	NaN	NaN	NaN	NaN	NaN	NaN	NaN	NaN
-44.307426	-1.344956	154.398743	-27.03808	17.958281	152.448135	NaN	NaN	NaN	NaN	NaN	NaN	NaN	NaN	NaN	NaN	NaN	NaN
-45.937359	0.410489	154.626022	-27.160994	17.503269	152.77475	NaN	NaN	NaN	NaN	NaN	NaN	NaN	NaN	NaN	NaN	NaN	NaN
-47.56369	2.220661	155.169052	-27.28248	17.067911	153.138321	NaN	NaN	NaN	NaN	NaN	NaN	NaN	NaN	NaN	NaN	NaN	NaN
-49.01405	4.047261	156.048691	-27.387068	16.668331	153.616852	NaN	NaN	NaN	NaN	NaN	NaN	NaN	NaN	NaN	NaN	NaN	NaN
-50.328053	5.922841	157.198257	-27.446127	16.282896	154.22464	NaN	NaN	NaN	NaN	NaN	NaN	NaN	NaN	NaN	NaN	NaN	NaN
-52.021957	8.751663	159.506958	-27.453276	15.698465	155.265274	NaN	NaN	NaN	NaN	NaN	NaN	NaN	NaN	NaN	NaN	NaN	NaN
-53.003647	10.606467	160.729065	-27.46081	15.290089	155.98233	NaN	NaN	NaN	NaN	NaN	NaN	NaN	NaN	NaN	NaN	NaN	NaN
-53.702118	12.431404	162.110809	-27.463623	14.778916	156.611603	NaN	NaN	NaN	NaN	NaN	NaN	NaN	NaN	NaN	NaN	NaN	NaN
-54.355484	14.288863	163.001678	-27.490818	14.219482	157.07048	NaN	NaN	NaN	NaN	NaN	NaN	NaN	NaN	NaN	NaN	NaN	NaN
-54.862751	16.126179	163.51503	-27.518951	13.683446	157.376022	NaN	NaN	NaN	NaN	NaN	NaN	NaN	NaN	NaN	NaN	NaN	NaN
-55.197018	17.959282	163.921707	-27.596014	13.140841	157.495239	NaN	NaN	NaN	NaN	NaN	NaN	NaN	NaN	NaN	NaN	NaN	NaN
-55.456024	19.854143	163.992447	-27.687767	12.580311	157.44136	NaN	NaN	NaN	NaN	NaN	NaN	NaN	NaN	NaN	NaN	NaN	NaN
-55.54644	22.678392	163.681946	-27.923397	11.816527	157.049942	NaN	NaN	NaN	NaN	NaN	NaN	NaN	NaN	NaN	NaN	NaN	NaN
-55.398075	24.547615	163.332596	-28.098059	11.329584	156.613663	NaN	NaN	NaN	NaN	NaN	NaN	NaN	NaN	NaN	NaN	NaN	NaN
-55.077766	26.467037	162.790329	-28.286058	10.895763	156.076691	NaN	NaN	NaN	NaN	NaN	NaN	NaN	NaN	NaN	NaN	NaN	NaN
-54.617043	28.254112	162.346603	-28.475985	10.503733	155.484528	32.424702	-3.287869	138.075272	NaN	NaN	NaN	NaN	NaN	NaN	NaN	NaN	NaN
-53.890194	30.070547	161.775238	-28.641111	10.173851	154.882401	32.303738	-3.464349	137.791718	NaN	NaN	NaN	NaN	NaN	NaN	NaN	NaN	NaN
-53.045918	31.853142	161.495605	-28.783772	9.929708	154.335327	32.209839	-3.672593	137.481461	NaN	NaN	NaN	NaN	NaN	NaN	NaN	NaN	NaN
-51.855572	33.515652	161.272552	-28.844933	9.72225	153.831909	32.158607	-3.824131	137.213959	NaN	NaN	NaN	NaN	NaN	NaN	NaN	NaN	NaN
-49.834053	35.917057	161.250458	-28.86754	9.496583	153.107269	32.209324	-4.001664	136.982117	NaN	NaN	NaN	NaN	NaN	NaN	NaN	NaN	NaN
-48.304253	37.328239	161.175079	-28.871822	9.399739	152.677551	32.32616	-4.12938	136.921402	NaN	NaN	NaN	NaN	NaN	NaN	NaN	NaN	NaN
-46.595402	38.639103	161.124329	-28.843224	9.299154	152.252884	32.485008	-4.249349	136.979614	NaN	NaN	NaN	NaN	NaN	NaN	NaN	NaN	NaN
NaN	NaN	NaN	-28.805225	9.169124	151.942642	32.68602	-4.38636	137.101791	NaN	NaN	NaN	NaN	NaN	NaN	NaN	NaN	NaN
NaN	NaN	NaN	-28.778809	9.054401	151.688019	NaN	NaN	NaN	NaN	NaN	NaN	NaN	NaN	NaN	NaN	NaN	NaN
NaN	NaN	NaN	-28.738684	9.025618	151.446579	NaN	NaN	NaN	NaN	NaN	NaN	NaN	NaN	NaN	NaN	NaN	NaN
NaN	NaN	NaN	-28.707546	9.13167	151.246552	NaN	NaN	NaN	NaN	NaN	NaN	NaN	NaN	NaN	NaN	NaN	NaN
NaN	NaN	NaN	-28.65591	9.334021	150.787689	NaN	NaN	NaN	NaN	NaN	NaN	NaN	NaN	NaN	NaN	NaN	NaN
-33.221573	43.689842	159.457184	-28.636005	9.518309	150.514404	NaN	NaN	NaN	NaN	NaN	NaN	NaN	NaN	NaN	NaN	NaN	NaN
-30.961647	44.101028	158.972305	-28.591908	9.730695	150.222717	NaN	NaN	NaN	NaN	NaN	NaN	NaN	NaN	NaN	NaN	NaN	NaN
-28.534592	44.212887	158.144119	-28.557417	9.980376	149.947083	NaN	NaN	NaN	NaN	NaN	NaN	NaN	NaN	NaN	NaN	NaN	NaN
-26.184374	44.227413	157.485199	-28.529314	10.227374	149.683075	NaN	NaN	NaN	NaN	NaN	NaN	NaN	NaN	NaN	NaN	NaN	NaN
-23.832802	43.974201	157.02182	-28.492201	10.442757	149.429611	NaN	NaN	NaN	NaN	NaN	NaN	NaN	NaN	NaN	NaN	NaN	NaN
-21.49313	43.568726	156.63002	-28.490803	10.666637	149.233032	NaN	NaN	NaN	NaN	NaN	NaN	NaN	NaN	NaN	NaN	NaN	NaN
-18.050547	42.653854	156.131744	-28.487741	11.022345	149.038986	NaN	NaN	NaN	NaN	NaN	NaN	NaN	NaN	NaN	NaN	NaN	NaN
-15.789037	41.828144	155.960922	-28.472519	11.235398	148.976471	NaN	NaN	NaN	NaN	NaN	NaN	NaN	NaN	NaN	NaN	NaN	NaN
-13.59199	40.903919	155.716568	-28.445744	11.455505	148.900528	NaN	NaN	NaN	NaN	NaN	NaN	NaN	NaN	NaN	NaN	NaN	NaN
-11.354816	39.821777	155.497299	-28.371021	11.653242	148.835022	NaN	NaN	NaN	NaN	NaN	NaN	NaN	NaN	NaN	NaN	NaN	NaN
-9.234561	38.597645	155.303162	-28.287468	11.86886	148.805374	NaN	NaN	NaN	NaN	NaN	NaN	NaN	NaN	NaN	NaN	NaN	NaN
-7.055987	37.307175	154.964615	-28.232363	12.115136	148.797363	NaN	NaN	NaN	NaN	NaN	NaN	NaN	NaN	NaN	NaN	NaN	NaN
-5.102844	35.876511	154.7444	-28.208927	12.397455	148.790085	NaN	NaN	NaN	NaN	NaN	NaN	NaN	NaN	NaN	NaN	NaN	NaN
-2.202431	33.572025	154.275238	-28.195154	12.858987	148.668808	NaN	NaN	NaN	NaN	NaN	NaN	NaN	NaN	NaN	NaN	NaN	NaN
-0.369496	31.969149	153.89209	-28.199492	13.162343	148.569275	NaN	NaN	NaN	NaN	NaN	NaN	NaN	NaN	NaN	NaN	NaN	NaN
1.443359	30.249674	153.774048	-28.194555	13.461648	148.5065	NaN	NaN	NaN	NaN	NaN	NaN	NaN	NaN	NaN	NaN	NaN	NaN
3.038044	28.414587	153.824066	-28.185867	13.758826	148.448914	NaN	NaN	NaN	NaN	NaN	NaN	NaN	NaN	NaN	NaN	NaN	NaN
4.552684	26.572788	154.149338	-28.179493	14.007243	148.433044	NaN	NaN	NaN	NaN	NaN	NaN	NaN	NaN	NaN	NaN	NaN	NaN
6.001288	24.673655	154.639038	-28.182158	14.223671	148.351334	NaN	NaN	NaN	NaN	NaN	NaN	NaN	NaN	NaN	NaN	NaN	NaN
7.190033	22.722126	155.240707	-28.186905	14.358671	148.236069	NaN	NaN	NaN	NaN	NaN	NaN	NaN	NaN	NaN	NaN	NaN	NaN
8.858311	19.830717	155.990723	-28.156149	14.361839	148.056412	NaN	NaN	NaN	NaN	NaN	NaN	NaN	NaN	NaN	NaN	NaN	NaN
9.908162	17.897861	156.347412	-28.09524	14.261272	147.921997	NaN	NaN	NaN	NaN	NaN	NaN	NaN	NaN	NaN	NaN	NaN	NaN
10.709496	15.941289	156.514114	-27.984344	14.107368	147.712845	NaN	NaN	NaN	NaN	NaN	NaN	NaN	NaN	NaN	NaN	NaN	NaN
11.538538	14.025615	156.454086	-27.815155	13.950436	147.401733	NaN	NaN	NaN	NaN	NaN	NaN	NaN	NaN	NaN	NaN	NaN	NaN
12.068089	12.09482	156.407257	-27.662178	13.837301	147.111908	NaN	NaN	NaN	NaN	NaN	NaN	NaN	NaN	NaN	NaN	NaN	NaN
12.541169	10.23968	156.273087	-27.512911	13.779669	146.813065	NaN	NaN	NaN	NaN	NaN	NaN	NaN	NaN	NaN	NaN	NaN	NaN
12.608725	8.570925	156.092453	-27.380409	13.788589	146.567841	NaN	NaN	NaN	NaN	NaN	NaN	NaN	NaN	NaN	NaN	NaN	NaN
11.416814	6.958028	155.641754	-27.222067	13.828137	146.274658	NaN	NaN	NaN	NaN	NaN	NaN	NaN	NaN	NaN	NaN	NaN	NaN
10.535618	5.808925	155.287628	-27.090544	13.762882	146.136536	NaN	NaN	NaN	NaN	NaN	NaN	NaN	NaN	NaN	NaN	NaN	NaN
9.460529	4.655828	154.984665	-26.945642	13.640018	146.104797	NaN	NaN	NaN	NaN	NaN	NaN	NaN	NaN	NaN	NaN	NaN	NaN
8.273814	3.511247	154.605209	-26.803213	13.485517	146.300201	NaN	NaN	NaN	NaN	NaN	NaN	NaN	NaN	NaN	NaN	NaN	NaN
6.942402	2.35079	154.284134	-26.669928	13.340512	146.714127	NaN	NaN	NaN	NaN	NaN	NaN	NaN	NaN	NaN	NaN	NaN	NaN
5.403255	1.21389	153.837845	-26.545235	13.191401	147.268692	NaN	NaN	NaN	NaN	NaN	NaN	NaN	NaN	NaN	NaN	NaN	NaN
3.792571	0.066631	153.436661	-26.488155	13.072173	147.982193	NaN	NaN	NaN	NaN	NaN	NaN	NaN	NaN	NaN	NaN	NaN	NaN
1.004023	-1.641597	153.00145	-26.459391	12.8511	149.199936	NaN	NaN	NaN	NaN	NaN	NaN	NaN	NaN	NaN	NaN	NaN	NaN
-0.968932	-2.817435	152.870102	-26.443504	12.677564	150.112061	NaN	NaN	NaN	NaN	NaN	NaN	NaN	NaN	NaN	NaN	NaN	NaN
-3.04849	-4.019428	152.869553	-26.353529	12.480576	150.997849	NaN	NaN	NaN	NaN	NaN	NaN	NaN	NaN	NaN	NaN	NaN	NaN
-5.139756	-5.260731	153.127029	-26.201143	12.263676	151.870956	NaN	NaN	NaN	NaN	NaN	NaN	NaN	NaN	NaN	NaN	NaN	NaN
-7.332336	-6.586835	153.576248	-26.052464	12.024418	152.786957	NaN	NaN	NaN	NaN	NaN	NaN	NaN	NaN	NaN	NaN	NaN	NaN
-9.535728	-7.827545	154.153778	-25.925949	11.798134	153.607529	NaN	NaN	NaN	NaN	NaN	NaN	NaN	NaN	NaN	NaN	NaN	NaN
-11.737494	-9.11675	154.786209	-25.816256	11.579152	154.326385	NaN	NaN	NaN	NaN	NaN	NaN	NaN	NaN	NaN	NaN	NaN	NaN
-15.031864	-10.949881	155.745651	-25.767464	11.368508	155.239502	NaN	NaN	NaN	NaN	NaN	NaN	NaN	NaN	NaN	NaN	NaN	NaN
-17.25824	-12.09812	156.389771	-25.762278	11.273481	155.662949	NaN	NaN	NaN	NaN	NaN	NaN	NaN	NaN	NaN	NaN	NaN	NaN
-19.395416	-13.246386	157.028885	-25.819979	11.273876	155.968613	NaN	NaN	NaN	NaN	NaN	NaN	NaN	NaN	NaN	NaN	NaN	NaN
-21.555351	-14.254066	157.671799	-25.909435	11.27268	156.204956	NaN	NaN	NaN	NaN	NaN	NaN	NaN	NaN	NaN	NaN	NaN	NaN
-23.592564	-15.18799	158.271973	-26.03908	11.2995	156.33197	NaN	NaN	NaN	NaN	NaN	NaN	NaN	NaN	NaN	NaN	NaN	NaN
-25.60989	-16.078876	158.899261	-26.130707	11.324407	156.360291	NaN	NaN	NaN	NaN	NaN	NaN	NaN	NaN	NaN	NaN	NaN	NaN
-27.46386	-16.846973	159.537399	-26.203342	11.389953	156.34877	NaN	NaN	NaN	NaN	NaN	NaN	NaN	NaN	NaN	NaN	NaN	NaN
-30.15239	-17.872435	160.299332	-26.26976	11.498573	156.245041	NaN	NaN	NaN	NaN	NaN	NaN	NaN	NaN	NaN	NaN	NaN	NaN
-31.808466	-18.422598	160.851898	-26.309923	11.612279	156.194458	NaN	NaN	NaN	NaN	NaN	NaN	NaN	NaN	NaN	NaN	NaN	NaN
-33.433022	-18.915453	161.357529	-26.358505	11.774719	156.119385	NaN	NaN	NaN	NaN	NaN	NaN	NaN	NaN	NaN	NaN	NaN	NaN
-34.913937	-19.203943	161.766998	-26.354317	11.945446	155.981735	NaN	NaN	NaN	NaN	NaN	NaN	NaN	NaN	NaN	NaN	NaN	NaN
-36.360474	-19.41165	161.918198	-26.302647	12.125093	155.725021	NaN	NaN	NaN	NaN	NaN	NaN	NaN	NaN	NaN	NaN	NaN	NaN
-37.746254	-19.528366	161.743576	-26.261314	12.327355	155.294617	NaN	NaN	NaN	NaN	NaN	NaN	NaN	NaN	NaN	NaN	NaN	NaN
-39.089157	-19.572367	161.030487	-26.216599	12.515042	154.6642	49.507961	-14.285106	141.937927	37.943558	33.719803	137.383392	43.7257595	9.7173485	139.6606595	-96.1589575	15.3127355	169.6677405
-41.10038	-19.531431	159.098328	-26.217552	12.748777	153.332825	NaN	NaN	NaN	NaN	NaN	NaN	NaN	NaN	NaN	NaN	NaN	NaN
-42.423729	-19.459864	157.328705	-26.305202	12.863686	152.244949	NaN	NaN	NaN	NaN	NaN	NaN	NaN	NaN	NaN	NaN	NaN	NaN
-43.712112	-19.257107	155.351898	-26.466841	12.944655	151.077805	NaN	NaN	NaN	NaN	NaN	NaN	NaN	NaN	NaN	NaN	NaN	NaN
-44.952564	-18.979637	153.422729	-26.649275	13.003646	149.896164	NaN	NaN	NaN	NaN	NaN	NaN	NaN	NaN	NaN	NaN	NaN	NaN
-46.249443	-18.559996	151.804489	-26.875555	13.051007	148.860733	NaN	NaN	NaN	NaN	NaN	NaN	NaN	NaN	NaN	NaN	NaN	NaN
-47.645641	-18.041338	150.713318	-27.12639	13.124093	148.069351	NaN	NaN	NaN	NaN	NaN	NaN	NaN	NaN	NaN	NaN	NaN	NaN
NaN	NaN	NaN	-27.342663	13.242208	147.585403	NaN	NaN	NaN	NaN	NaN	NaN	NaN	NaN	NaN	NaN	NaN	NaN
NaN	NaN	NaN	-27.576715	13.443649	147.490845	37.425049	-4.576736	144.023911	NaN	NaN	NaN	NaN	NaN	NaN	NaN	NaN	NaN
NaN	NaN	NaN	-27.686438	13.527712	147.785599	37.259666	-4.334632	143.498611	28.932428	39.425373	137.94809	33.096047	17.5453705	140.7233505	-88.468923	9.5100535	154.8478475
NaN	NaN	NaN	-27.767723	13.555545	148.349747	37.053635	-4.123775	143.033112	28.762579	39.439701	136.912613	32.908107	17.657963	139.9728625	-88.443553	9.453127	156.7266315
NaN	NaN	NaN	-27.81843	13.491687	149.094879	36.894981	-3.965959	142.626709	28.419352	39.403893	136.039764	32.6571665	17.718967	139.3332365	-88.2940265	9.264407	158.8565215
NaN	NaN	NaN	-27.834463	13.285582	149.930328	NaN	NaN	NaN	27.924538	39.288258	135.420975	NaN	NaN	NaN	NaN	NaN	NaN
NaN	NaN	NaN	-27.818848	12.958842	150.788116	NaN	NaN	NaN	27.508307	39.09185	135.162277	NaN	NaN	NaN	NaN	NaN	NaN
NaN	NaN	NaN	-27.78553	12.551442	151.641571	NaN	NaN	NaN	27.151871	38.907265	135.15477	NaN	NaN	NaN	NaN	NaN	NaN
NaN	NaN	NaN	-27.749258	11.842835	152.60376	NaN	NaN	NaN	26.683331	38.568211	135.5233	NaN	NaN	NaN	NaN	NaN	NaN
NaN	NaN	NaN	-27.745756	11.373116	153.011383	NaN	NaN	NaN	26.38917	38.39959	135.927673	NaN	NaN	NaN	NaN	NaN	NaN
NaN	NaN	NaN	-27.767143	10.883364	153.166519	NaN	NaN	NaN	26.170206	38.25853	136.339432	NaN	NaN	NaN	NaN	NaN	NaN
-61.858223	-0.642109	159.342834	-27.800528	10.412795	153.03331	NaN	NaN	NaN	25.806332	38.284729	136.779434	NaN	NaN	NaN	NaN	NaN	NaN
-62.421562	1.119709	158.657455	-27.833622	9.945271	152.679749	NaN	NaN	NaN	25.24457	38.458359	137.310791	NaN	NaN	NaN	NaN	NaN	NaN
-62.688274	2.952299	157.93985	-27.849535	9.517281	152.161316	NaN	NaN	NaN	NaN	NaN	NaN	NaN	NaN	NaN	NaN	NaN	NaN
-63.149471	4.996772	156.965698	-27.89963	9.160337	151.577896	34.89032	-6.056687	138.944427	NaN	NaN	NaN	NaN	NaN	NaN	NaN	NaN	NaN
-63.447475	8.158544	156.102509	-27.912066	8.74285	150.779373	34.63623	-6.28589	137.796204	NaN	NaN	NaN	NaN	NaN	NaN	NaN	NaN	NaN
-63.475407	10.264726	155.798706	-27.889732	8.572056	150.332474	34.50304	-6.346223	137.117477	NaN	NaN	NaN	NaN	NaN	NaN	NaN	NaN	NaN
-63.318336	12.346656	155.705017	-27.867683	8.500223	149.996323	34.36277	-6.37314	136.579971	27.291864	37.795574	138.158173	30.827317	15.711217	137.369072	-86.562683	1.289229	162.623574
NaN	NaN	NaN	-27.850437	8.494607	149.793106	34.273766	-6.402174	136.231995	27.534208	37.867043	138.559311	30.903987	15.7324345	137.395653	-86.604861	1.2567795	162.190559
NaN	NaN	NaN	-27.849731	8.523129	149.671753	34.19978	-6.482236	136.060989	27.820332	37.863945	139.107437	31.010056	15.6908545	137.584213	-86.709518	1.3554035	161.759293
NaN	NaN	NaN	-27.838903	8.626991	149.582962	34.211506	-6.561362	136.090012	NaN	NaN	NaN	NaN	NaN	NaN	NaN	NaN	NaN
-69.378128	6.686056	160.804871	-27.853008	8.772092	149.536179	34.272392	-6.61744	136.239349	NaN	NaN	NaN	NaN	NaN	NaN	NaN	NaN	NaN
NaN	NaN	NaN	-27.811527	9.037442	149.474304	34.412277	-6.675695	136.5289	NaN	NaN	NaN	NaN	NaN	NaN	NaN	NaN	NaN
NaN	NaN	NaN	-27.745707	9.146957	149.548691	34.587749	-6.60945	136.690445	NaN	NaN	NaN	NaN	NaN	NaN	NaN	NaN	NaN
NaN	NaN	NaN	-27.647198	9.240261	149.710648	34.792213	-6.495968	136.865784	NaN	NaN	NaN	NaN	NaN	NaN	NaN	NaN	NaN
NaN	NaN	NaN	-27.531713	9.397915	149.965195	35.067863	-6.422302	137.102966	NaN	NaN	NaN	NaN	NaN	NaN	NaN	NaN	NaN
-58.211189	26.455307	157.50827	-27.408901	9.609013	150.323532	35.358807	-6.315629	137.507553	NaN	NaN	NaN	NaN	NaN	NaN	NaN	NaN	NaN
NaN	NaN	NaN	-27.309481	9.83213	150.764023	NaN	NaN	NaN	NaN	NaN	NaN	NaN	NaN	NaN	NaN	NaN	NaN
-54.811466	30.657703	157.157898	-27.217627	10.059835	151.192612	NaN	NaN	NaN	NaN	NaN	NaN	NaN	NaN	NaN	NaN	NaN	NaN
-53.003197	32.101791	157.111649	-27.130295	10.478603	151.814575	NaN	NaN	NaN	NaN	NaN	NaN	NaN	NaN	NaN	NaN	NaN	NaN
-51.798473	32.948444	157.044662	-27.093616	10.816673	152.182556	NaN	NaN	NaN	NaN	NaN	NaN	NaN	NaN	NaN	NaN	NaN	NaN
-50.451588	33.679234	156.919815	-27.084005	11.170804	152.514359	NaN	NaN	NaN	NaN	NaN	NaN	NaN	NaN	NaN	NaN	NaN	NaN
-49.061523	34.355186	156.834091	-27.089151	11.584252	152.858841	NaN	NaN	NaN	NaN	NaN	NaN	NaN	NaN	NaN	NaN	NaN	NaN
-47.644569	34.971352	156.969681	-27.113613	12.014249	153.232346	NaN	NaN	NaN	NaN	NaN	NaN	NaN	NaN	NaN	NaN	NaN	NaN
-46.165077	35.536297	156.83934	-27.121044	12.336076	153.597778	NaN	NaN	NaN	NaN	NaN	NaN	NaN	NaN	NaN	NaN	NaN	NaN
-44.555672	36.002571	156.875259	-27.078798	12.587345	153.960434	NaN	NaN	NaN	NaN	NaN	NaN	NaN	NaN	NaN	NaN	NaN	NaN
-42.078083	36.619156	156.847549	-26.889463	12.773241	154.431473	NaN	NaN	NaN	NaN	NaN	NaN	NaN	NaN	NaN	NaN	NaN	NaN
-40.25605	36.931877	156.776306	-26.6994	12.762581	154.671509	NaN	NaN	NaN	NaN	NaN	NaN	NaN	NaN	NaN	NaN	NaN	NaN
-38.463585	37.249863	156.726212	-26.536039	12.638033	154.765533	NaN	NaN	NaN	NaN	NaN	NaN	NaN	NaN	NaN	NaN	NaN	NaN
-36.500053	37.484272	156.524155	-26.402933	12.436769	154.663849	NaN	NaN	NaN	NaN	NaN	NaN	NaN	NaN	NaN	NaN	NaN	NaN
-34.59166	37.766644	156.299789	-26.318449	12.214394	154.299042	NaN	NaN	NaN	NaN	NaN	NaN	NaN	NaN	NaN	NaN	NaN	NaN
-32.556583	37.935879	156.013062	-26.29804	11.972063	153.711823	NaN	NaN	NaN	NaN	NaN	NaN	NaN	NaN	NaN	NaN	NaN	NaN
-30.595249	38.116924	155.68364	-26.370903	11.755404	152.907745	NaN	NaN	NaN	NaN	NaN	NaN	NaN	NaN	NaN	NaN	NaN	NaN
-27.684011	38.182331	155.357468	-26.607115	11.529352	151.747635	NaN	NaN	NaN	NaN	NaN	NaN	NaN	NaN	NaN	NaN	NaN	NaN
-25.874424	38.172729	155.477005	-26.803259	11.447212	151.224213	NaN	NaN	NaN	NaN	NaN	NaN	NaN	NaN	NaN	NaN	NaN	NaN
-24.049471	38.037445	155.752762	-26.977882	11.416265	150.94429	NaN	NaN	NaN	NaN	NaN	NaN	NaN	NaN	NaN	NaN	NaN	NaN
-22.334023	37.854034	156.201248	-27.12211	11.434339	150.949448	NaN	NaN	NaN	NaN	NaN	NaN	NaN	NaN	NaN	NaN	NaN	NaN
-20.664701	37.498863	156.780121	-27.184292	11.46139	151.176804	NaN	NaN	NaN	NaN	NaN	NaN	NaN	NaN	NaN	NaN	NaN	NaN
-19.028801	37.029774	157.324646	-27.195602	11.47974	151.493835	NaN	NaN	NaN	NaN	NaN	NaN	NaN	NaN	NaN	NaN	NaN	NaN
-17.47434	36.457382	157.803177	-27.182323	11.488013	151.824478	NaN	NaN	NaN	NaN	NaN	NaN	NaN	NaN	NaN	NaN	NaN	NaN
-15.278528	35.355209	158.415894	-27.174721	11.466182	152.240845	NaN	NaN	NaN	NaN	NaN	NaN	NaN	NaN	NaN	NaN	NaN	NaN
-13.923967	34.516136	158.629471	-27.185514	11.462786	152.391098	NaN	NaN	NaN	NaN	NaN	NaN	NaN	NaN	NaN	NaN	NaN	NaN
-12.682772	33.585655	158.736633	-27.21104	11.46954	152.400513	NaN	NaN	NaN	NaN	NaN	NaN	NaN	NaN	NaN	NaN	NaN	NaN
-11.506989	32.525955	158.693085	-27.273018	11.487643	152.376312	NaN	NaN	NaN	NaN	NaN	NaN	NaN	NaN	NaN	NaN	NaN	NaN
-10.488083	31.393518	158.587082	-27.381239	11.51096	152.338699	NaN	NaN	NaN	NaN	NaN	NaN	NaN	NaN	NaN	NaN	NaN	NaN
-9.54949	30.151104	158.447601	-27.503359	11.522923	152.29953	NaN	NaN	NaN	NaN	NaN	NaN	NaN	NaN	NaN	NaN	NaN	NaN
-8.711243	28.782663	158.25766	-27.636734	11.510695	152.291107	NaN	NaN	NaN	NaN	NaN	NaN	NaN	NaN	NaN	NaN	NaN	NaN
-7.757905	26.529915	157.961655	-27.863125	11.453917	152.275406	NaN	NaN	NaN	NaN	NaN	NaN	NaN	NaN	NaN	NaN	NaN	NaN
-7.212493	24.905481	157.711197	-28.003803	11.386676	152.295227	NaN	NaN	NaN	NaN	NaN	NaN	NaN	NaN	NaN	NaN	NaN	NaN
-6.822389	23.149963	157.490723	-28.142101	11.309128	152.361572	NaN	NaN	NaN	NaN	NaN	NaN	NaN	NaN	NaN	NaN	NaN	NaN
-6.503786	21.33024	157.280563	-28.242975	11.216605	152.457947	NaN	NaN	NaN	NaN	NaN	NaN	NaN	NaN	NaN	NaN	NaN	NaN
-6.23389	19.376833	157.010468	-28.294861	11.110862	152.571075	NaN	NaN	NaN	NaN	NaN	NaN	NaN	NaN	NaN	NaN	NaN	NaN
-6.132643	17.350567	156.821869	-28.326351	10.990349	152.757492	NaN	NaN	NaN	NaN	NaN	NaN	NaN	NaN	NaN	NaN	NaN	NaN
-6.034089	15.226382	156.629913	-28.3701	10.870176	153.01506	NaN	NaN	NaN	NaN	NaN	NaN	NaN	NaN	NaN	NaN	NaN	NaN
-6.143138	11.87493	156.445938	-28.411854	10.696552	153.528152	NaN	NaN	NaN	NaN	NaN	NaN	NaN	NaN	NaN	NaN	NaN	NaN
-6.299672	9.534354	156.424347	-28.369942	10.545387	153.971603	NaN	NaN	NaN	NaN	NaN	NaN	NaN	NaN	NaN	NaN	NaN	NaN
-6.51115	7.127154	156.471939	-28.286018	10.411049	154.444733	NaN	NaN	NaN	NaN	NaN	NaN	NaN	NaN	NaN	NaN	NaN	NaN
-6.800599	4.658878	156.726364	-28.15741	10.285821	154.914581	NaN	NaN	NaN	NaN	NaN	NaN	NaN	NaN	NaN	NaN	NaN	NaN
-7.140215	2.169545	157.06517	-28.022888	10.180618	155.317932	NaN	NaN	NaN	NaN	NaN	NaN	NaN	NaN	NaN	NaN	NaN	NaN
-7.624869	-0.305648	157.569168	-27.91544	10.139442	155.5867	NaN	NaN	NaN	NaN	NaN	NaN	NaN	NaN	NaN	NaN	NaN	NaN
-8.116441	-2.743314	158.142853	-27.848598	10.168059	155.733215	NaN	NaN	NaN	NaN	NaN	NaN	NaN	NaN	NaN	NaN	NaN	NaN
-9.035343	-6.228517	159.089966	-27.75576	10.330681	155.695557	NaN	NaN	NaN	NaN	NaN	NaN	NaN	NaN	NaN	NaN	NaN	NaN
-9.771255	-8.415729	159.761948	-27.701586	10.433805	155.503647	NaN	NaN	NaN	NaN	NaN	NaN	NaN	NaN	NaN	NaN	NaN	NaN
-10.491015	-10.507081	160.310257	-27.690575	10.502722	155.294769	NaN	NaN	NaN	NaN	NaN	NaN	NaN	NaN	NaN	NaN	NaN	NaN
-11.322929	-12.45331	160.969498	-27.717644	10.49939	155.22937	NaN	NaN	NaN	NaN	NaN	NaN	NaN	NaN	NaN	NaN	NaN	NaN
-12.143179	-14.270899	161.644714	-27.759212	10.424258	155.339706	NaN	NaN	NaN	NaN	NaN	NaN	NaN	NaN	NaN	NaN	NaN	NaN
-13.056573	-15.926684	162.401932	-27.712631	10.304665	155.64856	NaN	NaN	NaN	NaN	NaN	NaN	NaN	NaN	NaN	NaN	NaN	NaN
-13.89846	-17.412342	163.180649	-27.557638	10.117871	156.167679	NaN	NaN	NaN	NaN	NaN	NaN	NaN	NaN	NaN	NaN	NaN	NaN
-15.225601	-19.381571	164.123672	-27.17297	9.743968	157.081726	NaN	NaN	NaN	NaN	NaN	NaN	NaN	NaN	NaN	NaN	NaN	NaN
-16.047955	-20.525122	164.586502	-26.915009	9.44855	157.692581	NaN	NaN	NaN	NaN	NaN	NaN	NaN	NaN	NaN	NaN	NaN	NaN
-16.864872	-21.508026	164.876602	-26.684784	9.136876	158.205948	NaN	NaN	NaN	NaN	NaN	NaN	NaN	NaN	NaN	NaN	NaN	NaN
-17.73901	-22.339153	164.912552	-26.484034	8.801126	158.552673	NaN	NaN	NaN	NaN	NaN	NaN	NaN	NaN	NaN	NaN	NaN	NaN
-18.565035	-23.083782	164.664581	-26.384712	8.448852	158.723633	NaN	NaN	NaN	NaN	NaN	NaN	NaN	NaN	NaN	NaN	NaN	NaN
-19.347572	-23.764038	164.083908	-26.352385	8.048096	158.675613	NaN	NaN	NaN	NaN	NaN	NaN	NaN	NaN	NaN	NaN	NaN	NaN
-20.071865	-24.362162	163.164886	-26.379288	7.587042	158.399048	NaN	NaN	NaN	NaN	NaN	NaN	NaN	NaN	NaN	NaN	NaN	NaN
-21.167048	-25.095346	161.212708	-26.59243	6.822257	157.721436	NaN	NaN	NaN	NaN	NaN	NaN	NaN	NaN	NaN	NaN	NaN	NaN
-21.893145	-25.490818	159.667725	-26.802402	6.269483	157.121918	NaN	NaN	NaN	NaN	NaN	NaN	NaN	NaN	NaN	NaN	NaN	NaN
-22.581791	-25.799883	158.065475	-27.037739	5.721731	156.458008	NaN	NaN	NaN	NaN	NaN	NaN	NaN	NaN	NaN	NaN	NaN	NaN
-23.243792	-26.043909	156.407288	-27.275826	5.200716	155.751602	NaN	NaN	NaN	NaN	NaN	NaN	NaN	NaN	NaN	NaN	NaN	NaN
-23.887869	-26.234358	154.807434	-27.479521	4.692071	155.037491	NaN	NaN	NaN	NaN	NaN	NaN	NaN	NaN	NaN	NaN	NaN	NaN
-24.43816	-26.379374	153.300827	-27.645897	4.220412	154.251236	NaN	NaN	NaN	NaN	NaN	NaN	NaN	NaN	NaN	NaN	NaN	NaN
-24.921223	-26.469957	151.976929	-27.840588	3.833128	153.441971	NaN	NaN	NaN	NaN	NaN	NaN	NaN	NaN	NaN	NaN	NaN	NaN
-25.537989	-26.593096	150.2603	-28.165415	3.348991	152.128723	NaN	NaN	NaN	NaN	NaN	NaN	NaN	NaN	NaN	NaN	NaN	NaN
-25.9195	-26.723703	149.301956	-28.399723	3.142126	151.250626	NaN	NaN	NaN	NaN	NaN	NaN	NaN	NaN	NaN	NaN	NaN	NaN
-26.327742	-26.908169	148.543579	-28.622957	3.016123	150.4431	NaN	NaN	NaN	NaN	NaN	NaN	NaN	NaN	NaN	NaN	NaN	NaN
-26.77187	-27.158535	147.95639	-28.765547	2.956771	149.670334	NaN	NaN	NaN	NaN	NaN	NaN	NaN	NaN	NaN	NaN	NaN	NaN
-27.207664	-27.437433	147.575729	-28.881487	2.995168	149.001099	NaN	NaN	NaN	NaN	NaN	NaN	NaN	NaN	NaN	NaN	NaN	NaN
-27.611923	-27.731058	147.35881	-28.962797	3.070384	148.428986	NaN	NaN	NaN	NaN	NaN	NaN	NaN	NaN	NaN	NaN	NaN	NaN
-28.079313	-28.029867	147.333389	-29.047871	3.198196	147.950684	NaN	NaN	NaN	NaN	NaN	NaN	NaN	NaN	NaN	NaN	NaN	NaN
-28.864252	-28.370943	147.664108	-29.155203	3.408227	147.572983	NaN	NaN	NaN	29.526646	29.193569	144.587296	NaN	NaN	NaN	NaN	NaN	NaN
-29.357046	-28.547844	148.077759	-29.207838	3.554022	147.477768	NaN	NaN	NaN	29.507282	29.111137	144.21698	NaN	NaN	NaN	NaN	NaN	NaN
-29.908413	-28.63958	148.63884	-29.262342	3.680233	147.533508	NaN	NaN	NaN	29.447327	29.051888	143.843811	NaN	NaN	NaN	NaN	NaN	NaN
-30.486315	-28.567034	149.369995	-29.303301	3.768047	147.661041	NaN	NaN	NaN	NaN	NaN	NaN	NaN	NaN	NaN	NaN	NaN	NaN
-31.138351	-28.443798	150.186676	-29.363096	3.842283	147.794846	NaN	NaN	NaN	NaN	NaN	NaN	NaN	NaN	NaN	NaN	NaN	NaN
-31.873917	-28.261221	150.993134	-29.453209	3.90439	147.936417	NaN	NaN	NaN	NaN	NaN	NaN	NaN	NaN	NaN	NaN	NaN	NaN
-32.692463	-27.976889	151.745285	-29.543913	3.939003	148.048676	NaN	NaN	NaN	NaN	NaN	NaN	NaN	NaN	NaN	NaN	NaN	NaN
-33.818176	-27.293386	152.661377	-29.683786	4.003402	148.140381	NaN	NaN	NaN	NaN	NaN	NaN	NaN	NaN	NaN	NaN	NaN	NaN
-34.647022	-26.853979	153.040573	-29.761511	4.046059	148.203186	NaN	NaN	NaN	NaN	NaN	NaN	NaN	NaN	NaN	NaN	NaN	NaN
-35.418953	-26.251348	153.2341	-29.803684	4.066054	148.298111	NaN	NaN	NaN	NaN	NaN	NaN	NaN	NaN	NaN	NaN	NaN	NaN
-36.246822	-25.523285	153.284851	-29.835201	4.056085	148.424164	NaN	NaN	NaN	NaN	NaN	NaN	NaN	NaN	NaN	NaN	NaN	NaN
-37.143841	-24.64493	153.245346	-29.857841	4.038971	148.633743	NaN	NaN	NaN	NaN	NaN	NaN	NaN	NaN	NaN	NaN	NaN	NaN
-37.982334	-23.66744	153.188416	-29.884583	4.003389	148.941544	NaN	NaN	NaN	NaN	NaN	NaN	NaN	NaN	NaN	NaN	NaN	NaN
-38.600967	-22.374981	152.995193	-29.925465	3.932221	149.388245	NaN	NaN	NaN	NaN	NaN	NaN	NaN	NaN	NaN	NaN	NaN	NaN
-40.139385	-20.651516	153.165405	-29.966995	3.783598	150.203705	NaN	NaN	NaN	NaN	NaN	NaN	NaN	NaN	NaN	NaN	NaN	NaN
-40.938747	-19.318195	153.312683	-29.922972	3.630764	150.788376	NaN	NaN	NaN	NaN	NaN	NaN	NaN	NaN	NaN	NaN	NaN	NaN
-41.780933	-17.789011	153.504181	-29.848894	3.474116	151.349503	NaN	NaN	NaN	NaN	NaN	NaN	NaN	NaN	NaN	NaN	NaN	NaN
-42.468475	-16.238741	153.703491	-29.702103	3.329616	151.848969	NaN	NaN	NaN	NaN	NaN	NaN	NaN	NaN	NaN	NaN	NaN	NaN
-43.197174	-14.551549	153.954605	-29.524847	3.231251	152.278809	NaN	NaN	NaN	NaN	NaN	NaN	NaN	NaN	NaN	NaN	NaN	NaN
-43.786163	-12.805732	154.176773	-29.3174	3.152273	152.658813	NaN	NaN	NaN	NaN	NaN	NaN	NaN	NaN	NaN	NaN	NaN	NaN
-44.377148	-11.001547	154.39241	-29.076906	3.095616	152.996277	NaN	NaN	NaN	NaN	NaN	NaN	NaN	NaN	NaN	NaN	NaN	NaN
-45.098991	-8.197768	154.717682	-28.72761	2.982032	153.475204	NaN	NaN	NaN	NaN	NaN	NaN	NaN	NaN	NaN	NaN	NaN	NaN
-45.562241	-6.197498	155.022736	-28.537073	2.8678	153.83522	NaN	NaN	NaN	63.007111	7.863855	126.732346	NaN	NaN	NaN	NaN	NaN	NaN
-45.939415	-4.264685	155.371445	-28.387863	2.771192	154.188721	NaN	NaN	NaN	NaN	NaN	NaN	NaN	NaN	NaN	NaN	NaN	NaN
-46.267349	-2.181412	155.770798	-28.266605	2.703371	154.525238	NaN	NaN	NaN	NaN	NaN	NaN	NaN	NaN	NaN	NaN	NaN	NaN
-46.516788	-0.160851	156.213501	-28.181377	2.67022	154.836014	NaN	NaN	NaN	NaN	NaN	NaN	NaN	NaN	NaN	NaN	NaN	NaN
-46.69368	1.971887	156.706207	-28.146509	2.695692	155.071457	NaN	NaN	NaN	NaN	NaN	NaN	NaN	NaN	NaN	NaN	NaN	NaN
-46.806637	4.037003	157.160645	-28.17412	2.819263	155.210953	NaN	NaN	NaN	NaN	NaN	NaN	NaN	NaN	NaN	NaN	NaN	NaN
-46.766232	7.137463	157.736832	-28.295921	2.99989	155.243637	33.420822	-13.024482	140.638397	NaN	NaN	NaN	NaN	NaN	NaN	NaN	NaN	NaN
-46.628883	9.126187	158.089478	-28.410805	3.087544	155.200668	NaN	NaN	NaN	NaN	NaN	NaN	NaN	NaN	NaN	NaN	NaN	NaN
-46.333393	11.041953	158.38884	-28.477964	3.105638	155.086319	NaN	NaN	NaN	NaN	NaN	NaN	NaN	NaN	NaN	NaN	NaN	NaN
-45.960625	12.892914	158.612183	-28.530222	3.06716	154.960556	NaN	NaN	NaN	NaN	NaN	NaN	NaN	NaN	NaN	NaN	NaN	NaN
-45.377281	14.601941	158.754822	-28.596643	3.006052	154.786789	NaN	NaN	NaN	NaN	NaN	NaN	NaN	NaN	NaN	NaN	NaN	NaN
-44.73608	16.223392	158.758987	-28.700171	2.933459	154.577362	NaN	NaN	NaN	NaN	NaN	NaN	NaN	NaN	NaN	NaN	NaN	NaN
-43.970684	17.781267	158.591461	-28.810045	2.905455	154.302933	NaN	NaN	NaN	NaN	NaN	NaN	NaN	NaN	NaN	NaN	NaN	NaN
-42.67535	19.889856	158.174667	-29.00388	2.92532	153.806519	NaN	NaN	NaN	NaN	NaN	NaN	NaN	NaN	NaN	NaN	NaN	NaN
-41.615368	21.198616	157.693024	-29.12232	2.996538	153.435333	NaN	NaN	NaN	NaN	NaN	NaN	NaN	NaN	NaN	NaN	NaN	NaN
-40.4902	22.414597	157.13974	-29.220978	3.124244	153.041321	NaN	NaN	NaN	NaN	NaN	NaN	NaN	NaN	NaN	NaN	NaN	NaN
-39.294823	23.640194	156.521988	-29.312471	3.363728	152.616043	NaN	NaN	NaN	NaN	NaN	NaN	NaN	NaN	NaN	NaN	NaN	NaN
-37.903755	24.716528	155.931244	-29.414923	3.637254	152.151031	NaN	NaN	NaN	NaN	NaN	NaN	NaN	NaN	NaN	NaN	NaN	NaN
-36.503826	25.711906	155.412064	-29.536428	3.970107	151.607758	32.446415	-11.797903	138.245407	NaN	NaN	NaN	NaN	NaN	NaN	NaN	NaN	NaN
-34.876186	26.613792	155.019821	-29.614416	4.360022	151.026611	NaN	NaN	NaN	NaN	NaN	NaN	NaN	NaN	NaN	NaN	NaN	NaN
-32.348488	27.713499	154.70787	-29.641739	4.995788	149.924088	NaN	NaN	NaN	NaN	NaN	NaN	NaN	NaN	NaN	NaN	NaN	NaN
-30.533367	28.233177	154.49707	-29.658327	5.510145	149.09082	NaN	NaN	NaN	NaN	NaN	NaN	NaN	NaN	NaN	NaN	NaN	NaN
-28.71623	28.57062	154.437531	-29.680437	6.066018	148.351486	NaN	NaN	NaN	NaN	NaN	NaN	NaN	NaN	NaN	NaN	NaN	NaN
-26.8699	28.729948	154.401108	-29.689344	6.71573	147.739197	NaN	NaN	NaN	NaN	NaN	NaN	NaN	NaN	NaN	NaN	NaN	NaN
-25.006155	28.650108	154.389633	-29.664919	7.406503	147.28952	NaN	NaN	NaN	NaN	NaN	NaN	NaN	NaN	NaN	NaN	NaN	NaN
-23.119917	28.416893	154.250107	-29.646004	8.122985	147.074097	NaN	NaN	NaN	NaN	NaN	NaN	NaN	NaN	NaN	NaN	NaN	NaN
-21.321625	27.918583	154.070267	-29.56863	8.832245	146.952133	NaN	NaN	NaN	NaN	NaN	NaN	NaN	NaN	NaN	NaN	NaN	NaN
-18.668631	26.878044	153.409286	-29.543091	9.853113	146.863754	NaN	NaN	NaN	NaN	NaN	NaN	NaN	NaN	NaN	NaN	NaN	NaN
-16.853926	25.824059	152.974396	-29.543671	10.447449	146.891129	NaN	NaN	NaN	NaN	NaN	NaN	NaN	NaN	NaN	NaN	NaN	NaN
-15.193112	24.537916	152.320938	-29.53549	11.027322	146.889694	NaN	NaN	NaN	NaN	NaN	NaN	NaN	NaN	NaN	NaN	NaN	NaN
-13.486362	23.066517	151.579575	-29.538542	11.604236	146.872467	NaN	NaN	NaN	NaN	NaN	NaN	NaN	NaN	NaN	NaN	NaN	NaN
-11.927709	21.41585	150.971634	-29.601748	12.191047	146.885757	NaN	NaN	NaN	NaN	NaN	NaN	NaN	NaN	NaN	NaN	NaN	NaN
-10.394124	19.548357	150.330521	-29.640398	12.831318	146.861603	NaN	NaN	NaN	NaN	NaN	NaN	NaN	NaN	NaN	NaN	NaN	NaN
-8.960552	17.490662	150.009109	-29.687256	13.453676	146.953674	NaN	NaN	NaN	NaN	NaN	NaN	NaN	NaN	NaN	NaN	NaN	NaN
-7.107063	14.19262	150.425797	-29.78673	14.175717	147.580994	NaN	NaN	NaN	NaN	NaN	NaN	NaN	NaN	NaN	NaN	NaN	NaN
-5.9665	11.943112	151.228348	-29.85247	14.557555	148.324432	NaN	NaN	NaN	NaN	NaN	NaN	NaN	NaN	NaN	NaN	NaN	NaN
-5.070647	9.696204	152.633484	-29.835585	14.924211	149.16922	NaN	NaN	NaN	NaN	NaN	NaN	NaN	NaN	NaN	NaN	NaN	NaN
-4.234333	7.54176	154.272552	-29.735609	15.193489	149.916763	NaN	NaN	NaN	NaN	NaN	NaN	NaN	NaN	NaN	NaN	NaN	NaN
-3.43055	5.525717	155.818192	-29.617414	15.413518	150.548889	NaN	NaN	NaN	NaN	NaN	NaN	NaN	NaN	NaN	NaN	NaN	NaN
-2.83735	3.668315	157.39386	-29.499165	15.621998	151.056702	NaN	NaN	NaN	NaN	NaN	NaN	NaN	NaN	NaN	NaN	NaN	NaN
-2.228715	1.950992	158.417648	-29.449144	15.86478	151.371277	NaN	NaN	NaN	NaN	NaN	NaN	NaN	NaN	NaN	NaN	NaN	NaN
-1.497127	-0.28684	159.490021	-29.349539	16.215582	151.490082	NaN	NaN	NaN	NaN	NaN	NaN	NaN	NaN	NaN	NaN	NaN	NaN
-1.126108	-1.717907	159.802872	-29.307619	16.419403	151.373306	NaN	NaN	NaN	NaN	NaN	NaN	NaN	NaN	NaN	NaN	NaN	NaN
-0.770833	-3.044932	159.738983	-29.328861	16.55036	151.206451	NaN	NaN	NaN	NaN	NaN	NaN	NaN	NaN	NaN	NaN	NaN	NaN
-0.472835	-4.303951	159.439606	-29.377804	16.574907	151.026794	NaN	NaN	NaN	NaN	NaN	NaN	NaN	NaN	NaN	NaN	NaN	NaN
-0.381132	-5.405431	159.094315	-29.497103	16.541553	150.868393	NaN	NaN	NaN	NaN	NaN	NaN	NaN	NaN	NaN	NaN	NaN	NaN
-0.319876	-6.37617	158.786194	-29.5991	16.456472	150.767639	NaN	NaN	NaN	NaN	NaN	NaN	NaN	NaN	NaN	NaN	NaN	NaN
-0.392706	-7.219425	158.471405	-29.697392	16.301546	150.732315	NaN	NaN	NaN	NaN	NaN	NaN	NaN	NaN	NaN	NaN	NaN	NaN
-0.696605	-8.30725	158.065857	-29.887512	16.06526	150.910706	39.670673	0.24113	150.412399	NaN	NaN	NaN	NaN	NaN	NaN	NaN	NaN	NaN
