# Supplementary material for: How to jointly control a ball trajectory on a moving board: Methodological insights into Motor Learning and Rehabilitation
Source: PLoS One. 2025 Oct 15;20(10):e0334588. doi: 10.1371/journal.pone.0334588 (PMC12527165; doi:10.1371/journal.pone.0334588)
Supplement: S2 Data — (ZIP) [file pone.0334588.s002.zip › D10_026.csv]

Ball_X	Ball_Y	Ball_Z	BoardCentre_X	BoardCentre_Y	BoardCentre_Z	P1LeftHand_X	P1LeftHand_Y	P1LeftHand_Z	P1RightHand_X	P1RightHand_Y	P1RightHand_Z	P1MidHands_X	P1MidHands_Y	P1MidHands_Z	P2MidHands_X	P2MidHands_Y	P2MidHands_Z
-32.308697	-13.81895	123.081795	-29.021227	15.412169	121.25428	34.123619	0.306401	122.539726	27.371655	42.708973	119.505478	30.747637	21.507687	121.022602	-88.790091	9.316651	121.485958
-34.029629	-13.983032	123.565086	-28.952784	15.288514	121.678078	34.114868	0.29304	122.399269	27.290894	42.660843	119.469833	30.702881	21.4769415	120.934551	-88.608449	9.1000865	122.421605
-35.686455	-14.224113	123.93837	-28.886122	15.149734	122.027779	34.070076	0.229232	122.289513	27.17515	42.529663	119.367981	30.622613	21.3794475	120.828747	-88.394857	8.9200205	123.226811
-37.312881	-14.276523	124.451874	-28.81349	14.996046	122.321976	34.047466	0.093672	122.192741	27.107319	42.339306	119.209137	30.5773925	21.216489	120.700939	-88.2043725	8.775603	123.943013
-38.872875	-14.396937	124.954094	-28.726944	14.818401	122.565735	34.044601	-0.118611	122.172676	27.011589	42.065166	119.019821	30.528095	20.9732775	120.5962485	-87.981983	8.6635245	124.5352215
-40.378265	-14.517352	125.544044	-28.608946	14.612794	122.836899	34.060974	-0.346667	122.17524	26.889622	41.738491	118.753502	30.475298	20.695912	120.464371	-87.69319	8.52967599999999	125.209427
-42.387535	-14.425797	126.79007	-28.38488	14.238602	123.330269	34.139107	-0.715597	122.186707	26.714886	41.185452	118.204834	30.4269965	20.2349275	120.1957705	-87.1967565	8.2422765	126.4647675
-43.733044	-14.373964	127.599228	-28.226385	13.955656	123.682724	34.195656	-0.955679	122.183334	26.612005	40.869514	117.773857	30.4038305	19.9569175	119.9785955	-86.8566005	7.9543945	127.3868525
-44.892952	-14.09763	128.656647	-28.065739	13.655069	124.07769	34.258698	-1.180358	122.140884	26.506531	40.578304	117.31826	30.3826145	19.698973	119.729572	-86.5140925	7.611165	128.425808
-45.930653	-13.881108	129.614044	-27.674013	13.193271	124.417458	34.321507	-1.387689	122.07074	26.379555	40.279255	116.896248	30.350531	19.445783	119.483494	-85.698557	6.940759	129.351422
-46.971863	-13.565709	130.556183	-27.528486	12.868266	124.833473	34.394947	-1.559316	122.012054	26.234705	40.011215	116.545929	30.314826	19.2259495	119.2789915	-85.371798	6.5105825	130.3879545
-47.845505	-13.096847	131.276505	-27.415102	12.540632	125.227043	34.457581	-1.716497	121.967278	26.103231	39.781559	116.252838	30.280406	19.032531	119.110058	-85.11061	6.048733	131.344028
-48.684208	-12.627647	131.826859	-27.297895	12.18991	125.541771	34.518425	-1.848489	121.89106	25.977173	39.584862	116.038765	30.247799	18.8681865	118.9649125	-84.843589	5.5116335	132.1186295
-49.801289	-11.68495	132.308075	-27.167574	11.713292	125.89949	34.569618	-1.995786	121.78508	25.807747	39.330032	115.911819	30.1886825	18.667123	118.8484495	-84.5238305	4.759461	132.9505305
-50.418568	-10.967669	132.411758	-27.078983	11.433804	126.082626	34.573818	-2.092986	121.711121	25.707649	39.209927	115.910301	30.1407335	18.5584705	118.810711	-84.2986995	4.3091375	133.354541
-50.972588	-10.107987	132.401611	-26.966213	11.171743	126.196754	34.585617	-2.152725	121.592094	25.654367	39.141453	115.915535	30.119992	18.494364	118.7538145	-84.052418	3.849122	133.6396935
-51.403988	-9.147219	132.246521	-26.85532	10.970532	126.194397	34.60854	-2.200041	121.401596	25.663927	39.127159	115.912666	30.1362335	18.463559	118.657131	-83.8468735	3.477505	133.731663
-51.724594	-8.089753	131.876114	-26.739574	10.816391	126.056252	34.651997	-2.266166	121.151855	25.716055	39.132805	115.873505	30.184026	18.4333195	118.51268	-83.663174	3.1994625	133.599824
-52.016563	-6.910645	131.386414	-26.615286	10.719384	125.811531	34.673725	-2.271027	120.898018	25.782713	39.148659	115.778091	30.228219	18.438816	118.3380545	-83.458791	2.999952	133.2850075
-52.183777	-5.64564	130.774704	-26.517883	10.665881	125.495529	34.691349	-2.233434	120.60952	25.86643	39.191578	115.727173	30.2788895	18.479072	118.1683465	-83.3146555	2.85269	132.8227115
-52.26572	-3.554143	129.80513	-26.412859	10.642062	125.02066	34.685295	-2.17702	120.132355	26.007002	39.343365	115.71003	30.3461485	18.5831725	117.9211925	-83.1718665	2.7009515	132.1201275
-52.183788	-2.02074	129.247726	-26.380232	10.670527	124.812149	34.617359	-2.117759	119.772293	26.095387	39.456398	115.798927	30.356373	18.6693195	117.78561	-83.116837	2.6717345	131.838688
-52.001816	-0.393022	128.88475	-26.369635	10.735297	124.719681	34.472439	-2.079308	119.31546	26.211109	39.592636	115.991425	30.341774	18.756664	117.6534425	-83.081044	2.71393	131.7859195
-51.698231	1.280571	128.567337	-26.375664	10.792928	124.680389	34.277092	-2.020391	118.898895	26.365629	39.752178	116.19278	30.3213605	18.8658935	117.5458375	-83.0726885	2.7199625	131.8149405
-51.23402	2.998198	128.265213	-26.363764	10.825879	124.630676	34.07811	-1.977056	118.416367	26.50602	39.892544	116.470337	30.292065	18.957744	117.443352	-83.019593	2.694014	131.818
-50.705345	4.721927	127.990356	-26.352549	10.818154	124.543289	33.891632	-1.932614	117.896568	26.668894	39.99189	116.798798	30.280263	19.029638	117.347683	-82.985361	2.60667	131.738895
-50.060135	6.477847	127.718903	-26.317194	10.797453	124.40432	33.701324	-1.875907	117.469299	26.843128	40.082825	117.099312	30.272226	19.103459	117.2843055	-82.906614	2.491447	131.5243345
-48.842545	9.102757	127.156364	-26.52458	10.920656	124.222603	33.468391	-1.78044	116.975571	27.068653	40.133411	117.726112	30.268522	19.1764855	117.3508415	-83.317682	2.6648265	131.0943645
-47.908592	10.800741	126.709427	-26.539997	10.859107	123.995506	33.358116	-1.739272	116.780838	27.229771	40.148697	118.191444	30.2939435	19.2047125	117.486141	-83.3739375	2.5135015	130.504871
-46.919815	12.46389	126.32518	-26.57608	10.800205	123.753548	33.296726	-1.726781	116.617493	27.373617	40.169868	118.592957	30.3351715	19.2215435	117.605225	-83.4873315	2.3788665	129.901871
-45.789215	14.143414	125.921097	-26.632504	10.789092	123.502686	33.233791	-1.742698	116.45192	27.485317	40.167549	118.96582	30.359554	19.2124255	117.70887	-83.624562	2.3657585	129.296502
-44.623928	15.72149	125.544083	-26.744301	10.764382	123.25972	33.163242	-1.745053	116.313049	27.592552	40.175648	119.274223	30.377897	19.2152975	117.793636	-83.866499	2.3134665	128.725804
-43.311642	17.285536	125.019089	-26.775806	10.739046	122.857224	33.113514	-1.772542	116.251564	27.745012	40.188988	119.550232	30.429263	19.208223	117.900898	-83.980875	2.269869	127.81355
-41.960438	18.773382	124.538895	-26.890835	10.771127	122.455231	33.116791	-1.815169	116.24588	27.895788	40.159428	119.875931	30.5062895	19.1721295	118.0609055	-84.2879595	2.3701245	126.8495565
-39.741562	20.916296	123.839935	-27.12557	10.807438	121.916321	33.192131	-1.876004	116.356895	28.19672	40.147045	120.585503	30.6944255	19.1355205	118.471199	-84.9455655	2.4793555	125.361443
-38.358089	22.420153	123.713722	-27.309525	10.844106	121.696136	33.25037	-1.903975	116.582504	28.392855	40.132172	121.158646	30.8216125	19.1140985	118.870575	-85.4406625	2.5741135	124.521697
-36.76281	23.6395	123.722519	-27.496677	10.837567	121.554993	33.292484	-1.932711	116.860855	28.598686	40.095268	121.879944	30.945585	19.0812785	119.3703995	-85.938939	2.5938555	123.7395865
-35.035671	24.762533	123.766365	-27.671316	10.8907	121.510292	33.37709	-1.975671	117.256989	28.789705	40.083908	122.673729	31.0833975	19.0541185	119.965359	-86.4260295	2.7272815	123.055225
-33.369507	25.784555	123.852066	-27.896313	10.989532	121.527946	33.458511	-2.023805	117.80162	28.940865	40.121853	123.486725	31.199688	19.049024	120.6441725	-86.992314	2.93004	122.4117195
-31.59931	26.795313	123.897209	-28.101019	11.174389	121.598396	33.549049	-2.121722	118.503273	29.05727	40.175018	124.315582	31.3031595	19.026648	121.4094275	-87.5051975	3.32213	121.7873645
-29.898354	27.688482	123.969772	-28.350554	11.446114	121.675255	33.621014	-2.211777	119.376305	29.118553	40.271168	125.012604	31.3697835	19.0296955	122.1944545	-88.0708915	3.8625325	121.1560555
-27.016846	28.739399	123.787224	-28.778229	11.935796	121.703979	33.692425	-2.38548	120.696411	29.136539	40.429638	126.000092	31.414482	19.022079	123.3482515	-88.97094	4.849513	120.0597065
-25.322134	29.467726	123.680305	-28.836397	12.168477	121.419525	33.712189	-2.555535	121.656654	29.046804	40.584946	126.582321	31.3794965	19.0147055	124.1194875	-89.0522905	5.3222485	118.7195625
-23.59301	30.083782	123.540031	-29.172457	12.545848	121.205536	33.681473	-2.725115	122.637817	28.971968	40.746826	127.088127	31.3267205	19.0108555	124.862972	-89.6716345	6.0808405	117.5481
-21.967184	30.547546	123.431793	-29.505009	12.892941	120.961418	33.607471	-2.873977	123.501167	28.885773	40.849274	127.648773	31.246622	18.9876485	125.57497	-90.25664	6.7982335	116.347866
-20.405188	30.953667	123.487534	-29.815134	13.159558	120.74604	33.518417	-2.967321	124.314949	28.751486	40.993214	128.138992	31.1349515	19.0129465	126.2269705	-90.7652195	7.3061695	115.2651095
-18.884451	31.147614	123.732414	-30.05582	13.322729	120.61174	33.402157	-3.031666	124.996246	28.617472	41.124748	128.592575	31.0098145	19.046541	126.7944105	-91.1214545	7.598917	114.4290695
-17.562756	31.340572	124.15564	-30.236738	13.45763	120.562569	33.301003	-3.053518	125.453018	28.512201	41.195595	129.077087	30.906602	19.0710385	127.2650525	-91.380078	7.8442215	113.8600855
-15.616692	31.365601	124.840881	-30.515579	13.601871	120.635857	33.196133	-3.158499	125.963524	28.337214	41.250957	129.657928	30.7666735	19.046229	127.810726	-91.7978315	8.157513	113.460988
-14.519876	31.317469	125.389183	-30.672165	13.674738	120.764587	33.110046	-3.227278	126.219353	28.267054	41.252956	130.082138	30.68855	19.012839	128.1507455	-92.03288	8.336637	113.3784285
-14.025831	31.450081	126.182091	-30.809467	13.758312	120.912704	33.028278	-3.286447	126.358627	28.192987	41.199581	130.574219	30.6106325	18.956567	128.466423	-92.2295665	8.560057	113.358985
-12.604025	30.964556	126.403404	-30.942738	13.847264	121.088074	32.93779	-3.350806	126.520943	28.138634	41.145744	130.965942	30.538212	18.897469	128.7434425	-92.423688	8.797059	113.4327055
-11.744774	30.661667	126.764748	-31.073336	13.942601	121.230759	32.835171	-3.448434	126.714027	28.421419	40.954731	131.18367	30.628295	18.7531485	128.9488485	-92.774967	9.1320535	113.5126695
-11.046871	30.292126	127.041473	-31.202662	14.031209	121.322739	32.722935	-3.56792	126.869606	28.427843	40.871479	131.479034	30.575389	18.6517795	129.17432	-92.980713	9.4106385	113.471158
-10.408119	29.822784	127.241257	-31.309864	14.114849	121.408989	32.62149	-3.680997	127.018532	28.39189	40.810291	131.719742	30.50669	18.564647	129.369137	-93.126418	9.665051	113.448841
-9.662004	28.996742	127.452423	-32.115303	14.566907	121.832085	32.525864	-3.87528	127.291466	28.340611	40.732712	132.012619	30.4332375	18.428716	129.6520425	-94.6638435	10.705098	114.0121275
-9.304296	28.330883	127.550209	-31.530041	14.319794	121.58326	32.47123	-3.974118	127.542618	28.266365	40.629436	132.21434	30.3687975	18.327659	129.878479	-93.4288795	10.311929	113.288041
-9.013176	27.590946	127.553925	-31.606501	14.385872	121.647415	32.745804	-4.238409	127.704933	28.193888	40.598946	132.379456	30.469846	18.1802685	130.0421945	-93.682848	10.5914755	113.2526355
-8.884218	26.763859	127.605453	-31.675089	14.447551	121.751343	32.702454	-4.276464	127.958382	28.122202	40.595894	132.532639	30.412328	18.159715	130.2455105	-93.762506	10.735387	113.2571755
-8.776705	25.845156	127.554413	-31.763229	14.524841	121.894882	32.654533	-4.282917	128.235275	28.025749	40.610935	132.655273	30.340141	18.164009	130.445274	-93.866599	10.885673	113.34449
-8.842645	24.800562	127.535713	-31.875572	14.629072	122.05896	32.585243	-4.268574	128.483673	27.928146	40.657539	132.708328	30.2566945	18.1944825	130.5960005	-94.0078385	11.0636615	113.5219195
-9.042405	23.715023	127.42939	-31.997854	14.747477	122.222939	32.489826	-4.23104	128.681992	27.825594	40.725006	132.73262	30.15771	18.246983	130.707306	-94.153418	11.247971	113.738572
-9.4485	21.934303	127.194405	-32.214527	14.980096	122.499825	32.329788	-4.165727	128.943649	27.68931	40.86668	132.621948	30.009549	18.3504765	130.7827985	-94.438603	11.6097155	114.2168515
-9.884283	20.593409	127.035965	-32.349098	15.135566	122.729698	32.177219	-4.102769	129.074066	27.638208	40.951286	132.486664	29.9077135	18.4242585	130.780365	-94.6059095	11.8468735	114.679031
-10.400341	19.261589	126.910568	-32.480633	15.304293	123.01152	32.05093	-4.070229	129.223251	27.613813	41.026962	132.277527	29.8323715	18.4783665	130.750389	-94.7936375	12.1302195	115.272651
-10.976769	17.857676	126.743362	-32.617603	15.465241	123.320297	31.919304	-4.03826	129.383759	27.588009	41.122444	132.017456	29.7536565	18.542092	130.7006075	-94.9888625	12.38839	115.9399865
-11.728128	16.340975	126.681885	-32.737125	15.616472	123.644516	31.811567	-4.007113	129.52916	27.563721	41.181545	131.737167	29.687644	18.587216	130.6331635	-95.161894	12.645728	116.6558685
-12.539251	14.800121	126.655701	-32.847672	15.752707	124.009918	31.698841	-3.94983	129.687637	27.491865	41.225468	131.3806	29.595353	18.637819	130.5341185	-95.290697	12.867595	117.4857175
-13.431414	13.278149	126.642433	-32.961197	15.901335	124.367836	31.624599	-3.88197	129.789474	27.062267	41.400768	131.112457	29.343433	18.759399	130.4509655	-95.265827	13.043271	118.2847065
-14.946766	10.908079	126.679764	-33.149727	16.115194	124.913872	31.474909	-3.719129	129.85199	26.892313	41.48077	130.547287	29.183611	18.8808205	130.1996385	-95.483065	13.3495675	119.6281055
-16.062765	9.294431	126.850105	-33.247097	16.249138	125.304222	31.392046	-3.565945	129.856949	26.763607	41.554718	130.069138	29.0778265	18.9943865	129.9630435	-95.5720205	13.5038895	120.6454005
-17.193409	7.706676	126.99704	-33.331623	16.350086	125.682594	31.326178	-3.405221	129.81813	26.638046	41.619114	129.662247	28.982112	19.1069465	129.7401885	-95.645358	13.5932255	121.6249995
-18.3638	6.101842	127.26281	-33.391979	16.431517	126.016441	31.271315	-3.261077	129.818054	26.523304	41.638313	129.301102	28.8973095	19.188618	129.559578	-95.6812675	13.674416	122.473304
-19.560234	4.511309	127.539513	-33.412518	16.509916	126.319817	31.252888	-3.115344	129.880951	26.402939	41.653656	128.874069	28.8279135	19.269156	129.37751	-95.6529495	13.750676	123.262124
-20.755054	2.970364	127.909264	-33.389153	16.598297	126.584534	31.225458	-2.987408	130.008972	26.299593	41.645668	128.42514	28.7625255	19.32913	129.217056	-95.5408315	13.867464	123.952012
-22.000868	1.452152	128.287445	-33.355938	16.688148	126.77449	31.275785	-2.886688	130.133026	26.22435	41.615311	127.978157	28.7500675	19.3643115	129.0555915	-95.4619435	14.0119845	124.4933885
-23.848356	-0.691533	128.980942	-33.257599	16.784777	126.930275	31.375595	-2.770345	130.383453	26.094431	41.528191	127.111839	28.735013	19.378923	128.747646	-95.250211	14.190631	125.112904
-25.073257	-2.022409	129.415085	-33.172279	16.763409	126.994835	31.43638	-2.70973	130.479843	26.040682	41.411247	126.529671	28.738531	19.3507585	128.504757	-95.083089	14.1760595	125.484913
-26.317596	-3.30076	129.878387	-33.055088	16.658173	127.027878	31.527603	-2.68385	130.49736	25.990513	41.260513	125.96167	28.759058	19.2883315	128.229515	-94.869234	14.0280145	125.826241
-27.549812	-4.497895	130.227448	-32.915627	16.476683	127.053001	31.698147	-2.703174	130.480835	25.941631	41.098381	125.39135	28.819889	19.1976035	127.9360925	-94.651143	13.7557625	126.1699095
-28.743176	-5.605605	130.487335	-32.770039	16.219732	127.031311	31.834269	-2.747115	130.365768	25.895456	40.933147	124.947701	28.8648625	19.093016	127.6567345	-94.4049405	13.346448	126.4058875
-29.958206	-6.625513	130.541595	-32.621807	15.914766	127.017677	31.967831	-2.820213	130.135483	25.832752	40.750141	124.567345	28.9002915	18.964964	127.351414	-94.1439055	12.864568	126.68394
-31.184536	-7.544755	130.580719	-32.474155	15.572314	127.045227	32.098583	-2.895221	129.883636	25.741982	40.559319	124.165085	28.9202825	18.832049	127.0243605	-93.8685925	12.312579	127.0660935
-32.967461	-8.645442	130.707718	-32.262981	15.04454	127.185074	32.266109	-3.055235	129.385284	25.64727	40.247314	123.703682	28.9566895	18.5960395	126.544483	-93.4826515	11.4930405	127.825665
-34.195702	-9.305215	130.819809	-32.117256	14.706063	127.343544	32.343174	-3.181406	129.114944	25.609138	40.040661	123.457703	28.976156	18.4296275	126.2863235	-93.210668	10.9824985	128.4007645
-35.361416	-9.805436	130.999405	-31.969887	14.394525	127.545868	32.395859	-3.311423	128.905457	25.586792	39.82481	123.260582	28.9913255	18.2566935	126.0830195	-92.9310995	10.5323565	129.0087165
-36.521862	-10.133265	131.153137	-31.836796	14.136529	127.760658	32.40134	-3.401523	128.685349	25.568516	39.675991	123.180557	28.984928	18.137234	125.932953	-92.65852	10.135824	129.588363
-37.645527	-10.381124	131.259064	-31.738413	13.908789	127.936852	32.435604	-3.499037	128.505661	25.532064	39.576286	123.12896	28.983834	18.0386245	125.8173105	-92.46066	9.7789535	130.0563935
-38.771622	-10.536417	131.325882	-31.666391	13.731243	128.045959	32.454136	-3.563785	128.34111	25.477371	39.512211	123.041046	28.9657535	17.974213	125.691078	-92.2985355	9.488273	130.40084
-39.850826	-10.534176	131.323227	-31.612068	13.599378	128.067291	32.451057	-3.574092	128.172272	25.415703	39.473747	122.92205	28.93338	17.9498275	125.547161	-92.157516	9.2489285	130.587421
-41.373707	-10.36304	131.192642	-31.533363	13.460694	127.988777	32.425575	-3.595384	127.877319	25.338749	39.455929	122.65905	28.882162	17.9302725	125.2681845	-91.948888	8.9911155	130.7093695
-42.354366	-10.113351	131.046219	-31.465277	13.404494	127.862526	32.394958	-3.585859	127.681961	25.28809	39.47546	122.394005	28.841524	17.9448005	125.037983	-91.772078	8.8641875	130.687069
-43.296944	-9.760385	130.895706	-31.395826	13.384	127.675438	32.377647	-3.557457	127.47921	25.246086	39.477451	122.119507	28.8118665	17.959997	124.7993585	-91.6035185	8.808003	130.5515175
-44.165836	-9.297282	130.678558	-31.326597	13.422699	127.458763	32.053738	-3.369088	127.428993	25.21204	39.469536	121.785179	28.632889	18.050224	124.607086	-91.286083	8.795174	130.31044
-45.014236	-8.757436	130.466599	-31.249104	13.461261	127.223419	32.075901	-3.306232	127.280792	25.187567	39.47958	121.414841	28.631734	18.086674	124.3478165	-91.129942	8.835848	130.0990215
-45.808613	-8.104471	130.229935	-31.184381	13.507401	126.996162	32.080032	-3.263258	127.131569	25.147379	39.487198	121.08699	28.6137055	18.11197	124.1092795	-90.9824675	8.902832	129.8830445
-46.592911	-7.370543	130.082458	-31.113985	13.568915	126.803062	32.076008	-3.225252	127.00148	25.087446	39.476959	120.758392	28.581727	18.1258535	123.879936	-90.809697	9.0119765	129.726188
-47.667171	-6.106767	129.873581	-31.036844	13.624146	126.590881	32.096478	-3.163558	126.852585	24.964235	39.47879	120.240555	28.5303565	18.157616	123.54657	-90.6040445	9.090676	129.635192
-48.301567	-5.120314	129.746262	-30.992531	13.643265	126.473236	32.093193	-3.118527	126.741302	24.86585	39.497849	119.96801	28.4795215	18.189661	123.354656	-90.4645835	9.096869	129.591816
-48.917549	-4.051811	129.652618	-30.949589	13.632318	126.380646	32.098103	-3.078573	126.65889	24.793987	39.516411	119.685532	28.446045	18.218919	123.172211	-90.345223	9.045717	129.589081
-49.486519	-2.888876	129.498734	-30.909914	13.603006	126.298309	32.09848	-3.035551	126.570114	24.706209	39.540886	119.418922	28.4023445	18.2526675	122.994518	-90.2221725	8.9533445	129.6021
-50.005894	-1.620552	129.326599	-30.866516	13.550375	126.249481	32.104443	-3.003239	126.450073	24.636278	39.551266	119.223259	28.3703605	18.2740135	122.836666	-90.1033925	8.8267365	129.662296
-50.495541	-0.274301	129.18222	-30.817965	13.459881	126.238312	32.110157	-3.009	126.346603	24.586927	39.552448	119.062973	28.348542	18.271724	122.704788	-89.984472	8.648038	129.771836
-50.949661	1.208769	128.98558	-30.76804	13.353231	126.263931	32.120686	-3.052661	126.240585	24.571934	39.529991	118.931267	28.34631	18.238665	122.585926	-89.88239	8.467797	129.941936
-51.566803	3.602383	128.647034	-30.709293	13.178555	126.281067	32.128719	-3.106085	126.042137	24.573591	39.463223	118.870506	28.351155	18.178569	122.4563215	-89.769741	8.178541	130.1058125
-51.933395	5.397686	128.312576	-30.693548	13.052901	126.257599	32.124172	-3.165349	125.908615	24.583344	39.445381	118.871094	28.353758	18.140016	122.3898545	-89.740854	7.965786	130.1253435
-52.242897	7.203251	127.995216	-30.707836	12.9436	126.211311	32.084118	-3.229229	125.718102	24.587322	39.417484	118.980965	28.33572	18.0941275	122.3495335	-89.751392	7.7930725	130.0730885
-52.587872	9.181716	127.515282	-30.769545	12.823011	126.148949	31.991714	-3.271678	125.469841	24.611435	39.405178	119.186699	28.3015745	18.06675	122.32827	-89.8406645	7.579272	129.969628
-52.863949	11.195959	127.095055	-30.81885	12.669857	126.048042	31.855375	-3.321654	125.161171	24.663792	39.398479	119.451141	28.2595835	18.0384125	122.306156	-89.8972835	7.3013015	129.789928
-53.106903	13.328043	126.590683	-30.896967	12.495871	125.872742	31.673584	-3.362225	124.770271	24.745918	39.380047	119.871643	28.209751	18.008911	122.320957	-90.003685	6.982831	129.424527
-53.342525	15.492217	126.109955	-31.025431	12.317486	125.636444	31.465006	-3.459539	124.373314	24.85495	39.347809	120.355537	28.159978	17.944135	122.3644255	-90.21084	6.690837	128.9084625
-53.619732	18.872583	125.602066	-31.2439	12.037885	125.209763	31.095617	-3.600396	123.571266	24.988829	39.238781	121.206543	28.042223	17.8191925	122.3889045	-90.530023	6.2565775	128.0306215
-53.745914	21.172754	125.503906	-31.406202	11.87075	124.917076	30.817139	-3.653365	122.979393	25.092682	39.121273	121.835388	27.9549105	17.733954	122.4073905	-90.7673145	6.007546	127.4267615
-53.847088	23.435045	125.537216	-31.885904	12.009475	124.805321	30.496368	-3.767407	122.340355	25.146061	39.012741	122.481956	27.8212145	17.622667	122.4111555	-91.5930225	6.396283	127.1994865
-53.968876	25.698086	125.848022	-32.015568	11.926785	124.525703	30.169048	-3.822865	121.693573	25.184572	38.897907	123.163536	27.67681	17.537521	122.4285545	-91.707946	6.316049	126.6228515
-54.004818	27.862028	126.243614	-31.771347	11.727992	124.097183	29.873825	-3.813229	121.126495	25.263771	38.824245	123.783875	27.568798	17.505508	122.455185	-91.111492	5.950476	125.739181
-54.038609	29.965206	126.823654	-31.901068	11.769174	123.884094	29.609091	-3.741207	120.518448	25.350222	38.772461	124.401497	27.4796565	17.515627	122.4599725	-91.2817925	6.022721	125.3082155
-53.996914	31.951717	127.448524	-32.287109	11.966837	123.793732	29.386816	-3.575841	120.071457	25.461906	38.716721	124.970802	27.424361	17.57044	122.5211295	-91.998579	6.363234	125.0663345
-53.951965	34.633408	128.555496	-32.389084	12.203017	123.684837	29.14595	-3.347468	119.552696	25.632593	38.769062	125.716377	27.3892715	17.710797	122.6345365	-92.1674395	6.695237	124.7351375
-53.880352	36.281467	129.233368	-32.4002	12.377719	123.668411	29.065475	-3.146038	119.290161	25.756243	38.841427	126.174164	27.410859	17.8476945	122.7321625	-92.211259	6.9077435	124.6046595
-53.745544	37.727528	129.882843	-32.15683	12.426391	123.543724	29.042458	-2.911285	119.186401	25.903984	38.941895	126.56218	27.473221	18.015305	122.8742905	-91.786881	6.837477	124.2131575
-53.632843	39.044163	130.467834	-32.115479	12.635298	123.559937	29.09989	-2.725409	119.068619	26.065197	39.098404	126.91243	27.5825435	18.1864975	122.9905245	-91.8135015	7.0840985	124.1293495
-53.411133	40.146336	130.973633	-32.038296	12.860845	123.591377	29.192375	-2.545599	119.019341	26.243771	39.229038	127.219978	27.718073	18.3417195	123.1196595	-91.794665	7.3799705	124.0630945
-53.279938	41.139595	131.260651	-31.939497	13.065323	123.649071	29.329744	-2.391764	119.069275	26.394146	39.371754	127.448532	27.861945	18.489995	123.2589035	-91.740939	7.640651	124.0392385
-53.067062	41.912418	131.515915	-31.860394	13.288835	123.756157	29.460775	-2.288232	119.15126	26.553329	39.524155	127.606537	28.007052	18.6179615	123.3788985	-91.72784	7.9597085	124.1334155
-52.846165	42.785107	131.817963	-31.724087	13.62498	124.068832	29.608505	-2.135531	119.408157	26.782974	39.717735	127.689209	28.1957395	18.791102	123.548683	-91.6439135	8.458858	124.588981
-52.7533	43.146717	132.090073	-31.631607	13.864395	124.508179	29.67388	-2.077428	119.683411	26.91761	39.864071	127.600739	28.295745	18.8933215	123.642075	-91.558959	8.8354685	125.374283
-52.622532	43.32209	132.437775	-31.504875	14.139909	125.164139	29.742437	-2.089787	119.925812	27.070648	40.02232	127.443954	28.4065425	18.9662665	123.684883	-91.4162925	9.3135515	126.643395
-52.480488	43.322926	132.898483	-31.349022	14.420405	125.988594	29.770834	-2.093603	120.28791	27.22879	40.189613	127.22448	28.499812	19.048005	123.756195	-91.197856	9.792805	128.220993
-52.301651	43.181782	133.45108	-31.224453	14.681252	126.994171	29.800234	-2.138083	120.730606	27.350712	40.356682	126.966408	28.575473	19.1092995	123.848507	-91.024379	10.2532045	130.139835
-52.021694	42.861347	134.190201	-31.120777	14.849045	128.038162	29.84296	-2.168482	121.222389	27.414989	40.493721	126.752411	28.6289745	19.1626195	123.9874	-90.8705285	10.5354705	132.088924
-51.808273	42.451385	134.732925	-31.041082	15.011067	129.11792	29.942715	-2.163612	121.814499	27.398521	40.631149	126.598648	28.670618	19.2337685	124.2065735	-90.752782	10.7883655	134.0292665
-51.415401	41.548653	135.495911	-31.013962	15.163702	130.55864	30.115005	-2.163057	122.721687	27.221113	40.816692	126.447487	28.668059	19.3268175	124.584587	-90.695983	11.0005865	136.532693
-51.107059	40.858986	135.633759	-31.047096	15.243292	131.313919	30.218405	-2.148149	123.37619	27.032915	40.946804	126.274239	28.62566	19.3993275	124.8252145	-90.719852	11.0872565	137.8026235
-50.77499	40.105305	135.51123	-31.119993	15.345724	131.887787	30.295044	-2.110695	124.027702	26.769798	41.066162	126.020752	28.532421	19.4777335	125.024227	-90.772407	11.2137145	138.751347
-50.381599	39.30986	135.098434	-31.223198	15.49318	132.287018	30.357424	-2.0634	124.608086	26.483341	41.121441	125.75679	28.4203825	19.5290205	125.182438	-90.8667785	11.4573395	139.391598
-49.978466	38.474674	134.466156	-31.365511	15.62953	132.503189	30.401711	-2.052194	125.224777	26.590187	41.008572	125.473991	28.495949	19.478189	125.349384	-91.226971	11.780871	139.656994
-49.453075	37.630592	133.71051	-31.534254	15.704306	132.620193	30.438301	-2.095433	125.84317	26.080727	41.111145	125.555145	28.259514	19.507856	125.6991575	-91.328022	11.900756	139.5412285
-48.867424	36.749653	133.051224	-31.716581	15.702637	132.643112	30.438879	-2.222656	126.422104	26.095417	41.037975	125.514427	28.267148	19.4076595	125.9682655	-91.70031	11.9976145	139.3179585
-47.836288	35.45332	132.222137	-31.937405	15.599577	132.554718	30.394634	-2.517424	127.218674	26.019577	40.826885	125.530861	28.2071055	19.1547305	126.3747675	-92.0819155	12.0444235	138.7346685
-47.012108	34.61808	131.749054	-32.037018	15.495029	132.523163	30.719746	-2.938113	127.493622	26.062975	40.611588	125.544235	28.3913605	18.8367375	126.5189285	-92.4653965	12.1533205	138.5273975
-46.109077	33.820724	131.472504	-32.121803	15.388913	132.592255	30.737713	-3.198925	127.999092	26.176416	40.388515	125.617393	28.4570645	18.594795	126.8082425	-92.7006705	12.183031	138.3762675
-45.187752	33.136204	131.380051	-32.154526	15.322253	132.796677	30.764124	-3.428712	128.514328	26.290665	40.171986	125.764099	28.5273945	18.371637	127.1392135	-92.8364465	12.272869	138.4541405
-44.17445	32.444859	131.35376	-32.147606	15.305742	133.063522	30.812622	-3.645159	129.023926	26.43005	39.97892	125.97953	28.621336	18.1668805	127.501728	-92.916548	12.4446035	138.625316
-43.057762	31.890778	131.343155	-32.103966	15.30876	133.321411	30.896976	-3.806584	129.55632	26.591475	39.840153	126.18351	28.7442255	18.0167845	127.869915	-92.9521575	12.6007355	138.772907
-41.945831	31.388062	131.397034	-32.023891	15.324137	133.537598	30.995522	-3.883151	130.00856	26.791945	39.76527	126.387489	28.8937335	17.9410595	128.1980245	-92.9415155	12.7072145	138.8771715
-40.246712	30.802929	131.495148	-31.863985	15.318553	133.671585	31.200678	-3.921395	130.508118	27.141893	39.769928	126.798615	29.1712855	17.9242665	128.6533665	-92.8992555	12.7128395	138.6898035
-38.996193	30.474155	131.5	-31.792931	15.262898	133.571671	31.363255	-3.922384	130.643768	27.379032	39.862659	127.17205	29.3711435	17.9701375	128.907909	-92.9570055	12.5556585	138.235433
-37.771614	30.217117	131.548935	-31.784296	15.168977	133.281097	31.458801	-3.92659	130.604233	27.608547	40.027008	127.715836	29.533674	18.050209	129.1600345	-93.102266	12.287745	137.4021595
-36.576332	30.003738	131.60408	-31.837303	15.050287	132.860825	31.452888	-3.927579	130.338654	27.819426	40.167717	128.518143	29.636157	18.120069	129.4283985	-93.310763	11.980505	136.2932515
-35.339977	29.73035	131.642151	-31.896845	14.961785	132.382706	31.394499	-3.889252	130.018341	28.005117	40.267277	129.384308	29.699808	18.1890125	129.7013245	-93.493498	11.7345575	135.0640875
-34.079926	29.558569	131.636688	-31.993664	14.9489	131.913651	31.331161	-3.862481	129.79483	28.187769	40.316944	130.276627	29.759465	18.2272315	130.0357285	-93.746793	11.6705685	133.7915735
-32.885983	29.297955	131.682266	-32.083694	15.031366	131.601013	31.233829	-3.833066	129.678619	28.370508	40.328072	131.160049	29.8021685	18.247503	130.419334	-93.9695565	11.815229	132.782692
-31.053871	28.830116	131.894714	-32.212757	15.33844	131.521011	31.1042	-3.846998	129.827957	28.915941	40.216377	132.082474	30.0100705	18.1846895	130.9552155	-94.4355845	12.4921905	132.0868065
-29.868286	28.472916	132.075592	-32.296227	15.673421	131.655731	31.014072	-3.873264	130.0914	29.062117	40.235584	132.60759	30.0380945	18.18116	131.349495	-94.6305485	13.165682	131.961967
-28.778627	28.080904	132.224854	-32.393185	16.045071	131.850143	30.946182	-3.897756	130.499695	29.178534	40.249664	133.007172	30.062358	18.175954	131.7534335	-94.848728	13.914188	131.9468525
-27.698486	27.557367	132.36441	-32.502346	16.405445	132.060516	30.855644	-3.900526	130.996918	29.2579	40.311859	133.315521	30.056772	18.2056665	132.1562195	-95.061464	14.6052235	131.9648125
-26.656914	26.990068	132.477386	-32.638622	16.716757	132.253891	30.784887	-3.884963	131.503494	29.270363	40.371166	133.536957	30.027625	18.2431015	132.5202255	-95.304869	15.1904125	131.9875565
-25.752241	26.371813	132.567566	-32.789455	16.970911	132.405045	30.723902	-3.881656	132.000763	29.228619	40.428982	133.669876	29.9762605	18.273663	132.8353195	-95.5551705	15.668159	131.9747705
-24.862076	25.654799	132.6409	-32.928005	17.153185	132.481628	30.665388	-3.892669	132.447952	29.109001	40.476082	133.723129	29.8871945	18.2917065	133.0855405	-95.7432045	16.0146635	131.8777155
-23.605549	24.496826	132.574326	-33.173222	17.322598	132.39151	30.53245	-3.893109	132.964722	28.903929	40.520962	133.806961	29.7181895	18.3139265	133.3858415	-96.0646335	16.3312695	131.3971785
-22.954073	23.697187	132.467346	-33.336353	17.371368	132.195099	30.421438	-3.864649	133.218857	28.751347	40.543289	133.850403	29.5863925	18.33932	133.53463	-96.2590985	16.403416	130.855568
-22.302242	22.808569	132.334717	-33.482628	17.36619	131.988312	30.320395	-3.828815	133.364426	28.574478	40.52544	133.867783	29.4474365	18.3483125	133.6161045	-96.4126925	16.3840675	130.3605195
-21.701313	21.898521	132.169968	-33.599411	17.375025	131.76976	30.204926	-3.803969	133.478302	28.452635	40.504669	133.892029	29.3287805	18.35035	133.6851655	-96.5276025	16.3997	129.8543545
-21.240009	21.010927	132.022049	-33.695515	17.366577	131.546585	30.124283	-3.846976	133.545029	28.354725	40.477528	133.846939	29.239504	18.315276	133.695984	-96.630534	16.417878	129.397186
-20.854046	20.104004	131.858322	-33.787041	17.366764	131.263107	30.067518	-3.869405	133.62738	28.286013	40.477928	133.779343	29.1767655	18.3042615	133.7033615	-96.7508475	16.4292665	128.8228525
-20.52239	19.17664	131.617569	-33.836254	17.369526	130.893524	30.017605	-3.873868	133.705856	28.227365	40.452309	133.753326	29.122485	18.2892205	133.729591	-96.794993	16.4498315	128.057457
-20.213278	17.777229	131.136017	-33.848011	17.358665	130.241776	29.977373	-3.9005	133.753983	28.166494	40.414516	133.751282	29.0719335	18.257008	133.7526325	-96.7679555	16.460322	126.7309195
-20.148699	16.872377	130.833954	-33.784756	17.33362	129.854355	30.02755	-3.935039	133.736923	28.183838	40.356297	133.756943	29.105694	18.210629	133.746933	-96.675206	16.456611	125.961777
-20.181295	15.96296	130.566422	-33.658787	17.275436	129.549286	30.154749	-3.998708	133.739822	28.258043	40.298374	133.776688	29.206396	18.149833	133.758255	-96.52397	16.401039	125.340317
-20.343456	15.052061	130.368622	-33.50116	17.191492	129.329742	30.300735	-4.044454	133.714432	28.403898	40.239704	133.818024	29.3523165	18.097625	133.766228	-96.3546365	16.285359	124.893256
-20.611258	14.113526	130.197281	-33.305115	17.086948	129.221283	30.466038	-4.091712	133.662735	28.555468	40.172413	133.877625	29.510753	18.0403505	133.77018	-96.120983	16.1335455	124.672386
-21.002586	13.242648	130.059586	-33.128071	16.956005	129.202911	30.654902	-4.153	133.588943	28.725111	40.117733	133.935867	29.6900065	17.9823665	133.762405	-95.9461485	15.9296435	124.643417
-21.437134	12.417395	129.892654	-32.962391	16.821238	129.195587	30.812962	-4.229821	133.495148	28.898296	40.038986	134.064026	29.855629	17.9045825	133.779587	-95.780411	15.7378935	124.611587
-22.375406	11.126996	129.699783	-32.751759	16.643791	129.285614	31.003887	-4.361448	133.298843	29.102568	39.885586	134.287308	30.0532275	17.762069	133.7930755	-95.5567455	15.525513	124.7781525
-23.176241	10.237613	129.593216	-32.653687	16.538725	129.437897	31.10955	-4.487883	133.11235	29.217884	39.746723	134.354294	30.163717	17.62942	133.733322	-95.471091	15.44803	125.142472
-24.028982	9.398542	129.525238	-32.574265	16.444151	129.639725	31.176105	-4.667545	132.915268	29.311281	39.579777	134.353027	30.243693	17.456116	133.6341475	-95.392223	15.432186	125.6453025
-24.982969	8.538289	129.525421	-32.515923	16.363596	129.886002	31.225279	-4.836435	132.749969	29.341349	39.384232	134.262436	30.283314	17.2738985	133.5062025	-95.31516	15.4532935	126.2658015
-26.146027	7.644061	129.583221	-32.463478	16.255781	130.189774	31.249073	-4.984402	132.576721	29.374159	39.189659	134.107895	30.311616	17.1026285	133.342308	-95.238572	15.4089335	127.03724
-27.323147	6.752141	129.779083	-32.402126	16.149639	130.573517	31.30925	-5.10545	132.453232	29.406483	38.989017	133.88295	30.3578665	16.9417835	133.168091	-95.1621185	15.3574945	127.978943
-28.533512	5.861528	130.13327	-32.324623	16.04097	131.007675	31.394163	-5.212199	132.467072	29.438049	38.811565	133.575226	30.416106	16.799683	133.021149	-95.065352	15.282257	128.994201
-30.616537	4.547232	131.009262	-32.190254	15.886894	131.712646	31.554546	-5.285593	132.709579	29.464283	38.65918	133.000244	30.5094145	16.6867935	132.8549115	-94.8899225	15.0869945	130.5703805
-31.986996	3.728643	131.789917	-32.107933	15.788341	132.202011	31.683767	-5.328459	133.024307	29.436987	38.558407	132.414215	30.560377	16.614974	132.719261	-94.776243	14.961708	131.684761
-33.504036	2.973002	132.669647	-32.030235	15.645316	132.673508	31.781662	-5.362111	133.403244	29.362843	38.411037	131.792191	30.5722525	16.524463	132.5977175	-94.6327225	14.766169	132.7492985
-34.980629	2.242895	133.51889	-31.958447	15.450984	133.116379	31.911491	-5.431248	133.788834	29.259312	38.182095	131.160812	30.5854015	16.3754235	132.474823	-94.5022955	14.5265445	133.757935
-36.455143	1.638784	134.339706	-31.886789	15.196035	133.497391	32.037426	-5.581005	134.16333	29.124809	37.864967	130.525986	30.5811175	16.141981	132.344658	-94.3546955	14.250089	134.650124
-37.9939	1.162204	135.029938	-31.834969	14.904348	133.785889	32.156231	-5.767901	134.488754	28.929356	37.483421	129.933044	30.5427935	15.85776	132.210899	-94.2127315	13.950936	135.360879
-39.475784	0.806175	135.511444	-31.800047	14.562279	133.997375	32.225677	-5.97321	134.715683	28.462025	37.192265	129.488464	30.343851	15.6095275	132.1020735	-93.943945	13.5150305	135.8926765
-41.718719	0.562413	136.080505	-31.769674	14.001865	134.218536	32.267197	-6.337585	134.761353	28.20186	36.558441	128.833527	30.2345285	15.110428	131.79744	-93.7738765	12.893302	136.639632
-43.090515	0.719951	136.327393	-31.763817	13.617699	134.30986	32.263756	-6.605343	134.670609	28.014124	36.163273	128.462692	30.13894	14.778965	131.5666505	-93.666574	12.456433	137.0530695
-44.707291	0.786611	136.49324	-31.756172	13.258873	134.387589	32.25264	-6.875355	134.50325	27.783504	35.796055	128.089371	30.018072	14.46035	131.2963105	-93.530416	12.057396	137.4788675
-46.077309	1.165308	136.604599	-31.755505	12.903595	134.464828	32.255417	-7.105608	134.243439	27.539803	35.483025	127.740143	29.89761	14.1887085	130.991791	-93.40862	11.6184815	137.937865
-47.458641	1.758755	136.597916	-31.734789	12.526539	134.533813	32.227444	-7.305249	133.863663	27.291843	35.226723	127.421227	29.7596435	13.960737	130.642445	-93.2292215	11.092341	138.425181
-48.753979	2.433996	136.553299	-31.734476	12.146431	134.597595	32.182827	-7.533776	133.37326	27.016628	35.020424	127.124695	29.5997275	13.743324	130.2489775	-93.0686795	10.549538	138.9462125
-50.018024	3.340246	136.559143	-31.718948	11.746665	134.669128	32.10601	-7.696596	132.766647	26.727047	34.849621	126.859047	29.4165285	13.5765125	129.812847	-92.8544245	9.9168175	139.525409
-51.55999	5.080411	136.445618	-31.708733	11.176792	134.75293	31.940498	-7.907013	131.600769	26.331314	34.682022	126.664749	29.135906	13.3875045	129.132759	-92.553372	8.9660795	140.373101
-52.788795	6.272202	136.471649	-31.691065	10.854185	134.77478	31.778521	-8.014523	130.815964	26.087532	34.672264	126.57341	28.9330265	13.3288705	128.694687	-92.3151565	8.3794995	140.854873
-53.687298	7.686003	136.482361	-31.687429	10.598564	134.768707	31.543425	-7.975643	129.886948	25.863329	34.774563	126.562355	28.703377	13.39946	128.2246515	-92.078235	7.797668	141.3127625
-54.563271	9.224236	136.643677	-31.699184	10.437753	134.743042	31.22687	-7.901759	128.889526	25.660765	34.938129	126.623764	28.4438175	13.518185	127.756645	-91.8421855	7.357321	141.729439
-55.207527	10.853477	136.841843	-31.7148	10.348209	134.73143	30.580107	-7.545912	128.142883	25.419098	35.163174	126.552238	27.9996025	13.808631	127.3475605	-91.4292025	6.887787	142.1152995
-55.74472	12.601879	137.276733	-31.738079	10.341663	134.699753	30.162529	-7.237114	127.134537	25.200188	35.465889	126.529648	27.6813585	14.1143875	126.8320925	-91.1575165	6.5689385	142.5674135
-56.14798	14.350204	137.766647	-31.777372	10.414409	134.713013	29.744991	-6.946235	126.095879	25.017157	35.755112	126.545357	27.381074	14.4044385	126.320618	-90.935818	6.4243795	143.105408
-56.380295	17.02809	138.701874	-31.831699	10.638028	134.772278	29.069429	-6.415333	124.833427	24.75338	36.256851	126.477005	26.9114045	14.920759	125.655216	-90.5748025	6.355297	143.88934
-56.291122	18.745653	139.255661	-31.91087	10.82977	134.80809	28.618305	-5.950565	123.982384	24.613806	36.615337	126.560509	26.6160555	15.332386	125.2714465	-90.4377955	6.327154	144.3447335
-56.243008	20.38393	139.704346	-31.870968	11.095648	134.864014	28.236628	-5.575638	123.427795	24.489359	36.966042	126.54364	26.3629935	15.695202	124.9857175	-90.1049295	6.496094	144.7423105
-55.944771	21.947401	140.028732	-32.03812	11.244911	134.847031	27.914793	-5.166852	122.948334	24.368139	37.313751	126.504051	26.141466	16.0734495	124.7261925	-90.217706	6.4163725	144.9678695
-55.456978	23.515228	140.170624	-32.110661	11.495157	134.750229	27.690653	-4.780726	122.53212	24.232813	37.63892	126.437714	25.961733	16.429097	124.484917	-90.183055	6.561217	145.015541
-54.869389	24.951565	140.231628	-32.17197	11.736757	134.636032	27.516514	-4.482583	122.348007	24.098761	37.95591	126.267258	25.8076375	16.7366635	124.3076325	-90.1515775	6.7368505	144.9644315
-54.089989	26.304024	140.11026	-32.220249	11.955822	134.512024	27.376171	-4.21078	122.230469	23.994535	38.223175	126.102997	25.685353	17.0061975	124.166733	-90.125851	6.9054465	144.857315
-52.638332	28.184479	139.675354	-32.296112	12.227494	134.308075	27.231043	-3.929201	122.193054	23.869282	38.551064	125.879051	25.5501625	17.3109315	124.0360525	-90.1423865	7.1440565	144.5800975
-51.458191	29.308075	139.296432	-32.263058	12.398108	134.152298	27.19655	-3.747204	122.222328	23.805809	38.753601	125.726845	25.5011795	17.5031985	123.9745865	-90.0272955	7.2930175	144.3300095
-50.136662	30.376307	138.842697	-32.405548	12.49102	133.957458	27.166567	-3.584022	122.191345	23.739193	38.953888	125.682137	25.45288	17.684933	123.936741	-90.263976	7.297107	143.978175
-48.642281	31.32686	138.427261	-32.506561	12.583536	133.776672	27.126595	-3.416885	122.190727	23.70212	39.168964	125.742485	25.4143575	17.8760395	123.966606	-90.4274795	7.2910325	143.586738
-47.021275	32.157562	137.873871	-32.629749	12.679357	133.522018	27.052435	-3.263194	122.210182	23.75174	39.375523	125.919151	25.4020875	18.0561645	124.0646665	-90.6615855	7.3025495	142.9793695
-45.246086	32.95726	137.133667	-32.733524	12.759604	133.127609	27.013012	-3.118968	122.202026	23.903782	39.58744	126.282051	25.458397	18.234236	124.2420385	-90.925445	7.284972	142.0131795
-43.369179	33.632072	136.193314	-32.944031	12.885979	132.373291	27.016935	-2.984095	122.276375	24.200045	39.834946	126.752876	25.60849	18.4254255	124.5146255	-91.496552	7.3465325	140.2319565
-40.323742	34.517899	134.528625	-33.11647	13.208117	130.903564	27.040491	-2.837522	122.494354	24.775606	40.142998	127.54557	25.9080485	18.652738	125.019962	-92.1409885	7.763496	136.787166
-38.217171	34.963516	133.122086	-33.515503	13.404721	129.569168	27.164057	-2.859678	122.746674	25.184458	40.211094	128.290405	26.1742575	18.675708	125.5185395	-93.2052635	8.133734	133.6197965
-36.06139	35.284954	131.871094	-33.809776	13.725422	128.242722	27.235683	-2.928378	123.134933	25.45488	40.213715	129.013626	26.3452815	18.6426685	126.0742795	-93.9648335	8.8081755	130.4111645
-33.848545	35.422768	130.78537	-34.080738	14.060757	127.027039	27.278509	-3.025627	123.523453	25.659054	40.178619	129.696533	26.4687815	18.576496	126.609993	-94.6302575	9.545018	127.444085
-31.633314	35.308624	129.974869	-34.288841	14.402266	126.057518	27.34325	-3.149994	124.062202	25.803629	40.117798	130.306183	26.5734395	18.483902	127.1841925	-95.1511215	10.32063	124.9308435
-29.400951	34.98315	129.489059	-34.411274	14.697912	125.38279	27.487919	-3.241985	124.577728	26.198503	40.024117	130.802185	26.843211	18.391066	127.6899565	-95.665759	11.004758	123.0756235
-27.270779	34.408401	129.167038	-34.517563	14.987451	124.85659	27.689844	-3.413959	125.14328	26.282579	39.956013	131.523911	26.9862115	18.271027	128.3335955	-96.0213375	11.703875	121.3795845
-24.160185	33.110897	129.022858	-34.609665	15.370742	124.494614	27.994728	-3.572402	126.212082	26.267725	39.9687	132.571487	27.1312265	18.198149	129.3917845	-96.3505565	12.543335	119.5974435
-22.183281	32.00753	129.028458	-34.673824	15.602761	124.401566	28.159449	-3.621223	127.022995	26.28771	40.031364	133.343292	27.2235795	18.2050705	130.1831435	-96.5712275	13.0004515	118.6199885
-20.329367	30.738506	129.118958	-34.724419	15.843103	124.458298	28.655832	-3.831836	127.764038	26.26473	40.081795	134.115784	27.460281	18.1249795	130.939911	-96.909119	13.5612265	117.976685
-18.6236	29.278637	129.342102	-34.759682	16.083179	124.655357	28.824547	-3.836015	128.663803	26.251661	40.228497	134.733337	27.538104	18.196241	131.69857	-97.057468	13.970117	117.612144
-17.057062	27.662691	129.579575	-34.775467	16.330221	124.874985	28.95546	-3.806961	129.575775	26.245863	40.405815	135.250671	27.6006615	18.299427	132.413223	-97.1515955	14.361015	117.336747
-15.630142	25.905033	129.823013	-34.789711	16.600395	125.127815	29.094305	-3.731857	130.443069	26.223675	40.613941	135.710388	27.65899	18.441042	133.0767285	-97.238412	14.759748	117.1789015
-14.363757	24.04653	130.0298	-34.804691	16.893921	125.409447	29.206839	-3.61032	131.225754	26.188347	40.850658	136.018112	27.697593	18.620169	133.621933	-97.306975	15.167673	117.196961
-12.78046	21.076111	130.332474	-34.851665	17.36174	125.816177	29.339806	-3.297094	132.177032	26.138433	41.258717	136.259491	27.7391195	18.9808115	134.2182615	-97.4424495	15.7426685	117.4140925
-11.929803	18.951836	130.455017	-34.88905	17.649387	126.007889	29.410303	-3.101578	132.707947	26.082348	41.518059	136.246796	27.7463255	19.2082405	134.4773715	-97.5244255	16.0905335	117.5384065
-11.25245	16.779501	130.532059	-34.930454	17.905067	126.168182	29.450956	-2.898437	133.117599	26.018085	41.753979	136.089188	27.7345205	19.427771	134.6033935	-97.5954285	16.382363	117.7329705
-10.757328	14.5075	130.548233	-34.976437	18.115856	126.296913	29.46431	-2.716987	133.37851	25.965258	41.997135	135.809219	27.714784	19.640074	134.5938645	-97.667658	16.591638	117.9999615
-10.477671	12.213689	130.61676	-35.02219	18.274927	126.445946	29.455015	-2.551431	133.57341	25.892389	42.185127	135.358505	27.673702	19.816848	134.4659575	-97.718082	16.733006	118.4259345
-10.371045	9.856229	130.693787	-35.072151	18.428286	126.626907	29.464643	-2.360914	133.641312	25.842873	42.341129	134.807205	27.653758	19.9901075	134.2242585	-97.79806	16.8664645	119.0295555
-10.464734	7.487201	130.903687	-35.129921	18.592058	126.808296	29.463881	-2.195898	133.734222	25.782019	42.482536	134.210175	27.62295	20.143319	133.9721985	-97.882792	17.040797	119.6443935
-10.92181	4.046286	131.450119	-35.221844	18.818514	127.000931	29.416731	-1.9508	134.040085	25.68586	42.698025	133.286194	27.5512955	20.3736125	133.6631395	-97.9949835	17.2634155	120.3387225
-11.42362	1.803108	131.840454	-35.271893	18.93622	127.043579	29.348808	-1.782276	134.357391	25.629204	42.852753	132.735901	27.489006	20.5352385	133.546646	-98.032792	17.3372015	120.540512
-12.146785	-0.366401	132.517776	-35.321659	19.039316	127.095734	29.300398	-1.626259	134.743652	25.55607	42.946594	132.183762	27.428234	20.6601675	133.463707	-98.071552	17.4184645	120.727761
-12.968625	-2.410542	133.197998	-35.330189	19.079634	127.191559	29.273029	-1.493399	135.209305	25.479406	43.007034	131.660049	27.3762175	20.7568175	133.434677	-98.0365955	17.4024505	120.948441
-13.943558	-4.38707	133.968567	-35.323952	19.036909	127.425888	29.303915	-1.369756	135.683899	25.435335	43.051842	131.21553	27.369625	20.841043	133.4497145	-98.017529	17.232775	121.4020615
-15.001835	-6.194229	134.72995	-35.322296	18.906607	127.810303	29.358667	-1.266676	136.07515	25.106636	43.172447	130.991501	27.2326515	20.9528855	133.5333255	-97.8772435	16.8603285	122.0872805
-16.205969	-7.929076	135.506714	-35.328896	18.742579	128.304504	29.428875	-1.241339	136.419205	25.058006	43.120445	130.793549	27.2434405	20.939553	133.606377	-97.9012325	16.545605	123.002631
-18.117113	-10.22694	136.43364	-35.376999	18.475063	129.144775	29.498459	-1.201555	136.764481	24.91869	43.003803	130.637878	27.2085745	20.901124	133.7011795	-97.9625725	16.049002	124.5883705
-19.544163	-11.614455	136.880615	-35.41433	18.301863	129.631638	29.503065	-1.19784	136.828751	24.818594	42.954178	130.611755	27.1608295	20.878169	133.720253	-97.9894895	15.725557	125.543023
-20.995367	-12.837605	137.08577	-35.460754	18.139004	129.99559	29.502762	-1.187612	136.780411	24.735155	42.913826	130.628311	27.1189585	20.863107	133.704361	-98.0404665	15.414901	126.286819
-22.553276	-13.947291	137.057373	-35.480629	17.988441	130.211105	29.515003	-1.185132	136.652405	24.670101	42.893799	130.666382	27.092552	20.8543335	133.6593935	-98.05381	15.1225485	126.7628165
-24.158243	-14.889191	136.882263	-35.447155	17.882252	130.297791	29.551268	-1.185373	136.46434	24.620125	42.886688	130.652786	27.0856965	20.8506575	133.558563	-97.9800065	14.9138465	127.037019
-25.828779	-15.649173	136.693893	-35.370865	17.819166	130.332474	29.608091	-1.142919	136.230057	24.587475	42.882748	130.531342	27.097783	20.8699145	133.3806995	-97.839513	14.7684175	127.2842485
-27.560696	-16.248552	136.535339	-35.24382	17.795803	130.367188	29.726303	-1.034435	135.92923	24.584639	42.882545	130.247299	27.155471	20.924055	133.0882645	-97.643111	14.667551	127.6461115
-30.271881	-16.7404	136.550323	-34.955147	17.767147	130.596878	29.949097	-0.771541	135.351822	24.573967	42.830097	129.478027	27.261532	21.029278	132.4149245	-97.171826	14.505016	128.7788315
-32.090595	-16.858137	136.727158	-34.71032	17.74585	130.934219	30.123447	-0.57092	134.854782	24.544308	42.801479	128.871445	27.3338775	21.1152795	131.8631135	-96.7545175	14.3764205	130.0053245
-33.967495	-16.758854	137.142792	-34.43985	17.661167	131.438309	30.347485	-0.404148	134.302216	24.467369	42.712528	128.260284	27.407427	21.15419	131.28125	-96.287127	14.168144	131.595368
-35.841133	-16.509399	137.694199	-34.175976	17.541712	132.061096	30.555323	-0.314163	133.819214	24.365271	42.627319	127.717659	27.460297	21.156578	130.7684365	-95.812249	13.926846	133.3537555
-37.699974	-16.102179	138.358246	-33.929096	17.359245	132.789398	30.71677	-0.279692	133.368698	24.235178	42.532822	127.268394	27.475974	21.126565	130.318546	-95.334166	13.591925	135.26025
-39.504848	-15.543963	139.089127	-33.710999	17.128838	133.622787	30.778149	-0.237363	132.910583	24.050184	42.440361	126.914871	27.4141665	21.101499	129.912727	-94.8361645	13.156177	137.332847
-41.313389	-14.830075	139.829742	-33.52042	16.850706	134.449249	30.801275	-0.252245	132.533524	23.854494	42.336784	126.657906	27.3278845	21.0422695	129.595715	-94.3687245	12.6591425	139.302783
-43.857521	-13.515258	140.831345	-33.295105	16.416288	135.626892	30.694368	-0.293298	131.944977	23.500269	42.228889	126.399139	27.0973185	20.9677955	129.172058	-93.6875285	11.8647805	142.081726
-45.472233	-12.470073	141.346466	-33.154438	16.111856	136.306534	30.595264	-0.315994	131.555969	23.214594	42.183647	126.246132	26.904929	20.9338265	128.9010505	-93.213805	11.2898855	143.7120175
-46.996124	-11.300378	141.774185	-33.030159	15.800264	136.868317	30.445847	-0.347621	131.074066	22.92625	42.16029	126.136909	26.6860485	20.9063345	128.6054875	-92.7463665	10.6941935	145.1311465
-48.342289	-10.009534	142.052628	-32.910542	15.475424	137.270721	30.276701	-0.406321	130.47554	22.671118	42.136116	126.024689	26.4739095	20.8648975	128.2501145	-92.2949935	10.0859505	146.2913275
-49.624298	-8.629056	142.152435	-32.816288	15.149182	137.518143	30.064762	-0.482365	129.809845	22.428274	42.084347	125.923859	26.246518	20.800991	127.866852	-91.879094	9.497373	147.169434
-50.983269	-7.329548	141.970535	-32.738514	14.847344	137.60202	29.823097	-0.565729	129.094833	22.270447	42.009701	125.864281	26.046772	20.721986	127.479557	-91.5238	8.972702	147.724483
-52.065704	-5.768872	141.810776	-32.677853	14.625973	137.559052	29.564461	-0.613868	128.399902	22.18959	41.984646	125.798546	25.8770255	20.685389	127.099224	-91.2327315	8.566557	148.01888
-53.398983	-3.306921	141.317734	-32.621895	14.4255	137.24292	29.182507	-0.632217	127.50753	22.151648	41.961723	125.646034	25.6670775	20.664753	126.576782	-90.9108675	8.186247	147.909058
-54.109966	-1.58059	140.884003	-32.63361	14.335719	136.903076	28.989073	-0.656206	126.986458	22.15626	41.920494	125.536415	25.5726665	20.632144	126.2614365	-90.8398865	8.039294	147.5447155
-54.663078	0.204205	140.367462	-32.628609	14.271503	136.486633	28.501753	-0.498749	126.696373	22.172113	41.877075	125.354019	25.336933	20.689163	126.025196	-90.594151	7.853843	146.94807
-55.064899	2.008489	139.790756	-32.676567	14.211871	135.992661	28.370073	-0.56281	126.314224	22.171545	41.815655	125.144516	25.270809	20.6264225	125.72937	-90.623943	7.7973195	146.255952
-55.258148	3.873304	139.150925	-32.723331	14.170798	135.460861	28.23259	-0.651017	125.970779	22.142149	41.707474	124.855652	25.1873695	20.5282285	125.4132155	-90.6340315	7.8133675	145.5085065
-55.193417	5.855177	138.590973	-32.786144	14.087007	134.962204	28.09516	-0.739412	125.693497	22.091009	41.599751	124.495377	25.0930845	20.4301695	125.094437	-90.6653725	7.7438445	144.829971
-55.171627	7.638091	138.00177	-32.841209	14.000222	134.536926	27.991257	-0.854561	125.395332	22.039604	41.498817	124.202263	25.0154305	20.322128	124.7987975	-90.6978485	7.678316	144.2750545
-54.642284	10.465086	137.322418	-32.912983	13.805023	134.069855	27.828751	-0.979688	125.08358	21.956623	41.404171	123.879562	24.892687	20.2122415	124.481571	-90.718653	7.3978045	143.658139
-54.062294	12.366643	136.95871	-32.940651	13.659125	133.869125	27.722052	-1.027573	124.849846	21.915241	41.359562	123.812546	24.8186465	20.1659945	124.331196	-90.6999485	7.1522555	143.407054
-53.288536	14.216333	136.557632	-32.963936	13.488345	133.66568	27.617191	-1.076778	124.663948	21.889084	41.325844	123.817146	24.7531375	20.124533	124.240547	-90.6810095	6.852157	143.090813
-52.373566	16.117435	136.159531	-33.001541	13.331742	133.448105	27.524912	-1.107555	124.482521	21.896021	41.325218	123.886848	24.7104665	20.1088315	124.1846845	-90.7135485	6.5546525	142.7115255
-51.273052	17.994469	135.747986	-32.998814	13.1866	133.200531	27.424749	-1.160807	124.206665	21.946402	41.338253	124.037155	24.6855755	20.088723	124.12191	-90.6832035	6.284477	142.279152
-50.040661	19.821762	135.33786	-33.024448	13.055752	132.891556	27.331314	-1.21689	123.953949	22.063437	41.339237	124.249626	24.6973755	20.0611735	124.1017875	-90.7462715	6.0503305	141.6813245
-48.601196	21.683937	134.838776	-33.074562	12.876657	132.62381	27.23918	-1.249771	123.731316	22.255316	41.38525	124.62175	24.747248	20.0677395	124.176533	-90.896372	5.6855745	141.071087
-46.145077	24.284258	134.331268	-33.147369	12.866855	132.067825	27.248606	-1.339054	123.61512	22.742363	41.445415	125.485634	24.9954845	20.0531805	124.550377	-91.2902225	5.6805295	139.585273
-44.350903	25.942257	134.050674	-33.196407	12.865665	131.816833	27.346901	-1.373089	123.790169	23.178394	41.520134	126.310112	25.2626475	20.0735225	125.0501405	-91.6554615	5.6578075	138.5835255
-42.380589	27.547306	133.876221	-33.263405	12.933148	131.546158	27.53797	-1.427734	124.055374	23.628654	41.597473	127.358185	25.583312	20.0848695	125.7067795	-92.110122	5.7814265	137.3855365
-40.315865	29.031584	133.788132	-33.302376	13.098277	131.245041	27.753889	-1.481289	124.466415	24.072392	41.677246	128.489731	25.9131405	20.0979785	126.478073	-92.5178925	6.0985755	136.012009
-38.172791	30.368668	133.721085	-33.362076	13.255655	130.849091	27.97813	-1.507951	124.960098	24.505013	41.767288	129.670776	26.2415715	20.1296685	127.315437	-92.9657235	6.3816415	134.382745
-35.933601	31.580025	133.644638	-33.407204	13.449841	130.339401	28.215467	-1.571476	125.45565	24.913851	41.816658	130.880524	26.564659	20.122591	128.168087	-93.379067	6.777091	132.510715
-33.695553	32.606949	133.515518	-33.462097	13.715243	129.791885	28.517073	-1.651321	126.070335	25.257339	41.789589	131.992706	26.887206	20.069134	129.0315205	-93.8114	7.361352	130.5522495
-30.306934	33.87907	133.397324	-33.518364	14.178859	129.029709	28.983217	-1.74236	127.082321	25.963179	41.662666	133.355225	27.473198	19.960153	130.218773	-94.509926	8.397565	127.840645
-28.028805	34.499489	133.333725	-33.526924	14.525369	128.63887	29.678032	-1.967535	127.720238	26.126724	41.684273	134.155426	27.902378	19.858369	130.937832	-94.956226	9.192369	126.339908
-25.804934	34.866817	133.263931	-33.56839	14.873752	128.384644	30.086956	-2.038265	128.652924	26.244774	41.780369	134.853119	28.165865	19.871052	131.7530215	-95.302645	9.876452	125.0162665
-23.631004	35.06591	133.283234	-33.594028	15.241962	128.238373	30.47797	-2.102561	129.647598	26.367401	41.86562	135.554367	28.4226855	19.8815295	132.6009825	-95.6107415	10.6023945	123.8757635
-21.594351	35.0522	133.346802	-33.628143	15.60458	128.177719	30.843252	-2.10354	130.757813	26.39587	42.000069	136.235397	28.619561	19.9482645	133.496605	-95.875847	11.2608955	122.858833
-19.632652	34.867043	133.527695	-33.645538	15.891255	128.214935	31.121466	-2.08588	131.838089	26.369148	42.169834	136.819138	28.745307	20.041977	134.3286135	-96.036383	11.740533	122.1012565
-17.830784	34.478619	133.810822	-33.63797	16.104933	128.308243	31.338518	-2.047897	132.824875	26.347866	42.317921	137.391693	28.843192	20.135012	135.108284	-96.119132	12.074854	121.508202
-15.389805	33.580338	134.349655	-33.594833	16.352623	128.569168	31.577084	-1.984304	134.273117	26.272266	42.515888	138.164871	28.924675	20.265792	136.218994	-96.114341	12.439454	120.919342
-13.971803	32.852627	134.732346	-33.546513	16.471169	128.840729	31.713264	-1.932674	135.143692	26.262903	42.627712	138.598679	28.9880835	20.347519	136.8711855	-96.0811095	12.594819	120.8102725
-12.712208	32.010639	135.089523	-33.49712	16.601973	129.116745	31.843126	-1.880085	135.944016	26.297379	42.730328	138.942657	29.0702525	20.4251215	137.4433365	-96.0644925	12.7788245	120.7901535
-11.602711	31.076149	135.371796	-33.419651	16.721788	129.395844	31.964127	-1.825858	136.693054	26.341888	42.835213	139.127777	29.1530075	20.5046775	137.9104155	-95.9923095	12.9388985	120.8812725
-10.679886	30.114841	135.600418	-33.32375	16.780081	129.651611	32.056236	-1.783555	137.346619	26.452061	42.929298	139.189178	29.2541485	20.5728715	138.2678985	-95.9016485	12.9872905	121.0353235
-9.922935	29.097683	135.76825	-33.197773	16.815342	129.794418	32.111618	-1.728745	137.871475	26.601059	43.012852	139.159317	29.3563385	20.6420535	138.515396	-95.7518845	12.9886305	121.07344
-9.357062	28.018808	135.83786	-33.090992	16.795511	129.83667	32.168556	-1.69394	138.297241	26.72019	43.055462	139.057236	29.444373	20.680761	138.6772385	-95.626357	12.910261	120.9961015
-8.863989	26.427708	135.742355	-32.938583	16.74062	129.733292	32.271313	-1.655053	138.572388	26.86348	43.086193	138.82338	29.5673965	20.71557	138.697884	-95.4445625	12.76567	120.7687
-8.74142	25.354492	135.581284	-32.834347	16.687578	129.640381	32.395218	-1.667443	138.568192	26.954948	43.052509	138.644547	29.675083	20.692533	138.6063695	-95.343777	12.682623	120.6743925
-8.857207	24.27145	135.4711	-32.722591	16.607117	129.652328	32.550068	-1.677213	138.449829	27.064049	43.006306	138.473343	29.8070585	20.6645465	138.461586	-95.2522405	12.5496875	120.84307
-9.122892	23.177567	135.318436	-32.596268	16.525702	129.752762	32.759346	-1.69799	138.215607	27.203114	42.952145	138.361008	29.98123	20.6270775	138.2883075	-95.173766	12.4243265	121.2172165
-9.578797	22.135574	135.167175	-32.456425	16.471802	129.97818	33.011105	-1.701997	137.883743	27.364296	42.884075	138.388931	30.1877005	20.591039	138.136337	-95.1005505	12.352565	121.820023
-10.188643	21.076212	135.0401	-32.285133	16.435926	130.316193	33.286747	-1.73655	137.453461	27.530706	42.801556	138.523071	30.4087265	20.532503	137.988266	-94.9789925	12.339349	122.64412
-11.012521	19.983221	134.977859	-32.088547	16.459106	130.877167	33.565907	-1.786628	136.928177	27.731979	42.732002	138.706924	30.648943	20.472687	137.8175505	-94.826037	12.445525	123.9367835
-12.540509	18.350866	135.123428	-31.842972	16.59285	132.294373	33.968075	-1.869891	136.084869	28.102654	42.610069	138.933334	31.0353645	20.370089	137.5091015	-94.7213085	12.815611	127.0796445
-13.794539	17.214947	135.399185	-31.707182	16.724157	133.470322	34.144001	-1.888026	135.65863	28.397343	42.57169	138.967804	31.270672	20.341832	137.313217	-94.685036	13.106482	129.627427
-15.208201	16.082993	135.808823	-31.562441	16.828316	134.791138	34.228607	-1.825015	135.356491	28.654093	42.566509	138.86853	31.44135	20.370747	137.1125105	-94.566232	13.285885	132.4697655
-16.759302	14.883547	136.43042	-31.452089	16.937143	136.194855	34.298935	-1.738404	135.168243	28.848595	42.60677	138.642334	31.573765	20.434183	136.9052885	-94.477943	13.440103	135.4844215
-18.404953	13.659856	137.146194	-31.336134	16.989405	137.529831	34.35207	-1.662134	135.188644	28.960773	42.679398	138.288284	31.6564215	20.508632	136.738464	-94.3286895	13.470178	138.321198
-20.102261	12.367277	138.019455	-31.202349	16.977259	138.749908	34.401726	-1.624222	135.322769	28.979147	42.680283	137.812622	31.6904365	20.5280305	136.5676955	-94.0951345	13.4264875	140.9321205
-21.84852	11.075863	138.928787	-31.085726	16.916666	139.803207	34.489231	-1.62982	135.592789	28.856627	42.677296	137.176895	31.672929	20.523738	136.384842	-93.844381	13.309594	143.221572
-24.459053	9.136068	140.251892	-30.94072	16.684011	140.907043	34.611813	-1.673081	136.136063	28.642113	42.556023	136.143448	31.626963	20.441471	136.1397555	-93.508403	12.926551	145.6743305
-26.205591	7.958774	141.1138	-30.858335	16.422922	141.361588	34.721397	-1.823763	136.55452	28.44195	42.340527	135.360794	31.5816735	20.258382	135.957657	-93.2983435	12.587462	146.765519
-27.932369	6.816374	141.898056	-30.754793	16.116928	141.682663	34.86401	-2.014077	136.974579	28.263298	41.995312	134.501282	31.563654	19.9906175	135.7379305	-93.07324	12.2432385	147.6273955
-29.62602	5.810567	142.673416	-30.6595	15.766398	141.893616	35.035942	-2.278896	137.420258	28.092987	41.552525	133.660568	31.5644645	19.6368145	135.540413	-92.8834645	11.8959815	148.246819
-31.26511	4.910997	143.406296	-30.568472	15.356688	142.060242	35.201149	-2.560227	137.834549	27.952259	41.062553	132.87738	31.576704	19.251163	135.3559645	-92.713648	11.462213	148.7645195
-32.863853	4.171905	144.05278	-30.443472	14.88341	142.269562	35.348152	-2.82252	138.116974	27.85236	40.577503	132.211258	31.600256	18.8774915	135.164116	-92.4872	10.8893285	149.375008
-34.389248	3.586359	144.637817	-30.309713	14.37123	142.555374	35.542904	-3.125401	138.273346	27.763145	40.118904	131.754837	31.6530245	18.4967515	135.0140915	-92.2724505	10.2457085	150.0966565
-36.548405	3.048854	145.345428	-30.006891	13.546207	143.09024	35.804092	-3.548972	138.217621	27.728897	39.524651	131.456024	31.7664945	17.9878395	134.8368225	-91.7802765	9.1045745	151.3436575
-37.874775	2.893324	145.678406	-29.798859	13.021384	143.457977	35.980137	-3.82377	138.033371	27.741051	39.241222	131.472641	31.860594	17.708726	134.753006	-91.458312	8.334042	152.162948
-39.133194	2.933782	145.907043	-29.573055	12.527257	143.766861	36.138454	-4.017452	137.725937	27.7244	39.001633	131.566803	31.931427	17.4920905	134.64637	-91.077537	7.5624235	152.887352
-40.310978	3.170122	146.00943	-29.34733	12.074297	143.980011	36.22715	-4.142462	137.287766	27.715698	38.812107	131.680511	31.971424	17.3348225	134.4841385	-90.666084	6.8137715	153.4758835
-41.398533	3.548044	146.016388	-29.116968	11.62819	144.084717	36.262981	-4.198493	136.758926	27.383083	38.796379	131.890717	31.823032	17.298943	134.3248215	-90.056968	5.957437	153.8446125
-42.418907	4.055557	145.908707	-28.895145	11.241333	144.07106	36.292336	-4.186256	136.144699	27.682945	38.568577	131.879257	31.9876405	17.1911605	134.011978	-89.7779305	5.2915055	154.130142
-43.305725	4.717035	145.657318	-28.695625	10.912729	143.890076	36.272778	-4.183611	135.482407	27.720161	38.589809	131.992355	31.9964695	17.203099	133.737381	-89.3877195	4.622359	154.042771
-44.480206	5.939045	145.04216	-28.48568	10.590456	143.336334	36.196342	-4.049718	134.442734	27.722883	38.745377	132.087051	31.9596125	17.3478295	133.2648925	-88.9309725	3.8330825	153.4077755
-45.153316	6.881396	144.484238	-28.458675	10.508243	142.834641	36.089222	-3.884061	133.719345	27.75914	38.91148	132.128174	31.924181	17.5137095	132.9237595	-88.841531	3.5027765	152.7455225
-45.706306	7.934769	144.010391	-28.540792	10.520267	142.342255	35.874714	-3.683567	132.942413	27.73093	39.084843	132.177536	31.802822	17.700638	132.5599745	-88.884406	3.339896	152.1245355
-46.110714	9.095835	143.698639	-28.684378	10.626014	141.931458	35.550964	-3.470787	132.19191	27.635088	39.217728	132.169357	31.593026	17.8734705	132.1806335	-88.961782	3.3785575	151.6822825
-46.380894	10.246472	143.509033	-28.817284	10.793663	141.640198	35.138779	-3.255809	131.553497	27.546354	39.402397	132.093582	31.3425665	18.073294	131.8235395	-88.9771345	3.514032	151.4568565
-46.486279	11.39625	143.428391	-28.958994	11.024703	141.444229	34.748955	-3.027242	131.071915	27.148108	39.740498	132.052475	30.9485315	18.356628	131.562195	-88.8665195	3.692778	151.326263
-46.419804	12.519434	143.386353	-29.09469	11.258746	141.342331	34.421688	-2.799868	130.736649	26.973906	39.952503	131.815826	30.697797	18.5763175	131.2762375	-88.887177	3.9411745	151.4084245
-46.077168	14.137335	143.28833	-29.233128	11.603238	141.223907	34.081936	-2.506671	130.449524	27.023783	40.156364	131.362671	30.5528595	18.8248465	130.9060975	-89.0191155	4.3816295	151.5417165
-45.632511	15.164018	143.128036	-29.258581	11.788749	141.136429	34.025745	-2.319037	130.480423	26.91066	40.388279	131.092209	30.4682025	19.034621	130.786316	-88.9853645	4.542877	151.486542
-45.033207	16.170956	142.829788	-29.229372	11.923091	140.996475	34.044865	-2.151654	130.491867	26.590336	40.741062	130.993683	30.3176005	19.294704	130.742775	-88.7763445	4.551478	151.250175
-44.303692	17.153339	142.462616	-29.191404	12.064867	140.815704	34.099983	-2.024808	130.463104	26.596367	40.919167	130.767273	30.348175	19.4471795	130.6151885	-88.730983	4.6825545	151.0162195
-43.46323	18.081476	142.068512	-29.169487	12.189724	140.576523	34.137974	-1.88596	130.456848	26.609755	41.069183	130.45752	30.3738645	19.5916115	130.457184	-88.7128385	4.7878365	150.695862
-42.445122	19.092297	141.625107	-29.158142	12.307279	140.290222	34.130249	-1.734429	130.30719	26.916441	41.092564	130.082306	30.523345	19.6790675	130.194748	-88.839629	4.9354905	150.385696
-41.330441	20.079531	141.09697	-29.150194	12.452052	139.942856	34.111275	-1.592918	130.105499	26.585409	41.386459	129.931183	30.348342	19.8967705	130.018341	-88.64873	5.0073335	149.867371
-39.424141	21.519011	140.156403	-29.154488	12.673256	139.254578	34.068436	-1.371552	129.805649	26.67594	41.702946	129.705704	30.372188	20.165697	129.7556765	-88.681164	5.180815	148.7534795
-37.992004	22.480627	139.359436	-29.175356	12.932946	138.655624	34.056358	-1.215185	129.625397	26.908821	41.939072	129.780212	30.4825895	20.3619435	129.7028045	-88.8333015	5.5039485	147.6084435
-36.453159	23.433287	138.570221	-29.218344	13.209089	138.040466	34.019344	-1.026796	129.532242	27.159441	42.225628	129.983826	30.5893925	20.599416	129.758034	-89.0260805	5.818762	146.322898
-34.797165	24.373407	137.787735	-29.334194	13.515958	137.302292	33.98209	-0.833175	129.494507	27.556927	42.55756	130.464859	30.7695085	20.8621925	129.979683	-89.4378965	6.1697235	144.624901
-33.089508	25.253305	137.103333	-29.480574	13.878822	136.62146	33.945038	-0.705636	129.468079	27.913307	42.857059	131.142105	30.9291725	21.0757115	130.305092	-89.8903205	6.6819325	142.937828
-31.256443	26.017437	136.614883	-29.64204	14.192359	135.997482	33.884518	-0.517888	129.506104	28.462563	43.067726	131.738983	31.1735405	21.274919	130.6225435	-90.4576205	7.109799	141.3724205
-29.344872	26.637163	136.236588	-29.794464	14.523184	135.42308	33.819164	-0.379037	129.529785	28.716015	43.323711	132.619797	31.2675895	21.472337	131.074791	-90.8565175	7.574031	139.771369
-26.348833	27.341417	135.988205	-29.964825	15.067209	134.787781	33.908108	-0.203333	129.764114	29.017813	43.641628	133.914536	31.4629605	21.7191475	131.839325	-91.3926105	8.4152705	137.736237
-24.326977	27.625954	135.938721	-30.03174	15.473637	134.469223	34.055241	-0.057265	130.087158	29.209936	43.878609	134.871674	31.6325885	21.910672	132.479416	-91.6960685	9.036602	136.45903
-22.272573	27.751858	136.037689	-29.933674	15.963719	134.336502	34.246101	0.157571	130.505188	29.364576	44.110638	135.843002	31.8053385	22.1341045	133.174095	-91.6726865	9.7933335	135.498909
-20.247375	27.656767	136.208267	-30.066711	16.307556	134.274582	34.455795	0.302182	131.078278	29.49515	44.325996	136.746368	31.9754725	22.314089	133.912323	-92.1088945	10.301023	134.636841
-18.174904	27.464407	136.426651	-30.075342	16.737106	134.348099	34.682564	0.42538	131.745773	29.58886	44.552811	137.586395	32.135712	22.4890955	134.666084	-92.286396	10.9851165	134.030114
-16.197823	27.090117	136.617905	-30.110842	17.252588	134.488495	34.905415	0.481477	132.588745	29.683777	44.769444	138.343353	32.294596	22.6254605	135.466049	-92.51628	11.8797155	133.510941
-14.255127	26.576981	136.838715	-30.207163	17.808178	134.622375	35.096561	0.454667	133.64949	29.749495	45.031761	138.903732	32.423028	22.743214	136.276611	-92.837354	12.873142	132.968139
-11.53082	25.587229	137.23085	-30.361118	18.556885	134.753357	35.207256	0.554902	135.42569	29.77199	45.517502	139.407867	32.489623	23.036202	137.4167785	-93.211859	14.077568	132.0899355
-9.842969	24.779072	137.510101	-30.474291	18.999723	134.657135	35.156143	0.72255	136.527176	29.706108	45.865204	139.626144	32.4311255	23.293877	138.07666	-93.3797075	14.705569	131.23761
-8.282128	23.908754	137.791687	-30.572432	19.349844	134.393539	35.0686	0.910178	137.589233	29.55732	46.166004	139.739151	32.31296	23.538091	138.664192	-93.457824	15.161597	130.122886
-6.826897	22.954077	138.067657	-30.636999	19.6119	134.053757	34.960968	1.116483	138.536087	29.395645	46.363796	139.748138	32.1783065	23.7401395	139.1421125	-93.4523045	15.4836605	128.9654015
-5.544902	21.989077	138.349762	-30.673473	19.816364	133.612549	34.811375	1.337198	139.316223	29.297903	46.547558	139.671143	32.054639	23.942378	139.493683	-93.401585	15.69035	127.731415
-4.39091	21.020828	138.580414	-30.667156	19.948095	133.142212	34.657558	1.499491	139.921951	29.281897	46.6791	139.535172	31.9697275	24.0892955	139.7285615	-93.3040395	15.8068945	126.5558625
-3.404778	20.087948	138.739853	-30.645555	20.025848	132.689911	34.563465	1.57802	140.337173	29.30724	46.763569	139.351166	31.9353525	24.1707945	139.8441695	-93.2264625	15.8809015	125.5356525
-2.248087	18.70875	138.846191	-30.575333	20.131979	132.116516	34.492771	1.624004	140.551636	29.377197	46.822968	139.138901	31.934984	24.223486	139.8452685	-93.08565	16.040472	124.3877635
-1.647695	17.820675	138.828354	-30.506315	20.190355	131.839966	34.520027	1.623286	140.519211	29.460865	46.832363	139.054245	31.990446	24.2278245	139.786728	-93.003076	16.1528855	123.893204
-1.235164	17.027882	138.768402	-30.425272	20.289759	131.673386	34.584896	1.59413	140.372742	29.553413	46.820198	139.022873	32.0691545	24.207164	139.6978075	-92.9196985	16.372354	123.6489645
-1.058846	16.262379	138.690399	-30.325499	20.437021	131.567657	34.657265	1.53483	140.209076	29.700148	46.788342	139.035553	32.1787065	24.161586	139.6223145	-92.8297045	16.712456	123.5129995
-1.078797	15.546174	138.589172	-30.22517	20.61883	131.543854	34.712078	1.484797	140.057693	29.875385	46.76725	139.027374	32.2937315	24.1260235	139.5425335	-92.7440715	17.1116365	123.5451745
-1.302904	14.882729	138.498917	-30.136929	20.815138	131.593842	34.733902	1.47251	139.906082	30.074203	46.756847	139.013153	32.4040525	24.1146785	139.4596175	-92.6779105	17.5155975	123.7280665
-1.702604	14.264759	138.334717	-30.072571	21.00876	131.71904	34.75565	1.507641	139.74231	30.26169	46.77515	139.052032	32.50867	24.1413955	139.397171	-92.653812	17.8761245	124.040909
-2.624402	13.474898	138.012711	-30.028837	21.275251	132.070374	34.797897	1.57851	139.32579	30.443235	46.823811	139.22261	32.620566	24.2011605	139.2742	-92.67824	18.3493415	124.866548
-3.44163	12.962797	137.724411	-30.030655	21.390421	132.36264	34.816185	1.589881	139.041199	30.499666	46.808434	139.434677	32.6579255	24.1991575	139.237938	-92.7192355	18.5816845	125.487342
-4.432592	12.480676	137.332886	-30.059872	21.427393	132.713409	34.826096	1.546699	138.736862	30.52527	46.700779	139.666122	32.675683	24.123739	139.201492	-92.795427	18.731047	126.225326
-5.577486	11.960313	136.941376	-30.110085	21.398649	133.228882	34.78849	1.496663	138.306107	30.562199	46.566113	139.897415	32.6753445	24.031388	139.101761	-92.8955145	18.76591	127.356003
-6.839649	11.451498	136.512833	-30.160776	21.331379	133.866364	34.772453	1.411738	137.766464	30.603403	46.376045	140.144714	32.687928	23.8938915	138.955589	-93.00948	18.7688665	128.777139
-8.239447	10.863083	136.206512	-30.220301	21.254713	134.567078	34.70612	1.308797	137.160309	30.603823	46.134235	140.37291	32.6549715	23.721516	138.7666095	-93.0955735	18.78791	130.3675465
-9.760436	10.212467	135.842499	-30.294144	21.204834	135.244888	34.61554	1.246794	136.578445	30.583897	45.908432	140.553314	32.5997185	23.577613	138.5658795	-93.1880065	18.832055	131.9238965
-12.256335	9.187094	135.662186	-30.350246	21.234985	136.193817	34.489052	1.242929	136.006607	30.56485	45.663315	140.696304	32.526951	23.453122	138.3514555	-93.227443	19.016848	134.0361785
-14.04718	8.359648	135.780792	-30.393005	21.292505	136.780319	34.407494	1.270237	135.881622	30.549679	45.652969	140.582901	32.4785865	23.461603	138.2322615	-93.2645965	19.123407	135.3283765
-15.958259	7.50199	136.146469	-30.403191	21.354168	137.33284	34.349342	1.300113	135.905273	30.522018	45.684357	140.286423	32.43568	23.492235	138.095848	-93.242062	19.216101	136.569832
-17.941183	6.509871	136.767426	-30.442959	21.444216	137.792786	34.331543	1.266863	136.143173	30.431934	45.756542	139.726624	32.3817385	23.5117025	137.9348985	-93.2676565	19.3767295	137.6506735
-19.983616	5.493574	137.579895	-30.472082	21.449106	138.111877	34.320992	1.238019	136.622803	30.299234	45.860405	138.939804	32.310113	23.549212	137.7813035	-93.254277	19.349	138.4424505
-22.074709	4.419141	138.645981	-30.474918	21.33024	138.477631	34.325462	1.256534	137.160645	30.128986	45.921566	137.951416	32.227224	23.58905	137.5560305	-93.17706	19.07143	139.3992315
-24.221001	3.417595	140.104462	-30.501907	21.051376	139.091797	34.361576	1.278646	137.677734	29.85673	45.934982	136.58667	32.109153	23.606814	137.132202	-93.112967	18.495938	141.051392
-27.431873	2.046406	142.70369	-30.556387	20.319504	140.495697	34.417595	1.202141	138.204498	29.155933	45.516243	134.401184	31.786764	23.359192	136.302841	-92.899538	17.279816	144.688553
-29.577324	1.264291	144.561905	-30.607214	19.648561	141.533783	34.414818	0.857741	138.393265	28.541395	44.883865	133.289581	31.4781065	22.870803	135.841423	-92.6925345	16.426319	147.226143
-31.672314	0.609588	146.254745	-30.643316	18.881004	142.566513	34.442287	0.408546	138.569214	27.849957	44.105885	132.338577	31.146122	22.2572155	135.4538955	-92.432754	15.5047925	149.6791305
-33.702854	0.08983	147.725204	-30.694485	18.079857	143.478867	34.383698	0.039151	138.620224	26.935959	43.50145	131.713806	30.6598285	21.7703005	135.167015	-92.0487985	14.3894135	151.790719
-35.690479	-0.263807	148.828918	-30.744331	17.329103	144.183182	34.297798	-0.31375	138.59938	26.333084	42.830814	131.146774	30.315441	21.258532	134.873077	-91.804103	13.399674	153.493287
-37.606613	-0.412255	149.652451	-30.794785	16.675802	144.667755	34.187729	-0.650222	138.501343	25.86298	42.246964	130.700272	30.0253545	20.798371	134.6008075	-91.6149245	12.553233	154.7347025
-39.559269	-0.257969	150.212997	-30.81205	16.146553	144.974579	34.07571	-0.94664	138.318268	25.459179	41.751846	130.320129	29.7674445	20.402603	134.3191985	-91.3915445	11.890503	155.6299595
-42.20562	0.241661	150.523468	-30.831814	15.516559	145.144272	33.896084	-1.304935	137.921524	24.949442	41.095425	129.749115	29.422763	19.895245	133.8353195	-91.086391	11.137873	156.4532245
-43.847702	0.838041	150.420471	-30.878235	15.121298	145.122284	33.715622	-1.524158	137.495224	24.652306	40.770924	129.445267	29.183964	19.623383	133.4702455	-90.940434	10.619213	156.7743225
-45.395851	1.631069	150.13385	-30.92359	14.701632	145.04332	33.512077	-1.736546	136.993668	24.321104	40.502514	129.205475	28.9165905	19.382984	133.0995715	-90.7637705	10.02028	156.9870685
-46.809433	2.625656	149.731918	-30.995857	14.253886	144.941788	33.259686	-1.931651	136.394424	24.020157	40.302937	129.012863	28.6399215	19.185643	132.7036435	-90.6316355	9.322129	157.1799325
-47.961502	3.71494	149.261581	-31.10228	13.779733	144.859207	32.933334	-2.170907	135.694321	23.730429	40.157856	128.947678	28.3318815	18.9934745	132.3209995	-90.5364415	8.5659915	157.3974145
-49.075424	5.092598	148.885132	-31.201693	13.249495	144.796692	32.59306	-2.426559	134.893829	23.441162	40.002651	129.02916	28.017111	18.788046	131.9614945	-90.420497	7.710944	157.6318895
-49.998035	6.668738	148.59169	-31.318687	12.744562	144.784973	32.159176	-2.651467	134.020218	23.193388	39.876183	129.244888	27.676282	18.612358	131.632553	-90.313656	6.876766	157.937393
-51.017044	9.307948	148.423843	-31.419647	12.027498	144.760498	31.461283	-2.938793	132.681244	22.953054	39.748417	129.664413	27.2071685	18.404812	131.1728285	-90.0464625	5.650184	158.3481675
-51.410557	11.180703	148.387451	-31.456984	11.60507	144.700317	30.933601	-3.058659	131.786957	22.937622	39.636837	130.030518	26.9356115	18.289089	130.9087375	-89.8495795	4.921051	158.4918965
-51.641727	13.135353	148.422272	-31.509363	11.250401	144.596283	30.446327	-3.131852	130.912094	23.028032	39.524017	130.446518	26.7371795	18.1960825	130.679306	-89.7559055	4.3047195	158.51326
-51.625149	15.131452	148.404022	-31.549826	10.952386	144.403091	30.032682	-3.240293	130.220001	23.48448	39.295197	130.823944	26.758581	18.027452	130.5219725	-89.858233	3.87732	158.2842095
-51.402782	17.158594	148.390442	-31.603952	10.74256	144.153549	29.684364	-3.243936	129.580658	23.450487	39.370712	131.496964	26.5674255	18.063388	130.538811	-89.7753295	3.421732	157.768287
-50.999535	19.124496	148.294708	-31.671719	10.546906	143.847916	29.46114	-3.261205	129.090454	24.059578	39.154022	132.060699	26.760359	17.9464085	130.5755765	-90.103797	3.1474035	157.1202555
-50.390045	21.049097	148.132843	-31.767067	10.424023	143.42804	29.326677	-3.317004	128.768463	24.427061	39.129219	132.821915	26.876869	17.9061075	130.795189	-90.411003	2.9419385	156.060891
-49.18169	23.788437	147.709244	-32.026558	10.304603	142.57016	29.172838	-3.422212	128.324585	25.116003	39.078651	134.197861	27.1444205	17.8282195	131.261223	-91.1975365	2.7809865	153.879097
-48.110409	25.406343	147.542191	-32.236507	10.268437	141.928925	29.112371	-3.448872	128.095001	25.536409	38.964493	135.067688	27.32439	17.7578105	131.5813445	-91.797404	2.7790635	152.2765055
-46.915192	26.873489	147.373138	-32.444466	10.338968	141.254684	29.099066	-3.47815	127.894661	25.978958	38.825943	136.00528	27.539012	17.6738965	131.9499705	-92.427944	3.0040395	150.5593975
-45.553474	28.105602	147.281921	-32.654865	10.507524	140.658371	29.095566	-3.513236	127.707329	26.391256	38.687263	136.95047	27.743411	17.5870135	132.3288995	-93.053141	3.4280345	148.9878425
-44.068069	29.175531	147.113297	-32.810543	10.786846	140.198029	29.092289	-3.509145	127.804062	26.698626	38.591545	137.743088	27.8954575	17.5412	132.773575	-93.5165435	4.032492	147.622483
-42.51667	30.049339	146.948517	-33.008961	11.183113	139.911194	29.150015	-3.50689	127.969299	NaN	NaN	NaN	NaN	NaN	NaN	NaN	NaN	NaN
-40.882927	30.704672	146.677032	-33.218132	11.665414	139.778549	29.187048	-3.566673	128.190063	NaN	NaN	NaN	NaN	NaN	NaN	NaN	NaN	NaN
-38.259121	31.286346	146.077423	-33.542664	12.44853	139.779648	28.982704	-3.470853	128.486862	NaN	NaN	NaN	NaN	NaN	NaN	NaN	NaN	NaN
-36.527546	31.335472	145.517044	-33.753326	12.984201	139.804214	28.890873	-3.477264	128.916794	NaN	NaN	NaN	NaN	NaN	NaN	NaN	NaN	NaN
-34.668453	31.182203	144.904633	-33.979115	13.499732	139.817581	28.853214	-3.537029	129.59819	NaN	NaN	NaN	NaN	NaN	NaN	NaN	NaN	NaN
-32.83387	30.788174	144.243103	-34.173374	13.983867	139.79248	28.821356	-3.534514	130.113708	NaN	NaN	NaN	NaN	NaN	NaN	NaN	NaN	NaN
-30.892	30.149914	143.480301	-34.332401	14.46297	139.705078	28.718668	-3.583056	130.639313	NaN	NaN	NaN	NaN	NaN	NaN	NaN	NaN	NaN
-29.00415	29.34128	142.684998	-34.58033	14.969748	139.612	28.664503	-3.779868	131.232803	NaN	NaN	NaN	NaN	NaN	NaN	NaN	NaN	NaN
-27.085909	28.343618	141.870422	-34.85569	15.565783	139.456284	28.677908	-4.003815	132.004883	NaN	NaN	NaN	NaN	NaN	NaN	NaN	NaN	NaN
-24.256508	26.539204	140.66452	-35.294487	16.58115	139.07135	28.60775	-4.152814	133.767914	NaN	NaN	NaN	NaN	NaN	NaN	NaN	NaN	NaN
-22.431011	25.073368	140.275864	-35.516663	17.203524	138.848999	28.593063	-4.065907	135.415955	NaN	NaN	NaN	NaN	NaN	NaN	NaN	NaN	NaN
-20.727617	23.470373	140.21814	-35.758884	17.834011	138.700455	28.616264	-3.970101	137.295242	NaN	NaN	NaN	NaN	NaN	NaN	NaN	NaN	NaN
-19.177372	21.738483	140.668228	-35.990993	18.328726	138.710815	28.565928	-3.804444	139.316864	NaN	NaN	NaN	NaN	NaN	NaN	NaN	NaN	NaN
-17.788986	19.885487	141.449448	-36.182014	18.656013	138.843994	28.386053	-3.468659	141.158707	NaN	NaN	NaN	NaN	NaN	NaN	NaN	NaN	NaN
-16.622831	18.030266	142.452576	-36.323833	18.953136	138.995163	28.130064	-3.178483	142.644348	NaN	NaN	NaN	NaN	NaN	NaN	NaN	NaN	NaN
-15.576786	16.183325	143.371613	-36.403587	19.143988	139.102966	28.005796	-2.957506	143.980713	NaN	NaN	NaN	NaN	NaN	NaN	NaN	NaN	NaN
-14.332092	13.486783	144.517792	-36.40517	19.311455	139.225266	27.836504	-2.617684	145.40239	NaN	NaN	NaN	NaN	NaN	NaN	NaN	NaN	NaN
-13.688667	11.707428	145.156128	-36.353901	19.330189	139.251007	27.782223	-2.447498	146.050827	NaN	NaN	NaN	NaN	NaN	NaN	NaN	NaN	NaN
-13.186921	9.990993	145.650116	-36.275314	19.3395	139.280945	27.791887	-2.370229	146.445892	NaN	NaN	NaN	NaN	NaN	NaN	NaN	NaN	NaN
-12.855856	8.348108	146.016281	-36.204739	19.393055	139.35556	27.821779	-2.314253	146.50325	NaN	NaN	NaN	NaN	NaN	NaN	NaN	NaN	NaN
-12.704906	6.789669	146.211456	-36.117916	19.486355	139.468613	27.87792	-2.288185	146.360458	NaN	NaN	NaN	NaN	NaN	NaN	NaN	NaN	NaN
-12.719105	5.317159	146.345596	-36.045631	19.667336	139.649506	27.958584	-2.237633	146.117279	NaN	NaN	NaN	NaN	NaN	NaN	NaN	NaN	NaN
-12.883568	3.936905	146.364288	-35.981144	19.934784	139.880875	28.061411	-2.163512	145.897522	NaN	NaN	NaN	NaN	NaN	NaN	NaN	NaN	NaN
-13.518247	2.049127	146.506317	-35.889965	20.357395	140.389862	28.210827	-1.971775	145.719284	NaN	NaN	NaN	NaN	NaN	NaN	NaN	NaN	NaN
-14.16396	0.926534	146.758011	-35.860409	20.645168	140.944672	28.29904	-1.768604	145.661133	NaN	NaN	NaN	NaN	NaN	NaN	NaN	NaN	NaN
-15.018366	-0.071116	147.133606	-35.835968	20.922266	141.512787	28.372202	-1.531458	145.691498	NaN	NaN	NaN	NaN	NaN	NaN	NaN	NaN	NaN
-16.014471	-0.989099	147.530121	-35.798183	21.19874	142.034531	28.441698	-1.271684	145.790817	NaN	NaN	NaN	NaN	NaN	NaN	NaN	NaN	NaN
-17.116594	-1.789898	147.954071	-35.75631	21.470446	142.51416	28.476137	-0.998641	145.830566	NaN	NaN	NaN	NaN	NaN	NaN	NaN	NaN	NaN
-18.326572	-2.530084	148.314194	-35.727531	21.694883	142.903107	28.502619	-0.729962	145.830032	NaN	NaN	NaN	NaN	NaN	NaN	NaN	NaN	NaN
-19.644325	-3.217638	148.584991	-35.718136	21.883051	143.24321	28.568195	-0.468573	145.768082	NaN	NaN	NaN	NaN	NaN	NaN	NaN	NaN	NaN
-21.750725	-4.066664	148.781357	-35.696648	22.086399	143.621628	28.670883	-0.11019	145.50386	NaN	NaN	NaN	NaN	NaN	NaN	NaN	NaN	NaN
-23.277899	-4.518085	148.760269	-35.68203	22.18631	143.817535	28.747389	0.14224	145.217804	NaN	NaN	NaN	NaN	NaN	NaN	NaN	NaN	NaN
-24.856447	-4.820998	148.676117	-35.654945	22.264936	143.97171	28.827551	0.39072	144.875473	NaN	NaN	NaN	NaN	NaN	NaN	NaN	NaN	NaN
-26.522503	-4.98868	148.545914	-35.616001	22.342226	144.077774	28.934189	0.656483	144.559509	NaN	NaN	NaN	NaN	NaN	NaN	NaN	NaN	NaN
-28.255484	-5.066749	148.363663	-35.620701	22.400812	144.187195	29.031097	0.949623	144.254333	NaN	NaN	NaN	NaN	NaN	NaN	NaN	NaN	NaN
-30.050072	-4.996004	148.211014	-35.612495	22.404892	144.246109	29.126444	1.218316	143.961227	NaN	NaN	NaN	NaN	NaN	NaN	NaN	NaN	NaN
-31.897106	-4.820189	147.967743	-35.60955	22.357603	144.30632	29.231077	1.483479	143.706268	NaN	NaN	NaN	NaN	NaN	NaN	NaN	NaN	NaN
-34.700695	-4.302576	147.716125	-35.616604	22.179213	144.414001	29.369226	1.808611	143.279236	NaN	NaN	NaN	NaN	NaN	NaN	NaN	NaN	NaN
-36.645653	-3.823678	147.528198	-35.605988	21.984209	144.53006	29.455334	1.970363	143.014709	NaN	NaN	NaN	NaN	NaN	NaN	NaN	NaN	NaN
-38.586666	-3.23733	147.404785	-35.591682	21.79213	144.682175	29.555161	2.088619	142.73909	NaN	NaN	NaN	NaN	NaN	NaN	NaN	NaN	NaN
-40.554077	-2.514233	147.290009	-35.534599	21.573248	144.818649	29.644123	2.182109	142.475098	NaN	NaN	NaN	NaN	NaN	NaN	NaN	NaN	NaN
-42.529751	-1.644772	147.227051	-35.447742	21.335188	144.945007	29.756863	2.303611	142.211273	NaN	NaN	NaN	NaN	NaN	NaN	NaN	NaN	NaN
-44.482273	-0.666611	147.094269	-35.34161	21.120264	145.058929	29.874805	2.420012	141.866028	NaN	NaN	NaN	NaN	NaN	NaN	NaN	NaN	NaN
-46.445728	0.445785	146.997375	-35.208595	20.904646	145.154938	30.002638	2.526861	141.506836	NaN	NaN	NaN	NaN	NaN	NaN	NaN	NaN	NaN
-49.310997	2.345294	146.887146	-34.947716	20.593863	145.255585	30.202803	2.715078	140.860657	NaN	NaN	NaN	NaN	NaN	NaN	NaN	NaN	NaN
-51.186699	3.75247	146.876053	-34.736908	20.378937	145.363159	30.354151	2.805373	140.371887	24.22657	46.327736	136.762711	27.2903605	24.5665545	138.567299	-96.7641765	16.1913195	152.159019
-53.011955	5.265007	146.992401	-34.4981	20.12495	145.529175	30.485689	2.873954	139.836685	24.051809	46.40963	136.352371	27.268749	24.641792	138.094528	-96.264949	15.608108	152.963822
-54.763496	6.848193	147.240738	-34.239738	19.792505	145.719284	30.625614	2.987258	139.273819	23.949051	46.460197	135.965866	27.2873325	24.7237275	137.6198425	-95.7668085	14.8612825	153.8187255
-56.484138	8.474014	147.612595	-33.962452	19.393377	145.96376	30.772003	3.041652	138.632385	24.156412	46.353619	135.682007	27.4642075	24.6976355	137.157196	-95.3891115	14.0891185	154.770324
-58.091526	10.181769	148.158554	-33.70985	18.939054	146.238129	30.825638	2.995448	137.888809	23.965076	46.342525	135.410843	27.395357	24.6689865	136.649826	-94.815057	13.2091215	155.826432
-59.610661	11.93977	148.883316	-33.483509	18.457838	146.491821	30.820244	2.966964	137.101349	23.742655	46.33466	135.055359	27.2814495	24.650812	136.078354	-94.2484675	12.264864	156.905288
-61.702271	14.661233	150.05954	-33.156281	17.786211	146.769791	30.65719	2.883699	135.874649	23.410936	46.273285	134.889709	27.034063	24.578492	135.382179	-93.346625	10.99393	158.157403
-62.876892	16.500208	150.907791	-32.9538	17.397987	146.848633	30.468582	2.910659	135.044998	23.240818	46.279545	134.768188	26.8547	24.595102	134.906593	-92.7623	10.200872	158.790673
-64.015411	18.34692	151.635559	-32.746597	17.068825	146.790588	30.201632	2.972556	134.195221	23.141306	46.28373	134.640427	26.671469	24.628143	134.417824	-92.164663	9.509507	159.163352
-64.921638	20.216042	152.277939	-32.559914	16.787212	146.619797	29.912598	2.974173	133.353302	23.069174	46.242935	134.431702	26.490886	24.608554	133.892502	-91.610714	8.96587	159.347092
-65.689201	22.108414	152.929611	-32.383812	16.602804	146.370514	29.6714	2.989523	132.518387	23.038097	46.218906	134.131088	26.3547485	24.6042145	133.3247375	-91.1223725	8.6013935	159.4162905
-66.233734	23.888224	153.578079	-32.219078	16.474949	146.036606	29.382683	3.048244	131.650467	NaN	NaN	NaN	NaN	NaN	NaN	NaN	NaN	NaN
NaN	NaN	NaN	-32.036263	16.411612	145.633057	29.192022	3.058444	131.000977	23.136395	46.191055	133.525543	26.1642085	24.6247495	132.26326	-90.2367345	8.1984745	159.002854
NaN	NaN	NaN	-31.777767	16.448683	145.054382	29.046661	3.207259	130.106979	23.352983	46.261181	133.106537	26.199822	24.73422	131.606758	-89.755356	8.163146	158.502006
NaN	NaN	NaN	-31.629238	16.519783	144.726868	29.034647	3.26805	129.714981	23.462963	46.32185	132.839203	26.248805	24.79495	131.277092	-89.507281	8.244616	158.176644
NaN	NaN	NaN	-31.506098	16.62619	144.456116	28.998508	3.328648	129.384628	23.571501	46.377735	132.633972	26.2850045	24.8531915	131.0093	-89.2972005	8.3991885	157.902932
NaN	NaN	NaN	-31.434063	16.726868	144.261826	28.971115	3.351637	129.19249	23.67878	46.388302	132.466827	26.3249475	24.8699695	130.8296585	-89.1930735	8.5837665	157.6939935
NaN	NaN	NaN	-31.425217	16.848644	144.128525	28.957674	3.336621	129.163071	23.776379	46.399925	132.373032	26.3670265	24.868273	130.7680515	-89.2174605	8.829015	157.4889985
NaN	NaN	NaN	-31.439581	16.966234	144.062225	28.958023	3.26702	129.246658	23.911871	46.382019	132.406982	26.434947	24.8245195	130.82682	-89.314109	9.1079485	157.29763
-59.201874	33.905746	151.38446	-31.518629	17.070948	143.956039	28.984278	3.141157	129.475449	24.087336	46.340912	132.567963	26.535807	24.7410345	131.021706	-89.573065	9.4008615	156.890372
-56.459946	34.818439	150.083801	-31.741035	17.14086	143.676926	29.053541	2.850921	129.951172	24.481926	46.191952	133.085464	26.7677335	24.5214365	131.518318	-90.2498035	9.7602835	155.835534
-54.48711	35.395706	148.863251	-31.99254	17.210577	143.277603	29.155811	2.562396	130.444763	24.803984	46.057396	133.665253	26.9798975	24.309896	132.055008	-90.9649775	10.111258	154.500198
-52.414883	35.853588	147.560532	-32.31216	17.278481	142.793335	29.31435	2.27142	131.007065	25.176788	45.942539	134.428543	27.245569	24.1069795	132.717804	-91.869889	10.4499825	152.868866
-50.21006	36.215557	146.247345	-32.701351	17.326439	142.143707	29.474281	1.862922	131.679214	25.516092	45.72707	135.417526	27.4951865	23.794996	133.54837	-92.8978885	10.857882	150.739044
-47.929317	36.376671	145.079895	-33.019749	17.367891	141.602005	29.633677	1.442242	132.466537	25.7505	45.510906	136.492233	27.6920885	23.476574	134.479385	-93.7315865	11.259208	148.724625
-45.499981	36.40036	144.290894	-33.286198	17.469482	141.223312	29.808517	1.093135	133.249268	25.973457	45.293705	137.604706	27.890987	23.19342	135.426987	-94.463383	11.745544	147.019637
-42.969448	36.234669	143.708084	-33.462429	17.634493	141.005127	29.972549	0.798828	134.040207	26.164516	45.1185	138.670868	28.0685325	22.958664	136.3555375	-94.9933905	12.310322	145.6547165
-39.157639	35.704578	143.27858	-33.577354	17.988018	140.975128	30.227991	0.440353	135.315414	NaN	NaN	NaN	NaN	NaN	NaN	NaN	NaN	NaN
-36.655804	35.121853	143.153839	-33.597137	18.239878	141.051468	30.381197	0.278646	136.127869	NaN	NaN	NaN	NaN	NaN	NaN	NaN	NaN	NaN
-34.087761	34.409988	143.149048	-33.590443	18.498178	141.289642	30.541668	0.10467	136.930389	NaN	NaN	NaN	NaN	NaN	NaN	NaN	NaN	NaN
-31.62159	33.531975	143.224838	-33.5485	18.761597	141.629501	30.691124	-0.055753	137.772522	NaN	NaN	NaN	NaN	NaN	NaN	NaN	NaN	NaN
-29.25692	32.536163	143.465851	-33.511292	19.028316	142.015274	30.84267	-0.204555	138.630554	NaN	NaN	NaN	NaN	NaN	NaN	NaN	NaN	NaN
-26.909712	31.334532	143.842911	-33.46452	19.235233	142.425262	30.959377	-0.308881	139.578552	NaN	NaN	NaN	NaN	NaN	NaN	NaN	NaN	NaN
-24.720087	30.051073	144.18602	-33.414272	19.426271	142.786484	31.0056	-0.401453	140.516006	NaN	NaN	NaN	NaN	NaN	NaN	NaN	NaN	NaN
-21.62842	27.97691	144.770218	-33.387218	19.652414	143.11058	31.005733	-0.619196	142.144501	NaN	NaN	NaN	NaN	NaN	NaN	NaN	NaN	NaN
-19.721577	26.502571	145.209915	-33.361759	19.788065	143.246933	31.047382	-0.540561	143.26207	NaN	NaN	NaN	NaN	NaN	NaN	NaN	NaN	NaN
-17.996845	24.976137	145.591217	-33.345585	19.953182	143.314224	NaN	NaN	NaN	NaN	NaN	NaN	NaN	NaN	NaN	NaN	NaN	NaN
-16.465084	23.485977	145.964783	-33.304768	20.115856	143.263199	NaN	NaN	NaN	NaN	NaN	NaN	NaN	NaN	NaN	NaN	NaN	NaN
-15.01322	21.953518	146.254105	-33.255497	20.307583	143.144943	NaN	NaN	NaN	NaN	NaN	NaN	NaN	NaN	NaN	NaN	NaN	NaN
-13.815281	20.478798	146.598465	-33.171734	20.503668	142.928955	NaN	NaN	NaN	NaN	NaN	NaN	NaN	NaN	NaN	NaN	NaN	NaN
-12.755553	18.967606	146.779053	-33.06794	20.666697	142.610764	NaN	NaN	NaN	NaN	NaN	NaN	NaN	NaN	NaN	NaN	NaN	NaN
-11.562082	16.817711	146.92691	-32.86021	20.80607	142.193527	NaN	NaN	NaN	NaN	NaN	NaN	NaN	NaN	NaN	NaN	NaN	NaN
-10.919552	15.373219	146.900024	-32.685604	20.84341	142.085159	NaN	NaN	NaN	NaN	NaN	NaN	NaN	NaN	NaN	NaN	NaN	NaN
-10.48935	14.012435	146.947617	-32.493591	20.848475	142.097488	NaN	NaN	NaN	NaN	NaN	NaN	NaN	NaN	NaN	NaN	NaN	NaN
-10.196991	12.63596	146.851334	-32.270947	20.797474	142.207153	NaN	NaN	NaN	NaN	NaN	NaN	NaN	NaN	NaN	NaN	NaN	NaN
-10.082393	11.242879	146.76326	-32.039677	20.738049	142.396027	NaN	NaN	NaN	NaN	NaN	NaN	NaN	NaN	NaN	NaN	NaN	NaN
-10.140035	9.971843	146.700424	-31.801882	20.682365	142.66507	32.47604	0.728516	146.005447	NaN	NaN	NaN	NaN	NaN	NaN	NaN	NaN	NaN
-10.371647	8.712413	146.634399	-31.571712	20.657145	143.047226	32.764099	0.713419	145.782822	NaN	NaN	NaN	NaN	NaN	NaN	NaN	NaN	NaN
-11.126074	6.834358	146.839966	-31.236366	20.637827	143.810089	33.198284	0.786572	145.587311	NaN	NaN	NaN	NaN	NaN	NaN	NaN	NaN	NaN
-11.831108	5.715114	147.112167	-31.024357	20.589144	144.445831	33.482159	0.890917	145.545746	NaN	NaN	NaN	NaN	NaN	NaN	NaN	NaN	NaN
-12.745471	4.581538	147.531967	-30.829054	20.475315	145.170898	33.743538	1.015	145.573792	NaN	NaN	NaN	NaN	NaN	NaN	NaN	NaN	NaN
-13.701764	3.469678	148.066193	-30.622816	20.308878	145.902176	34.019489	1.133377	145.673203	NaN	NaN	NaN	NaN	NaN	NaN	NaN	NaN	NaN
-14.820859	2.442288	148.609131	-30.433088	20.111349	146.560532	NaN	NaN	NaN	NaN	NaN	NaN	NaN	NaN	NaN	NaN	NaN	NaN
-16.048462	1.395966	149.142944	-30.233992	19.883987	147.123734	NaN	NaN	NaN	NaN	NaN	NaN	NaN	NaN	NaN	NaN	NaN	NaN
-17.316017	0.483626	149.612778	-30.068308	19.623171	147.62117	34.752743	1.259702	145.931	NaN	NaN	NaN	NaN	NaN	NaN	NaN	NaN	NaN
-19.380348	-0.757006	150.147186	-29.802576	19.228456	148.173172	35.086189	1.266508	145.725388	NaN	NaN	NaN	NaN	NaN	NaN	NaN	NaN	NaN
-20.775002	-1.439333	150.42514	-29.634789	18.989401	148.456543	35.325958	1.27543	145.4375	NaN	NaN	NaN	NaN	NaN	NaN	NaN	NaN	NaN
-22.296776	-1.981301	150.700302	-29.451582	18.777388	148.678619	35.579788	1.290631	145.116837	NaN	NaN	NaN	NaN	NaN	NaN	NaN	NaN	NaN
-23.723625	-2.461211	150.875778	-29.248943	18.570168	148.845428	35.852062	1.305881	144.796143	NaN	NaN	NaN	NaN	NaN	NaN	NaN	NaN	NaN
-25.252644	-2.740485	151.092712	-29.070108	18.409018	149.009521	36.059372	1.299904	144.468445	NaN	NaN	NaN	NaN	NaN	NaN	NaN	NaN	NaN
-26.786905	-2.932445	151.219147	-28.922138	18.240019	149.138443	36.277416	1.315829	144.119003	NaN	NaN	NaN	NaN	NaN	NaN	NaN	NaN	NaN
-28.313538	-2.965	151.240891	-28.767231	18.061485	149.19397	36.457939	1.336979	143.730194	NaN	NaN	NaN	NaN	NaN	NaN	NaN	NaN	NaN
-30.615299	-2.772198	151.237122	-28.596172	17.780464	149.201538	36.662598	1.285265	143.060379	NaN	NaN	NaN	NaN	NaN	NaN	NaN	NaN	NaN
-32.070984	-2.501153	151.161057	-28.495935	17.560339	149.139328	36.742424	1.240265	142.582184	NaN	NaN	NaN	NaN	NaN	NaN	NaN	NaN	NaN
-33.536083	-2.076916	151.05838	-28.418129	17.343746	149.031967	36.79509	1.199884	142.088806	NaN	NaN	NaN	NaN	NaN	NaN	NaN	NaN	NaN
-34.937824	-1.529827	150.828262	-28.353405	17.108027	148.880905	36.835918	1.144127	141.644974	NaN	NaN	NaN	NaN	NaN	NaN	NaN	NaN	NaN
-36.255516	-0.895546	150.648849	-28.303606	16.874601	148.711761	36.818169	1.125087	141.162659	NaN	NaN	NaN	NaN	NaN	NaN	NaN	NaN	NaN
-37.567719	-0.105555	150.433502	-28.262949	16.641544	148.530624	36.759243	1.075043	140.720993	NaN	NaN	NaN	NaN	NaN	NaN	NaN	NaN	NaN
-38.739429	0.796518	150.207108	-28.243769	16.433409	148.332626	36.650787	1.053549	140.327148	NaN	NaN	NaN	NaN	NaN	NaN	NaN	NaN	NaN
-40.411377	2.401756	149.914169	-28.192165	16.169413	148.052643	36.450912	1.043747	139.774841	NaN	NaN	NaN	NaN	NaN	NaN	NaN	NaN	NaN
-41.31694	3.617075	149.688797	-28.166256	16.030514	147.874847	36.337856	1.058556	139.370529	28.193283	44.598507	135.990601	32.2655695	22.8285315	137.680565	-88.5980815	9.2324965	158.069129
-42.215412	4.938717	149.495514	-28.105583	15.8908	147.664963	36.246029	1.1409	138.893204	27.971172	44.677662	135.554581	32.1086005	22.909281	137.2238925	-88.3197665	8.872319	158.1060335
-42.930622	6.346836	149.145218	-28.030977	15.732178	147.421799	36.157822	1.210591	138.355545	27.85511	44.693802	135.163925	32.006466	22.9521965	136.759735	-88.06842	8.5121595	158.083863
-43.572433	7.854475	148.827972	-27.953661	15.538589	147.139145	36.056458	1.193457	137.805405	27.744436	44.711067	134.842865	31.900447	22.952262	136.324135	-87.807769	8.124916	157.954155
-44.12888	9.406716	148.325378	-27.869602	15.316881	146.771698	35.960144	1.14048	137.287613	27.667761	44.708778	134.663803	31.8139525	22.924629	135.975708	-87.5531565	7.709133	157.567688
-44.554554	11.053564	147.780807	-27.825684	15.068839	146.341034	35.91832	1.079688	136.797195	28.033627	44.524128	134.571762	31.9759735	22.801908	135.6844785	-87.6273415	7.33577	156.9975895
-44.955368	13.574616	146.889557	-27.852375	14.614638	145.62529	35.656036	0.737292	135.852341	28.133398	44.312439	134.662811	31.894717	22.5248655	135.257576	-87.599467	6.7044105	155.993004
-45.144356	15.205139	146.469177	-27.923124	14.270167	145.173615	35.461063	0.394481	135.256805	28.217066	44.055	134.966797	31.8390645	22.2247405	135.111801	-87.6853125	6.3155935	155.235429
-45.088623	16.898342	146.126968	-28.003962	13.896275	144.779602	35.224861	0.039997	134.637146	28.366327	43.72633	135.364929	31.795594	21.8831635	135.0010375	-87.803518	5.9093865	154.5581665
-44.926918	18.572533	146.053421	-28.076187	13.529226	144.418015	34.977478	-0.340672	134.091309	28.565741	43.339375	135.812958	31.7716095	21.4993515	134.9521335	-87.9239835	5.5591005	153.8838965
-44.562908	20.124165	145.996933	-28.149128	13.219683	144.125793	34.742634	-0.707292	133.678009	28.814766	42.940544	136.304962	31.7787	21.116626	134.9914855	-88.076956	5.32274	153.2601005
-44.126247	21.692762	146.03241	-28.224255	13.010285	143.859665	34.523586	-1.055352	133.214539	29.096947	42.55228	136.86322	31.8102665	20.748464	135.0388795	-88.2587765	5.272106	152.6804505
-43.505798	23.140566	146.054031	-28.31398	12.873218	143.597153	34.383789	-1.388884	132.967682	29.349804	42.192791	137.418884	31.8667965	20.4019535	135.193283	-88.4947565	5.3444825	152.001023
-42.4235	25.062769	146.081818	-28.483301	12.808447	143.319702	34.264183	-1.727633	132.812866	29.673677	41.780499	138.229492	31.96893	20.026433	135.521179	-88.935532	5.590461	151.118225
-41.547764	26.226822	146.134415	-28.579691	12.850052	143.209167	34.223461	-1.931298	132.87442	29.83033	41.617111	138.712219	32.0268955	19.8429065	135.7933195	-89.1862775	5.8571975	150.6250145
-40.581032	27.264606	146.051727	-28.679398	12.934237	143.117065	34.235809	-2.130496	132.969742	29.977745	41.486263	139.164795	32.106777	19.6778835	136.0672685	-89.465573	6.1905905	150.1668615
-39.553967	28.093672	145.975632	-28.774548	13.043048	143.032104	34.165077	-2.301638	133.224457	30.095881	41.376873	139.548645	32.130479	19.5376175	136.386551	-89.679575	6.5484785	149.677657
-38.461395	28.801104	145.822754	-28.86511	13.170595	142.927536	34.169228	-2.443125	133.447693	30.216984	41.322292	139.843658	32.193106	19.4395835	136.6456755	-89.923326	6.9016065	149.2093965
-37.304043	29.344992	145.535675	-28.945971	13.328862	142.766464	34.193615	-2.606572	133.712128	30.331463	41.27179	140.124832	32.262539	19.332609	136.91848	-90.154481	7.325115	148.614448
-36.114929	29.77832	145.187088	-29.046375	13.481277	142.605453	34.295315	-2.741694	133.936127	30.43856	41.230972	140.365875	32.3669375	19.244639	137.151001	-90.4596875	7.717915	148.059905
-34.264812	30.094755	144.712296	-29.178221	13.761802	142.398758	34.437637	-2.931761	134.477676	NaN	NaN	NaN	NaN	NaN	NaN	NaN	NaN	NaN
-33.007095	30.085941	144.391113	-29.179296	14.107087	142.372055	34.535694	-3.00432	134.875732	NaN	NaN	NaN	NaN	NaN	NaN	NaN	NaN	NaN
-31.749355	29.975193	144.164734	-29.379675	14.317062	142.343948	34.603493	-2.958485	135.355453	NaN	NaN	NaN	NaN	NaN	NaN	NaN	NaN	NaN
-30.523422	29.708651	144.070358	-29.50779	14.61135	142.427185	34.604691	-2.863226	135.880234	NaN	NaN	NaN	NaN	NaN	NaN	NaN	NaN	NaN
-29.310236	29.266516	144.033524	-29.637936	14.910914	142.569717	34.580757	-2.700103	136.458649	NaN	NaN	NaN	NaN	NaN	NaN	NaN	NaN	NaN
-28.139606	28.709724	144.086014	-29.762671	15.173141	142.737335	34.543423	-2.516292	137.133545	NaN	NaN	NaN	NaN	NaN	NaN	NaN	NaN	NaN
-26.996283	28.015491	144.204697	-29.898476	15.422924	142.924179	34.500202	-2.317155	137.803833	NaN	NaN	NaN	NaN	NaN	NaN	NaN	NaN	NaN
-25.374205	26.664764	144.423767	-30.091637	15.717069	143.227768	34.480526	-2.083671	138.805649	NaN	NaN	NaN	NaN	NaN	NaN	NaN	NaN	NaN
-24.373968	25.634733	144.604599	-30.164299	15.868645	143.432724	34.474964	-1.950755	139.462189	NaN	NaN	NaN	NaN	NaN	NaN	NaN	NaN	NaN
-23.408245	24.45068	144.714325	-30.193361	16.005377	143.639618	34.528286	-1.826423	140.041504	NaN	NaN	NaN	NaN	NaN	NaN	NaN	NaN	NaN
-22.524742	23.195393	144.802246	-30.22283	16.205082	143.838821	34.625469	-1.769773	140.619492	NaN	NaN	NaN	NaN	NaN	NaN	NaN	NaN	NaN
-21.756414	21.848457	144.848373	-30.291054	16.448162	143.997391	34.699299	-1.740701	141.233765	NaN	NaN	NaN	NaN	NaN	NaN	NaN	NaN	NaN
-21.07551	20.439083	144.838547	-30.375402	16.717709	144.109161	34.655594	-1.611788	141.868347	NaN	NaN	NaN	NaN	NaN	NaN	NaN	NaN	NaN
-20.557169	18.955875	144.869629	-30.484516	16.957764	144.147675	34.540188	-1.360319	142.573273	NaN	NaN	NaN	NaN	NaN	NaN	NaN	NaN	NaN
-20.043415	16.605484	144.922638	-30.686701	17.202587	144.140442	34.315796	-0.882281	143.584686	NaN	NaN	NaN	NaN	NaN	NaN	NaN	NaN	NaN
-19.886707	15.006372	145.069199	-30.840158	17.2654	144.151657	34.175262	-0.622944	144.100037	NaN	NaN	NaN	NaN	NaN	NaN	NaN	NaN	NaN
-19.858992	13.363807	145.162918	-30.982771	17.260582	144.172211	34.10614	-0.48458	144.532852	NaN	NaN	NaN	NaN	NaN	NaN	NaN	NaN	NaN
-19.971279	11.758588	145.32106	-31.105328	17.214458	144.219284	34.01807	-0.430412	144.852203	NaN	NaN	NaN	NaN	NaN	NaN	NaN	NaN	NaN
-20.256821	10.167794	145.527756	-31.194744	17.163116	144.335205	33.995705	-0.370723	145.067322	NaN	NaN	NaN	NaN	NaN	NaN	NaN	NaN	NaN
-20.611071	8.617983	145.740509	-31.267586	17.11973	144.512253	33.976738	-0.347542	145.225189	NaN	NaN	NaN	NaN	NaN	NaN	NaN	NaN	NaN
-21.133307	7.173292	146.036804	-31.36738	17.103777	144.764236	33.951202	-0.333065	145.361725	NaN	NaN	NaN	NaN	NaN	NaN	NaN	NaN	NaN
-22.196606	5.093592	146.526535	-31.489902	17.102669	145.160263	33.845501	-0.24985	145.549362	NaN	NaN	NaN	NaN	NaN	NaN	NaN	NaN	NaN
-23.04266	3.8672	146.875412	-31.598129	17.133348	145.438904	33.764229	-0.187312	145.637329	NaN	NaN	NaN	NaN	NaN	NaN	NaN	NaN	NaN
-24.009878	2.703497	147.206024	-31.716002	17.165415	145.7043	33.686836	-0.122414	145.71405	NaN	NaN	NaN	NaN	NaN	NaN	NaN	NaN	NaN
-25.105127	1.615459	147.511429	-31.810019	17.175219	145.95163	33.609592	-0.071442	145.718353	NaN	NaN	NaN	NaN	NaN	NaN	NaN	NaN	NaN
-26.236313	0.675242	147.790543	-31.91967	17.166046	146.196732	33.539406	-0.030038	145.691849	NaN	NaN	NaN	NaN	NaN	NaN	NaN	NaN	NaN
-27.47192	-0.184417	148.009155	-32.011318	17.123358	146.408707	33.501469	0.009524	145.576294	NaN	NaN	NaN	NaN	NaN	NaN	NaN	NaN	NaN
-28.815195	-0.956087	148.166733	-32.090118	17.069921	146.591003	33.457035	0.054008	145.404816	NaN	NaN	NaN	NaN	NaN	NaN	NaN	NaN	NaN
-30.816151	-1.879579	148.370514	-32.200302	16.954044	146.84935	33.422768	0.123612	145.055817	NaN	NaN	NaN	NaN	NaN	NaN	NaN	NaN	NaN
-32.285683	-2.331457	148.461456	-32.220779	16.817005	147.016983	33.42728	0.189353	144.750336	NaN	NaN	NaN	NaN	NaN	NaN	NaN	NaN	NaN
-33.727882	-2.705678	148.550369	-32.204067	16.653225	147.198669	33.481342	0.224053	144.421768	82.835159	14.329949	115.907967	58.1582505	7.277001	130.1648675	-122.5663845	26.029449	164.2324705
-35.153934	-2.964767	148.690277	-32.11116	16.4195	147.398361	33.560249	0.257892	144.071014	83.032097	14.088516	115.39135	58.296173	7.173204	129.731182	-122.518493	25.665796	165.06554
-36.61137	-3.122994	148.860138	-32.017033	16.182615	147.654633	33.680016	0.291227	143.696472	82.812538	14.036335	115.026352	58.246277	7.163781	129.361412	-122.280343	25.201449	165.947854
-38.070114	-3.113903	149.086288	-31.891521	15.931145	147.911194	33.80827	0.30616	143.349365	82.230316	14.129917	114.84935	58.019293	7.2180385	129.0993575	-121.802335	24.6442515	166.7230305
-39.479694	-3.015239	149.358002	-31.74037	15.637134	148.202209	33.954697	0.33358	142.988983	81.348625	14.432406	114.8088	57.651661	7.382993	128.8988915	-121.132401	23.891275	167.5055265
-41.611332	-2.65111	149.910049	-31.509197	15.143207	148.646606	34.14463	0.314832	142.40448	NaN	NaN	NaN	NaN	NaN	NaN	NaN	NaN	NaN
-42.927647	-2.302041	150.250229	-31.342325	14.775146	148.918839	34.273781	0.23479	141.979736	NaN	NaN	NaN	NaN	NaN	NaN	NaN	NaN	NaN
-44.191448	-1.842212	150.566635	-31.118826	14.356427	149.137421	34.404053	0.145792	141.547852	NaN	NaN	NaN	NaN	NaN	NaN	NaN	NaN	NaN
-45.374851	-1.292523	150.832367	-30.894085	13.919566	149.302292	34.509304	0.014503	141.091888	NaN	NaN	NaN	NaN	NaN	NaN	NaN	NaN	NaN
-46.464035	-0.655918	151.009827	-30.655676	13.476208	149.415009	34.588036	-0.098042	140.647995	NaN	NaN	NaN	NaN	NaN	NaN	NaN	NaN	NaN
-47.481659	0.078109	151.112717	-30.43652	13.034294	149.456314	34.653114	-0.19577	140.241104	NaN	NaN	NaN	NaN	NaN	NaN	NaN	NaN	NaN
-48.375053	0.876019	151.12738	-30.270594	12.641178	149.429947	34.660202	-0.264019	139.801376	NaN	NaN	NaN	NaN	NaN	NaN	NaN	NaN	NaN
-49.628727	2.248856	150.994705	-30.112045	12.068898	149.216125	34.620087	-0.438824	139.189835	NaN	NaN	NaN	NaN	NaN	NaN	NaN	NaN	NaN
-50.285797	3.235203	150.802368	-30.03447	11.722911	148.98558	34.530041	-0.576903	138.748749	NaN	NaN	NaN	NaN	NaN	NaN	NaN	NaN	NaN
-50.921757	4.296743	150.591324	-30.01112	11.397208	148.699844	34.40567	-0.760728	138.265045	25.477509	42.38641	137.21788	29.9415895	20.812841	137.7414625	-89.9638295	1.981575	159.6582255
-51.382973	5.372182	150.280838	-30.033762	11.075317	148.339676	34.209953	-0.962852	137.808304	25.370323	42.22176	137.014908	29.790138	20.629454	137.411606	-89.857662	1.52118	159.267746
-51.723827	6.533381	149.967041	-30.064688	10.783463	147.96138	33.979801	-1.124676	137.299255	25.29327	42.042805	136.860718	29.6365355	20.4590645	137.0799865	-89.7659115	1.1078615	158.8427735
-51.968185	7.663771	149.704422	-30.109325	10.520724	147.563171	33.736172	-1.320167	136.769836	25.206709	41.849442	136.73584	29.4714405	20.2646375	136.752838	-89.6900905	0.776810499999996	158.373504
-52.029739	8.793527	149.403519	-30.168983	10.286422	147.182434	33.486904	-1.489601	136.285431	25.157429	41.656033	136.627487	29.3221665	20.083216	136.456459	-89.6601325	0.489628	157.908409
-51.89143	10.494431	149.084122	-30.249586	9.945218	146.661392	33.117069	-1.753967	135.4823	25.107336	41.346096	136.451645	29.1122025	19.7960645	135.9669725	-89.6113745	0.0943715000000012	157.3558115
-51.587337	11.572475	148.91185	-30.286848	9.74346	146.341705	32.893997	-1.942301	135.014481	25.092962	41.151558	136.340012	28.9934795	19.6046285	135.6772465	-89.5671755	-0.117708499999999	157.0061635
-51.102375	12.584056	148.679977	-30.325735	9.57031	146.03804	32.692936	-2.104352	134.550369	25.060278	40.969719	136.229401	28.876607	19.4326835	135.389885	-89.528077	-0.292063500000001	156.686195
-50.517799	13.522317	148.471786	-30.348778	9.401274	145.733994	32.527966	-2.253648	134.145081	25.052708	40.784328	136.082794	28.790337	19.26534	135.1139375	-89.487893	-0.462792	156.3540505
-49.739014	14.383714	148.209518	-30.382187	9.247151	145.421982	32.36657	-2.431534	133.779358	25.044287	40.581226	135.903671	28.7054285	19.074846	134.8415145	-89.4698025	-0.580544	156.0024495
-48.851067	15.213542	147.868027	-30.423456	9.118869	145.099457	32.20116	-2.611836	133.461838	25.033707	40.382473	135.691483	28.6174335	18.8853185	134.5766605	-89.4643455	-0.6475805	155.6222535
-47.845284	15.951686	147.43631	-30.478558	9.018021	144.762268	32.028755	-2.805144	133.19809	25.03038	40.177147	135.392471	28.5295675	18.6860015	134.2952805	-89.4866835	-0.649959500000001	155.2292555
-46.069946	16.936775	146.706573	-30.538809	8.865182	144.213287	31.785223	-3.099375	132.840683	25.006453	39.900131	134.895584	28.395838	18.400378	133.8681335	-89.473456	-0.670013999999998	154.5584405
-44.716038	17.504959	146.100693	-30.574781	8.799687	143.861343	31.70105	-3.308671	132.674957	24.985767	39.73037	134.499771	28.3434085	18.2108495	133.587364	-89.4929705	-0.611475500000001	154.135322
-43.27927	18.020157	145.476608	-30.612335	8.765226	143.511902	31.668573	-3.495161	132.586609	24.996218	39.57402	134.116989	28.3323955	18.0394295	133.351799	-89.5570655	-0.508977499999997	153.672005
-41.683353	18.503613	144.74614	-30.65416	8.750957	143.166321	31.733635	-3.679345	132.658524	25.105894	39.436245	133.908798	28.4197645	17.87845	133.283661	-89.7280845	-0.376536000000002	153.048981
-39.950699	18.901691	144.030151	-30.683523	8.764435	142.907959	32.067596	-3.949735	133.204437	25.518417	39.359177	134.228516	28.7930065	17.704721	133.7164765	-90.1600525	-0.175851000000002	152.0994415
-38.019772	19.242796	143.688919	-30.617031	8.79248	143.048752	32.70739	-4.186849	134.319336	26.281456	39.251472	135.279572	29.494423	17.5323115	134.799454	-90.728485	0.0526485000000001	151.29805
-35.99366	19.469387	143.709213	-30.50555	8.887657	143.502838	33.45459	-4.485739	135.840424	27.082073	39.137703	136.8694	30.2683315	17.325982	136.354912	-91.2794315	0.449332000000002	150.650764
-32.858383	19.735418	144.370728	-30.668692	8.947414	144.363708	34.056103	-4.909015	138.288528	NaN	NaN	NaN	NaN	NaN	NaN	NaN	NaN	NaN
-30.802404	19.790735	145.061707	-30.892471	9.059265	144.946747	34.144577	-5.105838	139.721924	NaN	NaN	NaN	NaN	NaN	NaN	NaN	NaN	NaN
-28.816181	19.758316	145.826782	-31.207367	9.185658	145.403992	34.114128	-5.380371	141.212616	NaN	NaN	NaN	NaN	NaN	NaN	NaN	NaN	NaN
-26.9167	19.642363	146.670761	-31.521639	9.352324	145.78833	NaN	NaN	NaN	NaN	NaN	NaN	NaN	NaN	NaN	NaN	NaN	NaN
-25.106224	19.43639	147.390366	-31.782774	9.542546	146.001633	NaN	NaN	NaN	NaN	NaN	NaN	NaN	NaN	NaN	NaN	NaN	NaN
-23.350925	19.126026	147.907715	-31.959257	9.722757	146.008911	NaN	NaN	NaN	NaN	NaN	NaN	NaN	NaN	NaN	NaN	NaN	NaN
-21.701679	18.72961	148.301651	-32.078136	9.927588	145.851074	NaN	NaN	NaN	NaN	NaN	NaN	NaN	NaN	NaN	NaN	NaN	NaN
-19.426086	17.966858	148.578186	-32.213669	10.259106	145.464127	NaN	NaN	NaN	NaN	NaN	NaN	NaN	NaN	NaN	NaN	NaN	NaN
-18.04549	17.291113	148.620148	-32.26416	10.497646	145.205383	NaN	NaN	NaN	NaN	NaN	NaN	NaN	NaN	NaN	NaN	NaN	NaN
-16.828697	16.535608	148.604385	-32.291031	10.747721	145.062241	NaN	NaN	NaN	NaN	NaN	NaN	NaN	NaN	NaN	NaN	NaN	NaN
-15.76909	15.599246	148.599014	-32.296093	10.99146	145.066193	NaN	NaN	NaN	NaN	NaN	NaN	NaN	NaN	NaN	NaN	NaN	NaN
-14.864553	14.504835	148.55835	-32.282375	11.214874	145.103287	NaN	NaN	NaN	NaN	NaN	NaN	NaN	NaN	NaN	NaN	NaN	NaN
-14.102562	13.315084	148.447693	-32.238079	11.4208	145.099991	NaN	NaN	NaN	NaN	NaN	NaN	NaN	NaN	NaN	NaN	NaN	NaN
-13.52631	11.977656	148.312515	-32.189091	11.626544	145.058762	NaN	NaN	NaN	NaN	NaN	NaN	NaN	NaN	NaN	NaN	NaN	NaN
-12.987452	9.722919	148.060883	-32.133293	11.948572	144.934769	NaN	NaN	NaN	NaN	NaN	NaN	NaN	NaN	NaN	NaN	NaN	NaN
-12.856057	8.088459	147.884781	-32.090763	12.191821	144.867889	NaN	NaN	NaN	NaN	NaN	NaN	NaN	NaN	NaN	NaN	NaN	NaN
-12.92434	6.359604	147.80249	-32.026844	12.469575	144.858917	NaN	NaN	NaN	NaN	NaN	NaN	NaN	NaN	NaN	NaN	NaN	NaN
-13.21648	4.56258	147.818039	-31.976944	12.75229	144.91246	NaN	NaN	NaN	NaN	NaN	NaN	NaN	NaN	NaN	NaN	NaN	NaN
-13.70265	2.684443	147.889084	-31.910074	13.018918	145.032227	NaN	NaN	NaN	NaN	NaN	NaN	NaN	NaN	NaN	NaN	NaN	NaN
-14.430565	0.774227	148.099426	-31.834602	13.270423	145.184387	NaN	NaN	NaN	NaN	NaN	NaN	NaN	NaN	NaN	NaN	NaN	NaN
-15.343515	-1.14342	148.39949	-31.756592	13.493402	145.37262	NaN	NaN	NaN	NaN	NaN	NaN	NaN	NaN	NaN	NaN	NaN	NaN
-17.067415	-4.028064	149.042374	-31.632223	13.782169	145.750076	NaN	NaN	NaN	NaN	NaN	NaN	NaN	NaN	NaN	NaN	NaN	NaN
-18.452202	-5.870304	149.606567	-31.52639	13.914021	146.05098	NaN	NaN	NaN	NaN	NaN	NaN	NaN	NaN	NaN	NaN	NaN	NaN
-20.001297	-7.653965	150.21109	-31.394398	13.997526	146.364517	NaN	NaN	NaN	NaN	NaN	NaN	NaN	NaN	NaN	NaN	NaN	NaN
-21.692324	-9.35636	150.855988	-31.243774	14.000598	146.688828	NaN	NaN	NaN	NaN	NaN	NaN	NaN	NaN	NaN	NaN	NaN	NaN
-23.540625	-10.893223	151.626114	-31.091959	13.940141	147.039444	NaN	NaN	NaN	NaN	NaN	NaN	NaN	NaN	NaN	NaN	NaN	NaN
-25.480186	-12.332751	152.141724	-30.931934	13.797569	147.372406	NaN	NaN	NaN	NaN	NaN	NaN	NaN	NaN	NaN	NaN	NaN	NaN
-27.526066	-13.626845	152.643555	-30.767008	13.56811	147.691757	NaN	NaN	NaN	NaN	NaN	NaN	NaN	NaN	NaN	NaN	NaN	NaN
-30.781197	-15.302274	153.52977	-30.603542	13.144297	148.233124	NaN	NaN	NaN	NaN	NaN	NaN	NaN	NaN	NaN	NaN	NaN	NaN
-33.06142	-16.171373	154.169052	-30.513018	12.828721	148.660004	NaN	NaN	NaN	NaN	NaN	NaN	NaN	NaN	NaN	NaN	NaN	NaN
-35.346676	-16.831032	154.905991	-30.397827	12.506967	149.127151	NaN	NaN	NaN	NaN	NaN	NaN	NaN	NaN	NaN	NaN	NaN	NaN
-37.661915	-17.2938	155.66861	-30.234962	12.188454	149.610916	NaN	NaN	NaN	NaN	NaN	NaN	NaN	NaN	NaN	NaN	NaN	NaN
-39.957447	-17.539701	156.455353	-30.021906	11.883762	150.117691	NaN	NaN	NaN	NaN	NaN	NaN	NaN	NaN	NaN	NaN	NaN	NaN
-42.14143	-17.515202	157.211899	-29.737627	11.582073	150.621429	NaN	NaN	NaN	NaN	NaN	NaN	NaN	NaN	NaN	NaN	NaN	NaN
-44.323574	-17.359211	158.08403	-29.379759	11.253244	151.127945	NaN	NaN	NaN	26.350355	40.310478	138.31076	NaN	NaN	NaN	NaN	NaN	NaN
NaN	NaN	NaN	-28.731144	10.761098	151.891724	NaN	NaN	NaN	26.19195	40.390633	137.741821	NaN	NaN	NaN	NaN	NaN	NaN
NaN	NaN	NaN	-28.306791	10.472701	152.4021	NaN	NaN	NaN	26.089525	40.471413	137.50531	NaN	NaN	NaN	NaN	NaN	NaN
NaN	NaN	NaN	-27.889746	10.22863	152.871521	NaN	NaN	NaN	25.945616	40.563297	137.311096	NaN	NaN	NaN	NaN	NaN	NaN
NaN	NaN	NaN	-27.522078	10.006657	153.246384	NaN	NaN	NaN	25.797606	40.670658	137.123901	NaN	NaN	NaN	NaN	NaN	NaN
NaN	NaN	NaN	-27.161575	9.762261	153.504883	NaN	NaN	NaN	25.491619	40.817879	136.844772	NaN	NaN	NaN	NaN	NaN	NaN
NaN	NaN	NaN	-26.907337	9.521384	153.607224	NaN	NaN	NaN	25.275707	40.919708	136.466827	NaN	NaN	NaN	NaN	NaN	NaN
NaN	NaN	NaN	-26.714331	9.28175	153.597748	NaN	NaN	NaN	NaN	NaN	NaN	NaN	NaN	NaN	NaN	NaN	NaN
NaN	NaN	NaN	-26.492102	8.943152	153.510208	NaN	NaN	NaN	NaN	NaN	NaN	NaN	NaN	NaN	NaN	NaN	NaN
NaN	NaN	NaN	-26.35231	8.683622	153.436554	NaN	NaN	NaN	NaN	NaN	NaN	NaN	NaN	NaN	NaN	NaN	NaN
NaN	NaN	NaN	-26.252821	8.399465	153.35173	NaN	NaN	NaN	NaN	NaN	NaN	NaN	NaN	NaN	NaN	NaN	NaN
NaN	NaN	NaN	-26.168505	8.058968	153.204803	36.134083	-0.961648	137.438507	NaN	NaN	NaN	NaN	NaN	NaN	NaN	NaN	NaN
NaN	NaN	NaN	-26.077646	7.739191	153.019012	36.037666	-1.066828	137.00853	NaN	NaN	NaN	NaN	NaN	NaN	NaN	NaN	NaN
NaN	NaN	NaN	-26.023811	7.481407	152.746704	35.94371	-1.192846	136.582245	NaN	NaN	NaN	NaN	NaN	NaN	NaN	NaN	NaN
NaN	NaN	NaN	-26.006361	7.234051	152.389313	35.799587	-1.301982	136.063583	NaN	NaN	NaN	NaN	NaN	NaN	NaN	NaN	NaN
NaN	NaN	NaN	-26.087269	6.930044	151.716049	35.501965	-1.499495	135.259003	NaN	NaN	NaN	NaN	NaN	NaN	NaN	NaN	NaN
NaN	NaN	NaN	-26.20998	6.814768	151.22905	35.29071	-1.588605	134.764008	NaN	NaN	NaN	NaN	NaN	NaN	NaN	NaN	NaN
NaN	NaN	NaN	-26.382959	6.751352	150.661331	35.091473	-1.629683	134.408646	26.010281	40.458553	135.784378	30.550877	19.414435	135.096512	-83.316795	-5.911731	166.22615
NaN	NaN	NaN	-26.605263	6.769238	150.023331	34.920456	-1.668221	134.142395	25.986111	40.452511	135.737564	30.4532835	19.392145	134.9399795	-83.6638095	-5.853669	165.1066825
NaN	NaN	NaN	-26.869032	6.860559	149.361465	34.781891	-1.694354	133.979492	25.987339	40.453911	135.728821	30.384615	19.3797785	134.8541565	-84.122679	-5.6586605	163.8687735
NaN	NaN	NaN	-27.145079	6.991421	148.640137	34.55188	-1.721727	133.826523	26.017458	40.465279	135.807602	30.284669	19.371776	134.8170625	-84.574827	-5.388934	162.4632115
NaN	NaN	NaN	-27.418196	7.114521	148.02916	34.249191	-1.773274	133.516312	26.095169	40.478027	136.007568	30.17218	19.3523765	134.76194	-85.008572	-5.1233345	161.29638
NaN	NaN	NaN	-27.680183	7.393957	147.44603	33.946888	-1.766835	133.07782	26.407654	40.58007	136.489456	30.177271	19.4066175	134.783638	-85.537637	-4.6187035	160.108422
NaN	NaN	NaN	-27.782244	7.718951	147.314728	33.837601	-1.645695	133.084137	26.747349	40.708851	137.090118	30.292475	19.531578	135.0871275	-85.856963	-4.093676	159.5423285
-55.697395	25.445747	154.922943	-27.853855	8.082142	147.337814	33.924824	-1.484866	133.264359	NaN	NaN	NaN	NaN	NaN	NaN	NaN	NaN	NaN
-53.716702	26.974276	154.926483	-27.923403	8.483526	147.499496	33.940361	-1.319241	133.695145	NaN	NaN	NaN	NaN	NaN	NaN	NaN	NaN	NaN
-51.554382	28.385431	155.033905	-28.010052	8.86097	147.715363	34.032047	-1.228047	134.073425	NaN	NaN	NaN	NaN	NaN	NaN	NaN	NaN	NaN
-49.25824	29.604853	155.195404	-28.078419	9.24664	148.003311	34.087051	-1.175214	134.541	NaN	NaN	NaN	NaN	NaN	NaN	NaN	NaN	NaN
-46.821072	30.669483	155.375229	-28.144297	9.66152	148.280273	34.140881	-1.181763	135.046021	NaN	NaN	NaN	NaN	NaN	NaN	NaN	NaN	NaN
-42.970715	31.909502	155.338852	-28.235653	10.307323	148.630524	34.236515	-1.236894	135.87735	NaN	NaN	NaN	NaN	NaN	NaN	NaN	NaN	NaN
-40.307228	32.573875	155.044388	-28.288231	10.744966	148.768509	34.340729	-1.276839	136.417862	NaN	NaN	NaN	NaN	NaN	NaN	NaN	NaN	NaN
-37.581757	33.021149	154.600739	-28.336767	11.20376	148.863586	34.494602	-1.33561	136.98259	NaN	NaN	NaN	NaN	NaN	NaN	NaN	NaN	NaN
-34.741337	33.388947	153.949799	-28.407816	11.598166	148.87616	34.7313	-1.407184	137.653763	NaN	NaN	NaN	NaN	NaN	NaN	NaN	NaN	NaN
-31.901932	33.592724	153.08905	-28.423744	12.090342	148.767502	35.052402	-1.422472	138.523376	NaN	NaN	NaN	NaN	NaN	NaN	NaN	NaN	NaN
-28.988663	33.616821	152.242538	-28.420914	12.600788	148.653351	35.445137	-1.429072	139.530701	NaN	NaN	NaN	NaN	NaN	NaN	NaN	NaN	NaN
-26.011923	33.451824	151.551056	-28.431612	13.144168	148.547821	35.839176	-1.525784	140.715027	NaN	NaN	NaN	NaN	NaN	NaN	NaN	NaN	NaN
-21.586578	32.970341	150.760239	-28.539423	14.052365	148.373779	NaN	NaN	NaN	NaN	NaN	NaN	NaN	NaN	NaN	NaN	NaN	NaN
-18.741077	32.48278	150.685532	-28.675123	14.697178	148.351151	NaN	NaN	NaN	NaN	NaN	NaN	NaN	NaN	NaN	NaN	NaN	NaN
-16.021879	31.826092	150.845795	-28.834978	15.308391	148.271347	NaN	NaN	NaN	NaN	NaN	NaN	NaN	NaN	NaN	NaN	NaN	NaN
-13.430041	31.022188	151.318741	-28.98645	15.847071	148.276749	NaN	NaN	NaN	NaN	NaN	NaN	NaN	NaN	NaN	NaN	NaN	NaN
-11.007597	30.161795	151.958771	-29.111279	16.275272	148.176544	NaN	NaN	NaN	NaN	NaN	NaN	NaN	NaN	NaN	NaN	NaN	NaN
-8.730761	29.20525	152.502899	-29.147816	16.651623	147.939087	NaN	NaN	NaN	NaN	NaN	NaN	NaN	NaN	NaN	NaN	NaN	NaN
-6.592607	28.158878	153.168747	-29.12204	16.896517	147.76619	NaN	NaN	NaN	NaN	NaN	NaN	NaN	NaN	NaN	NaN	NaN	NaN
-3.700623	26.517242	154.024521	-28.968981	17.158401	147.492844	NaN	NaN	NaN	NaN	NaN	NaN	NaN	NaN	NaN	NaN	NaN	NaN
-1.911669	25.332657	154.387421	-28.72291	17.288525	147.198349	NaN	NaN	NaN	NaN	NaN	NaN	NaN	NaN	NaN	NaN	NaN	NaN
-0.400215	24.100096	154.732849	-28.486065	17.383249	146.921341	NaN	NaN	NaN	NaN	NaN	NaN	NaN	NaN	NaN	NaN	NaN	NaN
0.957499	22.792089	154.894287	-28.216658	17.513214	146.59581	NaN	NaN	NaN	NaN	NaN	NaN	NaN	NaN	NaN	NaN	NaN	NaN
2.154983	21.456287	154.908218	-27.936646	17.662491	146.287567	NaN	NaN	NaN	NaN	NaN	NaN	NaN	NaN	NaN	NaN	NaN	NaN
3.095569	20.055471	154.948547	-27.706226	17.839714	146.110855	NaN	NaN	NaN	NaN	NaN	NaN	NaN	NaN	NaN	NaN	NaN	NaN
3.798985	18.610153	154.891693	-27.497122	18.101557	146.008377	NaN	NaN	NaN	NaN	NaN	NaN	NaN	NaN	NaN	NaN	NaN	NaN
4.375958	16.442009	154.788666	-27.1987	18.559736	146.003143	NaN	NaN	NaN	NaN	NaN	NaN	NaN	NaN	NaN	NaN	NaN	NaN
4.466181	14.931437	154.683182	-27.043789	18.890368	146.138794	NaN	NaN	NaN	NaN	NaN	NaN	NaN	NaN	NaN	NaN	NaN	NaN
4.32744	13.433325	154.596176	-26.9151	19.18996	146.346497	NaN	NaN	NaN	NaN	NaN	NaN	NaN	NaN	NaN	NaN	NaN	NaN
3.935136	11.853312	154.547852	-26.8046	19.44252	146.604889	NaN	NaN	NaN	NaN	NaN	NaN	NaN	NaN	NaN	NaN	NaN	NaN
3.367027	10.309272	154.502274	-26.705515	19.684084	146.974258	NaN	NaN	NaN	NaN	NaN	NaN	NaN	NaN	NaN	NaN	NaN	NaN
2.533233	8.756217	154.525787	-26.629635	19.911421	147.391602	NaN	NaN	NaN	NaN	NaN	NaN	NaN	NaN	NaN	NaN	NaN	NaN
1.59364	7.250401	154.427322	-26.488838	20.15497	147.747238	NaN	NaN	NaN	NaN	NaN	NaN	NaN	NaN	NaN	NaN	NaN	NaN
-0.206098	5.08372	154.327103	-26.314861	20.568604	148.327194	NaN	NaN	NaN	NaN	NaN	NaN	NaN	NaN	NaN	NaN	NaN	NaN
-1.608464	3.774637	154.240479	-26.206005	20.853754	148.709641	NaN	NaN	NaN	NaN	NaN	NaN	NaN	NaN	NaN	NaN	NaN	NaN
-3.190329	2.495572	154.17923	-26.128799	21.105709	149.125122	NaN	NaN	NaN	NaN	NaN	NaN	NaN	NaN	NaN	NaN	NaN	NaN
-4.893099	1.335897	154.177887	-26.064297	21.294725	149.558334	NaN	NaN	NaN	NaN	NaN	NaN	NaN	NaN	NaN	NaN	NaN	NaN
-6.758801	0.237155	154.195999	-26.070803	21.415726	150.048737	NaN	NaN	NaN	NaN	NaN	NaN	NaN	NaN	NaN	NaN	NaN	NaN
-8.702131	-0.736177	154.270142	-26.074162	21.476116	150.541504	NaN	NaN	NaN	NaN	NaN	NaN	NaN	NaN	NaN	NaN	NaN	NaN
-10.735093	-1.639416	154.398254	-26.09477	21.481693	151.068695	NaN	NaN	NaN	NaN	NaN	NaN	NaN	NaN	NaN	NaN	NaN	NaN
-13.936132	-2.754308	154.744797	-26.198214	21.397129	151.897949	NaN	NaN	NaN	NaN	NaN	NaN	NaN	NaN	NaN	NaN	NaN	NaN
-16.097704	-3.387944	154.922134	-26.310141	21.277588	152.349457	NaN	NaN	NaN	NaN	NaN	NaN	NaN	NaN	NaN	NaN	NaN	NaN
-18.337399	-3.888975	155.056198	-26.415596	21.131207	152.658569	NaN	NaN	NaN	NaN	NaN	NaN	NaN	NaN	NaN	NaN	NaN	NaN
-20.532761	-4.284175	155.204803	-26.539072	20.990871	152.907349	NaN	NaN	NaN	NaN	NaN	NaN	NaN	NaN	NaN	NaN	NaN	NaN
-22.763605	-4.55393	155.31134	-26.664978	20.842205	153.095505	NaN	NaN	NaN	NaN	NaN	NaN	NaN	NaN	NaN	NaN	NaN	NaN
-24.932802	-4.74006	155.346085	-26.784834	20.674902	153.200317	NaN	NaN	NaN	NaN	NaN	NaN	NaN	NaN	NaN	NaN	NaN	NaN
-27.089764	-4.793752	155.414063	-26.88055	20.513912	153.251358	37.152756	0.53228	144.99202	NaN	NaN	NaN	NaN	NaN	NaN	NaN	NaN	NaN
-30.217278	-4.708498	155.56636	-27.011215	20.297142	153.329987	37.031853	0.46841	144.342072	NaN	NaN	NaN	NaN	NaN	NaN	NaN	NaN	NaN
-32.251312	-4.53707	155.739944	-27.106085	20.156544	153.373871	36.973091	0.463077	143.939072	39.188469	40.606152	136.964157	38.08078	20.5346145	140.4516145	-92.29295	19.7784735	166.2961275
-34.183918	-4.272057	155.913681	-27.187475	20.034338	153.401962	36.866192	0.418144	143.555435	NaN	NaN	NaN	NaN	NaN	NaN	NaN	NaN	NaN
-36.036343	-3.89365	156.124405	-27.256876	19.927746	153.419083	36.732105	0.441714	143.238083	NaN	NaN	NaN	NaN	NaN	NaN	NaN	NaN	NaN
-37.799446	-3.366327	156.331711	-27.313923	19.825224	153.425858	36.574699	0.444968	142.878525	38.318954	39.98716	137.210449	37.4468265	20.216064	140.044487	-92.0746725	19.434384	166.807229
-39.446968	-2.743446	156.505859	-27.349642	19.716974	153.37796	36.41264	0.437094	142.583115	NaN	NaN	NaN	NaN	NaN	NaN	NaN	NaN	NaN
-41.012226	-2.023286	156.657761	-27.380484	19.602552	153.323227	36.289017	0.45475	142.277832	NaN	NaN	NaN	NaN	NaN	NaN	NaN	NaN	NaN
-43.07275	-0.746429	156.927383	-27.438332	19.380632	153.252335	36.102406	0.522104	141.838882	NaN	NaN	NaN	NaN	NaN	NaN	NaN	NaN	NaN
-44.290085	0.230996	157.06041	-27.459463	19.212286	153.178604	36.01334	0.566867	141.548615	NaN	NaN	NaN	NaN	NaN	NaN	NaN	NaN	NaN
-45.349911	1.278479	157.138657	-27.451721	19.015591	153.07576	35.945206	0.632446	141.243286	NaN	NaN	NaN	NaN	NaN	NaN	NaN	NaN	NaN
-46.272858	2.424359	157.118851	-27.425142	18.78982	152.953308	35.887077	0.678327	140.94313	NaN	NaN	NaN	NaN	NaN	NaN	NaN	NaN	NaN
-47.059483	3.648896	156.943069	-27.420584	18.515738	152.787308	35.844593	0.697905	140.59082	NaN	NaN	NaN	NaN	NaN	NaN	NaN	NaN	NaN
-47.713314	4.95781	156.684479	-27.400404	18.219486	152.597946	35.776268	0.696895	140.19397	NaN	NaN	NaN	NaN	NaN	NaN	NaN	NaN	NaN
-48.229416	6.335656	156.337219	-27.393904	17.894108	152.386261	35.702801	0.648584	139.794205	NaN	NaN	NaN	NaN	NaN	NaN	NaN	NaN	NaN
-48.788773	8.590777	155.722748	-27.455368	17.410528	152.008682	35.524879	0.542919	139.173431	NaN	NaN	NaN	NaN	NaN	NaN	NaN	NaN	NaN
-48.946564	10.152782	155.154083	-27.53021	17.069805	151.682388	35.399609	0.433905	138.77861	NaN	NaN	NaN	NaN	NaN	NaN	NaN	NaN	NaN
-49.005817	11.797218	154.601578	-27.630116	16.729811	151.316727	35.23954	0.321379	138.398712	NaN	NaN	NaN	NaN	NaN	NaN	NaN	NaN	NaN
-48.868328	13.50566	153.914154	-27.76733	16.406221	150.897385	35.03896	0.211088	137.985641	NaN	NaN	NaN	NaN	NaN	NaN	NaN	NaN	NaN
-48.647976	15.17151	153.245544	-27.955536	16.1294	150.428741	34.838577	0.103614	137.571854	NaN	NaN	NaN	NaN	NaN	NaN	NaN	NaN	NaN
-48.228329	16.903473	152.542389	-28.144295	15.875256	149.923187	34.621651	0.016901	137.143814	NaN	NaN	NaN	NaN	NaN	NaN	NaN	NaN	NaN
-47.656395	18.634077	151.872986	-28.328413	15.639171	149.386017	34.39473	0.0023	136.699692	27.85289	43.299423	136.283417	31.12381	21.6508615	136.4915545	-87.780636	9.6274805	162.2804795
-46.453148	21.223034	150.837738	-28.578985	15.379421	148.550049	34.058197	0.019233	136.026947	27.630085	43.285957	136.104172	30.844141	21.652595	136.0655595	-88.002111	9.106247	161.0345385
-45.463257	22.912706	150.22612	-28.72607	15.254691	148.026215	33.842285	0.038448	135.654541	NaN	NaN	NaN	NaN	NaN	NaN	NaN	NaN	NaN
-44.329418	24.604803	149.568893	-28.893984	15.153834	147.550476	33.678307	0.036704	135.38475	27.580967	43.319283	136.225342	30.629637	21.6779935	135.805046	-88.417605	8.6296745	159.295906
-43.003849	26.220554	149.053543	-29.017757	15.054885	147.144257	33.650471	0.045412	135.280457	27.727234	43.314072	136.57869	30.6888525	21.679742	135.9295735	-88.7243665	8.430028	158.3589405
-41.546989	27.799746	148.59082	-29.11739	14.954361	146.862198	33.736542	0.000183	135.396622	27.967426	43.294006	137.214554	30.851984	21.6470945	136.305588	-89.086764	8.2616275	157.418808
-39.958122	29.301918	148.248703	-29.175987	14.878352	146.582397	33.943954	-0.082951	135.703125	28.264656	43.250187	138.101578	31.104305	21.583618	136.9023515	-89.456279	8.173086	156.2624425
-38.248108	30.708963	147.902206	-29.264212	14.752351	146.24263	34.190514	-0.168488	136.122375	28.600138	43.20211	139.157562	31.395326	21.516811	137.6399685	-89.92375	7.987891	154.8452915
-35.536484	32.632847	147.62178	-29.40168	14.646514	145.619156	34.54987	-0.360339	136.682556	NaN	NaN	NaN	NaN	NaN	NaN	NaN	NaN	NaN
-33.661667	33.760242	147.324295	-29.487249	14.626545	145.059555	34.78923	-0.521049	137.054565	NaN	NaN	NaN	NaN	NaN	NaN	NaN	NaN	NaN
-31.794897	34.766525	147.0923	-29.574177	14.676624	144.514374	35.020748	-0.59166	137.379852	NaN	NaN	NaN	NaN	NaN	NaN	NaN	NaN	NaN
-29.916679	35.603405	147.048584	-29.627359	14.729263	143.981689	35.226395	-0.62253	137.677948	NaN	NaN	NaN	NaN	NaN	NaN	NaN	NaN	NaN
-28.039715	36.279839	146.862473	-29.651075	14.817266	143.575073	35.404041	-0.669923	138.008041	NaN	NaN	NaN	NaN	NaN	NaN	NaN	NaN	NaN
-26.182667	36.832558	146.942062	-29.624214	14.945023	143.328079	35.590721	-0.67942	138.409653	NaN	NaN	NaN	NaN	NaN	NaN	NaN	NaN	NaN
-24.367334	37.216038	147.048599	-29.566442	15.114326	143.244156	35.748806	-0.692933	138.884659	NaN	NaN	NaN	NaN	NaN	NaN	NaN	NaN	NaN
-21.735645	37.439449	147.503891	-29.4548	15.382012	143.357101	NaN	NaN	NaN	NaN	NaN	NaN	NaN	NaN	NaN	NaN	NaN	NaN
-20.11622	37.341915	147.955246	-29.367208	15.53271	143.564194	NaN	NaN	NaN	NaN	NaN	NaN	NaN	NaN	NaN	NaN	NaN	NaN
-18.590652	37.047195	148.56868	-29.296625	15.632905	143.910736	NaN	NaN	NaN	NaN	NaN	NaN	NaN	NaN	NaN	NaN	NaN	NaN
-17.202534	36.563957	149.364944	-29.240725	15.668517	144.348068	NaN	NaN	NaN	NaN	NaN	NaN	NaN	NaN	NaN	NaN	NaN	NaN
-15.947792	35.917782	150.179214	-29.192394	15.675751	144.852402	NaN	NaN	NaN	NaN	NaN	NaN	NaN	NaN	NaN	NaN	NaN	NaN
-14.824936	35.084702	150.978409	-29.142183	15.674756	145.384583	NaN	NaN	NaN	NaN	NaN	NaN	NaN	NaN	NaN	NaN	NaN	NaN
-13.813456	34.163868	151.685638	-29.068008	15.687518	145.870056	NaN	NaN	NaN	NaN	NaN	NaN	NaN	NaN	NaN	NaN	NaN	NaN
-12.50675	32.541748	152.381485	-28.911581	15.759556	146.427338	NaN	NaN	NaN	NaN	NaN	NaN	NaN	NaN	NaN	NaN	NaN	NaN
-11.813585	31.340652	152.552963	-28.802311	15.853741	146.620102	NaN	NaN	NaN	NaN	NaN	NaN	NaN	NaN	NaN	NaN	NaN	NaN
-11.212025	30.054621	152.544006	-28.676039	15.972966	146.68924	NaN	NaN	NaN	NaN	NaN	NaN	NaN	NaN	NaN	NaN	NaN	NaN
-10.716816	28.657394	152.315933	-28.585609	16.118612	146.730118	NaN	NaN	NaN	NaN	NaN	NaN	NaN	NaN	NaN	NaN	NaN	NaN
-10.455401	27.160137	152.045181	-28.55257	16.283051	146.795456	NaN	NaN	NaN	NaN	NaN	NaN	NaN	NaN	NaN	NaN	NaN	NaN
-10.332022	25.54966	151.706985	-28.536749	16.469423	146.837769	NaN	NaN	NaN	NaN	NaN	NaN	NaN	NaN	NaN	NaN	NaN	NaN
-10.379108	23.865942	151.284622	-28.531166	16.685474	146.87738	NaN	NaN	NaN	NaN	NaN	NaN	NaN	NaN	NaN	NaN	NaN	NaN
-10.726566	21.194952	150.630615	-28.501915	17.105774	146.974365	NaN	NaN	NaN	NaN	NaN	NaN	NaN	NaN	NaN	NaN	NaN	NaN
-11.161972	19.369522	150.204941	-28.449652	17.461262	147.057098	NaN	NaN	NaN	NaN	NaN	NaN	NaN	NaN	NaN	NaN	NaN	NaN
-11.739357	17.471045	149.85257	-28.379423	17.854645	147.179779	NaN	NaN	NaN	NaN	NaN	NaN	NaN	NaN	NaN	NaN	NaN	NaN
-12.474693	15.569048	149.613495	-28.305336	18.265776	147.382782	NaN	NaN	NaN	NaN	NaN	NaN	NaN	NaN	NaN	NaN	NaN	NaN
-13.373645	13.619057	149.519394	-28.202614	18.690134	147.695694	NaN	NaN	NaN	NaN	NaN	NaN	NaN	NaN	NaN	NaN	NaN	NaN
-14.423201	11.698764	149.678513	-28.090414	19.08111	148.166306	NaN	NaN	NaN	NaN	NaN	NaN	NaN	NaN	NaN	NaN	NaN	NaN
-15.599322	9.773989	150.069733	-27.974775	19.431993	148.78598	NaN	NaN	NaN	NaN	NaN	NaN	NaN	NaN	NaN	NaN	NaN	NaN
-17.57452	6.916595	150.964813	-27.758238	19.864391	149.85817	NaN	NaN	NaN	NaN	NaN	NaN	NaN	NaN	NaN	NaN	NaN	NaN
-19.019135	5.066276	151.794357	-27.626389	20.025124	150.660675	NaN	NaN	NaN	NaN	NaN	NaN	NaN	NaN	NaN	NaN	NaN	NaN
-20.53244	3.280175	152.663406	-27.529705	20.054276	151.485901	NaN	NaN	NaN	NaN	NaN	NaN	NaN	NaN	NaN	NaN	NaN	NaN
-22.091848	1.503967	153.519012	-27.436707	19.931967	152.2509	NaN	NaN	NaN	NaN	NaN	NaN	NaN	NaN	NaN	NaN	NaN	NaN
-23.673859	-0.167968	154.365448	-27.361488	19.681499	153.008286	NaN	NaN	NaN	NaN	NaN	NaN	NaN	NaN	NaN	NaN	NaN	NaN
-25.280329	-1.798822	155.198959	-27.271084	19.327229	153.758957	NaN	NaN	NaN	NaN	NaN	NaN	NaN	NaN	NaN	NaN	NaN	NaN
-26.841837	-3.329115	156.008423	-27.102253	18.859381	154.436646	NaN	NaN	NaN	NaN	NaN	NaN	NaN	NaN	NaN	NaN	NaN	NaN
-29.139456	-5.471307	157.304199	-26.760601	18.116766	155.398804	NaN	NaN	NaN	NaN	NaN	NaN	NaN	NaN	NaN	NaN	NaN	NaN
-30.595081	-6.720985	158.187714	-26.487494	17.59116	155.955261	NaN	NaN	NaN	NaN	NaN	NaN	NaN	NaN	NaN	NaN	NaN	NaN
-32.019642	-7.875138	158.981842	-26.20343	17.065289	156.402573	NaN	NaN	NaN	NaN	NaN	NaN	NaN	NaN	NaN	NaN	NaN	NaN
-33.344383	-8.891221	159.715576	-25.923931	16.566277	156.753998	NaN	NaN	NaN	NaN	NaN	NaN	NaN	NaN	NaN	NaN	NaN	NaN
-34.62561	-9.763647	160.421768	-25.658386	16.101269	157.026047	NaN	NaN	NaN	NaN	NaN	NaN	NaN	NaN	NaN	NaN	NaN	NaN
-35.847256	-10.532896	161.010254	-25.440716	15.652451	157.238281	NaN	NaN	NaN	NaN	NaN	NaN	NaN	NaN	NaN	NaN	NaN	NaN
-36.961082	-11.159225	161.567551	-25.270752	15.247906	157.381729	NaN	NaN	NaN	NaN	NaN	NaN	NaN	NaN	NaN	NaN	NaN	NaN
-38.510647	-11.781119	162.394135	-25.08531	14.643303	157.496124	NaN	NaN	NaN	NaN	NaN	NaN	NaN	NaN	NaN	NaN	NaN	NaN
-39.391663	-12.002039	162.842178	-24.98255	14.248742	157.543472	NaN	NaN	NaN	NaN	NaN	NaN	NaN	NaN	NaN	NaN	NaN	NaN
-40.135574	-12.048197	163.355515	-24.868103	13.85498	157.58168	NaN	NaN	NaN	NaN	NaN	NaN	NaN	NaN	NaN	NaN	NaN	NaN
-40.700005	-12.023354	163.731079	-24.722643	13.428494	157.605637	NaN	NaN	NaN	NaN	NaN	NaN	NaN	NaN	NaN	NaN	NaN	NaN
-41.138695	-11.804628	164.039139	-24.584406	13.048204	157.640533	NaN	NaN	NaN	NaN	NaN	NaN	NaN	NaN	NaN	NaN	NaN	NaN
-41.466377	-11.352253	164.27774	-24.459007	12.680634	157.668655	NaN	NaN	NaN	NaN	NaN	NaN	NaN	NaN	NaN	NaN	NaN	NaN
-41.55526	-10.80761	164.316818	-24.362776	12.303342	157.683243	NaN	NaN	NaN	NaN	NaN	NaN	NaN	NaN	NaN	NaN	NaN	NaN
-41.381645	-9.835482	164.043503	-24.270235	11.671453	157.599991	NaN	NaN	NaN	NaN	NaN	NaN	NaN	NaN	NaN	NaN	NaN	NaN
-41.107323	-9.126759	163.522202	-24.263079	11.143537	157.411057	NaN	NaN	NaN	NaN	NaN	NaN	NaN	NaN	NaN	NaN	NaN	NaN
-40.744637	-8.336115	162.583191	-24.29114	10.513822	157.033463	NaN	NaN	NaN	NaN	NaN	NaN	NaN	NaN	NaN	NaN	NaN	NaN
-40.206528	-7.587862	161.222214	-24.344803	9.772738	156.420883	NaN	NaN	NaN	NaN	NaN	NaN	NaN	NaN	NaN	NaN	NaN	NaN
-39.566372	-6.763245	159.54068	-24.416025	8.96964	155.623413	NaN	NaN	NaN	NaN	NaN	NaN	NaN	NaN	NaN	NaN	NaN	NaN
-38.868858	-5.852978	157.60202	-24.484758	8.127683	154.570465	NaN	NaN	NaN	NaN	NaN	NaN	NaN	NaN	NaN	NaN	NaN	NaN
-37.991047	-4.887752	155.564041	-24.565071	7.240808	153.390366	NaN	NaN	NaN	NaN	NaN	NaN	NaN	NaN	NaN	NaN	NaN	NaN
-36.360695	-3.352773	152.840347	-24.634312	6.043771	151.917007	39.557846	-3.800815	139.45813	NaN	NaN	NaN	NaN	NaN	NaN	NaN	NaN	NaN
-34.990223	-2.282299	151.630402	-24.558275	5.298239	151.422638	40.065735	-4.099071	139.716629	NaN	NaN	NaN	NaN	NaN	NaN	NaN	NaN	NaN
-33.452084	-1.277407	150.957581	-24.456169	4.698024	151.352814	NaN	NaN	NaN	NaN	NaN	NaN	NaN	NaN	NaN	NaN	NaN	NaN
-31.766283	-0.309091	150.786499	-24.401075	4.17379	151.573013	NaN	NaN	NaN	NaN	NaN	NaN	NaN	NaN	NaN	NaN	NaN	NaN
-30.047747	0.521294	150.995285	-24.406733	3.705048	151.954895	NaN	NaN	NaN	NaN	NaN	NaN	NaN	NaN	NaN	NaN	NaN	NaN
-28.293297	1.260004	151.349243	-24.479053	3.347999	152.366867	NaN	NaN	NaN	NaN	NaN	NaN	NaN	NaN	NaN	NaN	NaN	NaN
-28.140497	0.796756	151.923752	-24.541677	3.14737	152.718582	NaN	NaN	NaN	NaN	NaN	NaN	NaN	NaN	NaN	NaN	NaN	NaN
-29.606831	-1.154401	151.683517	-24.527281	3.03607	152.954361	NaN	NaN	NaN	NaN	NaN	NaN	NaN	NaN	NaN	NaN	NaN	NaN
-30.275023	-2.351143	151.529114	-24.469608	3.099637	152.962616	NaN	NaN	NaN	NaN	NaN	NaN	NaN	NaN	NaN	NaN	NaN	NaN
-30.743862	-3.343337	151.460342	-24.393946	3.277849	152.873901	NaN	NaN	NaN	NaN	NaN	NaN	NaN	NaN	NaN	NaN	NaN	NaN
-31.114882	-4.229918	151.252914	-24.282949	3.558949	152.709534	NaN	NaN	NaN	NaN	NaN	NaN	NaN	NaN	NaN	NaN	NaN	NaN
-31.602228	-5.149039	150.992096	-24.16898	3.912458	152.488327	NaN	NaN	NaN	NaN	NaN	NaN	NaN	NaN	NaN	NaN	NaN	NaN
-32.122021	-6.122403	150.901871	-24.059116	4.323622	152.230331	NaN	NaN	NaN	NaN	NaN	NaN	NaN	NaN	NaN	NaN	NaN	NaN
-32.635387	-6.960139	150.876541	-24.021513	4.797572	151.94989	NaN	NaN	NaN	NaN	NaN	NaN	NaN	NaN	NaN	NaN	NaN	NaN
-33.671997	-8.170208	151.132584	-24.103428	5.517667	151.518494	NaN	NaN	NaN	NaN	NaN	NaN	NaN	NaN	NaN	NaN	NaN	NaN
-34.362808	-8.93215	151.223068	-24.227995	5.904786	151.23436	NaN	NaN	NaN	NaN	NaN	NaN	NaN	NaN	NaN	NaN	NaN	NaN
-35.127769	-9.586857	151.32518	-24.360374	6.186181	150.953064	NaN	NaN	NaN	NaN	NaN	NaN	NaN	NaN	NaN	NaN	NaN	NaN
-35.969906	-10.23455	151.419876	-24.431124	6.368425	150.737579	NaN	NaN	NaN	NaN	NaN	NaN	NaN	NaN	NaN	NaN	NaN	NaN
-36.8167	-10.751663	151.584854	-24.427042	6.502357	150.619461	NaN	NaN	NaN	NaN	NaN	NaN	NaN	NaN	NaN	NaN	NaN	NaN
-37.5728	-11.16081	151.770782	-24.409967	6.654665	150.649017	NaN	NaN	NaN	NaN	NaN	NaN	NaN	NaN	NaN	NaN	NaN	NaN
-38.436039	-11.370009	152.093826	-24.372015	6.805371	150.807129	NaN	NaN	NaN	NaN	NaN	NaN	NaN	NaN	NaN	NaN	NaN	NaN
-39.79821	-11.475987	152.730133	-24.378311	7.080486	151.215775	NaN	NaN	NaN	NaN	NaN	NaN	NaN	NaN	NaN	NaN	NaN	NaN
-40.702179	-11.344196	153.265427	-24.36533	7.259725	151.536316	NaN	NaN	NaN	NaN	NaN	NaN	NaN	NaN	NaN	NaN	NaN	NaN
-41.526215	-11.109473	153.778366	-24.343956	7.426619	151.887695	NaN	NaN	NaN	NaN	NaN	NaN	NaN	NaN	NaN	NaN	NaN	NaN
-42.362347	-10.723554	154.2827	-24.278526	7.541283	152.229233	NaN	NaN	NaN	NaN	NaN	NaN	NaN	NaN	NaN	NaN	NaN	NaN
-43.131603	-10.236171	154.720642	-24.170187	7.631156	152.534729	NaN	NaN	NaN	NaN	NaN	NaN	NaN	NaN	NaN	NaN	NaN	NaN
-43.927288	-9.659663	155.171066	-24.037457	7.692844	152.818909	NaN	NaN	NaN	NaN	NaN	NaN	NaN	NaN	NaN	NaN	NaN	NaN
-44.606857	-8.932409	155.508606	-23.868719	7.735566	153.065094	NaN	NaN	NaN	NaN	NaN	NaN	NaN	NaN	NaN	NaN	NaN	NaN
-45.464958	-7.606014	155.88147	-23.612535	7.788191	153.331345	NaN	NaN	NaN	NaN	NaN	NaN	NaN	NaN	NaN	NaN	NaN	NaN
-46.033066	-6.651828	156.10199	-23.456537	7.820529	153.440903	NaN	NaN	NaN	NaN	NaN	NaN	NaN	NaN	NaN	NaN	NaN	NaN
-46.511051	-5.529072	156.113525	-23.283581	7.838911	153.451187	NaN	NaN	NaN	NaN	NaN	NaN	NaN	NaN	NaN	NaN	NaN	NaN
-46.881332	-4.302505	156.014816	-23.124344	7.868516	153.393814	NaN	NaN	NaN	NaN	NaN	NaN	NaN	NaN	NaN	NaN	NaN	NaN
-47.227623	-3.009264	155.855255	-23.010744	7.938599	153.257889	NaN	NaN	NaN	NaN	NaN	NaN	NaN	NaN	NaN	NaN	NaN	NaN
-47.498981	-1.598009	155.552917	-22.947357	8.017312	153.050247	NaN	NaN	NaN	NaN	NaN	NaN	NaN	NaN	NaN	NaN	NaN	NaN
-47.683205	-0.061828	155.237091	-22.936838	8.104595	152.820175	NaN	NaN	NaN	NaN	NaN	NaN	NaN	NaN	NaN	NaN	NaN	NaN
-47.816776	2.344019	154.890869	-23.074133	8.280238	152.439789	NaN	NaN	NaN	NaN	NaN	NaN	NaN	NaN	NaN	NaN	NaN	NaN
-47.756626	4.097783	154.643768	-23.211878	8.436811	152.177505	NaN	NaN	NaN	NaN	NaN	NaN	NaN	NaN	NaN	NaN	NaN	NaN
-47.592251	5.868265	154.528076	-23.340721	8.61323	151.899567	NaN	NaN	NaN	NaN	NaN	NaN	NaN	NaN	NaN	NaN	NaN	NaN
-47.25589	7.614071	154.336685	-23.466335	8.8094	151.637665	40.554523	-1.782661	139.070526	NaN	NaN	NaN	NaN	NaN	NaN	NaN	NaN	NaN
-46.831558	9.449288	154.226044	-23.586065	9.094448	151.390274	40.221794	-1.610101	138.453979	NaN	NaN	NaN	NaN	NaN	NaN	NaN	NaN	NaN
-46.169704	11.247222	154.150314	-23.680283	9.408939	151.164032	39.904907	-1.382692	137.982315	NaN	NaN	NaN	NaN	NaN	NaN	NaN	NaN	NaN
-45.427872	13.043995	153.8918	-23.75235	9.731057	150.96225	39.626987	-1.115959	137.603455	NaN	NaN	NaN	NaN	NaN	NaN	NaN	NaN	NaN
-43.994534	15.580235	153.812103	-23.850761	10.204835	150.75351	39.32761	-0.750048	137.237411	NaN	NaN	NaN	NaN	NaN	NaN	NaN	NaN	NaN
-42.836872	17.184656	153.690079	-23.899815	10.536696	150.677155	39.199463	-0.570953	137.052582	NaN	NaN	NaN	NaN	NaN	NaN	NaN	NaN	NaN
-41.557274	18.701931	153.601898	-23.955446	10.8438	150.607468	39.148392	-0.43243	136.989639	NaN	NaN	NaN	NaN	NaN	NaN	NaN	NaN	NaN
-40.115765	20.128849	153.334381	-24.035456	11.15106	150.502625	39.108612	-0.310641	136.992371	NaN	NaN	NaN	NaN	NaN	NaN	NaN	NaN	NaN
-38.626678	21.438124	152.944702	-24.122194	11.439768	150.339722	39.101292	-0.227624	137.051193	NaN	NaN	NaN	NaN	NaN	NaN	NaN	NaN	NaN
-36.999748	22.684523	152.51593	-24.23028	11.724671	150.146896	39.115704	-0.15397	137.142807	NaN	NaN	NaN	NaN	NaN	NaN	NaN	NaN	NaN
-35.279026	23.836979	151.841309	-24.342794	11.987623	149.869644	39.153431	-0.139684	137.33165	NaN	NaN	NaN	NaN	NaN	NaN	NaN	NaN	NaN
-32.495384	25.323156	150.954025	-24.466648	12.338627	149.443665	39.28376	-0.162482	137.788651	NaN	NaN	NaN	NaN	NaN	NaN	NaN	NaN	NaN
-30.479639	26.18778	150.433167	-24.522388	12.585134	149.208221	39.412178	-0.256563	138.149567	NaN	NaN	NaN	NaN	NaN	NaN	NaN	NaN	NaN
-28.41737	26.925901	149.994797	-24.565659	12.865053	148.972412	39.615913	-0.384142	138.687714	NaN	NaN	NaN	NaN	NaN	NaN	NaN	NaN	NaN
-26.243187	27.581543	149.775543	-24.573544	13.18926	148.831757	39.790947	-0.5759	139.332718	NaN	NaN	NaN	NaN	NaN	NaN	NaN	NaN	NaN
-24.076813	28.070072	149.753204	-24.600258	13.476117	148.730881	NaN	NaN	NaN	NaN	NaN	NaN	NaN	NaN	NaN	NaN	NaN	NaN
-21.860823	28.486336	149.910324	-24.624929	13.747156	148.685516	NaN	NaN	NaN	NaN	NaN	NaN	NaN	NaN	NaN	NaN	NaN	NaN
-19.674915	28.667692	150.32431	-24.624252	13.99277	148.732986	NaN	NaN	NaN	NaN	NaN	NaN	NaN	NaN	NaN	NaN	NaN	NaN
-16.417622	28.754208	151.283066	-24.576614	14.314861	149.023468	NaN	NaN	NaN	NaN	NaN	NaN	NaN	NaN	NaN	NaN	NaN	NaN
-14.338655	28.543863	152.036346	-24.513145	14.509103	149.338226	NaN	NaN	NaN	NaN	NaN	NaN	NaN	NaN	NaN	NaN	NaN	NaN
-12.342436	28.224522	152.85881	-24.466368	14.697997	149.681076	NaN	NaN	NaN	NaN	NaN	NaN	NaN	NaN	NaN	NaN	NaN	NaN
-10.483556	27.720673	153.615326	-24.411873	14.889918	150.023132	NaN	NaN	NaN	NaN	NaN	NaN	NaN	NaN	NaN	NaN	NaN	NaN
-8.686534	27.160275	154.277985	-24.340853	15.082923	150.29686	NaN	NaN	NaN	NaN	NaN	NaN	NaN	NaN	NaN	NaN	NaN	NaN
-7.070806	26.472538	154.779495	-24.259243	15.266074	150.471512	NaN	NaN	NaN	NaN	NaN	NaN	NaN	NaN	NaN	NaN	NaN	NaN
-5.509483	25.693411	155.124542	-24.161051	15.419181	150.575745	NaN	NaN	NaN	NaN	NaN	NaN	NaN	NaN	NaN	NaN	NaN	NaN
-3.49906	24.358711	155.423859	-24.027195	15.657991	150.579178	NaN	NaN	NaN	NaN	NaN	NaN	NaN	NaN	NaN	NaN	NaN	NaN
-2.329745	23.349688	155.44017	-23.990561	15.834524	150.550903	NaN	NaN	NaN	NaN	NaN	NaN	NaN	NaN	NaN	NaN	NaN	NaN
-1.353118	22.285791	155.455154	-23.954903	16.013418	150.489838	NaN	NaN	NaN	NaN	NaN	NaN	NaN	NaN	NaN	NaN	NaN	NaN
-0.551521	21.133678	155.347488	-23.907629	16.231445	150.363525	NaN	NaN	NaN	NaN	NaN	NaN	NaN	NaN	NaN	NaN	NaN	NaN
0.101025	19.963736	155.169678	-23.843004	16.479939	150.171524	NaN	NaN	NaN	NaN	NaN	NaN	NaN	NaN	NaN	NaN	NaN	NaN
0.583197	18.760902	154.987488	-23.798964	16.737431	150.00592	NaN	NaN	NaN	NaN	NaN	NaN	NaN	NaN	NaN	NaN	NaN	NaN
0.82805	17.494081	154.766083	-23.756622	17.005007	149.875824	NaN	NaN	NaN	NaN	NaN	NaN	NaN	NaN	NaN	NaN	NaN	NaN
0.896991	15.636744	154.510986	-23.714136	17.374281	149.806595	NaN	NaN	NaN	NaN	NaN	NaN	NaN	NaN	NaN	NaN	NaN	NaN
0.606572	14.371416	154.421158	-23.705063	17.590546	149.882507	NaN	NaN	NaN	NaN	NaN	NaN	NaN	NaN	NaN	NaN	NaN	NaN
0.209976	13.113989	154.400314	-23.691177	17.748837	150.08754	NaN	NaN	NaN	NaN	NaN	NaN	NaN	NaN	NaN	NaN	NaN	NaN
-0.344941	11.934094	154.4534	-23.691673	17.84277	150.42305	NaN	NaN	NaN	NaN	NaN	NaN	NaN	NaN	NaN	NaN	NaN	NaN
-1.169493	10.743912	154.588196	-23.673525	17.891333	150.808182	NaN	NaN	NaN	NaN	NaN	NaN	NaN	NaN	NaN	NaN	NaN	NaN
-2.075444	9.637449	154.772507	-23.654507	17.900784	151.271713	NaN	NaN	NaN	NaN	NaN	NaN	NaN	NaN	NaN	NaN	NaN	NaN
-3.065435	8.594456	155.017487	-23.62929	17.876846	151.77887	NaN	NaN	NaN	NaN	NaN	NaN	NaN	NaN	NaN	NaN	NaN	NaN
-4.931044	7.153804	155.353104	-23.583361	17.804516	152.488724	NaN	NaN	NaN	NaN	NaN	NaN	NaN	NaN	NaN	NaN	NaN	NaN
-6.165998	6.283054	155.559708	-23.545486	17.729654	152.952042	NaN	NaN	NaN	NaN	NaN	NaN	NaN	NaN	NaN	NaN	NaN	NaN
-7.644725	5.515678	155.704834	-23.524137	17.655161	153.370255	NaN	NaN	NaN	NaN	NaN	NaN	NaN	NaN	NaN	NaN	NaN	NaN
-9.16506	4.841984	155.774384	-23.51222	17.5317	153.712753	NaN	NaN	NaN	NaN	NaN	NaN	NaN	NaN	NaN	NaN	NaN	NaN
-10.705717	4.225673	155.787003	-23.499544	17.405863	153.991074	NaN	NaN	NaN	NaN	NaN	NaN	NaN	NaN	NaN	NaN	NaN	NaN
-12.437445	3.700423	155.674774	-23.527849	17.268742	154.172455	NaN	NaN	NaN	NaN	NaN	NaN	NaN	NaN	NaN	NaN	NaN	NaN
-14.114773	3.238003	155.468719	-23.546995	17.114141	154.258301	NaN	NaN	NaN	NaN	NaN	NaN	NaN	NaN	NaN	NaN	NaN	NaN
-16.862612	2.719383	155.080673	-23.623743	16.88674	154.254272	NaN	NaN	NaN	NaN	NaN	NaN	NaN	NaN	NaN	NaN	NaN	NaN
-18.677065	2.487586	154.756653	-23.672121	16.726686	154.166763	NaN	NaN	NaN	NaN	NaN	NaN	NaN	NaN	NaN	NaN	NaN	NaN
-20.610672	2.374539	154.409698	-23.71382	16.559549	154.039169	NaN	NaN	NaN	NaN	NaN	NaN	NaN	NaN	NaN	NaN	NaN	NaN
-22.530207	2.302766	154.093689	-23.723551	16.372156	153.89061	NaN	NaN	NaN	NaN	NaN	NaN	NaN	NaN	NaN	NaN	NaN	NaN
-24.468328	2.329566	153.827118	-23.722979	16.178314	153.742401	NaN	NaN	NaN	NaN	NaN	NaN	NaN	NaN	NaN	NaN	NaN	NaN
-26.444006	2.40918	153.699524	-23.732931	15.972238	153.655319	NaN	NaN	NaN	NaN	NaN	NaN	NaN	NaN	NaN	NaN	NaN	NaN
-28.403202	2.596094	153.751419	-23.72612	15.719811	153.68721	NaN	NaN	NaN	NaN	NaN	NaN	NaN	NaN	NaN	NaN	NaN	NaN
-31.297203	3.032895	154.220215	-23.672548	15.214676	153.946762	NaN	NaN	NaN	NaN	NaN	NaN	NaN	NaN	NaN	NaN	NaN	NaN
-33.162933	3.42867	154.740387	-23.564157	14.779318	154.238358	NaN	NaN	NaN	NaN	NaN	NaN	NaN	NaN	NaN	NaN	NaN	NaN
-34.988892	3.935125	155.388458	-23.381428	14.256653	154.601593	NaN	NaN	NaN	NaN	NaN	NaN	NaN	NaN	NaN	NaN	NaN	NaN
-36.658989	4.48449	156.037796	-23.068758	13.63343	155.005692	NaN	NaN	NaN	NaN	NaN	NaN	NaN	NaN	NaN	NaN	NaN	NaN
-38.336338	5.173957	156.739319	-22.681778	12.95023	155.472977	NaN	NaN	NaN	NaN	NaN	NaN	NaN	NaN	NaN	NaN	NaN	NaN
-39.84972	5.953013	157.485855	-22.315807	12.227972	155.993607	NaN	NaN	NaN	NaN	NaN	NaN	NaN	NaN	NaN	NaN	NaN	NaN
-41.279575	6.880958	158.095581	-22.04476	11.512211	156.534485	NaN	NaN	NaN	NaN	NaN	NaN	NaN	NaN	NaN	NaN	NaN	NaN
-43.352489	8.588772	159.066742	-21.815159	10.488636	157.259552	NaN	NaN	NaN	NaN	NaN	NaN	NaN	NaN	NaN	NaN	NaN	NaN
-44.6264	9.890953	159.552429	-21.775988	9.847641	157.569916	NaN	NaN	NaN	NaN	NaN	NaN	NaN	NaN	NaN	NaN	NaN	NaN
-45.788166	11.305347	159.893372	-21.795473	9.22192	157.718048	NaN	NaN	NaN	NaN	NaN	NaN	NaN	NaN	NaN	NaN	NaN	NaN
-46.90226	12.832943	160.122803	-21.88061	8.628909	157.713318	NaN	NaN	NaN	NaN	NaN	NaN	NaN	NaN	NaN	NaN	NaN	NaN
-47.811577	14.467272	160.220428	-22.008789	8.059852	157.556732	NaN	NaN	NaN	NaN	NaN	NaN	NaN	NaN	NaN	NaN	NaN	NaN
-48.609699	16.137236	160.27066	-22.153477	7.514908	157.250244	NaN	NaN	NaN	NaN	NaN	NaN	NaN	NaN	NaN	NaN	NaN	NaN
-49.23864	17.996256	160.188293	-22.361509	6.997547	156.820328	NaN	NaN	NaN	NaN	NaN	NaN	NaN	NaN	NaN	NaN	NaN	NaN
-49.87384	20.737671	160.040344	-22.718756	6.419555	156.000854	NaN	NaN	NaN	NaN	NaN	NaN	NaN	NaN	NaN	NaN	NaN	NaN
-50.107109	22.678822	160.064697	-22.998957	6.1594	155.453308	40.448071	-3.625743	139.487717	NaN	NaN	NaN	NaN	NaN	NaN	NaN	NaN	NaN
-50.060783	24.646128	160.22316	-23.315475	5.984127	154.94574	39.964527	-3.721113	138.789261	NaN	NaN	NaN	NaN	NaN	NaN	NaN	NaN	NaN
-49.897114	26.47258	160.515427	-23.625839	5.771298	154.414261	39.484169	-3.732026	138.181885	NaN	NaN	NaN	NaN	NaN	NaN	NaN	NaN	NaN
-49.450436	28.30875	160.882858	-23.892202	5.665372	153.9328	NaN	NaN	NaN	NaN	NaN	NaN	NaN	NaN	NaN	NaN	NaN	NaN
NaN	NaN	NaN	-24.168745	5.578255	153.503357	NaN	NaN	NaN	NaN	NaN	NaN	NaN	NaN	NaN	NaN	NaN	NaN
NaN	NaN	NaN	-24.407084	5.530755	153.115997	NaN	NaN	NaN	NaN	NaN	NaN	NaN	NaN	NaN	NaN	NaN	NaN
NaN	NaN	NaN	-24.69643	5.476031	152.62439	NaN	NaN	NaN	NaN	NaN	NaN	NaN	NaN	NaN	NaN	NaN	NaN
NaN	NaN	NaN	-24.8787	5.38089	152.327652	NaN	NaN	NaN	NaN	NaN	NaN	NaN	NaN	NaN	NaN	NaN	NaN
NaN	NaN	NaN	-25.098356	5.291811	152.082474	NaN	NaN	NaN	NaN	NaN	NaN	NaN	NaN	NaN	NaN	NaN	NaN
NaN	NaN	NaN	-25.350847	5.191417	151.846924	NaN	NaN	NaN	NaN	NaN	NaN	NaN	NaN	NaN	NaN	NaN	NaN
NaN	NaN	NaN	-25.57699	5.125211	151.64212	NaN	NaN	NaN	NaN	NaN	NaN	NaN	NaN	NaN	NaN	NaN	NaN
NaN	NaN	NaN	-25.814957	5.111347	151.467178	NaN	NaN	NaN	NaN	NaN	NaN	NaN	NaN	NaN	NaN	NaN	NaN
NaN	NaN	NaN	-26.070372	5.134978	151.297913	NaN	NaN	NaN	NaN	NaN	NaN	NaN	NaN	NaN	NaN	NaN	NaN
NaN	NaN	NaN	-26.446569	5.183013	151.00296	NaN	NaN	NaN	NaN	NaN	NaN	NaN	NaN	NaN	NaN	NaN	NaN
NaN	NaN	NaN	-26.73245	5.230767	150.828247	NaN	NaN	NaN	NaN	NaN	NaN	NaN	NaN	NaN	NaN	NaN	NaN
NaN	NaN	NaN	-27.028477	5.312683	150.694504	NaN	NaN	NaN	NaN	NaN	NaN	NaN	NaN	NaN	NaN	NaN	NaN
NaN	NaN	NaN	-27.294476	5.434807	150.62294	NaN	NaN	NaN	NaN	NaN	NaN	NaN	NaN	NaN	NaN	NaN	NaN
NaN	NaN	NaN	-27.575121	5.557172	150.591202	NaN	NaN	NaN	NaN	NaN	NaN	NaN	NaN	NaN	NaN	NaN	NaN
-22.170294	37.526627	159.392578	-27.832294	5.69872	150.614883	NaN	NaN	NaN	NaN	NaN	NaN	NaN	NaN	NaN	NaN	NaN	NaN
-19.543924	36.50481	158.887527	-28.056589	5.851355	150.653763	NaN	NaN	NaN	NaN	NaN	NaN	NaN	NaN	NaN	NaN	NaN	NaN
-15.608896	34.531128	158.134766	-28.432772	6.206784	150.731873	NaN	NaN	NaN	NaN	NaN	NaN	NaN	NaN	NaN	NaN	NaN	NaN
-13.036108	32.903938	157.521912	-28.70154	6.496882	150.788803	NaN	NaN	NaN	NaN	NaN	NaN	NaN	NaN	NaN	NaN	NaN	NaN
-10.434091	31.146866	156.799652	-29.00827	6.892368	150.846436	NaN	NaN	NaN	NaN	NaN	NaN	NaN	NaN	NaN	NaN	NaN	NaN
-7.95208	29.175619	156.253418	-29.310879	7.340204	150.854965	NaN	NaN	NaN	NaN	NaN	NaN	NaN	NaN	NaN	NaN	NaN	NaN
-5.526651	27.061003	155.688782	-29.618757	7.860837	150.766022	NaN	NaN	NaN	NaN	NaN	NaN	NaN	NaN	NaN	NaN	NaN	NaN
-3.21426	24.840931	155.370071	-29.943958	8.391681	150.536163	NaN	NaN	NaN	NaN	NaN	NaN	NaN	NaN	NaN	NaN	NaN	NaN
-1.098293	22.485029	155.393402	-30.311907	8.949804	150.170471	NaN	NaN	NaN	NaN	NaN	NaN	NaN	NaN	NaN	NaN	NaN	NaN
1.692022	18.755747	156.08902	-30.908516	9.713977	149.591064	NaN	NaN	NaN	NaN	NaN	NaN	NaN	NaN	NaN	NaN	NaN	NaN
3.240512	16.215969	156.972015	-31.301992	10.14555	149.374863	NaN	NaN	NaN	NaN	NaN	NaN	NaN	NaN	NaN	NaN	NaN	NaN
4.494239	13.688038	158.084137	-31.638435	10.596428	149.260956	NaN	NaN	NaN	NaN	NaN	NaN	NaN	NaN	NaN	NaN	NaN	NaN
5.554962	11.157578	159.138672	-31.860146	11.015604	149.20256	NaN	NaN	NaN	NaN	NaN	NaN	NaN	NaN	NaN	NaN	NaN	NaN
6.512688	8.672159	160.148926	-31.972166	11.432442	149.224442	NaN	NaN	NaN	NaN	NaN	NaN	NaN	NaN	NaN	NaN	NaN	NaN
7.247538	6.243247	160.989731	-31.96748	11.818336	149.296021	NaN	NaN	NaN	NaN	NaN	NaN	NaN	NaN	NaN	NaN	NaN	NaN
6.16184	5.218688	161.128235	-31.815708	12.125702	149.348297	NaN	NaN	NaN	NaN	NaN	NaN	NaN	NaN	NaN	NaN	NaN	NaN
4.195313	3.824241	160.641617	-31.435881	12.45435	149.342453	NaN	NaN	NaN	NaN	NaN	NaN	NaN	NaN	NaN	NaN	NaN	NaN
2.793097	2.79773	160.269348	-31.125534	12.573904	149.314194	NaN	NaN	NaN	NaN	NaN	NaN	NaN	NaN	NaN	NaN	NaN	NaN
1.363246	1.743165	159.541489	-30.804888	12.617816	149.337677	NaN	NaN	NaN	NaN	NaN	NaN	NaN	NaN	NaN	NaN	NaN	NaN
-0.281176	0.71463	158.880951	-30.586889	12.676166	149.611725	NaN	NaN	NaN	NaN	NaN	NaN	NaN	NaN	NaN	NaN	NaN	NaN
-2.060364	-0.258994	158.105804	-30.417555	12.728884	150.136658	NaN	NaN	NaN	NaN	NaN	NaN	NaN	NaN	NaN	NaN	NaN	NaN
-4.059748	-1.185587	157.372452	-30.301249	12.796582	150.888275	NaN	NaN	NaN	NaN	NaN	NaN	NaN	NaN	NaN	NaN	NaN	NaN
-6.29527	-1.967725	156.783218	-30.231169	12.85087	151.865738	NaN	NaN	NaN	NaN	NaN	NaN	NaN	NaN	NaN	NaN	NaN	NaN
-9.907116	-3.086698	156.276627	-30.134899	12.80171	153.615021	NaN	NaN	NaN	NaN	NaN	NaN	NaN	NaN	NaN	NaN	NaN	NaN
-12.470986	-3.789253	156.224854	-30.046961	12.629503	154.821655	NaN	NaN	NaN	NaN	NaN	NaN	NaN	NaN	NaN	NaN	NaN	NaN
-15.150374	-4.447644	156.494827	-29.957619	12.370907	155.989838	NaN	NaN	NaN	NaN	NaN	NaN	NaN	NaN	NaN	NaN	NaN	NaN
-17.925053	-5.055059	156.932068	-29.849514	12.027147	157.069458	NaN	NaN	NaN	NaN	NaN	NaN	NaN	NaN	NaN	NaN	NaN	NaN
-20.638559	-5.668566	157.496368	-29.685551	11.633067	158.028809	NaN	NaN	NaN	NaN	NaN	NaN	NaN	NaN	NaN	NaN	NaN	NaN
-23.326609	-6.302164	158.298508	-29.454931	11.230474	158.921707	NaN	NaN	NaN	NaN	NaN	NaN	NaN	NaN	NaN	NaN	NaN	NaN
-26.018259	-6.842591	159.242355	-29.234365	10.860938	159.82785	NaN	NaN	NaN	NaN	NaN	NaN	NaN	NaN	NaN	NaN	NaN	NaN
-29.951605	-7.563578	160.81601	-28.940392	10.325458	161.139511	NaN	NaN	NaN	NaN	NaN	NaN	NaN	NaN	NaN	NaN	NaN	NaN
-32.547813	-7.955132	161.946854	-28.776169	9.997211	161.925323	NaN	NaN	NaN	NaN	NaN	NaN	NaN	NaN	NaN	NaN	NaN	NaN
-35.036831	-8.317268	163.038803	-28.61824	9.663779	162.539291	NaN	NaN	NaN	NaN	NaN	NaN	NaN	NaN	NaN	NaN	NaN	NaN
-37.367188	-8.575594	164.180115	-28.503021	9.373881	162.996323	NaN	NaN	NaN	NaN	NaN	NaN	NaN	NaN	NaN	NaN	NaN	NaN
-39.641254	-8.754354	165.253418	-28.419729	9.10583	163.302643	NaN	NaN	NaN	NaN	NaN	NaN	NaN	NaN	NaN	NaN	NaN	NaN
-41.754898	-8.866773	166.310776	-28.38006	8.848775	163.487457	NaN	NaN	NaN	NaN	NaN	NaN	NaN	NaN	NaN	NaN	NaN	NaN
-43.694733	-8.867902	167.428406	-28.336838	8.71249	163.620285	NaN	NaN	NaN	NaN	NaN	NaN	NaN	NaN	NaN	NaN	NaN	NaN
NaN	NaN	NaN	-28.337542	8.495222	163.618362	NaN	NaN	NaN	NaN	NaN	NaN	NaN	NaN	NaN	NaN	NaN	NaN
NaN	NaN	NaN	-28.350439	8.419143	163.550262	NaN	NaN	NaN	NaN	NaN	NaN	NaN	NaN	NaN	NaN	NaN	NaN
NaN	NaN	NaN	-28.398722	8.370667	163.398926	NaN	NaN	NaN	NaN	NaN	NaN	NaN	NaN	NaN	NaN	NaN	NaN
NaN	NaN	NaN	-28.514021	8.328276	162.953049	NaN	NaN	NaN	NaN	NaN	NaN	NaN	NaN	NaN	NaN	NaN	NaN
NaN	NaN	NaN	-28.741482	8.379048	162.165253	NaN	NaN	NaN	NaN	NaN	NaN	NaN	NaN	NaN	NaN	NaN	NaN
-53.202152	-6.55899	167.213791	-29.131746	8.445149	160.874603	NaN	NaN	NaN	NaN	NaN	NaN	NaN	NaN	NaN	NaN	NaN	NaN
-54.271698	-6.210375	164.264603	-29.612225	8.544116	159.102646	NaN	NaN	NaN	NaN	NaN	NaN	NaN	NaN	NaN	NaN	NaN	NaN
-56.051167	-5.334432	159.253616	-30.353176	8.688929	155.869476	NaN	NaN	NaN	NaN	NaN	NaN	NaN	NaN	NaN	NaN	NaN	NaN
-57.125809	-4.65317	155.70015	-30.717632	8.711502	153.568634	NaN	NaN	NaN	NaN	NaN	NaN	NaN	NaN	NaN	NaN	NaN	NaN
-58.039707	-4.000985	152.380814	-31.005024	8.746959	151.338516	NaN	NaN	NaN	NaN	NaN	NaN	NaN	NaN	NaN	NaN	NaN	NaN
-58.810192	-3.2291	149.399017	-31.219292	8.813247	149.300278	NaN	NaN	NaN	NaN	NaN	NaN	NaN	NaN	NaN	NaN	NaN	NaN
-59.422874	-2.495392	146.813568	-31.36212	8.879275	147.498672	NaN	NaN	NaN	NaN	NaN	NaN	NaN	NaN	NaN	NaN	NaN	NaN
-60.004032	-1.781131	144.669128	-31.401232	8.948408	146.006943	32.179657	-5.896698	140.086395	26.368513	37.040924	140.889374	29.274085	15.572113	140.4878845	-92.076549	2.324703	151.5260015
-60.498333	-1.108165	142.974304	-31.265858	9.042961	144.819565	32.319077	-6.025613	139.761139	26.750612	36.819599	140.750854	29.5348445	15.396993	140.2559965	-92.0665605	2.688929	149.3831335
-61.107521	-0.07374	141.183945	-30.93384	9.264791	143.565933	32.788914	-6.287453	139.746094	27.380211	36.521049	140.53157	30.0845625	15.116798	140.138832	-91.9522425	3.412784	146.993034
-61.545746	0.626418	140.582245	-30.735926	9.468654	143.146164	33.074379	-6.38101	139.954651	27.738386	36.442383	140.259537	30.4063825	15.0306865	140.107094	-91.8782345	3.9066215	146.185234
-62.030624	1.255867	140.318985	-30.516779	9.767976	142.897064	NaN	NaN	NaN	28.08252	36.450645	140.046097	NaN	NaN	NaN	NaN	NaN	NaN
-62.517101	2.023773	140.126541	-30.241621	10.081123	142.796021	NaN	NaN	NaN	28.443169	36.540031	139.788239	NaN	NaN	NaN	NaN	NaN	NaN
-62.941849	2.751359	139.938049	-29.965418	10.384584	142.761215	NaN	NaN	NaN	28.778818	36.665077	139.497543	NaN	NaN	NaN	NaN	NaN	NaN
-63.448154	3.625091	139.901215	-29.738485	10.741872	142.760757	NaN	NaN	NaN	29.012838	36.793907	139.153778	NaN	NaN	NaN	NaN	NaN	NaN
-64.059845	4.567553	140.078598	-29.55076	11.085544	142.815536	NaN	NaN	NaN	29.165346	36.952721	138.612427	NaN	NaN	NaN	NaN	NaN	NaN
-64.991417	6.293793	140.772934	-29.407009	11.455963	143.065567	NaN	NaN	NaN	28.875303	37.290539	137.388077	NaN	NaN	NaN	NaN	NaN	NaN
-65.731232	7.610034	141.911331	-29.384804	11.546082	143.473297	33.725071	-4.957294	142.337463	28.754091	37.2715	136.280502	31.239581	16.157103	139.3089825	-90.009189	6.935061	147.6376115
-66.414909	9.206982	143.751541	-29.330704	11.51213	144.240097	33.660484	-4.987466	141.520432	28.434849	37.142551	135.156723	31.0476665	16.0775425	138.3385775	-89.7090745	6.9467175	150.1416165
-67.050819	11.06717	146.309296	-29.241768	11.313637	145.246964	33.616615	-5.326426	140.171326	27.99778	37.026512	134.189087	30.8071975	15.850043	137.1802065	-89.2907335	6.777231	153.3137215
-67.537308	12.947792	149.182739	-29.075041	10.930764	146.29393	33.096695	-5.573559	138.512772	27.304411	36.938892	133.276184	30.200553	15.6826665	135.894478	-88.350635	6.1788615	156.693382
NaN	NaN	NaN	-28.806639	10.400354	147.028885	33.034882	-6.144243	136.327301	26.634907	36.995422	132.52861	29.8348945	15.4255895	134.4279555	-87.4481725	5.3751185	159.6298145
NaN	NaN	NaN	-28.462679	9.783055	147.306519	32.553257	-6.169984	134.536942	26.58238	37.188145	132.231293	29.5678185	15.5090805	133.3841175	-86.4931765	4.0570295	161.2289205
NaN	NaN	NaN	-27.821753	9.073583	147.142136	32.158745	-5.950335	132.309052	25.936434	37.688114	131.793274	29.0475895	15.8688895	132.051163	-84.6910955	2.2782765	162.233109
NaN	NaN	NaN	-27.482822	8.6269	146.723053	31.952175	-5.89331	130.876465	26.442184	37.71439	132.001923	29.1971795	15.91054	131.439194	-84.1628235	1.34326	162.006912
NaN	NaN	NaN	-27.17684	8.277013	146.143967	31.855797	-5.83952	129.646317	26.783388	37.759472	132.348434	29.3195925	15.959976	130.9973755	-83.6732725	0.594049999999999	161.2905585
NaN	NaN	NaN	-26.959579	8.066104	145.459381	31.801451	-5.765464	128.682114	27.28376	37.76754	132.764145	29.5426055	16.001038	130.7231295	-83.4617635	0.131170000000001	160.1956325
NaN	NaN	NaN	-26.839695	8.017893	144.710052	31.805807	-5.756627	128.016769	27.808804	37.697456	133.127838	29.8073055	15.9704145	130.5723035	-83.4866955	0.0653715000000012	158.8478005
-54.758621	19.514421	152.312012	-26.815525	8.075263	143.941223	31.596521	-5.683923	127.862404	28.260941	37.520592	133.297241	29.928731	15.9183345	130.5798225	-83.559781	0.232191499999999	157.3026235
-52.28315	20.504858	150.45076	-26.822926	8.212567	143.208984	31.802065	-5.891689	127.896774	28.676296	37.317329	133.313034	30.2391805	15.71282	130.604904	-83.8850325	0.712313999999999	155.813064
-48.614101	21.199053	147.614212	-26.74477	8.39222	142.195709	32.699554	-6.514483	128.363647	29.270803	37.015617	133.232697	30.9851785	15.250567	130.798172	-84.4747185	1.533873	153.593246
-45.910637	21.408016	145.963409	-26.60531	8.259788	141.658615	33.286678	-6.870285	129.296524	29.727364	36.721619	133.274429	31.507021	14.925667	131.2854765	-84.717641	1.593909	152.0317535
-43.102108	21.400194	144.505005	-26.436764	8.06083	141.295105	34.102749	-7.377799	130.052429	30.283457	36.349007	133.753052	32.193103	14.485604	131.9027405	-85.066631	1.636056	150.6874695
-40.162254	21.159479	143.334518	-26.331558	7.847121	141.047638	34.928646	-7.873184	131.220978	30.882204	35.954422	134.708649	32.905425	14.040619	132.9648135	-85.568541	1.653623	149.1304625
-37.086372	20.872477	142.490631	-26.249081	7.697072	140.915939	35.663868	-8.273358	132.664902	31.486666	35.651737	136.235703	33.575267	13.6891895	134.4503025	-86.073429	1.7049545	147.3815755
-34.008801	20.320526	142.049622	-26.306078	7.533664	140.906204	36.356361	-8.694421	134.227707	32.030758	35.320663	138.399658	34.1935595	13.313121	136.3136825	-86.8057155	1.754207	145.4987255
-30.982641	19.648485	141.977463	-26.478422	7.458806	140.985931	37.012756	-9.137448	136.220505	NaN	NaN	NaN	NaN	NaN	NaN	NaN	NaN	NaN
-26.521551	18.257839	142.621017	-26.861549	7.630025	141.357559	37.448631	-9.833804	138.916992	NaN	NaN	NaN	NaN	NaN	NaN	NaN	NaN	NaN
-23.710323	17.191977	143.190369	-27.0853	7.968047	141.673767	NaN	NaN	NaN	NaN	NaN	NaN	NaN	NaN	NaN	NaN	NaN	NaN
-21.080839	15.886617	143.993683	-27.162588	8.299788	141.958374	NaN	NaN	NaN	NaN	NaN	NaN	NaN	NaN	NaN	NaN	NaN	NaN
-18.558924	14.519131	144.710068	-27.132093	8.720805	142.217987	NaN	NaN	NaN	NaN	NaN	NaN	NaN	NaN	NaN	NaN	NaN	NaN
-16.187021	12.973372	145.248947	-26.949495	9.191193	142.527405	NaN	NaN	NaN	NaN	NaN	NaN	NaN	NaN	NaN	NaN	NaN	NaN
-14.02589	11.293402	145.930023	-26.71336	9.592422	142.986481	NaN	NaN	NaN	NaN	NaN	NaN	NaN	NaN	NaN	NaN	NaN	NaN
-12.087484	9.510436	146.634811	-26.422224	9.994164	143.425003	NaN	NaN	NaN	NaN	NaN	NaN	NaN	NaN	NaN	NaN	NaN	NaN
-9.493626	6.645103	147.438568	-25.826744	10.528921	143.988205	NaN	NaN	NaN	NaN	NaN	NaN	NaN	NaN	NaN	NaN	NaN	NaN
-8.125031	4.612373	148.215836	-25.485394	10.90912	144.522827	NaN	NaN	NaN	NaN	NaN	NaN	NaN	NaN	NaN	NaN	NaN	NaN
-7.051607	2.55909	149.059433	-25.218365	11.34703	144.991333	NaN	NaN	NaN	NaN	NaN	NaN	NaN	NaN	NaN	NaN	NaN	NaN
-6.248172	0.576911	149.938202	-25.012463	11.877028	145.236725	NaN	NaN	NaN	NaN	NaN	NaN	NaN	NaN	NaN	NaN	NaN	NaN
-5.737452	-1.344018	150.803574	-24.877388	12.488165	145.228256	NaN	NaN	NaN	NaN	NaN	NaN	NaN	NaN	NaN	NaN	NaN	NaN
-5.443339	-3.186493	151.53595	-24.776777	13.054638	145.084	NaN	NaN	NaN	NaN	NaN	NaN	NaN	NaN	NaN	NaN	NaN	NaN
-5.353334	-4.890371	152.288208	-24.733713	13.535195	145.0728	NaN	NaN	NaN	NaN	NaN	NaN	NaN	NaN	NaN	NaN	NaN	NaN
-5.626959	-7.232052	153.418732	-24.675795	14.078217	145.301331	NaN	NaN	NaN	NaN	NaN	NaN	NaN	NaN	NaN	NaN	NaN	NaN
-5.993362	-8.689023	153.9617	-24.600578	14.258745	145.562119	NaN	NaN	NaN	NaN	NaN	NaN	NaN	NaN	NaN	NaN	NaN	NaN
-6.465468	-10.059732	154.267365	-24.500532	14.276049	145.907318	NaN	NaN	NaN	NaN	NaN	NaN	NaN	NaN	NaN	NaN	NaN	NaN
-7.064804	-11.338332	154.27977	-24.399456	14.145544	146.317245	NaN	NaN	NaN	NaN	NaN	NaN	NaN	NaN	NaN	NaN	NaN	NaN
-7.779344	-12.522857	154.175186	-24.355295	13.91876	146.728867	NaN	NaN	NaN	NaN	NaN	NaN	NaN	NaN	NaN	NaN	NaN	NaN
-8.602462	-13.538549	153.955154	-24.380148	13.621046	147.033508	NaN	NaN	NaN	NaN	NaN	NaN	NaN	NaN	NaN	NaN	NaN	NaN
-9.608086	-14.435598	153.653	-24.475895	13.293177	147.259659	NaN	NaN	NaN	NaN	NaN	NaN	NaN	NaN	NaN	NaN	NaN	NaN
-11.286777	-15.415401	153.33374	-24.75528	12.804625	147.542725	NaN	NaN	NaN	NaN	NaN	NaN	NaN	NaN	NaN	NaN	NaN	NaN
-12.577703	-15.874837	153.137543	-24.96694	12.452893	147.593521	NaN	NaN	NaN	NaN	NaN	NaN	NaN	NaN	NaN	NaN	NaN	NaN
-13.946856	-16.153107	152.976913	-25.181276	12.073165	147.537399	NaN	NaN	NaN	NaN	NaN	NaN	NaN	NaN	NaN	NaN	NaN	NaN
-15.300211	-16.286394	152.744217	-25.393671	11.715434	147.394989	NaN	NaN	NaN	NaN	NaN	NaN	NaN	NaN	NaN	NaN	NaN	NaN
-16.757034	-16.288998	152.3797	-25.61191	11.371189	147.176804	NaN	NaN	NaN	NaN	NaN	NaN	NaN	NaN	NaN	NaN	NaN	NaN
-18.190952	-16.085751	151.907028	-25.829475	11.086629	146.921005	NaN	NaN	NaN	NaN	NaN	NaN	NaN	NaN	NaN	NaN	NaN	NaN
-19.686008	-15.763514	151.235153	-26.054573	10.826298	146.641846	NaN	NaN	NaN	NaN	NaN	NaN	NaN	NaN	NaN	NaN	NaN	NaN
-21.925137	-15.010935	149.836548	-26.424545	10.480583	146.148422	NaN	NaN	NaN	NaN	NaN	NaN	NaN	NaN	NaN	NaN	NaN	NaN
-23.474581	-14.364633	148.636139	-26.646599	10.293387	145.691559	NaN	NaN	NaN	NaN	NaN	NaN	NaN	NaN	NaN	NaN	NaN	NaN
-24.965239	-13.584476	147.167114	-26.873934	10.144128	145.085342	NaN	NaN	NaN	NaN	NaN	NaN	NaN	NaN	NaN	NaN	NaN	NaN
-26.495558	-12.702659	145.616943	-27.107414	10.022079	144.379883	NaN	NaN	NaN	NaN	NaN	NaN	NaN	NaN	NaN	NaN	NaN	NaN
-28.008566	-11.716675	143.933044	-27.375919	9.937499	143.590897	NaN	NaN	NaN	NaN	NaN	NaN	NaN	NaN	NaN	NaN	NaN	NaN
-29.582825	-10.642396	142.565109	-27.70557	9.921985	142.905502	NaN	NaN	NaN	31.501156	33.324837	139.379349	NaN	NaN	NaN	NaN	NaN	NaN
-31.15484	-9.466962	141.577087	-28.034443	9.988669	142.499222	NaN	NaN	NaN	31.097633	33.484688	139.099915	NaN	NaN	NaN	NaN	NaN	NaN
-33.531025	-7.642004	141.0047	-28.443279	10.100241	142.447723	34.622776	-9.085755	137.957901	30.53618	33.814804	138.516068	32.579478	12.3645245	138.2369845	-89.466036	7.8359575	146.6584615
-35.028721	-6.403841	141.204788	-28.655916	10.238443	142.70932	34.274963	-8.865098	137.33992	30.176056	34.089161	138.124619	32.2255095	12.6120315	137.7322695	-89.5373415	7.8648545	147.6863705
-36.520817	-5.160233	141.865707	-28.817726	10.409166	143.174911	34.024212	-8.550223	136.966965	29.714235	34.445732	137.551575	31.8692235	12.9477545	137.25927	-89.5046755	7.8705775	149.090552
-37.878696	-3.918611	142.840286	-28.967419	10.654744	143.738022	33.762177	-8.168927	136.830978	29.273367	34.92849	136.864502	31.517772	13.3797815	136.84774	-89.45261	7.9297065	150.628304
-39.222256	-2.658764	143.949371	-29.109182	10.923197	144.272751	33.51984	-7.738245	136.90126	28.888777	35.427612	136.173447	31.2043085	13.8446835	136.5373535	-89.4226725	8.0017105	152.0081485
-40.422787	-1.382427	145.033813	-29.195522	11.15182	144.734787	33.319794	-7.365526	137.106049	28.532145	35.859142	135.42984	30.9259695	14.246808	136.2679445	-89.3170135	8.056832	153.2016295
-41.608124	-0.082734	146.017593	-29.276466	11.304901	145.09166	33.151752	-7.111986	137.283569	27.955294	36.318432	134.692673	30.553523	14.603223	135.988121	-89.106455	8.006579	154.195199
-43.215134	1.931975	146.829926	-29.404602	11.382915	145.197906	33.052864	-6.92503	137.54158	27.76823	36.526405	133.411377	30.410547	14.8006875	135.4764785	-89.219751	7.9651425	154.9193335
-44.209946	3.33541	146.977371	-29.433489	11.325251	145.105713	32.970814	-6.858832	137.348236	27.493454	36.579491	132.466812	30.232134	14.8603295	134.907524	-89.099112	7.7901725	155.303902
-45.022396	4.840225	146.892792	-29.433764	11.184388	144.879623	32.365273	-6.616485	137.087341	27.105309	36.59222	131.629684	29.735291	14.9878675	134.3585125	-88.602819	7.3809085	155.4007335
-45.79763	6.406233	146.616959	-29.428123	10.997097	144.648834	32.31311	-6.637001	136.676605	26.745319	36.477505	130.854706	29.5292145	14.920252	133.7656555	-88.3854605	7.073942	155.5320125
-46.410767	8.093665	146.323654	-29.388645	10.690449	144.419022	32.613018	-6.87431	136.149246	26.302641	36.391117	130.221207	29.4578295	14.7584035	133.1852265	-88.2351195	6.6224945	155.6528175
-46.933693	9.864983	145.840408	-29.322884	10.278447	144.15744	32.532753	-6.910609	135.636856	25.990248	36.341415	129.788132	29.2615005	14.715403	132.712494	-87.9072685	5.841491	155.602386
-47.283829	11.656847	145.384552	-29.269482	9.756487	143.850189	32.475082	-6.95549	134.967148	25.778463	36.393421	129.592453	29.1267725	14.7189655	132.2798005	-87.6657365	4.7940085	155.4205775
-47.575867	14.626219	144.860443	-29.307556	8.987494	143.304825	32.293407	-7.133416	133.637161	25.840637	36.38414	129.721329	29.067022	14.625362	131.679245	-87.682134	3.349626	154.930405
-47.560753	16.859732	144.883804	-29.39673	8.658932	143.101974	31.998848	-7.21792	132.680847	25.436365	36.649059	130.220673	28.7176065	14.7155695	131.45076	-87.5110665	2.6022945	154.753188
-47.266331	19.115959	145.209427	-29.506727	8.536138	143.066086	31.639412	-7.218356	131.936783	25.497252	36.805214	130.863922	28.568332	14.793429	131.4003525	-87.581786	2.278847	154.7318195
-46.805077	21.459688	145.783112	-29.624962	8.571458	143.208725	31.279331	-7.131039	131.533157	26.009508	36.867832	131.744995	28.6444195	14.8683965	131.639076	-87.8943435	2.2745195	154.778374
-46.108845	23.78554	146.402985	-29.659334	8.638106	143.455643	31.0961	-6.947516	131.514923	26.303953	37.178375	132.832367	28.7000265	15.1154295	132.173645	-88.0186945	2.1607825	154.737641
-45.240841	26.038658	147.035019	-29.707579	8.738502	143.593903	31.100296	-6.724371	131.753021	26.676977	37.4814	134.133911	28.8886365	15.3785145	132.943466	-88.3037945	2.0984895	154.24434
-44.281849	28.189814	147.441208	-29.663628	8.952099	143.483398	31.148121	-6.548363	131.813019	27.048132	37.734978	135.490616	29.0981265	15.5933075	133.6518175	-88.4253825	2.3108905	153.3149785
-42.573921	31.182728	147.65799	-30.015491	8.985772	142.729172	31.323624	-6.283743	132.240128	27.586502	37.989986	137.529129	29.455063	15.8531215	134.8846285	-89.486045	2.1184225	150.5737155
-41.355717	32.983761	147.591812	-30.302864	9.105759	141.930801	31.448116	-6.268346	132.342056	NaN	NaN	NaN	NaN	NaN	NaN	NaN	NaN	NaN
-40.071274	34.631927	147.380035	-30.609348	9.348928	141.027069	31.484396	-6.259649	132.578018	NaN	NaN	NaN	NaN	NaN	NaN	NaN	NaN	NaN
-38.698719	36.103474	147.176285	-30.90168	9.706105	140.260773	31.562637	-6.229494	132.651138	NaN	NaN	NaN	NaN	NaN	NaN	NaN	NaN	NaN
-37.262775	37.385647	146.979324	-31.07988	10.20424	139.779846	31.614775	-6.12566	132.898041	NaN	NaN	NaN	NaN	NaN	NaN	NaN	NaN	NaN
-35.835747	38.45644	146.913727	-31.143978	10.802533	139.619125	31.718952	-5.930756	133.194412	NaN	NaN	NaN	NaN	NaN	NaN	NaN	NaN	NaN
-34.342766	39.281696	146.794296	-31.187571	11.444233	139.596008	31.864716	-5.684438	133.66507	NaN	NaN	NaN	NaN	NaN	NaN	NaN	NaN	NaN
-32.215004	40.159126	146.5112	-31.202089	12.450482	139.589417	32.117409	-5.245618	134.698669	NaN	NaN	NaN	NaN	NaN	NaN	NaN	NaN	NaN
-30.893698	40.406494	146.297806	-31.229704	13.103843	139.566559	32.282166	-4.966052	135.53894	NaN	NaN	NaN	NaN	NaN	NaN	NaN	NaN	NaN
-29.611439	40.420666	146.095352	-31.286562	13.681741	139.597046	32.425587	-4.73456	136.253647	NaN	NaN	NaN	NaN	NaN	NaN	NaN	NaN	NaN
-28.460936	40.186451	146.022964	-31.36524	14.169426	139.767105	32.476727	-4.5475	136.923752	NaN	NaN	NaN	NaN	NaN	NaN	NaN	NaN	NaN
-27.379513	39.672089	146.001785	-31.410732	14.589106	140.008133	32.484375	-4.378476	137.61348	NaN	NaN	NaN	NaN	NaN	NaN	NaN	NaN	NaN
-26.347578	38.966175	145.839523	-31.433218	14.979738	140.242798	32.509312	-4.251633	138.312042	NaN	NaN	NaN	NaN	NaN	NaN	NaN	NaN	NaN
-25.469852	38.134312	145.543213	-31.485653	15.377681	140.438797	32.494278	-4.18139	139.017578	NaN	NaN	NaN	NaN	NaN	NaN	NaN	NaN	NaN
-24.354399	36.573437	144.949142	-31.62826	16.043348	140.738388	32.310978	-4.049534	140.075439	NaN	NaN	NaN	NaN	NaN	NaN	NaN	NaN	NaN
-23.796606	35.388588	144.487106	-31.724224	16.575024	140.992599	32.14444	-3.966559	140.765076	NaN	NaN	NaN	NaN	NaN	NaN	NaN	NaN	NaN
-23.391928	34.073044	144.065613	-31.87842	17.119461	141.2892	31.976429	-3.93225	141.433731	NaN	NaN	NaN	NaN	NaN	NaN	NaN	NaN	NaN
-23.179657	32.672829	143.720444	-32.025269	17.627535	141.612747	31.745115	-3.861394	142.19249	NaN	NaN	NaN	NaN	NaN	NaN	NaN	NaN	NaN
-23.098309	31.150637	143.438141	-32.134285	18.107895	141.853821	31.516869	-3.686031	142.932098	NaN	NaN	NaN	NaN	NaN	NaN	NaN	NaN	NaN
-23.236959	29.632605	143.132629	-32.262123	18.513681	141.959885	31.265173	-3.438621	143.679718	NaN	NaN	NaN	NaN	NaN	NaN	NaN	NaN	NaN
-23.543884	28.029039	142.945999	-32.370689	18.796362	142.020996	30.989351	-3.068094	144.301407	NaN	NaN	NaN	NaN	NaN	NaN	NaN	NaN	NaN
-24.293844	25.63402	142.725159	-32.445938	18.983324	142.129379	30.791048	-2.458755	144.929184	NaN	NaN	NaN	NaN	NaN	NaN	NaN	NaN	NaN
-25.01561	24.020988	142.75386	-32.437386	18.968626	142.314728	30.876568	-2.165821	145.075638	NaN	NaN	NaN	NaN	NaN	NaN	NaN	NaN	NaN
-25.847101	22.463879	142.848236	-32.342598	18.870852	142.631287	31.098059	-1.930104	144.997314	NaN	NaN	NaN	NaN	NaN	NaN	NaN	NaN	NaN
-26.83329	20.912434	143.162033	-32.181217	18.692516	143.148407	31.43187	-1.770302	144.79541	NaN	NaN	NaN	NaN	NaN	NaN	NaN	NaN	NaN
-27.941395	19.427708	143.662506	-31.921997	18.429113	143.904144	31.884647	-1.687613	144.552017	NaN	NaN	NaN	NaN	NaN	NaN	NaN	NaN	NaN
-28.000465	18.225592	144.477646	-31.609568	18.084572	144.802444	32.367035	-1.618161	144.290924	NaN	NaN	NaN	NaN	NaN	NaN	NaN	NaN	NaN
-27.317009	17.332142	145.42778	-31.256458	17.752382	145.83551	32.831291	-1.576847	144.062668	NaN	NaN	NaN	NaN	NaN	NaN	NaN	NaN	NaN
-26.39529	16.041756	147.035675	-30.730349	17.250187	147.575134	33.434917	-1.602274	143.781967	NaN	NaN	NaN	NaN	NaN	NaN	NaN	NaN	NaN
-25.760525	15.146904	148.064346	-30.407494	16.920595	148.711533	33.752258	-1.659329	143.729767	NaN	NaN	NaN	NaN	NaN	NaN	NaN	NaN	NaN
-25.200903	14.198118	149.03392	-30.117317	16.614773	149.754623	33.999733	-1.747462	143.778168	NaN	NaN	NaN	NaN	NaN	NaN	NaN	NaN	NaN
-24.68951	13.303221	149.847229	-29.86083	16.339094	150.604324	34.185837	-1.908873	143.974991	NaN	NaN	NaN	NaN	NaN	NaN	NaN	NaN	NaN
-24.13624	12.418014	150.322205	-29.671696	16.12443	151.136246	34.388287	-2.124602	144.269623	NaN	NaN	NaN	NaN	NaN	NaN	NaN	NaN	NaN
-23.622831	11.602363	150.531097	-29.53986	16.027794	151.299362	NaN	NaN	NaN	NaN	NaN	NaN	NaN	NaN	NaN	NaN	NaN	NaN
-23.079645	10.789931	150.422852	-29.441589	16.083889	151.102264	NaN	NaN	NaN	NaN	NaN	NaN	NaN	NaN	NaN	NaN	NaN	NaN
-22.369164	9.597698	149.75386	-29.415232	16.318739	150.166138	NaN	NaN	NaN	NaN	NaN	NaN	NaN	NaN	NaN	NaN	NaN	NaN
-21.954931	8.893991	149.115143	-29.533184	16.555365	149.282166	34.548347	-2.621594	145.833649	NaN	NaN	NaN	NaN	NaN	NaN	NaN	NaN	NaN
-21.608192	8.189822	148.297302	-29.708883	16.761871	148.260666	34.355137	-2.679803	146.159027	NaN	NaN	NaN	NaN	NaN	NaN	NaN	NaN	NaN
-21.334814	7.466733	147.657501	-29.888878	16.989357	147.232559	34.157791	-2.845412	146.454605	NaN	NaN	NaN	NaN	NaN	NaN	NaN	NaN	NaN
-21.184025	6.774697	147.20639	-30.101139	17.20146	146.46019	33.953285	-2.968348	146.717697	NaN	NaN	NaN	NaN	NaN	NaN	NaN	NaN	NaN
-21.094379	6.176732	146.957657	-30.198442	17.389309	145.954041	33.753578	-2.947562	146.878525	NaN	NaN	NaN	NaN	NaN	NaN	NaN	NaN	NaN
-21.097511	5.613315	146.959503	-30.168051	17.612257	145.677689	33.65464	-2.992155	146.985748	NaN	NaN	NaN	NaN	NaN	NaN	NaN	NaN	NaN
-21.215143	4.85358	147.48703	-29.998142	17.988604	145.786713	33.649849	-3.082544	147.288437	NaN	NaN	NaN	NaN	NaN	NaN	NaN	NaN	NaN
-21.457756	4.513145	148.104843	-29.788113	18.322975	146.022614	NaN	NaN	NaN	NaN	NaN	NaN	NaN	NaN	NaN	NaN	NaN	NaN
-21.803596	4.331174	148.716553	-29.591639	18.768829	146.304092	NaN	NaN	NaN	NaN	NaN	NaN	NaN	NaN	NaN	NaN	NaN	NaN
-22.209345	4.298622	149.315552	-29.395395	19.282072	146.583374	NaN	NaN	NaN	NaN	NaN	NaN	NaN	NaN	NaN	NaN	NaN	NaN
-22.652525	4.337395	149.738861	-29.169554	19.812788	146.792526	NaN	NaN	NaN	NaN	NaN	NaN	NaN	NaN	NaN	NaN	NaN	NaN
-23.160938	4.473845	149.925797	-28.939911	20.304306	146.905106	NaN	NaN	NaN	NaN	NaN	NaN	NaN	NaN	NaN	NaN	NaN	NaN
-23.765219	4.731653	149.992462	-28.718781	20.678682	146.959106	NaN	NaN	NaN	NaN	NaN	NaN	NaN	NaN	NaN	NaN	NaN	NaN
-24.697237	5.202531	149.566116	-28.44302	21.010143	146.953979	NaN	NaN	NaN	NaN	NaN	NaN	NaN	NaN	NaN	NaN	NaN	NaN
-25.348326	5.605204	149.034988	-28.275835	21.037985	146.849884	NaN	NaN	NaN	NaN	NaN	NaN	NaN	NaN	NaN	NaN	NaN	NaN
-26.109261	6.076177	148.294067	-28.110556	20.972492	146.645874	34.657372	-3.038778	146.589081	NaN	NaN	NaN	NaN	NaN	NaN	NaN	NaN	NaN
-26.923826	6.655552	147.463196	-27.960566	20.805063	146.322784	34.83683	-3.146789	145.940918	NaN	NaN	NaN	NaN	NaN	NaN	NaN	NaN	NaN
-27.742565	7.219092	146.409683	-27.861917	20.53347	145.858643	35.010609	-3.320396	145.299713	NaN	NaN	NaN	NaN	NaN	NaN	NaN	NaN	NaN
-28.701349	7.828676	145.357849	-27.813234	20.159359	145.333725	35.11179	-3.556465	144.572586	NaN	NaN	NaN	NaN	NaN	NaN	NaN	NaN	NaN
-29.772028	8.535624	144.556732	-27.772671	19.70019	144.920731	35.198055	-3.792916	143.712479	32.896759	40.377361	142.701904	34.047407	18.2922225	143.2071915	-89.592749	21.1081575	146.6342705
-31.451597	9.509293	144.160934	-27.626484	18.862144	144.913574	35.434193	-4.212212	142.401657	32.792645	40.054001	141.808136	34.113419	17.9208945	142.1048965	-89.366387	19.8033935	147.7222515
-32.688168	10.246886	144.622299	-27.445539	18.307365	145.382126	35.585232	-4.480909	141.595337	32.736351	39.86187	141.054855	34.1607915	17.6904805	141.325096	-89.0518695	18.9242495	149.439156
-33.887283	10.923568	145.508163	-27.170935	17.749071	146.136078	35.752007	-4.711008	140.92276	32.710068	39.591965	140.227707	34.2310375	17.4404785	140.5752335	-88.5729075	18.0576635	151.6969225
-35.095413	11.658348	146.677826	-26.840895	17.19693	147.022903	35.869308	-4.969325	140.413818	32.669724	39.285423	139.455246	34.269516	17.158049	139.934532	-87.951306	17.235811	154.111274
-36.18819	12.353136	147.880432	-26.451847	16.657095	147.906387	35.989979	-5.244835	140.047318	32.569035	38.892632	139.004166	34.279507	16.8238985	139.525742	-87.183201	16.4902915	156.287032
-37.286587	13.094236	149.024124	-26.043764	16.141886	148.703583	36.165157	-5.491649	139.805893	32.357361	38.732002	138.337677	34.261259	16.6201765	139.071785	-86.348787	15.6635955	158.335381
-38.211067	13.880819	150.016998	-25.595972	15.647671	149.388657	36.382519	-5.703708	139.552872	32.132576	38.590359	137.880203	34.2575475	16.4433255	138.7165375	-85.4494915	14.8520165	160.0607765
-39.513458	15.081832	151.288956	-24.94779	14.87933	150.14798	36.679737	-5.959259	139.138321	31.533432	38.583111	137.304962	34.1065845	16.311926	138.2216415	-84.0021645	13.446734	162.0743185
-40.271984	15.869643	151.994217	-24.554214	14.323293	150.496964	36.865818	-6.173541	138.79631	NaN	NaN	NaN	NaN	NaN	NaN	NaN	NaN	NaN
-40.90649	16.748478	152.575607	-24.164623	13.70216	150.740952	37.042473	-6.436646	138.380463	NaN	NaN	NaN	NaN	NaN	NaN	NaN	NaN	NaN
-41.393246	17.605528	153.097351	-23.798275	13.021784	150.927322	37.191692	-6.776138	137.980148	NaN	NaN	NaN	NaN	NaN	NaN	NaN	NaN	NaN
-41.80368	18.548138	153.486282	-23.469992	12.330079	151.040329	37.332214	-7.176641	137.559311	NaN	NaN	NaN	NaN	NaN	NaN	NaN	NaN	NaN
-41.999588	19.498716	153.773956	-23.181139	11.621378	151.087387	37.485027	-7.651819	137.181992	NaN	NaN	NaN	NaN	NaN	NaN	NaN	NaN	NaN
-42.168606	20.464985	153.922638	-22.915117	10.908974	151.059067	37.602661	-8.134546	136.866791	NaN	NaN	NaN	NaN	NaN	NaN	NaN	NaN	NaN
-42.098885	21.909212	154.136948	-22.630762	9.84174	150.867386	37.782017	-8.894809	136.299469	NaN	NaN	NaN	NaN	NaN	NaN	NaN	NaN	NaN
-41.913418	22.919994	154.022034	-22.479406	9.153257	150.614853	37.888813	-9.364753	135.939575	NaN	NaN	NaN	NaN	NaN	NaN	NaN	NaN	NaN
-41.561371	23.872456	153.900223	-22.355074	8.512602	150.285767	37.981884	-9.819393	135.549088	NaN	NaN	NaN	NaN	NaN	NaN	NaN	NaN	NaN
-41.12875	24.826393	153.642288	-22.253445	7.87068	149.894882	38.118168	-10.239565	135.19075	34.405273	33.828773	136.338303	36.2617205	11.794604	135.7645265	-80.7686105	3.946756	164.0252375
-40.520573	25.773182	153.386765	-22.145199	7.253843	149.475403	38.262913	-10.663715	134.8629	34.683727	33.399315	136.545425	36.47332	11.3678	135.7041625	-80.763718	3.139886	163.2466435
-39.871613	26.65896	153.097641	-22.067329	6.644759	149.030762	38.406914	-11.067315	134.56543	34.973339	32.965363	136.825073	36.6901265	10.949024	135.6952515	-80.8247845	2.340494	162.3662725
-39.032482	27.539803	152.717072	-22.007	6.094951	148.554413	38.604729	-11.417663	134.367401	35.240471	32.578651	137.134232	36.9226	10.580494	135.7508165	-80.9366	1.609408	161.3580095
-37.656765	28.703398	152.059982	-21.958588	5.390307	147.81601	38.833088	-11.823359	134.238892	35.589661	32.123169	137.607025	37.2113745	10.149905	135.9229585	-81.1285505	0.630709000000001	159.7090615
-36.591209	29.463785	151.568207	-21.963745	5.019282	147.305969	39.031593	-12.004292	134.161301	35.793312	31.89596	137.900787	37.4124525	9.945834	136.031044	-81.3399425	0.0927299999999995	158.580894
-35.437702	30.129063	151.114853	-21.971918	4.71763	146.793015	39.212982	-12.113245	134.160019	35.933819	31.732834	138.176575	37.5734005	9.8097945	136.168297	-81.5172365	-0.374534500000001	157.417733
-34.242367	30.735374	150.699265	-21.819057	4.648598	146.341034	39.392223	-12.169649	134.161758	36.103287	31.669485	138.525742	37.747755	9.749918	136.34375	-81.385869	-0.452722000000001	156.338318
-32.855732	31.292311	150.230087	-21.935658	4.472837	145.928986	39.637352	-12.11738	134.280106	36.208214	31.688648	138.875885	37.922783	9.785634	136.5779955	-81.794099	-0.83996	155.2799765
-31.50127	31.739595	149.954193	-21.933069	4.44613	145.584213	39.857727	-12.004401	134.4608	36.307804	31.80908	139.256027	38.0827655	9.9023395	136.8584135	-81.9489035	-1.0100795	154.3100125
-30.065838	32.11734	149.632278	-21.928764	4.484079	145.251129	40.085976	-11.882998	134.674118	NaN	NaN	NaN	NaN	NaN	NaN	NaN	NaN	NaN
-27.786451	32.465332	149.35289	-21.961386	4.64085	144.846527	40.354233	-11.655508	135.11792	NaN	NaN	NaN	NaN	NaN	NaN	NaN	NaN	NaN
-26.193541	32.612076	149.153259	-22.009806	4.791331	144.607574	40.516781	-11.499503	135.493515	NaN	NaN	NaN	NaN	NaN	NaN	NaN	NaN	NaN
-24.602743	32.633179	148.95285	-22.069902	5.013326	144.333786	40.645401	-11.331605	135.95665	NaN	NaN	NaN	NaN	NaN	NaN	NaN	NaN	NaN
-22.993521	32.611309	148.786301	-22.18067	5.310659	144.114258	40.73476	-11.170175	136.461288	NaN	NaN	NaN	NaN	NaN	NaN	NaN	NaN	NaN
-21.380577	32.456841	148.555222	-22.315727	5.645145	143.893463	40.812519	-11.011858	137.01445	NaN	NaN	NaN	NaN	NaN	NaN	NaN	NaN	NaN
-19.79121	32.174118	148.365753	-22.478735	6.037592	143.626694	40.843143	-10.878505	137.632492	NaN	NaN	NaN	NaN	NaN	NaN	NaN	NaN	NaN
-18.190023	31.807301	148.175949	-22.650707	6.464578	143.378616	40.817894	-10.720184	138.195999	NaN	NaN	NaN	NaN	NaN	NaN	NaN	NaN	NaN
-15.815962	30.990345	147.925858	-22.930666	7.129478	142.979462	40.737282	-10.53313	138.988144	NaN	NaN	NaN	NaN	NaN	NaN	NaN	NaN	NaN
-14.380148	30.208227	147.814056	-23.150717	7.581335	142.775085	40.595451	-10.40252	139.376007	NaN	NaN	NaN	NaN	NaN	NaN	NaN	NaN	NaN
-12.924268	29.363302	147.739838	-23.351721	8.003914	142.60611	40.419407	-10.222106	139.76416	NaN	NaN	NaN	NaN	NaN	NaN	NaN	NaN	NaN
-11.606039	28.315228	147.638763	-23.526278	8.436326	142.45311	40.268848	-10.044071	140.172821	NaN	NaN	NaN	NaN	NaN	NaN	NaN	NaN	NaN
-10.292542	27.178934	147.520599	-23.702429	8.861819	142.32373	40.090202	-9.863977	140.567551	NaN	NaN	NaN	NaN	NaN	NaN	NaN	NaN	NaN
-9.149577	25.867466	147.372559	-23.883352	9.296953	142.227127	39.9408	-9.66288	140.969254	NaN	NaN	NaN	NaN	NaN	NaN	NaN	NaN	NaN
-8.018627	24.460751	147.16452	-24.070963	9.725534	142.155167	39.78326	-9.48706	141.372284	NaN	NaN	NaN	NaN	NaN	NaN	NaN	NaN	NaN
-6.588684	22.066839	146.937103	-24.346741	10.32653	142.073486	39.54565	-9.290023	141.980453	NaN	NaN	NaN	NaN	NaN	NaN	NaN	NaN	NaN
-5.781202	20.311243	146.703491	-24.499159	10.684152	142.027039	39.35759	-9.174686	142.366791	NaN	NaN	NaN	NaN	NaN	NaN	NaN	NaN	NaN
-5.043698	18.408667	146.500626	-24.645987	11.043436	141.978683	39.181553	-9.109735	142.760162	NaN	NaN	NaN	NaN	NaN	NaN	NaN	NaN	NaN
-4.450462	16.422756	146.246307	-24.767206	11.442429	141.897934	39.011192	-9.078993	143.226959	NaN	NaN	NaN	NaN	NaN	NaN	NaN	NaN	NaN
-3.992503	14.355304	145.995575	-24.898771	11.862053	141.86055	38.802776	-9.044016	143.781616	NaN	NaN	NaN	NaN	NaN	NaN	NaN	NaN	NaN
-3.76372	12.205385	145.972137	-25.035551	12.350924	141.872757	NaN	NaN	NaN	NaN	NaN	NaN	NaN	NaN	NaN	NaN	NaN	NaN
-3.646649	10.018193	146.007172	-25.177341	12.93696	141.884171	NaN	NaN	NaN	NaN	NaN	NaN	NaN	NaN	NaN	NaN	NaN	NaN
-3.811918	6.728942	146.361679	-25.380398	13.89287	142.102631	NaN	NaN	NaN	NaN	NaN	NaN	NaN	NaN	NaN	NaN	NaN	NaN
-4.126426	4.578488	146.848022	-25.517338	14.538756	142.420288	NaN	NaN	NaN	NaN	NaN	NaN	NaN	NaN	NaN	NaN	NaN	NaN
-4.633105	2.46766	147.552673	-25.62665	15.153681	142.715591	NaN	NaN	NaN	NaN	NaN	NaN	NaN	NaN	NaN	NaN	NaN	NaN
-5.267982	0.404298	148.277969	-25.691315	15.728271	142.933243	NaN	NaN	NaN	NaN	NaN	NaN	NaN	NaN	NaN	NaN	NaN	NaN
-6.059308	-1.502596	149.085129	-25.732744	16.243698	143.119675	NaN	NaN	NaN	NaN	NaN	NaN	NaN	NaN	NaN	NaN	NaN	NaN
-6.986971	-3.282223	150.096024	-25.740013	16.656858	143.344299	NaN	NaN	NaN	NaN	NaN	NaN	NaN	NaN	NaN	NaN	NaN	NaN
-7.917977	-4.957072	150.955292	-25.718832	16.977573	143.590088	NaN	NaN	NaN	NaN	NaN	NaN	NaN	NaN	NaN	NaN	NaN	NaN
-9.689899	-7.176661	152.394104	-25.732782	17.379803	144.02684	NaN	NaN	NaN	NaN	NaN	NaN	NaN	NaN	NaN	NaN	NaN	NaN
-10.929464	-8.425893	153.285782	-25.768623	17.622244	144.292328	NaN	NaN	NaN	NaN	NaN	NaN	NaN	NaN	NaN	NaN	NaN	NaN
-12.252176	-9.53047	153.920166	-25.829252	17.842184	144.51767	NaN	NaN	NaN	NaN	NaN	NaN	NaN	NaN	NaN	NaN	NaN	NaN
-13.637787	-10.461603	154.446152	-25.892771	18.013699	144.654053	NaN	NaN	NaN	NaN	NaN	NaN	NaN	NaN	NaN	NaN	NaN	NaN
-15.071707	-11.290517	154.515442	-25.922731	18.126997	144.698227	NaN	NaN	NaN	NaN	NaN	NaN	NaN	NaN	NaN	NaN	NaN	NaN
-16.549751	-11.964771	154.429642	-25.947792	18.199657	144.648819	NaN	NaN	NaN	NaN	NaN	NaN	NaN	NaN	NaN	NaN	NaN	NaN
-18.0994	-12.522035	153.964401	-25.967237	18.23439	144.479187	NaN	NaN	NaN	NaN	NaN	NaN	NaN	NaN	NaN	NaN	NaN	NaN
-20.567785	-13.126385	153.009933	-26.071198	18.259892	144.102997	NaN	NaN	NaN	NaN	NaN	NaN	NaN	NaN	NaN	NaN	NaN	NaN
-22.273167	-13.263319	152.170975	-26.17897	18.259895	143.817673	NaN	NaN	NaN	NaN	NaN	NaN	NaN	NaN	NaN	NaN	NaN	NaN
-24.135408	-13.292496	151.385757	-26.341959	18.249081	143.583755	NaN	NaN	NaN	NaN	NaN	NaN	NaN	NaN	NaN	NaN	NaN	NaN
-26.001982	-13.061474	150.64772	-26.522699	18.220058	143.426086	NaN	NaN	NaN	33.252098	39.081455	138.548935	NaN	NaN	NaN	NaN	NaN	NaN
-27.990522	-12.735341	150.080627	-26.690609	18.153578	143.371002	NaN	NaN	NaN	NaN	NaN	NaN	NaN	NaN	NaN	NaN	NaN	NaN
-29.978592	-12.161887	149.620361	-26.822891	18.057362	143.395096	NaN	NaN	NaN	32.716179	39.279819	137.385452	NaN	NaN	NaN	NaN	NaN	NaN
-32.070141	-11.476876	149.351135	-26.946667	17.902637	143.514908	NaN	NaN	NaN	32.407665	39.398911	136.751572	NaN	NaN	NaN	NaN	NaN	NaN
-35.21114	-10.164714	149.275085	-27.118412	17.511856	143.966492	36.495686	-4.110984	143.460175	31.988239	39.466404	135.67569	34.2419625	17.67771	139.5679325	-88.4787865	17.346002	148.3650515
-37.284855	-9.120884	149.382523	-27.200947	17.080576	144.411118	36.595631	-4.047015	142.893677	31.521893	39.508724	135.060959	34.058762	17.7308545	138.977318	-88.460656	16.4302975	149.844918
-39.351788	-7.957411	149.721802	-27.222464	16.445408	145.045532	35.492718	-3.514278	142.537354	31.03528	39.551662	134.534485	33.263999	18.018692	138.5359195	-87.708927	14.872124	151.5551445
-41.402199	-6.789203	150.209442	-27.239201	15.528843	145.881912	35.536957	-3.544497	141.846878	30.421734	39.543198	134.09137	32.9793455	17.9993505	137.969124	-87.4577475	13.0583355	153.7947
-43.401142	-5.584544	150.862778	-27.265888	14.324324	146.82251	35.623013	-3.705716	141.065155	29.557991	39.475441	133.844513	32.590502	17.8848625	137.454834	-87.122278	10.7637855	156.190186
-45.297184	-4.378446	151.570267	-27.248234	12.836196	147.756653	35.606922	-3.890049	140.277954	28.560972	39.354061	133.71846	32.083947	17.732006	136.998207	-86.580415	7.940386	158.515099
-47.087009	-3.098715	152.44606	-27.17506	11.297194	148.6465	36.046986	-4.301178	139.442032	27.483702	39.21244	133.727783	31.765344	17.455631	136.5849075	-86.115464	5.138757	160.7080925
-49.6124	-0.964327	153.916168	-27.07188	9.352229	149.825333	35.610943	-4.677559	138.068298	25.337172	39.422417	134.360306	30.4740575	17.372429	136.214302	-84.6178175	1.332029	163.436364
-51.204727	0.75937	154.946365	-27.027937	8.366158	150.371857	35.22364	-4.907184	137.240005	NaN	NaN	NaN	NaN	NaN	NaN	NaN	NaN	NaN
-52.663101	2.520339	155.923767	-26.953369	7.561869	150.75058	34.773548	-5.05419	136.506882	NaN	NaN	NaN	NaN	NaN	NaN	NaN	NaN	NaN
-53.966808	4.321837	156.741409	-26.879347	6.907235	150.9655	34.334805	-5.126435	135.805191	NaN	NaN	NaN	NaN	NaN	NaN	NaN	NaN	NaN
-55.131172	6.104819	157.286911	-26.904387	6.262172	150.958176	34.015419	-5.153039	135.196579	NaN	NaN	NaN	NaN	NaN	NaN	NaN	NaN	NaN
-56.181599	7.90951	157.556671	-26.931147	5.701287	150.803391	33.799702	-5.19418	134.64859	NaN	NaN	NaN	NaN	NaN	NaN	NaN	NaN	NaN
NaN	NaN	NaN	-26.997232	5.116439	150.498581	33.628902	-5.151071	134.080597	NaN	NaN	NaN	NaN	NaN	NaN	NaN	NaN	NaN
NaN	NaN	NaN	-27.22666	4.254188	149.694244	33.404903	-5.161771	133.350998	NaN	NaN	NaN	NaN	NaN	NaN	NaN	NaN	NaN
NaN	NaN	NaN	-27.430586	3.734855	149.066437	33.31266	-5.223631	132.801147	24.205925	38.295643	135.653473	28.7592925	16.536006	134.22731	-83.6204645	-9.066296	163.905564
NaN	NaN	NaN	-27.66577	3.270937	148.433609	33.164848	-5.324543	132.352463	24.094831	38.173668	135.906738	28.6298395	16.4245625	134.1296005	-83.9613795	-9.8826885	162.7376175
NaN	NaN	NaN	-27.917788	2.897663	147.840912	32.938076	-5.43553	131.976349	24.008768	38.01712	136.212906	28.473422	16.290795	134.0946275	-84.308998	-10.495469	161.5871965
NaN	NaN	NaN	-28.164726	2.666393	147.348038	32.737507	-5.562573	131.614716	23.975655	37.826382	136.531754	28.356581	16.1319045	134.073235	-84.686033	-10.7991185	160.622841
NaN	NaN	NaN	-28.362364	2.575834	147.000214	32.575611	-5.628055	131.313614	23.990528	37.727909	136.884064	28.2830695	16.049927	134.098839	-85.0077975	-10.898259	159.901589
NaN	NaN	NaN	-28.546688	2.611435	146.767822	32.404934	-5.614958	131.167404	24.039083	37.693817	137.272125	28.2220085	16.0394295	134.2197645	-85.3153845	-10.8165595	159.3158795
NaN	NaN	NaN	-28.744911	2.855144	146.637756	32.227295	-5.454779	131.110764	NaN	NaN	NaN	NaN	NaN	NaN	NaN	NaN	NaN
NaN	NaN	NaN	-28.842751	3.102762	146.644836	32.116966	-5.291495	131.176849	NaN	NaN	NaN	NaN	NaN	NaN	NaN	NaN	NaN
NaN	NaN	NaN	-28.948254	3.390884	146.712982	32.0271	-5.103715	131.329895	NaN	NaN	NaN	NaN	NaN	NaN	NaN	NaN	NaN
NaN	NaN	NaN	-29.090551	3.682958	146.814301	31.983788	-4.912771	131.571548	NaN	NaN	NaN	NaN	NaN	NaN	NaN	NaN	NaN
NaN	NaN	NaN	-29.262329	4.010467	146.921463	31.927675	-4.763927	131.912247	NaN	NaN	NaN	NaN	NaN	NaN	NaN	NaN	NaN
NaN	NaN	NaN	-29.469973	4.372966	146.977692	31.820202	-4.646283	132.462952	NaN	NaN	NaN	NaN	NaN	NaN	NaN	NaN	NaN
NaN	NaN	NaN	-29.721624	4.725465	146.995239	31.75844	-4.569477	132.978561	NaN	NaN	NaN	NaN	NaN	NaN	NaN	NaN	NaN
-50.97319	27.448591	155.08345	-30.116966	5.263859	146.868515	31.644968	-4.619322	133.663864	NaN	NaN	NaN	NaN	NaN	NaN	NaN	NaN	NaN
-49.373909	27.548079	154.308502	-30.38302	5.621858	146.687943	31.584818	-4.753856	134.053284	NaN	NaN	NaN	NaN	NaN	NaN	NaN	NaN	NaN
-47.661659	27.452351	153.37413	-30.57856	6.039154	146.528656	31.520536	-4.865326	134.45285	NaN	NaN	NaN	NaN	NaN	NaN	NaN	NaN	NaN
-45.811306	27.262445	152.517014	-30.776146	6.500548	146.349518	31.485479	-5.005137	134.828476	NaN	NaN	NaN	NaN	NaN	NaN	NaN	NaN	NaN
-43.843315	26.966549	151.48143	-30.933439	7.039502	146.152374	31.522337	-5.144239	135.268433	NaN	NaN	NaN	NaN	NaN	NaN	NaN	NaN	NaN
-41.747192	26.589104	150.509506	-31.096428	7.655313	146.065384	31.613255	-5.249804	135.827179	NaN	NaN	NaN	NaN	NaN	NaN	NaN	NaN	NaN
-39.612099	26.094078	149.588531	-31.26218	8.298264	146.073563	31.745396	-5.30556	136.555008	NaN	NaN	NaN	NaN	NaN	NaN	NaN	NaN	NaN
-36.230122	25.101862	148.454041	-31.545082	9.329559	146.335632	32.006683	-5.432238	138.046677	NaN	NaN	NaN	NaN	NaN	NaN	NaN	NaN	NaN
-33.87109	24.2644	147.960632	-31.755072	10.044525	146.707596	32.173622	-5.518492	139.287369	NaN	NaN	NaN	NaN	NaN	NaN	NaN	NaN	NaN
-31.445259	23.352882	147.800858	-31.940409	10.768987	147.162598	32.290176	-5.627449	140.650421	NaN	NaN	NaN	NaN	NaN	NaN	NaN	NaN	NaN
-29.00337	22.399824	147.890121	-32.107437	11.438769	147.648911	32.30357	-5.684482	142.069626	NaN	NaN	NaN	NaN	NaN	NaN	NaN	NaN	NaN
-26.575047	21.336273	148.175629	-32.286617	12.049669	148.160263	32.221237	-5.757933	143.47023	NaN	NaN	NaN	NaN	NaN	NaN	NaN	NaN	NaN
-24.111002	20.269434	148.646835	-32.485424	12.611752	148.568604	32.084133	-5.906513	144.953903	NaN	NaN	NaN	NaN	NaN	NaN	NaN	NaN	NaN
-21.729034	19.247063	149.27948	-32.705631	13.102412	148.879883	31.841951	-6.045537	146.522827	NaN	NaN	NaN	NaN	NaN	NaN	NaN	NaN	NaN
-18.30254	17.73447	150.44249	-33.121361	13.806675	149.133453	NaN	NaN	NaN	NaN	NaN	NaN	NaN	NaN	NaN	NaN	NaN	NaN
-16.212698	16.819057	151.205841	-33.39497	14.246186	149.10231	NaN	NaN	NaN	NaN	NaN	NaN	NaN	NaN	NaN	NaN	NaN	NaN
-14.141768	15.913584	151.922684	-33.661297	14.619607	148.973999	NaN	NaN	NaN	NaN	NaN	NaN	NaN	NaN	NaN	NaN	NaN	NaN
-12.221954	15.099582	152.503006	-33.851738	14.962003	148.703308	NaN	NaN	NaN	NaN	NaN	NaN	NaN	NaN	NaN	NaN	NaN	NaN
-10.34244	14.31516	152.767532	-33.938828	15.226601	148.284943	NaN	NaN	NaN	NaN	NaN	NaN	NaN	NaN	NaN	NaN	NaN	NaN
-8.574483	13.555041	152.956512	-33.948647	15.438408	147.829849	NaN	NaN	NaN	NaN	NaN	NaN	NaN	NaN	NaN	NaN	NaN	NaN
-6.880454	12.845103	152.961395	-33.846294	15.54145	147.332321	NaN	NaN	NaN	NaN	NaN	NaN	NaN	NaN	NaN	NaN	NaN	NaN
-4.570294	11.821365	152.87915	-33.541321	15.60527	146.734207	NaN	NaN	NaN	NaN	NaN	NaN	NaN	NaN	NaN	NaN	NaN	NaN
-3.204048	11.222157	152.825851	-33.318829	15.668215	146.522552	NaN	NaN	NaN	NaN	NaN	NaN	NaN	NaN	NaN	NaN	NaN	NaN
-2.023678	10.664432	152.794846	-33.059647	15.761399	146.340683	NaN	NaN	NaN	NaN	NaN	NaN	NaN	NaN	NaN	NaN	NaN	NaN
-0.993012	10.078856	152.780441	-32.785259	15.925821	146.181656	NaN	NaN	NaN	NaN	NaN	NaN	NaN	NaN	NaN	NaN	NaN	NaN
-0.060157	9.52	152.780319	-32.568024	16.11805	146.000381	NaN	NaN	NaN	NaN	NaN	NaN	NaN	NaN	NaN	NaN	NaN	NaN
0.653544	8.942134	152.727753	-32.363621	16.326832	145.701584	NaN	NaN	NaN	NaN	NaN	NaN	NaN	NaN	NaN	NaN	NaN	NaN
1.18408	8.305746	152.605591	-32.176022	16.5219	145.336197	NaN	NaN	NaN	NaN	NaN	NaN	NaN	NaN	NaN	NaN	NaN	NaN
1.738696	7.279082	152.331253	-32.001572	16.718641	144.788391	NaN	NaN	NaN	NaN	NaN	NaN	NaN	NaN	NaN	NaN	NaN	NaN
1.936371	6.551445	151.975388	-31.868618	16.832724	144.363647	NaN	NaN	NaN	NaN	NaN	NaN	NaN	NaN	NaN	NaN	NaN	NaN
1.98924	5.747537	151.5625	-31.770134	16.9265	143.959198	NaN	NaN	NaN	NaN	NaN	NaN	NaN	NaN	NaN	NaN	NaN	NaN
1.87447	4.878549	151.138199	-31.655109	17.032846	143.578827	NaN	NaN	NaN	NaN	NaN	NaN	NaN	NaN	NaN	NaN	NaN	NaN
1.559831	3.99231	150.702164	-31.522242	17.145857	143.266815	NaN	NaN	NaN	NaN	NaN	NaN	NaN	NaN	NaN	NaN	NaN	NaN
1.146102	3.000607	150.252991	-31.378868	17.271296	143.074387	NaN	NaN	NaN	NaN	NaN	NaN	NaN	NaN	NaN	NaN	NaN	NaN
0.649381	2.006697	149.908676	-31.188503	17.429567	143.00853	NaN	NaN	NaN	NaN	NaN	NaN	NaN	NaN	NaN	NaN	NaN	NaN
-0.560961	0.380463	149.716431	-30.868912	17.769735	143.037216	NaN	NaN	NaN	NaN	NaN	NaN	NaN	NaN	NaN	NaN	NaN	NaN
-1.510176	-0.686564	149.72084	-30.643267	18.04587	143.031601	NaN	NaN	NaN	NaN	NaN	NaN	NaN	NaN	NaN	NaN	NaN	NaN
-2.705299	-1.842486	149.776093	-30.409626	18.330471	142.950165	NaN	NaN	NaN	NaN	NaN	NaN	NaN	NaN	NaN	NaN	NaN	NaN
-3.966546	-2.938122	149.832611	-30.146328	18.573381	142.845367	NaN	NaN	NaN	NaN	NaN	NaN	NaN	NaN	NaN	NaN	NaN	NaN
-5.409434	-4.105472	149.808914	-29.921583	18.724834	142.825089	NaN	NaN	NaN	NaN	NaN	NaN	NaN	NaN	NaN	NaN	NaN	NaN
-6.933353	-5.227564	149.747025	-29.685909	18.814062	142.85437	NaN	NaN	NaN	NaN	NaN	NaN	NaN	NaN	NaN	NaN	NaN	NaN
-8.593842	-6.356483	149.594208	-29.415077	18.787922	142.958588	NaN	NaN	NaN	NaN	NaN	NaN	NaN	NaN	NaN	NaN	NaN	NaN
-11.347987	-7.976368	149.629135	-29.053753	18.582275	143.408936	NaN	NaN	NaN	NaN	NaN	NaN	NaN	NaN	NaN	NaN	NaN	NaN
-13.311857	-9.030979	149.734085	-28.797785	18.314516	143.855484	NaN	NaN	NaN	NaN	NaN	NaN	NaN	NaN	NaN	NaN	NaN	NaN
-15.421798	-10.022727	150.007889	-28.580111	17.954027	144.489685	NaN	NaN	NaN	NaN	NaN	NaN	NaN	NaN	NaN	NaN	NaN	NaN
-17.661228	-10.918442	150.504501	-28.446596	17.515364	145.393997	NaN	NaN	NaN	NaN	NaN	NaN	NaN	NaN	NaN	NaN	NaN	NaN
-19.986197	-11.748603	151.210434	-28.365162	16.957943	146.517136	NaN	NaN	NaN	NaN	NaN	NaN	NaN	NaN	NaN	NaN	NaN	NaN
-22.382042	-12.558074	152.143829	-28.293449	16.281105	147.750458	NaN	NaN	NaN	NaN	NaN	NaN	NaN	NaN	NaN	NaN	NaN	NaN
-24.792414	-13.238576	153.327133	-28.141455	15.486814	149.051437	NaN	NaN	NaN	NaN	NaN	NaN	NaN	NaN	NaN	NaN	NaN	NaN
-28.318712	-14.173801	155.540314	-27.697834	14.08819	150.99234	NaN	NaN	NaN	NaN	NaN	NaN	NaN	NaN	NaN	NaN	NaN	NaN
-30.526602	-14.669239	157.096024	-27.30447	13.101853	152.184387	NaN	NaN	NaN	NaN	NaN	NaN	NaN	NaN	NaN	NaN	NaN	NaN
-32.69936	-15.048756	158.739136	-26.908775	12.115662	153.30661	NaN	NaN	NaN	NaN	NaN	NaN	NaN	NaN	NaN	NaN	NaN	NaN
-34.948586	-15.22193	160.412048	-26.594946	11.158195	154.346649	NaN	NaN	NaN	27.444267	39.18581	137.084991	NaN	NaN	NaN	NaN	NaN	NaN
NaN	NaN	NaN	-26.361095	10.260142	155.229813	NaN	NaN	NaN	27.175045	38.728512	136.582703	NaN	NaN	NaN	NaN	NaN	NaN
NaN	NaN	NaN	-26.160721	9.434634	155.940216	NaN	NaN	NaN	26.730061	38.336479	136.195724	NaN	NaN	NaN	NaN	NaN	NaN
NaN	NaN	NaN	-26.163746	8.796072	156.431305	NaN	NaN	NaN	26.237917	37.861656	135.737854	NaN	NaN	NaN	NaN	NaN	NaN
NaN	NaN	NaN	-26.079893	7.869577	156.627502	NaN	NaN	NaN	25.505756	37.269844	134.889755	NaN	NaN	NaN	NaN	NaN	NaN
NaN	NaN	NaN	-26.158857	7.314372	156.418594	NaN	NaN	NaN	24.890923	37.09903	134.388535	NaN	NaN	NaN	NaN	NaN	NaN
NaN	NaN	NaN	-26.307869	6.785989	156.023727	NaN	NaN	NaN	24.128555	37.068165	133.99527	NaN	NaN	NaN	NaN	NaN	NaN
NaN	NaN	NaN	-26.576042	6.371856	155.560349	NaN	NaN	NaN	23.342943	37.082195	133.642166	NaN	NaN	NaN	NaN	NaN	NaN
NaN	NaN	NaN	-26.843786	5.948257	155.000504	NaN	NaN	NaN	22.646641	37.124218	133.312393	NaN	NaN	NaN	NaN	NaN	NaN
NaN	NaN	NaN	NaN	NaN	NaN	NaN	NaN	NaN	21.951603	37.233723	133.050354	NaN	NaN	NaN	NaN	NaN	NaN
NaN	NaN	NaN	-27.276764	5.23377	154.034424	NaN	NaN	NaN	NaN	NaN	NaN	NaN	NaN	NaN	NaN	NaN	NaN
NaN	NaN	NaN	-27.70969	4.807774	153.288284	NaN	NaN	NaN	NaN	NaN	NaN	NaN	NaN	NaN	NaN	NaN	NaN
NaN	NaN	NaN	-28.006453	4.57175	152.877563	NaN	NaN	NaN	NaN	NaN	NaN	NaN	NaN	NaN	NaN	NaN	NaN
NaN	NaN	NaN	-28.30776	4.351007	152.452972	32.415703	-5.571608	135.350342	NaN	NaN	NaN	NaN	NaN	NaN	NaN	NaN	NaN
NaN	NaN	NaN	-28.657129	4.13103	151.953918	32.038895	-5.495299	134.937866	NaN	NaN	NaN	NaN	NaN	NaN	NaN	NaN	NaN
-53.881542	-2.864152	157.910599	-29.02371	3.94295	151.329025	31.701231	-5.419581	134.533371	NaN	NaN	NaN	NaN	NaN	NaN	NaN	NaN	NaN
-53.8428	-1.160944	156.505554	-29.488686	3.797125	150.544006	31.308889	-5.35775	134.091156	NaN	NaN	NaN	NaN	NaN	NaN	NaN	NaN	NaN
-53.704178	0.629312	155.073975	-30.010096	3.693968	149.613388	30.761892	-5.306912	133.497665	NaN	NaN	NaN	NaN	NaN	NaN	NaN	NaN	NaN
-53.129005	3.357629	153.191315	-30.717281	3.621064	148.184845	29.90646	-5.287802	132.269135	19.822199	38.303864	132.980331	24.8643295	16.508031	132.624733	-86.2988915	-9.265903	163.744957
-52.407825	5.274496	152.120667	-31.063545	3.713236	147.3396	29.365276	-5.143126	131.443329	19.788263	38.517136	133.121353	24.5767695	16.687005	132.282341	-86.7038595	-9.260533	162.396859
-51.477551	7.129537	151.274658	-31.314167	3.858395	146.610092	29.009918	-4.946506	130.779678	19.84091	38.777836	133.366333	24.425414	16.915665	132.0730055	-87.053748	-9.198875	161.1471785
-50.305462	8.941003	150.601349	-31.446678	4.010791	146.037949	28.808722	-4.772253	130.275101	NaN	NaN	NaN	NaN	NaN	NaN	NaN	NaN	NaN
-48.936134	10.638855	150.164612	-31.51066	4.152012	145.685333	28.724272	-4.625856	129.981644	NaN	NaN	NaN	NaN	NaN	NaN	NaN	NaN	NaN
-47.364655	12.221611	149.856171	-31.512102	4.247804	145.485382	28.769802	-4.51326	129.947708	20.525505	39.278717	134.698944	24.6476535	17.3827285	132.323326	-87.6718575	-8.8871205	158.647438
-45.614197	13.733524	149.567261	-31.531641	4.370983	145.410675	28.941769	-4.47542	130.165451	20.865412	39.341549	135.399323	24.9035905	17.4330645	132.782387	-87.9668725	-8.6910985	158.038963
-42.721436	15.873114	149.12439	-31.526873	4.731778	145.460403	29.451769	-4.641521	130.939301	21.520248	39.38406	136.589645	25.4860085	17.3712695	133.764473	-88.5397545	-7.9077135	157.156333
-40.629509	17.225061	148.765961	-31.560484	5.073919	145.454849	29.884607	-4.850839	131.636307	22.086584	39.346699	137.510086	25.9855955	17.24793	134.5731965	-89.1065635	-7.100092	156.3365015
-38.391109	18.487661	148.348328	-31.565145	5.52097	145.374084	30.317329	-5.017562	132.451157	NaN	NaN	NaN	NaN	NaN	NaN	NaN	NaN	NaN
-36.082222	19.686695	147.781219	-31.595978	6.057194	145.160217	30.91444	-5.138381	133.262344	NaN	NaN	NaN	NaN	NaN	NaN	NaN	NaN	NaN
-33.712276	20.832985	147.224075	-31.650719	6.679674	144.840866	31.541214	-5.238114	134.191818	NaN	NaN	NaN	NaN	NaN	NaN	NaN	NaN	NaN
-31.252045	21.840052	146.587448	-31.720888	7.397952	144.438843	32.153873	-5.197011	135.308792	NaN	NaN	NaN	NaN	NaN	NaN	NaN	NaN	NaN
-28.811991	22.811359	146.023636	-31.884584	8.171146	144.003189	32.673306	-5.180171	136.468063	NaN	NaN	NaN	NaN	NaN	NaN	NaN	NaN	NaN
-25.195377	24.024084	145.442795	-32.133667	9.401432	143.347305	NaN	NaN	NaN	NaN	NaN	NaN	NaN	NaN	NaN	NaN	NaN	NaN
-22.837894	24.730835	145.277084	-32.28783	10.232765	142.970291	NaN	NaN	NaN	NaN	NaN	NaN	NaN	NaN	NaN	NaN	NaN	NaN
-20.581127	25.371222	145.181198	-32.388287	11.067513	142.577881	NaN	NaN	NaN	NaN	NaN	NaN	NaN	NaN	NaN	NaN	NaN	NaN
-18.36713	25.956457	145.138519	-32.404419	11.87385	142.144852	NaN	NaN	NaN	NaN	NaN	NaN	NaN	NaN	NaN	NaN	NaN	NaN
-16.310757	26.492491	145.230896	-32.384033	12.601295	141.731033	NaN	NaN	NaN	NaN	NaN	NaN	NaN	NaN	NaN	NaN	NaN	NaN
-14.374582	26.984972	145.500397	-32.36557	13.263776	141.391693	NaN	NaN	NaN	NaN	NaN	NaN	NaN	NaN	NaN	NaN	NaN	NaN
-12.607871	27.448978	145.782883	-32.308609	13.904808	141.108765	NaN	NaN	NaN	NaN	NaN	NaN	NaN	NaN	NaN	NaN	NaN	NaN
-10.252781	28.066973	146.312027	-32.157909	14.690213	140.715225	NaN	NaN	NaN	NaN	NaN	NaN	NaN	NaN	NaN	NaN	NaN	NaN
-8.903365	28.458838	146.720581	-31.958448	15.166217	140.546204	NaN	NaN	NaN	NaN	NaN	NaN	NaN	NaN	NaN	NaN	NaN	NaN
-7.77185	28.814394	147.18045	-31.732637	15.574008	140.48085	NaN	NaN	NaN	NaN	NaN	NaN	NaN	NaN	NaN	NaN	NaN	NaN
-6.786667	29.115135	147.711212	-31.487682	15.932395	140.567856	NaN	NaN	NaN	NaN	NaN	NaN	NaN	NaN	NaN	NaN	NaN	NaN
-5.977797	29.361811	148.255447	-31.20476	16.219135	140.751434	NaN	NaN	NaN	NaN	NaN	NaN	NaN	NaN	NaN	NaN	NaN	NaN
-5.332278	29.520267	148.759705	-30.94227	16.454769	141.000641	NaN	NaN	NaN	NaN	NaN	NaN	NaN	NaN	NaN	NaN	NaN	NaN
-4.91891	29.577917	149.268295	-30.696842	16.644951	141.32164	NaN	NaN	NaN	NaN	NaN	NaN	NaN	NaN	NaN	NaN	NaN	NaN
-4.603429	29.45089	149.908157	-30.395004	16.887691	141.781799	NaN	NaN	NaN	NaN	NaN	NaN	NaN	NaN	NaN	NaN	NaN	NaN
-4.562884	29.262337	150.16777	-30.245396	17.071012	142.049759	NaN	NaN	NaN	NaN	NaN	NaN	NaN	NaN	NaN	NaN	NaN	NaN
-4.751782	28.964773	150.351166	-30.141947	17.29664	142.281921	NaN	NaN	NaN	NaN	NaN	NaN	NaN	NaN	NaN	NaN	NaN	NaN
-5.057639	28.514046	150.342484	-30.088356	17.575945	142.471573	NaN	NaN	NaN	NaN	NaN	NaN	NaN	NaN	NaN	NaN	NaN	NaN
-5.452331	27.947388	150.155426	-30.061653	17.865784	142.607498	NaN	NaN	NaN	NaN	NaN	NaN	NaN	NaN	NaN	NaN	NaN	NaN
-5.930212	27.251282	149.818787	-30.058025	18.188152	142.680878	NaN	NaN	NaN	NaN	NaN	NaN	NaN	NaN	NaN	NaN	NaN	NaN
-6.614629	26.361519	149.382538	-30.072683	18.478424	142.727478	NaN	NaN	NaN	NaN	NaN	NaN	NaN	NaN	NaN	NaN	NaN	NaN
-7.736821	24.77046	148.451385	-30.11367	18.885027	142.778915	NaN	NaN	NaN	NaN	NaN	NaN	NaN	NaN	NaN	NaN	NaN	NaN
-8.69007	23.441948	147.838394	-30.133251	19.118372	142.865234	NaN	NaN	NaN	NaN	NaN	NaN	NaN	NaN	NaN	NaN	NaN	NaN
-9.684166	22.010324	147.172089	-30.117992	19.351711	142.977249	NaN	NaN	NaN	NaN	NaN	NaN	NaN	NaN	NaN	NaN	NaN	NaN
-10.835779	20.357178	146.653854	-30.040565	19.607155	143.129456	NaN	NaN	NaN	NaN	NaN	NaN	NaN	NaN	NaN	NaN	NaN	NaN
-11.956122	18.58243	146.242355	-29.923948	19.877018	143.382538	NaN	NaN	NaN	NaN	NaN	NaN	NaN	NaN	NaN	NaN	NaN	NaN
-13.244763	16.701992	146.168991	-29.748198	20.138283	143.784027	NaN	NaN	NaN	NaN	NaN	NaN	NaN	NaN	NaN	NaN	NaN	NaN
-14.63144	14.738814	146.41008	-29.516088	20.327745	144.383514	NaN	NaN	NaN	NaN	NaN	NaN	NaN	NaN	NaN	NaN	NaN	NaN
-16.869164	11.707039	147.419006	-29.106581	20.387583	145.532089	NaN	NaN	NaN	NaN	NaN	NaN	NaN	NaN	NaN	NaN	NaN	NaN
-18.431238	9.696967	148.473862	-28.869919	20.265163	146.430069	NaN	NaN	NaN	NaN	NaN	NaN	NaN	NaN	NaN	NaN	NaN	NaN
-20.095863	7.724986	149.622162	-28.677315	19.991064	147.414063	NaN	NaN	NaN	NaN	NaN	NaN	NaN	NaN	NaN	NaN	NaN	NaN
-21.817596	5.804536	150.818817	-28.503323	19.586884	148.361603	NaN	NaN	NaN	NaN	NaN	NaN	NaN	NaN	NaN	NaN	NaN	NaN
-23.535656	3.95787	152.039337	-28.326529	19.035442	149.290604	NaN	NaN	NaN	NaN	NaN	NaN	NaN	NaN	NaN	NaN	NaN	NaN
-25.245148	2.177416	153.108215	-28.117365	18.405979	150.128479	NaN	NaN	NaN	NaN	NaN	NaN	NaN	NaN	NaN	NaN	NaN	NaN
-26.963266	0.517091	154.078156	-27.846067	17.795818	150.820541	NaN	NaN	NaN	NaN	NaN	NaN	NaN	NaN	NaN	NaN	NaN	NaN
-29.484867	-1.699671	155.400665	-27.446705	17.008196	151.692337	NaN	NaN	NaN	NaN	NaN	NaN	NaN	NaN	NaN	NaN	NaN	NaN
-31.12471	-2.987005	156.153946	-27.203346	16.547762	152.183685	NaN	NaN	NaN	NaN	NaN	NaN	NaN	NaN	NaN	NaN	NaN	NaN
-32.743202	-4.145053	156.746933	-26.957479	16.154291	152.578873	NaN	NaN	NaN	NaN	NaN	NaN	NaN	NaN	NaN	NaN	NaN	NaN
-34.288734	-5.160594	157.194061	-26.650423	15.796515	152.850449	NaN	NaN	NaN	NaN	NaN	NaN	NaN	NaN	NaN	NaN	NaN	NaN
-35.779358	-6.024726	157.539291	-26.350435	15.509345	153.048981	NaN	NaN	NaN	NaN	NaN	NaN	NaN	NaN	NaN	NaN	NaN	NaN
-37.17128	-6.76119	157.775284	-26.026726	15.275976	153.101288	NaN	NaN	NaN	NaN	NaN	NaN	NaN	NaN	NaN	NaN	NaN	NaN
-38.509144	-7.353464	157.935211	-25.73543	15.128311	153.050613	NaN	NaN	NaN	NaN	NaN	NaN	NaN	NaN	NaN	NaN	NaN	NaN
-40.309483	-8.001145	158.202194	-25.377045	14.986327	152.822968	NaN	NaN	NaN	NaN	NaN	NaN	NaN	NaN	NaN	NaN	NaN	NaN
-41.580009	-8.132315	158.364487	-25.164768	14.89142	152.590637	NaN	NaN	NaN	NaN	NaN	NaN	NaN	NaN	NaN	NaN	NaN	NaN
-42.5107	-8.353996	158.48288	-24.931087	14.750595	152.297089	NaN	NaN	NaN	NaN	NaN	NaN	NaN	NaN	NaN	NaN	NaN	NaN
-43.347595	-8.40683	158.714127	-24.718613	14.568229	151.993927	NaN	NaN	NaN	NaN	NaN	NaN	NaN	NaN	NaN	NaN	NaN	NaN
-44.02137	-8.358479	158.930679	-24.525213	14.353545	151.707214	NaN	NaN	NaN	27.077579	44.265461	132.285782	NaN	NaN	NaN	NaN	NaN	NaN
-44.598053	-8.223724	159.114807	-24.32255	14.090125	151.430984	NaN	NaN	NaN	27.710035	43.799038	131.13356	NaN	NaN	NaN	NaN	NaN	NaN
-45.058918	-7.858133	159.294266	-24.120279	13.816645	151.181061	NaN	NaN	NaN	27.88578	43.468632	130.519943	NaN	NaN	NaN	NaN	NaN	NaN
-45.493172	-7.062721	159.454849	-24.015808	13.604999	150.990326	NaN	NaN	NaN	28.103329	42.901569	129.885788	NaN	NaN	NaN	NaN	NaN	NaN
-45.657921	-6.302452	159.415527	-23.730469	13.404655	150.90509	NaN	NaN	NaN	28.206215	42.586216	129.674438	NaN	NaN	NaN	NaN	NaN	NaN
-45.691872	-5.343437	159.294586	-23.512793	13.299298	150.909668	NaN	NaN	NaN	28.295294	42.397495	129.617752	NaN	NaN	NaN	NaN	NaN	NaN
-45.677902	-4.224253	159.065536	-23.271061	13.214326	150.963638	NaN	NaN	NaN	28.395638	42.413986	129.675919	NaN	NaN	NaN	NaN	NaN	NaN
-45.550537	-2.924728	158.629562	-23.060799	13.182759	151.059128	NaN	NaN	NaN	28.557375	42.602722	129.873825	NaN	NaN	NaN	NaN	NaN	NaN
-45.331528	-1.417542	158.120392	-22.888969	13.192058	151.182526	NaN	NaN	NaN	28.77948	42.895065	130.180069	NaN	NaN	NaN	NaN	NaN	NaN
-45.065689	0.278473	157.487442	-22.479807	13.073151	151.21698	NaN	NaN	NaN	29.109272	43.253559	130.628113	NaN	NaN	NaN	NaN	NaN	NaN
-44.496201	3.085995	156.241653	-22.144043	13.061148	151.188705	NaN	NaN	NaN	29.599678	43.90995	131.405807	NaN	NaN	NaN	NaN	NaN	NaN
-43.904545	5.078623	155.198715	-21.957392	13.01832	150.992325	NaN	NaN	NaN	29.261398	44.579842	132.4151	NaN	NaN	NaN	NaN	NaN	NaN
-43.389828	7.264124	154.138428	-21.821651	12.962537	150.653168	NaN	NaN	NaN	NaN	NaN	NaN	NaN	NaN	NaN	NaN	NaN	NaN
-42.774662	9.627996	153.119888	-21.73778	12.923038	150.210114	NaN	NaN	NaN	NaN	NaN	NaN	NaN	NaN	NaN	NaN	NaN	NaN
-42.096985	12.024039	152.235733	-21.726017	12.920797	149.69957	NaN	NaN	NaN	NaN	NaN	NaN	NaN	NaN	NaN	NaN	NaN	NaN
-41.337631	14.551597	151.557999	-21.799856	12.987002	149.195999	NaN	NaN	NaN	NaN	NaN	NaN	NaN	NaN	NaN	NaN	NaN	NaN
-40.483883	17.196638	151.127411	-21.895798	13.094484	148.792404	40.266788	3.441536	133.928543	NaN	NaN	NaN	NaN	NaN	NaN	NaN	NaN	NaN
-38.969532	21.143463	150.7742	-22.031815	13.299815	148.356323	40.105267	3.478127	133.339005	NaN	NaN	NaN	NaN	NaN	NaN	NaN	NaN	NaN
-37.825565	23.72596	150.859787	-22.097574	13.39773	148.229568	39.88768	3.580728	132.947311	NaN	NaN	NaN	NaN	NaN	NaN	NaN	NaN	NaN
-36.560867	26.234304	151.038345	-22.190815	13.528172	148.193359	39.810352	3.688386	132.754562	NaN	NaN	NaN	NaN	NaN	NaN	NaN	NaN	NaN
-35.225315	28.730789	151.423248	-22.3258	13.649824	148.186646	39.782967	3.795275	132.602524	NaN	NaN	NaN	NaN	NaN	NaN	NaN	NaN	NaN
-33.813591	31.094641	151.899826	-22.462547	13.75027	148.144882	39.784599	3.879255	132.570068	NaN	NaN	NaN	NaN	NaN	NaN	NaN	NaN	NaN
-32.292496	33.370541	152.318451	-22.575102	13.861796	148.038559	39.86718	3.95847	132.634338	NaN	NaN	NaN	NaN	NaN	NaN	NaN	NaN	NaN
-30.713839	35.573788	152.70903	-22.69589	14.007366	147.835266	40.077122	4.033965	132.857895	NaN	NaN	NaN	NaN	NaN	NaN	NaN	NaN	NaN
-28.259722	38.598038	153.223877	-22.827833	14.29082	147.419693	40.534813	4.014993	133.413391	NaN	NaN	NaN	NaN	NaN	NaN	NaN	NaN	NaN
-26.614874	40.400513	153.53064	-22.955729	14.514732	147.042328	40.880493	3.84967	133.858124	NaN	NaN	NaN	NaN	NaN	NaN	NaN	NaN	NaN
-24.962563	42.108147	153.820114	-23.129433	14.763745	146.665207	41.172348	3.508923	134.356339	NaN	NaN	NaN	NaN	NaN	NaN	NaN	NaN	NaN
-23.345085	43.620075	154.12529	-23.339682	15.03834	146.312592	NaN	NaN	NaN	NaN	NaN	NaN	NaN	NaN	NaN	NaN	NaN	NaN
-21.805984	44.962105	154.445984	-23.577948	15.31233	146.004776	NaN	NaN	NaN	NaN	NaN	NaN	NaN	NaN	NaN	NaN	NaN	NaN
-20.355019	46.106567	154.899521	-23.793421	15.62863	145.84729	NaN	NaN	NaN	NaN	NaN	NaN	NaN	NaN	NaN	NaN	NaN	NaN
-18.966051	47.058735	155.365448	-24.023981	15.926221	145.788177	NaN	NaN	NaN	NaN	NaN	NaN	NaN	NaN	NaN	NaN	NaN	NaN
-17.044847	48.169304	156.123459	-24.389051	16.409924	146.001648	NaN	NaN	NaN	NaN	NaN	NaN	NaN	NaN	NaN	NaN	NaN	NaN
-15.867519	48.6525	156.686768	-24.632284	16.707228	146.303192	NaN	NaN	NaN	NaN	NaN	NaN	NaN	NaN	NaN	NaN	NaN	NaN
-14.809845	48.90424	157.322784	-24.87249	16.953802	146.692413	NaN	NaN	NaN	NaN	NaN	NaN	NaN	NaN	NaN	NaN	NaN	NaN
-13.812137	48.974545	157.953979	-25.114882	17.14669	147.131241	NaN	NaN	NaN	NaN	NaN	NaN	NaN	NaN	NaN	NaN	NaN	NaN
-12.915547	48.832439	158.499954	-25.372202	17.293255	147.529633	NaN	NaN	NaN	NaN	NaN	NaN	NaN	NaN	NaN	NaN	NaN	NaN
-12.1182	48.467697	158.989273	-25.602936	17.377121	147.828964	NaN	NaN	NaN	NaN	NaN	NaN	NaN	NaN	NaN	NaN	NaN	NaN
-11.362144	47.935146	159.402847	-25.8302	17.424021	148.064865	NaN	NaN	NaN	NaN	NaN	NaN	NaN	NaN	NaN	NaN	NaN	NaN
-10.42798	46.785019	159.788055	-26.207859	17.412714	148.307739	NaN	NaN	NaN	NaN	NaN	NaN	NaN	NaN	NaN	NaN	NaN	NaN
-9.909383	45.762749	159.933884	-26.438654	17.38101	148.404053	NaN	NaN	NaN	NaN	NaN	NaN	NaN	NaN	NaN	NaN	NaN	NaN
-9.400712	44.61898	159.839706	-26.650795	17.358908	148.411438	NaN	NaN	NaN	NaN	NaN	NaN	NaN	NaN	NaN	NaN	NaN	NaN
-9.020286	43.318779	159.521408	-26.846817	17.354433	148.355347	NaN	NaN	NaN	NaN	NaN	NaN	NaN	NaN	NaN	NaN	NaN	NaN
-8.686058	41.866074	158.97966	-27.058992	17.370344	148.256653	NaN	NaN	NaN	NaN	NaN	NaN	NaN	NaN	NaN	NaN	NaN	NaN
-8.395007	40.245293	158.220795	-27.276424	17.424622	148.106201	NaN	NaN	NaN	NaN	NaN	NaN	NaN	NaN	NaN	NaN	NaN	NaN
-8.203177	38.473179	157.31369	-27.502609	17.481602	147.934113	NaN	NaN	NaN	NaN	NaN	NaN	NaN	NaN	NaN	NaN	NaN	NaN
-7.997585	35.449448	155.756546	-27.813408	17.571585	147.621155	NaN	NaN	NaN	NaN	NaN	NaN	NaN	NaN	NaN	NaN	NaN	NaN
-7.976725	33.225449	154.671356	-27.998308	17.65436	147.389572	NaN	NaN	NaN	NaN	NaN	NaN	NaN	NaN	NaN	NaN	NaN	NaN
-8.047061	30.817812	153.573853	-28.171587	17.759321	147.184784	NaN	NaN	NaN	NaN	NaN	NaN	NaN	NaN	NaN	NaN	NaN	NaN
-8.176353	28.235325	152.531967	-28.332445	17.887794	147.001785	NaN	NaN	NaN	NaN	NaN	NaN	NaN	NaN	NaN	NaN	NaN	NaN
-8.409019	25.528654	151.548355	-28.469095	18.061283	146.899017	NaN	NaN	NaN	NaN	NaN	NaN	NaN	NaN	NaN	NaN	NaN	NaN
-8.752188	22.674784	150.778885	-28.599417	18.239334	146.905746	NaN	NaN	NaN	NaN	NaN	NaN	NaN	NaN	NaN	NaN	NaN	NaN
-9.174464	19.680201	150.272003	-28.70336	18.398226	147.038345	NaN	NaN	NaN	NaN	NaN	NaN	NaN	NaN	NaN	NaN	NaN	NaN
-10.058392	15.039404	150.099854	-28.781288	18.607878	147.526703	NaN	NaN	NaN	NaN	NaN	NaN	NaN	NaN	NaN	NaN	NaN	NaN
-10.772917	11.883355	150.558167	-28.806629	18.704403	148.066971	NaN	NaN	NaN	NaN	NaN	NaN	NaN	NaN	NaN	NaN	NaN	NaN
-11.605601	8.726752	151.248718	-28.779247	18.728334	148.654785	NaN	NaN	NaN	NaN	NaN	NaN	NaN	NaN	NaN	NaN	NaN	NaN
-12.531689	5.594912	152.192993	-28.681967	18.660295	149.214935	NaN	NaN	NaN	NaN	NaN	NaN	NaN	NaN	NaN	NaN	NaN	NaN
-13.465767	2.501365	153.318466	-28.547201	18.527599	149.708481	NaN	NaN	NaN	NaN	NaN	NaN	NaN	NaN	NaN	NaN	NaN	NaN
-14.471696	-0.475907	154.527374	-28.414881	18.34568	150.056107	NaN	NaN	NaN	NaN	NaN	NaN	NaN	NaN	NaN	NaN	NaN	NaN
-15.496157	-3.313251	155.720749	-28.276667	18.159546	150.215836	NaN	NaN	NaN	NaN	NaN	NaN	NaN	NaN	NaN	NaN	NaN	NaN
-17.170788	-7.245282	157.157043	-28.112766	17.914902	150.097366	NaN	NaN	NaN	NaN	NaN	NaN	NaN	NaN	NaN	NaN	NaN	NaN
-18.331696	-9.609439	158.117661	-28.035995	17.760487	149.819519	NaN	NaN	NaN	NaN	NaN	NaN	NaN	NaN	NaN	NaN	NaN	NaN
-19.519468	-11.815702	158.829285	-28.008017	17.590961	149.445053	NaN	NaN	NaN	NaN	NaN	NaN	NaN	NaN	NaN	NaN	NaN	NaN
-20.768106	-13.741743	159.460403	-28.024986	17.393246	149.004105	NaN	NaN	NaN	NaN	NaN	NaN	NaN	NaN	NaN	NaN	NaN	NaN
-21.996498	-15.589905	159.754089	-28.066673	17.187197	148.501755	NaN	NaN	NaN	NaN	NaN	NaN	NaN	NaN	NaN	NaN	NaN	NaN
-23.271513	-17.114782	160.211273	-28.08997	16.953966	147.973114	NaN	NaN	NaN	40.193031	36.611427	128.897064	NaN	NaN	NaN	NaN	NaN	NaN
-24.534893	-18.48278	160.433746	-28.08708	16.652197	147.394058	NaN	NaN	NaN	NaN	NaN	NaN	NaN	NaN	NaN	NaN	NaN	NaN
-26.411819	-20.155954	160.438721	-28.107336	16.14637	146.598022	NaN	NaN	NaN	26.81284	42.541409	132.69931	NaN	NaN	NaN	NaN	NaN	NaN
-27.624846	-20.788097	160.302872	-28.145439	15.75639	146.168549	NaN	NaN	NaN	27.148104	41.950596	131.636093	NaN	NaN	NaN	NaN	NaN	NaN
-28.982782	-20.717907	160.060165	-28.150427	15.320916	145.835831	NaN	NaN	NaN	27.138386	41.555187	130.900269	NaN	NaN	NaN	NaN	NaN	NaN
-30.083227	-20.720863	159.597855	-28.185049	14.847575	145.673004	NaN	NaN	NaN	27.06535	41.183716	130.261063	NaN	NaN	NaN	NaN	NaN	NaN
-31.297064	-20.509052	159.076782	-28.21661	14.28481	145.673355	NaN	NaN	NaN	26.954853	40.795986	129.815063	NaN	NaN	NaN	NaN	NaN	NaN
-32.420494	-20.161152	158.453278	-28.218136	13.650949	145.793533	NaN	NaN	NaN	26.791218	40.440826	129.524902	NaN	NaN	NaN	NaN	NaN	NaN
-33.610298	-19.564486	157.857849	-28.2414	12.994602	146.046616	NaN	NaN	NaN	26.526213	40.0807	129.280991	NaN	NaN	NaN	NaN	NaN	NaN
-35.337303	-18.155622	156.921341	-28.262764	12.032092	146.572784	NaN	NaN	NaN	26.009958	39.648434	129.058594	NaN	NaN	NaN	NaN	NaN	NaN
-36.461212	-16.958284	156.179642	-28.264172	11.420425	146.909027	NaN	NaN	NaN	25.600359	39.510525	129.025406	NaN	NaN	NaN	NaN	NaN	NaN
-37.542725	-15.545034	155.374954	-28.269676	10.849889	147.203049	NaN	NaN	NaN	25.173044	39.43182	129.023941	NaN	NaN	NaN	NaN	NaN	NaN
-38.600113	-13.860655	154.560043	-28.289574	10.333702	147.397873	NaN	NaN	NaN	24.76779	39.450951	129.03717	NaN	NaN	NaN	NaN	NaN	NaN
-39.522964	-12.073065	153.673553	-28.357237	9.881547	147.458786	NaN	NaN	NaN	24.445395	39.498981	129.138641	NaN	NaN	NaN	NaN	NaN	NaN
-40.487461	-10.05055	152.690094	-28.412767	9.477678	147.410767	NaN	NaN	NaN	24.170475	39.510864	129.284027	NaN	NaN	NaN	NaN	NaN	NaN
-41.38982	-7.816677	151.738907	-28.459797	9.115435	147.288177	NaN	NaN	NaN	23.978516	39.534672	129.492218	NaN	NaN	NaN	NaN	NaN	NaN
-42.556213	-4.159788	150.368286	-28.576178	8.685054	147.061752	NaN	NaN	NaN	23.874273	39.692009	130.031555	NaN	NaN	NaN	NaN	NaN	NaN
-43.227482	-1.539227	149.551361	-28.702888	8.477404	146.900101	NaN	NaN	NaN	23.829821	39.805729	130.519562	NaN	NaN	NaN	NaN	NaN	NaN
-43.820969	1.178468	148.895432	-28.875313	8.299183	146.77623	NaN	NaN	NaN	23.24667	40.159763	131.543106	NaN	NaN	NaN	NaN	NaN	NaN
-44.317196	4.051236	148.431824	-29.020205	8.204775	146.726471	NaN	NaN	NaN	NaN	NaN	NaN	NaN	NaN	NaN	NaN	NaN	NaN
-44.663864	6.963052	148.188004	-29.138443	8.149394	146.756638	NaN	NaN	NaN	NaN	NaN	NaN	NaN	NaN	NaN	NaN	NaN	NaN
-44.91407	9.87644	148.17395	-29.189259	8.106751	146.905487	NaN	NaN	NaN	NaN	NaN	NaN	NaN	NaN	NaN	NaN	NaN	NaN
-45.074551	12.832889	148.381638	-29.247156	8.083842	147.149582	NaN	NaN	NaN	NaN	NaN	NaN	NaN	NaN	NaN	NaN	NaN	NaN
-45.234783	17.150949	149.253159	-29.411486	8.111992	147.785141	NaN	NaN	NaN	NaN	NaN	NaN	NaN	NaN	NaN	NaN	NaN	NaN
-45.267975	19.965975	150.181442	-29.504385	8.208573	148.325607	NaN	NaN	NaN	NaN	NaN	NaN	NaN	NaN	NaN	NaN	NaN	NaN
-45.259777	22.646248	151.306732	-29.556761	8.216972	148.876663	NaN	NaN	NaN	NaN	NaN	NaN	NaN	NaN	NaN	NaN	NaN	NaN
-45.24334	25.244007	152.528351	-29.554356	8.27405	149.415863	NaN	NaN	NaN	NaN	NaN	NaN	NaN	NaN	NaN	NaN	NaN	NaN
-45.193054	27.630812	153.756256	-29.509396	8.31798	149.896713	NaN	NaN	NaN	NaN	NaN	NaN	NaN	NaN	NaN	NaN	NaN	NaN
-45.16597	29.886866	154.883224	-29.462915	8.369257	150.319962	NaN	NaN	NaN	NaN	NaN	NaN	NaN	NaN	NaN	NaN	NaN	NaN
-45.154449	31.958836	156.030487	-29.463741	8.447798	150.757385	NaN	NaN	NaN	NaN	NaN	NaN	NaN	NaN	NaN	NaN	NaN	NaN
-45.213871	34.793335	157.675171	-29.6136	8.668642	151.512741	NaN	NaN	NaN	NaN	NaN	NaN	NaN	NaN	NaN	NaN	NaN	NaN
-45.322556	36.413315	158.899002	-29.757673	8.7862	152.155716	NaN	NaN	NaN	NaN	NaN	NaN	NaN	NaN	NaN	NaN	NaN	NaN
-45.42527	37.805946	160.164093	-29.92458	8.843301	152.881226	NaN	NaN	NaN	NaN	NaN	NaN	NaN	NaN	NaN	NaN	NaN	NaN
-45.544632	38.98922	161.533691	-30.04952	8.828301	153.603104	NaN	NaN	NaN	NaN	NaN	NaN	NaN	NaN	NaN	NaN	NaN	NaN
-45.616276	39.848763	162.90387	-30.169777	8.800323	154.302048	NaN	NaN	NaN	NaN	NaN	NaN	NaN	NaN	NaN	NaN	NaN	NaN
-45.697628	40.593277	164.219452	-30.270231	8.730845	154.95256	NaN	NaN	NaN	NaN	NaN	NaN	NaN	NaN	NaN	NaN	NaN	NaN
NaN	NaN	NaN	-30.356869	8.703977	155.568695	NaN	NaN	NaN	NaN	NaN	NaN	NaN	NaN	NaN	NaN	NaN	NaN
NaN	NaN	NaN	-30.383829	8.689768	156.354477	NaN	NaN	NaN	NaN	NaN	NaN	NaN	NaN	NaN	NaN	NaN	NaN
NaN	NaN	NaN	-30.328629	8.767031	156.836304	NaN	NaN	NaN	NaN	NaN	NaN	NaN	NaN	NaN	NaN	NaN	NaN
NaN	NaN	NaN	-30.30092	8.918939	157.341278	NaN	NaN	NaN	NaN	NaN	NaN	NaN	NaN	NaN	NaN	NaN	NaN
NaN	NaN	NaN	-30.291641	9.13337	157.85704	NaN	NaN	NaN	NaN	NaN	NaN	NaN	NaN	NaN	NaN	NaN	NaN
NaN	NaN	NaN	-30.326057	9.38697	158.443695	NaN	NaN	NaN	NaN	NaN	NaN	NaN	NaN	NaN	NaN	NaN	NaN
-45.018078	42.446243	166.404114	-30.384033	9.659895	159.070724	NaN	NaN	NaN	NaN	NaN	NaN	NaN	NaN	NaN	NaN	NaN	NaN
-44.825531	42.183567	166.380142	-30.415552	9.929373	159.716064	NaN	NaN	NaN	NaN	NaN	NaN	NaN	NaN	NaN	NaN	NaN	NaN
-44.35228	41.465923	166.311417	-30.493584	10.213335	160.658081	NaN	NaN	NaN	NaN	NaN	NaN	NaN	NaN	NaN	NaN	NaN	NaN
-43.969883	40.770313	166.387253	-30.536592	10.405191	161.250412	NaN	NaN	NaN	NaN	NaN	NaN	NaN	NaN	NaN	NaN	NaN	NaN
-43.484135	40.002544	166.411224	-30.483469	10.748847	161.756516	NaN	NaN	NaN	NaN	NaN	NaN	NaN	NaN	NaN	NaN	NaN	NaN
-42.896599	39.202583	166.489639	-30.596626	10.965887	162.167328	NaN	NaN	NaN	NaN	NaN	NaN	NaN	NaN	NaN	NaN	NaN	NaN
-42.139828	38.423214	166.191437	-30.696169	11.205324	162.376221	NaN	NaN	NaN	NaN	NaN	NaN	NaN	NaN	NaN	NaN	NaN	NaN
-41.310741	37.560852	165.764938	-30.899984	11.402076	162.386673	NaN	NaN	NaN	NaN	NaN	NaN	NaN	NaN	NaN	NaN	NaN	NaN
-40.451397	36.634758	165.234329	-30.987522	11.6637	162.105591	NaN	NaN	NaN	NaN	NaN	NaN	NaN	NaN	NaN	NaN	NaN	NaN
-38.954952	35.279461	163.678589	-31.118921	12.053657	161.26915	NaN	NaN	NaN	NaN	NaN	NaN	NaN	NaN	NaN	NaN	NaN	NaN
-37.934509	34.304913	162.392899	-31.165112	12.339397	160.473999	NaN	NaN	NaN	NaN	NaN	NaN	NaN	NaN	NaN	NaN	NaN	NaN
-36.806828	33.241329	160.963394	-31.250853	12.651682	159.533676	NaN	NaN	NaN	NaN	NaN	NaN	NaN	NaN	NaN	NaN	NaN	NaN
-35.620365	32.135208	159.695953	-31.292603	12.923086	158.583298	NaN	NaN	NaN	NaN	NaN	NaN	NaN	NaN	NaN	NaN	NaN	NaN
-34.412415	30.935732	158.508209	-31.27916	13.132438	157.633301	NaN	NaN	NaN	NaN	NaN	NaN	NaN	NaN	NaN	NaN	NaN	NaN
-33.093704	29.719915	157.363556	-31.267443	13.340482	156.759659	NaN	NaN	NaN	NaN	NaN	NaN	NaN	NaN	NaN	NaN	NaN	NaN
-31.824892	28.442034	156.625061	-31.199333	13.560682	156.131439	NaN	NaN	NaN	NaN	NaN	NaN	NaN	NaN	NaN	NaN	NaN	NaN
-29.864916	26.443041	155.826157	-31.081078	13.930511	155.63089	NaN	NaN	NaN	NaN	NaN	NaN	NaN	NaN	NaN	NaN	NaN	NaN
-28.69454	25.033421	155.567413	-30.95426	14.184807	155.374496	NaN	NaN	NaN	NaN	NaN	NaN	NaN	NaN	NaN	NaN	NaN	NaN
-27.580416	23.59174	155.350494	-30.91493	14.421478	155.19632	NaN	NaN	NaN	NaN	NaN	NaN	NaN	NaN	NaN	NaN	NaN	NaN
-26.590887	22.133541	155.158524	-30.798964	14.618654	154.989792	NaN	NaN	NaN	NaN	NaN	NaN	NaN	NaN	NaN	NaN	NaN	NaN
-25.645006	20.613173	154.791779	-30.595783	14.789091	154.632904	NaN	NaN	NaN	NaN	NaN	NaN	NaN	NaN	NaN	NaN	NaN	NaN
-24.833376	19.124186	154.476242	-30.421825	14.942433	154.304642	NaN	NaN	NaN	NaN	NaN	NaN	NaN	NaN	NaN	NaN	NaN	NaN
-24.161572	17.577106	154.146225	-30.199448	15.027868	153.930252	NaN	NaN	NaN	NaN	NaN	NaN	NaN	NaN	NaN	NaN	NaN	NaN
-23.403934	15.331329	153.656799	-29.897457	15.100535	153.313858	NaN	NaN	NaN	NaN	NaN	NaN	NaN	NaN	NaN	NaN	NaN	NaN
-23.152962	13.82219	153.45668	-29.795572	15.095859	153.042358	NaN	NaN	NaN	NaN	NaN	NaN	NaN	NaN	NaN	NaN	NaN	NaN
-23.073936	12.349177	153.327942	-29.782984	15.070566	152.87886	NaN	NaN	NaN	NaN	NaN	NaN	NaN	NaN	NaN	NaN	NaN	NaN
-23.10326	10.967349	153.314514	-29.757565	15.010105	152.849915	NaN	NaN	NaN	NaN	NaN	NaN	NaN	NaN	NaN	NaN	NaN	NaN
-23.337395	9.564341	153.394226	-29.732281	14.908595	152.985306	NaN	NaN	NaN	NaN	NaN	NaN	NaN	NaN	NaN	NaN	NaN	NaN
-23.715136	8.214795	153.569626	-29.705355	14.778773	153.306656	NaN	NaN	NaN	NaN	NaN	NaN	NaN	NaN	NaN	NaN	NaN	NaN
-24.174746	6.901498	153.848221	-29.653395	14.625983	153.751633	NaN	NaN	NaN	NaN	NaN	NaN	NaN	NaN	NaN	NaN	NaN	NaN
-25.149118	4.995074	154.307968	-29.636663	14.374891	154.503769	NaN	NaN	NaN	NaN	NaN	NaN	NaN	NaN	NaN	NaN	NaN	NaN
-25.913656	3.783405	154.596786	-29.589355	14.209029	155.001907	NaN	NaN	NaN	NaN	NaN	NaN	NaN	NaN	NaN	NaN	NaN	NaN
-26.626041	2.580849	154.939514	-29.459801	14.103767	155.430405	NaN	NaN	NaN	NaN	NaN	NaN	NaN	NaN	NaN	NaN	NaN	NaN
-27.431166	1.429102	155.19545	-29.20458	14.043983	155.603928	NaN	NaN	NaN	NaN	NaN	NaN	NaN	NaN	NaN	NaN	NaN	NaN
-28.231758	0.375332	155.232483	-28.801445	14.014453	155.438644	NaN	NaN	NaN	NaN	NaN	NaN	NaN	NaN	NaN	NaN	NaN	NaN
-28.957636	-0.68178	155.115021	-28.366953	14.010639	155.02742	NaN	NaN	NaN	NaN	NaN	NaN	NaN	NaN	NaN	NaN	NaN	NaN
-29.870525	-1.652171	154.821579	-28.005484	14.04396	154.392868	NaN	NaN	NaN	NaN	NaN	NaN	NaN	NaN	NaN	NaN	NaN	NaN
-31.338041	-2.826072	154.200516	-27.760038	14.165829	153.193161	NaN	NaN	NaN	NaN	NaN	NaN	NaN	NaN	NaN	NaN	NaN	NaN
-32.50061	-3.446523	153.827347	-27.741808	14.199879	152.398788	NaN	NaN	NaN	NaN	NaN	NaN	NaN	NaN	NaN	NaN	NaN	NaN
-33.750557	-3.952517	153.526474	-27.754683	14.147298	151.732635	NaN	NaN	NaN	NaN	NaN	NaN	NaN	NaN	NaN	NaN	NaN	NaN
-34.985619	-4.310041	153.476852	-27.740261	13.988197	151.283188	NaN	NaN	NaN	NaN	NaN	NaN	NaN	NaN	NaN	NaN	NaN	NaN
-36.265923	-4.484216	153.607864	-27.652308	13.714584	151.02861	NaN	NaN	NaN	NaN	NaN	NaN	NaN	NaN	NaN	NaN	NaN	NaN
-37.560043	-4.440128	153.919403	-27.533981	13.419715	151.061462	NaN	NaN	NaN	NaN	NaN	NaN	NaN	NaN	NaN	NaN	NaN	NaN
-38.831882	-4.16003	154.452072	-27.354713	13.078419	151.352554	NaN	NaN	NaN	NaN	NaN	NaN	NaN	NaN	NaN	NaN	NaN	NaN
-40.660725	-3.354355	155.333618	-27.015659	12.479817	152.115631	NaN	NaN	NaN	NaN	NaN	NaN	NaN	NaN	NaN	NaN	NaN	NaN
-41.874649	-2.580918	155.958176	-26.755449	12.022912	152.758865	NaN	NaN	NaN	NaN	NaN	NaN	NaN	NaN	NaN	NaN	NaN	NaN
-42.950344	-1.619755	156.458862	-26.509747	11.552809	153.408203	NaN	NaN	NaN	NaN	NaN	NaN	NaN	NaN	NaN	NaN	NaN	NaN
-44.051247	-0.482805	156.935822	-26.297474	11.111515	153.961105	NaN	NaN	NaN	NaN	NaN	NaN	NaN	NaN	NaN	NaN	NaN	NaN
-44.989796	0.831306	157.156158	-26.057804	10.664159	154.346802	NaN	NaN	NaN	NaN	NaN	NaN	NaN	NaN	NaN	NaN	NaN	NaN
-45.912601	2.22369	157.260117	-25.816463	10.206912	154.515518	NaN	NaN	NaN	NaN	NaN	NaN	NaN	NaN	NaN	NaN	NaN	NaN
-46.66629	3.798705	157.096405	-25.672834	9.775467	154.511673	NaN	NaN	NaN	NaN	NaN	NaN	NaN	NaN	NaN	NaN	NaN	NaN
-47.672989	6.262205	156.727036	-25.588623	9.142939	154.183609	NaN	NaN	NaN	NaN	NaN	NaN	NaN	NaN	NaN	NaN	NaN	NaN
-48.210361	8.070411	156.478806	-25.584787	8.73308	153.815109	NaN	NaN	NaN	NaN	NaN	NaN	NaN	NaN	NaN	NaN	NaN	NaN
-48.514912	9.954383	156.16832	-25.577682	8.326747	153.398315	NaN	NaN	NaN	NaN	NaN	NaN	NaN	NaN	NaN	NaN	NaN	NaN
-48.720016	11.839878	155.981171	-25.551256	7.98783	152.967514	NaN	NaN	NaN	NaN	NaN	NaN	NaN	NaN	NaN	NaN	NaN	NaN
-48.68301	13.804491	155.729431	-25.502613	7.668962	152.509109	NaN	NaN	NaN	NaN	NaN	NaN	NaN	NaN	NaN	NaN	NaN	NaN
-48.534599	15.695956	155.602203	-25.461203	7.407011	152.040085	NaN	NaN	NaN	NaN	NaN	NaN	NaN	NaN	NaN	NaN	NaN	NaN
-48.113369	17.642351	155.482178	-25.411467	7.18023	151.578232	NaN	NaN	NaN	NaN	NaN	NaN	NaN	NaN	NaN	NaN	NaN	NaN
-47.15453	20.305706	155.438339	-25.281462	6.984667	150.952164	NaN	NaN	NaN	NaN	NaN	NaN	NaN	NaN	NaN	NaN	NaN	NaN
-46.307781	22.063988	155.481369	-25.204754	6.792964	150.63649	NaN	NaN	NaN	NaN	NaN	NaN	NaN	NaN	NaN	NaN	NaN	NaN
-45.209835	23.695938	155.532806	-25.061161	6.668856	150.407547	NaN	NaN	NaN	NaN	NaN	NaN	NaN	NaN	NaN	NaN	NaN	NaN
-43.976265	25.208992	155.684799	-24.951132	6.557395	150.228607	NaN	NaN	NaN	NaN	NaN	NaN	NaN	NaN	NaN	NaN	NaN	NaN
-42.551746	26.603729	155.865585	-24.850679	6.495357	150.184174	NaN	NaN	NaN	NaN	NaN	NaN	NaN	NaN	NaN	NaN	NaN	NaN
-40.988789	27.831503	156.038391	-24.775368	6.467913	150.192749	NaN	NaN	NaN	NaN	NaN	NaN	NaN	NaN	NaN	NaN	NaN	NaN
-39.270821	28.927595	156.199005	-24.716196	6.443426	150.23053	NaN	NaN	NaN	NaN	NaN	NaN	NaN	NaN	NaN	NaN	NaN	NaN
-36.466667	30.275249	156.304489	-24.674185	6.433254	150.288315	NaN	NaN	NaN	NaN	NaN	NaN	NaN	NaN	NaN	NaN	NaN	NaN
-34.460251	30.971357	156.278442	-24.691748	6.405591	150.29422	NaN	NaN	NaN	NaN	NaN	NaN	NaN	NaN	NaN	NaN	NaN	NaN
-32.310211	31.509083	156.172165	-24.711439	6.376228	150.228043	NaN	NaN	NaN	NaN	NaN	NaN	NaN	NaN	NaN	NaN	NaN	NaN
-30.094528	31.867828	155.963379	-24.732063	6.403384	150.120285	NaN	NaN	NaN	NaN	NaN	NaN	NaN	NaN	NaN	NaN	NaN	NaN
-27.744125	32.11166	155.621307	-24.794233	6.505199	149.885941	NaN	NaN	NaN	NaN	NaN	NaN	NaN	NaN	NaN	NaN	NaN	NaN
-25.356495	32.156693	155.201111	-24.887869	6.657517	149.600281	NaN	NaN	NaN	NaN	NaN	NaN	NaN	NaN	NaN	NaN	NaN	NaN
-22.890194	32.074871	154.68367	-25.011909	6.886477	149.268478	NaN	NaN	NaN	NaN	NaN	NaN	NaN	NaN	NaN	NaN	NaN	NaN
-19.134174	31.575321	154.012115	-25.23526	7.371727	148.87796	NaN	NaN	NaN	NaN	NaN	NaN	NaN	NaN	NaN	NaN	NaN	NaN
-16.539858	30.986177	153.543472	-25.408756	7.808538	148.647247	NaN	NaN	NaN	NaN	NaN	NaN	NaN	NaN	NaN	NaN	NaN	NaN
-14.018673	30.281948	153.221481	-25.623476	8.308064	148.496536	NaN	NaN	NaN	NaN	NaN	NaN	NaN	NaN	NaN	NaN	NaN	NaN
-11.531017	29.371912	153.015594	-25.934196	8.875092	148.424622	NaN	NaN	NaN	NaN	NaN	NaN	NaN	NaN	NaN	NaN	NaN	NaN
-9.064285	28.273624	152.962524	-26.276228	9.504886	148.405106	NaN	NaN	NaN	NaN	NaN	NaN	NaN	NaN	NaN	NaN	NaN	NaN
-6.680005	27.005222	153.022766	-26.635309	10.200395	148.361588	NaN	NaN	NaN	NaN	NaN	NaN	NaN	NaN	NaN	NaN	NaN	NaN
-4.441529	25.64782	153.180267	-26.970821	10.947604	148.182037	NaN	NaN	NaN	NaN	NaN	NaN	NaN	NaN	NaN	NaN	NaN	NaN
-1.30729	23.374704	153.564178	-27.425072	12.093619	147.672318	NaN	NaN	NaN	NaN	NaN	NaN	NaN	NaN	NaN	NaN	NaN	NaN
0.568668	21.742584	153.915375	-27.695768	12.831071	147.237808	NaN	NaN	NaN	NaN	NaN	NaN	NaN	NaN	NaN	NaN	NaN	NaN
2.221495	20.066101	154.337692	-27.942585	13.503771	146.816772	NaN	NaN	NaN	NaN	NaN	NaN	NaN	NaN	NaN	NaN	NaN	NaN
3.740456	18.294924	154.699203	-28.10545	14.084503	146.430832	NaN	NaN	NaN	NaN	NaN	NaN	NaN	NaN	NaN	NaN	NaN	NaN
5.078231	16.496	155.019089	-28.162539	14.560602	146.056091	NaN	NaN	NaN	NaN	NaN	NaN	NaN	NaN	NaN	NaN	NaN	NaN
6.218572	14.671999	155.251678	-28.134064	14.930588	145.681656	NaN	NaN	NaN	NaN	NaN	NaN	NaN	NaN	NaN	NaN	NaN	NaN
7.225385	12.822562	155.437286	-28.047756	15.173164	145.321259	NaN	NaN	NaN	NaN	NaN	NaN	NaN	NaN	NaN	NaN	NaN	NaN
8.295641	10.081228	155.67897	-27.897852	15.416965	144.848495	NaN	NaN	NaN	NaN	NaN	NaN	NaN	NaN	NaN	NaN	NaN	NaN
8.740644	8.269918	155.757278	-27.804501	15.529855	144.610519	NaN	NaN	NaN	NaN	NaN	NaN	NaN	NaN	NaN	NaN	NaN	NaN
8.945773	6.501333	155.815536	-27.700842	15.633334	144.437012	NaN	NaN	NaN	NaN	NaN	NaN	NaN	NaN	NaN	NaN	NaN	NaN
8.921685	4.790413	155.787949	-27.578026	15.747059	144.311646	NaN	NaN	NaN	NaN	NaN	NaN	NaN	NaN	NaN	NaN	NaN	NaN
8.630737	3.233502	155.69809	-27.455187	15.865988	144.279221	NaN	NaN	NaN	NaN	NaN	NaN	NaN	NaN	NaN	NaN	NaN	NaN
7.787931	2.122818	155.441635	-27.328365	15.96717	144.37265	NaN	NaN	NaN	NaN	NaN	NaN	NaN	NaN	NaN	NaN	NaN	NaN
6.748967	1.103479	155.170273	-27.251934	16.03167	144.608551	NaN	NaN	NaN	NaN	NaN	NaN	NaN	NaN	NaN	NaN	NaN	NaN
4.845369	-0.279806	154.708725	-27.084293	16.108414	145.023056	NaN	NaN	NaN	NaN	NaN	NaN	NaN	NaN	NaN	NaN	NaN	NaN
3.332246	-1.078258	154.415436	-26.96003	16.173861	145.331177	NaN	NaN	NaN	NaN	NaN	NaN	NaN	NaN	NaN	NaN	NaN	NaN
1.583248	-1.757774	154.151413	-26.878437	16.239637	145.689972	NaN	NaN	NaN	NaN	NaN	NaN	NaN	NaN	NaN	NaN	NaN	NaN
-0.329977	-2.351072	153.865723	-26.80912	16.301819	146.096741	NaN	NaN	NaN	NaN	NaN	NaN	NaN	NaN	NaN	NaN	NaN	NaN
-2.493016	-2.795671	153.593338	-26.790901	16.354763	146.578629	NaN	NaN	NaN	NaN	NaN	NaN	NaN	NaN	NaN	NaN	NaN	NaN
-4.742214	-3.155534	153.409821	-26.800823	16.430223	147.128082	NaN	NaN	NaN	NaN	NaN	NaN	NaN	NaN	NaN	NaN	NaN	NaN
-7.260874	-3.284263	153.271194	-26.793495	16.492228	147.723267	NaN	NaN	NaN	NaN	NaN	NaN	NaN	NaN	NaN	NaN	NaN	NaN
-11.209663	-3.303042	153.322388	-26.800966	16.596571	148.825623	NaN	NaN	NaN	NaN	NaN	NaN	NaN	NaN	NaN	NaN	NaN	NaN
-14.006601	-3.11123	153.498108	-26.833851	16.619471	149.647202	NaN	NaN	NaN	NaN	NaN	NaN	NaN	NaN	NaN	NaN	NaN	NaN
-16.875084	-2.788066	153.820053	-26.859581	16.645006	150.448685	NaN	NaN	NaN	NaN	NaN	NaN	NaN	NaN	NaN	NaN	NaN	NaN
-19.861488	-2.229594	154.145248	-26.863348	16.636833	151.17131	NaN	NaN	NaN	NaN	NaN	NaN	NaN	NaN	NaN	NaN	NaN	NaN
-22.803148	-1.576038	154.34082	-26.890335	16.591736	151.815399	NaN	NaN	NaN	NaN	NaN	NaN	NaN	NaN	NaN	NaN	NaN	NaN
-25.837994	-0.762341	154.565628	-26.918194	16.492691	152.383743	NaN	NaN	NaN	NaN	NaN	NaN	NaN	NaN	NaN	NaN	NaN	NaN
-28.834417	0.175327	154.71965	-26.901304	16.30687	152.888184	NaN	NaN	NaN	NaN	NaN	NaN	NaN	NaN	NaN	NaN	NaN	NaN
-33.278042	1.786627	155.107376	-26.806227	15.808908	153.604767	NaN	NaN	NaN	NaN	NaN	NaN	NaN	NaN	NaN	NaN	NaN	NaN
-36.139446	2.998605	155.526978	-26.687309	15.296419	154.093689	NaN	NaN	NaN	NaN	NaN	NaN	NaN	NaN	NaN	NaN	NaN	NaN
-38.879108	4.29496	156.116623	-26.519943	14.660152	154.539551	NaN	NaN	NaN	NaN	NaN	NaN	NaN	NaN	NaN	NaN	NaN	NaN
-41.425648	5.703024	156.885727	-26.286455	13.945939	154.919983	NaN	NaN	NaN	NaN	NaN	NaN	NaN	NaN	NaN	NaN	NaN	NaN
-43.848091	7.201869	157.805664	-26.021242	13.200037	155.245712	NaN	NaN	NaN	NaN	NaN	NaN	NaN	NaN	NaN	NaN	NaN	NaN
-46.061836	8.751092	158.838684	-25.753555	12.52594	155.527252	NaN	NaN	NaN	NaN	NaN	NaN	NaN	NaN	NaN	NaN	NaN	NaN
-48.076881	10.429023	160.068634	-25.564045	11.922317	155.755814	NaN	NaN	NaN	NaN	NaN	NaN	NaN	NaN	NaN	NaN	NaN	NaN
-50.67765	13.024179	161.862015	-25.352245	11.321181	155.940567	NaN	NaN	NaN	NaN	NaN	NaN	NaN	NaN	NaN	NaN	NaN	NaN
-52.134029	14.765869	162.93367	-25.294886	11.109362	155.888611	NaN	NaN	NaN	NaN	NaN	NaN	NaN	NaN	NaN	NaN	NaN	NaN
NaN	NaN	NaN	-25.273392	11.022603	155.718979	NaN	NaN	NaN	NaN	NaN	NaN	NaN	NaN	NaN	NaN	NaN	NaN
NaN	NaN	NaN	-25.286522	11.034482	155.434723	35.147228	3.313729	133.26561	NaN	NaN	NaN	NaN	NaN	NaN	NaN	NaN	NaN
NaN	NaN	NaN	-25.349831	11.111026	155.085175	34.914333	3.428018	132.898361	NaN	NaN	NaN	NaN	NaN	NaN	NaN	NaN	NaN
NaN	NaN	NaN	-25.426817	11.206553	154.739868	34.772991	3.49974	132.557434	NaN	NaN	NaN	NaN	NaN	NaN	NaN	NaN	NaN
NaN	NaN	NaN	-25.513729	11.341676	154.449844	34.699303	3.539562	132.343857	NaN	NaN	NaN	NaN	NaN	NaN	NaN	NaN	NaN
NaN	NaN	NaN	-25.653202	11.577363	154.1651	34.741333	3.54073	132.412735	NaN	NaN	NaN	NaN	NaN	NaN	NaN	NaN	NaN
NaN	NaN	NaN	-25.741079	11.78014	154.115616	34.854897	3.510696	132.631531	NaN	NaN	NaN	NaN	NaN	NaN	NaN	NaN	NaN
NaN	NaN	NaN	-25.858419	12.010054	154.129639	NaN	NaN	NaN	NaN	NaN	NaN	NaN	NaN	NaN	NaN	NaN	NaN
NaN	NaN	NaN	-26.056004	12.297871	154.158112	NaN	NaN	NaN	NaN	NaN	NaN	NaN	NaN	NaN	NaN	NaN	NaN
NaN	NaN	NaN	-26.326714	12.653397	154.032074	NaN	NaN	NaN	NaN	NaN	NaN	NaN	NaN	NaN	NaN	NaN	NaN
NaN	NaN	NaN	-26.670858	13.061437	153.722992	NaN	NaN	NaN	NaN	NaN	NaN	NaN	NaN	NaN	NaN	NaN	NaN
NaN	NaN	NaN	-27.056391	13.446112	153.212662	NaN	NaN	NaN	NaN	NaN	NaN	NaN	NaN	NaN	NaN	NaN	NaN
-53.174679	34.411598	157.782532	-27.729088	13.985377	152.237839	NaN	NaN	NaN	NaN	NaN	NaN	NaN	NaN	NaN	NaN	NaN	NaN
-52.02565	35.185993	156.475525	-28.151491	14.342115	151.540283	NaN	NaN	NaN	NaN	NaN	NaN	NaN	NaN	NaN	NaN	NaN	NaN
-50.751316	35.818398	155.402771	-28.514439	14.739262	150.950272	NaN	NaN	NaN	NaN	NaN	NaN	NaN	NaN	NaN	NaN	NaN	NaN
-49.336575	36.308468	154.610474	-28.788694	15.1625	150.502914	NaN	NaN	NaN	NaN	NaN	NaN	NaN	NaN	NaN	NaN	NaN	NaN
-47.802265	36.635529	154.07782	-28.917784	15.572203	150.256866	NaN	NaN	NaN	NaN	NaN	NaN	NaN	NaN	NaN	NaN	NaN	NaN
-46.103512	36.816658	153.721725	-28.969872	15.906066	150.141296	NaN	NaN	NaN	NaN	NaN	NaN	NaN	NaN	NaN	NaN	NaN	NaN
-44.350266	36.814735	153.513397	-28.934597	16.154289	150.163177	NaN	NaN	NaN	NaN	NaN	NaN	NaN	NaN	NaN	NaN	NaN	NaN
-41.461124	36.629826	153.213684	-28.778065	16.450121	150.307526	NaN	NaN	NaN	NaN	NaN	NaN	NaN	NaN	NaN	NaN	NaN	NaN
-39.477306	36.335114	152.913498	-28.641056	16.606903	150.357941	NaN	NaN	NaN	NaN	NaN	NaN	NaN	NaN	NaN	NaN	NaN	NaN
-37.403332	35.970146	152.49144	-28.51643	16.752792	150.292236	NaN	NaN	NaN	NaN	NaN	NaN	NaN	NaN	NaN	NaN	NaN	NaN
-35.326096	35.523773	151.870346	-28.394758	16.952579	150.050873	NaN	NaN	NaN	NaN	NaN	NaN	NaN	NaN	NaN	NaN	NaN	NaN
-33.223446	34.984734	151.282059	-28.327469	17.126865	149.790787	NaN	NaN	NaN	NaN	NaN	NaN	NaN	NaN	NaN	NaN	NaN	NaN
-31.138542	34.300308	150.888596	-28.346279	17.25033	149.599106	NaN	NaN	NaN	NaN	NaN	NaN	NaN	NaN	NaN	NaN	NaN	NaN
-29.071957	33.467445	150.748352	-28.368048	17.325861	149.603363	NaN	NaN	NaN	NaN	NaN	NaN	NaN	NaN	NaN	NaN	NaN	NaN
-26.051601	31.957384	151.080322	-28.42198	17.39921	149.998856	NaN	NaN	NaN	NaN	NaN	NaN	NaN	NaN	NaN	NaN	NaN	NaN
-24.156309	30.767599	151.535431	-28.436172	17.414322	150.397064	NaN	NaN	NaN	NaN	NaN	NaN	NaN	NaN	NaN	NaN	NaN	NaN
-22.336018	29.440054	152.063995	-28.419342	17.423525	150.810379	NaN	NaN	NaN	NaN	NaN	NaN	NaN	NaN	NaN	NaN	NaN	NaN
-20.640507	28.02	152.577759	-28.34132	17.460693	151.149826	NaN	NaN	NaN	NaN	NaN	NaN	NaN	NaN	NaN	NaN	NaN	NaN
-19.033659	26.502817	152.932816	-28.19331	17.49917	151.345978	NaN	NaN	NaN	NaN	NaN	NaN	NaN	NaN	NaN	NaN	NaN	NaN
-17.583414	24.929993	153.180542	-28.023359	17.584156	151.424713	NaN	NaN	NaN	NaN	NaN	NaN	NaN	NaN	NaN	NaN	NaN	NaN
-16.218174	23.280964	153.194305	-27.854153	17.729115	151.354141	NaN	NaN	NaN	NaN	NaN	NaN	NaN	NaN	NaN	NaN	NaN	NaN
-14.537714	20.745651	153.068298	-27.617477	18.046181	151.100769	NaN	NaN	NaN	NaN	NaN	NaN	NaN	NaN	NaN	NaN	NaN	NaN
-13.617802	18.999935	152.935684	-27.482355	18.285189	150.912659	NaN	NaN	NaN	NaN	NaN	NaN	NaN	NaN	NaN	NaN	NaN	NaN
-12.914218	17.186472	152.827484	-27.33461	18.521635	150.700577	NaN	NaN	NaN	NaN	NaN	NaN	NaN	NaN	NaN	NaN	NaN	NaN
-12.385211	15.337476	152.707077	-27.185558	18.714924	150.536377	NaN	NaN	NaN	NaN	NaN	NaN	NaN	NaN	NaN	NaN	NaN	NaN
-12.067463	13.451624	152.657272	-27.015764	18.864885	150.450623	NaN	NaN	NaN	NaN	NaN	NaN	NaN	NaN	NaN	NaN	NaN	NaN
-11.936929	11.524325	152.596375	-26.812494	18.965425	150.46312	NaN	NaN	NaN	NaN	NaN	NaN	NaN	NaN	NaN	NaN	NaN	NaN
-11.995845	9.601469	152.611588	-26.5688	19.059032	150.560669	NaN	NaN	NaN	NaN	NaN	NaN	NaN	NaN	NaN	NaN	NaN	NaN
-12.452313	6.755458	152.727768	-26.095173	19.219151	150.857635	NaN	NaN	NaN	NaN	NaN	NaN	NaN	NaN	NaN	NaN	NaN	NaN
-12.992772	4.889462	153.032089	-25.676655	19.304733	151.211639	NaN	NaN	NaN	NaN	NaN	NaN	NaN	NaN	NaN	NaN	NaN	NaN
-13.666662	3.126052	153.527802	-25.232479	19.343437	151.721298	NaN	NaN	NaN	NaN	NaN	NaN	NaN	NaN	NaN	NaN	NaN	NaN
-14.523692	1.378796	154.280685	-24.777613	19.295498	152.342407	NaN	NaN	NaN	NaN	NaN	NaN	NaN	NaN	NaN	NaN	NaN	NaN
-15.492277	-0.235346	155.233521	-24.306946	19.168022	153.088348	NaN	NaN	NaN	NaN	NaN	NaN	NaN	NaN	NaN	NaN	NaN	NaN
-16.632477	-1.757135	156.396667	-23.876635	18.981012	153.898972	NaN	NaN	NaN	NaN	NaN	NaN	NaN	NaN	NaN	NaN	NaN	NaN
-17.81131	-3.14592	157.547531	-23.431845	18.720814	154.665741	NaN	NaN	NaN	NaN	NaN	NaN	NaN	NaN	NaN	NaN	NaN	NaN
-19.729542	-5.008	159.09436	-22.746756	18.227957	155.661514	NaN	NaN	NaN	NaN	NaN	NaN	NaN	NaN	NaN	NaN	NaN	NaN
-21.023703	-6.084095	159.898727	-22.339705	17.892952	156.168182	NaN	NaN	NaN	NaN	NaN	NaN	NaN	NaN	NaN	NaN	NaN	NaN
-22.412027	-7.006129	160.457611	-21.98608	17.588984	156.507919	NaN	NaN	NaN	NaN	NaN	NaN	NaN	NaN	NaN	NaN	NaN	NaN
-23.784061	-7.779439	160.770264	-21.70495	17.31716	156.706085	NaN	NaN	NaN	NaN	NaN	NaN	NaN	NaN	NaN	NaN	NaN	NaN
-25.241682	-8.378795	160.850616	-21.475325	17.055281	156.744232	NaN	NaN	NaN	NaN	NaN	NaN	NaN	NaN	NaN	NaN	NaN	NaN
-26.703606	-8.843048	160.662903	-21.336691	16.812176	156.661346	NaN	NaN	NaN	NaN	NaN	NaN	NaN	NaN	NaN	NaN	NaN	NaN
-28.152163	-9.164692	160.333771	-21.239132	16.575359	156.456955	NaN	NaN	NaN	NaN	NaN	NaN	NaN	NaN	NaN	NaN	NaN	NaN
-30.350758	-9.329344	159.566071	-21.234945	16.253201	156.010376	NaN	NaN	NaN	NaN	NaN	NaN	NaN	NaN	NaN	NaN	NaN	NaN
-31.758875	-9.219087	158.9702	-21.269331	16.012476	155.648743	NaN	NaN	NaN	NaN	NaN	NaN	NaN	NaN	NaN	NaN	NaN	NaN
-33.130806	-9.015146	158.337875	-21.272783	15.712052	155.272003	NaN	NaN	NaN	NaN	NaN	NaN	NaN	NaN	NaN	NaN	NaN	NaN
-34.40321	-8.707039	157.685623	-21.23399	15.331425	154.87149	NaN	NaN	NaN	NaN	NaN	NaN	NaN	NaN	NaN	NaN	NaN	NaN
-35.563427	-8.231416	157.06192	-21.1646	14.872654	154.463333	NaN	NaN	NaN	NaN	NaN	NaN	NaN	NaN	NaN	NaN	NaN	NaN
-36.658218	-7.69338	156.485153	-21.067461	14.35508	154.059784	NaN	NaN	NaN	NaN	NaN	NaN	NaN	NaN	NaN	NaN	NaN	NaN
-37.632362	-7.062718	155.968124	-20.94451	13.797558	153.650681	NaN	NaN	NaN	NaN	NaN	NaN	NaN	NaN	NaN	NaN	NaN	NaN
-38.856842	-5.922243	155.228333	-20.731426	12.94862	152.974533	NaN	NaN	NaN	NaN	NaN	NaN	NaN	NaN	NaN	NaN	NaN	NaN
-39.495106	-5.07723	154.717361	-20.59634	12.424954	152.488861	NaN	NaN	NaN	NaN	NaN	NaN	NaN	NaN	NaN	NaN	NaN	NaN
-40.019646	-4.133212	154.203781	-20.462374	11.922905	151.970535	NaN	NaN	NaN	NaN	NaN	NaN	NaN	NaN	NaN	NaN	NaN	NaN
-40.420265	-3.151891	153.660965	-20.3487	11.432366	151.417145	NaN	NaN	NaN	NaN	NaN	NaN	NaN	NaN	NaN	NaN	NaN	NaN
-40.695927	-2.134209	153.148773	-20.23172	10.956136	150.851852	NaN	NaN	NaN	NaN	NaN	NaN	NaN	NaN	NaN	NaN	NaN	NaN
-40.795998	-1.105417	152.583694	-20.144539	10.515827	150.258423	NaN	NaN	NaN	NaN	NaN	NaN	NaN	NaN	NaN	NaN	NaN	NaN
-40.765511	-0.046139	152.025894	-20.073858	10.108768	149.673157	NaN	NaN	NaN	NaN	NaN	NaN	NaN	NaN	NaN	NaN	NaN	NaN
-40.420216	1.507282	151.235596	-20.02	9.570663	148.836792	66.718925	-20.286694	112.22979	NaN	NaN	NaN	NaN	NaN	NaN	NaN	NaN	NaN
-39.967392	2.487467	150.699921	-19.980768	9.308445	148.353668	NaN	NaN	NaN	NaN	NaN	NaN	NaN	NaN	NaN	NaN	NaN	NaN
-39.360748	3.465921	150.228165	-19.958466	9.112649	147.948959	NaN	NaN	NaN	NaN	NaN	NaN	NaN	NaN	NaN	NaN	NaN	NaN
-38.571644	4.343331	149.779648	-19.942945	9.002595	147.598511	NaN	NaN	NaN	NaN	NaN	NaN	NaN	NaN	NaN	NaN	NaN	NaN
-37.612648	5.195298	149.324524	-19.940174	8.943397	147.314148	NaN	NaN	NaN	NaN	NaN	NaN	NaN	NaN	NaN	NaN	NaN	NaN
-36.532711	5.94648	148.900177	-19.968882	8.932951	147.029068	NaN	NaN	NaN	NaN	NaN	NaN	NaN	NaN	NaN	NaN	NaN	NaN
-35.290768	6.665022	148.380203	-20.033995	8.974673	146.798935	NaN	NaN	NaN	NaN	NaN	NaN	NaN	NaN	NaN	NaN	NaN	NaN
-33.213661	7.595716	147.444992	-20.208876	9.154853	146.405838	NaN	NaN	NaN	NaN	NaN	NaN	NaN	NaN	NaN	NaN	NaN	NaN
-31.723351	8.116049	146.75528	-20.405161	9.34301	146.091431	NaN	NaN	NaN	NaN	NaN	NaN	NaN	NaN	NaN	NaN	NaN	NaN
-30.140278	8.600488	146.034271	-20.663721	9.606844	145.790268	NaN	NaN	NaN	NaN	NaN	NaN	NaN	NaN	NaN	NaN	NaN	NaN
-28.4531	9.049446	145.4086	-20.998318	9.943318	145.572235	NaN	NaN	NaN	NaN	NaN	NaN	NaN	NaN	NaN	NaN	NaN	NaN
-26.722002	9.393833	144.961166	-21.38689	10.379282	145.404053	NaN	NaN	NaN	NaN	NaN	NaN	NaN	NaN	NaN	NaN	NaN	NaN
-25.27804	9.747831	144.864243	-21.808243	10.890251	145.408051	NaN	NaN	NaN	NaN	NaN	NaN	NaN	NaN	NaN	NaN	NaN	NaN
-27.257788	10.024891	145.058014	-22.275181	11.414056	145.515091	NaN	NaN	NaN	NaN	NaN	NaN	NaN	NaN	NaN	NaN	NaN	NaN
-29.548279	10.498971	145.177002	-23.008825	12.181595	145.85173	NaN	NaN	NaN	NaN	NaN	NaN	NaN	NaN	NaN	NaN	NaN	NaN
-30.701727	10.796106	145.249634	-23.444193	12.641335	146.107971	NaN	NaN	NaN	NaN	NaN	NaN	NaN	NaN	NaN	NaN	NaN	NaN
-31.841663	11.149147	145.201141	-23.785786	13.097809	146.315399	NaN	NaN	NaN	NaN	NaN	NaN	NaN	NaN	NaN	NaN	NaN	NaN
-32.918468	11.591968	145.398026	-24.064159	13.498645	146.45694	NaN	NaN	NaN	NaN	NaN	NaN	NaN	NaN	NaN	NaN	NaN	NaN
-34.067638	12.093519	145.513809	-24.297544	13.807673	146.61171	NaN	NaN	NaN	NaN	NaN	NaN	NaN	NaN	NaN	NaN	NaN	NaN
-35.288342	12.631449	145.660156	-24.551235	13.977006	146.847244	NaN	NaN	NaN	NaN	NaN	NaN	NaN	NaN	NaN	NaN	NaN	NaN
-36.493034	13.218535	146.058823	-24.803675	14.036129	147.225967	NaN	NaN	NaN	NaN	NaN	NaN	NaN	NaN	NaN	NaN	NaN	NaN
-38.263866	14.315212	147.019669	-25.179049	13.876036	147.965576	NaN	NaN	NaN	NaN	NaN	NaN	NaN	NaN	NaN	NaN	NaN	NaN
-39.472549	15.178564	147.551056	-25.399887	13.606212	148.511719	NaN	NaN	NaN	NaN	NaN	NaN	NaN	NaN	NaN	NaN	NaN	NaN
-40.578316	16.094723	148.086243	-25.567102	13.215075	148.981689	NaN	NaN	NaN	NaN	NaN	NaN	NaN	NaN	NaN	NaN	NaN	NaN
-41.659473	17.097229	148.567886	-25.714434	12.731844	149.37442	NaN	NaN	NaN	NaN	NaN	NaN	NaN	NaN	NaN	NaN	NaN	NaN
-42.682987	18.210897	149.05304	-25.867435	12.193977	149.686172	NaN	NaN	NaN	NaN	NaN	NaN	NaN	NaN	NaN	NaN	NaN	NaN
-43.647659	19.437981	149.54689	-26.013126	11.587674	149.871872	NaN	NaN	NaN	NaN	NaN	NaN	NaN	NaN	NaN	NaN	NaN	NaN
-44.492836	20.704199	150.064819	-26.164543	11.022816	149.919098	NaN	NaN	NaN	NaN	NaN	NaN	NaN	NaN	NaN	NaN	NaN	NaN
-45.572033	22.766613	150.99205	-26.450497	10.25597	149.720963	NaN	NaN	NaN	NaN	NaN	NaN	NaN	NaN	NaN	NaN	NaN	NaN
-46.162945	24.082584	151.695602	-26.718409	9.906629	149.497284	NaN	NaN	NaN	NaN	NaN	NaN	NaN	NaN	NaN	NaN	NaN	NaN
-46.659203	25.426781	152.584366	-27.022112	9.685766	149.322891	NaN	NaN	NaN	NaN	NaN	NaN	NaN	NaN	NaN	NaN	NaN	NaN
-47.029278	26.686298	153.541702	-27.312178	9.624198	149.232086	NaN	NaN	NaN	NaN	NaN	NaN	NaN	NaN	NaN	NaN	NaN	NaN
-47.298031	27.826595	154.582336	-27.559507	9.686734	149.271576	36.461807	-3.87809	132.984604	NaN	NaN	NaN	NaN	NaN	NaN	NaN	NaN	NaN
-47.422909	28.879066	155.523758	-27.714369	9.861979	149.419983	36.074249	-3.642584	132.484299	NaN	NaN	NaN	NaN	NaN	NaN	NaN	NaN	NaN
-47.419853	29.779261	156.437775	-27.858772	10.012979	149.691772	35.745621	-3.40234	132.101151	NaN	NaN	NaN	NaN	NaN	NaN	NaN	NaN	NaN
-47.145927	30.811409	157.508774	-28.011232	10.256103	150.187088	35.321598	-3.071283	131.70549	NaN	NaN	NaN	NaN	NaN	NaN	NaN	NaN	NaN
-46.848404	31.340322	158.028397	-28.043858	10.404732	150.556808	35.135887	-2.914195	131.621887	NaN	NaN	NaN	NaN	NaN	NaN	NaN	NaN	NaN
-46.47142	31.760178	158.318375	-28.073328	10.56319	150.925735	34.97102	-2.807169	131.673248	NaN	NaN	NaN	NaN	NaN	NaN	NaN	NaN	NaN
-46.056561	32.015003	158.32103	-28.101713	10.681753	151.243744	34.874065	-2.735978	131.820084	NaN	NaN	NaN	NaN	NaN	NaN	NaN	NaN	NaN
-45.519783	32.10519	158.111099	-28.089157	10.777761	151.465118	34.818153	-2.71989	132.050964	NaN	NaN	NaN	NaN	NaN	NaN	NaN	NaN	NaN
-44.844444	32.075104	157.703812	-28.10103	10.881409	151.610779	34.804493	-2.802171	132.318954	NaN	NaN	NaN	NaN	NaN	NaN	NaN	NaN	NaN
-44.026138	31.918743	157.159225	-28.146986	11.025531	151.674271	34.827003	-2.951243	132.563385	NaN	NaN	NaN	NaN	NaN	NaN	NaN	NaN	NaN
-42.628731	31.508934	156.087875	-28.186325	11.346179	151.606201	34.884022	-3.132947	132.892624	NaN	NaN	NaN	NaN	NaN	NaN	NaN	NaN	NaN
-41.620071	31.08449	155.297165	-28.228899	11.520286	151.441162	34.909554	-3.182305	133.061371	NaN	NaN	NaN	NaN	NaN	NaN	NaN	NaN	NaN
-40.424835	30.552307	154.491089	-28.298273	11.669965	151.228027	34.936272	-3.160569	133.19693	NaN	NaN	NaN	NaN	NaN	NaN	NaN	NaN	NaN
-39.120068	29.965206	153.75412	-28.342066	11.822701	151.011963	34.952541	-3.121069	133.286346	NaN	NaN	NaN	NaN	NaN	NaN	NaN	NaN	NaN
-37.732643	29.250637	152.992172	-28.376526	11.967793	150.804382	35.050938	-3.08755	133.450897	NaN	NaN	NaN	NaN	NaN	NaN	NaN	NaN	NaN
-36.177597	28.452576	152.33136	-28.429523	12.114433	150.642426	NaN	NaN	NaN	NaN	NaN	NaN	NaN	NaN	NaN	NaN	NaN	NaN
-34.60014	27.590311	151.778656	-28.422255	12.230698	150.606873	NaN	NaN	NaN	NaN	NaN	NaN	NaN	NaN	NaN	NaN	NaN	NaN
-31.897005	26.151905	151.225357	-28.395227	12.406812	150.668976	NaN	NaN	NaN	NaN	NaN	NaN	NaN	NaN	NaN	NaN	NaN	NaN
