# Supplementary material for: How to jointly control a ball trajectory on a moving board: Methodological insights into Motor Learning and Rehabilitation
Source: PLoS One. 2025 Oct 15;20(10):e0334588. doi: 10.1371/journal.pone.0334588 (PMC12527165; doi:10.1371/journal.pone.0334588)
Supplement: S2 Data — (ZIP) [file pone.0334588.s002.zip › D10_027.csv]

Ball_X	Ball_Y	Ball_Z	BoardCentre_X	BoardCentre_Y	BoardCentre_Z	P1LeftHand_X	P1LeftHand_Y	P1LeftHand_Z	P1RightHand_X	P1RightHand_Y	P1RightHand_Z	P1MidHands_X	P1MidHands_Y	P1MidHands_Z	P2MidHands_X	P2MidHands_Y	P2MidHands_Z
-39.784443	3.558507	132.110184	-25.32284	17.263474	129.772537	36.368088	1.843764	124.671364	31.730711	39.595264	121.530975	34.0493995	20.719514	123.1011695	-84.6950795	13.807434	136.4439045
-40.272148	4.447548	132.053299	-25.13905	17.039293	129.652802	36.384304	1.785972	124.341049	31.737522	39.513432	121.128082	34.060913	20.649702	122.7345655	-84.339013	13.428884	136.5710385
-40.617146	5.384894	131.921677	-24.986444	16.850891	129.529633	36.396629	1.732155	123.984756	31.717476	39.46809	120.778618	34.0570525	20.6001225	122.381687	-84.0299405	13.1016595	136.677579
-40.880421	6.439164	131.776779	-24.881319	16.683086	129.386261	36.380196	1.670477	123.687195	31.677008	39.432396	120.412849	34.028602	20.5514365	122.050022	-83.79124	12.8147355	136.7225
-41.169147	7.502469	131.596191	-24.7876	16.568634	129.196884	36.360645	1.631774	123.399857	31.619057	39.39061	120.028999	33.989851	20.511192	121.714428	-83.565051	12.626076	136.67934
-41.200031	8.60703	131.418152	-24.69931	16.465151	128.974991	36.341633	1.64788	123.091904	31.540171	39.354706	119.635101	33.940902	20.501293	121.3635025	-83.339522	12.429009	136.5864795
-41.220692	10.49356	130.809967	-24.59198	16.344585	128.547943	36.340107	1.624983	122.707001	31.473776	39.29369	119.070732	33.9069415	20.4593365	120.8888665	-83.0909015	12.2298335	136.2070195
-41.042412	11.809689	130.373459	-24.502138	16.267658	128.234543	36.357491	1.624336	122.468498	31.463219	39.277287	118.780052	33.910355	20.4508115	120.624275	-82.914631	12.0845045	135.844811
-40.783012	13.160931	129.920929	-24.426977	16.174248	127.952621	36.391773	1.5987	122.289749	31.501642	39.259083	118.521729	33.9467075	20.4288915	120.405739	-82.8006615	11.9196045	135.499503
-40.403481	14.620309	129.391129	-24.355747	16.061842	127.667496	36.460732	1.534198	122.096649	31.562969	39.24165	118.391487	34.0118505	20.387924	120.244068	-82.7233445	11.73576	135.090924
-39.873878	16.131695	128.95636	-24.287369	15.919588	127.439751	36.481693	1.471533	121.863899	31.636059	39.225121	118.311325	34.058876	20.348327	120.087612	-82.633614	11.490849	134.79189
-39.33466	17.700666	128.58345	-24.236118	15.754555	127.237991	36.459457	1.395589	121.655128	31.731155	39.195747	118.291687	34.095306	20.295668	119.9734075	-82.567542	11.213442	134.5025745
-38.585438	19.318729	128.156189	-24.189705	15.574532	127.036392	36.40509	1.3164	121.365799	31.85144	39.164909	118.424377	34.128265	20.2406545	119.895088	-82.507675	10.9084095	134.177696
-37.375744	21.85795	127.791618	-24.156464	15.28133	126.813843	36.296932	1.199446	120.959763	32.170902	39.111553	118.893257	34.233917	20.1554995	119.92651	-82.546845	10.4071605	133.701176
-36.337959	23.531767	127.658127	-24.172241	15.113295	126.736305	36.208935	1.09136	120.719543	32.449333	39.047791	119.44252	34.329134	20.0695755	120.0810315	-82.673616	10.1570145	133.3915785
-35.290367	25.311979	127.890053	-24.187634	14.947025	126.792702	36.103241	0.963587	120.522774	32.769455	38.960804	120.170441	34.436348	19.9621955	120.3466075	-82.811616	9.9318545	133.2387965
-33.975807	26.973061	128.245163	-24.193563	14.796946	126.927689	36.004726	0.856519	120.45903	33.146049	38.87738	121.047295	34.5753875	19.8669495	120.7531625	-82.9625135	9.7269425	133.1022155
-32.714649	28.683105	128.847549	-24.188532	14.648242	127.089607	35.990978	0.797399	120.499359	33.537601	38.850109	122.118713	34.7642895	19.823754	121.309036	-83.1413535	9.47273	132.870178
-31.227175	30.226114	129.521484	-24.169806	14.562543	127.343941	36.083828	0.772251	120.631729	33.954231	38.85453	123.30352	35.0190295	19.8133905	121.9676245	-83.3586415	9.3116955	132.7202575
-29.771355	31.748518	130.362656	-24.046833	14.45268	127.77356	36.205215	0.753651	120.893265	34.335701	38.887886	124.494408	35.270458	19.8207685	122.6938365	-83.364124	9.0845915	132.8532835
-27.368084	33.684273	131.712189	-24.485355	14.64172	128.152786	36.423492	0.718715	121.404503	34.825306	38.971745	126.168915	35.624399	19.84523	123.786709	-84.595109	9.43821	132.518863
-25.667446	34.863598	132.456528	-24.425417	14.583683	128.373169	36.618259	0.659801	121.826675	35.108879	38.994038	127.146912	35.863569	19.8269195	124.4867935	-84.714403	9.3404465	132.2595445
-23.971315	35.869225	133.034378	-24.44017	14.629852	128.512421	36.882092	0.533307	122.386528	35.384163	38.997837	128.005325	36.1331275	19.765572	125.1959265	-85.0134675	9.494132	131.8289155
-22.173504	36.816307	133.442764	-24.434393	14.750582	128.598114	37.202251	0.364533	122.987068	35.603489	38.988129	128.729202	36.40287	19.676331	125.858135	-85.271656	9.824833	131.338093
-20.386988	37.571739	133.727707	-24.058601	14.68581	128.554977	37.547035	0.165027	123.65686	36.089573	38.80048	129.203934	36.818304	19.4827535	126.430397	-84.935506	9.8888665	130.679557
-18.554804	38.269863	133.882294	-24.085632	14.849952	128.449982	37.916977	0.000336	124.364784	36.173733	38.772522	129.767029	37.045355	19.386429	127.0659065	-85.216619	10.313475	129.8340575
-16.701759	38.771122	133.908722	-24.062023	15.094498	128.41684	38.314003	-0.136195	125.110313	36.212681	38.743412	130.322754	37.263342	19.3036085	127.7165335	-85.387388	10.8853875	129.1171465
-13.949512	39.253254	133.858231	-24.099131	15.529733	128.364746	38.885368	-0.243674	126.303246	35.925751	38.957077	131.198074	37.4055595	19.3567015	128.75066	-85.6038215	11.7027645	127.978832
-12.164256	39.373558	133.787949	-24.137745	15.841911	128.370773	39.220974	-0.284027	127.129875	35.907616	39.083794	131.700287	37.564295	19.3998835	129.415081	-85.839785	12.2839385	127.326465
-10.402382	39.350258	133.75267	-24.164282	16.141953	128.399475	39.838264	-0.442127	127.733459	36.212536	39.037556	132.102661	38.0254	19.2977145	129.91806	-86.353964	12.9861915	126.88089
-8.645793	39.17873	133.717743	-24.205853	16.390886	128.3909	40.080166	-0.419337	128.44014	36.215527	39.124741	132.633011	38.1478465	19.352702	130.5365755	-86.5595525	13.42907	126.2452245
-6.935521	38.85828	133.716766	-24.266514	16.611681	128.397629	40.252048	-0.447999	129.109512	36.211155	39.228638	133.117096	38.2316015	19.3903195	131.113304	-86.7646295	13.8330425	125.681954
-5.369726	38.368179	133.794022	-24.344992	16.788849	128.389755	40.391155	-0.493617	129.756866	36.209721	39.318192	133.60376	38.300438	19.4122875	131.680313	-86.990422	14.1654105	125.099197
-3.85153	37.806129	133.865723	-24.420517	16.979567	128.398407	40.484013	-0.569524	130.413895	36.16917	39.402245	134.073349	38.3265915	19.4163605	132.243622	-87.1676255	14.5427735	124.553192
-1.723149	36.700054	134.204239	-24.529175	17.192884	128.639374	40.556313	-0.623324	131.345413	36.10955	39.552689	134.78241	38.3329315	19.4646825	133.0639115	-87.3912815	14.9210855	124.2148365
-0.432332	35.890633	134.560577	-24.573956	17.345215	128.862152	40.637093	-0.62314	131.982208	36.079086	39.662735	135.335815	38.3580895	19.5197975	133.6590115	-87.5060015	15.1706325	124.0652925
0.740756	34.982075	134.955841	-24.577515	17.471565	129.077835	40.716846	-0.611935	132.616776	36.050209	39.784924	135.890121	38.3835275	19.5864945	134.2534485	-87.5385575	15.3566355	123.9022215
1.857464	34.007301	135.359558	-24.562819	17.59915	129.302628	40.803703	-0.522827	133.228546	36.021393	39.896008	136.422363	38.412548	19.6865905	134.8254545	-87.538186	15.5117095	123.7798015
2.885912	33.029423	135.764328	-24.520559	17.708372	129.523773	40.882744	-0.426093	133.801376	36.040005	40.020313	136.915512	38.4613745	19.79711	135.358444	-87.5024925	15.619634	123.689102
3.714128	31.926069	136.143143	-24.433813	17.80686	129.744751	40.977184	-0.36232	134.295395	36.089523	40.118534	137.302719	38.5333535	19.878107	135.799057	-87.4009795	15.735613	123.690445
4.519833	30.778551	136.469849	-24.340286	17.895641	130.040894	41.086647	-0.292892	134.652863	36.179779	40.212017	137.598206	38.633213	19.9595625	136.1255345	-87.313785	15.8317195	123.9562535
5.549581	29.015911	136.801315	-24.19318	18.02791	130.44632	41.27161	-0.203146	135.016037	36.368553	40.327099	137.93071	38.8200815	20.0619765	136.4733735	-87.2064415	15.9938435	124.4192665
5.943207	27.741135	137.025589	-24.083296	18.12586	130.630371	41.360561	-0.106448	135.103714	36.524181	40.404728	138.053818	38.942371	20.14914	136.578766	-87.108963	16.10258	124.681976
6.334472	26.472908	137.022644	-23.969795	18.223827	130.723969	41.457958	0.001091	135.107941	36.662464	40.501518	138.096054	39.060211	20.2513045	136.6019975	-86.999801	16.1963495	124.8459405
6.660704	25.174253	136.868408	-23.862972	18.348484	130.767075	41.574535	0.110729	135.091492	36.794029	40.600128	138.037903	39.184282	20.3554285	136.5646975	-86.910226	16.3415395	124.9694525
6.738199	23.799471	136.743073	-23.758074	18.492928	130.814407	41.665974	0.217399	135.024078	36.9417	40.707886	137.897644	39.303837	20.4626425	136.460861	-86.819985	16.5232135	125.167953
6.750499	22.439875	136.482407	-23.652691	18.64163	130.858536	41.800152	0.323763	134.946518	37.064819	40.837311	137.691101	39.4324855	20.580537	136.3188095	-86.7378675	16.702723	125.3982625
6.776253	21.045364	136.091156	-23.558687	18.800133	130.940155	41.923695	0.452487	134.880249	37.203968	41.000145	137.409592	39.5638315	20.726316	136.1449205	-86.6812055	16.87395	125.7353895
6.343727	18.837063	135.756332	-23.433313	19.038382	131.143829	42.057896	0.670634	134.725555	37.412663	41.248901	136.962555	39.7352795	20.9597675	135.844055	-86.6019055	17.1169965	126.443603
6.070617	17.337688	135.458328	-23.379936	19.182293	131.324463	42.124191	0.774042	134.673492	37.528015	41.392284	136.676331	39.826103	21.083163	135.6749115	-86.585975	17.281423	126.9740145
5.531209	15.747611	135.362	-23.337818	19.299923	131.523056	42.118259	0.826056	134.63855	37.605194	41.461884	136.433884	39.8617265	21.14397	135.536217	-86.5373625	17.455876	127.509895
4.946054	14.13489	135.240875	-23.353497	19.402065	131.782883	42.093079	0.828728	134.668625	37.663376	41.486313	136.254532	39.8782275	21.1575205	135.4615785	-86.5852215	17.6466095	128.1041875
4.35015	12.493301	135.259125	-23.371727	19.462669	132.084946	42.068081	0.799139	134.744278	37.683945	41.466377	136.080307	39.876013	21.132758	135.4122925	-86.619467	17.79258	128.7575995
3.536946	10.810551	135.297699	-23.392237	19.483683	132.428436	42.040333	0.765274	134.81723	37.704113	41.434677	135.93541	39.872223	21.0999755	135.37632	-86.656697	17.8673905	129.480552
2.855528	9.112817	135.355682	-23.406689	19.475851	132.908295	42.039261	0.757471	134.835602	37.700298	41.40641	135.712555	39.8697795	21.0819405	135.2740785	-86.6831575	17.8697615	130.5425115
1.38538	6.518522	135.73407	-23.377325	19.378809	133.843948	42.096378	0.754623	134.781265	37.716084	41.371941	135.276764	39.906231	21.063282	135.0290145	-86.660881	17.694336	132.6588815
0.527293	4.804531	136.141815	-23.348907	19.287561	134.519211	42.137508	0.720965	134.750427	37.685646	41.285942	134.941513	39.911577	21.0034535	134.84597	-86.609391	17.5716685	134.192452
-0.516709	3.048092	136.638229	-23.306652	19.150465	135.188965	42.182953	0.660888	134.735321	37.663692	41.187511	134.593719	39.9233225	20.9241995	134.66452	-86.5366265	17.3767305	135.71341
-1.396154	1.356215	137.165619	-23.260048	19.014132	135.800369	42.21484	0.576476	134.763885	37.63242	41.03828	134.220901	39.92363	20.807378	134.492393	-86.443726	17.220886	137.108345
-2.470815	-0.36489	137.796753	-23.201443	18.849762	136.272888	42.255287	0.482296	134.829437	37.589859	40.861973	133.915344	39.922573	20.6721345	134.3723905	-86.325459	17.0273895	138.1733855
-3.451162	-1.971628	138.303238	-23.171253	18.697777	136.570587	42.301456	0.398488	134.926346	37.533386	40.688953	133.654755	39.917421	20.5437205	134.2905505	-86.259927	16.8518335	138.8506235
-4.491719	-3.558595	138.784271	-23.146881	18.586838	136.659897	42.325073	0.335609	135.033112	37.480728	40.564724	133.450668	39.9029005	20.4501665	134.24189	-86.1966625	16.7235095	139.077904
-5.96982	-5.789919	139.06192	-23.193018	18.455099	136.354797	42.308769	0.263562	135.212646	37.389206	40.429657	133.15007	39.8489875	20.3466095	134.181358	-86.2350235	16.5635885	138.528236
-7.081639	-7.191562	139.186264	-23.297333	18.375437	136.005386	42.238586	0.187535	135.247986	37.284805	40.339596	132.896606	39.7616955	20.2635655	134.072296	-86.3563615	16.4873085	137.938476
-8.191921	-8.518391	139.177567	-23.415276	18.288084	135.618027	42.13343	0.086898	135.244919	37.140831	40.233829	132.56218	39.6371305	20.1603635	133.9035495	-86.4676825	16.4158045	137.3325045
-9.179757	-9.711996	139.249557	-23.540442	18.193024	135.254501	42.013924	-0.044577	135.202606	36.987335	40.10125	132.184799	39.5006295	20.0283365	133.6937025	-86.5815135	16.3577115	136.8152995
-10.354099	-10.803786	139.381805	-23.645046	18.099808	134.976334	41.895779	-0.184021	135.122223	36.829613	39.950527	131.758804	39.362696	19.883253	133.4405135	-86.652788	16.316363	136.5121545
-11.462479	-11.808493	139.480927	-23.729033	18.004553	134.788895	41.78437	-0.280955	135.030701	36.671272	39.796864	131.322754	39.227821	19.7579545	133.1767275	-86.685887	16.2511515	136.4010625
-12.48092	-12.669929	139.582687	-23.78327	17.928961	134.686096	41.66386	-0.35219	134.913132	36.553478	39.670578	130.934601	39.108669	19.659194	132.9238665	-86.675209	16.198728	136.4483255
-14.143655	-13.74851	139.655472	-23.867241	17.754723	134.678986	41.509789	-0.458441	134.73999	36.401669	39.468296	130.470581	38.955729	19.5049275	132.6052855	-86.690211	16.0045185	136.7526865
-15.2242	-14.376366	139.624924	-23.916847	17.579559	134.741287	41.424122	-0.573826	134.671219	36.290676	39.291927	130.301117	38.857399	19.3590505	132.486168	-86.691093	15.8000675	136.996406
-16.298349	-14.925188	139.517014	-23.983673	17.37051	134.858688	41.331333	-0.720626	134.642075	36.19611	39.100246	130.289352	38.7637215	19.18981	132.4657135	-86.7310675	15.55121	137.2516625
-17.356663	-15.3477	139.347855	-24.015913	17.11676	134.982376	41.280983	-0.911529	134.631683	36.12653	38.908516	130.384735	38.7037565	18.9984935	132.508209	-86.7355825	15.2350265	137.456543
-18.409273	-15.67239	138.990997	-24.065554	16.851805	135.075272	41.215435	-1.12627	134.56897	36.05172	38.7285	130.52359	38.6335775	18.801115	132.54628	-86.7646855	14.902495	137.604264
-19.448429	-15.984544	138.529999	-24.118349	16.576902	135.126541	41.113178	-1.348944	134.385162	35.93692	38.549255	130.614258	38.525049	18.6001555	132.49971	-86.761747	14.5536485	137.753372
-20.539995	-16.229235	137.954483	-24.192869	16.281902	135.094589	41.007332	-1.594241	134.13858	35.818977	38.355137	130.633896	38.4131545	18.380448	132.386238	-86.7988925	14.183356	137.80294
-22.081205	-16.429831	136.995697	-24.271997	15.866162	134.876511	40.839577	-1.940859	133.635696	35.67609	38.058681	130.61174	38.2578335	18.058911	132.123718	-86.8018275	13.673413	137.629304
-23.108423	-16.501293	136.30722	-24.322977	15.627543	134.643784	40.726276	-2.146703	133.312973	35.595318	37.883892	130.584854	38.160797	17.8685945	131.9489135	-86.806751	13.3864915	137.3386545
-24.133526	-16.54598	135.63681	-24.361832	15.401821	134.3638	40.599888	-2.309879	132.99176	35.542194	37.706234	130.574341	38.071041	17.6981775	131.7830505	-86.794705	13.1054645	136.9445495
-25.199911	-16.552805	135.036652	-24.464712	15.218906	134.084473	40.461288	-2.47292	132.714554	35.496815	37.526325	130.562119	37.9790515	17.5267025	131.6383365	-86.9084755	12.9111095	136.5306095
-26.204418	-16.519861	134.565002	-24.578423	15.05889	133.825485	40.314423	-2.649898	132.541031	35.40892	37.34911	130.536224	37.8616715	17.349606	131.5386275	-87.0185175	12.768174	136.1123425
-27.20303	-16.412306	134.13472	-24.708326	14.925323	133.573456	40.154114	-2.801984	132.419937	35.321323	37.181419	130.560486	37.7377185	17.1897175	131.4902115	-87.1543705	12.6609285	135.6567005
-28.216631	-16.324425	133.836319	-24.869955	14.832335	133.30542	39.975719	-2.958424	132.39624	35.220875	37.023354	130.602936	37.598297	17.032465	131.499588	-87.338207	12.632205	135.111252
-29.840452	-16.180302	133.572922	-25.16283	14.773033	133.00267	39.665955	-3.143034	132.473358	35.00687	36.835464	130.564346	37.3364125	16.846215	131.518852	-87.6620725	12.699851	134.486488
-30.893534	-16.03652	133.597656	-25.386316	14.758255	132.847412	39.464958	-3.234951	132.525299	34.804371	36.749111	130.521637	37.1346645	16.75708	131.523468	-87.9072965	12.75943	134.171356
-31.909298	-15.851456	133.724228	-25.585735	14.757917	132.778458	39.265743	-3.29453	132.574326	34.576214	36.651577	130.338364	36.9209785	16.6785235	131.456345	-88.0924485	12.8373105	134.100571
-32.920517	-15.606314	133.949036	-25.74946	14.740616	132.743317	39.112976	-3.323142	132.58075	34.324135	36.57671	130.073669	36.7185555	16.626784	131.3272095	-88.2174755	12.854448	134.1594245
-33.926346	-15.395348	134.243759	-25.88101	14.714718	132.744095	38.966225	-3.320396	132.50322	34.118034	36.515312	129.777771	36.5421295	16.597458	131.1404955	-88.3041495	12.831978	134.3476945
-34.944515	-15.118896	134.523544	-25.976795	14.640917	132.74556	38.848919	-3.29489	132.424026	33.907055	36.465496	129.405487	36.377987	16.585303	130.9147565	-88.331577	12.696531	134.5763635
-35.927097	-14.820043	134.825272	-26.062038	14.562731	132.747299	38.759155	-3.240584	132.269211	33.723202	36.427402	129.009796	36.2411785	16.593409	130.6395035	-88.3652545	12.532053	134.8550945
-37.319996	-14.211628	135.110229	-26.17555	14.424807	132.718643	38.623714	-3.154028	131.967728	33.101101	36.50602	128.520706	35.8624075	16.675996	130.244217	-88.2135075	12.173618	135.193069
-38.273613	-13.754642	135.235992	-26.248051	14.31206	132.670563	38.548164	-3.099187	131.767105	32.913338	36.478851	128.082581	35.730751	16.689832	129.924843	-88.226853	11.934288	135.416283
-39.217739	-13.214989	135.294815	-26.30835	14.203853	132.579514	38.456173	-3.063401	131.537689	32.74987	36.497444	127.683006	35.6030215	16.7170215	129.6103475	-88.2197215	11.6906845	135.5486805
-40.09618	-12.605582	135.343887	-26.367218	14.079168	132.467224	38.339123	-3.061532	131.276291	32.611362	36.462025	127.305183	35.4752425	16.7002465	129.290737	-88.2096785	11.4580895	135.643711
-40.99213	-11.937075	135.325394	-26.438131	13.926565	132.357895	38.210125	-3.081628	131.034866	32.466801	36.409439	126.874519	35.338463	16.6639055	128.9546925	-88.214725	11.1892245	135.7610975
-41.872158	-11.169116	135.33107	-26.520691	13.769484	132.272568	38.071396	-3.126206	130.79866	32.332142	36.362614	126.490471	35.201769	16.618204	128.6445655	-88.243151	10.920764	135.9005705
-42.702583	-10.300252	135.413498	-26.605236	13.59548	132.231842	37.929111	-3.179251	130.515732	32.213558	36.295887	126.208115	35.0713345	16.558318	128.3619235	-88.2818065	10.632642	136.1017605
-43.912937	-8.907619	135.543747	-26.734989	13.293373	132.308167	37.671646	-3.299282	130.17804	31.960451	36.172401	125.730637	34.8160485	16.4365595	127.9543385	-88.2860265	10.1501865	136.6619955
-44.694241	-7.818238	135.755356	-26.852798	13.099678	132.457993	37.472523	-3.356499	129.931946	31.769184	36.086586	125.469254	34.6208535	16.3650435	127.7006	-88.3264495	9.8343125	137.215386
-45.420712	-6.686908	136.020874	-26.964552	12.915869	132.615509	37.240421	-3.386183	129.64769	31.563898	36.021317	125.261703	34.4021595	16.317567	127.4546965	-88.3312635	9.514171	137.7763215
-46.09269	-5.422379	136.14473	-27.100128	12.753829	132.743851	37.001431	-3.407275	129.394943	31.316996	35.938457	124.988617	34.1592135	16.265591	127.19178	-88.3594695	9.242067	138.295922
-46.721642	-4.073153	136.205551	-27.229652	12.60076	132.830948	36.749767	-3.413786	129.068192	31.033072	35.879128	124.728218	33.8914195	16.232671	126.898205	-88.3507235	8.968849	138.763691
-47.284176	-2.631154	136.169098	-27.338707	12.46007	132.818848	36.48806	-3.371544	128.626022	30.726814	35.830109	124.532387	33.607437	16.2292825	126.5792045	-88.284851	8.6908575	139.0584915
-47.805695	-1.102427	135.926331	-27.437269	12.333653	132.726349	36.191578	-3.416106	128.267517	30.378944	35.748241	124.274681	33.285261	16.1660675	126.271099	-88.159799	8.5012385	139.181599
-48.424797	1.353194	135.441666	-27.597797	12.143863	132.520081	35.411316	-3.159674	127.622391	29.815117	35.653866	123.956703	32.6132165	16.247096	125.789547	-87.8088105	8.04063	139.250615
-48.796509	3.09798	134.99527	-27.703411	12.009879	132.341873	35.137619	-3.114198	127.107552	29.44459	35.638481	123.82386	32.2911045	16.2621415	125.465706	-87.6979265	7.7576165	139.21804
-49.092056	4.916738	134.619217	-27.82369	11.870399	132.180923	34.83247	-3.061998	126.549698	29.130251	35.655834	123.670105	31.9813605	16.296918	125.1099015	-87.6287405	7.44388	139.2519445
-49.339752	6.807932	134.226303	-27.946648	11.740728	132.010513	34.524326	-2.96488	125.895836	28.933266	35.699341	123.660812	31.728796	16.3672305	124.778324	-87.622092	7.1142255	139.242702
-49.482597	8.744056	133.876068	-28.066999	11.605173	131.76799	34.17873	-2.938657	125.312172	28.827242	35.733719	123.716797	31.502986	16.397531	124.5144845	-87.636984	6.812815	139.0214955
-49.564285	10.731709	133.423798	-28.183216	11.500085	131.46434	33.836384	-2.920255	124.74437	28.717371	35.704803	123.822762	31.2768775	16.392274	124.283566	-87.6433095	6.607896	138.645114
-49.549057	12.75184	132.990067	-28.319572	11.416155	131.084396	33.56657	-2.965441	124.203728	29.123138	35.48	123.788849	31.344854	16.2572795	123.9962885	-87.983998	6.5750305	138.1725035
-49.467735	15.810416	132.23941	-28.54777	11.310477	130.366684	33.179089	-3.092589	123.558403	28.86908	35.449581	124.117172	31.0240845	16.178496	123.8377875	-88.1196245	6.442458	136.8955805
-49.322792	17.824259	131.726974	-28.709606	11.288108	129.833939	32.95084	-3.177789	123.217705	28.941944	35.320171	124.316368	30.946392	16.071191	123.7670365	-88.365604	6.505025	135.9008415
-49.101231	19.838322	131.162292	-28.913704	11.280777	129.326935	32.76376	-3.283337	123.068642	29.049036	35.176559	124.561966	30.906398	15.946611	123.815304	-88.733806	6.614943	134.838566
-48.837082	21.815752	130.755127	-29.116777	11.304738	128.903244	32.614483	-3.414672	123.028458	29.18132	35.055664	124.937263	30.8979015	15.820496	123.9828605	-89.1314555	6.78898	133.8236275
-48.483303	23.809324	130.399506	-29.316866	11.359448	128.5811	32.539455	-3.551198	123.177216	29.382029	34.968002	125.409737	30.960742	15.708402	124.2934765	-89.594474	7.010494	132.8687235
-48.100498	25.667549	130.17067	-29.516888	11.448385	128.378159	32.49213	-3.729563	123.442528	29.572178	34.957954	125.985657	31.032154	15.6141955	124.7140925	-90.06593	7.2825745	132.0422255
-47.675335	27.497492	130.15889	-30.064404	11.97282	128.521988	32.50008	-3.894288	123.736336	29.821623	34.942852	126.63163	31.1608515	15.524282	125.183983	-91.2896595	8.421358	131.859993
-46.940144	30.106787	130.298065	-29.829376	11.804997	128.349945	32.617664	-4.07969	124.312531	30.20187	35.05138	127.641418	31.409767	15.485845	125.9769745	-91.068519	8.124149	130.7229155
-46.450867	31.712425	130.641586	-29.90514	11.972054	128.46489	32.738491	-4.172421	124.699066	30.45117	35.168831	128.357269	31.5948305	15.498205	126.5281675	-91.4051105	8.445903	130.4016125
-45.892155	33.26329	131.039413	-29.9296	12.148278	128.684479	32.900486	-4.186896	125.086365	31.025145	35.187469	128.942581	31.9628155	15.5002865	127.014473	-91.8220155	8.7962695	130.354485
-45.380669	34.651577	131.657333	-29.920986	12.349618	129.019867	33.067841	-4.188211	125.503838	31.278864	35.342541	129.624146	32.1733525	15.577165	127.563992	-92.0153245	9.122071	130.475742
-44.876564	35.890652	132.448853	-29.89555	12.542695	129.454514	33.202057	-4.176459	125.902664	31.485409	35.499012	130.268234	32.343733	15.6612765	128.085449	-92.134833	9.4241135	130.823579
-44.356487	37.066048	133.384552	-29.844645	12.734721	130.014511	33.302792	-4.125864	126.252029	31.641193	35.656086	130.827209	32.4719925	15.765111	128.539619	-92.1612825	9.704331	131.489403
-43.855476	38.094742	134.452347	-29.797205	12.933919	130.69548	33.328537	-4.05439	126.562332	31.737528	35.737526	131.286591	32.5330325	15.841568	128.9244615	-92.1274425	10.02627	132.4664985
-43.180122	39.375332	136.163086	-29.722517	13.227267	131.787781	33.242283	-3.912787	126.836716	31.854265	35.785805	131.93663	32.548274	15.936509	129.386673	-91.993308	10.518025	134.188889
-42.746086	40.036728	137.223022	-29.685234	13.41718	132.464813	33.178368	-3.78538	126.946434	31.882229	35.804646	132.242111	32.5302985	16.009633	129.5942725	-91.9007665	10.824727	135.3353535
-42.302185	40.583755	138.139221	-29.646544	13.59265	133.032196	33.112572	-3.660872	126.940063	31.897045	35.877098	132.445389	32.5048085	16.108113	129.692726	-91.7978965	11.077187	136.371666
-41.855995	41.040981	138.829575	-29.620787	13.777868	133.43512	33.077896	-3.51383	126.859154	31.896465	35.919315	132.523376	32.4871805	16.2027425	129.691265	-91.7287545	11.3529935	137.178975
-41.38921	41.410675	139.318451	-29.601765	13.967217	133.701553	33.016335	-3.350349	126.728188	31.882074	36.054111	132.518738	32.4492045	16.351881	129.623463	-91.6527345	11.582553	137.779643
-40.905193	41.654049	139.599533	-29.588335	14.158879	133.891846	32.92683	-3.14992	126.563179	31.846327	36.167248	132.382172	32.3865785	16.508664	129.4726755	-91.5632485	11.809094	138.3110165
-40.386478	41.784134	139.6875	-29.61651	14.300653	133.974548	32.811501	-2.979093	126.367126	31.813478	36.313866	132.224915	32.3124895	16.6673865	129.2960205	-91.5455095	11.9339195	138.6530755
-39.472775	41.788544	139.529114	-29.608044	14.604524	134.102188	32.587761	-2.778057	126.113892	31.722815	36.451656	131.692474	32.155288	16.8367995	128.903183	-91.371376	12.3722485	139.301193
-38.791611	41.672832	139.26152	-29.615677	14.79892	134.185074	32.386559	-2.745326	125.922371	31.619299	36.509384	131.226044	32.002929	16.882029	128.5742075	-91.234283	12.715811	139.7959405
-38.058205	41.46986	138.878433	-29.630836	14.989516	134.244675	32.175411	-2.747969	125.734154	31.495869	36.505779	130.667847	31.83564	16.878905	128.2010005	-91.097312	13.100127	140.2883495
-37.226494	41.216301	138.412827	-29.644445	15.177419	134.2789	31.944672	-2.79282	125.604713	31.348026	36.481411	130.061325	31.646349	16.8442955	127.833019	-90.935239	13.5105425	140.724781
-36.340626	40.831978	137.915436	-29.662859	15.338242	134.289749	31.741577	-2.864077	125.463699	31.238264	36.44125	129.497711	31.4899205	16.7885865	127.480705	-90.8156385	13.8878975	141.098793
-35.303192	40.392086	137.357269	-29.713243	15.456838	134.318558	31.5446	-2.970227	125.38707	30.774986	36.492786	129.112213	31.159793	16.7612795	127.2496415	-90.586279	14.1523965	141.3874745
-34.227516	39.848965	136.82254	-29.792034	15.575578	134.384018	31.317324	-3.095952	125.363098	30.588612	36.38205	128.627365	30.952968	16.643049	126.9952315	-90.537036	14.508107	141.7728045
-32.393856	39.056713	136.030106	-29.914814	15.752756	134.485214	31.013008	-3.295023	125.423691	30.27462	36.225304	127.948441	30.643814	16.4651405	126.686066	-90.473442	15.0403715	142.284362
-31.055006	38.453785	135.357529	-30.028173	15.879218	134.415009	30.852854	-3.366652	125.492165	30.075403	36.179665	127.63401	30.4641285	16.4065065	126.5630875	-90.5204745	15.3519295	142.2669305
-29.652483	37.888916	134.613861	-30.139631	16.046585	134.186676	30.803055	-3.349147	125.67897	29.954819	36.20377	127.426399	30.378937	16.4273115	126.5526845	-90.658199	15.6658585	141.8206675
-28.108835	37.278152	133.725052	-30.252844	16.231026	133.707779	30.925999	-3.285337	125.999687	30.001554	36.335667	127.58149	30.4637765	16.525165	126.7905885	-90.9694645	15.936887	140.6249695
-26.506969	36.700966	132.85672	-30.365133	16.478617	133.060028	31.244835	-3.232531	126.572952	30.261431	36.574562	128.143341	30.753133	16.6710155	127.3581465	-91.483399	16.2862185	138.7619095
-24.797102	36.140194	132.227371	-30.448288	16.761612	132.460266	31.691288	-3.19307	127.403915	30.612309	36.87508	128.955093	31.1517985	16.841005	128.179504	-92.0483745	16.682219	136.741028
-23.028843	35.583439	131.852051	-30.575096	17.036036	131.944962	32.492126	-3.336839	128.288193	31.333838	36.998131	129.960876	31.912982	16.830646	129.1245345	-93.063174	17.241426	134.7653895
-20.318609	34.810699	131.993134	-30.714153	17.394876	131.590851	33.080811	-3.255702	129.932526	31.832174	37.322384	131.834595	32.4564925	17.033341	130.8835605	-93.8847985	17.756411	132.2981415
-18.560759	34.323429	132.483017	-30.726025	17.587246	131.571655	33.334431	-3.186356	130.983139	32.127193	37.563	133.055618	32.730812	17.188322	132.0193785	-94.182862	17.98617	131.1239315
-16.803038	33.796814	133.048416	-30.725489	17.778587	131.66423	33.50238	-3.098644	131.892685	32.294132	37.693726	134.170822	32.898256	17.297541	133.0317535	-94.349234	18.259633	130.2967065
-15.142536	33.293991	133.703049	-30.721107	17.950687	131.829132	33.612904	-2.988175	132.798325	32.408791	37.868977	135.066254	33.0108475	17.440401	133.9322895	-94.4530615	18.460973	129.7259745
-13.56779	32.834896	134.408035	-30.668163	18.098763	131.889618	33.695568	-2.839519	133.612366	32.563217	38.017647	135.913788	33.1293925	17.589064	134.763077	-94.4657185	18.608462	129.016159
-12.046385	32.383766	135.005692	-30.616209	18.234812	131.822052	33.79287	-2.667605	134.370407	32.697353	38.169346	136.695175	33.2451115	17.7508705	135.532791	-94.4775295	18.7187535	128.111313
-10.696994	31.927151	135.587967	-30.540476	18.282885	131.667191	33.852268	-2.485945	134.980225	32.752312	38.333035	137.315948	33.30229	17.923545	136.1480865	-94.383242	18.642225	127.1862955
-8.750802	31.212145	136.193054	-30.351395	18.40724	131.437653	34.079399	-2.254973	135.49025	32.841415	38.444912	137.980881	33.460407	18.0949695	136.7355655	-94.163197	18.7195105	126.1397405
-7.622471	30.727058	136.416962	-30.207916	18.429916	131.236572	34.203312	-2.198184	135.691559	32.87923	38.500546	138.23764	33.541271	18.151181	136.9645995	-93.957103	18.708651	125.5085445
-6.642249	30.222494	136.640717	-30.026691	18.461449	131.095291	34.387135	-2.120396	135.767014	32.973816	38.55341	138.377365	33.6804755	18.216507	137.0721895	-93.7338575	18.706391	125.1183925
-5.75415	29.703802	136.831207	-29.873371	18.489105	131.051056	34.593487	-2.074522	135.711594	33.100578	38.612011	138.462418	33.8470325	18.2687445	137.087006	-93.5937745	18.7094655	125.015106
-5.019467	29.113255	137.002045	-29.734131	18.483635	131.065536	34.741276	-2.009631	135.542206	33.263718	38.659512	138.520737	34.002497	18.3249405	137.0314715	-93.470759	18.6423295	125.0996005
-4.382938	28.511806	137.139587	-29.592562	18.524021	131.166718	34.876129	-1.944069	135.27655	33.413269	38.657082	138.605316	34.144699	18.3565065	136.940933	-93.329823	18.6915355	125.392503
-3.886456	27.834684	137.274796	-29.458241	18.571861	131.349319	35.000965	-1.905812	134.962372	33.543484	38.675316	138.644531	34.2722245	18.384752	136.8034515	-93.1887065	18.75897	125.8951865
-3.415265	26.643614	137.451294	-29.285278	18.695372	131.686722	35.155087	-1.815733	134.579529	NaN	NaN	NaN	NaN	NaN	NaN	NaN	NaN	NaN
-3.212726	25.754583	137.501724	-29.179886	18.797911	131.882309	35.232433	-1.72451	134.34668	NaN	NaN	NaN	NaN	NaN	NaN	NaN	NaN	NaN
-3.102481	24.761854	137.428314	-29.069359	18.928818	131.995041	35.310081	-1.656687	134.207825	NaN	NaN	NaN	NaN	NaN	NaN	NaN	NaN	NaN
-3.057062	23.689384	137.196671	-28.957003	19.090349	132.033295	35.401798	-1.563993	134.067596	NaN	NaN	NaN	NaN	NaN	NaN	NaN	NaN	NaN
-3.130707	22.486092	136.87381	-28.836805	19.274076	131.989609	35.491894	-1.49115	133.985199	NaN	NaN	NaN	NaN	NaN	NaN	NaN	NaN	NaN
-3.279941	21.146463	136.421341	-28.683123	19.484325	131.936615	35.643448	-1.400074	133.998871	NaN	NaN	NaN	NaN	NaN	NaN	NaN	NaN	NaN
-3.501457	19.71508	135.925674	-28.515594	19.694996	131.878494	35.824074	-1.304527	134.06192	NaN	NaN	NaN	NaN	NaN	NaN	NaN	NaN	NaN
-4.075343	17.264839	135.312881	-28.230408	20.026989	131.778137	36.135853	-1.150294	134.417587	NaN	NaN	NaN	NaN	NaN	NaN	NaN	NaN	NaN
-4.582122	15.533866	135.050552	-28.025951	20.291727	131.688522	36.350025	-1.027703	134.798294	34.951595	39.466011	137.968002	35.65081	19.219154	136.383148	-91.702712	21.3643	126.993896
-5.257071	13.680755	134.962723	-27.813574	20.556952	131.588989	36.536667	-0.882905	135.287506	35.207222	39.628784	137.313187	35.8719445	19.3729395	136.3003465	-91.4990925	21.7409645	126.8776315
-6.010113	11.837629	135.153336	-27.583405	20.825119	131.512177	36.695251	-0.700502	135.829468	35.497223	39.820869	136.545868	36.096237	19.5601835	136.187668	-91.263047	22.0900545	126.836686
-6.907607	9.982783	135.534821	-27.344448	21.076811	131.506668	36.854172	-0.480518	136.395966	35.817211	39.99662	135.745865	36.3356915	19.758051	136.0709155	-91.0245875	22.395571	126.9424205
-7.909947	8.196303	136.196274	-27.087254	21.233717	131.596832	37.076042	-0.207068	136.986038	36.11108	40.154755	134.866257	36.593561	19.9738435	135.9261475	-90.768069	22.4935905	127.2675165
-8.965445	6.502731	136.994278	-26.863295	21.338345	131.891449	37.292912	0.029318	137.539307	36.405079	40.276749	134.051331	36.8489955	20.1530335	135.795319	-90.5755855	22.5236565	127.987579
-10.73398	4.148257	138.481216	-26.550102	21.305372	132.715576	37.944767	0.510766	138.17926	36.772602	40.290966	133.043259	37.3586845	20.400866	135.6112595	-90.4588885	22.209878	129.8198925
-11.971051	2.740886	139.476074	-26.381033	21.182793	133.431122	38.247879	0.631055	138.554047	36.899303	40.236015	132.64418	37.573591	20.433535	135.5991135	-90.335657	21.932051	131.2631305
-13.287023	1.458632	140.319733	-26.215809	21.016369	134.2547	38.522091	0.661694	138.804901	36.610985	40.27562	132.540466	37.566538	20.468657	135.6726835	-89.998156	21.564081	132.8367165
-14.628528	0.288313	140.987289	-26.055475	20.802704	135.111786	38.774971	0.599932	138.916962	36.625038	40.176243	132.442734	37.7000045	20.3880875	135.679848	-89.8109545	21.2173205	134.543724
-16.016119	-0.785604	141.468002	-25.917418	20.57128	135.988281	38.875458	0.411211	138.861801	36.625576	40.097023	132.492249	37.750517	20.254117	135.677025	-89.585353	20.888443	136.299537
-17.405806	-1.751369	141.785233	-25.768599	20.318773	136.820709	39.124859	0.222313	138.644073	36.597729	40.057518	132.615616	37.861294	20.1399155	135.6298445	-89.398492	20.4976305	138.0115735
-18.827885	-2.619785	141.909546	-25.585047	20.038574	137.527084	39.374626	0.01862	138.325226	36.521912	40.061165	132.752319	37.948269	20.0398925	135.5387725	-89.118363	20.0372555	139.5153955
-20.946579	-3.801307	141.807541	-25.309166	19.628773	138.323471	39.699383	-0.256955	137.614853	36.814545	39.925678	132.938263	38.256964	19.8343615	135.276558	-88.875296	19.4231845	141.370384
-22.350384	-4.46579	141.594864	-25.106159	19.358784	138.641083	39.917488	-0.390399	137.16951	36.837364	39.83094	132.960892	38.377426	19.7202705	135.065201	-88.589744	18.9972975	142.216965
-23.751286	-5.086706	141.222702	-24.893639	19.078314	138.766449	40.074875	-0.486276	136.652557	36.900997	39.777283	132.988113	38.487936	19.6455035	134.820335	-88.275214	18.5111245	142.712563
-25.146822	-5.580598	140.842422	-24.689983	18.807543	138.75618	40.218636	-0.610594	136.14473	36.996357	39.648895	132.984665	38.6074965	19.5191505	134.5646975	-87.9874625	18.0959355	142.9476625
-26.560635	-6.066412	140.512115	-24.504112	18.546614	138.68866	40.334663	-0.751227	135.719193	37.105968	39.496742	132.851334	38.7203155	19.3727575	134.2852635	-87.7285395	17.7204705	143.0920565
-27.943289	-6.48948	140.278458	-24.31241	18.279318	138.601013	40.393456	-0.863122	135.30603	37.196888	39.317669	132.671539	38.795172	19.2272735	133.9887845	-87.419992	17.3313625	143.2132415
-29.25733	-6.84706	140.192032	-24.159866	18.013264	138.521057	40.460751	-0.993126	134.973083	37.239109	39.097839	132.456619	38.84993	19.0523565	133.714851	-87.169662	16.9741715	143.327263
-31.231054	-7.301322	140.44873	-23.901606	17.63966	138.499634	40.56419	-1.147195	134.538132	37.207432	38.719902	131.905029	38.885811	18.7863535	133.2215805	-86.689023	16.4929665	143.7776875
-32.458439	-7.4666	140.813644	-23.765842	17.427452	138.548477	40.609146	-1.290705	134.252518	37.134109	38.50869	131.456787	38.8716275	18.6089925	132.8546525	-86.4033115	16.2459115	144.2423015
-33.629219	-7.618958	141.349304	-23.618551	17.204975	138.660339	40.67865	-1.440864	133.977066	36.982025	38.282063	130.914063	38.8303375	18.4205995	132.4455645	-86.0674395	15.9893505	144.8751135
-34.761612	-7.707855	141.973282	-23.493607	16.950136	138.845688	40.725967	-1.556358	133.667725	36.806458	38.069611	130.366852	38.7662125	18.2566265	132.0172885	-85.7534265	15.6436455	145.6740875
-35.777573	-7.707282	142.630554	-23.403101	16.680231	139.044495	40.763611	-1.691347	133.443298	36.597492	37.863312	129.891876	38.6805515	18.0859825	131.667587	-85.4867535	15.2744795	146.421403
-36.725719	-7.676037	143.300964	-23.31175	16.399727	139.256958	40.786446	-1.767797	133.2677	36.341122	37.643082	129.444656	38.563784	17.9376425	131.356178	-85.187284	14.8618115	147.157738
-37.630257	-7.52566	143.939957	-23.244535	16.124998	139.457489	40.800133	-1.795799	133.118927	35.743465	37.558994	129.138763	38.271799	17.8815975	131.128845	-84.760869	14.3683985	147.786133
-38.782166	-7.205635	144.646988	-23.154316	15.700942	139.597672	40.813198	-1.822428	132.888	35.3162	37.289352	128.505798	38.064699	17.733462	130.696899	-84.373331	13.668422	148.498445
-39.427341	-6.875226	144.94104	-23.097395	15.438202	139.586334	40.824463	-1.833704	132.681656	35.070889	37.145134	128.04451	37.947676	17.655715	130.363083	-84.142466	13.220689	148.809585
-40.031967	-6.459999	145.104507	-22.997942	15.185508	139.465988	40.852966	-1.861591	132.434265	34.868938	36.990376	127.537247	37.860952	17.5643925	129.985756	-83.856836	12.8066235	148.94622
-40.561726	-5.9073	145.049042	-22.892614	14.950739	139.250763	40.916588	-1.893185	132.136841	34.734203	36.865269	127.061783	37.8253955	17.486042	129.599312	-83.6106235	12.415436	148.902214
-40.996021	-5.28375	144.795303	-22.773365	14.739969	138.978119	40.987957	-1.938756	131.792694	34.674385	36.744743	126.557968	37.831171	17.4029935	129.175331	-83.377901	12.0769445	148.780907
-41.317837	-4.536169	144.36467	-22.65543	14.531952	138.625092	41.072586	-1.964301	131.437881	34.631596	36.637028	126.072563	37.852091	17.3363635	128.755222	-83.162951	11.7275405	148.494962
-41.658295	-3.646672	143.837418	-22.573875	14.363103	138.209625	41.113586	-1.979273	131.045776	34.584816	36.555431	125.669884	37.849201	17.288079	128.35783	-82.996951	11.438127	148.06142
-41.969891	-2.081541	142.767502	-22.517708	14.131394	137.543625	41.07346	-1.917744	130.357193	34.477325	36.47681	125.076767	37.7753925	17.279533	127.71698	-82.8108085	10.983255	147.37027
-42.065014	-0.889775	142.029617	-22.510178	13.984063	137.088699	40.96957	-1.85616	129.863876	34.360497	36.46286	124.688683	37.6650335	17.30335	127.2762795	-82.6853895	10.664776	146.9011185
-42.101681	0.473101	141.348297	-22.544308	13.840514	136.686386	40.769302	-1.783989	129.282578	34.200172	36.418209	124.27977	37.484737	17.31711	126.781174	-82.573353	10.363918	146.591598
-42.044323	1.964947	140.730789	-22.589714	13.706062	136.352295	40.449558	-1.747531	128.590317	33.985111	36.346027	123.860207	37.2173345	17.299248	126.225262	-82.3967625	10.112876	146.479328
-41.890469	3.574492	140.249664	-22.667402	13.538982	136.115021	40.028801	-1.80361	127.920448	33.708714	36.220516	123.336578	36.8687575	17.208453	125.628513	-82.2035615	9.869511	146.601529
-41.618927	5.298938	139.66098	-22.731333	13.302058	135.866928	39.201759	-1.666514	127.237892	33.38047	36.099045	122.856354	36.2911145	17.2162655	125.047123	-81.7537805	9.3878505	146.686733
-41.244942	7.035343	138.975952	-22.774837	12.95596	135.4841	38.710602	-1.753233	126.232185	33.102016	36.070065	122.483788	35.906309	17.158416	124.3579865	-81.455983	8.753504	146.6102135
-40.469826	9.825288	137.746384	-22.836037	12.354809	134.694778	38.048573	-1.978252	124.688133	32.753735	36.027977	121.96003	35.401154	17.0248625	123.3240815	-81.073228	7.6847555	146.0654745
-39.794647	11.776568	136.909348	-22.908234	11.983151	134.0448	37.55645	-2.160866	123.504784	32.611702	35.989429	121.824112	35.084076	16.9142815	122.664448	-80.900544	7.0520205	145.425152
-39.024307	13.738224	136.191849	-22.977369	11.631123	133.38324	37.03883	-2.353362	122.429565	32.589302	35.911034	121.824059	34.814066	16.778836	122.126812	-80.768804	6.48341	144.639668
-38.05534	15.803124	135.603851	-23.06682	11.374962	132.845596	36.488628	-2.535979	121.517624	32.650738	35.804825	122.007385	34.569683	16.634423	121.7625045	-80.703323	6.115501	143.9286875
-36.939682	17.812243	135.307434	-23.198002	11.13175	132.440369	36.021435	-2.661526	120.723022	32.799412	35.655567	122.416748	34.4104235	16.4970205	121.569885	-80.8064275	5.7664795	143.310853
-35.634388	19.770405	135.229431	-23.365845	10.919887	132.201111	35.611965	-2.787889	120.316353	33.00333	35.477535	123.014366	34.3076475	16.344823	121.6653595	-81.0393375	5.494951	142.7368625
-34.149063	21.621128	135.375793	-23.533821	10.71375	132.167786	35.344002	-2.915032	120.173874	33.290306	35.326099	123.88723	34.317154	16.2055335	122.030552	-81.384796	5.2219665	142.30502
-31.673681	24.207596	135.909897	-23.821302	10.430348	132.259171	35.264526	-3.156432	120.504318	33.844055	35.148315	125.644753	34.5542905	15.9959415	123.0745355	-82.1968945	4.8647545	141.4438065
-29.879538	25.764679	136.196808	-24.069286	10.305649	132.301941	35.361897	-3.379995	121.085823	34.229042	34.995808	126.988182	34.7954695	15.8079065	124.0370025	-82.9340415	4.8033915	140.5668795
-27.985466	27.210739	136.5056	-24.379967	10.25351	132.286148	35.562931	-3.658501	121.838867	34.607826	34.800468	128.443985	35.0853785	15.5709835	125.141426	-83.8453125	4.9360365	139.43087
-26.030327	28.510538	136.770859	-24.724184	10.270273	132.179718	35.772095	-4.018554	122.694542	34.940098	34.635509	129.809799	35.3560965	15.3084775	126.2521705	-84.8044645	5.2320685	138.1072655
-24.003658	29.669594	137.030701	-25.068096	10.368168	132.027115	36.008186	-4.444237	123.563911	35.186092	34.438656	131.136841	35.597139	14.9972095	127.350376	-85.733331	5.7391265	136.703854
-21.91749	30.658575	137.297501	-25.37525	10.529769	131.824524	36.234219	-4.845065	124.383926	35.690914	34.052856	132.227936	35.9625665	14.6038955	128.305931	-86.7130665	6.4556425	135.343117
-19.812607	31.497124	137.422913	-25.641546	10.799266	131.591751	36.459148	-5.206295	125.141075	35.845913	33.886559	133.302612	36.1525305	14.340132	129.2218435	-87.4356225	7.2584	133.9616585
-16.641768	32.528923	137.509674	-25.963116	11.388769	131.284607	36.77132	-5.582355	126.279915	35.994778	33.894295	134.52565	36.383049	14.15597	130.4027825	-88.309281	8.621568	132.1664315
-14.541256	33.038143	137.444534	-26.117191	11.90203	131.00354	36.994881	-5.676616	127.020279	36.097572	33.997841	135.218933	36.5462265	14.1606125	131.119606	-88.7806085	9.6434475	130.887474
-12.496935	33.39658	137.289978	-26.277081	12.451408	130.735794	37.172802	-5.665454	127.760849	36.123222	34.240959	135.750824	36.648012	14.2877525	131.7558365	-89.202174	10.6150635	129.7157515
-10.495312	33.553722	137.261337	-26.400867	12.984294	130.396179	37.666313	-5.703206	128.396515	36.1035	34.536015	136.248932	36.8849065	14.4164045	132.3227235	-89.6866405	11.5521835	128.4696345
-8.577367	33.605202	137.177597	-26.536057	13.539084	130.021851	37.785072	-5.514923	129.114273	36.087269	34.838936	136.750488	36.9361705	14.6620065	132.9323805	-90.0082845	12.4161615	127.1113215
-6.753725	33.437042	137.236053	-26.672834	14.002564	129.774063	37.834782	-5.309879	129.802643	35.917625	35.203087	137.186356	36.8762035	14.946604	133.4944995	-90.2218715	13.058524	126.0536265
-5.083651	33.107628	137.402313	-26.779902	14.439533	129.588013	37.850235	-5.058542	130.483139	35.729256	35.531181	137.642593	36.7897455	15.2363195	134.062866	-90.3495495	13.6427465	125.11316
-2.721886	32.302917	137.771149	-26.986673	15.094651	129.5802	37.769814	-4.703716	131.557037	NaN	NaN	NaN	NaN	NaN	NaN	NaN	NaN	NaN
-1.357031	31.59321	138.125107	-27.112072	15.462059	129.739563	37.704987	-4.471984	132.34697	NaN	NaN	NaN	NaN	NaN	NaN	NaN	NaN	NaN
-0.064253	30.7637	138.480194	-27.24365	15.811422	129.966263	37.605179	-4.233187	133.173477	NaN	NaN	NaN	NaN	NaN	NaN	NaN	NaN	NaN
1.046139	29.807758	138.846771	-27.339169	16.086535	130.181671	37.442593	-3.964446	134.02002	NaN	NaN	NaN	NaN	NaN	NaN	NaN	NaN	NaN
2.107728	28.734674	139.165497	-27.407997	16.30617	130.355606	37.274822	-3.711615	134.814529	NaN	NaN	NaN	NaN	NaN	NaN	NaN	NaN	NaN
2.949323	27.559465	139.459869	-27.496798	16.489578	130.486267	37.101482	-3.559731	135.548004	NaN	NaN	NaN	NaN	NaN	NaN	NaN	NaN	NaN
3.667624	26.287487	139.704514	-27.603662	16.61931	130.56601	36.936172	-3.536709	136.250549	NaN	NaN	NaN	NaN	NaN	NaN	NaN	NaN	NaN
4.463418	24.252638	139.931625	-27.752558	16.784258	130.631943	36.785709	-3.529341	137.146698	NaN	NaN	NaN	NaN	NaN	NaN	NaN	NaN	NaN
4.788878	22.835491	140.013397	-27.852001	16.849051	130.654495	36.694378	-3.500975	137.608154	NaN	NaN	NaN	NaN	NaN	NaN	NaN	NaN	NaN
5.02835	21.348099	139.950821	-27.915291	16.880611	130.634933	36.593739	-3.437069	137.918625	NaN	NaN	NaN	NaN	NaN	NaN	NaN	NaN	NaN
5.078175	19.809284	139.770782	-27.980793	16.898724	130.562714	36.527817	-3.402283	138.119507	NaN	NaN	NaN	NaN	NaN	NaN	NaN	NaN	NaN
4.987175	18.234524	139.507294	-28.041862	16.916101	130.44545	36.485104	-3.355793	138.201462	NaN	NaN	NaN	NaN	NaN	NaN	NaN	NaN	NaN
4.754281	16.615234	139.125748	-28.080194	16.945385	130.292923	36.448448	-3.293981	138.10585	NaN	NaN	NaN	NaN	NaN	NaN	NaN	NaN	NaN
4.342826	14.997983	138.719193	-28.103348	16.99762	130.123428	36.439236	-3.232421	137.978348	NaN	NaN	NaN	NaN	NaN	NaN	NaN	NaN	NaN
3.450165	12.537022	138.055267	-28.134066	17.189808	130.031876	36.42551	-3.024913	137.768036	33.658127	37.70182	138.952942	35.0418185	17.3384535	138.360489	-91.3099505	17.0411625	121.703263
2.654952	10.85743	137.797623	-28.077675	17.369209	130.339233	36.508945	-2.753526	137.703018	33.646156	37.808418	138.545761	35.0775505	17.527446	138.1243895	-91.2329005	17.210972	122.5540765
1.760343	9.208625	137.827438	-28.022648	17.56682	131.151093	36.699554	-2.398976	137.676788	33.731583	38.029762	138.049515	35.2155685	17.815393	137.8631515	-91.2608645	17.318247	124.4390345
0.627417	7.532467	138.14743	-28.015053	17.729408	132.248627	36.875751	-2.059054	137.740097	33.91729	38.404068	137.526321	35.3965205	18.172507	137.633209	-91.4266265	17.286309	126.864045
-0.593503	5.865325	138.627167	-28.034473	17.861805	133.449692	36.994282	-1.755485	137.860504	34.042408	38.66465	137.077667	35.518345	18.4545825	137.4690855	-91.587291	17.2690275	129.4302985
-1.979864	4.173717	139.302078	-28.098875	17.929497	134.685165	36.994976	-1.598575	137.952057	34.058537	38.817707	136.727722	35.5267565	18.609566	137.3398895	-91.7245065	17.249428	132.0304405
-3.463789	2.50219	140.125748	-28.207228	17.912758	135.88739	36.952431	-1.599025	138.057892	33.97414	38.858624	136.380829	35.4632855	18.6297995	137.2193605	-91.8777415	17.1957165	134.5554195
-5.81166	0.039866	141.365936	-28.398386	17.734377	137.423752	36.787853	-1.746757	138.195618	33.763649	38.754303	135.905426	35.275751	18.503773	137.050522	-92.072523	16.964981	137.796982
-7.440436	-1.525119	142.060898	-28.533436	17.571568	138.219025	36.674183	-1.843043	138.274475	33.572971	38.658787	135.584183	35.123577	18.407872	136.929329	-92.190449	16.735264	139.508721
-9.086087	-2.997691	142.61113	-28.64784	17.414761	138.83522	36.571579	-1.878346	138.270004	33.352451	38.591476	135.306534	34.962015	18.356565	136.788269	-92.257695	16.472957	140.882171
-10.736273	-4.419917	142.992035	-28.779003	17.248968	139.310303	36.474739	-1.904833	138.238876	33.191849	38.566814	135.135544	34.833294	18.3309905	136.68721	-92.3913	16.1669455	141.933396
-12.389584	-5.742875	143.312592	-28.887278	17.077036	139.634186	36.409531	-1.92415	138.10675	32.976093	38.512089	134.755341	34.692812	18.2939695	136.4310455	-92.467368	15.8601025	142.8373265
-14.033783	-6.989135	143.576065	-28.982676	16.887337	139.784302	36.358994	-1.979189	137.970566	32.773087	38.419689	134.374481	34.5660405	18.22025	136.1725235	-92.5313925	15.554424	143.3960805
-15.689257	-8.138096	143.813858	-29.079489	16.736971	139.771255	36.262691	-2.069424	137.844009	32.587467	38.282059	133.946152	34.425079	18.1063175	135.8950805	-92.584057	15.3676245	143.6474295
-18.162853	-9.603439	144.076401	-29.234045	16.614923	139.418961	36.099434	-2.190082	137.799774	32.269699	38.020157	133.169876	34.1845665	17.9150375	135.484825	-92.6526565	15.3148085	143.353097
-19.800877	-10.420991	144.253922	-29.364277	16.597668	139.099533	35.909992	-2.21267	137.690002	32.155968	37.897694	132.621201	34.03298	17.842512	135.1556015	-92.761534	15.352824	143.0434645
-21.434084	-11.091312	144.368896	-29.500622	16.566948	138.776718	35.749332	-2.24985	137.589569	32.008286	37.766663	131.973419	33.878809	17.7584065	134.781494	-92.880053	15.3754895	142.771942
-23.043674	-11.626393	144.457764	-29.611864	16.518085	138.503143	35.551052	-2.289556	137.407593	31.824583	37.596107	131.326508	33.6878175	17.6532755	134.3670505	-92.9115455	15.3828945	142.6392355
-24.63154	-12.009228	144.526642	-29.695219	16.416489	138.315445	35.386078	-2.36318	137.141388	31.622442	37.391773	130.737717	33.50426	17.5142965	133.9395525	-92.894698	15.3186815	142.6913375
-26.155884	-12.276417	144.457581	-29.756748	16.270725	138.183182	35.282051	-2.480032	136.916489	31.391048	37.180477	130.193741	33.3365495	17.3502225	133.555115	-92.8500455	15.1912275	142.811249
-27.654228	-12.448321	144.384308	-29.801661	16.097889	138.093872	35.200378	-2.599869	136.676956	31.169668	36.975643	129.805725	33.185023	17.187887	133.2413405	-92.788345	15.007891	142.9464035
-29.830736	-12.413755	144.056305	-29.857508	15.793342	138.015823	35.111179	-2.760645	136.398163	30.898056	36.745758	129.475861	33.0046175	16.9925565	132.937012	-92.7196335	14.5941275	143.094634
-31.20956	-12.198504	143.793732	-29.885567	15.619652	137.997864	35.026325	-2.82749	136.232635	30.433065	36.775002	129.492661	32.729695	16.973756	132.862648	-92.500829	14.265548	143.13308
-32.613049	-11.818074	143.50975	-29.930941	15.481541	138.002655	34.941113	-2.887551	136.072418	30.641914	36.575302	129.347809	32.7915135	16.8438755	132.7101135	-92.6533955	14.1192065	143.2951965
-33.97171	-11.329241	143.137329	-29.983225	15.368981	137.998337	34.819981	-2.967399	135.897614	30.509344	36.551136	129.356873	32.6646625	16.7918685	132.6272435	-92.6311125	13.9460935	143.3694305
-35.280884	-10.675353	142.756058	-30.022505	15.302197	137.975586	34.690044	-2.990891	135.598999	30.40531	36.530575	129.336609	32.547677	16.769842	132.467804	-92.592687	13.834552	143.483368
-36.579079	-9.864703	142.325668	-30.0308	15.237026	137.881516	34.528618	-3.009073	135.226791	30.275726	36.504108	129.186951	32.402172	16.7475175	132.206871	-92.463772	13.7265345	143.556161
-37.811069	-8.973665	141.828903	-30.027603	15.186481	137.727524	34.410545	-3.066373	134.801971	29.807201	36.610065	129.058762	32.108873	16.771846	131.9303665	-92.164079	13.601116	143.5246815
-39.57642	-7.398595	141.160721	-29.959402	15.082854	137.447388	34.241779	-3.097833	133.896088	29.614317	36.555775	128.475983	31.928048	16.728971	131.1860355	-91.846852	13.436737	143.7087405
-40.676014	-6.255701	140.763611	-29.889015	14.963545	137.255966	34.154041	-3.17949	133.310089	29.450264	36.512611	127.938667	31.8021525	16.6665605	130.624378	-91.5801825	13.2605295	143.887554
-41.713345	-5.008293	140.474243	-29.779383	14.841286	137.071579	34.073669	-3.196737	132.66806	29.26008	36.411701	127.418365	31.6668745	16.607482	130.0432125	-91.2256405	13.07509	144.0999455
-42.663708	-3.663962	140.195618	-29.649195	14.695814	136.885391	33.989464	-3.196739	132.039429	29.092312	36.291454	126.931633	31.540888	16.5473575	129.485531	-90.839278	12.8442705	144.285251
-43.517109	-2.235133	139.952545	-29.530005	14.532169	136.698608	33.907558	-3.211254	131.539246	28.940502	36.184578	126.371422	31.42403	16.486662	128.955334	-90.48404	12.577676	144.441882
-44.302834	-0.715302	139.604202	-29.408482	14.359793	136.432556	33.812283	-3.216459	130.990067	28.798271	36.101131	125.925659	31.305277	16.442336	128.457863	-90.122241	12.27725	144.407249
-45.015667	0.838283	139.063507	-29.285028	14.15489	136.082916	33.736858	-3.201574	130.467545	28.64949	36.06628	125.517548	31.193174	16.432353	127.9925465	-89.76323	11.877427	144.1732855
-45.979	3.300441	138.177612	-29.178261	13.753726	135.503906	33.598186	-3.191082	129.462021	28.457853	36.04694	124.934174	31.0280195	16.427929	127.1980975	-89.3845415	11.079523	143.8097145
-46.506596	5.038024	137.772797	-29.163626	13.483922	135.222931	33.369129	-3.30844	128.634293	28.286154	35.981632	124.698135	30.8276415	16.336596	126.666214	-89.1548935	10.631248	143.779648
-46.94175	6.84983	137.612717	-29.163277	13.19023	135.152359	33.037018	-3.44446	127.911057	28.172626	35.842167	124.61554	30.604822	16.1988535	126.2632985	-88.931376	10.1816065	144.0414195
-47.221462	8.704729	137.764282	-29.157595	12.925966	135.316193	32.331535	-3.365628	127.396393	28.206459	35.730602	124.830009	30.268997	16.182487	126.113201	-88.584187	9.669445	144.519185
-47.372475	10.611411	138.078079	-29.14263	12.679241	135.621231	32.030643	-3.503175	127.037704	28.370731	35.673317	125.304329	30.200687	16.085071	126.1710165	-88.485947	9.273411	145.0714455
-47.391438	12.488787	138.442261	-29.125755	12.49062	135.977127	31.890493	-3.579696	126.895348	28.624836	35.642422	125.982666	30.2576645	16.031363	126.439007	-88.5091745	8.949877	145.515247
-47.256588	14.425712	138.785889	-29.131386	12.325943	136.299957	31.844717	-3.629252	126.839615	28.91799	35.669411	126.827766	30.3813535	16.0200795	126.8336905	-88.6441255	8.6318065	145.7662235
-47.104443	17.125488	139.09584	-29.212841	12.121792	136.473312	31.871149	-3.608829	126.92469	29.329952	35.799812	128.140396	30.6005505	16.0954915	127.532543	-89.0262325	8.1480925	145.414081
-46.858112	18.878853	139.184601	-29.300419	11.991951	136.418198	31.918615	-3.542598	127.004646	29.572306	35.897003	129.11113	30.7454605	16.1772025	128.057888	-89.3462985	7.8066995	144.778508
-46.515392	20.543476	139.278961	-29.419868	11.876653	136.287277	32.004379	-3.458063	127.052711	30.104424	35.847664	129.906387	31.0544015	16.1948005	128.479549	-89.8941375	7.5585055	144.095005
-46.119156	22.133949	139.319061	-29.554844	11.862226	136.117477	32.103664	-3.348085	127.138397	30.302235	35.937321	130.771774	31.2029495	16.294618	128.9550855	-90.3126375	7.429834	143.2798685
-45.678169	23.599224	139.393158	-29.706648	11.908777	135.897232	32.174416	-3.295954	127.238869	30.445061	35.967918	131.59346	31.3097385	16.335982	129.4161645	-90.7230345	7.481572	142.3782995
-45.177532	24.950935	139.574829	-29.831854	12.007552	135.775955	32.243988	-3.250587	127.321716	30.591652	35.944038	132.167755	31.41782	16.3467255	129.7447355	-91.081528	7.6683785	141.8071745
-44.572968	26.186377	139.679031	-29.92753	12.176795	135.742844	32.322834	-3.221652	127.476776	30.768902	35.970989	132.658752	31.545868	16.3746685	130.067764	-91.400928	7.9789215	141.417924
-43.608707	27.748499	139.73526	-30.012352	12.553887	135.757523	32.835258	-3.401564	127.654266	31.08886	36.059528	133.269409	31.962059	16.328982	130.4618375	-91.986763	8.778792	141.0532085
-42.928967	28.615332	139.745544	-30.052563	12.861238	135.847626	32.958351	-3.386517	127.949989	31.243801	36.152191	133.53508	32.101076	16.382837	130.7425345	-92.206202	9.339639	140.9527175
-42.219906	29.446304	139.691086	-30.109591	13.138619	135.987091	33.078339	-3.38567	128.300217	31.368637	36.270493	133.706558	32.223488	16.4424115	131.0033875	-92.44267	9.8348265	140.9707945
-41.473785	30.099234	139.570374	-30.138964	13.455614	136.181747	33.19952	-3.348652	128.70372	31.461439	36.43755	133.823502	32.3304795	16.544449	131.263611	-92.6084075	10.366779	141.099883
-40.718761	30.633453	139.489151	-30.203453	13.723959	136.400955	33.361538	-3.278675	129.117065	31.483624	36.670113	133.898453	32.422581	16.695719	131.507759	-92.829487	10.752199	141.294151
-39.95887	31.06263	139.416183	-30.254665	14.020864	136.674911	33.479614	-3.222799	129.538422	31.494818	36.931015	133.963821	32.487216	16.854108	131.7511215	-92.996546	11.18762	141.5987005
-39.139999	31.437912	139.378952	-30.293713	14.277575	136.94841	33.609207	-3.130805	129.985931	31.459883	37.164707	134.032364	32.534545	17.016951	132.0091475	-93.121971	11.538199	141.8876725
-37.855095	31.816191	139.38269	-30.423695	14.631494	137.371964	33.700737	-3.068958	130.652496	31.313309	37.5401	134.107788	32.507023	17.235571	132.380142	-93.354413	12.027417	142.363786
-36.986931	31.974951	139.433197	-30.542908	14.835151	137.655579	33.701546	-3.041033	131.04126	31.195772	37.692623	134.202332	32.448659	17.325795	132.621796	-93.534475	12.344507	142.689362
-36.085045	32.072704	139.511917	-30.671358	15.032604	137.982758	33.655441	-2.994255	131.379242	31.103018	37.84367	134.314484	32.3792295	17.4247075	132.846863	-93.7219455	12.6405005	143.118653
-35.156906	32.11314	139.665833	-30.758867	15.256612	138.369141	33.5882	-2.925898	131.688858	31.021469	37.990192	134.468124	32.3048345	17.532147	133.078491	-93.8225685	12.981077	143.659791
-34.141685	32.123535	139.865952	-30.851942	15.460223	138.718079	33.496052	-2.806175	132.020325	30.979368	38.143967	134.679169	32.23771	17.668896	133.349747	-93.941594	13.25155	144.086411
-33.139	32.071594	140.135834	-30.964872	15.631558	139.125519	33.398853	-2.652128	132.364792	30.931038	38.344013	134.91806	32.1649455	17.8459425	133.641426	-94.0946895	13.4171735	144.609612
-32.08815	31.977198	140.416016	-31.03768	15.800259	139.488998	33.32692	-2.437723	132.764816	30.93318	38.527637	135.171982	32.13005	18.044957	133.968399	-94.20541	13.555561	145.009597
-30.466759	31.742584	140.85614	-31.090473	15.97818	139.907761	33.196701	-2.015166	133.389145	30.988737	38.774403	135.659149	32.092719	18.3796185	134.524147	-94.273665	13.5767415	145.291375
-29.346642	31.509785	141.036285	-31.111292	16.074392	140.017166	33.117237	-1.743122	133.779388	31.05369	38.92173	136.093918	32.0854635	18.589304	134.936653	-94.3080475	13.55948	145.097679
-28.178734	31.246269	141.157822	-31.146696	16.162682	139.953415	33.112579	-1.534311	134.194672	31.130842	39.039177	136.577698	32.1217105	18.752433	135.386185	-94.4151025	13.572931	144.520645
-27.038336	30.904696	141.177811	-31.150108	16.238939	139.715561	33.135754	-1.389954	134.628723	31.159813	39.115341	137.076248	32.1477835	18.8626935	135.8524855	-94.4479995	13.6151845	143.5786365
-25.859499	30.544504	141.106079	-31.16593	16.289223	139.345596	33.159126	-1.302873	134.940033	31.164001	39.134319	137.53093	32.1615635	18.915723	136.2354815	-94.4934235	13.662723	142.4557105
-24.713573	30.060881	140.943161	-31.209702	16.338884	138.941986	33.120312	-1.282343	135.113068	NaN	NaN	NaN	NaN	NaN	NaN	NaN	NaN	NaN
-23.563896	29.538832	140.731125	-31.237619	16.408577	138.560074	33.101009	-1.260311	135.198273	NaN	NaN	NaN	NaN	NaN	NaN	NaN	NaN	NaN
-21.88106	28.564388	140.40683	-31.298035	16.555321	138.042908	33.045216	-1.218137	135.287384	NaN	NaN	NaN	NaN	NaN	NaN	NaN	NaN	NaN
-20.777653	27.792395	140.150848	-31.344604	16.672318	137.779755	33.047047	-1.177215	135.380051	NaN	NaN	NaN	NaN	NaN	NaN	NaN	NaN	NaN
-19.750252	26.904154	139.87352	-31.394342	16.815418	137.517578	33.061523	-1.141004	135.491913	NaN	NaN	NaN	NaN	NaN	NaN	NaN	NaN	NaN
-18.698484	25.923395	139.567429	-31.444723	16.961205	137.254959	33.093872	-1.096027	135.644714	NaN	NaN	NaN	NaN	NaN	NaN	NaN	NaN	NaN
-17.699955	24.827541	139.21756	-31.512403	17.125656	137.014786	33.149014	-1.121511	135.875214	NaN	NaN	NaN	NaN	NaN	NaN	NaN	NaN	NaN
-16.7869	23.589478	138.930206	-31.601492	17.276402	136.794418	33.202698	-1.214682	136.140915	NaN	NaN	NaN	NaN	NaN	NaN	NaN	NaN	NaN
-15.869884	22.239759	138.658417	-31.677795	17.445248	136.618683	33.276211	-1.285172	136.443024	NaN	NaN	NaN	NaN	NaN	NaN	NaN	NaN	NaN
-14.637789	20.065742	138.286926	-31.788965	17.748386	136.290375	33.385433	-1.367122	137.07164	NaN	NaN	NaN	NaN	NaN	NaN	NaN	NaN	NaN
-13.865087	18.527308	138.061539	-31.843069	18.022997	135.988678	33.420269	-1.282138	137.620941	NaN	NaN	NaN	NaN	NaN	NaN	NaN	NaN	NaN
-13.233592	16.959549	137.893158	-31.921684	18.36149	135.540192	33.401855	-1.101979	138.261429	30.357841	40.068687	139.469833	31.879848	19.483354	138.865631	-95.723216	17.239626	132.214753
-12.648498	15.373988	137.693726	-32.014385	18.754349	134.947784	33.314972	-0.849013	138.935181	30.256998	40.318893	139.340302	31.785985	19.73494	139.1377415	-95.814755	17.773758	130.7578265
-12.200984	13.791243	137.573761	-32.095272	19.119167	134.398102	33.168526	-0.416876	139.505798	30.172216	40.606354	139.102036	31.670371	20.094739	139.303917	-95.860915	18.143595	129.492287
-11.830926	12.216745	137.620193	-32.169415	19.4538	133.945343	33.069946	0.06122	139.886154	30.091259	40.882702	138.710571	31.5806025	20.471961	139.2983625	-95.9194325	18.435639	128.5923235
-11.617614	10.670725	137.711273	-32.2342	19.741793	133.559998	33.027206	0.38889	140.247284	30.022135	41.129539	138.209625	31.5246705	20.7592145	139.2284545	-95.9930705	18.7243715	127.8915415
-11.425128	8.44772	137.971298	-32.245548	20.083828	133.068314	33.03492	0.793976	140.65448	30.010447	41.432465	137.374329	31.5226835	21.1132205	139.0144045	-96.0137795	19.0544355	127.1222235
-11.488271	7.069001	138.168213	-32.200104	20.259125	132.773743	33.085964	1.063856	140.82048	30.089796	41.598274	136.789948	31.58788	21.331065	138.805214	-95.988088	19.187185	126.742272
-11.612118	5.74892	138.292084	-32.138126	20.385571	132.52626	33.134121	1.301939	140.932449	30.179756	41.727734	136.200729	31.6569385	21.5148365	138.566589	-95.9331905	19.2563055	126.485931
-11.838523	4.521135	138.442581	-32.07687	20.489218	132.382523	33.2188	1.53134	140.917664	30.268324	41.815056	135.672806	31.743562	21.673198	138.295235	-95.897302	19.305238	126.469811
-12.198133	3.401181	138.596375	-32.010227	20.56769	132.292953	33.317253	1.66256	140.865067	30.358675	41.876003	135.197098	31.837964	21.7692815	138.0310825	-95.858418	19.3660985	126.5548235
-12.606251	2.354244	138.721527	-31.952772	20.60886	132.244843	33.432568	1.746586	140.803604	30.406397	41.898781	134.766647	31.9194825	21.8226835	137.7851255	-95.8250265	19.3950365	126.7045605
-13.100864	1.414752	138.780807	-31.880432	20.613575	132.216217	33.548069	1.822685	140.71312	30.458158	41.899414	134.460464	32.0031135	21.8610495	137.586792	-95.7639775	19.3661005	126.845642
-14.05477	0.220611	138.718445	-31.757975	20.5982	132.229492	33.728054	1.901004	140.573639	30.559898	41.91515	134.142365	32.143976	21.908077	137.358002	-95.659926	19.288323	127.100982
-14.765451	-0.480411	138.613434	-31.687206	20.606323	132.313293	33.831276	1.970299	140.436737	30.626577	41.935211	134.026031	32.2289265	21.952755	137.231384	-95.6033385	19.259891	127.395202
-15.56339	-1.05059	138.416229	-31.592623	20.608709	132.405029	33.966248	2.012882	140.268295	30.699059	41.97015	133.950424	32.3326535	21.991516	137.1093595	-95.5178995	19.225902	127.7006985
-16.434278	-1.542722	138.088455	-31.499533	20.614149	132.527023	34.077271	2.081085	140.059738	30.748745	42.038891	133.908875	32.413008	22.059988	136.9843065	-95.412074	19.16831	128.0697395
-17.404444	-1.918169	137.710754	-31.414497	20.641872	132.681198	34.209927	2.172927	139.757675	30.792328	42.131641	133.890381	32.5011275	22.152284	136.824028	-95.3301215	19.13146	128.538368
-18.443222	-2.292472	137.246933	-31.305847	20.67684	132.84523	34.334232	2.246877	139.403625	30.844179	42.255505	133.870621	32.5892055	22.251191	136.637123	-95.2008995	19.102489	129.053337
-19.569698	-2.544713	136.72934	-31.203487	20.703264	133.066513	34.450825	2.315738	138.964157	30.915842	42.361126	133.828506	32.6833335	22.338432	136.3963315	-95.0903075	19.068096	129.7366945
-21.399698	-2.804375	135.990982	-31.010475	20.775818	133.5047	34.625763	2.35261	138.182983	31.055281	42.46167	133.701584	32.840522	22.40714	135.9422835	-94.861472	19.144496	131.0671165
-22.747143	-2.933673	135.529892	-30.849087	20.812946	133.82338	34.690704	2.230754	137.659058	31.124666	42.521214	133.677643	32.907685	22.375984	135.6683505	-94.605859	19.249908	131.9784095
-24.101412	-3.019926	135.211929	-30.71504	20.847157	134.199036	34.75153	2.194252	137.164261	31.175932	42.557903	133.653107	32.963731	22.3760775	135.408684	-94.393811	19.3182365	132.989388
-25.524374	-3.082458	135.016617	-30.555779	20.864515	134.584564	34.810593	2.199615	136.743362	31.23914	42.571716	133.645844	33.0248665	22.3856655	135.194603	-94.1364245	19.3433645	133.974525
-27.036947	-3.159984	134.967651	-30.424768	20.863941	134.996368	34.838234	2.18547	136.477081	31.311941	42.582371	133.620422	33.0750875	22.3839205	135.0487515	-93.9246235	19.3439615	134.9439845
-28.550526	-3.259197	135.133408	-30.292362	20.856573	135.471191	34.845814	2.196408	136.255157	31.39625	42.573444	133.556046	33.121032	22.384926	134.9056015	-93.705756	19.32822	136.0367805
-30.102215	-3.403609	135.548431	-30.15132	20.823671	136.002289	34.880867	2.186781	136.059219	31.52656	42.549488	133.457489	33.2037135	22.3681345	134.758354	-93.5063535	19.2792075	137.246224
-32.437218	-3.65441	136.618195	-29.926243	20.708534	136.938538	34.983299	2.210425	135.738281	31.645742	42.502468	133.162323	33.3145205	22.3564465	134.450302	-93.1670065	19.0606215	139.426774
-33.962341	-3.880619	137.628937	-29.740582	20.564753	137.650055	35.066269	2.262852	135.478165	31.649906	42.45694	132.773178	33.3580875	22.359896	134.1256715	-92.8392515	18.76961	141.1744385
-35.452942	-4.138682	138.87648	-29.539616	20.384043	138.406509	35.171841	2.314989	135.218781	31.577105	42.393127	132.264862	33.374473	22.354058	133.7418215	-92.453705	18.414028	143.0711965
-36.858429	-4.405208	140.376541	-29.310423	20.144678	139.217545	35.286896	2.377644	134.956161	31.089136	42.421417	131.672363	33.188016	22.3995305	133.314262	-91.808862	17.8898255	145.120828
-38.191666	-4.712383	142.053833	-29.076878	19.838266	140.056961	35.385532	2.40804	134.674042	30.851475	42.266907	130.962326	33.1185035	22.3374735	132.818184	-91.2722595	17.3390585	147.295738
-39.403934	-5.024329	143.721832	-28.834204	19.456591	140.869766	35.46413	2.340935	134.412018	30.567339	42.021282	130.280396	33.0157345	22.1811085	132.346207	-90.6841425	16.7320735	149.393325
-40.534298	-5.312492	145.345856	-28.632311	19.047766	141.591064	35.541908	2.179513	134.271088	30.230385	41.687817	129.674942	32.8861465	21.933665	131.973015	-90.1507685	16.161867	151.209113
-42.109581	-5.643929	147.391205	-28.406303	18.422722	142.387039	35.642555	1.890783	134.153641	29.747253	41.07476	128.958481	32.694904	21.4827715	131.556061	-89.50751	15.3626725	153.218017
-43.030746	-5.789081	148.46283	-28.330521	18.01935	142.706787	35.696365	1.703541	134.149109	29.436033	40.649662	128.494781	32.566199	21.1766015	131.321945	-89.227241	14.8620985	154.091629
-43.881725	-5.866955	149.305008	-28.339821	17.622406	142.836578	35.711174	1.524534	134.169586	29.124615	40.221138	128.07489	32.4178945	20.872836	131.122238	-89.0975365	14.371976	154.550918
-44.775726	-5.714083	149.914505	-28.400219	17.27763	142.81456	35.692726	1.326242	134.202515	28.81251	39.801208	127.650787	32.252618	20.563725	130.926651	-89.053056	13.991535	154.702469
-45.440769	-5.545235	150.276215	-28.479305	16.985622	142.668564	35.647579	1.136868	134.254562	28.512096	39.383106	127.17804	32.0798375	20.259987	130.716301	-89.0384475	13.711257	154.620827
-46.008682	-5.254745	150.452805	-28.569811	16.744493	142.439636	35.593025	0.96094	134.273941	28.249878	38.983471	126.691505	31.9214515	19.9722055	130.482723	-89.0610735	13.5167805	154.396549
-46.526527	-4.705858	150.455902	-28.666643	16.539352	142.141693	35.536869	0.763427	134.260162	28.025076	38.594566	126.199211	31.7809725	19.6789965	130.2296865	-89.1142585	13.3997075	154.0536995
-47.221565	-3.698349	149.954315	-28.887737	16.279858	141.576523	35.418598	0.447238	134.201385	27.67021	38.08741	125.474258	31.544404	19.267324	129.8378215	-89.319878	13.292392	153.3152245
-47.588303	-2.776861	149.392105	-29.044735	16.14583	141.148895	35.286781	0.250674	134.098068	27.453274	37.809856	125.120995	31.3700275	19.030265	129.6095315	-89.4594975	13.261395	152.6882585
-47.888184	-1.69425	148.620682	-29.184872	16.027246	140.750458	35.131664	0.069276	133.985886	27.267927	37.583656	124.8004	31.1997955	18.826466	129.393143	-89.5695395	13.228026	152.107773
-47.993614	-0.466251	147.71225	-29.294168	15.916662	140.386368	34.973133	-0.073193	133.817001	27.146069	37.430119	124.636208	31.059601	18.678463	129.2266045	-89.647937	13.154861	151.5461315
-48.046684	1.006365	146.780426	-29.396936	15.808092	140.064163	34.794464	-0.216231	133.561661	27.098047	37.378944	124.648201	30.9462555	18.5813565	129.104931	-89.7401275	13.0348275	151.023395
-47.97945	2.651262	145.732208	-29.463661	15.690032	139.809021	34.601395	-0.330938	133.301834	27.113815	37.375095	124.693314	30.857605	18.5220785	128.997574	-89.784927	12.8579855	150.620468
-47.697987	4.380399	144.646729	-29.505095	15.532151	139.600235	34.394707	-0.419968	133.008423	27.175167	37.408382	124.897278	30.784937	18.494207	128.9528505	-89.795127	12.570095	150.2476195
-47.205925	7.41137	142.922607	-29.542191	15.191614	139.275787	34.047482	-0.586845	132.291916	27.398142	37.526375	125.489738	30.722812	18.469765	128.890827	-89.807194	11.913463	149.660747
-46.798714	9.696665	141.7827	-29.584637	14.932576	139.016281	33.822842	-0.798479	131.811371	27.624453	37.622269	126.022675	30.7236475	18.411895	128.917023	-89.8929215	11.453257	149.115539
-46.307678	12.085314	140.741592	-29.601536	14.700934	138.678406	33.556236	-0.983392	131.211014	27.913671	37.670555	126.71566	30.7349535	18.3435815	128.963337	-89.9380255	11.0582865	148.393475
-45.729496	14.579278	139.636444	-29.664305	14.526179	138.178192	33.294792	-1.164904	130.522018	28.332954	37.73064	127.602531	30.813873	18.282868	129.0622745	-90.142483	10.76949	147.2941095
-45.077461	17.225281	138.634628	-29.753387	14.449615	137.478516	33.035889	-1.303277	129.90123	28.813187	37.753971	128.607513	30.924538	18.225347	129.2543715	-90.431312	10.673883	145.7026605
-44.379059	19.863991	137.799805	-29.860882	14.483844	136.64296	32.788651	-1.313348	129.198624	29.659323	37.597759	129.574814	31.223987	18.1422055	129.386719	-90.945751	10.8254825	143.899201
-43.598389	22.525457	137.237869	-29.956684	14.652342	135.794525	32.559334	-1.348262	128.57959	30.122978	37.460361	130.564758	31.341156	18.0560495	129.572174	-91.254524	11.2486345	142.016876
-42.322937	26.314617	136.855072	-30.069366	15.194496	134.663422	32.304352	-1.378173	127.939354	30.705334	37.198441	131.768967	31.504843	17.910134	129.8541605	-91.643575	12.478858	139.4726835
-41.39502	28.66246	137.028259	-30.013313	15.692729	134.254379	32.249538	-1.301318	127.602539	31.070465	37.200378	132.340195	31.6600015	17.94953	129.971367	-91.6866275	13.435928	138.537391
-40.446167	30.82855	137.38652	-29.924843	16.248159	134.130447	32.356525	-1.163443	127.490875	31.463358	37.344395	132.80011	31.9099415	18.090476	130.1454925	-91.7596275	14.405842	138.1154015
-39.459606	32.856785	137.813385	-29.800787	16.853172	134.275406	32.49939	-1.038314	127.59433	31.809217	37.601494	133.208786	32.1543035	18.28159	130.401558	-91.7558775	15.424754	138.149254
-38.471725	34.63559	138.327621	-29.68326	17.420029	134.657364	32.693283	-0.90487	127.929153	32.152031	37.925835	133.530975	32.422657	18.5104825	130.730064	-91.789177	16.3295755	138.584664
-37.519588	36.260513	138.991623	-29.632029	17.907747	135.250122	32.930653	-0.832408	128.413483	32.440025	38.262707	133.841354	32.685339	18.7151495	131.1274185	-91.949397	17.1003445	139.3728255
-36.550228	37.665607	139.711075	-29.566849	18.261515	135.998138	33.159363	-0.783707	128.926987	32.631313	38.518421	134.183853	32.895338	18.867357	131.55542	-92.029036	17.655673	140.440856
-35.080879	39.384758	140.880722	-29.47298	18.546162	137.269196	33.398514	-0.794557	129.622192	32.618721	38.810307	134.56015	33.0086175	19.007875	132.091171	-91.9545775	18.084449	142.447221
-34.124535	40.432156	141.543549	-29.429487	18.651735	137.993896	33.469799	-0.820189	130.005859	32.48531	38.862602	134.75148	32.9775545	19.0212065	132.3786695	-91.8365285	18.2822635	143.6091225
-33.165775	41.338577	141.991562	-29.414886	18.725586	138.508438	33.451248	-0.767078	130.210739	32.335041	38.880753	134.840897	32.8931445	19.0568375	132.525818	-91.7229165	18.3943345	144.491058
-32.219185	42.141541	142.228149	-29.441574	18.743246	138.733597	33.391541	-0.683733	130.277054	32.174313	38.977211	134.76091	32.782927	19.146739	132.518982	-91.666075	18.339753	144.948212
-31.287428	42.901699	142.276566	-29.507097	18.749968	138.66008	33.361446	-0.538752	130.185898	32.06271	39.104313	134.615234	32.712078	19.2827805	132.400566	-91.726272	18.2171555	144.919594
-30.321175	43.591579	142.107574	-29.533619	18.765854	138.274948	33.398689	-0.373991	129.981308	32.009434	39.223694	134.559418	32.7040615	19.4248515	132.270363	-91.7712995	18.1068565	144.279533
-29.3339	44.166992	141.80571	-29.501108	18.758944	137.711639	33.548317	-0.220131	129.774673	32.031994	39.362751	134.579041	32.7901555	19.57131	132.176857	-91.7923715	17.946578	143.246421
-27.804539	44.844448	141.441971	-29.398453	18.759901	136.803513	33.872486	-0.051119	129.508041	32.209076	39.517937	134.732513	33.040781	19.733409	132.120277	-91.837687	17.786393	141.486749
-26.77306	45.196724	141.251053	-29.317003	18.811298	136.328827	34.045208	0.030269	129.317169	32.327347	39.607182	134.779053	33.1862775	19.8187255	132.048111	-91.8202835	17.8038705	140.609543
-25.71781	45.442299	141.049347	-29.227171	18.942148	135.968994	34.166656	0.113844	129.204605	32.501324	39.691833	134.802673	33.33399	19.9028385	132.003639	-91.788332	17.9814575	139.934349
-24.66691	45.58654	140.888214	-29.137348	19.131588	135.772888	34.291794	0.234681	129.184341	32.683044	39.827072	134.85202	33.487419	20.0308765	132.0181805	-91.762115	18.2322995	139.5275955
-23.578857	45.590164	140.713211	-29.05773	19.37052	135.671707	34.408676	0.347433	129.262955	32.861427	39.961475	134.968201	33.6350515	20.154454	132.115578	-91.7505115	18.586586	139.227836
-22.471827	45.5163	140.523697	-28.984795	19.599066	135.64624	34.522266	0.469634	129.383163	33.008141	40.094193	135.097641	33.7652035	20.2819135	132.240402	-91.7347935	18.9162185	139.052078
-21.369442	45.273048	140.422211	-28.940821	19.8104	135.658463	34.620495	0.584237	129.494217	33.141735	40.248142	135.188248	33.881115	20.4161895	132.3412325	-91.762757	19.2046105	138.9756935
-19.67454	44.639862	140.261154	-28.914637	20.057938	135.612473	34.779202	0.719033	129.573578	33.295898	40.361301	135.423828	34.03755	20.540167	132.498703	-91.866824	19.575709	138.726243
-18.521061	44.073166	140.232773	-28.891764	20.182333	135.584213	34.959675	0.774534	129.599304	33.370399	40.414604	135.686768	34.165037	20.594569	132.643036	-91.948565	19.770097	138.52539
-17.367771	43.336357	140.24144	-28.845638	20.297613	135.497742	35.191952	0.745956	129.66011	33.461899	40.47607	136.078888	34.3269255	20.611013	132.869499	-92.0182015	19.984213	138.125985
-16.219719	42.469925	140.238586	-28.829361	20.371206	135.400085	35.485634	0.786772	129.772781	33.542503	40.5308	136.557251	34.5140685	20.658786	133.165016	-92.1727905	20.083626	137.635154
-15.065749	41.483276	140.247864	-28.782555	20.463654	135.35907	35.819225	0.904277	129.903809	33.636337	40.607815	137.003952	34.727781	20.756046	133.4538805	-92.292891	20.171262	137.2642595
-13.901374	40.371796	140.151031	-28.712782	20.57637	135.294647	36.09359	0.964828	130.069763	33.756737	40.680996	137.468201	34.9251635	20.822912	133.768982	-92.3507275	20.329828	136.820312
-12.769093	39.182209	139.883774	-28.644335	20.722845	135.195129	36.30479	1.041382	130.340607	NaN	NaN	NaN	NaN	NaN	NaN	NaN	NaN	NaN
-11.073455	37.238823	139.173782	-28.530811	21.124332	134.889511	36.680031	1.030648	131.114288	NaN	NaN	NaN	NaN	NaN	NaN	NaN	NaN	NaN
-9.990264	35.871181	138.551193	-28.502739	21.577497	134.536713	36.63554	1.1006	131.574203	NaN	NaN	NaN	NaN	NaN	NaN	NaN	NaN	NaN
-8.987846	34.432777	137.917664	-28.491093	22.042789	134.149811	36.689007	1.147777	132.160049	NaN	NaN	NaN	NaN	NaN	NaN	NaN	NaN	NaN
-8.043443	32.918846	137.444839	-28.473591	22.466366	133.904892	36.777367	1.352039	132.586517	NaN	NaN	NaN	NaN	NaN	NaN	NaN	NaN	NaN
-7.208407	31.381569	137.163727	-28.411045	22.800327	133.805008	36.706425	1.504448	133.152191	NaN	NaN	NaN	NaN	NaN	NaN	NaN	NaN	NaN
-6.452477	29.792419	137.141602	-28.332117	23.090843	133.779602	NaN	NaN	NaN	NaN	NaN	NaN	NaN	NaN	NaN	NaN	NaN	NaN
-5.823894	28.216341	137.227997	-28.227562	23.308481	133.76149	NaN	NaN	NaN	34.112087	42.990105	137.483017	NaN	NaN	NaN	NaN	NaN	NaN
-5.110516	25.891792	137.599365	-28.155798	23.509064	133.71228	NaN	NaN	NaN	34.018368	43.39777	137.24826	NaN	NaN	NaN	NaN	NaN	NaN
-4.791069	24.421246	137.904465	-28.139767	23.526152	133.736221	NaN	NaN	NaN	34.001427	43.572906	137.146698	NaN	NaN	NaN	NaN	NaN	NaN
-4.6101	23.007425	138.220322	-28.094057	23.460869	133.815613	NaN	NaN	NaN	NaN	NaN	NaN	NaN	NaN	NaN	NaN	NaN	NaN
-4.530383	21.656313	138.520599	-28.046373	23.35125	133.936722	NaN	NaN	NaN	NaN	NaN	NaN	NaN	NaN	NaN	NaN	NaN	NaN
-4.517925	20.379372	138.726517	-27.960482	23.197104	134.030518	NaN	NaN	NaN	NaN	NaN	NaN	NaN	NaN	NaN	NaN	NaN	NaN
-4.626663	19.216171	138.836609	-27.844301	23.065681	134.082764	NaN	NaN	NaN	NaN	NaN	NaN	NaN	NaN	NaN	NaN	NaN	NaN
-4.828219	18.132357	138.824966	-27.731329	22.954969	134.065094	NaN	NaN	NaN	NaN	NaN	NaN	NaN	NaN	NaN	NaN	NaN	NaN
-5.299054	16.654295	138.579605	-27.615276	22.837608	133.980682	NaN	NaN	NaN	NaN	NaN	NaN	NaN	NaN	NaN	NaN	NaN	NaN
-5.792235	15.794571	138.337631	-27.598854	22.792992	133.942841	NaN	NaN	NaN	34.26305	43.758698	136.855408	NaN	NaN	NaN	NaN	NaN	NaN
-6.36233	14.976014	138.096268	-27.615421	22.744959	133.974609	NaN	NaN	NaN	34.228436	43.75106	136.991913	NaN	NaN	NaN	NaN	NaN	NaN
-7.038388	14.173198	137.857086	-27.642805	22.690273	134.072464	NaN	NaN	NaN	34.203819	43.727642	137.219711	NaN	NaN	NaN	NaN	NaN	NaN
-7.797584	13.376737	137.623398	-27.683678	22.618525	134.248108	NaN	NaN	NaN	34.166435	43.686214	137.489075	NaN	NaN	NaN	NaN	NaN	NaN
-8.626902	12.566169	137.376434	-27.720911	22.554266	134.496674	NaN	NaN	NaN	34.087189	43.626347	137.768265	NaN	NaN	NaN	NaN	NaN	NaN
-9.575651	11.770138	137.119904	-27.779242	22.489637	134.783585	NaN	NaN	NaN	NaN	NaN	NaN	NaN	NaN	NaN	NaN	NaN	NaN
-11.13374	10.462018	136.813385	-27.877785	22.412495	135.265717	NaN	NaN	NaN	NaN	NaN	NaN	NaN	NaN	NaN	NaN	NaN	NaN
-12.281791	9.515405	136.622452	-27.938566	22.399199	135.554535	NaN	NaN	NaN	NaN	NaN	NaN	NaN	NaN	NaN	NaN	NaN	NaN
-13.495413	8.550365	136.466019	-28.012651	22.420977	135.788895	NaN	NaN	NaN	NaN	NaN	NaN	NaN	NaN	NaN	NaN	NaN	NaN
-14.76388	7.498599	136.435257	-28.044683	22.479448	135.996155	NaN	NaN	NaN	NaN	NaN	NaN	NaN	NaN	NaN	NaN	NaN	NaN
-16.101255	6.369319	136.571747	-28.050268	22.567194	136.202682	NaN	NaN	NaN	NaN	NaN	NaN	NaN	NaN	NaN	NaN	NaN	NaN
-17.487314	5.170091	137.007019	-28.02006	22.601593	136.472046	NaN	NaN	NaN	NaN	NaN	NaN	NaN	NaN	NaN	NaN	NaN	NaN
-18.934565	3.907622	137.806793	-27.957756	22.558189	136.91774	NaN	NaN	NaN	33.459198	43.68652	137.325684	NaN	NaN	NaN	NaN	NaN	NaN
-21.194906	1.979182	139.647415	-27.879059	22.270664	137.798889	NaN	NaN	NaN	33.423634	43.747551	136.111847	NaN	NaN	NaN	NaN	NaN	NaN
-22.752182	0.711789	141.061539	-27.874994	21.920874	138.386124	NaN	NaN	NaN	33.312069	43.670933	135.455902	NaN	NaN	NaN	NaN	NaN	NaN
-24.339111	-0.50384	142.53154	-27.933804	21.44169	138.920288	NaN	NaN	NaN	32.874584	43.540405	134.534973	NaN	NaN	NaN	NaN	NaN	NaN
-25.961246	-1.622695	143.89296	-28.034306	20.868679	139.401718	NaN	NaN	NaN	32.521393	43.15815	133.714935	NaN	NaN	NaN	NaN	NaN	NaN
-27.600086	-2.618724	145.103149	-28.173244	20.237633	139.838486	NaN	NaN	NaN	32.19857	42.650627	132.997467	NaN	NaN	NaN	NaN	NaN	NaN
-29.262417	-3.471952	146.107361	-28.316429	19.574867	140.230103	NaN	NaN	NaN	31.807184	42.115665	132.40094	NaN	NaN	NaN	NaN	NaN	NaN
-30.897919	-4.198315	146.88739	-28.426882	18.90114	140.634766	37.246803	2.503741	136.352371	31.467342	41.553616	131.847015	34.3570725	22.0286785	134.099693	-91.2108365	15.7736015	147.169839
-33.322159	-5.01799	147.654037	-28.512869	17.875441	141.180969	37.133358	2.071454	136.167221	30.84606	40.897919	131.17923	33.989709	21.4846865	133.6732255	-91.015447	14.2661955	148.6887125
-34.903374	-5.357416	147.924438	-28.477446	17.259226	141.49057	37.239151	1.741602	135.785416	30.508631	40.489117	130.7715	33.873891	21.1153595	133.278458	-90.828783	13.4030925	149.702682
-36.462315	-5.477045	148.030991	-28.392241	16.745163	141.70697	NaN	NaN	NaN	30.207745	40.12352	130.343445	NaN	NaN	NaN	NaN	NaN	NaN
-37.993114	-5.446218	147.914948	-28.238768	16.310574	141.783005	NaN	NaN	NaN	29.984621	39.838123	129.947769	NaN	NaN	NaN	NaN	NaN	NaN
-39.472431	-5.207293	147.697083	-28.084616	15.972432	141.746521	NaN	NaN	NaN	29.811235	39.589073	129.661148	NaN	NaN	NaN	NaN	NaN	NaN
-40.940254	-4.793056	147.27388	-27.890566	15.698274	141.625946	37.991138	1.080278	134.99614	29.683348	39.452232	129.423935	33.837243	20.266255	132.2100375	-89.618375	11.130293	151.0418545
-42.331104	-4.242497	146.719543	-27.691423	15.405014	141.477448	38.150467	0.867734	134.363541	29.595221	39.42487	129.177917	33.872844	20.146302	131.770729	-89.25569	10.663726	151.184167
-44.363411	-3.186866	145.71283	-27.437513	14.787213	141.284576	38.090569	0.709909	133.46405	29.50564	39.377926	128.990463	33.7981045	20.0439175	131.2272565	-88.6731305	9.5305085	151.3418955
-45.675308	-2.343539	145.259018	-27.351328	14.214303	141.292267	38.419243	0.243101	132.680527	29.35676	39.176506	128.957443	33.8880015	19.7098035	130.818985	-88.5906575	8.7188025	151.765549
-46.942478	-1.379759	145.056122	-27.318001	13.570727	141.414551	38.37809	-0.189779	131.798904	29.101721	38.844124	128.914749	33.7399055	19.3271725	130.3568265	-88.3759075	7.8142815	152.4722755
-48.095737	-0.328032	145.150864	-27.250879	12.913564	141.572769	38.223907	-0.668975	130.871811	28.872204	38.39407	128.868423	33.5480555	18.8625475	129.870117	-88.0498135	6.9645805	153.275421
-49.134766	0.77431	145.434052	-27.161301	12.267721	141.741653	37.927364	-1.110356	129.983475	28.76017	37.904884	128.822464	33.343767	18.397264	129.4029695	-87.666369	6.138178	154.0803365
-50.021236	1.886928	145.920029	-27.065853	11.681082	141.921692	37.470375	-1.46073	129.139954	28.753229	37.405117	128.793747	33.111802	17.9721935	128.9668505	-87.243508	5.3899705	154.8765335
-50.806244	3.031967	146.422333	-27.020164	11.101773	142.087845	37.005348	-1.844388	128.537918	28.735634	36.851444	128.77832	32.870491	17.503528	128.658119	-86.910819	4.700018	155.517571
-51.717209	4.677767	147.160004	-27.073019	10.349911	142.322067	36.443863	-2.370582	127.862129	28.618395	36.02681	128.718643	32.531129	16.828114	128.290386	-86.677167	3.871708	156.353748
-52.187202	5.829919	147.416	-27.145212	9.877703	142.361313	36.189339	-2.791589	127.69326	28.510593	35.457752	128.640182	32.349966	16.3330815	128.166721	-86.64039	3.4223245	156.555905
-52.504433	6.916182	147.496124	-27.214735	9.452707	142.335007	36.012848	-3.200255	127.632973	28.423914	34.922756	128.503494	32.218381	15.8612505	128.0682335	-86.647851	3.0441635	156.6017805
-52.719872	8.019591	147.43483	-27.239851	8.987973	142.202454	35.562233	-3.3874	127.649857	28.400642	34.379814	128.382843	31.9814375	15.496207	128.01635	-86.4611395	2.479739	156.388558
-52.763027	9.102428	147.194977	-27.242405	8.495806	142.009216	35.510056	-3.823717	127.567184	28.445456	33.854721	128.223236	31.977756	15.015502	127.89521	-86.462566	1.97611	156.123222
-52.628571	10.199659	146.917542	-27.201302	8.034675	141.772263	35.486618	-4.242084	127.415596	28.536627	33.360912	128.050095	32.0116225	14.559414	127.7328455	-86.4142265	1.509936	155.8116805
-52.362358	11.316532	146.670425	-27.142403	7.610463	141.540192	35.490559	-4.583701	127.221039	28.628725	32.944427	127.896347	32.059642	14.180363	127.558693	-86.344448	1.040563	155.521691
-51.626251	13.035459	146.234909	-27.039978	7.080689	141.199844	35.579807	-5.027714	126.984879	28.751919	32.475479	127.74131	32.165863	13.7238825	127.3630945	-86.245819	0.437495499999999	155.0365935
-50.959618	14.182542	145.966858	-26.952332	6.754635	141.004532	35.942345	-5.359824	126.62294	28.811693	32.301117	127.731812	32.377019	13.4706465	127.177376	-86.281683	0.0386235000000017	154.831688
-50.118584	15.366488	145.644623	-26.89806	6.510092	140.795517	35.970776	-5.427617	126.44001	28.8859	32.187965	127.710304	32.428338	13.380174	127.075157	-86.224458	-0.35999	154.515877
-49.159328	16.529261	145.263901	-26.877371	6.322552	140.545715	35.631924	-5.246929	126.400673	28.954666	32.124214	127.76165	32.293295	13.4386425	127.0811615	-86.048037	-0.7935385	154.0102685
-48.07383	17.76545	144.864197	-26.899004	6.196894	140.276154	35.896805	-5.433761	126.082657	28.992647	32.128582	127.874283	32.444726	13.3474105	126.97847	-86.242734	-0.9536225	153.573838
-46.861874	18.992537	144.340927	-26.859974	6.171043	139.975113	35.506241	-5.208776	126.121605	29.067112	32.150364	127.991554	32.2866765	13.470794	127.0565795	-86.0066245	-1.128708	152.8936465
-45.497585	20.234755	143.744537	-27.011946	6.13309	139.645523	35.447292	-5.150195	126.050926	29.190302	32.205235	128.236252	32.318797	13.52752	127.143589	-86.342689	-1.26134	152.147457
-43.174183	22.11886	142.772247	-27.179295	6.310275	139.112778	35.365089	-5.159328	126.032448	29.756042	32.153011	128.547302	32.5605655	13.4968415	127.289875	-86.9191555	-0.876291499999999	150.935681
-41.459908	23.422113	141.978317	-27.490288	6.435291	138.613754	35.307388	-5.147844	126.101662	30.001783	32.189621	128.997284	32.6545855	13.5208885	127.549473	-87.6351615	-0.650306500000001	149.678035
-39.650135	24.688145	141.034714	-27.575047	6.83367	138.085663	35.272655	-5.181284	126.251434	30.314011	32.287518	129.533249	32.793333	13.553117	127.8923415	-87.943427	0.114222999999999	148.2789845
-37.689304	25.914845	140.119827	-27.857021	7.086977	137.498016	35.286346	-5.215638	126.532898	30.686241	32.475235	130.16272	32.9862935	13.6297985	128.347809	-88.7003355	0.5441555	146.648223
-35.666275	27.086914	139.202698	-28.198755	7.42142	136.725327	35.347031	-5.291689	126.926163	31.12376	32.589985	131.022614	33.2353955	13.649148	128.9743885	-89.6329055	1.193692	144.4762655
-33.51099	28.213367	138.592056	-28.486868	7.813319	136.049042	35.441895	-5.471532	127.329651	31.543652	32.661385	131.961502	33.4927735	13.5949265	129.6455765	-90.4665095	2.0317115	142.4525075
-31.314608	29.223558	138.164093	-28.831467	8.232142	135.419006	35.547905	-5.620247	127.792252	31.934422	32.738861	133.018494	33.7411635	13.559307	130.405373	-91.4040975	2.904977	140.432639
-27.974203	30.570608	138.06189	-29.337925	9.038119	134.725998	35.865082	-5.921058	128.466965	32.332417	32.907749	134.652603	34.0987495	13.4933455	131.559784	-92.7745995	4.5828925	137.892212
-25.768925	31.316423	138.288467	-29.63979	9.645231	134.449875	35.872513	-5.862301	128.875275	32.528	33.154419	135.792389	34.2002565	13.646059	132.333832	-93.4798365	5.644403	136.565918
-23.604099	31.915215	138.756531	-29.859007	10.249467	134.418549	35.863197	-5.750643	129.413239	NaN	NaN	NaN	NaN	NaN	NaN	NaN	NaN	NaN
-21.470636	32.373905	139.440994	-29.979086	10.865276	134.553391	35.8088	-5.574441	130.058472	NaN	NaN	NaN	NaN	NaN	NaN	NaN	NaN	NaN
-19.386108	32.712513	140.169495	-30.017353	11.517445	134.810898	36.11063	-5.534379	130.74559	NaN	NaN	NaN	NaN	NaN	NaN	NaN	NaN	NaN
-17.363317	32.915455	140.963425	-29.98287	12.147583	135.204239	35.930164	-5.129808	131.229538	NaN	NaN	NaN	NaN	NaN	NaN	NaN	NaN	NaN
-15.44049	32.969578	141.805176	-29.908937	12.731632	135.634933	36.002487	-4.830424	131.698318	NaN	NaN	NaN	NaN	NaN	NaN	NaN	NaN	NaN
-12.664826	32.824524	142.832733	-29.758644	13.554144	136.148788	36.044998	-4.383449	132.305756	NaN	NaN	NaN	NaN	NaN	NaN	NaN	NaN	NaN
-10.958287	32.550938	143.404541	-29.657379	14.045704	136.399567	36.058857	-4.087578	132.676834	NaN	NaN	NaN	NaN	NaN	NaN	NaN	NaN	NaN
-9.348642	32.165375	143.831558	-29.588402	14.541788	136.571091	36.091545	-3.730763	133.068207	NaN	NaN	NaN	NaN	NaN	NaN	NaN	NaN	NaN
-7.878441	31.694677	144.121414	-29.54266	15.014543	136.724609	36.125622	-3.30556	133.36911	NaN	NaN	NaN	NaN	NaN	NaN	NaN	NaN	NaN
-6.480196	31.126282	144.289505	-29.52014	15.507369	136.853683	36.151749	-2.881963	133.694504	NaN	NaN	NaN	NaN	NaN	NaN	NaN	NaN	NaN
-5.20735	30.476261	144.307617	-29.513607	16.00136	136.916275	36.148643	-2.4057	134.088303	NaN	NaN	NaN	NaN	NaN	NaN	NaN	NaN	NaN
-4.017555	29.736782	144.229538	-29.480415	16.523113	136.955338	NaN	NaN	NaN	NaN	NaN	NaN	NaN	NaN	NaN	NaN	NaN	NaN
-2.484728	28.489998	143.917542	-29.451469	17.312475	136.986359	NaN	NaN	NaN	NaN	NaN	NaN	NaN	NaN	NaN	NaN	NaN	NaN
-1.565359	27.569565	143.675415	-29.446995	17.838923	136.937515	NaN	NaN	NaN	NaN	NaN	NaN	NaN	NaN	NaN	NaN	NaN	NaN
-0.818685	26.600716	143.361481	-29.462307	18.329302	136.796997	NaN	NaN	NaN	NaN	NaN	NaN	NaN	NaN	NaN	NaN	NaN	NaN
-0.218321	25.576378	143.103165	-29.498011	18.774637	136.626892	NaN	NaN	NaN	NaN	NaN	NaN	NaN	NaN	NaN	NaN	NaN	NaN
0.296055	24.545473	142.861343	-29.524017	19.148468	136.428375	NaN	NaN	NaN	NaN	NaN	NaN	NaN	NaN	NaN	NaN	NaN	NaN
0.63651	23.51437	142.648788	-29.565338	19.476799	136.24559	NaN	NaN	NaN	NaN	NaN	NaN	NaN	NaN	NaN	NaN	NaN	NaN
0.864268	22.511211	142.476303	-29.581142	19.736069	136.106247	NaN	NaN	NaN	NaN	NaN	NaN	NaN	NaN	NaN	NaN	NaN	NaN
0.995976	21.05752	142.30925	-29.569588	20.042313	136.062576	NaN	NaN	NaN	NaN	NaN	NaN	NaN	NaN	NaN	NaN	NaN	NaN
0.911471	20.160383	142.261368	-29.510885	20.217028	136.130768	NaN	NaN	NaN	NaN	NaN	NaN	NaN	NaN	NaN	NaN	NaN	NaN
0.769265	19.269197	142.25441	-29.416666	20.369942	136.306931	NaN	NaN	NaN	NaN	NaN	NaN	NaN	NaN	NaN	NaN	NaN	NaN
0.538259	18.45483	142.284714	-29.303732	20.53487	136.599258	NaN	NaN	NaN	NaN	NaN	NaN	NaN	NaN	NaN	NaN	NaN	NaN
0.217067	17.6831	142.375366	-29.195421	20.713821	136.954453	NaN	NaN	NaN	NaN	NaN	NaN	NaN	NaN	NaN	NaN	NaN	NaN
-0.254215	16.941669	142.52243	-29.121468	20.90169	137.322449	NaN	NaN	NaN	NaN	NaN	NaN	NaN	NaN	NaN	NaN	NaN	NaN
-0.795396	16.210051	142.664047	-29.056677	21.112679	137.656937	NaN	NaN	NaN	NaN	NaN	NaN	NaN	NaN	NaN	NaN	NaN	NaN
-1.750705	15.187531	142.751251	-29.003933	21.46339	137.942276	NaN	NaN	NaN	NaN	NaN	NaN	NaN	NaN	NaN	NaN	NaN	NaN
-2.555821	14.534031	142.702347	-29.006689	21.702139	138.032181	NaN	NaN	NaN	NaN	NaN	NaN	NaN	NaN	NaN	NaN	NaN	NaN
-3.389164	13.858949	142.473419	-29.031548	21.943449	138.062485	NaN	NaN	NaN	NaN	NaN	NaN	NaN	NaN	NaN	NaN	NaN	NaN
-4.344498	13.230114	142.148575	-29.063576	22.19611	138.102295	NaN	NaN	NaN	NaN	NaN	NaN	NaN	NaN	NaN	NaN	NaN	NaN
-5.357642	12.572134	141.688614	-29.086542	22.437237	138.158447	NaN	NaN	NaN	NaN	NaN	NaN	NaN	NaN	NaN	NaN	NaN	NaN
-6.439242	11.92404	141.176361	-29.093939	22.680655	138.194229	NaN	NaN	NaN	NaN	NaN	NaN	NaN	NaN	NaN	NaN	NaN	NaN
-7.623036	11.245882	140.589767	-29.07007	22.923681	138.151428	NaN	NaN	NaN	NaN	NaN	NaN	NaN	NaN	NaN	NaN	NaN	NaN
-9.536837	10.176637	139.848312	-29.00005	23.300249	138.054535	NaN	NaN	NaN	NaN	NaN	NaN	NaN	NaN	NaN	NaN	NaN	NaN
-10.920691	9.392213	139.622009	-28.940472	23.566998	138.157303	NaN	NaN	NaN	NaN	NaN	NaN	NaN	NaN	NaN	NaN	NaN	NaN
-12.389924	8.572884	139.835114	-28.860283	23.80369	138.499115	NaN	NaN	NaN	NaN	NaN	NaN	NaN	NaN	NaN	NaN	NaN	NaN
-13.934702	7.71016	140.413025	-28.800461	23.993658	139.086243	NaN	NaN	NaN	NaN	NaN	NaN	NaN	NaN	NaN	NaN	NaN	NaN
-15.521279	6.865928	141.374634	-28.729307	24.146387	139.799347	NaN	NaN	NaN	NaN	NaN	NaN	NaN	NaN	NaN	NaN	NaN	NaN
-17.176685	6.053517	142.546051	-28.666779	24.262983	140.53949	NaN	NaN	NaN	NaN	NaN	NaN	NaN	NaN	NaN	NaN	NaN	NaN
-18.841181	5.269104	143.803772	-28.61113	24.298519	141.219971	NaN	NaN	NaN	NaN	NaN	NaN	NaN	NaN	NaN	NaN	NaN	NaN
-21.399836	4.237108	145.642197	-28.536451	24.195347	142.052872	NaN	NaN	NaN	NaN	NaN	NaN	NaN	NaN	NaN	NaN	NaN	NaN
-23.062704	3.662458	146.693176	-28.507885	24.041042	142.502411	NaN	NaN	NaN	30.863619	46.5163	134.506042	NaN	NaN	NaN	NaN	NaN	NaN
-24.737234	3.161386	147.537415	-28.478409	23.837097	142.840714	NaN	NaN	NaN	31.206989	46.080017	133.568649	NaN	NaN	NaN	NaN	NaN	NaN
-26.400848	2.814796	148.123062	-28.440466	23.584354	143.146957	NaN	NaN	NaN	31.148958	45.782734	132.906586	NaN	NaN	NaN	NaN	NaN	NaN
-28.038671	2.572486	148.554993	-28.370499	23.288692	143.455322	NaN	NaN	NaN	31.017796	45.505161	132.315094	NaN	NaN	NaN	NaN	NaN	NaN
-29.696878	2.502671	148.837753	-28.304131	22.961805	143.71254	NaN	NaN	NaN	30.869865	45.258068	131.987503	NaN	NaN	NaN	NaN	NaN	NaN
-31.308136	2.542326	148.936829	-28.224262	22.632347	143.950272	NaN	NaN	NaN	30.774376	44.955177	131.685638	NaN	NaN	NaN	NaN	NaN	NaN
-33.6936	2.937632	148.96106	-28.04591	22.19232	144.191467	NaN	NaN	NaN	30.547085	44.421139	131.238739	NaN	NaN	NaN	NaN	NaN	NaN
-35.22665	3.414145	148.81691	-27.915712	21.900984	144.240646	NaN	NaN	NaN	30.471348	44.122059	130.952759	NaN	NaN	NaN	NaN	NaN	NaN
-36.746628	4.04727	148.583466	-27.786293	21.57457	144.206543	NaN	NaN	NaN	30.433899	43.82494	130.6409	NaN	NaN	NaN	NaN	NaN	NaN
-38.190636	4.764189	148.191559	-27.638044	21.220011	144.091995	NaN	NaN	NaN	30.409782	43.487587	130.316864	NaN	NaN	NaN	NaN	NaN	NaN
-39.600128	5.643946	147.732788	-27.485287	20.819668	143.901566	NaN	NaN	NaN	30.424505	43.149609	130.088196	NaN	NaN	NaN	NaN	NaN	NaN
-40.927189	6.620868	147.158569	-27.331671	20.394794	143.673294	NaN	NaN	NaN	30.449945	42.806587	129.880447	NaN	NaN	NaN	NaN	NaN	NaN
-42.205475	7.755961	146.562881	-27.216375	19.959888	143.399078	38.095314	3.720665	133.430862	30.456072	42.455936	129.693542	34.275693	23.0883005	131.562202	-88.708443	16.8314755	155.235954
-43.983776	9.686848	145.624115	-27.087366	19.400394	142.881744	38.538628	3.045201	132.529877	30.454212	41.99575	129.520386	34.49642	22.5204755	131.0251315	-88.671152	16.2803125	154.7383565
-45.087849	11.129845	145.054138	-27.032784	19.110998	142.46669	38.395828	2.798388	131.825043	30.472511	41.731506	129.371994	34.4341695	22.264947	130.5985185	-88.4997375	15.957049	154.3348615
-46.068535	12.676642	144.49437	-27.020502	18.8957	142.01033	38.241817	2.629802	131.018036	30.524162	41.538036	129.269501	34.3829895	22.083919	130.1437685	-88.4239935	15.707481	153.8768915
-47.021408	14.245719	143.999313	-27.033918	18.743601	141.544754	38.011837	2.506357	130.287857	30.608788	41.421654	129.224411	34.3103125	21.9640055	129.756134	-88.3781485	15.5231965	153.333374
-47.830505	15.888815	143.604553	-27.040907	18.642633	141.110489	37.742462	2.396406	129.648773	30.71068	41.329216	129.222992	34.226571	21.862811	129.4358825	-88.308385	15.422455	152.7850955
-48.517506	17.545418	143.439667	-27.044832	18.639126	140.804398	37.514751	2.281036	129.105713	30.864727	41.247437	129.294006	34.189739	21.7642365	129.1998595	-88.279403	15.5140155	152.4089365
-49.101051	19.252441	143.452347	-27.055222	18.703878	140.660339	37.297859	2.141996	128.703064	31.055733	41.147667	129.427414	34.176796	21.6448315	129.065239	-88.28724	15.7629245	152.255439
-49.70015	21.701941	143.826569	-26.995394	18.854259	140.719833	37.048653	1.968326	128.332077	31.400146	41.025181	129.760208	34.2243995	21.4967535	129.0461425	-88.2151875	16.2117645	152.3935235
-49.982662	23.307009	144.224609	-26.953766	18.958431	140.894318	36.919468	1.875275	128.181915	31.920116	40.853611	129.88324	34.419792	21.364443	129.0325775	-88.327324	16.552419	152.7560585
-50.196712	24.829241	144.643906	-26.937449	19.019451	141.0896	36.801659	1.807595	128.077637	31.736401	40.919228	130.244904	34.26903	21.3634115	129.1612705	-88.143928	16.6754905	153.0179295
-50.262104	26.232422	145.044342	-26.939371	19.042513	141.252533	36.70755	1.80193	128.022049	31.798708	40.879856	130.473389	34.253129	21.340893	129.247719	-88.131871	16.744133	153.257347
-50.321419	27.602043	145.338745	-26.941177	19.030668	141.378876	36.641766	1.819575	128.019028	31.850975	40.869652	130.733078	34.2463705	21.3446135	129.376053	-88.1287245	16.7167225	153.381699
-50.267399	28.887432	145.574936	-26.957924	18.982611	141.47403	36.634106	1.833934	128.082718	32.175972	40.732258	130.862198	34.405039	21.283096	129.472458	-88.320887	16.682126	153.475602
-50.090958	30.074348	145.70282	-26.985382	18.930241	141.515381	36.649067	1.827116	128.15947	32.185642	40.717773	131.056824	34.4173545	21.2724445	129.608147	-88.3881185	16.5880375	153.422615
-49.753166	31.815571	145.768036	-27.053816	18.873129	141.495712	36.65144	1.84019	128.269485	32.166393	40.62833	131.250763	34.4089165	21.23426	129.760124	-88.5165485	16.511998	153.2313
-49.434532	32.906616	145.689743	-27.101984	18.904882	141.451263	36.666641	1.847879	128.345139	32.08815	40.585251	131.228271	34.3773955	21.216565	129.786705	-88.5813635	16.593199	153.115821
-48.989861	33.928455	145.502304	-27.13682	18.976515	141.361313	36.681232	1.847907	128.369965	31.965233	40.564053	131.085114	34.3232325	21.20598	129.7275395	-88.5968725	16.74705	152.9950865
-48.50066	34.947414	145.297012	-27.186337	19.075056	141.230804	36.699654	1.899487	128.357391	31.842196	40.678352	130.856018	34.270925	21.2889195	129.6067045	-88.643599	16.8611925	152.8549035
-47.89415	35.925976	144.8927	-27.219395	19.170675	141.035782	36.739399	1.997705	128.302414	31.424793	40.966881	130.614609	34.082096	21.482293	129.4585115	-88.520886	16.859057	152.6130525
-47.211342	36.878059	144.378693	-27.246174	19.319397	140.810883	36.778976	2.074962	128.219528	31.346924	41.127655	130.330322	34.06295	21.6013085	129.274925	-88.555298	17.0374855	152.346841
-46.409184	37.774284	143.823105	-27.256138	19.435438	140.548035	36.827557	2.156288	128.156982	31.242424	41.268993	129.987091	34.0349905	21.7126405	129.0720365	-88.5472665	17.1582355	152.0240335
-45.006306	39.136906	143.097168	-27.287397	19.540806	140.159637	36.861473	2.264882	128.137222	31.113274	41.387066	129.620117	33.9873735	21.825974	128.8786695	-88.5621675	17.255638	151.4406045
-43.947296	40.003025	142.664856	-27.316555	19.550402	139.925735	36.885036	2.318548	128.101151	31.063425	41.474865	129.496643	33.9742305	21.8967065	128.798897	-88.6073405	17.2040975	151.052573
-42.790459	40.837646	142.371689	-27.332644	19.518909	139.727798	36.91103	2.367044	128.083771	30.997181	41.568089	129.410004	33.9541055	21.9675665	128.7468875	-88.6193935	17.0702515	150.7087085
-41.491421	41.71685	142.09697	-27.373556	19.487638	139.542358	36.904346	2.4058	128.068954	30.940237	41.651241	129.406998	33.9222915	22.0285205	128.737976	-88.6694035	16.9467555	150.34674
-40.17165	42.588024	141.894073	-27.448971	19.458658	139.389572	36.87521	2.441555	128.01091	30.876335	41.779053	129.460083	33.8757725	22.110304	128.7354965	-88.7737145	16.807012	150.0436475
-38.703094	43.452553	141.72728	-27.524757	19.447468	139.252655	36.838333	2.487494	127.977943	30.827406	41.907509	129.571716	33.8328695	22.1975015	128.7748295	-88.8823835	16.6974345	149.7304805
-37.18996	44.320126	141.531769	-27.664799	19.46781	139.105209	36.791454	2.552261	127.98568	30.829937	42.060165	129.863251	33.8106955	22.306213	128.9244655	-89.1402935	16.629407	149.2859525
-34.743481	45.601509	141.17009	-27.967783	19.537024	138.758591	36.714371	2.579103	128.126862	31.232798	42.125969	130.594727	33.9735845	22.352536	129.3607945	-89.9091505	16.721512	148.1563875
-33.059654	46.460976	140.897659	-28.256208	19.620293	138.379089	36.666374	2.570479	128.335327	31.335613	42.226788	131.412094	34.0009935	22.3986335	129.8737105	-90.5134095	16.8419525	146.8844675
-31.2652	47.252869	140.743958	-28.547079	19.736698	137.90509	36.601021	2.522269	128.574677	31.431541	42.271313	132.280502	34.016281	22.396791	130.4275895	-91.110439	17.076605	145.3825905
-29.469404	47.976231	140.680939	-28.891012	19.801264	137.30928	36.490234	2.407359	128.906693	31.550472	42.207554	133.331268	34.020353	22.3074565	131.1189805	-91.802377	17.2950715	143.4995795
-27.604698	48.561584	140.917526	-29.230053	19.788574	136.757965	36.327061	2.211143	129.145264	31.602919	42.036896	134.406677	33.96499	22.1240195	131.7759705	-92.425096	17.4531285	141.7399595
-25.751791	49.03191	141.368347	-29.541407	19.821962	136.341614	36.199013	1.980297	129.331573	NaN	NaN	NaN	NaN	NaN	NaN	NaN	NaN	NaN
-23.852764	49.353725	142.00737	-29.754919	19.903584	135.999222	36.044991	1.764071	129.547653	NaN	NaN	NaN	NaN	NaN	NaN	NaN	NaN	NaN
-21.126047	49.490921	143.397919	-29.983885	19.973989	135.797577	35.904823	1.4142	129.809387	NaN	NaN	NaN	NaN	NaN	NaN	NaN	NaN	NaN
-19.319063	49.378891	144.482819	-30.08992	20.028481	135.835403	35.801651	1.22535	130.045792	NaN	NaN	NaN	NaN	NaN	NaN	NaN	NaN	NaN
-17.589491	49.085011	145.577194	-30.175062	20.039412	136.025955	35.801594	1.023525	130.280731	NaN	NaN	NaN	NaN	NaN	NaN	NaN	NaN	NaN
-15.88047	48.56955	146.706711	-30.239273	20.035154	136.315384	35.799206	0.957896	130.282455	NaN	NaN	NaN	NaN	NaN	NaN	NaN	NaN	NaN
-14.232399	47.900307	147.604935	-30.317989	20.024044	136.643997	35.72131	0.809402	130.591614	NaN	NaN	NaN	NaN	NaN	NaN	NaN	NaN	NaN
-12.669812	47.078835	148.333481	-30.408844	19.996271	136.964066	36.032467	0.384921	130.96907	NaN	NaN	NaN	NaN	NaN	NaN	NaN	NaN	NaN
-11.157606	46.065536	148.885071	-30.533726	19.925629	137.246948	35.635487	0.60305	131.226898	NaN	NaN	NaN	NaN	NaN	NaN	NaN	NaN	NaN
-8.96283	44.329144	149.167389	-30.703259	19.872515	137.555115	35.551865	0.480962	131.723099	NaN	NaN	NaN	NaN	NaN	NaN	NaN	NaN	NaN
-7.588216	42.956131	149.07814	-30.829311	19.799047	137.685318	35.475082	0.360727	132.104691	NaN	NaN	NaN	NaN	NaN	NaN	NaN	NaN	NaN
-6.287705	41.411629	148.816864	-30.939283	19.748816	137.730392	35.407784	0.27054	132.433014	NaN	NaN	NaN	NaN	NaN	NaN	NaN	NaN	NaN
-5.029265	39.722649	148.249191	-31.082291	19.710272	137.732956	35.303574	0.166315	132.766342	NaN	NaN	NaN	NaN	NaN	NaN	NaN	NaN	NaN
-3.840847	37.856262	147.644287	-31.192356	19.689211	137.678436	35.156326	0.083601	133.123962	NaN	NaN	NaN	NaN	NaN	NaN	NaN	NaN	NaN
-2.810004	35.829201	146.816238	-31.323618	19.729078	137.660797	34.979244	0.025995	133.499557	NaN	NaN	NaN	NaN	NaN	NaN	NaN	NaN	NaN
-1.817947	33.652031	146.116714	-31.440126	19.846846	137.660461	NaN	NaN	NaN	NaN	NaN	NaN	NaN	NaN	NaN	NaN	NaN	NaN
-0.55363	30.179033	144.833649	-31.587181	20.154932	137.664001	NaN	NaN	NaN	NaN	NaN	NaN	NaN	NaN	NaN	NaN	NaN	NaN
0.093783	27.719093	144.40387	-31.694027	20.390461	137.677795	NaN	NaN	NaN	NaN	NaN	NaN	NaN	NaN	NaN	NaN	NaN	NaN
0.610973	25.16375	144.161636	-31.840557	20.554348	137.709625	NaN	NaN	NaN	NaN	NaN	NaN	NaN	NaN	NaN	NaN	NaN	NaN
0.99654	22.614164	144.190674	-32.023952	20.615189	137.749847	NaN	NaN	NaN	NaN	NaN	NaN	NaN	NaN	NaN	NaN	NaN	NaN
1.172267	20.105827	144.561325	-32.189445	20.603262	137.704803	NaN	NaN	NaN	NaN	NaN	NaN	NaN	NaN	NaN	NaN	NaN	NaN
1.25063	17.636023	144.868652	-32.299061	20.510792	137.57283	NaN	NaN	NaN	NaN	NaN	NaN	NaN	NaN	NaN	NaN	NaN	NaN
1.254792	15.251213	145.149292	-32.34623	20.339949	137.384659	NaN	NaN	NaN	NaN	NaN	NaN	NaN	NaN	NaN	NaN	NaN	NaN
1.00701	11.796427	145.57399	-32.340096	19.9893	137.275833	NaN	NaN	NaN	NaN	NaN	NaN	NaN	NaN	NaN	NaN	NaN	NaN
0.779527	9.619089	145.822418	-32.310963	19.665756	137.490295	NaN	NaN	NaN	NaN	NaN	NaN	NaN	NaN	NaN	NaN	NaN	NaN
0.446438	7.573015	146.112335	-32.275917	19.341043	138.122971	NaN	NaN	NaN	NaN	NaN	NaN	NaN	NaN	NaN	NaN	NaN	NaN
0.067455	5.68952	146.466415	-32.275684	19.005043	139.148666	NaN	NaN	NaN	NaN	NaN	NaN	NaN	NaN	NaN	NaN	NaN	NaN
-0.460018	3.929685	146.931137	-32.281136	18.647116	140.322952	NaN	NaN	NaN	NaN	NaN	NaN	NaN	NaN	NaN	NaN	NaN	NaN
-1.023351	2.274098	147.35965	-32.229572	18.272383	141.390472	NaN	NaN	NaN	NaN	NaN	NaN	NaN	NaN	NaN	NaN	NaN	NaN
-1.612748	0.736381	147.79248	-32.102058	17.883963	142.224335	NaN	NaN	NaN	NaN	NaN	NaN	NaN	NaN	NaN	NaN	NaN	NaN
-2.593887	-1.343672	148.127991	-31.863012	17.389084	142.870499	NaN	NaN	NaN	NaN	NaN	NaN	NaN	NaN	NaN	NaN	NaN	NaN
-3.289389	-2.569769	148.013962	-31.806391	17.137331	142.962097	NaN	NaN	NaN	NaN	NaN	NaN	NaN	NaN	NaN	NaN	NaN	NaN
-4.048097	-3.789485	147.63295	-31.866756	16.856783	142.883377	NaN	NaN	NaN	NaN	NaN	NaN	NaN	NaN	NaN	NaN	NaN	NaN
-4.887748	-4.902499	147.076721	-31.999149	16.584249	142.72348	NaN	NaN	NaN	NaN	NaN	NaN	NaN	NaN	NaN	NaN	NaN	NaN
-5.760065	-5.963638	146.441422	-32.142075	16.330891	142.505432	NaN	NaN	NaN	NaN	NaN	NaN	NaN	NaN	NaN	NaN	NaN	NaN
-6.653494	-6.899334	145.821747	-32.253368	16.117115	142.238831	NaN	NaN	NaN	NaN	NaN	NaN	NaN	NaN	NaN	NaN	NaN	NaN
-7.531068	-7.823337	145.225494	-32.315796	15.924549	141.905182	NaN	NaN	NaN	NaN	NaN	NaN	NaN	NaN	NaN	NaN	NaN	NaN
-8.944458	-9.011234	144.463654	-32.274265	15.671934	141.264496	NaN	NaN	NaN	28.688885	39.14846	138.030243	NaN	NaN	NaN	NaN	NaN	NaN
-9.927794	-9.765944	144.092804	-32.238789	15.568919	140.746933	NaN	NaN	NaN	28.759995	38.934414	137.925262	NaN	NaN	NaN	NaN	NaN	NaN
-10.93913	-10.442557	143.901642	-32.225945	15.481729	140.262909	NaN	NaN	NaN	28.814951	38.704029	137.755127	NaN	NaN	NaN	NaN	NaN	NaN
-12.049183	-11.05137	143.922195	-32.261066	15.418508	139.880737	NaN	NaN	NaN	28.882317	38.43977	137.472672	NaN	NaN	NaN	NaN	NaN	NaN
-13.199547	-11.557902	144.089203	-32.321297	15.35123	139.647659	NaN	NaN	NaN	28.936016	38.172192	137.085754	NaN	NaN	NaN	NaN	NaN	NaN
-14.423897	-12.033929	144.384689	-32.33437	15.273994	139.599396	NaN	NaN	NaN	NaN	NaN	NaN	NaN	NaN	NaN	NaN	NaN	NaN
-15.637159	-12.391746	144.755249	-32.306499	15.150492	139.674164	NaN	NaN	NaN	29.167276	37.707008	136.523849	NaN	NaN	NaN	NaN	NaN	NaN
-17.49439	-12.760742	145.188965	-32.168041	14.959571	139.894287	NaN	NaN	NaN	28.554916	37.59507	136.01265	NaN	NaN	NaN	NaN	NaN	NaN
-18.825869	-12.930915	145.400085	-32.050819	14.842389	140.061966	NaN	NaN	NaN	28.664494	37.298798	135.592041	NaN	NaN	NaN	NaN	NaN	NaN
-20.10853	-12.965725	145.378586	-31.950226	14.74725	140.224899	NaN	NaN	NaN	28.750134	37.07708	135.218277	NaN	NaN	NaN	NaN	NaN	NaN
-21.43186	-12.916806	145.20163	-31.866493	14.66523	140.357513	NaN	NaN	NaN	28.796101	36.911427	134.892792	NaN	NaN	NaN	NaN	NaN	NaN
-22.841805	-12.810978	144.876907	-31.80545	14.591887	140.455917	NaN	NaN	NaN	28.821945	36.784233	134.651535	NaN	NaN	NaN	NaN	NaN	NaN
-24.205069	-12.609376	144.371063	-31.717041	14.486669	140.493912	NaN	NaN	NaN	28.894186	36.669384	134.489441	NaN	NaN	NaN	NaN	NaN	NaN
-25.584244	-12.347085	143.836838	-31.618971	14.355366	140.552002	NaN	NaN	NaN	29.377499	36.383598	134.257156	NaN	NaN	NaN	NaN	NaN	NaN
-27.73562	-11.801841	143.11673	-31.4489	14.148315	140.706909	NaN	NaN	NaN	29.396645	36.20005	133.953003	NaN	NaN	NaN	NaN	NaN	NaN
-29.101053	-11.366145	142.754044	-31.278095	13.970982	140.862091	34.798546	-3.309088	135.521362	29.44779	36.089119	133.872345	32.123168	16.3900155	134.6968535	-94.679358	11.5519485	147.0273285
-30.517643	-10.863765	142.589783	-31.074194	13.808431	141.072433	34.932335	-3.379924	135.038055	29.458597	35.988415	133.731354	32.195466	16.3042455	134.3847045	-94.343854	11.3126165	147.7601615
-31.830326	-10.330853	142.496506	-30.824528	13.659909	141.263077	35.108509	-3.422885	134.593948	29.482609	35.884388	133.639328	32.295559	16.2307515	134.116638	-93.944615	11.0890665	148.409516
-33.132027	-9.740903	142.547867	-30.576315	13.568258	141.457657	35.236423	-3.44163	134.20755	29.554087	35.842793	133.479309	32.395255	16.2005815	133.8434295	-93.547885	10.9359345	149.0718845
-34.418659	-9.071628	142.682922	-30.31941	13.525171	141.632568	35.349453	-3.444332	133.814056	29.613321	35.834595	133.227615	32.481387	16.1951315	133.5208355	-93.120207	10.8552105	149.7443005
-35.616837	-8.415489	142.831467	-30.078053	13.504394	141.743896	35.493546	-3.40135	133.557816	29.69313	35.853966	132.985413	32.593338	16.226308	133.2716145	-92.749444	10.78248	150.2161775
-37.385323	-7.350705	143.050034	-29.775814	13.510792	141.782761	35.700272	-3.31429	133.235718	29.782434	35.86496	132.636993	32.741353	16.275335	132.9363555	-92.292981	10.746249	150.6291665
-38.484428	-6.62718	143.151672	-29.609808	13.543515	141.72644	35.845882	-3.224742	133.100586	29.803261	35.860703	132.329483	32.8245715	16.3179805	132.7150345	-92.0441875	10.7690495	150.7378455
-39.548717	-5.831037	143.215973	-29.488447	13.619397	141.622635	35.901409	-3.14277	132.894775	29.806843	35.886345	132.029083	32.854126	16.3717875	132.461929	-91.83102	10.8670065	150.783341
-40.574516	-4.96965	143.255035	-29.400915	13.717781	141.475006	35.951405	-3.06883	132.728241	29.804182	35.895901	131.737991	32.8777935	16.4135355	132.233116	-91.6796235	11.0220265	150.716896
-41.532524	-4.120386	143.24411	-29.337183	13.831824	141.325775	35.948174	-2.979632	132.587616	29.777056	35.90741	131.403793	32.862615	16.463889	131.9957045	-91.536981	11.199759	150.6558455
-42.408798	-3.172066	143.229813	-29.284376	13.96314	141.186066	35.793556	-2.769065	132.451981	29.767761	35.963444	131.122803	32.7806585	16.5971895	131.787392	-91.3494105	11.3290905	150.58474
-43.256592	-2.214567	143.226868	-29.267231	14.087749	141.063828	35.815823	-2.66484	132.338638	29.744619	36.038952	130.875748	32.780221	16.687056	131.607193	-91.314683	11.488442	150.520463
-44.393261	-0.698078	143.137894	-29.23488	14.243452	140.907043	35.762001	-2.448356	132.184784	29.338942	36.325989	130.568069	32.5504715	16.9388165	131.3764265	-91.0202315	11.5480875	150.4376595
-45.027813	0.387768	143.05159	-29.210695	14.323367	140.812378	35.760559	-2.298892	132.013779	29.60358	36.308887	130.255508	32.6820695	17.0049975	131.1346435	-91.1034595	11.6417365	150.4901125
-45.621372	1.491326	142.972488	-29.169867	14.337807	140.743774	35.740757	-2.135861	131.83194	29.562368	36.408318	130.042908	32.6515625	17.1362285	130.937424	-90.9912965	11.5393855	150.550124
-46.115799	2.65926	142.773422	-29.091755	14.297177	140.6409	36.079041	-2.134623	131.601959	29.497169	36.509384	129.869049	32.788105	17.1873805	130.735504	-90.971615	11.4069735	150.546296
-46.540859	3.846022	142.50589	-29.004299	14.227073	140.498596	36.183277	-1.989138	131.405838	29.463524	36.578819	129.746872	32.8234005	17.2948405	130.576355	-90.8319985	11.1593055	150.420837
-46.880627	5.066108	142.249054	-28.911865	14.142355	140.343933	36.301239	-1.837243	131.186615	29.404312	36.679558	129.61821	32.8527755	17.4211575	130.4024125	-90.6765055	10.8635525	150.2854535
-47.138412	6.35806	141.974472	-28.823862	14.051919	140.17305	36.415146	-1.688931	130.937286	29.378477	36.789124	129.498444	32.8968115	17.5500965	130.217865	-90.5445355	10.5537415	150.128235
-47.391499	8.33356	141.634552	-28.727352	13.989271	139.910233	36.523861	-1.461343	130.566879	29.286226	36.989723	129.329147	32.9050435	17.76419	129.948013	-90.3597475	10.214352	149.872453
-47.48933	9.745016	141.500839	-28.661022	13.98678	139.742279	36.558834	-1.282175	130.332993	28.927023	37.298847	129.313934	32.7429285	18.008336	129.8234635	-90.0649725	9.965224	149.6610945
-47.474705	11.163369	141.282486	-28.571445	14.007324	139.56337	36.599419	-1.112896	130.077942	28.94562	37.468887	129.184906	32.7725195	18.1779955	129.631424	-89.9154095	9.8366525	149.495316
-47.36623	12.612974	141.088013	-28.456554	14.028847	139.365067	36.624741	-1.003595	129.813797	28.994516	37.605488	128.992447	32.8096285	18.3009465	129.403122	-89.7227365	9.7567475	149.327012
-47.232056	14.090925	140.833389	-28.377481	14.049718	139.116394	36.650543	-0.946373	129.546112	29.069115	37.672955	128.777405	32.859829	18.363291	129.1617585	-89.614791	9.736145	149.0710295
-46.995041	15.603909	140.399078	-28.320698	14.096156	138.746216	36.625256	-0.928373	129.243393	29.199177	37.718807	128.631241	32.9122165	18.395217	128.937317	-89.5536125	9.797095	148.555115
-46.648674	17.148428	139.894684	-28.276466	14.177781	138.314972	36.58049	-0.925021	128.906174	29.354441	37.749271	128.488571	32.9674655	18.412125	128.6973725	-89.5203975	9.943437	147.9325715
-46.052864	19.539907	139.100021	-28.303226	14.34509	137.529678	36.409927	-0.93807	128.353699	29.640903	37.778599	128.488464	33.025415	18.4202645	128.4210815	-89.631867	10.2699155	146.6382745
-45.560844	21.135227	138.617096	-28.36573	14.551744	137.023834	36.226151	-0.94064	128.005676	29.822081	37.829884	128.591125	33.024116	18.444622	128.2984005	-89.755576	10.658866	145.7492675
-44.962601	22.68792	138.226074	-28.462702	14.769258	136.603394	36.034405	-0.86156	127.715919	29.969894	37.91061	128.770859	33.0021495	18.524525	128.243389	-89.9275535	11.013991	144.963399
-44.318119	24.245142	137.944626	-28.571558	15.051717	136.278458	35.894676	-0.784456	127.558388	30.111794	38.063564	129.041916	33.003235	18.639554	128.300152	-90.146351	11.46388	144.256764
-43.599533	25.725994	137.7733	-28.651506	15.31669	136.06842	35.7878	-0.695814	127.460861	30.233856	38.255604	129.40834	33.010828	18.779895	128.4346005	-90.31384	11.853485	143.7022395
-42.772141	27.106062	137.747803	-28.712337	15.526976	135.924301	35.75787	-0.605414	127.395752	30.659412	38.301979	129.648621	33.208641	18.8482825	128.5221865	-90.633315	12.2056695	143.3264155
-41.878899	28.447584	137.871613	-28.736094	15.69523	135.919083	35.743931	-0.575198	127.393318	30.752636	38.423874	129.993744	33.2482835	18.924338	128.693531	-90.7204715	12.466122	143.144635
-40.42931	30.255106	138.164871	-28.755573	15.842454	136.018967	35.738064	-0.570083	127.38044	30.929882	38.50676	130.577148	33.333973	18.9683385	128.978794	-90.845119	12.7165695	143.05914
-39.388138	31.33971	138.479736	-28.738726	15.893194	136.13884	35.738747	-0.576952	127.383736	31.075933	38.503963	130.983261	33.40734	18.9635055	129.1834985	-90.884792	12.8228825	143.0941815
-38.291416	32.346691	138.774658	-28.723261	15.94243	136.284348	35.752522	-0.572699	127.386154	31.235653	38.507874	131.404816	33.4940875	18.9675875	129.395485	-90.9406095	12.9172725	143.173211
-37.153683	33.307465	139.097137	-28.713587	16.006065	136.433716	35.76804	-0.534042	127.396286	31.410717	38.497292	131.850906	33.5893785	18.981625	129.623596	-91.0165525	13.030505	143.243836
-35.948353	34.134674	139.360535	-28.701097	16.10866	136.515793	35.794025	-0.476033	127.443291	31.600657	38.467079	132.277527	33.697341	18.995523	129.860409	-91.099535	13.221797	143.171177
-34.726551	34.947075	139.478439	-28.726286	16.272909	136.455765	35.848129	-0.429578	127.526474	31.82699	38.470505	132.856934	33.8375595	19.0204635	130.191704	-91.2901315	13.5253545	142.719826
-33.497528	35.677662	139.46727	-28.784981	16.505793	136.248291	35.929363	-0.378375	127.687538	32.063873	38.462875	133.532501	33.996618	19.04225	130.6100195	-91.56658	13.969336	141.8865625
-31.581364	36.520489	139.449707	-28.898632	16.945053	135.871811	36.031624	-0.257458	127.91011	32.369102	38.513714	134.55011	34.200363	19.128128	131.23011	-91.997627	14.761978	140.513512
-30.322006	36.984299	139.45871	-28.975307	17.278299	135.61377	36.075504	-0.163378	128.100494	32.509457	38.606091	135.195038	34.2924805	19.2213565	131.647766	-92.2430945	15.3352415	139.579774
-29.026291	37.306488	139.51062	-28.987316	17.62599	135.405701	36.166973	0.01847	128.165955	NaN	NaN	NaN	NaN	NaN	NaN	NaN	NaN	NaN
-27.733902	37.444435	139.599686	-28.997347	17.983603	135.273178	36.256184	0.174514	128.164429	NaN	NaN	NaN	NaN	NaN	NaN	NaN	NaN	NaN
-26.426388	37.489647	139.690048	-28.980995	18.346163	135.222031	36.355625	0.341874	128.173676	NaN	NaN	NaN	NaN	NaN	NaN	NaN	NaN	NaN
-25.123205	37.376709	139.724274	-28.932625	18.701605	135.219757	36.446583	0.550074	128.267426	NaN	NaN	NaN	NaN	NaN	NaN	NaN	NaN	NaN
-23.849592	37.116917	139.675827	-28.870096	19.099876	135.318787	36.57505	0.724379	128.342209	NaN	NaN	NaN	NaN	NaN	NaN	NaN	NaN	NaN
-21.875507	36.463711	139.484421	-28.78479	19.674145	135.457489	36.965824	0.776559	128.712601	NaN	NaN	NaN	NaN	NaN	NaN	NaN	NaN	NaN
-20.579729	35.932724	139.225159	-28.755764	20.095032	135.536926	36.910069	1.014104	128.809525	NaN	NaN	NaN	NaN	NaN	NaN	NaN	NaN	NaN
-19.265566	35.226707	138.949631	-28.726753	20.518518	135.582153	36.961357	0.988737	129.357498	NaN	NaN	NaN	NaN	NaN	NaN	NaN	NaN	NaN
-18.004854	34.388863	138.665222	-28.731092	20.949463	135.632141	37.015839	0.972342	129.839279	NaN	NaN	NaN	NaN	NaN	NaN	NaN	NaN	NaN
-16.789389	33.437069	138.399323	-28.745491	21.398699	135.633499	37.038307	0.959501	130.289703	NaN	NaN	NaN	NaN	NaN	NaN	NaN	NaN	NaN
-15.567035	32.368874	138.127014	-28.754965	21.816738	135.588501	36.962597	0.933155	130.829056	NaN	NaN	NaN	NaN	NaN	NaN	NaN	NaN	NaN
-14.428422	31.205801	137.901611	-28.762859	22.21714	135.561737	36.853416	1.019804	131.374176	NaN	NaN	NaN	NaN	NaN	NaN	NaN	NaN	NaN
-12.802367	29.340918	137.687515	-28.823475	22.819099	135.508469	36.63723	1.161164	132.321426	NaN	NaN	NaN	NaN	NaN	NaN	NaN	NaN	NaN
-11.85647	28.02383	137.681396	-28.880634	23.143568	135.407593	36.434128	1.350069	133.110764	NaN	NaN	NaN	NaN	NaN	NaN	NaN	NaN	NaN
-10.994791	26.687511	137.747604	-28.977453	23.424555	135.279694	36.136299	1.596642	133.910782	NaN	NaN	NaN	NaN	NaN	NaN	NaN	NaN	NaN
-10.26476	25.375874	137.892075	-29.090197	23.63138	135.114807	NaN	NaN	NaN	NaN	NaN	NaN	NaN	NaN	NaN	NaN	NaN	NaN
-9.604533	24.112341	138.145218	-29.196756	23.792679	134.990692	NaN	NaN	NaN	NaN	NaN	NaN	NaN	NaN	NaN	NaN	NaN	NaN
-9.136115	22.914989	138.350037	-29.285229	23.906855	134.902466	NaN	NaN	NaN	NaN	NaN	NaN	NaN	NaN	NaN	NaN	NaN	NaN
-8.778897	21.818155	138.629181	-29.34527	23.99568	134.848572	NaN	NaN	NaN	NaN	NaN	NaN	NaN	NaN	NaN	NaN	NaN	NaN
-8.329737	20.310701	138.936859	-29.310625	24.082302	134.835327	NaN	NaN	NaN	NaN	NaN	NaN	NaN	NaN	NaN	NaN	NaN	NaN
-8.185896	19.419758	139.082016	-29.21773	24.135504	134.842499	NaN	NaN	NaN	NaN	NaN	NaN	NaN	NaN	NaN	NaN	NaN	NaN
-8.125422	18.651121	139.179718	-29.059856	24.203791	134.885757	NaN	NaN	NaN	NaN	NaN	NaN	NaN	NaN	NaN	NaN	NaN	NaN
-8.141853	17.974432	139.269165	-28.881502	24.287003	134.990875	NaN	NaN	NaN	NaN	NaN	NaN	NaN	NaN	NaN	NaN	NaN	NaN
-8.302888	17.408701	139.341507	-28.68652	24.373476	135.125473	NaN	NaN	NaN	NaN	NaN	NaN	NaN	NaN	NaN	NaN	NaN	NaN
-8.61011	16.956211	139.395279	-28.515858	24.4772	135.287445	NaN	NaN	NaN	NaN	NaN	NaN	NaN	NaN	NaN	NaN	NaN	NaN
-9.024088	16.580683	139.411011	-28.401953	24.586761	135.474182	NaN	NaN	NaN	NaN	NaN	NaN	NaN	NaN	NaN	NaN	NaN	NaN
-9.936149	16.223591	139.43988	-28.313709	24.728533	135.834625	NaN	NaN	NaN	NaN	NaN	NaN	NaN	NaN	NaN	NaN	NaN	NaN
-10.673988	16.036964	139.421173	-28.330267	24.797832	136.121719	NaN	NaN	NaN	NaN	NaN	NaN	NaN	NaN	NaN	NaN	NaN	NaN
-11.539587	15.892291	139.342438	-28.351948	24.812593	136.454926	NaN	NaN	NaN	NaN	NaN	NaN	NaN	NaN	NaN	NaN	NaN	NaN
-12.543084	15.800127	139.206802	-28.381336	24.782404	136.850983	NaN	NaN	NaN	NaN	NaN	NaN	NaN	NaN	NaN	NaN	NaN	NaN
-13.61603	15.669714	139.025208	-28.410301	24.706465	137.289261	NaN	NaN	NaN	NaN	NaN	NaN	NaN	NaN	NaN	NaN	NaN	NaN
-14.789681	15.545533	138.850433	-28.430351	24.592489	137.739624	NaN	NaN	NaN	NaN	NaN	NaN	NaN	NaN	NaN	NaN	NaN	NaN
-16.054403	15.399589	138.671844	-28.428709	24.47966	138.216583	NaN	NaN	NaN	NaN	NaN	NaN	NaN	NaN	NaN	NaN	NaN	NaN
-18.083864	15.132171	138.398712	-28.364605	24.291191	138.8564	NaN	NaN	NaN	NaN	NaN	NaN	NaN	NaN	NaN	NaN	NaN	NaN
-19.504354	14.89537	138.232849	-28.298599	24.218384	139.159241	37.749157	4.316557	134.214233	NaN	NaN	NaN	NaN	NaN	NaN	NaN	NaN	NaN
-21.006388	14.592441	138.040192	-28.238138	24.184782	139.346207	37.800556	4.405526	133.856339	NaN	NaN	NaN	NaN	NaN	NaN	NaN	NaN	NaN
-22.548382	14.16884	137.867325	-28.223673	24.222078	139.450974	37.800087	4.488214	133.625275	NaN	NaN	NaN	NaN	NaN	NaN	NaN	NaN	NaN
-24.135954	13.662064	137.709076	-28.263908	24.292974	139.468552	37.753159	4.533384	133.575134	NaN	NaN	NaN	NaN	NaN	NaN	NaN	NaN	NaN
-25.799873	13.061312	137.571365	-28.304758	24.367746	139.412643	37.690006	4.571309	133.625977	NaN	NaN	NaN	NaN	NaN	NaN	NaN	NaN	NaN
-27.510139	12.418583	137.548782	-28.363695	24.482485	139.340027	37.598782	4.592784	133.678085	NaN	NaN	NaN	NaN	NaN	NaN	NaN	NaN	NaN
-30.141991	11.290166	137.746048	-28.409332	24.603685	139.205597	37.535755	4.66503	133.87056	NaN	NaN	NaN	NaN	NaN	NaN	NaN	NaN	NaN
-31.92697	10.472619	138.237442	-28.456078	24.649157	139.198685	37.490646	4.70482	133.992477	32.894089	44.206406	136.297226	35.1923675	24.455613	135.1448515	-92.1045235	24.842701	143.2525185
-33.741631	9.626028	139.040695	-28.507504	24.624752	139.315735	37.471996	4.757182	134.11586	32.128746	44.809521	135.271439	34.800371	24.7833515	134.6936495	-91.815379	24.4661525	143.9378205
-35.546467	8.791353	140.173477	-28.604061	24.511129	139.627594	NaN	NaN	NaN	31.946369	44.903999	134.140137	NaN	NaN	NaN	NaN	NaN	NaN
-37.325794	7.990172	141.59491	-28.707964	24.288553	140.129776	NaN	NaN	NaN	31.449509	44.92495	132.95018	NaN	NaN	NaN	NaN	NaN	NaN
-39.040051	7.194537	143.176849	-28.776365	23.897362	140.771545	NaN	NaN	NaN	31.012821	44.728756	131.903412	NaN	NaN	NaN	NaN	NaN	NaN
-40.638653	6.460674	144.852417	-28.80728	23.349644	141.550095	NaN	NaN	NaN	30.468067	44.36134	130.971573	NaN	NaN	NaN	NaN	NaN	NaN
-42.920609	5.426701	147.27977	-28.858379	22.197243	142.923096	NaN	NaN	NaN	29.643312	43.635723	130.047318	NaN	NaN	NaN	NaN	NaN	NaN
-44.333557	4.837994	148.705276	-28.895409	21.340242	143.801697	NaN	NaN	NaN	29.042418	43.03027	129.705902	NaN	NaN	NaN	NaN	NaN	NaN
-45.703899	4.437995	149.921814	-28.912281	20.556808	144.568741	37.178158	3.118469	134.491089	28.412584	42.368988	129.373367	32.795371	22.7437285	131.932228	-90.619933	18.3698875	157.205254
-47.141266	4.240227	150.80867	-28.943571	19.906797	145.112915	37.058025	2.713638	134.329117	27.850813	41.74892	129.07608	32.454419	22.231279	131.7025985	-90.341561	17.582315	158.5232315
-48.296547	4.032612	151.30896	-28.994766	19.312435	145.38681	36.008614	2.713287	134.200485	27.448391	41.245235	128.864639	31.7285025	21.979261	131.532562	-89.7180345	16.645609	159.241058
-49.412918	3.988266	151.441833	-29.032406	18.742159	145.405548	36.168495	2.16365	133.676498	27.174877	40.840714	128.663788	31.671686	21.502182	131.170143	-89.736498	15.982136	159.640953
-50.439407	3.982639	151.251358	-29.075411	18.213572	145.198364	36.036785	1.842361	133.228424	26.959785	40.481495	128.429764	31.498285	21.161928	130.829094	-89.649107	15.265216	159.567634
-51.794529	4.295921	150.60556	-29.187077	17.510145	144.554688	35.812153	1.322869	132.561127	26.702055	39.907898	128.029861	31.257104	20.6153835	130.295494	-89.631258	14.4049065	158.813882
-52.43116	4.543738	150.018387	-29.262501	17.06175	144.0121	35.834694	0.873691	132.081253	26.608681	39.490795	127.677139	31.2216875	20.182243	129.879196	-89.7466895	13.941257	158.145004
-53.071804	4.97735	149.381226	-29.362986	16.629641	143.477005	35.660828	0.495982	131.711273	26.54435	39.093578	127.333054	31.102589	19.79478	129.5221635	-89.828561	13.464502	157.4318465
-53.575386	5.552387	148.766785	-29.475632	16.234423	142.989929	35.672169	0.025439	131.287277	26.508076	38.70401	127.098846	31.0901225	19.3647245	129.1930615	-90.0413865	13.1041215	156.7867965
-53.917004	6.257714	148.23349	-29.590172	15.891033	142.611786	35.453407	-0.311515	130.917679	26.470295	38.376671	126.895996	30.961851	19.032578	128.9068375	-90.142195	12.749488	156.3167345
-54.177589	7.117302	147.824539	-29.726112	15.595407	142.330566	35.24609	-0.602546	130.64212	26.403145	38.11097	126.671516	30.8246175	18.754212	128.656818	-90.2768415	12.436602	156.004314
-54.266186	8.087683	147.354858	-29.882744	15.324584	142.094879	35.020969	-0.828906	130.353424	26.309834	37.896473	126.576187	30.6654015	18.5337835	128.4648055	-90.4308895	12.1153845	155.7249525
-54.170578	9.747297	146.630463	-30.09565	14.954835	141.809052	34.723278	-1.096029	129.964981	26.194227	37.64415	126.521072	30.4587525	18.2740605	128.2430265	-90.6500525	11.6356095	155.3750775
-53.939564	11.00853	146.086731	-30.220695	14.709221	141.605865	34.572563	-1.241619	129.80574	26.167315	37.496109	126.47271	30.369939	18.127245	128.139225	-90.811329	11.291197	155.072505
-53.63736	12.321885	145.490601	-30.366749	14.485051	141.4048	34.449131	-1.361513	129.65451	26.180479	37.429028	126.546417	30.314805	18.0337575	128.1004635	-91.048303	10.9363445	154.7091365
-53.165882	13.755636	144.839066	-30.48377	14.293363	141.17485	34.361191	-1.458386	129.584229	26.22098	37.397606	126.692619	30.2910855	17.96961	128.138424	-91.2586255	10.617116	154.211276
-52.555458	15.317695	144.06926	-30.583483	14.134948	140.910187	34.325729	-1.527867	129.539368	26.271624	37.361565	126.888977	30.2986765	17.916849	128.2141725	-91.4656425	10.353047	153.6062015
-51.839344	16.939083	143.285538	-30.704245	14.029169	140.608566	34.313454	-1.581537	129.485626	26.348364	37.367977	127.125191	30.330909	17.89322	128.3054085	-91.739399	10.165118	152.9117235
-51.016087	18.728315	142.42598	-30.833111	13.968919	140.231674	34.292942	-1.596142	129.432373	26.458818	37.399895	127.355301	30.37588	17.9018765	128.393837	-92.042102	10.0359615	152.069511
-49.660892	21.567173	141.118423	-31.011814	14.005653	139.558578	34.201344	-1.620795	129.306931	26.738934	37.40641	127.768875	30.470139	17.8928075	128.537903	-92.493767	10.1184985	150.579253
-48.599972	23.586597	140.240005	-31.090378	14.077844	139.062119	34.140171	-1.673699	129.186356	27.02223	37.428848	128.100021	30.5812005	17.8775745	128.6431885	-92.7619565	10.2781135	149.4810495
-47.500591	25.689884	139.557281	-31.156513	14.196208	138.589157	34.098087	-1.719615	129.082672	27.4056	37.441216	128.473038	30.7518435	17.8608005	128.777855	-93.0648695	10.5316155	148.400459
-46.267883	27.860027	138.977783	-31.175518	14.334939	138.152679	34.075512	-1.791951	129.019516	27.838512	37.459545	128.919281	30.957012	17.833797	128.9693985	-93.308048	10.836081	147.3359595
-45.011211	30.057447	138.733017	-31.213856	14.462959	137.787292	34.060715	-1.831655	128.899353	28.317987	37.461685	129.4272	31.189351	17.815015	129.1632765	-93.617063	11.110903	146.4113075
-43.686146	32.279865	138.769897	-31.271011	14.591461	137.495987	34.043182	-1.93346	128.821381	28.754169	37.458614	130.057312	31.3986755	17.762577	129.4393465	-93.9406975	11.420345	145.5526275
-42.359695	34.448189	139.23381	-31.330976	14.735849	137.375458	34.012253	-2.043695	128.779648	29.408894	37.29414	130.713501	31.7105735	17.6252225	129.7465745	-94.3725255	11.8464755	145.0043415
-40.282082	37.498753	140.538864	-31.431515	14.921573	137.480789	33.93935	-2.104609	128.741638	29.787952	37.322987	132.203827	31.863651	17.609189	130.4727325	-94.726681	12.233957	144.4888455
-38.882088	39.389656	141.791122	-31.457775	15.010035	137.704712	33.905621	-2.053195	128.757767	NaN	NaN	NaN	NaN	NaN	NaN	NaN	NaN	NaN
-37.446888	41.048939	143.20993	-31.477654	15.082264	137.982956	33.906269	-2.012903	128.971725	NaN	NaN	NaN	NaN	NaN	NaN	NaN	NaN	NaN
-36.000313	42.576263	144.704086	-31.457058	15.15889	138.298111	33.911407	-1.914209	128.995651	NaN	NaN	NaN	NaN	NaN	NaN	NaN	NaN	NaN
-34.560654	43.879581	146.178146	-31.436085	15.217772	138.566772	34.012699	-1.875411	129.187302	NaN	NaN	NaN	NaN	NaN	NaN	NaN	NaN	NaN
-33.136471	45.024281	147.660767	-31.382933	15.29652	138.784103	34.111576	-1.781366	129.306198	NaN	NaN	NaN	NaN	NaN	NaN	NaN	NaN	NaN
-31.730551	45.938747	149.014709	-31.321484	15.350504	138.996109	34.505169	-1.921336	129.519547	NaN	NaN	NaN	NaN	NaN	NaN	NaN	NaN	NaN
-29.650879	46.960842	150.795135	-31.189594	15.462516	139.291046	34.407841	-1.574092	129.531097	NaN	NaN	NaN	NaN	NaN	NaN	NaN	NaN	NaN
-28.283627	47.432835	151.666641	-31.087585	15.575394	139.463318	34.521347	-1.462387	129.572937	NaN	NaN	NaN	NaN	NaN	NaN	NaN	NaN	NaN
-26.942497	47.713455	152.284256	-30.995045	15.716752	139.614944	34.619335	-1.372293	129.62735	NaN	NaN	NaN	NaN	NaN	NaN	NaN	NaN	NaN
-25.622469	47.89439	152.592239	-30.928326	15.888805	139.72847	34.70665	-1.263054	129.732864	NaN	NaN	NaN	NaN	NaN	NaN	NaN	NaN	NaN
-24.299904	47.91111	152.613327	-30.874794	16.059694	139.815659	34.766781	-1.183812	129.905045	NaN	NaN	NaN	NaN	NaN	NaN	NaN	NaN	NaN
-23.032003	47.722015	152.389893	-30.849289	16.252621	139.865692	34.8251	-1.117136	130.124969	NaN	NaN	NaN	NaN	NaN	NaN	NaN	NaN	NaN
-21.736574	47.344505	151.988007	-30.826017	16.444483	139.875122	34.88892	-1.057759	130.342651	NaN	NaN	NaN	NaN	NaN	NaN	NaN	NaN	NaN
-19.860905	46.409279	151.061493	-30.781233	16.757404	139.820496	34.990898	-1.034778	130.645111	NaN	NaN	NaN	NaN	NaN	NaN	NaN	NaN	NaN
-18.589251	45.524773	150.29071	-30.755407	16.977787	139.731567	35.074833	-1.019771	130.80658	NaN	NaN	NaN	NaN	NaN	NaN	NaN	NaN	NaN
-17.352476	44.441372	149.382675	-30.734884	17.211767	139.587036	35.151531	-1.018822	131.000488	NaN	NaN	NaN	NaN	NaN	NaN	NaN	NaN	NaN
-16.114573	43.145794	148.433167	-30.75189	17.463579	139.415771	35.203678	-1.022761	131.237991	NaN	NaN	NaN	NaN	NaN	NaN	NaN	NaN	NaN
-14.883545	41.672607	147.409439	-30.771034	17.733196	139.25383	35.19453	-1.076111	131.467422	NaN	NaN	NaN	NaN	NaN	NaN	NaN	NaN	NaN
-13.651389	40.014736	146.319	-30.798038	18.043327	139.099442	35.163803	-1.169816	131.834656	NaN	NaN	NaN	NaN	NaN	NaN	NaN	NaN	NaN
-12.456251	38.175415	145.262238	-30.836218	18.390511	138.968918	35.097046	-1.257084	132.312698	NaN	NaN	NaN	NaN	NaN	NaN	NaN	NaN	NaN
-10.682479	35.093731	143.905411	-30.89357	18.971315	138.805435	34.931473	-1.390344	133.192688	NaN	NaN	NaN	NaN	NaN	NaN	NaN	NaN	NaN
-9.5576	32.856895	143.176987	-30.92322	19.354721	138.657959	35.281868	-1.708695	134.003738	NaN	NaN	NaN	NaN	NaN	NaN	NaN	NaN	NaN
-8.508959	30.508787	142.668396	-30.940277	19.700583	138.495544	NaN	NaN	NaN	NaN	NaN	NaN	NaN	NaN	NaN	NaN	NaN	NaN
-7.522229	28.023153	142.333527	-30.98698	19.986938	138.378281	NaN	NaN	NaN	NaN	NaN	NaN	NaN	NaN	NaN	NaN	NaN	NaN
-6.631973	25.427681	142.20845	-31.045488	20.193056	138.300827	NaN	NaN	NaN	NaN	NaN	NaN	NaN	NaN	NaN	NaN	NaN	NaN
-5.821531	22.789536	142.219223	-31.081598	20.343359	138.287277	NaN	NaN	NaN	NaN	NaN	NaN	NaN	NaN	NaN	NaN	NaN	NaN
-5.120237	20.086884	142.401138	-31.108463	20.483667	138.299072	NaN	NaN	NaN	NaN	NaN	NaN	NaN	NaN	NaN	NaN	NaN	NaN
-4.217902	16.032236	142.901566	-31.043097	20.668346	138.330551	NaN	NaN	NaN	NaN	NaN	NaN	NaN	NaN	NaN	NaN	NaN	NaN
-3.733519	13.373305	143.397339	-30.968338	20.799297	138.387329	NaN	NaN	NaN	NaN	NaN	NaN	NaN	NaN	NaN	NaN	NaN	NaN
-3.372445	10.794495	144.000549	-30.859322	20.950666	138.479568	NaN	NaN	NaN	NaN	NaN	NaN	NaN	NaN	NaN	NaN	NaN	NaN
-3.116684	8.297169	144.675995	-30.721436	21.096302	138.55423	NaN	NaN	NaN	NaN	NaN	NaN	NaN	NaN	NaN	NaN	NaN	NaN
-2.965282	5.88835	145.38501	-30.567751	21.245388	138.587662	NaN	NaN	NaN	NaN	NaN	NaN	NaN	NaN	NaN	NaN	NaN	NaN
-2.934545	3.600816	146.103134	-30.39509	21.413733	138.577682	NaN	NaN	NaN	NaN	NaN	NaN	NaN	NaN	NaN	NaN	NaN	NaN
-3.003094	1.429196	146.807236	-30.22789	21.582439	138.513382	NaN	NaN	NaN	NaN	NaN	NaN	NaN	NaN	NaN	NaN	NaN	NaN
-3.273676	-1.556818	147.697037	-29.96236	21.835104	138.30127	NaN	NaN	NaN	NaN	NaN	NaN	NaN	NaN	NaN	NaN	NaN	NaN
-3.559243	-3.365457	148.218567	-29.790005	22.003307	138.091721	NaN	NaN	NaN	NaN	NaN	NaN	NaN	NaN	NaN	NaN	NaN	NaN
-3.98896	-5.014079	148.724854	-29.658852	22.166845	137.864563	NaN	NaN	NaN	NaN	NaN	NaN	NaN	NaN	NaN	NaN	NaN	NaN
-4.491122	-6.49095	149.168945	-29.487282	22.297192	137.616165	NaN	NaN	NaN	NaN	NaN	NaN	NaN	NaN	NaN	NaN	NaN	NaN
-5.100943	-7.792885	149.586029	-29.318947	22.403244	137.389191	NaN	NaN	NaN	NaN	NaN	NaN	NaN	NaN	NaN	NaN	NaN	NaN
-5.82112	-8.942357	149.892014	-29.159853	22.452599	137.191452	NaN	NaN	NaN	NaN	NaN	NaN	NaN	NaN	NaN	NaN	NaN	NaN
-6.62206	-9.894022	150.133438	-28.992954	22.482557	137.09903	NaN	NaN	NaN	NaN	NaN	NaN	NaN	NaN	NaN	NaN	NaN	NaN
-8.047295	-10.960245	150.425079	-28.727903	22.43273	137.067108	NaN	NaN	NaN	31.070805	39.752888	136.005936	NaN	NaN	NaN	NaN	NaN	NaN
-9.115267	-11.408854	150.55542	-28.531685	22.355209	137.171982	NaN	NaN	NaN	31.508827	39.663338	135.600586	NaN	NaN	NaN	NaN	NaN	NaN
-10.189247	-11.728001	150.608994	-28.305149	22.236923	137.344513	NaN	NaN	NaN	31.847858	39.583992	135.25032	NaN	NaN	NaN	NaN	NaN	NaN
-11.383438	-11.871815	150.515106	-28.062094	22.083967	137.588181	NaN	NaN	NaN	32.074165	39.515877	134.943024	NaN	NaN	NaN	NaN	NaN	NaN
-12.586021	-11.952496	150.186371	-27.83589	21.915541	137.96698	NaN	NaN	NaN	32.234287	39.475178	134.698914	NaN	NaN	NaN	NaN	NaN	NaN
-13.782692	-11.95488	149.489304	-27.613609	21.673176	138.451447	NaN	NaN	NaN	32.309723	39.503765	134.599854	NaN	NaN	NaN	NaN	NaN	NaN
-15.021716	-11.926348	148.526093	-27.409723	21.364988	139.037308	NaN	NaN	NaN	32.145645	39.618778	134.773575	NaN	NaN	NaN	NaN	NaN	NaN
-17.209227	-11.549961	147.091354	-27.137094	20.794353	140.093857	NaN	NaN	NaN	NaN	NaN	NaN	NaN	NaN	NaN	NaN	NaN	NaN
-18.828646	-11.171404	146.240906	-27.002827	20.371515	140.937012	NaN	NaN	NaN	NaN	NaN	NaN	NaN	NaN	NaN	NaN	NaN	NaN
-20.540766	-10.658514	145.678345	-26.853168	19.969	141.84288	NaN	NaN	NaN	NaN	NaN	NaN	NaN	NaN	NaN	NaN	NaN	NaN
-22.316772	-10.072266	145.293991	-26.690805	19.579815	142.756302	NaN	NaN	NaN	NaN	NaN	NaN	NaN	NaN	NaN	NaN	NaN	NaN
-24.150219	-9.412317	145.251816	-26.556618	19.186684	143.658096	NaN	NaN	NaN	NaN	NaN	NaN	NaN	NaN	NaN	NaN	NaN	NaN
-26.003054	-8.743682	145.419556	-26.445135	18.816708	144.501236	NaN	NaN	NaN	NaN	NaN	NaN	NaN	NaN	NaN	NaN	NaN	NaN
-27.85047	-8.037453	145.73819	-26.317591	18.465862	145.194443	NaN	NaN	NaN	NaN	NaN	NaN	NaN	NaN	NaN	NaN	NaN	NaN
-30.541939	-6.991154	146.383286	-26.093805	17.961479	145.958939	NaN	NaN	NaN	NaN	NaN	NaN	NaN	NaN	NaN	NaN	NaN	NaN
-32.2911	-6.291249	146.950516	-25.97117	17.645403	146.41745	NaN	NaN	NaN	NaN	NaN	NaN	NaN	NaN	NaN	NaN	NaN	NaN
-33.952156	-5.612005	147.616013	-25.86101	17.358471	146.789093	NaN	NaN	NaN	NaN	NaN	NaN	NaN	NaN	NaN	NaN	NaN	NaN
-35.58345	-4.930785	148.27948	-25.739857	17.108295	147.056808	NaN	NaN	NaN	NaN	NaN	NaN	NaN	NaN	NaN	NaN	NaN	NaN
-37.091045	-4.252309	149.005157	-25.624722	16.900248	147.274323	NaN	NaN	NaN	NaN	NaN	NaN	NaN	NaN	NaN	NaN	NaN	NaN
-38.530754	-3.559123	149.65155	-25.495138	16.732277	147.407593	NaN	NaN	NaN	NaN	NaN	NaN	NaN	NaN	NaN	NaN	NaN	NaN
-39.861546	-2.839172	150.235916	-25.368462	16.624126	147.47908	NaN	NaN	NaN	NaN	NaN	NaN	NaN	NaN	NaN	NaN	NaN	NaN
-41.750237	-1.713401	150.919586	-25.240236	16.530195	147.456696	NaN	NaN	NaN	NaN	NaN	NaN	NaN	NaN	NaN	NaN	NaN	NaN
-42.858295	-0.894779	151.209839	-25.176052	16.507591	147.349365	NaN	NaN	NaN	31.972069	38.845711	131.382492	NaN	NaN	NaN	NaN	NaN	NaN
-43.909885	-0.051921	151.398392	-25.105509	16.482342	147.17189	39.024097	1.338416	134.089737	31.860081	38.84185	130.855286	35.442089	20.090133	132.4725115	-85.653107	12.874551	161.8712685
-44.872223	0.850617	151.38176	-25.069332	16.461651	146.926727	39.039402	1.400077	133.890076	31.767502	38.858505	130.382309	35.403452	20.129291	132.1361925	-85.542116	12.794011	161.7172615
-45.694481	1.824855	151.310654	-25.041529	16.431025	146.675522	39.078556	1.431406	133.674957	31.68248	38.86969	129.918793	35.380518	20.150548	131.796875	-85.463576	12.711502	161.554169
-46.461811	2.832007	151.164413	-25.016144	16.367769	146.419571	39.090843	1.46054	133.420944	31.571102	38.849762	129.472427	35.3309725	20.155151	131.4466855	-85.3632605	12.580387	161.3924565
-47.150661	3.942226	150.982681	-25.050888	16.314634	146.183289	39.071255	1.443976	133.198822	31.427929	38.829239	129.08934	35.249592	20.1366075	131.144081	-85.351368	12.4926605	161.222497
-47.97636	5.706231	150.67598	-25.166094	16.209284	145.867889	38.92334	1.47202	132.875137	31.145664	38.839252	128.511429	35.034502	20.155636	130.693283	-85.36669	12.262932	161.042495
-48.436485	7.001503	150.472122	-25.246407	16.111044	145.677719	39.211735	1.246008	132.668442	30.93923	38.84169	128.151627	35.0754825	20.043849	130.4100345	-85.5682965	12.178239	160.9454035
-48.774147	8.363094	150.144272	-25.353559	15.984148	145.488541	39.056927	1.30018	132.37352	30.698395	38.88419	127.86776	34.877661	20.092185	130.12064	-85.584779	11.876111	160.856442
-49.002403	9.783686	149.852158	-25.493183	15.862266	145.318146	38.91626	1.296583	132.101166	30.462118	38.95993	127.631783	34.689189	20.1282565	129.8664745	-85.675555	11.5962755	160.7698175
-49.161526	11.319201	149.559479	-25.647438	15.801422	145.166824	38.760899	1.346148	131.834488	30.220642	39.050388	127.46991	34.4907705	20.198268	129.652199	-85.7856465	11.404576	160.681449
-49.198589	12.972069	149.205017	-25.79464	15.765828	144.994827	38.534245	1.39358	131.591736	30.019115	39.113441	127.348534	34.27668	20.2535105	129.470135	-85.86596	11.2781455	160.519519
-49.119194	14.709165	148.8349	-25.961811	15.772293	144.825058	38.321774	1.439796	131.37262	29.844227	39.174576	127.258888	34.0830005	20.307186	129.315754	-86.0066225	11.2374	160.334362
-48.760647	17.470226	148.018188	-26.243683	15.762506	144.447906	37.99165	1.475885	130.999115	29.641178	39.328934	127.146698	33.816414	20.4024095	129.0729065	-86.30378	11.1226025	159.8229055
-48.393848	19.415558	147.334915	-26.427418	15.753475	144.058807	37.779156	1.519759	130.716751	29.515532	39.400768	127.057121	33.647344	20.4602635	128.886936	-86.50218	11.0466865	159.230678
-47.88504	21.416306	146.521362	-26.646605	15.751399	143.560333	37.562256	1.551181	130.287979	29.379702	39.488567	126.990761	33.470979	20.519874	128.63937	-86.764189	10.982924	158.481296
-47.304115	23.470308	145.642166	-26.914433	15.778007	142.912537	37.319881	1.595212	129.887848	29.283737	39.584072	127.004837	33.301809	20.589642	128.4463425	-87.130675	10.966372	157.3787315
-46.584213	25.605274	144.702682	-27.200974	15.893507	142.133575	37.02346	1.611805	129.476196	29.27939	39.695843	127.182426	33.151425	20.653824	128.329311	-87.553373	11.13319	155.937839
-45.75602	27.768772	143.858795	-27.492962	16.068377	141.322525	36.6768	1.658039	128.979858	29.316906	39.880112	127.489128	32.996853	20.7690755	128.234493	-87.982777	11.3676785	154.410557
-44.78281	29.956764	143.077057	-27.810377	16.281603	140.503021	36.361198	1.702922	128.507202	29.378246	40.054451	127.833298	32.869722	20.8786865	128.17025	-88.490476	11.6845195	152.835792
-43.120968	33.199806	142.348068	-28.323227	16.709091	139.32309	35.822998	1.786305	127.68177	29.445705	40.271603	128.485184	32.6343515	21.028954	128.083477	-89.2808055	12.389228	150.562703
-41.87365	35.255329	142.029724	-28.64246	17.008972	138.522934	35.505127	1.946076	127.219917	29.446093	40.360859	129.029449	32.47561	21.1534675	128.124683	-89.76053	12.8644765	148.921185
-40.551804	37.216045	141.870987	-29.028706	17.250051	137.728775	35.152184	2.010364	126.772781	29.389137	40.064812	129.474014	32.2706605	21.037588	128.1233975	-90.3280725	13.462514	147.3341525
-39.157879	38.958183	141.955856	-29.338547	17.475773	137.037354	34.523907	2.369201	126.415108	NaN	NaN	NaN	NaN	NaN	NaN	NaN	NaN	NaN
-37.659416	40.573154	142.046692	-29.595985	17.722263	136.366852	34.305164	2.526077	126.14312	NaN	NaN	NaN	NaN	NaN	NaN	NaN	NaN	NaN
-36.11639	41.991589	142.192291	-29.771646	18.017645	135.799042	34.163204	2.620535	125.907578	NaN	NaN	NaN	NaN	NaN	NaN	NaN	NaN	NaN
-34.541603	43.297115	142.32962	-29.910093	18.359478	135.342392	34.1138	2.737979	125.808975	NaN	NaN	NaN	NaN	NaN	NaN	NaN	NaN	NaN
-32.116104	44.906483	142.336273	-30.023407	18.948421	134.700424	34.182228	2.902551	125.919685	NaN	NaN	NaN	NaN	NaN	NaN	NaN	NaN	NaN
-30.490891	45.822353	142.126389	-30.117405	19.390184	134.359573	34.274067	2.93203	126.170158	NaN	NaN	NaN	NaN	NaN	NaN	NaN	NaN	NaN
-28.864559	46.512829	141.941406	-30.203676	19.822798	134.118774	34.37701	2.941397	126.490631	NaN	NaN	NaN	NaN	NaN	NaN	NaN	NaN	NaN
-27.2241	47.068146	141.745621	-30.248388	20.284431	133.982773	34.868393	2.835681	126.654205	NaN	NaN	NaN	NaN	NaN	NaN	NaN	NaN	NaN
-25.573465	47.440926	141.523407	-30.257771	20.746508	133.994049	35.034187	2.835926	127.040863	NaN	NaN	NaN	NaN	NaN	NaN	NaN	NaN	NaN
-23.942102	47.608929	141.361343	-30.240894	21.220148	134.120499	35.198582	2.800301	127.450653	NaN	NaN	NaN	NaN	NaN	NaN	NaN	NaN	NaN
-22.297678	47.62748	141.101257	-30.198658	21.705585	134.360138	35.400551	2.798833	127.852646	NaN	NaN	NaN	NaN	NaN	NaN	NaN	NaN	NaN
-19.874317	47.395706	140.68634	-30.1665	22.394827	134.759171	35.562904	2.715643	128.58139	NaN	NaN	NaN	NaN	NaN	NaN	NaN	NaN	NaN
-18.290808	47.036552	140.459656	-30.18866	22.802479	135.053879	35.591923	2.682799	129.13269	NaN	NaN	NaN	NaN	NaN	NaN	NaN	NaN	NaN
-16.758656	46.55809	140.197174	-30.213505	23.163767	135.343124	35.482674	2.710754	129.707581	NaN	NaN	NaN	NaN	NaN	NaN	NaN	NaN	NaN
-15.205095	45.981739	139.934952	-30.304325	23.519617	135.608246	35.382858	2.726767	130.229843	NaN	NaN	NaN	NaN	NaN	NaN	NaN	NaN	NaN
-13.702886	45.339603	139.615677	-30.410057	23.861248	135.849152	35.244007	2.743226	130.807907	NaN	NaN	NaN	NaN	NaN	NaN	NaN	NaN	NaN
-12.22607	44.606876	139.316833	-30.54192	24.20944	136.04657	35.048634	2.725425	131.468552	NaN	NaN	NaN	NaN	NaN	NaN	NaN	NaN	NaN
-10.806451	43.827686	139.044617	-30.69697	24.564877	136.162338	34.781242	2.66327	132.233917	NaN	NaN	NaN	NaN	NaN	NaN	NaN	NaN	NaN
-8.804886	42.597908	138.792542	-30.931744	25.039604	136.238449	34.406509	2.769798	132.887405	NaN	NaN	NaN	NaN	NaN	NaN	NaN	NaN	NaN
-7.595375	41.777485	138.731812	-31.091837	25.302366	136.245697	34.128906	2.808519	133.352814	NaN	NaN	NaN	NaN	NaN	NaN	NaN	NaN	NaN
-6.471356	40.931034	138.802856	-31.255016	25.488552	136.25235	33.897209	2.870351	133.767456	NaN	NaN	NaN	NaN	NaN	NaN	NaN	NaN	NaN
-5.397612	40.131313	138.957275	-31.43498	25.638866	136.282303	33.733459	2.970412	134.070114	NaN	NaN	NaN	NaN	NaN	NaN	NaN	NaN	NaN
-4.405569	39.351532	139.187363	-31.591129	25.714737	136.316055	33.639778	3.089131	134.328903	NaN	NaN	NaN	NaN	NaN	NaN	NaN	NaN	NaN
-3.539248	38.56778	139.53714	-31.704607	25.707272	136.395203	33.623775	3.195602	134.418457	NaN	NaN	NaN	NaN	NaN	NaN	NaN	NaN	NaN
-2.699524	37.807861	139.960434	-31.830162	25.667725	136.556763	33.626526	3.277464	134.362747	NaN	NaN	NaN	NaN	NaN	NaN	NaN	NaN	NaN
-1.61588	36.635994	140.703796	-31.936689	25.448629	136.858612	33.680389	3.342354	133.975754	NaN	NaN	NaN	NaN	NaN	NaN	NaN	NaN	NaN
-0.967844	35.810883	141.237991	-31.973755	25.215641	137.023575	33.809093	3.381022	133.629608	NaN	NaN	NaN	NaN	NaN	NaN	NaN	NaN	NaN
-0.371565	34.905754	141.742844	-31.980965	24.971031	137.180359	33.912498	3.48746	133.104248	NaN	NaN	NaN	NaN	NaN	NaN	NaN	NaN	NaN
0.213423	33.950043	142.217819	-31.96438	24.73682	137.292221	34.010902	3.530915	132.750946	NaN	NaN	NaN	NaN	NaN	NaN	NaN	NaN	NaN
0.7137	32.937881	142.621048	-31.956295	24.598946	137.386154	34.064941	3.681182	132.614975	NaN	NaN	NaN	NaN	NaN	NaN	NaN	NaN	NaN
1.165162	31.86717	142.872589	-31.96151	24.594816	137.497025	NaN	NaN	NaN	NaN	NaN	NaN	NaN	NaN	NaN	NaN	NaN	NaN
1.55442	30.724085	143.044662	-31.983059	24.683146	137.587189	33.914871	3.779688	133.086441	NaN	NaN	NaN	NaN	NaN	NaN	NaN	NaN	NaN
2.033637	28.798744	143.103241	-32.066509	24.953466	137.584457	NaN	NaN	NaN	NaN	NaN	NaN	NaN	NaN	NaN	NaN	NaN	NaN
2.259371	27.407869	143.062988	-32.126415	25.132429	137.450272	NaN	NaN	NaN	NaN	NaN	NaN	NaN	NaN	NaN	NaN	NaN	NaN
2.456558	25.90439	142.968216	-32.215015	25.277418	137.275284	NaN	NaN	NaN	NaN	NaN	NaN	NaN	NaN	NaN	NaN	NaN	NaN
2.487568	24.288126	142.906265	-32.311001	25.356588	137.127869	NaN	NaN	NaN	NaN	NaN	NaN	NaN	NaN	NaN	NaN	NaN	NaN
2.485497	22.616838	142.8629	-32.379818	25.355968	137.033554	NaN	NaN	NaN	NaN	NaN	NaN	NaN	NaN	NaN	NaN	NaN	NaN
2.378036	20.856895	142.851624	-32.424732	25.307953	137.009964	NaN	NaN	NaN	NaN	NaN	NaN	NaN	NaN	NaN	NaN	NaN	NaN
2.17298	19.043909	142.893036	-32.409508	25.232712	137.010818	NaN	NaN	NaN	NaN	NaN	NaN	NaN	NaN	NaN	NaN	NaN	NaN
1.746624	16.270784	143.011124	-32.287083	25.099817	136.982864	NaN	NaN	NaN	NaN	NaN	NaN	NaN	NaN	NaN	NaN	NaN	NaN
1.357536	14.405966	143.098206	-32.153229	25.022835	136.916519	NaN	NaN	NaN	NaN	NaN	NaN	NaN	NaN	NaN	NaN	NaN	NaN
0.868254	12.563663	143.20256	-32.007267	24.97126	136.845154	NaN	NaN	NaN	NaN	NaN	NaN	NaN	NaN	NaN	NaN	NaN	NaN
0.253881	10.743822	143.308731	-31.867706	24.957752	136.783295	NaN	NaN	NaN	NaN	NaN	NaN	NaN	NaN	NaN	NaN	NaN	NaN
-0.456018	8.964679	143.403641	-31.716194	24.956734	136.696915	NaN	NaN	NaN	NaN	NaN	NaN	NaN	NaN	NaN	NaN	NaN	NaN
-1.279254	7.19973	143.480927	-31.538925	24.944302	136.593445	NaN	NaN	NaN	NaN	NaN	NaN	NaN	NaN	NaN	NaN	NaN	NaN
-2.209251	5.492265	143.578003	-31.349308	24.924322	136.490143	NaN	NaN	NaN	NaN	NaN	NaN	NaN	NaN	NaN	NaN	NaN	NaN
-3.768485	3.014338	143.685287	-31.029325	24.834166	136.456818	NaN	NaN	NaN	NaN	NaN	NaN	NaN	NaN	NaN	NaN	NaN	NaN
-4.980278	1.438877	143.868881	-30.821886	24.73975	136.579086	NaN	NaN	NaN	NaN	NaN	NaN	NaN	NaN	NaN	NaN	NaN	NaN
-6.27797	-0.029161	144.124802	-30.591166	24.58083	136.81987	NaN	NaN	NaN	NaN	NaN	NaN	NaN	NaN	NaN	NaN	NaN	NaN
-7.706565	-1.420834	144.498199	-30.370914	24.41316	137.201111	NaN	NaN	NaN	NaN	NaN	NaN	NaN	NaN	NaN	NaN	NaN	NaN
-9.215075	-2.710306	144.968719	-30.130995	24.187788	137.628601	NaN	NaN	NaN	NaN	NaN	NaN	NaN	NaN	NaN	NaN	NaN	NaN
-10.854936	-3.924334	145.433517	-29.909584	23.907372	138.087448	NaN	NaN	NaN	NaN	NaN	NaN	NaN	NaN	NaN	NaN	NaN	NaN
-12.569157	-5.019496	145.966736	-29.702927	23.622927	138.547287	NaN	NaN	NaN	NaN	NaN	NaN	NaN	NaN	NaN	NaN	NaN	NaN
-15.316957	-6.464389	146.758118	-29.438267	23.182709	139.250702	NaN	NaN	NaN	NaN	NaN	NaN	NaN	NaN	NaN	NaN	NaN	NaN
-17.24954	-7.285484	147.230408	-29.265547	22.86861	139.709198	NaN	NaN	NaN	NaN	NaN	NaN	NaN	NaN	NaN	NaN	NaN	NaN
-19.227493	-7.943439	147.6875	-29.08614	22.561974	140.181808	NaN	NaN	NaN	NaN	NaN	NaN	NaN	NaN	NaN	NaN	NaN	NaN
-21.27729	-8.530808	148.029587	-28.905729	22.25794	140.695602	NaN	NaN	NaN	NaN	NaN	NaN	NaN	NaN	NaN	NaN	NaN	NaN
-23.358543	-8.960292	148.35997	-28.692078	21.934689	141.205917	NaN	NaN	NaN	NaN	NaN	NaN	NaN	NaN	NaN	NaN	NaN	NaN
-25.464237	-9.295938	148.665314	-28.469606	21.611931	141.726929	NaN	NaN	NaN	NaN	NaN	NaN	NaN	NaN	NaN	NaN	NaN	NaN
-27.642805	-9.519679	148.864395	-28.255022	21.267509	142.224045	NaN	NaN	NaN	NaN	NaN	NaN	NaN	NaN	NaN	NaN	NaN	NaN
-30.972143	-9.611119	149.080765	-27.929276	20.714409	142.910355	NaN	NaN	NaN	NaN	NaN	NaN	NaN	NaN	NaN	NaN	NaN	NaN
-33.221394	-9.551179	149.160599	-27.77223	20.316986	143.341721	NaN	NaN	NaN	NaN	NaN	NaN	NaN	NaN	NaN	NaN	NaN	NaN
-35.535641	-9.344465	149.268677	-27.68038	19.904406	143.808105	NaN	NaN	NaN	28.300905	43.810463	133.440475	NaN	NaN	NaN	NaN	NaN	NaN
-37.864037	-9.001274	149.544525	-27.607056	19.451292	144.367798	NaN	NaN	NaN	28.695917	43.398548	133.024414	NaN	NaN	NaN	NaN	NaN	NaN
-40.173359	-8.564212	149.998932	-27.562845	18.924076	145.02948	NaN	NaN	NaN	29.115629	42.87381	132.586227	NaN	NaN	NaN	NaN	NaN	NaN
-42.44791	-7.974736	150.812714	-27.529114	18.335121	145.853119	NaN	NaN	NaN	29.322672	42.378067	132.186615	NaN	NaN	NaN	NaN	NaN	NaN
-44.586864	-7.280654	152.093185	-27.445755	17.669128	146.851486	NaN	NaN	NaN	29.146194	42.0089	131.896759	NaN	NaN	NaN	NaN	NaN	NaN
-47.661686	-5.968666	154.247925	-27.213228	16.652451	148.414673	NaN	NaN	NaN	28.580109	41.584152	131.401398	NaN	NaN	NaN	NaN	NaN	NaN
-49.499416	-4.996061	155.695084	-26.974783	15.980652	149.38826	NaN	NaN	NaN	28.216721	41.339638	131.286865	NaN	NaN	NaN	NaN	NaN	NaN
-51.181698	-4.001617	157.0569	-26.836267	15.349966	150.306076	37.796532	2.681851	134.120193	27.87516	41.138638	131.317932	32.835846	21.9102445	132.7190625	-86.50838	8.7896875	167.8930895
-52.803612	-2.937841	158.194489	-26.770424	14.765331	151.04657	37.721928	2.482438	134.031494	27.524179	40.95623	131.442215	32.6230535	21.719334	132.7368545	-86.1639015	7.811328	169.3562855
-54.379128	-1.698494	159.221649	-26.787039	14.252149	151.650421	37.967361	2.003083	134.032455	NaN	NaN	NaN	NaN	NaN	NaN	NaN	NaN	NaN
NaN	NaN	NaN	-26.828045	13.750911	152.056641	37.751717	1.826102	133.841324	NaN	NaN	NaN	NaN	NaN	NaN	NaN	NaN	NaN
NaN	NaN	NaN	-26.938332	13.319201	152.312134	37.50391	1.63025	133.555801	NaN	NaN	NaN	NaN	NaN	NaN	NaN	NaN	NaN
NaN	NaN	NaN	-27.156622	12.834126	152.367767	37.158348	1.412541	133.045685	NaN	NaN	NaN	NaN	NaN	NaN	NaN	NaN	NaN
NaN	NaN	NaN	-27.300251	12.653367	152.221786	36.912632	1.337594	132.65239	NaN	NaN	NaN	NaN	NaN	NaN	NaN	NaN	NaN
NaN	NaN	NaN	-27.444681	12.48703	151.960373	36.718628	1.289284	132.274994	NaN	NaN	NaN	NaN	NaN	NaN	NaN	NaN	NaN
-60.778393	7.119854	160.620438	-27.573235	12.3594	151.641006	36.526642	1.244965	131.916199	NaN	NaN	NaN	NaN	NaN	NaN	NaN	NaN	NaN
-61.200493	8.67042	160.378311	-27.678534	12.247682	151.259964	36.370495	1.216084	131.612076	NaN	NaN	NaN	NaN	NaN	NaN	NaN	NaN	NaN
-61.272472	10.047129	159.968964	-27.771933	12.169929	150.864975	36.229717	1.169449	131.36615	NaN	NaN	NaN	NaN	NaN	NaN	NaN	NaN	NaN
-61.245422	11.5337	159.461716	-27.856503	12.076538	150.446625	36.143604	1.099637	131.191986	NaN	NaN	NaN	NaN	NaN	NaN	NaN	NaN	NaN
-61.073196	14.00963	158.392853	-27.969574	12.003145	149.764114	36.105106	0.923261	131.024689	25.054705	40.102413	130.637985	30.5799055	20.512837	130.831337	-86.5190535	3.493453	168.696891
-60.774834	15.677582	157.298218	-28.088823	11.979781	149.173431	36.132111	0.770161	131.014496	25.124491	39.969589	130.416794	30.628301	20.369875	130.715645	-86.805947	3.589687	167.631217
-60.299801	17.347168	156.134018	-28.200392	12.019946	148.545761	36.173172	0.62238	131.010773	25.222635	39.86068	130.196228	30.6979035	20.24153	130.6035005	-87.0986875	3.798362	166.4880215
-59.6003	19.089262	155.004669	-28.274754	12.012232	147.905655	36.202526	0.472695	130.880386	25.334581	39.740829	129.985733	30.7685535	20.106762	130.4330595	-87.3180615	3.917702	165.3782505
-58.671421	20.834379	154.007263	-28.309685	12.038229	147.258789	36.175289	0.308311	130.657196	25.462093	39.595009	129.896378	30.818691	19.95166	130.276787	-87.438061	4.124798	164.240791
-57.490833	22.684666	153.242905	-28.291214	12.131621	146.724258	36.116142	0.136754	130.30278	25.649574	39.50164	129.813889	30.882858	19.819197	130.0583345	-87.465286	4.444045	163.3901815
-56.138569	24.499796	152.672791	-28.258228	12.249747	146.273682	36.034428	0.024953	129.908722	25.886742	39.409782	129.785187	30.960585	19.7173675	129.8469545	-87.477041	4.7821265	162.7004095
-53.758354	27.284321	151.903397	-28.25779	12.417836	145.716629	35.882538	-0.082105	129.415192	26.59536	39.216892	130.189438	31.238949	19.5673935	129.802315	-87.754529	5.2682785	161.630943
-51.953529	29.098797	151.469559	-28.253225	12.584519	145.428497	35.869526	-0.090396	129.00322	26.849592	39.164917	130.531784	31.359559	19.5372605	129.767502	-87.866009	5.6317775	161.089492
-49.984886	30.907532	151.021469	-28.29945	12.764043	145.108856	35.812218	-0.158577	128.782547	27.064442	39.088337	130.96524	31.43833	19.46488	129.8738935	-88.03723	6.063206	160.3438185
-47.882313	32.657387	150.566528	-28.405025	12.90146	144.739883	35.688477	-0.252774	128.695679	NaN	NaN	NaN	NaN	NaN	NaN	NaN	NaN	NaN
-45.666222	34.326488	150.06955	-28.525537	13.060665	144.29248	35.600468	-0.307435	128.498108	NaN	NaN	NaN	NaN	NaN	NaN	NaN	NaN	NaN
-43.285004	35.987396	149.521179	-28.662188	13.293214	143.825623	35.558384	-0.372571	128.202469	NaN	NaN	NaN	NaN	NaN	NaN	NaN	NaN	NaN
-40.804562	37.554329	148.930359	-28.803289	13.508886	143.337967	35.48489	-0.499454	128.298645	NaN	NaN	NaN	NaN	NaN	NaN	NaN	NaN	NaN
-36.827499	39.776485	148.002213	-29.005682	13.945578	142.614792	35.607738	-0.656325	128.374298	NaN	NaN	NaN	NaN	NaN	NaN	NaN	NaN	NaN
-34.067688	41.139908	147.28624	-29.146702	14.37273	142.087799	35.736362	-0.860794	128.684448	NaN	NaN	NaN	NaN	NaN	NaN	NaN	NaN	NaN
-31.227339	42.420532	146.611511	-29.354477	14.884589	141.492508	35.816055	-1.124918	129.329269	NaN	NaN	NaN	NaN	NaN	NaN	NaN	NaN	NaN
-28.367149	43.589252	145.915009	-29.642525	15.42986	140.791245	35.860027	-1.366606	130.020111	NaN	NaN	NaN	NaN	NaN	NaN	NaN	NaN	NaN
-25.511806	44.574749	145.394531	-29.962498	16.019966	140.069656	35.793728	-1.590435	130.665237	NaN	NaN	NaN	NaN	NaN	NaN	NaN	NaN	NaN
-22.670946	45.442928	145.101807	-30.290005	16.651897	139.363708	35.602077	-1.799657	131.36145	NaN	NaN	NaN	NaN	NaN	NaN	NaN	NaN	NaN
-19.918207	46.124401	145.017151	-30.599651	17.219181	138.665176	35.270252	-1.892119	132.055939	NaN	NaN	NaN	NaN	NaN	NaN	NaN	NaN	NaN
-15.913216	46.819794	145.53476	-30.897367	18.041122	137.870178	34.862225	-1.820694	132.887466	NaN	NaN	NaN	NaN	NaN	NaN	NaN	NaN	NaN
-13.358232	47.077618	146.18898	-30.994356	18.579786	137.545898	34.801338	-1.590659	133.414932	NaN	NaN	NaN	NaN	NaN	NaN	NaN	NaN	NaN
-10.924261	47.200901	147.112076	-31.007666	19.125122	137.467743	34.828674	-1.280452	133.931992	NaN	NaN	NaN	NaN	NaN	NaN	NaN	NaN	NaN
-8.601121	47.161167	148.183807	-30.946505	19.648539	137.498718	NaN	NaN	NaN	NaN	NaN	NaN	NaN	NaN	NaN	NaN	NaN	NaN
-6.373829	46.954639	149.184311	-30.817131	20.148573	137.575775	NaN	NaN	NaN	NaN	NaN	NaN	NaN	NaN	NaN	NaN	NaN	NaN
-4.256707	46.575584	150.154449	-30.682362	20.604132	137.70607	NaN	NaN	NaN	NaN	NaN	NaN	NaN	NaN	NaN	NaN	NaN	NaN
-2.261941	46.065922	150.913879	-30.534494	21.045153	137.839951	NaN	NaN	NaN	NaN	NaN	NaN	NaN	NaN	NaN	NaN	NaN	NaN
-0.980017	44.581421	151.243179	-30.338684	21.613008	137.907959	NaN	NaN	NaN	NaN	NaN	NaN	NaN	NaN	NaN	NaN	NaN	NaN
-0.606188	43.311584	150.949219	-30.202141	21.943361	137.848801	NaN	NaN	NaN	NaN	NaN	NaN	NaN	NaN	NaN	NaN	NaN	NaN
-0.216658	41.90406	150.39801	-30.032173	22.264723	137.717728	NaN	NaN	NaN	NaN	NaN	NaN	NaN	NaN	NaN	NaN	NaN	NaN
0.160526	40.410118	149.580994	-29.826721	22.610901	137.582611	NaN	NaN	NaN	NaN	NaN	NaN	NaN	NaN	NaN	NaN	NaN	NaN
0.516263	38.78315	148.645355	-29.610792	22.977139	137.509583	NaN	NaN	NaN	NaN	NaN	NaN	NaN	NaN	NaN	NaN	NaN	NaN
0.667664	36.94952	147.616531	-29.364576	23.375044	137.550751	NaN	NaN	NaN	NaN	NaN	NaN	NaN	NaN	NaN	NaN	NaN	NaN
0.752324	34.983391	146.645676	-29.109652	23.77702	137.760239	NaN	NaN	NaN	NaN	NaN	NaN	NaN	NaN	NaN	NaN	NaN	NaN
0.532042	31.664261	145.43515	-28.848961	24.410467	138.418839	NaN	NaN	NaN	NaN	NaN	NaN	NaN	NaN	NaN	NaN	NaN	NaN
0.13576	29.240496	144.908279	-28.710213	24.828562	139.183228	NaN	NaN	NaN	NaN	NaN	NaN	NaN	NaN	NaN	NaN	NaN	NaN
-0.391322	26.696535	144.715668	-28.485001	25.191185	140.195633	NaN	NaN	NaN	NaN	NaN	NaN	NaN	NaN	NaN	NaN	NaN	NaN
-1.019515	24.059628	144.894897	-28.239683	25.469097	141.329453	NaN	NaN	NaN	NaN	NaN	NaN	NaN	NaN	NaN	NaN	NaN	NaN
-1.796757	21.365873	145.344238	-28.013048	25.690329	142.319946	NaN	NaN	NaN	NaN	NaN	NaN	NaN	NaN	NaN	NaN	NaN	NaN
-2.779863	18.66493	146.037933	-27.813955	25.843397	143.042343	NaN	NaN	NaN	NaN	NaN	NaN	NaN	NaN	NaN	NaN	NaN	NaN
-3.791663	16.024935	146.765259	-27.698454	25.903589	143.582184	NaN	NaN	NaN	NaN	NaN	NaN	NaN	NaN	NaN	NaN	NaN	NaN
-5.442042	12.190471	147.885666	-27.670383	25.797808	144.26976	NaN	NaN	NaN	NaN	NaN	NaN	NaN	NaN	NaN	NaN	NaN	NaN
-6.577454	9.735135	148.492752	-27.696827	25.59272	144.579758	NaN	NaN	NaN	NaN	NaN	NaN	NaN	NaN	NaN	NaN	NaN	NaN
-7.832519	7.325368	148.980942	-27.728209	25.314919	144.730392	NaN	NaN	NaN	NaN	NaN	NaN	NaN	NaN	NaN	NaN	NaN	NaN
-9.00233	5.055069	149.187439	-27.742785	24.96262	144.774429	NaN	NaN	NaN	NaN	NaN	NaN	NaN	NaN	NaN	NaN	NaN	NaN
-10.284479	2.851303	149.258011	-27.748627	24.642244	144.744125	NaN	NaN	NaN	NaN	NaN	NaN	NaN	NaN	NaN	NaN	NaN	NaN
-11.504208	0.824597	149.172668	-27.743092	24.352678	144.638855	NaN	NaN	NaN	NaN	NaN	NaN	NaN	NaN	NaN	NaN	NaN	NaN
-12.824455	-1.075871	149.191391	-27.720972	24.151249	144.44841	NaN	NaN	NaN	NaN	NaN	NaN	NaN	NaN	NaN	NaN	NaN	NaN
-14.756256	-3.538078	149.552505	-27.749342	24.020626	143.992645	NaN	NaN	NaN	NaN	NaN	NaN	NaN	NaN	NaN	NaN	NaN	NaN
-16.11706	-4.869636	150.092987	-27.824625	24.030333	143.547684	NaN	NaN	NaN	NaN	NaN	NaN	NaN	NaN	NaN	NaN	NaN	NaN
-17.507399	-6.008686	150.767929	-27.982887	24.049511	143.004425	NaN	NaN	NaN	NaN	NaN	NaN	NaN	NaN	NaN	NaN	NaN	NaN
-18.95578	-6.919104	151.542786	-28.158701	24.017548	142.435379	NaN	NaN	NaN	31.564426	40.910316	134.231552	NaN	NaN	NaN	NaN	NaN	NaN
-20.380497	-7.561827	152.329468	-28.335819	23.973572	141.944839	NaN	NaN	NaN	32.393501	40.448357	132.731461	NaN	NaN	NaN	NaN	NaN	NaN
-21.864176	-7.993174	152.96759	-28.464657	23.869556	141.518372	NaN	NaN	NaN	32.488358	40.236237	131.598267	NaN	NaN	NaN	NaN	NaN	NaN
-23.216963	-8.385611	153.361176	-28.604359	23.723061	141.174942	38.47118	0.970424	138.743195	32.329605	40.175636	130.765289	35.4003925	20.57303	134.754242	-92.6091105	26.873092	147.595642
-25.231647	-8.588505	153.321747	-28.766043	23.419685	140.842621	NaN	NaN	NaN	32.038715	40.131077	129.70961	NaN	NaN	NaN	NaN	NaN	NaN
-26.565409	-8.609104	152.648026	-28.854996	23.161417	140.742996	NaN	NaN	NaN	31.80584	40.148499	129.22583	NaN	NaN	NaN	NaN	NaN	NaN
-27.880287	-8.576727	151.546448	-28.877964	22.839928	140.700684	NaN	NaN	NaN	31.574444	40.274479	129.028015	NaN	NaN	NaN	NaN	NaN	NaN
-29.123449	-8.474207	149.987839	-28.882561	22.486055	140.613739	NaN	NaN	NaN	31.387611	40.472073	129.139893	NaN	NaN	NaN	NaN	NaN	NaN
-30.364445	-8.227968	148.041626	-28.873447	22.170698	140.397659	37.252415	2.025741	138.098358	31.238832	40.687286	129.489517	34.2456235	21.3565135	133.7939375	-91.9925175	22.9848825	147.0013805
-31.682037	-7.74485	145.930634	-28.89645	21.87785	140.036407	36.39711	2.238673	137.517059	31.147142	40.8932	129.896469	33.772126	21.5659365	133.706764	-91.565026	22.1897635	146.36605
-33.049576	-7.077187	143.853424	-29.002365	21.617563	139.534363	36.498486	2.095875	136.838745	31.052673	41.107838	130.324265	33.7755795	21.6018565	133.581505	-91.7803095	21.6332695	145.487221
-35.139935	-5.745234	141.042801	-29.21876	21.303522	138.765457	36.38361	2.021992	135.651566	30.877539	41.373245	130.730988	33.6305745	21.6976185	133.191277	-92.0680945	20.9094255	144.339637
-36.560406	-4.694213	139.70694	-29.313931	21.153202	138.352478	36.340202	1.983339	134.792419	30.762491	41.500938	130.830872	33.5513465	21.7421385	132.8116455	-92.1792085	20.5642655	143.8933105
-37.976841	-3.536634	138.65448	-29.357647	21.062992	138.055435	36.296932	1.962054	134.016678	30.702124	41.616993	130.812485	33.499528	21.7895235	132.4145815	-92.214822	20.3364605	143.6962885
-39.332161	-2.338497	137.902634	-29.349503	20.979206	137.843018	36.229153	2.01025	133.31926	30.706995	41.701965	130.76944	33.468074	21.8561075	132.04435	-92.16708	20.1023045	143.641686
-40.722179	-1.078707	137.445694	-29.319542	20.906542	137.721939	36.403893	1.886009	132.662582	30.893602	41.461739	130.860458	33.6487475	21.673874	131.76152	-92.2878315	20.13921	143.682358
-42.035313	0.152935	137.28302	-29.290052	20.826859	137.71405	36.345146	1.888405	132.172318	30.877274	41.381203	130.639984	33.61121	21.634804	131.406151	-92.191314	20.018914	144.021949
-43.343876	1.406678	137.448807	-29.224354	20.753349	137.819214	36.292343	1.911649	131.709045	30.958855	41.410099	130.262253	33.625599	21.660874	130.985649	-92.074307	19.845824	144.652779
-45.160561	3.209348	138.129608	-29.039499	20.644777	138.164856	36.265694	1.86404	131.172195	31.031109	41.351974	129.798477	33.6484015	21.608007	130.485336	-91.7273995	19.681547	145.844376
-46.297256	4.415388	138.933563	-28.878	20.526079	138.560822	36.277527	1.820957	130.814789	30.780279	41.480259	129.582031	33.528903	21.650608	130.19841	-91.284903	19.40155	146.923234
-47.330177	5.563999	139.827591	-28.738583	20.346252	139.030045	36.29871	1.745379	130.529465	30.766413	41.440804	129.246933	33.5325615	21.5930915	129.888199	-91.0097275	19.0994125	148.171891
-48.325432	6.698111	140.855118	-28.641361	20.119658	139.536774	36.265026	1.660208	130.252426	30.705462	41.415745	128.989548	33.485244	21.5379765	129.620987	-90.767966	18.7013395	149.452561
-49.252762	7.815447	141.803665	-28.565847	19.856245	140.044037	36.172981	1.620816	130.000885	30.600395	41.335308	128.760345	33.386688	21.478062	129.380615	-90.518382	18.234428	150.707459
-50.070034	8.933688	142.648285	-28.50765	19.558437	140.47435	36.07935	1.542103	129.878525	30.471069	41.243454	128.535278	33.2752095	21.3927785	129.2069015	-90.2905095	17.7240955	151.7417985
-50.817947	10.088195	143.362457	-28.496349	19.245134	140.832993	35.994732	1.389124	129.73558	30.35363	41.137871	128.331406	33.174181	21.2634975	129.033493	-90.166879	17.2267705	152.632493
-51.755333	11.771279	144.021072	-28.496916	18.74629	141.102524	35.887398	1.129	129.546829	30.134449	40.89183	127.920486	33.0109235	21.010415	128.7336575	-90.0047555	16.482165	153.4713905
-52.279247	12.984983	144.320709	-28.517628	18.442915	141.145905	35.808208	0.905912	129.363602	29.959568	40.709244	127.519272	32.883888	20.807578	128.441437	-89.919144	16.078252	153.850373
-52.726467	14.13046	144.463303	-28.532318	18.133484	141.077606	35.711197	0.697638	129.071411	29.76436	40.520123	127.127777	32.7377785	20.6088805	128.099594	-89.8024145	15.6580875	154.055618
-53.032112	15.343216	144.471024	-28.560602	17.815805	140.919662	35.629169	0.500258	128.844116	29.587301	40.30674	126.721451	32.608235	20.403499	127.7827835	-89.729439	15.228111	154.0565405
-53.210892	16.590834	144.290344	-28.56539	17.499149	140.708725	35.581821	0.310679	128.681168	29.432255	40.090115	126.354919	32.507038	20.200397	127.5180435	-89.637818	14.797901	153.8994065
-53.324711	17.870525	143.985947	-28.554264	17.208294	140.450317	35.594913	0.138744	128.513641	29.325815	39.896111	126.144157	32.460364	20.0174275	127.328899	-89.568892	14.3991605	153.571735
-53.33519	19.217793	143.728912	-28.544008	16.913517	140.193085	35.607098	-0.040396	128.331772	29.265314	39.736305	126.057495	32.436206	19.8479545	127.1946335	-89.524222	13.9790795	153.1915365
-53.067825	21.311596	143.311172	-28.542244	16.525106	139.838394	35.55043	-0.299733	127.978455	29.194778	39.587311	125.905418	32.372604	19.643789	126.9419365	-89.457092	13.406423	152.7348515
-52.751774	22.761339	143.230484	-28.586143	16.292446	139.671951	35.402908	-0.448011	127.586044	29.114481	39.527172	125.846077	32.2586945	19.5395805	126.7160605	-89.4309805	13.0453115	152.6278415
-52.304302	24.26741	143.158295	-28.655752	16.0839	139.539871	35.20422	-0.517044	127.195	29.007694	39.460674	125.833496	32.105957	19.471815	126.514248	-89.417461	12.695985	152.565494
-51.723576	25.75511	143.145828	-28.714651	15.897518	139.458313	34.680698	-0.427102	126.987366	28.87221	39.426922	125.917793	31.776454	19.49991	126.4525795	-89.205756	12.295126	152.4640465
-51.060192	27.294788	143.156006	-28.804007	15.753649	139.363251	34.858452	-0.632966	126.568481	28.778156	39.441002	126.204071	31.818304	19.404018	126.386276	-89.426318	12.10328	152.340226
-50.292183	28.840303	143.125458	-28.902328	15.620942	139.262344	34.397907	-0.42239	126.523529	28.728373	39.492817	126.637505	31.56314	19.5352135	126.580517	-89.367796	11.7066705	151.944171
-49.445999	30.412527	143.069702	-29.002726	15.494773	139.067551	34.302284	-0.397675	126.365295	28.688156	39.558605	127.083496	31.49522	19.580465	126.7243955	-89.500672	11.409081	151.4107065
-47.961956	32.678749	142.835754	-29.171637	15.374656	138.459961	34.209885	-0.320128	126.076088	28.722486	39.628632	127.989792	31.4661855	19.654252	127.03294	-89.8094595	11.09506	149.886982
-46.862362	34.164951	142.547028	-29.330364	15.304646	137.84024	34.13958	-0.269203	125.861931	28.822868	39.656799	128.691284	31.481224	19.693798	127.2766075	-90.141952	10.915494	148.4038725
-45.70665	35.571327	142.104691	-29.500698	15.305855	137.082504	34.112804	-0.2605	125.662659	28.958723	39.631073	129.456345	31.5357635	19.6852865	127.559502	-90.5371595	10.9264235	146.605506
-44.467583	36.924309	141.696075	-29.688019	15.394455	136.239319	34.116604	-0.197497	125.48674	29.353767	39.435173	130.041122	31.7351855	19.618838	127.763931	-91.1112235	11.170072	144.714707
-43.158005	38.14537	141.195236	-29.879948	15.540915	135.333832	34.164642	-0.122863	125.327087	NaN	NaN	NaN	NaN	NaN	NaN	NaN	NaN	NaN
-41.812126	39.214127	140.739075	-29.989025	15.828903	134.504578	34.164341	-0.142211	125.311043	NaN	NaN	NaN	NaN	NaN	NaN	NaN	NaN	NaN
-40.416424	40.166168	140.402267	-30.245024	15.990664	133.730133	34.186085	-0.148315	125.337364	NaN	NaN	NaN	NaN	NaN	NaN	NaN	NaN	NaN
-38.28476	41.220486	139.930359	-30.41391	16.354357	132.776093	34.377705	-0.230233	125.627808	NaN	NaN	NaN	NaN	NaN	NaN	NaN	NaN	NaN
-36.870319	41.713779	139.841492	-30.477983	16.578325	132.390381	34.504353	-0.337876	125.87191	NaN	NaN	NaN	NaN	NaN	NaN	NaN	NaN	NaN
-35.425327	41.990021	139.723145	-30.478359	16.804619	132.130463	34.666012	-0.36526	126.177307	NaN	NaN	NaN	NaN	NaN	NaN	NaN	NaN	NaN
-34.013096	42.044907	139.640869	-30.457739	17.012379	131.974716	34.839436	-0.485982	126.574768	NaN	NaN	NaN	NaN	NaN	NaN	NaN	NaN	NaN
-32.596371	41.949089	139.57251	-30.41066	17.195692	131.983459	35.012249	-0.613561	126.942017	NaN	NaN	NaN	NaN	NaN	NaN	NaN	NaN	NaN
-31.181017	41.662025	139.450745	-30.329901	17.387442	132.107132	35.563236	-0.861896	127.228256	NaN	NaN	NaN	NaN	NaN	NaN	NaN	NaN	NaN
-29.813841	41.15807	139.291962	-30.238134	17.570282	132.312729	35.739876	-0.990295	127.749863	NaN	NaN	NaN	NaN	NaN	NaN	NaN	NaN	NaN
-27.781042	40.115047	138.985092	-30.092197	17.831173	132.783859	35.988121	-1.237601	128.514404	NaN	NaN	NaN	NaN	NaN	NaN	NaN	NaN	NaN
-26.482594	39.192631	138.767319	-30.015829	18.027271	133.151352	36.123932	-1.399332	129.073715	NaN	NaN	NaN	NaN	NaN	NaN	NaN	NaN	NaN
-25.202841	38.092392	138.555832	-29.960875	18.202227	133.551208	36.193459	-1.543966	129.636002	NaN	NaN	NaN	NaN	NaN	NaN	NaN	NaN	NaN
-23.987961	36.823402	138.354462	-29.912191	18.345352	133.96637	36.228008	-1.652867	130.157623	NaN	NaN	NaN	NaN	NaN	NaN	NaN	NaN	NaN
-22.812679	35.385029	138.169098	-29.879177	18.497908	134.419968	36.124947	-1.829097	130.803055	NaN	NaN	NaN	NaN	NaN	NaN	NaN	NaN	NaN
-21.731237	33.820251	138.016861	-29.846352	18.669586	134.902298	36.023487	-2.040751	131.39592	NaN	NaN	NaN	NaN	NaN	NaN	NaN	NaN	NaN
-20.6758	32.133945	137.948944	-29.815662	18.861406	135.413544	36.034813	-2.034395	131.808334	NaN	NaN	NaN	NaN	NaN	NaN	NaN	NaN	NaN
-19.245043	29.423765	137.959	-29.799685	19.165176	136.123077	35.749672	-2.201002	132.692566	NaN	NaN	NaN	NaN	NaN	NaN	NaN	NaN	NaN
-18.372952	27.51745	138.021744	-29.791775	19.356773	136.570099	35.568111	-2.313428	133.233978	NaN	NaN	NaN	NaN	NaN	NaN	NaN	NaN	NaN
-17.56859	25.584911	138.120239	-29.800781	19.537098	136.940903	35.426315	-2.434395	133.786789	NaN	NaN	NaN	NaN	NaN	NaN	NaN	NaN	NaN
-16.786066	23.590193	138.270065	-29.764166	19.698963	137.246353	35.432018	-2.504652	134.408752	NaN	NaN	NaN	NaN	NaN	NaN	NaN	NaN	NaN
-16.066572	21.626047	138.499161	-29.704523	19.851885	137.481613	35.505817	-2.586678	135.107559	NaN	NaN	NaN	NaN	NaN	NaN	NaN	NaN	NaN
-15.369042	19.664114	138.733139	-29.599243	19.971136	137.577606	NaN	NaN	NaN	NaN	NaN	NaN	NaN	NaN	NaN	NaN	NaN	NaN
-14.717679	17.784046	139.042816	-29.407951	20.063614	137.58432	NaN	NaN	NaN	NaN	NaN	NaN	NaN	NaN	NaN	NaN	NaN	NaN
-13.88443	15.114556	139.681061	-29.075932	20.176476	137.492691	NaN	NaN	NaN	NaN	NaN	NaN	NaN	NaN	NaN	NaN	NaN	NaN
-13.399302	13.521391	140.108566	-28.858719	20.220579	137.401382	NaN	NaN	NaN	NaN	NaN	NaN	NaN	NaN	NaN	NaN	NaN	NaN
-12.998596	12.038178	140.533691	-28.627686	20.251667	137.331573	NaN	NaN	NaN	NaN	NaN	NaN	NaN	NaN	NaN	NaN	NaN	NaN
-12.701103	10.696105	140.947388	-28.428051	20.225046	137.290222	NaN	NaN	NaN	NaN	NaN	NaN	NaN	NaN	NaN	NaN	NaN	NaN
-12.444516	9.500844	141.183563	-28.258265	20.145611	137.271622	NaN	NaN	NaN	NaN	NaN	NaN	NaN	NaN	NaN	NaN	NaN	NaN
-12.281879	8.422719	141.262146	-28.121778	20.023647	137.314606	NaN	NaN	NaN	NaN	NaN	NaN	NaN	NaN	NaN	NaN	NaN	NaN
-12.19898	7.459538	141.127365	-28.009724	19.835653	137.413589	37.218117	-2.203861	138.242661	NaN	NaN	NaN	NaN	NaN	NaN	NaN	NaN	NaN
-12.181152	6.217225	140.6689	-27.912748	19.498116	137.608856	37.604538	-2.192005	137.442001	NaN	NaN	NaN	NaN	NaN	NaN	NaN	NaN	NaN
-12.21928	5.488935	140.129272	-27.874655	19.210316	137.644577	NaN	NaN	NaN	NaN	NaN	NaN	NaN	NaN	NaN	NaN	NaN	NaN
-12.312135	4.848459	139.47612	-27.858772	18.921953	137.601974	NaN	NaN	NaN	NaN	NaN	NaN	NaN	NaN	NaN	NaN	NaN	NaN
-12.456198	4.282113	138.800201	-27.869303	18.655859	137.443726	NaN	NaN	NaN	NaN	NaN	NaN	NaN	NaN	NaN	NaN	NaN	NaN
-12.679376	3.754014	138.129639	-27.902142	18.445742	137.166214	NaN	NaN	NaN	NaN	NaN	NaN	NaN	NaN	NaN	NaN	NaN	NaN
-12.957628	3.240272	137.531265	-27.923367	18.314823	136.843658	NaN	NaN	NaN	NaN	NaN	NaN	NaN	NaN	NaN	NaN	NaN	NaN
-13.333414	2.738924	137.011627	-27.943134	18.272785	136.514572	38.150711	-1.366998	134.439758	NaN	NaN	NaN	NaN	NaN	NaN	NaN	NaN	NaN
-14.001439	2.032584	136.36853	-27.966419	18.335279	136.047058	38.024242	-1.111506	134.043091	NaN	NaN	NaN	NaN	NaN	NaN	NaN	NaN	NaN
-14.493617	1.521973	136.07283	-27.976227	18.449856	135.7397	37.973587	-0.951211	133.956177	NaN	NaN	NaN	NaN	NaN	NaN	NaN	NaN	NaN
-15.092248	0.987493	135.921432	-27.968084	18.593281	135.450516	37.90184	-0.847105	133.952698	NaN	NaN	NaN	NaN	NaN	NaN	NaN	NaN	NaN
-15.725842	0.461821	135.908768	-27.942711	18.760616	135.191971	37.892826	-0.754933	134.239166	32.602547	38.445766	135.559875	35.2476865	18.8454165	134.8995205	-91.1331085	18.6758155	135.4844215
-16.453325	-0.075097	135.991943	-27.930698	18.929064	134.9366	37.861378	-0.624718	134.388306	32.647095	38.557896	135.124603	35.2542365	18.966589	134.7564545	-91.1156325	18.891539	135.1167455
-17.197269	-0.579896	136.124496	-27.877415	19.075922	134.682861	37.883698	-0.511047	134.564575	32.759647	38.734417	134.557114	35.3216725	19.111685	134.5608445	-91.0765025	19.040159	134.8048775
-17.985098	-1.089579	136.375702	-27.788465	19.198006	134.454208	37.935452	-0.366506	134.735474	32.878815	38.872208	133.975189	35.4071335	19.252851	134.3553315	-90.9840635	19.143161	134.5530845
-19.267052	-1.708524	136.876099	-27.589222	19.292276	134.19899	NaN	NaN	NaN	32.780743	39.167236	133.074158	NaN	NaN	NaN	NaN	NaN	NaN
-20.229256	-2.035224	137.312836	-27.452806	19.331589	134.105286	NaN	NaN	NaN	32.941437	39.242172	132.329742	NaN	NaN	NaN	NaN	NaN	NaN
-21.189522	-2.301826	137.750488	-27.306646	19.330818	134.025314	NaN	NaN	NaN	32.963161	39.322598	131.608765	NaN	NaN	NaN	NaN	NaN	NaN
-22.223133	-2.387263	138.130829	-27.1831	19.325953	133.960587	NaN	NaN	NaN	32.997074	39.335724	130.850922	NaN	NaN	NaN	NaN	NaN	NaN
-23.318825	-2.42058	138.47757	-27.069149	19.302864	133.91394	NaN	NaN	NaN	33.03162	39.317616	130.117569	NaN	NaN	NaN	NaN	NaN	NaN
-24.474028	-2.343621	138.69191	-26.968607	19.263235	133.891663	38.223309	0.661606	135.462875	33.043259	39.288799	129.453552	35.633284	19.9752025	132.4582135	-89.570498	18.5512675	135.3251125
-25.623777	-2.11202	138.771896	-26.877563	19.174681	133.936066	38.53727	0.594741	135.308334	33.032177	39.222168	128.84906	35.7847235	19.9084545	132.078697	-89.5398495	18.4409075	135.793435
-27.465858	-1.557408	138.723831	-26.729792	18.914063	134.149673	38.815903	0.521153	134.964935	32.975815	39.171913	128.125641	35.895859	19.846533	131.545288	-89.355443	17.981593	136.754058
-28.741173	-1.040373	138.580353	-26.634335	18.674015	134.403137	38.934994	0.461525	134.680313	32.872158	39.124493	127.691231	35.903576	19.793009	131.185772	-89.172246	17.555021	137.620502
-30.029354	-0.373142	138.442261	-26.520708	18.384005	134.702545	39.094398	0.36425	134.279831	32.741459	39.108215	127.268372	35.9179285	19.7362325	130.7741015	-88.9593445	17.0317775	138.6309885
-31.356379	0.473759	138.297623	-26.387358	18.061144	135.049026	39.238884	0.294697	133.771439	32.586079	39.08707	126.915215	35.9124815	19.6908835	130.343327	-88.6871975	16.4314045	139.754725
-32.666992	1.450197	138.241013	-26.224705	17.707813	135.42955	39.503986	0.125235	133.256516	32.424759	39.050819	126.558533	35.9643725	19.588027	129.9075245	-88.4137825	15.827599	140.9515755
-34.019958	2.604073	138.21962	-26.048601	17.32729	135.808441	39.851074	-0.079721	132.713409	32.285099	39.023628	126.201271	36.0680865	19.4719535	129.45734	-88.1652885	15.1826265	142.159542
-35.329559	3.847824	138.2258	-25.85375	16.918152	136.136703	40.053059	-0.268197	132.187683	32.185612	39.014839	125.888969	36.1193355	19.373321	129.038326	-87.8268355	14.462983	143.23508
-37.26012	6.004829	138.282288	-25.555975	16.288197	136.560959	40.153145	-0.476891	131.423645	32.090294	38.959801	125.488457	36.1217195	19.241455	128.456051	-87.2336695	13.334939	144.665867
-38.52018	7.58674	138.367355	-25.332455	15.86667	136.78093	40.591526	-0.869493	130.73732	32.052467	38.915359	125.183128	36.3219965	19.022933	127.960224	-86.9869065	12.710407	145.601636
-39.661114	9.210653	138.370178	-25.100098	15.454968	136.866592	40.662956	-0.914381	130.070206	32.028496	38.886635	124.952438	36.345726	18.986127	127.511322	-86.545922	11.923809	146.221862
-40.771431	10.951426	138.356201	-24.910843	15.059987	136.825272	40.623756	-1.00471	129.37146	32.019371	38.874344	124.837585	36.3215635	18.934817	127.1045225	-86.1432495	11.185157	146.5460215
-41.832359	12.73565	138.286804	-24.826115	14.692584	136.682968	40.462482	-1.176896	128.612335	32.001366	38.830067	124.820564	36.231924	18.8265855	126.7164495	-85.884154	10.5585825	146.6494865
-42.867912	14.576332	138.278015	-24.851768	14.378799	136.512421	40.112419	-1.323845	127.7715	31.985851	38.743279	124.981201	36.049135	18.709717	126.3763505	-85.752671	10.047881	146.6484915
-43.833466	16.464216	138.516434	-24.96818	14.132428	136.393051	39.572681	-1.445296	126.957169	31.982847	38.645756	125.247101	35.777764	18.60023	126.102135	-85.714124	9.664626	146.683967
-45.034946	19.249727	139.326691	-25.226954	13.915875	136.47139	38.646534	-1.535447	125.790344	31.979252	38.442394	125.67865	35.312893	18.4534735	125.734497	-85.766801	9.3782765	147.208283
-45.67749	21.106096	140.158035	-25.429287	13.880986	136.68541	37.742245	-1.379374	125.282967	31.979856	38.334698	126.070038	34.8610505	18.477662	125.6765025	-85.7196245	9.28431	147.6943175
-46.202293	22.83518	141.062653	-25.598207	13.950515	137.001587	37.197216	-1.359104	124.85125	31.963602	38.246098	126.42189	34.580409	18.443497	125.63657	-85.776823	9.457533	148.366604
-46.60701	24.475687	142.053726	-25.805208	14.051875	137.382523	36.705379	-1.309303	124.450974	31.937281	38.231888	126.778938	34.32133	18.4612925	125.614956	-85.931746	9.6424575	149.15009
-46.875675	26.05389	142.988983	-25.968834	14.258799	137.759003	36.2327	-1.212906	124.137115	31.881985	38.301872	127.130997	34.0573425	18.544483	125.634056	-85.9950105	9.973115	149.88395
-47.067215	27.505667	143.833633	-26.116583	14.431604	138.098297	35.879005	-1.08748	123.978043	31.807405	38.394478	127.388344	33.843205	18.653499	125.6831935	-86.076371	10.209709	150.5134005
-47.116417	28.850973	144.483597	-26.226524	14.636847	138.370163	35.629848	-0.958783	123.866714	31.760582	38.516514	127.608002	33.695215	18.7788655	125.737358	-86.148263	10.4948285	151.002968
-47.004044	30.704388	145.08374	-26.363949	14.980867	138.565048	35.409981	-0.730386	123.816719	31.712999	38.759007	127.7939	33.56149	19.0143105	125.8053095	-86.289388	10.9474235	151.3247865
-46.812721	31.799639	145.105499	-26.471626	15.184811	138.562469	35.340332	-0.593715	123.827194	31.68445	38.920479	127.82608	33.512391	19.163382	125.826637	-86.455643	11.20624	151.298301
-46.550449	32.817631	144.818527	-26.599974	15.404752	138.400513	35.294556	-0.496244	123.816124	31.651672	39.042206	127.797684	33.473114	19.272981	125.806904	-86.673062	11.536523	150.994122
-46.181671	33.756161	144.235809	-26.764837	15.607445	138.035294	35.226063	-0.419763	123.82988	31.61698	39.144943	127.659843	33.4215215	19.36259	125.7448615	-86.9511955	11.8523	150.3257265
-45.72208	34.63596	143.411179	-26.955118	15.837553	137.487305	35.204662	-0.391616	123.750862	31.561398	39.209141	127.497757	33.38303	19.4087625	125.6243095	-87.293266	12.2663435	149.3503005
-45.126194	35.436657	142.514938	-27.145922	16.064043	136.855621	35.150364	-0.35558	123.600899	31.497311	39.257652	127.294052	33.3238375	19.451036	125.4474755	-87.6156815	12.67705	148.2637665
-44.417271	36.126579	141.710373	-27.345871	16.315876	136.288422	35.005932	-0.263764	123.450386	31.443388	39.307144	127.019516	33.22466	19.52169	125.234951	-87.916402	13.110062	147.341893
-43.106796	36.967007	140.638977	-27.655182	16.608017	135.668396	34.718445	-0.18126	123.278557	31.337059	39.369659	126.732727	33.027752	19.5941995	125.005642	-88.338116	13.6218345	146.33115
-41.9786	37.410309	140.017593	-27.818707	16.806009	135.424316	34.512619	-0.144121	123.275246	31.250122	39.409172	126.574493	32.8813705	19.6325255	124.9248695	-88.5187845	13.9794925	145.9237625
-40.776627	37.761684	139.496368	-27.949411	16.990183	135.279526	34.4263	-0.149946	123.329651	31.19058	39.468166	126.45993	32.80844	19.65911	124.8947905	-88.707262	14.321256	145.6642615
-39.46735	38.067375	138.98378	-28.074322	17.192764	135.21991	34.319069	-0.147204	123.457443	31.125626	39.532143	126.336754	32.7223475	19.6924695	124.8970985	-88.8709915	14.6930585	145.5427215
-37.952843	38.293636	138.483124	-28.206444	17.383074	135.157913	34.238495	-0.140641	123.663177	31.068165	39.571529	126.289917	32.65333	19.715444	124.976547	-89.066218	15.050704	145.339279
-36.400604	38.479267	137.885468	-28.376955	17.562828	135.041565	34.190544	-0.162494	123.890984	31.026606	39.590939	126.299141	32.608575	19.7142225	125.0950625	-89.362485	15.4114335	144.9880675
-34.764755	38.636513	137.145889	-28.568039	17.827473	134.800262	34.140984	-0.229482	124.144707	30.988237	39.617088	126.384773	32.5646105	19.693803	125.26474	-89.7006885	15.961143	144.335784
-32.109203	38.849216	135.710007	-29.023108	18.271826	134.014267	34.015671	-0.26018	124.67672	31.014139	39.649452	126.745438	32.514905	19.694636	125.711079	-90.561121	16.849016	142.317455
-30.274534	38.952339	134.688965	-29.445822	18.635227	133.217514	33.903522	-0.313568	125.04628	31.008551	39.709698	127.220001	32.4560365	19.698065	126.1331405	-91.3476805	17.572389	140.3018875
-28.406166	39.013447	133.772766	-29.913923	19.028242	132.306519	33.708721	-0.318462	125.335297	30.965025	39.779644	127.828194	32.336873	19.730591	126.5817455	-92.164719	18.325893	138.0312925
-26.45908	38.982521	133.128967	-30.361103	19.36404	131.519333	33.457684	-0.235372	125.622536	30.87833	39.88131	128.481384	32.168007	19.822969	127.05196	-92.890213	18.905111	135.986706
-24.50248	38.861195	132.82901	-30.659973	19.686516	130.967377	33.299019	-0.164448	125.894356	30.781555	39.984638	129.059586	32.040287	19.910095	127.476971	-93.360233	19.462937	134.457783
-22.460022	38.6339	132.805573	-30.863794	19.990709	130.568939	33.2188	-0.149821	126.165237	31.015989	39.972202	129.636612	32.1173945	19.9111905	127.9009245	-93.8449825	20.0702275	133.2369535
-20.462063	38.329144	132.937378	-30.997843	20.324476	130.32103	33.246769	-0.120307	126.45533	30.985939	40.104698	130.457123	32.116354	19.9921955	128.4562265	-94.11204	20.6567565	132.1858335
-17.467455	37.63438	133.478867	-31.127125	20.789846	130.134186	33.702927	-0.235042	127.024162	NaN	NaN	NaN	NaN	NaN	NaN	NaN	NaN	NaN
-15.551606	37.070896	133.915558	-31.171148	21.070072	130.058334	33.763702	-0.146227	127.562729	NaN	NaN	NaN	NaN	NaN	NaN	NaN	NaN	NaN
-13.645843	36.375298	134.396347	-31.212326	21.334036	130.034103	33.849319	-0.042932	128.138809	NaN	NaN	NaN	NaN	NaN	NaN	NaN	NaN	NaN
-11.888633	35.578938	134.919296	-31.23933	21.550617	130.028397	33.915634	-0.022278	128.79245	NaN	NaN	NaN	NaN	NaN	NaN	NaN	NaN	NaN
-10.12073	34.662121	135.424057	-31.228764	21.790655	130.094742	33.996674	-0.002079	129.44165	NaN	NaN	NaN	NaN	NaN	NaN	NaN	NaN	NaN
-8.51351	33.677681	135.90889	-31.204493	22.009613	130.21373	34.041882	-0.053294	130.078827	NaN	NaN	NaN	NaN	NaN	NaN	NaN	NaN	NaN
-6.906165	32.578529	136.35881	-31.144159	22.204365	130.313049	34.0411	-0.081446	130.66745	NaN	NaN	NaN	NaN	NaN	NaN	NaN	NaN	NaN
-4.783038	30.783752	136.908859	-31.079636	22.522808	130.496933	34.039597	-0.016378	131.415588	NaN	NaN	NaN	NaN	NaN	NaN	NaN	NaN	NaN
-3.480996	29.486673	137.203903	-31.059185	22.732769	130.622238	33.951473	-0.03413	131.975281	NaN	NaN	NaN	NaN	NaN	NaN	NaN	NaN	NaN
-2.335834	28.120985	137.471649	-31.039852	22.933527	130.677261	33.833172	-0.000164	132.410522	NaN	NaN	NaN	NaN	NaN	NaN	NaN	NaN	NaN
-1.25086	26.665731	137.66246	-31.049061	23.100269	130.632156	33.726292	0.105137	132.87825	NaN	NaN	NaN	NaN	NaN	NaN	NaN	NaN	NaN
-0.380675	25.146147	137.822601	-31.067886	23.256319	130.555481	33.634132	0.195816	133.36586	NaN	NaN	NaN	NaN	NaN	NaN	NaN	NaN	NaN
0.462492	23.583094	137.969437	-31.067816	23.378328	130.490051	33.592228	0.260122	133.804642	NaN	NaN	NaN	NaN	NaN	NaN	NaN	NaN	NaN
1.077757	21.95529	138.076263	-31.052198	23.48278	130.442886	33.612816	0.320086	134.086197	NaN	NaN	NaN	NaN	NaN	NaN	NaN	NaN	NaN
1.868639	19.464359	138.153259	-30.959877	23.604473	130.337112	33.606606	0.27136	134.490524	NaN	NaN	NaN	NaN	NaN	NaN	NaN	NaN	NaN
2.169739	17.763344	138.128632	-30.895216	23.645716	130.246567	33.614357	0.227942	134.613312	NaN	NaN	NaN	NaN	NaN	NaN	NaN	NaN	NaN
2.377185	16.057896	138.014069	-30.844301	23.667885	130.133606	33.617332	0.175906	134.687164	NaN	NaN	NaN	NaN	NaN	NaN	NaN	NaN	NaN
2.461116	14.308628	137.844925	-30.816725	23.649376	130.035812	33.646603	0.147182	134.691986	NaN	NaN	NaN	NaN	NaN	NaN	NaN	NaN	NaN
2.330177	12.548381	137.713715	-30.817341	23.604832	129.925613	33.679729	0.134844	134.668701	NaN	NaN	NaN	NaN	NaN	NaN	NaN	NaN	NaN
2.133557	10.776501	137.449677	-30.823076	23.518444	129.822327	33.718895	0.103107	134.68692	NaN	NaN	NaN	NaN	NaN	NaN	NaN	NaN	NaN
1.733216	8.981254	137.233109	-30.846611	23.439558	129.739395	33.764709	0.041297	134.699234	NaN	NaN	NaN	NaN	NaN	NaN	NaN	NaN	NaN
0.943713	6.261397	136.884003	-30.842215	23.317789	129.666183	33.840904	-0.046189	134.717789	NaN	NaN	NaN	NaN	NaN	NaN	NaN	NaN	NaN
0.205159	4.455679	136.709763	-30.821068	23.257042	129.64003	33.882305	-0.092332	134.69574	NaN	NaN	NaN	NaN	NaN	NaN	NaN	NaN	NaN
-0.663234	2.676446	136.530304	-30.783621	23.231382	129.639557	33.890076	-0.142044	134.664368	NaN	NaN	NaN	NaN	NaN	NaN	NaN	NaN	NaN
-1.671144	0.902499	136.534851	-30.716286	23.236542	129.766113	33.920036	-0.151065	134.67012	NaN	NaN	NaN	NaN	NaN	NaN	NaN	NaN	NaN
-2.847232	-0.819875	136.803207	-30.635595	23.281088	130.051102	33.961178	-0.10647	134.691559	NaN	NaN	NaN	NaN	NaN	NaN	NaN	NaN	NaN
-4.18772	-2.500918	137.361008	-30.549654	23.309492	130.442078	34.035877	-0.004713	134.812515	NaN	NaN	NaN	NaN	NaN	NaN	NaN	NaN	NaN
-5.662429	-4.088672	138.111542	-30.466944	23.361311	130.942505	34.101501	0.075062	135.041229	31.026697	41.424824	133.836227	32.564099	20.749943	134.438728	-93.497987	25.972679	127.446282
-8.152524	-6.294527	139.744492	-30.379456	23.376402	131.814926	34.2598	0.287379	135.452164	31.362963	41.480637	132.685532	32.8113815	20.884008	134.068848	-93.5702935	25.868796	129.561004
-9.908508	-7.643602	140.917175	-30.335772	23.342716	132.431	NaN	NaN	NaN	31.441116	41.517448	131.969437	NaN	NaN	NaN	NaN	NaN	NaN
-11.740205	-8.875508	142.085739	-30.291304	23.26721	133.04245	NaN	NaN	NaN	31.37748	41.573437	131.391159	NaN	NaN	NaN	NaN	NaN	NaN
-13.627614	-9.999157	143.092636	-30.245975	23.156179	133.612122	NaN	NaN	NaN	31.335306	41.526657	130.874268	NaN	NaN	NaN	NaN	NaN	NaN
-15.601686	-10.972238	143.948059	-30.168053	23.001026	134.094498	NaN	NaN	NaN	31.271189	41.468899	130.498047	NaN	NaN	NaN	NaN	NaN	NaN
-17.655182	-11.813831	144.551987	-30.089676	22.808031	134.4814	NaN	NaN	NaN	31.20903	41.416687	130.180283	NaN	NaN	NaN	NaN	NaN	NaN
-19.701958	-12.534523	144.899841	-30.018784	22.584745	134.773117	NaN	NaN	NaN	31.161612	41.360672	129.852753	NaN	NaN	NaN	NaN	NaN	NaN
-22.792053	-13.407469	145.108765	-29.863115	22.211472	135.011856	NaN	NaN	NaN	31.147633	41.285854	129.420883	NaN	NaN	NaN	NaN	NaN	NaN
-24.934816	-13.775444	145.109512	-29.791441	21.989824	135.102325	NaN	NaN	NaN	31.115955	41.22908	129.029816	NaN	NaN	NaN	NaN	NaN	NaN
-27.056217	-13.97295	145.040131	-29.679096	21.752848	135.15535	35.314213	1.300603	136.469452	31.10503	41.155178	128.561813	33.2096215	21.2278905	132.5156325	-92.5678135	22.2778055	137.7950675
-29.251337	-13.962984	145.078247	-29.572701	21.546598	135.181381	35.622204	1.26974	136.064056	31.078362	41.065842	128.015137	33.350283	21.167791	132.0395965	-92.495685	21.925405	138.3231655
-31.422806	-13.770962	145.018265	-29.444984	21.338902	135.189117	35.897564	1.260448	135.721252	31.077263	40.973793	127.384659	33.4874135	21.1171205	131.5529555	-92.3773815	21.5606835	138.8252785
-33.582115	-13.393831	144.991898	-29.299147	21.129892	135.19809	36.015606	1.34725	135.370331	31.067831	40.901344	126.724312	33.5417185	21.124297	131.0473215	-92.1400125	21.135487	139.3488585
-35.747192	-12.829256	144.959473	-29.117064	20.886854	135.284271	36.235653	1.368654	134.93013	31.014452	40.878235	126.015495	33.6250525	21.1234445	130.4728125	-91.8591805	20.6502635	140.0957295
-38.973236	-11.583996	145.065811	-28.812117	20.439695	135.70343	36.564571	1.478517	134.073151	30.859232	40.881512	124.967697	33.7119015	21.1800145	129.520424	-91.3361355	19.6993755	141.886436
-40.96228	-10.622796	145.110077	-28.538767	20.030962	136.177338	36.824314	1.461881	133.479553	30.674929	40.875988	124.411812	33.7496215	21.1689345	128.9456825	-90.8271555	18.8929895	143.4089935
-43.083046	-9.371233	145.248596	-28.220888	19.539354	136.750916	37.12743	1.356328	132.827911	30.457077	40.884357	123.955574	33.7922535	21.1203425	128.3917425	-90.2340295	17.9583655	145.1100895
-45.041702	-8.021641	145.470901	-27.793301	19.003626	137.400604	37.395775	1.221228	132.128723	30.247889	40.877594	123.639343	33.821832	21.049411	127.884033	-89.408434	16.957841	146.917175
-46.957397	-6.471968	145.803497	-27.36389	18.385256	138.153046	37.791138	0.935544	131.332596	30.100096	40.867653	123.433945	33.945617	20.9015985	127.3832705	-88.673397	15.8689135	148.9228215
-49.034927	-4.41699	146.580338	-26.967648	17.755404	138.976089	37.773621	0.713194	130.439575	29.949713	40.887203	123.384789	33.861667	20.8001985	126.912182	-87.796963	14.7106095	151.039996
NaN	NaN	NaN	-26.667305	17.160021	139.829315	37.542351	0.483815	129.61647	29.806149	40.925629	123.50193	33.67425	20.704722	126.5592	-87.00886	13.61532	153.09943
NaN	NaN	NaN	-26.518839	16.486567	141.01236	36.871574	0.280449	128.466766	29.559109	41.116814	124.089172	33.2153415	20.6986315	126.277969	-86.2530195	12.2745025	155.746751
-54.120117	1.912068	148.750122	-26.663313	16.179249	141.651611	36.330559	0.255431	127.83654	29.34877	41.309311	124.559532	32.8396645	20.782371	126.198036	-86.1662905	11.576127	157.105186
-55.511791	3.992321	149.231018	-26.931149	15.944648	142.071228	35.758732	0.254627	127.280746	29.084454	41.462566	125.052139	32.421593	20.8585965	126.1664425	-86.283891	11.0306995	157.9760135
-56.779289	6.113215	149.557419	-27.28083	15.719679	142.275162	34.761475	0.529178	126.82222	28.803413	41.607124	125.495827	31.782444	21.068151	126.1590235	-86.344104	10.371207	158.3913005
-57.871109	8.237265	149.726913	-27.597591	15.510988	142.252472	34.667244	0.370848	126.161003	28.537703	41.712048	125.786949	31.6024735	21.041448	125.973976	-86.7976555	9.980528	158.530968
-58.775204	10.38165	149.686035	-27.845488	15.33775	142.066559	33.941196	0.621924	125.814941	28.308832	41.30724	125.942055	31.125014	20.964582	125.878498	-86.81599	9.710918	158.25462
-59.563984	12.499187	149.539215	-28.080475	15.164675	141.695053	33.623817	0.667501	125.317642	28.195127	41.80175	126.062477	30.909472	21.2346255	125.6900595	-87.070422	9.0947245	157.7000465
-60.373409	15.648963	149.047668	-28.395426	15.048589	141.028687	33.195019	0.685848	124.763191	28.147455	41.837311	126.142632	30.671237	21.2615795	125.4529115	-87.462089	8.8355985	156.6044625
-60.69973	17.734489	148.695511	-28.595856	15.031579	140.615311	32.970081	0.700578	124.433502	28.117308	41.830803	126.099083	30.5436945	21.2656905	125.2662925	-87.7354065	8.7974675	155.9643295
-60.842247	19.784664	148.310806	-28.803078	15.088211	140.241272	32.748608	0.676258	124.14743	28.108797	41.849133	126.087341	30.4287025	21.2626955	125.1173855	-88.0348585	8.9137265	155.3651585
-60.823513	21.787119	147.965866	-29.020267	15.158653	139.867538	32.50695	0.67977	123.906792	28.059864	41.865452	126.027657	30.283407	21.272611	124.9672245	-88.323941	9.044695	154.7678515
-60.641457	23.763678	147.515579	-29.267715	15.27706	139.528763	32.288788	0.699926	123.776421	27.956596	41.901733	125.952469	30.122692	21.3008295	124.864445	-88.658122	9.2532905	154.193081
-60.356747	25.723537	146.970062	-29.555527	15.445663	139.183578	32.076698	0.740576	123.706566	27.826401	41.984802	125.907013	29.9515495	21.362689	124.8067895	-89.0626035	9.528637	153.5603665
-59.903355	27.668901	146.372147	-29.847263	15.659851	138.839264	32.170868	0.619343	123.501709	27.711952	42.084702	125.876381	29.94141	21.3520225	124.689045	-89.635936	9.9676795	152.989483
-58.936562	30.523232	145.453064	-30.344967	16.020298	138.373276	31.450199	0.912244	123.651352	27.525654	42.232216	125.84597	29.4879265	21.57223	124.748661	-90.1778605	10.468366	151.997891
-58.134205	32.404469	144.783005	-30.719576	16.312941	138.063034	31.154575	0.998085	123.719536	27.386719	42.34808	125.91404	29.270647	21.6730825	124.816788	-90.709799	10.9527995	151.30928
-57.195328	34.25367	144.144043	-31.075325	16.667284	137.726563	31.21615	0.936793	123.58931	27.247513	42.507023	126.022652	29.2318315	21.721908	124.805981	-91.3824815	11.61266	150.647145
-56.114738	36.081848	143.358536	-31.479677	17.015207	137.31218	30.625454	1.333487	123.787727	27.127562	42.724022	126.167229	28.876508	22.0287545	124.977478	-91.835862	12.0016595	149.646882
-54.925491	37.829433	142.619904	-31.900173	17.384594	136.812851	30.353928	1.553627	123.80545	26.982433	42.939735	126.381897	28.6681805	22.246681	125.0936735	-92.4685265	12.522507	148.5320285
-53.574257	39.555897	141.900131	-32.234989	17.769678	136.286987	30.109879	1.866076	123.749733	26.816317	43.186417	126.61039	28.463098	22.5262465	125.1800615	-92.933076	13.0131095	147.3939125
-52.135258	41.193298	141.338516	-32.58844	18.099209	135.769608	29.94656	2.14385	123.697426	26.658545	43.445023	126.855072	28.3025525	22.7944365	125.276249	-93.4794325	13.4039815	146.262967
-49.706337	43.489483	140.598419	-33.070637	18.553776	135.002441	29.690346	2.543119	123.515083	26.45225	43.820545	127.331253	28.071298	23.181832	125.423168	-94.212572	13.92572	144.581714
-47.958439	44.943584	140.095444	-33.408661	18.844244	134.402786	29.567444	2.769589	123.520218	26.323679	44.05254	127.651215	27.9455615	23.4110645	125.5857165	-94.7628835	14.2774235	143.2198555
-46.18845	46.273396	139.574814	-33.776192	19.172926	133.791489	29.420937	2.937722	123.489357	26.169746	44.209843	128.041199	27.7953415	23.5737825	125.765278	-95.3477255	14.7720695	141.8177
-44.327839	47.592854	138.885437	-34.147202	19.579992	133.03476	29.283915	3.131557	123.510048	26.043713	44.333378	128.529709	27.663814	23.7324675	126.0198785	-95.958218	15.4275165	140.0496415
-42.451321	48.829887	138.03598	-34.513226	20.066553	132.166794	29.198078	3.291048	123.76033	25.943985	44.427601	129.01062	27.5710315	23.8593245	126.385475	-96.5974835	16.2737815	137.948113
-40.466297	49.979939	137.120575	-34.810768	20.55212	131.181915	29.211361	3.370379	123.97448	25.889566	44.477711	129.513718	27.5504635	23.924045	126.744099	-97.1719995	17.180195	135.619731
-38.507153	51.023293	136.140808	-35.03418	21.105083	130.130554	29.269457	3.362872	124.2686	25.894165	44.541931	130.117935	27.581811	23.9524015	127.1932675	-97.650171	18.2577645	133.0678405
-35.564064	52.272171	134.929138	-35.311878	21.910807	128.386795	29.268763	3.399777	124.862251	26.237816	44.430523	130.734177	27.7532895	23.91515	127.798214	-98.3770455	19.906464	128.975376
-33.60321	52.881371	134.354568	-35.334259	22.428125	127.315773	29.401346	3.453314	125.193176	26.310381	44.498909	131.286209	27.8558635	23.9761115	128.2396925	-98.5243815	20.8801385	126.3918535
-31.739851	53.276669	134.094086	-35.245941	22.862629	126.441109	29.575554	3.492803	125.520088	26.406851	44.631241	131.795761	27.9912025	24.062022	128.6579245	-98.4830845	21.663236	124.2242935
-29.954943	53.445107	134.101639	-35.043133	23.282116	125.786713	29.8587	3.607446	125.70826	26.564795	44.788643	132.32608	28.2117475	24.1980445	129.01717	-98.2980135	22.3661875	122.556256
-28.292	53.426777	134.192017	-34.80468	23.637962	125.349274	30.181185	3.799431	125.944794	NaN	NaN	NaN	NaN	NaN	NaN	NaN	NaN	NaN
-26.74151	53.241199	134.355209	-34.528179	23.946642	125.132523	30.544001	3.955025	126.225471	NaN	NaN	NaN	NaN	NaN	NaN	NaN	NaN	NaN
-25.257105	52.872784	134.553879	-34.248447	24.267307	125.032104	31.242558	3.946495	126.365074	NaN	NaN	NaN	NaN	NaN	NaN	NaN	NaN	NaN
-23.238281	52.038204	134.675232	-33.81596	24.768764	125.051476	31.738552	4.192288	126.915833	NaN	NaN	NaN	NaN	NaN	NaN	NaN	NaN	NaN
-21.975842	51.310368	134.701706	-33.548847	25.110861	125.187576	32.020657	4.315054	127.300247	NaN	NaN	NaN	NaN	NaN	NaN	NaN	NaN	NaN
-20.882538	50.423538	134.507507	-33.28294	25.471029	125.347099	32.276112	4.401305	127.777573	NaN	NaN	NaN	NaN	NaN	NaN	NaN	NaN	NaN
-19.877213	49.425152	134.161621	-33.2332	25.93639	125.619362	32.480778	4.452003	128.333511	NaN	NaN	NaN	NaN	NaN	NaN	NaN	NaN	NaN
-19.003017	48.270966	133.796158	-32.850189	26.219303	125.813614	32.591431	4.444171	128.924316	NaN	NaN	NaN	NaN	NaN	NaN	NaN	NaN	NaN
-18.260584	46.935535	133.434265	-32.682301	26.581732	126.151726	32.669357	4.483015	129.488907	NaN	NaN	NaN	NaN	NaN	NaN	NaN	NaN	NaN
-17.720018	45.447746	133.126923	-32.546204	26.862091	126.470116	32.690418	4.550117	130.050644	NaN	NaN	NaN	NaN	NaN	NaN	NaN	NaN	NaN
-17.103275	42.937122	132.566833	-32.402149	27.174797	126.931656	32.700764	4.678548	130.857498	NaN	NaN	NaN	NaN	NaN	NaN	NaN	NaN	NaN
-16.914063	41.133133	132.236145	-32.323009	27.348703	127.379753	32.719604	4.732497	131.338898	NaN	NaN	NaN	NaN	NaN	NaN	NaN	NaN	NaN
-16.796736	39.231853	131.977707	-32.296909	27.470577	128.075409	32.744534	4.780717	131.748459	NaN	NaN	NaN	NaN	NaN	NaN	NaN	NaN	NaN
-16.919365	37.227898	132.103378	-32.318218	27.534634	129.221802	32.743092	4.827885	132.014877	NaN	NaN	NaN	NaN	NaN	NaN	NaN	NaN	NaN
-17.154514	35.165497	132.652237	-32.450222	27.530062	130.832352	32.771091	4.905318	132.18219	28.881783	46.082443	133.599564	30.826437	25.4938805	132.890877	-95.726881	29.5662435	128.773827
-17.556704	33.028511	133.608215	-32.645367	27.343365	132.640518	32.74654	4.991677	132.359329	28.826666	46.169926	132.932449	30.786603	25.5808015	132.645889	-96.077337	29.1059285	132.635147
-17.983324	30.85775	134.755188	-32.86903	26.95393	134.460007	32.572685	4.895948	132.553741	29.113579	45.920921	132.192612	30.843132	25.4084345	132.3731765	-96.581192	28.4994255	136.5468375
-18.697523	27.601582	136.729401	-33.213142	26.16288	137.017319	32.160202	4.385913	133.147125	28.689783	45.368332	131.898682	30.4249925	24.8771225	132.5229035	-96.8512765	27.4486375	141.5117345
-19.155155	25.51935	137.977524	-33.418205	25.603781	138.492752	31.872156	3.959492	133.538452	28.577995	45.02108	131.690521	30.2250755	24.490286	132.6144865	-97.0614855	26.717276	144.3710175
-19.576609	23.498526	139.064529	-33.588081	25.073078	139.726501	31.664541	3.675197	133.756332	28.093052	44.834091	131.707901	29.8787965	24.254644	132.7321165	-97.0549585	25.891512	146.7208855
-19.958431	21.589233	139.958481	-33.729042	24.660776	140.696945	31.539625	3.492116	133.939713	27.52223	44.680786	131.706589	29.5309275	24.086451	132.823151	-96.9890115	25.235101	148.570739
-20.27108	19.794813	140.577576	-33.826237	24.376371	141.357849	31.49119	3.467919	134.0336	26.880121	44.674065	131.713623	29.1856555	24.070992	132.8736115	-96.8381295	24.68175	149.8420865
-20.535501	18.127548	141.019791	-33.913181	24.195395	141.676758	31.482204	3.499983	134.130127	26.440525	44.7356	131.534439	28.9613645	24.1177915	132.832283	-96.7877265	24.2729985	150.521233
-20.720179	16.550701	141.254288	-33.915565	24.136642	141.637863	31.520653	3.577573	134.299026	26.132376	44.865696	131.260971	28.8265145	24.2216345	132.7799985	-96.6576445	24.0516495	150.4957275
-20.824007	14.405558	141.185745	-33.847973	24.193499	140.956421	NaN	NaN	NaN	26.083378	44.933075	131.099289	NaN	NaN	NaN	NaN	NaN	NaN
-20.85556	13.103061	140.918381	-33.828842	24.282951	140.207077	31.893353	3.915746	134.992294	26.184177	44.964081	131.127563	29.038765	24.4399135	133.0599285	-96.696449	24.1259885	147.3542255
-20.862728	11.90987	140.496094	-33.818214	24.368521	139.320709	31.546354	4.288054	135.097778	26.363361	44.977917	131.183624	28.9548575	24.6329855	133.140701	-96.5912855	24.1040565	145.500717
-20.819469	10.803572	139.982819	-33.819557	24.442696	138.370697	31.769043	4.338783	135.210617	26.587227	44.946289	131.27475	29.178135	24.642536	133.2426835	-96.817249	24.242856	143.4987105
-20.79771	9.87086	139.530716	-33.797089	24.494213	137.447433	31.791538	4.435384	135.44783	26.822144	44.90741	131.382263	29.306841	24.671397	133.4150465	-96.901019	24.317029	141.4798195
-20.724884	9.070621	139.124146	-33.803833	24.523813	136.671234	31.774914	4.462039	135.630707	27.064932	44.922989	131.429779	29.419923	24.692514	133.530243	-97.027589	24.355112	139.812225
-20.595697	8.44066	138.974167	-33.720551	24.530869	136.129211	31.689089	4.489017	135.758331	27.232933	44.883453	131.365784	29.461011	24.686235	133.5620575	-96.902113	24.375503	138.6963645
-20.427574	7.80311	139.079727	-33.660637	24.56065	135.688049	31.617069	4.461467	136.025757	27.443844	44.800575	131.013184	29.5304565	24.631021	133.5194705	-96.8517305	24.490279	137.8566275
-20.357052	7.564854	139.182892	-33.564812	24.553747	135.521561	31.542498	4.538101	136.173111	27.593246	44.733543	130.817902	29.567872	24.635822	133.4955065	-96.697496	24.471672	137.5476155
-20.326515	7.463712	139.270584	-33.527672	24.524269	135.403564	31.584894	4.576498	136.363556	27.757368	44.722324	130.730194	29.671131	24.649411	133.546875	-96.726475	24.399127	137.260253
-20.339626	7.504368	139.273376	-33.452995	24.465551	135.303604	31.723339	4.524988	136.499039	27.854343	44.664841	130.67186	29.788841	24.5949145	133.5854495	-96.694831	24.3361875	137.0217585
-20.388573	7.696799	139.242706	-33.399899	24.427832	135.284744	31.776964	4.473698	136.545822	27.940617	44.590141	130.602951	29.8587905	24.5319195	133.5743865	-96.6585885	24.3237445	136.9951015
-20.472956	8.015965	139.064041	-33.345608	24.386885	135.229675	31.878704	4.406923	136.539474	28.015085	44.563354	130.547745	29.9468945	24.4851385	133.5436095	-96.6381105	24.2886315	136.9157405
-20.558113	8.453835	138.679642	-33.251991	24.354931	135.045593	32.004196	4.359961	136.490585	28.100538	44.656563	130.518646	30.052367	24.508262	133.5046155	-96.556349	24.2016	136.5865705
-20.758387	9.363975	137.627594	-33.100742	24.330774	134.297623	32.163162	4.393709	136.288223	28.224213	44.828693	130.785995	30.1936875	24.611201	133.537109	-96.3951715	24.050347	135.058137
-20.895981	10.108089	136.526306	-33.003174	24.294563	133.482422	32.275032	4.44786	136.08783	28.299316	44.97937	131.075668	30.287174	24.713615	133.581749	-96.293522	23.875511	133.383095
-21.107689	10.958047	135.262238	-32.947479	24.239878	132.552231	32.378738	4.48198	135.794159	28.364065	45.100014	131.361603	30.3714015	24.790997	133.577881	-96.2663595	23.688759	131.526581
-21.449024	11.88415	133.936478	-32.865089	24.190722	131.616714	32.576107	4.49124	135.334641	28.704596	44.941639	131.707596	30.6403515	24.7164395	133.5211185	-96.3705295	23.6650045	129.7123095
-21.836487	12.876041	132.623993	-32.778721	24.115887	130.805908	32.747448	4.482323	134.808395	28.795385	44.985844	132.055786	30.7714165	24.7340835	133.4320905	-96.3288585	23.4976905	128.1797255
-22.270563	13.960939	131.461517	-32.650013	24.049654	130.231888	33.257534	4.267147	134.062317	28.541431	45.067501	132.540802	30.8994825	24.667324	133.3015595	-96.1995085	23.431984	127.1622165
-22.84672	15.075952	130.557007	-32.50724	23.955362	129.843872	33.50256	4.227928	133.321091	28.555996	45.174355	132.68631	31.029278	24.7011415	133.0037005	-96.043758	23.2095825	126.6840435
-23.960829	16.735426	129.636856	-32.285793	23.841242	129.614655	33.850662	4.250549	132.184296	NaN	NaN	NaN	NaN	NaN	NaN	NaN	NaN	NaN
-24.78631	17.78075	129.300262	-32.154331	23.799564	129.645706	34.073753	4.35248	131.556641	NaN	NaN	NaN	NaN	NaN	NaN	NaN	NaN	NaN
-25.779215	18.792141	129.238266	-32.034294	23.832537	129.812973	34.236397	4.466568	131.043198	NaN	NaN	NaN	NaN	NaN	NaN	NaN	NaN	NaN
-26.905268	19.720612	129.380112	-31.931534	23.955193	130.120361	34.339912	4.583781	130.715424	NaN	NaN	NaN	NaN	NaN	NaN	NaN	NaN	NaN
-27.966198	20.574049	129.72731	NaN	NaN	NaN	34.368057	4.71559	130.489258	NaN	NaN	NaN	NaN	NaN	NaN	NaN	NaN	NaN
-29.207914	21.318851	130.287033	NaN	NaN	NaN	34.380733	4.898376	130.290741	NaN	NaN	NaN	NaN	NaN	NaN	NaN	NaN	NaN
-30.008724	21.337065	130.926651	-31.536631	24.592482	132.067688	34.436878	5.101702	130.119446	NaN	NaN	NaN	NaN	NaN	NaN	NaN	NaN	NaN
-30.778566	20.679852	131.95546	-31.381119	24.811071	133.236267	34.559708	5.326611	129.969269	28.246593	46.275043	133.385056	31.4031505	25.800827	131.6771625	-94.1653885	23.821315	134.7953715
-31.227127	20.100309	132.4879	-31.25816	24.901924	133.85051	34.653679	5.481296	130.024658	28.055	46.539043	133.198471	31.3543395	26.0101695	131.6115645	-93.8706595	23.7936785	136.0894555
-31.767923	19.436316	132.81842	-31.148273	24.975407	134.277237	34.766678	5.60413	130.125107	NaN	NaN	NaN	NaN	NaN	NaN	NaN	NaN	NaN
-32.26413	18.719391	133.097427	-31.045279	25.028267	134.525894	34.917534	5.683478	130.335678	27.919197	46.828033	132.820969	31.4183655	26.2557555	131.5783235	-93.5089235	23.8007785	137.4734645
-32.771446	18.010366	133.337296	-30.94982	25.083769	134.690063	35.093613	5.772886	130.632324	28.00107	46.839333	132.351685	31.5473415	26.3061095	131.4920045	-93.4469815	23.8614285	137.8881215
-33.296638	17.225708	133.606812	-30.879438	25.160196	134.74765	35.255619	5.818207	131.030243	28.229046	46.818829	131.691666	31.7423325	26.318518	131.3609545	-93.5012085	24.001874	138.1343455
-33.918076	16.432241	133.970093	-30.82172	25.239491	134.721298	35.379459	5.827818	131.498199	28.419384	46.787418	130.937225	31.8994215	26.307618	131.217712	-93.5428615	24.171364	138.224884
-34.84568	15.413703	134.724503	-30.703562	25.411108	134.661209	35.48291	5.814368	132.298126	28.612808	46.608997	129.755814	32.047859	26.2116825	131.02697	-93.454983	24.6105335	138.295448
-35.451771	14.892782	135.418457	-30.621067	25.45381	134.753082	35.198982	5.920724	132.876465	28.746185	46.377724	128.769745	31.9725835	26.149224	130.823105	-93.2147175	24.758396	138.683059
-36.147976	14.475912	136.286774	-30.524677	25.353184	135.004669	35.186436	5.873036	133.339691	28.860781	46.031998	127.83065	32.0236085	25.952517	130.5851705	-93.0729625	24.753851	139.4241675
-36.833408	14.21984	137.220062	-30.452496	25.139704	135.448914	35.218937	5.7872	133.730362	28.886852	45.566101	127.072227	32.0528945	25.6766505	130.4012945	-92.9578865	24.6027575	140.4965335
-37.48037	14.121464	138.080139	-30.394184	24.817141	136.056168	35.35191	5.609736	134.042603	28.83951	45.135826	126.569542	32.09571	25.372781	130.3060725	-92.884078	24.261501	141.8062635
-38.044384	14.181415	138.828476	-30.330797	24.375387	136.73584	35.423641	5.414528	134.316422	28.7314	44.792126	126.350151	32.0775205	25.103327	130.3332865	-92.7391145	23.647447	143.1383935
-38.641071	14.42589	139.445572	-30.290682	23.892654	137.448654	35.579502	5.175674	134.438324	28.607378	44.594166	126.309776	32.09344	24.88492	130.37405	-92.674804	22.900388	144.523258
-39.370174	15.152596	140.054245	-30.201839	23.13167	138.397064	35.744209	4.848257	134.338028	28.374716	44.517296	126.322174	32.0594625	24.6827765	130.330101	-92.4631405	21.5805635	146.464027
-39.776302	15.83661	140.296066	-30.136036	22.655348	138.884933	35.768394	4.700419	134.015747	28.224855	44.508011	126.324036	31.9966245	24.604215	130.1698915	-92.2686965	20.706481	147.5999745
-40.080524	16.7404	140.395874	-30.060287	22.225603	139.248077	35.706619	4.597169	133.571442	28.080559	44.53474	126.238655	31.893589	24.5659545	129.9050485	-92.014163	19.8852515	148.5911055
-40.388577	17.835207	140.441498	-29.963821	21.873758	139.484756	35.702618	4.472829	133.035934	27.960999	44.538631	126.072334	31.8318085	24.50573	129.554134	-91.7594505	19.241786	149.415378
-40.54324	19.058008	140.359695	-29.836056	21.551722	139.606445	35.700901	4.433014	132.422714	27.877184	44.548641	125.923004	31.7890425	24.4908275	129.172859	-91.4611545	18.6126165	150.040031
-40.573814	20.447588	140.12619	-29.679209	21.205999	139.587585	35.841507	4.34615	131.761307	27.840439	44.587173	125.85611	31.840973	24.4666615	128.8087085	-91.199391	17.9453365	150.3664615
-40.548733	21.897652	139.798737	-29.551607	20.84807	139.423553	36.111557	4.183454	131.12886	27.847883	44.618149	125.925575	31.97972	24.4008015	128.5272175	-91.082934	17.2953385	150.3198885
-40.316643	24.290697	139.205032	-29.550171	20.371822	138.909515	35.991215	3.907828	130.190735	27.91305	44.690014	126.288246	31.9521325	24.298921	128.2394905	-91.0524745	16.444723	149.5795395
-40.045605	26.015013	138.698273	-29.718927	20.173273	138.453354	35.719509	3.713426	129.613007	27.985704	44.674446	126.615143	31.8526065	24.193936	128.114075	-91.2904605	16.15261	148.792633
-39.697975	27.781445	138.355072	-29.986359	20.039835	138.01001	35.272728	3.50895	129.065567	28.024599	44.643108	126.97393	31.6486635	24.076029	128.0197485	-91.6213815	16.003641	148.0002715
-39.18523	29.588976	138.003036	-30.297318	19.948807	137.56662	34.793396	3.39993	128.447296	28.018585	44.623482	127.386681	31.4059905	24.011706	127.9169885	-92.0006265	15.885908	147.2162515
-38.627373	31.34939	137.647629	-30.708254	19.909224	136.965973	34.347721	3.272616	127.979454	28.007868	44.576447	127.944092	31.1777945	23.9245315	127.961773	-92.5943025	15.8939165	145.970173
-37.915382	33.131485	137.325256	-31.084866	19.978514	136.339203	33.923885	3.193075	127.631439	27.978987	44.499866	128.634613	30.951436	23.8464705	128.133026	-93.121168	16.1105575	144.54538
-37.133442	34.816563	137.080658	-31.465498	20.088362	135.631378	33.636791	3.222366	127.434174	28.007063	44.449974	129.39624	30.821927	23.83617	128.415207	-93.752923	16.340554	142.847549
-35.815907	37.090965	136.743927	-32.011375	20.221928	134.415314	33.24493	3.104134	127.314934	28.427685	44.197197	130.734634	30.8363075	23.6506655	129.024784	-94.8590575	16.7931905	139.805844
-34.854332	38.400402	136.780197	-32.177498	20.426325	133.800537	33.11948	3.070059	127.386581	NaN	NaN	NaN	NaN	NaN	NaN	NaN	NaN	NaN
-33.794544	39.651035	136.729889	-32.279259	20.825272	133.269958	33.110283	2.958207	127.59243	NaN	NaN	NaN	NaN	NaN	NaN	NaN	NaN	NaN
-32.758179	40.739113	136.706406	-32.347435	21.394726	132.852219	33.090321	2.807882	127.825294	NaN	NaN	NaN	NaN	NaN	NaN	NaN	NaN	NaN
-31.720617	41.658081	136.736832	-32.314064	21.954733	132.545609	33.109283	2.763081	128.125244	NaN	NaN	NaN	NaN	NaN	NaN	NaN	NaN	NaN
-30.665764	42.430885	136.724396	-32.252811	22.535734	132.269913	33.191738	2.798373	128.384003	NaN	NaN	NaN	NaN	NaN	NaN	NaN	NaN	NaN
-29.715019	42.925941	136.67543	-32.183605	23.099937	132.111221	33.260376	2.779444	128.606323	NaN	NaN	NaN	NaN	NaN	NaN	NaN	NaN	NaN
-28.450066	43.217335	136.759201	-31.924587	23.800507	132.044083	33.467163	2.877449	128.913315	NaN	NaN	NaN	NaN	NaN	NaN	NaN	NaN	NaN
-27.718826	43.068123	136.89006	-31.771521	24.175762	132.10965	33.592632	2.965195	128.988403	NaN	NaN	NaN	NaN	NaN	NaN	NaN	NaN	NaN
-27.040854	42.686169	137.067581	-31.590244	24.445471	132.22374	33.746162	3.103405	128.950317	NaN	NaN	NaN	NaN	NaN	NaN	NaN	NaN	NaN
-26.49321	42.079536	137.173813	-31.40592	24.597055	132.345276	33.950115	3.26306	128.89798	NaN	NaN	NaN	NaN	NaN	NaN	NaN	NaN	NaN
-26.056675	41.303814	137.174179	-31.261829	24.678299	132.465424	34.112061	3.345653	128.858322	NaN	NaN	NaN	NaN	NaN	NaN	NaN	NaN	NaN
-25.733944	40.291534	137.057251	-31.14843	24.707037	132.584381	34.241684	3.406072	128.802338	NaN	NaN	NaN	NaN	NaN	NaN	NaN	NaN	NaN
-25.465122	39.112915	136.79541	-31.042122	24.748711	132.715317	34.345238	3.430677	128.778	NaN	NaN	NaN	NaN	NaN	NaN	NaN	NaN	NaN
-25.226709	37.058662	136.130035	-30.95665	24.879013	132.967697	34.349812	3.380325	128.801483	NaN	NaN	NaN	NaN	NaN	NaN	NaN	NaN	NaN
-25.171339	35.450459	135.591156	-30.911085	24.999437	133.118301	34.331429	3.454	128.816574	NaN	NaN	NaN	NaN	NaN	NaN	NaN	NaN	NaN
-25.187841	33.724098	134.922165	-30.876884	25.142374	133.198181	34.25293	3.446177	128.903793	NaN	NaN	NaN	NaN	NaN	NaN	NaN	NaN	NaN
-25.303722	31.827312	134.169037	-30.851582	25.281572	133.12645	34.180878	3.433459	129.001938	NaN	NaN	NaN	NaN	NaN	NaN	NaN	NaN	NaN
-25.484541	29.810265	133.287521	-30.856651	25.370497	132.84729	34.113644	3.352557	129.185883	NaN	NaN	NaN	NaN	NaN	NaN	NaN	NaN	NaN
-25.743252	27.660393	132.390244	-30.878445	25.427877	132.412842	34.051537	3.238114	129.406113	NaN	NaN	NaN	NaN	NaN	NaN	NaN	NaN	NaN
-26.092867	25.412214	131.52594	-30.889029	25.493881	131.913742	33.997074	3.200872	129.542679	31.359863	43.514275	132.609055	32.6784685	23.3575735	131.075867	-94.4565265	27.6301885	132.751617
-26.738537	21.99593	130.574097	-30.837921	25.541454	131.080673	34.051029	3.171955	129.909927	31.213654	43.598873	131.042023	32.6323415	23.385414	130.475975	-94.3081835	27.697494	131.685371
-27.267086	19.688776	130.262436	-30.726475	25.50635	130.569504	34.149448	3.1501	130.222626	30.953194	43.636108	130.146713	32.551321	23.393104	130.1846695	-94.004271	27.619596	130.9543385
-27.83119	17.4212	130.282776	-30.571239	25.428391	130.183304	34.295959	3.046732	130.689102	31.027725	43.453098	129.244995	32.661842	23.249915	129.9670485	-93.80432	27.606867	130.3995595
-28.520271	15.265545	130.634384	-30.357138	25.260771	129.939194	34.143448	3.032392	131.318604	31.181395	43.149094	128.449371	32.6624215	23.090743	129.8839875	-93.3766975	27.430799	129.9944005
-29.271454	13.250134	131.224518	-30.117252	25.026821	129.893738	34.161102	2.897198	131.997299	31.367619	42.773109	127.835274	32.7643605	22.8351535	129.9162865	-92.9988645	27.2184885	129.8711895
-30.129593	11.4167	132.056686	-29.848948	24.730196	130.100052	34.328518	2.74668	132.619858	31.549744	42.382725	127.373596	32.939131	22.5647025	129.996727	-92.637027	26.8956895	130.203377
-31.058464	9.782979	133.040619	-29.586864	24.393494	130.506378	34.542751	2.62061	133.215302	31.754812	42.044674	127.100586	33.1487815	22.332642	130.157944	-92.3225095	26.454346	130.854812
-32.557133	7.762745	134.633087	-29.17767	23.849607	131.392868	34.986198	2.592218	134.178101	31.998348	41.655449	127.001251	33.492273	22.1238335	130.589676	-91.847613	25.5753805	132.19606
-33.628201	6.707165	135.707306	-28.915686	23.522114	132.104141	35.200638	2.633119	134.938126	32.101383	41.448315	127.055481	33.6510105	22.040717	130.9968035	-91.4823825	25.003511	133.2114785
-34.773994	5.950469	136.769989	-28.652079	23.22525	132.875092	35.317577	2.773428	135.660416	32.186424	41.260021	127.143288	33.7520005	22.0167245	131.401852	-91.0561585	24.4337755	134.348332
-35.969879	5.38391	137.792709	-28.403812	22.892599	133.685211	35.603184	2.7899	136.146301	32.245281	41.039364	127.185455	33.9242325	21.914632	131.665878	-90.7318565	23.870566	135.704544
-37.213791	5.039996	138.714798	-28.152264	22.486347	134.535797	35.924404	2.728572	136.307938	32.349171	40.809441	127.181007	34.1367875	21.7690065	131.7444725	-90.4413155	23.2036875	137.3271215
-38.438221	4.886203	139.513107	-27.91922	22.023371	135.392929	36.266922	2.534688	136.354172	32.424061	40.622635	127.127327	34.3454915	21.5786615	131.7407495	-90.1839315	22.4680805	139.0451085
-39.691154	4.988311	140.190613	-27.616167	21.536343	136.20433	36.672028	2.327219	136.254044	32.443748	40.444775	127.12072	34.557888	21.385997	131.687382	-89.790222	21.686689	140.721278
-41.505531	5.492088	140.886932	-27.219877	20.73988	137.331589	37.247395	2.01886	135.84639	32.446217	40.267273	127.203331	34.846806	21.1430665	131.5248605	-89.28656	20.3366935	143.1383175
-42.758076	6.105476	141.19429	-26.991663	20.182688	137.983719	37.765205	1.737186	135.393738	32.398411	40.192596	127.198502	35.081808	20.964891	131.29612	-89.065134	19.400485	144.671318
-43.948631	6.886122	141.370041	-26.773306	19.623222	138.492691	38.247196	1.467854	134.816376	32.347218	40.128212	127.089249	35.297207	20.798033	130.9528125	-88.843819	18.448411	146.0325695
-45.13895	7.907017	141.445541	-26.56535	19.093815	138.867767	38.476151	1.340267	134.195892	32.281898	40.096481	126.942101	35.3790245	20.718374	130.5689965	-88.5097245	17.469256	147.1665375
-46.26778	9.138251	141.50853	-26.389965	18.610929	139.146606	38.554428	1.254923	133.51033	32.217808	40.065842	126.809311	35.386118	20.6603825	130.1598205	-88.166048	16.5614755	148.1333915
-47.321354	10.569386	141.553253	-26.217663	18.125031	139.355728	38.733955	1.115351	132.815323	32.110279	39.995323	126.589478	35.422117	20.555337	129.7024005	-87.857443	15.694725	149.0090555
-48.343147	12.163631	141.563599	-26.039631	17.64995	139.471161	38.831177	1.026046	132.061203	32.010181	39.940014	126.444855	35.420679	20.48303	129.253029	-87.499941	14.81687	149.689293
-49.704948	14.858727	141.605789	-25.861338	17.003115	139.546844	38.860001	0.94291	131.077621	31.881767	39.944324	126.353416	35.370884	20.443617	128.7155185	-87.09356	13.562613	150.3781695
-50.484039	16.823603	141.565628	-25.816053	16.630613	139.507706	38.971828	0.823724	130.453278	31.784204	39.995808	126.31842	35.378016	20.409766	128.385849	-87.010122	12.85146	150.629563
-51.162689	18.874649	141.522247	-25.846062	16.340414	139.42186	39.069519	0.690149	129.885727	31.692568	40.090443	126.389984	35.3810435	20.390296	128.1378555	-87.0731675	12.290532	150.7058645
-51.745373	21.06081	141.449707	-25.950285	16.143002	139.283493	38.866673	0.667016	129.399338	31.589115	40.227428	126.477852	35.227894	20.447222	127.938595	-87.128464	11.838782	150.628391
-52.140331	23.386362	141.430618	-26.112514	16.025616	139.093628	38.578037	0.675753	128.850189	31.459518	40.375023	126.547913	35.0187775	20.525388	127.699051	-87.2438055	11.525844	150.488205
-52.565514	25.721233	141.331985	-26.313553	15.974712	138.844482	38.235683	0.679329	128.293182	31.333578	40.505104	126.573814	34.7846305	20.5922165	127.433498	-87.4117365	11.3572075	150.255466
-52.797424	28.149185	141.251282	-26.512629	16.010714	138.527939	37.86554	0.718521	127.781822	31.21323	40.638187	126.608612	34.539385	20.678354	127.195217	-87.564643	11.343074	149.860661
-52.844841	31.812487	141.20903	-26.776939	16.166391	138.054474	37.400028	0.845061	127.038994	31.099171	40.852516	126.615234	34.2495995	20.8487885	126.827114	-87.8034775	11.4839935	149.281834
-52.708607	34.235298	141.175903	-26.928514	16.350485	137.78566	37.098007	0.98729	126.512657	31.037579	41.024078	126.596115	34.067793	21.005684	126.554386	-87.924821	11.695286	149.016934
-52.366592	36.712711	141.376801	-27.076134	16.554937	137.562393	36.769249	1.156662	126.006683	30.99415	41.240685	126.527405	33.8816995	21.1986735	126.267044	-88.0339675	11.9112005	148.857742
-51.893131	39.133106	141.60733	-27.22113	16.799168	137.399704	36.440784	1.303476	125.57299	30.927887	41.474178	126.446701	33.6843355	21.388827	126.0098455	-88.1265955	12.209509	148.7895625
-51.264011	41.502808	141.934036	-27.377159	17.02919	137.284988	36.103134	1.466793	125.07653	30.848841	41.714886	126.39949	33.4759875	21.5908395	125.73801	-88.2303055	12.4675405	148.831966
-50.492149	43.815456	142.2733	-27.540663	17.22196	137.16008	35.783039	1.622897	124.640724	30.735641	41.987579	126.36895	33.25934	21.805238	125.504837	-88.340666	12.638682	148.815323
-49.580963	46.015598	142.615112	-27.696571	17.420275	137.018768	35.180664	1.977623	124.440933	30.601805	42.229904	126.354538	32.8912345	22.1037635	125.3977355	-88.2843765	12.7367865	148.6398005
-47.912796	49.127892	143.048447	-27.938789	17.585268	136.724716	34.793415	2.167687	123.81163	30.366844	42.559277	126.503227	32.5801295	22.363482	125.1574285	-88.4577075	12.807054	148.2920035
-46.604362	51.072956	143.430283	-28.076809	17.623224	136.440918	34.544258	2.307892	123.433838	30.206003	42.723869	126.591637	32.3751305	22.5158805	125.0127375	-88.5287485	12.7305675	147.8690985
NaN	NaN	NaN	-28.19803	17.650263	136.172821	34.347427	2.399192	122.934662	30.095371	42.849907	126.675484	32.221399	22.6245495	124.805073	-88.617459	12.6759765	147.540569
NaN	NaN	NaN	-28.277504	17.642895	135.891663	34.114601	2.446906	122.37471	30.025452	42.926342	126.780174	32.0700265	22.686624	124.577442	-88.6250345	12.599166	147.205884
NaN	NaN	NaN	-28.35409	17.634338	135.613937	33.883293	2.551177	121.938789	29.972607	42.943047	126.803169	31.92795	22.747112	124.370979	-88.63613	12.521564	146.856895
NaN	NaN	NaN	-28.478203	17.640022	135.307175	33.676228	2.573744	121.554901	29.964861	42.935841	126.851845	31.8205445	22.7547925	124.203373	-88.7769505	12.5252515	146.410977
NaN	NaN	NaN	-28.619898	17.70907	134.945984	33.526115	2.585027	121.25325	29.975695	42.893295	127.009407	31.750905	22.739161	124.1313285	-88.990701	12.678979	145.7606395
-35.384781	52.952915	143.02829	-28.976116	17.980532	134.421341	33.298576	2.574332	121.187057	29.940573	42.779545	127.237724	31.6195745	22.6769385	124.2123905	-89.5718065	13.2841255	144.6302915
-33.326077	52.620674	141.704636	-29.321966	18.312799	133.982666	33.124928	2.533227	121.379074	29.913252	42.653755	127.42765	31.51909	22.593491	124.403362	-90.163022	14.032107	143.56197
-31.250051	52.128292	140.211075	-29.749092	18.765171	133.506424	32.976181	2.423181	121.749054	29.87612	42.60561	127.670883	31.4261505	22.5143955	124.7099685	-90.9243345	15.0159465	142.3028795
-29.137304	51.492985	138.533905	-30.217447	19.325706	132.871979	32.862122	2.270185	122.295654	29.821405	42.558262	127.88459	31.3417635	22.4142235	125.090122	-91.7766575	16.2371885	140.653836
-26.964109	50.674267	136.73114	-30.740833	19.958492	132.041794	32.700005	2.044854	122.99765	29.784855	42.508564	128.219681	31.24243	22.276709	125.6086655	-92.724096	17.640275	138.4749225
-24.809925	49.672195	134.979797	-31.300201	20.656651	131.066269	32.527195	1.81563	123.857185	29.716768	42.512543	128.76651	31.1219815	22.1640865	126.3118475	-93.7223835	19.1492155	135.8206905
-22.681896	48.488903	133.522171	-31.817459	21.324726	129.974777	32.330265	1.66698	124.903534	29.523474	42.5215	129.449783	30.9268695	22.09424	127.1766585	-94.5617875	20.555212	132.7728955
-19.634989	46.196003	132.23613	-32.384117	22.148838	128.564331	32.089851	1.530384	126.475479	NaN	NaN	NaN	NaN	NaN	NaN	NaN	NaN	NaN
-17.743067	44.378269	132.028931	-32.476967	22.597763	128.044647	32.352734	1.359403	127.408478	NaN	NaN	NaN	NaN	NaN	NaN	NaN	NaN	NaN
-15.976109	42.39463	132.290253	-32.446705	22.91679	127.841202	32.474297	1.356241	128.476929	NaN	NaN	NaN	NaN	NaN	NaN	NaN	NaN	NaN
-14.452293	40.312229	132.828201	-32.392822	23.243677	127.700386	32.596684	1.333059	129.605148	NaN	NaN	NaN	NaN	NaN	NaN	NaN	NaN	NaN
-13.084873	38.064152	133.433945	-32.299908	23.477604	127.608665	32.568611	1.373701	130.897873	NaN	NaN	NaN	NaN	NaN	NaN	NaN	NaN	NaN
-11.949812	35.679783	134.089172	-32.159378	23.611649	127.634705	32.500183	1.610219	131.817307	NaN	NaN	NaN	NaN	NaN	NaN	NaN	NaN	NaN
-10.978807	33.25967	134.667419	-31.932301	23.688654	127.783653	32.425888	1.810473	132.636185	NaN	NaN	NaN	NaN	NaN	NaN	NaN	NaN	NaN
-9.920087	29.424965	135.264862	-31.552351	23.740725	128.076706	NaN	NaN	NaN	NaN	NaN	NaN	NaN	NaN	NaN	NaN	NaN	NaN
-9.471167	26.768688	135.403564	-31.332726	23.754833	128.107269	NaN	NaN	NaN	NaN	NaN	NaN	NaN	NaN	NaN	NaN	NaN	NaN
-9.268075	24.109718	135.255112	-31.098669	23.770035	128.055817	32.423203	1.936672	134.820038	NaN	NaN	NaN	NaN	NaN	NaN	NaN	NaN	NaN
-9.296226	21.379463	135.025162	-30.865204	23.808998	128.007263	32.472595	1.864509	135.346954	NaN	NaN	NaN	NaN	NaN	NaN	NaN	NaN	NaN
-9.622275	18.60578	134.81044	-30.649448	23.892401	128.020477	32.473202	1.791587	135.768494	NaN	NaN	NaN	NaN	NaN	NaN	NaN	NaN	NaN
-10.262953	15.918332	134.66748	-30.482334	24.032547	128.166885	32.474457	1.847931	136.106522	NaN	NaN	NaN	NaN	NaN	NaN	NaN	NaN	NaN
-11.224739	13.235579	134.742233	-30.350813	24.210245	128.636139	32.557003	2.017178	136.338989	NaN	NaN	NaN	NaN	NaN	NaN	NaN	NaN	NaN
-13.342993	9.368135	135.581177	-30.320967	24.51812	130.041611	32.894051	2.476548	136.682846	NaN	NaN	NaN	NaN	NaN	NaN	NaN	NaN	NaN
-15.182468	6.910467	136.64856	-30.405071	24.662611	131.343353	NaN	NaN	NaN	NaN	NaN	NaN	NaN	NaN	NaN	NaN	NaN	NaN
-17.321438	4.553093	138.117889	-30.536837	24.698921	132.988464	NaN	NaN	NaN	NaN	NaN	NaN	NaN	NaN	NaN	NaN	NaN	NaN
-19.694666	2.3792	139.922577	-30.706692	24.584246	134.78624	NaN	NaN	NaN	NaN	NaN	NaN	NaN	NaN	NaN	NaN	NaN	NaN
-22.185335	0.326255	141.748184	-30.830366	24.303015	136.570038	NaN	NaN	NaN	NaN	NaN	NaN	NaN	NaN	NaN	NaN	NaN	NaN
-24.778112	-1.584351	143.63237	-30.948009	23.876259	138.357788	NaN	NaN	NaN	NaN	NaN	NaN	NaN	NaN	NaN	NaN	NaN	NaN
-27.45389	-3.403069	145.496368	-31.072859	23.275314	140.097885	NaN	NaN	NaN	NaN	NaN	NaN	NaN	NaN	NaN	NaN	NaN	NaN
-31.438187	-5.881577	148.062241	-31.253716	22.112017	142.347961	NaN	NaN	NaN	28.792	43.032814	131.828125	NaN	NaN	NaN	NaN	NaN	NaN
-34.144547	-7.367382	149.341278	-31.387497	21.230911	143.406433	NaN	NaN	NaN	28.531349	42.729683	131.135818	NaN	NaN	NaN	NaN	NaN	NaN
-36.76017	-8.758195	150.224121	-31.470608	20.464819	143.997772	NaN	NaN	NaN	27.999008	42.424129	130.740555	NaN	NaN	NaN	NaN	NaN	NaN
-39.346031	-9.937021	150.782227	-31.381548	19.936422	144.153061	NaN	NaN	NaN	27.558338	42.171444	130.438965	NaN	NaN	NaN	NaN	NaN	NaN
-41.937046	-10.818356	151.073303	-31.34326	19.563435	144.011276	NaN	NaN	NaN	27.283012	42.083233	130.048416	NaN	NaN	NaN	NaN	NaN	NaN
-44.483635	-11.559324	151.170807	-31.501097	19.194681	143.637314	NaN	NaN	NaN	27.094555	42.097466	129.414703	NaN	NaN	NaN	NaN	NaN	NaN
-47.141602	-11.969042	151.14975	-31.705627	18.785568	143.04837	NaN	NaN	NaN	26.917971	42.058311	128.625717	NaN	NaN	NaN	NaN	NaN	NaN
NaN	NaN	NaN	-31.934151	18.217819	142.258209	33.53141	1.165303	134.65007	26.509956	41.61792	127.293541	30.020683	21.3916115	130.9718055	-93.888985	15.0440265	153.5446125
NaN	NaN	NaN	-31.992266	17.823193	141.950623	32.63166	0.881261	133.875275	26.25429	41.218296	126.375664	29.442975	21.0497785	130.1254695	-93.427507	14.5966075	153.7757765
NaN	NaN	NaN	-32.003357	17.399879	141.886597	32.399998	0.428477	133.207657	26.038397	40.823952	125.635544	29.2191975	20.6262145	129.4216005	-93.2259115	14.1735435	154.3515935
NaN	NaN	NaN	-31.969616	16.928148	142.0811	32.169853	-0.078703	132.618149	25.766205	40.460579	125.037369	28.968029	20.190938	128.827759	-92.907261	13.665358	155.334441
NaN	NaN	NaN	-31.923649	16.471447	142.440002	31.900164	-0.559671	132.088654	25.444206	40.101715	124.645874	28.672185	19.771022	128.367264	-92.519483	13.171872	156.51274
NaN	NaN	NaN	-31.865198	16.02005	142.906403	31.649633	-0.969992	131.562775	25.150167	39.852558	124.528313	28.3999	19.441283	128.045544	-92.130296	12.598817	157.767262
NaN	NaN	NaN	-31.853073	15.576903	143.37439	31.618488	-1.421165	131.006439	24.892591	39.733768	124.578964	28.2555395	19.1563015	127.7927015	-91.9616855	11.9975045	158.9560785
NaN	NaN	NaN	-31.93433	14.937292	143.876831	31.337761	-1.803022	130.316742	24.526173	39.667122	124.958168	27.931967	18.93205	127.637455	-91.800627	10.942534	160.116207
NaN	NaN	NaN	-32.06366	14.522156	144.020966	31.055805	-1.930207	129.91658	24.317175	39.686646	125.320412	27.68649	18.8782195	127.618496	-91.81381	10.1660925	160.423436
NaN	NaN	NaN	-32.257698	14.089934	143.9431	30.763786	-2.010499	129.525879	24.147413	39.723221	125.718056	27.4555995	18.856361	127.6219675	-91.9709955	9.323507	160.2642325
-60.630299	0.23355	150.994736	-32.520515	13.677773	143.658798	30.444622	-2.140547	129.081512	23.99655	39.74506	126.132011	27.220586	18.8022565	127.6067615	-92.261616	8.5532895	159.7108345
-60.542465	2.178911	149.409927	-32.784447	13.225081	143.135773	30.155743	-2.247443	128.538742	23.902531	39.756443	126.513077	27.029137	18.7545	127.5259095	-92.598031	7.695662	158.7456365
-60.17934	4.117617	147.915619	-33.083897	12.800251	142.415665	29.847706	-2.363718	127.931465	23.869654	39.71767	126.91729	26.85868	18.676976	127.4243775	-93.026474	6.923526	157.4069525
-59.560375	6.144626	146.531448	-33.340897	12.497998	141.646942	29.495705	-2.50587	127.199974	23.89843	39.650772	127.333534	26.6970675	18.572451	127.266754	-93.3788615	6.423545	156.02713
-58.213676	9.240002	144.866898	-33.69426	12.314054	140.602188	28.945017	-2.666543	126.233498	23.989477	39.515022	127.623108	26.467247	18.4242395	126.928303	-93.855767	6.2038685	154.276073
-56.999321	11.31245	144.011993	-33.918804	12.371058	140.009262	28.563833	-2.71109	125.561333	24.042181	39.444	127.807877	26.303007	18.366455	126.684605	-94.140615	6.375661	153.333919
-55.584103	13.275578	143.294769	-34.137779	12.521155	139.513519	28.195953	-2.654313	124.968765	24.079325	39.447956	128.004807	26.137639	18.3968215	126.486786	-94.413197	6.6454885	152.540252
-53.964527	15.19534	142.515488	-34.343025	12.745869	139.006882	27.908451	-2.559916	124.474777	24.120321	39.452614	128.323608	26.014386	18.446349	126.3991925	-94.700436	7.045389	151.6145715
-52.188881	16.893829	141.766006	-34.564602	12.976305	138.380493	27.725655	-2.39852	124.084259	24.20471	39.45977	128.797012	25.9651825	18.530625	126.4406355	-95.0943865	7.421985	150.3203505
-50.325745	18.643124	140.376694	-34.763275	13.324465	137.533112	27.387625	-1.972775	124.04567	24.374662	39.512512	129.438416	25.8811435	18.7698685	126.742043	-95.4076935	7.8790615	148.324181
-48.338108	20.25663	138.797256	-34.976471	13.767643	136.355591	27.566662	-1.753723	124.024536	24.845768	39.43985	130.039185	26.206215	18.8430635	127.0318605	-96.159157	8.6922225	145.6793215
-45.270142	22.401955	135.887085	-35.448864	14.417632	133.970291	27.925613	-1.551754	124.249031	25.066025	39.389114	131.069046	26.495819	18.91868	127.6590385	-97.393547	9.916584	140.2815435
-43.131924	23.526661	133.908264	-35.729492	14.928225	132.392151	28.095224	-1.570851	124.527977	25.118919	39.361565	131.448807	26.6070715	18.895357	127.988392	-98.0660555	10.961093	136.79591
-40.875195	24.490196	132.292816	-35.878651	15.466133	130.958115	28.242285	-1.587547	124.782898	25.105059	39.364964	131.494781	26.673672	18.8887085	128.1388395	-98.430974	12.0435575	133.7773905
-38.608696	25.190264	130.789703	-35.871761	16.12875	129.710464	28.479492	-1.566034	125.058517	25.133244	39.436096	131.438889	26.806368	18.935031	128.248703	-98.54989	13.322469	131.172225
-36.348923	25.676662	129.564529	-35.791031	16.856804	128.671097	28.791241	-1.520991	125.503609	25.278074	39.6549	131.272339	27.0346575	19.0669545	128.387974	-98.6167195	14.6466535	128.95422
-34.127213	25.99173	128.502884	-35.60672	17.602444	127.777626	29.071096	-1.434902	126.063332	25.475866	39.896545	131.101624	27.273481	19.2308215	128.582478	-98.486921	15.9740665	126.972774
-32.476124	26.38031	127.967514	-35.40979	18.350288	127.057098	29.289013	-1.297151	126.697937	25.698709	40.177402	130.974625	27.493861	19.4401255	128.836281	-98.313441	17.2604505	125.277915
-29.075695	25.898844	127.05587	-35.096348	19.227207	126.353195	29.772243	-1.196812	127.589417	26.0585	40.542614	130.719513	27.9153715	19.672901	129.154465	-98.1080675	18.781513	123.551925
-27.340528	25.546391	127.106766	-34.89378	19.72716	126.25415	29.871225	-1.05054	127.942467	26.317364	40.725708	130.753708	28.0942945	19.837584	129.3480875	-97.8818545	19.616736	123.1602125
-25.822136	25.04755	127.435089	-34.725349	20.113739	126.440964	30.051752	-0.934825	128.2034	27.105045	40.571739	130.79303	28.5783985	19.818457	129.498215	-98.0290965	20.409021	123.383713
-24.452429	24.41917	127.940201	-34.568176	20.358572	126.78685	30.213026	-0.918015	128.391174	27.680302	40.572525	130.975372	28.946664	19.827255	129.683273	-98.083016	20.889889	123.890427
-23.242949	23.657911	128.493561	-34.4231	20.536129	127.214775	30.346611	-0.867563	128.490814	NaN	NaN	NaN	NaN	NaN	NaN	NaN	NaN	NaN
-22.142418	22.811075	129.040344	-34.286205	20.682829	127.651024	30.482567	-0.809712	128.635483	NaN	NaN	NaN	NaN	NaN	NaN	NaN	NaN	NaN
-21.201681	21.878975	129.556793	-34.1455	20.867153	128.107864	30.600899	-0.755196	128.843613	NaN	NaN	NaN	NaN	NaN	NaN	NaN	NaN	NaN
-20.011932	20.376499	130.221329	-33.91494	21.319557	128.740509	30.762287	-0.617755	129.448822	NaN	NaN	NaN	NaN	NaN	NaN	NaN	NaN	NaN
-19.431032	19.299511	130.597549	-33.739426	21.709015	129.02594	30.813398	-0.493132	130.094223	NaN	NaN	NaN	NaN	NaN	NaN	NaN	NaN	NaN
-18.975616	18.180338	130.984497	-33.482113	22.169228	129.237137	30.798363	-0.371347	130.876022	NaN	NaN	NaN	NaN	NaN	NaN	NaN	NaN	NaN
-18.66238	17.077606	131.278168	-33.228828	22.665728	129.392395	30.864445	-0.148335	131.582886	NaN	NaN	NaN	NaN	NaN	NaN	NaN	NaN	NaN
-18.512159	15.951098	131.563599	-32.971157	23.154266	129.454773	30.986935	0.085777	132.287949	NaN	NaN	NaN	NaN	NaN	NaN	NaN	NaN	NaN
-18.56423	14.8183	131.812042	-32.70845	23.617352	129.500504	31.124454	0.307822	132.868652	NaN	NaN	NaN	NaN	NaN	NaN	NaN	NaN	NaN
-18.759119	13.737671	132.001083	-32.453339	24.012363	129.584412	31.334555	0.555269	133.360306	28.963644	42.326569	133.52211	30.1490995	21.440919	133.441208	-95.0557775	26.583807	125.727616
-19.392792	12.160895	132.26387	-32.121761	24.509487	129.876373	31.696028	0.87378	133.675232	NaN	NaN	NaN	NaN	NaN	NaN	NaN	NaN	NaN
-19.989361	11.161609	132.342133	-31.899527	24.749537	130.187912	31.961342	1.020344	133.686142	NaN	NaN	NaN	NaN	NaN	NaN	NaN	NaN	NaN
-20.726974	10.202408	132.4366	-31.676722	24.913805	130.566971	32.253475	1.126672	133.634995	NaN	NaN	NaN	NaN	NaN	NaN	NaN	NaN	NaN
-21.630981	9.287075	132.542572	-31.470251	25.035101	131.019135	32.553928	1.19719	133.624161	NaN	NaN	NaN	NaN	NaN	NaN	NaN	NaN	NaN
-22.679419	8.476641	132.725006	-31.248003	25.120291	131.540756	32.832691	1.296965	133.444672	NaN	NaN	NaN	NaN	NaN	NaN	NaN	NaN	NaN
-23.827763	7.711794	133.104462	-31.067415	25.192291	132.15538	33.096008	1.472084	133.296783	30.40667	43.509331	132.984238	31.751339	22.4907075	133.1405105	-93.886169	27.8938745	131.1702495
-25.164015	7.015223	133.581787	-30.93231	25.233475	132.816391	33.339985	1.662308	133.148041	30.499018	43.693817	132.599503	31.9195015	22.6780625	132.873772	-93.7841215	27.7888875	132.75901
-27.285797	6.143016	134.614487	-30.702955	25.231934	133.890717	33.679523	1.963508	133.000504	30.540195	43.945114	131.916794	32.109859	22.954311	132.458649	-93.515769	27.509557	135.322785
-28.83687	5.664793	135.510025	-30.546865	25.165445	134.68631	33.915607	2.134101	132.949753	30.270109	44.217041	131.50769	32.092858	23.175571	132.2287215	-93.186588	27.155319	137.1438985
-30.377573	5.297936	136.570648	-30.41099	25.003111	135.555923	34.112434	2.307589	132.915771	30.251637	44.364021	131.055573	32.1820355	23.335805	131.985672	-93.0040155	26.670417	139.126174
-31.96797	5.079151	137.833099	-30.286774	24.768393	136.502502	34.138454	2.580804	132.904556	30.178612	44.47681	130.572937	32.158533	23.528807	131.7387465	-92.732081	26.007979	141.2662575
-33.527473	4.96121	139.238281	-30.190975	24.455126	137.489838	34.562923	2.54913	133.041916	30.016327	44.590298	130.015747	32.289625	23.569714	131.5288315	-92.671575	25.340538	143.4508445
-35.060658	4.958377	140.626389	-30.074284	24.119286	138.403915	34.748085	2.648925	133.206284	29.844219	44.632713	129.482834	32.296152	23.640819	131.344559	-92.44472	24.597753	145.463271
-36.54493	5.05487	141.937057	-29.903198	23.754581	139.207855	34.982307	2.723199	133.399536	29.653872	44.626976	129.026001	32.3180895	23.6750875	131.2127685	-92.1244855	23.8340745	147.2029415
-38.625103	5.507924	143.62883	-29.667892	23.142916	140.227814	35.338043	2.788795	133.69136	29.387686	44.605331	128.258972	32.3628645	23.697063	130.975166	-91.6986485	22.588769	149.480462
-39.952869	5.979086	144.48259	-29.503132	22.700947	140.770828	35.089451	3.101897	133.672821	29.224464	44.539627	127.80658	32.1569575	23.820762	130.7397005	-91.1632215	21.581132	150.8019555
-41.195831	6.596927	145.110046	-29.332722	22.268776	141.209915	35.30159	3.090417	133.654892	29.0427	44.507912	127.36132	32.172145	23.7991645	130.508106	-90.837589	20.7383875	151.911724
-42.336483	7.362957	145.431549	-29.131207	21.84078	141.510757	35.569809	3.050989	133.537613	28.837288	44.488266	126.94912	32.2035485	23.7696275	130.2433665	-90.4659625	19.9119325	152.7781475
-43.403252	8.294018	145.51799	-28.939814	21.441654	141.685349	35.853912	3.068982	133.353302	28.668331	44.491772	126.624825	32.2611215	23.780377	129.9890635	-90.1407495	19.102931	153.3816345
-44.324474	9.388591	145.413071	-28.739782	21.043938	141.759445	36.052914	3.164278	133.014496	28.541452	44.563831	126.357529	32.297183	23.8640545	129.6860125	-89.776747	18.2238215	153.8328775
-45.180042	10.654007	145.211166	-28.549675	20.661261	141.766769	36.21233	3.326239	132.56189	28.422657	44.643768	126.124367	32.3174935	23.9850035	129.3431285	-89.4168435	17.3375185	154.1904095
-46.156128	12.890122	144.784134	-28.240234	20.100039	141.660492	36.485626	3.527547	131.766006	28.266748	44.839966	125.922775	32.376187	24.1837565	128.8443905	-88.856655	16.0163215	154.4765935
-46.590221	14.543467	144.427307	-28.009048	19.769417	141.550766	37.049667	3.448812	131.082184	28.229767	45.031391	125.835144	32.639717	24.2401015	128.458664	-88.657813	15.2987325	154.642868
-46.928204	16.349974	144.122284	-27.774275	19.457403	141.397293	37.17411	3.614132	130.371094	28.239082	45.32856	125.800995	32.706596	24.471346	128.0860445	-88.255146	14.44346	154.7085415
-47.065922	18.262033	143.750519	-27.535069	19.145597	141.111923	37.300838	3.76187	129.564804	28.265827	45.648346	125.894547	32.7833325	24.705108	127.7296755	-87.8534705	13.586086	154.4941705
-47.074257	20.271025	143.452164	-27.379313	18.866755	140.763962	37.349007	3.89767	128.66391	28.305435	45.955139	126.100601	32.827221	24.9264045	127.3822555	-87.585847	12.8071055	154.1456685
-46.897869	22.332809	143.140625	-27.239204	18.652336	140.286118	37.312737	4.050701	127.747406	28.384912	46.30621	126.414749	32.8488245	25.1784555	127.0810775	-87.3272325	12.1262165	153.4911585
-46.555733	24.404408	142.816589	-27.201149	18.552492	139.69545	37.219627	4.261662	126.843277	28.540627	46.64114	126.917877	32.880127	25.451401	126.880577	-87.282425	11.653583	152.510323
-45.750626	27.478308	142.53717	-27.340471	18.581614	138.821838	36.533356	4.71849	125.781212	28.777876	47.004932	127.827477	32.655616	25.861711	126.8043445	-87.336558	11.301517	150.8393315
-44.99519	29.432663	142.400421	-27.503708	18.712959	138.352783	36.235043	4.930368	125.186523	28.858688	47.139351	128.313263	32.5468655	26.0348595	126.749893	-87.5542815	11.3910585	149.955673
-44.059345	31.247911	142.337326	-27.660114	18.935373	137.940033	35.995338	5.06611	124.784485	28.954172	46.79504	128.872147	32.474755	25.930575	126.828316	-87.794983	11.940171	149.05175
-42.966637	33.026196	142.148911	-27.789816	19.250587	137.548584	35.867989	5.160399	124.506294	29.110537	46.888031	129.423676	32.489263	26.024215	126.964985	-88.068895	12.476959	148.132183
-41.765839	34.597218	141.946625	-27.961409	19.617527	137.160461	35.775455	5.226617	124.417496	29.293859	46.980385	129.88913	32.534657	26.103501	127.153313	-88.457475	13.131553	147.167609
-40.450188	36.073277	141.562469	-28.166807	19.995068	136.757889	35.639957	5.292188	124.470161	29.469204	46.999828	130.311829	32.5545805	26.146008	127.390995	-88.8881945	13.844128	146.124783
-39.038052	37.384911	141.021225	-28.409996	20.435461	136.304398	35.558243	5.294477	124.584984	29.647423	46.967644	130.747391	32.602833	26.1310605	127.6661875	-89.422825	14.7398615	144.9426085
-36.730717	38.943932	140.173965	-28.778299	20.973488	135.63829	35.448341	5.229891	124.830757	NaN	NaN	NaN	NaN	NaN	NaN	NaN	NaN	NaN
-35.10511	39.788994	139.473007	-29.022825	21.372713	135.115402	35.366848	5.176964	125.050339	NaN	NaN	NaN	NaN	NaN	NaN	NaN	NaN	NaN
-33.404251	40.410892	138.818176	-29.257465	21.807362	134.692291	35.248528	5.05614	125.271965	NaN	NaN	NaN	NaN	NaN	NaN	NaN	NaN	NaN
-31.678665	40.805271	138.115814	-29.445034	22.221849	134.285004	35.136612	4.992879	125.482559	NaN	NaN	NaN	NaN	NaN	NaN	NaN	NaN	NaN
-29.887203	41.061928	137.364944	-29.644564	22.652777	133.83078	35.035122	4.924237	125.756203	NaN	NaN	NaN	NaN	NaN	NaN	NaN	NaN	NaN
-28.15362	41.112415	136.617538	-29.825455	23.067131	133.389496	34.919971	4.855545	126.032593	NaN	NaN	NaN	NaN	NaN	NaN	NaN	NaN	NaN
-26.317259	40.974651	135.892059	-29.963606	23.475611	132.942001	34.854496	4.810141	126.296471	NaN	NaN	NaN	NaN	NaN	NaN	NaN	NaN	NaN
-23.681435	40.420647	134.823151	-30.188107	24.06167	132.262604	35.0387	4.393139	126.67662	NaN	NaN	NaN	NaN	NaN	NaN	NaN	NaN	NaN
-21.923868	39.832733	134.223328	-30.299612	24.478985	131.891174	34.886814	4.194839	127.032234	NaN	NaN	NaN	NaN	NaN	NaN	NaN	NaN	NaN
-20.228649	39.147678	133.679138	-30.400518	24.92045	131.62262	34.771679	4.063444	127.461792	NaN	NaN	NaN	NaN	NaN	NaN	NaN	NaN	NaN
-18.591152	38.282925	133.30986	-30.495855	25.386642	131.442734	34.610935	3.917112	128.027084	NaN	NaN	NaN	NaN	NaN	NaN	NaN	NaN	NaN
-17.065165	37.3409	132.983002	-30.591621	25.860992	131.29068	34.411205	3.784418	128.629608	NaN	NaN	NaN	NaN	NaN	NaN	NaN	NaN	NaN
-15.628942	36.284611	132.793777	-30.70994	26.321074	131.136185	34.164936	3.668253	129.354233	NaN	NaN	NaN	NaN	NaN	NaN	NaN	NaN	NaN
-14.328675	35.160423	132.677551	-30.868143	26.713493	131.003403	33.827705	3.577792	130.048187	NaN	NaN	NaN	NaN	NaN	NaN	NaN	NaN	NaN
-12.626722	33.306667	132.677963	-31.145605	27.210587	130.737259	33.244007	3.494536	131.131561	NaN	NaN	NaN	NaN	NaN	NaN	NaN	NaN	NaN
-11.704952	32.079494	132.738785	-31.354269	27.424578	130.557068	32.900314	3.447245	131.759033	30.656805	46.110416	131.873199	31.7785595	24.7788305	131.816116	-94.4870975	30.0703255	129.29802
-10.892017	30.819012	132.810074	-31.5725	27.624067	130.356018	32.568497	3.359165	132.236649	30.568733	45.934677	131.711151	31.568615	24.646921	131.9739	-94.713615	30.601213	128.738136
-10.204212	29.586939	132.849426	-31.728485	27.795357	130.102676	32.284443	3.299811	132.578751	29.82192	46.045158	131.729202	31.0531815	24.6724845	132.1539765	-94.5101515	30.9182295	128.0513755
-9.663934	28.42938	132.876526	-31.860888	27.935181	129.835968	32.066788	3.250974	132.873337	NaN	NaN	NaN	NaN	NaN	NaN	NaN	NaN	NaN
-9.239845	27.316887	132.898788	-31.926792	28.087238	129.584213	31.899426	3.176421	133.087051	29.839468	45.785927	131.215317	30.869447	24.481174	132.151184	-94.723031	31.693302	127.017242
-8.948185	26.276323	132.899017	-31.92223	28.23196	129.318649	31.83485	3.174735	133.32402	29.942894	45.706154	130.93924	30.888872	24.4404445	132.13163	-94.733332	32.0234755	126.505668
-8.784503	24.94532	132.868118	-31.864616	28.480915	129.040451	31.784245	3.216303	133.458374	30.180342	45.6525	130.493484	30.9822935	24.4344015	131.975929	-94.7115255	32.5274285	126.104973
-8.841879	24.169558	132.828674	-31.769388	28.694052	128.859802	31.817368	3.24063	133.531952	30.210623	45.686676	130.343063	31.0139955	24.463653	131.9375075	-94.5527715	32.924451	125.7820965
-9.083811	23.512646	132.810791	-31.670835	28.901487	128.706665	31.827562	3.245808	133.570541	30.270678	45.700272	130.162552	31.04912	24.47304	131.8665465	-94.39079	33.329934	125.5467835
-9.476144	23.00209	132.735092	-31.57914	29.120386	128.565674	31.810778	3.248848	133.558685	30.347166	45.709415	129.947403	31.078972	24.4791315	131.753044	-94.237252	33.7616405	125.378304
-10.014722	22.67724	132.54538	-31.521988	29.356861	128.480011	31.909433	3.358583	133.4935	30.434483	45.688675	129.746277	31.171958	24.523629	131.6198885	-94.215934	34.190093	125.3401335
-10.731786	22.517653	132.378052	-31.461742	29.552862	128.443176	31.900974	3.403106	133.382599	30.55068	45.701416	129.540894	31.225827	24.552261	131.4617465	-94.149311	34.553463	125.4246055
-11.566048	22.463032	132.200638	-31.421638	29.708376	128.44014	31.904968	3.422606	133.214752	30.638668	45.703632	129.449219	31.271818	24.563119	131.3319855	-94.115094	34.853633	125.5482945
-12.969205	22.704357	131.882568	-31.373343	29.882626	128.594925	31.880507	3.401727	132.859116	30.707422	45.692329	129.508163	31.2939645	24.547028	131.1836395	-94.0406505	35.218224	126.0062105
-14.020645	22.996204	131.595901	-31.371122	29.886856	128.816803	31.830019	3.393383	132.506241	30.73192	45.695419	129.72998	31.2809695	24.544401	131.1181105	-94.0232135	35.229311	126.5154955
-15.11057	23.36027	131.36293	-31.394096	29.770977	129.172821	31.700483	3.328944	132.064362	30.68614	45.686993	130.061249	31.1933115	24.5079685	131.0628055	-93.9815035	35.0339855	127.2828365
-16.340414	23.843374	131.193176	-31.468817	29.48955	129.607941	31.745934	3.189897	131.452133	30.586185	45.661938	130.483871	31.1660595	24.4259175	130.968002	-94.1036935	34.5531825	128.24788
-17.673071	24.319431	131.017517	-31.605625	29.048225	130.072006	31.880518	3.051458	130.69455	30.391268	45.607533	131.153488	31.135893	24.3294955	130.924019	-94.347143	33.7669545	129.219993
-18.960222	24.811579	130.95047	-31.702393	28.466362	130.521454	32.098106	2.958562	129.890167	30.386103	45.402096	131.88533	31.2421045	24.180329	130.8877485	-94.6468905	32.752395	130.1551595
-20.391291	25.263968	131.110947	-31.788778	27.859364	131.009171	32.28561	2.89706	129.113693	NaN	NaN	NaN	NaN	NaN	NaN	NaN	NaN	NaN
-22.54056	25.746996	131.599716	-31.809143	27.089176	131.758209	32.443954	2.934528	128.273987	NaN	NaN	NaN	NaN	NaN	NaN	NaN	NaN	NaN
-24.024597	26.008171	132.039703	-31.823238	26.825741	132.258911	32.464264	2.975331	127.992722	NaN	NaN	NaN	NaN	NaN	NaN	NaN	NaN	NaN
-25.589157	26.17767	132.318298	-31.867365	26.779314	132.708984	32.425941	2.995484	127.895149	NaN	NaN	NaN	NaN	NaN	NaN	NaN	NaN	NaN
-27.155205	26.269308	132.52594	-31.933853	26.851839	133.022339	32.329185	3.018201	127.946808	NaN	NaN	NaN	NaN	NaN	NaN	NaN	NaN	NaN
NaN	NaN	NaN	-31.990889	27.033733	133.285187	32.18668	2.998979	128.06282	NaN	NaN	NaN	NaN	NaN	NaN	NaN	NaN	NaN
-28.331104	26.284445	132.77739	-32.027542	27.207077	133.461868	32.051094	2.932585	128.23909	NaN	NaN	NaN	NaN	NaN	NaN	NaN	NaN	NaN
-28.12339	26.196531	132.916748	-32.031651	27.297964	133.622375	31.924557	2.833642	128.416214	NaN	NaN	NaN	NaN	NaN	NaN	NaN	NaN	NaN
-27.837313	25.879612	133.131699	-31.990141	27.286678	133.865479	31.819101	2.608682	128.685074	29.660225	44.704292	133.822876	30.739663	23.656487	131.253975	-94.719945	30.916869	136.476983
-27.675251	25.536591	133.254395	-31.975424	27.194427	134.019424	31.804323	2.454268	128.853043	29.703331	44.618298	133.560562	30.753827	23.536283	131.2068025	-94.704675	30.852571	136.8320455
-27.572649	25.109921	133.329849	-31.991859	27.002108	134.11319	31.792259	2.301303	129.013519	29.608727	44.555019	133.459335	30.700493	23.428161	131.236427	-94.684211	30.576055	136.989953
-27.522564	24.591614	133.350906	-32.072075	26.80127	134.18335	31.751358	2.14213	129.07486	29.412651	44.466709	133.518936	30.5820045	23.3044195	131.296898	-94.7261545	30.2981205	137.069802
-27.486567	23.991287	133.304901	-32.169907	26.57564	134.17923	31.691366	2.012678	129.046646	29.209709	44.343231	133.633347	30.4505375	23.1779545	131.3399965	-94.7903515	29.9733255	137.0184635
-27.441744	23.295977	133.146912	-32.304844	26.317368	134.14592	31.62142	1.904836	128.944824	29.163298	44.1269	133.602448	30.392359	23.015868	131.273636	-95.002047	29.618868	137.018204
-27.389469	22.474545	132.94841	-32.465378	26.060549	134.130463	31.549555	1.74615	128.782623	NaN	NaN	NaN	NaN	NaN	NaN	NaN	NaN	NaN
-27.399719	21.093521	132.778442	-32.678909	25.706306	134.148819	31.409431	1.586536	128.502884	NaN	NaN	NaN	NaN	NaN	NaN	NaN	NaN	NaN
-27.362165	20.007042	132.589386	-32.815659	25.487215	134.165924	31.325033	1.518254	128.377335	NaN	NaN	NaN	NaN	NaN	NaN	NaN	NaN	NaN
-27.386757	18.850399	132.434937	-32.969177	25.320015	134.163757	31.220882	1.424633	128.40976	NaN	NaN	NaN	NaN	NaN	NaN	NaN	NaN	NaN
-27.390623	17.605452	132.171738	-33.144451	25.234615	134.049286	31.084356	1.327041	128.604996	NaN	NaN	NaN	NaN	NaN	NaN	NaN	NaN	NaN
-27.478785	16.213123	132.06778	-33.364689	25.259968	133.835129	30.902451	1.168067	128.958481	NaN	NaN	NaN	NaN	NaN	NaN	NaN	NaN	NaN
-27.569962	14.719595	131.965897	-33.591068	25.330385	133.485916	30.641409	0.920768	129.488907	27.787733	42.831184	134.27475	29.214571	21.875976	131.8818285	-96.396707	28.784794	135.0900035
-27.730888	13.175381	131.930099	-33.805447	25.409416	133.00293	30.334473	0.657935	130.148483	27.699614	42.617653	133.660385	29.0170435	21.637794	131.904434	-96.6279375	29.181038	134.101426
-28.045147	10.753034	132.176636	-34.078579	25.469357	132.098206	29.805868	0.15973	131.2173	27.76119	42.259197	132.678497	28.783529	21.2094635	131.9478985	-96.940687	29.7292505	132.2485135
-28.354815	9.177604	132.348862	-34.169163	25.409138	131.418503	29.468876	-0.16924	131.879684	27.485931	42.04879	132.127899	28.4774035	20.939775	132.0037915	-96.8157295	29.878501	130.8332145
-28.614161	7.650081	132.497101	-34.211262	25.294403	130.774918	29.251137	-0.464102	132.449753	27.47072	41.714756	131.498032	28.3609285	20.625327	131.9738925	-96.7834525	29.963479	129.5759435
-29.020102	6.239744	132.72467	-34.206448	25.120821	130.233841	29.135155	-0.725266	132.849167	27.463881	41.405544	130.831497	28.299518	20.340139	131.840332	-96.712414	29.901503	128.62735
-29.459234	4.947496	133.016968	-34.185478	24.916967	129.891312	29.123619	-0.948159	133.090729	27.786688	40.996159	130.056854	28.4551535	20.024	131.5737915	-96.8261095	29.809934	128.2088325
-29.949436	3.763029	133.310043	-34.139763	24.7192	129.7099	29.195282	-1.115485	133.209885	27.541138	40.858521	129.598648	28.36821	19.871518	131.4042665	-96.647736	29.566882	128.0155335
-30.468067	2.681626	133.630447	-34.086563	24.528929	129.617203	28.737736	-0.967336	133.295395	27.655071	40.671822	129.111618	28.1964035	19.852243	131.2035065	-96.3695295	29.205615	128.0308995
-31.405718	1.393475	133.650391	-33.996094	24.31255	129.496155	28.892899	-1.130199	133.177963	27.831623	40.522491	128.682587	28.362261	19.696146	130.930275	-96.354449	28.928954	128.062035
-32.095474	0.694113	133.516663	-33.954063	24.2309	129.424911	28.988218	-1.181221	133.039383	27.912756	40.499985	128.517868	28.450487	19.659382	130.7786255	-96.358613	28.802418	128.0711965
-32.821156	0.081481	133.205307	-33.913383	24.139454	129.375977	29.099487	-1.228583	132.812286	27.969307	40.505756	128.34848	28.534397	19.6385865	130.580383	-96.361163	28.6403215	128.171571
-33.591522	-0.362856	132.961472	-33.912998	24.064741	129.337891	29.200912	-1.321554	132.543396	28.012344	40.491806	128.143509	28.606628	19.585126	130.3434525	-96.432624	28.544356	128.3323295
-34.466591	-0.698031	132.598572	-33.878944	23.944696	129.258148	29.292561	-1.432884	132.22702	28.024977	40.456993	127.900085	28.658769	19.5120545	130.0635525	-96.416657	28.3773375	128.4527435
-35.318405	-0.925875	132.284576	-33.876438	23.816494	129.230652	29.632372	-1.714474	131.77655	28.04546	40.380821	127.585922	28.838916	19.3331735	129.681236	-96.591792	28.2998145	128.780068
-36.231739	-1.017589	132.059677	-33.831539	23.627317	129.236679	29.71591	-1.840765	131.363235	28.060743	40.285786	127.226685	28.8883265	19.2225105	129.29496	-96.5514045	28.0321235	129.178398
-37.763023	-0.979006	132.136185	-33.710575	23.275682	129.439178	29.845318	-2.038618	130.799347	28.074221	40.085854	126.676132	28.9597695	19.023618	128.7377395	-96.3809195	27.527746	130.1406165
-38.782509	-0.782852	132.40892	-33.652214	22.986492	129.817078	29.909489	-2.152428	130.454102	28.03183	39.939507	126.248062	28.9706595	18.8935395	128.351082	-96.2750875	27.0794445	131.283074
-39.789478	-0.487303	132.963425	-33.586075	22.634056	130.36293	29.993603	-2.268495	130.127609	27.974075	39.765324	125.893318	28.983839	18.7484145	128.0104635	-96.155989	26.5196975	132.7153965
-40.882988	-0.115897	133.706802	-33.49065	22.241533	131.036728	30.078131	-2.410803	129.916275	27.868536	39.571995	125.661812	28.9733335	18.580596	127.7890435	-95.9546335	25.90247	134.2844125
-41.879688	0.411332	134.420029	-33.453278	21.817944	131.796295	30.143135	-2.580702	129.80954	27.733582	39.375763	125.507294	28.9383585	18.3975305	127.658417	-95.8449145	25.2383575	135.934173
-42.886757	0.978396	135.158173	-33.381523	21.365137	132.547516	30.194443	-2.713063	129.722	27.571743	39.215488	125.438103	28.883093	18.2512125	127.5800515	-95.646139	24.4790615	137.5149805
-43.923565	1.687095	135.926102	-33.341312	20.954346	133.273193	30.23859	-2.819722	129.62645	27.396685	39.09362	125.362381	28.8176375	18.136949	127.4944155	-95.5002615	23.771743	139.0519705
-45.279461	2.908056	136.815826	-33.283974	20.348343	134.210815	30.303076	-2.902355	129.409439	27.124813	39.038578	125.163666	28.7139445	18.0681115	127.2865525	-95.2818925	22.6285745	141.1350775
-46.180756	3.860525	137.346741	-33.220654	19.960373	134.696793	30.351454	-2.932951	129.125839	26.955486	38.984814	125.013603	28.65347	18.0259315	127.069721	-95.094778	21.8948145	142.323865
-46.930553	4.895091	137.686417	-33.149975	19.547346	135.065704	30.350843	-3.018047	128.75914	26.803129	38.895123	124.806007	28.576986	17.938538	126.7825735	-94.876936	21.156154	143.3488345
-47.654202	5.997803	137.959305	-33.052471	19.121838	135.326187	30.321589	-3.153827	128.308289	26.651043	38.757072	124.517487	28.486316	17.8016225	126.412888	-94.591258	20.4420535	144.239486
-48.249336	7.211174	138.168915	-32.917713	18.717127	135.510162	30.287037	-3.31776	127.845573	26.528183	38.548134	124.171806	28.40761	17.615187	126.0086895	-94.243036	19.819067	145.0116345
-48.767384	8.47476	138.239258	-32.748108	18.301857	135.599289	30.276329	-3.547654	127.456543	26.478628	38.323418	123.814903	28.3774785	17.387882	125.635723	-93.8736945	19.215832	145.562855
-49.178497	9.901459	138.30217	-32.545769	17.901304	135.644897	30.303967	-3.699521	127.089012	26.498446	38.087742	123.460152	28.4012065	17.1941105	125.274582	-93.4927445	18.6084975	146.015212
-49.522461	12.138956	138.297241	-32.19101	17.326424	135.680634	30.450462	-3.991571	126.659187	26.607803	37.786163	123.042259	28.5291325	16.897296	124.850723	-92.9111525	17.755552	146.510545
-49.611351	13.66512	138.148682	-31.94718	16.940584	135.655441	30.577436	-4.130075	126.394615	26.733461	37.695286	122.885147	28.6554485	16.7826055	124.639881	-92.5498085	17.0985625	146.671001
-49.62241	15.299881	137.8694	-31.717058	16.549374	135.527069	30.756626	-4.241226	126.105865	26.883183	37.652702	122.810257	28.8199045	16.705738	124.458061	-92.2540205	16.39301	146.596077
-49.504299	16.983194	137.446426	-31.569143	16.180395	135.265366	30.929031	-4.327874	125.7435	27.033754	37.687496	122.860107	28.9813925	16.679811	124.3018035	-92.1196785	15.680979	146.2289285
-49.336796	18.73847	136.873489	-31.490309	15.824623	134.863953	31.034794	-4.373008	125.249329	27.150393	37.789673	123.056267	29.0925935	16.7083325	124.152798	-92.0732115	14.9409135	145.575108
-49.030979	20.553701	136.359955	-31.477674	15.540536	134.355301	31.033728	-4.328587	124.647499	27.261686	37.905399	123.368454	29.147707	16.788406	124.0079765	-92.103055	14.292666	144.7026255
-48.62822	22.385477	135.948807	-31.549219	15.305458	133.861298	30.39822	-3.939241	124.176155	27.359507	38.041107	123.86837	28.8788635	17.050933	124.0222625	-91.9773015	13.559983	143.7003335
-47.774063	25.087496	135.983017	-31.691778	15.149773	133.339279	30.377596	-3.728435	123.209206	27.521061	38.20229	124.844658	28.9493285	17.2369275	124.026932	-92.3328845	13.0626185	142.651626
-47.012493	26.877689	136.348953	-31.735744	15.207588	133.311249	30.221315	-3.468184	122.810326	27.642212	38.283928	125.570717	28.9317635	17.407872	124.1905215	-92.4032515	13.007304	142.4319765
-46.134811	28.521152	137.023849	-31.720379	15.36848	133.526062	30.115614	-3.220357	122.624626	27.827322	38.398891	126.359283	28.971468	17.589267	124.4919545	-92.412226	13.147693	142.5601695
-45.137016	30.104742	137.818207	-31.671753	15.623866	133.925781	30.13204	-3.012606	122.578369	28.044245	38.561485	127.193176	29.0881425	17.7744395	124.8857725	-92.4316485	13.4732925	142.9657895
-43.976326	31.528828	138.638931	-31.528463	15.937762	134.355957	30.194294	-2.782733	122.65377	28.24511	38.722771	128.002243	29.219702	17.970019	125.3280065	-92.276628	13.905505	143.3839075
-42.825966	32.810177	139.283295	-31.539843	16.135269	134.641769	30.302053	-2.548992	122.807549	28.426186	38.87244	128.72905	29.3641195	18.161724	125.7682995	-92.4438055	14.108814	143.5152385
-41.538765	33.972401	139.748596	-31.462351	16.332993	134.873749	30.473745	-2.335894	122.949089	28.595888	39.020805	129.375153	29.5348165	18.3424555	126.162121	-92.4595185	14.3235305	143.585377
-39.504349	35.358639	140.129898	-31.316244	16.650412	135.042496	30.813208	-2.064704	123.17128	29.13335	39.140518	129.929321	29.973279	18.537907	126.5503005	-92.605767	14.762917	143.5346915
-38.112419	36.150654	140.074921	-31.251986	16.835114	134.917709	31.008303	-1.919454	123.368088	29.273468	39.29583	130.281418	30.1408855	18.688188	126.824753	-92.6448575	14.98204	143.010665
-36.56226	36.765877	139.76236	-31.197155	17.05192	134.657547	31.27014	-1.748766	123.483154	29.392147	39.453434	130.578232	30.3311435	18.852334	127.030693	-92.7254535	15.251506	142.284401
-35.076939	37.285511	139.257904	-31.19706	17.271179	134.187225	31.547653	-1.603943	123.62281	29.490709	39.611988	130.796005	30.519181	19.0040225	127.2094075	-92.913301	15.5383355	141.1650425
-33.507778	37.692875	138.494766	-31.197733	17.535236	133.590942	31.785833	-1.491718	123.722664	29.312098	39.916092	131.13063	30.5489655	19.212187	127.426647	-92.9444315	15.858285	139.755237
-31.892895	37.873066	137.648224	-31.217333	17.810743	132.938965	32.005177	-1.326337	123.794807	29.619175	39.862598	131.108185	30.812176	19.2681305	127.451496	-93.246842	16.3533555	138.426434
-30.222303	37.946827	136.779785	-31.234365	18.113474	132.252579	32.257343	-1.180184	123.95079	29.67691	39.980465	131.205322	30.9671265	19.4001405	127.578056	-93.4358565	16.8268075	136.927102
-27.723679	37.668003	135.460434	-31.171026	18.592556	131.223358	32.662304	-0.970059	124.155762	NaN	NaN	NaN	NaN	NaN	NaN	NaN	NaN	NaN
-25.949816	37.329575	134.598679	-31.061817	18.943865	130.633224	32.99696	-0.848603	124.39753	NaN	NaN	NaN	NaN	NaN	NaN	NaN	NaN	NaN
-24.273304	36.724697	133.983368	-30.90168	19.252758	130.15712	33.329205	-0.723539	124.680946	NaN	NaN	NaN	NaN	NaN	NaN	NaN	NaN	NaN
-22.504557	35.973106	133.401474	-30.657478	19.569691	129.701965	33.706848	-0.568035	124.872932	NaN	NaN	NaN	NaN	NaN	NaN	NaN	NaN	NaN
-20.76927	35.137402	132.798981	-30.377474	19.887463	129.363174	34.105854	-0.43751	125.100838	NaN	NaN	NaN	NaN	NaN	NaN	NaN	NaN	NaN
-18.980036	34.055912	132.361801	-30.043053	20.19627	129.185898	34.475838	-0.303849	125.378777	NaN	NaN	NaN	NaN	NaN	NaN	NaN	NaN	NaN
-17.249294	32.85326	131.939255	-29.682276	20.482512	129.04866	34.85564	-0.161223	125.676941	NaN	NaN	NaN	NaN	NaN	NaN	NaN	NaN	NaN
-14.657131	30.78303	131.279022	-29.183525	20.926195	128.866669	35.390564	-0.030476	126.196754	NaN	NaN	NaN	NaN	NaN	NaN	NaN	NaN	NaN
-13.097067	29.216206	131.01265	-28.841671	21.200834	128.789261	35.720318	0.028432	126.556969	NaN	NaN	NaN	NaN	NaN	NaN	NaN	NaN	NaN
-11.440589	27.571953	130.665283	-28.554821	21.4914	128.679764	36.014637	0.080552	126.915192	NaN	NaN	NaN	NaN	NaN	NaN	NaN	NaN	NaN
-10.0521	25.825766	130.543991	-28.272772	21.808266	128.495972	36.560925	-0.032323	127.181831	NaN	NaN	NaN	NaN	NaN	NaN	NaN	NaN	NaN
-8.616027	24.048532	130.219543	-28.009621	22.142935	128.256958	36.740124	0.036356	127.580513	33.136177	41.67223	131.564499	34.9381505	20.854293	129.572506	-90.9573925	23.431577	126.94141
-7.333398	22.26782	130.076508	-27.755606	22.508257	127.999641	36.89019	0.172312	127.98172	33.040428	42.035507	131.164902	34.965309	21.1039095	129.573311	-90.476521	23.9126045	126.425971
-6.186555	20.456169	130.173279	-27.495312	22.897303	127.715286	37.01392	0.371705	128.405624	33.319019	42.26461	130.552429	35.1664695	21.3181575	129.4790265	-90.1570935	24.4764485	125.9515455
-4.652124	17.872129	130.269104	-27.078093	23.456015	127.304649	37.264736	0.72097	129.166382	33.636379	42.598934	129.75827	35.4505575	21.659952	129.462326	-89.6067435	25.252078	125.146972
-3.80257	16.187677	130.447571	-26.720232	23.812992	127.120605	37.494339	0.930218	129.60788	34.073921	42.678455	129.150452	35.78413	21.8043365	129.379166	-89.224594	25.8216475	124.862044
-3.029303	14.644544	130.743805	-26.333353	24.165348	127.02533	37.78326	1.085803	130.037338	34.523842	42.724743	128.571136	36.153551	21.905273	129.304237	-88.820257	26.425423	124.746423
-2.352624	13.169774	131.227402	-25.897593	24.447552	127.033386	38.130119	1.202492	130.390259	34.967899	42.786575	128.089401	36.549009	21.9945335	129.23983	-88.344195	26.9005705	124.826942
-1.679326	11.772539	131.321686	-25.445881	24.705666	127.141235	38.522949	1.28389	130.571579	35.38884	42.839996	127.741096	36.9558945	22.061943	129.1563375	-87.8476565	27.349389	125.1261325
-1.057105	10.453194	131.802048	-24.993744	24.919472	127.318146	38.97818	1.35544	130.703598	35.765736	42.90419	127.510765	37.371958	22.129815	129.1071815	-87.359446	27.709129	125.5291105
-0.515656	9.219778	132.096909	-24.529814	25.095808	127.54213	39.44125	1.419624	130.802139	36.130203	42.976543	127.327988	37.7857265	22.1980835	129.0650635	-86.8453545	27.9935325	126.0191965
0.212887	7.540792	132.27562	-23.899551	25.365152	127.896187	40.12027	1.507893	130.846405	36.697735	43.096043	127.20916	38.4090025	22.301968	129.0277825	-86.2081045	28.428336	126.7645915
0.520852	6.526329	132.586884	-23.471069	25.552818	128.131027	40.543701	1.579702	130.867371	37.079464	43.184891	127.173447	38.8115825	22.3822965	129.020409	-85.7537205	28.7233395	127.241645
0.829683	5.649178	132.693832	-23.050961	25.718111	128.344376	40.945904	1.647731	130.833191	37.471691	43.311474	127.155113	39.2087975	22.4796025	128.994152	-85.3107195	28.9566195	127.6946
1.121255	4.802147	132.752258	-22.631001	25.908247	128.514069	41.355072	1.712444	130.740265	37.837509	43.44894	127.178123	39.5962905	22.580692	128.959194	-84.8582925	29.235802	128.068944
1.396678	4.066032	132.58551	-22.250671	26.074833	128.564682	41.748871	1.810008	130.633423	38.184685	43.614532	127.214691	39.966778	22.71227	128.924057	-84.46812	29.437396	128.205307
1.63165	3.371303	132.363052	-21.899328	26.225801	128.478592	42.079071	1.905186	130.477844	38.501652	43.774422	127.286339	40.2903615	22.839804	128.8820915	-84.0890175	29.611798	128.0750925
1.739466	2.73943	132.021683	-21.601282	26.343658	128.30307	42.377686	2.020089	130.256302	38.77496	43.903152	127.421997	40.576323	22.9616205	128.8391495	-83.778887	29.7256955	127.7669905
1.861484	1.979832	131.235199	-21.237968	26.448736	127.91983	42.773663	2.135397	129.929779	39.100693	44.097309	127.623955	40.937178	23.116353	128.776867	-83.413114	29.781119	127.062793
1.929299	1.522362	130.730652	-21.024509	26.466507	127.668594	43.025295	2.177891	129.675034	39.268375	44.203049	127.749146	41.146835	23.19047	128.71209	-83.195853	29.742544	126.625098
1.942239	1.072174	130.276245	-20.81251	26.473097	127.466331	43.270798	2.225361	129.441391	39.441639	44.297047	127.804008	41.3562185	23.261204	128.6226995	-82.9812385	29.68499	126.3099625
1.865569	0.642886	129.872574	-20.611134	26.472034	127.31147	43.464661	2.233663	129.229492	39.626675	44.380112	127.806541	41.545668	23.3068875	128.5180165	-82.767936	29.6371805	126.1049235
1.756392	0.245482	129.566299	-20.416704	26.51506	127.206612	43.078163	2.496524	129.190048	39.796696	44.447945	127.763664	41.4374295	23.4722345	128.476856	-82.2708375	29.5578855	125.936368
1.647861	-0.112986	129.408508	-20.220991	26.589087	127.158501	43.81496	2.229828	128.876846	39.97332	44.483253	127.620056	41.89414	23.3565405	128.248451	-82.336122	29.8216335	126.068551
1.446385	-0.466906	129.459824	-20.05863	26.704014	127.135757	43.954082	2.203119	128.815292	40.171124	44.482113	127.43969	42.062603	23.342616	128.127491	-82.179863	30.065412	126.144023
0.961435	-0.93924	129.667892	-19.836569	26.918734	127.0718	44.049194	2.059475	128.896408	40.471748	44.428764	127.166389	42.260471	23.2441195	128.0313985	-81.933609	30.5933485	126.1122015
0.617	-1.171104	129.843826	-19.68746	27.060995	127.008034	44.111977	1.993322	128.985733	40.663479	44.34293	127.002945	42.387728	23.168126	127.994339	-81.762648	30.953864	126.021729
0.244341	-1.382635	129.964432	-19.560434	27.185076	126.922211	44.151749	1.917499	129.058426	40.833107	44.268784	126.87986	42.492428	23.0931415	127.969143	-81.613296	31.2770105	125.875279
-0.167963	-1.581203	129.939514	-19.443773	27.283726	126.808487	44.198902	1.866884	129.08316	40.982574	44.206898	126.776459	42.590738	23.036891	127.9298095	-81.478284	31.530561	125.6871645
-0.632783	-1.755333	129.774185	-19.361847	27.336508	126.688972	44.252281	1.818875	129.085861	41.086555	44.157764	126.707771	42.669418	22.9883195	127.896816	-81.393112	31.6846965	125.481128
-1.192366	-1.932222	129.529938	-19.290949	27.362207	126.573792	44.318642	1.776682	129.04213	41.137497	44.119282	126.71785	42.7280695	22.947982	127.87999	-81.3099675	31.776432	125.267594
-1.772418	-2.108684	129.272217	-19.239218	27.339926	126.492516	44.37151	1.737274	129.005478	41.167362	44.072186	126.776993	42.769436	22.90473	127.8912355	-81.247872	31.775122	125.0937965
-2.685432	-2.314386	129.009033	-19.22167	27.276558	126.45401	44.368267	1.653154	128.969864	41.173634	44.02322	126.953255	42.7709505	22.838187	127.9615595	-81.2142905	31.714929	124.9464605
-3.409525	-2.373544	128.901154	-19.261934	27.237829	126.421867	44.328407	1.600845	129.011246	41.144516	43.988354	127.071609	42.7364615	22.7945995	128.0414275	-81.2603295	31.6810585	124.8023065
-4.175812	-2.433409	128.867416	-19.344223	27.243137	126.343918	44.233982	1.555818	129.073807	41.098495	43.963387	127.17205	42.6662385	22.7596025	128.1229285	-81.3546845	31.7266715	124.5649075
-5.062398	-2.454961	128.912781	-19.448137	27.298338	126.22496	44.086308	1.50289	129.156708	41.025967	43.915447	127.23143	42.5561375	22.7091685	128.194069	-81.4524115	31.8875075	124.255851
-6.094058	-2.451033	128.974396	-19.819517	27.50972	126.185204	43.890945	1.479568	129.296295	40.961525	43.85022	127.211082	42.426235	22.664894	128.2536885	-82.065269	32.354546	124.1167195
-7.158555	-2.432888	129.066544	-19.958088	27.567917	126.060471	43.669086	1.422021	129.420593	40.883358	43.758438	127.169159	42.276222	22.5902295	128.294876	-82.192398	32.5456045	123.826066
-8.256112	-2.324001	129.072235	-20.11508	27.611521	125.967514	43.453129	1.342418	129.532745	40.803265	43.635513	127.115379	42.128197	22.4889655	128.324062	-82.358357	32.7340765	123.610966
-10.047405	-2.148336	128.978745	-20.345427	27.609924	125.866913	43.113583	1.148256	129.664856	40.690434	43.418365	126.99987	41.9020085	22.2833105	128.332363	-82.5928625	32.9365375	123.401463
-11.37861	-1.957997	128.783447	-20.500751	27.559561	125.809776	42.900887	0.997266	129.676895	40.591656	43.275948	126.962189	41.7462715	22.136607	128.319542	-82.7477735	32.982515	123.30001
-12.778251	-1.817081	128.525131	-20.651308	27.485064	125.794113	42.706047	0.844298	129.693573	40.460331	43.127846	126.937843	41.583189	21.986072	128.315708	-82.885805	32.984056	123.272518
-14.167808	-1.534331	128.172241	-20.804382	27.381823	125.809814	42.542164	0.713091	129.693222	40.311687	43.00684	126.961922	41.4269255	21.8599655	128.327572	-83.0356895	32.9036805	123.292056
-15.681057	-1.265878	127.912857	-20.954235	27.260876	125.914322	42.408623	0.591202	129.689865	40.176983	42.91132	127.015366	41.292803	21.751261	128.3526155	-83.201273	32.770491	123.4760285
-17.301334	-0.961774	127.763077	-20.854769	26.989164	126.060089	42.329727	0.477926	129.660278	40.041901	42.870338	127.014801	41.185814	21.674132	128.3375395	-82.895352	32.304196	123.7826385
-18.916092	-0.580019	127.780197	-20.994812	26.819908	126.383118	42.253212	0.370706	129.615326	39.877476	42.869202	126.931549	41.065344	21.619954	128.2734375	-83.054968	32.019862	124.4927985
-21.602442	-0.008477	128.194656	-21.235989	26.512787	126.955605	42.124409	0.276541	129.509949	39.571217	42.840416	126.688576	40.847813	21.5584785	128.0992625	-83.319791	31.4670955	125.8119475
-23.397448	0.425455	128.719284	-21.425264	26.234488	127.5149	42.006729	0.211628	129.409119	39.292961	42.766109	126.338875	40.649845	21.4888685	127.873997	-83.500373	30.9801075	127.155803
-25.356501	0.87538	129.448517	-21.618048	25.865465	128.213425	41.900028	0.131567	129.276764	39.022522	42.635109	125.979683	40.461275	21.383338	127.6282235	-83.697371	30.347592	128.7986265
-27.19006	1.369878	130.218811	-21.802652	25.371412	128.966095	41.802917	-0.010703	129.170151	38.727837	42.493732	125.695778	40.265377	21.2415145	127.4329645	-83.870681	29.5013095	130.4992255
-29.180077	1.851948	131.119537	-22.016262	24.783092	129.785217	41.65847	-0.214045	129.116852	38.362503	42.317375	125.397018	40.0104865	21.051665	127.256935	-84.0430105	28.514519	132.313499
-31.032831	2.365551	132.00351	-22.247135	24.123114	130.608398	41.494926	-0.439947	129.062485	37.947384	42.103725	125.149956	39.721155	20.831889	127.1062205	-84.215425	27.414339	134.1105755
-32.99366	2.9042	132.912064	-22.492567	23.422855	131.386566	41.330246	-0.658648	129.018982	37.513863	41.90218	124.971619	39.4220545	20.621766	126.9953005	-84.4071885	26.223944	135.7778315
-35.796093	3.774928	134.216095	-22.88842	22.36138	132.46994	41.063396	-0.983461	128.926331	36.805801	41.70763	124.602112	38.9345985	20.3620845	126.7642215	-84.7114385	24.3606755	138.1756585
-37.668823	4.436793	135.097626	-23.14806	21.68055	133.070465	40.880123	-1.164167	128.828613	36.325272	41.544815	124.335464	38.6026975	20.190324	126.5820385	-84.8988175	23.170776	139.5588915
-39.457069	5.112146	135.857239	-23.419662	21.033607	133.566254	40.666725	-1.338624	128.68399	35.830803	41.374294	124.072968	38.248764	20.017835	126.378479	-85.088088	22.049379	140.754029
-41.216141	5.900484	136.570419	-23.664047	20.438681	133.958954	40.420227	-1.547642	128.528839	35.342918	41.174488	123.735489	37.8815725	19.813423	126.132164	-85.2096665	21.063939	141.785744
-42.899845	6.727376	137.195419	-23.923618	19.908617	134.26651	40.148598	-1.742307	128.334167	34.836174	40.948566	123.318352	37.492386	19.6031295	125.8262595	-85.339622	20.2141045	142.7067605
-44.53278	7.641356	137.700439	-24.187828	19.418598	134.481506	39.83287	-1.921329	128.058502	34.329651	40.680885	122.860565	37.0812605	19.379778	125.4595335	-85.4569165	19.457418	143.5034785
-46.060013	8.653915	138.084625	-24.460779	18.952126	134.615631	39.495079	-2.132618	127.755867	33.796291	40.379246	122.45414	36.645685	19.123314	125.1050035	-85.567243	18.780938	144.1262585
-48.228325	10.37305	138.495773	-24.909801	18.273869	134.735733	38.470589	-2.211449	127.428207	32.99184	39.915192	121.881821	35.7312145	18.8518715	124.655014	-85.5508165	17.6958665	144.816452
-49.554207	11.564516	138.628632	-25.229198	17.815969	134.766739	38.437756	-2.655843	126.910332	32.491146	39.64967	121.631226	35.464451	18.4969135	124.270779	-85.922847	17.1350245	145.262699
-50.787418	12.844004	138.643661	-25.563782	17.334356	134.721237	37.938263	-2.872118	126.431084	32.013111	39.428787	121.49205	34.975687	18.2783345	123.961567	-86.103251	16.3903775	145.480907
-51.940613	14.204031	138.620728	-25.934526	16.872723	134.651871	37.417004	-3.083578	125.915314	31.542772	39.243156	121.397278	34.479888	18.079789	123.656296	-86.34894	15.665657	145.647446
-52.984474	15.653207	138.594299	-26.353056	16.422054	134.54483	36.227066	-2.995203	125.556686	31.050465	39.098682	121.360695	33.6387655	18.0517395	123.4586905	-86.3448775	14.7923685	145.6309695
-53.889252	17.166246	138.540771	-26.816767	16.008682	134.401932	35.94146	-3.352845	124.767624	30.573767	38.99057	121.44101	33.2576135	17.8188625	123.104317	-86.8911475	14.1985015	145.699547
-54.687935	18.743198	138.520584	-27.348223	15.66027	134.256378	35.231709	-3.48835	124.2341	30.090708	38.919388	121.580574	32.6612085	17.715519	122.907337	-87.3576545	13.605021	145.605419
-55.661839	21.179287	138.702362	-28.209282	15.26863	134.127563	34.120869	-3.653598	123.510147	29.335556	38.777096	121.9198	31.7282125	17.561749	122.7149735	-88.1467765	12.975511	145.5401525
-56.123089	22.83639	138.889938	-28.831717	15.039745	134.111618	33.578842	-3.870292	123.023438	28.831392	38.712078	122.236443	31.205117	17.420893	122.6299405	-88.868551	12.658597	145.5932955
-56.448292	24.45166	139.122284	-29.435709	14.86858	134.126297	32.620453	-3.824008	122.824493	28.31881	38.678715	122.499741	30.4696315	17.4273535	122.662117	-89.3410495	12.3098065	145.590477
-56.735592	26.117525	139.213272	-29.994465	14.772293	134.16394	31.858135	-3.810004	122.646118	27.818993	38.646027	122.726013	29.838564	17.4180115	122.6860655	-89.827494	12.1265745	145.6418145
-56.844391	27.765596	139.340179	-30.507978	14.711988	134.165222	31.261848	-3.82717	122.389389	27.344707	38.654892	122.916649	29.3032775	17.413861	122.653019	-90.3192335	12.010115	145.677425
-56.823231	29.379875	139.465378	-30.966768	14.692182	134.098602	30.736574	-3.843707	122.200272	26.918402	38.660213	123.023926	28.827488	17.408253	122.612099	-90.761024	11.976111	145.585105
-56.668198	30.959085	139.394165	-31.377277	14.690171	133.963364	30.268854	-3.828756	122.036865	26.52688	38.650505	123.123123	28.397867	17.4108745	122.579994	-91.152421	11.9694675	145.346734
-56.186874	33.289764	139.218307	-31.969633	14.687151	133.758484	29.692089	-3.826011	121.910164	26.023233	38.681427	123.312691	27.857661	17.427708	122.6114275	-91.796927	11.946594	144.9055405
-55.71463	34.799595	139.011993	-32.360378	14.69464	133.639557	29.348379	-3.810049	121.916153	25.716385	38.720242	123.477791	27.532382	17.4550965	122.696972	-92.253138	11.9341835	144.582142
-55.121578	36.261444	138.7771	-32.7705	14.710479	133.51297	29.033787	-3.783534	121.962593	25.423878	38.775017	123.706993	27.2288325	17.4957415	122.834793	-92.7698325	11.9252165	144.191147
-54.447472	37.701668	138.439713	-33.163685	14.78135	133.283752	28.742859	-3.722754	122.014465	25.172985	38.873459	124.007477	26.957922	17.5753525	123.010971	-93.285292	11.9873475	143.556533
-53.597527	39.107178	138.000244	-33.593674	14.856452	132.928284	28.502363	-3.642672	122.025429	24.970289	38.987366	124.35083	26.736326	17.672347	123.1881295	-93.923674	12.040557	142.6684385
-52.785164	40.551796	137.280289	-34.028732	15.009707	132.331223	28.282976	-3.529353	122.01313	24.82675	39.134686	124.71653	26.554863	17.8026665	123.36483	-94.612327	12.2167475	141.297616
-51.786922	41.919868	136.470139	-34.48769	15.218266	131.61496	28.067595	-3.358833	121.953415	24.727409	39.292809	125.127831	26.397502	17.966988	123.540623	-95.372882	12.469544	139.689297
-50.146263	43.887592	135.270493	-35.09901	15.639356	130.385239	27.641693	-3.148885	121.763596	24.62361	39.480667	125.777725	26.1326515	18.165891	123.7706605	-96.3306715	13.112821	136.9998175
-48.882477	45.069111	134.59671	-35.421478	15.920125	129.550415	27.409813	-2.953475	121.711769	24.608759	39.59185	126.052788	26.009286	18.3191875	123.8822785	-96.852242	13.5210625	135.2185515
-47.562469	46.160587	134.06311	-35.64349	16.229946	128.663528	27.261072	-2.836082	121.521202	24.600475	39.661358	126.361641	25.9307735	18.412638	123.9414215	-97.2177535	14.047254	133.3856345
-46.210594	47.207584	133.545715	-35.755875	16.630606	127.841354	27.181688	-2.664408	121.275665	24.623461	39.681358	126.678726	25.9025745	18.508475	123.9771955	-97.4143245	14.752737	131.7055125
-44.718872	48.061401	133.246155	-35.840366	17.016628	127.15284	27.087896	-2.490551	121.130249	24.66177	39.777481	126.76741	25.874833	18.643465	123.9488295	-97.555565	15.389791	130.3568505
-43.241863	48.833382	133.145386	-35.824551	17.433374	126.596046	27.00774	-2.280308	120.881973	24.738485	39.869598	126.880898	25.8731125	18.794645	123.8814355	-97.5222145	16.072103	129.3106565
-41.749851	49.515415	133.001801	-35.782494	17.892267	126.21257	27.002859	-2.023408	120.687103	24.855543	39.98328	127.056946	25.929201	18.979936	123.8720245	-97.494189	16.804598	128.5531155
-39.420738	50.191689	132.987274	-35.684834	18.561623	125.830986	26.998991	-1.703515	120.59848	25.040398	40.275612	127.166275	26.0196945	19.2860485	123.8823775	-97.3893625	17.8371975	127.7795945
-37.847626	50.528694	133.007004	-35.59671	19.019011	125.687195	27.022379	-1.435937	120.482269	25.152847	40.433769	127.380264	26.087613	19.498916	123.9312665	-97.281033	18.539106	127.4431235
-36.295746	50.693184	133.019119	-35.531612	19.470148	125.598228	27.039068	-1.205883	120.508408	25.274328	40.612144	127.560532	26.156698	19.7031305	124.03447	-97.219922	19.2371655	127.161986
-34.712955	50.66312	133.094574	-35.469894	19.861492	125.548866	27.030256	-0.999818	120.562912	25.38814	40.791122	127.755737	26.209198	19.895652	124.1593245	-97.148986	19.827332	126.9384075
-33.082523	50.518166	133.122604	-35.40255	20.235332	125.47097	27.063692	-0.792739	120.573166	25.505766	40.929798	128.066391	26.284729	20.0685295	124.3197785	-97.089829	20.4021345	126.6221615
-31.500275	50.224579	133.15921	-35.33255	20.58239	125.396469	27.123886	-0.599571	120.66053	25.590267	41.080547	128.373474	26.3570765	20.240488	124.517002	-97.0221765	20.924292	126.275936
-29.860428	49.679417	133.205719	-35.250618	20.862743	125.355759	27.195969	-0.44822	120.786011	25.670265	41.216682	128.665161	26.433117	20.384231	124.725586	-96.934353	21.341255	125.985932
-27.433828	48.673466	133.062485	-35.108967	21.213991	125.316093	27.414021	-0.230621	120.99733	25.766369	41.391693	129.128357	26.590195	20.580536	125.0628435	-96.808129	21.847446	125.5693425
-25.749857	47.760899	132.82048	-35.021709	21.412918	125.320183	27.606073	-0.133584	121.229027	25.836103	41.531071	129.344223	26.721088	20.6987435	125.286625	-96.764506	22.1270925	125.353741
-24.142557	46.767204	132.383484	-34.937775	21.600931	125.288757	27.811293	-0.036691	121.497284	25.89525	41.645138	129.503494	26.8532715	20.8042235	125.500389	-96.7288215	22.3976385	125.077125
-22.358973	45.653172	131.768173	-34.869282	21.839012	125.203728	28.048468	0.018855	121.855522	25.959063	41.74588	129.610596	27.0037655	20.8823675	125.733059	-96.7423295	22.7956565	124.674397
-20.790449	44.38287	131.069931	-34.811569	22.063442	125.072205	28.267639	0.025232	122.273651	26.004574	41.847626	129.62793	27.1361065	20.936429	125.9507905	-96.7592445	23.190455	124.1936195
-19.066879	42.96368	130.317688	-34.759605	22.299824	124.910446	28.470352	0.019794	122.66967	26.057089	41.912277	129.567917	27.2637205	20.9660355	126.1187935	-96.7829305	23.6336125	123.7020985
-17.437294	41.418049	129.518967	-34.690502	22.511404	124.694954	28.638685	0.011845	123.05304	26.125887	41.991173	129.511032	27.382286	21.001509	126.282036	-96.76329	24.021299	123.107872
-14.980266	38.846577	128.217239	-34.559486	22.797798	124.321571	28.874212	-0.168462	123.730492	26.291176	42.124054	129.158432	27.582694	20.977796	126.444462	-96.701666	24.6178	122.19868
-13.337959	37.00388	127.351036	-34.460114	22.949816	123.996353	29.066246	-0.298861	124.294533	26.460052	42.178329	128.803802	27.763149	20.939734	126.5491675	-96.683377	24.959898	121.4435385
-11.810324	35.056789	126.649788	-34.359436	23.049541	123.604202	29.241592	-0.434458	125.041237	26.654062	42.204666	128.420593	27.947827	20.885104	126.730915	-96.666699	25.213978	120.477489
-10.318458	33.028458	126.153061	-34.225399	23.060917	123.178879	29.430126	-0.455387	125.967682	26.83676	42.143085	128.057419	28.133443	20.843849	127.0125505	-96.584241	25.277985	119.3452075
-8.866652	31.005903	125.927177	-34.059647	23.001184	122.797585	29.627155	-0.458483	126.901718	27.020109	42.05051	127.771439	28.323632	20.7960135	127.3365785	-96.442926	25.2063545	118.2585915
-7.542264	28.985533	125.977539	-33.87455	22.856825	122.473648	30.151665	-0.667273	127.663292	27.176731	41.970329	127.522491	28.664198	20.651528	127.5928915	-96.413298	25.062122	117.3544045
-6.274382	27.044518	126.185318	-33.637245	22.679729	122.185158	30.399483	-0.679226	128.468445	27.349573	41.887207	127.281746	28.874528	20.6039905	127.8750955	-96.149018	24.7554675	116.4952205
-4.633554	24.286873	126.671234	-33.500027	22.555868	121.936729	30.735901	-0.680272	129.295624	27.578676	41.835148	127.03096	29.1572885	20.577438	128.163292	-96.1573425	24.534298	115.710166
-3.6317	22.612944	126.989426	-33.208614	22.381889	121.709915	30.995979	-0.599709	129.604156	27.7272	41.798489	126.880989	29.3615895	20.59939	128.2425725	-95.7788175	24.164388	115.1772575
-2.811224	21.015501	127.309761	-32.963951	22.261761	121.55809	31.231331	-0.527832	129.802277	27.897326	41.781879	126.798485	29.5643285	20.6270235	128.300381	-95.4922305	23.8964985	114.815799
-2.061146	19.569525	127.560295	-32.719025	22.168097	121.452858	31.469023	-0.41542	129.86235	28.078127	41.81295	126.849068	29.773575	20.698765	128.355709	-95.211625	23.637429	114.550007
-1.418032	18.21645	127.788734	-32.539185	22.130178	121.433762	31.752497	-0.314256	129.887604	28.267437	41.834061	127.016235	30.009967	20.7599025	128.4519195	-95.088337	23.5004535	114.4156045
-0.92362	16.961079	128.030624	-32.025959	21.934612	121.263039	32.015659	-0.259641	129.896454	28.486073	41.903397	127.254807	30.250866	20.821878	128.5756305	-94.302784	23.047346	113.9504475
-0.539087	15.8416	128.231644	-31.769108	21.93029	121.317696	32.277691	-0.186014	129.86235	28.721491	41.963932	127.55278	30.499591	20.888959	128.707565	-94.037807	22.971621	113.927827
-0.103778	14.310402	128.477005	-31.360647	21.979445	121.589127	32.698879	-0.117106	129.747223	29.112297	42.055058	127.988579	30.905588	20.968976	128.867901	-93.626882	22.989914	114.310353
0.039134	13.372839	128.6035	-31.102568	22.05946	121.861061	32.988018	-0.076702	129.626389	29.366585	42.129986	128.232056	31.1773015	21.026642	128.9292225	-93.3824375	23.092278	114.7928995
0.036459	12.483926	128.67543	-30.840019	22.14889	122.138802	33.29068	-0.009967	129.457718	29.605228	42.197647	128.454453	31.447954	21.09384	128.9560855	-93.127992	23.20394	115.3215185
-0.071592	11.645602	128.651398	-30.585775	22.254179	122.362831	33.58065	0.067949	129.27951	29.825932	42.269463	128.649445	31.703291	21.168706	128.9644775	-92.874841	23.339652	115.7611845
-0.254142	10.858798	128.548279	-30.364899	22.387581	122.526718	33.838932	0.177059	129.150421	30.013069	42.346973	128.783707	31.9260005	21.262016	128.967064	-92.6557985	23.513146	116.086372
-0.55442	10.108043	128.465042	-30.128941	22.526117	122.636665	34.056019	0.298419	129.03978	30.203306	42.39167	128.894455	32.1296625	21.3450445	128.9671175	-92.3875445	23.7071895	116.3062125
-1.006551	9.353683	128.49054	-29.923889	22.689688	122.756645	34.258633	0.410735	128.967728	30.432072	42.469788	128.914795	32.3453525	21.4402615	128.9412615	-92.1931305	23.9391145	116.5720285
-1.909209	8.245177	128.5793	-29.60099	22.912779	122.886681	34.470253	0.586008	129.044754	30.857117	42.617584	128.764755	32.663685	21.601796	128.9047545	-91.865665	24.223762	116.8686075
-2.615866	7.544024	128.660538	-29.398975	23.049599	122.979973	34.596813	0.72317	129.121643	31.174623	42.691891	128.615341	32.885718	21.7075305	128.868492	-91.683668	24.3916675	117.091454
-3.492241	6.881207	128.757233	-29.213593	23.169849	123.112892	34.740921	0.830452	129.253159	31.447607	42.75647	128.374146	33.094264	21.793461	128.8136525	-91.52145	24.546237	117.4121315
-4.447115	6.226537	128.782516	-29.303741	23.432182	123.406509	34.911625	0.9239	129.423706	31.707319	42.793968	128.101532	33.309472	21.858934	128.762619	-91.916954	25.00543	118.050399
-5.492997	5.616312	128.855682	-29.03631	23.477646	123.502113	35.108177	0.989801	129.572433	31.936726	42.839985	127.813721	33.5224515	21.914893	128.693077	-91.5950715	25.040399	118.311149
-6.648139	5.083386	128.977753	-28.838257	23.525286	123.763969	35.347893	1.046039	129.690247	32.147007	42.889507	127.472115	33.74745	21.967773	128.581181	-91.423964	25.082799	118.946757
-7.904674	4.576035	129.111404	-28.635395	23.565792	124.064598	35.595287	1.103609	129.799606	32.336937	42.939957	127.136826	33.966112	22.021783	128.468216	-91.236902	25.109801	119.66098
-9.962632	3.983144	129.345016	-28.364691	23.623159	124.514626	35.903774	1.201358	129.938171	32.6124	43.025433	126.725494	34.258087	22.1133955	128.3318325	-90.987469	25.1329225	120.6974195
-11.438878	3.638129	129.441589	-28.21981	23.641029	124.838364	36.088928	1.272091	129.987	32.747204	43.061836	126.456497	34.418066	22.1669635	128.2217485	-90.857686	25.1150945	121.4549795
-13.003228	3.394757	129.586136	-27.821272	23.522083	125.146233	36.301693	1.363492	129.981369	32.83931	43.095592	126.183739	34.5705015	22.229542	128.082554	-90.2130455	24.814624	122.209912
-14.651346	3.254587	129.770035	-27.66712	23.544691	125.676918	36.538212	1.447816	129.94722	32.907314	43.126663	125.876442	34.722763	22.2872395	127.911831	-90.057003	24.8021425	123.442005
-16.370701	3.183937	130.059036	-27.512831	23.524181	126.350914	36.806561	1.514248	129.885971	32.943214	43.165474	125.539253	34.8748875	22.339861	127.712612	-89.9005495	24.708501	124.989216
-18.14747	3.20814	130.486618	-27.333897	23.488373	127.158501	37.093372	1.572544	129.815094	32.968559	43.224178	125.251137	35.0309655	22.398361	127.5331155	-89.6987595	24.578385	126.7838865
-19.951654	3.296334	131.05983	-27.131695	23.387939	128.110916	37.402412	1.629508	129.746048	33.006157	43.28577	124.952171	35.2042845	22.457639	127.3491095	-89.4676745	24.318239	128.8727225
-22.688808	3.585166	132.158188	-26.817963	23.091013	129.753769	37.829479	1.677264	129.521805	32.991592	43.397896	124.60482	35.4105355	22.53758	127.0633125	-89.0464615	23.644446	132.4442255
