# Supplementary material for: How to jointly control a ball trajectory on a moving board: Methodological insights into Motor Learning and Rehabilitation
Source: PLoS One. 2025 Oct 15;20(10):e0334588. doi: 10.1371/journal.pone.0334588 (PMC12527165; doi:10.1371/journal.pone.0334588)
Supplement: S2 Data — (ZIP) [file pone.0334588.s002.zip › D10_028.csv]

Ball_X	Ball_Y	Ball_Z	BoardCentre_X	BoardCentre_Y	BoardCentre_Z	P1LeftHand_X	P1LeftHand_Y	P1LeftHand_Z	P1RightHand_X	P1RightHand_Y	P1RightHand_Z	P1MidHands_X	P1MidHands_Y	P1MidHands_Z	P2MidHands_X	P2MidHands_Y	P2MidHands_Z
-47.711735	5.924425	129.094147	-25.23925	8.302406	125.790154	35.512245	-4.073166	120.57444	25.282646	39.516647	116.640495	30.3974455	17.7217405	118.6074675	-80.8759455	-1.1169285	132.9728405
-46.920921	8.384959	128.67868	-25.245506	8.20353	125.657394	35.172932	-4.185776	119.674347	25.71353	39.68177	117.443954	30.443231	17.747997	118.5591505	-80.934243	-1.340937	132.7556375
-46.270622	10.636166	128.361221	-25.3025	8.130514	125.466537	34.792103	-4.180848	118.77005	26.151068	39.814224	118.331291	30.4715855	17.816688	118.5506705	-81.0765855	-1.55566	132.3824035
-45.38129	13.090655	128.174561	-25.426367	8.103497	125.215675	34.380825	-4.114031	117.893837	26.50946	39.905731	119.331596	30.4451425	17.89585	118.6127165	-81.2978765	-1.688856	131.8186335
-44.375378	15.50618	128.189117	-25.515354	8.169462	125.011765	33.984669	-3.936433	117.047417	26.836359	39.992599	120.342995	30.410514	18.028083	118.695206	-81.441222	-1.689159	131.328324
-43.281391	17.85844	128.189072	-25.684801	8.263324	124.706963	33.626766	-3.643469	116.411339	27.102734	40.072128	121.280777	30.36475	18.2143295	118.846058	-81.734352	-1.6876815	130.567868
-41.383438	21.221695	128.423538	-25.93182	8.513137	124.285149	33.243977	-3.201291	115.794739	27.432438	40.274662	122.621468	30.3382075	18.5366855	119.2081035	-82.2018475	-1.5104115	129.3621945
-39.996986	23.312855	128.692825	-26.29813	8.925254	124.227371	33.137135	-2.927707	115.571594	27.666134	40.446693	123.456825	30.4016345	18.759493	119.5142095	-82.9978945	-0.908985000000001	128.9405325
-38.471733	25.283665	128.962418	-26.389753	9.191668	124.134811	33.114841	-2.642579	115.516495	27.895721	40.662304	124.223816	30.505281	19.0098625	119.8701555	-83.284787	-0.626526500000001	128.3994665
-36.856075	27.083853	129.266357	-26.47937	9.472481	124.115944	33.206757	-2.387891	115.564117	28.157351	40.907078	124.926285	30.682054	19.2595935	120.245201	-83.640794	-0.314631499999997	127.986687
-35.172035	28.778845	129.434738	-26.53301	9.753071	124.093376	33.379196	-2.210006	115.757477	28.429789	41.141964	125.569176	30.9044925	19.465979	120.6633265	-83.9705125	0.0401629999999997	127.5234255
-33.364525	30.300322	129.539139	-26.589081	10.040055	124.061813	33.638763	-2.059105	116.103065	28.721159	41.39682	126.122299	31.179961	19.6688575	121.112682	-84.358123	0.411252500000003	127.010944
-31.541542	31.727823	129.413986	-26.639742	10.34472	123.87233	33.975281	-1.979371	116.591492	29.01552	41.625183	126.684807	31.4954005	19.822906	121.6381495	-84.7748845	0.866534000000001	126.1065105
-28.673161	33.571396	129.143631	-26.569292	10.72554	123.290459	34.538929	-1.950577	117.559494	29.438246	41.853188	127.592705	31.9885875	19.9513055	122.5760995	-85.1271715	1.4997745	124.0048185
-26.674107	34.549503	128.760544	-26.661726	11.038851	122.684921	34.866032	-2.021857	118.234077	29.689476	41.926983	128.274353	32.277754	19.952563	123.254215	-85.601206	2.125139	122.115627
-24.748114	35.464699	128.394379	-26.754066	11.412657	122.003624	35.147587	-2.131826	118.97081	29.913586	42.005245	128.99173	32.5305865	19.9367095	123.98127	-86.0387185	2.8886045	120.025978
-22.722275	36.12632	127.845749	-26.838631	11.851919	121.176765	35.435642	-2.243506	119.710983	30.124256	42.09716	129.688904	32.779949	19.926827	124.6999435	-86.457211	3.777011	117.6535865
-20.810144	36.718815	127.437935	-26.814672	12.313265	120.378029	35.699036	-2.296587	120.473526	30.311081	42.241711	130.289429	33.0050585	19.972562	125.3814775	-86.6344025	4.653968	115.3745805
-18.819477	37.019043	127.080391	-26.663116	12.765922	119.718086	35.995502	-2.241574	121.179199	30.509544	42.49004	130.818954	33.252523	20.124233	125.9990765	-86.578755	5.407611	113.4370955
-16.94319	37.192741	126.96273	-26.436707	13.2646	119.272972	36.336456	-2.141709	121.805656	31.090528	42.664371	131.182648	33.713492	20.261331	126.494152	-86.586906	6.267869	112.051792
-14.204492	37.097313	126.884308	-26.021046	14.016141	119.053902	36.955677	-1.923491	122.808823	31.571424	43.182789	131.808395	34.2635505	20.629649	127.308609	-86.3056425	7.402633	110.799195
-12.452985	36.816998	126.907921	-25.774086	14.528757	119.158531	37.374134	-1.819105	123.585808	31.879213	43.600357	132.158218	34.6266735	20.890626	127.872013	-86.1748455	8.166888	110.445049
-10.875619	36.381737	127.021156	-25.56673	14.947264	119.421791	37.72757	-1.713054	124.453804	32.152138	43.92532	132.477386	34.939854	21.106133	128.465595	-86.073314	8.788395	110.377987
-9.37408	35.707836	127.312531	-25.434839	15.324417	119.802879	38.005951	-1.636724	125.36689	32.38446	44.193504	132.83223	35.1952055	21.27839	129.09956	-86.0648835	9.370444	110.506198
-8.017841	34.89233	127.664146	-25.358423	15.638254	120.257584	38.209732	-1.583645	126.313126	32.509987	44.414104	133.212662	35.3598595	21.4152295	129.762894	-86.0767055	9.8612785	110.752274
-7.278938	34.121426	128.289612	-25.332981	15.855269	120.736717	38.372459	-1.510961	127.277008	32.609306	44.558468	133.708817	35.4908825	21.5237535	130.4929125	-86.1568445	10.1867845	110.9805215
-5.677639	32.745667	128.579742	-25.354259	16.020977	121.237289	38.828861	-1.652814	128.087891	32.646568	44.616241	134.261215	35.7377145	21.4817135	131.174553	-86.4462325	10.5602405	111.300025
-4.367517	30.767832	129.306656	-25.419321	16.206398	121.981903	38.99081	-1.651474	129.429703	32.58815	44.73193	135.127243	35.78948	21.540228	132.278473	-86.628122	10.872568	111.685333
-3.535524	29.311375	129.684525	-25.455868	16.301237	122.509193	39.079838	-1.686312	130.226929	32.492756	44.76717	135.57785	35.786297	21.540429	132.9023895	-86.698033	11.062045	112.1159965
-2.956435	27.760798	130.013626	-25.522724	16.449217	123.074173	39.143665	-1.739046	130.930267	32.446541	44.851448	135.837204	35.795103	21.556201	133.3837355	-86.840551	11.342233	112.7646105
-2.376105	26.157915	130.233871	-25.600498	16.626352	123.633484	39.148781	-1.760805	131.60878	32.456486	44.948463	135.896606	35.8026335	21.593829	133.752693	-87.0036295	11.658875	113.514275
-2.00996	24.425426	130.430466	-25.724253	16.816683	124.140633	39.072025	-1.757333	132.294159	32.530773	45.082184	135.794388	35.801399	21.6624255	134.0442735	-87.249905	11.9709405	114.2369925
-1.775329	22.66176	130.655975	-25.82045	16.958757	124.580742	38.929741	-1.700016	133.035172	32.593899	45.228996	135.611404	35.76182	21.76449	134.323288	-87.40272	12.153024	114.838196
-1.644734	20.809147	130.852158	-25.895422	17.051432	124.987328	38.808189	-1.579982	133.765289	32.628925	45.312447	135.40654	35.718557	21.8662325	134.5859145	-87.509401	12.2366315	115.3887415
-1.769557	18.018404	131.281067	-26.018703	17.15597	125.610939	38.661724	-1.467933	134.720795	32.59457	45.359821	135.110123	35.628147	21.945944	134.915459	-87.665553	12.365996	116.306419
-2.078681	16.133646	131.624954	-26.097864	17.201189	126.038727	38.60585	-1.393361	135.293793	32.568462	45.436161	134.898392	35.587156	22.0214	135.0960925	-87.782884	12.380978	116.9813615
-2.447005	14.273195	131.892944	-26.208214	17.235069	126.467087	38.570583	-1.270879	135.718842	32.543076	45.531742	134.758591	35.5568295	22.1304315	135.2387165	-87.9732575	12.3397065	117.6954575
-2.954528	12.409262	132.138672	-26.280216	17.252127	126.849075	38.564312	-1.127054	135.999878	32.484467	45.613293	134.560257	35.5243895	22.2431195	135.2800675	-88.0848215	12.2611345	118.4180825
-3.597365	10.585743	132.310242	-26.375336	17.289772	127.230118	38.557804	-1.017821	136.112747	32.368328	45.701313	134.324493	35.463066	22.341746	135.21862	-88.213738	12.237798	119.241616
-4.331152	8.805175	132.479126	-26.455677	17.322973	127.590309	38.587482	-0.902182	136.101929	32.260136	45.807693	134.038727	35.423809	22.4527555	135.070328	-88.335163	12.1931905	120.11029
-5.192872	7.061217	132.614227	-26.510365	17.391233	127.973816	38.60915	-0.733988	136.047455	32.178802	45.932846	133.683182	35.393976	22.599429	134.8653185	-88.414706	12.183037	121.0823135
-6.703623	4.554424	133.098694	-26.560619	17.545252	128.62883	38.673	-0.401076	135.959198	32.11375	46.138439	132.921021	35.393375	22.8686815	134.4401095	-88.514613	12.2218225	122.8175505
-7.820608	2.989082	133.526581	-26.552456	17.631493	129.114304	38.70248	-0.150416	135.883804	32.099045	46.265663	132.291092	35.4007625	23.0576235	134.087448	-88.5056745	12.2053625	124.14116
-9.048927	1.456423	134.075516	-26.547739	17.685894	129.631454	38.7701	0.062594	135.856934	31.732204	46.450424	131.714172	35.251152	23.256509	133.785553	-88.34663	12.115279	125.477355
-10.346459	0.048342	134.722977	-26.539967	17.70541	130.143417	38.832455	0.233976	135.832947	31.614849	46.430828	131.054092	35.223652	23.332402	133.4435195	-88.303586	12.078418	126.8433145
-11.754169	-1.302414	135.402756	-26.543552	17.66103	130.64534	38.894497	0.344066	135.846161	31.451754	46.370079	130.438934	35.1731255	23.3570725	133.1425475	-88.2602295	11.9649875	128.1481325
-13.186068	-2.529479	136.104874	-26.522455	17.569138	131.127304	38.948307	0.423087	135.881226	31.272381	46.239014	129.859711	35.110344	23.3310505	132.8704685	-88.155254	11.8072255	129.3841395
-14.676483	-3.648606	136.729187	-26.507452	17.398867	131.589478	39.024624	0.464649	135.903137	31.097538	46.056061	129.352448	35.061081	23.260355	132.6277925	-88.075985	11.537379	130.5511635
-16.990614	-5.106358	137.525757	-26.460636	17.036787	132.236404	39.125767	0.373207	135.834747	30.817509	45.70266	128.754272	34.971638	23.0379335	132.2945095	-87.89291	11.0356405	132.1782985
-18.566452	-5.914797	137.959961	-26.404942	16.746941	132.591431	39.182999	0.242938	135.682159	30.617826	45.376045	128.374176	34.9004125	22.8094915	132.0281675	-87.7102965	10.6843905	133.1546945
-20.169662	-6.63161	138.299484	-26.3437	16.397743	132.890884	39.224972	0.056305	135.450714	30.418297	45.010143	127.983177	34.8216345	22.533224	131.7169455	-87.5090345	10.262262	134.0648225
-21.771114	-7.195221	138.52536	-26.298853	16.031662	133.136719	39.242016	-0.160662	135.131577	30.209192	44.643764	127.544762	34.725604	22.241551	131.3381695	-87.32331	9.821773	134.9352685
-23.42798	-7.614391	138.670929	-26.278469	15.649416	133.339417	39.228119	-0.41227	134.756683	29.970768	44.181156	127.039871	34.5994435	21.884443	130.898277	-87.1563815	9.414389	135.780557
-25.085999	-7.878897	138.740295	-26.236607	15.275155	133.463791	39.170639	-0.68043	134.354889	29.69816	43.73632	126.57019	34.4343995	21.527945	130.4625395	-86.9076135	9.022365	136.4650425
-26.727354	-7.995735	138.665268	-26.218924	14.883818	133.508926	39.077454	-0.934881	133.91922	29.425924	43.301857	126.120316	34.251689	21.183488	130.019768	-86.689537	8.584148	136.998084
-29.211924	-7.903099	138.393539	-26.26561	14.31935	133.47197	38.89259	-1.27753	133.306702	29.002762	42.643867	125.45993	33.947676	20.6831685	129.383316	-86.478896	7.9555315	137.560624
-30.855381	-7.672253	138.065018	-26.285707	13.981257	133.372803	38.757175	-1.516186	132.865753	28.722328	42.243256	125.039719	33.7397515	20.363535	128.952736	-86.3111655	7.598979	137.79287
-32.486595	-7.241736	137.739578	-26.325127	13.674663	133.231842	38.587769	-1.731265	132.346207	28.436665	41.857182	124.560509	33.512217	20.0629585	128.453358	-86.162471	7.2863675	138.010326
-34.083462	-6.680046	137.292999	-26.353079	13.382771	133.018372	38.414459	-1.945199	131.767639	28.154472	41.571056	124.08326	33.2844655	19.8129285	127.9254495	-85.9906235	6.9526135	138.1112945
-35.660084	-5.995143	136.794388	-26.396816	13.081318	132.750122	38.216457	-2.109554	131.12294	27.848583	41.313667	123.567413	33.03252	19.6020565	127.3451765	-85.826152	6.5605795	138.1550675
-37.20039	-5.151282	136.216064	-26.442554	12.791264	132.463898	37.970329	-2.262591	130.342972	27.54575	41.100986	123.008278	32.7580395	19.4191975	126.675625	-85.6431475	6.1633305	138.252171
-38.673649	-4.185781	135.655563	-26.512892	12.471113	132.184738	37.693684	-2.447345	129.416382	27.195713	40.941257	122.481979	32.4446985	19.246956	125.9491805	-85.4704825	5.69527	138.4202955
-40.815098	-2.475192	134.817841	-26.639658	11.980346	131.826248	37.17712	-2.722228	127.954651	26.627222	40.722416	121.891197	31.902171	19.000094	124.922924	-85.181487	4.960598	138.729572
-42.144794	-1.165148	134.44397	-26.737246	11.717896	131.63681	36.377247	-2.724503	126.971092	26.313421	40.685009	121.653748	31.345334	18.980253	124.31242	-84.819826	4.455539	138.9612
-43.398819	0.228238	134.127304	-26.831999	11.507123	131.465439	35.857456	-2.765867	125.912689	26.020443	40.695354	121.472427	30.9389495	18.9647435	123.692558	-84.6029475	4.0495025	139.23832
-44.538765	1.730344	134.029312	-26.950527	11.352489	131.356293	35.271858	-2.801996	124.942902	25.746616	40.698742	121.371437	30.509237	18.948373	123.1571695	-84.410291	3.756605	139.5554165
-45.579987	3.295004	134.019882	-27.077192	11.214288	131.302032	34.700661	-2.820445	123.996666	25.50548	40.708164	121.38829	30.1030705	18.9438595	122.692478	-84.2574545	3.4847165	139.911586
-46.487576	4.879347	134.079819	-27.205381	11.070147	131.270096	34.151436	-2.849684	123.30867	25.35927	40.681244	121.464577	29.755353	18.91578	122.3866235	-84.166115	3.224514	140.1535685
-47.097294	6.709629	134.083725	-27.33407	10.918028	131.231155	33.698914	-2.941628	122.707817	25.299852	40.633659	121.66629	29.499383	18.8460155	122.1870535	-84.167523	2.9900405	140.2752565
-48.321907	8.944218	134.124405	-27.570278	10.6932	131.125549	33.168175	-3.075347	121.984268	25.333977	40.566174	122.218979	29.251076	18.7454135	122.1016235	-84.391632	2.6409865	140.1494745
-48.835857	10.528667	134.008896	-27.705025	10.512923	130.967636	32.893074	-3.204555	121.68219	25.43549	40.476761	122.629204	29.164282	18.636103	122.155697	-84.574332	2.389743	139.779575
-49.237514	12.09017	133.808929	-27.8416	10.324349	130.749588	32.731018	-3.310604	121.434746	25.578291	40.373199	123.082687	29.1546545	18.5312975	122.2587165	-84.8378545	2.1174005	139.2404595
-49.570141	13.605184	133.53801	-28.012783	10.085196	130.426239	32.686485	-3.412853	121.284309	25.727037	40.243809	123.566093	29.206761	18.415478	122.425201	-85.232327	1.754914	138.427277
-49.787312	15.0913	133.186478	-28.177612	9.917816	130.086594	32.660347	-3.525965	121.25592	25.855286	40.131855	124.06237	29.2578165	18.302945	122.659145	-85.6130405	1.532687	137.514043
-49.918591	16.470881	132.903763	-28.402132	9.77471	129.777069	32.645054	-3.638848	121.25441	25.932467	40.031822	124.518669	29.2887605	18.196487	122.8865395	-86.0930245	1.352933	136.6675985
-49.957714	17.827454	132.739288	-28.942888	9.940964	129.700546	32.555244	-3.731125	121.279419	25.920481	39.933281	124.943939	29.2378625	18.101078	123.111679	-87.1236385	1.78085	136.289413
-49.870358	19.644703	132.8237	-28.920496	9.650668	129.475006	32.328373	-3.802325	121.303032	25.795465	39.831429	125.566086	29.061919	18.014552	123.434559	-86.902911	1.286784	135.515453
-49.720596	20.712212	133.087997	-29.266167	9.590502	129.576157	32.118347	-3.826651	121.355125	25.690496	39.807922	125.986862	28.9044215	17.9906355	123.6709935	-87.4367555	1.1903685	135.4813205
-49.46468	21.737476	133.387573	-29.429848	9.630307	129.788559	31.911489	-3.827926	121.496162	25.58456	39.817371	126.438225	28.7480245	17.9947225	123.9671935	-87.6077205	1.2658915	135.6099245
-49.155037	22.667452	133.687286	-29.787176	9.555181	130.00972	31.757746	-3.852469	121.649017	25.471306	39.8465	126.899467	28.614526	17.9970155	124.274242	-88.188878	1.1133465	135.745198
-48.753586	23.481304	133.950699	-30.027294	9.571476	130.238434	31.605726	-3.880426	121.862289	25.357298	39.863266	127.367256	28.481512	17.99142	124.6147725	-88.5361	1.151532	135.8620955
-48.31776	24.235041	134.225098	-30.280178	9.581355	130.463318	31.454336	-3.893149	122.106705	25.239399	39.889637	127.79274	28.3468675	17.998244	124.9497225	-88.9072235	1.164466	135.9769135
-47.77512	24.923294	134.442322	-30.513493	9.621314	130.703918	31.30901	-3.939872	122.348442	25.129831	39.900589	128.141754	28.2194205	17.9803585	125.245098	-89.2464065	1.2622695	136.162738
-46.838154	25.801394	134.563034	-30.839802	9.694622	130.989365	31.110577	-4.006903	122.762871	25.006491	39.961861	128.553955	28.058534	17.977479	125.658413	-89.738138	1.411765	136.320317
-46.132477	26.283247	134.483032	-31.066694	9.796498	131.082504	31.028271	-4.060834	123.042641	24.91655	40.011425	128.723801	27.9724105	17.9752955	125.883221	-90.1057985	1.6177005	136.281787
-45.353172	26.77125	134.34581	-31.29513	9.945191	131.113983	30.924181	-4.084592	123.254204	24.827141	40.044983	128.841431	27.875661	17.9801955	126.0478175	-90.465921	1.9101865	136.1801485
-44.504066	27.168369	134.157562	-31.509521	10.122714	131.091385	30.807003	-4.077115	123.447479	24.709249	40.107025	128.869995	27.758126	18.014955	126.158737	-90.777168	2.230473	136.024033
-43.589756	27.504587	133.866531	-31.765478	10.284998	130.948151	30.709156	-4.021113	123.642433	24.595299	40.188499	128.901764	27.6522275	18.083693	126.2720985	-91.1831835	2.486303	135.6242035
-42.647446	27.766079	133.408127	-32.012844	10.528206	130.660263	30.615469	-3.95302	123.785782	24.507702	40.289124	129.052948	27.5615855	18.168052	126.419365	-91.5872735	2.88836	134.901161
-41.600475	28.026438	132.809448	-32.26104	10.784317	130.243805	30.528692	-3.844013	123.940361	24.41461	40.431961	129.254501	27.471651	18.293974	126.597431	-91.993731	3.27466	133.890179
-39.995102	28.208479	131.820877	-32.687431	11.182089	129.489456	30.3556	-3.713623	124.108017	24.314211	40.591053	129.606659	27.3349055	18.438715	126.857338	-92.7097675	3.925463	132.121574
-38.868965	28.23892	131.229996	-32.946777	11.469577	129.047165	30.210554	-3.675517	124.182663	24.268719	40.65411	129.858276	27.2396365	18.4892965	127.0204695	-93.1331905	4.4498575	131.0738605
-37.64888	28.241611	130.757156	-33.1782	11.749947	128.724548	30.066332	-3.641383	124.404037	24.318615	40.767197	130.041733	27.1924735	18.562907	127.222885	-93.5488735	4.936987	130.226211
-36.418133	28.102562	130.356812	-33.391346	12.025538	128.480759	29.971409	-3.6596	124.72377	24.414408	40.823616	130.33374	27.1929085	18.582008	127.528755	-93.9756005	5.469068	129.432763
-35.138508	27.885008	130.046387	-33.563606	12.311438	128.338104	29.902527	-3.717477	125.146828	24.495268	40.862728	130.681641	27.1988975	18.5726255	127.9142345	-94.3261095	6.0502505	128.7619735
-33.824142	27.620251	129.927567	-33.726543	12.598364	128.319626	29.854387	-3.774735	125.657784	24.863068	40.827251	130.935669	27.3587275	18.526258	128.2967265	-94.8118135	6.67047	128.3425255
-32.502571	27.252138	129.944244	-33.837162	12.894564	128.426117	29.857075	-3.824373	126.159584	24.930521	40.884811	131.362991	27.393798	18.530219	128.7612875	-95.068122	7.258909	128.0909465
-30.513918	26.562321	130.045227	-34.005692	13.302727	128.697403	29.894808	-3.915932	127.031921	25.036999	41.052498	132.015396	27.4659035	18.568283	129.5236585	-95.4772875	8.037171	127.8711475
-29.208473	25.996443	130.184769	-34.1124	13.570051	128.878632	30.214706	-4.153157	127.500427	25.083145	41.17469	132.502716	27.6489255	18.5107665	130.0015715	-95.8737255	8.6293355	127.7556925
-27.897146	25.362413	130.29068	-34.24192	13.811973	129.043274	30.178276	-4.170401	128.108826	25.065571	41.288849	132.953522	27.6219235	18.559224	130.531174	-96.1057635	9.064722	127.555374
-26.625896	24.704283	130.453705	-34.356697	14.040528	129.157944	30.118591	-4.157829	128.688354	25.039083	41.444988	133.328201	27.578837	18.6435795	131.0082775	-96.292231	9.4374765	127.3076105
-25.369867	23.959673	130.543808	-34.477417	14.257604	129.204712	30.086681	-4.124375	129.160919	24.992645	41.566681	133.654739	27.539663	18.721153	131.407829	-96.494497	9.794055	127.001595
-24.190838	23.179731	130.572067	-34.582775	14.505583	129.225433	30.076202	-4.090516	129.599854	24.944725	41.679226	133.945633	27.5104635	18.794355	131.7727435	-96.6760135	10.216811	126.6781225
-23.010454	22.385881	130.619034	-34.653561	14.800668	129.231644	30.054209	-4.058096	130.046417	24.882236	41.83939	134.08165	27.4682225	18.890647	132.0640335	-96.7753445	10.710689	126.3992545
-21.321402	21.146822	130.604141	-34.769569	15.323019	129.228607	29.98296	-3.899688	130.697861	24.902966	42.13406	134.066254	27.442963	19.117186	132.3820575	-96.982101	11.528852	126.0751565
-20.287958	20.310448	130.597977	-34.82653	15.688594	129.183975	29.890827	-3.761375	131.170746	24.925001	42.333786	133.938354	27.407914	19.2862055	132.55455	-97.060974	12.0909825	125.8134
-19.277733	19.453981	130.597321	-34.871803	16.010468	129.155136	29.816738	-3.578879	131.631775	24.952364	42.538948	133.667099	27.384551	19.4800345	132.649437	-97.128157	12.5409015	125.660835
-18.399902	18.57967	130.657349	-34.900047	16.279596	129.116165	29.742962	-3.392012	132.00296	25.004604	42.701488	133.393524	27.373783	19.654738	132.698242	-97.173877	12.904454	125.534088
-17.526598	17.717596	130.74649	-34.899757	16.495628	129.072495	29.715733	-3.239677	132.336624	24.989777	42.860813	133.094986	27.352755	19.810568	132.715805	-97.152269	13.180688	125.429185
-16.699162	16.890686	130.794037	-34.859226	16.643997	129.017914	29.772919	-3.082673	132.613663	25.005493	42.989082	132.822739	27.389206	19.9532045	132.718201	-97.107658	13.3347895	125.317627
-15.972095	16.079025	130.871674	-34.797287	16.723204	128.991669	29.871698	-2.94653	132.728378	25.000263	43.104328	132.59407	27.4359805	20.078899	132.661224	-97.0305545	13.367509	125.322114
-14.941567	14.959669	130.977051	-34.653301	16.747272	128.974091	30.09396	-2.797544	132.753265	25.042114	43.278496	132.384628	27.568037	20.240476	132.5689465	-96.874639	13.254068	125.3792355
-14.306979	14.276272	131.014587	-34.545208	16.724016	128.974518	30.269014	-2.726886	132.683044	25.071352	43.366058	132.344269	27.670183	20.319586	132.5136565	-96.760599	13.128446	125.4353795
-13.720216	13.616146	131.013016	-34.422035	16.670132	128.975662	30.448961	-2.650743	132.548172	25.111664	43.465706	132.384995	27.7803125	20.4074815	132.4665835	-96.6243825	12.9327825	125.4847405
-13.218895	12.991396	131.042633	-34.285728	16.626257	128.974228	30.626646	-2.581962	132.447952	25.153431	43.55793	132.454605	27.8900385	20.487984	132.4512785	-96.4614945	12.76453	125.4971775
-12.77564	12.42223	131.090256	-34.172211	16.586475	128.993301	30.77754	-2.463132	132.310226	25.215319	43.64312	132.585541	27.9964295	20.589994	132.4478835	-96.3408515	12.582956	125.5387185
-12.37401	11.882092	131.125824	-34.054642	16.558569	129.027084	30.882622	-2.317719	132.157898	25.283081	43.723576	132.728729	28.0828515	20.7029285	132.4433135	-96.1921355	12.4142095	125.6108545
-12.026855	11.391356	131.14772	-33.942165	16.545624	129.069656	30.982758	-2.197273	132.087845	25.35379	43.79446	132.861969	28.168274	20.7985935	132.474907	-96.052604	12.2926545	125.664405
-11.620077	10.675139	131.137253	-33.822777	16.506147	129.124283	31.083414	-2.065523	131.921051	25.489775	43.844673	133.180649	28.2865945	20.889575	132.55085	-95.9321485	12.122719	125.697716
-11.415213	10.200197	131.058304	-33.732269	16.453495	129.124298	31.157291	-2.064575	131.811234	25.571705	43.822575	133.50737	28.364498	20.879	132.659302	-95.829036	12.02799	125.589294
-11.295327	9.706919	130.945953	-33.666744	16.42445	129.129654	31.246593	-2.120512	131.702576	25.62513	43.768028	133.829254	28.4358615	20.823758	132.765915	-95.7693495	12.025142	125.493393
-11.197375	9.203902	130.807846	-33.577152	16.403173	129.1194	31.330332	-2.165224	131.558807	25.668018	43.718906	134.049408	28.499175	20.776841	132.8041075	-95.653479	12.029505	125.4346925
-11.193377	8.688871	130.635345	-33.492641	16.415081	129.082138	31.409508	-2.155623	131.438293	25.719973	43.729206	134.167557	28.5647405	20.7867915	132.802925	-95.5500225	12.0433705	125.361351
-11.247474	8.141608	130.444061	-33.40604	16.486387	128.989975	31.50646	-2.088321	131.264252	25.790081	43.799797	134.234222	28.6482705	20.855738	132.749237	-95.4603505	12.117036	125.230713
-11.360875	7.546566	130.203766	-33.328808	16.573839	128.829239	31.578373	-2.015379	131.105896	25.883856	43.861614	134.207047	28.7311145	20.9231175	132.6564715	-95.3887305	12.2245605	125.0020065
-11.600558	6.533209	129.886322	-33.2052	16.672451	128.566132	31.643311	-1.925959	131.033173	26.057121	43.932037	134.126633	28.850216	21.003039	132.579903	-95.260616	12.341863	124.552361
-11.880852	5.712021	129.767029	-33.124111	16.675777	128.444717	31.675306	-1.913803	131.05484	26.217628	43.888435	134.092728	28.946467	20.987316	132.573784	-95.194689	12.364238	124.31565
-12.233727	4.833898	129.729126	-33.006889	16.628223	128.363342	31.726768	-1.978373	131.203766	26.347315	43.832924	134.004868	29.0370415	20.9272755	132.604317	-95.0508195	12.3291705	124.122367
-12.624082	3.892543	129.727859	-32.864235	16.561596	128.337265	31.821404	-2.049416	131.376022	26.442253	43.767338	133.851685	29.1318285	20.858961	132.6138535	-94.8602985	12.264231	124.0606765
-13.098785	2.942784	129.776566	-32.713604	16.513058	128.344803	31.964306	-2.111653	131.553116	26.5595	43.729031	133.594727	29.261903	20.808689	132.5739215	-94.689111	12.217427	124.1156845
-13.592614	1.945685	129.930084	-32.577492	16.506634	128.328003	32.111214	-2.146915	131.832642	26.680761	43.739803	133.221893	29.3959875	20.796444	132.5272675	-94.5509715	12.216824	124.1287385
-14.21521	0.944852	130.204041	-32.412849	16.552668	128.334915	32.273701	-2.081633	132.09053	26.797771	43.804379	132.728897	29.535736	20.861373	132.4097135	-94.361434	12.243963	124.2601165
-15.254738	-0.511448	130.815353	-32.169651	16.698538	128.465927	32.524662	-1.882098	132.543457	27.010233	43.929787	131.830978	29.7674475	21.0238445	132.1872175	-94.1067495	12.3732315	124.7446365
-16.00725	-1.464589	131.400345	-31.961754	16.771959	128.631577	32.718594	-1.693914	132.902527	26.869034	44.121132	131.336182	29.793814	21.213609	132.1193545	-93.717322	12.330309	125.1437995
-16.85833	-2.341359	132.018188	-31.750286	16.80899	128.900681	32.943954	-1.511535	133.317917	27.017645	44.171947	130.8013	29.9807995	21.330206	132.0596085	-93.4813715	12.287774	125.7417535
-17.741697	-3.171809	132.699188	-31.515011	16.760292	129.341537	33.223446	-1.319183	133.734436	27.126364	44.201454	130.33754	30.174905	21.4411355	132.035988	-93.204927	12.0794485	126.647086
-18.632479	-3.981517	133.462662	-31.250561	16.651674	129.926102	33.572319	-1.149796	134.075668	27.250004	44.185829	129.985886	30.4111615	21.5180165	132.030777	-92.9122835	11.7853315	127.821427
-19.603827	-4.644179	134.17775	-30.971449	16.465502	130.591354	33.941162	-1.033391	134.352692	27.35231	44.148514	129.720169	30.646736	21.5575615	132.0364305	-92.589634	11.3734425	129.1462775
-20.616077	-5.308054	134.882584	-30.689434	16.24925	131.279739	34.312954	-0.970657	134.555176	27.403868	44.131248	129.49202	30.858411	21.5802955	132.023598	-92.237279	10.9182045	130.53588
-22.154545	-6.066773	135.825806	-30.277044	15.907629	132.236298	34.859543	-0.877093	134.711502	27.46419	44.10907	129.229568	31.1618665	21.6159885	131.970535	-91.7159545	10.1992695	132.502061
-23.202862	-6.524172	136.362549	-30.011595	15.685219	132.785461	35.205837	-0.828395	134.754074	27.517122	44.099949	129.08374	31.3614795	21.635777	131.918907	-91.3846695	9.734661	133.652015
-24.299673	-6.85393	136.758118	-29.734343	15.502259	133.220688	35.543339	-0.808732	134.762192	27.576694	44.101288	128.969879	31.5600165	21.646278	131.8660355	-91.0287025	9.35824	134.5753405
-25.356197	-7.042435	137.017944	-29.444334	15.332272	133.563843	35.852776	-0.779441	134.72702	27.668438	44.083401	128.873474	31.760607	21.65198	131.800247	-90.649275	9.012564	135.327439
-26.432487	-7.196109	137.180557	-29.167103	15.173669	133.843445	36.148827	-0.791299	134.646057	27.79388	44.079018	128.79892	31.9713535	21.6438595	131.7224885	-90.3055595	8.7034785	135.9644015
-27.51432	-7.211775	137.29071	-28.840654	15.012811	134.080521	36.447594	-0.819448	134.53801	27.923521	44.077579	128.724869	32.1855575	21.6290655	131.6314395	-89.8668655	8.3965565	136.5296025
-28.532812	-7.099781	137.30423	-28.504477	14.843309	134.302444	36.757061	-0.804799	134.367554	28.082298	44.06863	128.663162	32.4196795	21.6319155	131.515358	-89.4286335	8.0547025	137.08953
-30.122036	-6.770898	137.363281	-27.96125	14.566241	134.644241	37.240288	-0.825609	134.064682	28.344007	44.054638	128.614563	32.7921475	21.6145145	131.3396225	-88.7146475	7.5179675	137.9488595
-31.124615	-6.422207	137.388519	-27.602005	14.417598	134.861816	37.534225	-0.814741	133.815628	28.517046	44.065529	128.57959	33.0256355	21.625394	131.197609	-88.2296455	7.209802	138.526023
-32.147987	-5.998308	137.410553	-27.255667	14.283916	135.026031	37.80143	-0.759107	133.57901	28.673367	44.118988	128.534576	33.2373985	21.6799405	131.056793	-87.7487325	6.8878915	138.995269
-33.195789	-5.44941	137.384125	-26.937443	14.171431	135.12793	38.046669	-0.697569	133.345078	28.822575	44.17841	128.443939	33.434622	21.7404205	130.8945085	-87.309508	6.6024415	139.3613515
-34.200089	-4.866864	137.27774	-26.66708	14.062958	135.16037	38.254932	-0.609263	133.041748	28.934792	44.233467	128.31543	33.594862	21.812102	130.678589	-86.929022	6.313814	139.642151
-35.212765	-4.198961	137.095871	-26.417997	13.947366	135.109528	38.464165	-0.539223	132.730682	29.017586	44.249691	128.138077	33.7408755	21.855234	130.4343795	-86.5768695	6.039498	139.7846765
-36.227615	-3.433611	136.841415	-26.200331	13.782245	134.997284	38.624252	-0.509901	132.41922	29.07021	44.218727	127.908836	33.847231	21.854413	130.164028	-86.247893	5.710077	139.83054
-37.671116	-2.235448	136.446915	-25.922848	13.498431	134.809708	38.844879	-0.503401	131.867401	29.08062	44.111271	127.614128	33.9627495	21.803935	129.7407645	-85.8084455	5.192927	139.8786515
-38.644493	-1.311973	136.302628	-25.760778	13.302607	134.75589	38.973232	-0.548321	131.477921	29.06094	43.97554	127.411652	34.017086	21.7136095	129.4447865	-85.538642	4.8916045	140.0669935
-39.536713	-0.333707	136.294006	-25.585764	13.143279	134.782593	39.045422	-0.637538	131.062302	29.027622	43.872978	127.198883	34.036522	21.61772	129.1305925	-85.20805	4.668838	140.4345935
-40.37677	0.723135	136.461044	-25.408346	13.02045	134.900131	39.087242	-0.69282	130.649399	28.980801	43.794777	126.957451	34.0340215	21.5509785	128.803425	-84.8507135	4.4899215	140.996837
-41.1619	1.881606	136.741333	-25.224051	12.94663	135.055359	39.121094	-0.684022	130.263748	28.913158	43.71336	126.680115	34.017126	21.514669	128.4719315	-84.465228	4.378591	141.6387865
-41.839554	3.076874	137.068604	-25.063292	12.914774	135.233963	39.130966	-0.615267	129.915649	28.809238	43.711559	126.395905	33.970102	21.548146	128.155777	-84.096686	4.281402	142.312149
-42.5	4.352894	137.43129	-24.937939	12.938009	135.406876	39.113365	-0.547182	129.640076	28.679171	43.728394	126.067581	33.896268	21.590606	127.8538285	-83.772146	4.285412	142.9599235
-43.357052	6.400586	137.799179	-24.805023	13.032906	135.564514	38.991451	-0.411065	129.288788	28.429518	43.7584	125.486313	33.7104845	21.6736675	127.3875505	-83.3205305	4.3921445	143.7414775
-43.833561	7.841224	137.869827	-24.768499	13.117846	135.556305	38.900211	-0.333687	129.095627	28.259781	43.77866	125.075027	33.579996	21.7224865	127.085327	-83.116994	4.5132055	144.027283
-44.253796	9.359262	137.794128	-24.748041	13.180472	135.455933	38.788559	-0.341931	128.87941	28.092894	43.748363	124.617409	33.4407265	21.703216	126.7484095	-82.9368085	4.657728	144.1634565
-44.62067	10.890345	137.541107	-24.739016	13.197245	135.263519	38.685574	-0.352322	128.627014	27.929943	43.705647	124.178299	33.3077585	21.6766625	126.4026565	-82.7857905	4.7178275	144.1243815
-44.881443	12.492178	137.216476	-24.782076	13.158293	135.002274	38.575272	-0.383655	128.36322	27.767664	43.64986	123.817108	33.171468	21.6331025	126.090164	-82.73562	4.6834835	143.914384
-45.046204	14.21264	136.782227	-24.846289	13.080162	134.739151	38.424538	-0.478667	128.041	27.614609	43.589054	123.510567	33.0195735	21.5551935	125.7757835	-82.7121515	4.6051305	143.7025185
-45.169319	15.968829	136.375305	-24.952229	12.982321	134.450623	38.218414	-0.535897	127.667534	27.459366	43.527416	123.298454	32.83889	21.4957595	125.482994	-82.743348	4.4688825	143.418252
-45.203377	18.796223	135.82695	-25.163015	12.838088	134.050613	37.441498	-0.460553	127.11409	27.223228	43.483662	123.098228	32.332363	21.5115545	125.106159	-82.658393	4.1646215	142.995067
-45.093121	20.741241	135.535339	-25.330982	12.750266	133.791138	37.053715	-0.47876	126.531509	27.051186	43.432217	123.009682	32.0524505	21.4767285	124.7705955	-82.7144145	4.0238035	142.8116805
-44.886745	22.801783	135.255432	-25.539768	12.667479	133.489365	36.609482	-0.535493	125.882027	26.874907	43.40802	122.991608	31.7421945	21.4362635	124.4368175	-82.8217305	3.8986945	142.5419125
-44.596264	24.887896	134.996048	-25.755791	12.566789	133.14653	36.133694	-0.564409	125.243225	26.692671	43.382992	123.017029	31.4131825	21.4092915	124.130127	-82.9247645	3.7242865	142.162933
-44.177742	27.035994	134.76474	-25.97312	12.478082	132.782333	35.696529	-0.56206	124.579239	26.549593	43.3405	123.100578	31.123061	21.38922	123.8399085	-83.069301	3.566944	141.7247575
-43.659241	29.180237	134.534332	-26.236576	12.392126	132.353455	35.268257	-0.57697	123.871216	26.458057	43.297066	123.279991	30.863157	21.360048	123.5756035	-83.336309	3.424204	141.1313065
-43.056042	31.384472	134.357285	-26.532612	12.322649	131.858246	34.85154	-0.669325	123.287201	26.360718	43.232216	123.493645	30.606129	21.2814455	123.390423	-83.671353	3.3638525	140.326069
-41.892105	34.614315	133.95018	-27.031855	12.336468	131.02327	34.222752	-0.717009	122.498642	26.307764	43.180172	123.957596	30.265258	21.2315815	123.228119	-84.328968	3.4413545	138.818421
-41.045971	36.754616	133.630112	-27.421764	12.396003	130.373871	33.817799	-0.689878	122.054413	26.281595	43.176289	124.379433	30.049697	21.2432055	123.216923	-84.893225	3.5488005	137.530819
-40.103565	38.89241	133.37793	-27.821667	12.496715	129.6306	33.401794	-0.647277	121.64798	26.297293	43.177689	124.887177	29.8495435	21.265206	123.2675785	-85.4928775	3.728224	135.9936215
-39.117649	40.977158	132.999283	-28.195408	12.658503	128.761368	33.050434	-0.513466	121.259567	26.400835	43.200718	125.514832	29.7256345	21.343626	123.3871995	-86.1164505	3.97338	134.1355365
-38.036343	42.977345	132.834686	-28.543121	12.829158	127.8321	32.747669	-0.426853	120.908478	26.514908	43.174706	126.166473	29.6312885	21.3739265	123.5374755	-86.7175305	4.2843895	132.1267245
-36.87281	44.804966	132.855362	-28.788332	13.060745	126.962006	32.487972	-0.350617	120.51078	26.668018	43.105995	126.902451	29.577995	21.377689	123.7066155	-87.154659	4.743801	130.2173965
-35.673889	46.555115	133.042969	-29.087072	13.26403	125.892326	32.267658	-0.244551	120.249023	26.877228	43.029682	127.764297	29.572443	21.3925655	124.00666	-87.746587	5.1354945	127.777992
-33.84243	48.634716	134.089447	-29.336861	13.636747	124.686005	32.053501	-0.23046	119.978371	27.314117	42.95961	129.272003	29.683809	21.364575	124.625187	-88.357531	5.908919	124.746823
-32.667374	49.615746	135.384125	-29.418043	13.904032	124.05909	32.025864	-0.258242	119.841492	27.610323	42.860767	130.345184	29.8180935	21.3012625	125.093338	-88.6541795	6.5068015	123.024842
NaN	NaN	NaN	-29.468838	14.209784	123.671738	32.060627	-0.246012	119.80867	27.81974	42.839184	131.249268	29.9401835	21.296586	125.528969	-88.8778595	7.122982	121.814507
NaN	NaN	NaN	-29.430092	14.558683	123.406624	32.093002	-0.104358	119.771645	28.280767	42.747025	131.925049	30.1868845	21.3213335	125.848347	-89.0470685	7.7960325	120.964901
-29.403996	49.81118	137.734085	-29.351118	14.97826	123.255112	32.13398	0.155019	119.734573	28.434805	42.820595	132.612381	30.2843925	21.487807	126.173477	-88.9866285	8.468713	120.336747
-28.283783	49.389233	137.540573	-29.289436	15.452176	123.301788	32.17868	0.441142	119.856941	28.574299	43.009346	133.063858	30.3764895	21.725244	126.4603995	-88.9553615	9.179108	120.1431765
-27.192951	48.710114	137.164886	-29.217445	15.983978	123.530891	32.197098	0.722292	120.17038	28.793674	43.329288	133.315323	30.495386	22.02579	126.7428515	-88.930276	9.942166	120.3189305
-25.489912	47.633289	136.111984	-29.119322	16.811626	124.083946	32.29406	1.063282	120.870934	29.121136	43.913658	133.506119	30.707598	22.48847	127.1885265	-88.946242	11.134782	120.9793655
-24.349619	46.625854	135.304657	-29.106213	17.369247	124.542549	32.378391	1.212951	121.517609	29.288328	44.379448	133.526199	30.8333595	22.7961995	127.521904	-89.0457855	11.9422945	121.563194
-23.247841	45.381134	134.449142	-29.17231	17.891447	125.042358	32.449272	1.320868	122.224136	29.418829	44.850788	133.492569	30.9340505	23.085828	127.8583525	-89.2786705	12.697066	122.2263635
-22.121672	43.880135	133.584244	-29.274193	18.383751	125.613998	32.461636	1.408468	122.977539	29.467846	45.27924	133.442719	30.964741	23.343854	128.210129	-89.513127	13.423648	123.017867
-20.947582	42.160835	132.686768	-29.481792	18.832777	126.217674	32.443203	1.386153	123.880592	29.468021	45.688858	133.326309	30.955612	23.5375055	128.6034505	-89.919196	14.1280485	123.8318975
-19.919111	40.187408	131.8759	-29.77343	19.272196	126.776245	32.407356	1.180873	125.036362	29.387903	46.014355	133.250946	30.8976295	23.597614	129.143654	-90.4444895	14.946778	124.408836
-18.863577	38.052502	131.158813	-30.162045	19.676403	127.338562	32.307194	0.904393	126.327896	29.24527	46.280354	133.247452	30.776232	23.5923735	129.787674	-91.100322	15.7604325	124.88945
-17.354845	34.474174	130.578568	-30.818668	20.216824	128.277405	32.432922	0.194588	128.438065	28.898958	46.544086	133.168854	30.66594	23.369337	130.8034595	-92.303276	17.064311	125.7513505
-16.331699	31.937717	130.580551	-31.251711	20.488504	128.913452	32.238556	-0.155306	130.079651	28.617128	46.609016	133.139313	30.427842	23.226855	131.609482	-92.931264	17.750153	126.217422
-15.508869	29.282688	130.87233	-31.669369	20.659903	129.479706	31.999001	-0.400503	131.759674	28.355349	46.612171	133.205444	30.177175	23.105834	132.482559	-93.515913	18.213972	126.476853
-14.767247	26.599533	131.503708	-32.04636	20.713448	129.904251	31.721163	-0.531765	133.440323	28.116211	46.58783	133.359894	29.918687	23.0280325	133.4001085	-94.011407	18.3988635	126.4083935
-14.091532	23.927896	132.066162	-32.384987	20.644924	130.177277	31.426991	-0.536391	134.904373	27.825296	46.499054	133.637863	29.6261435	22.9813315	134.271118	-94.3961175	18.3085165	126.083436
-13.494675	21.307985	132.630997	-32.64917	20.523504	130.340759	31.190416	-0.436492	136.094971	27.467766	46.38546	133.892395	29.329091	22.974484	134.993683	-94.627431	18.072524	125.687835
-12.956673	18.767714	133.2332	-32.902901	20.394268	130.329666	31.060854	-0.344689	137.058441	27.120253	46.35144	134.04599	29.0905535	23.0033755	135.5522155	-94.8963555	17.7851605	125.1071165
-12.312349	15.130507	133.921158	-33.160591	20.280056	130.039154	30.871016	-0.157448	137.9263	26.741919	46.420784	134.12056	28.8064675	23.131668	136.02343	-95.1276495	17.428444	124.054878
-11.928455	12.861445	134.242691	-33.275772	20.270538	129.757416	30.768135	-0.039842	138.245789	26.548122	46.476154	133.858261	28.6581285	23.218156	136.052025	-95.2096725	17.32292	123.462807
-11.752518	10.721667	134.545273	-33.346886	20.290264	129.428619	30.659214	0.107405	138.406769	26.425684	46.530609	133.414383	28.542449	23.319007	135.910576	-95.236221	17.261521	122.946662
-11.576076	8.693608	134.694794	-33.416222	20.33	129.148285	30.560863	0.298069	138.368973	26.346991	46.55825	132.917664	28.453927	23.4281595	135.6433185	-95.286371	17.2318405	122.6532515
-11.598417	6.78564	134.852158	-33.480579	20.380686	128.979874	30.518543	0.416616	138.220566	26.290565	46.551456	132.416412	28.404554	23.484036	135.318489	-95.365712	17.277336	122.641259
-11.65994	4.997942	135.024109	-33.509575	20.391869	128.882523	30.50037	0.492209	138.009995	25.922098	46.624977	132.039551	28.211234	23.558593	135.024773	-95.230384	17.225145	122.740273
-11.856126	3.325139	135.137939	-33.518909	20.385307	128.839706	30.5278	0.527475	137.76886	26.175467	46.454262	131.558365	28.3516335	23.4908685	134.6636125	-95.3894515	17.2797455	123.0157995
-12.271264	1.05426	135.245209	-33.438343	20.322758	128.8862	30.659481	0.635946	137.401337	25.81422	46.516968	131.137787	28.2368505	23.576457	134.269562	-95.1135365	17.069059	123.502838
-12.645658	-0.2809	135.286133	-33.339622	20.242315	129.095627	30.81311	0.734559	137.177917	25.8025	46.524956	130.865692	28.307805	23.6297575	134.0218045	-94.987049	16.8548725	124.1694495
-13.114327	-1.497233	135.451263	-33.207661	20.11165	129.483383	31.043816	0.795479	136.936005	25.787596	46.53141	130.630524	28.415706	23.6634445	133.7832645	-94.831028	16.5598555	125.1835015
-13.669059	-2.59742	135.766083	-33.066124	19.954702	130.022675	31.309055	0.837273	136.715897	25.758917	46.5149	130.411362	28.533986	23.6760865	133.5636295	-94.666234	16.2333175	126.4817205
-14.27562	-3.56217	136.246002	-32.912479	19.764515	130.687302	31.581793	0.882683	136.514694	25.731039	46.451847	130.178253	28.656416	23.667265	133.3464735	-94.481374	15.861765	128.0281305
-14.941046	-4.350101	136.793381	-32.756466	19.567953	131.416199	31.809498	0.913598	136.409317	25.701147	46.373886	129.945175	28.7553225	23.643742	133.177246	-94.2682545	15.492164	129.655152
-15.693355	-4.994148	137.378571	-32.639725	19.360435	132.119995	31.992567	0.919899	136.348434	25.666288	46.285202	129.773682	28.8294275	23.6025505	133.061058	-94.1088775	15.1183195	131.178932
-16.907005	-5.867225	138.07988	-32.521473	19.070452	132.955139	32.175217	0.901365	136.274033	25.577456	46.173195	129.689316	28.8763365	23.53728	132.9816745	-93.9192825	14.603624	132.9286035
-17.748312	-6.222186	138.220352	-32.466644	18.87035	133.288651	32.273819	0.880498	136.215881	25.514809	46.14505	129.674759	28.894314	23.512774	132.94532	-93.827602	14.227926	133.631982
-18.602135	-6.510917	138.03804	-32.425037	18.659685	133.406952	32.331947	0.888968	136.08252	25.470669	46.153366	129.701263	28.901308	23.521167	132.8918915	-93.751382	13.798203	133.9220125
-19.496342	-6.72367	137.532959	-32.393536	18.457478	133.334198	32.386189	0.88191	135.829788	25.42263	46.182976	129.739273	28.9044095	23.532443	132.7845305	-93.6914815	13.382513	133.8838655
-20.415918	-6.914102	136.69809	-32.37973	18.250486	133.063599	32.439266	0.84196	135.430817	25.356043	46.215603	129.803329	28.8976545	23.5287815	132.617073	-93.6571145	12.9721905	133.510125
-21.341368	-6.980418	135.6436	-32.364952	18.04265	132.609024	32.483528	0.774942	134.93338	25.292757	46.20137	129.888184	28.8881425	23.488156	132.410782	-93.6180465	12.597144	132.807266
-22.326208	-6.970277	134.637405	-32.365398	17.852983	132.093826	32.496494	0.706077	134.395523	25.243336	46.160557	129.93512	28.869915	23.433317	132.1653215	-93.600711	12.272649	132.0223305
-23.896416	-6.774632	133.362823	-32.315765	17.625141	131.447556	32.441666	0.554954	133.706512	25.22867	46.020309	129.880493	28.835168	23.2876315	131.7935025	-93.466698	11.9626505	131.1016095
-24.97621	-6.521107	132.831818	-32.231499	17.510357	131.220123	32.408325	0.492181	133.297623	25.261703	45.922077	129.787476	28.835014	23.207129	131.5425495	-93.298012	11.813585	130.8976965
-26.061531	-6.228911	132.604477	-32.106064	17.419888	131.182632	32.399281	0.385442	132.964508	25.313717	45.845043	129.656357	28.856499	23.1152425	131.3104325	-93.068627	11.7245335	131.0548315
-27.181015	-5.838484	132.566208	-31.945213	17.320581	131.291367	32.452812	0.30567	132.717209	25.373653	45.780201	129.502258	28.9132325	23.0429355	131.1097335	-92.8036585	11.5982265	131.4730005
-28.30551	-5.409095	132.691025	-31.752583	17.197247	131.554657	32.540932	0.281272	132.537415	25.416405	45.723747	129.30307	28.9786685	23.0025095	130.9202425	-92.4838345	11.3919845	132.1890715
-29.412451	-4.9446	133.038879	-31.5364	17.054962	131.973618	32.623093	0.232874	132.369965	25.466204	45.65678	129.114441	29.0446485	22.944827	130.742203	-92.1174485	11.165097	133.205033
-30.54277	-4.401522	133.464249	-31.305937	16.867451	132.50354	32.747852	0.176726	132.227737	25.4902	45.552868	128.925064	29.119026	22.864797	130.5764005	-91.7309	10.870105	134.4306795
-32.194565	-3.554724	134.219086	-30.947853	16.530127	133.314911	32.946312	0.037433	132.05751	25.487152	45.356918	128.686279	29.216732	22.6971755	130.3718945	-91.112438	10.3630785	136.2579275
-33.297329	-2.880236	134.720703	-30.717367	16.315279	133.784134	33.063744	-0.031162	131.93631	25.474792	45.244598	128.528275	29.269268	22.606718	130.2322925	-90.704002	10.02384	137.3359755
-34.380173	-2.188311	135.16272	-30.501863	16.117456	134.198517	33.1973	-0.082285	131.789444	25.431124	45.123661	128.302902	29.314212	22.520688	130.046173	-90.317938	9.714224	138.350861
-35.402851	-1.447786	135.572861	-30.29044	15.958704	134.512253	33.30629	-0.122372	131.596512	25.352331	45.015949	128.05336	29.3293105	22.4467885	129.824936	-89.9101905	9.4706195	139.19957
-36.412952	-0.609338	135.879227	-30.083986	15.814574	134.74173	33.420784	-0.137028	131.366272	25.295677	44.928768	127.742065	29.3582305	22.39587	129.5541685	-89.5262025	9.233278	139.9292915
-37.352299	0.278778	136.155746	-29.893658	15.687947	134.900558	33.546623	-0.134079	131.116562	25.231882	44.811543	127.331017	29.3892525	22.338732	129.2237895	-89.1765685	9.037162	140.5773265
-38.236324	1.213635	136.390457	-29.694525	15.55638	134.966675	33.641708	-0.13473	130.804321	25.14304	44.697456	126.859322	29.392374	22.281363	128.8318215	-88.781424	8.831397	141.1015285
-39.501541	2.759689	136.556946	-29.427975	15.321465	134.937256	33.732342	-0.166756	130.290833	24.937326	44.44659	125.933029	29.334834	22.139917	128.111931	-88.190784	8.503013	141.762581
-40.235668	3.853815	136.625916	-29.260111	15.137741	134.865585	33.739628	-0.226775	129.910309	24.762831	44.238327	125.21627	29.2512295	22.005776	127.5632895	-87.7714515	8.269706	142.1678805
-40.932377	5.047103	136.611511	-29.108583	14.930938	134.744415	33.701977	-0.343896	129.492874	24.574505	44.016777	124.509239	29.138241	21.8364405	127.0010565	-87.355407	8.0254355	142.4877735
-41.531441	6.307769	136.513031	-28.968361	14.737916	134.588379	33.670322	-0.47344	129.112946	24.392162	43.76371	123.784554	29.031242	21.645135	126.44875	-86.967964	7.830697	142.728008
-42.067135	7.660365	136.420166	-28.832033	14.533104	134.396774	33.589451	-0.594028	128.683228	24.25164	43.519791	123.084846	28.9205455	21.4628815	125.884037	-86.5846115	7.6033265	142.909511
-42.499641	9.098164	136.1745	-28.725239	14.324152	134.198074	33.473331	-0.785043	128.231293	24.120911	43.250774	122.411812	28.797121	21.2328655	125.3215525	-86.247599	7.4154385	143.0745955
-42.842892	10.623888	135.89241	-28.622066	14.10648	133.991913	33.320118	-0.986786	127.729965	24.001328	42.976234	121.820747	28.660723	20.994724	124.775356	-85.904855	7.218236	143.20847
-43.198914	13.122087	135.421967	-28.49865	13.737908	133.695129	32.662048	-1.125369	126.964058	23.885561	42.629776	121.164345	28.2738045	20.7522035	124.0642015	-85.2711045	6.7236125	143.3260565
-43.298515	14.890282	135.118469	-28.416056	13.450599	133.472504	32.423164	-1.345456	126.349571	23.893124	42.418076	120.911278	28.158144	20.53631	123.6304245	-84.990256	6.364888	143.3145835
-43.248425	16.771515	134.76004	-28.335752	13.150962	133.260376	32.182171	-1.56602	125.656044	23.970169	42.252262	120.911201	28.07617	20.343121	123.2836225	-84.747674	5.958803	143.2371295
-43.091087	18.723047	134.526474	-28.247885	12.844867	133.007263	31.980286	-1.782336	124.913361	24.1674	42.13752	121.118713	28.073843	20.177592	123.016037	-84.569613	5.512142	142.998489
-42.76704	20.756754	134.276871	-28.183233	12.553188	132.718063	31.778305	-1.984546	124.206543	24.414766	42.055542	121.508049	28.0965355	20.035498	122.857296	-84.4630015	5.070878	142.57883
-42.342613	22.81628	134.153854	-28.176588	12.30739	132.379929	31.554907	-2.12947	123.443222	24.716167	42.040279	122.119881	28.135537	19.9554045	122.7815515	-84.488713	4.6593755	141.9783065
-41.775383	24.910332	133.985611	-28.227839	12.060563	131.919922	31.32836	-2.198527	122.696426	25.089567	42.045479	122.935394	28.2089635	19.923476	122.81591	-84.6646415	4.19765	141.023934
-40.747581	28.023508	133.676331	-28.437523	11.80353	130.8013	31.026491	-2.259529	121.724236	25.739038	41.990757	124.397446	28.3827645	19.865614	123.060841	-85.2578105	3.741446	138.541759
-39.976173	29.973825	133.46817	-28.610563	11.732742	129.930023	30.832996	-2.328874	121.159508	26.139549	41.85656	125.474426	28.4862725	19.763843	123.316967	-85.7073985	3.701641	136.543079
-39.092838	31.902018	133.419662	-28.963852	11.714644	128.91571	30.585321	-2.420713	120.681549	26.477295	41.616928	126.586792	28.531308	19.5981075	123.6341705	-86.459012	3.8311805	134.1972495
-38.156391	33.589504	133.569504	-29.287418	11.778261	128.130066	30.363825	-2.505149	120.398224	26.736185	41.33466	127.687607	28.550005	19.4147555	124.0429155	-87.124841	4.1417665	132.2172165
-37.084995	35.1604	134.014267	-29.534065	11.931	127.64106	30.221853	-2.572345	120.282684	26.972973	41.052784	128.730743	28.597413	19.2402195	124.5067135	-87.665543	4.6217805	130.7754065
-35.990009	36.511417	134.591583	-29.693115	12.191466	127.503349	30.216991	-2.639083	120.334007	27.282896	40.837517	129.77063	28.7499435	19.099217	125.0523185	-88.1361735	5.283715	129.9543795
-34.803192	37.685986	135.201401	-29.749722	12.469313	127.516296	30.330076	-2.757361	120.712265	27.590931	40.721329	130.693115	28.9605035	18.981984	125.70269	-88.4599475	5.956642	129.329902
-32.948036	39.0937	136.100967	-29.780617	12.963645	127.910568	30.642986	-2.965791	121.519485	28.302696	40.585014	131.860306	29.472841	18.8096115	126.6898955	-89.034075	7.1176785	129.1312405
-31.705051	39.750431	136.634491	-29.757252	13.306761	128.23848	30.860365	-3.079012	122.172668	28.557825	40.60318	132.716415	29.709095	18.762084	127.4445415	-89.223599	7.851438	129.0324185
-30.44549	40.224312	137.132355	-29.772949	13.578458	128.629227	31.084875	-3.212324	122.879257	28.776731	40.646248	133.454468	29.930803	18.716962	128.1668625	-89.476701	8.439954	129.0915915
-29.180449	40.448303	137.533508	-29.746357	13.766983	128.905838	31.322369	-3.358706	123.564888	28.960232	40.696392	134.194794	30.1413005	18.668843	128.879841	-89.6340145	8.865123	128.931835
-27.914957	40.491295	137.772537	-29.762999	13.933873	129.150742	31.580755	-3.503805	124.249519	29.086679	40.723385	134.933929	30.333717	18.60979	129.591724	-89.859715	9.257956	128.70976
-26.679125	40.324089	137.834381	-29.811712	14.089596	129.232956	31.83765	-3.682011	124.972656	29.199558	40.745945	135.651749	30.518604	18.531967	130.3122025	-90.142028	9.647225	128.1537095
-25.460697	40.00481	137.662689	-29.876343	14.24227	129.205078	32.086971	-3.859891	125.655914	29.20211	40.810287	136.285324	30.6445405	18.475198	130.970619	-90.3972265	10.009342	127.439537
-23.687813	39.160614	137.152802	-30.067837	14.513122	129.02359	32.374702	-4.089704	126.560936	29.116652	40.923275	136.934601	30.745677	18.4167855	131.7477685	-90.881351	10.6094585	126.2994115
-22.528952	38.374249	136.687744	-30.200872	14.708068	128.843872	32.448254	-4.167333	127.090164	28.986055	40.989422	137.281006	30.7171545	18.4110445	132.185585	-91.1188985	11.0050915	125.502159
-21.430992	37.401562	136.143402	-30.362648	14.922133	128.656952	32.487926	-4.204571	127.577248	28.847298	41.07523	137.526581	30.667612	18.4353295	132.5519145	-91.392908	11.4089365	124.7619895
-20.394382	36.194942	135.610809	-30.525757	15.094216	128.507309	32.814232	-4.402081	127.894226	28.706467	41.140625	137.676819	30.7603495	18.369272	132.7855225	-91.8118635	11.81916	124.2290955
-19.41452	34.792683	135.120804	-30.651257	15.258167	128.410522	32.794228	-4.406005	128.215607	28.569464	41.222416	137.799606	30.681846	18.4082055	133.0076065	-91.98436	12.1081285	123.8134375
-18.473574	33.218914	134.589783	-30.769802	15.398364	128.36203	32.773365	-4.439639	128.517853	28.432529	41.301231	137.87117	30.602947	18.430796	133.1945115	-92.142551	12.365932	123.5295485
-17.584906	31.422958	134.07106	-30.850521	15.503722	128.40715	32.779942	-4.492864	128.839432	28.324938	41.375389	137.863785	30.55244	18.4412625	133.3516085	-92.253482	12.5661815	123.4626915
-16.347895	28.428768	133.327927	-30.97032	15.703818	128.693527	32.784523	-4.630839	129.422501	28.269032	41.4995	137.774734	30.5267775	18.4343305	133.5986175	-92.4674175	12.9733055	123.7884365
-15.66795	26.231857	132.877472	-31.049612	15.904152	128.948288	32.779549	-4.803516	129.9758	28.272884	41.583996	137.629944	30.5262165	18.39024	133.802872	-92.6254405	13.418064	124.093704
-15.035801	23.871603	132.476074	-31.154337	16.150085	129.217987	32.728756	-4.997926	130.771255	28.314072	41.679482	137.391373	30.521414	18.340778	134.081314	-92.830088	13.959392	124.35466
-14.49081	21.433443	132.197189	-31.253096	16.426157	129.494446	32.604591	-5.09758	131.757019	28.368088	41.767284	137.028809	30.4863395	18.334852	134.392914	-92.9925315	14.517462	124.595978
-14.091446	18.866585	132.128769	-31.331161	16.644833	129.753937	32.430866	-5.091522	132.874374	28.469717	41.871536	136.535721	30.4502915	18.390007	134.7050475	-93.1126135	14.899659	124.8028265
-13.758965	16.223822	132.27652	-31.353712	16.794638	129.980408	32.240986	-4.960739	134.086761	28.56538	41.919479	135.999649	30.403183	18.47937	135.043205	-93.110607	15.109906	124.917611
-13.524755	13.571482	132.652863	-31.341442	16.846075	130.195465	32.097675	-4.809134	135.210114	28.648954	41.933098	135.293884	30.3733145	18.561982	135.251999	-93.0561985	15.130168	125.138931
-13.384229	9.667991	133.644287	-31.330505	16.865597	130.523773	32.041882	-4.742987	136.688416	28.751183	41.81369	134.160538	30.3965325	18.5353515	135.424477	-93.0575425	15.1958425	125.623069
-13.412396	7.189598	134.446899	-31.311178	16.8416	130.663742	32.060463	-4.657225	137.475723	28.801977	41.705029	133.432999	30.43122	18.523902	135.454361	-93.053576	15.159298	125.873123
-13.47296	4.846806	135.220703	-31.269157	16.788879	130.763672	32.053883	-4.487643	138.026245	28.856022	41.604652	132.776291	30.4549525	18.5585045	135.401268	-92.9932665	15.0192535	126.126076
-13.646743	2.642617	135.988754	-31.21384	16.714104	130.84491	32.10091	-4.38143	138.395172	28.880421	41.469955	132.187317	30.4906655	18.5442625	135.2912445	-92.9183455	14.8839455	126.3985755
-13.843083	0.584909	136.633057	-31.160999	16.610346	130.886597	32.140419	-4.335898	138.604462	28.621859	41.419724	131.738495	30.381139	18.541913	135.1714785	-92.703137	14.678779	126.6017155
-14.113656	-1.335322	137.125397	-31.093395	16.510393	130.885895	32.21722	-4.335391	138.628006	28.667883	41.233505	131.241211	30.4425515	18.449057	134.9346085	-92.6293415	14.571729	126.8371815
-14.420803	-3.097994	137.421936	-30.986647	16.410545	130.813751	32.314972	-4.345626	138.468826	28.998703	40.943855	130.634796	30.6568375	18.2991145	134.551811	-92.6301315	14.5219755	127.075691
-14.950384	-5.485783	137.441589	-30.848015	16.286135	130.541122	32.467113	-4.291848	137.954681	28.701675	40.838409	130.023804	30.584394	18.2732805	133.9892425	-92.280424	14.2989895	127.0930015
-15.337478	-6.913743	137.143738	-30.732029	16.192808	130.196884	32.592247	-4.245212	137.494583	28.657536	40.785892	129.657501	30.6248915	18.27034	133.576042	-92.0889495	14.115276	126.817726
-15.777786	-8.163954	136.674301	-30.648767	16.12163	129.802399	32.742729	-4.202191	136.979904	28.580063	40.740353	129.243866	30.661396	18.269081	133.111885	-91.95893	13.974179	126.492913
-16.279272	-9.237559	136.107437	-30.559311	16.045519	129.402222	32.874577	-4.169775	136.399506	28.478436	40.707188	128.826324	30.6765065	18.2687065	132.612915	-91.7951285	13.8223315	126.191529
-16.782446	-10.199612	135.513489	-30.433458	15.964466	129.058151	32.984657	-4.189913	135.770493	28.41205	40.690395	128.401047	30.6983535	18.250241	132.08577	-91.5652695	13.678691	126.030532
-17.334616	-10.968923	134.999527	-30.282051	15.873645	128.808624	33.071964	-4.156036	135.138794	28.371548	40.66111	127.909721	30.721756	18.252537	131.5242575	-91.285858	13.494753	126.0929905
-17.913685	-11.609012	134.582108	-30.106289	15.770081	128.661972	33.170406	-4.065262	134.489899	28.36458	40.666294	127.407204	30.767493	18.300516	130.9485515	-90.980071	13.239646	126.3753925
-18.898146	-12.152417	134.105194	-29.81241	15.596567	128.662186	33.343788	-3.93715	133.490356	28.346889	40.679592	126.673302	30.8453385	18.371221	130.081829	-90.4701585	12.821913	127.242543
-19.573723	-12.388596	133.881729	-29.626068	15.451947	128.726532	33.459835	-3.829025	132.92424	28.30216	40.689037	126.275528	30.8809975	18.430006	129.599884	-90.1331335	12.473888	127.85318
-20.303335	-12.482389	133.683151	-29.460493	15.282609	128.828674	33.558544	-3.738509	132.451675	28.25107	40.713097	125.991478	30.904807	18.487294	129.2215765	-89.825793	12.077924	128.4357715
-21.034723	-12.463246	133.515091	-29.315536	15.089059	128.952271	33.66592	-3.68669	132.136337	28.236052	40.755367	125.840225	30.950986	18.5343385	128.988281	-89.582058	11.6437795	128.916261
-21.788906	-12.284883	133.296799	-29.183685	14.900282	129.08699	33.768555	-3.596926	132.011444	28.217831	40.830627	125.812958	30.993193	18.6168505	128.912201	-89.360563	11.1837135	129.261779
-22.584917	-12.03646	133.065491	-29.055838	14.733592	129.224213	33.878593	-3.509335	131.931961	28.207037	40.958649	125.881805	31.042815	18.724657	128.906883	-89.154491	10.742527	129.541543
-23.385525	-11.652201	132.815308	-28.984404	14.607302	129.355972	33.98093	-3.429668	131.831345	28.197851	41.113392	126.010223	31.0893905	18.841862	128.920784	-89.0581985	10.372742	129.79116
-24.621624	-10.905788	132.321808	-28.899458	14.463857	129.461212	34.052914	-3.312231	131.596832	28.103453	41.333263	126.19207	31.0781835	19.010516	128.894451	-88.8770995	9.917198	130.027973
-25.481913	-10.314954	131.836304	-28.868267	14.394532	129.462402	34.073372	-3.217186	131.35968	28.040138	41.500763	126.280388	31.056755	19.1417885	128.820034	-88.793289	9.6472755	130.10477
-26.3311	-9.618713	131.281219	-28.843346	14.333479	129.424133	34.079319	-3.096293	131.00502	27.992266	41.692879	126.417122	31.0357925	19.298293	128.711071	-88.7224845	9.368665	130.137195
-27.213362	-8.924767	130.606079	-28.818365	14.261134	129.330078	34.066586	-2.966546	130.597168	27.981461	41.922493	126.67514	31.0240235	19.4779735	128.636154	-88.6607535	9.0442945	130.024002
-28.095192	-8.141301	129.80986	-28.801208	14.218251	129.177551	34.071861	-2.810641	130.145584	28.00386	42.173843	127.003204	31.0378605	19.681601	128.574394	-88.6402765	8.754901	129.780708
-28.995281	-7.339925	129.021332	-28.788551	14.199143	129.026657	34.046066	-2.610247	129.663391	28.000978	42.456772	127.325798	31.023522	19.9232625	128.4945945	-88.600624	8.4750235	129.5587195
-29.902681	-6.528884	128.303055	-28.778118	14.192133	128.890106	33.984665	-2.403822	129.150284	27.975681	42.691277	127.595901	30.980173	20.1437275	128.3730925	-88.536409	8.2405385	129.4071195
-31.287279	-5.279855	127.620461	-28.734562	14.27577	128.806473	33.912685	-2.07136	128.464493	27.87937	43.013409	127.812004	30.8960275	20.4710245	128.1382485	-88.3651515	8.0805155	129.4746975
-32.209984	-4.500536	127.461304	-28.694599	14.390172	128.810898	33.878983	-1.891464	128.16272	27.815182	43.248837	127.806664	30.8470825	20.6786865	127.984692	-88.2362805	8.1016575	129.637104
-33.149078	-3.766269	127.549187	-28.668955	14.580194	128.867905	33.825928	-1.738744	127.965782	27.770256	43.426868	127.693703	30.798092	20.844062	127.8297425	-88.136002	8.316326	129.9060675
-34.086491	-3.113898	127.847015	-28.651407	14.788977	128.960999	33.824173	-1.575688	127.871346	27.672859	43.578022	127.352333	30.748516	21.001167	127.6118395	-88.05133	8.576787	130.3101585
-34.990883	-2.47599	128.288467	-28.652143	15.008675	129.067169	33.801403	-1.461288	127.856781	27.547461	43.686287	126.831795	30.674432	21.1124995	127.344288	-87.978718	8.9048505	130.79005
-35.892075	-1.90338	128.873154	-28.659954	15.199189	129.202621	33.790607	-1.312226	127.920975	27.330038	43.743782	126.212479	30.5603225	21.215778	127.066727	-87.8802305	9.1826	131.338515
-36.754356	-1.335423	129.553452	-28.679163	15.340328	129.360535	33.788033	-1.171798	128.071625	27.066656	43.737659	125.440941	30.4273445	21.2829305	126.756283	-87.7856705	9.3977255	131.964787
-38.029373	-0.563884	130.632874	-28.699318	15.43034	129.641296	33.843052	-1.021784	128.363342	26.644567	43.677418	124.352417	30.2438095	21.327817	126.3578795	-87.6424455	9.532863	132.9247125
-38.823025	-0.024302	131.25592	-28.710735	15.42832	129.816879	33.886673	-0.948594	128.539795	26.38258	43.577358	123.643372	30.1346265	21.314382	126.0915835	-87.5560965	9.542258	133.5421745
-39.576622	0.546325	131.738144	-28.73325	15.370914	129.971954	33.896507	-0.921431	128.598572	26.107878	43.463779	123.011795	30.0021925	21.271174	125.8051835	-87.4686925	9.470654	134.1387245
-40.31155	1.184765	132.121017	-28.758833	15.216438	130.09613	33.86208	-0.972233	128.546982	25.802771	43.276752	122.382736	29.8324255	21.1522595	125.464859	-87.3500915	9.2806165	134.727401
-41.015244	1.878518	132.386703	-28.800938	15.012637	130.167526	33.784035	-1.042623	128.471954	25.484446	43.035942	121.728531	29.6342405	20.9966595	125.1002425	-87.2361165	9.0286145	135.2348095
-41.670731	2.665814	132.501999	-28.882608	14.786156	130.218109	33.618866	-1.156294	128.273575	25.158163	42.768921	121.191513	29.3885145	20.8063135	124.732544	-87.1537305	8.7659985	135.703674
-42.312408	3.566049	132.542831	-28.967312	14.547898	130.228073	33.405609	-1.295922	128.078156	24.864183	42.491512	120.70961	29.134896	20.597795	124.393883	-87.06952	8.498001	136.062263
-43.193897	5.117008	132.418793	-29.184931	14.204293	130.231598	32.996773	-1.486956	127.692711	24.411551	42.122089	120.199463	28.704162	20.3175665	123.946087	-87.074024	8.0910195	136.517109
-43.736668	6.301473	132.217804	-29.365959	13.988976	130.215439	32.661808	-1.678748	127.283119	24.157848	41.928761	120.0784	28.409828	20.1250065	123.6807595	-87.141746	7.8529455	136.7501185
-44.229153	7.599759	131.98204	-29.594248	13.785425	130.211365	32.23608	-1.880129	126.820145	23.898258	41.755043	120.066116	28.067169	19.937457	123.4431305	-87.255665	7.633393	136.9795995
-44.686413	9.061818	131.848907	-29.860744	13.593685	130.258438	31.735607	-2.087885	126.257034	23.647463	41.618073	120.192719	27.691535	19.765094	123.2248765	-87.413023	7.422276	137.2919995
-45.081833	10.617207	131.761444	-30.149549	13.434278	130.351547	30.847857	-2.097825	125.726807	23.44243	41.557358	120.431053	27.1451435	19.7297665	123.07893	-87.4442415	7.1387895	137.624164
-45.360912	12.27251	131.754532	-30.471817	13.321978	130.463409	30.244526	-2.311965	125.039467	23.250391	41.551346	120.76532	26.7474585	19.6196905	122.9023935	-87.6910925	7.0242655	138.0244245
-45.564453	14.053095	131.803848	-30.82036	13.270873	130.58226	29.653273	-2.483514	124.35894	23.04981	41.598557	121.161613	26.3515415	19.5575215	122.7602765	-87.9922615	6.9842245	138.4042435
-45.676025	16.814859	132.013275	-31.37999	13.290606	130.738373	28.719231	-2.569802	123.371864	22.78553	41.719933	121.903419	25.7523805	19.5750655	122.6376415	-88.5123605	7.0061465	138.8391045
-45.617779	18.727432	132.236511	-31.750023	13.344039	130.836365	28.08375	-2.581693	122.723709	22.599115	41.825867	122.476837	25.3414325	19.622087	122.600273	-88.8414785	7.065991	139.072457
-45.453781	20.634356	132.359879	-32.126656	13.422119	130.818863	27.538034	-2.515172	122.27906	22.450851	41.931454	123.106956	24.9944425	19.708141	122.693008	-89.2477545	7.136097	138.944718
-45.195065	22.504847	132.457214	-32.487804	13.533486	130.645523	27.042276	-2.482398	121.921265	22.365263	42.037979	123.842445	24.7037695	19.7777905	122.881855	-89.6793775	7.2891815	138.409191
-44.845966	24.365057	132.367355	-32.835438	13.642864	130.383606	26.692709	-2.422352	121.638809	22.357676	42.097893	124.577225	24.5251925	19.8377705	123.108017	-90.1960685	7.4479575	137.659195
-44.374157	26.136927	132.298401	-33.158382	13.790983	130.089157	26.387804	-2.371276	121.537033	22.378294	42.101715	125.271019	24.383049	19.8652195	123.404026	-90.699813	7.7167465	136.774288
-43.785938	27.841759	132.359573	-33.407501	13.985332	129.924652	26.223499	-2.363641	121.498421	22.411493	42.117466	125.905647	24.317496	19.8769125	123.702034	-91.132498	8.0937515	136.14727
-42.679337	30.185366	132.820969	-33.609264	14.329712	130.075577	26.118214	-2.324314	121.659378	22.595282	42.180622	126.74688	24.356748	19.928154	124.203129	-91.575276	8.73127	135.948025
-41.852058	31.615088	133.317154	-33.71439	14.542007	130.416901	26.167887	-2.302111	121.930786	22.760395	42.246239	127.310036	24.464141	19.972064	124.620411	-91.892921	9.11195	136.213391
-40.908623	32.934368	133.847366	-33.78204	14.73768	130.813705	26.249254	-2.311108	122.295692	22.936712	42.308216	127.966377	24.592983	19.998554	125.1310345	-92.157063	9.476806	136.4963755
-39.911095	34.103012	134.4086	-33.845676	14.864863	131.183701	26.42897	-2.354987	122.69529	23.129503	42.375839	128.685944	24.7792365	20.010426	125.690617	-92.4705885	9.7193	136.676785
-38.862972	35.140064	134.908264	-33.937485	14.914467	131.425507	26.586025	-2.345241	123.121727	23.321478	42.41293	129.497681	24.9537515	20.0338445	126.309704	-92.8287215	9.7950895	136.54131
-37.744564	36.057426	135.300568	-34.007229	14.95978	131.505753	26.774778	-2.360756	123.465881	23.490829	42.42482	130.323761	25.1328035	20.032032	126.894821	-93.1472615	9.887528	136.116685
-36.593098	36.810875	135.605469	-34.067192	14.950347	131.345078	26.992174	-2.373254	123.751511	23.601818	42.435715	131.137222	25.296996	20.0312305	127.4443665	-93.43138	9.8694635	135.2457895
-34.847878	37.744991	135.768997	-34.146561	14.90021	130.755371	27.334457	-2.352392	123.976013	24.051186	42.270527	132.262665	25.6928215	19.9590675	128.119339	-93.9859435	9.8413525	133.391403
-33.617046	38.155083	135.711792	-34.168407	14.855496	130.226242	27.554029	-2.32123	124.026939	24.090288	42.256882	132.904465	25.8221585	19.967826	128.465702	-94.1589725	9.743166	131.986782
-32.410789	38.445847	135.649597	-34.139481	14.833273	129.630707	27.802679	-2.255454	123.984932	24.167404	42.252533	133.421188	25.9850415	19.9985395	128.70306	-94.2640035	9.6680065	130.558354
-31.220829	38.602459	135.458847	-34.070248	14.882154	129.037735	28.066181	-2.174065	123.845139	24.274836	42.179279	133.817108	26.1705085	20.002607	128.8311235	-94.3110045	9.761701	129.2443465
-29.937002	38.575466	135.216751	-33.957054	14.959291	128.551727	28.355131	-2.113412	123.757126	24.37044	42.18964	134.032425	26.3627855	20.038114	128.8947755	-94.2768935	9.880468	128.2086785
-28.666302	38.36422	134.952179	-33.825169	15.08566	128.137665	28.634691	-2.088275	123.684906	24.553064	42.18594	134.148926	26.5938775	20.0488325	128.916916	-94.2442155	10.1224875	127.358414
-27.384785	38.027451	134.605682	-33.692196	15.274869	127.830437	28.851614	-2.085639	123.627983	24.741583	42.215256	134.234482	26.7965985	20.0648085	128.9312325	-94.1809905	10.4849295	126.7296415
-25.498962	37.119293	134.100082	-33.444447	15.522382	127.591721	29.099625	-2.019657	123.751274	25.068306	42.299503	134.215729	27.0839655	20.139923	128.9835015	-93.9728595	10.904841	126.1999405
-24.212385	36.250397	133.727859	-33.284813	15.705609	127.560387	29.289087	-2.04169	123.79966	25.322306	42.330215	134.275986	27.3056965	20.1442625	129.037823	-93.8753225	11.2669555	126.082951
-22.936749	35.192059	133.354004	-33.126892	15.837399	127.60968	29.460917	-2.116297	123.968086	25.536749	42.374634	134.272873	27.498833	20.1291685	129.1204795	-93.752617	11.5456295	126.0988805
-21.713139	33.925037	132.90892	-32.957603	15.941362	127.697929	29.63191	-2.22193	124.209999	25.755077	42.371803	134.277023	27.6934935	20.0749365	129.243511	-93.6086995	11.8077875	126.152347
-20.420071	32.494812	132.428665	-32.834797	16.016413	127.821671	29.816319	-2.380984	124.459991	25.957119	42.392818	134.22287	27.886719	20.005917	129.3414305	-93.556313	12.026909	126.3019115
-19.214157	30.854412	131.930939	-32.7244	16.107546	127.929115	29.97587	-2.573047	124.809418	26.116726	42.411728	134.174362	28.046298	19.9193405	129.49189	-93.495098	12.2957515	126.36634
-17.982103	29.062124	131.375793	-32.650902	16.182596	127.98774	30.11348	-2.761675	125.202965	26.281681	42.345215	134.096634	28.1975805	19.79177	129.6497995	-93.4993845	12.573422	126.3256805
-16.261854	26.036476	130.546219	-32.60218	16.260351	127.863632	30.327766	-3.051037	126.051735	26.480431	42.306812	134.021805	28.4040985	19.6278875	130.03677	-93.6084585	12.8928145	125.690494
-15.103083	23.849878	130.059738	-32.596649	16.284052	127.674011	30.465183	-3.247413	126.699615	26.546684	42.28252	134.072464	28.5059335	19.5175535	130.3860395	-93.6992315	13.0505505	124.9619825
-14.026396	21.496275	129.588486	-32.587299	16.281462	127.481354	30.613163	-3.479195	127.486359	26.596165	42.242111	134.104202	28.604664	19.381458	130.7952805	-93.779262	13.181466	124.1674275
-13.008896	18.978651	129.361359	-32.538887	16.214205	127.340332	31.111792	-3.935166	128.274704	26.687346	42.158157	134.113495	28.899569	19.1114955	131.1940995	-93.977343	13.3169145	123.4865645
-12.019317	16.351957	129.405396	-32.488621	16.101852	127.308907	31.284956	-4.284997	129.303543	26.795916	41.961086	134.124573	29.040436	18.8380445	131.714058	-94.017678	13.3656595	122.903756
-11.231548	13.660975	129.737	-32.407372	15.959787	127.369133	31.520071	-4.643905	130.465073	26.931194	41.693466	134.117065	29.2256325	18.5247805	132.291069	-94.0403765	13.3947935	122.447197
-10.453414	10.905443	130.24736	-32.316452	15.781699	127.563301	31.705601	-4.991539	131.610687	27.145321	41.369125	134.054337	29.425461	18.188793	132.832512	-94.058365	13.374605	122.29409
-9.519421	6.815136	131.569839	-32.109406	15.470418	127.921463	31.894106	-5.479246	133.375824	27.522028	40.906464	133.980072	29.708067	17.713609	133.677948	-93.926879	13.227227	122.164978
-9.050315	4.17166	132.634125	-31.924927	15.228457	128.179382	32.022076	-5.707603	134.480103	27.742958	40.582405	133.992584	29.882517	17.437401	134.2363435	-93.732371	13.019513	122.1224205
-8.637495	1.580031	133.738541	-31.741455	14.979616	128.449432	32.141647	-5.897004	135.497604	27.967489	40.286587	133.998337	30.054568	17.1947915	134.7479705	-93.537478	12.7644405	122.1508935
-8.377408	-0.842992	134.875305	-31.537041	14.750015	128.695435	32.342808	-6.087124	136.383926	28.225895	40.029655	134.002029	30.2843515	16.9712655	135.1929775	-93.3584335	12.5287645	122.1978925
-8.18919	-3.192747	135.909073	-31.279261	14.562429	128.902237	32.558147	-6.212495	137.079681	28.48304	39.827389	133.986115	30.5205935	16.807447	135.532898	-93.0791155	12.317411	122.271576
-8.105726	-5.362539	136.942978	-31.016317	14.431975	129.041595	32.792522	-6.314827	137.627884	28.793776	39.671101	133.851273	30.793149	16.678137	135.7395785	-92.825783	12.185813	122.3436115
-8.139953	-7.408566	137.825851	-30.716133	14.352944	129.103745	33.029274	-6.350535	138.037384	29.117214	39.556725	133.653931	31.073244	16.603095	135.8456575	-92.50551	12.102793	122.3618325
-8.343204	-10.160307	138.91748	-30.241209	14.279342	129.116898	33.425495	-6.351264	138.464188	29.649729	39.373795	133.294632	31.537612	16.5112655	135.87941	-92.02003	12.0474185	122.354386
-8.611942	-11.846711	139.444382	-29.916637	14.247966	129.109421	33.744125	-6.339375	138.638062	30.008871	39.276619	133.010315	31.876498	16.468622	135.8241885	-91.709772	12.02731	122.3946535
-8.953948	-13.383862	139.828918	-29.554594	14.194477	129.132141	34.091724	-6.298669	138.695831	30.384964	39.167274	132.742203	32.238344	16.4343025	135.719017	-91.347532	11.9546515	122.545265
-9.38242	-14.740621	140.07576	-29.179176	14.148513	129.196808	34.487686	-6.308778	138.6884	30.765537	39.06432	132.481354	32.6266115	16.377771	135.584877	-90.9849635	11.919255	122.808739
-9.933257	-15.992597	140.167755	-28.821632	14.086577	129.281433	34.883339	-6.357214	138.632889	31.106503	38.956295	132.219589	32.994921	16.2995405	135.426239	-90.638185	11.8736135	123.136627
-10.526598	-17.113102	140.132248	-28.502113	14.034317	129.355576	35.267334	-6.380518	138.501816	31.082197	38.974415	132.083633	33.1747655	16.2969485	135.2927245	-90.1789915	11.7716855	123.4184275
-11.247223	-18.035074	140.044525	-28.201056	13.974301	129.419876	35.609524	-6.419765	138.292725	31.641207	38.747334	131.736938	33.6253655	16.1637845	135.0148315	-90.0274775	11.7848175	123.8249205
-12.521198	-19.115622	139.737717	-27.818357	13.870543	129.536438	36.068558	-6.455017	137.904205	31.929922	38.644348	131.384933	33.99924	16.0946655	134.644569	-89.635954	11.6464205	124.428307
-13.502371	-19.674652	139.523666	-27.569904	13.786566	129.676193	36.381378	-6.450883	137.621933	32.090504	38.593445	131.140732	34.235941	16.071281	134.3813325	-89.375749	11.501851	124.9710535
-14.525901	-20.080481	139.2276	-27.333597	13.669102	129.882507	36.710121	-6.424525	137.32782	31.919769	38.697651	131.01181	34.314945	16.136563	134.169815	-88.982139	11.201641	125.595199
-15.657028	-20.320419	138.909195	-27.094328	13.488645	130.177551	37.029819	-6.362148	137.025482	32.009331	38.683044	130.830795	34.519575	16.160448	133.9281385	-88.708231	10.816842	126.4269635
-16.89024	-20.47753	138.66716	-26.87398	13.247615	130.67421	37.359734	-6.29559	136.62883	32.369568	38.534561	130.530151	34.864651	16.1194855	133.5794905	-88.612611	10.3757445	127.7689295
-18.152344	-20.508585	138.447754	-26.645262	12.910685	131.363571	37.719257	-6.259049	136.147919	32.369156	38.493382	130.305618	35.0442065	16.1171665	133.2267685	-88.3347305	9.7042035	129.5003735
-19.496407	-20.441954	138.289215	-26.408661	12.487602	132.176102	38.075943	-6.255893	135.651215	32.317116	38.443848	130.168503	35.1965295	16.0939775	132.909859	-88.0138515	8.8812265	131.442345
-21.605175	-20.118322	138.149658	-26.065939	11.762951	133.525131	38.564659	-6.282367	134.935791	32.179543	38.358688	130.033691	35.372101	16.0381605	132.484741	-87.503979	7.4877415	134.565521
-23.075325	-19.770985	138.213501	-25.823679	11.286613	134.410721	38.829891	-6.358862	134.530716	32.020142	38.339546	129.999237	35.4250165	15.990342	132.2649765	-87.0723745	6.582884	136.5564655
-24.53767	-19.345886	138.367569	-25.639074	10.823435	135.232956	38.978748	-6.357631	134.145111	31.844585	38.350662	130.008469	35.4116665	15.9965155	132.07679	-86.6898145	5.6503545	138.389122
-26.063437	-18.790779	138.591415	-25.483313	10.42313	135.925674	39.063297	-6.298538	133.762222	31.623259	38.325237	130.025894	35.343278	16.0133495	131.894058	-86.309904	4.8329105	139.95729
-27.551138	-18.181726	138.897537	-25.354609	10.098945	136.504745	39.073093	-6.224024	133.448105	31.433186	38.286259	129.959671	35.2531395	16.0311175	131.703888	-85.9623575	4.1667725	141.305602
-29.069141	-17.460064	139.34111	-25.253067	9.843616	136.976822	39.033646	-6.161409	133.17009	31.244081	38.223202	129.788391	35.1388635	16.0308965	131.4792405	-85.6449975	3.6563355	142.4744035
-30.579174	-16.757307	139.752289	-25.148355	9.632263	137.352219	38.989277	-6.106601	132.879715	31.062284	38.121052	129.502319	35.0257805	16.0072255	131.191017	-85.3224905	3.2573005	143.513421
-32.74968	-15.494145	140.53595	-24.99439	9.424257	137.730713	38.893364	-6.012549	132.437073	30.440184	38.084126	129.000336	34.666774	16.0357885	130.7187045	-84.655554	2.8127255	144.7427215
-34.116791	-14.595249	141.037918	-24.863579	9.346743	137.881989	38.816303	-5.938818	132.197159	30.235798	37.94418	128.415283	34.5260505	16.002681	130.306221	-84.2532085	2.690805	145.457757
-35.426975	-13.581085	141.54007	-24.754215	9.301092	137.949631	38.681328	-5.942204	131.954803	30.039301	37.757229	127.717628	34.3603145	15.9075125	129.8362155	-83.8687445	2.6946715	146.0630465
-36.660275	-12.511128	141.936172	-24.643446	9.256556	137.90976	38.506638	-5.873429	131.699432	29.817619	37.55183	126.946114	34.1621285	15.8392005	129.322773	-83.4490205	2.6739115	146.496747
-37.82378	-11.343096	142.260406	-24.541943	9.214928	137.794769	38.339306	-5.891933	131.50676	29.569345	37.304344	126.041031	33.9543255	15.7062055	128.7738955	-83.0382115	2.7236505	146.8156425
-38.919548	-10.052578	142.452347	-24.471581	9.185072	137.646515	38.174042	-5.942928	131.23085	29.27837	37.05217	125.120338	33.726206	15.554621	128.175594	-82.669368	2.815523	147.117436
-39.911785	-8.691223	142.466003	-24.405216	9.105273	137.430801	38.053333	-5.979414	130.885117	28.984972	36.836399	124.333595	33.5191525	15.4284925	127.609356	-82.3295845	2.7820535	147.252246
-41.259834	-6.475873	142.216003	-24.335403	8.944018	137.092667	37.914982	-6.089549	130.40065	28.594324	36.562054	123.237	33.254653	15.2362525	126.818825	-81.925459	2.6517835	147.366509
-42.035519	-4.860963	141.851669	-24.320044	8.840621	136.829514	37.757977	-6.107792	129.932983	28.37221	36.469658	122.694672	33.0650935	15.180933	126.3138275	-81.7051815	2.500309	147.3452005
-42.751652	-3.102199	141.368027	-24.295755	8.732421	136.518448	37.570477	-6.161266	129.501373	28.173298	36.386238	122.183777	32.8718875	15.112486	125.842575	-81.4633975	2.352356	147.194321
-43.352489	-1.239939	140.723282	-24.278595	8.629441	136.175018	37.401222	-6.173933	129.054764	28.014544	36.356476	121.722534	32.707883	15.0912715	125.388649	-81.265073	2.1676105	146.961387
-43.884697	0.763172	139.986282	-24.288591	8.541857	135.785263	37.206749	-6.161121	128.45929	27.884495	36.424488	121.457169	32.545622	15.1316835	124.9582295	-81.122804	1.9520305	146.6122965
-44.31023	2.890007	139.074554	-24.329342	8.458924	135.31131	36.659004	-5.978839	127.943657	27.831352	36.573547	121.332535	32.245178	15.297354	124.638096	-80.903862	1.620494	145.984524
-44.686668	5.151592	138.06897	-24.398729	8.407387	134.726791	36.351952	-5.959311	127.139114	27.836115	36.810326	121.385208	32.0940335	15.4255075	124.262161	-80.8914915	1.3892665	145.191421
-45.067726	8.739629	136.688202	-24.629923	8.445749	133.718491	35.662746	-5.934672	125.327698	27.93248	37.273029	121.860168	31.797613	15.6691785	123.593933	-81.057459	1.2223195	143.843049
-45.124683	11.272144	136.006439	-24.870501	8.569742	133.042404	35.000351	-5.865738	123.953613	28.075689	37.578358	122.334846	31.53802	15.85631	123.1442295	-81.279022	1.283174	142.9405785
-45.075901	13.923493	135.828262	-25.145521	8.869222	132.541977	34.18161	-5.726928	122.516167	28.18718	37.847134	123.036484	31.184395	16.060103	122.7763255	-81.475437	1.678341	142.3076285
-44.843273	16.507273	136.068863	-25.361282	9.270081	132.319931	33.329964	-5.415803	121.283165	28.317442	38.12648	123.818253	30.823703	16.3553385	122.550709	-81.546267	2.1848235	142.089153
-44.515949	19.000261	136.680313	-25.737242	9.70377	132.306747	32.559402	-5.041848	120.422745	28.471201	38.405674	124.690834	30.5153015	16.681913	122.5567895	-81.9897855	2.725627	142.0567045
-44.01944	21.440613	137.315445	-26.045586	10.223222	132.401062	31.99367	-4.61517	119.92028	28.6304	38.729099	125.7342	30.312035	17.0569645	122.82724	-82.403207	3.3894795	141.974884
-43.407738	23.709211	138.081711	-26.298555	10.730661	132.598358	31.656673	-4.210165	119.749725	28.788784	39.053093	126.777206	30.2227285	17.421464	123.2634655	-82.8198385	4.039858	141.9332505
-42.205761	26.78434	139.070587	-26.619287	11.304974	132.897507	31.445992	-3.686225	119.871475	29.062971	39.479866	128.428391	30.2544815	17.8968205	124.149933	-83.4930555	4.7131275	141.645081
-41.282948	28.638166	139.612396	-26.787544	11.627242	133.029556	31.498285	-3.411294	120.101677	29.212566	39.737686	129.427582	30.3554255	18.163196	124.7646295	-83.9305135	5.091288	141.2944825
-40.286003	30.334831	139.874527	-26.960045	11.926636	133.037582	31.634764	-3.192293	120.369972	29.627327	39.766739	130.163696	30.6310455	18.287223	125.266834	-84.5511355	5.566049	140.80833
-39.209824	31.87801	139.904846	-27.125275	12.231465	132.856812	31.78776	-3.060515	120.670746	29.740417	39.911263	130.909164	30.7640885	18.425374	125.789955	-85.0146385	6.037556	139.923669
-38.051624	33.326305	139.637726	-27.291021	12.543318	132.466751	31.944263	-2.958076	121.012405	29.840958	40.004288	131.460266	30.8926105	18.523106	126.2363355	-85.4746525	6.56353	138.6971665
-36.85173	34.608738	139.038879	-27.469254	12.887695	131.94812	32.103558	-2.881132	121.249878	29.880323	40.100487	131.828217	30.9919405	18.6096775	126.5390475	-85.9304485	7.1657125	137.3571925
-35.575935	35.773449	138.36412	-27.61042	13.239892	131.289429	32.247208	-2.801758	121.435478	29.968769	40.226536	132.031815	31.1079885	18.712389	126.7336465	-86.3288285	7.767395	135.8452115
-33.56842	37.180199	137.169403	-27.850866	13.844392	130.182709	32.381355	-2.700999	121.605003	30.087004	40.33403	132.226318	31.2341795	18.8165155	126.9156605	-86.9359115	8.8722685	133.4497575
-32.166733	37.906696	136.55632	-27.971033	14.239873	129.551346	32.427795	-2.619498	121.633484	30.168152	40.466854	132.2836	31.2979735	18.923678	126.958542	-87.2400395	9.556068	132.14415
-30.706545	38.358501	136.069885	-28.0509	14.675683	129.047501	32.460899	-2.50079	121.676361	30.313051	40.596992	132.461197	31.386975	19.048101	127.068779	-87.488775	10.303265	131.026223
-29.227686	38.595833	135.800949	-28.126808	15.086826	128.756042	32.493824	-2.366387	121.699593	30.402216	40.804588	132.647781	31.44802	19.2191005	127.173687	-87.701636	10.9545515	130.338397
-27.683746	38.622849	135.711258	-28.151215	15.46043	128.602707	32.511421	-2.183526	121.787872	30.520514	41.038303	132.900146	31.5159675	19.4273885	127.344009	-87.8183975	11.4934715	129.861405
-26.097691	38.399204	135.672791	-28.150532	15.834149	128.591843	32.519138	-1.976322	121.876465	30.647549	41.198978	133.277435	31.5833435	19.611328	127.57695	-87.8844075	12.05697	129.606736
-24.520996	37.954693	135.656982	-28.162205	16.168022	128.676468	32.561176	-1.778865	122.066986	30.769215	41.397312	133.652878	31.6651955	19.8092235	127.859932	-87.9896055	12.5268205	129.493004
-22.09939	36.945313	135.451752	-28.211916	16.6457	128.887299	32.614166	-1.551959	122.510651	30.889553	41.66264	134.218323	31.7518595	20.0553405	128.364487	-88.1756915	13.2360595	129.410111
-20.485207	36.024799	135.187347	-28.321156	16.929964	129.030746	32.658325	-1.474595	122.892296	30.909506	41.803024	134.594055	31.7839155	20.1642145	128.7431755	-88.4262275	13.6957135	129.3183165
-18.867281	34.907024	134.74382	-28.487751	17.155382	129.090973	32.717583	-1.444106	123.409416	30.846941	41.971333	134.904083	31.782262	20.2636135	129.1567495	-88.757764	14.0471505	129.0251965
-17.275162	33.630589	134.120789	-28.700191	17.366798	129.012268	32.792343	-1.466917	123.984634	30.746593	42.097813	135.218399	31.769468	20.315448	129.6015165	-89.16985	14.418148	128.4230195
-15.672517	32.159622	133.339203	-28.91452	17.595356	128.842606	32.894367	-1.545902	124.600708	30.561945	42.240501	135.466629	31.728156	20.3472995	130.0336685	-89.557196	14.8434125	127.6515435
-14.079518	30.572903	132.476883	-29.175207	17.869137	128.68396	33.011734	-1.70429	125.403847	30.343098	42.462986	135.472244	31.677416	20.379348	130.4380455	-90.02783	15.358926	126.9298745
-12.52211	28.81423	131.68782	-29.4792	18.117004	128.535217	33.094505	-1.843409	126.47538	30.156633	42.714436	135.347	31.625569	20.4355135	130.91119	-90.583969	15.7984945	126.159244
-10.293855	25.851749	130.982193	-29.949833	18.398729	128.286804	33.410217	-2.156925	128.237457	29.909447	43.120361	135.032593	31.659832	20.481718	131.635025	-91.559498	16.31574	124.938583
-8.856178	23.738409	130.935562	-30.225357	18.465385	128.165237	33.343388	-2.200501	129.643188	29.648525	43.329491	134.786331	31.4959565	20.564495	132.2147595	-91.9466705	16.366275	124.1157145
-7.572863	21.556389	131.288528	-30.438917	18.47547	128.156403	33.22411	-2.150502	131.090286	29.360458	43.448223	134.578186	31.292284	20.6488605	132.834236	-92.170118	16.3020795	123.47857
-6.367575	19.390284	131.911362	-30.626505	18.465895	128.188858	33.111233	-2.043646	132.548874	29.120293	43.480698	134.432297	31.115763	20.718526	133.4905855	-92.368773	16.213264	122.8871305
-5.257627	17.265703	132.683487	-30.76775	18.378948	128.254562	32.976879	-1.957857	134.007965	28.940874	43.448494	134.314102	30.9588765	20.7453185	134.1610335	-92.4943765	16.0125775	122.3480905
-4.281167	15.209782	133.544464	-30.852974	18.251034	128.362198	32.838963	-1.903833	135.348785	28.83312	43.374302	134.196579	30.8360415	20.7352345	134.772682	-92.5419895	15.7668335	121.951714
-3.38761	13.241103	134.325485	-30.907572	18.107319	128.42807	32.732971	-1.904456	136.440033	28.844872	43.309101	134.107147	30.7889215	20.7023225	135.27359	-92.6040655	15.5123155	121.58255
-2.273974	10.487793	135.290024	-30.882275	17.948242	128.439301	32.6549	-1.932003	137.58046	28.93141	43.211441	133.928162	30.793155	20.639719	135.754311	-92.557705	15.256765	121.124291
-1.625371	8.82697	135.796326	-30.811903	17.914829	128.4198	32.662373	-1.932728	138.044708	29.067007	43.200165	133.739227	30.86469	20.6337185	135.8919675	-92.488496	15.1959395	120.9476325
-1.13626	7.318955	136.250916	-30.7017	17.974291	128.397446	32.729549	-1.865652	138.295273	29.210318	43.231098	133.533463	30.9699335	20.682723	135.914368	-92.3733335	15.265859	120.880524
-0.726359	5.99962	136.647171	-30.590305	18.113686	128.383301	32.812618	-1.745008	138.425034	29.350964	43.299938	133.284027	31.081791	20.777465	135.8545305	-92.262401	15.449907	120.9120715
-0.414645	4.818521	136.940903	-30.492357	18.306204	128.383499	32.89875	-1.629542	138.470444	29.46752	43.384953	133.006653	31.183135	20.8777055	135.7385485	-92.167849	15.7347025	121.0284495
-0.262059	3.773769	137.226776	-30.42662	18.505985	128.386749	32.939102	-1.498342	138.441666	29.57896	43.477173	132.754501	31.259031	20.9894155	135.5980835	-92.112271	16.0225545	121.1754145
-0.211799	2.872517	137.42572	-30.41466	18.690083	128.422287	32.946091	-1.363072	138.357742	29.667854	43.570858	132.558441	31.3069725	21.103893	135.4580915	-92.1362925	16.276273	121.3864825
-0.380657	1.751336	137.591797	-30.41934	18.897453	128.47644	32.935341	-1.26094	138.235611	29.719357	43.680649	132.30365	31.327349	21.2098545	135.2696305	-92.166029	16.5850515	121.6832495
-0.64348	1.163214	137.633728	-30.433426	18.983654	128.512817	32.913166	-1.222124	138.124985	29.719814	43.729275	132.149323	31.31649	21.2535755	135.137154	-92.183342	16.7137325	121.88848
-1.002583	0.713327	137.582535	-30.456871	19.031315	128.505798	32.895599	-1.186871	138.041656	29.360682	43.892002	132.110046	31.1281405	21.3525655	135.075851	-92.0418825	16.7100645	121.935745
-1.467157	0.378919	137.393753	-30.509192	19.024796	128.452209	32.864948	-1.160668	137.936478	29.587566	43.80209	131.941467	31.226257	21.320711	134.9389725	-92.244641	16.728881	121.9654455
-2.064615	0.17527	137.103683	-30.583849	18.991602	128.381561	32.817642	-1.153797	137.85495	29.48484	43.822426	131.89798	31.151241	21.3343145	134.876465	-92.318939	16.6488895	121.886657
-2.763929	0.055285	136.693237	-30.654789	18.934217	128.28688	32.751255	-1.147453	137.758957	29.360846	43.851948	131.952225	31.0560505	21.3522475	134.855591	-92.3656285	16.5161865	121.718169
-3.60148	0.021538	136.154053	-30.736755	18.868526	128.231155	32.678738	-1.11976	137.570923	29.227135	43.908611	132.059784	30.9529365	21.3944255	134.8153535	-92.4264465	16.3426265	121.6469565
-5.059202	0.133143	135.028275	-30.849415	18.773741	128.260452	32.59565	-1.05529	137.095398	29.010386	44.107796	132.385666	30.803018	21.526253	134.740532	-92.501848	16.021229	121.780372
-6.110209	0.303432	134.088684	-30.942112	18.712868	128.364594	32.545372	-0.979862	136.584351	28.843987	44.283146	132.757111	30.6946795	21.651642	134.670731	-92.5789035	15.774094	122.058457
-7.29816	0.519539	132.982544	-31.018826	18.648849	128.536087	32.51236	-0.911742	135.910217	28.64131	44.47855	133.17424	30.576835	21.783404	134.5422285	-92.614487	15.514294	122.5299455
-8.637217	0.73248	131.750732	-31.107155	18.580406	128.755569	32.455582	-0.884302	135.091278	28.408745	44.682137	133.63324	30.4321635	21.8989175	134.362259	-92.6464735	15.2618945	123.148879
-10.019834	0.981839	130.513306	-31.191612	18.55751	129.017807	32.345287	-0.845097	134.105743	28.160549	44.86541	134.144836	30.252918	22.0101565	134.1252895	-92.636142	15.1048635	123.9103245
-11.545408	1.214715	129.381165	-31.317299	18.621309	129.333069	32.222244	-0.736898	133.059082	27.905792	45.027248	134.552902	30.064018	22.145175	133.805992	-92.698616	15.097443	124.860146
-13.234258	1.282111	128.462646	-31.450785	18.737715	129.649796	32.060085	-0.532965	132.15213	27.671034	45.213543	134.947128	29.8655595	22.340289	133.549629	-92.7671295	15.135141	125.749963
-15.855239	1.192421	127.625168	-31.6633	19.02743	130.137985	31.72366	-0.006075	131.233139	27.350941	45.496094	135.381622	29.5373005	22.7450095	133.3073805	-92.8639005	15.3098505	126.9685895
-17.723246	0.7913	127.601563	-31.830969	19.312759	130.493195	31.471613	0.331435	131.003479	27.151943	45.711704	135.430069	29.311778	23.0215695	133.216774	-92.973716	15.6039485	127.769616
-19.67034	0.259854	127.972565	-32.040199	19.681597	130.838028	31.276464	0.621569	131.126038	26.996284	45.966728	135.167603	29.136374	23.2941485	133.1468205	-93.216772	16.0690455	128.5292355
-21.67878	-0.557136	128.709305	-32.227448	20.04388	131.169189	31.071259	0.862307	131.453003	26.865568	46.184547	134.617798	28.9684135	23.523427	133.0354005	-93.4233095	16.564333	129.3029775
-23.691912	-1.470165	129.854706	-32.357582	20.380121	131.476196	30.941668	1.071935	131.895309	26.741146	46.384155	133.663254	28.841407	23.728045	132.7792815	-93.556571	17.032197	130.1731105
-25.731262	-2.529788	131.187286	-32.44812	20.614721	131.663696	30.882343	1.214382	132.486969	26.597006	46.494389	132.53186	28.7396745	23.8543855	132.5094145	-93.6359145	17.3750565	130.8179775
-27.773302	-3.545289	132.633789	-32.53083	20.76556	131.722534	30.841845	1.263201	133.133347	26.436657	46.410156	131.41687	28.639251	23.8366785	132.2751085	-93.700911	17.6944415	131.1699595
-30.810728	-5.062239	134.669861	-32.566486	20.743326	131.649414	30.88479	1.268259	134.216705	25.845211	46.237076	129.884644	28.3650005	23.7526675	132.0506745	-93.4979725	17.7339845	131.2481535
-32.858044	-5.981443	135.631241	-32.573898	20.618587	131.497894	30.934015	1.297433	134.845444	25.713787	46.028511	128.998642	28.323901	23.662972	131.922043	-93.471697	17.574202	131.073745
-34.860722	-6.792723	136.46814	-32.569031	20.437641	131.340103	31.003099	1.344164	135.323532	25.587242	45.815666	128.214722	28.2951705	23.579915	131.769127	-93.4332325	17.295367	130.911079
-36.892685	-7.528909	137.110977	-32.548088	20.212673	131.221161	31.075621	1.371281	135.673325	25.433599	45.554169	127.330292	28.25461	23.462725	131.5018085	-93.350786	16.962621	130.9405135
-38.92223	-8.050977	137.834198	-32.529636	19.974075	131.149368	31.092718	1.378253	135.814941	25.290352	45.262302	126.465836	28.191535	23.3202775	131.1403885	-93.250807	16.6278725	131.1583475
-40.972076	-8.428797	138.53714	-32.473015	19.704269	131.16333	31.098471	1.319699	135.801132	25.140127	44.884083	125.549042	28.119299	23.101891	130.675087	-93.065329	16.306647	131.651573
-42.996078	-8.549675	139.217392	-32.424618	19.430784	131.304901	31.125313	1.177234	135.705948	24.923811	44.452717	124.594925	28.024562	22.8149755	130.1504365	-92.873798	16.0465925	132.4593655
-46.07185	-8.514591	140.115189	-32.385456	18.893366	131.850464	31.078533	0.826025	135.193375	24.4599	43.88662	123.422577	27.7692165	22.3563225	129.307976	-92.5401285	15.4304095	134.392952
-48.057224	-8.286309	140.792282	-32.364632	18.459641	132.541885	31.050858	0.533633	134.629059	24.007023	43.527802	122.807312	27.5289405	22.0307175	128.7181855	-92.2582045	14.8885645	136.3655845
-50.135994	-7.862139	141.435715	-32.345566	17.975746	133.342499	30.969011	0.226326	133.971695	23.464361	43.219872	122.388329	27.216686	21.723099	128.180012	-91.907818	14.228393	138.504986
-52.317574	-7.109833	142.082092	-32.331295	17.476486	134.117615	30.755758	-0.102108	133.189484	22.93461	43.074337	122.283386	26.845184	21.4861145	127.736435	-91.507774	13.4668575	140.498795
NaN	NaN	NaN	-32.338924	17.014061	134.798752	30.478291	-0.346358	132.364624	22.456184	42.998325	122.260902	26.4672375	21.3259835	127.312763	-91.1450855	12.7021385	142.284741
NaN	NaN	NaN	-32.340088	16.622568	135.296951	30.155281	-0.499349	131.520096	22.00565	42.930744	122.179092	26.0804655	21.2156975	126.849594	-90.7606415	12.0294385	143.744308
NaN	NaN	NaN	-32.341774	16.306309	135.570251	29.790369	-0.615603	130.625198	21.58692	42.918716	122.149422	25.6886445	21.1515565	126.38731	-90.3721925	11.4610615	144.753192
NaN	NaN	NaN	-32.33239	15.905112	135.740082	29.261759	-0.817135	129.373825	21.073103	42.836567	121.957336	25.167431	21.009716	125.6655805	-89.832211	10.800508	145.8145835
NaN	NaN	NaN	-32.354713	15.67789	135.756927	28.895908	-0.956823	128.582336	20.81855	42.705688	121.78421	24.857229	20.8744325	125.183273	-89.566655	10.4813475	146.330581
NaN	NaN	NaN	-32.412949	15.491873	135.68222	28.494585	-1.110454	127.81131	20.573101	42.557148	121.690979	24.533843	20.723347	124.7511445	-89.359741	10.260399	146.6132955
NaN	NaN	NaN	-32.501747	15.317936	135.574203	28.097656	-1.275276	127.23777	20.35952	42.399406	121.563293	24.228588	20.562065	124.4005315	-89.232082	10.073807	146.7478745
NaN	NaN	NaN	-32.651188	15.178442	135.472794	27.394325	-1.293017	126.886024	20.167849	42.230343	121.517792	23.781087	20.468663	124.201908	-89.083463	9.888221	146.74368
NaN	NaN	NaN	-32.827629	15.051502	135.432938	26.992575	-1.462264	126.393845	19.968435	42.050404	121.529701	23.480505	20.29407	123.961773	-89.135763	9.808934	146.904103
NaN	NaN	NaN	-33.001541	14.899331	135.441376	26.544031	-1.624076	125.981583	19.763426	41.872005	121.462502	23.1537285	20.1239645	123.7220425	-89.1568105	9.6746975	147.1607095
-68.492439	8.959932	143.365402	-33.270447	14.722924	135.458237	25.832314	-1.827559	125.210632	19.414806	41.657394	121.351173	22.62356	19.9149175	123.2809025	-89.164454	9.5309305	147.6355715
-69.025406	10.836924	143.397156	-33.428703	14.622855	135.390335	25.402351	-1.960922	124.655533	19.178711	41.547356	121.204529	22.290531	19.793217	122.930031	-89.147937	9.452493	147.850639
-69.403091	12.783906	143.290146	-33.546669	14.572984	135.219482	24.986979	-2.083184	124.109695	19.02655	41.475136	121.090553	22.0067645	19.695976	122.600124	-89.1001025	9.449992	147.83884
-69.655258	14.769682	143.081909	-33.663342	14.534892	134.955734	24.610008	-2.095779	123.496437	18.967541	41.430122	121.087799	21.7887745	19.6671715	122.292118	-89.1154585	9.4026125	147.61935
-69.748451	16.812042	142.799896	-33.740841	14.512942	134.653931	24.336866	-2.165812	122.927605	18.983974	41.427059	121.142075	21.66042	19.6306235	122.03484	-89.142102	9.3952605	147.273022
-69.6632	18.84539	142.52858	-33.83255	14.547462	134.333481	24.044149	-2.206155	122.37545	19.034117	41.479412	121.287857	21.539133	19.6366285	121.8316535	-89.204233	9.4582955	146.8353085
-69.440224	20.922041	142.201447	-33.952755	14.628675	133.975952	23.769796	-2.094904	121.878349	19.082989	41.598408	121.509789	21.4263925	19.751752	121.694069	-89.3319025	9.505598	146.257835
-68.934097	24.011143	141.322083	-34.214489	14.854494	133.25618	23.429869	-1.833204	121.276833	19.219234	41.923054	121.996857	21.3245515	20.044925	121.636845	-89.7535295	9.664063	144.875515
NaN	NaN	NaN	-34.395279	15.069983	132.712082	23.253416	-1.612118	120.820724	19.334976	42.181686	122.354065	21.294196	20.284784	121.5873945	-90.084754	9.855182	143.8367695
NaN	NaN	NaN	-34.674717	15.322762	132.078735	23.079611	-1.392434	120.498894	19.472521	42.391296	122.729362	21.276066	20.499431	121.614128	-90.6255	10.146093	142.543342
NaN	NaN	NaN	-34.92691	15.608068	131.545609	22.805246	-1.211129	120.126915	19.55579	42.550697	123.165192	21.180518	20.669784	121.6460535	-91.034338	10.546352	141.4451645
NaN	NaN	NaN	-35.138721	15.913246	131.147949	22.546398	-1.007335	119.789215	19.690216	42.711578	123.511337	21.118307	20.8521215	121.650276	-91.395749	10.9743705	140.645622
-64.970787	34.077251	138.626892	-35.324432	16.26132	130.809311	22.302345	-0.799135	119.496475	19.795639	42.883583	123.889252	21.048992	21.042224	121.6928635	-91.697856	11.480416	139.9257585
-63.699467	35.875172	138.484268	-35.415237	16.592613	130.604691	22.11302	-0.51343	119.187019	19.928905	43.099728	124.268867	21.0209625	21.293149	121.727943	-91.8514365	11.892077	139.481439
-61.530136	38.345001	138.099411	-35.505466	17.086214	130.165482	22.050726	-0.097574	118.966087	20.173706	43.471569	124.831177	21.112216	21.6869975	121.898632	-92.123148	12.4854305	138.432332
-59.96616	39.85548	137.662643	-35.502384	17.416681	129.802017	22.136057	0.182866	118.804886	20.358004	43.69701	125.244461	21.2470305	21.939938	122.0246735	-92.2517985	12.893424	137.5793605
-58.281796	41.246361	137.122391	-35.50304	17.686039	129.358688	22.272795	0.436781	118.807854	20.540537	43.916103	125.589539	21.406666	22.176442	122.1986965	-92.412746	13.195636	136.5186795
-56.496346	42.513268	136.451202	-35.424229	17.953318	128.856689	22.434689	0.619399	118.855522	20.751699	44.085217	125.816139	21.593194	22.352308	122.3358305	-92.441652	13.554328	135.3775475
-54.575603	43.693905	135.674271	-35.27737	18.267521	128.306763	22.683922	0.8017	118.902756	21.029823	44.276165	125.958275	21.8568725	22.5389325	122.4305155	-92.4116125	13.9961095	134.1830105
-52.582878	44.791809	134.685654	-35.022758	18.608902	127.874756	23.021448	0.928802	119.047424	21.309967	44.497292	125.922775	22.1657075	22.713047	122.4850995	-92.2112235	14.504757	133.2644125
-50.468575	45.752609	133.537933	-35.124619	19.192738	127.362396	23.467615	1.057463	119.232689	21.664259	44.724579	125.857857	22.565937	22.891021	122.545273	-92.815175	15.494455	132.179519
-47.184391	47.025162	131.674744	-34.30809	19.402081	126.240471	24.289869	1.23781	119.588173	22.238907	45.099037	125.606499	23.264388	23.1684235	122.597336	-91.880568	15.6357385	129.883606
-44.886925	47.725903	130.535522	-33.974392	19.698528	125.620651	24.871426	1.330676	119.862434	22.688284	45.290722	125.524773	23.779855	23.310699	122.6936035	-91.728639	16.086357	128.5476985
-42.521732	48.322971	129.569122	-33.622211	19.962322	125.109734	25.43528	1.419555	120.106781	23.151598	45.51762	125.482651	24.293439	23.4685875	122.794716	-91.537861	16.4560565	127.424752
-40.076374	48.772324	128.972839	-33.180824	20.142569	124.677193	25.98601	1.482753	120.257965	23.668156	45.77319	125.429512	24.827083	23.6279715	122.8437385	-91.188731	16.6571665	126.5106475
-37.606205	49.152203	128.394455	-32.987579	20.472244	124.295738	26.529869	1.570033	120.274986	24.231218	45.984016	125.578964	25.3805435	23.7770245	122.926975	-91.3557015	17.1674635	125.664501
-35.0798	49.406765	128.185272	-32.563034	20.56566	123.897514	27.00334	1.630806	120.244133	24.82802	46.142151	125.728783	25.91568	23.8864785	122.986458	-91.041748	17.2448415	124.80857
-32.547596	49.553585	128.148468	-32.148445	20.617088	123.54866	27.442902	1.638595	120.15036	25.420994	46.242107	126.01062	26.431948	23.940351	123.08049	-90.728838	17.293825	124.01683
-28.76387	49.577694	128.34584	-31.487965	20.726295	123.28582	28.016823	1.562331	120.063873	26.302582	46.373222	126.755753	27.1597025	23.9677765	123.409813	-90.1356325	17.4848135	123.161827
-26.21434	49.412613	128.577362	-31.076181	20.506069	122.762299	28.447815	1.471156	120.25206	26.873421	46.35075	127.410713	27.660618	23.910953	123.8313865	-89.81298	17.101185	121.6932115
-23.71208	49.166401	128.969803	-30.750078	20.591228	122.645996	28.884417	1.391099	120.677963	27.460789	46.347187	128.291809	28.172603	23.869143	124.484886	-89.672759	17.313313	120.807106
-21.206423	48.75161	129.403763	-30.479023	20.675798	122.678673	29.401186	1.302494	121.328201	27.999321	46.360069	129.317154	28.7002535	23.8312815	125.3226775	-89.6582995	17.5203145	120.0346685
-18.756973	48.24337	129.992645	-30.204449	20.817986	122.869705	30.010942	1.200868	122.146141	28.491201	46.395233	130.406006	29.2510715	23.7980505	126.2760735	-89.6599695	17.8379215	119.4633365
-16.336117	47.58503	130.648636	-29.937851	20.968334	123.166084	30.661022	1.107964	123.166107	28.953192	46.482079	131.518494	29.807107	23.7950215	127.3423005	-89.682809	18.1416465	118.9898675
-13.954936	46.835697	131.279007	-29.683865	21.179922	123.577415	31.313536	1.03713	124.266396	29.614124	46.446823	132.531616	30.46383	23.7419765	128.399006	-89.83156	18.6178675	118.755824
-10.51738	45.448925	132.184677	-29.374334	21.465265	124.329781	32.267715	0.910503	125.985672	30.042652	46.567921	133.982819	31.1551835	23.739212	129.9842455	-89.9038515	19.191318	118.6753165
-8.334472	44.392139	132.700851	-29.20504	21.645994	124.814522	33.237041	0.587522	126.996758	30.251179	46.6469	134.81366	31.74411	23.617211	130.905209	-90.15419	19.674777	118.723835
-6.214778	43.238686	133.129532	-29.077637	21.825201	125.194443	33.829014	0.42733	128.130112	30.371952	46.759804	135.438126	32.100483	23.593567	131.784119	-90.255757	20.056835	118.604767
-4.171374	41.961391	133.451111	-28.948298	21.932302	125.47715	34.305111	0.317348	129.24411	30.417431	46.845795	135.967331	32.361271	23.5815715	132.6057205	-90.257867	20.2830325	118.3485795
-2.254175	40.60585	133.719742	-28.830036	22.008602	125.68679	34.694691	0.270254	130.295959	30.464134	46.898769	136.371185	32.5794125	23.5845115	133.333572	-90.2394845	20.4326925	118.040008
-0.375476	39.168461	133.926056	-28.686937	22.037863	125.817368	35.003426	0.236519	131.339172	30.546116	46.936371	136.657715	32.774771	23.586445	133.9984435	-90.148645	20.489281	117.6362925
1.267142	37.638386	134.154373	-28.511084	22.02157	125.932899	35.273518	0.210375	132.277283	30.688147	46.99202	136.809784	32.9808325	23.6011975	134.5435335	-90.0030005	20.4419425	117.3222645
3.529714	35.281162	134.548004	-28.175995	21.92503	126.024498	35.695423	0.220298	133.50058	30.974207	46.963749	136.9254	33.334815	23.5920235	135.21299	-89.686805	20.2580365	116.836006
4.856765	33.654095	134.862823	-27.88238	21.779713	126.046669	35.952705	0.239638	134.185013	31.248171	46.92215	137.008453	33.600438	23.580894	135.596733	-89.365198	19.978532	116.496605
6.062051	32.006958	135.187439	-27.544027	21.625874	126.039482	36.225815	0.25102	134.753906	31.52043	46.878971	137.114487	33.8731225	23.5649955	135.9341965	-88.9611765	19.6867525	116.1447675
7.103643	30.357063	135.523529	-27.187449	21.480108	126.017487	36.530403	0.221183	135.273682	31.792795	46.820633	137.234482	34.161599	23.520908	136.254082	-88.536497	19.439308	115.780892
7.979266	28.691145	135.849075	-26.80661	21.342581	126.007843	36.865467	0.233049	135.710663	32.085045	46.74321	137.40094	34.475256	23.4881295	136.5558015	-88.088476	19.1970325	115.4598845
8.658922	27.020163	136.128754	-26.42248	21.252907	126.044441	37.24366	0.185573	136.095016	32.359501	46.664413	137.565735	34.8015805	23.424993	136.8303755	-87.6465405	19.080821	115.2585065
9.218614	25.381502	136.322678	-26.060587	21.198366	126.148285	37.622253	0.095264	136.492386	32.63485	46.633339	137.666016	35.1285515	23.3643015	137.079201	-87.2497255	19.0324305	115.217369
9.659257	22.880817	136.568817	-25.616879	21.17592	126.366486	38.054085	0.076421	136.965118	33.099293	46.624504	137.778839	35.576689	23.3504625	137.3719785	-86.810447	19.0013775	115.3609935
9.727493	21.236181	136.665573	-25.382603	21.161716	126.530823	38.26733	0.109207	137.19545	33.369183	46.658104	137.814041	35.8182565	23.3836555	137.5047455	-86.5834625	18.9397765	115.5569005
9.604428	19.576572	136.710754	-25.213453	21.118414	126.708099	38.442879	0.112092	137.337738	33.592178	46.68	137.833832	36.0175285	23.396046	137.585785	-86.4444345	18.840782	115.830413
9.277898	17.889397	136.695129	-25.101158	21.075205	126.903831	38.585266	0.104933	137.356522	33.740108	46.661766	137.854584	36.162687	23.3833495	137.605553	-86.365003	18.7670605	116.202109
8.817129	16.219116	136.606659	-24.99633	20.991112	127.140846	38.737213	0.037561	137.333435	33.839397	46.617775	137.75238	36.288305	23.327668	137.5429075	-86.280965	18.654556	116.7387845
8.147221	14.540471	136.488388	-24.933559	20.889164	127.416969	38.878239	-0.02137	137.248428	33.92136	46.580383	137.539261	36.3997995	23.2795065	137.3938445	-86.2669175	18.4988215	117.4400935
7.320645	12.883261	136.316528	-24.89843	20.766775	127.70063	39.011944	-0.044382	137.135666	33.995914	46.538803	137.239456	36.503929	23.2472105	137.187561	-86.300789	18.2863395	118.213699
5.761248	10.402343	136.080856	-24.871178	20.573065	128.144257	39.1744	-0.016083	137.051575	34.084141	46.511223	136.592499	36.6292705	23.24757	136.822037	-86.3716265	17.89856	119.466477
4.482353	8.819054	136.019394	-24.872116	20.437366	128.456207	39.287491	0.064496	137.072449	34.132854	46.519764	136.112579	36.7101725	23.29213	136.592514	-86.4544045	17.582602	120.3199
3.060814	7.24569	135.996307	-24.857653	20.259403	128.777557	39.382103	0.141799	137.183563	34.159653	46.542652	135.511368	36.770878	23.3422255	136.3474655	-86.486184	17.1765805	121.2076485
1.465369	5.746197	136.094849	-24.871332	20.06168	129.184998	39.512974	0.259939	137.28627	34.121235	46.56839	134.82579	36.8171045	23.4141645	136.05603	-86.5597685	16.7091955	122.313966
-0.292723	4.295953	136.265717	-24.900946	19.792313	129.775589	39.643688	0.365595	137.367874	34.050388	46.554733	134.047012	36.847038	23.460164	135.707443	-86.64893	16.124462	123.843735
-2.171735	2.932495	136.594345	-24.945999	19.443859	130.511642	39.785259	0.476875	137.372192	33.917641	46.491554	133.245117	36.85145	23.4842145	135.3086545	-86.743448	15.4035035	125.7146295
-4.183452	1.620553	137.00827	-25.003874	19.00428	131.39743	39.925022	0.574259	137.287277	33.688679	46.359982	132.513992	36.8068505	23.4671205	134.9006345	-86.8145985	14.5414395	127.8942255
-7.328485	-0.219587	137.838638	-25.129021	18.131102	132.913025	40.090229	0.533334	137.091171	32.854046	46.101269	131.627304	36.4721375	23.3173015	134.3592375	-86.7301795	12.9449025	131.4668125
-9.536489	-1.333918	138.409195	-25.222555	17.423624	133.937164	40.153603	0.418298	136.960251	32.404797	45.769592	131.122925	36.2792	23.093945	134.041588	-86.72431	11.753303	133.83274
-11.809566	-2.383356	138.962189	-25.333	16.683315	134.953003	40.190784	0.240879	136.779358	31.866472	45.390438	130.714569	36.028628	22.8156585	133.7469635	-86.694628	10.5509715	136.1590425
-14.092675	-3.291188	139.540421	-25.436909	15.956928	135.909683	40.19577	0.012684	136.559174	31.288456	44.963444	130.339294	35.742113	22.488064	133.449234	-86.615931	9.425792	138.370132
-16.420244	-4.128106	140.041199	-25.525787	15.252315	136.713608	40.186821	-0.254106	136.295776	30.701477	44.566895	130.061264	35.444149	22.1563945	133.17852	-86.495723	8.3482355	140.248696
-18.709156	-4.784359	140.508957	-25.585941	14.626609	137.313797	40.140038	-0.453743	135.973648	30.133972	44.189053	129.693466	35.137005	21.867655	132.833557	-86.308887	7.385563	141.794037
-20.996704	-5.312772	140.944046	-25.646442	14.113601	137.811005	40.001122	-0.590291	135.539703	29.593122	43.87307	129.172058	34.797122	21.6413895	132.3558805	-86.090006	6.5858125	143.2661295
-24.388971	-5.868482	141.585861	-25.715235	13.512982	138.254745	39.70723	-0.761757	134.876831	28.886642	43.413414	128.281097	34.296936	21.3258285	131.578964	-85.727406	5.7001355	144.930526
-26.534069	-5.996288	142.066162	-25.68951	13.160467	138.450699	39.512676	-0.800325	134.448166	28.465506	43.08543	127.597893	33.989091	21.1425525	131.0230295	-85.368111	5.1783815	145.8783685
-28.615633	-5.995048	142.580429	-25.586479	12.82023	138.623672	39.381847	-0.919152	134.151352	28.116999	42.747417	126.87075	33.749423	20.9141325	130.511051	-84.922381	4.7263275	146.736293
-30.555349	-5.812074	143.175491	-25.411552	12.475013	138.816528	39.318043	-1.102345	133.942108	27.811649	42.324223	126.091721	33.564846	20.610939	130.0169145	-84.38795	4.339087	147.6161415
-32.44701	-5.500316	143.722458	-25.178675	12.099831	138.996094	39.312748	-1.230257	133.725113	27.540648	41.848709	125.344177	33.426698	20.309226	129.534645	-83.784048	3.890436	148.457543
-34.209251	-5.008419	144.184952	-24.917707	11.728892	139.127014	39.36433	-1.464619	133.540924	27.317047	41.43882	124.665428	33.3406885	19.9871005	129.103176	-83.1761025	3.4706835	149.150852
-35.901134	-4.409596	144.436813	-24.643246	11.353535	139.202744	39.416344	-1.668289	133.291595	27.140499	41.02116	124.02179	33.2784215	19.6764355	128.6566925	-82.5649135	3.0306345	149.7487955
-38.307808	-3.153164	144.627029	-24.263859	10.795705	139.252777	39.483772	-2.028302	132.70871	26.884731	40.56152	123.203766	33.1842515	19.266609	127.956238	-81.7119695	2.324801	150.549316
-39.788078	-2.150271	144.598267	-24.068874	10.410385	139.281158	39.420883	-2.284684	132.149033	26.723082	40.300568	122.837509	33.0719825	19.007942	127.493271	-81.2097305	1.812828	151.069045
-41.204529	-0.985903	144.425812	-23.900661	9.996644	139.288467	39.264454	-2.558816	131.501114	26.576912	40.124016	122.646782	32.920683	18.7826	127.073948	-80.722005	1.210688	151.502986
-42.539299	0.30607	144.095261	-23.773592	9.609234	139.199371	39.014919	-2.831142	130.78009	26.493797	40.055237	122.596786	32.754358	18.6120475	126.688438	-80.301542	0.606420500000002	151.710304
-43.802864	1.751453	143.525452	-23.717432	9.247527	138.918915	38.699413	-3.059924	129.963165	26.508698	40.028961	122.70459	32.6040555	18.4845185	126.3338775	-80.0389195	0.0105354999999996	151.5039525
-45.005459	3.339727	142.84137	-23.768734	8.912212	138.461105	38.294243	-3.287922	128.968491	26.569546	40.019833	122.951653	32.4318945	18.3659555	125.960072	-79.9693625	-0.541531499999998	150.962138
-46.095814	5.057301	142.148819	-23.909641	8.599627	137.906021	37.755394	-3.583975	127.846634	26.631546	39.940434	123.241982	32.19347	18.1782295	125.544308	-80.012752	-0.978975500000001	150.267734
-47.475204	7.864022	141.790085	-24.179153	8.224065	137.276932	36.297543	-3.645224	126.086723	26.717558	39.711918	123.761574	31.5075505	18.033347	124.9241485	-79.8658565	-1.585217	149.6297155
-48.094685	9.818242	142.044373	-24.291574	8.067443	137.091614	35.454128	-3.743938	124.840714	26.848799	39.612736	124.183044	31.1514635	17.934399	124.511879	-79.7346115	-1.799513	149.671349
-48.532928	11.798871	142.51268	-24.369514	8.018384	137.024887	34.726479	-3.771836	123.901413	27.035454	39.540283	124.671707	30.8809665	17.8842235	124.28656	-79.6199945	-1.8474555	149.763214
-48.750717	13.729536	143.021576	-24.445793	8.028858	137.034149	34.151321	-3.722875	123.13839	27.268433	39.492126	125.297462	30.709877	17.8846255	124.217926	-79.601463	-1.8269095	149.850372
-48.853012	15.625207	143.527496	-24.587156	8.019651	137.038712	33.688152	-3.729948	122.62101	27.471617	39.441467	125.920776	30.5798845	17.8557595	124.270893	-79.7541965	-1.8164575	149.806531
-48.825493	17.442093	143.860977	-24.743778	8.041916	136.980301	33.284012	-3.773738	122.336685	27.682526	39.366608	126.559814	30.483269	17.796435	124.4482495	-79.970825	-1.712603	149.5123525
-48.668434	19.168659	144.05719	-24.954899	8.07358	136.845505	32.96146	-3.833066	122.103714	27.879187	39.270611	127.200424	30.4203235	17.7187725	124.652069	-80.3301215	-1.5716125	149.038941
-48.149078	21.653961	143.968033	-25.272766	8.199973	136.455673	32.614021	-3.956393	121.933731	28.143845	39.128765	127.995804	30.378933	17.586186	124.9647675	-80.924465	-1.18624	147.9465785
-47.615547	23.137743	143.829178	-25.530016	8.321295	136.123459	32.406796	-4.056333	121.752357	28.305525	39.032894	128.479095	30.3561605	17.4882805	125.115726	-81.4161925	-0.8456905	147.131192
-46.90472	24.55146	143.633087	-25.784531	8.489512	135.785049	32.151619	-4.111844	121.565567	28.446764	38.93734	128.909409	30.2991915	17.412748	125.237488	-81.8682535	-0.433724000000002	146.33261
-46.102119	25.80806	143.433533	-26.051313	8.69301	135.494965	31.903952	-4.147139	121.478912	28.519005	38.913754	129.232101	30.2114785	17.3833075	125.3555065	-82.3141045	0.00271250000000123	145.6344235
-45.143875	26.934162	143.221313	-26.337364	8.958559	135.233612	31.690586	-4.117759	121.338562	28.843731	38.738674	129.4487	30.2671585	17.3104575	125.393631	-82.9418865	0.606660499999997	145.073593
-44.024868	27.937859	142.96109	-26.637321	9.231028	135.011444	31.483301	-4.044581	121.306274	28.804827	38.790619	129.821915	30.144064	17.373019	125.5640945	-83.418706	1.089037	144.4587935
-42.818661	28.768581	142.63916	-26.959717	9.513397	134.825974	31.284868	-3.961772	121.369553	28.734285	38.875484	130.192947	30.0095765	17.456856	125.78125	-83.9290105	1.569938	143.870698
-40.728329	29.764153	142.094559	-27.463755	9.968468	134.572067	30.997572	-3.837219	121.495476	28.642889	38.992397	130.870575	29.8202305	17.577589	126.1830255	-84.7477405	2.359347	142.9611085
-39.217926	30.251858	141.557938	-27.827206	10.339967	134.38855	30.835592	-3.763999	121.741066	28.571701	39.133266	131.322571	29.7036465	17.6846335	126.5318185	-85.3580585	2.9953005	142.2452815
-37.581394	30.611715	140.905136	-28.215721	10.703413	134.166138	30.704632	-3.760679	121.982262	28.476038	39.260803	131.746017	29.590335	17.750062	126.8641395	-86.021777	3.656764	141.4681365
-35.804203	30.762899	140.180115	-28.620684	11.024549	133.846924	30.599005	-3.742932	122.262489	28.406307	39.308949	132.158478	29.502656	17.7830085	127.2104835	-86.744024	4.2660895	140.4833645
-33.978748	30.865585	139.176102	-29.045662	11.409788	133.480164	30.5282	-3.755273	122.602127	28.299114	39.403976	132.475754	29.413657	17.8243515	127.5389405	-87.504981	4.9952245	139.4213875
-32.041332	30.75141	138.155502	-29.472321	11.793648	133.060974	30.472847	-3.818545	122.898293	28.160318	39.538841	132.676666	29.3165825	17.860148	127.7874795	-88.2612245	5.727148	138.3344685
-30.023396	30.506451	136.942062	-29.909239	12.198757	132.454163	30.397038	-3.890439	123.227379	28.056559	39.544373	132.823792	29.2267985	17.826967	128.0255855	-89.0452765	6.570547	136.8827405
-26.878521	29.812729	135.123566	-30.570177	12.858706	131.52179	30.259743	-4.042742	123.862648	27.881128	39.718254	132.954819	29.0704355	17.837756	128.4087335	-90.2107895	7.879656	134.6348465
-24.680965	29.118294	134.028275	-30.994364	13.261503	130.92894	30.144749	-4.124426	124.241211	27.781221	39.771011	133.112411	28.962985	17.8232925	128.676811	-90.951713	8.6997135	133.181069
-22.43885	28.274246	133.001862	-31.389921	13.680583	130.304764	30.028799	-4.213118	124.736465	27.666945	39.80373	133.314102	28.847872	17.795306	129.0252835	-91.627714	9.56586	131.5842445
-20.212595	27.216471	132.136475	-31.73789	14.057404	129.69931	29.920059	-4.264293	125.376335	27.482244	39.935005	133.426636	28.7011515	17.835356	129.4014855	-92.1769315	10.279452	129.9971345
-17.93899	26.028025	131.347366	-32.009109	14.423889	129.11142	29.812166	-4.179933	125.986305	27.29669	40.05658	133.512329	28.554428	17.9383235	129.749317	-92.572646	10.9094545	128.473523
-15.661834	24.766516	130.666992	-32.256947	14.731232	128.510071	29.732594	-4.061087	126.760864	27.119488	40.250187	133.500565	28.426041	18.09455	130.1307145	-92.939935	11.367914	126.8894275
-13.447987	23.341965	130.149582	-32.439674	14.941637	127.920044	29.973877	-4.105581	127.549004	26.972252	40.454178	133.282501	28.4730645	18.1742985	130.4157525	-93.3524125	11.7089755	125.4243355
-10.180359	21.109062	129.620758	-32.647724	15.139119	127.01194	29.791281	-3.682812	128.883881	26.796209	40.751076	133.00322	28.293745	18.534132	130.9435505	-93.589193	11.744106	123.0803295
-8.092369	19.570477	129.497955	-32.714649	15.188223	126.39283	29.722738	-3.425914	129.880707	26.643307	40.946026	132.805176	28.1830225	18.760056	131.3429415	-93.6123205	11.61639	121.4427185
-6.052787	18.068239	129.581711	-32.732697	15.238352	125.75486	29.710039	-3.154859	130.809998	26.497776	41.180359	132.737823	28.1039075	19.01275	131.7739105	-93.5693015	11.463954	119.7358095
-4.144402	16.583689	129.802612	-32.725742	15.28258	125.084938	29.747871	-2.906334	131.693665	26.354259	41.428715	132.848526	28.051065	19.2611905	132.2710955	-93.502549	11.3039695	117.8987805
-2.309696	15.135934	130.085434	-32.618301	15.333488	124.463776	29.811092	-2.69995	132.5905	26.23805	41.671497	133.069931	28.024571	19.4857735	132.8302155	-93.261173	11.1812025	116.0973365
-0.616924	13.74503	130.610123	-32.433002	15.384394	123.99514	29.939074	-2.492738	133.392532	26.228243	41.945091	133.442383	28.0836585	19.7261765	133.4174575	-92.9496625	11.0426115	114.5728225
0.980682	12.38766	131.202515	-32.176723	15.459403	123.713211	30.164633	-2.322644	134.167831	26.318731	42.205521	133.819153	28.241682	19.9414385	133.993492	-92.595128	10.9773675	113.43293
3.065895	10.428878	132.323303	-31.691759	15.693977	123.681236	30.619987	-2.012739	135.17186	26.630411	42.556393	134.24646	28.625199	20.271827	134.70916	-92.008717	11.116127	112.653312
4.269502	9.181639	133.101028	-31.372047	15.884489	123.745415	30.943983	-1.828351	135.79071	26.967093	42.752628	134.359604	28.955538	20.4621385	135.075157	-91.699632	11.3068395	112.415673
5.296113	7.970126	133.846954	-31.060076	16.016338	123.754501	31.164143	-1.683143	136.449951	27.327623	42.879402	134.302399	29.245883	20.5981295	135.376175	-91.366035	11.4345465	112.132827
6.142114	6.80252	134.506561	-30.78758	16.138674	123.726418	31.338879	-1.538047	136.922989	27.676392	42.963974	134.151138	29.5076355	20.7129635	135.5370635	-91.0827955	11.5643845	111.9157725
6.809755	5.687391	135.003326	-30.574631	16.208086	123.594299	31.47513	-1.46394	137.278885	27.934853	43.001213	133.949341	29.7049915	20.7686365	135.614113	-90.8542535	11.6475355	111.574485
6.336704	5.390151	134.949799	-30.411646	16.203489	123.3937	31.538662	-1.457384	137.471634	28.111887	42.980309	133.681107	29.8252745	20.7614625	135.5763705	-90.6485665	11.6455155	111.2110295
5.785702	5.086832	134.724075	-30.308651	16.138186	123.17321	31.583002	-1.482688	137.476379	28.236929	42.913345	133.443359	29.9099655	20.7153285	135.459869	-90.5272675	11.5610435	110.886551
4.76918	4.593727	134.060684	-30.19529	16.008516	122.849144	31.681856	-1.598476	137.265686	28.314737	42.787312	133.177536	29.9982965	20.594418	135.221611	-90.3888765	11.422614	110.476677
3.805323	4.306589	133.45105	-30.086582	15.973027	122.742805	31.801212	-1.687207	137.091614	28.393381	42.724766	133.069153	30.0972965	20.5187795	135.0803835	-90.2704605	11.4272745	110.4052265
2.654145	4.141138	132.93927	-29.974884	15.999802	122.78373	31.965578	-1.719628	136.896347	28.50951	42.731804	132.971176	30.237544	20.506088	134.9337615	-90.187312	11.493516	110.6336985
1.377066	4.07437	132.488815	-29.847536	16.11302	123.031853	32.127827	-1.668465	136.643417	28.690302	42.776939	132.898544	30.4090645	20.554237	134.7709805	-90.1041365	11.671803	111.2927255
-0.10212	4.043312	131.844147	-29.770813	16.269325	123.526489	32.28286	-1.604123	136.278946	28.876877	42.834057	132.852844	30.5798685	20.614967	134.565895	-90.1214945	11.923683	112.487083
-1.762687	4.057672	131.237	-29.779621	16.425653	124.213814	32.38559	-1.584278	135.786514	29.017296	42.895554	132.869858	30.701443	20.655638	134.328186	-90.260685	12.195668	114.099442
-3.570259	4.091087	130.544678	-29.867176	16.536697	125.126663	32.426926	-1.589386	135.061325	29.03808	42.948418	132.963623	30.732503	20.679516	134.012474	-90.466855	12.393878	116.240852
-6.619097	4.165892	129.951569	-30.080341	16.512167	126.996521	32.468102	-1.615445	133.795853	28.890535	43.039146	133.039963	30.6793185	20.7118505	133.417908	-90.8400005	12.3124835	120.575134
-8.918869	4.246999	130.049057	-30.259001	16.395828	128.568314	32.488693	-1.576662	133.074875	28.688108	43.151573	132.95929	30.5884005	20.7874555	133.0170825	-91.1064025	12.0042005	124.1195455
-11.261816	4.300886	130.55101	-30.45294	16.246624	130.314606	32.465771	-1.392044	132.530182	28.316853	43.313496	132.791077	30.391312	20.960726	132.6606295	-91.297192	11.532522	127.9685825
-13.757107	4.264121	131.520874	-30.665922	16.150675	132.021027	32.316414	-1.049034	132.266861	27.766859	43.489506	132.638336	30.0416365	21.220236	132.4525985	-91.3734805	11.081114	131.5894555
-16.221453	4.194812	132.770401	-30.903383	16.046103	133.526825	32.129673	-0.715344	132.360016	27.261566	43.696438	132.496964	29.6956195	21.490547	132.42849	-91.5023855	10.601659	134.62516
-18.742313	4.041399	134.136261	-31.160715	15.932775	134.762894	31.988138	-0.508447	132.791336	26.731026	43.767921	132.202728	29.359582	21.629737	132.497032	-91.681012	10.235813	137.028756
-21.195585	3.895923	135.412125	-31.425768	15.796964	135.676773	31.84514	-0.385686	133.355484	25.84861	43.882378	131.827637	28.846875	21.748346	132.5915605	-91.698411	9.845582	138.7619855
-24.837214	3.656036	137.192795	-31.770689	15.41235	136.824463	31.65152	-0.288646	134.053452	24.94113	43.663689	130.627151	28.296325	21.6875215	132.3403015	-91.837703	9.1371785	141.3086245
-27.210892	3.544312	138.311691	-31.92392	15.054469	137.495667	31.571861	-0.33199	134.483398	24.297029	43.392723	129.825653	27.934445	21.5303665	132.1545255	-91.782285	8.5785715	142.8368085
-29.481966	3.565441	139.277054	-32.036926	14.713701	138.14389	31.500248	-0.403296	134.831787	23.737734	43.054424	129.125977	27.618991	21.325564	131.978882	-91.692843	8.101838	144.308898
-31.716394	3.682192	140.231506	-32.054264	14.381641	138.710938	31.490438	-0.493676	135.226959	23.314137	42.715393	128.49028	27.4022875	21.1108585	131.8586195	-91.5108155	7.6524235	145.5632565
-33.831608	3.970975	140.931213	-32.019238	14.101148	139.206985	31.481588	-0.533934	135.490433	22.99818	42.390858	127.939018	27.239884	20.928462	131.7147255	-91.27836	7.273834	146.6992445
-35.900974	4.409009	141.528839	-31.971127	13.847197	139.628952	31.443638	-0.618353	135.503006	22.732611	42.141571	127.472176	27.0881245	20.761609	131.487591	-91.0303785	6.932785	147.770313
-37.877304	5.007103	141.937775	-31.862759	13.631039	139.97316	31.38468	-0.690199	135.347778	22.457205	41.959034	127.051041	26.9209425	20.6344175	131.1994095	-90.6464605	6.6276605	148.7469105
-40.615925	6.222751	142.496841	-31.533464	13.383174	140.481644	31.329679	-0.664464	134.75032	22.189068	41.93346	126.482346	26.7593735	20.634498	130.616333	-89.8263015	6.13185	150.346955
-42.379925	7.212687	142.884247	-31.298769	13.248057	140.785828	31.251299	-0.691899	133.999908	22.043905	42.127331	126.372704	26.647602	20.717716	130.186306	-89.24514	5.778398	151.38535
-43.921879	8.449045	143.29248	-31.057087	13.140064	141.114166	31.084099	-0.694919	133.069672	21.876816	42.349995	126.338943	26.4804575	20.827538	129.7043075	-88.5946315	5.45259	152.5240245
-45.406319	9.79719	143.812592	-30.845961	13.067265	141.406982	30.80261	-0.623155	132.032669	21.755011	42.673485	126.437355	26.2788105	21.025165	129.235012	-87.9707325	5.109365	153.578952
-46.685181	11.236464	144.144958	-30.673588	13.037248	141.565399	30.434095	-0.451993	130.873459	21.717665	43.133247	126.789429	26.07588	21.340627	128.831444	-87.423056	4.733869	154.299354
-47.907547	12.753637	144.509155	-30.553093	13.041774	141.548752	30.065897	-0.18145	129.754822	21.711952	43.651649	127.216431	25.8889245	21.7350995	128.4856265	-86.9951105	4.3484485	154.6118775
-48.877365	14.342726	144.669678	-30.458143	13.094743	141.349442	29.733404	0.154992	128.634369	21.734753	44.155399	127.666161	25.7340785	22.1551955	128.150265	-86.6503645	4.0342905	154.548619
-50.185394	16.748951	144.854874	-30.383514	13.31142	140.773132	29.250261	0.746315	127.00238	21.825871	44.860535	128.236038	25.538066	22.803425	127.619209	-86.305094	3.819415	153.927055
-50.787025	18.315823	144.858231	-30.364653	13.478549	140.298004	28.658575	1.323867	126.236687	21.875387	45.265884	128.438446	25.266981	23.2948755	127.3375665	-85.996287	3.6622225	153.2584415
-51.282101	19.858841	144.761322	-30.362314	13.693736	139.814407	28.467756	1.677098	125.426468	21.935787	45.608418	128.62944	25.2017715	23.642758	127.027954	-85.9263995	3.744714	152.60086
-51.566326	21.287666	144.701996	-30.338839	13.847409	139.352554	28.320152	2.018741	124.782539	21.998659	45.891045	128.765823	25.1594055	23.954893	126.774181	-85.8370835	3.739925	151.930927
-51.649338	22.623802	144.625275	-30.290874	13.925068	139.02655	28.221182	2.263936	124.317978	22.064775	46.101883	128.892441	25.1429785	24.1829095	126.6052095	-85.7247265	3.6672265	151.4478905
-51.599365	23.876848	144.594437	-30.367201	13.99894	138.654556	28.136217	2.423134	123.972664	22.131191	46.225426	129.053238	25.133704	24.32428	126.512951	-85.868106	3.6736	150.796161
-51.30439	24.990723	144.629654	-30.396008	14.067448	138.535278	28.055677	2.530901	123.829353	22.173838	46.301754	129.197495	25.1147575	24.4163275	126.513424	-85.9067735	3.7185685	150.557132
-50.639935	26.47506	144.736038	-30.495926	14.147541	138.627457	27.978504	2.591695	123.882103	22.151978	46.351559	129.409195	25.065241	24.471627	126.645649	-86.057093	3.823455	150.609265
-50.000549	27.401083	144.72876	-30.56665	14.206837	138.757294	27.953222	2.5965	124.042343	22.100403	46.408493	129.457123	25.0268125	24.5024965	126.749733	-86.1601125	3.9111775	150.764855
-49.121017	28.219387	144.541885	-30.576384	14.280941	138.930099	27.974897	2.626022	124.242935	22.012606	46.487747	129.402084	24.9937515	24.5568845	126.8225095	-86.1465195	4.0049975	151.0376885
-48.160244	28.954336	144.202011	-30.681133	14.355535	138.832306	28.051769	2.662069	124.400185	21.925575	46.563065	129.32605	24.988672	24.612567	126.8631175	-86.350938	4.098503	150.8014945
-47.083755	29.644987	143.691238	-30.788548	14.439122	138.688934	28.155188	2.691162	124.570381	21.860451	46.669079	129.229263	25.0078195	24.6801205	126.899822	-86.5849155	4.1981235	150.478046
-45.80695	30.288744	142.931122	-30.936878	14.54849	138.426773	28.194311	2.753648	124.733543	21.806486	46.767597	129.152405	25.0003985	24.7606225	126.942974	-86.8741545	4.3363575	149.910572
-44.448109	30.863091	142.106339	-31.122211	14.670534	138.00705	28.200224	2.83673	124.821533	21.772783	46.852737	129.1633	24.9865035	24.8447335	126.9924165	-87.2309255	4.4963345	149.0216835
-42.071602	31.666538	140.755447	-31.405193	14.884953	137.165283	28.158457	3.055989	124.809502	21.784552	47.085968	129.289719	24.9715045	25.0709785	127.0496105	-87.7818905	4.6989275	147.2809555
-40.358486	32.122761	139.813751	-31.579828	15.120591	136.494888	28.154909	3.288111	124.767212	21.865067	47.322689	129.519043	25.009988	25.3054	127.1431275	-88.169644	4.935782	145.8466485
-38.497879	32.521709	138.843155	-31.74765	15.292935	135.867004	28.170029	3.546088	124.789497	22.03764	47.591011	129.906036	25.1038345	25.5685495	127.3477665	-88.5991345	5.0173205	144.3862415
-36.433388	32.793552	137.989777	-31.827423	15.646799	135.041534	28.24929	3.816492	124.837807	22.318419	47.939682	130.459518	25.2838545	25.878087	127.6486625	-88.9387005	5.415511	142.4344055
-34.30571	33.039818	137.111313	-31.914005	15.99341	134.27298	28.471256	4.036088	125.11351	22.718092	48.318436	131.159332	25.594674	26.177262	128.136421	-89.422684	5.809558	140.409539
-31.992689	33.109924	136.351807	-31.964769	16.40382	133.488052	28.74312	4.23313	125.514862	23.429138	48.518665	132.002762	26.086129	26.3758975	128.758812	-90.015667	6.4317425	138.217292
-29.646782	33.121395	135.533981	-32.010349	16.861769	132.583374	29.160458	4.399477	126.097321	23.871208	48.775963	132.996979	26.515833	26.58772	129.54715	-90.536531	7.135818	135.619598
-26.021671	32.822994	134.270233	-32.032169	17.642614	131.158249	30.22357	4.311012	127.101959	24.392118	49.02512	134.477493	27.307844	26.668066	130.789726	-91.372182	8.617162	131.526772
-23.562986	32.437321	133.435349	-32.035675	18.180342	130.164749	30.770863	4.32219	128.138916	24.669304	49.22847	135.270462	27.7200835	26.77533	131.704689	-91.7914335	9.585354	128.624809
-21.143295	31.923952	132.682129	-31.94828	18.724098	129.282669	31.312698	4.275194	129.300507	24.868439	49.385925	135.921753	28.0905685	26.8305595	132.61113	-91.9871285	10.6176365	125.954208
-18.699547	31.170162	132.125534	-31.782589	19.220192	128.561829	31.924889	4.227096	130.483505	25.121531	49.555634	136.393295	28.52321	26.891365	133.4384	-92.088388	11.549019	123.685258
-16.449911	30.268959	131.757843	-31.656996	19.646187	127.961494	32.520882	3.984443	131.824722	25.370562	49.664776	136.702118	28.945722	26.8246095	134.26342	-92.259714	12.4677645	121.659568
-14.274202	29.192108	131.644577	-31.460751	19.976597	127.584206	33.001595	3.751185	133.178635	25.563503	49.766685	136.875565	29.282549	26.758935	135.0271	-92.204051	13.194259	120.141312
-12.298957	27.997824	131.852798	-31.230555	20.194096	127.338257	33.376305	3.712391	134.520294	25.807831	49.819836	137.032547	29.592068	26.7661135	135.7764205	-92.053178	13.6220785	118.9000935
-9.691154	26.100132	132.48056	-30.835468	20.409054	127.12468	33.614452	3.798126	136.530075	26.134474	49.951836	137.166794	29.874463	26.874981	136.8484345	-91.545399	13.943127	117.4009255
-8.183537	24.753996	133.025787	-30.589256	20.382372	127.138008	33.660065	4.013424	137.634308	26.387218	50.001884	137.182343	30.0236415	27.007654	137.4083255	-91.2021535	13.75709	116.8676905
-7.008493	23.430317	133.76506	-30.403078	20.315971	127.155365	33.664513	4.13985	138.632004	26.589266	49.964748	137.217102	30.1268895	27.052299	137.924553	-90.9330455	13.579643	116.386177
-5.957756	22.149353	134.354706	-30.266205	20.266518	127.175819	33.630543	4.210545	139.511505	26.750803	49.920563	137.197479	30.190673	27.065554	138.354492	-90.723083	13.467482	115.997146
-5.080993	20.951696	134.930069	-30.16449	20.201508	127.171036	33.603371	4.290509	140.148117	26.894548	49.914677	137.172043	30.2489595	27.102593	138.66008	-90.5779395	13.300423	115.681992
-4.488637	19.805666	135.287079	-30.05999	20.134499	127.086189	33.620529	4.306527	140.554901	26.993698	49.906548	137.15065	30.3071135	27.1065375	138.8527755	-90.4270935	13.1624605	115.3196025
-4.002385	18.714331	135.420532	-29.933926	20.073772	126.933861	33.696022	4.287316	140.712982	27.058277	49.869503	137.118347	30.3771495	27.0784095	138.9156645	-90.2450015	13.0691345	114.9520575
-3.568722	17.192087	135.380737	-29.753384	20.029665	126.821205	33.921711	4.214196	140.456039	27.202883	49.803989	137.034286	30.562297	27.0090925	138.7451625	-90.069065	13.0502375	114.8972475
-3.499021	16.238951	135.161957	-29.656952	20.037245	126.813065	34.089485	4.128541	140.077179	27.320269	49.747837	137.007217	30.704877	26.938189	138.542198	-90.018781	13.136301	115.083932
-3.675743	15.296033	134.803879	-29.565376	20.056946	126.848892	34.246357	4.092675	139.592026	27.432722	49.674397	137.04277	30.8395395	26.883536	138.317398	-89.9702915	13.230356	115.380386
-3.983598	14.427501	134.354996	-29.510386	20.094774	126.956139	34.381683	4.064356	139.082855	27.524292	49.59676	137.153809	30.9529875	26.830558	138.118332	-89.9737595	13.35899	115.793946
-4.48544	13.508362	133.885681	-29.467409	20.164186	127.157822	34.510326	4.045807	138.536179	27.625572	49.525845	137.363892	31.067949	26.785826	137.9500355	-90.002767	13.542546	116.3656085
-5.196045	12.633676	133.417999	-29.430389	20.22266	127.52459	34.632065	4.020896	138.012909	27.716625	49.463665	137.635437	31.174345	26.7422805	137.824173	-90.035123	13.7030395	117.225007
-6.086035	11.67171	133.066086	-29.389986	20.28475	128.103683	34.755619	3.960503	137.559814	27.829992	49.41468	137.83226	31.2928055	26.6875915	137.696037	-90.0727775	13.8819085	118.511329
-7.81431	10.107372	132.888443	-29.40118	20.365791	129.376907	34.860237	3.907195	137.078613	28.070841	49.347748	138.00444	31.465539	26.6274715	137.5415265	-90.267899	14.1041105	121.2122875
-9.186276	8.963286	133.1371	-29.426184	20.39838	130.405121	34.85717	3.893587	136.952545	28.262323	49.33968	138.008148	31.5597465	26.6166335	137.4803465	-90.4121145	14.1801265	123.3298955
-10.756661	7.712443	133.527863	-29.499744	20.412983	131.504105	34.802124	3.90378	137.011444	28.413795	49.32497	137.970276	31.6079595	26.614375	137.49086	-90.6074475	14.211591	125.51735
-12.438374	6.418635	134.110138	-29.575283	20.388605	132.651428	34.770634	3.909384	137.168976	28.446239	49.316875	137.824677	31.6084365	26.6131295	137.4968265	-90.7590025	14.1640805	127.8060295
-14.291135	5.028763	134.901001	-29.659275	20.313145	133.80011	34.800442	3.902349	137.338013	28.404947	49.294163	137.542816	31.6026945	26.598256	137.4404145	-90.9212445	14.028034	130.1598055
-16.201063	3.601487	135.909134	-29.733177	20.180668	134.921829	34.84243	3.890601	137.533691	28.323	49.242886	137.095184	31.582715	26.5667435	137.3144375	-91.049069	13.7945925	132.5292205
-18.212193	2.132755	137.070831	-29.777697	19.996288	135.960556	34.895767	3.831949	137.772232	28.161911	49.131317	136.459045	31.528839	26.481633	137.1156385	-91.084233	13.510943	134.8054735
-21.305462	-0.027659	139.228104	-29.863516	19.596287	137.459259	34.954674	3.783289	138.159866	27.895874	48.912361	135.199707	31.425274	26.347825	136.6797865	-91.152306	12.844749	138.2387315
-23.369043	-1.450933	140.917328	-29.911354	19.223164	138.558609	34.955223	3.767046	138.40593	27.645939	48.674007	134.242569	31.300581	26.2205265	136.3242495	-91.123289	12.2258015	140.7929685
-25.459246	-2.795855	142.769852	-29.943975	18.721445	139.807495	34.929184	3.68201	138.534668	27.300945	48.330463	133.300629	31.1150645	26.0062365	135.9176485	-91.0030145	11.4366535	143.6973415
-27.471235	-4.058624	144.674606	-29.883015	18.063715	141.115646	35.03339	3.476224	138.662155	26.85774	47.843449	132.603531	30.945565	25.6598365	135.632843	-90.711595	10.4675935	146.598449
-29.4384	-5.263091	146.627609	-29.736605	17.320473	142.477493	35.317986	3.178683	138.808289	26.349518	47.282211	132.160004	30.833752	25.230447	135.4841465	-90.306962	9.410499	149.4708395
-31.330669	-6.278907	148.465042	-29.562113	16.565319	143.805557	34.909016	3.017351	138.99295	25.619459	46.801815	131.898895	30.2642375	24.909583	135.4459225	-89.3884635	8.221055	152.1651915
-33.168106	-7.218904	150.28241	-29.340145	15.851829	145.020035	35.028881	2.667501	139.030594	25.19272	46.186657	131.574448	30.1108005	24.427079	135.302521	-88.7910905	7.276579	154.737549
-35.768841	-8.302539	152.601868	-28.989523	14.859354	146.477325	35.093975	2.271289	138.901596	24.59132	45.34161	131.040833	29.8426475	23.8064495	134.9712145	-87.8216935	5.9122585	157.9834355
-37.531136	-8.757925	153.843262	-28.804821	14.296044	147.134476	35.090034	1.957613	138.709106	24.212055	44.812664	130.726654	29.6510445	23.3851385	134.71788	-87.2606865	5.2069495	159.551072
-39.143227	-9.157324	154.686569	-28.608513	13.805799	147.519989	35.03883	1.629776	138.506119	23.832979	44.348209	130.338135	29.4359045	22.9889925	134.422127	-86.6529305	4.6226055	160.617851
-40.670731	-9.417343	155.219055	-28.47645	13.410795	147.64946	34.933853	1.412815	138.118591	23.518173	44.029366	129.95755	29.226013	22.7210905	134.0380705	-86.178913	4.1004995	161.2608495
-42.113159	-9.550667	155.391403	-28.384327	13.059995	147.551407	34.86134	1.129538	137.689835	23.2505	43.718452	129.575638	29.05592	22.423995	133.6327365	-85.824574	3.695995	161.4700775
-43.473862	-9.56707	155.298096	-28.312916	12.734331	147.268219	34.806408	0.868732	137.29422	23.05695	43.39777	129.101364	28.931679	22.133251	133.197792	-85.557511	3.335411	161.338646
-44.710876	-9.405375	154.992935	-28.312481	12.409185	146.875061	34.637024	0.637096	136.799042	22.887035	43.103603	128.648056	28.7620295	21.8703495	132.723549	-85.3869915	2.9480205	161.026573
-46.418808	-8.861065	154.459305	-28.389061	11.951581	146.254471	34.356426	0.172502	136.01889	22.558195	42.589756	127.895149	28.4573105	21.381129	131.9570195	-85.2354325	2.522033	160.5519225
-47.403336	-8.259344	154.174561	-28.452795	11.657437	145.885406	34.124626	-0.113243	135.515945	22.339012	42.205425	127.350739	28.231819	21.046091	131.433342	-85.137409	2.268783	160.33747
-48.287773	-7.43041	153.922394	-28.521961	11.374875	145.581299	33.883869	-0.437272	135.042984	22.087427	41.837704	126.799034	27.985648	20.700216	130.921009	-85.02957	2.049534	160.241589
-48.959827	-6.45957	153.655197	-28.588789	11.068558	145.312897	33.628799	-0.744921	134.688324	21.763536	41.416126	126.162544	27.6961675	20.3356025	130.425434	-84.8737455	1.8015135	160.20036
-49.555733	-5.292225	153.346085	-28.816818	10.866976	145.045731	33.468616	-1.059878	134.382813	21.412384	40.942135	125.572144	27.4405	19.9411285	129.9774785	-85.074136	1.7928235	160.1139835
-50.043964	-3.931379	152.864975	-28.897142	10.60195	144.760101	33.266022	-1.303673	134.092361	21.099014	40.515705	125.001617	27.182518	19.606016	129.546989	-84.976802	1.597884	159.973213
-50.363445	-2.425718	152.231903	-28.932594	10.305047	144.4086	33.197224	-1.57702	133.844543	20.799721	40.110706	124.363007	26.9984725	19.266843	129.103775	-84.8636605	1.343251	159.713425
-50.653172	0.163031	150.79953	-28.981899	9.881759	143.777756	32.988422	-1.846782	133.482117	20.442072	39.571129	123.548355	26.715247	18.8621735	128.515236	-84.679045	0.9013445	159.040276
-50.74649	2.105379	149.565369	-29.060793	9.621334	143.28862	32.921974	-2.093891	133.091705	20.329475	39.352306	123.223412	26.6257245	18.6292075	128.1575585	-84.7473105	0.613460499999999	158.4196815
-50.739525	4.247618	148.085052	-29.113602	9.335041	142.713821	32.819927	-2.355254	132.649261	20.280298	39.234085	123.070488	26.5501125	18.4394155	127.8598745	-84.7773165	0.230666500000002	157.5677675
-50.691032	6.709051	146.662979	-29.071354	9.041666	142.122406	33.032181	-2.836962	131.93837	20.33976	39.259102	123.127899	26.6859705	18.21107	127.5331345	-84.8286785	-0.127738000000001	156.7116775
-50.255424	9.132633	145.217972	-29.178715	8.871303	141.55368	32.72752	-3.014873	131.156342	20.488495	39.47216	123.452553	26.6080075	18.2286435	127.3044475	-84.9654375	-0.486037500000002	155.8029125
-49.863541	11.990117	143.907791	-29.334694	8.801523	140.935867	32.352982	-3.140928	130.285431	20.729141	39.82708	124.052139	26.5410615	18.343076	127.168785	-85.2104495	-0.740030000000001	154.702949
-49.326584	15.029778	142.779526	-29.507805	8.778164	140.237732	31.919315	-3.200045	129.228653	21.107779	40.305958	124.907616	26.513547	18.5529565	127.0681345	-85.529157	-0.996628499999996	153.4073295
-48.271988	19.87335	141.507172	-29.934206	8.783189	138.914459	31.193981	-3.173213	127.659485	21.772825	40.95076	126.742233	26.483403	18.8887735	127.200859	-86.351815	-1.3223955	150.628059
-47.40284	23.122597	140.965546	-30.269823	8.871239	137.870468	30.433235	-2.873564	126.822136	22.290432	41.261379	128.223587	26.3618335	19.1939075	127.5228615	-86.9014795	-1.4514295	148.2180745
-46.392086	26.360092	140.704422	-30.594475	9.116851	136.747559	30.066309	-2.728355	126.0214	22.787849	41.442356	129.85463	26.427079	19.3570005	127.938015	-87.616029	-1.1232985	145.557103
-45.259197	29.495752	140.9617	-30.885956	9.403846	135.594971	29.785913	-2.446192	125.315498	23.495249	41.411396	131.357712	26.640581	19.482602	128.336605	-88.412493	-0.674910000000001	142.853337
-43.96315	32.3396	141.777695	-31.075331	9.838641	134.606979	29.591053	-2.085674	124.637985	23.865519	41.442051	133.004059	26.728286	19.6781885	128.821022	-88.878948	-0.000906499999999255	140.392936
-42.620502	34.918739	142.812973	-31.155869	10.409782	133.691574	29.525301	-1.595769	124.17234	24.266039	41.489483	134.67691	26.89567	19.946857	129.424625	-89.207408	0.872706999999998	137.958523
-41.205437	37.19722	144.07225	-31.127125	11.005114	132.91922	29.614368	-1.052126	123.819504	NaN	NaN	NaN	NaN	NaN	NaN	NaN	NaN	NaN
-39.070244	39.939541	146.261505	-30.847	12.125058	132.205536	29.967646	-0.162623	123.404228	NaN	NaN	NaN	NaN	NaN	NaN	NaN	NaN	NaN
-37.546532	41.58408	147.081711	-30.778929	13.030444	132.011414	30.228943	0.296111	123.598442	NaN	NaN	NaN	NaN	NaN	NaN	NaN	NaN	NaN
-36.044781	43.15477	147.475128	-30.756685	14.053278	131.954346	30.328842	0.664881	123.967697	NaN	NaN	NaN	NaN	NaN	NaN	NaN	NaN	NaN
-34.68528	44.710396	147.39682	-30.785421	15.127954	131.926285	30.398937	0.938616	124.365829	NaN	NaN	NaN	NaN	NaN	NaN	NaN	NaN	NaN
-33.018219	46.012978	146.95694	-30.911631	16.128515	131.965637	30.394157	1.166031	124.855804	NaN	NaN	NaN	NaN	NaN	NaN	NaN	NaN	NaN
-31.704012	46.87849	146.720291	-31.044632	17.028709	131.931107	30.33654	1.428674	125.318977	NaN	NaN	NaN	NaN	NaN	NaN	NaN	NaN	NaN
-30.278149	47.672951	146.102676	-31.172636	17.846258	131.656586	30.269829	1.776188	125.69252	NaN	NaN	NaN	NaN	NaN	NaN	NaN	NaN	NaN
-28.290363	48.063713	145.070618	-31.403164	18.821547	130.956146	30.236233	2.240574	126.152313	NaN	NaN	NaN	NaN	NaN	NaN	NaN	NaN	NaN
-27.034491	47.969463	144.176468	-31.471571	19.320662	130.400879	30.25289	2.552045	126.353203	NaN	NaN	NaN	NaN	NaN	NaN	NaN	NaN	NaN
-25.745466	47.556564	143.101517	-31.521654	19.725019	129.893509	30.642313	2.6258	126.461807	NaN	NaN	NaN	NaN	NaN	NaN	NaN	NaN	NaN
-24.55028	46.899109	141.928345	-31.578537	20.0488	129.523392	30.729412	2.785198	126.761711	NaN	NaN	NaN	NaN	NaN	NaN	NaN	NaN	NaN
-23.332014	46.004951	140.619736	-31.608408	20.36451	129.250092	30.84124	2.930077	127.160622	NaN	NaN	NaN	NaN	NaN	NaN	NaN	NaN	NaN
-22.135338	44.830288	139.280487	-31.674767	20.65336	129.077835	30.949757	2.980342	127.679863	NaN	NaN	NaN	NaN	NaN	NaN	NaN	NaN	NaN
-21.0058	43.370705	138.085052	-31.767136	20.869564	128.989044	31.013521	3.006309	128.352936	NaN	NaN	NaN	NaN	NaN	NaN	NaN	NaN	NaN
-19.476974	40.500198	136.700043	-31.928539	21.047724	129.129547	31.018314	2.969659	129.462433	NaN	NaN	NaN	NaN	NaN	NaN	NaN	NaN	NaN
-18.551168	38.186062	136.122162	-32.087605	21.076796	129.442413	31.000847	2.702964	130.51503	NaN	NaN	NaN	NaN	NaN	NaN	NaN	NaN	NaN
-17.704214	35.629436	135.779037	-32.295834	21.05302	129.974548	31.044733	2.401568	131.701874	NaN	NaN	NaN	NaN	NaN	NaN	NaN	NaN	NaN
-17.009281	32.827003	135.580505	-32.52224	21.052696	130.575592	31.117239	2.101852	132.989868	NaN	NaN	NaN	NaN	NaN	NaN	NaN	NaN	NaN
-16.395277	29.829636	135.54248	-32.749554	21.083717	131.176834	31.142294	1.831636	134.40387	NaN	NaN	NaN	NaN	NaN	NaN	NaN	NaN	NaN
-15.829868	26.743021	135.432297	-32.945763	21.133163	131.698578	31.066101	1.713902	135.83696	NaN	NaN	NaN	NaN	NaN	NaN	NaN	NaN	NaN
-15.463467	23.529001	135.539307	-33.10368	21.220961	132.10585	30.899063	1.671463	137.202225	24.766003	47.333912	141.50235	27.832533	24.5026875	139.3522875	-94.039893	17.9392345	124.8594125
-15.091908	18.506994	135.873444	-33.262115	21.350933	132.546585	30.593618	1.657396	139.039307	24.786425	47.346855	141.398453	27.6900215	24.5021255	140.21888	-94.2142515	18.1997405	124.87429
-15.060202	15.129476	136.369385	-33.341808	21.416939	132.782501	30.417383	1.70945	140.058792	24.775112	47.372787	141.192047	27.5962475	24.5411185	140.6254195	-94.2798635	18.2927595	124.9395825
-15.189189	11.75969	137.027237	-33.440037	21.499861	132.998093	30.234463	1.813779	140.944077	24.728903	47.443287	140.866776	27.481683	24.628533	140.9054265	-94.361757	18.371189	125.0907595
-15.504883	8.435219	137.910126	-33.570374	21.590271	133.179642	30.041086	1.981865	141.732651	24.673843	47.575069	140.313919	27.3574645	24.778467	141.023285	-94.4982125	18.402075	125.335999
-15.980458	5.235167	138.928116	-33.699245	21.681429	133.298401	29.818102	2.281939	142.356796	24.655846	47.695385	139.482376	27.236974	24.988662	140.919586	-94.635464	18.374196	125.677216
-16.585373	2.132352	140.054794	-33.817642	21.721817	133.337799	29.604763	2.608755	142.742447	24.685833	47.77499	138.437866	27.145298	25.1918725	140.5901565	-94.780582	18.2517615	126.0854415
-17.38484	-0.801456	141.366882	-33.900982	21.717089	133.366699	29.453199	2.897479	142.916382	24.653347	47.775398	137.149185	27.053273	25.3364385	140.0327835	-94.855237	18.0977395	126.7006145
-18.867006	-4.782582	143.683395	-34.019257	21.577374	133.467773	29.395208	3.253599	142.915695	24.550329	47.6017	134.948196	26.9727685	25.4276495	138.9319455	-95.0112825	17.7270985	128.0036005
-20.010351	-7.157718	145.306168	-34.059006	21.342636	133.585434	29.472509	3.56793	142.849701	24.363678	47.369507	133.374039	26.9180935	25.4687185	138.11187	-95.0361055	17.2165535	129.058998
-21.228403	-9.258446	147.009628	-34.110718	21.069504	133.79335	29.587811	3.791775	142.749176	23.905277	47.134327	131.792404	26.746544	25.463051	137.27079	-94.96798	16.675957	130.31591
-22.522783	-11.041403	148.775482	-34.123962	20.672342	134.028198	29.255163	4.271454	142.586578	23.509657	46.834259	130.248795	26.38241	25.5528565	136.4176865	-94.630334	15.7918275	131.6387095
-23.831701	-12.578964	150.556778	-34.130077	20.222385	134.240234	29.403257	4.508668	142.368179	23.112539	46.441204	128.683563	26.257898	25.474936	135.525871	-94.518052	14.969834	132.954597
-25.173473	-13.786602	152.101547	-34.11396	19.714508	134.341919	29.525364	4.718333	142.084167	22.740698	45.993309	127.136703	26.133031	25.355821	134.610435	-94.360951	14.073195	134.073403
-26.516962	-14.352274	152.934891	-34.115147	19.18762	134.27829	29.529106	4.867238	141.799423	22.381908	45.572247	125.784348	25.955507	25.2197425	133.7918855	-94.185801	13.1554975	134.7646945
-28.534508	-13.996649	152.389862	-34.152859	18.327543	134.032303	29.601919	4.845786	141.236176	21.883102	45.042538	124.171326	25.7425105	24.944162	132.703751	-94.0482285	11.710924	135.360855
-29.78096	-13.790417	151.10817	-34.180252	17.748878	133.994751	29.600471	4.687572	140.69133	21.525782	44.8279	123.508194	25.5631265	24.757736	132.099762	-93.9236305	10.74002	135.88974
-31.10137	-13.362503	149.240463	-34.112995	17.252569	134.122894	29.680847	4.312926	140.010284	21.213282	44.763844	123.314598	25.4470645	24.538385	131.662441	-93.6730545	9.966753	136.583347
-32.564163	-12.723017	147.149704	-33.999641	16.864048	134.331802	29.856813	3.850764	139.103348	21.017757	44.888367	123.519554	25.437285	24.3695655	131.311451	-93.436567	9.3585305	137.352153
-33.74757	-12.180558	144.777222	-33.859711	16.585951	134.441071	29.872917	3.396302	138.058441	20.895592	45.106171	123.811531	25.3842545	24.2512365	130.934986	-93.1036765	8.9206655	137.947156
-35.200577	-11.32248	142.416412	-33.718029	16.395876	134.431427	30.062643	2.835788	136.780472	20.854113	45.372849	124.190521	25.458378	24.1043185	130.4854965	-92.894436	8.6874335	138.3773575
-36.685101	-10.257164	140.260895	-33.581558	16.326166	134.358459	29.87067	2.414562	135.33371	20.913483	45.67981	124.804222	25.3920765	24.047186	130.068966	-92.5551925	8.605146	138.647952
-39.00861	-8.029424	138.038712	-33.312901	16.331993	134.510513	29.513878	1.781189	133.132355	21.094118	45.982677	125.474205	25.303998	23.881933	129.30328	-91.9298	8.782053	139.717746
-40.533298	-6.240992	137.583862	-33.135559	16.406036	134.882172	29.178402	1.482838	131.731049	21.187008	46.050148	125.665855	25.182705	23.766493	128.698452	-91.453823	9.045579	141.065892
-41.980896	-4.291566	137.763641	-32.983353	16.513733	135.454773	28.823233	1.225269	130.513306	21.158569	46.016277	125.564072	24.990901	23.620773	128.038689	-90.957607	9.406693	142.870857
-43.386089	-2.247196	138.296921	-32.916527	16.583382	136.023956	28.407654	1.056031	129.503128	21.03904	45.927067	125.388741	24.723347	23.491549	127.4459345	-90.556401	9.675215	144.6019775
-44.692127	-0.17968	138.824829	-32.911366	16.589802	136.513947	27.983257	0.857094	128.70903	20.830408	45.812321	125.224068	24.4068325	23.3347075	126.966549	-90.2295645	9.8448965	146.061345
-45.957203	1.936791	139.246948	-32.952396	16.524242	136.840332	27.691177	0.677015	128.194839	20.613991	45.680737	125.027237	24.152584	23.178876	126.611038	-90.057376	9.869608	147.069626
-47.108059	4.030093	139.408585	-33.040279	16.415348	136.971649	27.486252	0.497777	127.897964	20.417263	45.559929	124.88636	23.9517575	23.028853	126.392162	-90.0323155	9.80184300000001	147.551136
-48.699318	7.287438	139.311401	-33.183132	16.178686	136.950058	27.31702	0.2767	127.682068	20.209362	45.344051	124.759674	23.763191	22.8103755	126.220871	-90.129455	9.5469965	147.679245
-49.657677	9.501	138.959427	-33.322521	16.029411	136.728348	27.290535	0.187597	127.688744	20.138397	45.228142	124.795059	23.714466	22.7078695	126.2419015	-90.359508	9.3509525	147.2147945
-50.554657	11.731418	138.41011	-33.472626	15.94372	136.399109	27.253813	0.106548	127.724434	20.119915	45.135883	124.833023	23.686864	22.6212155	126.2787285	-90.632116	9.2662245	146.5194895
-51.305264	14.084746	137.753235	-33.636726	15.9084	135.990311	27.216938	0.0506	127.802216	20.0937	45.089825	124.880241	23.655319	22.5702125	126.3412285	-90.928771	9.2465875	145.6393935
-52.093506	16.413603	137.06192	-33.7757	15.904209	135.511002	27.144279	0.028715	127.704346	20.148312	45.096855	125.069489	23.6462955	22.562785	126.3869175	-91.1976955	9.245633	144.6350865
-52.749569	18.845287	136.465668	-33.877949	15.926475	135.087479	27.04167	0.011782	127.455963	20.254232	45.178883	125.371315	23.647951	22.5953325	126.413639	-91.403849	9.2576175	143.761319
-53.236378	21.296972	136.177017	-33.918774	15.908748	134.750626	26.903702	0.009423	127.11953	20.461222	45.28664	125.879753	23.682462	22.6480315	126.4996415	-91.52001	9.1694645	143.0016105
-53.739811	24.949211	136.324371	-33.906261	15.8033	134.520309	26.422396	0.12918	126.616196	20.94408	45.450764	127.197777	23.683238	22.789972	126.9069865	-91.49576	8.816628	142.1336315
-53.96489	27.35745	136.98909	-33.873211	15.763922	134.594818	26.328506	0.112356	126.183449	21.251532	45.538094	128.297546	23.790019	22.825225	127.2404975	-91.536441	8.702619	141.9491385
-54.079948	29.647699	137.992493	-33.844761	15.755424	134.741486	26.19747	0.181251	125.649628	21.538969	45.607323	129.530411	23.8682195	22.894287	127.5900195	-91.5577415	8.616561	141.8929525
-54.08939	31.861057	139.114304	-33.825478	15.787758	134.892899	26.062159	0.31802	125.160301	21.754551	45.633881	130.625961	23.908355	22.9759505	127.893131	-91.559311	8.5995655	141.892667
-54.044121	33.936302	140.177216	-33.8451	15.919293	134.969162	25.903002	0.515599	124.691071	22.194262	45.539932	131.425583	24.048632	23.0277655	128.058327	-91.738832	8.8108205	141.879997
-53.897888	35.945724	141.068008	-33.780079	16.169891	135.032745	25.715759	0.719964	124.236404	22.322041	45.59169	131.922333	24.0189	23.155827	128.0793685	-91.579058	9.183955	141.9861215
-53.719913	37.824001	141.609741	-33.838062	16.501966	134.938416	25.553951	0.913159	123.8256	22.401003	45.675026	132.056732	23.977477	23.2940925	127.941166	-91.653601	9.7098395	141.935666
-53.314899	40.510674	141.763779	-33.755535	17.0203	134.757767	25.451645	1.097703	123.501678	22.507364	45.903786	131.688446	23.9795045	23.5007445	127.595062	-91.4905745	10.5398555	141.920472
-52.973198	42.177357	141.460617	-33.782902	17.347742	134.403961	25.464817	1.116035	123.41732	22.595566	46.018616	131.32547	24.0301915	23.5673255	127.371395	-91.5959955	11.1281585	141.436527
-52.67049	43.725712	140.79718	-33.77956	17.63242	134.113953	25.515905	1.029854	123.534073	22.284931	46.212475	130.820984	23.900418	23.6211645	127.1775285	-91.459538	11.6436755	141.0503775
-52.269489	45.126091	140.093079	-33.757618	17.84548	133.83432	25.528803	0.90535	123.587654	22.281458	46.215828	130.153595	23.9051305	23.560589	126.8706245	-91.4203665	12.130371	140.7980155
-51.733971	46.346008	139.418518	-33.723404	17.944824	133.623932	25.503582	0.713949	123.574486	22.263866	46.135715	129.457306	23.883724	23.424832	126.515896	-91.330532	12.464816	140.731968
-51.158417	47.423874	138.919754	-33.681698	17.969664	133.479156	25.479074	0.475497	123.554382	22.232719	46.003716	128.746872	23.8558965	23.2396065	126.150627	-91.2192925	12.6997215	140.807685
-50.461758	48.330318	138.555527	-33.587505	17.918324	133.360275	25.453281	0.24601	123.375488	22.248817	45.824795	128.179642	23.851049	23.0354025	125.777565	-91.026059	12.8012455	140.942985
-49.246727	49.52739	138.287323	-33.442612	17.770443	133.217255	25.406418	-0.093449	123.047981	22.345867	45.532104	127.504265	23.8761425	22.7193275	125.276123	-90.7613665	12.8215585	141.158387
-48.319511	50.220341	138.212997	-33.341629	17.655054	133.091202	25.373564	-0.257873	122.746574	22.42919	45.364265	127.177368	23.901377	22.553196	124.961971	-90.584635	12.756912	141.220433
-47.302414	50.819523	138.119202	-33.222557	17.573763	132.825058	25.371668	-0.369408	122.411789	22.546595	45.230667	126.997032	23.9591315	22.4306295	124.7044105	-90.4042455	12.7168965	140.9457055
-46.186295	51.340992	138.026321	-33.106716	17.480869	132.541016	25.420233	-0.436793	122.169456	22.70989	45.11557	126.991737	24.0650615	22.3393885	124.5805965	-90.2784935	12.6223495	140.5014355
-44.994236	51.806694	137.771225	-32.981194	17.412577	131.959335	25.58729	-0.477257	121.905945	22.975809	45.059387	127.269913	24.2815495	22.291065	124.587929	-90.2439375	12.534089	139.330741
-43.780388	52.189774	137.263245	-32.906494	17.306259	131.04567	25.825039	-0.466653	121.647835	23.266218	45.018723	127.751961	24.5456285	22.276035	124.699898	-90.3586165	12.336483	137.391442
-42.521866	52.395905	136.554977	-32.901295	17.201754	129.813095	26.075279	-0.413315	121.278549	23.495771	44.961365	128.24939	24.785525	22.274025	124.7639695	-90.588115	12.129483	134.8622205
-40.585773	52.570091	135.276978	-32.888233	17.155811	127.739098	26.295971	-0.31209	120.566322	23.683159	44.811268	128.880173	24.989565	22.249589	124.7232475	-90.766031	12.062033	130.7549485
-39.232151	52.546398	134.413803	-32.886047	17.191196	126.335732	26.444563	-0.248037	120.119308	23.821743	44.712757	129.114944	25.133153	22.23236	124.617126	-90.905247	12.150032	128.054338
-37.769455	52.392017	133.591003	-32.779915	17.295712	125.139854	26.659441	-0.201068	119.712532	24.040844	44.656448	129.273575	25.3501425	22.22769	124.4930535	-90.9099725	12.363734	125.7866545
-36.285004	52.103813	132.793381	-32.573154	17.51244	124.296059	26.953804	-0.204396	119.575264	24.357244	44.645447	129.358368	25.655524	22.2205255	124.466816	-90.801832	12.8043545	124.125302
-34.774651	51.671165	132.097443	-32.324928	17.769003	123.747482	27.261404	-0.222432	119.642487	24.702906	44.698681	129.393692	25.982155	22.2381245	124.5180895	-90.632011	13.2998815	122.9768745
-33.232208	51.052975	131.429611	-32.030018	18.039312	123.489609	27.565962	-0.250734	119.758759	25.065725	44.766953	129.434586	26.3158435	22.2581095	124.5966725	-90.3758795	13.8205145	122.3825455
-31.617905	50.323044	130.727798	-31.775024	18.303389	123.374603	27.854904	-0.321881	120.102219	25.43449	44.854008	129.407791	26.644697	22.2660635	124.755005	-90.194745	14.3407145	121.994201
-29.443529	48.845772	129.668793	-31.414703	18.577694	123.334351	28.269518	-0.502925	120.784294	25.9303	44.949524	129.341644	27.099909	22.2232995	125.062969	-89.929315	14.9320885	121.605733
-27.94945	47.677265	128.973587	-31.220081	18.681984	123.315361	28.5532	-0.650101	121.345963	26.17988	44.960232	129.288834	27.36654	22.1550655	125.3173985	-89.806702	15.2089025	121.3133235
-26.572287	46.322056	128.328796	-31.056591	18.682987	123.259499	28.851261	-0.826084	122.104713	26.368444	44.955189	129.236282	27.6098525	22.0645525	125.6704975	-89.7230345	15.3014215	120.8485005
-25.17358	44.822041	127.711472	-30.934959	18.64448	123.228989	29.143133	-0.977133	122.768532	26.493233	44.906132	129.30423	27.818183	21.9644995	126.036381	-89.688101	15.3244605	120.421597
-23.857483	43.188423	127.166954	-30.831087	18.593378	123.252632	29.444391	-1.15529	123.571487	26.572111	44.836906	129.35997	28.008251	21.840808	126.4657285	-89.670425	15.345948	120.0395355
-22.567661	41.440514	126.667229	-30.732876	18.494804	123.345772	29.724833	-1.348661	124.586693	26.685774	44.726002	129.361969	28.2053035	21.6886705	126.974331	-89.6710555	15.3009375	119.717213
-21.317205	39.590511	126.276398	-30.651007	18.387806	123.617317	30.002455	-1.549944	125.519669	26.821882	44.591381	129.372192	28.4121685	21.5207185	127.4459305	-89.7141825	15.2548935	119.7887035
-20.158642	36.955223	126.203308	-30.584505	18.233086	124.046234	30.404993	-1.872288	127.003906	27.04101	44.372387	129.367859	28.7230015	21.2500495	128.1858825	-89.8920115	15.2161225	119.9065855
-18.607038	34.652565	125.811279	-30.560886	18.127043	124.289703	30.944687	-2.174127	127.630211	27.202711	44.248604	129.383514	29.073699	21.0372385	128.5068625	-90.195471	15.2168475	120.0725435
-17.609486	32.629265	125.804436	-30.574509	18.001873	124.508263	31.070227	-2.267196	128.192062	27.313869	44.124882	129.362473	29.192048	20.928843	128.7772675	-90.341066	15.074903	120.2392585
-16.810728	30.582439	125.899506	-30.613255	17.869591	124.704826	31.165392	-2.388313	128.708618	27.391705	43.98711	129.337708	29.2785485	20.7993985	129.023163	-90.5050585	14.9397835	120.386489
-16.009981	28.577843	126.130936	-30.624491	17.67964	124.90889	31.3137	-2.505321	129.212479	27.483686	43.814877	129.416611	29.398693	20.654778	129.314545	-90.647675	14.704502	120.503235
-15.327504	26.548519	126.515022	-30.626902	17.477699	125.18277	31.493917	-2.632833	129.758255	27.586964	43.620884	129.644073	29.5404405	20.4940255	129.701164	-90.7942445	14.4613725	120.664376
-14.761848	24.572109	127.016571	-30.585897	17.270803	125.51429	31.672955	-2.782657	130.372833	27.711885	43.435574	130.022766	29.69242	20.3264585	130.1977995	-90.864214	14.2151475	120.8307805
-14.019367	21.642359	127.862442	-30.424904	16.959499	126.098015	31.949272	-2.989187	131.297333	27.950823	43.213604	130.79924	29.9500475	20.1122085	131.0482865	-90.7998555	13.8067895	121.1477435
-13.649948	19.740604	128.451126	-30.283134	16.781355	126.538177	32.166054	-3.078693	131.817902	28.110577	43.1049	131.360489	30.1383155	20.0131035	131.5891955	-90.7045835	13.5496065	121.4871585
-13.307188	17.849163	128.942352	-30.118937	16.630129	126.970329	32.41037	-3.173297	132.325012	28.567202	42.88892	131.775772	30.488786	19.8578115	132.050392	-90.72666	13.4024465	121.890266
-13.1348	15.996594	129.433716	-29.939026	16.514345	127.410934	32.704918	-3.23087	132.726654	28.755661	42.805103	132.217072	30.7302895	19.7871165	132.471863	-90.6083415	13.2415735	122.350005
-12.982435	14.185945	129.903442	-29.752287	16.421043	127.845474	32.990696	-3.265676	133.084869	28.971657	42.730778	132.52681	30.9811765	19.732551	132.8058395	-90.4857505	13.109535	122.8851085
-12.946367	12.365882	130.300323	-29.554344	16.34218	128.253632	33.26989	-3.273067	133.433563	29.17177	42.659264	132.704514	31.22083	19.6930985	133.0690385	-90.329518	12.9912615	123.4382255
-13.028988	10.595102	130.761536	-29.357212	16.29561	128.648682	33.515953	-3.240537	133.761017	29.390133	42.604813	132.779541	31.453043	19.682138	133.270279	-90.167467	12.909082	124.027085
-13.285884	8.025541	131.433517	-29.103279	16.263948	129.25267	33.844471	-3.121722	134.215042	29.623884	42.612236	132.548065	31.7341775	19.745257	133.3815535	-89.9407355	12.782639	125.1237865
-13.608803	6.380174	132.006439	-28.959492	16.273781	129.634415	34.071178	-2.972531	134.477539	29.728905	42.645634	132.265945	31.9000415	19.8365515	133.371742	-89.8190255	12.7110105	125.897088
-13.993907	4.825202	132.589218	-28.851091	16.308422	130.016144	34.257652	-2.776355	134.725708	29.816172	42.71912	131.875992	32.036912	19.9713825	133.30085	-89.739094	12.6454615	126.731438
-14.508491	3.353645	133.237213	-28.742567	16.314777	130.371552	34.461781	-2.611046	135.027908	29.548096	42.89846	131.530289	32.0049385	20.143707	133.2790985	-89.4900725	12.485847	127.4640055
-15.073304	1.96921	133.839554	-28.62665	16.26907	130.690155	34.668194	-2.456687	135.313522	29.539541	42.946751	131.090271	32.1038675	20.245032	133.2018965	-89.3571675	12.293108	128.1784135
-15.676759	0.666116	134.35405	-28.538544	16.179667	130.947525	34.861107	-2.308658	135.530228	29.508474	42.971485	130.664978	32.1847905	20.3314135	133.097603	-89.2618785	12.0279205	128.797447
-16.351297	-0.531119	134.759689	-28.455479	16.045828	131.144699	35.036995	-2.179137	135.618927	29.432329	42.956711	130.238358	32.234662	20.388787	132.9286425	-89.14562	11.702869	129.3607555
-17.464996	-2.137324	135.101837	-28.340536	15.801823	131.299988	35.280315	-2.037454	135.449493	29.302469	42.918011	129.577377	32.291392	20.4402785	132.513435	-88.972464	11.1633675	130.086541
-18.243919	-3.063732	135.151947	-28.26226	15.617447	131.325165	35.443119	-2.043221	135.225845	29.245701	42.898769	129.089798	32.34441	20.427774	132.1578215	-88.86893	10.80712	130.4925085
-19.061733	-3.867821	135.097092	-28.144053	15.448565	131.328873	35.607601	-2.057114	134.907471	29.215162	42.856831	128.608124	32.4113815	20.3998585	131.7577975	-88.6994875	10.4972715	130.8999485
-19.922958	-4.538778	135.011169	-27.996326	15.278989	131.336151	35.754955	-2.053429	134.573944	29.209433	42.817039	128.147903	32.482194	20.381805	131.3609235	-88.474846	10.176173	131.3113785
-20.799988	-5.11542	134.874649	-27.826765	15.139061	131.334518	35.899967	-2.055491	134.229218	29.22324	42.796551	127.71666	32.5616035	20.37053	130.972939	-88.2151335	9.907592	131.696097
-21.699635	-5.49084	134.700684	-27.67531	15.038094	131.342072	35.986885	-2.039497	133.825302	29.241016	42.786343	127.368652	32.6139505	20.373423	130.596977	-87.9645705	9.702765	132.087167
-22.619078	-5.771549	134.509201	-27.5278	14.957272	131.333054	36.067101	-2.10727	133.461166	29.25399	42.766994	127.056381	32.6605455	20.329862	130.2587735	-87.7161455	9.584682	132.4073345
-24.083057	-5.972362	134.093033	-27.370977	14.854487	131.236191	36.046253	-2.181418	132.833145	29.226347	42.682724	126.720276	32.6363	20.250653	129.7767105	-87.378254	9.458321	132.6956715
-25.093048	-5.960742	133.775513	-27.306822	14.753887	131.14183	35.937603	-2.308469	132.369019	29.203548	42.558159	126.512161	32.5705755	20.124845	129.44059	-87.1842195	9.382929	132.84307
-26.079077	-5.883469	133.407944	-27.246391	14.607141	131.020432	35.79541	-2.495733	131.902283	29.173613	42.377869	126.270332	32.4845115	19.941068	129.0863075	-86.9772935	9.273214	132.9545565
-27.110497	-5.682409	132.98201	-27.235954	14.409561	130.855682	35.585079	-2.731337	131.3423	29.153866	42.150894	126.135468	32.3694725	19.7097785	128.738884	-86.8413805	9.1093435	132.97248
-28.169102	-5.400105	132.527023	-27.243391	14.184422	130.68721	35.359146	-3.070285	130.813507	29.117085	41.884182	125.974548	32.2381155	19.4069485	128.3940275	-86.7248975	8.9618955	132.9803925
-29.20092	-5.041833	132.123062	-27.267826	13.938824	130.54007	35.142307	-3.404773	130.323761	29.084602	41.582623	125.751564	32.1134545	19.088925	128.0376625	-86.6491065	8.788723	133.0424775
-30.233978	-4.615054	131.843262	-27.301077	13.693237	130.444962	34.901894	-3.722471	129.806305	29.039373	41.270271	125.524506	31.9706335	18.7739	127.6654055	-86.5727875	8.612574	133.2245185
-31.753838	-3.754903	131.597351	-27.329052	13.322614	130.328064	34.574177	-4.281307	129.202789	29.068371	40.843685	125.104095	31.821274	18.281189	127.153442	-86.479378	8.364039	133.502686
-32.739372	-3.093749	131.545242	-27.349298	13.098838	130.269943	34.387257	-4.637422	128.862213	29.184097	40.662842	124.750328	31.785677	18.01271	126.8062705	-86.484273	8.184966	133.7336155
-33.678394	-2.341475	131.548019	-27.344698	12.909254	130.191589	34.216751	-4.933181	128.552734	29.341206	40.553921	124.429237	31.7789785	17.81037	126.4909855	-86.4683745	8.008138	133.8921925
-34.566978	-1.440695	131.584686	-27.332569	12.785488	130.098557	34.093708	-5.144418	128.291489	29.445972	40.570946	124.116692	31.76984	17.713264	126.2040905	-86.434978	7.857712	133.9930235
-35.446331	-0.459702	131.608978	-27.300907	12.738511	130.054398	34.036736	-5.220562	128.118912	29.444689	40.546928	123.735107	31.7407125	17.663183	125.9270095	-86.3425265	7.813839	134.1817865
-36.229031	0.627137	131.594696	-27.26248	12.745665	130.042526	34.004349	-5.191805	127.942017	29.365149	40.513393	123.374512	31.684749	17.660794	125.6582645	-86.209709	7.830536	134.4267875
-37.005852	1.833587	131.56987	-27.234442	12.778369	130.058167	33.64418	-4.91702	127.833733	29.154921	40.469913	123.099579	31.3995505	17.7764465	125.466656	-85.8684345	7.7802915	134.649678
-38.084946	3.811874	131.323349	-27.237528	12.819036	130.071198	33.585781	-4.722407	127.306389	28.702753	40.444229	122.756783	31.144267	17.860911	125.031586	-85.619323	7.777161	135.11081
-38.776596	5.226201	131.038712	-27.281929	12.793658	130.017227	33.486996	-4.547479	126.848709	28.376278	40.536636	122.63681	30.931637	17.9945785	124.7427595	-85.495495	7.5927375	135.2916945
-39.407898	6.732728	130.651947	-27.353224	12.75294	129.890915	33.355198	-4.342524	126.268974	28.065241	40.717506	122.688713	30.7102195	18.187491	124.4788435	-85.4166675	7.318389	135.3029865
-39.990353	8.280622	130.360214	-27.452671	12.678046	129.777283	33.157177	-4.14515	125.537636	27.789692	41.00766	122.907555	30.4734345	18.431255	124.2225955	-85.3787765	6.924837	135.3319705
-40.514404	9.943569	130.298996	-27.542622	12.628373	129.77124	32.868149	-3.953275	124.708893	27.583372	41.293022	123.209068	30.2257605	18.6698735	123.9589805	-85.3110045	6.5868725	135.5834995
-40.95311	11.652271	130.470901	-27.603287	12.629083	129.892578	32.552586	-3.774641	123.780762	27.40131	41.544994	123.646942	29.976948	18.8851765	123.713852	-85.183522	6.3729895	136.071304
-41.321735	13.354402	130.797638	-27.691174	12.706412	130.063721	32.250298	-3.547356	123.00882	27.598221	41.72086	123.961067	29.9242595	19.086752	123.4849435	-85.3066075	6.326072	136.6424985
-41.716442	16.013632	131.379272	-27.837896	13.059667	130.369492	31.777521	-3.056986	122.100952	27.272346	42.41087	124.846634	29.5249335	19.676942	123.473793	-85.2007255	6.442392	137.265191
-41.853539	17.763557	131.792999	-27.978043	13.39557	130.521317	31.465569	-2.663204	121.650146	27.281273	42.797832	125.336143	29.373421	20.067314	123.4931445	-85.329507	6.723826	137.5494895
-41.953312	19.470865	132.247955	-28.113085	13.769187	130.653458	31.170719	-2.265408	121.281349	27.298656	43.182804	125.821899	29.2346875	20.458698	123.551624	-85.4608575	7.079676	137.755292
-41.926601	21.112108	132.565506	-28.269268	14.140466	130.736725	30.854929	-1.891669	121.008591	27.321064	43.518124	126.302635	29.0879965	20.8132275	123.655613	-85.6265325	7.4677045	137.817837
-41.850018	22.651924	132.883179	-28.432421	14.482503	130.796555	30.582766	-1.574443	120.872749	27.319563	43.82008	126.752342	28.9511645	21.1228185	123.8125455	-85.8160065	7.8421875	137.7805645
-41.703423	24.079454	133.143265	-28.63431	14.770246	130.809036	30.346313	-1.333887	120.776543	27.286127	44.065876	127.208961	28.81622	21.3659945	123.992752	-86.08484	8.1744975	137.62532
-41.460072	25.412565	133.298431	-28.848289	15.027401	130.764282	30.082897	-1.14089	120.695999	27.208942	44.242359	127.605499	28.6459195	21.5507345	124.150749	-86.3424975	8.5040675	137.377815
-40.995262	27.205244	133.376892	-29.188055	15.370578	130.594345	29.705147	-0.93396	120.584229	27.006296	44.463531	127.956703	28.3557215	21.7647855	124.270466	-86.7318315	8.9763705	136.918224
-40.59338	28.228649	133.265274	-29.437706	15.601654	130.430756	29.4895	-0.822095	120.528366	26.833078	44.564632	128.068008	28.161289	21.8712685	124.298187	-87.036701	9.3320395	136.563325
-40.120338	29.172617	133.075089	-29.693636	15.847569	130.244858	29.262791	-0.710275	120.567513	26.62639	44.693699	128.039963	27.9445905	21.991712	124.303738	-87.3318625	9.703426	136.185978
-39.570568	30.019796	132.739365	-29.935112	16.112839	130.001007	29.093033	-0.593684	120.627823	26.467463	44.841259	127.953545	27.780248	22.1237875	124.290684	-87.650472	10.1018905	135.71133
-38.965969	30.786148	132.245514	-30.192715	16.44565	129.678436	28.948318	-0.488897	120.7472	26.306269	45.00486	127.842674	27.6272935	22.2579815	124.294937	-88.0127235	10.6333185	135.061935
-38.31995	31.468758	131.662476	-30.470192	16.749578	129.288757	28.769451	-0.369888	120.869064	26.135523	45.1675	127.704033	27.452487	22.398806	124.2865485	-88.392871	11.10035	134.2909655
-37.604763	32.010754	131.041351	-30.74754	17.016167	128.834427	28.5881	-0.234181	120.964417	25.984468	45.315845	127.645729	27.286284	22.540832	124.305073	-88.781364	11.491502	133.363781
-36.415844	32.63913	130.157333	-31.178865	17.348234	128.127213	28.330091	-0.039181	121.207893	25.801792	45.490028	127.746078	27.0659415	22.7254235	124.4769855	-89.4236715	11.9710445	131.7774405
-35.547043	32.921906	129.700134	-31.464581	17.525366	127.693474	28.206524	0.085611	121.447769	25.761127	45.619419	128.089798	26.9838255	22.852515	124.7687835	-89.9129875	12.198217	130.6181645
-34.643467	33.062656	129.462051	-31.747282	17.679306	127.392937	28.072268	0.215695	121.721138	25.738276	45.790825	128.570953	26.905272	23.00326	125.1460455	-90.399836	12.355352	129.6398285
-33.676357	33.090183	129.386978	-32.395489	18.252468	127.417221	27.98402	0.346787	122.004868	25.720501	45.991619	129.149887	26.8522605	23.169203	125.5773775	-91.6432385	13.335733	129.2570645
-32.703476	32.957806	129.379517	-32.168118	17.986734	127.020264	27.922094	0.491463	122.265831	25.711548	46.168945	129.81488	26.816821	23.330204	126.0403555	-91.153057	12.643264	128.0001725
-31.64712	32.724472	129.423492	-32.306698	18.1537	126.92038	27.908745	0.640833	122.490562	25.712309	46.378731	130.457947	26.810527	23.509782	126.4742545	-91.423923	12.797618	127.3665055
-30.597458	32.368618	129.464966	-32.43961	18.296881	126.794746	27.946545	0.803051	122.791466	25.693258	46.590572	131.101746	26.8199015	23.6968115	126.946606	-91.6991215	12.8969505	126.642886
-28.986141	31.595903	129.445755	-32.552631	18.627947	126.687012	27.998871	1.096229	123.240723	25.987864	46.755733	132.101318	26.9933675	23.925981	127.6710205	-92.0986295	13.329913	125.7030035
-27.915552	30.904726	129.404587	-32.6604	18.826338	126.606163	28.070715	1.248458	123.673264	25.983032	46.973145	132.802231	27.0268735	24.1108015	128.2377475	-92.3476735	13.5418745	124.9745785
-26.824783	30.083666	129.203033	-32.742928	19.053951	126.548241	28.12775	1.403299	124.134132	25.932144	47.14238	133.391663	27.029947	24.2728395	128.7628975	-92.515803	13.8350625	124.3335845
-25.7337	29.120874	129.118011	-32.842346	19.275658	126.552773	28.171656	1.512585	124.591843	25.854229	47.304325	133.949921	27.0129425	24.408455	129.270882	-92.6976345	14.142861	123.834664
-24.710438	27.986755	128.925598	-32.98008	19.513092	126.57254	28.209621	1.58252	125.119225	25.764734	47.449661	134.376282	26.9871775	24.5160905	129.7477535	-92.9473375	14.5100935	123.3973265
-23.704376	26.711664	128.628891	-33.139687	19.708935	126.619217	28.211391	1.66735	125.675728	25.659651	47.554104	134.692703	26.935521	24.610727	130.1842155	-93.214895	14.807143	123.0542185
-22.726225	25.285255	128.405518	-33.33733	19.924639	126.700851	28.186476	1.722316	126.216904	25.523026	47.662048	134.906189	26.854751	24.692182	130.5615465	-93.529411	15.157096	122.8401555
-21.297815	22.884073	128.16185	-33.705685	20.228468	126.826004	28.45335	1.563872	127.112747	25.211918	47.777332	135.030838	26.832634	24.670602	131.0717925	-94.244004	15.786334	122.5802155
-20.451513	21.05954	128.013412	-33.99004	20.405064	126.952278	28.377251	1.537464	127.877495	24.968502	47.783779	135.019028	26.6728765	24.6606215	131.4482615	-94.6529565	16.1495065	122.4562945
-19.657387	19.115416	128.060196	-34.330036	20.58515	127.096344	28.259045	1.446708	128.727615	24.735504	47.755051	134.883194	26.4972745	24.6008795	131.8054045	-95.1573465	16.5694205	122.3872835
-18.916365	17.031578	128.271347	-34.662365	20.725948	127.217331	28.07172	1.304769	129.733643	24.481199	47.699898	134.666733	26.2764595	24.5023335	132.200188	-95.6011895	16.9495625	122.234474
-18.24695	14.902276	128.656631	-34.983391	20.853331	127.336143	27.855602	1.172812	130.756607	24.286772	47.619869	134.310226	26.071187	24.3963405	132.5334165	-96.037969	17.3103215	122.1388695
-17.658823	12.712015	129.324097	-35.268581	20.967237	127.479515	27.629086	1.019856	131.834335	24.119238	47.488922	133.824051	25.874162	24.254389	132.829193	-96.411324	17.680085	122.129837
-17.098566	10.553026	130.240875	-35.475201	21.035841	127.660286	27.422779	0.926294	133.081741	23.994713	47.334175	133.223358	25.708746	24.1302345	133.1525495	-96.659148	17.9414475	122.1680225
-16.451662	7.438756	132.258881	-35.614468	21.022976	128.029633	27.153734	0.878038	135.090347	23.979067	46.988602	132.2117	25.5664005	23.93332	133.6510235	-96.7953365	18.112632	122.4082425
-16.128279	5.552787	133.845215	-35.616096	20.90424	128.33847	27.034447	0.947111	136.484192	24.050184	46.662556	131.49585	25.5423155	23.8048335	133.990021	-96.7745075	18.0036465	122.686919
-15.862022	3.776012	135.424179	-35.5737	20.674528	128.647476	26.926617	0.976583	137.762192	23.878059	46.37429	130.969376	25.402338	23.6754365	134.365784	-96.549738	17.6736195	122.929168
-15.668663	2.14051	136.798172	-35.55254	20.319904	128.987518	26.84935	0.933706	138.786179	23.958769	45.950802	130.579086	25.4040595	23.442254	134.6826325	-96.5091395	17.197554	123.2924035
-15.553088	0.59201	137.814087	-35.597797	19.904253	129.299637	26.809967	0.739221	139.483475	23.939653	45.577808	130.413513	25.37481	23.1585145	134.948494	-96.570404	16.6499915	123.65078
-15.49535	-0.846782	138.365082	-35.680977	19.436138	129.512817	26.741686	0.476391	139.848984	23.832363	45.250435	130.433838	25.2870245	22.863413	135.141411	-96.6489785	16.008863	123.884223
-15.496347	-2.192127	138.416153	-35.764996	18.992586	129.576126	26.663345	0.159422	139.949112	23.702591	44.969414	130.485367	25.182968	22.564418	135.2172395	-96.71296	15.420754	123.9350125
-15.706907	-3.79925	138.091187	-35.91782	18.591848	129.478424	26.54858	-0.264614	139.595383	23.507072	44.678047	130.566925	25.027826	22.2067165	135.081154	-96.863466	14.9769795	123.875694
-15.985245	-4.606329	137.769073	-35.963139	18.52178	129.296036	26.506107	-0.411494	139.281876	23.442612	44.558949	130.476196	24.9743595	22.0737275	134.879036	-96.9006375	14.9698325	123.713036
-16.353746	-5.152013	137.441055	-35.944447	18.589476	129.088562	26.467541	-0.449965	138.953857	23.490261	44.561348	130.360779	24.978901	22.0556915	134.657318	-96.867795	15.1232605	123.519806
-16.845051	-5.517992	137.104416	-35.89473	18.706093	128.890045	26.462914	-0.429908	138.719482	23.590441	44.615402	130.253387	25.0266775	22.092747	134.4864345	-96.8161375	15.319439	123.2936555
-17.429493	-5.753926	136.673157	-35.853462	18.808689	128.764435	26.425188	-0.415919	138.448196	23.680485	44.69249	130.265503	25.0528365	22.1382855	134.3568495	-96.7597605	15.4790925	123.1720205
-18.089081	-5.877873	136.146408	-35.833569	18.827314	128.73201	26.424807	-0.468949	138.124817	23.70504	44.727016	130.415283	25.0649235	22.1290335	134.27005	-96.7320615	15.5255945	123.19397
-18.850874	-5.923182	135.502289	-35.849392	18.735447	128.767853	26.439938	-0.622009	137.786346	23.671869	44.706284	130.609222	25.0559035	22.0421375	134.197784	-96.7546875	15.4287565	123.337922
-20.187651	-5.801302	134.394272	-35.871208	18.449636	128.946182	26.43297	-0.905105	137.217163	23.550739	44.614182	130.985733	24.9918545	21.8545385	134.101448	-96.7342705	15.0447335	123.790916
-21.246408	-5.595735	133.65123	-35.89613	18.247345	129.148743	26.463449	-1.104726	136.81076	23.48279	44.546089	131.254761	24.9731195	21.7206815	134.0327605	-96.7653795	14.7740085	124.2647255
-22.333208	-5.313683	132.86293	-35.916027	18.01989	129.401886	26.478518	-1.286013	136.326157	23.709398	44.375137	131.43013	25.093958	21.544562	133.8781435	-96.926012	14.495218	124.9256285
-23.561735	-4.962859	132.114822	-35.889503	17.79084	129.726074	26.482252	-1.401228	135.664505	23.687134	44.361046	131.800659	25.084693	21.479909	133.732582	-96.863699	14.101771	125.719566
-24.863083	-4.552071	131.415955	-35.842335	17.602964	130.145447	26.594067	-1.514086	134.914948	23.634626	44.368999	132.163818	25.1143465	21.4274565	133.539383	-96.7990165	13.7784715	126.751511
-26.242954	-4.14457	130.782013	-35.785637	17.441828	130.587814	26.674694	-1.580931	134.123901	23.558201	44.397419	132.469238	25.1164475	21.408244	133.2965695	-96.6877215	13.475412	127.8790585
-27.708229	-3.731827	130.223923	-35.740986	17.309896	130.935699	26.702171	-1.580661	133.359375	23.486549	44.399471	132.828934	25.09436	21.409405	133.0941545	-96.576332	13.210387	128.7772435
-30.02902	-3.211793	129.623276	-35.706253	17.196266	131.366806	26.689238	-1.523649	132.417084	23.390779	44.426693	133.225632	25.0400085	21.451522	132.821358	-96.4525145	12.94101	129.912254
-31.663448	-2.95778	129.525192	-35.70364	17.206797	131.605225	26.683458	-1.451659	131.991058	23.321308	44.452084	133.35582	25.002383	21.5002125	132.673439	-96.409663	12.9133815	130.537011
-33.338062	-2.771674	129.706863	-35.686344	17.278875	131.843597	26.640718	-1.339752	131.685165	23.270864	44.455563	133.346146	24.955791	21.5579055	132.5156555	-96.328479	12.9998445	131.1715385
-35.052223	-2.714643	130.189651	-35.664234	17.399242	132.109406	26.627457	-1.25539	131.514343	23.209133	44.527946	132.989853	24.918295	21.636278	132.252098	-96.246763	13.162206	131.966714
-36.766113	-2.677195	130.946106	-35.596935	17.543932	132.438965	26.60178	-1.095881	131.350449	23.123556	44.655663	132.304749	24.862668	21.779891	131.827599	-96.056538	13.307973	133.050331
-38.462685	-2.746024	132.007767	-35.477661	17.654726	132.921738	26.635239	-0.886735	131.081238	23.041763	44.789795	131.407806	24.838501	21.95153	131.244522	-95.793823	13.357922	134.598954
-40.099136	-2.820125	133.266968	-35.301907	17.673746	133.569687	26.736774	-0.731766	130.816483	22.601042	45.031651	130.557922	24.668908	22.1499425	130.6872025	-95.272722	13.1975495	136.4521715
-42.461578	-3.033105	135.225952	-34.9692	17.435402	134.738678	26.890505	-0.599685	130.4599	22.226	45.067467	129.576904	24.5582525	22.233891	130.018402	-94.4966525	12.636913	139.458954
-43.960457	-3.181737	136.408585	-34.761723	17.170208	135.503967	26.982788	-0.560906	130.312622	21.939417	45.03146	129.158707	24.4611025	22.235277	129.7356645	-93.9845485	12.105139	141.2722695
-45.386173	-3.356185	137.392502	-34.58432	16.90115	136.146988	27.032116	-0.5198	130.125412	21.645847	45.019085	128.771713	24.3389815	22.2496425	129.4485625	-93.5076215	11.5526575	142.8454135
-46.750565	-3.528721	138.247269	-34.415462	16.640209	136.608307	27.035183	-0.427204	129.839523	21.308428	45.030056	128.366928	24.1718055	22.301426	129.1032255	-93.0027295	10.978992	144.1133885
-48.033451	-3.626047	138.917892	-34.281128	16.404358	136.893875	27.044159	-0.322022	129.478851	20.954128	45.01466	127.960945	23.9991435	22.346319	128.719898	-92.5613995	10.462397	145.067852
-49.223335	-3.745793	139.575211	-34.156055	16.205847	137.082504	27.015934	-0.202031	129.097031	20.579042	45.003811	127.511856	23.797488	22.40089	128.3044435	-92.109598	10.010804	145.8605645
-50.258358	-3.857415	140.332672	-34.028915	16.04586	137.263306	27.028286	-0.084369	128.756256	20.226917	45.027195	126.910744	23.6276015	22.471413	127.8335	-91.6854315	9.620307	146.693112
-51.537739	-3.899261	141.664642	-33.859879	15.821125	137.604858	27.034733	0.053466	128.334488	19.688667	45.0159	125.936913	23.3617	22.534683	127.1357005	-91.081458	9.107567	148.0740155
-52.22776	-3.893867	142.608902	-33.777473	15.683572	137.860352	27.036486	0.064293	128.169403	19.330008	44.916782	125.251816	23.183247	22.4905375	126.7106095	-90.738193	8.8766065	149.0100945
-52.795834	-3.809547	143.483276	-33.701263	15.562998	138.09082	27.029276	0.016667	128.099396	19.022713	44.775536	124.545273	23.0259945	22.3961015	126.3223345	-90.4285205	8.7298945	149.8593055
-53.22681	-3.728437	144.19429	-33.636211	15.41971	138.22319	27.083111	-0.085928	128.056976	18.769302	44.583	123.942497	22.9262065	22.248536	125.9997365	-90.1986285	8.590884	150.4466435
-53.535789	-3.539665	144.678558	-33.53561	15.270967	138.258545	27.188175	-0.224825	128.104706	18.597198	44.327362	123.374474	22.8926865	22.0512685	125.73959	-89.9639065	8.4906655	150.7775
-53.702099	-3.25317	144.949158	-33.431931	15.114634	138.199646	27.323473	-0.368796	128.193893	18.495504	44.04055	122.830406	22.9094885	21.835877	125.5121495	-89.7733505	8.393391	150.8871425
-53.879452	-2.782631	145.040756	-33.295105	14.947712	138.040634	27.493811	-0.525377	128.271576	18.476345	43.712807	122.406754	22.985078	21.593715	125.339165	-89.575288	8.301709	150.742103
-53.758621	-2.044487	144.753738	-33.110641	14.672215	137.723129	27.767769	-0.794303	128.431534	18.568335	43.242893	121.842125	23.168052	21.224295	125.1368295	-89.389334	8.120135	150.3094285
-53.549721	-1.381588	144.305161	-32.998806	14.491931	137.425919	27.956802	-0.95136	128.511292	18.662836	42.989521	121.540619	23.309819	21.0190805	125.0259555	-89.307431	7.9647815	149.8258825
-53.197975	-0.595329	143.659515	-32.909031	14.343437	137.050049	28.148067	-1.08986	128.552002	18.788067	42.763096	121.335686	23.468067	20.836618	124.943844	-89.286129	7.850256	149.156254
-52.798004	0.390766	142.793915	-32.826298	14.205708	136.621536	28.339184	-1.204433	128.587723	18.959591	42.607956	121.142303	23.6493875	20.7017615	124.865013	-89.3019835	7.7096545	148.378059
-52.363152	1.50595	141.726166	-32.731838	14.102952	136.11409	28.533312	-1.26636	128.534088	19.159573	42.536888	120.992638	23.8464425	20.635264	124.763363	-89.3101185	7.57064	147.464817
-51.820927	2.788317	140.463501	-32.684143	14.039753	135.524399	28.673628	-1.273689	128.333664	19.376673	42.57402	120.943939	24.0251505	20.6501655	124.6388015	-89.3934365	7.4293405	146.4099965
-51.166161	4.283378	139.149017	-32.66357	14.031342	134.944626	28.752386	-1.20347	127.995064	19.56246	42.736927	120.984558	24.157423	20.7667285	124.489811	-89.484563	7.2959555	145.399441
-50.060749	6.849986	137.35556	-32.64835	14.094565	134.220352	28.661421	-1.014191	127.16954	19.796692	43.233322	121.3228	24.2290565	21.1095655	124.24617	-89.5257565	7.0795645	144.194534
-49.112858	8.849564	136.47171	-32.600559	14.218945	133.910065	28.174404	-0.630669	126.530884	19.915623	43.647896	121.717155	24.0450135	21.5086135	124.1240195	-89.2461315	6.9292765	143.6961105
-48.083401	10.922911	135.867203	-32.504459	14.375756	133.737869	27.987835	-0.416097	125.694908	20.062159	44.098984	122.09977	24.024997	21.8414435	123.897339	-89.033915	6.9100685	143.578399
-46.870678	13.130601	135.439972	-32.382999	14.553576	133.61615	27.820593	-0.183666	124.808571	20.230986	44.525291	122.577301	24.0257895	22.1708125	123.692936	-88.7917875	6.9363395	143.539364
-45.551186	15.40797	135.028366	-32.247906	14.725195	133.447891	27.638956	0.07179	123.934364	20.467049	44.908478	123.10878	24.0530025	22.490134	123.521572	-88.5488145	6.960256	143.37421
-44.112621	17.727688	134.609802	-32.135128	14.874805	133.216019	27.44323	0.31683	123.135651	20.737131	45.260548	123.579552	24.0901805	22.788689	123.3576015	-88.3604365	6.960921	143.0744365
-42.55051	20.056143	134.253189	-32.046654	14.981945	132.888184	27.282486	0.551647	122.327492	21.000952	45.527832	124.103996	24.141719	23.0397395	123.215744	-88.235027	6.9241505	142.560624
-40.039051	23.471338	133.61792	-31.933764	15.128428	132.17659	27.14325	0.923897	121.235954	21.452818	45.890602	124.916199	24.298034	23.4072495	123.0760765	-88.165562	6.8496065	141.2771035
-38.232327	25.700161	133.131104	-31.880054	15.198406	131.557709	27.128643	1.210638	120.616234	21.75602	46.107292	125.479713	24.4423315	23.658965	123.0479735	-88.2024395	6.737847	140.0674445
-36.333847	27.845501	132.632156	-31.715294	15.339899	130.839783	27.276875	1.544275	120.032143	22.138998	46.338974	126.103195	24.7079365	23.9416245	123.067669	-88.1385245	6.7381735	138.611897
-34.329624	29.917721	131.961288	-31.703287	15.507935	129.750763	27.523518	1.869789	119.630539	22.56675	46.568771	126.695953	25.045134	24.21928	123.163246	-88.451708	6.79659	136.33828
-32.255322	31.918133	131.217712	-31.552797	15.828416	128.756241	27.774208	2.17286	119.346024	22.980623	46.73848	127.256691	25.3774155	24.45567	123.3013575	-88.4830095	7.201162	134.2111245
-30.087217	33.790882	130.5383	-31.474554	16.23872	127.571022	28.083281	2.455076	119.264839	23.494879	46.959244	127.73204	25.78908	24.70716	123.4984395	-88.738188	7.77028	131.6436045
-27.860695	35.573677	129.987549	-31.38308	16.744514	126.651527	28.411003	2.717387	119.395569	24.055737	47.244514	128.267792	26.23337	24.9809505	123.8316805	-88.99953	8.5080775	129.4713735
-24.451509	37.900204	129.660767	-31.285221	17.525795	125.448486	28.946442	3.023871	120.085976	24.81608	47.715862	129.16925	26.881261	25.3698665	124.627613	-89.451703	9.6817235	126.269359
-22.159275	39.185997	129.813751	-31.198709	18.031973	124.928703	29.509317	3.133086	120.93531	25.311815	47.974785	129.975357	27.410566	25.5539355	125.4553335	-89.807984	10.5100105	124.4020725
-19.873276	40.265911	130.231232	-31.052567	18.588737	124.672211	30.150274	3.168838	122.109589	25.697861	48.173534	130.953354	27.9240675	25.671186	126.5314715	-90.0292015	11.506288	122.8129505
-17.597038	41.119339	131.033829	-30.806646	19.14864	124.720673	30.77861	3.24809	123.605797	26.293606	48.259933	131.965607	28.536108	25.7540115	127.785702	-90.1494	12.5432685	121.655644
-15.386154	41.714252	132.076782	-30.462381	19.708197	124.961761	31.468534	3.410816	125.207161	26.582495	48.43343	133.251053	29.0255145	25.922123	129.229107	-89.9502765	13.494271	120.694415
-13.227025	42.123829	133.204117	-30.066839	20.223242	125.319382	32.500969	3.392495	126.61692	26.822222	48.56292	134.754639	29.6615955	25.9777075	130.6857795	-89.7952735	14.4687765	119.9529845
-11.185997	42.354687	134.381622	-29.595924	20.631186	125.77803	33.127663	3.563648	128.032013	27.026344	48.67944	136.147354	30.0770035	26.121544	132.0896835	-89.2688515	15.140828	119.4663765
-8.244473	42.297554	136.039444	-28.980574	21.183279	126.397621	33.956646	3.923403	129.731339	NaN	NaN	NaN	NaN	NaN	NaN	NaN	NaN	NaN
-6.469438	42.052734	136.869904	-28.597397	21.449276	126.639137	34.408169	4.097042	130.571167	NaN	NaN	NaN	NaN	NaN	NaN	NaN	NaN	NaN
-4.763567	41.620819	137.451248	-28.25523	21.666431	126.765289	34.824699	4.243057	131.104019	NaN	NaN	NaN	NaN	NaN	NaN	NaN	NaN	NaN
-3.115661	41.046013	137.746964	-27.956656	21.889362	126.698433	35.216625	4.306684	131.387634	NaN	NaN	NaN	NaN	NaN	NaN	NaN	NaN	NaN
-1.596056	40.349804	137.687851	-27.66011	22.103642	126.461136	35.584045	4.249619	131.601303	NaN	NaN	NaN	NaN	NaN	NaN	NaN	NaN	NaN
-0.113854	39.49683	137.482803	-27.394629	22.341576	126.196541	35.936226	4.200252	131.809204	NaN	NaN	NaN	NaN	NaN	NaN	NaN	NaN	NaN
1.303919	38.551727	137.076187	-27.100494	22.605679	125.946152	36.25927	4.195045	132.154434	NaN	NaN	NaN	NaN	NaN	NaN	NaN	NaN	NaN
3.024925	36.855553	136.350327	-26.670271	23.1068	125.749626	36.6908	4.256175	132.99765	NaN	NaN	NaN	NaN	NaN	NaN	NaN	NaN	NaN
4.028378	35.546822	135.916733	-26.449764	23.462954	125.721916	36.964474	4.318221	133.86615	29.95056	50.046444	139.46347	33.457517	27.1823325	136.66481	-86.357045	19.7435755	114.779022
4.693922	34.077126	135.671402	-26.223425	23.753189	125.723648	37.16584	4.419576	134.878571	30.243576	50.401295	139.071548	33.704708	27.4104355	136.9750595	-86.151558	20.0959425	114.4722365
5.273734	32.493954	135.529083	-26.001225	23.946573	125.774155	37.292332	4.567327	135.932831	30.523094	50.682236	138.741898	33.907713	27.6247815	137.3373645	-85.910163	20.2683645	114.2109455
5.500925	30.762711	135.595291	-25.73328	23.992596	125.899139	37.413071	4.754946	136.93103	30.79427	50.878281	138.524643	34.1036705	27.8166135	137.7278365	-85.5702305	20.1685785	114.0704415
5.601803	28.957766	135.673965	-25.464653	23.897665	126.147629	37.570236	4.8968	137.769989	31.050406	50.960571	138.423386	34.310321	27.9286855	138.0966875	-85.239627	19.8666445	114.1985705
5.511743	27.122381	135.815247	-25.212837	23.704668	126.523376	37.829201	4.899058	138.373199	31.339594	50.987156	138.245056	34.5843975	27.943107	138.3091275	-85.0100715	19.466229	114.7376245
5.011164	24.332172	135.842209	-24.932863	23.346912	127.09819	38.226376	4.721845	138.822037	31.717031	50.889271	137.934845	34.9717035	27.805558	138.378441	-84.8374295	18.888266	115.817939
4.452212	22.449278	135.74913	-24.818808	23.115292	127.368561	38.389164	4.562714	138.863586	31.918644	50.753044	137.758057	35.153904	27.657879	138.3108215	-84.79152	18.572705	116.4263005
3.69902	20.566324	135.538376	-24.75762	22.937794	127.567719	38.496666	4.378695	138.795395	32.070812	50.590294	137.578796	35.283739	27.4844945	138.1870955	-84.798979	18.3910935	116.9483425
2.796109	18.732735	135.330276	-24.753109	22.849508	127.737633	38.564934	4.248135	138.664764	32.173813	50.448948	137.344345	35.3693735	27.3485415	138.0045545	-84.8755915	18.3504745	117.4707115
1.69291	16.910086	135.080276	-24.773527	22.854996	127.912483	38.588379	4.212312	138.534012	32.28183	50.38781	137.030762	35.4351045	27.300061	137.782387	-84.9821585	18.409931	118.042579
0.428421	15.1856	134.881592	-24.789642	22.941122	128.149628	38.606781	4.264284	138.478439	32.381855	50.4076	136.583755	35.494318	27.335942	137.531097	-85.073602	18.546302	118.768159
-1.036652	13.475498	134.787216	-24.819418	23.088373	128.523956	38.631092	4.409049	138.448654	32.525028	50.50267	136.007339	35.57806	27.4558595	137.2279965	-85.216896	18.7208865	119.8199155
-3.543624	11.066881	134.943146	-24.824078	23.333267	129.290894	38.719128	4.70947	138.519379	32.717777	50.673111	134.923203	35.7184525	27.6912905	136.721291	-85.3666085	18.9752435	121.860497
-5.38622	9.540917	135.198044	-24.841167	23.443279	129.910645	38.794582	4.937685	138.548737	32.803146	50.76965	134.127014	35.798864	27.8536675	136.3378755	-85.481198	19.0328905	123.4834145
-7.382031	8.065269	135.490494	-24.842569	23.453726	130.622681	38.873001	5.162765	138.503357	32.819782	50.832703	133.381439	35.8463915	27.997734	135.942398	-85.5315295	18.909718	125.302964
-9.492014	6.685534	135.909882	-24.872768	23.371523	131.389618	38.979218	5.285587	138.41217	32.721165	50.821651	132.681747	35.8501915	28.053619	135.5469585	-85.5957275	18.689427	127.2322775
-11.688299	5.324836	136.294571	-24.921278	23.18145	132.100998	39.072464	5.332204	138.301331	32.235241	50.864506	132.214661	35.6538525	28.098355	135.257996	-85.4964085	18.264545	128.944
-13.955055	4.044463	136.624374	-24.95694	22.911467	132.785004	39.100147	5.34939	138.052963	32.010414	50.767223	131.780029	35.5552805	28.0583065	134.916496	-85.4691605	17.7646275	130.653512
-16.274017	2.840729	136.970001	-25.03207	22.599243	133.486603	39.123676	5.282789	137.741531	31.732586	50.659977	131.319733	35.428131	27.971383	134.530632	-85.492271	17.227103	132.442574
-19.881134	1.192311	137.579361	-25.070814	22.054651	134.586823	39.143158	5.179787	137.055176	31.313816	50.42701	130.711121	35.228487	27.8033985	133.8831485	-85.370115	16.3059035	135.2904975
-22.292252	0.175638	137.994568	-25.087156	21.678253	135.258606	39.132935	5.077411	136.544022	31.044939	50.252132	130.290192	35.088937	27.6647715	133.417107	-85.263249	15.6917345	137.100105
-24.748686	-0.710882	138.424927	-25.093534	21.304335	135.791611	39.065189	4.931821	136.018295	30.784718	50.062977	129.87291	34.9249535	27.497399	132.9456025	-85.1120215	15.111271	138.6376195
-27.203251	-1.510006	138.818253	-25.13307	20.944586	136.158966	38.941044	4.793366	135.535156	30.545763	49.95829	129.446335	34.7434035	27.375828	132.4907455	-85.0095435	14.513344	139.8271865
-29.654152	-2.20101	139.168396	-25.201469	20.622232	136.4133	38.75156	4.720039	135.041321	30.276875	49.917515	128.850418	34.5142175	27.318777	131.9458695	-84.9171555	13.925687	140.8807305
-32.070705	-2.775905	139.672745	-25.338018	20.299799	136.560516	38.508083	4.62027	134.548935	30.047495	50.033493	128.207733	34.277789	27.3268815	131.378334	-84.953825	13.2727165	141.742698
-34.4524	-3.290672	140.209503	-25.481678	19.968748	136.619644	38.215462	4.510633	134.075134	29.840357	50.14201	127.629303	34.0279095	27.3263215	130.8522185	-84.9912655	12.6111745	142.3870695
-37.864651	-3.820627	141.286545	-25.605837	19.436333	136.70491	37.846859	4.324195	133.390015	29.382902	49.818073	126.65242	33.6148805	27.071134	130.0212175	-84.8265545	11.801532	143.3886025
-40.026794	-4.013428	142.137924	-25.597281	19.025827	136.807007	37.668537	4.072337	133.038177	29.027727	49.456802	126.035942	33.348132	26.7645695	129.5370595	-84.542694	11.2870845	144.0769545
-42.09811	-4.108459	143.02626	-25.547302	18.566954	136.994339	37.580162	3.780087	132.723526	28.582844	48.941055	125.425186	33.081503	26.360571	129.074356	-84.176107	10.773337	144.914322
-44.02774	-3.9971	144.035202	-25.47192	18.060532	137.2621	37.544346	3.494555	132.424042	28.063839	48.331047	124.816063	32.8040925	25.912801	128.6200525	-83.7479325	10.208263	145.9041475
NaN	NaN	NaN	-25.38636	17.524893	137.562042	37.51358	3.173739	132.183487	27.544716	47.747639	124.270164	32.529148	25.460689	128.2268255	-83.301868	9.589097	146.8972585
NaN	NaN	NaN	-25.314001	16.983557	137.8573	37.502373	2.93262	131.987869	27.062809	47.178616	123.734261	32.282591	25.055618	127.861065	-82.910593	8.911496	147.853535
NaN	NaN	NaN	-25.274754	16.469601	138.144119	37.485714	2.685354	131.822021	26.623968	46.681164	123.228165	32.054841	24.683259	127.525093	-82.604349	8.255943	148.763145
NaN	NaN	NaN	-25.234947	15.826559	138.421585	37.431507	2.390171	131.560333	26.045509	46.053493	122.711006	31.738508	24.221832	127.1356695	-82.208402	7.431286	149.7075005
NaN	NaN	NaN	-25.227339	15.474499	138.468674	37.365276	2.24045	131.309006	25.772697	45.774261	122.428085	31.5689865	24.0073555	126.8685455	-82.0236645	6.9416425	150.0688025
NaN	NaN	NaN	-25.241302	15.129383	138.383392	37.269302	2.144567	130.903122	25.535198	45.686462	122.280861	31.40225	23.9155145	126.5919915	-81.884854	6.3432515	150.1747925
NaN	NaN	NaN	-25.289711	14.722454	138.178619	37.113712	2.028208	130.289642	25.325462	45.687176	122.246597	31.219587	23.857692	126.2681195	-81.799009	5.587216	150.0891185
NaN	NaN	NaN	-25.370968	14.296213	137.900009	36.840172	1.881011	129.366318	25.083393	45.763088	122.346077	30.9617825	23.8220495	125.8561975	-81.7037185	4.7703765	149.9438205
NaN	NaN	NaN	-25.497072	13.840023	137.55899	36.43362	1.750026	128.116882	24.862026	45.960217	122.6259	30.647823	23.8551215	125.371391	-81.641967	3.8249245	149.746589
NaN	NaN	NaN	-25.657923	13.37914	137.188599	35.524101	1.842391	126.788582	24.635632	46.185051	123.062813	30.0798665	24.013721	124.9256975	-81.3957125	2.744559	149.4515005
-61.606747	7.329056	143.464874	-25.975163	12.845856	136.50293	34.495396	1.942767	124.368156	24.364563	46.609371	124.02903	29.4299795	24.276069	124.198593	-81.3803055	1.415643	148.807267
-62.445915	9.023201	143.24292	-26.226997	12.627899	135.97847	33.738655	2.14016	122.821762	24.229092	46.815155	124.703362	28.9838735	24.4776575	123.762562	-81.4378675	0.778140499999999	148.194378
-63.094944	10.740473	143.222992	-26.469061	12.535323	135.44281	33.023438	2.409097	121.438995	24.127264	47.000607	125.32328	28.575351	24.704852	123.3811375	-81.513473	0.365793999999998	147.5044825
NaN	NaN	NaN	-26.697115	12.612412	134.882996	32.38905	2.755059	120.264687	24.123528	47.184555	125.879791	28.256289	24.969807	123.072239	-81.650519	0.255016999999999	146.693753
NaN	NaN	NaN	-26.952854	12.79002	134.332031	31.996983	3.039023	119.451164	24.122667	47.392933	126.311127	28.059825	25.215978	122.8811455	-81.965533	0.364062000000001	145.7829165
NaN	NaN	NaN	-27.221642	13.092814	133.802109	31.686941	3.338387	118.967842	24.100681	47.648834	126.619766	27.893811	25.4936105	122.793804	-82.337095	0.692017500000002	144.810414
NaN	NaN	NaN	-27.529959	13.489814	133.367294	31.460905	3.599835	118.719696	23.997221	47.894794	126.81086	27.729063	25.7473145	122.765278	-82.788981	1.2323135	143.96931
NaN	NaN	NaN	-27.99148	14.070837	132.921707	31.229946	3.872139	118.766006	23.802877	48.253487	126.874207	27.5164115	26.062813	122.8201065	-83.4993715	2.078861	143.0233075
NaN	NaN	NaN	-28.222898	14.398048	132.750488	31.122217	4.004317	118.852852	23.649242	48.451725	126.831421	27.3857295	26.228021	122.8421365	-83.8315255	2.568075	142.6588395
NaN	NaN	NaN	-28.417185	14.661886	132.578171	31.08217	4.112982	119.038788	23.525814	48.63871	126.713287	27.303992	26.375846	122.8760375	-84.138362	2.947926	142.2803045
NaN	NaN	NaN	-28.582663	14.835772	132.364685	31.074282	4.203381	119.146011	23.38418	48.767296	126.60955	27.229231	26.4853385	122.8777805	-84.394557	3.1862055	141.8515895
NaN	NaN	NaN	-28.674559	14.923941	132.158203	31.087315	4.318647	119.14164	23.270878	48.902382	126.53067	27.1790965	26.6105145	122.836155	-84.5282145	3.2373675	141.480251
NaN	NaN	NaN	-28.714052	14.927919	131.964661	31.121159	4.407739	119.145737	23.154318	49.028763	126.418449	27.1377385	26.718251	122.782093	-84.5658425	3.137587	141.147229
NaN	NaN	NaN	-28.718132	14.871491	131.86969	31.130514	4.45856	119.056679	23.023815	49.049904	126.337013	27.0771645	26.754232	122.696846	-84.5134285	2.98875	141.042534
NaN	NaN	NaN	-28.653681	14.812846	131.857666	31.166824	4.473684	119.060745	22.973986	49.062218	126.261925	27.070405	26.767951	122.661335	-84.377767	2.857741	141.053997
NaN	NaN	NaN	-28.651964	14.857234	131.901886	31.203905	4.437827	119.197891	22.969336	49.052052	126.213715	27.0866205	26.7449395	122.705803	-84.3905485	2.9695285	141.097969
NaN	NaN	NaN	-28.710953	14.978091	131.879395	31.226852	4.382538	119.414948	22.968323	49.038193	126.138779	27.0975875	26.7103655	122.7768635	-84.5194935	3.2458165	140.9819265
NaN	NaN	NaN	-28.851196	15.193248	131.769379	31.22488	4.318568	119.70755	22.960711	49.042606	126.014351	27.0927955	26.680587	122.8609505	-84.7951875	3.705909	140.6778075
-55.155491	28.780783	136.431534	-29.069427	15.469003	131.524734	31.197443	4.218468	120.065735	22.937525	49.068401	125.809624	27.067484	26.6434345	122.9376795	-85.206338	4.2945715	140.1117885
-53.877098	29.451979	135.221146	-29.363928	15.713942	131.103333	31.137049	4.100396	120.392075	22.92005	49.070072	125.655602	27.0285495	26.585234	123.0238385	-85.7564055	4.84265	139.1828275
-52.262169	30.014488	133.899826	-29.693216	15.971635	130.48262	31.024097	4.006443	120.660141	22.942324	49.078396	125.634872	26.9832105	26.5424195	123.1475065	-86.3696425	5.4008505	137.8177335
-49.666813	30.792484	131.936478	-30.229044	16.355413	129.32869	30.780369	3.984348	120.881943	23.038668	49.244003	125.782822	26.9095185	26.6141755	123.3323825	-87.3676065	6.0966505	135.3249975
-47.763893	31.257074	130.594879	-30.475191	16.641682	128.32933	30.699104	4.113582	120.928612	23.189758	49.469791	126.047623	26.944431	26.7916865	123.4881175	-87.894813	6.4916775	133.1705425
-45.862888	31.734785	129.033081	-30.688244	16.988464	127.071297	30.743721	4.286597	120.863304	23.439249	49.694748	126.605774	27.091485	26.9906725	123.734539	-88.467973	6.9862555	130.408055
-43.805157	32.129845	127.631607	-30.76162	17.311092	125.77224	30.810377	4.47634	120.817711	23.682148	49.899818	127.128426	27.2462625	27.188079	123.9730685	-88.7695025	7.434105	127.5714115
-41.7738	32.456738	126.447548	-30.699703	17.602228	124.507858	30.962402	4.687199	120.781342	24.024244	50.099754	127.620605	27.493323	27.3934765	124.2009735	-88.892729	7.8109795	124.8147425
-39.653614	32.671429	125.334145	-30.593973	17.937763	123.345139	31.186712	4.840164	120.76033	24.389498	50.202538	128.264587	27.788105	27.521351	124.5124585	-88.976051	8.354175	122.1778195
-37.504597	32.719631	124.642693	-30.367416	18.208252	122.525284	31.474888	4.940388	120.975891	24.80822	50.336201	128.674347	28.141554	27.6382945	124.825119	-88.876386	8.7782095	120.225449
-34.351814	32.580135	123.931549	-29.95118	18.656975	121.816696	32.030991	5.02695	121.62571	25.530403	50.471634	129.358032	28.780697	27.749292	125.491871	-88.683057	9.564658	118.141521
-32.286633	32.312969	123.655151	-29.673777	18.927788	121.660851	32.553024	4.926314	122.437843	25.953733	50.586395	129.692673	29.2533785	27.7563545	126.065258	-88.6009325	10.0992215	117.256444
-30.284199	31.898251	123.569038	-29.427416	19.099272	121.646515	33.016621	4.755721	123.57061	26.316475	50.500698	130.051056	29.666548	27.6282095	126.810833	-88.52138	10.5703345	116.482197
-28.322151	31.333223	123.561546	-29.218683	19.265314	121.686172	33.422337	4.511661	124.874863	26.622257	50.355507	130.571594	30.022297	27.433584	127.7232285	-88.459663	11.097044	115.6491155
-26.503906	30.635429	123.670792	-29.044596	19.348101	121.772026	33.75629	4.225171	126.255272	26.855522	50.200768	131.17926	30.305906	27.2129695	128.717266	-88.395098	11.4832325	114.826786
-24.732658	29.742685	123.79155	-28.862022	19.3634	121.851242	34.382572	3.83152	127.462746	26.995403	49.963352	131.779327	30.6889875	26.897436	129.6210365	-88.4130315	11.829364	114.0814475
-23.127735	28.79154	123.916306	-29.448328	19.777088	122.229973	34.686749	3.621738	128.723206	27.382717	49.566547	132.350937	31.034733	26.5941425	130.5370715	-89.931389	12.9600335	113.9228745
-20.899021	27.232084	124.043152	-28.383345	19.513746	121.86779	35.087711	3.354113	130.405273	27.46686	49.257938	133.275635	31.2772855	26.3060255	131.840454	-88.0439755	12.7214665	111.895126
-19.635237	26.082251	124.142143	-28.154139	19.602264	121.895279	35.3451	3.272207	131.373077	27.522608	49.102829	133.712341	31.433854	26.187518	132.542709	-87.742132	13.01701	111.247849
-18.527239	24.858299	124.35553	-28.008318	19.677031	122.030731	35.576015	3.198494	132.233566	27.658689	49.077873	133.897339	31.617352	26.1381835	133.0654525	-87.633988	13.2158785	110.9960095
-17.597034	23.57099	124.63868	-27.879215	19.637833	122.274551	35.766758	3.1712	133.011322	27.864286	49.068161	133.875748	31.815522	26.1196805	133.443535	-87.573952	13.1559855	111.105567
-16.910692	22.198217	125.020767	-27.785778	19.545437	122.616508	35.88134	3.158945	133.583359	28.053013	49.047272	133.796188	31.9671765	26.1031085	133.6897735	-87.5387325	12.9877655	111.5432425
-16.386816	20.797794	125.445282	-27.740923	19.36417	123.040009	35.974266	3.132159	133.88829	28.181597	48.99646	133.699173	32.0779315	26.0643095	133.7937315	-87.5597775	12.6640305	112.2862865
-16.027542	19.369722	125.837265	-27.757513	19.152084	123.512375	36.076706	3.052932	134.004715	28.251818	48.885952	133.636795	32.164262	25.969442	133.820755	-87.679288	12.334726	113.203995
-15.841243	17.179909	126.561249	-27.870056	18.797434	124.439072	36.196609	2.808058	134.023285	28.209183	48.651886	133.523041	32.202896	25.729972	133.773163	-87.943008	11.864896	115.104981
-15.933005	15.699654	127.186226	-27.986908	18.557556	125.222458	36.279533	2.579051	134.060532	28.158674	48.494621	133.370667	32.2191035	25.536836	133.7155995	-88.1929195	11.578276	116.7293165
-16.144207	14.22908	127.866592	-28.107695	18.379906	126.075867	36.353989	2.350346	134.237122	28.120888	48.344265	133.191238	32.2374385	25.3473055	133.71418	-88.4528285	11.4125065	118.437554
-16.509089	12.76858	128.686813	-28.253948	18.252769	126.954651	36.374722	2.161711	134.482697	28.089342	48.173878	132.917099	32.232032	25.1677945	133.699898	-88.739928	11.3377435	120.209404
-17.023405	11.34001	129.568771	-28.395473	18.201109	127.745667	36.309505	2.033029	134.836075	28.049547	48.004337	132.559387	32.179526	25.018683	133.697731	-88.970472	11.383535	121.793603
-17.599867	9.968309	130.435898	-28.537354	18.190685	128.419876	36.166435	1.987298	135.262604	28.013988	47.833199	132.072647	32.0902115	24.9102485	133.6676255	-89.1649195	11.4711215	123.1721265
-18.295925	8.688268	131.326431	-28.682713	18.197691	128.957764	36.008308	1.978787	135.797775	27.660006	47.73764	131.576813	31.834157	24.8582135	133.687294	-89.199583	11.5371685	124.228234
-19.529093	6.940627	132.558701	-28.868452	18.215555	129.506104	35.75304	1.959731	136.685623	27.574577	47.432888	130.683548	31.6638085	24.6963095	133.6845855	-89.4007125	11.7348005	125.3276225
-20.434135	5.941779	133.181854	-28.95822	18.213503	129.69722	35.62994	1.912109	137.224976	27.503527	47.195297	130.048294	31.5667335	24.553703	133.636635	-89.4831735	11.873303	125.757805
-21.381262	5.042532	133.661072	-29.023439	18.187117	129.777786	35.519005	1.864241	137.604904	27.462175	46.957417	129.483597	31.49059	24.410829	133.5442505	-89.537468	11.963405	126.0113215
-22.425674	4.284964	133.903687	-29.076847	18.146885	129.787445	35.451813	1.753359	137.847397	27.416069	46.730972	128.958969	31.433941	24.2421655	133.403183	-89.587635	12.0516045	126.171707
-23.495371	3.652026	133.941147	-29.111458	18.065254	129.785568	35.421879	1.671772	137.895569	27.380747	46.508072	128.495209	31.401313	24.089922	133.195389	-89.624229	12.040586	126.375747
-24.660149	3.17716	133.866135	-29.153275	17.953617	129.812454	35.383877	1.530585	137.724777	27.354959	46.313358	128.126526	31.369418	23.9219715	132.9256515	-89.675968	11.9852625	126.6992565
-25.903664	2.877418	133.755173	-29.205227	17.797148	129.903625	35.373737	1.299727	137.455872	27.304485	46.070557	127.792397	31.339111	23.685142	132.6241345	-89.749565	11.909154	127.1831155
-27.980179	2.676243	133.577484	-29.271879	17.483864	130.152542	35.328327	0.898375	136.986893	27.217003	45.586296	127.327438	31.272665	23.2423355	132.1571655	-89.816423	11.7253925	128.1479185
-29.455223	2.758778	133.514648	-29.299316	17.252228	130.441681	35.261467	0.610978	136.643967	27.176491	45.222366	127.061798	31.218979	22.916672	131.8528825	-89.817611	11.587784	129.0304795
-31.034206	3.022957	133.497009	-29.338324	17.014112	130.799606	35.148003	0.289351	136.316193	27.129423	44.840847	126.82476	31.138713	22.565099	131.5704765	-89.815361	11.463125	130.0287355
-32.676785	3.436332	133.489838	-29.335196	16.757185	131.21286	35.038681	-0.041523	135.964615	27.089252	44.462582	126.611374	31.0639665	22.2105295	131.2879945	-89.7343585	11.3038405	131.1377255
-34.383343	3.999682	133.623962	-29.31427	16.456179	131.745392	34.888203	-0.377931	135.510941	27.061054	44.165146	126.410439	30.9746285	21.8936075	130.96069	-89.6031685	11.0187505	132.530094
-36.167862	4.689053	133.838287	-29.285479	16.100948	132.385529	34.714424	-0.777149	134.875809	26.99958	43.881817	126.204575	30.857002	21.552334	130.540192	-89.42796	10.649562	134.230866
-37.971226	5.500308	134.177536	-29.22835	15.651655	133.045013	34.55204	-1.282006	134.090225	26.884588	43.504345	126.019226	30.718314	21.1111695	130.0547255	-89.175014	10.1921405	136.0353005
-40.718266	6.853115	134.772797	-29.12335	14.837928	134.00943	34.201809	-2.02336	132.607269	26.749203	43.258823	126.142883	30.475506	20.6177315	129.375076	-88.722206	9.0581245	138.643784
-42.585545	7.897875	135.349136	-29.150227	14.266168	134.64418	33.756451	-2.489778	131.338226	26.574656	43.056286	126.606285	30.1655535	20.283254	128.9722555	-88.4660075	8.249082	140.3161045
-44.40168	8.959881	136.008377	-29.251841	13.745728	135.181885	33.200016	-2.841568	130.124374	26.286999	42.859795	127.291855	29.7435075	20.0091135	128.7081145	-88.2471895	7.4823425	141.6556555
-46.198551	10.092688	136.730011	-29.380682	13.349514	135.657959	32.53577	-3.042932	128.99231	25.918478	42.561436	128.078125	29.227124	19.759252	128.5352175	-87.988488	6.939776	142.7807005
-47.879871	11.254904	137.537827	-29.48119	13.094661	136.071045	31.950092	-3.13274	127.955269	25.528625	42.235432	128.714661	28.7393585	19.551346	128.334965	-87.7017385	6.637976	143.807125
-49.522896	12.430271	138.23381	-29.547096	13.006471	136.35054	31.199831	-3.070558	127.326881	25.165361	41.910053	128.959457	28.182596	19.4197475	128.143169	-87.276788	6.5931945	144.557911
-51.019222	13.582277	138.731384	-29.630899	12.952042	136.436203	30.869234	-3.168266	126.72464	24.984247	41.728573	128.907852	27.9267405	19.2801535	127.816246	-87.1885385	6.6239305	145.05616
-53.190659	15.308391	139.077179	-29.814526	13.021845	136.231033	30.345232	-3.304969	125.958405	24.847889	41.673527	128.507263	27.5965605	19.184279	127.232834	-87.2256125	6.859411	145.229232
-54.491772	16.388617	139.101822	-29.979927	13.061672	135.936432	29.98848	-3.396029	125.505219	24.632832	41.588081	128.021378	27.310656	19.096026	126.7632985	-87.27051	7.027318	145.1095655
-55.717022	17.480347	139.066574	-30.148851	13.150242	135.569931	29.668179	-3.469576	125.028824	24.32267	41.511936	127.518021	26.9954245	19.02118	126.2734225	-87.2931265	7.279304	144.8664395
-56.866882	18.401716	138.951782	-30.359921	13.185822	135.221344	29.361225	-3.491905	124.633408	23.987886	41.483215	126.964737	26.6745555	18.995655	125.7990725	-87.3943975	7.375989	144.6436155
-57.820488	19.324932	138.836807	-30.548239	13.247323	134.908371	29.079744	-3.513562	124.257454	23.654041	41.498367	126.446068	26.3668925	18.9924025	125.351761	-87.4633705	7.5022435	144.464981
-58.708012	20.206306	138.825058	-30.745113	13.282186	134.675751	28.795591	-3.509566	123.908531	23.31769	41.498341	126.004013	26.0566405	18.9943875	124.956272	-87.5468665	7.5699845	144.39523
-59.467388	21.071466	138.858017	-30.927574	13.262193	134.507401	28.526989	-3.511559	123.620155	22.99902	41.496971	125.572861	25.7630045	18.992706	124.596508	-87.6181525	7.53168	144.418294
-60.358513	22.264845	138.990204	-31.177006	13.259961	134.337036	28.129372	-3.506419	123.180138	22.532791	41.49091	124.994217	25.3310815	18.9922455	124.0871775	-87.6850935	7.5276765	144.5868945
-60.787575	23.013811	139.022949	-31.353912	13.25143	134.236725	27.839258	-3.487326	122.932518	22.253458	41.476093	124.654213	25.046358	18.9943835	123.7933655	-87.754182	7.5084765	144.6800845
-61.146988	23.745852	138.988159	-31.524927	13.253762	134.087494	27.567104	-3.486438	122.747826	22.009272	41.478249	124.334122	24.788188	18.9959055	123.540974	-87.838042	7.5116185	144.634014
-61.412354	24.50082	138.841797	-31.735462	13.24055	133.876984	27.322287	-3.50932	122.549911	21.779356	41.453915	124.124405	24.5508215	18.9722975	123.337158	-88.0217455	7.5088025	144.41681
-61.530365	25.222874	138.597137	-31.917948	13.224842	133.633011	27.062235	-3.549152	122.376122	21.56941	41.423393	123.944534	24.3158225	18.9371205	123.160328	-88.1517185	7.5125635	144.105694
-61.544384	25.932833	138.322739	-32.125034	13.131584	133.362122	26.841793	-3.606279	122.207085	21.403807	41.367523	123.825729	24.1228	18.880622	123.016407	-88.372868	7.382546	143.707837
-61.443214	26.605505	138.000565	-32.313553	13.023886	133.070526	26.649723	-3.677817	122.030785	21.295763	41.294708	123.882523	23.972743	18.8084455	122.956654	-88.599849	7.2393265	143.184398
-61.057777	27.573666	137.272263	-32.599205	12.733258	132.49852	26.394814	-3.714533	121.789993	21.268114	41.26825	124.161217	23.831464	18.7768585	122.975605	-89.029874	6.6896575	142.021435
-60.702358	28.248999	136.500137	-32.815762	12.560797	131.835632	26.328716	-3.723521	121.577026	21.277256	41.281712	124.429359	23.802986	18.7790955	123.0031925	-89.43451	6.3424985	140.6680715
-60.274857	28.88372	135.671707	-33.025448	12.427042	131.142456	26.21386	-3.715513	121.25766	21.202492	41.268345	124.589691	23.708176	18.776416	122.9236755	-89.759072	6.077668	139.3612365
-59.698318	29.433405	134.968979	-33.213726	12.375851	130.38559	26.077629	-3.699357	120.916008	21.076849	41.25835	124.570061	23.577239	18.7794965	122.7430345	-90.004691	5.9722055	138.0281455
-59.102421	30.150229	133.906967	-33.416031	12.406798	129.627869	25.953293	-3.667001	120.555649	20.927313	41.256939	124.515686	23.440303	18.794969	122.5356675	-90.272365	6.018627	136.7200705
-58.35675	30.831982	132.913605	-33.599445	12.499751	128.9142	25.815218	-3.627766	120.299934	20.814384	41.283875	124.374214	23.314801	18.8280545	122.337074	-90.513691	6.1714475	135.491326
-57.531124	31.458012	131.969162	-33.782139	12.623823	128.26889	25.700628	-3.609844	120.081688	20.720928	41.314228	124.217331	23.210778	18.852192	122.1495095	-90.775056	6.395454	134.3882705
-56.178516	32.404434	130.772354	-34.066372	12.908691	127.460075	25.475771	-3.557136	119.850967	20.571049	41.369713	124.014191	23.02341	18.9062885	121.932579	-91.156154	6.9110935	132.987571
-55.078156	32.98822	130.207458	-34.252621	13.088247	127.083359	25.309563	-3.477283	119.688538	20.465509	41.452179	123.875999	22.887536	18.987448	121.7822685	-91.392778	7.189046	132.3844495
-53.93161	33.494698	129.730743	-34.434853	13.258809	126.746902	25.135548	-3.351469	119.532944	20.349915	41.542274	123.870674	22.7427315	19.0954025	121.701809	-91.6124375	7.4222155	131.791995
-52.77338	33.978794	129.376358	-34.606682	13.384178	126.472244	24.991343	-3.220158	119.457542	20.256903	41.663151	123.884247	22.624123	19.2214965	121.6708945	-91.837487	7.5468595	131.2735935
-51.457214	34.403713	129.035812	-34.782017	13.475345	126.189064	24.902811	-3.096611	119.437202	20.158751	41.769371	124.078201	22.530781	19.33638	121.7577015	-92.094815	7.61431	130.6204265
-50.107677	34.742836	128.744171	-34.980526	13.535608	125.925232	24.801128	-2.968778	119.442451	20.066938	41.883087	124.41478	22.434033	19.4571545	121.9286155	-92.395085	7.6140615	129.9218485
-48.751904	35.061802	128.594589	-35.144581	13.573366	125.700607	24.71933	-2.811726	119.504082	20.011723	42.026161	124.804199	22.3655265	19.6072175	122.1541405	-92.6546885	7.5395145	129.2470735
-46.515701	35.35651	128.352936	-35.42881	13.585113	125.288567	24.699432	-2.612087	119.655136	20.018581	42.22583	125.744339	22.3590065	19.8068715	122.6997375	-93.2166265	7.3633545	127.8773965
-45.061043	35.489975	128.244171	-35.636963	13.563787	124.95874	24.700272	-2.482343	119.909431	20.050533	42.321251	126.483986	22.3754025	19.919454	123.1967085	-93.6493285	7.20812	126.7207715
-43.484039	35.497921	128.015335	-35.854755	13.574044	124.544235	24.754051	-2.346016	120.197151	20.110579	42.403454	127.275635	22.432315	20.028719	123.736393	-94.141825	7.119369	125.352077
-41.97459	35.482605	127.876602	-36.012054	13.611001	124.084534	24.816059	-2.225186	120.575806	20.155867	42.416382	128.129227	22.485963	20.095598	124.3525165	-94.510071	7.126404	123.8165515
-40.372681	35.351452	127.721825	-36.069035	13.710889	123.630104	24.976587	-2.13529	120.957306	20.19578	42.448433	128.976181	22.5861835	20.1565715	124.9667435	-94.7242535	7.2652065	122.2934645
-38.750706	35.079037	127.519844	-36.072655	13.898656	123.131851	25.218281	-2.039385	121.286736	20.252939	42.460529	129.726913	22.73561	20.210572	125.5068245	-94.88092	7.58674	120.7568775
-37.10545	34.714008	127.30616	-35.99123	14.141973	122.655746	25.441227	-1.938639	121.662537	20.332319	42.470558	130.393265	22.886773	20.2659595	126.027901	-94.869233	8.0179865	119.283591
-34.718277	33.946861	126.917473	-35.680798	14.60051	122.01123	25.860849	-1.721562	122.055687	20.539528	42.603195	131.293915	23.2001885	20.4408165	126.674801	-94.5617845	8.7602035	117.347659
-33.115486	33.240173	126.527199	-35.490845	14.95021	121.612183	26.227224	-1.606226	122.351242	21.042376	42.639343	131.686325	23.6348	20.5165585	127.0187835	-94.61649	9.3838615	116.2055825
-31.580362	32.413082	126.116074	-35.236828	15.304298	121.321259	26.578283	-1.486855	122.794846	21.299112	42.833321	132.100739	23.9386975	20.673233	127.4477925	-94.4123535	9.935363	115.1947255
-30.078945	31.364414	125.592361	-34.973389	15.620884	121.121849	26.935265	-1.396896	123.306122	21.602707	43.041599	132.46637	24.268986	20.8223515	127.886246	-94.215764	10.4194165	114.357452
-28.7087	30.131165	125.204018	-34.74332	15.917789	120.977386	27.29755	-1.372151	123.914291	21.896112	43.217735	132.877213	24.596831	20.922792	128.395752	-94.083471	10.912786	113.55902
-27.294928	28.73807	124.863503	-34.490158	16.182823	120.970428	27.684334	-1.328894	124.522797	22.125446	43.417572	133.27916	24.90489	21.044339	128.9009785	-93.885206	11.321307	113.0398775
-26.159882	27.069613	124.721611	-34.266823	16.381411	121.122467	28.097105	-1.269603	125.106522	22.369417	43.648037	133.66008	25.233261	21.189217	129.383301	-93.766907	11.573605	112.861633
-24.537334	24.299013	124.434433	-34.006413	16.685669	121.509346	28.668663	-1.242437	126.071144	22.630875	44.071686	134.05011	25.649769	21.4146245	130.060627	-93.662595	11.9567135	112.958065
-24.426502	22.623259	124.603096	-33.866783	16.906252	121.871033	28.991274	-1.19536	126.747475	22.786148	44.382225	134.146851	25.888711	21.5934325	130.447163	-93.622277	12.2190715	113.294903
-22.806709	20.055603	124.207161	-33.804043	17.203114	122.240135	29.600248	-1.341202	127.371994	22.917826	44.666786	134.099503	26.259037	21.662792	130.7357485	-93.867123	12.743436	113.7445215
-22.099876	17.762943	124.258362	-33.834976	17.566895	122.614967	29.761141	-1.40005	128.278748	23.033182	44.935955	133.888199	26.3971615	21.7679525	131.0834735	-94.0671135	13.3658375	114.1464605
-21.637232	15.36585	124.653259	-33.885708	17.954634	123.112511	29.775942	-1.384529	129.294067	23.185781	45.132042	133.435898	26.4808615	21.8737565	131.3649825	-94.2522775	14.0355115	114.8600395
-21.30249	12.877451	125.440308	-33.954136	18.288538	123.888382	29.728386	-1.213292	130.384918	23.418032	45.289509	132.696304	26.573209	22.0381085	131.540611	-94.481481	14.5389675	116.236153
-21.060865	10.366065	126.73671	-34.024544	18.524349	124.88868	29.613649	-1.046455	131.541367	23.707645	45.296192	131.715729	26.660647	22.1248685	131.628548	-94.709735	14.9238295	118.148812
-21.025473	6.676578	129.359848	-34.140427	18.637356	126.517677	29.414957	-0.96621	133.308334	23.672487	45.038383	130.300446	26.543722	22.0360865	131.80439	-94.824576	15.2386255	121.230964
-21.152496	4.351651	131.37532	-34.241135	18.540632	127.461349	29.257139	-1.067625	134.483597	23.670595	44.594578	129.402451	26.463867	21.7634765	131.943024	-94.946137	15.3177875	122.979674
-21.253569	2.155223	133.190887	-34.351288	18.31572	128.200226	29.062855	-1.098662	135.489548	23.55999	44.098869	128.744614	26.3114225	21.5001035	132.117081	-95.0139985	15.1313365	124.283371
-21.433744	0.096936	134.730774	-34.407707	17.993622	128.702362	28.948561	-1.095461	136.422745	23.424669	43.677204	128.129044	26.186615	21.2908715	132.2758945	-95.002029	14.6963725	125.1288295
-21.553688	-1.83135	135.830353	-34.442772	17.609556	128.932205	28.922827	-1.052427	137.076065	23.327536	43.334724	127.657143	26.1251815	21.1411485	132.366604	-95.0107255	14.0779635	125.497806
-21.739132	-3.611947	136.643906	-34.400261	17.193106	128.996704	28.977013	-1.086174	137.413437	23.228342	43.047653	127.365181	26.1026775	20.9807395	132.389309	-94.9031995	13.4054725	125.604099
-21.932972	-5.241785	137.133682	-34.344501	16.807867	128.948517	29.182339	-1.266975	137.621307	23.1947	42.790493	127.006233	26.1885195	20.761759	132.31377	-94.8775215	12.853975	125.583264
-22.225159	-7.402867	137.219757	-34.125786	16.262228	128.588699	29.455715	-1.417532	137.53804	23.231888	42.552822	126.632782	26.3438015	20.567645	132.085411	-94.5953735	11.956811	125.091987
-22.504395	-8.550665	137.093658	-33.93438	16.02746	128.294952	29.706484	-1.487491	137.344711	23.296148	42.476727	126.423668	26.501316	20.494618	131.8841895	-94.370076	11.560302	124.7057145
-22.807781	-9.533162	136.818649	-33.714287	15.86872	128.011093	29.930866	-1.478358	137.118011	23.43685	42.460423	126.276764	26.683858	20.4910325	131.6973875	-94.112432	11.2464075	124.3247985
-23.197014	-10.267841	136.508759	-33.500526	15.815629	127.823387	30.101109	-1.429989	136.867172	23.630316	42.492325	126.237297	26.8657125	20.531168	131.5522345	-93.8667645	11.10009	124.0945395
-23.626036	-10.779591	136.212387	-33.286636	15.828797	127.805664	30.277401	-1.430277	136.633194	23.851673	42.537209	126.285873	27.064537	20.553466	131.4595335	-93.637809	11.104128	124.1517945
-24.175419	-11.081641	135.858337	-33.088135	15.870974	127.900299	30.410995	-1.454862	136.410217	24.070921	42.606857	126.439308	27.240958	20.5759975	131.4247625	-93.417228	11.1659505	124.3758355
-24.758287	-11.202947	135.450989	-32.920143	15.918059	128.136261	30.516642	-1.454706	136.119003	24.267748	42.685764	126.662788	27.392195	20.615529	131.3908955	-93.232481	11.220589	124.8816265
-25.742111	-11.107172	134.863861	-32.673882	15.930782	128.722794	30.779604	-1.480527	135.628586	24.466211	42.872314	126.987267	27.6229075	20.6958935	131.3079265	-92.9706715	11.1656705	126.1376615
-26.54954	-10.866872	134.50528	-32.518669	15.90998	129.235306	30.94416	-1.473308	135.218994	24.535751	42.985283	127.191139	27.7399555	20.7559875	131.2050665	-92.7772935	11.0639725	127.2655455
-27.389856	-10.462548	134.231262	-32.389935	15.856639	129.771912	31.117517	-1.51887	134.833344	24.602306	43.060066	127.420212	27.8599115	20.770598	131.126778	-92.6397815	10.94268	128.417046
-28.296535	-9.977367	134.12793	-32.243359	15.767238	130.37619	31.235838	-1.572435	134.465775	24.644794	43.060875	127.578476	27.940316	20.74422	131.0221255	-92.427034	10.790256	129.7302545
-29.286095	-9.320979	134.187134	-32.095234	15.648532	131.016449	31.351242	-1.6677	134.106903	24.682869	43.009609	127.695259	28.0170555	20.6709545	130.901081	-92.2075235	10.6261095	131.131817
-30.344633	-8.589257	134.382935	-31.980848	15.50054	131.662018	31.439039	-1.807464	133.824402	24.687452	42.879189	127.76947	28.0632455	20.5358625	130.796936	-92.0249415	10.4652175	132.5271
-31.411469	-7.793286	134.698151	-31.869516	15.318537	132.289276	31.479088	-1.946182	133.563019	24.671156	42.74826	127.754677	28.075122	20.401039	130.658848	-91.814154	10.236035	133.919704
-33.088966	-6.364004	135.326859	-31.677624	15.054978	133.251984	31.563866	-2.177938	133.166016	24.601151	42.526073	127.611069	28.0825085	20.1740675	130.3885425	-91.4377565	9.9358885	136.1154255
-34.165268	-5.34658	135.802597	-31.521782	14.834383	133.8936	31.62553	-2.309698	132.910599	24.52397	42.420345	127.41481	28.07475	20.0553235	130.1627045	-91.118314	9.6134425	137.6244955
-35.278576	-4.211258	136.227005	-31.336693	14.628725	134.442352	31.700754	-2.368647	132.643311	24.433693	42.337875	127.264084	28.0672235	19.984614	129.9536975	-90.7406095	9.272836	138.9310065
-36.314732	-3.033188	136.622543	-31.149805	14.453992	134.942352	31.821087	-2.428936	132.394165	24.343596	42.291718	127.125549	28.0823415	19.931391	129.759857	-90.3819515	8.976593	140.124847
-37.354382	-1.727339	137.072266	-30.906317	14.309135	135.44249	31.960646	-2.435823	132.163315	24.280493	42.294373	126.960876	28.1205695	19.929275	129.5620955	-89.9332035	8.688995	141.3228845
-38.32135	-0.359803	137.493103	-30.642908	14.229824	135.911911	32.143024	-2.39863	131.947571	24.280497	42.315231	126.843155	28.2117605	19.9583005	129.395363	-89.4975765	8.5013475	142.428459
-39.262695	1.116904	137.895935	-30.362507	14.208473	136.314499	32.331554	-2.35842	131.73851	24.355492	42.383163	126.731255	28.343523	20.0123715	129.2348825	-89.068537	8.4045745	143.3941155
-40.547047	3.487083	138.297485	-29.921133	14.297599	136.763397	32.640003	-2.20177	131.430771	24.511194	42.596226	126.526627	28.5755985	20.197228	128.978699	-88.4178645	8.39797	144.548095
-41.361156	5.202743	138.479874	-29.658255	14.409724	136.968018	32.815819	-2.067446	131.214401	24.612741	42.830254	126.402351	28.71428	20.381404	128.808376	-88.03079	8.438044	145.12766
-42.092155	6.949837	138.507156	-29.42429	14.519301	137.108643	32.983173	-1.913298	130.951431	24.724426	43.098843	126.403656	28.8537995	20.5927725	128.6775435	-87.7023795	8.4458295	145.5397425
-42.786552	8.762278	138.521133	-29.176626	14.570996	137.224319	33.113121	-1.792008	130.624802	24.88068	43.374237	126.554451	28.9969005	20.7911145	128.5896265	-87.3501525	8.3508775	145.8590115
-43.409027	10.590583	138.441162	-28.948038	14.557908	137.269913	33.19043	-1.745036	130.199448	25.091986	43.666451	126.860413	29.141208	20.9607075	128.5299305	-87.037284	8.1551085	146.0098955
-44.001591	12.464385	138.290207	-28.814423	14.497903	137.169998	33.182102	-1.721104	129.657394	25.309429	43.89959	127.396431	29.2457655	21.089243	128.5269125	-86.8746115	7.906563	145.8130835
-44.584885	14.316872	138.053619	-28.827248	14.44007	136.958694	33.010372	-1.765739	128.983841	25.523668	44.051788	128.078537	29.26702	21.1430245	128.531189	-86.921516	7.7371155	145.386199
-45.350933	17.146021	138.01413	-29.092682	14.375244	136.617767	32.324348	-1.859123	127.809731	25.683558	44.028248	129.115158	29.003953	21.0845625	128.4624445	-87.189317	7.6659255	144.7730895
-45.754253	18.945158	138.251511	-29.348846	14.381189	136.464569	31.404001	-1.698829	127.197372	25.67111	43.92416	129.639221	28.5375555	21.1126655	128.4182965	-87.2352475	7.6497125	144.5108415
-46.097546	20.684389	138.67955	-29.609304	14.529806	136.482971	30.824121	-1.717016	126.48703	25.605942	43.848263	130.083084	28.2150315	21.0656235	128.285057	-87.4336395	7.9939885	144.680885
-46.316124	22.372417	139.238281	-29.787245	14.809294	136.618332	30.316288	-1.647989	126.030266	25.557127	43.841167	130.314499	27.9367075	21.096589	128.1723825	-87.5111975	8.521999	145.0642815
-46.43132	23.973013	139.775604	-29.919724	15.141789	136.840759	29.9153	-1.520819	125.746986	25.561737	43.90976	130.412003	27.7385185	21.1944705	128.0794945	-87.5779665	9.0891075	145.6020235
-46.413235	25.446712	140.285477	-29.983191	15.487255	137.03743	29.639757	-1.386464	125.47834	25.566322	44.024578	130.540131	27.6030395	21.319057	128.0092355	-87.5694215	9.655453	146.0656245
-46.345798	26.799055	140.703613	-30.01347	15.80617	137.172241	29.46356	-1.222877	125.348816	25.569307	44.157784	130.565735	27.5164335	21.4674535	127.9572755	-87.5433735	10.1448865	146.3872065
-46.024181	28.68363	141.036148	-29.981771	16.257963	137.301025	29.312525	-0.968855	125.1521	25.588957	44.397961	130.455978	27.450741	21.714553	127.804039	-87.414283	10.801373	146.798011
-45.730255	29.767525	141.09552	-29.933441	16.484715	137.231628	29.310822	-0.828621	125.047806	25.5868	44.557201	130.398376	27.448811	21.86429	127.723091	-87.315693	11.10514	146.740165
-45.342426	30.72756	140.994034	-29.878494	16.674828	137.105988	29.350714	-0.74083	124.992981	25.626135	44.686897	130.272812	27.4884245	21.9730335	127.6328965	-87.2454125	11.3766225	146.5790795
-44.869328	31.610748	140.787064	-29.832638	16.832033	136.964401	29.38863	-0.72029	124.952576	25.635994	44.742603	130.026764	27.512312	22.0111565	127.48967	-87.177588	11.6529095	146.439132
-44.310204	32.437771	140.493149	-29.806255	16.940214	136.78363	29.414686	-0.748049	124.962975	25.647617	44.748642	129.705353	27.5311515	22.0002965	127.334164	-87.1436615	11.8801315	146.233096
-43.637184	33.188774	140.080032	-29.779356	17.088711	136.567734	29.455032	-0.808821	124.991104	25.668802	44.728313	129.346161	27.561917	21.959746	127.1686325	-87.120629	12.217676	145.9668355
-42.924351	33.844097	139.577057	-29.762957	17.21534	136.315292	29.493523	-0.893503	125.04641	25.703871	44.688145	128.996414	27.598697	21.897321	127.021412	-87.124611	12.533359	145.609172
-41.692543	34.749283	138.810577	-29.832088	17.283888	135.85936	29.50404	-1.046974	125.037743	25.704113	44.588402	128.534622	27.6040765	21.770714	126.7861825	-87.2682525	12.797062	144.9325375
-40.68288	35.277615	138.346817	-29.89983	17.314329	135.536362	29.432413	-1.129793	124.950119	25.6688	44.498016	128.302841	27.5506065	21.6841115	126.62648	-87.3502665	12.9445465	144.446244
-39.617775	35.747654	137.906021	-30.015957	17.299711	135.210022	29.328781	-1.231434	124.864319	25.636858	44.41748	128.159424	27.4828195	21.593023	126.5118715	-87.5147335	13.006399	143.9081725
-38.531136	36.217197	137.456268	-30.160574	17.290545	134.898132	29.211432	-1.311301	124.821297	25.598309	44.313263	128.166885	27.4048705	21.500981	126.494091	-87.7260185	13.080109	143.302173
-37.3074	36.599445	136.954132	-30.298311	17.284151	134.543503	29.134134	-1.411989	124.861015	25.608072	44.249916	128.308578	27.371103	21.4189635	126.5847965	-87.967725	13.1493385	142.5022095
-35.979092	36.953945	136.3367	-30.466656	17.307533	134.121567	29.094288	-1.50943	124.988556	25.626293	44.209023	128.515106	27.3602905	21.3497965	126.751831	-88.2936025	13.2652695	141.491303
-34.662624	37.314716	135.615952	-30.672226	17.318993	133.511475	29.07679	-1.650753	125.145172	25.641596	44.146259	128.762955	27.359193	21.247753	126.9540635	-88.703645	13.390233	140.0688865
-32.470512	37.716972	134.389145	-30.977583	17.326704	132.406265	29.029331	-1.886718	125.311195	25.668722	44.016026	129.155685	27.3490265	21.064654	127.23344	-89.3041925	13.588754	137.57909
-30.994976	37.941006	133.514374	-31.178612	17.316616	131.531387	29.047949	-2.069627	125.442245	25.705257	43.888092	129.388077	27.376603	20.9092325	127.415161	-89.733827	13.7239995	135.647613
-29.469267	38.086411	132.485367	-31.409222	17.346218	130.538895	29.060066	-2.296435	125.569954	25.739904	43.729195	129.716415	27.399985	20.71638	127.6431845	-90.218429	13.976056	133.4346055
-27.915174	38.167633	131.486053	-31.635021	17.352356	129.449677	29.073891	-2.515744	125.76281	25.741764	43.594326	130.001968	27.4078275	20.539291	127.882389	-90.6778695	14.165421	131.016965
-26.394344	38.176052	130.667587	-31.794876	17.360094	128.381226	29.107628	-2.72906	125.942337	25.825342	43.47728	130.340668	27.466485	20.37411	128.1415025	-91.056237	14.346078	128.6209495
-24.79594	38.07589	129.871292	-31.972206	17.414131	127.260017	29.170313	-3.011544	126.142159	25.929913	43.321251	130.871231	27.550113	20.1548535	128.506695	-91.494525	14.6734085	126.013339
-23.303652	37.874176	129.341629	-32.054417	17.411175	126.259628	29.236027	-3.293015	126.389099	26.284773	43.033932	131.242508	27.7604	19.8704585	128.8158035	-91.869234	14.9518915	123.7034525
-21.159822	37.309753	128.937256	-32.020988	17.389082	124.915398	29.406639	-3.723222	126.63398	26.501244	42.656742	132.289627	27.9539415	19.46676	129.4618035	-91.9959175	15.311404	120.3689925
-19.801975	36.825874	128.819275	-31.935764	17.425064	124.242699	29.573849	-4.043919	126.828194	26.588472	42.347912	133.039932	28.0811605	19.1519965	129.934063	-91.9526885	15.6981315	118.551335
-18.568388	36.18919	128.967606	-31.738785	17.378757	123.819054	29.746958	-4.34455	127.153656	26.782343	42.045895	133.649582	28.2646505	18.8506725	130.401619	-91.7422205	15.9068415	117.236489
-17.466866	35.453629	129.124619	-31.500631	17.403681	123.536972	29.978233	-4.602916	127.453186	27.047104	41.697453	134.419693	28.5126685	18.5472685	130.9364395	-91.5139305	16.2600935	116.1375045
-16.433681	34.639091	129.326584	-31.239292	17.46047	123.425827	30.598042	-5.032588	127.707848	27.261375	41.379845	135.083099	28.9297085	18.1736285	131.3954735	-91.4082925	16.7473115	115.4561805
-15.526281	33.716496	129.499817	-30.916348	17.474136	123.406776	30.927292	-5.235462	128.186356	27.553677	41.117744	135.699387	29.2404845	17.941141	131.9428715	-91.0731805	17.007131	114.8706805
-14.732321	32.72176	129.632324	-30.612772	17.550295	123.459969	31.237083	-5.42272	128.647629	27.877989	40.921707	136.240677	29.557536	17.7494935	132.444153	-90.78308	17.3510965	114.475785
-13.838689	31.023243	129.709396	-30.130205	17.717838	123.613274	31.639524	-5.562146	129.403229	28.344927	40.758915	136.951904	29.9922255	17.5983845	133.1775665	-90.2526355	17.8372915	114.0489815
-13.406603	29.754776	129.680649	-29.799484	17.828232	123.755882	31.87508	-5.564174	129.912125	28.695723	40.720646	137.287064	30.2854015	17.578236	133.5995945	-89.8843695	18.078228	113.9121695
-13.054196	28.395864	129.515167	-29.507622	17.965004	123.887825	32.100636	-5.576485	130.388123	29.031118	40.688812	137.485733	30.565877	17.5561635	133.936928	-89.581121	18.3738445	113.838722
-12.924102	26.925961	129.31395	-29.272137	18.079983	124.006485	32.284225	-5.613267	130.853973	29.355478	40.658398	137.578476	30.8198515	17.5225655	134.2162245	-89.3641255	18.6374005	113.7967455
-12.907388	25.338751	129.031128	-29.092239	18.179279	124.118546	32.435371	-5.655757	131.271942	29.643227	40.626884	137.609482	31.039299	17.4855635	134.440712	-89.223777	18.8729945	113.79638
-13.043611	23.658176	128.673706	-28.953854	18.236641	124.206329	32.584827	-5.738741	131.717178	29.88607	40.55547	137.571823	31.2354485	17.4083645	134.6445005	-89.1431565	19.0649175	113.7681575
-13.379145	21.84243	128.345795	-28.822411	18.249767	124.313416	32.723541	-5.834918	132.131332	30.082039	40.513741	137.355331	31.40279	17.3394115	134.7433315	-89.047612	19.1601225	113.8835005
-14.100984	18.954586	127.881332	-28.706242	18.274235	124.577713	32.89978	-5.964648	132.605927	30.346399	40.463436	136.881424	31.6230895	17.249394	134.7436755	-89.0355735	19.299076	114.4117505
-14.794549	16.921801	127.651489	-28.595549	18.226763	124.83622	33.040695	-5.948199	132.906204	30.531609	40.447365	136.440781	31.786152	17.249583	134.6734925	-88.97725	19.203943	114.9989475
-15.6493	14.825876	127.612534	-28.498501	18.153389	125.219955	33.170322	-5.880926	133.136139	30.703238	40.477028	135.908569	31.93678	17.298051	134.522354	-88.933782	19.008727	115.917556
-16.651951	12.677603	127.764442	-28.409052	18.057152	125.762306	33.388489	-5.829671	133.319397	30.83165	40.525181	135.214844	32.1100695	17.347755	134.2671205	-88.9281735	18.766549	117.2574915
-17.851723	10.51081	128.295349	-28.383266	17.972296	126.455269	33.699093	-5.754023	133.505341	30.914572	40.600895	134.360626	32.3068325	17.423436	133.9329835	-89.0733645	18.521156	118.9775545
-19.202232	8.395498	129.13681	-28.401852	17.873606	127.239166	33.897499	-5.616087	133.798904	30.894371	40.663322	133.313248	32.395935	17.5236175	133.556076	-89.199639	18.2235945	120.922256
-20.718393	6.333409	130.437592	-28.447693	17.747057	128.171432	34.003685	-5.407274	134.188919	30.788254	40.645847	132.067657	32.3959695	17.6192865	133.128288	-89.2913555	17.8748275	123.214576
-23.122253	3.510119	133.115173	-28.547916	17.456278	129.902832	34.030933	-4.977441	134.870117	30.125257	40.515213	129.993622	32.078095	17.768886	132.4318695	-89.173927	17.14367	127.3737945
-24.777716	1.83777	135.13559	-28.634647	17.158136	131.191666	34.023815	-4.775539	135.318069	29.745564	40.176147	128.779846	31.8846895	17.700304	132.0489575	-89.1539835	16.615968	130.3343745
-26.474506	0.26989	137.106232	-28.759951	16.779675	132.497955	33.994343	-4.746622	135.699814	29.28195	39.783131	127.88308	31.6381465	17.5182545	131.791447	-89.1580485	16.0410955	133.204463
-28.128613	-1.106779	138.807266	-28.880215	16.35391	133.768158	34.001686	-4.843509	136.034164	28.819153	39.425495	127.287117	31.4104195	17.290993	131.6606405	-89.1708495	15.416827	135.8756755
-29.783922	-2.384016	140.235321	-28.94994	15.892851	134.949554	34.023773	-4.969957	136.151398	28.419706	39.18433	126.968063	31.2217395	17.1071865	131.5597305	-89.1216195	14.6785155	138.3393775
-31.389866	-3.519794	141.278168	-28.991041	15.474608	136.01001	34.013519	-5.163921	136.001328	28.052887	39.080128	126.880356	31.033203	16.9581035	131.440842	-89.015285	13.9911125	140.579178
-32.943134	-4.495826	141.994507	-28.987658	15.138733	136.805161	33.98933	-5.377873	135.687668	27.721384	39.093132	126.886055	30.855357	16.8576295	131.2868615	-88.830673	13.4198365	142.3234605
-35.214745	-5.733184	142.265518	-28.912704	14.731733	137.365417	33.851673	-5.626121	134.987106	27.404198	39.213345	126.93541	30.6279355	16.793612	130.961258	-88.4533435	12.669854	143.769576
-36.671677	-6.338264	142.113251	-28.871096	14.55144	137.373871	33.733776	-5.680843	134.441528	27.296099	39.300289	126.851013	30.5149375	16.809723	130.6462705	-88.2571295	12.293157	144.1014715
-38.09594	-6.828035	141.839722	-28.854794	14.435021	137.14946	33.589996	-5.66249	133.865997	27.197515	39.341072	126.636597	30.3937555	16.839291	130.251297	-88.1033435	12.030751	144.047623
-39.45517	-7.126641	141.475098	-28.896734	14.364316	136.788055	33.407825	-5.723008	133.267899	27.110973	39.361855	126.312759	30.259399	16.8194235	129.790329	-88.052867	11.9092085	143.785781
-40.757984	-7.258753	141.159134	-28.945091	14.311695	136.401413	33.194187	-5.758551	132.77565	27.012169	39.300816	125.82077	30.103178	16.7711325	129.29821	-87.99336	11.8522575	143.504616
-41.957943	-7.235596	140.989716	-28.984594	14.262782	136.096329	32.937607	-5.829623	132.288574	26.89904	39.195385	125.277733	29.9183235	16.682881	128.7831535	-87.8875115	11.842683	143.4095045
-43.103027	-7.070503	140.933197	-29.01284	14.137329	135.910248	32.697124	-5.972883	131.861679	26.791218	39.003036	124.775566	29.744171	16.5150765	128.3186225	-87.769851	11.7595815	143.5018735
-44.598682	-6.646998	141.08609	-29.008505	13.825214	135.920578	32.409904	-6.247766	131.372284	26.597162	38.582561	124.150398	29.503533	16.1673975	127.761341	-87.520543	11.4830305	144.079815
-45.483402	-6.211843	141.335419	-29.018026	13.516018	136.059387	32.201569	-6.53607	131.066925	26.468119	38.262627	123.899551	29.334844	15.8632785	127.483238	-87.370896	11.1687575	144.635536
-46.315392	-5.645991	141.541275	-29.045725	13.167283	136.233444	32.022388	-6.837372	130.839798	26.355251	37.970699	123.759911	29.1888195	15.5666635	127.2998545	-87.2802695	10.7679025	145.1670335
-47.087399	-4.983703	141.668121	-29.098431	12.806329	136.402344	31.832016	-7.100633	130.631851	26.24888	37.767036	123.670998	29.040448	15.3332015	127.1514245	-87.23731	10.2794565	145.6532635
-47.728111	-4.176745	141.75885	-29.178221	12.472728	136.556915	31.65695	-7.353874	130.3909	26.1348	37.652161	123.656937	28.895875	15.1491435	127.0239185	-87.252317	9.7963125	146.0899115
-48.31979	-3.235748	141.760742	-29.262117	12.185487	136.655563	31.490517	-7.523122	130.216904	26.021704	37.616661	123.654449	28.7561105	15.0467695	126.9356765	-87.2803445	9.3242045	146.3754495
-48.823471	-2.143722	141.588165	-29.372156	11.938808	136.691208	31.337591	-7.614537	130.059357	25.942608	37.622723	123.66935	28.6400995	15.004093	126.8643535	-87.3844115	8.873523	146.5180625
-49.390076	-0.27227	141.163666	-29.460785	11.69949	136.643661	31.176796	-7.666314	129.843948	25.833282	37.705482	123.740128	28.505039	15.019584	126.792038	-87.426609	8.379396	146.495284
-49.681618	1.202788	140.769821	-29.530149	11.619479	136.557236	31.102545	-7.649162	129.678482	25.782907	37.823051	123.763725	28.442726	15.0869445	126.7211035	-87.503024	8.1520135	146.3933685
-49.875683	2.788101	140.204788	-29.604828	11.619398	136.409622	30.979712	-7.570769	129.446915	25.733524	37.982063	123.855484	28.356618	15.205647	126.6511995	-87.566274	8.033149	146.1680445
-50.002796	4.509172	139.613632	-29.71006	11.683798	136.23494	30.816837	-7.436295	129.079651	25.692522	38.267597	124.054573	28.2546795	15.415651	126.567112	-87.6747995	7.951945	145.902768
-50.028221	6.379936	139.010803	-29.862309	11.76711	136.105865	30.546051	-7.239453	128.536301	25.638926	38.656563	124.434319	28.0924885	15.708555	126.48531	-87.8171065	7.825665	145.72642
-49.967731	8.30719	138.447952	-30.028767	11.82479	135.992004	29.89957	-6.729571	127.986732	25.603823	39.170723	125.114716	27.7516965	16.220576	126.550724	-87.8092305	7.429004	145.433284
-49.7981	10.33501	138.02092	-30.218147	11.888828	135.886887	29.58437	-6.306974	127.209618	25.832787	39.563213	125.951302	27.7085785	16.6281195	126.58046	-88.1448725	7.1495365	145.193314
-49.399994	13.358651	137.814514	-30.58415	12.064152	135.756653	29.102322	-5.520566	126.152229	25.21693	40.190155	127.889977	27.159626	17.3347945	127.021103	-88.327926	6.7935095	144.492203
-48.992092	15.406017	137.883911	-30.827803	12.354761	135.748535	28.808807	-4.943336	125.609329	24.983892	40.574379	129.085388	26.8963495	17.8155215	127.3473585	-88.5519555	6.8940005	144.1497115
-48.525406	17.381092	138.040512	-31.064552	12.75115	135.771637	28.53772	-4.378026	125.333344	24.90873	41.042416	130.001022	26.723225	18.332195	127.667183	-88.852329	7.170105	143.876091
-47.952606	19.359381	138.200012	-31.286694	13.19591	135.788681	28.324703	-3.854961	125.209137	24.976318	41.546055	130.710297	26.6505105	18.845547	127.959717	-89.2238985	7.546273	143.617645
-47.360512	21.129477	138.310852	-31.466366	13.629616	135.753403	28.210411	-3.383297	125.168213	25.003349	42.047085	131.377838	26.60688	19.331894	128.2730255	-89.539612	7.927338	143.2337805
-46.509075	23.020683	138.375229	-31.620237	14.034136	135.714767	28.185717	-2.937927	125.217422	25.302383	42.393482	131.795029	26.74405	19.7277775	128.5062255	-89.984524	8.3404945	142.9233085
-45.875362	24.424053	138.568848	-31.735537	14.383107	135.68042	28.186172	-2.503507	125.260864	25.250328	42.85622	132.263611	26.71825	20.1763565	128.7622375	-90.189324	8.5898575	142.5986025
-44.585152	26.487755	138.780838	-31.737637	14.908192	135.661621	28.226036	-1.834681	125.270554	25.120226	43.438957	132.82283	26.673131	20.802138	129.046692	-90.148405	9.014246	142.27655
-43.65427	27.716101	138.857101	-31.842609	15.147281	135.508713	28.300392	-1.438347	125.284683	25.054234	43.785496	133.091537	26.677313	21.1735745	129.18811	-90.362531	9.1209875	141.829316
-42.659328	28.851206	138.729034	-31.813097	15.402675	135.309998	28.390736	-1.11155	125.269791	24.99399	44.072762	133.311935	26.692363	21.480606	129.290863	-90.318557	9.324744	141.329133
-41.61657	29.832867	138.370865	-31.880289	15.640238	134.945206	28.496658	-0.837768	125.313881	24.968723	44.353226	133.384506	26.7326905	21.757729	129.3491935	-90.4932685	9.522747	140.5412185
-40.531769	30.733421	137.825912	-31.934992	15.926064	134.45668	28.6199	-0.640045	125.397362	24.988123	44.624271	133.332413	26.8040115	21.992113	129.3648875	-90.6739955	9.860015	139.5484725
-39.418854	31.567595	137.091965	-31.940964	16.283958	133.930084	28.753748	-0.451815	125.509117	25.047768	44.91304	133.18248	26.900758	22.2306125	129.3457985	-90.782686	10.3373035	138.5143695
-38.251869	32.300259	136.27417	-31.93936	16.662823	133.365768	28.933249	-0.261679	125.703346	25.127714	45.246754	132.958435	27.0304815	22.4925375	129.3308905	-90.9092015	10.8331085	137.4006455
-36.368156	33.082142	135.236099	-31.907324	17.204401	132.662216	29.265842	0.004741	125.964714	25.364641	45.725014	132.845169	27.3152415	22.8648775	129.4049415	-91.1298895	11.5439245	135.9194905
-35.1017	33.456821	134.769135	-31.843546	17.505278	132.324295	29.502604	0.129255	126.194092	25.500996	45.995602	132.937027	27.5018	23.0624285	129.5655595	-91.188892	11.9481275	135.0830305
-33.75499	33.692268	134.495132	-31.757874	17.775177	132.110794	29.737574	0.271441	126.406136	25.623903	46.259697	133.133804	27.6807385	23.265569	129.76997	-91.1964865	12.284785	134.451618
-32.389725	33.747478	134.413116	-31.654696	18.000801	131.987183	29.939562	0.433922	126.560188	25.7272	46.476639	133.457672	27.833381	23.4552805	130.00893	-91.142773	12.5463215	133.965436
-30.994377	33.762024	134.341217	-31.541821	18.245077	131.89238	30.128473	0.610787	126.708565	25.835308	46.689762	133.81427	27.9818905	23.6502745	130.2614175	-91.0655325	12.8398795	133.5233425
-29.585535	33.670845	134.213196	-31.454039	18.564796	131.803757	30.614578	0.633384	126.720406	25.925169	46.962883	134.072403	28.2698735	23.7981335	130.3964045	-91.1779515	13.3314585	133.2111095
-28.194746	33.503613	133.911011	-31.389702	19.018442	131.736038	30.725674	0.849695	126.918564	26.001698	47.253815	134.168549	28.363686	24.051755	130.5435565	-91.14309	13.985129	132.9285195
-26.065027	33.232525	133.087463	-31.459219	19.880447	131.514587	30.849016	1.121287	127.565727	26.094719	47.824356	133.808029	28.4718675	24.4728215	130.686878	-91.3903055	15.2880725	132.342296
-24.677732	32.990208	132.375153	-31.532419	20.522057	131.238708	30.856752	1.30756	128.154831	26.198641	48.206112	133.373734	28.5276965	24.756836	130.7642825	-91.5925345	16.287278	131.7131335
-23.250202	32.678406	131.689163	-31.650826	21.144526	130.877731	30.840549	1.478511	128.780167	26.344198	48.507244	132.971008	28.5923735	24.9928775	130.8755875	-91.8940255	17.2961745	130.8798745
-21.876774	32.30558	131.169266	-31.735989	21.643854	130.516785	30.786961	1.658678	129.388565	26.455788	48.751083	132.632446	28.6213745	25.2048805	131.0105055	-92.0933525	18.0828275	130.0230645
-20.540068	31.842848	130.897079	-31.767326	21.974409	130.226501	30.80051	1.799807	129.864792	26.560953	48.914127	132.450409	28.6807315	25.356967	131.1576005	-92.2153835	18.591851	129.2954015
-19.228512	31.371075	130.881866	-31.780613	22.161232	130.090271	30.911232	1.859308	130.199509	26.630493	49.064922	132.495773	28.7708625	25.462115	131.347641	-92.3320885	18.860349	128.832901
-17.964561	30.842649	131.1194	-31.737215	22.166605	130.094177	31.084755	1.904974	130.457703	26.693207	49.185619	132.817963	28.888981	25.5452965	131.637833	-92.363411	18.7879135	128.550521
-16.177999	29.925287	131.733078	-31.576591	21.914921	130.276413	31.350344	2.009705	130.73822	26.76063	49.266342	133.706375	29.055487	25.6380235	132.2222975	-92.208669	18.1918185	128.3305285
-15.022534	29.285919	132.166229	-31.454542	21.642593	130.406982	31.424835	2.09138	130.866348	26.808352	49.187	134.507126	29.1165935	25.63919	132.686737	-92.0256775	17.645996	128.127227
-13.915102	28.549179	132.597046	-31.315079	21.346601	130.570602	31.425848	2.116679	130.849808	26.892931	48.994102	135.411758	29.1593895	25.5553905	133.130783	-91.7895475	17.1378115	128.010421
-12.85385	27.729597	132.998077	-31.224298	21.102236	130.798019	31.442335	2.013568	130.868439	27.049532	48.763386	136.18869	29.2459335	25.388477	133.5285645	-91.6945295	16.815995	128.0674735
-11.827309	26.814466	133.371964	-31.159481	20.927397	131.070786	31.530262	1.788328	131.044907	27.225393	48.465275	136.926376	29.3778275	25.1268015	133.9856415	-91.6967895	16.7279925	128.1559305
-10.869753	25.829157	133.729538	-31.139025	20.83115	131.360718	31.619286	1.489624	131.360977	27.405401	48.14534	137.526459	29.5123435	24.817482	134.443718	-91.7903935	16.844818	128.277718
-9.958413	24.755707	133.996735	-31.140181	20.795357	131.579361	31.716776	1.160776	131.88855	27.572744	47.869118	137.943329	29.64476	24.514947	134.9159395	-91.925122	17.075767	128.2427825
-8.674551	22.972097	134.249634	-31.168674	20.756964	131.710129	31.83246	0.782727	132.795532	27.754419	47.520412	138.398041	29.7934395	24.1515695	135.5967865	-92.1307875	17.3623585	127.8234715
-7.93625	21.674707	134.354584	-31.158203	20.687031	131.71936	31.946218	0.618968	133.340485	27.79744	47.375774	138.597412	29.871829	23.997371	135.9689485	-92.188235	17.376691	127.4697715
-7.184507	20.30781	134.391815	-31.121552	20.560898	131.755463	32.085781	0.515281	133.782349	27.792526	47.273327	138.710541	29.9391535	23.894304	136.246445	-92.1822575	17.227492	127.264481
-6.504346	18.849661	134.429001	-31.055027	20.413757	131.803192	32.256676	0.413399	134.138031	27.788956	47.193409	138.788971	30.022816	23.803404	136.463501	-92.13287	17.02411	127.142883
-5.955903	17.282564	134.516464	-30.976021	20.256271	131.85498	32.440758	0.283645	134.439011	27.78616	47.121704	138.830536	30.113459	23.7026745	136.6347735	-92.065501	16.8098675	127.0751865
-5.435423	15.683649	134.552155	-30.900352	20.146828	131.876373	32.619259	0.178549	134.740387	27.780098	47.049038	138.848846	30.1996785	23.6137935	136.7946165	-92.0003825	16.6798625	126.9581295
-4.980149	13.986821	134.607849	-30.829424	20.084425	131.85733	32.800217	0.121907	135.046341	27.78758	47.015862	138.797531	30.2938985	23.5688845	136.921936	-91.9527465	16.5999655	126.792724
-4.580993	11.391427	134.866409	-30.723551	20.100248	131.730118	33.043591	0.138622	135.593552	27.853615	47.075905	138.538788	30.448603	23.6072635	137.06617	-91.895705	16.5932325	126.394066
-4.381397	9.594054	135.165009	-30.651581	20.19706	131.59314	33.198715	0.222043	136.025055	27.935663	47.16386	138.170395	30.567189	23.6929515	137.097725	-91.870351	16.7011685	126.088555
-4.37803	7.82613	135.640854	-30.554798	20.313667	131.395844	33.307426	0.371483	136.500198	28.05908	47.306797	137.524734	30.683253	23.83914	137.012466	-91.792849	16.788194	125.779222
-4.397045	6.080102	136.206055	-30.415359	20.457705	131.118378	33.389561	0.565585	137.003708	28.235794	47.420609	136.709793	30.8126775	23.993097	136.8567505	-91.6433955	16.922313	125.3800055
-4.622607	4.403426	136.898499	-30.290916	20.616602	130.771515	33.478294	0.711314	137.569519	28.432476	47.485752	135.720886	30.955385	24.098533	136.6452025	-91.537217	17.134671	124.8978275
-4.885997	2.841338	137.572937	-30.110905	20.720966	130.382614	33.608665	0.862628	138.184509	28.639439	47.526184	134.683411	31.124052	24.194406	136.43396	-91.345862	17.247526	124.331268
-5.273573	1.385709	138.193008	-29.874273	20.756252	130.010651	33.778408	1.051792	138.703018	28.857813	47.516693	133.727386	31.3181105	24.2842425	136.215202	-91.0666565	17.2282615	123.8061
-6.002372	-0.580658	138.961823	-29.488581	20.74165	129.609299	34.117924	1.347817	139.292847	29.201874	47.492832	132.53717	31.659899	24.4203245	135.9150085	-90.637061	17.0629755	123.3035895
-6.585071	-1.720371	139.319427	-29.199224	20.689552	129.445526	34.385548	1.577888	139.608597	29.454929	47.515934	131.909378	31.9202385	24.546911	135.7589875	-90.3186865	16.832193	123.1320645
-7.272583	-2.752398	139.489059	-28.917841	20.651949	129.34494	34.650112	1.821133	139.842209	29.401735	47.674812	131.520981	32.0259235	24.7479725	135.681595	-89.8616055	16.5559255	123.008285
-8.017598	-3.634096	139.493179	-28.669146	20.652227	129.277649	34.925129	2.059013	139.941864	29.602077	47.79184	131.15509	32.263603	24.9254265	135.548477	-89.601895	16.3790275	123.006821
-8.912055	-4.336792	139.34285	-28.454103	20.691872	129.215408	35.186592	2.283176	139.937073	29.760265	47.961189	130.875015	32.4734285	25.1221825	135.406044	-89.3816345	16.2615615	123.024772
-9.886574	-4.914694	138.961014	-28.26823	20.739218	129.150146	35.433994	2.488661	139.816071	29.872557	48.13665	130.630707	32.6532755	25.3126555	135.223389	-89.1897355	16.1657805	123.076903
-10.976868	-5.364479	138.521698	-28.078396	20.771629	129.103683	35.66436	2.665178	139.595398	29.97098	48.261974	130.386581	32.81767	25.463576	134.9909895	-88.974462	16.079682	123.2163765
-12.856264	-5.735966	137.775742	-27.824533	20.755157	129.173737	35.946026	2.808675	139.236755	30.179613	48.298725	130.026077	33.0628195	25.5537	134.631416	-88.7118855	15.956614	123.716058
-14.277132	-5.850239	137.355179	-27.635786	20.685553	129.322693	36.136909	2.79933	138.989441	30.3694	48.258766	129.831863	33.2531545	25.529048	134.410652	-88.5247265	15.842058	124.234734
-15.815039	-5.776379	136.947815	-27.418322	20.56518	129.574936	36.371216	2.757806	138.754318	30.535656	48.174717	129.624542	33.453436	25.4662615	134.18943	-88.29008	15.6640985	124.960442
-17.453266	-5.581326	136.641464	-27.164537	20.401117	130.002518	36.664001	2.716067	138.452255	30.665243	48.090466	129.393723	33.664622	25.4032665	133.922989	-87.993696	15.3989675	126.082047
-19.191513	-5.224477	136.465591	-26.906092	20.199011	130.522125	37.00576	2.690294	138.129623	30.76565	48.056469	129.214249	33.885705	25.3733815	133.671936	-87.697889	15.0246405	127.372314
-21.017326	-4.778751	136.291809	-26.653654	19.972975	131.171341	37.370537	2.744887	137.793274	30.786858	48.065453	129.034836	34.0786975	25.40517	133.414055	-87.3860055	14.54078	128.928627
-22.927479	-4.180213	136.217911	-26.369867	19.718889	131.903336	37.714275	2.823254	137.382324	30.758862	48.083698	128.902786	34.2365685	25.453476	133.142555	-86.9763025	13.984302	130.664117
-25.91202	-3.082649	136.327866	-25.957972	19.286745	133.131241	38.22168	2.889563	136.770065	30.698078	48.121635	128.847504	34.459879	25.505599	132.8087845	-86.375823	13.067891	133.4536975
-27.995831	-2.257188	136.520172	-25.696415	18.926783	133.970032	38.494762	2.837233	136.355515	30.639767	48.105827	128.852859	34.5672645	25.47153	132.604187	-85.9600945	12.382036	135.335877
-30.134455	-1.327987	136.823013	-25.46632	18.526884	134.811768	38.661488	2.666453	135.833969	30.550274	48.02541	128.905533	34.605881	25.3459315	132.369751	-85.538521	11.7078365	137.253785
-32.32164	-0.300797	137.314026	-25.263041	18.134016	135.622559	38.784744	2.41185	135.284637	30.417398	47.898758	128.928101	34.601071	25.155304	132.106369	-85.127153	11.112728	139.138749
-34.526833	0.746396	137.93277	-25.075886	17.751699	136.402313	38.801968	2.142873	134.751587	30.25091	47.654579	128.877655	34.526439	24.898726	131.814621	-84.678211	10.604672	140.990005
-36.738411	1.886576	138.735794	-24.909067	17.332697	137.16507	38.694344	1.856541	134.155243	30.090031	47.306328	128.756729	34.3921875	24.5814345	131.455986	-84.2103215	10.0839595	142.874154
-38.919289	3.09047	139.688705	-24.745462	16.892523	137.894913	38.538479	1.456831	133.617172	29.895746	46.848492	128.553009	34.2171125	24.1526615	131.0850905	-83.7080365	9.6323845	144.7047355
-42.075558	4.929585	141.229462	-24.537872	16.161419	138.874893	38.210236	0.802976	132.736557	29.554991	46.020996	128.119583	33.8826135	23.411986	130.42807	-82.9583575	8.910852	147.321716
-44.107727	6.188877	142.164551	-24.442549	15.634301	139.382904	37.95784	0.329264	132.208801	29.255564	45.455162	127.713501	33.606702	22.892213	129.961151	-82.4918	8.376389	148.804657
-46.097858	7.498868	143.065979	-24.415169	15.1052	139.798416	37.616791	-0.105702	131.651962	28.892597	44.923363	127.298561	33.254694	22.4088305	129.4752615	-82.085032	7.8015695	150.1215705
-47.980591	8.859099	143.906204	-24.462418	14.585331	140.107147	37.259098	-0.481957	131.115631	28.469198	44.414391	126.875412	32.864148	21.966217	128.9955215	-81.788984	7.204445	151.2187725
-49.783409	10.287771	144.539825	-24.525072	14.126923	140.308502	36.905014	-0.81074	130.626862	28.013342	44.000221	126.429047	32.459178	21.5947405	128.5279545	-81.509322	6.6591055	152.0890495
-51.483257	11.731293	145.102844	-24.611422	13.744469	140.423996	36.542854	-1.054069	130.047913	27.60309	43.705433	126.073364	32.072972	21.325682	128.0606385	-81.295816	6.163256	152.7873535
-53.044487	13.289128	145.525085	-24.696192	13.42707	140.453598	36.198315	-1.262989	129.453232	27.263788	43.463612	125.688263	31.7310515	21.1003115	127.5707475	-81.1234355	5.7538285	153.3364485
-55.151863	15.823388	145.991653	-24.832153	13.074012	140.321228	35.671707	-1.474229	128.457962	26.793163	43.223988	125.048531	31.232435	20.8748795	126.7532465	-80.896741	5.2731445	153.8892095
-56.316841	17.550606	146.125946	-24.957293	12.882784	140.086563	35.27351	-1.576895	127.709579	26.49897	43.148167	124.665977	30.88624	20.785636	126.187778	-80.800826	4.979932	153.985348
NaN	NaN	NaN	-25.12516	12.734919	139.801483	34.518406	-1.452716	127.117203	26.171038	43.119946	124.291969	30.344722	20.833615	125.704586	-80.595042	4.636223	153.89838
-58.281868	21.219393	146.171936	-25.301044	12.604949	139.419006	34.066784	-1.465584	126.270164	25.834894	43.126751	124.024513	29.950839	20.8305835	125.1473385	-80.552927	4.3793145	153.6906735
NaN	NaN	NaN	-25.508503	12.479185	138.953751	33.563457	-1.484922	125.378204	25.546101	43.098484	123.862732	29.554779	20.806781	124.620468	-80.571785	4.151589	153.287034
NaN	NaN	NaN	-25.642252	12.350814	138.502975	33.081661	-1.549738	124.53997	25.3452	43.082291	123.763481	29.2134305	20.7662765	124.1517255	-80.4979345	3.9353515	152.8542245
NaN	NaN	NaN	-25.848051	12.242103	138.015991	32.652874	-1.613778	123.723312	25.268656	43.068573	123.78701	28.960765	20.7273975	123.755161	-80.656867	3.7568085	152.276821
NaN	NaN	NaN	-26.020315	12.174373	137.271622	32.117706	-1.70227	122.58844	25.315926	43.084175	123.912682	28.716816	20.6909525	123.250561	-80.757446	3.6577935	151.292683
NaN	NaN	NaN	-26.126528	12.197319	136.764389	31.822235	-1.74554	121.921944	25.403824	43.091259	124.021278	28.6130295	20.6728595	122.971611	-80.8660855	3.7217785	150.557167
NaN	NaN	NaN	-26.224783	12.273849	136.28508	31.559572	-1.764412	121.357536	25.533035	43.088413	124.123894	28.5463035	20.6620005	122.740715	-80.9958695	3.8856975	149.829445
-54.685188	32.576057	144.193024	-26.310539	12.366826	135.839325	31.362793	-1.768797	120.913361	25.682169	43.110489	124.226799	28.522481	20.670846	122.57008	-81.143559	4.062806	149.10857
-53.09478	33.823124	143.37558	-26.385134	12.491667	135.371231	31.253159	-1.780906	120.568375	25.859598	43.100883	124.372391	28.5563785	20.6599885	122.470383	-81.3266465	4.3233455	148.272079
-51.39637	35.077919	142.466049	-26.476086	12.626062	134.877197	31.16935	-1.822429	120.363113	26.085203	43.089218	124.556938	28.6272765	20.6333945	122.4600255	-81.5794485	4.6187295	147.2943685
-49.491329	36.225502	141.286957	-26.595255	12.778521	134.263428	31.153791	-1.881023	120.270012	26.369778	43.069038	124.774315	28.7617845	20.5940075	122.5221635	-81.9522945	4.9630345	146.0046925
-46.485275	37.945213	139.028137	-26.877335	13.046859	132.96637	31.279772	-2.046113	120.245995	26.787991	42.985603	125.054779	29.0338815	20.469745	122.650387	-82.7885515	5.623973	143.282353
-44.316738	39.040684	137.321091	-27.158339	13.271596	131.833298	31.314451	-2.153551	120.25769	27.075851	42.898727	125.265633	29.195151	20.372588	122.7616615	-83.511829	6.170604	140.9049345
-42.035236	40.074196	135.515991	-27.465528	13.477874	130.692093	31.290297	-2.289801	120.279434	27.346424	42.777546	125.491867	29.3183605	20.2438725	122.8856505	-84.2494165	6.7118755	138.4985355
-39.667099	41.033222	133.902771	-27.771461	13.769312	129.306137	31.269672	-2.410408	120.274162	27.616331	42.657467	125.795532	29.4430015	20.1235295	123.034847	-84.9859235	7.4150945	135.577427
-37.126434	41.852413	132.243668	-28.05999	14.09946	127.929558	31.317896	-2.502305	120.406517	27.929167	42.555489	126.325012	29.6235315	20.026592	123.3657645	-85.7435115	8.172328	132.4933515
-34.577473	42.612064	130.954483	-28.308332	14.423299	126.635803	31.400187	-2.5408	120.693291	28.21488	42.581558	126.914886	29.8075335	20.020379	123.8040885	-86.4241975	8.826219	129.4675175
-31.954983	43.173485	129.92453	-28.789038	14.957926	125.476418	31.573772	-2.595619	121.166679	28.460333	42.619236	127.853485	30.0170525	20.0118085	124.510082	-87.5951285	9.9040435	126.442754
-27.993069	43.710873	129.19696	-28.61013	15.259809	123.690437	31.952873	-2.580456	122.111496	28.810389	42.767353	129.521973	30.381631	20.0934485	125.8167345	-87.601891	10.4261695	121.5641395
-25.396288	43.779545	129.290802	-28.46838	15.594284	122.917282	32.29353	-2.484913	122.946404	29.138517	42.976379	130.818024	30.7160235	20.245733	126.882214	-87.6527835	10.942835	118.95235
-22.853598	43.71669	129.570984	-28.193151	15.997446	122.425377	32.802639	-2.349858	123.919144	29.705599	43.046616	132.157822	31.254119	20.348379	128.038483	-87.640421	11.646513	116.812271
-20.36257	43.438538	130.050385	-27.854797	16.38965	122.246994	33.406803	-2.255416	125.139954	29.995588	43.315731	133.481949	31.7011955	20.5301575	129.3109515	-87.4107895	12.2491425	115.1830365
-17.999315	42.99548	130.70755	-27.405151	16.79011	122.244011	34.008892	-2.031325	126.417145	30.338139	43.587982	134.752594	32.1735155	20.7783285	130.5848695	-86.9838175	12.8018915	113.9031525
-15.729141	42.407589	131.241913	-26.956522	17.249329	122.321342	34.975079	-1.996329	127.565704	30.703321	43.858719	135.990738	32.8392	20.931195	131.778221	-86.752244	13.567463	112.864463
-13.579847	41.665173	131.737808	-26.506176	17.637045	122.372116	35.537235	-1.842599	128.853363	31.05476	44.117241	137.10791	33.2959975	21.137321	132.9806365	-86.3083495	14.136769	111.7635955
-10.584745	40.229843	132.253479	-25.812548	18.21023	122.417107	36.288834	-1.654091	130.498352	31.566727	44.390434	138.467346	33.9277805	21.3681715	134.482849	-85.5528765	15.0522885	110.351365
-8.835056	39.074493	132.461533	-25.388342	18.532955	122.454323	36.736088	-1.633276	131.42482	31.88876	44.567772	139.049286	34.312424	21.467248	135.237053	-85.089108	15.598662	109.671593
-7.226521	37.731354	132.565811	-24.989723	18.793436	122.517624	37.158562	-1.623019	132.1194	32.225853	44.63443	139.461792	34.6922075	21.5057055	135.790596	-84.6716535	16.0811665	109.244652
-5.781307	36.219593	132.570297	-24.654985	18.97648	122.62188	37.494492	-1.662329	132.689667	32.542324	44.653824	139.639832	35.018408	21.4957475	136.1647495	-84.328378	16.4572125	109.0790105
-4.564152	34.553101	132.461594	-24.424011	19.069609	122.822937	37.760609	-1.736588	133.136017	32.865181	44.635586	139.618225	35.312895	21.449499	136.377121	-84.160917	16.689719	109.268753
-3.506799	32.691948	132.282532	-24.271616	19.067108	123.03611	37.949238	-1.851058	133.519318	33.17514	44.555428	139.487015	35.562189	21.352185	136.5031665	-84.105421	16.782031	109.5690535
-2.718326	30.695747	131.990295	-24.197393	19.012304	123.284828	38.064526	-2.009227	133.889862	33.402882	44.420692	139.26062	35.733704	21.2057325	136.575241	-84.12849	16.8188755	109.994415
-1.840921	27.429358	131.560486	-24.18852	18.867958	123.846695	38.130421	-2.272821	134.499481	33.682003	44.244881	138.708145	35.906212	20.98603	136.603813	-84.283252	16.749886	111.089577
-1.552704	25.114832	131.420242	-24.295698	18.730474	124.402855	38.122032	-2.426389	134.974609	33.855156	44.148422	138.141159	35.988594	20.8610165	136.557884	-84.57999	16.5999315	112.247826
-1.504633	22.684998	131.338089	-24.461241	18.561464	125.026596	38.027523	-2.548167	135.483597	34.010857	44.046246	137.493454	36.01919	20.7490395	136.4885255	-84.941672	16.3738885	113.5646665
-1.648292	20.224981	131.444321	-24.654423	18.371782	125.764549	37.861355	-2.595466	135.923737	34.128815	43.935093	136.832687	35.995085	20.6698135	136.378212	-85.303931	16.0737505	115.150886
-2.043832	17.724064	131.719391	-24.922857	18.168402	126.743256	37.688763	-2.658779	136.3172	34.180977	43.832199	136.134659	35.93487	20.58671	136.2259295	-85.780584	15.750094	117.2605825
-2.630381	15.224981	132.352295	-25.237911	17.898767	127.956184	37.570377	-2.738234	136.695404	34.114281	43.719147	135.311523	35.842329	20.4904565	136.0034635	-86.318151	15.3070775	119.9089045
-3.436032	12.751451	133.266296	-25.576391	17.560064	129.35199	37.513618	-2.806429	137.089874	33.910488	43.5564	134.520752	35.712053	20.3749855	135.805313	-86.864835	14.7451425	122.898667
-4.864063	9.170681	135.091385	-26.10578	16.878632	131.621704	37.364178	-2.922483	137.727936	33.297897	43.200989	133.466034	35.3310375	20.139253	135.596985	-87.5425975	13.618011	127.646423
-5.92415	6.903064	136.51828	-26.460466	16.339296	133.112518	37.232426	-2.983802	138.154907	32.760571	42.897816	132.968765	34.9964985	19.957007	135.561836	-87.9174305	12.721585	130.6632
-7.006616	4.788635	137.868271	-26.819912	15.807772	134.504776	37.091099	-3.062696	138.592789	32.148827	42.590282	132.602692	34.619963	19.763793	135.5977405	-88.259787	11.851751	133.4118115
-8.148441	2.78716	139.187286	-27.160719	15.370139	135.778564	36.917439	-3.129772	138.945648	31.538414	42.302044	132.329483	34.2279265	19.586136	135.6375655	-88.5493645	11.154142	135.9195625
-9.266589	0.963214	140.360443	-27.460247	14.986274	136.888611	36.743679	-3.196908	139.215897	30.983088	42.071583	132.148773	33.8633835	19.4373375	135.682335	-88.7838775	10.5352105	138.094887
-10.385715	-0.751925	141.384583	-27.704311	14.656147	137.821594	36.600067	-3.269901	139.390945	30.46825	41.884701	131.942734	33.5341585	19.3074	135.6668395	-88.9427805	10.004894	139.9763485
-11.489745	-2.319471	142.16748	-27.929092	14.393705	138.439346	36.433212	-3.354683	139.405945	30.035765	41.73074	131.778137	33.2344885	19.1880285	135.592041	-89.0926725	9.5993815	141.286651
-13.153553	-4.40232	142.591934	-28.171741	14.216616	138.576981	36.209587	-3.476756	139.323715	29.605299	41.606346	131.735504	32.907443	19.064795	135.5296095	-89.250925	9.368437	141.6243525
-14.24124	-5.632553	142.442902	-28.353109	14.212519	138.229996	36.047367	-3.4729	139.151077	29.490883	41.658123	131.736908	32.769125	19.0926115	135.4439925	-89.475343	9.3324265	141.0159995
-15.36905	-6.716296	141.958725	-28.589085	14.220588	137.618256	35.81699	-3.428169	138.915665	29.393021	41.775085	131.745514	32.6050055	19.173458	135.3305895	-89.7831755	9.267718	139.9059225
-16.48632	-7.682946	141.356583	-28.803656	14.261527	136.932632	35.556973	-3.38906	138.626022	29.285097	41.786621	131.667786	32.421035	19.1987805	135.146904	-90.028347	9.3242735	138.71836
-17.569618	-8.474119	140.806747	-28.90827	14.332077	136.322433	35.380611	-3.357651	138.350983	29.203075	41.76004	131.501068	32.291843	19.2011945	134.9260255	-90.108383	9.4629595	137.7188405
-18.662092	-9.089645	140.493103	-28.913876	14.391685	135.877686	35.297832	-3.326442	138.111252	28.910995	41.882126	131.339142	32.1044135	19.277842	134.725197	-89.9321655	9.505528	137.030175
-19.73336	-9.51511	140.416641	-28.828262	14.442806	135.680862	35.278217	-3.311925	137.942825	28.966146	41.854092	131.00441	32.1221815	19.2710835	134.4736175	-89.7787055	9.6145285	136.8881065
-21.307354	-9.817133	140.852554	-28.650352	14.447127	135.921799	35.367542	-3.310656	137.952179	29.36042	41.675999	130.44548	32.363981	19.1826715	134.1988295	-89.664685	9.7115825	137.6447685
-22.362991	-9.793505	141.360825	-28.505983	14.412824	136.381485	35.477848	-3.30537	138.185165	29.399914	41.639095	130.409317	32.438881	19.1668625	134.297241	-89.450847	9.6587855	138.465729
-23.44973	-9.636265	141.963837	-28.456726	14.358475	137.069794	35.574638	-3.337019	138.52153	29.39842	41.632038	130.560196	32.486529	19.1475095	134.540863	-89.399981	9.5694405	139.598725
-24.531683	-9.358274	142.515976	-28.466404	14.258864	137.827057	35.605865	-3.369598	138.92569	29.043978	41.766472	131.026657	32.3249215	19.198437	134.9761735	-89.2577295	9.319291	140.6779405
-25.641119	-8.992389	142.899628	-28.451242	14.140141	138.520355	35.630974	-3.404215	139.328995	29.297915	41.680485	131.497772	32.4644445	19.138135	135.4133835	-89.3669285	9.142147	141.6273265
-26.745119	-8.446008	143.080276	-28.459644	14.050947	139.135986	35.642525	-3.467605	139.629593	29.293844	41.741505	132.114868	32.4681845	19.13695	135.8722305	-89.3874725	8.964944	142.3997415
-27.872334	-7.828591	143.043655	-28.465879	13.948232	139.597885	35.668793	-3.54716	139.865494	29.338324	41.795872	132.768036	32.5035585	19.124356	136.316765	-89.4353165	8.772108	142.879005
-29.554064	-6.691535	142.652145	-28.408146	13.803548	140.030685	35.680279	-3.711092	139.966995	29.512278	41.862713	133.76709	32.5962785	19.0758105	136.8670425	-89.4125705	8.5312855	143.1943275
-30.695864	-5.786444	142.171402	-28.377264	13.72403	140.158157	35.700302	-3.873378	139.86525	29.646515	41.868992	134.268951	32.6734085	18.997807	137.0671005	-89.4279365	8.450253	143.2492135
-31.822622	-4.78175	141.658783	-28.374815	13.654102	140.169601	35.643478	-3.981763	139.63797	29.742462	41.861782	134.668579	32.69297	18.9400095	137.1532745	-89.4426	8.3681945	143.1859275
-32.995609	-3.673648	141.180939	-28.382114	13.626984	140.115265	35.577381	-4.047618	139.341324	29.802069	41.859959	134.915131	32.689725	18.9061705	137.1282275	-89.453953	8.3477975	143.1023025
-34.197788	-2.469501	140.714279	-28.425158	13.670993	140.016861	35.496723	-4.084353	139.054459	29.828857	41.876045	135.06311	32.66279	18.895846	137.0587845	-89.513106	8.44614	142.9749375
-35.400772	-1.179118	140.371857	-28.482796	13.789968	139.91423	35.380421	-4.061605	138.788925	29.809771	41.921005	135.11084	32.595096	18.9297	136.9498825	-89.560688	8.650236	142.8785775
-36.611607	0.233682	140.179047	-28.539328	13.928422	139.86879	35.249981	-3.958721	138.54306	29.770697	41.991131	135.059387	32.510339	19.016205	136.8012235	-89.588995	8.840639	142.9363565
-38.431736	2.380558	140.171738	-28.561384	14.128741	139.998825	35.132008	-3.712187	138.165482	29.677803	42.106609	134.817642	32.4049055	19.197211	136.491562	-89.5276735	9.060271	143.506088
-39.616348	3.896214	140.425323	-28.512175	14.219381	140.255905	35.05669	-3.561761	137.836426	29.528635	42.132713	134.531509	32.2926625	19.285476	136.1839675	-89.3170125	9.153286	144.3278425
-40.787228	5.446997	140.989273	-28.473339	14.236503	140.705154	34.933392	-3.413872	137.290253	29.302988	42.129631	134.137634	32.11819	19.3578795	135.7139435	-89.064868	9.1151265	145.6963645
-41.933407	7.035645	141.814713	-28.439522	14.175044	141.281769	34.758644	-3.3685	136.61853	28.971928	42.05843	133.664139	31.865286	19.344965	135.1413345	-88.74433	9.005123	147.4222035
-43.017429	8.654037	142.794464	-28.372034	14.053302	141.949158	34.49995	-3.408832	135.859985	28.517309	41.865086	133.112473	31.5086295	19.228127	134.486229	-88.2526975	8.878477	149.412087
-44.019001	10.293116	143.964035	-28.298557	13.872443	142.682678	34.150162	-3.499228	134.987717	28.033775	41.822094	132.643509	31.0919685	19.161433	133.815613	-87.6890825	8.583453	151.549743
-44.963902	11.919864	145.138214	-28.221836	13.669925	143.409698	33.792515	-3.55736	134.229599	27.537123	41.760376	132.206406	30.664819	19.101508	133.2180025	-87.108491	8.238342	153.6013935
-46.196793	14.431289	146.84549	-28.117937	13.355796	144.385696	33.135788	-3.555577	133.091339	26.845465	41.796391	131.719803	29.9906265	19.120407	132.405571	-86.2265005	7.591185	156.365821
-46.871422	16.118261	147.763123	-28.124479	13.138986	144.85759	32.743771	-3.54289	132.431335	26.423672	41.858082	131.556442	29.5837215	19.157596	131.9938885	-85.8326795	7.120376	157.7212915
-47.457603	17.847694	148.499847	-28.129799	12.92831	145.17218	32.404049	-3.469927	131.847382	26.040003	41.915699	131.408157	29.222026	19.222886	131.6277695	-85.481624	6.633734	158.7165905
-47.915642	19.562786	148.980194	-28.18807	12.759258	145.321564	32.108654	-3.381233	131.258331	25.725212	41.99939	131.371796	28.916933	19.3090785	131.3150635	-85.293073	6.2094375	159.3280645
-48.252449	21.318016	149.208115	-28.26095	12.632205	145.246979	31.851833	-3.310124	130.84404	25.219646	42.174988	131.402176	28.5357395	19.432432	131.123108	-85.0576395	5.831978	159.37085
-48.456856	23.079187	149.197739	-28.29611	12.532989	145.013321	31.656477	-3.194975	130.358887	25.364758	42.102039	131.179321	28.5106175	19.453532	130.769104	-85.1028375	5.612446	159.257538
-48.529182	24.838858	149.049744	-28.358665	12.476968	144.643646	31.516911	-3.087712	129.838272	25.256767	42.208351	131.09288	28.386839	19.5603195	130.465576	-85.104169	5.3936165	158.821716
-48.373405	27.465355	148.397812	-28.515009	12.405589	143.827362	31.308481	-2.966621	129.013977	25.209826	42.260891	130.996826	28.2591535	19.647135	130.0054015	-85.2891715	5.164043	157.6493225
-48.112846	29.175619	147.972046	-28.648716	12.371753	143.218719	31.154835	-2.914786	128.580063	25.207418	42.293816	130.946167	28.1811265	19.689515	129.763115	-85.4785585	5.053991	156.674323
-47.694466	30.892467	147.390564	-28.795645	12.362864	142.56929	30.993912	-2.885788	128.146606	24.954811	42.459858	131.150436	27.9743615	19.787035	129.648521	-85.5656515	4.938693	155.490059
-47.14716	32.521866	146.8311	-28.992012	12.344174	141.895905	30.849546	-2.841752	127.789017	25.317829	42.336456	131.199753	28.0836875	19.747352	129.494385	-86.0677115	4.940996	154.297425
-46.437157	34.143456	146.18895	-29.178738	12.366117	141.201904	30.73703	-2.807338	127.549591	25.396473	42.370403	131.361435	28.0667515	19.7815325	129.455513	-86.4242275	4.9507015	152.948295
-45.619984	35.700829	145.447998	-29.346922	12.476869	140.487137	30.702621	-2.751758	127.326546	25.548195	42.473244	131.591446	28.125408	19.860743	129.458996	-86.819252	5.092995	151.515278
-44.662399	37.225811	144.750031	-29.493145	12.605217	139.724396	30.737423	-2.638645	127.239464	25.745735	42.666126	131.829712	28.241579	20.0137405	129.534588	-87.227869	5.1966935	149.914204
-42.966999	39.35215	143.74823	-29.668442	12.800543	138.573425	30.561131	-2.276388	127.239464	25.99836	42.883255	132.301193	28.2797455	20.3034335	129.7703285	-87.6166295	5.2976525	147.3765215
-41.693745	40.620842	143.151489	-29.77832	12.913777	137.80014	30.686783	-2.168263	127.149033	26.115084	43.009323	132.671768	28.4009335	20.42053	129.9104005	-87.9575735	5.407024	145.6898795
-40.334152	41.778816	142.67984	-29.879873	13.020025	137.027557	30.806398	-2.038851	127.029526	26.164997	43.149197	133.004501	28.4856975	20.555173	130.0170135	-88.2454435	5.484877	144.0381005
-38.872917	42.793892	142.309219	-29.934975	13.140917	136.271973	30.889565	-1.894432	126.833748	26.223173	43.266796	133.372589	28.556369	20.686182	130.1031685	-88.426319	5.595652	142.4407775
-37.311062	43.685284	142.012833	-29.956985	13.249034	135.563202	31.01841	-1.725385	126.615974	26.297749	43.399052	133.657089	28.6580795	20.8368335	130.1365315	-88.5720495	5.6612345	140.9898725
-35.699512	44.407288	141.807327	-29.89333	13.394272	134.894867	31.167675	-1.553807	126.412117	26.35078	43.526611	133.86702	28.7592275	20.986402	130.1395685	-88.5458875	5.802142	139.6501655
-34.017857	45.038563	141.606384	-29.808525	13.511865	134.194748	31.319368	-1.378955	126.217796	26.48381	43.615131	134.217529	28.901589	21.118088	130.2176625	-88.518639	5.905642	138.1718335
-31.39596	45.624821	141.363708	-29.646503	13.688758	133.196045	31.591648	-1.166483	126.078735	26.727264	43.722832	134.743835	29.159456	21.2781745	130.411285	-88.452462	6.0993415	135.980805
-29.627415	45.857967	141.126801	-29.568979	13.843125	132.45845	31.78056	-1.104014	126.075851	26.935228	43.721996	135.25679	29.357894	21.308991	130.6663205	-88.495852	6.377259	134.2505795
-27.812281	45.910217	140.781326	-29.540264	13.984719	131.681793	31.953659	-1.142952	126.152542	27.1115	43.633057	135.86734	29.5325795	21.2450525	131.009941	-88.6131075	6.7243855	132.353645
-26.040527	45.769535	140.597885	-29.576456	14.075398	130.930527	32.081554	-1.242675	126.29113	27.243128	43.553722	136.383423	29.662341	21.1555235	131.3372765	-88.815253	6.9952725	130.5237775
-24.24638	45.387985	140.383316	-29.650757	14.138739	130.173019	32.174129	-1.411493	126.403984	27.346945	43.357555	137.016693	29.760537	20.973031	131.7103385	-89.062051	7.304447	128.6356995
-22.498642	44.801613	140.230743	-29.7146	14.190406	129.491882	32.242687	-1.590942	126.517273	27.416605	43.085979	137.67157	29.829646	20.7475185	132.0944215	-89.258846	7.6332935	126.8893425
-20.800772	43.948231	140.1707	-29.81249	14.185211	128.866272	32.332336	-1.787366	126.659584	27.470531	42.836819	138.258835	29.9014335	20.5247265	132.4592095	-89.5264135	7.8456955	125.2733345
-18.289274	42.299053	139.864502	-29.92823	14.208438	128.010498	32.454655	-2.022593	126.898445	NaN	NaN	NaN	NaN	NaN	NaN	NaN	NaN	NaN
-16.670689	40.964954	139.503235	-29.992992	14.248426	127.567207	32.551418	-2.235202	127.174126	NaN	NaN	NaN	NaN	NaN	NaN	NaN	NaN	NaN
-15.103449	39.435913	138.98555	-30.012625	14.323291	127.252541	32.959972	-2.603164	127.474953	NaN	NaN	NaN	NaN	NaN	NaN	NaN	NaN	NaN
-13.563991	37.794003	138.178085	-30.063337	14.418709	127.05368	33.083569	-2.752761	128.032761	NaN	NaN	NaN	NaN	NaN	NaN	NaN	NaN	NaN
-12.089919	35.988365	137.187531	-30.114305	14.529641	126.935532	33.2006	-2.910017	128.764648	NaN	NaN	NaN	NaN	NaN	NaN	NaN	NaN	NaN
-10.665476	34.025726	136.044464	-30.127716	14.678595	126.845726	33.329681	-2.975566	129.70813	NaN	NaN	NaN	NaN	NaN	NaN	NaN	NaN	NaN
-9.380984	31.872276	134.918945	-30.160961	14.779158	126.739822	33.418484	-2.981498	130.736465	NaN	NaN	NaN	NaN	NaN	NaN	NaN	NaN	NaN
-7.701178	28.220896	133.57399	-30.106556	14.804756	126.613197	33.505543	-2.969135	132.326645	NaN	NaN	NaN	NaN	NaN	NaN	NaN	NaN	NaN
-6.790475	25.519253	133.074051	-30.031691	14.660348	126.587204	33.53751	-2.952248	133.370377	26.76054	42.97963	138.697083	30.149025	20.013691	136.03373	-90.212407	9.307005	117.140678
-6.043223	22.703661	132.854996	-29.951841	14.423184	126.650978	33.571701	-3.055628	134.439041	26.749527	42.987778	138.243195	30.160614	19.966075	136.341118	-90.064296	8.880293	116.960838
-5.517932	19.790281	132.90184	-29.895651	14.126844	126.820526	33.65715	-3.180056	135.443146	26.800055	42.934246	137.749466	30.2286025	19.877095	136.596306	-90.0199045	8.376593	117.044746
-5.198389	16.846529	133.11171	-29.821672	13.807397	127.022148	33.762413	-3.296756	136.249786	26.831171	42.835442	137.328537	30.296792	19.769343	136.7891615	-89.940136	7.845451	117.2551345
-5.032962	13.9211	133.34433	-29.747766	13.498428	127.269852	33.895874	-3.410467	136.872131	26.902369	42.751781	136.891052	30.3991215	19.670657	136.8815915	-89.8946535	7.326199	117.6581125
-5.059627	11.034348	133.66481	-29.669851	13.259585	127.635422	34.079376	-3.491136	137.307907	26.985762	42.6847	136.35289	30.532569	19.596782	136.8303985	-89.872271	6.922388	118.4404455
-5.496457	6.881575	134.440475	-29.5333	13.014546	128.327576	34.39711	-3.568703	137.724915	27.261412	42.551247	135.377762	30.829261	19.491272	136.5513385	-89.895861	6.53782	120.1038135
-5.986408	4.244614	135.100052	-29.418097	12.921379	128.748947	34.622807	-3.630645	138.078339	27.470383	42.425838	134.64827	31.046595	19.3975965	136.3633045	-89.882789	6.4451615	121.1345895
-6.601285	1.721609	135.875244	-29.259649	12.838032	129.0811	34.783321	-3.63476	138.46582	27.68749	42.260036	133.921219	31.2354055	19.312638	136.1935195	-89.7547035	6.363426	121.9686805
-7.376482	-0.67144	136.6884	-29.054665	12.713395	129.317062	34.940849	-3.559579	138.893173	27.895275	42.096565	133.209305	31.418062	19.268493	136.051239	-89.527392	6.158297	122.582885
-8.245236	-2.90695	137.491989	-28.840855	12.547259	129.565353	35.086018	-3.407879	139.245911	28.1005	41.929459	132.551117	31.593259	19.26079	135.898514	-89.274969	5.833728	123.232192
-9.255314	-4.999731	138.269226	-28.626856	12.309172	129.888718	35.277267	-3.308779	139.536011	28.302298	41.728916	131.902954	31.7897825	19.2100685	135.7194825	-89.0434945	5.4082755	124.0579535
-10.363129	-6.924613	138.963181	-28.419643	12.053001	130.258942	35.538101	-3.321232	139.769913	28.164841	41.62294	131.46196	31.851471	19.150854	135.6159365	-88.690757	4.955148	124.9019475
-12.21662	-9.555685	139.576797	-28.177929	11.636596	130.833389	35.939739	-3.462664	139.851822	28.322441	41.264923	130.897064	32.13109	18.9011295	135.374443	-88.486948	4.3720625	126.292335
-13.570038	-11.189651	139.635971	-28.048864	11.289592	131.183044	36.155396	-3.649948	139.711273	28.389105	41.015324	130.693954	32.2722505	18.682688	135.2026135	-88.3699785	3.896496	127.1634745
-15.001551	-12.70144	139.394073	-27.942404	10.909235	131.442673	36.357239	-3.917687	139.426666	28.391329	40.714088	130.615875	32.374284	18.3982005	135.0212705	-88.259092	3.4202695	127.8640755
-16.501852	-14.072783	138.872162	-27.830877	10.499764	131.556732	36.540913	-4.259534	139.077682	28.667477	40.232544	130.448074	32.604195	17.986505	134.762878	-88.265949	3.013023	128.350586
-18.081184	-15.35044	138.094727	-27.701447	10.084317	131.508743	36.684181	-4.569905	138.567139	28.381516	40.012054	130.47438	32.5328485	17.7210745	134.5207595	-87.9357425	2.4475595	128.4967265
-19.721409	-16.475277	137.13295	-27.560356	9.678877	131.30072	36.800869	-4.845097	137.921112	28.426424	39.696926	130.384064	32.6136465	17.4259145	134.152588	-87.7343585	1.9318395	128.448852
-21.467348	-17.510342	136.191071	-27.410376	9.307818	131.03212	36.907307	-5.160632	137.169556	28.461975	39.410416	130.216522	32.684641	17.124892	133.693039	-87.505393	1.490744	128.371201
-24.233637	-18.729563	135.083466	-27.212986	8.831972	130.712051	36.978626	-5.597059	136.046661	28.779596	38.888474	129.630524	32.879111	16.6457075	132.8385925	-87.305083	1.0182365	128.5855095
-26.202579	-19.40637	134.626419	-27.110163	8.544899	130.596481	36.981075	-5.800238	135.375458	28.45577	38.751659	129.35788	32.7184225	16.4757105	132.366669	-86.9387485	0.6140875	128.826293
-28.226894	-19.931929	134.481216	-27.033159	8.286083	130.644684	36.971813	-6.04124	134.797897	28.394905	38.479752	128.919037	32.683359	16.219256	131.858467	-86.749677	0.352910000000001	129.430901
-30.349939	-20.355595	134.638	-26.97258	8.057473	130.850418	36.973946	-6.225639	134.32196	28.330929	38.2253	128.464203	32.6524375	15.9998305	131.3930815	-86.5975975	0.115115500000002	130.3077545
-32.504292	-20.632217	135.090317	-26.914564	7.843143	131.185791	36.918922	-6.314248	133.899551	28.230673	37.978176	127.966461	32.5747975	15.831964	130.933006	-86.4039255	-0.145677999999998	131.438576
-34.704987	-20.766851	135.785278	-26.888021	7.651805	131.610886	36.820988	-6.431708	133.531601	28.087374	37.763069	127.462784	32.454181	15.6656805	130.4971925	-86.230223	-0.362070500000001	132.7245795
-36.94706	-20.830965	136.607819	-26.886719	7.492087	132.102661	36.703117	-6.525318	133.217484	27.892708	37.528133	126.921783	32.2979125	15.5014075	130.0696335	-86.0713505	-0.5172335	134.1356885
-40.2659	-20.630466	137.877167	-26.89327	7.256929	132.790253	36.523346	-6.661054	132.884399	27.522764	37.202896	126.057663	32.023055	15.270921	129.471031	-85.809595	-0.757063000000001	136.109475
-42.505585	-20.374561	138.714645	-26.916599	7.104212	133.250778	36.350189	-6.736463	132.628632	27.243959	37.015228	125.514809	31.797074	15.1393825	129.0717205	-85.630272	-0.930958499999999	137.4298355
-44.664669	-19.994808	139.568863	-26.922756	6.919662	133.736176	36.18224	-6.824703	132.31781	26.941278	36.831177	125.004028	31.561759	15.003237	128.660919	-85.407271	-1.163913	138.811433
-46.81076	-19.478027	140.435715	-26.923237	6.731267	134.285278	35.998123	-6.937886	131.923706	26.588911	36.659943	124.571228	31.293517	14.8610285	128.247467	-85.139991	-1.3984945	140.323089
NaN	NaN	NaN	-26.886971	6.523036	134.896057	35.778725	-7.017461	131.430588	26.213192	36.57695	124.212349	30.9959585	14.7797445	127.8214685	-84.7699005	-1.7336725	141.9706455
NaN	NaN	NaN	-26.784584	6.308184	135.622787	35.603451	-7.034505	130.866592	25.833923	36.538879	123.8909	30.718687	14.752187	127.378746	-84.287855	-2.135819	143.866828
NaN	NaN	NaN	-26.626343	6.037813	136.494766	35.417847	-7.090568	130.149872	25.433544	36.564835	123.685158	30.4256955	14.7371335	126.917515	-83.6783815	-2.6615075	146.072017
NaN	NaN	NaN	-26.391167	5.611923	137.865631	35.07571	-7.070075	128.995422	24.844213	36.770992	123.811165	29.9599615	14.8504585	126.4032935	-82.7422955	-3.6266125	149.3279685
NaN	NaN	NaN	-26.269909	5.370181	138.770218	34.789501	-6.958067	128.234848	24.482676	37.055603	124.066292	29.6360885	15.048768	126.15057	-82.1759065	-4.308406	151.389866
NaN	NaN	NaN	-26.24711	5.245918	139.535828	34.109028	-6.575798	127.694824	24.144917	37.384132	124.486938	29.1269725	15.404167	126.090881	-81.6211925	-4.912331	152.980775
NaN	NaN	NaN	-26.32803	5.137833	140.055267	33.73716	-6.354314	127.160965	23.847101	37.724911	125.006775	28.7921305	15.6852985	126.08387	-81.4481905	-5.4096325	154.026664
NaN	NaN	NaN	-26.495239	5.121629	140.394882	33.382668	-6.139654	126.793671	23.596916	38.036762	125.503494	28.489792	15.948554	126.1485825	-81.48027	-5.705296	154.6411815
NaN	NaN	NaN	-26.741398	5.178701	140.491302	33.075089	-5.930762	126.618912	23.39002	38.283836	125.910248	28.2325545	16.176537	126.26458	-81.7153505	-5.819135	154.718024
NaN	NaN	NaN	-27.039906	5.279392	140.39357	32.789028	-5.796344	126.485764	23.215189	38.50111	126.204826	28.0021085	16.352383	126.345295	-82.0819205	-5.793599	154.441845
NaN	NaN	NaN	-27.501402	5.462276	139.842484	32.39809	-5.643308	126.298012	23.062273	38.765053	126.433479	27.7301815	16.5608725	126.3657455	-82.7329855	-5.6363205	153.3192225
NaN	NaN	NaN	-27.762751	5.647112	139.352676	32.193798	-5.553576	126.063095	23.005585	38.926151	126.398766	27.5996915	16.6862875	126.2309305	-83.1251935	-5.3920635	152.4744215
NaN	NaN	NaN	-27.96633	5.900831	138.861603	31.997856	-5.409945	125.80558	22.939644	39.097054	126.334343	27.46875	16.8435545	126.0699615	-83.40141	-5.0418925	151.6532445
-66.824333	-0.06964	146.242996	-28.113853	6.212947	138.467728	31.830835	-5.258611	125.56443	22.925236	39.288158	126.257393	27.3780355	17.0147735	125.9109115	-83.6057415	-4.5888795	151.0245445
-67.050385	1.630828	145.904312	-28.199711	6.54538	138.20929	31.703747	-5.073668	125.423065	22.948181	39.496952	126.186417	27.325964	17.211642	125.804741	-83.725386	-4.120882	150.613839
NaN	NaN	NaN	-28.277254	6.879052	138.105087	31.619987	-4.866081	125.390411	22.974869	39.729969	126.2005	27.297428	17.431944	125.7954555	-83.851936	-3.67384	150.4147185
NaN	NaN	NaN	-28.332418	7.171001	138.087769	31.572956	-4.67062	125.392342	22.988541	39.972378	126.296745	27.2807485	17.650879	125.8445435	-83.9455845	-3.308877	150.3309945
NaN	NaN	NaN	-28.468794	7.609818	138.178268	31.44828	-4.335181	125.488724	22.943609	40.330524	126.459396	27.1959445	17.9976715	125.97406	-84.1335325	-2.7780355	150.382476
NaN	NaN	NaN	-28.571585	7.916974	138.259491	31.362932	-4.084765	125.551056	22.900694	40.630356	126.602089	27.131813	18.2727955	126.0765725	-84.274983	-2.4388475	150.4424095
NaN	NaN	NaN	-28.693844	8.242891	138.301437	31.264084	-3.789984	125.607491	22.853045	40.949215	126.762047	27.0585645	18.5796155	126.184769	-84.4462525	-2.0938335	150.418105
NaN	NaN	NaN	-28.815075	8.575274	138.254669	31.171179	-3.463195	125.643692	22.849863	41.295059	126.95488	27.010521	18.915932	126.299286	-84.640671	-1.765384	150.210052
NaN	NaN	NaN	-28.917297	8.909289	138.10527	31.114923	-3.148539	125.617706	22.882263	41.65649	127.14212	26.998593	19.2539755	126.379913	-84.833187	-1.4353975	149.830627
-63.928719	17.203478	144.105347	-29.003811	9.237593	137.83049	31.082785	-2.866032	125.537834	22.965139	42.01823	127.332985	27.023962	19.576099	126.4354095	-85.031584	-1.100913	149.2255705
-63.09005	19.136845	143.234772	-29.115721	9.562806	137.345917	31.076845	-2.623823	125.420311	23.127171	42.336658	127.594398	27.102008	19.8564175	126.5073545	-85.33345	-0.730805499999999	148.1844795
-61.689354	22.046915	141.390747	-29.302168	10.057265	136.177628	31.067055	-2.324234	125.139389	23.506487	42.703087	128.075745	27.286771	20.1894265	126.607567	-85.891107	-0.0748965000000013	145.747689
-60.647255	24.026016	139.836044	-29.48494	10.41588	135.109207	31.066189	-2.19721	124.988434	23.804035	42.870178	128.387405	27.435112	20.336484	126.6879195	-86.404992	0.495275999999997	143.5304945
-59.52618	25.957596	138.273102	-29.679066	10.834215	133.968842	31.025352	-2.100161	124.742378	24.091354	42.972301	128.683334	27.558353	20.43607	126.712856	-86.916485	1.23236	141.224828
-58.339924	27.933302	136.70195	-29.86989	11.280153	132.7836	30.981768	-1.977478	124.586151	24.380121	43.10675	128.921066	27.6809445	20.564636	126.7536085	-87.4207245	1.99567	138.8135915
-57.115089	29.795479	135.400436	-30.044382	11.821383	131.671341	30.930635	-1.856248	124.453499	24.628407	43.231564	129.166367	27.779521	20.687658	126.809933	-87.868285	2.955108	136.532749
-55.868221	31.771719	134.073944	-30.162111	12.433578	130.671387	30.916533	-1.676198	124.368057	24.888205	43.420116	129.432388	27.902369	20.871959	126.9002225	-88.226591	3.995197	134.4425515
-54.581078	33.579216	132.954865	-30.190027	13.082629	129.721207	30.977245	-1.475279	124.386124	25.180704	43.67276	129.780609	28.0789745	21.0987405	127.0833665	-88.4590285	5.0665175	132.3590475
-52.678551	36.086102	131.950775	-30.22122	13.939566	128.533356	31.136841	-1.130807	124.13591	25.551643	44.006027	130.392532	28.344242	21.43761	127.264221	-88.786682	6.441522	129.802491
-51.448219	37.648373	131.679138	-30.219286	14.464791	127.942528	31.235767	-0.863433	124.008202	25.802521	44.234684	130.734909	28.519144	21.6856255	127.3715555	-88.957716	7.2439565	128.5135005
-50.262238	39.006207	131.731537	-30.164019	14.971079	127.541672	31.299969	-0.60924	123.799492	26.049114	44.418262	131.152649	28.6745415	21.904511	127.4760705	-89.0025795	8.037647	127.6072735
-49.091362	40.209251	132.05159	-30.106316	15.478219	127.380013	31.394836	-0.377885	123.606239	26.589987	44.519512	131.518585	28.9924115	22.0708135	127.562412	-89.2050435	8.8856245	127.197614
-48.013393	41.335278	132.578201	-30.045191	15.94234	127.385902	31.460909	-0.172333	123.58873	26.853144	44.738411	131.976654	29.1570265	22.283039	127.782692	-89.2474085	9.601641	126.989112
-46.962635	42.251461	133.159119	-30.022959	16.40733	127.540794	31.483585	0.037771	123.669312	27.121508	44.925678	132.548721	29.3025465	22.4817245	128.1090165	-89.3484645	10.3329355	126.9725715
-45.967747	43.034237	133.758438	-30.018133	16.833912	127.728096	31.499157	0.214429	123.889328	27.323332	45.103569	133.193283	29.4112445	22.658999	128.5413055	-89.4475105	11.008825	126.9148865
-44.556351	43.86972	134.669739	-30.060974	17.484859	128.077637	31.578182	0.447229	124.324623	27.5159	45.264523	134.116241	29.547041	22.855876	129.220432	-89.668989	12.113842	126.934842
-43.637474	44.257954	135.225784	-30.076963	17.893591	128.31723	31.656643	0.568317	124.611839	27.594387	45.295181	134.792664	29.625515	22.931749	129.7022515	-89.779441	12.855433	126.9322085
-42.770454	44.417027	135.740204	-30.056519	18.261103	128.545761	31.722662	0.681338	124.829208	27.636284	45.369514	135.434433	29.679473	23.025426	130.1318205	-89.792511	13.49678	126.9597015
-41.855782	44.397919	136.164841	-30.037317	18.580345	128.805618	31.745562	0.788567	124.959984	27.656258	45.442852	135.962479	29.70091	23.1157095	130.4612315	-89.775544	14.0449805	127.1500045
-41.008278	44.177265	136.461639	-30.004353	18.892591	129.063431	31.660318	0.921191	125.048637	27.684912	45.453972	136.339691	29.672615	23.1875815	130.694164	-89.681321	14.5976005	127.432698
-40.143791	43.80381	136.560318	-29.998802	19.240713	129.325287	31.494772	1.041272	125.047386	NaN	NaN	NaN	NaN	NaN	NaN	NaN	NaN	NaN
-39.280659	43.271481	136.483627	-30.03513	19.636347	129.567261	31.301386	1.102816	125.037407	NaN	NaN	NaN	NaN	NaN	NaN	NaN	NaN	NaN
-38.067226	42.226963	135.904831	-30.187777	20.284597	129.831192	30.968533	1.149292	125.053848	27.909386	45.714172	136.046097	29.4389595	23.431732	130.5499725	-89.8145135	17.137462	129.1124115
-37.130707	41.395931	135.23912	-30.329636	20.802843	129.958603	30.695047	1.13851	125.126137	27.945084	45.866795	135.581894	29.3200655	23.5026525	130.3540155	-89.9793375	18.1030335	129.5631905
-36.399349	40.300755	134.449905	-30.47134	21.357546	130.08519	30.385021	1.116763	125.307358	27.998743	46.026234	135.028763	29.191882	23.5714985	130.1680605	-90.134562	19.1435935	130.0023195
-35.568069	39.120205	133.54097	-30.602806	21.973156	130.234711	30.086496	1.130113	125.596443	28.060835	46.201153	134.495514	29.0736655	23.665633	130.0459785	-90.2792775	20.280679	130.4234435
-34.741714	37.784889	132.609146	-30.686039	22.671452	130.420044	29.819653	1.124827	126.053596	28.153355	46.462036	133.754044	28.986504	23.7934315	129.90382	-90.358582	21.5494725	130.936268
-33.787918	36.371319	131.692581	-30.74201	23.395473	130.646927	29.569519	1.110832	126.706589	28.300623	46.731621	132.819824	28.935071	23.9212265	129.7632065	-90.419091	22.8697195	131.5306475
-33.026646	34.741638	131.005768	-30.808121	24.074795	130.900986	29.649284	0.886099	127.413025	28.410143	46.904812	131.679352	29.0297135	23.8954555	129.5461885	-90.6459555	24.2541345	132.2557835
-31.692421	32.143448	130.654388	-30.859644	24.821371	131.46521	29.318449	0.827773	128.77681	28.150696	47.004951	129.902023	28.7345725	23.916362	129.3394165	-90.4538605	25.72638	133.5910035
-30.693241	30.363157	130.929123	-30.819399	24.979952	131.943054	29.230091	0.794352	129.627686	28.087309	46.853561	128.870682	28.6587	23.8239565	129.249184	-90.297498	26.1359475	134.636924
-30.041838	28.604675	131.486893	-30.937052	24.99317	132.57341	29.311615	0.755709	130.342972	27.974453	46.684155	128.231979	28.643034	23.719932	129.2874755	-90.517138	26.266408	135.8593445
-28.99239	27.881395	132.386063	-30.816628	24.745655	133.18158	29.556042	0.644473	130.87645	27.885141	46.544983	127.914452	28.7205915	23.594728	129.395451	-90.3538475	25.896582	136.967709
-27.831888	27.443302	132.784531	-30.638622	24.428295	133.793594	29.788164	0.51678	131.167633	27.847349	46.46806	127.894165	28.8177565	23.49242	129.530899	-90.0950005	25.36417	138.056289
-26.626528	26.932346	133.378265	-30.47595	24.144279	134.479126	29.920906	0.43503	131.210587	27.85331	46.44817	128.022858	28.887108	23.4416	129.6167225	-89.839008	24.846958	139.3415295
-25.240887	26.499239	134.067245	-30.140242	23.773775	135.025375	29.970383	0.361929	131.059418	27.94626	46.481972	128.315186	28.9583215	23.4219505	129.687302	-89.2388055	24.1255995	140.363448
-23.281507	26.078737	134.524673	-29.989374	23.452742	135.556274	29.960941	0.311332	130.592514	28.111998	46.571869	129.115479	29.0364695	23.4416005	129.8539965	-89.0152175	23.4638835	141.2585515
-21.929197	25.885817	134.490326	-30.024529	23.300495	135.531433	29.915737	0.321949	130.224686	28.189617	46.649384	129.811935	29.052677	23.4856665	130.0183105	-89.101735	23.1153235	141.0445555
-20.567747	25.728952	134.145416	-30.148046	23.161919	135.148483	29.818121	0.410541	129.883759	28.234121	46.728561	130.654663	29.026121	23.569551	130.269211	-89.322213	22.754287	140.027755
-19.247608	25.552923	133.66095	-30.323887	23.031034	134.444443	29.754755	0.512603	129.703766	28.231367	46.789089	131.626831	28.993061	23.650846	130.6652985	-89.640835	22.411222	138.2235875
-17.864229	25.369581	133.176941	-30.540058	22.944143	133.536499	29.781622	0.592571	129.766617	28.491711	46.730507	132.603989	29.1366665	23.661539	131.185303	-90.2167825	22.226747	135.887695
-16.527447	25.158756	132.678574	-30.834749	22.872486	132.429825	29.823095	0.537262	130.299576	28.401628	46.720898	133.844315	29.1123615	23.62908	132.0719455	-90.7818595	22.115892	132.7877045
-15.260641	24.852226	132.308319	-31.074476	22.850685	131.367706	29.96769	0.41679	131.179855	28.268095	46.653572	135.222275	29.1178925	23.535181	133.201065	-91.2668445	22.166189	129.534347
-13.430495	24.264786	132.296677	-31.276766	22.936914	130.035156	30.332926	0.11514	133.170197	28.023899	46.657745	137.30162	29.1784125	23.3864425	135.2359085	-91.7319445	22.4873855	124.8344035
-12.347164	23.753569	132.637054	-31.200588	23.110418	129.520844	30.561504	0.059364	134.561127	27.951914	46.719872	138.574173	29.256709	23.389618	136.56765	-91.657885	22.831218	122.474038
-11.369562	23.213928	133.125076	-31.045263	23.287691	129.235992	30.799088	0.026936	135.996185	27.962536	46.843643	139.689896	29.380812	23.4352895	137.8430405	-91.471338	23.1400925	120.6289435
-10.574409	22.653099	133.680191	-30.765612	23.458212	129.137283	31.024418	0.101609	137.191574	28.05731	46.927517	140.753906	29.540864	23.514563	138.97274	-91.072088	23.401861	119.301826
-9.907297	22.049269	134.35199	-30.469946	23.630911	129.281982	31.358185	0.172394	138.174927	28.195053	47.076778	141.562637	29.776619	23.624586	139.868782	-90.716511	23.637236	118.695182
-9.422038	21.403591	134.941925	-30.159204	23.684238	129.577362	31.736931	0.229065	139.072021	28.386978	47.252644	142.017654	30.0619545	23.7408545	140.5448375	-90.3803625	23.6276215	118.6098865
-9.070362	20.708305	135.371155	-29.817629	23.664642	129.799652	32.068069	0.375121	139.784622	28.648354	47.377686	142.298645	30.3582115	23.8764035	141.0416335	-89.9934695	23.4528805	118.5576705
-8.81823	19.546072	135.726517	-29.40995	23.563917	129.95993	32.467651	0.579777	140.52301	28.94989	47.511429	142.234589	30.7087705	24.045603	141.3787995	-89.5286705	23.082231	118.5410605
-8.856884	18.725557	135.791916	-29.217661	23.437851	129.97467	32.687576	0.76386	140.814392	29.135838	47.593445	141.886887	30.911707	24.1786525	141.3506395	-89.347029	22.6970495	118.5987005
-9.076488	17.890528	135.698456	-29.063374	23.303394	129.923813	32.884277	0.927567	140.976044	29.304707	47.707306	141.330688	31.094492	24.3174365	141.153366	-89.22124	22.2893515	118.69426
-9.4802	17.06287	135.504318	-28.937357	23.172173	129.870193	33.071945	1.129004	141.012253	29.448187	47.833015	140.589325	31.260066	24.4810095	140.800789	-89.13478	21.8633365	118.939597
-10.043127	16.259911	135.226639	-28.844864	23.048479	129.818192	33.26553	1.379437	140.914047	29.573446	47.96159	139.797653	31.419488	24.6705135	140.35585	-89.109216	21.4264445	119.280534
-10.758162	15.491627	134.877121	-28.755192	22.962027	129.736267	33.453613	1.637674	140.783844	29.666981	48.100468	138.944702	31.560297	24.869071	139.864273	-89.070681	21.054983	119.608261
-11.686913	14.747332	134.506317	-28.684347	22.894464	129.680817	33.651642	1.885457	140.615143	29.705391	48.230675	138.172714	31.6785165	25.058066	139.3939285	-89.0472105	20.730862	119.9677055
-13.363305	13.669949	133.91507	-28.599716	22.837969	129.720551	33.982159	2.210428	140.323975	29.697756	48.444855	137.263947	31.8399575	25.3276415	138.793961	-89.0393895	20.3482965	120.647141
-14.67895	13.005108	133.596863	-28.549013	22.819111	129.936859	34.221313	2.390346	140.045532	29.70643	48.580231	136.814682	31.9638715	25.4852885	138.430107	-89.0618975	20.1529335	121.443611
-16.167782	12.353531	133.424713	-28.472084	22.788004	130.365829	34.473808	2.550049	139.715622	29.722837	48.74577	136.416153	32.0983225	25.6479095	138.0658875	-89.0424905	19.9280985	122.6657705
-17.803251	11.746156	133.503525	-28.373787	22.752029	131.117447	34.76326	2.757453	139.375763	29.75716	48.941467	136.030396	32.26021	25.84946	137.7030795	-89.007784	19.654598	124.5318145
-19.652361	11.212034	133.986572	-28.279421	22.730646	132.22406	35.068356	2.992046	138.996124	29.796129	49.145454	135.593918	32.4322425	26.06875	137.295021	-88.9910845	19.392542	127.153099
-21.626556	10.689746	134.811295	-28.186338	22.616199	133.552094	35.348202	3.181168	138.703918	29.778841	49.311607	135.12117	32.5635215	26.2463875	136.912544	-88.9361975	18.9860105	130.191644
-23.737473	10.197271	135.948746	-28.116556	22.416122	134.999161	35.57576	3.346441	138.500931	29.626011	49.368919	134.613831	32.6008855	26.35768	136.557381	-88.8339975	18.474564	133.440941
-27.049824	9.543438	138.042847	-28.108957	21.9702	137.138184	35.818859	3.512264	138.440079	29.214781	49.284	133.824921	32.51682	26.398132	136.1325	-88.734734	17.542268	138.143868
-29.320791	9.133749	139.539917	-28.114906	21.625366	138.431732	35.917713	3.610632	138.530838	28.826813	49.158199	133.299149	32.372263	26.3844155	135.9149935	-88.602075	16.8663165	140.9484705
-31.538769	8.837199	141.021393	-28.102699	21.283092	139.643066	35.985451	3.695219	138.628922	28.391289	48.995636	132.684753	32.18837	26.3454275	135.6568375	-88.393768	16.2207565	143.6292945
-33.755142	8.63823	142.449539	-28.077866	20.884426	140.771973	35.977764	3.734963	138.650284	27.739191	48.87619	132.075195	31.8584775	26.3055765	135.3627395	-88.0142095	15.4632755	146.1812065
-35.927498	8.546484	143.87384	-28.055593	20.4491	141.916687	35.867008	3.648341	138.442947	27.229729	48.572994	131.346786	31.5483685	26.1106675	134.8948665	-87.6595545	14.7875325	148.9385075
-38.071281	8.586578	145.353912	-28.015026	19.939045	143.047867	35.697823	3.408004	138.016708	26.665438	48.162083	130.658554	31.1816305	25.7850435	134.337631	-87.2116825	14.0930465	151.758103
-40.130238	8.711715	146.797195	-27.975819	19.388836	144.08638	35.437981	3.071541	137.379135	26.068455	47.775898	130.165619	30.753218	25.4237195	133.772377	-86.704856	13.3539525	154.400383
-43.036827	9.130772	148.736084	-27.881294	18.54183	145.418335	34.848518	2.531859	136.180084	25.139824	47.331326	129.551453	29.994171	24.9315925	132.8657685	-85.756759	12.1520675	157.9709015
-44.862946	9.552753	149.962067	-27.840948	17.970259	146.111252	34.325825	2.193879	135.284393	24.555662	47.099495	129.206863	29.4407435	24.646687	132.245628	-85.1226395	11.293831	159.976876
-46.569901	9.979552	151.009109	-27.846224	17.397163	146.662231	33.723717	1.875461	134.325439	23.999872	46.870617	128.978546	28.8617945	24.373039	131.6519925	-84.5542425	10.421287	161.6724695
-48.148582	10.549019	151.997559	-27.901264	16.805325	147.102188	33.099808	1.475098	133.499161	23.45236	46.625175	128.768204	28.276084	24.0501365	131.1336825	-84.078612	9.5605135	163.0706935
-49.602646	11.137138	152.733749	-28.010365	16.221661	147.344193	32.434574	1.074812	132.605789	22.939264	46.382133	128.696213	27.686919	23.7284725	130.651001	-83.707649	8.7148495	164.037385
-50.902843	11.798976	153.263596	-28.113886	15.666697	147.412933	31.898964	0.798839	131.606659	22.558331	46.15023	128.674728	27.2286475	23.4745345	130.1406935	-83.4564195	7.8588595	164.6851725
-52.087463	12.501606	153.508621	-28.237041	15.123467	147.318253	31.410166	0.437883	130.810516	22.261229	45.899815	128.697495	26.8356975	23.168849	129.7540055	-83.3097795	7.078085	164.8825005
-53.559654	13.622353	153.515747	-28.443844	14.327684	146.864456	30.836391	-0.04374	129.672256	22.050837	45.565639	128.877609	26.443614	22.7609495	129.2749325	-83.331302	5.8944185	164.4539795
-54.323639	14.383936	153.355103	-28.601635	13.832881	146.493774	30.472189	-0.365035	128.936646	21.95249	45.33493	128.990158	26.2123395	22.4849475	128.963402	-83.4156095	5.1808145	164.024146
-54.862774	15.180543	153.204712	-28.7619	13.405897	146.127579	30.101707	-0.66234	128.235886	21.862188	45.086964	129.059204	25.9819475	22.212312	128.647545	-83.5057475	4.599482	163.607613
-55.231674	16.003681	153.147049	-28.927357	13.104059	145.838684	29.768673	-0.927891	127.663742	21.765385	44.842834	129.005295	25.767029	21.9574715	128.3345185	-83.621743	4.2506465	163.3428495
-55.375671	16.849232	152.978317	-29.091505	12.896895	145.581833	29.440102	-1.171352	127.146065	21.672606	44.563171	128.895935	25.556354	21.6959095	128.021	-83.739364	4.0978805	163.142666
-55.364029	17.709545	152.775986	-29.241756	12.699667	145.34079	28.828796	-1.214684	126.913139	21.577438	44.286148	128.692795	25.203117	21.535732	127.802967	-83.686629	3.863602	162.878613
-55.115158	18.539757	152.471893	-29.357746	12.550789	145.101181	28.617424	-1.457556	126.639961	21.480494	44.007431	128.459305	25.048959	21.2749375	127.549633	-83.764451	3.8266405	162.652729
-54.442276	19.826599	151.811127	-29.475338	12.340999	144.697281	28.416391	-1.839417	126.366219	21.474651	43.623775	128.246933	24.945521	20.892179	127.306576	-83.896197	3.789819	162.087986
-53.759533	20.681561	151.199753	-29.536518	12.190449	144.364212	28.335819	-2.123963	126.199028	21.543077	43.390663	128.087814	24.939448	20.63335	127.143421	-84.012484	3.747548	161.585003
-52.860939	21.512512	150.408691	-29.590181	12.031022	143.917709	28.287216	-2.386044	126.041016	21.611729	43.167427	127.940735	24.9494725	20.3906915	126.9908755	-84.1298345	3.6713525	160.8445425
-51.845455	22.410192	149.448303	-29.650482	11.926002	143.3526	28.306154	-2.621193	125.865875	21.729582	42.975571	127.798378	25.017868	20.177189	126.8321265	-84.318832	3.674815	159.8730735
-50.66769	23.319878	148.276764	-29.708294	11.796013	142.656036	28.377087	-2.814435	125.663689	21.894148	42.838188	127.658936	25.1356175	20.0118765	126.6613125	-84.5522055	3.5801495	158.6507595
-49.330143	24.188152	146.928558	-29.769766	11.706463	141.837753	28.44449	-2.976845	125.427162	22.078442	42.686169	127.584564	25.261466	19.854662	126.505863	-84.800998	3.558264	157.169643
-47.847321	25.153229	145.473679	-29.87326	11.579717	140.866104	28.561384	-3.150861	125.159477	22.321669	42.521763	127.603928	25.4415265	19.685451	126.3817025	-85.1880465	3.473983	155.3505055
-45.314293	26.550255	143.17514	-30.042225	11.501549	139.338654	28.73498	-3.404564	124.866425	22.784187	42.299442	127.733971	25.7595835	19.447439	126.300198	-85.8440335	3.555659	152.37711
-43.410652	27.532213	141.632416	-30.188604	11.496525	138.319153	28.813425	-3.540302	124.721863	23.122299	42.1782	127.960754	25.967862	19.318949	126.3413085	-86.34507	3.674101	150.2969975
-41.398735	28.512558	140.206619	-30.352411	11.58102	137.277023	28.926483	-3.646925	124.711502	23.481972	42.099953	128.253601	26.2042275	19.226514	126.4825515	-86.9090495	3.935526	148.0714945
-39.223404	29.441092	138.829117	-30.555237	11.74604	136.288254	29.02841	-3.756294	124.796082	23.824169	42.007992	128.68428	26.4262895	19.125849	126.740181	-87.5367635	4.366231	145.836327
-36.980419	30.397478	137.609833	-30.772104	11.949966	135.324997	29.138542	-3.840436	125.007187	24.138609	41.971008	129.205505	26.6385755	19.065286	127.106346	-88.1827835	4.834646	143.543648
-34.58839	31.242489	136.570496	-30.98819	12.159927	134.420197	29.322338	-3.952095	125.301971	24.464886	41.937992	129.839417	26.893612	18.9929485	127.570694	-88.869992	5.3269055	141.2697
-32.094753	32.071991	135.829285	-31.190348	12.408836	133.64859	29.465729	-4.06307	125.636124	24.792084	41.892471	130.608475	27.1289065	18.9147005	128.1222995	-89.5096025	5.9029715	139.1748805
-28.291862	33.19524	135.163345	-31.363091	12.848727	132.612885	29.804192	-4.16012	126.432335	25.543509	41.815514	131.859238	27.6738505	18.827697	129.1457865	-90.4000325	6.869757	136.0799835
-25.73497	33.827835	135.072144	-31.487093	13.129725	132.02594	30.071795	-4.189029	126.957031	25.835688	41.863747	132.983963	27.9537415	18.837359	129.970497	-90.9279275	7.422091	134.081383
-23.146694	34.350903	135.146271	-31.559998	13.417417	131.458801	30.783325	-4.33157	127.59874	26.078691	41.939312	134.139923	28.431008	18.803871	130.8693315	-91.551004	8.030963	132.0482705
-20.644009	34.800102	135.446747	-31.563759	13.735747	130.942902	31.209492	-4.275431	128.524963	26.288786	42.037567	135.411301	28.749139	18.881068	131.968132	-91.876657	8.590426	129.917672
-18.170202	35.066666	135.963104	-31.434553	14.105272	130.602676	31.647617	-4.20366	129.356339	26.483738	42.140415	136.70253	29.0656775	18.9683775	133.0294345	-91.9347835	9.2421665	128.1759175
-15.777093	35.259373	136.56041	-31.225262	14.548924	130.292587	32.144844	-4.142707	130.26033	26.658047	42.331329	137.923157	29.4014455	19.094311	134.0917435	-91.8519695	10.003537	126.4934305
-13.470551	35.324974	137.158997	-30.97871	15.004994	130.004639	32.569706	-4.116725	131.092636	26.798391	42.502083	139.026154	29.6840485	19.192679	135.059395	-91.6414685	10.817309	124.949883
-10.211326	35.134567	138.144073	-30.521881	15.558235	129.633896	33.125774	-3.924817	132.032944	27.026087	42.731804	140.438553	30.0759305	19.4034935	136.2357485	-91.1196925	11.7129765	123.0320435
-8.216631	34.800049	138.710083	-30.234343	15.857368	129.309891	33.439178	-3.786781	132.482407	NaN	NaN	NaN	NaN	NaN	NaN	NaN	NaN	NaN
-6.35136	34.31002	139.156738	-29.950737	16.061241	128.999435	33.597721	-3.633775	132.780029	NaN	NaN	NaN	NaN	NaN	NaN	NaN	NaN	NaN
-4.608896	33.614246	139.522446	-29.643158	16.168001	128.707092	33.845432	-3.554291	132.925079	NaN	NaN	NaN	NaN	NaN	NaN	NaN	NaN	NaN
-3.005158	32.792316	139.744263	-29.342136	16.280809	128.481216	34.05896	-3.565576	133.05072	NaN	NaN	NaN	NaN	NaN	NaN	NaN	NaN	NaN
-1.477321	31.816408	139.794022	-29.073339	16.395882	128.367691	34.293011	-3.647064	133.152695	NaN	NaN	NaN	NaN	NaN	NaN	NaN	NaN	NaN
-0.138959	30.682356	139.732513	-28.809198	16.494854	128.300583	34.538784	-3.695716	133.320587	NaN	NaN	NaN	NaN	NaN	NaN	NaN	NaN	NaN
1.667564	28.741514	139.304047	-28.437593	16.655994	128.204376	34.822971	-3.742925	133.738525	NaN	NaN	NaN	NaN	NaN	NaN	NaN	NaN	NaN
2.646064	27.228451	138.945053	-28.217304	16.744583	128.239182	35.096897	-3.78737	134.094559	NaN	NaN	NaN	NaN	NaN	NaN	NaN	NaN	NaN
3.49751	25.571493	138.593857	-28.034464	16.800863	128.336792	35.308193	-3.833562	134.579254	NaN	NaN	NaN	NaN	NaN	NaN	NaN	NaN	NaN
4.129694	23.721535	138.280945	-27.849255	16.814903	128.442245	35.518673	-3.887449	135.140686	29.472834	42.747421	142.548767	32.4957535	19.429986	138.8447265	-88.1942635	14.19982	118.0397635
4.642913	21.739033	138.001343	-27.678432	16.802822	128.616684	35.686535	-3.952044	135.754196	29.695198	42.862854	142.188156	32.6908665	19.455405	138.971176	-88.0477305	14.150239	118.262192
4.924117	19.610037	137.865417	-27.531736	16.790907	128.87764	35.852329	-3.985171	136.380127	29.91518	42.985458	141.697632	32.8837545	19.5001435	139.0388795	-87.9472265	14.0816705	118.7164005
5.064985	17.38883	137.856522	-27.409178	16.751074	129.244705	36.009781	-3.987351	137.014145	30.132666	43.099773	141.039917	33.0712235	19.556211	139.027031	-87.8895795	13.945937	119.462379
4.886969	13.966602	138.150436	-27.298332	16.677608	130.071106	36.167282	-3.962746	137.983887	30.544762	43.237534	139.750961	33.356022	19.637394	138.867424	-87.952686	13.717822	121.274788
4.537793	11.670904	138.585693	-27.226145	16.564478	130.70697	36.291782	-3.890278	138.651306	30.844376	43.266014	138.760742	33.568079	19.687868	138.706024	-88.020369	13.441088	122.707916
4.072257	9.413502	139.102386	-27.153868	16.378984	131.382172	36.380501	-3.83957	139.206329	31.091564	43.199825	137.683197	33.7360325	19.6801275	138.444763	-88.0437685	13.0778405	124.319581
3.363826	7.217579	139.807098	-27.114761	16.134521	132.104691	36.516594	-3.82093	139.704132	31.247578	43.034683	136.5672	33.882086	19.6068765	138.135666	-88.111608	12.6621655	126.073716
2.646663	5.106329	140.455338	-27.035782	15.817817	132.748016	36.677803	-3.847238	140.12645	31.351721	42.786037	135.572083	34.014762	19.4693995	137.8492665	-88.086326	12.1662345	127.6467655
1.748596	3.0955	141.098602	-26.953178	15.460852	133.291214	37.07465	-3.774733	140.4478	31.395695	42.482109	134.728851	34.2351725	19.353688	137.5883255	-88.1415285	11.568016	128.9941025
0.825479	1.234772	141.610123	-26.842466	15.137577	133.715958	37.296474	-3.887861	140.625443	31.433079	42.185318	134.05127	34.3647765	19.1487285	137.3383565	-88.0497085	11.1264255	130.0935595
-0.748125	-1.312178	142.100037	-26.660507	14.730571	134.18277	37.418137	-4.220527	140.673935	31.495623	41.806423	133.228241	34.45688	18.792948	136.951088	-87.777894	10.668194	131.414452
-1.851191	-2.829088	142.213745	-26.502541	14.509268	134.306427	37.67799	-4.245899	140.577057	31.577183	41.603233	132.79715	34.6275865	18.678667	136.6871035	-87.6326685	10.339869	131.9257505
-3.045193	-4.184414	142.0979	-26.335987	14.32814	134.346832	37.901611	-4.327469	140.316772	31.688848	41.44014	132.382996	34.7952295	18.5563355	136.349884	-87.4672035	10.0999445	132.34378
-4.299027	-5.374889	141.878326	-26.128483	14.163244	134.266037	38.10397	-4.406842	140.01738	31.822649	41.266685	131.996674	34.9633095	18.4299215	136.007027	-87.2202755	9.8965665	132.525047
-5.637692	-6.429748	141.560547	-25.910097	14.034648	134.154755	38.317871	-4.481822	139.662125	32.012794	41.075703	131.624847	35.1653325	18.2969405	135.643486	-86.9855265	9.7723555	132.666024
-7.024311	-7.335011	141.264587	-25.677643	13.904812	134.065399	38.512306	-4.63379	139.305222	32.215302	40.818874	131.187363	35.363804	18.092542	135.2462925	-86.71909	9.717082	132.8845055
-8.447659	-8.057341	140.989868	-25.440969	13.781588	134.06546	38.683113	-4.734115	138.870804	32.454048	40.545277	130.684036	35.5685805	17.905581	134.77742	-86.4505185	9.657595	133.3535
-10.726468	-8.855504	140.543762	-25.050207	13.54173	134.18718	38.925354	-4.947151	138.169022	32.688614	40.105301	129.896469	35.806984	17.579075	134.0327455	-85.907398	9.504385	134.3416145
-12.277792	-9.219755	140.206009	-24.790297	13.344338	134.409393	39.068932	-5.112466	137.619415	32.48428	39.935715	129.547546	35.776606	17.4116245	133.5834805	-85.3572	9.2770515	135.2353055
-13.922806	-9.532139	139.949554	-24.544861	13.111931	134.77356	39.208454	-5.300847	136.987839	32.572605	39.657757	129.207764	35.8905295	17.178455	133.0978015	-84.9802515	9.045407	136.4493185
-15.531616	-9.674172	139.846725	-24.285381	12.852128	135.283798	39.339474	-5.59781	136.402252	32.619698	39.333717	128.973373	35.979586	16.8679535	132.6878125	-84.550348	8.8363025	137.8797835
-17.166241	-9.711859	139.861816	-24.006388	12.561415	135.861038	39.471004	-5.857633	135.847504	32.678719	39.060223	128.866943	36.0748615	16.601295	132.3572235	-84.0876375	8.521535	139.3648525
-18.752316	-9.62309	139.864532	-23.733067	12.261822	136.438889	39.538158	-6.062692	135.315323	32.726601	38.88443	128.856354	36.1323795	16.410869	132.0858385	-83.5985135	8.112775	140.7919395
-20.37738	-9.402493	139.969009	-23.472233	12.018834	137.030014	39.590042	-6.174012	134.785782	32.71883	38.81723	128.80098	36.154436	16.321609	131.793381	-83.098902	7.716059	142.266647
-22.714329	-8.851835	140.217224	-23.139862	11.748745	137.753754	39.580017	-6.143075	133.973663	32.585983	38.890434	128.61731	36.083	16.3736795	131.2954865	-82.362724	7.1238105	144.2120215
-24.241909	-8.37115	140.441772	-22.973188	11.635685	138.181152	39.501549	-6.072414	133.376999	32.411545	39.008953	128.385925	35.956547	16.4682695	130.881462	-81.902923	6.8031005	145.480842
-25.679955	-7.805593	140.790588	-22.794706	11.521058	138.644104	39.403328	-5.988811	132.756836	32.191582	39.1185	128.02092	35.797455	16.5648445	130.388878	-81.386867	6.4772715	146.89933
-27.061426	-7.132633	141.265625	-22.604477	11.410645	139.131592	39.264671	-5.909375	132.136505	31.955015	39.248161	127.667557	35.609843	16.669393	129.902031	-80.818797	6.151897	148.361153
-28.290827	-6.417759	141.86673	-22.392096	11.325303	139.677841	39.11887	-5.821271	131.560501	31.724463	39.384178	127.297684	35.4216665	16.7814535	129.4290925	-80.2058585	5.8691525	149.9265895
-29.451546	-5.628515	142.633575	-22.191488	11.273827	140.258163	38.97699	-5.68614	131.098602	31.505486	39.571346	126.969894	35.241238	16.942603	129.034248	-79.624214	5.605051	151.482078
-30.498636	-4.778568	143.412842	-22.03936	11.271338	140.835663	38.823994	-5.532652	130.732376	31.274065	39.750141	126.755157	35.0490295	17.1087445	128.7437665	-79.1277495	5.4339315	152.9275595
-31.812471	-3.415195	144.496765	-21.843367	11.286098	141.615829	38.682728	-5.30565	130.439484	30.984482	40.043491	126.503494	34.833605	17.3689205	128.471489	-78.520339	5.2032755	154.760169
-32.565712	-2.395291	145.107056	-21.758581	11.305967	142.044312	38.598858	-5.158375	130.295151	30.789545	40.21896	126.420044	34.6942015	17.5302925	128.3575975	-78.2113635	5.0816415	155.7310265
-33.154732	-1.37203	145.553955	-21.677641	11.308891	142.365051	38.526775	-5.016981	130.171463	30.616634	40.391094	126.296638	34.5717045	17.6870565	128.2340505	-77.9269865	4.9307255	156.4960515
-33.648643	-0.307496	145.852966	-21.588478	11.317927	142.551163	38.503559	-4.89535	129.953949	30.459694	40.540497	126.109276	34.4816265	17.8225735	128.0316125	-77.6585825	4.8132805	157.0707135
-34.014626	0.882192	146.003311	-21.507267	11.333413	142.619064	38.455353	-4.772531	129.669128	30.304476	40.671448	125.872398	34.3799145	17.9494585	127.770763	-77.3944485	4.7173675	157.467365
-34.255043	2.043356	145.968002	-21.399065	11.332584	142.571472	38.427563	-4.623388	129.365295	30.202564	40.798683	125.587822	34.3150635	18.0876475	127.4765585	-77.1131935	4.5775205	157.6663855
-34.299507	3.320666	145.782501	-21.282513	11.34242	142.461044	38.459301	-4.465286	129.040359	30.169218	40.952435	125.354729	34.3142595	18.2435745	127.197544	-76.8792855	4.4412655	157.724544
-34.14016	5.403211	145.340073	-21.085836	11.363372	142.244476	38.582916	-4.195257	128.67157	30.192894	41.219334	125.175438	34.387905	18.5120385	126.923504	-76.559577	4.2147055	157.565448
-33.850063	6.863918	144.894302	-20.95986	11.403825	142.05603	38.693008	-3.977811	128.486115	30.284435	41.442188	125.180481	34.4887215	18.7321885	126.833298	-76.4084415	4.0754615	157.278762
-33.470043	8.423725	144.318253	-20.895416	11.46101	141.778366	38.82695	-3.739768	128.348724	30.40258	41.727222	125.307449	34.614765	18.993727	126.8280865	-76.405597	3.928293	156.7286455
-32.933704	10.070642	143.503922	-20.897451	11.573485	141.345322	38.91597	-3.480005	128.241653	30.563038	42.057877	125.529167	34.739504	19.288936	126.88541	-76.534406	3.858034	155.805234
-32.349838	11.749747	142.5	-21.004156	11.680779	140.777145	38.947945	-3.216116	128.076752	30.754227	42.427738	125.894043	34.851086	19.605811	126.9853975	-76.859398	3.755747	154.5688925
-31.652424	13.518052	141.413635	-21.236004	11.759841	140.067627	38.853062	-2.981252	127.789055	30.952444	42.83215	126.606621	34.902753	19.925449	127.197838	-77.374761	3.594233	152.937416
-30.884144	15.326958	140.325134	-21.600368	11.887302	139.275925	38.35601	-2.516041	127.631271	31.211811	43.273224	127.577568	34.7839105	20.3785915	127.6044195	-77.9846465	3.3960125	150.9474305
-29.496119	18.126776	139.114197	-22.30142	12.313897	138.19632	37.906414	-2.005194	127.2117	31.461317	43.880821	129.448929	34.6838655	20.9378135	128.3303145	-79.2867055	3.6899805	148.0623255
-28.44206	19.928343	138.651855	-22.832981	12.750588	137.61087	37.514595	-1.600336	126.995659	31.785244	44.135471	130.681595	34.6499195	21.2675675	128.838627	-80.3158815	4.2336085	146.383113
-27.2337	21.701162	138.491684	-23.315542	13.337164	137.254257	37.123459	-1.136547	126.806473	31.718142	44.56356	131.839691	34.4208005	21.7135065	129.323082	-81.0518845	4.9608215	145.185432
-25.934896	23.347237	138.502563	-23.738911	14.010159	137.050568	36.74683	-0.668709	126.708626	31.639496	44.964958	132.885086	34.193163	22.1481245	129.796856	-81.670985	5.8721935	144.30428
-24.504026	24.845831	138.645096	-24.054934	14.673734	136.930191	36.436916	-0.196858	126.720322	31.648064	45.338814	133.838348	34.04249	22.570978	130.279335	-82.152358	6.77649	143.581047
-23.031946	26.183617	138.699814	-24.285273	15.277936	136.760635	36.238213	0.169022	126.806892	31.740915	45.623993	134.714325	33.989564	22.8965075	130.7606085	-82.56011	7.6593645	142.7606615
-21.403034	27.335894	138.662582	-24.46961	15.841448	136.481689	36.120476	0.362416	126.931999	NaN	NaN	NaN	NaN	NaN	NaN	NaN	NaN	NaN
-18.945393	28.732904	138.375824	-24.721201	16.564915	135.79895	36.331688	0.261526	127.140221	NaN	NaN	NaN	NaN	NaN	NaN	NaN	NaN	NaN
-17.251879	29.48033	138.063889	-24.863329	17.053854	135.224701	36.279278	0.189771	127.376625	NaN	NaN	NaN	NaN	NaN	NaN	NaN	NaN	NaN
-15.543272	30.051071	137.641479	-25.01627	17.547907	134.601166	36.268848	0.073573	127.628792	NaN	NaN	NaN	NaN	NaN	NaN	NaN	NaN	NaN
-13.806274	30.447807	137.127319	-25.167048	18.06431	133.885803	36.207783	-0.036913	127.90065	NaN	NaN	NaN	NaN	NaN	NaN	NaN	NaN	NaN
-12.11213	30.710415	136.546478	-25.3328	18.616499	133.195084	36.160149	-0.058575	128.161194	NaN	NaN	NaN	NaN	NaN	NaN	NaN	NaN	NaN
-10.419	30.753263	136.006668	-25.453487	19.182961	132.483826	36.120434	0.03578	128.460495	NaN	NaN	NaN	NaN	NaN	NaN	NaN	NaN	NaN
-8.758266	30.640339	135.350037	-25.610447	19.703875	131.632919	36.142105	0.268333	128.814728	NaN	NaN	NaN	NaN	NaN	NaN	NaN	NaN	NaN
-6.403375	30.160881	134.441254	-25.843399	20.455793	130.402023	36.209114	0.79567	129.310257	NaN	NaN	NaN	NaN	NaN	NaN	NaN	NaN	NaN
-4.90178	29.622654	133.870346	-25.939543	20.841587	129.622131	36.285847	1.188972	129.584427	NaN	NaN	NaN	NaN	NaN	NaN	NaN	NaN	NaN
-3.448691	28.858801	133.444794	-26.03322	21.158617	128.9505	36.400433	1.459887	129.945404	NaN	NaN	NaN	NaN	NaN	NaN	NaN	NaN	NaN
-2.063648	27.888245	133.113342	-26.063457	21.358616	128.45726	36.503029	1.592948	130.364822	NaN	NaN	NaN	NaN	NaN	NaN	NaN	NaN	NaN
-0.768727	26.698708	132.99614	-26.082575	21.511475	128.154221	36.648396	1.610642	130.918365	30.863571	47.682262	138.435272	33.7559835	24.646452	134.6768185	-85.9211335	18.376498	121.6316235
0.427819	25.357512	132.938675	-26.100838	21.650587	127.927589	36.799099	1.475382	131.622925	30.864111	47.851879	138.268951	33.831605	24.6636305	134.945938	-86.033281	18.6375435	120.90924
1.484659	23.845406	133.108078	-26.168589	21.768999	127.814415	36.87859	1.242849	132.497635	30.832716	47.982769	138.208267	33.855653	24.612809	135.352951	-86.192831	18.925189	120.275879
2.867008	21.367819	133.551697	-26.232491	21.906191	127.739182	36.888321	0.968406	133.904877	30.885357	48.087555	138.072464	33.886839	24.5279805	135.9886705	-86.351821	19.2844015	119.4896935
