# Supplementary material for: How to jointly control a ball trajectory on a moving board: Methodological insights into Motor Learning and Rehabilitation
Source: PLoS One. 2025 Oct 15;20(10):e0334588. doi: 10.1371/journal.pone.0334588 (PMC12527165; doi:10.1371/journal.pone.0334588)
Supplement: S2 Data — (ZIP) [file pone.0334588.s002.zip › D10_029.csv]

Ball_X	Ball_Y	Ball_Z	BoardCentre_X	BoardCentre_Y	BoardCentre_Z	P1LeftHand_X	P1LeftHand_Y	P1LeftHand_Z	P1RightHand_X	P1RightHand_Y	P1RightHand_Z	P1MidHands_X	P1MidHands_Y	P1MidHands_Z	P2MidHands_X	P2MidHands_Y	P2MidHands_Z
-49.553692	12.46321	128.999786	-27.909206	12.881441	125.896217	33.557442	0.470023	117.738167	25.811655	40.793236	118.309425	29.6845485	20.6316295	118.023796	-85.5029605	5.1312525	133.768638
-49.793564	13.493785	128.855377	-28.204828	12.735285	125.76429	33.190437	0.390781	117.547928	25.6311	40.630611	118.458031	29.4107685	20.510696	118.0029795	-85.8204245	4.959874	133.5256005
-49.851555	14.476575	128.686127	-28.495737	12.629742	125.632034	32.823467	0.346892	117.38855	25.459003	40.528934	118.593742	29.141235	20.437913	117.991146	-86.132709	4.821571	133.272922
-49.777515	15.487968	128.527359	-28.769552	12.563735	125.505661	32.468803	0.280447	117.210983	25.327686	40.458862	118.710365	28.8982445	20.3696545	117.960674	-86.4373485	4.7578155	133.050648
-49.446091	16.588079	128.385422	-29.023453	12.525646	125.359383	32.131416	0.256281	117.06749	25.212357	40.453674	118.793358	28.6718865	20.3549775	117.930424	-86.7187925	4.6963145	132.788342
-49.282417	17.34963	128.273315	-29.243195	12.56447	125.214348	31.864716	0.262728	116.971001	25.113634	40.437866	118.834427	28.489175	20.350297	117.902714	-86.975565	4.778643	132.525982
-48.474693	18.903826	127.769218	-29.544741	12.641292	125.018753	31.580084	0.227901	116.863861	24.973209	40.54002	118.897331	28.2766465	20.3839605	117.880596	-87.3661285	4.8986235	132.15691
-47.837105	19.760342	127.537407	-29.724604	12.713278	124.896599	31.452175	0.240359	116.837021	24.873545	40.640034	118.899132	28.16286	20.4401965	117.8680765	-87.612068	4.9863595	131.9251215
-47.122551	20.577072	127.307167	-29.917828	12.756486	124.807205	31.339657	0.285095	116.841492	24.73938	40.719879	118.919243	28.0395185	20.502487	117.8803675	-87.8751745	5.010485	131.7340425
-46.155724	21.458145	127.125343	-30.078279	12.845209	124.79097	31.252333	0.346269	116.862022	24.534348	40.822487	119.003555	27.8933405	20.584378	117.9327885	-88.0498985	5.10604	131.6491515
-45.094715	22.230179	126.748383	-30.292234	12.915807	124.663902	31.170467	0.446863	116.935539	24.33283	40.954147	119.108925	27.7516485	20.700505	118.022232	-88.3361165	5.131109	131.305572
-43.997074	22.968155	126.461639	-30.587582	12.940888	124.463013	31.080978	0.582829	117.022392	24.141331	41.135864	119.253693	27.6111545	20.8593465	118.1380425	-88.7863185	5.0224295	130.7879835
-42.801346	23.734467	125.893936	-31.005276	13.108576	124.30687	30.990931	0.766074	117.063545	23.933735	41.360783	119.463516	27.462333	21.0634285	118.2635305	-89.472885	5.1537235	130.3502095
-40.783867	24.758711	124.90741	-31.586864	13.299997	123.500954	30.933142	1.018268	117.080666	23.697823	41.670963	119.861351	27.3154825	21.3446155	118.4710085	-90.4892105	5.2553785	128.5308995
-39.605938	25.586628	123.997643	-31.918755	13.459484	122.842812	30.917654	1.122655	117.160843	23.5734	41.893967	120.086899	27.245527	21.508311	118.623871	-91.083037	5.410657	127.061753
-38.114296	26.214331	123.002983	-32.248936	13.654791	122.006378	30.942047	1.244022	117.233536	23.495668	42.08828	120.432648	27.2188575	21.666151	118.833092	-91.7167295	5.643431	125.179664
-36.540257	26.836494	121.868607	-32.59499	13.920219	121.111504	31.00453	1.364494	117.343155	23.488474	42.26358	120.925369	27.246502	21.814037	119.134262	-92.436482	6.026401	123.088746
-34.933613	27.35182	120.892944	-32.854385	14.086477	120.131325	31.081156	1.455688	117.567863	23.536015	42.442886	121.435013	27.3085855	21.949287	119.501438	-93.0173555	6.223667	120.761212
-33.269165	27.785048	119.989944	-33.07019	14.255385	119.146706	31.184208	1.539539	117.797684	23.664618	42.600296	122.113373	27.424413	22.0699175	119.9555285	-93.564793	6.4408525	118.3378835
-31.541332	28.145578	119.263496	-33.190029	14.46707	118.213699	31.318205	1.593414	118.017708	23.8339	42.750477	122.754013	27.5760525	22.1719455	120.3858605	-93.9561105	6.7621945	116.0415375
-28.73036	28.386757	118.307259	-33.251801	14.815107	117.025078	31.556749	1.550189	118.43898	24.20314	42.990177	123.541046	27.8799445	22.270183	120.990013	-94.3835465	7.360031	113.060143
-27.014156	28.535229	117.970131	-32.982559	14.957605	116.251221	31.713039	1.530329	118.660828	24.43593	43.096027	124.058487	28.0744845	22.313178	121.3596575	-94.0396025	7.602032	111.1427845
-25.365322	28.591745	117.746994	-32.896843	15.318532	115.754822	31.890848	1.488905	118.929947	24.65671	43.221855	124.463203	28.273779	22.35538	121.696575	-94.067465	8.281684	109.813069
-23.758539	28.53035	117.670929	-32.77903	15.680042	115.402374	32.056545	1.455499	119.201813	24.905924	43.342911	124.871193	28.4812345	22.399205	122.036503	-94.0392945	8.960879	108.768245
-22.636444	28.575499	117.914093	-32.625286	16.049074	115.168533	32.240494	1.442619	119.404686	25.18166	43.421753	125.314079	28.711077	22.432186	122.3593825	-93.961649	9.665962	107.9776835
-21.212965	28.308048	118.022827	-32.492241	16.424488	115.054703	32.419735	1.481786	119.597054	25.450321	43.508083	125.666664	28.935028	22.4949345	122.631859	-93.91951	10.3540415	107.477547
-19.775578	27.873934	118.081459	-32.347195	16.768351	115.020164	32.555923	1.495646	119.748558	25.725361	43.566998	125.938667	29.140642	22.531322	122.8436125	-93.835032	11.00538	107.1967155
-17.899132	27.027708	118.188141	-32.167343	17.25382	115.044678	32.749702	1.564234	119.960579	26.104057	43.612354	126.280045	29.4268795	22.588294	123.120312	-93.7615655	11.919346	106.969044
-16.75613	26.347095	118.253639	-32.073685	17.552973	115.120186	32.836349	1.591605	120.207047	26.299828	43.645115	126.394035	29.5680885	22.61836	123.300541	-93.7154585	12.487586	106.939831
-15.682318	25.531391	118.265388	-32.001637	17.791132	115.240929	32.913933	1.585229	120.491722	26.470501	43.699608	126.470505	29.692217	22.6424185	123.4811135	-93.695491	12.9398455	107.0007445
-14.829421	24.640261	118.366074	-31.941322	17.991287	115.376686	33.012775	1.580467	120.839622	26.588905	43.783768	126.56218	29.80084	22.6821175	123.700901	-93.683484	13.3004565	107.052471
-13.981115	23.626957	118.538727	-31.886339	18.162806	115.574944	33.132378	1.542728	121.202538	26.661497	43.898243	126.570549	29.8969375	22.7204855	123.8865435	-93.6696155	13.6051265	107.2633445
-13.259253	22.558151	118.634727	-31.845253	18.333981	115.792595	33.249058	1.473142	121.536232	26.698696	44.016056	126.528297	29.973877	22.744599	124.0322645	-93.664383	13.923363	107.5529255
-12.693596	21.415201	118.785027	-31.818687	18.467953	115.975296	33.319469	1.408601	121.901001	26.7374	44.131626	126.44445	30.0284345	22.7701135	124.1727255	-93.6658085	14.1657925	107.7778665
-11.999913	19.615423	119.021179	-32.559517	18.962103	116.562202	33.384869	1.321888	122.416328	26.732233	44.262775	126.226654	30.058551	22.7923315	124.321491	-95.177585	15.1318745	108.802913
-11.371996	18.158089	119.084045	-31.873672	18.645147	116.359116	33.371967	1.297206	122.817818	26.700857	44.266891	126.082954	30.036412	22.7820485	124.450386	-93.783756	14.5082455	108.267846
-11.486818	17.036039	119.390251	-31.928196	18.631359	116.494202	33.357475	1.296338	123.279739	26.664871	44.216198	125.961258	30.011173	22.756268	124.6204985	-93.867565	14.50645	108.3679055
-11.403277	15.691413	119.659149	-31.98246	18.559513	116.619804	33.350182	1.257501	123.675713	26.611658	44.116478	125.859283	29.98092	22.6869895	124.767498	-93.94584	14.4320365	108.47211
-11.443639	14.442369	119.854485	-32.016697	18.421412	116.71389	33.302452	1.133	124.089363	26.561037	43.977688	125.802353	29.9317445	22.555344	124.945858	-93.9651385	14.28748	108.481922
-11.584747	13.144356	120.035568	-32.299633	18.4324	116.922165	33.319672	1.00163	124.414803	26.573961	43.823383	125.707993	29.9468165	22.4125065	125.061398	-94.5460825	14.4522935	108.782932
-11.839613	11.916564	120.170822	-32.267548	18.284666	116.971352	33.353371	0.857078	124.630066	26.849083	43.56601	125.502312	30.101227	22.211544	125.066189	-94.636323	14.357788	108.876515
-12.408851	10.14564	120.295143	-32.208302	18.05752	117.092911	33.452003	0.601067	124.85495	26.533846	43.481407	125.476334	29.9929245	22.041237	125.165642	-94.4095285	14.073803	109.02018
-12.827332	8.876247	120.468994	-32.1493	17.953239	117.230965	33.538185	0.4793	124.9431	26.544956	43.396099	125.309219	30.0415705	21.9376995	125.1261595	-94.3401705	13.9687785	109.3357705
-13.021056	7.598894	120.345436	-32.058258	17.86981	117.39035	33.634487	0.35748	125.02359	26.611099	43.316013	125.075302	30.122793	21.8367465	125.049446	-94.239309	13.9028735	109.731254
-13.902551	6.681187	120.555626	-31.967237	17.846907	117.585648	33.731899	0.22553	125.069771	26.693007	43.254681	124.818764	30.212453	21.7401055	124.9442675	-94.146927	13.9537085	110.2270285
-14.702188	5.746153	120.767662	-31.872013	17.826694	117.78035	33.773479	0.151439	125.097275	26.784029	43.175007	124.51075	30.278754	21.663223	124.8040125	-94.02278	13.990165	110.7566875
-15.607755	4.815673	120.969818	-31.790033	17.80958	117.972969	33.832077	0.103773	125.17012	26.86409	43.077831	124.216354	30.3480835	21.590802	124.693237	-93.9281495	14.028358	111.252701
-16.537334	3.972178	121.181854	-31.713039	17.775101	118.206963	33.850422	0.033218	125.247658	26.940128	42.913223	123.979126	30.395275	21.4732205	124.613392	-93.821353	14.0769815	111.800534
-18.220879	2.891302	121.545944	-31.602377	17.652369	118.642021	33.897842	-0.166614	125.442375	27.048677	42.605698	123.703262	30.4732595	21.219542	124.5728185	-93.6780135	14.085196	112.7112235
-19.252747	2.069018	121.662613	-31.549948	17.519938	118.956879	33.941631	-0.315829	125.594841	27.09519	42.367657	123.572685	30.5184105	21.025914	124.583763	-93.6183065	14.013962	113.329995
-20.671511	1.636582	121.888412	-31.484613	17.378054	119.300232	34.326813	-0.691814	125.511673	27.133358	42.129219	123.45134	30.7300855	20.7187025	124.4815065	-93.6993115	14.0374055	114.1189575
-21.816704	1.01597	122.003578	-31.44153	17.209585	119.676033	33.804352	-0.554197	125.752296	27.183947	41.881199	123.308273	30.4941495	20.663501	124.5302845	-93.3772095	13.755669	114.8217815
-23.426493	0.782191	122.303238	-31.36586	17.034054	120.085464	34.213795	-0.792772	125.563049	27.233082	41.643604	123.157104	30.7234385	20.425416	124.3600765	-93.4551585	13.642692	115.8108515
-24.647387	0.367447	122.451607	-31.297499	16.864868	120.541893	34.211952	-0.843946	125.560532	27.238205	41.455578	122.984764	30.7250785	20.305816	124.272648	-93.3200765	13.42392	116.811138
-26.134396	0.174248	122.738441	-31.23259	16.712963	121.014938	34.602364	-1.129552	125.320526	27.218353	41.287132	122.812843	30.9103585	20.07879	124.0666845	-93.3755385	13.347136	117.9631915
-28.642893	0.258154	123.232399	-31.09478	16.492723	121.783623	34.426384	-0.974345	125.191566	27.144333	41.138397	122.626175	30.7853585	20.082026	123.9088705	-92.9749185	12.90342	119.6583755
-30.015177	0.167619	123.473465	-31.019541	16.357399	122.31414	34.855888	-1.172555	124.901329	27.059258	41.12254	122.522972	30.957573	19.9749925	123.7121505	-92.996655	12.7398055	120.9161295
-31.573189	0.35381	123.839615	-31.149647	16.371059	122.999298	34.955009	-1.138137	124.68692	26.947245	41.135658	122.424629	30.951127	19.9987605	123.5557745	-93.250421	12.7433575	122.4428215
-33.136829	0.615517	124.147438	-30.844816	16.132702	123.339798	35.028561	-1.06461	124.417389	26.8298	41.134048	122.333374	30.9291805	20.034719	123.3753815	-92.6188125	12.230685	123.3042145
-34.663517	0.952494	124.578766	-30.713772	16.01582	123.762192	34.742081	-0.794067	124.25457	26.66618	41.119534	122.211197	30.7041305	20.1627335	123.2328835	-92.1316745	11.8689065	124.2915005
-36.254757	1.31732	124.830292	-30.592817	15.901484	124.117867	34.729008	-0.731329	123.896217	26.527517	41.115837	122.08152	30.6282625	20.192254	122.9888685	-91.8138965	11.610714	125.2468655
-37.770248	1.767568	125.047615	-30.223047	15.617052	124.310875	34.690987	-0.650059	123.473442	26.440403	41.090782	121.903549	30.565695	20.2203615	122.6884955	-91.011789	11.0137425	125.9332545
-39.938671	2.561304	125.598763	-29.998949	15.385677	124.747276	34.582626	-0.625726	122.862686	26.388454	41.01334	121.553421	30.48554	20.193807	122.2080535	-90.483438	10.577547	127.2864985
-41.38065	3.16895	125.877213	-29.871412	15.210377	125.046776	34.853184	-0.879664	122.328018	26.36668	40.90435	121.324097	30.609932	20.012343	121.8260575	-90.352756	10.408411	128.2674945
-42.66433	3.851272	126.204391	-29.730875	15.052101	125.333366	34.771313	-0.990385	121.907021	26.331362	40.795845	121.135437	30.5513375	19.90273	121.521229	-90.0130875	10.201472	129.145503
-43.918304	4.578585	126.758041	-29.603662	14.888759	125.607063	34.668522	-1.130314	121.475029	26.314014	40.681625	120.880913	30.491268	19.7756555	121.177971	-89.698592	10.0018625	130.036155
-45.169155	5.332042	127.220032	-29.503424	14.696004	125.870956	34.19923	-1.071058	121.186188	26.280424	40.547768	120.613991	30.239827	19.738355	120.9000895	-89.246675	9.653653	130.8418225
-46.221481	6.014759	127.583763	-29.412487	14.495709	126.076782	34.054722	-1.210003	120.771042	26.243778	40.368004	120.413567	30.14925	19.5790005	120.5923045	-88.974224	9.4124175	131.5612595
-47.229416	6.833389	128.098267	-29.323212	14.280258	126.274147	33.881058	-1.325328	120.47628	26.200052	40.175716	120.235062	30.040555	19.425194	120.355671	-88.686979	9.135322	132.192623
-48.55381	7.945603	128.584869	-29.220331	13.870852	126.504745	33.673546	-1.57871	120.061172	26.481863	39.742928	119.875404	30.0777045	19.082109	119.968288	-88.5183665	8.659595	133.041202
-49.33197	8.713916	128.834717	-29.159483	13.561913	126.587616	33.874863	-1.989271	119.608154	26.220516	39.646416	119.906746	30.0476895	18.8285725	119.75745	-88.3666555	8.2952535	133.417782
-50.049816	9.492126	129.002289	-29.116615	13.211001	126.595291	33.398785	-2.037593	119.48568	26.27039	39.4025	119.752922	29.8345875	18.6824535	119.619301	-88.0678175	7.7395485	133.571281
-50.311043	10.599978	129.026825	-29.092464	12.853856	126.557709	33.598545	-2.513615	118.982956	26.319548	39.158592	119.582176	29.9590465	18.3224885	119.282566	-88.1439745	7.3852235	133.832852
-50.893448	11.186229	129.134918	-29.093161	12.441681	126.468834	33.447868	-2.79047	118.617844	26.364895	38.855812	119.45256	29.9063815	18.032671	119.035202	-88.0927035	6.850691	133.902466
-51.359188	11.896722	129.143173	-29.11956	12.022978	126.353012	32.944263	-2.839652	118.446312	26.405693	38.541153	119.373909	29.674978	17.8507505	118.9101105	-87.914098	6.1952055	133.7959135
-51.564304	12.661667	129.146317	-29.162268	11.611493	126.25322	32.771091	-3.100098	118.196953	26.425821	38.267208	119.371353	29.598456	17.583555	118.784153	-87.922992	5.639431	133.722287
-51.711761	13.790292	129.051025	-29.275623	11.030583	126.09211	32.878487	-3.622503	117.69133	26.48345	37.871445	119.591377	29.6809685	17.124471	118.6413535	-88.2322145	4.936695	133.5428665
-51.685299	14.578408	128.968887	-29.354158	10.71294	126.023972	32.729717	-3.800113	117.54451	26.5187	37.676773	119.788834	29.6242085	16.93833	118.666672	-88.3325245	4.48755	133.381272
-51.440281	15.35573	128.832809	-29.452919	10.530865	126.03421	32.245079	-3.751268	117.603722	26.539194	37.507336	120.004654	29.3921365	16.878034	118.804188	-88.2979745	4.183696	133.264232
-51.271194	16.061686	128.627426	-29.550707	10.305509	125.940323	32.131489	-3.893657	117.452644	26.550043	37.372612	120.234528	29.340766	16.7394775	118.843586	-88.44218	3.8715405	133.03706
-50.934864	16.742144	128.375183	-29.69017	10.039178	125.447342	32.010902	-4.016063	117.310928	26.548153	37.245895	120.403221	29.2795275	16.614916	118.8570745	-88.6598675	3.46344	132.0376095
-50.540989	17.41589	128.027634	-29.835686	9.904767	125.192383	31.86928	-4.114648	117.18042	26.554674	37.131187	120.517395	29.211977	16.5082695	118.8489075	-88.883349	3.3012645	131.5358585
-49.950031	18.084494	127.614525	-29.989746	9.789591	124.885773	31.762856	-4.235771	117.012108	26.520691	37.020916	120.611809	29.1417735	16.3925725	118.8119585	-89.1212655	3.1866095	130.9595875
-48.975231	18.992521	126.875664	-30.25983	9.627059	124.322571	31.58227	-4.402151	116.771248	26.454252	36.854649	120.703568	29.018261	16.226249	118.737408	-89.537921	3.027869	129.907734
-48.249767	19.551846	126.325058	-30.46904	9.543577	123.889862	31.447136	-4.513825	116.641769	26.400644	36.719296	120.747902	28.92389	16.1027355	118.6948355	-89.86197	2.9844185	129.0848885
-47.337994	20.061314	125.652084	-30.851433	9.674849	123.534241	31.294403	-4.603528	116.519905	26.352034	36.593506	120.811317	28.8232185	15.994989	118.665611	-90.5260845	3.354709	128.402871
-46.375813	20.520052	124.99678	-31.047073	9.632525	123.081184	31.176338	-4.690642	116.451057	26.309305	36.479694	120.862129	28.7428215	15.894526	118.656593	-90.8369675	3.370524	127.505775
-45.399418	20.941504	124.350807	-31.237741	9.547691	122.617615	31.066299	-4.767658	116.409233	26.280638	36.389339	120.913551	28.6734685	15.8108405	118.661392	-91.1489505	3.2845415	126.573838
-44.308548	21.331966	123.652985	-31.397926	9.492886	122.13591	30.988413	-4.819362	116.387367	26.263601	36.329182	120.99321	28.626007	15.75491	118.6902885	-91.421859	3.230862	125.5815315
-43.275772	21.819571	123.02346	-31.578121	9.47822	121.646568	30.960268	-4.855546	116.453529	26.264784	36.324162	121.099709	28.612526	15.734308	118.776619	-91.768768	3.222132	124.516517
-41.442783	22.166861	122.109314	-31.788258	9.473695	120.937683	30.98321	-4.861208	116.607193	26.250929	36.387062	121.267906	28.6170695	15.762927	118.9375495	-92.1935855	3.184463	122.9378165
-40.066898	22.411701	121.431938	-31.911425	9.517984	120.446671	31.055075	-4.803478	116.72509	26.238628	36.435257	121.441841	28.6468515	15.8158895	119.0834655	-92.4697015	3.2200785	121.8098765
-38.745422	22.534588	120.812737	-31.999741	9.573052	119.93557	31.157827	-4.773876	116.857056	26.203732	36.521496	121.598312	28.6807795	15.87381	119.227684	-92.6802615	3.272294	120.643456
-37.325703	22.630747	120.209167	-32.065338	9.653452	119.39608	31.289785	-4.710956	116.927406	26.179596	36.623047	121.685219	28.7346905	15.9560455	119.3063125	-92.8653665	3.3508585	119.4858475
-35.842964	22.694704	119.505524	-32.105904	9.762627	118.829811	31.441256	-4.601866	116.9646	26.165956	36.733711	121.724213	28.803606	16.0659225	119.3444065	-93.015414	3.4593315	118.3152155
-34.432236	22.667952	118.868378	-32.115372	9.920419	118.243538	31.57711	-4.474438	117.012932	26.156834	36.900822	121.716034	28.866972	16.213192	119.364483	-93.097716	3.627646	117.122593
-32.924145	22.645905	118.235527	-32.087051	10.107379	117.678665	31.720394	-4.293489	117.042076	26.176203	37.098789	121.642891	28.9482985	16.40265	119.3424835	-93.1224005	3.812108	116.0148465
-30.681292	22.455112	117.304527	-32.025986	10.449866	116.800438	31.972572	-3.961135	117.104866	26.209974	37.409409	121.595764	29.091273	16.724137	119.350315	-93.143245	4.175595	114.250561
-29.232866	22.297852	116.749275	-31.966883	10.731447	116.262665	32.131611	-3.716748	117.224182	26.244488	37.689411	121.576759	29.1880495	16.9863315	119.4004705	-93.1218155	4.4765625	113.1248595
-27.7302	22.090921	116.263435	-31.918818	11.013499	115.738037	32.311184	-3.48495	117.374184	26.288504	37.937443	121.585739	29.299844	17.2262465	119.4799615	-93.13748	4.8007515	111.9961125
-26.318836	21.805466	115.856621	-31.872351	11.293535	115.248192	32.489216	-3.253575	117.571236	26.314077	38.188046	121.675919	29.4016465	17.4672355	119.6235775	-93.1463485	5.1198345	110.8728065
-24.97328	21.536844	115.566101	-31.807688	11.566767	114.837936	32.694855	-3.071271	117.804184	26.336653	38.433334	121.778275	29.515754	17.6810315	119.7912295	-93.13113	5.4525025	109.8846425
-23.37875	21.029062	115.185234	-31.751255	11.811274	114.49826	32.904182	-2.945289	118.075302	26.379278	38.631786	121.922241	29.64173	17.8432485	119.9987715	-93.14424	5.7792995	108.9977485
-22.086369	20.59483	115.05526	-31.67383	12.025926	114.215828	33.098026	-2.854667	118.320778	26.44611	38.814522	122.157417	29.772068	17.9799275	120.2390975	-93.119728	6.0719245	108.1925585
-20.658449	20.128857	115.204025	-31.574989	12.290647	113.984764	33.35891	-2.753544	118.660782	26.58815	39.054306	122.527443	29.97353	18.150381	120.5941125	-93.123508	6.430913	107.3754155
-19.436111	19.495907	115.17514	-31.564634	12.439687	113.878922	33.493023	-2.712324	118.873466	26.673199	39.167049	122.767593	30.083111	18.2273625	120.8205295	-93.212379	6.6520115	106.9373145
-18.497412	18.909077	115.240143	-31.272837	12.40644	113.611267	33.59478	-2.693477	119.069267	26.743528	39.267433	122.976089	30.169154	18.286978	121.022678	-92.714828	6.525902	106.199856
-17.541758	18.274233	115.290955	-31.255516	12.556916	113.511536	33.673424	-2.669721	119.276688	26.787046	39.324635	123.119377	30.230235	18.327457	121.1980325	-92.741267	6.786375	105.8250395
-16.690832	17.610914	115.303993	-31.265556	12.716147	113.400459	33.696999	-2.638933	119.512665	26.822603	39.345436	123.199081	30.259801	18.3532515	121.355873	-92.790913	7.0790425	105.445045
-16.030178	16.958097	115.41114	-31.278467	12.858109	113.295006	33.692337	-2.642133	119.737671	26.881241	39.330135	123.237015	30.286789	18.344001	121.487343	-92.843723	7.372217	105.102669
-15.245181	16.129696	115.29921	-31.279711	12.988883	113.158798	33.661957	-2.688032	119.934258	26.89119	39.321514	123.272873	30.2765735	18.316741	121.6035655	-92.8359955	7.661025	104.7140305
-14.385362	15.015517	115.168365	-31.286652	13.161987	112.840446	33.62595	-2.720994	120.139206	26.840731	39.260845	123.357544	30.2333405	18.2699255	121.748375	-92.8066445	8.0540485	103.932517
-13.898702	14.151299	114.993622	-31.271849	13.283783	112.592743	33.625214	-2.750764	120.208511	26.784742	39.195572	123.358765	30.204978	18.222404	121.783638	-92.748676	8.345162	103.401848
-13.52053	13.34273	114.81382	-31.215324	13.405522	112.380554	33.679478	-2.754832	120.166542	26.725527	39.17807	123.29525	30.2025025	18.211619	121.730896	-92.6331505	8.599425	103.030212
-13.257192	12.546433	114.637054	-31.13097	13.567522	112.236343	33.761997	-2.724617	120.099083	26.706488	39.254467	123.199295	30.2342425	18.264925	121.649189	-92.4961825	8.870119	102.823497
-13.024706	11.669169	114.523232	-31.01606	13.773741	112.154541	33.87302	-2.679091	120.024895	26.755068	39.358597	123.03907	30.314044	18.339753	121.5319825	-92.346164	9.207729	102.7770995
-12.942285	10.916214	114.403824	-31.142363	14.169282	112.34832	33.997547	-2.547489	119.976768	26.845499	39.544605	122.841835	30.421523	18.498558	121.4093015	-92.706249	9.840006	103.2873385
-12.895313	10.000538	114.450279	-30.96278	14.423375	112.410988	34.143345	-2.399969	119.993042	26.982924	39.746914	122.629738	30.5631345	18.6734725	121.31139	-92.4886945	10.1732775	103.510586
-13.030629	8.7407	114.57254	-30.755297	14.858897	112.630234	34.333652	-2.141357	120.131004	27.168131	40.096985	122.307243	30.7508915	18.977814	121.2191235	-92.2614855	10.73998	104.0413445
-13.236088	7.855141	114.64341	-30.599827	15.135386	112.709442	34.44379	-1.947181	120.257126	27.25227	40.32341	122.103951	30.84803	19.1881145	121.1805385	-92.047684	11.0826575	104.2383455
-13.494633	6.956059	114.731888	-30.494558	15.412897	112.813095	34.524158	-1.745905	120.403465	27.310961	40.526283	121.930481	30.9175595	19.390189	121.166973	-91.9066755	11.435605	104.459217
-13.893336	6.109476	114.83548	-30.422609	15.650055	112.882553	34.583626	-1.604307	120.546951	27.373167	40.692554	121.832397	30.9783965	19.5441235	121.189674	-91.8236145	11.7559865	104.575432
-14.306694	5.207826	114.873672	-30.352375	15.808843	112.910019	34.600876	-1.509096	120.709053	27.446699	40.819901	121.825455	31.0237875	19.6554025	121.267254	-91.7285375	11.9622835	104.552784
-14.865451	4.37869	114.873947	-30.317316	15.92046	112.93782	34.619152	-1.448372	120.879448	27.52117	40.911686	121.885193	31.070161	19.731657	121.3823205	-91.704793	12.109263	104.4933195
-15.530138	3.504341	114.933792	-30.277092	16.006317	112.959816	34.644421	-1.431218	121.077393	27.585367	41.002937	121.95295	31.114894	19.7858595	121.5151715	-91.669078	12.2267745	104.4044605
-16.661489	2.283129	114.97332	-30.22854	16.146555	113.002647	34.706367	-1.421494	121.355263	28.020657	41.013927	121.837151	31.363512	19.7962165	121.596207	-91.820592	12.4968935	104.409087
-17.588539	1.516809	114.981567	-30.180687	16.271172	113.066269	34.732353	-1.359071	121.519241	28.099766	41.107471	121.804726	31.4160595	19.8742	121.6619835	-91.7774335	12.668144	104.4705545
-18.553783	0.801093	115.10627	-30.126249	16.422344	113.183304	34.804249	-1.275973	121.695839	28.1661	41.195866	121.712067	31.4851745	19.9599465	121.703953	-91.7376725	12.8847415	104.662655
-19.607704	0.126682	115.2696	-30.069065	16.57835	113.371086	34.88596	-1.164456	121.886047	28.211075	41.314949	121.588135	31.5485175	20.0752465	121.737091	-91.6866475	13.0814535	105.005081
-20.8337	-0.52605	115.501556	-30.016714	16.733631	113.660088	34.980721	-1.049008	122.0924	27.909475	41.540352	121.617981	31.445098	20.245672	121.8551905	-91.478526	13.22159	105.4649855
-22.065897	-1.101449	115.929207	-29.951647	16.859957	114.047638	35.083164	-0.937138	122.355118	27.910683	41.628399	121.492157	31.4969235	20.3456305	121.9236375	-91.4002175	13.3742835	106.1716385
-23.425726	-1.639324	116.484833	-29.911064	16.955982	114.574501	35.176197	-0.854061	122.631767	27.926147	41.685928	121.358955	31.551172	20.4159335	121.995361	-91.3733	13.4960305	107.153641
-25.46497	-2.475088	117.423286	-29.843994	17.025312	115.519691	35.323997	-0.773541	123.062645	27.944056	41.723663	121.129501	31.6340265	20.475061	122.096073	-91.3220145	13.575563	108.943309
-27.234926	-2.715111	118.256248	-29.829649	17.013315	116.231133	35.409554	-0.771882	123.343658	27.91283	41.715645	120.957008	31.661192	20.4718815	122.150333	-91.32049	13.5547485	110.311933
-28.924877	-3.03078	119.043961	-29.831917	16.966202	116.998581	35.463108	-0.770283	123.563728	27.838125	41.677059	120.76236	31.6506165	20.453388	122.163044	-91.3144505	13.479016	111.834118
-30.597866	-3.22938	119.847	-29.852428	16.875795	117.77002	35.523113	-0.78605	123.700699	27.708143	41.61969	120.580162	31.615628	20.41682	122.1404305	-91.320484	13.33477	113.3996095
-32.308098	-3.389436	120.575073	-29.894659	16.733589	118.516243	35.541943	-0.830942	123.771179	27.547672	41.520435	120.38678	31.5448075	20.3447465	122.0789795	-91.3341255	13.1224315	114.9535065
-33.95462	-3.609637	121.268585	-29.938417	16.546955	119.251717	35.829563	-1.06563	123.632072	27.320465	41.387199	120.220032	31.575014	20.1607845	121.926052	-91.451848	12.9331255	116.577382
-35.904129	-3.379333	121.986641	-29.987219	16.290081	119.98333	35.453938	-0.950691	123.671745	27.032825	41.216747	120.077225	31.2433815	20.133028	121.874485	-91.2178195	12.447134	118.092175
-38.850361	-3.017962	123.121109	-30.072844	15.840568	121.039139	35.627422	-1.296339	123.268738	26.609426	40.937717	119.885841	31.118424	19.820689	121.5772895	-91.264112	11.860447	120.5009885
-40.222282	-3.128984	123.437134	-30.150444	15.5017	121.695999	35.171272	-1.200811	123.184265	26.334015	40.768772	119.813919	30.7526435	19.7839805	121.499092	-91.0535315	11.2194195	121.892906
-42.122898	-2.79567	124.013733	-30.224613	15.143013	122.382904	35.334332	-1.508223	122.800827	26.043329	40.573364	119.771835	30.6888305	19.5325705	121.286331	-91.1380565	10.7534555	123.479477
-43.878704	-2.444345	124.719955	-30.299923	14.782765	123.114037	34.793842	-1.440863	122.705009	25.725723	40.38245	119.769493	30.2597825	19.4707935	121.237251	-90.8596285	10.0947365	124.990823
-45.619072	-1.999742	125.603104	-30.398304	14.406604	123.914078	34.860878	-1.778186	122.307549	25.407774	40.181644	119.819412	30.134326	19.201729	121.0634805	-90.930934	9.611479	126.7646755
-47.353439	-1.489528	126.594566	-30.268353	13.89327	124.686554	34.563148	-1.912746	122.054169	25.102213	39.995174	119.91851	29.8326805	19.041214	120.9863395	-90.3693865	8.745326	128.3867685
-48.927231	-0.942707	127.864433	-30.362019	13.564916	125.611282	33.884274	-1.851642	121.990227	24.754639	39.800255	120.015465	29.3194565	18.9743065	121.002846	-90.0434945	8.1555255	130.219718
-51.219212	-0.006171	129.730255	-30.527678	13.118842	127.058289	33.676876	-2.242486	121.517685	24.299973	39.516846	120.163284	28.9884245	18.63718	120.8404845	-90.0437805	7.600504	133.2760935
-52.639435	0.651938	131.065155	-30.659897	12.860865	127.954773	33.294907	-2.368544	121.294937	23.956282	39.344425	120.253227	28.6255945	18.4879405	120.774082	-89.9453885	7.2337895	135.135464
-53.963715	1.411631	132.300705	-30.811283	12.614239	128.740448	32.899811	-2.479869	121.076027	23.626907	39.182491	120.287384	28.263359	18.351311	120.6817055	-89.885925	6.877167	136.7991905
-55.128754	2.134103	133.368607	-30.982191	12.416575	129.394012	32.491425	-2.557397	120.861412	23.296062	39.020782	120.275391	27.8937435	18.2316925	120.5684015	-89.8581255	6.6014575	138.2196225
-56.258987	2.929857	134.242783	-31.161448	12.232944	129.8909	32.095177	-2.636322	120.701172	22.983868	38.859943	120.244789	27.5395225	18.1118105	120.4729805	-89.8624185	6.3540775	139.3088195
-57.250286	3.786622	134.866028	-31.335398	12.067514	130.217056	31.391726	-2.511215	120.733879	22.71633	38.702206	120.224762	27.054028	18.0954955	120.4793205	-89.724824	6.0395325	139.9547915
-58.114452	4.555328	135.24559	-31.52273	11.884404	130.417175	31.394806	-2.790073	120.493805	22.47678	38.527557	120.262993	26.935793	17.868742	120.378399	-89.981253	5.900066	140.455951
-59.246349	5.830556	135.472168	-31.805035	11.525732	130.513199	30.983109	-2.967027	120.450211	22.214424	38.258045	120.37896	26.5987665	17.645509	120.4145855	-90.2088365	5.405955	140.6118125
-59.804714	6.715642	135.40889	-31.997547	11.29958	130.470963	30.738634	-3.11542	120.371094	22.080395	38.077633	120.482277	26.4095145	17.4811065	120.4266855	-90.4046085	5.1180535	140.5152405
-60.260605	7.586797	135.288437	-32.202297	11.066632	130.362122	30.460962	-3.277176	120.264145	21.951521	37.894337	120.572639	26.2062415	17.3085805	120.418392	-90.6108355	4.8246835	140.305852
-60.586601	8.472858	135.097046	-32.39465	10.852941	130.215424	29.866964	-3.217896	120.275795	21.832449	37.724133	120.609894	25.8497065	17.2531185	120.4428445	-90.6390065	4.4527635	139.9880035
-60.787209	9.438663	134.918671	-32.58477	10.712794	130.070572	29.934301	-3.567253	119.948959	21.705902	37.597973	120.638123	25.8201015	17.01536	120.293541	-90.9896415	4.410228	139.847603
-60.795837	10.38923	134.682739	-32.778645	10.588531	129.909973	29.668009	-3.655125	119.731865	21.572575	37.499954	120.662544	25.620292	16.9224145	120.1972045	-91.177582	4.2546475	139.6227415
-60.59391	11.516777	134.461365	-32.994045	10.504683	129.758408	29.383129	-3.689615	119.480644	21.437155	37.45956	120.699692	25.410142	16.8849725	120.090168	-91.398232	4.1243935	139.426648
-60.329098	12.881502	134.191803	-33.295834	10.479383	129.533188	28.92605	-3.683539	119.077919	21.257843	37.501549	120.731903	25.0919465	16.909005	119.904911	-91.6836145	4.049761	139.161465
-59.862881	13.95102	133.979752	-33.4146	10.549983	129.365585	28.622511	-3.642394	118.807777	21.136196	37.570999	120.734871	24.8793535	16.9643025	119.771324	-91.7085535	4.1356635	138.959846
-59.286903	14.960755	133.715652	-33.698841	10.563815	129.199677	27.99226	-3.358845	118.709801	21.002569	37.665188	120.703033	24.4974145	17.1531715	119.706417	-91.8950965	3.9744585	138.692937
-58.607311	16.007397	133.440079	-33.883381	10.682045	129.109894	28.030249	-3.48015	118.337341	20.84893	37.768127	120.687225	24.4395895	17.1439885	119.512283	-92.2063515	4.2201015	138.707505
-57.728325	17.049187	133.134277	-34.10416	10.776668	128.93631	27.451679	-3.158041	118.336594	20.677366	37.896721	120.725845	24.0645225	17.36934	119.5312195	-92.2728425	4.183996	138.3414005
-56.754589	18.04915	132.632065	-34.285088	10.914878	128.653549	27.25622	-3.022775	118.222633	20.538538	38.043411	120.784721	23.897379	17.510318	119.503677	-92.467555	4.319438	137.803421
-55.671658	19.117794	131.902771	-34.539566	11.015486	128.288025	27.123734	-2.895739	118.178726	20.432409	38.192593	120.870331	23.7780715	17.648427	119.5245285	-92.8572035	4.382545	137.0515215
-53.832096	20.546671	130.619904	-34.903244	11.238539	127.426437	26.937807	-2.729209	118.14537	20.272133	38.386963	121.001472	23.60497	17.828877	119.573421	-93.411458	4.648201	135.279453
-52.544807	21.563091	129.405563	-35.582863	11.65066	126.896309	26.84198	-2.617212	118.118896	20.207293	38.499851	121.053436	23.5246365	17.9413195	119.586166	-94.6903625	5.3600005	134.206452
-51.093983	22.497684	128.214905	-35.562977	11.469108	125.849403	27.052683	-2.732514	117.91153	20.152803	38.598392	121.141243	23.602743	17.932939	119.5263865	-94.728697	5.005277	132.1724195
-49.553265	23.445679	126.974472	-35.812588	11.578758	124.983994	26.643349	-2.424366	117.96106	20.141649	38.668877	121.296906	23.392499	18.1222555	119.628983	-95.017675	5.0352605	130.339005
-47.877232	24.281284	125.767502	-36.055885	11.699931	124.091805	26.611963	-2.32126	117.931534	20.238911	38.774391	121.462997	23.425437	18.2265655	119.6972655	-95.537207	5.1732965	128.4863445
-46.151363	25.135565	124.71138	-36.434536	12.047725	123.365143	26.617155	-2.248712	117.912437	20.398129	38.907932	121.700394	23.507642	18.32961	119.8064155	-96.376714	5.76584	126.9238705
-44.269859	25.881109	123.707649	-36.57444	12.235967	122.547112	26.697258	-2.138766	117.940475	20.627325	39.068008	122.05809	23.6622915	18.464621	119.9992825	-96.8111715	6.007313	125.0949415
-41.596428	27.133713	122.521713	-36.733311	12.526648	121.390747	26.980459	-1.993831	118.269836	21.025007	39.375076	122.656883	24.002733	18.6906225	120.4633595	-97.469355	6.3626735	122.3181345
-39.642384	27.787941	121.83493	-36.755096	12.789692	120.637856	27.276182	-1.868436	118.568481	21.314308	39.574375	123.256393	24.295245	18.8529695	120.912437	-97.805437	6.7264145	120.363275
-37.631893	28.430229	121.212433	-36.755718	13.124207	119.921814	27.617191	-1.72079	119.047203	21.568027	39.83065	123.956146	24.592609	19.05493	121.5016745	-98.104045	7.193484	118.3419535
-35.511238	28.842884	120.728012	-36.74794	13.520358	119.270851	27.930603	-1.550334	119.568909	21.830484	40.134136	124.662628	24.8805435	19.291901	122.1157685	-98.3764235	7.748815	116.4259335
-33.56831	29.339964	120.356522	-36.465511	13.8015	118.564011	28.240183	-1.284459	120.065521	22.044321	40.438972	125.36454	25.142252	19.5772565	122.7150305	-98.073274	8.0257435	114.4129915
-31.598166	29.672258	120.051193	-36.38689	14.252419	117.995857	28.540909	-1.025648	120.563248	22.210022	40.777187	125.97506	25.3754655	19.8757695	123.269154	-98.1492455	8.6290685	112.72256
-29.790644	29.984287	119.915878	-36.242649	14.673993	117.461266	28.821156	-0.791671	120.942101	22.340488	41.133251	126.488602	25.580822	20.17079	123.7153515	-98.06612	9.177196	111.2071805
-27.103085	30.216127	119.647766	-35.980366	15.382503	116.74752	29.301851	-0.355889	121.417389	22.556129	41.587986	126.932205	25.92899	20.6160485	124.174797	-97.889722	10.1489575	109.320243
-25.480234	30.289772	119.58271	-35.77903	15.844994	116.351112	29.583212	-0.06405	121.70533	22.659788	41.967922	127.056839	26.1215	20.951936	124.3810845	-97.67956	10.738052	108.3211395
-23.943991	30.288017	119.460365	-35.555508	16.299608	115.967834	29.862795	0.249564	121.898399	22.768576	42.326927	127.132355	26.3156855	21.2882455	124.515377	-97.4267015	11.3109705	107.420291
-22.893013	30.366505	119.564583	-35.358868	16.788385	115.635956	30.124992	0.634693	122.087112	22.834976	42.693295	127.204277	26.479984	21.663994	124.6456945	-97.19772	11.912776	106.6262175
-21.543259	30.171494	119.428459	-35.124992	17.283773	115.390289	30.372751	0.974573	122.239517	22.864195	43.087898	127.220985	26.618473	22.0312355	124.730251	-96.868457	12.5363105	106.050327
-20.250084	29.827654	119.361671	-34.904461	17.726412	115.197281	30.603287	1.295376	122.332787	22.908855	43.428707	127.249207	26.756071	22.3620415	124.790997	-96.564993	13.0907825	105.603565
-19.23237	29.441452	119.386147	-34.713467	18.156799	115.062943	30.819273	1.632762	122.403694	22.98724	43.733696	127.327606	26.9032565	22.683229	124.86565	-96.3301905	13.630369	105.260236
-17.813543	28.666729	119.312683	-34.46423	18.715694	114.941956	31.08353	2.020282	122.456268	23.109064	44.215767	127.412964	27.096297	23.1180245	124.934616	-96.024757	14.3133635	104.949296
-16.986752	27.933805	119.244408	-34.35693	19.015636	114.946388	31.173103	2.196744	122.468651	23.236067	44.467033	127.458069	27.204585	23.3318885	124.96336	-95.918445	14.6993835	104.929416
-16.357464	27.14287	119.226334	-34.293835	19.282429	114.98629	31.231165	2.347408	122.452888	23.376659	44.670288	127.496208	27.303912	23.508848	124.974548	-95.891582	15.05601	104.998032
-15.804103	26.328787	119.202339	-34.248146	19.503071	115.023491	31.232384	2.406468	122.505226	23.470379	44.823452	127.52298	27.3513815	23.61496	125.014103	-95.8476735	15.391182	105.032879
-15.347363	25.314131	119.071732	-34.248318	19.696493	115.062943	31.219709	2.395364	122.511627	23.559721	44.875381	127.538445	27.389715	23.6353725	125.025036	-95.886351	15.7576135	105.10085
-15.068637	24.177303	118.944641	-34.248344	19.849209	115.082153	31.187798	2.355948	122.521233	23.629908	44.887135	127.510689	27.408853	23.6215415	125.015961	-95.905541	16.0768765	105.148345
-14.921095	22.995741	118.829193	-34.616898	20.201796	115.29895	31.122252	2.337134	122.642136	23.696119	44.887062	127.377914	27.4091855	23.612098	125.010025	-96.6429815	16.791494	105.587875
-14.875353	21.095778	118.586884	-34.292336	20.195068	115.111336	30.972412	2.211736	122.848419	23.837975	44.860519	127.097832	27.4051935	23.5361275	124.9731255	-95.9898655	16.8540085	105.2495465
-14.98113	19.694164	118.428543	-34.285255	20.294363	115.119705	30.924459	2.163202	123.087624	23.933367	44.822468	126.886475	27.428913	23.492835	124.9870495	-95.999423	17.095891	105.2523605
-15.18968	18.242924	118.365417	-34.272869	20.386992	115.208557	30.908627	2.115769	123.353683	24.019081	44.77108	126.696335	27.463854	23.4434245	125.025009	-96.009592	17.3305595	105.392105
-15.569366	16.81999	118.422249	-34.247173	20.47904	115.410057	30.934259	1.985298	123.603477	24.109272	44.74839	126.518082	27.5217655	23.366844	125.0607795	-96.0161115	17.591236	105.7593345
-16.045021	15.257899	118.573257	-34.18388	20.549229	115.670486	30.959887	1.886185	123.911537	24.238876	44.693871	126.331238	27.5993815	23.290028	125.1213875	-95.9671415	17.80843	106.2195845
-16.685385	13.760993	118.806419	-34.111176	20.59831	116.040573	31.042814	1.800182	124.23484	24.36997	44.692059	126.100281	27.706392	23.2461205	125.1675605	-95.928744	17.9504995	106.9135855
-17.016352	11.983332	119.021645	-34.020176	20.630133	116.489624	31.118212	1.730764	124.558212	24.499081	44.675247	125.828232	27.8086465	23.2030055	125.193222	-95.8489985	18.0572605	107.786026
-18.281603	9.636983	119.733238	-34.077015	20.684654	117.449127	31.302828	1.685302	125.010452	24.685467	44.621868	125.335899	27.9941475	23.153585	125.1731755	-96.1481775	18.215723	109.7250785
-19.275404	8.090689	120.407417	-33.99268	20.562958	118.103149	31.45248	1.680121	125.284813	24.763487	44.557076	125.042999	28.1079835	23.1185985	125.163906	-96.0933435	18.0073175	111.042392
-20.584242	6.709136	121.178833	-33.937946	20.385483	118.79071	31.592709	1.665701	125.601326	24.804379	44.450008	124.813774	28.198544	23.0578545	125.20755	-96.074436	17.7131115	112.37387
-21.497044	5.155431	121.852997	-33.907162	20.170214	119.530357	31.748299	1.635445	125.920174	24.781067	44.298138	124.63623	28.264683	22.9667915	125.278202	-96.079007	17.3736365	113.782512
-22.942293	3.902307	122.802689	-33.868946	19.901293	120.330765	31.887108	1.576026	126.261604	24.719236	44.127144	124.494171	28.303172	22.851585	125.3778875	-96.041064	16.951001	115.2836425
-24.00864	2.441789	123.584602	-33.859783	19.580479	121.165382	32.015511	1.484029	126.609207	24.644609	43.929859	124.357758	28.33006	22.706944	125.4834825	-96.049626	16.454014	116.8472815
-25.360203	1.192387	124.535057	-33.848869	19.226351	122.014603	32.473629	1.174037	126.747833	24.521433	43.693539	124.187981	28.497531	22.433788	125.467907	-96.195269	16.018914	118.561299
-27.440384	-0.543444	125.835648	-33.848866	18.667501	123.31308	32.623508	0.959598	126.970039	24.275572	43.321693	123.829803	28.44954	22.1406455	125.399921	-96.147272	15.1943565	121.226239
-28.862366	-1.555218	126.66423	-33.840691	18.275463	124.118629	32.72823	0.84358	126.934753	24.079065	43.054073	123.567924	28.4036475	21.9488265	125.2513385	-96.0850295	14.6020995	122.9859195
-30.32659	-2.525679	127.465698	-33.634029	17.75906	124.836586	32.826443	0.722702	126.901268	23.857918	42.770634	123.30555	28.3421805	21.746668	125.103409	-95.6102385	13.771452	124.569763
-31.750139	-3.402384	128.255814	-33.620304	17.341038	125.611435	32.877327	0.596266	126.842476	23.641224	42.463932	123.048233	28.2592755	21.530099	124.9453545	-95.4998835	13.151977	126.2775155
-33.195259	-4.114199	128.983032	-33.599667	16.923559	126.349953	32.55954	0.63703	126.8685	23.437826	42.175877	122.836128	27.998683	21.4064535	124.852314	-95.198017	12.4406645	127.847592
-34.650974	-4.79808	129.694885	-33.575142	16.528286	127.021027	32.86095	0.305341	126.637291	23.239275	41.844017	122.642311	28.0501125	21.074679	124.639801	-95.2003965	11.981893	129.402253
-36.034252	-5.35508	130.34845	-33.941437	16.384436	127.827095	32.488659	0.322066	126.721001	23.044559	41.482361	122.432709	27.766609	20.9022135	124.576855	-95.649483	11.8666585	131.077335
-38.077347	-5.987871	131.233398	-33.522072	15.595879	128.378433	32.700901	-0.10166	126.44558	22.782598	41.017525	122.186386	27.7417495	20.4579325	124.315983	-94.7858935	10.7338255	132.440883
-39.417747	-6.308471	131.772659	-33.501045	15.30025	128.80365	32.655342	-0.241167	126.38018	22.655401	40.747505	122.010803	27.6553715	20.253169	124.1954915	-94.6574615	10.347331	133.4118085
-40.668457	-6.464641	132.263809	-33.477993	15.05848	129.173706	32.617443	-0.38742	126.349617	22.550047	40.492085	121.801086	27.583745	20.0523325	124.0753515	-94.539731	10.0646275	134.2720605
-41.842186	-6.568853	132.737488	-33.419643	14.842178	129.517288	32.578888	-0.525702	126.289055	22.476164	40.304802	121.663727	27.527526	19.88955	123.976391	-94.366812	9.794806	135.058185
-43.026875	-6.549938	133.199722	-33.363754	14.651467	129.84967	32.573524	-0.652796	126.20385	22.431393	40.132698	121.58371	27.5024585	19.739951	123.89378	-94.2299665	9.562983	135.80556
-44.052891	-6.410278	133.583649	-33.269764	14.479184	130.152054	32.562386	-0.806782	126.127457	22.406084	39.955406	121.48056	27.484235	19.574312	123.8040085	-94.023763	9.384056	136.5000995
-44.98642	-6.215038	133.851105	-33.169849	14.267677	130.409012	32.582729	-0.948259	125.989082	22.419245	39.808426	121.400429	27.500987	19.4300835	123.6947555	-93.840685	9.1052705	137.1232685
-46.373573	-5.7708	134.105392	-33.015106	13.937731	130.663513	32.574612	-1.166645	125.659546	22.500683	39.581013	121.343376	27.5376475	19.207184	123.501461	-93.5678595	8.668278	137.825565
-47.149132	-5.37307	134.133011	-32.89534	13.690819	130.751968	32.55711	-1.317175	125.413704	22.580851	39.410229	121.272835	27.5689805	19.046527	123.3432695	-93.3596605	8.335111	138.1606665
-47.845886	-4.929002	134.084229	-32.795437	13.435972	130.786316	32.523693	-1.468168	125.160835	22.665432	39.233944	121.215591	27.5945625	18.882888	123.188213	-93.1854365	7.989056	138.384419
-48.527599	-4.408349	134.0345	-32.712925	13.199496	130.798325	32.476715	-1.612578	124.922287	22.767101	39.047318	121.195915	27.621908	18.71737	123.059101	-93.047758	7.681622	138.537549
-49.133511	-3.75262	133.991974	-32.62088	12.972279	130.817444	32.43338	-1.765256	124.744202	22.833672	38.823078	121.176239	27.633526	18.528911	122.9602205	-92.875286	7.415647	138.6746675
-49.648239	-3.096356	133.927322	-32.54414	12.747981	130.839264	32.389439	-1.930779	124.592331	22.901941	38.589607	121.191551	27.64569	18.329414	122.891941	-92.73397	7.166548	138.786587
-50.0466	-2.380449	133.869949	-32.468796	12.499577	130.854065	32.371342	-2.111104	124.45253	22.967819	38.358288	121.269974	27.6695805	18.123592	122.861252	-92.6071725	6.875562	138.846878
-50.542023	-1.143231	133.75885	-32.369614	12.114067	130.856979	32.364189	-2.397617	124.323021	23.069067	38.010723	121.310463	27.716628	17.806553	122.816742	-92.455856	6.421581	138.897216
-50.752457	-0.256401	133.641678	-32.30574	11.854428	130.842667	32.378632	-2.6022	124.236824	23.165037	37.780567	121.260071	27.7718345	17.5891835	122.7484475	-92.3833145	6.1196725	138.9368865
-50.881649	0.697774	133.494766	-32.241932	11.594232	130.802475	32.40308	-2.820054	124.127998	23.267345	37.533733	121.182266	27.8352125	17.3568395	122.655132	-92.3190765	5.8316245	138.949818
-50.946434	1.702798	133.327606	-32.165482	11.324176	130.739944	32.406925	-3.035414	124.018433	23.3923	37.247444	121.020248	27.8996125	17.106015	122.5193405	-92.2305765	5.542337	138.9605475
-50.915073	2.819695	133.149109	-32.091503	11.055949	130.653198	32.407787	-3.242982	123.860428	23.518095	37.000938	120.842514	27.962941	16.878978	122.351471	-92.145947	5.23292	138.954925
-50.813381	3.981169	132.903152	-32.033474	10.801804	130.530746	32.412312	-3.414398	123.686623	23.625023	36.800976	120.709244	28.0186675	16.693289	122.1979335	-92.0856155	4.910319	138.8635585
-50.647533	5.156526	132.573715	-31.981007	10.54394	130.366959	32.412319	-3.528015	123.553574	23.721104	36.614082	120.584381	28.0667115	16.5430335	122.0689775	-92.0287255	4.5448465	138.6649405
-50.259624	7.099202	131.896103	-31.987249	10.140487	130.031586	32.452171	-3.637469	123.384094	23.807974	36.405132	120.523361	28.1300725	16.3838315	121.9537275	-92.1045705	3.8971425	138.1094445
-49.961018	8.439006	131.304337	-32.028034	9.948382	129.742767	32.494919	-3.654849	123.309601	23.848644	36.345638	120.635078	28.1717815	16.3453945	121.9723395	-92.2278495	3.5513695	137.5131945
-49.597527	9.895054	130.541061	-32.129471	9.741554	129.323364	32.524967	-3.64692	123.277687	23.879515	36.319256	120.849457	28.202241	16.336168	122.063572	-92.461183	3.14694	136.583156
-49.220116	11.362152	129.555283	-32.309238	9.588608	128.749069	32.542332	-3.613853	123.239967	23.920279	36.371185	121.198357	28.2313055	16.378666	122.219162	-92.8497815	2.79855	135.278976
-48.827614	12.896731	128.462402	-32.557098	9.545236	128.0327	32.505398	-3.556393	123.216248	23.958073	36.492504	121.641579	28.2317355	16.4680555	122.4289135	-93.3459315	2.6224165	133.6364865
-48.372929	14.517128	127.283569	-32.842014	9.567256	127.182533	32.410915	-3.477556	123.174706	23.980841	36.644123	122.129784	28.195878	16.5832835	122.652245	-93.879906	2.5512285	131.712821
-47.946125	16.167261	126.054634	-33.128048	9.661686	126.220001	32.297207	-3.344063	123.055389	24.006397	36.799198	122.638115	28.151802	16.7275675	122.846752	-94.407898	2.5958045	129.59325
-47.257118	18.755182	124.295387	-33.578083	9.974904	124.642113	31.771914	-2.99306	123.131691	24.3333	36.937325	123.292145	28.052607	16.9721325	123.211918	-95.208773	2.9776755	126.072308
-46.829327	20.444258	123.323631	-33.775108	10.269574	123.621918	31.661219	-2.800187	122.950424	23.992653	37.247787	123.956955	27.826936	17.2238	123.4536895	-95.377152	3.315348	123.7901465
-46.651382	22.277119	122.591988	-34.118378	10.790807	122.757355	31.616112	-2.605973	122.73111	23.959684	37.428185	124.562988	27.787898	17.411106	123.647049	-96.024654	4.170508	121.867661
-45.9464	23.706053	121.865509	-34.152393	11.196956	121.934601	31.640934	-2.393185	122.539009	23.95484	37.646374	125.063011	27.797887	17.6265945	123.80101	-96.102673	4.7673175	120.068192
-45.59087	25.18063	121.468422	-33.839844	11.397851	121.044159	31.719145	-2.126115	122.278526	24.08828	37.87442	125.529846	27.9037125	17.8741525	123.904186	-95.5834005	4.9215495	118.184132
-45.2864	26.565746	121.185326	-33.706818	11.79834	120.379112	31.86586	-1.855903	121.97422	24.275738	38.108337	126.059113	28.070799	18.126217	124.0166665	-95.484435	5.470463	116.7415575
-45.064232	27.79859	121.047318	-33.548985	12.229915	119.869148	32.017414	-1.607506	121.762802	24.511646	38.363247	126.438225	28.26453	18.3778705	124.1005135	-95.3625	6.0819595	115.6377825
-44.910561	29.312399	121.054504	-33.296684	12.768723	119.307816	32.210899	-1.20474	121.389816	24.894054	38.691845	126.731743	28.5524765	18.7435525	124.0607795	-95.1458445	6.7938935	114.5548525
-44.969414	30.104519	121.121284	-33.129128	13.148276	119.014107	32.343609	-0.933636	121.098663	25.165501	38.93568	127.006737	28.754555	19.001022	124.0527	-95.012811	7.29553	113.975514
-45.048351	30.742708	121.102715	-32.980244	13.580169	118.780342	32.481308	-0.68623	120.858536	25.376457	39.186623	127.212189	28.9288825	19.2501965	124.0353625	-94.8893705	7.9101415	113.5253215
-45.251511	31.204924	121.150826	-32.864834	14.004551	118.661751	32.532616	-0.416298	120.60878	25.53331	39.401863	127.29052	29.032963	19.4927825	123.94965	-94.762631	8.5163195	113.373852
-45.507408	31.432495	121.256813	-32.716038	14.46389	118.757843	32.563435	-0.099159	120.301758	25.636042	39.604794	127.265869	29.0997385	19.7528175	123.7838135	-94.5318145	9.1749625	113.7318725
-45.808456	31.468088	121.682617	-32.555851	14.924603	119.091644	32.574921	0.198319	119.967911	25.708586	39.888844	127.125656	29.1417535	20.0435815	123.5467835	-94.2534555	9.8056245	114.6365045
-46.200802	31.297892	122.136734	-32.405197	15.359257	119.645271	32.586887	0.489083	119.635979	25.776491	40.189804	126.851822	29.181689	20.3394435	123.2439005	-93.992083	10.3790705	116.0466415
-46.843102	30.712875	123.220016	-32.275043	15.90278	120.956078	32.486084	0.862921	119.345345	25.874567	40.770401	126.094231	29.1803255	20.816661	122.719788	-93.7304115	10.988899	119.192368
-47.280239	30.086285	124.055527	-32.485245	16.316229	122.13987	32.338982	1.021277	119.385826	25.86842	41.11097	125.374519	29.103701	21.0661235	122.3801725	-94.074191	11.5663345	121.8995675
-47.850822	29.278847	124.893784	-32.618408	16.549623	123.327026	32.201336	1.108716	119.558395	25.763687	41.451309	124.583099	28.9825115	21.2800125	122.070747	-94.2193275	11.8192335	124.583305
-48.287849	28.385082	125.625	-32.438683	16.411533	124.212517	32.020924	1.070081	119.944275	25.546438	41.61845	123.84156	28.783681	21.3442655	121.8929175	-93.661047	11.4788005	126.5321165
-48.78331	27.492645	126.332451	-32.572269	16.513222	125.310455	31.831572	0.905278	120.505928	25.258621	41.526405	123.212662	28.5450965	21.2158415	121.859295	-93.6896345	11.8106025	128.761615
-49.186596	26.539854	126.981438	-32.752457	16.512663	126.303085	31.636099	0.605645	121.247955	24.911806	41.327942	122.659363	28.2739525	20.9667935	121.953659	-93.7788665	12.0585325	130.652511
-49.652882	25.50404	127.570961	-32.940353	16.438574	127.20034	31.491549	0.224732	122.014214	24.572189	40.96661	122.163307	28.031869	20.595671	122.0887605	-93.912575	12.281477	132.3119195
-50.095062	24.027863	128.452118	-33.225529	16.094486	128.367325	31.293186	-0.402719	123.208084	24.115282	40.342316	121.636047	27.704234	19.9697985	122.4220655	-94.155292	12.2191735	134.3125845
-50.343353	23.132147	128.987869	-33.406593	15.782139	129.003189	31.543797	-1.033088	123.71405	23.837576	39.918034	121.309212	27.6906865	19.442473	122.511631	-94.5038725	12.121805	135.494747
-50.565506	22.324821	129.428772	-33.575436	15.437891	129.526245	31.438362	-1.455	124.26207	23.594151	39.458344	120.972824	27.5162565	19.001672	122.617447	-94.6671285	11.87411	136.435043
-50.705536	21.614882	129.823578	-33.697281	15.113056	129.913467	31.344175	-1.816213	124.64846	23.383419	39.031082	120.654884	27.363797	18.6074345	122.651672	-94.758359	11.6186775	137.175262
-50.742508	20.978741	130.097656	-33.812035	14.805463	130.181183	31.227619	-2.126794	124.879906	23.204063	38.672672	120.394691	27.215841	18.272939	122.6372985	-94.839911	11.337987	137.7250675
-50.688259	20.474983	130.249069	-33.895847	14.500099	130.328232	31.127687	-2.325907	124.977936	23.066675	38.412338	120.200607	27.097181	18.0432155	122.5892715	-94.888875	10.9569825	138.0671925
-50.479527	20.11685	130.325607	-33.967068	14.201472	130.366669	31.064186	-2.460502	124.973343	22.950626	38.28397	120.121429	27.007406	17.911734	122.547386	-94.941542	10.49121	138.185952
-50.177719	19.744757	130.257233	-34.13821	13.725935	130.249969	31.015965	-2.49858	124.824814	22.792973	38.237225	120.327316	26.904469	17.8693225	122.576065	-95.180889	9.5825475	137.923873
-49.871712	19.634224	130.162704	-34.250992	13.473156	130.138107	30.941776	-2.508061	124.679626	22.69017	38.311871	120.618355	26.815973	17.901905	122.6489905	-95.317957	9.044407	137.6272235
-49.493259	19.621675	130.075485	-34.377548	13.26745	130.038589	30.853764	-2.473548	124.461983	22.610361	38.444851	120.909187	26.7320625	17.9856515	122.685585	-95.4871585	8.5492485	137.391593
-49.013725	19.698414	130.04628	-34.4967	13.144059	129.97728	30.727545	-2.431871	124.187614	22.559675	38.610313	121.191406	26.64361	18.089221	122.68951	-95.63701	8.198897	137.26505
-48.412643	19.893925	130.018417	-34.615334	13.096124	129.941315	30.550041	-2.367688	123.879585	22.528219	38.808044	121.395302	26.53913	18.220178	122.6374435	-95.769798	7.97207	137.2451865
-47.718094	20.128288	129.919754	-34.742012	13.113692	129.910355	30.371227	-2.30254	123.637184	22.508373	38.987782	121.482956	26.4398	18.342621	122.56007	-95.923824	7.884763	137.26064
-46.895084	20.490538	129.788986	-34.842564	13.164065	129.80043	30.208401	-2.22791	123.408653	22.521931	39.159264	121.54821	26.365166	18.465677	122.4784315	-96.050294	7.862453	137.1224285
-45.599899	21.045786	129.177399	-35.016994	13.241874	129.343277	30.075359	-2.106602	123.142418	22.585981	39.377548	121.817688	26.33067	18.635473	122.480053	-96.364658	7.848275	136.206501
-44.633205	21.449085	128.506958	-35.153545	13.260153	128.799957	30.027056	-2.074683	123.054382	22.681376	39.481213	122.048805	26.354216	18.703265	122.5515935	-96.661306	7.817041	135.0483205
-43.586834	21.829578	127.632996	-35.26442	13.234329	128.050812	30.02232	-2.003291	122.930107	22.782013	39.56641	122.372231	26.4021665	18.7815595	122.651169	-96.9310065	7.6870985	133.450455
-42.476563	22.270329	126.688408	-35.375324	13.209963	127.151085	30.048689	-1.943473	122.792839	22.910879	39.652817	122.776245	26.479784	18.854672	122.784542	-97.230432	7.565254	131.517628
-41.335835	22.65766	125.824043	-35.448406	13.184774	126.220726	30.077198	-1.912526	122.613609	23.019337	39.713299	123.136047	26.5482675	18.9003865	122.874828	-97.4450795	7.4691615	129.566624
-40.111656	22.991722	124.948135	-35.44146	13.179181	125.363304	30.138832	-1.846066	122.38343	23.486841	39.598854	123.261024	26.8128365	18.876394	122.822227	-97.6957565	7.481968	127.904381
-38.804516	23.348434	124.375595	-35.43005	13.154067	124.618271	30.212879	-1.819666	122.140923	23.613682	39.601978	123.546432	26.9132805	18.891156	122.8436775	-97.7733805	7.416978	126.3928645
-37.070583	23.8298	123.939194	-35.290443	13.156736	123.790871	30.056488	-1.512158	121.93235	23.76827	39.594589	123.956276	26.912379	19.0412155	122.944313	-97.493265	7.2722565	124.637429
-35.795029	23.950884	123.771812	-35.391457	13.314554	123.502708	30.18494	-1.449288	121.713814	23.566093	39.694096	124.407211	26.8755165	19.122404	123.0605125	-97.6584305	7.506704	123.9449035
-34.226532	23.890451	123.664703	-35.26503	13.338751	123.167969	30.335352	-1.347262	121.483421	23.700697	39.682289	124.860382	27.0180245	19.1675135	123.1719015	-97.5480845	7.5099885	123.1640365
-32.949287	23.863844	123.744789	-35.142773	13.428826	122.924278	30.489168	-1.200794	121.35434	23.852013	39.666794	125.346947	27.1705905	19.233	123.3506435	-97.4561365	7.624652	122.4979125
-31.687281	23.612982	123.815742	-34.711037	13.386411	122.605408	30.650345	-1.049927	121.199295	24.010931	39.662888	125.8787	27.330638	19.3064805	123.5389975	-96.752712	7.4663415	121.6718185
-30.378977	23.319942	123.908409	-34.536896	13.599253	122.527824	30.80867	-0.847577	121.075844	24.160326	39.706303	126.396904	27.484498	19.429363	123.736374	-96.55829	7.769143	121.319274
-29.099304	22.892962	124.014305	-34.356682	13.907494	122.52079	31.016388	-0.592242	120.996689	24.287941	39.838879	126.89502	27.6521645	19.6233185	123.9458545	-96.3655285	8.1916695	121.0957255
-27.353951	21.97896	124.010193	-34.080826	14.50465	122.556259	31.300577	-0.108613	120.956291	24.482571	40.134666	127.6549	27.891574	20.0130265	124.3055955	-96.053226	8.9962735	120.8069225
-26.141548	21.185568	123.880112	-33.8918	14.987175	122.517227	31.542984	0.250113	121.003464	24.626984	40.40836	128.128113	28.084984	20.3292365	124.5657885	-95.868584	9.6451135	120.4686655
-25.052149	20.254538	123.431633	-33.725464	15.484095	122.341743	31.788584	0.583736	121.113075	24.747953	40.697693	128.509705	28.2682685	20.6407145	124.81139	-95.7191965	10.3274755	119.872096
-24.033108	19.178455	122.893433	-33.563435	16.011215	122.055946	32.049614	0.894947	121.271881	24.859177	40.989037	128.758621	28.4543955	20.941992	125.015251	-95.5812655	11.080438	119.096641
-22.996361	17.918058	122.230469	-33.401859	16.601936	121.668579	32.307346	1.198362	121.546532	24.940548	41.290276	128.881531	28.623947	21.244319	125.2140315	-95.427665	11.959553	118.1231265
-22.095745	16.487709	121.443489	-33.229691	17.22134	121.129654	32.552528	1.412534	121.94635	25.005272	41.59127	128.833466	28.7789	21.501902	125.389908	-95.238282	12.940778	116.8694
-21.212532	14.855458	120.694176	-33.003117	17.850471	120.524666	32.826279	1.57857	122.426315	25.058313	41.915401	128.657013	28.942296	21.7469855	125.541664	-94.94853	13.9539565	115.507668
-20.212616	12.091606	119.913116	-32.652744	18.746229	119.573082	33.214329	1.700114	123.416794	25.55904	42.290504	127.855766	29.3866845	21.995309	125.63628	-94.6921725	15.497149	113.509884
-19.790094	10.079375	119.707634	-32.38203	19.17874	118.919968	33.3638	1.771719	124.210564	25.50095	42.720867	127.25563	29.432375	22.246293	125.733097	-94.196435	16.111187	112.106839
-19.514046	7.959289	119.79715	-32.110504	19.444256	118.387695	33.440338	1.877243	124.965645	25.815212	42.893211	126.411209	29.627775	22.385227	125.688427	-93.848783	16.503285	111.086963
-19.462013	5.770863	120.109627	-31.826643	19.501616	118.004623	33.519188	1.971554	125.669563	26.16468	42.923725	125.438606	29.841934	22.4476395	125.5540845	-93.49522	16.5555925	110.4551615
-19.585262	3.613912	120.715179	-31.767059	19.508333	117.952904	33.955235	1.757362	126.119316	26.523602	42.75555	124.42572	30.2394185	22.256456	125.272518	-93.7735365	16.76021	110.63329
-20.166294	1.656577	121.617035	-31.504457	19.21431	118.108261	33.854774	1.789596	126.68898	26.834404	42.463139	123.497627	30.344589	22.1263675	125.0933035	-93.353503	16.3022525	111.1232185
-20.666384	-0.356401	122.710838	-31.24029	18.817291	118.571259	34.453819	1.45379	126.883492	27.082195	42.088577	122.653488	30.768007	21.7711835	124.76849	-93.248587	15.8633985	112.374028
-21.572445	-3.150023	124.721565	-30.931005	18.196009	119.803047	34.865948	1.013359	127.310036	27.335957	41.450302	121.537231	31.1009525	21.2318305	124.4236335	-92.9629625	15.1601875	115.1824605
-22.481348	-4.630588	126.403847	-30.783384	17.794233	120.879761	35.111168	0.711774	127.576683	27.419939	40.995377	120.901955	31.2655535	20.8535755	124.239319	-92.8323215	14.7348905	117.520203
-23.537905	-5.844265	128.264709	-30.694729	17.424629	122.143158	35.269493	0.392312	127.855896	27.425438	40.549755	120.315483	31.3474655	20.4710335	124.0856895	-92.7369235	14.3782245	120.2006265
-24.696682	-6.779632	130.172241	-30.675617	17.036196	123.491219	35.34354	0.104539	128.144684	27.333757	40.080994	119.873764	31.3386485	20.0927665	124.009224	-92.6898825	13.9796255	122.973214
-25.835184	-7.555926	131.970718	-30.493376	16.512344	124.794937	35.348831	-0.153489	128.417175	27.166874	39.609768	119.637466	31.2578525	19.7281395	124.0273205	-92.2446045	13.2965485	125.5625535
-27.066109	-8.0703	133.604019	-30.566629	16.142538	126.128677	35.303566	-0.423112	128.690964	26.934866	39.173248	119.564613	31.119216	19.375068	124.1277885	-92.252474	12.910008	128.1295655
-28.274355	-8.330738	134.904831	-30.598682	15.799119	127.324509	35.24556	-0.662725	128.959213	26.686495	38.8274	119.641174	30.9660275	19.0823375	124.3001935	-92.1633915	12.5159005	130.3488245
-30.034754	-8.489972	136.068039	-30.668289	15.343941	128.821381	35.130264	-0.923444	129.117126	26.323339	38.391605	119.971466	30.7268015	18.7340805	124.544296	-92.0633795	11.9538015	133.098466
-31.214506	-8.351723	136.317505	-30.684721	15.097096	129.529663	35.082184	-1.112357	129.060196	26.074728	38.203327	120.294357	30.578456	18.545485	124.6772765	-91.947898	11.648707	134.3820495
-32.177486	-7.948055	136.25766	-30.670839	14.918639	130.022842	35.042873	-1.261723	128.853683	25.885656	38.124546	120.607437	30.4642645	18.4314115	124.73056	-91.8059425	11.4058665	135.315124
-33.415497	-7.502265	135.860229	-30.640837	14.791425	130.324615	34.986938	-1.406191	128.543427	25.819727	38.075493	120.815292	30.4033325	18.334651	124.6793595	-91.6850065	11.248199	135.9698705
-34.429092	-6.762403	135.360703	-30.590101	14.703967	130.471909	34.927742	-1.540368	128.145859	25.849863	38.046833	120.888832	30.3888025	18.2532325	124.5173455	-91.5690045	11.1547015	136.4264725
-35.312958	-5.782905	134.819656	-30.512493	14.647322	130.522079	34.878204	-1.675415	127.690903	25.926521	38.047699	120.853333	30.4023625	18.186142	124.272118	-91.4273485	11.108502	136.77204
-36.160423	-4.565986	134.274155	-30.434593	14.615922	130.496429	34.812618	-1.807981	127.17469	26.020475	38.03664	120.791161	30.4165465	18.1143295	123.9829255	-91.2857325	11.1175145	137.0099325
-37.188656	-2.432781	133.461349	-30.338871	14.596462	130.446655	34.669365	-2.017109	126.383499	26.117754	37.969418	120.575378	30.3935595	17.9761545	123.4794385	-91.0713015	11.2167695	137.4138715
-37.767769	-0.78843	133.071548	-30.311293	14.596066	130.452286	34.511257	-2.140162	125.881348	26.162369	37.871353	120.43306	30.336813	17.8655955	123.157204	-90.959399	11.3265365	137.747368
-38.180908	1.000872	132.71521	-30.304682	14.569571	130.519882	34.312096	-2.241217	125.425552	26.141617	37.769001	120.361557	30.2268565	17.763892	122.8935545	-90.8362205	11.37525	138.1462095
-38.50729	2.914817	132.492264	-30.310177	14.497272	130.668564	34.108906	-2.324234	125.001801	26.080402	37.683899	120.330643	30.094654	17.6798325	122.666222	-90.715008	11.3147115	138.670906
-38.614838	4.948353	132.31221	-30.337101	14.369003	130.85199	33.913292	-2.425612	124.601723	25.976749	37.627201	120.287796	29.9450205	17.6007945	122.4447595	-90.6192225	11.1372115	139.2592205
-38.651463	7.026052	132.125229	-30.373924	14.189932	131.002228	33.730595	-2.530652	124.210419	25.816286	37.566357	120.263863	29.7734405	17.5178525	122.237141	-90.5212885	10.8620115	139.767315
-38.494339	9.209767	131.96048	-30.450731	13.980393	131.134369	33.514629	-2.628877	123.793648	25.689137	37.516003	120.301529	29.601883	17.443563	122.0475885	-90.503345	10.517223	140.2211495
-37.960762	12.536491	131.69873	-30.576824	13.57473	131.291702	33.193314	-2.750493	123.174309	25.496145	37.542622	120.450806	29.3447295	17.3960645	121.8125575	-90.4983775	9.7533955	140.7708465
-37.426369	14.797354	131.48381	-30.67728	13.265485	131.285385	33.00816	-2.759556	122.78315	25.377092	37.607712	120.707687	29.192626	17.424078	121.7454185	-90.547186	9.106892	140.8253515
-36.741344	17.04623	131.110703	-30.808609	12.968074	131.064423	32.363251	-2.476642	122.657822	25.308784	37.68581	121.123077	28.8360175	17.604584	121.8904495	-90.4532355	8.331564	140.2383965
-35.909283	19.355053	130.462845	-31.003422	12.754827	130.481354	32.479797	-2.580895	122.392738	25.354757	37.728123	121.715462	28.917277	17.573614	122.0541	-90.924121	7.93604	138.908608
-35.040577	21.648975	129.569107	-31.241194	12.58782	129.516861	32.26247	-2.466398	122.2407	25.572161	37.767986	122.51651	28.9173155	17.650794	122.378605	-91.3997035	7.524846	136.655117
-34.071266	23.942392	128.537964	-31.52494	12.599256	128.175858	32.437195	-2.462893	122.099289	25.889647	37.799976	123.448769	29.163421	17.6685415	122.774029	-92.213301	7.5299705	133.577687
-33.058308	26.319901	127.420044	-31.847498	12.974283	126.595535	32.397465	-2.450829	122.043869	26.226101	37.75795	124.545502	29.311783	17.6535605	123.2946855	-93.006779	8.2950055	129.8963845
-31.36693	29.634985	126.429771	-32.221756	13.844678	124.525627	32.151108	-2.203545	122.023369	26.54525	37.883369	125.921043	29.348179	17.839912	123.972206	-93.791691	9.849444	125.079048
-30.143013	31.567482	126.620613	-32.210201	14.518168	123.811874	32.127888	-1.833085	121.728645	26.65391	38.115055	126.8293	29.390899	18.140985	124.2789725	-93.811301	10.895351	123.3447755
-28.891451	33.187519	127.618767	-32.093193	15.227246	123.792183	32.379295	-1.353664	121.451584	26.765133	38.556488	127.813133	29.572214	18.601412	124.6323585	-93.7586	11.85308	122.9520075
-27.65049	34.485306	129.215546	-31.929016	15.926623	124.321449	32.5923	-0.830653	121.340813	26.938129	39.124187	128.974609	29.7652145	19.146767	125.157711	-93.6232465	12.706479	123.485187
-26.446972	35.469666	130.933624	-31.811943	16.562468	125.171188	32.72823	-0.222533	121.413826	27.507973	39.344311	130.313126	30.1181015	19.560889	125.863476	-93.7419875	13.564047	124.4789
-25.254477	36.237328	132.617325	-31.760715	17.174055	126.122643	32.819447	0.38024	121.760071	27.669239	39.654945	131.743317	30.244343	20.0175925	126.751694	-93.765773	14.3305175	125.493592
-24.110435	36.799492	133.962418	-31.767841	17.74975	126.983513	32.874031	0.86529	122.213318	NaN	NaN	NaN	NaN	NaN	NaN	NaN	NaN	NaN
-22.43498	37.295113	135.232605	-31.833342	18.55303	127.958618	33.005688	1.457382	122.988449	NaN	NaN	NaN	NaN	NaN	NaN	NaN	NaN	NaN
-21.317173	37.388584	135.517853	-31.913795	19.00614	128.31456	33.048542	1.688059	123.485718	NaN	NaN	NaN	NaN	NaN	NaN	NaN	NaN	NaN
-20.238695	37.328735	135.38884	-31.937685	19.388496	128.359909	33.131836	1.856724	123.956512	NaN	NaN	NaN	NaN	NaN	NaN	NaN	NaN	NaN
-19.231548	37.055042	134.904236	-31.987417	19.727558	128.085251	33.248463	1.913762	124.435593	NaN	NaN	NaN	NaN	NaN	NaN	NaN	NaN	NaN
-18.235746	36.546486	134.096878	-32.023804	20.052578	127.572395	33.382507	1.885536	124.95446	NaN	NaN	NaN	NaN	NaN	NaN	NaN	NaN	NaN
-17.328234	35.863678	133.096252	-32.029083	20.324642	126.918999	33.516258	1.868912	125.485947	NaN	NaN	NaN	NaN	NaN	NaN	NaN	NaN	NaN
-16.560665	34.930698	132.063019	-32.033844	20.574381	126.210312	33.60873	1.814626	125.967918	27.598572	41.354393	135.518829	30.603651	21.5845095	130.7433735	-94.671339	19.5642525	121.6772505
-15.618159	33.005547	130.658081	-32.015793	20.702847	125.250534	33.653027	1.674977	126.692787	27.256489	41.55307	135.24884	30.454758	21.6140235	130.9708135	-94.486344	19.7916705	119.5302545
-15.23201	31.45875	129.824844	-32.014729	20.718594	124.712631	33.956902	1.406586	126.913033	27.003193	41.598774	135.193375	30.4800475	21.50268	131.053204	-94.5095055	19.934508	118.372058
-14.997627	29.688385	129.094925	-32.005146	20.695702	124.297188	33.935329	1.299876	127.308121	26.819611	41.593697	135.061432	30.37747	21.4467865	131.1847765	-94.387762	19.9446175	117.4095995
-14.930622	27.800682	128.455261	-31.999439	20.647598	124.078476	33.87112	1.157103	127.694847	26.749149	41.562981	134.821396	30.3101345	21.360042	131.2581215	-94.3090125	19.935154	116.8988305
-15.08938	25.761106	127.968857	-31.990877	20.617268	123.971436	33.709545	0.939676	128.151138	26.777813	41.583832	134.589905	30.243679	21.261754	131.3705215	-94.225433	19.972782	116.5723505
-15.381606	23.640291	127.528702	-31.987524	20.576868	123.91893	33.55809	0.834161	128.738281	26.818211	41.615021	134.259872	30.1881505	21.224591	131.4990765	-94.1631985	19.929145	116.3387835
-15.939839	21.388494	127.194511	-31.999046	20.524069	123.866608	33.401588	0.772903	129.338196	26.860746	41.618259	133.957809	30.131167	21.195581	131.6480025	-94.129259	19.852557	116.0852135
-17.104322	18.005882	126.78907	-32.041374	20.398407	123.858025	33.195679	0.639839	130.072449	26.839125	41.622387	133.494934	30.017402	21.131113	131.7836915	-94.10015	19.665701	115.9323585
-18.142973	15.746964	126.722298	-32.013409	20.307697	124.019264	33.147541	0.58444	130.557373	26.849831	41.625633	133.033264	29.998686	21.1050365	131.7953185	-94.025504	19.5103575	116.2432095
-19.421736	13.478114	126.912987	-32.005489	20.20583	124.36235	33.125435	0.56531	130.954834	26.981167	41.668861	132.432129	30.053301	21.1170855	131.6934815	-94.064279	19.2945745	117.0312185
-20.887093	11.303474	127.259598	-31.931812	20.032301	124.812851	33.114487	0.612636	131.354111	27.131886	41.682472	131.722275	30.1231865	21.147554	131.538193	-93.9868105	18.917048	118.087509
-22.564051	9.182808	127.894279	-31.857794	19.812675	125.432716	33.215771	0.749281	131.657562	27.246937	41.692959	130.931885	30.231354	21.22112	131.2947235	-93.946942	18.40423	119.5707085
-24.446405	7.251559	128.819977	-31.793398	19.533669	126.249207	33.391018	0.818711	131.971222	27.306509	41.685181	130.102905	30.3487635	21.251946	131.0370635	-93.9355595	17.815392	121.4613505
-26.479864	5.459695	130.03302	-31.745541	19.165621	127.245094	33.330788	1.050913	132.284515	26.967598	41.704266	129.340439	30.149193	21.3775895	130.812477	-93.640275	16.9536525	123.677711
-29.776672	3.072791	132.254013	-31.751034	18.367178	129.141052	33.659912	1.133949	132.498337	26.691877	41.422031	128.069992	30.1758945	21.27799	130.2841645	-93.6779625	15.456366	127.9979395
-32.123905	1.775262	134.058762	-31.77247	17.625565	130.656036	33.897186	1.089406	132.471359	26.339975	41.217785	127.306076	30.1185805	21.1535955	129.8887175	-93.6635205	14.0975345	131.4233545
-34.481976	0.614335	135.987549	-31.828318	16.778173	132.336243	34.11026	0.938463	132.413971	25.859838	40.930305	126.577057	29.985049	20.934384	129.495514	-93.641685	12.621962	135.176972
-36.867516	-0.290554	138.027435	-31.889418	15.883387	134.059006	34.216606	0.742334	132.289124	25.292032	40.464417	126.0914	29.754319	20.6033755	129.190262	-93.533155	11.1633985	138.92775
-39.144627	-0.924681	140.119766	-31.925329	14.919083	135.80011	34.261086	0.452733	132.150452	24.544378	40.032394	125.77449	29.402732	20.2425635	128.962471	-93.25339	9.5956025	142.637749
-41.527634	-1.429972	142.029282	-31.960201	13.892147	137.501389	34.058277	0.239327	132.06424	23.714159	39.479645	125.492119	28.886218	19.859486	128.7781795	-92.80662	7.924808	146.2245985
-43.648232	-1.729555	143.945175	-31.977997	12.811133	139.099197	33.937954	-0.110633	131.790451	22.888977	38.800385	125.434685	28.4134655	19.344876	128.612568	-92.3694595	6.27739	149.585826
-46.914925	-1.865286	146.093643	-31.965927	11.286456	141.06192	33.811069	-0.856531	131.265549	21.683069	37.909393	125.539352	27.747069	18.526431	128.4024505	-91.678923	4.046481	153.7213895
-48.92997	-1.655496	147.290955	-31.956486	10.4351	142.042511	33.717278	-1.394877	130.779617	21.041065	37.497826	125.500229	27.3791715	18.0514745	128.139923	-91.2921435	2.8187255	155.945099
-50.822113	-1.287357	148.259323	-31.942696	9.636853	142.754883	33.362331	-1.784608	130.215485	20.583086	37.187359	125.415672	26.9727085	17.7013755	127.8155785	-90.8581005	1.5723305	157.6941875
-52.532173	-0.743928	149.112976	-31.869053	8.883264	143.279892	32.932774	-2.192053	129.458359	20.248039	36.933125	125.316132	26.5904065	17.370536	127.3872455	-90.3285125	0.395992000000003	159.1725385
-54.038788	-0.038318	149.885513	-31.774469	8.170865	143.654236	32.500206	-2.559158	128.561234	19.968513	36.72583	125.269386	26.2343595	17.083336	126.91531	-89.7832975	-0.741606000000004	160.393162
-55.260994	0.787753	150.614624	-31.695715	7.491396	143.900635	32.078548	-2.844428	127.718735	19.686356	36.540619	125.278831	25.882452	16.8480955	126.498783	-89.273882	-1.8653035	161.302487
-56.403004	1.733208	151.190277	-31.683764	6.833234	144.066971	31.653559	-3.069171	126.90802	19.420422	36.360291	125.308846	25.5369905	16.64556	126.108433	-88.9045185	-2.979092	162.025509
-57.600933	3.284703	151.778336	-31.733221	5.959134	144.188416	31.060266	-3.37107	125.948944	19.106363	36.079384	125.45018	25.0833145	16.354157	125.699562	-88.5497565	-4.435889	162.67727
-58.161469	4.425884	151.972977	-31.886976	5.361158	144.171173	30.671888	-3.602982	125.568451	18.935472	35.834988	125.525543	24.80368	16.116003	125.546997	-88.577632	-5.393687	162.795349
-58.55447	5.651628	151.961487	-32.096104	4.840563	144.107468	30.28252	-3.834936	125.239799	18.815794	35.574383	125.675163	24.549157	15.8697235	125.457481	-88.741365	-6.1885975	162.757455
-58.700817	6.876953	151.790115	-32.343781	4.328226	143.960815	29.927794	-4.083671	125.060745	18.695597	35.279419	125.906418	24.3116955	15.597874	125.4835815	-88.9992575	-6.941422	162.4380485
-58.603062	8.141478	151.475891	-32.603409	3.799281	143.760788	29.578587	-4.346367	124.871399	18.579977	34.980804	126.15757	24.079282	15.3172185	125.5144845	-89.2861	-7.7186565	162.0070915
-58.289455	9.352427	151.047974	-32.881824	3.29494	143.501633	29.280329	-4.560628	124.672028	18.457298	34.71917	126.42807	23.8688135	15.079271	125.550049	-89.6324615	-8.489391	161.453217
-57.724934	10.588298	150.491684	-33.154285	2.879867	143.144562	29.01874	-4.763219	124.47821	18.331688	34.490849	126.66613	23.675214	14.863815	125.57217	-89.983784	-9.104081	160.716954
-56.434845	12.451139	149.425232	-33.537067	2.426162	142.459702	28.709469	-5.04504	124.145866	18.185089	34.209511	126.870956	23.447279	14.5822355	125.508411	-90.521413	-9.7299115	159.410993
-55.279522	13.672649	148.566849	-33.760677	2.254947	141.91095	28.528	-5.175689	123.905075	18.157049	34.060349	126.939682	23.3425245	14.44233	125.4223785	-90.8638785	-9.932436	158.3995215
-53.907627	14.881572	147.577637	-33.997841	2.19397	141.333801	28.360987	-5.303903	123.67601	18.169868	33.970036	127.03035	23.2654275	14.3330665	125.35318	-91.2611095	-9.9451265	157.314422
-52.321835	16.062208	146.484711	-34.238094	2.215692	140.711548	28.238762	-5.371712	123.505257	18.205065	33.887123	127.115097	23.2219135	14.2577055	125.310177	-91.6981015	-9.8263215	156.112919
-50.525898	17.214167	145.283478	-34.456959	2.345313	140.046432	28.146362	-5.436905	123.32547	18.292812	33.83099	127.194344	23.219587	14.1970425	125.259907	-92.133505	-9.5064165	154.832957
-48.525234	18.326822	143.970078	-34.6875	2.599501	139.336395	28.075972	-5.503763	123.231354	18.419052	33.813129	127.259552	23.247512	14.154683	125.245453	-92.622512	-8.955681	153.427337
-46.322392	19.362833	142.549561	-34.922676	2.916129	138.602844	27.71439	-5.379126	123.306534	18.576181	33.798416	127.29583	23.1452855	14.209645	125.301182	-92.9906375	-8.377387	151.904506
-42.650585	20.829857	140.440536	-35.279537	3.520279	137.445374	27.716333	-5.51975	123.293434	18.955725	33.783981	127.453506	23.336029	14.1321155	125.37347	-93.895103	-7.0915575	149.517278
-39.94376	21.655643	139.071899	-35.489594	3.986457	136.745605	28.163538	-5.854313	123.31884	19.348167	33.764221	127.717552	23.7558525	13.954954	125.518196	-94.7350405	-5.98204	147.973014
-37.062325	22.388945	137.925751	-35.705379	4.473328	136.175156	28.402414	-6.0507	123.815323	19.878418	33.797318	128.273148	24.140416	13.873309	126.0442355	-95.551174	-4.926653	146.3060765
-33.984802	22.940001	137.143082	-35.876411	5.013696	135.782608	28.423552	-6.089609	124.831604	20.441706	33.931419	129.015869	24.432629	13.920905	126.9237365	-96.185451	-3.893513	144.6414795
-30.721533	23.338417	136.743866	-36.026428	5.599425	135.550049	28.823915	-6.393354	125.93454	21.36302	33.916515	129.87616	25.0934675	13.7615805	127.90535	-97.1463235	-2.5627305	143.194748
-27.388746	23.617535	136.633133	-36.166512	6.272055	135.347366	29.496586	-6.936769	127.096138	21.987238	34.040703	131.236603	25.741912	13.551967	129.1663705	-98.074936	-1.007857	141.5283615
-24.030886	23.76417	136.728348	-36.312191	7.064376	135.115616	29.719778	-7.31087	128.488434	NaN	NaN	NaN	NaN	NaN	NaN	NaN	NaN	NaN
-18.997673	23.72253	137.134949	-36.536835	8.38899	134.554611	29.77387	-7.847723	130.456985	NaN	NaN	NaN	NaN	NaN	NaN	NaN	NaN	NaN
-15.764527	23.525547	137.528687	-36.654823	9.335148	134.026871	29.637697	-7.995433	131.481003	NaN	NaN	NaN	NaN	NaN	NaN	NaN	NaN	NaN
-12.615191	23.21022	137.951157	-36.707382	10.274409	133.413177	29.765779	-8.135984	132.373978	NaN	NaN	NaN	NaN	NaN	NaN	NaN	NaN	NaN
-9.555998	22.765608	138.458893	-36.677761	11.208612	132.832428	29.291222	-8.002371	133.059006	NaN	NaN	NaN	NaN	NaN	NaN	NaN	NaN	NaN
-6.692783	22.236929	139.088547	-36.552483	12.10998	132.2509	29.118412	-7.853823	133.705139	NaN	NaN	NaN	NaN	NaN	NaN	NaN	NaN	NaN
-4.035043	21.564795	139.901382	-36.388035	12.99909	131.766174	28.925911	-7.724219	134.632568	NaN	NaN	NaN	NaN	NaN	NaN	NaN	NaN	NaN
-1.619428	20.750835	141.034073	-36.172955	13.793567	131.475693	NaN	NaN	NaN	NaN	NaN	NaN	NaN	NaN	NaN	NaN	NaN	NaN
1.416085	19.294312	143.097534	-35.78191	14.81133	131.314484	NaN	NaN	NaN	NaN	NaN	NaN	NaN	NaN	NaN	NaN	NaN	NaN
3.108737	18.175491	144.475372	-35.470818	15.375374	131.344238	NaN	NaN	NaN	NaN	NaN	NaN	NaN	NaN	NaN	NaN	NaN	NaN
4.603453	16.957745	145.752823	-35.146679	15.85719	131.456604	NaN	NaN	NaN	NaN	NaN	NaN	NaN	NaN	NaN	NaN	NaN	NaN
5.866661	15.732142	146.686676	-34.803207	16.29081	131.470108	NaN	NaN	NaN	NaN	NaN	NaN	NaN	NaN	NaN	NaN	NaN	NaN
6.978712	14.517188	147.222046	-34.466743	16.666172	131.297226	NaN	NaN	NaN	NaN	NaN	NaN	NaN	NaN	NaN	NaN	NaN	NaN
6.090196	14.925401	146.866714	-34.138615	16.93198	130.883163	NaN	NaN	NaN	NaN	NaN	NaN	NaN	NaN	NaN	NaN	NaN	NaN
5.124246	15.170893	146.067017	-33.823429	17.146345	130.339676	NaN	NaN	NaN	NaN	NaN	NaN	NaN	NaN	NaN	NaN	NaN	NaN
3.505855	15.2612	144.79567	-33.4557	17.291325	129.939301	NaN	NaN	NaN	NaN	NaN	NaN	NaN	NaN	NaN	NaN	NaN	NaN
2.168655	15.344182	143.998276	-33.356808	17.271652	130.421295	NaN	NaN	NaN	NaN	NaN	NaN	NaN	NaN	NaN	NaN	NaN	NaN
0.536069	15.454219	143.26442	-33.354298	17.161877	131.396545	NaN	NaN	NaN	NaN	NaN	NaN	NaN	NaN	NaN	NaN	NaN	NaN
-1.419906	15.603762	142.679245	-33.45837	17.021324	132.713821	NaN	NaN	NaN	NaN	NaN	NaN	NaN	NaN	NaN	NaN	NaN	NaN
-3.668762	15.799968	142.234604	-33.640907	16.844473	134.303909	NaN	NaN	NaN	NaN	NaN	NaN	NaN	NaN	NaN	NaN	NaN	NaN
-6.144408	15.990583	141.984451	-33.834206	16.602772	136.046707	NaN	NaN	NaN	NaN	NaN	NaN	NaN	NaN	NaN	NaN	NaN	NaN
-8.828936	16.149988	141.957947	-33.94088	16.285852	137.831635	NaN	NaN	NaN	NaN	NaN	NaN	NaN	NaN	NaN	NaN	NaN	NaN
-13.118362	16.352373	142.478424	-33.892597	15.613553	140.428787	NaN	NaN	NaN	NaN	NaN	NaN	NaN	NaN	NaN	NaN	NaN	NaN
-16.101297	16.426001	143.149857	-33.755623	15.076473	142.025009	NaN	NaN	NaN	NaN	NaN	NaN	NaN	NaN	NaN	NaN	NaN	NaN
-19.083963	16.387861	143.929306	-33.625439	14.505015	143.522476	NaN	NaN	NaN	NaN	NaN	NaN	NaN	NaN	NaN	NaN	NaN	NaN
-22.111341	16.275816	144.795258	-33.551167	13.888659	144.827087	NaN	NaN	NaN	NaN	NaN	NaN	NaN	NaN	NaN	NaN	NaN	NaN
-25.163624	16.04896	145.668655	-33.541531	13.35313	145.879501	NaN	NaN	NaN	NaN	NaN	NaN	NaN	NaN	NaN	NaN	NaN	NaN
-28.682169	15.10281	146.809418	-33.555923	12.988919	146.715317	NaN	NaN	NaN	NaN	NaN	NaN	NaN	NaN	NaN	NaN	NaN	NaN
NaN	NaN	NaN	-33.847382	12.925506	147.436127	NaN	NaN	NaN	NaN	NaN	NaN	NaN	NaN	NaN	NaN	NaN	NaN
-32.619217	16.458733	149.921097	-33.668839	12.672448	148.071609	NaN	NaN	NaN	NaN	NaN	NaN	NaN	NaN	NaN	NaN	NaN	NaN
-33.406933	17.236517	150.624542	-33.659332	12.743301	148.492508	NaN	NaN	NaN	NaN	NaN	NaN	NaN	NaN	NaN	NaN	NaN	NaN
-34.161491	18.003256	150.284561	-33.644825	12.91889	148.812592	NaN	NaN	NaN	NaN	NaN	NaN	NaN	NaN	NaN	NaN	NaN	NaN
-34.984562	18.73793	150.061478	-33.61554	13.116898	149.052505	NaN	NaN	NaN	NaN	NaN	NaN	NaN	NaN	NaN	NaN	NaN	NaN
-35.773914	19.247549	151.002457	-33.635601	13.271112	149.20842	NaN	NaN	NaN	NaN	NaN	NaN	NaN	NaN	NaN	NaN	NaN	NaN
-36.543919	19.786091	150.902939	-33.671265	13.552235	149.320374	NaN	NaN	NaN	NaN	NaN	NaN	NaN	NaN	NaN	NaN	NaN	NaN
-37.347576	20.304071	150.202423	-33.709381	13.865513	149.364182	NaN	NaN	NaN	NaN	NaN	NaN	NaN	NaN	NaN	NaN	NaN	NaN
-38.246746	20.580908	150.616592	-33.797894	14.293242	149.345215	NaN	NaN	NaN	NaN	NaN	NaN	NaN	NaN	NaN	NaN	NaN	NaN
-38.849277	20.79335	149.838043	-33.847904	14.498745	149.281616	NaN	NaN	NaN	NaN	NaN	NaN	NaN	NaN	NaN	NaN	NaN	NaN
-39.407539	20.708702	150.242599	-33.857063	14.649756	149.149231	NaN	NaN	NaN	NaN	NaN	NaN	NaN	NaN	NaN	NaN	NaN	NaN
-39.95763	20.659929	149.575226	-33.830544	14.776567	149.026428	NaN	NaN	NaN	NaN	NaN	NaN	NaN	NaN	NaN	NaN	NaN	NaN
-40.38768	20.372005	149.963165	-33.791485	14.883516	148.936584	NaN	NaN	NaN	NaN	NaN	NaN	NaN	NaN	NaN	NaN	NaN	NaN
-40.74799	20.065313	149.503174	-33.73558	15.07456	148.923584	NaN	NaN	NaN	NaN	NaN	NaN	NaN	NaN	NaN	NaN	NaN	NaN
-41.030331	19.66457	149.739365	-33.616474	15.350583	148.954376	NaN	NaN	NaN	NaN	NaN	NaN	NaN	NaN	NaN	NaN	NaN	NaN
-41.45372	18.97422	149.483795	-33.442688	15.900768	149.106735	NaN	NaN	NaN	NaN	NaN	NaN	NaN	NaN	NaN	NaN	NaN	NaN
-41.693073	18.388227	149.434631	-33.33997	16.288731	149.254303	NaN	NaN	NaN	NaN	NaN	NaN	NaN	NaN	NaN	NaN	NaN	NaN
-41.871704	17.728327	149.602203	-33.273651	16.705547	149.367416	NaN	NaN	NaN	NaN	NaN	NaN	NaN	NaN	NaN	NaN	NaN	NaN
-42.002823	17.144363	149.293823	-33.257999	17.028885	149.382767	NaN	NaN	NaN	NaN	NaN	NaN	NaN	NaN	NaN	NaN	NaN	NaN
-42.098	16.532887	149.562576	-33.235264	17.219213	149.31131	NaN	NaN	NaN	NaN	NaN	NaN	NaN	NaN	NaN	NaN	NaN	NaN
-42.165405	15.938133	149.546906	-33.217106	17.338936	149.192886	NaN	NaN	NaN	NaN	NaN	NaN	NaN	NaN	NaN	NaN	NaN	NaN
-42.151649	15.418455	149.395111	-33.160419	17.43502	149.049469	NaN	NaN	NaN	NaN	NaN	NaN	NaN	NaN	NaN	NaN	NaN	NaN
-41.936119	14.903049	149.435577	-33.010616	17.536634	148.787552	NaN	NaN	NaN	NaN	NaN	NaN	NaN	NaN	NaN	NaN	NaN	NaN
-41.738678	14.767705	149.262909	-32.888229	17.630308	148.584457	NaN	NaN	NaN	24.906778	39.940285	133.662674	NaN	NaN	NaN	NaN	NaN	NaN
-41.458359	14.80349	149.073929	-32.742088	17.758612	148.348694	NaN	NaN	NaN	24.989271	39.945187	133.136749	NaN	NaN	NaN	NaN	NaN	NaN
-41.12553	14.989511	148.819107	-32.581146	17.879225	148.096008	NaN	NaN	NaN	25.074053	39.980148	132.704941	NaN	NaN	NaN	NaN	NaN	NaN
-40.744953	15.345669	148.462021	-32.444057	18.009741	147.85939	NaN	NaN	NaN	25.212812	40.024185	132.283905	NaN	NaN	NaN	NaN	NaN	NaN
-40.323402	15.890574	148.161301	-32.308121	18.128204	147.639923	NaN	NaN	NaN	25.300074	40.125	131.954712	NaN	NaN	NaN	NaN	NaN	NaN
-39.930859	16.630386	147.766083	-32.174854	18.19141	147.437073	NaN	NaN	NaN	25.45929	40.209221	131.611069	NaN	NaN	NaN	NaN	NaN	NaN
-39.207741	18.093927	147.039948	-31.95289	18.162325	147.187988	NaN	NaN	NaN	25.535397	40.47134	131.364838	NaN	NaN	NaN	NaN	NaN	NaN
-38.622002	19.256557	146.437637	-31.823645	17.983778	147.006744	NaN	NaN	NaN	25.623274	40.73671	131.523788	NaN	NaN	NaN	NaN	NaN	NaN
-38.095329	20.595118	145.974655	-31.789917	17.722466	146.752609	NaN	NaN	NaN	25.650152	41.103874	131.988876	NaN	NaN	NaN	NaN	NaN	NaN
-37.529106	22.062012	145.44104	-31.950071	17.362045	146.517715	NaN	NaN	NaN	NaN	NaN	NaN	NaN	NaN	NaN	NaN	NaN	NaN
-36.965076	23.69029	145.337708	-32.192604	16.908966	146.321243	NaN	NaN	NaN	NaN	NaN	NaN	NaN	NaN	NaN	NaN	NaN	NaN
-36.519524	25.361752	145.944656	-32.497795	16.472868	146.16716	NaN	NaN	NaN	32.171734	0.172511	134.371979	NaN	NaN	NaN	NaN	NaN	NaN
-35.942062	26.911116	146.845062	-32.829536	16.12372	146.012863	NaN	NaN	NaN	31.785587	0.283334	133.073181	NaN	NaN	NaN	NaN	NaN	NaN
-34.973175	29.117865	147.859528	-33.289192	15.896684	145.835083	NaN	NaN	NaN	31.400944	0.494242	131.138794	NaN	NaN	NaN	NaN	NaN	NaN
-34.082375	30.256874	149.206512	-33.331863	16.006031	145.829147	NaN	NaN	NaN	30.693167	1.001048	130.055603	NaN	NaN	NaN	NaN	NaN	NaN
-33.194286	31.38245	149.499542	-33.460106	16.011684	145.918625	NaN	NaN	NaN	30.358997	1.301974	129.42981	NaN	NaN	NaN	NaN	NaN	NaN
-32.030342	32.269199	150.315781	-33.376225	16.091545	146.040054	NaN	NaN	NaN	30.214098	1.519537	129.007477	NaN	NaN	NaN	NaN	NaN	NaN
-30.850756	33.076462	150.321152	-33.198284	16.178444	146.107544	NaN	NaN	NaN	30.233189	1.608449	128.726959	NaN	NaN	NaN	NaN	NaN	NaN
-29.489586	33.725529	150.316132	-33.028561	16.277754	146.089371	NaN	NaN	NaN	30.353025	1.617867	128.575043	NaN	NaN	NaN	NaN	NaN	NaN
-28.005167	34.295357	149.855072	-32.846371	16.348024	145.93689	NaN	NaN	NaN	30.479053	1.600447	128.488052	NaN	NaN	NaN	NaN	NaN	NaN
-25.687784	34.728138	149.016113	-32.608051	16.492289	145.511658	NaN	NaN	NaN	30.725584	1.543933	128.391586	NaN	NaN	NaN	NaN	NaN	NaN
-23.981422	34.778866	148.471893	-32.520496	16.633823	145.01062	NaN	NaN	NaN	30.903646	1.521271	128.376678	NaN	NaN	NaN	NaN	NaN	NaN
-22.262131	34.671398	147.61731	-32.346153	16.997919	144.280167	NaN	NaN	NaN	31.137482	1.542529	128.497696	NaN	NaN	NaN	NaN	NaN	NaN
-20.557613	34.491295	146.283646	-32.514526	17.230118	143.316345	NaN	NaN	NaN	31.518915	1.675594	128.815735	NaN	NaN	NaN	NaN	NaN	NaN
-18.750977	34.031818	145.294647	-32.602909	17.720655	142.202499	NaN	NaN	NaN	31.975925	1.810664	129.347961	NaN	NaN	NaN	NaN	NaN	NaN
-16.962099	33.429947	144.302658	-32.72842	18.253311	141.017654	NaN	NaN	NaN	32.469574	1.925805	130.162399	NaN	NaN	NaN	NaN	NaN	NaN
-15.13842	32.606743	143.414627	-32.810627	18.835291	139.951736	NaN	NaN	NaN	32.855301	1.955241	131.068787	NaN	NaN	NaN	NaN	NaN	NaN
-12.512119	30.967144	142.573853	-32.826057	19.593317	138.474274	NaN	NaN	NaN	33.224361	1.875359	132.712158	NaN	NaN	NaN	NaN	NaN	NaN
-10.875888	29.672987	142.26265	-32.757912	20.114716	137.696976	NaN	NaN	NaN	NaN	NaN	NaN	NaN	NaN	NaN	NaN	NaN	NaN
-9.381274	28.148636	142.21756	-32.616417	20.621393	137.041336	NaN	NaN	NaN	NaN	NaN	NaN	NaN	NaN	NaN	NaN	NaN	NaN
-8.055325	26.569817	142.240067	-32.386902	21.087757	136.587555	NaN	NaN	NaN	NaN	NaN	NaN	NaN	NaN	NaN	NaN	NaN	NaN
-6.902591	24.834263	142.558609	-32.147076	21.553541	136.271606	NaN	NaN	NaN	NaN	NaN	NaN	NaN	NaN	NaN	NaN	NaN	NaN
-5.956939	23.120203	142.756943	-31.887558	22.047804	136.04512	NaN	NaN	NaN	32.678917	1.933251	138.494431	NaN	NaN	NaN	NaN	NaN	NaN
-5.233128	21.325497	143.169846	-31.668503	22.524696	135.910065	NaN	NaN	NaN	NaN	NaN	NaN	NaN	NaN	NaN	NaN	NaN	NaN
-4.566454	18.687523	143.740906	-31.312523	23.137302	135.796936	NaN	NaN	NaN	NaN	NaN	NaN	NaN	NaN	NaN	NaN	NaN	NaN
-4.396774	17.062319	144.172745	-31.092743	23.477371	135.78717	NaN	NaN	NaN	NaN	NaN	NaN	NaN	NaN	NaN	NaN	NaN	NaN
-4.424768	15.489833	144.468231	-30.905903	23.749056	135.814758	NaN	NaN	NaN	NaN	NaN	NaN	NaN	NaN	NaN	NaN	NaN	NaN
-4.634692	14.024952	144.593124	-30.745548	23.957405	135.843353	NaN	NaN	NaN	NaN	NaN	NaN	NaN	NaN	NaN	NaN	NaN	NaN
-5.074249	12.632706	144.690948	-30.602959	24.067661	135.922333	NaN	NaN	NaN	NaN	NaN	NaN	NaN	NaN	NaN	NaN	NaN	NaN
-5.677762	11.348359	144.720764	-30.463457	24.135927	136.108429	NaN	NaN	NaN	NaN	NaN	NaN	NaN	NaN	NaN	NaN	NaN	NaN
-6.444411	10.228612	144.749542	-30.328125	24.183374	136.344009	NaN	NaN	NaN	NaN	NaN	NaN	NaN	NaN	NaN	NaN	NaN	NaN
-7.978559	8.744731	144.772003	-30.110186	24.239639	136.754074	NaN	NaN	NaN	NaN	NaN	NaN	NaN	NaN	NaN	NaN	NaN	NaN
-9.14292	7.958796	144.738602	-29.967733	24.293297	137.074768	NaN	NaN	NaN	NaN	NaN	NaN	NaN	NaN	NaN	NaN	NaN	NaN
-10.533583	7.340641	144.717651	-29.835724	24.382231	137.440552	NaN	NaN	NaN	NaN	NaN	NaN	NaN	NaN	NaN	NaN	NaN	NaN
-12.066453	6.914991	144.815643	-29.717535	24.477995	137.863663	NaN	NaN	NaN	NaN	NaN	NaN	NaN	NaN	NaN	NaN	NaN	NaN
-13.719728	6.701087	144.864609	-29.605568	24.562273	138.396042	NaN	NaN	NaN	NaN	NaN	NaN	NaN	NaN	NaN	NaN	NaN	NaN
-15.539307	6.647188	144.965408	-29.501871	24.629112	139.004333	NaN	NaN	NaN	NaN	NaN	NaN	NaN	NaN	NaN	NaN	NaN	NaN
-17.447651	6.77503	145.013947	-29.383156	24.639214	139.678406	NaN	NaN	NaN	NaN	NaN	NaN	NaN	NaN	NaN	NaN	NaN	NaN
-20.543247	7.262084	145.110489	-29.24428	24.559446	140.861893	NaN	NaN	NaN	NaN	NaN	NaN	NaN	NaN	NaN	NaN	NaN	NaN
-22.695074	7.82023	145.222916	-29.154474	24.433855	141.712708	NaN	NaN	NaN	NaN	NaN	NaN	NaN	NaN	NaN	NaN	NaN	NaN
-24.962421	8.528486	145.308716	-29.079468	24.269957	142.563904	NaN	NaN	NaN	NaN	NaN	NaN	NaN	NaN	NaN	NaN	NaN	NaN
-27.25659	9.399235	145.49704	-29.003593	24.073761	143.411224	NaN	NaN	NaN	NaN	NaN	NaN	NaN	NaN	NaN	NaN	NaN	NaN
-29.541418	10.482787	145.764206	-28.929476	23.828018	144.278397	NaN	NaN	NaN	NaN	NaN	NaN	NaN	NaN	NaN	NaN	NaN	NaN
-31.968075	11.700068	146.217636	-28.818384	23.495136	145.140182	NaN	NaN	NaN	NaN	NaN	NaN	NaN	NaN	NaN	NaN	NaN	NaN
-34.26049	13.03642	146.766373	-28.7092	23.068253	145.973068	NaN	NaN	NaN	NaN	NaN	NaN	NaN	NaN	NaN	NaN	NaN	NaN
-37.644474	15.299271	147.840942	-28.447342	22.259897	147.182693	NaN	NaN	NaN	NaN	NaN	NaN	NaN	NaN	NaN	NaN	NaN	NaN
-39.767776	16.960278	148.727646	-28.128016	21.606195	147.990616	NaN	NaN	NaN	NaN	NaN	NaN	NaN	NaN	NaN	NaN	NaN	NaN
-41.68906	18.722231	149.991196	-27.774923	20.893953	148.887573	NaN	NaN	NaN	NaN	NaN	NaN	NaN	NaN	NaN	NaN	NaN	NaN
-43.527321	20.537247	151.544769	-27.407465	20.121843	149.775925	NaN	NaN	NaN	NaN	NaN	NaN	NaN	NaN	NaN	NaN	NaN	NaN
-45.154617	22.416571	153.296646	-27.041445	19.335243	150.602158	36.516365	2.824999	134.464355	NaN	NaN	NaN	NaN	NaN	NaN	NaN	NaN	NaN
-46.525417	24.317024	154.994766	-26.676416	18.619867	151.259766	36.302212	2.753896	133.680313	NaN	NaN	NaN	NaN	NaN	NaN	NaN	NaN	NaN
-47.766918	26.281384	156.486115	-26.451614	17.968372	151.763199	36.001503	2.798799	132.925598	NaN	NaN	NaN	NaN	NaN	NaN	NaN	NaN	NaN
-49.300392	29.261658	158.447052	-26.323765	17.25791	152.139099	35.427544	2.752411	131.975204	NaN	NaN	NaN	NaN	NaN	NaN	NaN	NaN	NaN
-50.073891	31.256216	159.353577	-26.349159	16.927341	152.102951	35.041832	2.745052	131.374359	NaN	NaN	NaN	NaN	NaN	NaN	NaN	NaN	NaN
-50.733299	33.288376	160.003723	-26.407518	16.68568	151.851868	34.745049	2.725587	130.88208	NaN	NaN	NaN	NaN	NaN	NaN	NaN	NaN	NaN
NaN	NaN	NaN	-26.485762	16.517467	151.462982	34.566185	2.658683	130.468719	NaN	NaN	NaN	NaN	NaN	NaN	NaN	NaN	NaN
NaN	NaN	NaN	-26.536039	16.384943	150.916229	34.460552	2.618846	130.027252	NaN	NaN	NaN	NaN	NaN	NaN	NaN	NaN	NaN
NaN	NaN	NaN	-26.551533	16.285618	150.274445	34.454453	2.603886	129.600983	NaN	NaN	NaN	NaN	NaN	NaN	NaN	NaN	NaN
NaN	NaN	NaN	-26.515808	16.195761	149.573975	34.467129	2.633363	129.067642	NaN	NaN	NaN	NaN	NaN	NaN	NaN	NaN	NaN
NaN	NaN	NaN	-26.466396	16.075729	148.498978	34.499077	2.7387	128.064087	NaN	NaN	NaN	NaN	NaN	NaN	NaN	NaN	NaN
NaN	NaN	NaN	-26.43721	16.039457	147.880417	34.446468	2.830845	127.655663	NaN	NaN	NaN	NaN	NaN	NaN	NaN	NaN	NaN
NaN	NaN	NaN	NaN	NaN	NaN	34.431702	3.012698	127.09935	NaN	NaN	NaN	NaN	NaN	NaN	NaN	NaN	NaN
NaN	NaN	NaN	NaN	NaN	NaN	34.454544	3.167876	126.814423	NaN	NaN	NaN	NaN	NaN	NaN	NaN	NaN	NaN
NaN	NaN	NaN	-26.243586	16.024569	146.5755	34.519924	3.285751	126.591614	NaN	NaN	NaN	NaN	NaN	NaN	NaN	NaN	NaN
NaN	NaN	NaN	-26.150345	16.023151	146.225281	34.619884	3.376871	126.461205	NaN	NaN	NaN	NaN	NaN	NaN	NaN	NaN	NaN
NaN	NaN	NaN	-26.098623	16.102953	145.893677	34.439392	3.642014	126.512039	NaN	NaN	NaN	NaN	NaN	NaN	NaN	NaN	NaN
NaN	NaN	NaN	-26.129004	16.401537	145.43045	34.530567	3.61242	126.468719	NaN	NaN	NaN	NaN	NaN	NaN	NaN	NaN	NaN
NaN	NaN	NaN	-26.241165	16.723045	145.103592	34.562462	3.567384	126.51738	NaN	NaN	NaN	NaN	NaN	NaN	NaN	NaN	NaN
NaN	NaN	NaN	-26.450813	17.103748	144.791855	34.903759	3.285588	126.519287	NaN	NaN	NaN	NaN	NaN	NaN	NaN	NaN	NaN
NaN	NaN	NaN	-26.739307	17.55061	144.342758	34.935528	3.148267	126.860939	NaN	NaN	NaN	NaN	NaN	NaN	NaN	NaN	NaN
-27.455866	51.658684	151.527939	-27.051281	18.009012	143.713318	35.008438	3.008246	127.420959	NaN	NaN	NaN	NaN	NaN	NaN	NaN	NaN	NaN
-24.615644	51.423592	149.677734	-27.399433	18.470249	142.856842	35.1418	2.888039	127.850868	NaN	NaN	NaN	NaN	NaN	NaN	NaN	NaN	NaN
-21.641619	50.893764	147.946014	-27.816824	18.847179	141.690842	35.299446	2.76005	128.246948	NaN	NaN	NaN	NaN	NaN	NaN	NaN	NaN	NaN
-17.187428	49.499165	145.764069	-28.681431	19.365746	139.336578	35.311066	2.34496	129.426056	NaN	NaN	NaN	NaN	NaN	NaN	NaN	NaN	NaN
-14.258867	48.232838	144.572968	-29.366764	19.641132	137.651794	35.203968	1.954669	130.157043	NaN	NaN	NaN	NaN	NaN	NaN	NaN	NaN	NaN
-11.366836	46.707672	143.638657	-29.996637	19.866262	136.099731	35.013084	1.598746	130.944855	NaN	NaN	NaN	NaN	NaN	NaN	NaN	NaN	NaN
-8.602958	44.858231	143.20665	-30.49193	19.98675	134.706039	34.740479	1.232767	131.810532	NaN	NaN	NaN	NaN	NaN	NaN	NaN	NaN	NaN
-6.063635	42.73502	143.294159	-30.872467	20.078625	133.47345	34.451168	0.830805	132.890076	NaN	NaN	NaN	NaN	NaN	NaN	NaN	NaN	NaN
-3.78248	40.395199	143.738754	-31.166893	20.200418	132.357605	NaN	NaN	NaN	NaN	NaN	NaN	NaN	NaN	NaN	NaN	NaN	NaN
-1.822671	37.919518	144.4552	-31.353893	20.339857	131.251999	NaN	NaN	NaN	NaN	NaN	NaN	NaN	NaN	NaN	NaN	NaN	NaN
0.67735	34.130394	145.413055	-31.194242	20.595945	129.952972	31.985786	0.198784	138.032501	NaN	NaN	NaN	NaN	NaN	NaN	NaN	NaN	NaN
2.040407	31.539608	146.043076	-30.837036	20.714371	129.245239	NaN	NaN	NaN	NaN	NaN	NaN	NaN	NaN	NaN	NaN	NaN	NaN
3.116349	28.903118	146.518143	-30.31381	20.67635	128.62851	NaN	NaN	NaN	NaN	NaN	NaN	NaN	NaN	NaN	NaN	NaN	NaN
3.927697	26.218021	146.856659	-29.666027	20.460533	128.095764	NaN	NaN	NaN	NaN	NaN	NaN	NaN	NaN	NaN	NaN	NaN	NaN
4.447924	23.525444	147.049194	-28.926655	20.10589	127.64785	NaN	NaN	NaN	NaN	NaN	NaN	NaN	NaN	NaN	NaN	NaN	NaN
4.795999	20.834234	146.867874	-28.19137	19.669498	127.500618	NaN	NaN	NaN	NaN	NaN	NaN	NaN	NaN	NaN	NaN	NaN	NaN
4.791674	18.147673	146.593353	-27.533781	19.200573	127.779755	NaN	NaN	NaN	NaN	NaN	NaN	NaN	NaN	NaN	NaN	NaN	NaN
4.090364	14.248377	146.225739	-26.766161	18.312471	128.959	NaN	NaN	NaN	NaN	NaN	NaN	NaN	NaN	NaN	NaN	NaN	NaN
3.135634	11.735736	145.9245	-26.500597	17.642084	130.245789	NaN	NaN	NaN	NaN	NaN	NaN	NaN	NaN	NaN	NaN	NaN	NaN
1.730591	9.314604	145.742188	-26.383785	16.951725	131.8423	NaN	NaN	NaN	NaN	NaN	NaN	NaN	NaN	NaN	NaN	NaN	NaN
-0.095043	6.95076	145.653214	-26.275099	16.18498	133.706696	NaN	NaN	NaN	NaN	NaN	NaN	NaN	NaN	NaN	NaN	NaN	NaN
-2.247602	4.666222	145.748093	-26.137156	15.404555	135.944504	NaN	NaN	NaN	NaN	NaN	NaN	NaN	NaN	NaN	NaN	NaN	NaN
-4.735723	2.537085	146.197418	-25.880095	14.596321	138.520416	NaN	NaN	NaN	NaN	NaN	NaN	NaN	NaN	NaN	NaN	NaN	NaN
-7.502889	0.541297	146.949173	-25.512066	13.795217	141.174194	NaN	NaN	NaN	NaN	NaN	NaN	NaN	NaN	NaN	NaN	NaN	NaN
-12.090236	-2.28331	148.399933	-24.816692	12.581568	144.822723	NaN	NaN	NaN	NaN	NaN	NaN	NaN	NaN	NaN	NaN	NaN	NaN
-15.36714	-4.026547	149.503906	-24.359871	11.847507	146.879837	NaN	NaN	NaN	NaN	NaN	NaN	NaN	NaN	NaN	NaN	NaN	NaN
-18.779655	-5.617388	150.801895	-23.934708	11.163995	148.733475	NaN	NaN	NaN	NaN	NaN	NaN	NaN	NaN	NaN	NaN	NaN	NaN
-22.260025	-7.077612	152.099396	-23.571499	10.491996	150.398361	NaN	NaN	NaN	NaN	NaN	NaN	NaN	NaN	NaN	NaN	NaN	NaN
-25.78898	-8.341174	153.599777	-23.220812	9.838989	152.01767	NaN	NaN	NaN	NaN	NaN	NaN	NaN	NaN	NaN	NaN	NaN	NaN
-29.296625	-9.409669	155.589645	-22.910635	9.179616	153.690689	NaN	NaN	NaN	NaN	NaN	NaN	NaN	NaN	NaN	NaN	NaN	NaN
-32.749714	-10.368461	157.831268	-22.616789	8.456205	155.267624	NaN	NaN	NaN	NaN	NaN	NaN	NaN	NaN	NaN	NaN	NaN	NaN
-37.71804	-11.575006	161.53418	-22.25351	7.397865	157.315857	NaN	NaN	NaN	NaN	NaN	NaN	NaN	NaN	NaN	NaN	NaN	NaN
-40.922451	-12.154722	163.933914	-22.106623	6.668471	158.366638	NaN	NaN	NaN	NaN	NaN	NaN	NaN	NaN	NaN	NaN	NaN	NaN
-44.107437	-12.545443	166.185471	-22.091528	5.847474	159.083267	NaN	NaN	NaN	NaN	NaN	NaN	NaN	NaN	NaN	NaN	NaN	NaN
-54.252136	-2.37335	171.62233	-22.26376	5.053264	159.535019	NaN	NaN	NaN	NaN	NaN	NaN	NaN	NaN	NaN	NaN	NaN	NaN
NaN	NaN	NaN	-22.557608	4.175056	159.86058	NaN	NaN	NaN	NaN	NaN	NaN	NaN	NaN	NaN	NaN	NaN	NaN
NaN	NaN	NaN	-23.193584	3.234054	159.537048	NaN	NaN	NaN	NaN	NaN	NaN	NaN	NaN	NaN	NaN	NaN	NaN
-62.281273	-3.281951	173.466736	-23.860064	2.37485	159.189102	NaN	NaN	NaN	NaN	NaN	NaN	NaN	NaN	NaN	NaN	NaN	NaN
NaN	NaN	NaN	-25.034943	1.347419	158.436829	NaN	NaN	NaN	NaN	NaN	NaN	NaN	NaN	NaN	NaN	NaN	NaN
NaN	NaN	NaN	-25.77269	0.828651	158.063858	NaN	NaN	NaN	NaN	NaN	NaN	NaN	NaN	NaN	NaN	NaN	NaN
NaN	NaN	NaN	-26.757145	0.531673	157.61171	NaN	NaN	NaN	NaN	NaN	NaN	NaN	NaN	NaN	NaN	NaN	NaN
NaN	NaN	NaN	-27.391863	0.160408	157.181686	NaN	NaN	NaN	NaN	NaN	NaN	NaN	NaN	NaN	NaN	NaN	NaN
NaN	NaN	NaN	-27.776579	-0.297473	156.711472	NaN	NaN	NaN	NaN	NaN	NaN	NaN	NaN	NaN	NaN	NaN	NaN
NaN	NaN	NaN	-28.391832	-0.565225	156.202576	NaN	NaN	NaN	NaN	NaN	NaN	NaN	NaN	NaN	NaN	NaN	NaN
NaN	NaN	NaN	-29.026009	-0.930934	155.586319	NaN	NaN	NaN	NaN	NaN	NaN	NaN	NaN	NaN	NaN	NaN	NaN
NaN	NaN	NaN	-30.003717	-1.55665	154.534943	NaN	NaN	NaN	NaN	NaN	NaN	NaN	NaN	NaN	NaN	NaN	NaN
NaN	NaN	NaN	-30.609373	-1.89343	153.811829	NaN	NaN	NaN	NaN	NaN	NaN	NaN	NaN	NaN	NaN	NaN	NaN
NaN	NaN	NaN	-31.218996	-2.10688	153.035233	32.358177	-4.670988	133.550278	NaN	NaN	NaN	NaN	NaN	NaN	NaN	NaN	NaN
-67.100243	-11.298763	160.616135	-31.798735	-2.198697	152.218002	31.865538	-4.938983	133.112167	NaN	NaN	NaN	NaN	NaN	NaN	NaN	NaN	NaN
-66.431412	-10.636421	158.856812	-32.356789	-2.242753	151.244843	31.890175	-5.465893	132.689468	NaN	NaN	NaN	NaN	NaN	NaN	NaN	NaN	NaN
-65.530006	-9.989774	157.246735	-32.869335	-2.165807	150.264496	31.407833	-5.669351	132.178421	NaN	NaN	NaN	NaN	NaN	NaN	NaN	NaN	NaN
-64.513634	-9.231709	155.334274	-33.365582	-1.889542	149.253769	31.057915	-5.821825	131.593979	NaN	NaN	NaN	NaN	NaN	NaN	NaN	NaN	NaN
-62.696629	-8.124044	152.516617	-34.053101	-1.233158	147.810623	30.606001	-6.078654	131.123596	NaN	NaN	NaN	NaN	NaN	NaN	NaN	NaN	NaN
-61.235832	-7.463143	150.51503	-34.481247	-0.661602	146.814835	30.344061	-6.223495	130.892136	NaN	NaN	NaN	NaN	NaN	NaN	NaN	NaN	NaN
-59.689297	-6.779981	148.839569	-34.850491	-0.020362	145.824844	30.113157	-6.389593	130.716675	17.872784	34.752739	135.092896	23.9929705	14.181573	132.9047855	-93.6939525	-14.222297	158.7449025
-57.96883	-6.107252	147.066086	-35.135132	0.55772	144.877655	29.901489	-6.553046	130.524582	18.313595	34.677437	135.197556	24.107542	14.0621955	132.861069	-94.377806	-12.9467555	156.894241
-56.206638	-5.620744	145.412048	-35.385368	1.052315	143.976166	29.786215	-6.655236	130.377563	18.807707	34.599316	135.508911	24.296961	13.97204	132.943237	-95.067697	-11.86741	155.009095
-54.273598	-5.235157	143.306885	-35.597023	1.555649	143.125168	29.774008	-6.817414	130.500061	19.30743	34.551308	135.994751	24.540719	13.866947	133.247406	-95.734765	-10.755649	153.00293
-52.294434	-5.065693	142.002075	-35.795467	1.974856	142.339615	29.824203	-7.00151	130.761536	19.730946	34.579182	136.506958	24.7775745	13.788836	133.634247	-96.3685085	-9.839124	151.044983
-49.146713	-5.060459	139.589828	-36.054466	2.577568	141.214752	29.987991	-7.339385	131.624573	NaN	NaN	NaN	NaN	NaN	NaN	NaN	NaN	NaN
-46.958916	-5.245939	138.307358	-36.188316	3.184947	140.530762	30.080414	-7.747614	132.523575	NaN	NaN	NaN	NaN	NaN	NaN	NaN	NaN	NaN
-44.864563	-5.577944	137.592377	-36.295521	3.888848	139.914124	29.993736	-8.072031	133.554199	NaN	NaN	NaN	NaN	NaN	NaN	NaN	NaN	NaN
-42.744911	-6.017262	137.090012	-36.352531	4.688458	139.277283	29.934368	-8.305548	134.796158	NaN	NaN	NaN	NaN	NaN	NaN	NaN	NaN	NaN
-40.840191	-6.511765	137.28389	-36.409138	5.572502	138.646133	NaN	NaN	NaN	NaN	NaN	NaN	NaN	NaN	NaN	NaN	NaN	NaN
-38.989681	-7.055088	137.498184	-36.418335	6.281555	138.100189	NaN	NaN	NaN	21.764898	33.887638	137.839081	NaN	NaN	NaN	NaN	NaN	NaN
-37.33741	-7.544985	137.911057	-36.397598	6.868619	137.652405	NaN	NaN	NaN	21.9776	33.971329	136.769165	NaN	NaN	NaN	NaN	NaN	NaN
-34.985413	-8.240249	138.978088	-36.19685	7.462702	137.17482	NaN	NaN	NaN	22.272631	34.001717	135.581894	NaN	NaN	NaN	NaN	NaN	NaN
-33.571632	-8.563368	139.20166	-35.98135	7.624918	137.122528	NaN	NaN	NaN	22.447226	33.903343	135.384338	NaN	NaN	NaN	NaN	NaN	NaN
-32.184872	-8.858211	139.889282	-35.753586	7.675475	137.230103	NaN	NaN	NaN	22.02475	34.007942	135.462723	NaN	NaN	NaN	NaN	NaN	NaN
-30.94252	-9.07107	140.215225	-35.56538	7.647086	137.398117	NaN	NaN	NaN	NaN	NaN	NaN	NaN	NaN	NaN	NaN	NaN	NaN
-29.765779	-9.191369	140.208572	-35.45359	7.674556	137.488312	NaN	NaN	NaN	NaN	NaN	NaN	NaN	NaN	NaN	NaN	NaN	NaN
-28.626919	-9.260739	139.866333	-35.369984	7.768983	137.416962	NaN	NaN	NaN	NaN	NaN	NaN	NaN	NaN	NaN	NaN	NaN	NaN
-27.598562	-9.211313	139.435776	-35.315525	7.924132	137.222855	NaN	NaN	NaN	NaN	NaN	NaN	NaN	NaN	NaN	NaN	NaN	NaN
-26.45056	-8.995126	138.591461	-35.228363	8.256063	136.863892	NaN	NaN	NaN	NaN	NaN	NaN	NaN	NaN	NaN	NaN	NaN	NaN
-25.788624	-8.769156	138.015915	-35.121513	8.442322	136.672134	NaN	NaN	NaN	NaN	NaN	NaN	NaN	NaN	NaN	NaN	NaN	NaN
-25.1544	-8.531072	137.528	-34.989437	8.636623	136.581024	NaN	NaN	NaN	NaN	NaN	NaN	NaN	NaN	NaN	NaN	NaN	NaN
-24.679579	-8.321046	137.106125	-34.828671	8.851078	136.536896	NaN	NaN	NaN	NaN	NaN	NaN	NaN	NaN	NaN	NaN	NaN	NaN
-24.386375	-8.123969	136.853806	-34.649445	9.059623	136.506607	NaN	NaN	NaN	NaN	NaN	NaN	NaN	NaN	NaN	NaN	NaN	NaN
-24.237246	-7.970849	136.784363	-34.481667	9.276207	136.500275	NaN	NaN	NaN	NaN	NaN	NaN	NaN	NaN	NaN	NaN	NaN	NaN
-24.227489	-7.867411	136.897888	-34.324818	9.514144	136.482651	NaN	NaN	NaN	NaN	NaN	NaN	NaN	NaN	NaN	NaN	NaN	NaN
-24.477982	-7.767774	137.206085	-34.085461	9.835314	136.346573	NaN	NaN	NaN	NaN	NaN	NaN	NaN	NaN	NaN	NaN	NaN	NaN
-24.772646	-7.734317	137.372238	-33.908768	10.013497	136.148834	NaN	NaN	NaN	NaN	NaN	NaN	NaN	NaN	NaN	NaN	NaN	NaN
-25.139778	-7.685895	137.42276	-33.706219	10.144205	135.834091	NaN	NaN	NaN	NaN	NaN	NaN	NaN	NaN	NaN	NaN	NaN	NaN
-25.588434	-7.642134	137.346191	-33.471863	10.219538	135.452103	NaN	NaN	NaN	NaN	NaN	NaN	NaN	NaN	NaN	NaN	NaN	NaN
-26.173731	-7.542295	137.19043	-33.241028	10.240973	135.102539	NaN	NaN	NaN	NaN	NaN	NaN	NaN	NaN	NaN	NaN	NaN	NaN
-26.947134	-7.403686	136.908447	-33.029903	10.231135	134.83783	NaN	NaN	NaN	NaN	NaN	NaN	NaN	NaN	NaN	NaN	NaN	NaN
-27.87608	-7.205261	136.714081	-32.840858	10.163883	134.702454	NaN	NaN	NaN	NaN	NaN	NaN	NaN	NaN	NaN	NaN	NaN	NaN
-29.485956	-6.832777	136.483047	-32.621101	10.04362	134.736649	NaN	NaN	NaN	NaN	NaN	NaN	NaN	NaN	NaN	NaN	NaN	NaN
-30.75889	-6.474486	136.411469	-32.503937	9.928995	134.902618	NaN	NaN	NaN	NaN	NaN	NaN	NaN	NaN	NaN	NaN	NaN	NaN
-32.186054	-6.021939	136.459259	-32.434662	9.749931	135.20018	NaN	NaN	NaN	26.19722	35.345207	135.794769	NaN	NaN	NaN	NaN	NaN	NaN
-33.728634	-5.524195	136.546921	-32.417194	9.479604	135.640884	NaN	NaN	NaN	26.125294	35.546188	135.153717	NaN	NaN	NaN	NaN	NaN	NaN
-35.410835	-4.927968	136.695786	-32.422073	9.116103	136.154434	NaN	NaN	NaN	NaN	NaN	NaN	NaN	NaN	NaN	NaN	NaN	NaN
-37.165771	-4.311378	136.943497	-32.431236	8.626026	136.735275	NaN	NaN	NaN	25.704384	35.998981	134.144073	NaN	NaN	NaN	NaN	NaN	NaN
-38.988953	-3.610273	137.041367	-32.440926	8.064487	137.345551	NaN	NaN	NaN	NaN	NaN	NaN	NaN	NaN	NaN	NaN	NaN	NaN
-41.793488	-2.42182	137.436264	-32.444878	7.383256	138.352722	NaN	NaN	NaN	24.810713	36.605473	133.295578	NaN	NaN	NaN	NaN	NaN	NaN
-43.773571	-1.537032	138.348999	-32.435081	7.096293	139.187683	32.463448	-4.400973	133.584869	24.413322	36.788513	133.028931	28.438385	16.19377	133.3069	-93.308547	-2.001184	145.068466
-45.6381	-0.551262	139.671936	-32.433987	6.92455	140.198914	32.66053	-4.49621	132.185959	24.100891	37.083828	132.837234	28.3807105	16.293809	132.5115965	-93.2486845	-2.444709	147.8862315
-47.470146	0.333533	141.418198	-32.385506	6.819372	141.27858	32.221336	-4.251388	130.809326	23.758224	37.510025	132.754623	27.98978	16.6293185	131.7819745	-92.760792	-2.9905745	150.7751855
-49.114635	1.184195	143.315506	-32.300175	6.801287	142.387848	31.709826	-3.849724	129.708511	23.365255	38.017273	132.587616	27.5375405	17.0837745	131.1480635	-92.1378905	-3.4812005	153.6276325
-50.579746	1.959124	145.38179	-32.189434	6.78592	143.455536	31.235641	-3.340977	128.789383	NaN	NaN	NaN	NaN	NaN	NaN	NaN	NaN	NaN
-51.934422	2.600263	147.349197	-32.068626	6.777299	144.512161	30.90151	-2.906756	128.329803	NaN	NaN	NaN	NaN	NaN	NaN	NaN	NaN	NaN
-53.56263	3.443604	149.950195	-31.950737	6.711576	145.8134	30.595663	-2.444326	128.212814	21.798147	39.393139	131.76741	26.196905	18.4744065	129.990112	-90.098379	-5.0512545	161.636688
-54.547394	3.788659	151.372055	-31.807369	6.626687	146.465439	30.510443	-2.237205	128.451904	21.432983	39.576775	131.376404	25.971713	18.669785	129.914154	-89.586451	-5.416411	163.016724
NaN	NaN	NaN	-31.662926	6.52737	146.887939	30.576393	-2.13486	128.536682	NaN	NaN	NaN	NaN	NaN	NaN	NaN	NaN	NaN
-55.87389	4.84777	152.744797	-31.500185	6.45103	147.073395	30.790752	-2.11867	128.894684	20.580055	39.828552	130.21582	25.6854035	18.854941	129.555252	-88.6857735	-5.952881	164.591538
-56.348316	5.344477	152.814011	-31.324772	6.425293	147.046844	31.132183	-2.074908	129.262939	20.482071	39.783947	129.615692	25.807127	18.8545195	129.4393155	-88.456671	-6.0039335	164.6543725
-56.721886	5.851101	152.516312	-31.178024	6.37291	146.823837	31.522295	-2.0898	129.676498	20.502748	39.707497	128.965652	26.0125215	18.8088485	129.321075	-88.3685695	-6.0630285	164.326599
-56.913143	6.409472	151.9095	-31.014582	6.403147	146.452255	31.939198	-2.096038	130.219452	20.582672	39.495518	128.270798	26.260935	18.69974	129.245125	-88.290099	-5.893446	163.659385
-56.878376	7.393836	150.837952	-30.783554	6.326085	145.853409	32.635166	-2.118164	130.788773	20.748955	39.192204	127.399323	26.6920605	18.53702	129.094048	-88.2591685	-5.88485	162.61277
-56.660908	8.144581	150.033157	-30.692472	6.192716	145.42984	32.950172	-2.216059	130.904251	20.89496	39.050705	127.148079	26.922566	18.417323	129.026165	-88.30751	-6.031891	161.833515
-56.242458	8.888762	149.237091	-30.695482	6.004477	144.979187	33.095951	-2.3225	130.834259	21.024832	39.027317	127.240112	27.0603915	18.3524085	129.0371855	-88.4513555	-6.3434545	160.9211885
-55.618053	9.760344	148.603287	-30.802456	5.841893	144.590805	33.031528	-2.355951	130.502991	21.096035	39.09	127.588974	27.0637815	18.3670245	129.0459825	-88.6686935	-6.6832385	160.1356275
-54.811741	10.708126	148.338287	-30.915913	5.7808	144.352371	32.81839	-2.263896	130.18457	21.096996	39.239441	128.079697	26.957693	18.4877725	129.1321335	-88.789519	-6.9261725	159.5726085
-53.791309	11.73423	148.299713	-31.038338	5.879796	144.314407	32.569946	-2.074798	129.934692	21.038731	39.491421	128.599213	26.8043385	18.7083115	129.2669525	-88.8810145	-6.9487195	159.3618615
-52.546986	12.779892	148.287155	-31.144938	6.081103	144.440704	32.303555	-1.836631	129.417343	20.984247	39.835979	129.067429	26.643901	18.999674	129.242386	-88.933777	-6.837468	159.639022
-50.390182	14.281856	148.336929	-31.249016	6.425782	144.66301	32.097244	-1.460965	129.02916	20.941273	40.300179	129.678162	26.5192585	19.419607	129.353661	-89.0172905	-6.568043	159.972359
-48.729218	15.285857	148.108154	-31.314785	6.571405	144.629135	32.055061	-1.24801	128.887787	20.929319	40.628483	129.99498	26.49219	19.6902365	129.4413835	-89.12176	-6.5474265	159.8168865
-47.032677	16.223677	147.360107	-31.393158	6.724869	144.256729	32.07056	-1.083209	128.769272	21.053913	40.877785	130.295883	26.5622365	19.897288	129.5325775	-89.3485525	-6.44755	158.9808805
-45.242397	17.146393	146.059479	-31.541847	6.870087	143.425934	32.126301	-0.942307	128.675598	NaN	NaN	NaN	NaN	NaN	NaN	NaN	NaN	NaN
-43.376572	18.050982	144.398926	-31.694344	7.199918	142.143875	32.256844	-0.786891	128.615128	NaN	NaN	NaN	NaN	NaN	NaN	NaN	NaN	NaN
-41.398514	18.990595	142.376953	-32.007118	7.616451	140.498581	32.488842	-0.644753	128.692612	NaN	NaN	NaN	NaN	NaN	NaN	NaN	NaN	NaN
-39.339195	19.869804	140.333908	-32.228077	8.243498	138.752716	32.814129	-0.532241	129.014313	NaN	NaN	NaN	NaN	NaN	NaN	NaN	NaN	NaN
-36.066105	20.996199	137.656158	-32.469948	9.599633	136.303207	33.499424	-0.622358	130.129456	NaN	NaN	NaN	NaN	NaN	NaN	NaN	NaN	NaN
-33.921589	21.553114	136.362137	-32.517113	10.754377	135.015793	33.855721	-0.802228	131.22998	NaN	NaN	NaN	NaN	NaN	NaN	NaN	NaN	NaN
-31.779062	21.896372	135.37355	-32.421333	12.061725	133.974716	34.029903	-0.842299	132.201279	NaN	NaN	NaN	NaN	NaN	NaN	NaN	NaN	NaN
-29.823738	22.056398	134.775131	-32.224682	13.402982	133.213211	33.947376	-0.675763	132.999542	NaN	NaN	NaN	NaN	NaN	NaN	NaN	NaN	NaN
-28.009573	21.940075	134.356155	-32.003754	14.672332	132.606644	33.791359	-0.38068	133.689438	NaN	NaN	NaN	NaN	NaN	NaN	NaN	NaN	NaN
-26.461529	21.658304	134.076477	-31.821028	15.871851	132.159607	NaN	NaN	NaN	NaN	NaN	NaN	NaN	NaN	NaN	NaN	NaN	NaN
-25.201284	21.096111	133.990585	-31.699648	16.941992	132.059753	NaN	NaN	NaN	NaN	NaN	NaN	NaN	NaN	NaN	NaN	NaN	NaN
-23.905905	19.884958	134.283951	-31.640041	18.374191	132.466919	NaN	NaN	NaN	NaN	NaN	NaN	NaN	NaN	NaN	NaN	NaN	NaN
-23.380907	18.883686	134.581284	-31.607533	19.229364	132.879456	NaN	NaN	NaN	NaN	NaN	NaN	NaN	NaN	NaN	NaN	NaN	NaN
-23.154791	17.791834	134.975647	-31.572237	19.992109	133.363953	NaN	NaN	NaN	NaN	NaN	NaN	NaN	NaN	NaN	NaN	NaN	NaN
-23.22418	16.57707	135.478073	-31.543688	20.618073	133.898987	NaN	NaN	NaN	NaN	NaN	NaN	NaN	NaN	NaN	NaN	NaN	NaN
-23.498096	15.379128	136.053009	-31.476435	21.079971	134.398026	NaN	NaN	NaN	NaN	NaN	NaN	NaN	NaN	NaN	NaN	NaN	NaN
-24.059206	14.119061	136.701538	-31.475988	21.353939	134.86348	NaN	NaN	NaN	NaN	NaN	NaN	NaN	NaN	NaN	NaN	NaN	NaN
-24.835596	12.939673	137.333939	-31.482449	21.416094	135.326981	NaN	NaN	NaN	NaN	NaN	NaN	NaN	NaN	NaN	NaN	NaN	NaN
-26.33762	11.195051	138.247253	-31.484276	21.058599	136.152054	NaN	NaN	NaN	NaN	NaN	NaN	NaN	NaN	NaN	NaN	NaN	NaN
-27.547476	10.19917	138.799896	-31.496017	20.607038	136.781754	NaN	NaN	NaN	NaN	NaN	NaN	NaN	NaN	NaN	NaN	NaN	NaN
-28.894732	9.277453	139.318924	-31.497551	20.051088	137.451172	NaN	NaN	NaN	NaN	NaN	NaN	NaN	NaN	NaN	NaN	NaN	NaN
-30.413935	8.577158	139.803894	-31.514809	19.452213	138.206726	NaN	NaN	NaN	NaN	NaN	NaN	NaN	NaN	NaN	NaN	NaN	NaN
-31.979612	7.984632	140.257034	-31.494164	18.865158	138.937042	NaN	NaN	NaN	NaN	NaN	NaN	NaN	NaN	NaN	NaN	NaN	NaN
-33.705853	7.669935	140.7285	-31.463505	18.324266	139.602844	NaN	NaN	NaN	NaN	NaN	NaN	NaN	NaN	NaN	NaN	NaN	NaN
-35.435696	7.533704	141.176895	-31.416157	17.86466	140.200165	NaN	NaN	NaN	25.377655	46.047256	132.957382	NaN	NaN	NaN	NaN	NaN	NaN
-38.12162	7.805154	141.930573	-31.280586	17.30138	141.074234	NaN	NaN	NaN	25.223637	45.852184	132.019394	NaN	NaN	NaN	NaN	NaN	NaN
-39.962978	8.24387	142.443634	-31.165737	16.980053	141.614334	NaN	NaN	NaN	25.078821	45.707989	131.459198	NaN	NaN	NaN	NaN	NaN	NaN
-41.727985	8.861003	142.891968	-31.022179	16.656273	142.11557	NaN	NaN	NaN	24.869455	45.628613	130.944885	NaN	NaN	NaN	NaN	NaN	NaN
-43.524105	9.667326	143.347198	-30.881798	16.268473	142.634644	NaN	NaN	NaN	24.645735	45.491428	130.518173	NaN	NaN	NaN	NaN	NaN	NaN
-45.258205	10.604168	143.727463	-30.78582	15.729268	143.160828	NaN	NaN	NaN	24.420084	45.392467	130.133392	NaN	NaN	NaN	NaN	NaN	NaN
-46.969326	11.670227	144.051392	-30.716848	15.025345	143.630936	NaN	NaN	NaN	24.135777	45.299469	129.871246	NaN	NaN	NaN	NaN	NaN	NaN
-48.69297	12.908806	144.38855	-30.667614	14.214744	143.998688	NaN	NaN	NaN	23.741947	45.178028	129.872482	NaN	NaN	NaN	NaN	NaN	NaN
-51.077557	14.976557	145.045013	-30.670071	12.874009	144.309692	NaN	NaN	NaN	23.017315	44.900391	130.110748	NaN	NaN	NaN	NaN	NaN	NaN
-52.552597	16.492476	145.600159	-30.774429	11.966808	144.311432	34.579048	2.411845	133.866913	22.587168	44.808601	130.516998	28.583108	23.610223	132.1919555	-90.131966	0.323392999999999	156.4309085
-53.939526	18.032019	146.379608	-30.957232	11.164125	144.142288	34.087826	2.166384	132.584213	NaN	NaN	NaN	NaN	NaN	NaN	NaN	NaN	NaN
-55.215637	19.705521	147.3927	-31.215439	10.594296	143.905518	33.512592	1.912138	131.229919	NaN	NaN	NaN	NaN	NaN	NaN	NaN	NaN	NaN
-56.29884	21.389908	148.503143	-31.583578	10.333405	143.739014	32.800278	1.750654	129.929764	NaN	NaN	NaN	NaN	NaN	NaN	NaN	NaN	NaN
-57.230587	23.074493	149.660629	-31.962421	10.408681	143.686813	32.004902	1.790552	128.788116	NaN	NaN	NaN	NaN	NaN	NaN	NaN	NaN	NaN
-57.996868	24.77566	150.74588	-32.333088	10.619165	143.796509	31.21839	1.940289	127.979836	21.485079	44.495712	133.067673	26.3517345	23.2180005	130.5237545	-91.0179105	-1.9796705	157.0692635
-58.834839	27.073973	152.070877	-32.712658	11.083227	143.908936	30.422466	2.325541	127.20356	21.143482	44.841618	133.144836	25.782974	23.5835795	130.174198	-91.20829	-1.4171255	157.643674
-59.154572	28.426323	152.719711	-32.823463	11.337624	143.980927	30.14743	2.544245	126.910309	20.975012	45.101971	133.097946	25.561221	23.823108	130.0041275	-91.208147	-1.14786	157.9577265
-59.322762	29.702267	153.059875	-32.846401	11.528121	143.973236	30.064037	2.732978	126.738998	20.872196	45.329807	132.982468	25.4681165	24.0313925	129.860733	-91.1609185	-0.975150500000002	158.085739
-59.350498	30.842628	153.046677	-32.860668	11.691913	143.828064	30.072741	2.804684	126.74559	20.81637	45.484657	132.797318	25.4445555	24.1446705	129.771454	-91.1658915	-0.760844500000001	157.884674
-59.210213	31.875628	152.798004	-32.901398	11.840482	143.605789	30.113155	2.789418	126.74855	20.783638	45.591496	132.579849	25.4483965	24.190457	129.6641995	-91.2511925	-0.509492999999999	157.5473785
-58.908367	32.848465	152.393036	-33.002777	11.978138	143.326416	30.137972	2.730894	126.809708	20.761877	45.613304	132.375626	25.4499245	24.172099	129.592667	-91.4554785	-0.215823	157.060165
-58.439594	33.629139	151.886429	-33.157749	12.086652	143.040176	30.089012	2.663051	126.866234	20.701176	45.606396	132.244247	25.395094	24.1347235	129.5552405	-91.710592	0.0385805000000019	156.5251115
-57.448078	34.547104	151.05542	-33.479965	12.258694	142.696411	29.892647	2.537337	126.960518	20.557789	45.535057	132.124725	25.225218	24.036197	129.5426215	-92.185148	0.481190999999999	155.8502005
-56.57922	34.941387	150.546036	-33.713303	12.421117	142.49646	29.705317	2.486975	126.994087	20.452971	45.49881	132.073456	25.079144	23.9928925	129.5337715	-92.50575	0.849341500000001	155.4591485
-55.498737	35.253197	150.024048	-33.974133	12.639926	142.388504	29.482979	2.441461	127.032158	20.333164	45.493835	132.037262	24.9080715	23.967648	129.53471	-92.8563375	1.312204	155.242298
-54.310841	35.416492	149.446686	-34.225731	12.871085	142.314041	29.244991	2.407195	127.098953	20.190634	45.515434	132.011337	24.7178125	23.9613145	129.555145	-93.1692745	1.7808555	155.072937
-53.001602	35.427086	148.847229	-34.513828	13.117315	142.241821	28.990215	2.363467	127.165619	20.043859	45.516125	131.973755	24.517037	23.939796	129.569687	-93.544693	2.294834	154.913955
-51.502098	35.326462	148.087524	-34.791149	13.362122	142.114777	28.751099	2.308416	127.274467	NaN	NaN	NaN	NaN	NaN	NaN	NaN	NaN	NaN
-49.955227	35.127804	147.131973	-35.073246	13.667735	141.886978	28.538776	2.230219	127.463593	NaN	NaN	NaN	NaN	NaN	NaN	NaN	NaN	NaN
-47.369362	34.743202	145.313919	-35.567482	14.140254	141.282776	28.258116	2.017018	127.985779	NaN	NaN	NaN	NaN	NaN	NaN	NaN	NaN	NaN
-45.513824	34.337711	143.878601	-35.933678	14.457586	140.6436	28.126072	1.859239	128.278336	NaN	NaN	NaN	NaN	NaN	NaN	NaN	NaN	NaN
-43.655502	33.807434	142.322433	-36.330223	14.719851	139.766251	28.024414	1.722118	128.595947	NaN	NaN	NaN	NaN	NaN	NaN	NaN	NaN	NaN
-41.629635	33.183163	140.6026	-36.732693	14.9887	138.615311	27.935659	1.526906	128.907013	NaN	NaN	NaN	NaN	NaN	NaN	NaN	NaN	NaN
-39.618336	32.507931	138.68634	-37.078281	15.303108	137.082535	27.926975	1.285032	129.202118	NaN	NaN	NaN	NaN	NaN	NaN	NaN	NaN	NaN
-37.491207	31.716806	136.768509	-37.385853	15.662103	135.295746	28.000525	1.019758	129.732162	NaN	NaN	NaN	NaN	NaN	NaN	NaN	NaN	NaN
-35.448246	30.871349	134.92218	-37.679665	16.086655	133.345612	28.111324	0.747011	130.384308	NaN	NaN	NaN	NaN	NaN	NaN	NaN	NaN	NaN
-32.52203	29.314137	132.655945	-37.932968	16.83094	130.656738	28.095177	0.438806	131.51796	NaN	NaN	NaN	NaN	NaN	NaN	NaN	NaN	NaN
-30.749067	28.131393	131.618256	-37.85112	17.423994	129.358856	27.966854	0.398091	132.368347	NaN	NaN	NaN	NaN	NaN	NaN	NaN	NaN	NaN
-29.17338	26.814425	131.115616	-37.612083	18.120781	128.689438	27.76466	0.471753	132.938354	NaN	NaN	NaN	NaN	NaN	NaN	NaN	NaN	NaN
-27.851915	25.409401	130.917603	-37.305199	18.848108	128.402405	27.627039	0.608912	133.56572	NaN	NaN	NaN	NaN	NaN	NaN	NaN	NaN	NaN
-26.811441	23.900213	131.016235	-36.980785	19.535339	128.416229	27.528528	0.756248	134.407455	NaN	NaN	NaN	NaN	NaN	NaN	NaN	NaN	NaN
-26.030413	22.325684	131.254272	-36.709126	20.187048	128.621216	NaN	NaN	NaN	NaN	NaN	NaN	NaN	NaN	NaN	NaN	NaN	NaN
-25.536018	20.706594	131.537048	-36.4697	20.84407	128.898514	NaN	NaN	NaN	NaN	NaN	NaN	NaN	NaN	NaN	NaN	NaN	NaN
-25.288853	18.253019	131.928864	-36.207142	21.866787	129.467316	27.493235	1.03849	136.196808	NaN	NaN	NaN	NaN	NaN	NaN	NaN	NaN	NaN
-25.472006	16.611048	132.34288	-36.024719	22.530731	130.080109	27.596849	1.097597	136.378525	NaN	NaN	NaN	NaN	NaN	NaN	NaN	NaN	NaN
-25.9244	14.973466	132.928406	-35.80127	23.169771	130.845566	NaN	NaN	NaN	NaN	NaN	NaN	NaN	NaN	NaN	NaN	NaN	NaN
-26.599846	13.377778	133.747253	-35.499596	23.712931	131.847137	NaN	NaN	NaN	NaN	NaN	NaN	NaN	NaN	NaN	NaN	NaN	NaN
-27.551332	11.77556	134.979462	-35.228558	24.073147	133.143326	NaN	NaN	NaN	NaN	NaN	NaN	NaN	NaN	NaN	NaN	NaN	NaN
-28.692177	10.223983	136.411911	-35.006943	24.219259	134.589508	NaN	NaN	NaN	NaN	NaN	NaN	NaN	NaN	NaN	NaN	NaN	NaN
-30.026924	8.7118	138.012405	-34.803452	24.148922	136.17688	NaN	NaN	NaN	23.173952	46.511364	136.545593	NaN	NaN	NaN	NaN	NaN	NaN
-32.267181	6.593789	140.646088	-34.575768	23.690514	138.710526	NaN	NaN	NaN	23.800659	46.487354	135.510208	NaN	NaN	NaN	NaN	NaN	NaN
-33.8587	5.306814	142.438629	-34.403355	23.227524	140.407593	NaN	NaN	NaN	23.958015	46.398689	134.907013	NaN	NaN	NaN	NaN	NaN	NaN
-35.464241	4.117501	144.211105	-34.204235	22.660652	142.03363	NaN	NaN	NaN	24.047852	46.285629	134.315384	NaN	NaN	NaN	NaN	NaN	NaN
-37.099815	3.045244	145.909607	-33.972183	22.02795	143.494003	NaN	NaN	NaN	23.993301	46.236992	133.711472	NaN	NaN	NaN	NaN	NaN	NaN
-38.669266	2.115014	147.535889	-33.673122	21.375774	144.774567	NaN	NaN	NaN	23.833275	46.215416	133.206909	NaN	NaN	NaN	NaN	NaN	NaN
-40.195946	1.300145	149.07692	-33.326115	20.658003	145.924652	NaN	NaN	NaN	23.700142	46.134712	132.759293	NaN	NaN	NaN	NaN	NaN	NaN
-41.64624	0.627049	150.523544	-32.982716	19.885422	146.959656	NaN	NaN	NaN	23.45829	45.963573	132.377045	NaN	NaN	NaN	NaN	NaN	NaN
-43.689137	-0.129887	152.435272	-32.472263	18.750828	148.330505	NaN	NaN	NaN	23.048925	45.64476	132.032043	NaN	NaN	NaN	NaN	NaN	NaN
-44.92712	-0.453709	153.497665	-32.138927	18.032694	149.06424	NaN	NaN	NaN	NaN	NaN	NaN	NaN	NaN	NaN	NaN	NaN	NaN
-46.060829	-0.617896	154.328888	-31.820551	17.414125	149.631805	NaN	NaN	NaN	NaN	NaN	NaN	NaN	NaN	NaN	NaN	NaN	NaN
-47.101795	-0.644229	154.943329	-31.587517	16.884037	150.004547	NaN	NaN	NaN	22.631029	45.122986	131.215729	NaN	NaN	NaN	NaN	NaN	NaN
-48.065731	-0.521617	155.300873	-31.416559	16.432671	150.197266	NaN	NaN	NaN	NaN	NaN	NaN	NaN	NaN	NaN	NaN	NaN	NaN
-49.010181	-0.167704	155.460739	-31.247673	16.015406	150.248367	NaN	NaN	NaN	22.445293	44.861664	130.816971	NaN	NaN	NaN	NaN	NaN	NaN
-49.75972	0.225878	155.401581	-31.124241	15.574328	150.156967	NaN	NaN	NaN	22.361357	44.671375	130.631989	NaN	NaN	NaN	NaN	NaN	NaN
-50.496109	0.957223	155.089874	-31.036097	14.897999	149.909119	NaN	NaN	NaN	22.300528	44.281399	130.331894	NaN	NaN	NaN	NaN	NaN	NaN
-50.861706	1.61333	154.764664	-31.018225	14.385022	149.703339	NaN	NaN	NaN	22.269489	43.993782	130.116974	NaN	NaN	NaN	NaN	NaN	NaN
-51.089935	2.442753	154.442276	-30.999363	13.889093	149.506912	NaN	NaN	NaN	22.219124	43.664646	129.947815	NaN	NaN	NaN	NaN	NaN	NaN
-51.103371	3.332089	154.059158	-30.980101	13.366769	149.32254	NaN	NaN	NaN	22.166439	43.362198	129.778168	NaN	NaN	NaN	NaN	NaN	NaN
-50.972321	4.351478	153.654663	-30.96384	12.881507	149.114426	NaN	NaN	NaN	22.101133	43.037025	129.605347	NaN	NaN	NaN	NaN	NaN	NaN
-50.651962	5.433579	153.209473	-30.967648	12.429608	148.89003	32.343964	-0.436166	133.718903	22.031874	42.77734	129.45282	27.187919	21.170587	131.5858615	-89.123215	3.688629	166.1941985
-50.140507	6.610253	152.680252	-31.013474	12.02441	148.631577	32.127346	-0.732078	133.263504	21.933067	42.545033	129.275589	27.0302065	20.9064775	131.2695465	-89.0571545	3.1423425	165.9936075
-49.06768	8.501708	151.821976	-31.10623	11.448635	148.14653	31.73118	-1.131475	132.431961	21.742512	42.191368	128.970642	26.736846	20.5299465	130.7013015	-88.949306	2.3673235	165.5917585
-48.097393	9.829113	151.125427	-31.167549	11.093833	147.732376	31.508505	-1.357873	131.836258	21.618364	41.972267	128.731857	26.5634345	20.307197	130.2840575	-88.8985325	1.880469	165.1806945
-46.9702	11.143579	150.213287	-31.196711	10.746688	147.191788	31.328255	-1.557922	131.072205	21.535696	41.830894	128.522949	26.4319755	20.136486	129.797577	-88.8253975	1.35689	164.585999
-45.71236	12.526194	148.993881	-31.332254	10.410733	146.411621	31.229866	-1.744083	130.557602	21.540516	41.753345	128.478989	26.385191	20.004631	129.5182955	-89.049699	0.816835000000001	163.3049465
-44.358944	13.926786	147.405563	-31.538084	10.16573	145.24469	31.171602	-1.869351	129.938797	21.626577	41.752129	128.78215	26.3990895	19.941389	129.3604735	-89.4752575	0.390071000000002	161.1289065
-42.914253	15.351978	145.414856	-31.867188	10.050677	143.73497	31.128103	-1.96953	129.263046	21.830532	41.619648	129.168411	26.4793175	19.825059	129.2157285	-90.2136935	0.276295000000001	158.2542115
-41.320236	16.776966	143.299942	-32.282524	10.045251	141.969604	31.204683	-2.181938	129.056839	22.672956	41.451279	129.985077	26.9388195	19.6346705	129.520958	-91.5038675	0.455831500000002	154.41825
-38.638081	18.919086	140.333328	-32.869373	10.570019	139.225494	30.449163	-2.224968	128.472382	23.681675	41.264271	131.120865	27.065419	19.5196515	129.7966235	-92.804165	1.6203865	148.6543645
-36.71022	20.306067	138.612045	-33.201881	11.370223	137.480469	30.725361	-2.687591	128.420502	24.279295	41.032768	132.216614	27.502328	19.1725885	130.318558	-93.90609	3.5678575	144.64238
-34.658283	21.652105	137.042038	-33.387859	12.630651	135.910477	30.788225	-2.809152	128.543167	NaN	NaN	NaN	NaN	NaN	NaN	NaN	NaN	NaN
-32.573273	22.990063	135.454376	-33.535259	14.295642	134.376053	30.687433	-2.758922	128.741196	NaN	NaN	NaN	NaN	NaN	NaN	NaN	NaN	NaN
-30.553782	24.15728	133.921371	-33.68602	16.147955	132.864792	30.608091	-2.685137	129.621017	NaN	NaN	NaN	NaN	NaN	NaN	NaN	NaN	NaN
-28.66194	25.159338	132.618607	-33.787773	17.9475	131.37059	30.390743	-2.417745	130.634323	NaN	NaN	NaN	NaN	NaN	NaN	NaN	NaN	NaN
-26.920265	25.858719	131.670685	-33.822639	19.427027	130.124741	30.150894	-2.012732	131.444092	NaN	NaN	NaN	NaN	NaN	NaN	NaN	NaN	NaN
-24.667706	26.450127	130.917374	-33.582493	21.047787	128.824554	29.96727	-1.480252	132.119293	NaN	NaN	NaN	NaN	NaN	NaN	NaN	NaN	NaN
-23.414057	26.596472	130.720337	-33.266296	21.944418	128.439423	30.050247	-1.389129	132.623672	NaN	NaN	NaN	NaN	NaN	NaN	NaN	NaN	NaN
-22.436615	26.591408	130.877502	-32.873089	22.63826	128.509979	30.185736	-1.213357	133.198883	NaN	NaN	NaN	NaN	NaN	NaN	NaN	NaN	NaN
-21.633717	26.46166	131.314362	-32.399578	23.134199	129.010803	30.436045	-1.031382	133.894379	NaN	NaN	NaN	NaN	NaN	NaN	NaN	NaN	NaN
-21.190826	26.230541	131.962219	-31.934399	23.463577	129.774384	NaN	NaN	NaN	NaN	NaN	NaN	NaN	NaN	NaN	NaN	NaN	NaN
-20.913668	25.968832	132.646698	-31.507719	23.665091	130.688446	NaN	NaN	NaN	NaN	NaN	NaN	NaN	NaN	NaN	NaN	NaN	NaN
-20.875519	25.79353	133.355972	-31.101585	23.782154	131.633896	NaN	NaN	NaN	NaN	NaN	NaN	NaN	NaN	NaN	NaN	NaN	NaN
-21.210455	25.569578	134.317627	-30.632353	23.892681	132.980865	NaN	NaN	NaN	NaN	NaN	NaN	NaN	NaN	NaN	NaN	NaN	NaN
-21.658072	25.524008	134.782486	-30.373463	23.911432	133.681625	NaN	NaN	NaN	NaN	NaN	NaN	NaN	NaN	NaN	NaN	NaN	NaN
-22.271975	25.534019	135.146194	-30.17186	23.836912	134.29068	NaN	NaN	NaN	NaN	NaN	NaN	NaN	NaN	NaN	NaN	NaN	NaN
-22.995955	25.584465	135.472107	-30.013613	23.643909	134.823959	NaN	NaN	NaN	NaN	NaN	NaN	NaN	NaN	NaN	NaN	NaN	NaN
-23.928257	25.69994	135.740784	-29.866358	23.422905	135.28978	NaN	NaN	NaN	NaN	NaN	NaN	NaN	NaN	NaN	NaN	NaN	NaN
-24.984692	25.826612	135.956161	-29.737803	23.17572	135.66481	NaN	NaN	NaN	NaN	NaN	NaN	NaN	NaN	NaN	NaN	NaN	NaN
-26.170609	25.987816	136.184204	-29.632101	22.963005	136.042084	NaN	NaN	NaN	NaN	NaN	NaN	NaN	NaN	NaN	NaN	NaN	NaN
-28.464937	26.229906	136.966324	-29.683733	22.86396	137.051041	NaN	NaN	NaN	NaN	NaN	NaN	NaN	NaN	NaN	NaN	NaN	NaN
-29.832817	26.144588	137.568481	-29.376299	22.68619	137.791748	34.484062	-0.759746	134.172119	NaN	NaN	NaN	NaN	NaN	NaN	NaN	NaN	NaN
-31.461712	26.045433	138.248245	-29.221428	22.695913	138.629333	34.599754	-0.63799	133.554123	NaN	NaN	NaN	NaN	NaN	NaN	NaN	NaN	NaN
-33.18816	25.826952	138.911316	-29.053358	22.73481	139.472656	34.593956	-0.523607	133.126633	NaN	NaN	NaN	NaN	NaN	NaN	NaN	NaN	NaN
-34.93306	25.467316	139.634155	-28.849375	22.813589	140.337677	34.627575	-0.454996	132.988312	NaN	NaN	NaN	NaN	NaN	NaN	NaN	NaN	NaN
-36.740513	24.990772	140.324005	-28.631138	22.924999	141.220062	34.650394	-0.478163	133.12851	NaN	NaN	NaN	NaN	NaN	NaN	NaN	NaN	NaN
-38.548077	24.397707	140.979279	-28.406965	23.034067	142.000214	34.686928	-0.54611	133.412491	NaN	NaN	NaN	NaN	NaN	NaN	NaN	NaN	NaN
-41.25246	23.330202	141.773102	-28.016281	23.059841	142.819321	34.900185	-0.644571	134.097473	NaN	NaN	NaN	NaN	NaN	NaN	NaN	NaN	NaN
-43.075474	22.517044	142.193832	-27.793318	22.965448	143.145996	35.188297	-0.728459	134.598648	NaN	NaN	NaN	NaN	NaN	NaN	NaN	NaN	NaN
-44.862812	21.660276	142.503494	-27.579683	22.735941	143.323013	NaN	NaN	NaN	NaN	NaN	NaN	NaN	NaN	NaN	NaN	NaN	NaN
-46.630161	20.800232	142.889664	-27.361477	22.391424	143.466599	NaN	NaN	NaN	NaN	NaN	NaN	NaN	NaN	NaN	NaN	NaN	NaN
-48.353569	19.978371	143.299942	-27.159973	21.968115	143.635178	36.231014	-0.871309	135.986588	NaN	NaN	NaN	NaN	NaN	NaN	NaN	NaN	NaN
-50.062805	19.282276	143.863754	-26.937372	21.500134	143.856445	NaN	NaN	NaN	NaN	NaN	NaN	NaN	NaN	NaN	NaN	NaN	NaN
-51.696022	18.6915	144.453476	-26.740286	21.007011	144.144836	NaN	NaN	NaN	30.431271	42.77253	133.478912	NaN	NaN	NaN	NaN	NaN	NaN
-54.083996	18.047228	145.282959	-26.485146	20.279638	144.573349	NaN	NaN	NaN	30.708551	42.108727	132.703766	NaN	NaN	NaN	NaN	NaN	NaN
-55.601955	17.830338	145.783051	-26.357811	19.868214	144.837433	NaN	NaN	NaN	30.721951	41.837074	132.326996	NaN	NaN	NaN	NaN	NaN	NaN
-57.08102	17.785198	146.241837	-26.290092	19.500689	145.049332	NaN	NaN	NaN	31.051153	41.53204	131.646378	NaN	NaN	NaN	NaN	NaN	NaN
-58.472698	17.889587	146.549469	-26.259363	19.13821	145.207581	NaN	NaN	NaN	30.884821	41.579319	131.402206	NaN	NaN	NaN	NaN	NaN	NaN
-59.836113	18.178404	146.889175	-26.251251	18.773651	145.345901	NaN	NaN	NaN	30.20854	41.974236	131.674438	NaN	NaN	NaN	NaN	NaN	NaN
-61.114777	18.630554	147.252701	-26.258066	18.408041	145.485916	NaN	NaN	NaN	30.083513	42.302872	131.568985	NaN	NaN	NaN	NaN	NaN	NaN
-62.236774	19.213888	147.739975	-26.254368	18.039148	145.588928	NaN	NaN	NaN	30.409893	42.449203	131.146271	NaN	NaN	NaN	NaN	NaN	NaN
-63.834499	20.401066	148.403397	-26.242659	17.512691	145.704666	NaN	NaN	NaN	30.222706	42.860092	131.003418	NaN	NaN	NaN	NaN	NaN	NaN
NaN	NaN	NaN	-26.254427	17.209146	145.718109	36.833294	-0.88498	133.903763	30.064058	43.032845	130.782074	33.448676	21.0739325	132.3429185	-85.95753	13.3443595	159.0932995
NaN	NaN	NaN	-26.260244	16.981869	145.650085	36.752232	-0.849074	133.361511	29.907747	43.154408	130.54628	33.3299895	21.152667	131.9538955	-85.8504775	12.811071	159.3462745
NaN	NaN	NaN	-26.237637	16.820042	145.504822	36.657784	-0.833142	132.775146	29.765594	43.243999	130.294281	33.211689	21.2054285	131.5347135	-85.686963	12.4346555	159.4749305
NaN	NaN	NaN	-26.218552	16.733805	145.290329	36.53093	-0.821882	132.148987	29.591101	43.320301	130.00354	33.0610155	21.2492095	131.0762635	-85.4981195	12.2184005	159.5043945
NaN	NaN	NaN	-26.19639	16.697599	144.985107	36.384495	-0.813475	131.39827	29.464373	43.385349	129.604141	32.924434	21.285937	130.5012055	-85.317214	12.109261	159.4690085
NaN	NaN	NaN	-26.193684	16.658241	144.575531	36.731709	-1.172641	130.692963	29.322756	43.442841	129.063202	33.0272325	21.1351	129.8780825	-85.4146005	12.181382	159.2729795
-61.858337	25.321981	148.785294	-26.202047	16.578272	143.834534	36.414654	-1.057109	129.577545	29.145468	43.432961	128.150818	32.780061	21.187926	128.8641815	-85.184155	11.968618	158.8048865
NaN	NaN	NaN	-26.198641	16.532135	143.284073	36.263214	-0.995675	128.922043	29.100155	43.453018	127.685181	32.6816845	21.2286715	128.303612	-85.0789665	11.8355985	158.264534
-59.944736	27.026585	147.530579	-26.214699	16.505285	142.748901	36.145096	-0.928071	128.44252	29.084709	43.524914	127.284416	32.6149025	21.2984215	127.863468	-85.0443005	11.7121485	157.634334
-58.788689	27.896774	146.863495	-26.246313	16.522905	142.255646	36.054268	-0.828522	128.017029	29.059002	43.677135	127.036247	32.556635	21.4243065	127.526638	-85.049261	11.6215035	156.984654
-57.502701	28.825115	146.263229	-26.324591	16.568316	141.777893	35.997704	-0.74999	127.430573	29.029432	43.850487	127.008453	32.513568	21.5502485	127.219513	-85.16275	11.5863835	156.336273
-56.028671	29.764032	145.789627	-26.408016	16.611071	141.336365	35.883244	-0.720696	126.996849	28.98752	43.98241	127.067421	32.435382	21.630857	127.032135	-85.251414	11.591285	155.640595
-54.421021	30.711599	145.324661	-26.508123	16.675619	140.919739	35.493298	-0.389038	126.69059	28.986853	44.16349	127.242897	32.2400755	21.887226	126.9667435	-85.2563215	11.464012	154.8727345
-51.809853	32.061115	144.584351	-26.670841	16.801048	140.267868	35.342175	-0.156942	126.075706	29.057232	44.492859	127.89679	32.1997035	22.1679585	126.986248	-85.5413855	11.4341375	153.549488
-49.846626	32.971745	144.032471	-26.833483	16.933146	139.707779	35.208748	0.063584	125.685349	29.093563	44.158302	128.309067	32.1511555	22.110943	126.997208	-85.8181215	11.755349	152.41835
-47.883953	33.828129	143.301102	-27.046255	17.094587	139.031082	35.064346	0.228794	125.295258	29.17704	44.270153	128.903946	32.120693	22.2494735	127.099602	-86.213203	11.9397005	150.962562
-45.777058	34.634724	142.52626	-27.284571	17.303852	138.269257	34.892838	0.414577	124.866463	29.243177	44.354977	129.430466	32.0680075	22.384777	127.1484645	-86.6371495	12.222927	149.3900495
-43.60622	35.332115	141.73465	-27.561012	17.569687	137.437729	34.703812	0.568641	124.519157	29.235846	44.374763	129.84761	31.969829	22.471702	127.1833835	-87.091853	12.667672	147.6920745
-41.338047	35.945782	140.77713	-27.809959	17.935286	136.585403	34.498169	0.7341	124.196152	29.212982	44.413662	130.130142	31.8555755	22.573881	127.163147	-87.4754935	13.296691	146.007659
-39.026817	36.423599	139.688004	-28.034821	18.383865	135.710556	34.366901	0.915058	124.006744	29.2288	44.52446	130.359451	31.7978505	22.719759	127.1830975	-87.8674925	14.047971	144.2380145
-35.431461	36.910793	137.695068	-28.368416	19.144722	134.335342	34.306461	1.100913	124.08403	NaN	NaN	NaN	NaN	NaN	NaN	NaN	NaN	NaN
-32.988747	37.055012	136.330002	-28.611023	19.681906	133.389526	34.317768	1.195671	124.344719	NaN	NaN	NaN	NaN	NaN	NaN	NaN	NaN	NaN
-30.600811	36.967167	135.082016	-28.853386	20.17687	132.511078	34.307526	1.326303	124.74408	NaN	NaN	NaN	NaN	NaN	NaN	NaN	NaN	NaN
-28.157619	36.718498	133.973145	-29.083935	20.642859	131.603165	34.352489	1.367977	125.280937	NaN	NaN	NaN	NaN	NaN	NaN	NaN	NaN	NaN
-25.73624	36.226078	133.08046	-29.310364	21.015633	130.763123	34.435715	1.362835	126.050148	NaN	NaN	NaN	NaN	NaN	NaN	NaN	NaN	NaN
-23.510437	35.478031	132.599777	-29.496405	21.314247	130.086411	34.863613	1.116239	126.876305	NaN	NaN	NaN	NaN	NaN	NaN	NaN	NaN	NaN
-21.268038	34.545918	132.424088	-29.636215	21.541552	129.615616	34.899555	1.044116	127.789734	NaN	NaN	NaN	NaN	NaN	NaN	NaN	NaN	NaN
-18.265738	32.74482	132.756699	-29.712099	21.766342	129.317169	34.850777	1.073963	129.180191	NaN	NaN	NaN	NaN	NaN	NaN	NaN	NaN	NaN
-16.510286	31.347597	133.186813	-29.68717	21.952848	129.3974	34.885468	1.124182	129.844254	NaN	NaN	NaN	NaN	NaN	NaN	NaN	NaN	NaN
-14.820704	29.787842	133.667404	-29.585833	22.189741	129.624588	34.961575	1.252079	130.330734	NaN	NaN	NaN	NaN	NaN	NaN	NaN	NaN	NaN
-13.342089	28.111443	134.077301	-29.435223	22.435173	129.915802	35.114716	1.346104	130.946167	NaN	NaN	NaN	NaN	NaN	NaN	NaN	NaN	NaN
-12.012201	26.31987	134.427292	-29.279131	22.710865	130.236679	35.521782	1.264796	131.63382	NaN	NaN	NaN	NaN	NaN	NaN	NaN	NaN	NaN
-10.880342	24.38983	134.71666	-29.113647	22.960524	130.566193	35.304523	1.583576	132.204208	NaN	NaN	NaN	NaN	NaN	NaN	NaN	NaN	NaN
-9.941519	22.321709	135.027039	-28.93816	23.159071	130.859955	35.289001	1.713616	132.950943	NaN	NaN	NaN	NaN	NaN	NaN	NaN	NaN	NaN
-8.958161	19.020344	135.503296	-28.699852	23.330521	131.24086	NaN	NaN	NaN	NaN	NaN	NaN	NaN	NaN	NaN	NaN	NaN	NaN
-8.594086	16.697832	135.8172	-28.529728	23.371059	131.522568	NaN	NaN	NaN	NaN	NaN	NaN	NaN	NaN	NaN	NaN	NaN	NaN
-8.44707	14.312961	136.207657	-28.360149	23.312855	131.899445	NaN	NaN	NaN	NaN	NaN	NaN	NaN	NaN	NaN	NaN	NaN	NaN
-8.536936	11.883547	136.68483	-28.237652	23.176731	132.376175	NaN	NaN	NaN	NaN	NaN	NaN	NaN	NaN	NaN	NaN	NaN	NaN
-8.828383	9.434322	137.15242	-28.080866	22.974495	132.835785	NaN	NaN	NaN	NaN	NaN	NaN	NaN	NaN	NaN	NaN	NaN	NaN
-9.356131	7.016604	137.728912	-27.929623	22.697214	133.373779	NaN	NaN	NaN	NaN	NaN	NaN	NaN	NaN	NaN	NaN	NaN	NaN
-10.140681	4.625261	138.42984	-27.792341	22.339336	133.975372	NaN	NaN	NaN	NaN	NaN	NaN	NaN	NaN	NaN	NaN	NaN	NaN
-11.717369	1.173493	139.661316	-27.653774	21.663424	134.835236	NaN	NaN	NaN	NaN	NaN	NaN	NaN	NaN	NaN	NaN	NaN	NaN
-13.024576	-0.988114	140.570999	-27.618122	21.145874	135.364273	NaN	NaN	NaN	NaN	NaN	NaN	NaN	NaN	NaN	NaN	NaN	NaN
-14.521846	-3.046547	141.498154	-27.595181	20.554846	135.822174	NaN	NaN	NaN	NaN	NaN	NaN	NaN	NaN	NaN	NaN	NaN	NaN
-16.113708	-4.954261	142.37941	-27.584059	19.913837	136.276108	NaN	NaN	NaN	29.695129	45.026352	135.119705	NaN	NaN	NaN	NaN	NaN	NaN
-17.859293	-6.691554	143.189133	-27.581156	19.246351	136.730164	NaN	NaN	NaN	29.889917	44.665264	134.223007	NaN	NaN	NaN	NaN	NaN	NaN
-19.666254	-8.305734	143.851807	-27.586824	18.543797	137.146133	NaN	NaN	NaN	29.964924	44.286133	133.424194	NaN	NaN	NaN	NaN	NaN	NaN
-21.577034	-9.746279	144.352295	-27.600838	17.789099	137.580109	NaN	NaN	NaN	29.87237	43.973995	132.76918	NaN	NaN	NaN	NaN	NaN	NaN
-24.58535	-11.601519	144.876068	-27.6577	16.591585	138.340622	NaN	NaN	NaN	29.404449	43.591164	132.0242	NaN	NaN	NaN	NaN	NaN	NaN
-26.636024	-12.609199	145.276093	-27.693182	15.785983	138.915985	NaN	NaN	NaN	29.110464	43.360657	131.585007	NaN	NaN	NaN	NaN	NaN	NaN
-28.770655	-13.392551	145.762909	-27.683842	14.942327	139.609848	NaN	NaN	NaN	28.730303	43.165997	131.131653	NaN	NaN	NaN	NaN	NaN	NaN
-30.947628	-13.959467	146.484924	-27.66502	14.054221	140.45903	NaN	NaN	NaN	28.300816	42.971806	130.62619	NaN	NaN	NaN	NaN	NaN	NaN
-33.130791	-14.331475	147.41217	-27.633041	13.130929	141.428131	NaN	NaN	NaN	27.808538	42.787945	130.158096	NaN	NaN	NaN	NaN	NaN	NaN
-35.300438	-14.435498	148.5457	-27.551783	12.199314	142.514771	NaN	NaN	NaN	27.260744	42.51302	129.638626	NaN	NaN	NaN	NaN	NaN	NaN
-37.427677	-14.354238	149.748077	-27.452248	11.234972	143.615417	NaN	NaN	NaN	26.660398	42.209824	129.114456	NaN	NaN	NaN	NaN	NaN	NaN
-40.538696	-13.85937	151.461487	-27.313534	9.765884	145.181702	NaN	NaN	NaN	25.748959	41.712124	128.690582	NaN	NaN	NaN	NaN	NaN	NaN
-42.636108	-13.205957	152.59819	-27.239889	8.871127	146.151947	NaN	NaN	NaN	25.089016	41.341705	128.464096	NaN	NaN	NaN	NaN	NaN	NaN
-44.516468	-12.4125	153.565308	-27.155758	8.054186	146.994217	NaN	NaN	NaN	24.394005	41.071678	128.253891	NaN	NaN	NaN	NaN	NaN	NaN
-46.329453	-11.44228	154.389374	-27.12253	7.325866	147.710861	NaN	NaN	NaN	23.721922	40.874977	128.084534	NaN	NaN	NaN	NaN	NaN	NaN
-48.09885	-10.302877	155.052811	-27.181011	6.65513	148.272629	NaN	NaN	NaN	23.031584	40.7075	127.896431	NaN	NaN	NaN	NaN	NaN	NaN
-49.742844	-8.990717	155.530411	-27.28219	6.095041	148.617126	36.582298	-1.999837	133.750992	22.319059	40.535591	127.637146	29.4506785	19.267877	130.694069	-84.0150585	-7.077795	166.540183
-51.28479	-7.483149	155.791046	-27.440348	5.597786	148.747894	36.190891	-2.235404	133.060486	21.658602	40.402966	127.365509	28.9247465	19.083781	130.2129975	-83.8054425	-7.888209	167.2827905
-53.351738	-4.982042	155.765579	-27.773703	4.93204	148.570816	35.480541	-2.710038	131.831314	20.854578	40.19191	127.042343	28.1675595	18.740936	129.4368285	-83.7149655	-8.876856	167.7048035
-54.542542	-3.095722	155.55513	-28.022823	4.509949	148.244949	34.983437	-3.076772	131.05983	20.445957	39.998772	126.801552	27.714697	18.461	128.930691	-83.760343	-9.441102	167.559207
-55.333946	-1.305523	155.124695	-28.286049	4.098815	147.80925	34.960239	-3.822196	130.300476	20.140278	39.766197	126.625847	27.5502585	17.9720005	128.4631615	-84.1223565	-9.7743705	167.1553385
-56.066959	0.709366	154.623077	-28.520971	3.683028	147.3013	34.396736	-4.261224	129.323776	19.914635	39.517231	126.475616	27.1556855	17.6280035	127.899696	-84.1976275	-10.2619475	166.702904
-56.590046	2.843374	154.064194	-28.779936	3.299633	146.768784	33.937408	-4.685475	128.6035	19.744663	39.309441	126.369156	26.8410355	17.311983	127.486328	-84.4009075	-10.712717	166.05124
-56.810822	5.07015	153.503601	-29.019863	2.906265	146.247452	33.488499	-5.10542	127.837166	19.600294	39.098827	126.371559	26.5443965	16.9967035	127.1043625	-84.5841225	-11.1841735	165.3905415
-56.797974	7.260142	152.918869	-29.290598	2.515644	145.745331	33.059658	-5.451905	127.141914	19.493761	38.883217	126.479782	26.2767095	16.715656	126.810848	-84.8579055	-11.684368	164.679814
-56.285988	10.695823	152.076202	-29.715528	1.987031	144.933609	32.486923	-5.889739	126.303711	19.367579	38.567539	126.762329	25.927251	16.3389	126.53302	-85.358307	-12.364838	163.334198
-55.610699	13.004176	151.534775	-29.990704	1.725237	144.414276	32.124271	-6.166792	125.77726	19.352163	38.375347	127.03804	25.738217	16.1042775	126.40765	-85.719625	-12.6538035	162.420902
-54.650368	15.336688	151.047394	-30.255091	1.529435	143.911163	31.733299	-6.405544	125.263992	19.39389	38.19627	127.31675	25.5635945	15.895363	126.290371	-86.0737765	-12.836493	161.531955
-53.404766	17.609028	150.606812	-30.522057	1.419069	143.406616	31.345345	-6.615977	124.756638	19.472548	38.051559	127.606331	25.4089465	15.717791	126.1814845	-86.4530605	-12.879653	160.6317475
-51.920879	19.817245	150.138443	-30.769089	1.361012	142.856476	30.7176	-6.561015	124.452362	19.616838	37.95388	127.96254	25.167219	15.6964325	126.207451	-86.705397	-12.9744085	159.505501
-50.157322	21.972752	149.663177	-30.971077	1.339399	142.175262	30.454918	-6.67334	123.901215	19.839998	37.829525	128.432632	25.147458	15.5780925	126.1669235	-87.089612	-12.8992945	158.1836005
-48.145542	24.007723	149.164825	-31.17024	1.393273	141.355789	30.283419	-6.75688	123.353134	20.467482	37.521393	128.951157	25.3754505	15.3822565	126.1521455	-87.7159305	-12.5957105	156.5594325
-44.765343	26.790407	148.241867	-31.467251	1.638594	139.746002	30.208403	-6.842133	122.69809	21.333941	37.231983	130.286301	25.771172	15.194925	126.4921955	-88.705674	-11.917737	152.9998085
-42.235489	28.492758	147.497589	-31.603722	1.992943	138.460083	30.357441	-6.855639	122.394409	22.057226	36.969124	131.3134	26.2073335	15.0567425	126.8539045	-89.4147775	-11.0708565	150.0662615
-39.541569	29.994211	146.831833	-31.64311	2.509289	137.054214	30.660942	-6.857228	122.217438	NaN	NaN	NaN	NaN	NaN	NaN	NaN	NaN	NaN
-36.661434	31.23028	146.090332	-31.570539	3.191303	135.605118	31.178137	-6.8691	122.095177	23.89246	36.377945	133.513947	27.5352985	14.7544225	127.804562	-90.6763765	-8.3718165	143.405674
-33.687309	32.467728	144.991791	-31.494242	4.190706	133.953812	31.847542	-6.927971	122.250732	24.84668	36.001522	134.639771	28.347111	14.5367755	128.4452515	-91.335595	-6.1553635	139.4623725
-30.697706	33.645809	143.475204	-31.417719	5.467885	132.233078	32.393875	-6.829929	122.602379	NaN	NaN	NaN	NaN	NaN	NaN	NaN	NaN	NaN
-27.758476	34.534184	141.822723	-31.366327	6.964449	130.519547	33.062561	-6.989302	123.335625	NaN	NaN	NaN	NaN	NaN	NaN	NaN	NaN	NaN
-23.488903	35.410145	139.499771	-31.371397	9.463464	128.414063	33.570274	-6.750184	124.458336	NaN	NaN	NaN	NaN	NaN	NaN	NaN	NaN	NaN
-20.731104	35.613182	138.191147	-31.284985	11.14585	127.421211	33.700172	-6.526482	125.339111	NaN	NaN	NaN	NaN	NaN	NaN	NaN	NaN	NaN
-18.164021	35.301193	137.282486	-31.132835	12.626799	126.769089	33.732944	-6.170153	126.176094	NaN	NaN	NaN	NaN	NaN	NaN	NaN	NaN	NaN
-15.764368	34.708561	136.474777	-30.939198	13.996866	126.335419	33.783779	-5.844153	127.087639	NaN	NaN	NaN	NaN	NaN	NaN	NaN	NaN	NaN
-13.59894	33.707291	135.83989	-30.734529	15.122184	126.086868	34.112129	-5.782882	128.035736	NaN	NaN	NaN	NaN	NaN	NaN	NaN	NaN	NaN
-11.636624	32.391609	135.397903	-30.529064	16.033075	126.030495	34.026417	-5.587823	129.196381	NaN	NaN	NaN	NaN	NaN	NaN	NaN	NaN	NaN
-9.955391	30.78038	135.110504	-30.329777	16.802715	126.171234	33.909977	-5.290455	130.023438	NaN	NaN	NaN	NaN	NaN	NaN	NaN	NaN	NaN
-7.937115	27.930483	134.97139	-30.065128	17.645887	126.774231	33.762001	-5.059294	131.552322	NaN	NaN	NaN	NaN	NaN	NaN	NaN	NaN	NaN
-6.949505	25.797916	135.050888	-29.948244	18.010004	127.34684	34.115349	-5.213215	132.581711	NaN	NaN	NaN	NaN	NaN	NaN	NaN	NaN	NaN
-6.253449	23.492928	135.247345	-29.851276	18.208603	128.005676	33.512791	-4.688262	133.485458	NaN	NaN	NaN	NaN	NaN	NaN	NaN	NaN	NaN
-5.827349	21.082914	135.605316	-29.801067	18.240824	128.751282	NaN	NaN	NaN	NaN	NaN	NaN	NaN	NaN	NaN	NaN	NaN	NaN
-5.672145	18.636574	136.107376	-29.778961	18.120792	129.54126	NaN	NaN	NaN	NaN	NaN	NaN	NaN	NaN	NaN	NaN	NaN	NaN
-5.798541	16.152241	136.675613	-29.767162	17.84815	130.328903	NaN	NaN	NaN	29.187822	40.358521	138.539871	NaN	NaN	NaN	NaN	NaN	NaN
-6.150611	13.671809	137.388962	-29.765882	17.417091	131.13385	NaN	NaN	NaN	28.883839	40.669132	137.940811	NaN	NaN	NaN	NaN	NaN	NaN
-7.075471	10.113168	138.497589	-29.777599	16.637562	132.411377	NaN	NaN	NaN	28.694582	40.809368	137.02002	NaN	NaN	NaN	NaN	NaN	NaN
-7.896505	7.869723	139.264359	-29.763847	16.031948	133.397751	NaN	NaN	NaN	28.450489	40.893627	136.525024	NaN	NaN	NaN	NaN	NaN	NaN
-8.911581	5.700582	140.019043	-29.727449	15.385543	134.487991	NaN	NaN	NaN	28.247499	40.981247	136.135178	NaN	NaN	NaN	NaN	NaN	NaN
-10.034996	3.729845	140.801605	-29.62149	14.796136	135.681076	NaN	NaN	NaN	27.883959	41.092155	135.896378	NaN	NaN	NaN	NaN	NaN	NaN
-11.35841	1.869138	141.621719	-29.485044	14.256713	136.921448	NaN	NaN	NaN	27.647018	41.205311	135.619339	NaN	NaN	NaN	NaN	NaN	NaN
-12.758567	0.221563	142.46846	-29.275131	13.767568	138.120575	NaN	NaN	NaN	27.324295	41.398167	135.318405	NaN	NaN	NaN	NaN	NaN	NaN
-14.288918	-1.263858	143.357605	-29.041492	13.317781	139.302246	NaN	NaN	NaN	27.036285	41.570831	134.874649	NaN	NaN	NaN	NaN	NaN	NaN
-16.769411	-3.178298	144.848068	-28.763258	12.686996	141.004013	NaN	NaN	NaN	26.619291	41.78791	134.064407	NaN	NaN	NaN	NaN	NaN	NaN
-18.528324	-4.19947	145.890442	-28.595299	12.297928	142.054993	NaN	NaN	NaN	26.399279	41.770077	133.429245	NaN	NaN	NaN	NaN	NaN	NaN
-20.335047	-5.062599	146.834915	-28.463432	11.896618	143.011902	NaN	NaN	NaN	26.153755	41.698383	132.8069	NaN	NaN	NaN	NaN	NaN	NaN
-22.168959	-5.729385	147.711319	-28.316467	11.503553	143.87262	NaN	NaN	NaN	25.946712	41.589428	132.307541	NaN	NaN	NaN	NaN	NaN	NaN
-24.00054	-6.230808	148.447586	-28.166267	11.117268	144.672424	NaN	NaN	NaN	25.699087	41.529392	131.762589	NaN	NaN	NaN	NaN	NaN	NaN
-25.856569	-6.495126	149.052399	-28.038183	10.759732	145.354828	NaN	NaN	NaN	25.396738	41.475159	131.387466	NaN	NaN	NaN	NaN	NaN	NaN
-27.663883	-6.602535	149.478043	-27.950024	10.429753	145.954483	6.369781	1.0764	140.62056	24.931812	41.508663	131.293671	15.6507965	21.2925315	135.9571155	-71.5508445	-0.433025499999999	155.9518505
-30.325953	-6.322585	150.105133	-27.788103	9.958223	146.777206	5.213052	1.407075	140.604401	24.657516	41.488258	130.687256	14.935284	21.4476665	135.6458285	-70.51149	-1.5312205	157.9085835
-32.034866	-5.916157	150.48671	-27.672306	9.641573	147.294418	NaN	NaN	NaN	24.406761	41.470108	130.432755	NaN	NaN	NaN	NaN	NaN	NaN
-33.644421	-5.300115	150.873383	-27.54096	9.293776	147.769348	NaN	NaN	NaN	24.146639	41.37162	130.199463	NaN	NaN	NaN	NaN	NaN	NaN
-35.156258	-4.530327	151.236465	-27.441776	8.91253	148.189301	NaN	NaN	NaN	23.850754	41.24147	129.9767	NaN	NaN	NaN	NaN	NaN	NaN
-36.578777	-3.595515	151.512497	-27.386585	8.490399	148.513367	NaN	NaN	NaN	23.528563	41.055195	129.666275	NaN	NaN	NaN	NaN	NaN	NaN
-37.896889	-2.53265	151.702255	-27.431158	8.054226	148.749237	NaN	NaN	NaN	23.166901	40.792076	129.368942	NaN	NaN	NaN	NaN	NaN	NaN
-39.10844	-1.310558	151.754929	-27.490381	7.571705	148.860901	NaN	NaN	NaN	22.790123	40.523586	129.14534	NaN	NaN	NaN	NaN	NaN	NaN
-40.688274	0.717931	151.605072	-27.691826	6.723691	148.859207	36.278267	-2.761677	134.030014	22.242884	40.066368	128.952484	29.2605755	18.6523455	131.491249	-84.6442275	-5.2049635	166.227165
-41.512657	2.201	151.374619	-27.858952	6.052386	148.719772	35.95755	-3.144702	133.496857	21.925507	39.716377	128.982376	28.9415285	18.2858375	131.2396165	-84.6594325	-6.1810655	166.1999275
-42.193584	3.781648	151.038803	-28.039581	5.386987	148.500076	35.626434	-3.61228	132.94371	21.660429	39.39056	129.095108	28.6434315	17.88914	131.019409	-84.7225935	-7.115166	165.980743
-42.72121	5.484424	150.654526	-28.292202	4.758755	148.160553	35.702873	-4.451655	132.332687	21.464617	39.053761	129.274994	28.583745	17.301053	130.8038405	-85.168149	-7.783543	165.5172655
-43.088619	7.243302	150.172852	-28.606611	4.179231	147.711899	35.138039	-4.896812	131.659348	21.33737	38.717155	129.540848	28.2377045	16.9101715	130.600098	-85.4509265	-8.5517095	164.8237
-43.288284	9.066545	149.683304	-28.95706	3.666796	147.175583	34.584995	-5.333652	130.930328	21.304667	38.38641	129.822357	27.944831	16.526379	130.3763425	-85.858951	-9.192787	163.9748235
-43.295414	10.918285	149.051636	-29.377218	3.205131	146.534485	34.053288	-5.762871	130.355515	21.327074	38.047607	130.287659	27.690181	16.142368	130.321587	-86.444617	-9.732106	162.747383
-42.915462	13.684696	148.079376	-30.029196	2.59833	145.348114	33.335613	-6.329751	129.58252	21.491957	37.545429	131.208008	27.413785	15.607839	130.395264	-87.472177	-10.411179	160.300964
-42.417431	15.512495	147.375305	-30.445593	2.311671	144.391357	32.998425	-6.65862	129.227127	NaN	NaN	NaN	NaN	NaN	NaN	NaN	NaN	NaN
-41.729458	17.301353	146.623352	-30.817795	2.213732	143.323456	32.752754	-6.951069	128.834106	22.188263	36.750992	132.528595	27.4705085	14.8999615	130.6813505	-89.1060985	-10.4724975	155.9655615
-40.869762	19.023634	145.877563	-31.158236	2.287891	142.158829	32.571636	-7.198428	128.458755	22.489719	36.400223	133.181	27.5306775	14.6008975	130.8198775	-89.8471495	-10.0251155	153.4977805
-39.855679	20.69698	145.067123	-31.441557	2.582626	140.960297	32.449158	-7.362895	128.109985	22.921841	36.086361	133.848465	27.6854995	14.361733	130.979225	-90.5686135	-9.196481	150.941369
-38.756042	22.33091	144.090515	-31.761799	3.125376	139.67392	32.378674	-7.529	127.883598	23.355698	35.835575	134.51236	27.867186	14.1532875	131.197979	-91.390784	-7.9025355	148.149861
-37.589378	23.882961	142.842728	-32.105324	3.943585	138.263046	32.004292	-7.422196	127.983986	23.811758	35.61879	135.158463	27.908025	14.098297	131.5712245	-92.118673	-6.211127	144.9548675
-35.715332	26.128328	140.603363	-32.666275	5.625618	135.890396	32.051647	-7.854223	128.117157	NaN	NaN	NaN	NaN	NaN	NaN	NaN	NaN	NaN
-34.453285	27.48974	138.929001	-33.035324	7.009932	134.195969	31.762011	-7.996493	128.453079	NaN	NaN	NaN	NaN	NaN	NaN	NaN	NaN	NaN
-33.215012	28.60791	137.459885	-33.378063	8.543047	132.55542	31.313828	-8.085731	128.919998	NaN	NaN	NaN	NaN	NaN	NaN	NaN	NaN	NaN
-32.067608	29.468882	136.10881	-33.624622	10.198935	130.970291	30.7747	-8.045067	128.999344	NaN	NaN	NaN	NaN	NaN	NaN	NaN	NaN	NaN
-31.117912	30.07539	135.132187	-33.764339	11.87807	129.735428	30.231798	-7.955225	129.163116	NaN	NaN	NaN	NaN	NaN	NaN	NaN	NaN	NaN
-30.343029	30.365484	134.466949	-33.829865	13.556676	128.918716	29.845655	-7.77619	128.954376	NaN	NaN	NaN	NaN	NaN	NaN	NaN	NaN	NaN
-29.796999	30.382648	133.914597	-33.863792	15.204756	128.584381	29.455353	-7.492907	128.820648	NaN	NaN	NaN	NaN	NaN	NaN	NaN	NaN	NaN
-29.559597	29.726372	133.933899	-33.868553	17.422724	129.41098	29.021517	-6.792779	128.396851	NaN	NaN	NaN	NaN	NaN	NaN	NaN	NaN	NaN
-29.676294	28.881687	134.232162	-33.88892	18.682524	130.59491	28.761732	-6.276402	128.274994	NaN	NaN	NaN	NaN	NaN	NaN	NaN	NaN	NaN
-29.959578	27.73242	134.568909	-33.837353	19.835005	132.000732	28.433537	-5.843085	128.435654	NaN	NaN	NaN	NaN	NaN	NaN	NaN	NaN	NaN
-30.414808	26.310467	135.020462	-33.755795	20.83898	133.558472	28.09115	-5.549514	128.911026	NaN	NaN	NaN	NaN	NaN	NaN	NaN	NaN	NaN
-31.000692	24.621389	135.442719	-33.658409	21.742905	135.044357	27.768993	-5.326066	129.43837	NaN	NaN	NaN	NaN	NaN	NaN	NaN	NaN	NaN
-30.522758	23.424561	137.671112	-33.516144	22.568327	136.289032	27.4452	-5.180862	130.081696	NaN	NaN	NaN	NaN	NaN	NaN	NaN	NaN	NaN
-29.812992	22.384682	139.258392	-33.35704	23.30275	137.326035	27.222269	-5.108173	130.863571	NaN	NaN	NaN	NaN	NaN	NaN	NaN	NaN	NaN
-28.714748	20.833988	139.5849	-33.064625	24.123831	138.368805	27.146042	-5.081406	132.254807	NaN	NaN	NaN	NaN	NaN	NaN	NaN	NaN	NaN
-27.969282	19.817989	138.444962	-32.77261	24.492945	138.755768	27.814207	-5.370401	133.23053	NaN	NaN	NaN	NaN	NaN	NaN	NaN	NaN	NaN
-27.63241	18.293957	139.415543	-32.404591	24.702366	138.974411	NaN	NaN	NaN	NaN	NaN	NaN	NaN	NaN	NaN	NaN	NaN	NaN
-27.402369	16.628895	140.279816	-32.011044	24.729971	139.186249	NaN	NaN	NaN	NaN	NaN	NaN	NaN	NaN	NaN	NaN	NaN	NaN
-27.174135	14.96702	140.067169	-31.603935	24.57332	139.532684	NaN	NaN	NaN	NaN	NaN	NaN	NaN	NaN	NaN	NaN	NaN	NaN
-27.028503	13.352076	141.018234	-31.163887	24.257528	140.022903	NaN	NaN	NaN	NaN	NaN	NaN	NaN	NaN	NaN	NaN	NaN	NaN
-26.933041	11.748351	142.45369	-30.741703	23.817284	140.620941	NaN	NaN	NaN	NaN	NaN	NaN	NaN	NaN	NaN	NaN	NaN	NaN
-26.741201	9.379807	142.63324	-30.116922	22.977325	141.566345	NaN	NaN	NaN	NaN	NaN	NaN	NaN	NaN	NaN	NaN	NaN	NaN
-26.642889	8.003966	144.420975	-29.792017	22.362335	142.126373	NaN	NaN	NaN	NaN	NaN	NaN	NaN	NaN	NaN	NaN	NaN	NaN
-26.55377	6.667128	145.115585	-29.524008	21.677317	142.564743	NaN	NaN	NaN	29.002476	40.11755	133.57634	NaN	NaN	NaN	NaN	NaN	NaN
-26.417171	5.353674	144.85318	-29.35504	20.985983	142.97467	NaN	NaN	NaN	29.217291	39.785385	132.987839	NaN	NaN	NaN	NaN	NaN	NaN
-26.370874	4.353374	146.21312	-29.19891	20.261482	143.35498	NaN	NaN	NaN	29.229689	39.460541	132.652786	NaN	NaN	NaN	NaN	NaN	NaN
-26.284922	3.346419	146.471725	-29.018763	19.471178	143.738007	NaN	NaN	NaN	29.093218	39.166332	132.4841	NaN	NaN	NaN	NaN	NaN	NaN
-26.194235	2.51042	146.708328	-28.858799	18.686777	144.178772	NaN	NaN	NaN	28.982067	38.831997	132.442459	NaN	NaN	NaN	NaN	NaN	NaN
-25.995424	1.608249	147.468307	-28.64727	17.60964	144.894028	NaN	NaN	NaN	28.774118	38.374199	132.579865	NaN	NaN	NaN	NaN	NaN	NaN
-25.799475	1.200571	147.807999	-28.500154	16.9578	145.386749	NaN	NaN	NaN	28.644466	38.15036	132.769623	NaN	NaN	NaN	NaN	NaN	NaN
-25.560812	1.003902	148.176422	-28.400925	16.401751	145.863007	NaN	NaN	NaN	28.484344	38.027321	133.156998	NaN	NaN	NaN	NaN	NaN	NaN
-25.266277	0.866971	147.838593	-28.321779	15.88122	146.258759	NaN	NaN	NaN	NaN	NaN	NaN	NaN	NaN	NaN	NaN	NaN	NaN
-24.902784	0.913861	148.014328	-28.259022	15.388581	146.471054	NaN	NaN	NaN	NaN	NaN	NaN	NaN	NaN	NaN	NaN	NaN	NaN
-24.544682	0.957469	147.094101	-28.217974	14.932706	146.466629	NaN	NaN	NaN	NaN	NaN	NaN	NaN	NaN	NaN	NaN	NaN	NaN
-24.094576	1.113688	146.777954	-28.237427	14.504748	146.217789	NaN	NaN	NaN	NaN	NaN	NaN	NaN	NaN	NaN	NaN	NaN	NaN
-23.415789	1.401077	145.096985	-28.412155	13.887069	145.354156	NaN	NaN	NaN	NaN	NaN	NaN	NaN	NaN	NaN	NaN	NaN	NaN
-22.949633	1.611314	144.109879	-28.637196	13.522953	144.550674	NaN	NaN	NaN	NaN	NaN	NaN	NaN	NaN	NaN	NaN	NaN	NaN
-22.53336	1.84828	143.025772	-28.867599	13.230774	143.663422	35.430618	-6.401148	136.507233	NaN	NaN	NaN	NaN	NaN	NaN	NaN	NaN	NaN
-22.06752	2.085367	141.849106	-29.087597	13.026895	142.835846	35.365589	-6.389343	136.038773	NaN	NaN	NaN	NaN	NaN	NaN	NaN	NaN	NaN
-21.65888	2.264922	140.950455	-29.269552	12.921487	142.162033	35.27306	-6.362175	135.560242	NaN	NaN	NaN	NaN	NaN	NaN	NaN	NaN	NaN
-21.225466	2.361146	140.354431	-29.385386	12.900358	141.675659	35.21542	-6.285172	135.184158	NaN	NaN	NaN	NaN	NaN	NaN	NaN	NaN	NaN
-20.801371	2.35231	139.999802	-29.442314	12.928174	141.360825	35.171417	-6.152179	134.938538	NaN	NaN	NaN	NaN	NaN	NaN	NaN	NaN	NaN
-20.167168	2.156108	139.644897	-29.44105	13.013657	141.131088	35.157402	-5.974907	134.837219	NaN	NaN	NaN	NaN	NaN	NaN	NaN	NaN	NaN
-19.828119	1.889386	139.614731	-29.411169	13.076964	141.058472	35.179184	-5.960417	134.925201	NaN	NaN	NaN	NaN	NaN	NaN	NaN	NaN	NaN
-19.539972	1.529602	139.520996	-29.354134	13.102452	140.988937	35.224319	-6.005007	135.048508	NaN	NaN	NaN	NaN	NaN	NaN	NaN	NaN	NaN
-19.285913	1.080305	139.417969	-29.289488	13.097201	140.84639	35.279308	-6.154547	135.195923	NaN	NaN	NaN	NaN	NaN	NaN	NaN	NaN	NaN
-19.108492	0.530195	139.288666	-29.22188	13.062448	140.606766	35.343575	-6.375619	135.375137	NaN	NaN	NaN	NaN	NaN	NaN	NaN	NaN	NaN
-19.016378	-0.10535	139.062958	-29.161686	13.011861	140.250534	35.409878	-6.621196	135.574142	NaN	NaN	NaN	NaN	NaN	NaN	NaN	NaN	NaN
-18.986147	-0.801569	138.751022	-29.10252	12.961763	139.778275	35.448532	-6.836138	135.738144	NaN	NaN	NaN	NaN	NaN	NaN	NaN	NaN	NaN
-19.155336	-1.888764	138.290192	-29.081314	12.960568	139.058273	35.46447	-7.10018	135.953445	NaN	NaN	NaN	NaN	NaN	NaN	NaN	NaN	NaN
-19.328142	-2.667767	137.98912	-29.061928	13.017178	138.585358	35.480618	-7.184116	136.076492	NaN	NaN	NaN	NaN	NaN	NaN	NaN	NaN	NaN
-19.668215	-3.454433	137.779099	-29.037098	13.115404	138.172989	35.490944	-7.209244	136.20697	NaN	NaN	NaN	NaN	NaN	NaN	NaN	NaN	NaN
-20.089991	-4.299395	137.666458	-29.011478	13.244681	137.870438	35.516472	-7.244339	136.363785	NaN	NaN	NaN	NaN	NaN	NaN	NaN	NaN	NaN
-20.609434	-5.104433	137.694839	-28.978199	13.393513	137.712906	35.504208	-7.19682	136.567276	NaN	NaN	NaN	NaN	NaN	NaN	NaN	NaN	NaN
-21.180536	-5.946897	137.907547	-28.932953	13.533423	137.705292	35.539642	-7.147316	136.732941	NaN	NaN	NaN	NaN	NaN	NaN	NaN	NaN	NaN
-21.929949	-6.778888	138.329559	-28.875816	13.659016	137.836197	NaN	NaN	NaN	NaN	NaN	NaN	NaN	NaN	NaN	NaN	NaN	NaN
-23.157093	-7.979343	139.140732	-28.812355	13.721469	138.359711	NaN	NaN	NaN	NaN	NaN	NaN	NaN	NaN	NaN	NaN	NaN	NaN
-24.060162	-8.731428	139.887375	-28.75592	13.685137	138.88269	NaN	NaN	NaN	29.803913	37.194294	137.553329	NaN	NaN	NaN	NaN	NaN	NaN
-25.083002	-9.44397	140.690979	-28.680319	13.577819	139.483276	NaN	NaN	NaN	29.534483	37.340809	136.969193	NaN	NaN	NaN	NaN	NaN	NaN
-26.13102	-10.062752	141.547882	-28.601677	13.398485	140.176147	NaN	NaN	NaN	29.50902	37.326645	136.455124	NaN	NaN	NaN	NaN	NaN	NaN
-27.173031	-10.655483	142.482285	-28.546297	13.142745	140.946136	NaN	NaN	NaN	29.379892	37.328171	135.966019	NaN	NaN	NaN	NaN	NaN	NaN
-28.307217	-11.11809	143.47406	-28.461985	12.853807	141.740219	NaN	NaN	NaN	29.284048	37.246166	135.450943	NaN	NaN	NaN	NaN	NaN	NaN
-29.406324	-11.509175	144.427246	-28.368462	12.562719	142.537933	NaN	NaN	NaN	29.081583	37.191509	134.976822	NaN	NaN	NaN	NaN	NaN	NaN
-30.980673	-11.923009	145.785706	-28.210779	12.112724	143.650681	NaN	NaN	NaN	28.837824	37.04388	134.238205	NaN	NaN	NaN	NaN	NaN	NaN
-32.013577	-12.014487	146.632141	-28.076071	11.829489	144.303162	NaN	NaN	NaN	28.564453	37.002014	133.769928	NaN	NaN	NaN	NaN	NaN	NaN
-32.943432	-12.037061	147.376709	-27.961418	11.573109	144.870392	NaN	NaN	NaN	28.414249	36.929798	133.304794	NaN	NaN	NaN	NaN	NaN	NaN
-33.841099	-11.948628	148.090515	-27.844446	11.326556	145.352905	NaN	NaN	NaN	28.209257	36.869991	132.821121	NaN	NaN	NaN	NaN	NaN	NaN
-34.631645	-11.69562	148.732483	-27.724203	11.08463	145.742981	NaN	NaN	NaN	28.021027	36.802113	132.329102	NaN	NaN	NaN	NaN	NaN	NaN
-35.366856	-11.381957	149.244904	-27.629692	10.875899	146.037521	NaN	NaN	NaN	27.840488	36.702858	131.839127	NaN	NaN	NaN	NaN	NaN	NaN
-35.971279	-10.913964	149.646866	-27.554665	10.675537	146.24411	NaN	NaN	NaN	27.771687	36.534439	131.344955	NaN	NaN	NaN	NaN	NaN	NaN
-36.684315	-10.023143	150.018478	-27.483299	10.368972	146.384369	NaN	NaN	NaN	27.527771	36.348427	130.600266	NaN	NaN	NaN	NaN	NaN	NaN
-36.982082	-9.273048	150.079651	-27.467808	10.155758	146.366074	NaN	NaN	NaN	27.394381	36.208324	130.084412	NaN	NaN	NaN	NaN	NaN	NaN
-37.181126	-8.440287	150.021194	-27.461258	9.945314	146.277924	35.191856	-6.798591	133.888351	27.256102	36.066685	129.584686	31.223979	14.634047	131.7365185	-86.146495	5.256581	160.8193295
-37.212254	-7.537621	149.856796	-27.456337	9.706881	146.137787	35.028717	-6.931502	133.498413	27.085157	35.904659	129.058975	31.056937	14.4865785	131.278694	-85.969611	4.9271835	160.99688
-37.049091	-6.473104	149.494019	-27.444946	9.451797	145.935181	35.392998	-7.421431	133.104645	26.922316	35.746643	128.531509	31.157657	14.162606	130.818077	-86.047549	4.740988	161.052285
-36.810856	-5.374897	149.024384	-27.452087	9.185425	145.668213	35.131783	-7.535924	132.541107	26.757881	35.596649	128.04245	30.944832	14.0303625	130.2917785	-85.849006	4.3404875	161.0446475
-36.342247	-4.160846	148.431091	-27.468418	8.926308	145.382278	34.890408	-7.688306	132.04599	26.585749	35.47245	127.520691	30.7380785	13.892072	129.7833405	-85.6749145	3.960544	160.9812155
-35.386181	-2.169172	147.386093	-27.515629	8.544971	144.907318	34.572086	-7.854071	131.269043	26.302982	35.258953	126.90387	30.437534	13.702441	129.0864565	-85.468792	3.387501	160.7281795
-34.494148	-0.722051	146.542633	-27.590286	8.285896	144.588562	34.36549	-7.965274	130.745667	26.160133	35.166649	126.693687	30.2628115	13.6006875	128.719677	-85.4433835	2.9711045	160.457447
-33.444832	0.774439	145.715057	-27.66464	8.030095	144.321854	34.30872	-8.028033	130.506485	26.098644	35.119225	126.809837	30.203682	13.545596	128.658161	-85.532962	2.514594	159.985547
-32.158092	2.371987	144.949142	-27.694698	7.794769	144.24057	34.455143	-7.995335	130.676086	26.222569	35.098549	127.568039	30.338856	13.551607	129.1220625	-85.728252	2.037931	159.3590775
NaN	NaN	NaN	NaN	NaN	NaN	34.836224	-7.876361	131.40213	26.605331	35.227631	128.988953	30.7207775	13.675635	130.1955415	NaN	NaN	NaN
-27.744738	7.46504	144.86058	NaN	NaN	NaN	35.35833	-7.769708	132.47142	27.52487	35.303207	131.194244	31.4416	13.7667495	131.832832	NaN	NaN	NaN
-30.342876	10.125764	147.16629	NaN	NaN	NaN	35.440342	-7.424155	133.66095	NaN	NaN	NaN	NaN	NaN	NaN	NaN	NaN	NaN
-31.091547	6.084156	147.296844	-27.818647	7.148821	146.694046	NaN	NaN	NaN	NaN	NaN	NaN	NaN	NaN	NaN	NaN	NaN	NaN
-31.771696	6.405729	147.304779	-27.966297	7.08324	147.105942	NaN	NaN	NaN	NaN	NaN	NaN	NaN	NaN	NaN	NaN	NaN	NaN
-32.520283	6.858435	146.787048	-28.187538	7.075374	147.260712	NaN	NaN	NaN	NaN	NaN	NaN	NaN	NaN	NaN	NaN	NaN	NaN
-33.011456	7.240588	147.305954	-28.383768	7.104905	147.165298	NaN	NaN	NaN	NaN	NaN	NaN	NaN	NaN	NaN	NaN	NaN	NaN
-33.494934	7.629281	146.723862	-28.534498	7.164893	146.830139	NaN	NaN	NaN	NaN	NaN	NaN	NaN	NaN	NaN	NaN	NaN	NaN
-33.959869	7.968579	145.961136	-28.624636	7.249252	146.338959	NaN	NaN	NaN	NaN	NaN	NaN	NaN	NaN	NaN	NaN	NaN	NaN
-34.371803	8.156386	145.562485	-28.646416	7.364224	145.743958	NaN	NaN	NaN	NaN	NaN	NaN	NaN	NaN	NaN	NaN	NaN	NaN
-34.988026	8.375511	144.32489	-28.632355	7.570027	144.799515	NaN	NaN	NaN	NaN	NaN	NaN	NaN	NaN	NaN	NaN	NaN	NaN
-35.394199	8.420923	143.367203	-28.631821	7.712895	144.240326	NaN	NaN	NaN	NaN	NaN	NaN	NaN	NaN	NaN	NaN	NaN	NaN
-35.865719	8.357203	143.076157	-28.667679	7.869074	143.794128	NaN	NaN	NaN	NaN	NaN	NaN	NaN	NaN	NaN	NaN	NaN	NaN
-36.329269	8.244144	142.633789	-28.683039	7.971187	143.459229	NaN	NaN	NaN	NaN	NaN	NaN	NaN	NaN	NaN	NaN	NaN	NaN
-36.827801	8.05249	142.187256	-28.671404	8.037911	143.230682	NaN	NaN	NaN	NaN	NaN	NaN	NaN	NaN	NaN	NaN	NaN	NaN
-37.342922	7.68794	142.014709	-28.628021	8.123338	143.118408	NaN	NaN	NaN	NaN	NaN	NaN	NaN	NaN	NaN	NaN	NaN	NaN
-37.85651	7.227848	141.941879	-28.585112	8.275286	143.134186	NaN	NaN	NaN	NaN	NaN	NaN	NaN	NaN	NaN	NaN	NaN	NaN
-38.748531	6.41253	142.32222	-28.569538	8.563904	143.442932	NaN	NaN	NaN	NaN	NaN	NaN	NaN	NaN	NaN	NaN	NaN	NaN
-39.344494	5.789669	142.714584	-28.595978	8.777644	143.793976	NaN	NaN	NaN	NaN	NaN	NaN	NaN	NaN	NaN	NaN	NaN	NaN
-39.993011	5.148522	143.379242	-28.63068	8.958146	144.174545	NaN	NaN	NaN	NaN	NaN	NaN	NaN	NaN	NaN	NaN	NaN	NaN
-40.594429	4.475619	143.9086	-28.614208	9.073534	144.48819	NaN	NaN	NaN	NaN	NaN	NaN	NaN	NaN	NaN	NaN	NaN	NaN
-41.224461	3.873311	144.422302	-28.593609	9.134389	144.729797	NaN	NaN	NaN	NaN	NaN	NaN	NaN	NaN	NaN	NaN	NaN	NaN
-41.818531	3.307231	144.890289	-28.561413	9.150651	144.924225	NaN	NaN	NaN	NaN	NaN	NaN	NaN	NaN	NaN	NaN	NaN	NaN
-42.387569	2.81096	145.300568	-28.528217	9.133055	145.069778	NaN	NaN	NaN	NaN	NaN	NaN	NaN	NaN	NaN	NaN	NaN	NaN
-43.207939	2.303287	145.873581	-28.519545	9.075138	145.255142	NaN	NaN	NaN	NaN	NaN	NaN	NaN	NaN	NaN	NaN	NaN	NaN
-43.737934	2.121824	146.278442	-28.529755	9.001846	145.429138	NaN	NaN	NaN	NaN	NaN	NaN	NaN	NaN	NaN	NaN	NaN	NaN
-44.241611	2.12765	146.707611	-28.511148	8.898175	145.66777	NaN	NaN	NaN	NaN	NaN	NaN	NaN	NaN	NaN	NaN	NaN	NaN
-44.609093	2.26106	147.149109	-28.499973	8.776918	145.980347	NaN	NaN	NaN	NaN	NaN	NaN	NaN	NaN	NaN	NaN	NaN	NaN
-44.939754	2.601067	147.624847	-28.481117	8.606997	146.332306	NaN	NaN	NaN	NaN	NaN	NaN	NaN	NaN	NaN	NaN	NaN	NaN
-45.232193	3.013662	148.116608	-28.478443	8.421876	146.673065	NaN	NaN	NaN	NaN	NaN	NaN	NaN	NaN	NaN	NaN	NaN	NaN
-45.431892	3.517467	148.453278	-28.444736	8.214149	146.968369	NaN	NaN	NaN	NaN	NaN	NaN	NaN	NaN	NaN	NaN	NaN	NaN
-45.506313	4.493981	148.766541	-28.362434	7.857411	147.251053	NaN	NaN	NaN	NaN	NaN	NaN	NaN	NaN	NaN	NaN	NaN	NaN
-45.397987	5.337758	148.763504	-28.334608	7.615461	147.322708	NaN	NaN	NaN	NaN	NaN	NaN	NaN	NaN	NaN	NaN	NaN	NaN
-45.245731	6.205759	148.810181	-28.339724	7.367473	147.289856	NaN	NaN	NaN	NaN	NaN	NaN	NaN	NaN	NaN	NaN	NaN	NaN
-44.976139	7.224104	148.696655	-28.417349	7.083529	147.157852	NaN	NaN	NaN	NaN	NaN	NaN	NaN	NaN	NaN	NaN	NaN	NaN
-44.515228	8.289131	148.468597	-28.516027	6.866387	146.946045	34.338158	-8.831417	134.084686	NaN	NaN	NaN	NaN	NaN	NaN	NaN	NaN	NaN
-44.003265	9.374876	148.231339	-28.596285	6.670781	146.657883	34.128361	-8.906624	133.43161	NaN	NaN	NaN	NaN	NaN	NaN	NaN	NaN	NaN
-43.336933	10.551204	147.850281	-28.695881	6.540174	146.326462	33.903248	-8.94449	132.80452	NaN	NaN	NaN	NaN	NaN	NaN	NaN	NaN	NaN
-42.047195	12.381951	147.127197	-28.852827	6.536671	145.710297	34.142456	-9.257717	132.050781	NaN	NaN	NaN	NaN	NaN	NaN	NaN	NaN	NaN
-41.003513	13.648492	146.530884	-28.976887	6.631414	145.225281	33.956661	-9.168381	131.588501	26.511583	34.534103	131.919083	30.234122	12.682861	131.753792	-88.187896	0.579967	158.69677
-39.83424	14.90886	145.817032	-29.102278	6.76173	144.650192	33.816685	-9.049742	131.142563	26.533663	34.662186	131.922333	30.175174	12.806222	131.532448	-88.37973	0.717238000000002	157.767936
-38.542606	16.105043	145.093536	-29.213673	6.954793	144.045334	33.725182	-8.913495	130.615494	26.567156	34.78957	131.921921	30.146169	12.9380375	131.2687075	-88.573515	0.971548499999999	156.8219605
-37.063972	17.317116	144.35585	-29.316637	7.197664	143.399658	33.643837	-8.769744	130.267914	26.628696	34.923283	131.950851	30.1362665	13.0767695	131.1093825	-88.7695405	1.3185585	155.6899335
-35.503395	18.472139	143.518814	-29.440418	7.475984	142.720642	33.59288	-8.609824	129.957031	NaN	NaN	NaN	NaN	NaN	NaN	NaN	NaN	NaN
-33.758732	19.55106	142.836563	-29.550228	7.764818	142.112411	33.550766	-8.470396	129.744736	NaN	NaN	NaN	NaN	NaN	NaN	NaN	NaN	NaN
-30.930349	21.029472	141.905518	-29.710917	8.291011	141.303223	33.568729	-8.210876	129.627258	NaN	NaN	NaN	NaN	NaN	NaN	NaN	NaN	NaN
-28.901819	21.836563	141.51062	-29.775566	8.684071	140.876755	33.634548	-8.03716	129.727142	NaN	NaN	NaN	NaN	NaN	NaN	NaN	NaN	NaN
-26.743248	22.596764	141.338531	-29.781786	9.154644	140.631638	33.778034	-7.908948	129.941315	NaN	NaN	NaN	NaN	NaN	NaN	NaN	NaN	NaN
-24.529114	23.131245	141.443069	-29.836658	9.576674	140.471863	33.986248	-7.87663	130.494415	NaN	NaN	NaN	NaN	NaN	NaN	NaN	NaN	NaN
-22.256712	23.553959	141.800766	-29.885492	9.977237	140.457321	34.170696	-7.762808	130.855438	NaN	NaN	NaN	NaN	NaN	NaN	NaN	NaN	NaN
-19.957682	23.694321	142.37648	-29.896095	10.392201	140.539963	34.33065	-7.727927	131.561523	NaN	NaN	NaN	NaN	NaN	NaN	NaN	NaN	NaN
-17.682047	23.71368	143.063278	-29.940096	10.780064	140.680771	34.560631	-7.738775	132.294708	NaN	NaN	NaN	NaN	NaN	NaN	NaN	NaN	NaN
-14.317493	23.28998	144.221573	-29.956659	11.283738	140.912735	34.737358	-7.61416	133.154358	NaN	NaN	NaN	NaN	NaN	NaN	NaN	NaN	NaN
-12.208123	22.787426	144.816727	-29.914948	11.607562	140.893234	34.841515	-7.471772	133.761795	NaN	NaN	NaN	NaN	NaN	NaN	NaN	NaN	NaN
-10.097566	22.088469	145.244141	-29.856113	11.923425	140.749176	NaN	NaN	NaN	NaN	NaN	NaN	NaN	NaN	NaN	NaN	NaN	NaN
-8.140232	21.223347	145.539139	-29.785213	12.25221	140.479721	NaN	NaN	NaN	NaN	NaN	NaN	NaN	NaN	NaN	NaN	NaN	NaN
-6.258955	20.172853	145.640106	-29.699404	12.570338	140.085846	NaN	NaN	NaN	NaN	NaN	NaN	NaN	NaN	NaN	NaN	NaN	NaN
-4.529383	18.985256	145.685593	-29.617638	12.909786	139.649231	NaN	NaN	NaN	NaN	NaN	NaN	NaN	NaN	NaN	NaN	NaN	NaN
-2.978584	17.638765	145.616882	-29.546928	13.29005	139.192352	NaN	NaN	NaN	NaN	NaN	NaN	NaN	NaN	NaN	NaN	NaN	NaN
-0.950252	15.33	145.453384	-29.430685	13.881341	138.507477	NaN	NaN	NaN	NaN	NaN	NaN	NaN	NaN	NaN	NaN	NaN	NaN
0.096497	13.626233	145.320297	-29.343355	14.30121	138.066666	NaN	NaN	NaN	NaN	NaN	NaN	NaN	NaN	NaN	NaN	NaN	NaN
0.946435	11.807501	145.13858	-29.210886	14.713554	137.660721	NaN	NaN	NaN	NaN	NaN	NaN	NaN	NaN	NaN	NaN	NaN	NaN
1.599618	9.873184	144.967346	-29.034472	15.119357	137.287048	NaN	NaN	NaN	NaN	NaN	NaN	NaN	NaN	NaN	NaN	NaN	NaN
2.004646	7.894696	144.841858	-28.798357	15.506622	136.906418	NaN	NaN	NaN	NaN	NaN	NaN	NaN	NaN	NaN	NaN	NaN	NaN
2.194482	5.828613	144.718964	-28.468058	15.878325	136.541092	NaN	NaN	NaN	NaN	NaN	NaN	NaN	NaN	NaN	NaN	NaN	NaN
2.135195	3.809211	144.752365	-28.052059	16.227772	136.306137	NaN	NaN	NaN	NaN	NaN	NaN	NaN	NaN	NaN	NaN	NaN	NaN
1.612833	0.79282	145.199753	-27.302786	16.596581	136.477264	NaN	NaN	NaN	NaN	NaN	NaN	NaN	NaN	NaN	NaN	NaN	NaN
0.941199	-1.155314	145.858505	-26.766479	16.649527	137.050415	NaN	NaN	NaN	NaN	NaN	NaN	NaN	NaN	NaN	NaN	NaN	NaN
-0.044117	-3.049956	146.84346	-26.210922	16.574917	137.97052	NaN	NaN	NaN	NaN	NaN	NaN	NaN	NaN	NaN	NaN	NaN	NaN
-1.276558	-4.716818	148.232498	-25.706863	16.419868	139.284607	NaN	NaN	NaN	NaN	NaN	NaN	NaN	NaN	NaN	NaN	NaN	NaN
-2.736023	-6.260806	149.779678	-25.266134	16.103338	140.840012	NaN	NaN	NaN	NaN	NaN	NaN	NaN	NaN	NaN	NaN	NaN	NaN
-4.380268	-7.720397	151.370422	-24.900515	15.622308	142.52533	NaN	NaN	NaN	NaN	NaN	NaN	NaN	NaN	NaN	NaN	NaN	NaN
-6.131435	-8.952394	152.969009	-24.61194	15.003581	144.255051	NaN	NaN	NaN	NaN	NaN	NaN	NaN	NaN	NaN	NaN	NaN	NaN
-8.982469	-10.613909	154.958466	-24.301432	13.823758	146.593323	NaN	NaN	NaN	NaN	NaN	NaN	NaN	NaN	NaN	NaN	NaN	NaN
-10.933918	-11.573698	155.85907	-24.209162	13.001143	147.920227	NaN	NaN	NaN	NaN	NaN	NaN	NaN	NaN	NaN	NaN	NaN	NaN
-13.008843	-12.337926	156.465424	-24.208399	12.231195	149.040909	NaN	NaN	NaN	NaN	NaN	NaN	NaN	NaN	NaN	NaN	NaN	NaN
-15.151505	-12.983169	156.766129	-24.322739	11.515047	149.95256	NaN	NaN	NaN	NaN	NaN	NaN	NaN	NaN	NaN	NaN	NaN	NaN
-17.344515	-13.380936	156.903763	-24.500227	10.89215	150.678711	NaN	NaN	NaN	NaN	NaN	NaN	NaN	NaN	NaN	NaN	NaN	NaN
-19.539715	-13.587664	156.841064	-24.667688	10.308826	151.228745	NaN	NaN	NaN	NaN	NaN	NaN	NaN	NaN	NaN	NaN	NaN	NaN
-21.721554	-13.615211	156.631989	-24.871252	9.770788	151.616699	NaN	NaN	NaN	30.9394	24.462694	137.606018	NaN	NaN	NaN	NaN	NaN	NaN
-24.922853	-13.291986	156.126999	-25.200367	9.028706	151.8871	NaN	NaN	NaN	NaN	NaN	NaN	NaN	NaN	NaN	NaN	NaN	NaN
-26.996326	-12.804206	155.784256	-25.424683	8.561675	151.890457	NaN	NaN	NaN	NaN	NaN	NaN	NaN	NaN	NaN	NaN	NaN	NaN
-28.946051	-12.179438	155.429703	-25.671356	8.131989	151.807281	NaN	NaN	NaN	NaN	NaN	NaN	NaN	NaN	NaN	NaN	NaN	NaN
-30.826954	-11.344814	155.060928	-25.886103	7.704659	151.622253	36.583443	-2.797771	139.100937	NaN	NaN	NaN	NaN	NaN	NaN	NaN	NaN	NaN
-32.545914	-10.383663	154.685455	-26.080078	7.298779	151.375061	NaN	NaN	NaN	NaN	NaN	NaN	NaN	NaN	NaN	NaN	NaN	NaN
-34.167171	-9.222448	154.32724	-26.305672	6.927943	151.088638	NaN	NaN	NaN	NaN	NaN	NaN	NaN	NaN	NaN	NaN	NaN	NaN
-35.587559	-7.93364	153.937149	-26.508533	6.569599	150.764938	NaN	NaN	NaN	NaN	NaN	NaN	NaN	NaN	NaN	NaN	NaN	NaN
-37.489628	-5.715711	153.208755	-26.851486	6.103563	150.219376	NaN	NaN	NaN	25.153479	37.509693	131.585938	NaN	NaN	NaN	NaN	NaN	NaN
-38.578941	-4.069513	152.636734	-27.085531	5.812017	149.797577	NaN	NaN	NaN	24.797623	37.284039	131.075348	NaN	NaN	NaN	NaN	NaN	NaN
-39.508759	-2.322476	151.921326	-27.32729	5.500096	149.300247	NaN	NaN	NaN	24.431164	37.047726	130.613266	NaN	NaN	NaN	NaN	NaN	NaN
-40.336952	-0.446565	151.139572	-27.638847	5.212677	148.751251	NaN	NaN	NaN	24.083483	36.87336	130.254791	NaN	NaN	NaN	NaN	NaN	NaN
-40.969498	1.520922	150.239487	-27.973497	4.913164	148.138123	34.818733	-5.684985	133.78508	23.709063	36.773376	130.024109	29.263898	15.5441955	131.9045945	-85.210892	-5.7178675	164.3716515
-41.486229	3.578086	149.313278	-28.310131	4.623315	147.434006	35.347645	-6.315181	133.269226	23.357292	36.690105	129.912033	29.3524685	15.187462	131.5906295	-85.9727305	-5.940832	163.2773825
-41.777103	5.711739	148.345016	-28.693317	4.35278	146.670258	34.131245	-5.897857	132.386002	23.079248	36.594028	130.045105	28.6052465	15.3480855	131.2155535	-85.9918805	-6.6425255	162.1249625
-41.887283	8.990276	147.044678	-29.280838	3.978857	145.442581	33.935673	-6.383865	131.126678	NaN	NaN	NaN	NaN	NaN	NaN	NaN	NaN	NaN
-41.738407	11.223929	146.40271	-29.706448	3.820472	144.627197	33.525131	-6.441883	130.404633	NaN	NaN	NaN	NaN	NaN	NaN	NaN	NaN	NaN
-41.359207	13.420054	146.015076	-30.159912	3.701988	143.858932	33.178638	-6.484236	129.932877	NaN	NaN	NaN	NaN	NaN	NaN	NaN	NaN	NaN
-40.812229	15.440156	145.960373	-30.602318	3.686396	143.226425	32.877167	-6.478368	129.763123	NaN	NaN	NaN	NaN	NaN	NaN	NaN	NaN	NaN
-40.038013	17.373358	146.225525	-31.013086	3.730572	142.759583	32.611362	-6.477979	129.627045	NaN	NaN	NaN	NaN	NaN	NaN	NaN	NaN	NaN
-39.150036	19.06016	146.676636	-31.376997	3.873997	142.447418	32.515411	-6.516993	129.655701	NaN	NaN	NaN	NaN	NaN	NaN	NaN	NaN	NaN
-38.173325	20.500484	147.099213	-31.744934	4.112209	142.228363	32.41555	-6.568201	129.755585	NaN	NaN	NaN	NaN	NaN	NaN	NaN	NaN	NaN
-36.559589	22.348585	147.628632	-32.265503	4.602296	141.993256	32.278004	-6.706256	130.108185	NaN	NaN	NaN	NaN	NaN	NaN	NaN	NaN	NaN
-35.410282	23.320024	147.761948	-32.602917	4.985476	141.833344	32.162689	-6.879039	130.400436	NaN	NaN	NaN	NaN	NaN	NaN	NaN	NaN	NaN
-34.22163	24.097965	147.757278	-32.914692	5.385899	141.64595	32.011051	-7.110605	130.711609	NaN	NaN	NaN	NaN	NaN	NaN	NaN	NaN	NaN
-33.01199	24.656254	147.543472	-33.204399	5.829474	141.404495	31.811527	-7.302629	131.028809	NaN	NaN	NaN	NaN	NaN	NaN	NaN	NaN	NaN
-31.780437	25.022728	147.1353	-33.514091	6.354439	141.10939	31.658766	-7.565588	131.421082	NaN	NaN	NaN	NaN	NaN	NaN	NaN	NaN	NaN
-30.565899	25.152435	146.595428	-33.831177	6.937125	140.751129	31.45911	-7.857875	131.806366	NaN	NaN	NaN	NaN	NaN	NaN	NaN	NaN	NaN
-29.420084	25.091818	145.935822	-34.147381	7.582314	140.406982	31.221222	-8.089253	132.140091	NaN	NaN	NaN	NaN	NaN	NaN	NaN	NaN	NaN
-27.783886	24.4953	144.859283	-34.641918	8.582292	139.905594	30.673769	-8.396328	132.672882	NaN	NaN	NaN	NaN	NaN	NaN	NaN	NaN	NaN
-26.825321	23.856359	144.151947	-34.934792	9.303628	139.59964	30.251717	-8.551115	133.013809	NaN	NaN	NaN	NaN	NaN	NaN	NaN	NaN	NaN
-25.929291	22.95578	143.475693	-35.224182	10.023984	139.328247	29.774982	-8.676952	133.401093	NaN	NaN	NaN	NaN	NaN	NaN	NaN	NaN	NaN
-25.173956	21.847652	142.815994	-35.520031	10.739098	139.096237	NaN	NaN	NaN	NaN	NaN	NaN	NaN	NaN	NaN	NaN	NaN	NaN
-24.539825	20.538082	142.196899	-35.813332	11.463334	138.895279	NaN	NaN	NaN	NaN	NaN	NaN	NaN	NaN	NaN	NaN	NaN	NaN
-24.058979	19.04563	141.614639	-36.089741	12.147023	138.764221	NaN	NaN	NaN	NaN	NaN	NaN	NaN	NaN	NaN	NaN	NaN	NaN
-23.739677	17.386385	141.166351	-36.291996	12.804132	138.736588	NaN	NaN	NaN	NaN	NaN	NaN	NaN	NaN	NaN	NaN	NaN	NaN
-23.509165	14.630646	140.670242	-36.451237	13.694386	138.751678	NaN	NaN	NaN	NaN	NaN	NaN	NaN	NaN	NaN	NaN	NaN	NaN
-23.573215	12.656687	140.530807	-36.472885	14.14009	138.702759	NaN	NaN	NaN	NaN	NaN	NaN	NaN	NaN	NaN	NaN	NaN	NaN
-23.828184	10.587957	140.597122	-36.411293	14.357442	138.640686	NaN	NaN	NaN	NaN	NaN	NaN	NaN	NaN	NaN	NaN	NaN	NaN
-24.202017	8.505936	140.806992	-36.288853	14.375702	138.656036	NaN	NaN	NaN	NaN	NaN	NaN	NaN	NaN	NaN	NaN	NaN	NaN
-24.794731	6.415363	141.221649	-36.138073	14.232628	138.738327	NaN	NaN	NaN	NaN	NaN	NaN	NaN	NaN	NaN	NaN	NaN	NaN
-25.492092	4.411223	141.601135	-35.970264	13.936229	138.859283	NaN	NaN	NaN	NaN	NaN	NaN	NaN	NaN	NaN	NaN	NaN	NaN
-26.379147	2.450863	142.038635	-35.810829	13.52002	139.080566	NaN	NaN	NaN	NaN	NaN	NaN	NaN	NaN	NaN	NaN	NaN	NaN
-27.948109	-0.18555	142.65036	-35.634022	12.867684	139.625702	NaN	NaN	NaN	NaN	NaN	NaN	NaN	NaN	NaN	NaN	NaN	NaN
-29.198017	-1.767185	143.015869	-35.577869	12.504601	140.034348	NaN	NaN	NaN	NaN	NaN	NaN	NaN	NaN	NaN	NaN	NaN	NaN
-30.550735	-3.100436	143.402618	-35.527367	12.222152	140.476212	NaN	NaN	NaN	NaN	NaN	NaN	NaN	NaN	NaN	NaN	NaN	NaN
-32.049667	-4.269457	143.822525	-35.54892	12.052117	140.963364	NaN	NaN	NaN	NaN	NaN	NaN	NaN	NaN	NaN	NaN	NaN	NaN
-33.622028	-5.188047	144.27356	-35.599663	11.938284	141.435974	NaN	NaN	NaN	22.124504	37.142826	135.87468	NaN	NaN	NaN	NaN	NaN	NaN
-35.295547	-5.942222	144.664658	-35.658169	11.85782	141.8508	NaN	NaN	NaN	21.957636	37.175156	135.247223	NaN	NaN	NaN	NaN	NaN	NaN
-36.978077	-6.531425	145.004639	-35.732697	11.796516	142.235397	NaN	NaN	NaN	21.736097	37.221874	134.661697	NaN	NaN	NaN	NaN	NaN	NaN
-39.610455	-7.071924	145.569305	-35.888458	11.733139	142.760574	NaN	NaN	NaN	21.326088	37.29298	133.856171	NaN	NaN	NaN	NaN	NaN	NaN
-41.339794	-7.234572	145.880264	-35.98988	11.658991	143.058334	NaN	NaN	NaN	21.12019	37.238682	133.346161	NaN	NaN	NaN	NaN	NaN	NaN
-43.105129	-7.188348	146.262665	-36.110409	11.589931	143.392593	NaN	NaN	NaN	20.875622	37.178741	132.825974	NaN	NaN	NaN	NaN	NaN	NaN
-44.802372	-6.985632	146.725204	-36.189323	11.49452	143.724274	NaN	NaN	NaN	20.646835	37.138153	132.273148	NaN	NaN	NaN	NaN	NaN	NaN
-46.443455	-6.596564	147.217255	-36.250908	11.379759	144.048157	NaN	NaN	NaN	20.441936	37.056805	131.785889	NaN	NaN	NaN	NaN	NaN	NaN
-47.980576	-6.061519	147.689514	-36.273075	11.249758	144.330856	NaN	NaN	NaN	20.225929	36.938679	131.248169	NaN	NaN	NaN	NaN	NaN	NaN
-49.467815	-5.34461	148.117065	-36.263748	11.086026	144.554871	NaN	NaN	NaN	20.084785	36.779213	130.659424	NaN	NaN	NaN	NaN	NaN	NaN
-51.462631	-4.038785	148.606247	-36.236267	10.841732	144.753616	27.786436	-7.375704	136.162369	19.767826	36.553501	129.844147	23.777131	14.5888985	133.003258	-96.249665	7.0945655	156.503974
-52.677601	-2.932863	148.779434	-36.201996	10.663136	144.806015	27.573452	-7.538665	135.646729	19.561056	36.437641	129.34726	23.567254	14.449488	132.4969945	-95.971246	6.876784	157.1150355
-53.749855	-1.712502	148.868179	-36.192928	10.493157	144.82872	26.438213	-7.141542	135.204651	19.378836	36.347073	128.89328	22.9085245	14.6027655	132.0489655	-95.2943805	6.3835485	157.6084745
-54.717278	-0.310798	148.894806	-36.177193	10.347021	144.834335	26.361679	-7.299042	134.677261	19.196201	36.285053	128.551453	22.77894	14.4930055	131.614357	-95.133326	6.2010365	158.054313
-55.490971	1.205445	148.847412	-36.130886	10.167298	144.817123	27.010874	-7.754405	134.016617	19.047096	36.281982	128.251144	23.028985	14.2637885	131.1338805	-95.290757	6.0708075	158.5003655
-56.183094	2.87936	148.74173	-36.090389	9.971051	144.799362	26.835363	-7.808735	133.500488	18.920979	36.317146	128.026276	22.878171	14.2542055	130.763382	-95.058949	5.6878965	158.835342
-56.643112	4.655674	148.545792	-36.040436	9.733865	144.733093	26.652802	-7.853644	133.027481	18.847588	36.427143	127.878593	22.750195	14.2867495	130.453037	-94.831067	5.1809805	159.013149
-57.120808	7.492517	148.103622	-35.932209	9.3523	144.531357	26.461359	-7.855614	132.147141	18.804083	36.668579	127.792908	22.632721	14.4064825	129.9700245	-94.497139	4.2981175	159.0926895
-57.267582	9.509981	147.700668	-35.884434	9.030445	144.232117	26.372158	-7.902404	131.397583	18.818478	36.824398	127.922531	22.595318	14.460997	129.660057	-94.364186	3.599893	158.804177
-57.199902	11.551345	147.214188	-35.880169	8.733491	143.81073	26.225454	-7.908299	130.620758	18.822271	36.948483	128.140411	22.5238625	14.520092	129.3805845	-94.2842005	2.94689	158.2408755
-56.988518	13.645813	146.875366	-35.868011	8.478567	143.29184	26.082855	-7.88207	129.794479	18.881399	37.017105	128.482452	22.482127	14.5675175	129.1384655	-94.218149	2.3896165	157.4452145
-56.534004	15.769845	146.57016	-35.865154	8.31668	142.777542	25.915319	-7.814281	128.960526	18.977873	37.09325	128.932007	22.446596	14.6394845	128.9462665	-94.176904	1.9938755	156.6088175
-55.915874	17.871576	146.451706	-35.847389	8.317488	142.312042	25.758394	-7.692914	128.181534	19.18383	37.184952	129.460602	22.471112	14.746019	128.821068	-94.16589	1.888957	155.803016
-55.065441	19.949921	146.468994	-35.798553	8.383814	141.933914	25.63307	-7.497717	127.562607	19.740639	37.185062	130.042908	22.6868545	14.8436725	128.8027575	-94.2839605	1.9239555	155.0650705
-53.380306	22.862717	146.657562	-35.681705	8.562209	141.495529	25.614292	-7.176908	126.891388	20.34433	37.511303	131.217575	22.979311	15.1671975	129.0544815	-94.342721	1.9572205	153.9365765
-52.033531	24.608286	146.877213	-35.557766	8.731585	141.235428	25.702524	-6.856626	126.721863	20.794287	37.746281	132.046967	23.2484055	15.4448275	129.384415	-94.3639375	2.0183425	153.086441
-50.509285	26.21036	147.077728	-35.406448	8.927856	140.946899	25.687414	-6.393907	126.412628	21.264351	37.954685	132.878632	23.4758825	15.780389	129.64563	-94.2887785	2.075323	152.248168
-48.850334	27.587049	147.285934	-35.231487	9.160967	140.640442	25.962261	-6.087168	126.195717	21.738865	38.084412	133.782791	23.850563	15.998622	129.989254	-94.313537	2.323312	151.29163
-47.039078	28.772337	147.459702	-35.039242	9.391946	140.36084	26.28001	-5.732752	126.016129	NaN	NaN	NaN	NaN	NaN	NaN	NaN	NaN	NaN
-45.128841	29.720467	147.594681	-34.857838	9.7007	140.089432	26.62394	-5.418478	125.906006	NaN	NaN	NaN	NaN	NaN	NaN	NaN	NaN	NaN
-43.095364	30.464876	147.591888	-34.675743	10.042507	139.838791	26.948294	-5.109265	125.884537	NaN	NaN	NaN	NaN	NaN	NaN	NaN	NaN	NaN
-39.893147	31.180307	147.250626	-34.391422	10.656195	139.495605	27.534315	-4.758368	126.106178	NaN	NaN	NaN	NaN	NaN	NaN	NaN	NaN	NaN
-37.703522	31.405312	146.765671	-34.205212	11.130759	139.238525	28.017891	-4.604089	126.390114	NaN	NaN	NaN	NaN	NaN	NaN	NaN	NaN	NaN
-35.462154	31.415154	146.007675	-34.041862	11.649992	138.921539	28.526608	-4.555455	126.804115	NaN	NaN	NaN	NaN	NaN	NaN	NaN	NaN	NaN
-33.229584	31.220098	145.099564	-33.90292	12.188474	138.566467	29.004658	-4.50185	127.287582	NaN	NaN	NaN	NaN	NaN	NaN	NaN	NaN	NaN
-30.969715	30.760939	144.064758	-33.808266	12.741266	138.188889	29.639816	-4.548279	127.799454	NaN	NaN	NaN	NaN	NaN	NaN	NaN	NaN	NaN
-28.715023	30.045418	143.001389	-33.734684	13.32714	137.822922	30.064096	-4.496991	128.469269	NaN	NaN	NaN	NaN	NaN	NaN	NaN	NaN	NaN
-26.507238	29.050646	141.942383	-33.66983	13.944608	137.530518	30.415937	-4.447022	129.121445	NaN	NaN	NaN	NaN	NaN	NaN	NaN	NaN	NaN
-23.260471	27.038401	140.6772	-33.640663	14.839684	137.382797	30.790516	-4.315715	130.248367	NaN	NaN	NaN	NaN	NaN	NaN	NaN	NaN	NaN
-21.170935	25.369703	140.094864	-33.613991	15.400666	137.435898	30.882839	-4.148776	131.022934	NaN	NaN	NaN	NaN	NaN	NaN	NaN	NaN	NaN
-19.200138	23.460516	139.725998	-33.588982	15.944618	137.542389	30.83556	-3.918867	131.790466	NaN	NaN	NaN	NaN	NaN	NaN	NaN	NaN	NaN
-17.321789	21.373671	139.517532	-33.567829	16.416832	137.695129	30.763569	-3.711057	132.712631	NaN	NaN	NaN	NaN	NaN	NaN	NaN	NaN	NaN
-15.58507	19.091888	139.643295	-33.564438	16.792831	137.943604	30.710688	-3.483988	133.68721	NaN	NaN	NaN	NaN	NaN	NaN	NaN	NaN	NaN
-13.903132	16.696575	139.964218	-33.569145	17.086103	138.213165	NaN	NaN	NaN	NaN	NaN	NaN	NaN	NaN	NaN	NaN	NaN	NaN
-12.397032	14.25235	140.573517	-33.528461	17.313665	138.501114	NaN	NaN	NaN	NaN	NaN	NaN	NaN	NaN	NaN	NaN	NaN	NaN
-10.302389	10.566733	141.846527	-33.415985	17.595543	139.010101	NaN	NaN	NaN	NaN	NaN	NaN	NaN	NaN	NaN	NaN	NaN	NaN
-9.034804	8.172253	142.89679	-33.271	17.764795	139.336594	NaN	NaN	NaN	NaN	NaN	NaN	NaN	NaN	NaN	NaN	NaN	NaN
-7.834454	5.886669	144.056747	-33.081894	17.961435	139.608414	NaN	NaN	NaN	NaN	NaN	NaN	NaN	NaN	NaN	NaN	NaN	NaN
-6.775488	3.737205	145.279556	-32.857872	18.193222	139.768051	NaN	NaN	NaN	NaN	NaN	NaN	NaN	NaN	NaN	NaN	NaN	NaN
-5.798609	1.738536	146.394424	-32.591259	18.428978	139.79541	NaN	NaN	NaN	NaN	NaN	NaN	NaN	NaN	NaN	NaN	NaN	NaN
-4.905406	-0.110549	147.431137	-32.310905	18.695114	139.7285	NaN	NaN	NaN	NaN	NaN	NaN	NaN	NaN	NaN	NaN	NaN	NaN
-4.150039	-1.791576	148.34523	-32.019501	18.972649	139.551025	NaN	NaN	NaN	NaN	NaN	NaN	NaN	NaN	NaN	NaN	NaN	NaN
-3.148421	-4.014732	149.36412	-31.55187	19.332624	139.129181	NaN	NaN	NaN	26.023197	44.217777	135.025101	NaN	NaN	NaN	NaN	NaN	NaN
-2.597863	-5.310141	149.797974	-31.236067	19.519382	138.825729	NaN	NaN	NaN	26.411819	44.395733	134.578598	NaN	NaN	NaN	NaN	NaN	NaN
-2.156819	-6.4877	149.994034	-30.934547	19.680109	138.549698	NaN	NaN	NaN	26.714849	44.594337	134.329865	NaN	NaN	NaN	NaN	NaN	NaN
-1.77909	-7.530487	149.892181	-30.630407	19.773262	138.316422	NaN	NaN	NaN	26.990509	44.780064	134.211517	NaN	NaN	NaN	NaN	NaN	NaN
-1.541166	-8.41157	149.646912	-30.373085	19.863424	138.18866	NaN	NaN	NaN	27.212286	44.973564	134.196533	NaN	NaN	NaN	NaN	NaN	NaN
-1.399442	-9.11971	149.244995	-30.147812	19.963615	138.148392	NaN	NaN	NaN	27.301598	45.190525	134.2845	NaN	NaN	NaN	NaN	NaN	NaN
-1.429997	-9.632344	148.782074	-29.969233	20.114643	138.196915	NaN	NaN	NaN	27.447271	45.404388	134.389771	NaN	NaN	NaN	NaN	NaN	NaN
-1.667564	-9.984141	148.163773	-29.755035	20.456196	138.388992	NaN	NaN	NaN	27.556705	45.783901	134.623001	NaN	NaN	NaN	NaN	NaN	NaN
-1.970116	-9.946093	147.857101	-29.610876	20.755201	138.557892	NaN	NaN	NaN	27.755213	46.05267	134.733994	NaN	NaN	NaN	NaN	NaN	NaN
-2.385363	-9.632005	147.666519	-29.445086	21.086519	138.723724	NaN	NaN	NaN	NaN	NaN	NaN	NaN	NaN	NaN	NaN	NaN	NaN
-2.798582	-9.146348	147.5168	-29.259182	21.411827	138.859512	NaN	NaN	NaN	NaN	NaN	NaN	NaN	NaN	NaN	NaN	NaN	NaN
-3.305073	-8.496901	147.306473	-29.051933	21.700434	138.969269	NaN	NaN	NaN	NaN	NaN	NaN	NaN	NaN	NaN	NaN	NaN	NaN
-3.865243	-7.686596	146.945602	-28.842522	21.933231	139.076416	NaN	NaN	NaN	NaN	NaN	NaN	NaN	NaN	NaN	NaN	NaN	NaN
-4.468454	-6.788301	146.392258	-28.630873	22.142431	139.123398	NaN	NaN	NaN	NaN	NaN	NaN	NaN	NaN	NaN	NaN	NaN	NaN
-5.415618	-5.290123	144.962234	-28.361889	22.391714	139.073929	NaN	NaN	NaN	NaN	NaN	NaN	NaN	NaN	NaN	NaN	NaN	NaN
-6.174043	-4.189485	143.670822	-28.243559	22.514832	138.911697	NaN	NaN	NaN	NaN	NaN	NaN	NaN	NaN	NaN	NaN	NaN	NaN
-6.96362	-3.02588	142.227127	-28.179205	22.586288	138.682037	NaN	NaN	NaN	NaN	NaN	NaN	NaN	NaN	NaN	NaN	NaN	NaN
-7.746245	-1.746028	140.816681	-28.1595	22.640186	138.401306	NaN	NaN	NaN	NaN	NaN	NaN	NaN	NaN	NaN	NaN	NaN	NaN
-8.616954	-0.369011	139.569153	-28.183067	22.711054	138.104996	NaN	NaN	NaN	NaN	NaN	NaN	NaN	NaN	NaN	NaN	NaN	NaN
-9.507875	1.038495	138.526199	-28.196312	22.828384	137.823288	36.297512	3.517938	136.558609	NaN	NaN	NaN	NaN	NaN	NaN	NaN	NaN	NaN
-10.457535	2.476565	137.799286	-28.177866	22.990408	137.580734	36.281319	3.585957	136.10968	NaN	NaN	NaN	NaN	NaN	NaN	NaN	NaN	NaN
-11.969389	4.58262	137.113312	-28.15218	23.267651	137.311844	36.242378	3.800645	135.543549	NaN	NaN	NaN	NaN	NaN	NaN	NaN	NaN	NaN
-13.008569	5.922753	136.803757	-28.142872	23.440577	137.209473	36.226921	3.908523	135.401947	NaN	NaN	NaN	NaN	NaN	NaN	NaN	NaN	NaN
-14.154363	7.223056	136.693207	-28.143332	23.609682	137.167328	36.221954	4.023159	135.299149	NaN	NaN	NaN	NaN	NaN	NaN	NaN	NaN	NaN
-15.351984	8.445869	136.56015	-28.158102	23.783163	137.140671	36.203064	4.095814	135.194748	NaN	NaN	NaN	NaN	NaN	NaN	NaN	NaN	NaN
-16.580347	9.639876	136.481339	-28.13018	23.92075	137.094467	36.171333	4.169391	135.077087	NaN	NaN	NaN	NaN	NaN	NaN	NaN	NaN	NaN
-17.861343	10.800159	136.43959	-28.121096	24.049507	137.068207	36.18301	4.203314	135.119659	NaN	NaN	NaN	NaN	NaN	NaN	NaN	NaN	NaN
-19.180552	11.908134	136.403595	-28.109074	24.178246	137.08049	36.2188	4.270845	134.903915	NaN	NaN	NaN	NaN	NaN	NaN	NaN	NaN	NaN
-21.261438	13.549648	136.453873	-28.05732	24.330585	137.116684	36.211746	4.318542	134.696045	NaN	NaN	NaN	NaN	NaN	NaN	NaN	NaN	NaN
-22.652613	14.60762	136.476471	-28.043949	24.418976	137.159576	36.189148	4.297634	134.64798	NaN	NaN	NaN	NaN	NaN	NaN	NaN	NaN	NaN
-24.110649	15.689535	136.529434	-28.050369	24.519415	137.183563	36.116627	4.239367	134.6521	NaN	NaN	NaN	NaN	NaN	NaN	NaN	NaN	NaN
-25.561354	16.78178	136.501801	-28.085718	24.61047	137.173447	35.974731	4.102202	134.696716	NaN	NaN	NaN	NaN	NaN	NaN	NaN	NaN	NaN
-27.017248	17.949854	136.478668	-28.186916	24.719095	137.152756	35.794731	3.932148	134.733734	NaN	NaN	NaN	NaN	NaN	NaN	NaN	NaN	NaN
-28.527233	19.147316	136.421371	-28.319485	24.810032	137.109726	35.166348	3.936484	134.777481	NaN	NaN	NaN	NaN	NaN	NaN	NaN	NaN	NaN
-30.002562	20.374531	136.265549	-28.460592	24.869263	137.043686	34.972404	3.772888	134.784729	30.235369	48.017139	134.033127	32.6038865	25.8950135	134.408928	-89.5250705	23.8435125	139.678444
-32.243736	22.298517	135.948532	-28.607681	24.831976	136.879517	34.804428	3.571635	134.596588	30.152872	47.865112	133.507751	32.47865	25.7183735	134.0521695	-89.694012	23.9455785	139.7068645
-33.688091	23.640127	135.704636	-28.707758	24.745979	136.765823	34.724216	3.397095	134.416199	30.061066	47.748398	133.338791	32.392641	25.5727465	133.877495	-89.808157	23.9192115	139.654151
-35.171623	25.033379	135.514435	-28.82774	24.629719	136.666565	34.621475	3.224659	134.26503	29.926916	47.649784	133.196884	32.2741955	25.4372215	133.730957	-89.9296755	23.8222165	139.602173
-36.611401	26.471743	135.34581	-28.966209	24.524172	136.572464	34.510593	3.066099	134.085938	29.818016	47.565643	133.099884	32.1643045	25.315871	133.592911	-90.0967225	23.732473	139.552017
-38.069443	27.94795	135.274673	-29.098984	24.43215	136.498642	34.575905	2.813799	133.820419	29.665195	47.406181	133.088715	32.12055	25.10999	133.454567	-90.318518	23.75431	139.542717
-39.469093	29.439793	135.245377	-29.239929	24.29376	136.480179	34.116447	2.799714	133.659348	29.560556	47.358807	132.927597	31.8385015	25.0792605	133.2934725	-90.3183595	23.5082595	139.6668855
-40.905216	30.970284	135.565796	-29.449717	24.103096	136.593002	34.14513	2.455495	133.296509	29.403734	47.19239	132.901749	31.774432	24.8239425	133.099129	-90.673866	23.3822495	140.086875
-42.937252	33.316048	137.305817	-29.806507	23.953209	137.522919	33.487041	1.998379	132.195114	29.040861	46.691513	133.044357	31.263951	24.344946	132.6197355	-90.876965	23.561472	142.4261025
-44.235298	34.820324	139.409836	-30.01445	23.839136	138.750031	32.897144	1.64571	131.370453	NaN	NaN	NaN	NaN	NaN	NaN	NaN	NaN	NaN
-45.310532	36.206398	141.792114	-30.11932	23.551702	140.170166	32.153809	1.454869	130.493912	NaN	NaN	NaN	NaN	NaN	NaN	NaN	NaN	NaN
-46.417519	37.423229	144.144409	-30.199894	23.087172	141.515045	31.376013	1.241046	129.773636	NaN	NaN	NaN	NaN	NaN	NaN	NaN	NaN	NaN
-47.363617	38.595524	146.273666	-30.324343	22.487879	142.605896	30.642139	0.932583	128.967529	NaN	NaN	NaN	NaN	NaN	NaN	NaN	NaN	NaN
-48.211067	39.600109	148.054123	-30.498409	21.788809	143.390427	29.976976	0.671667	128.129715	NaN	NaN	NaN	NaN	NaN	NaN	NaN	NaN	NaN
-48.900776	40.638466	149.485489	-30.667608	21.140648	143.947311	29.468622	0.421719	127.550362	NaN	NaN	NaN	NaN	NaN	NaN	NaN	NaN	NaN
-49.726818	42.087135	150.900528	-30.916573	20.321907	144.5401	28.944809	0.07664	127.263931	26.095957	45.843639	131.077774	27.520383	22.9601395	129.1708525	-89.353529	17.6836745	159.9093475
-50.080467	43.0993	151.409149	-31.056456	19.970837	144.771255	28.780693	-0.091276	127.095581	25.747156	45.563488	131.051743	27.2639245	22.736106	129.073662	-89.3768365	17.205568	160.468848
-50.296829	44.038998	151.67894	-31.156895	19.726896	144.880157	28.6847	-0.231381	127.099678	25.49626	45.392548	131.063599	27.09048	22.5805835	129.0816385	-89.40427	16.8732085	160.6786755
-50.309605	44.907143	151.871628	-31.275866	19.532675	144.881424	28.605799	-0.3098	126.986221	25.333595	45.363571	131.146286	26.969697	22.5268855	129.0662535	-89.521429	16.5384645	160.6965945
-50.127644	45.715546	152.077942	-31.424442	19.361406	144.764511	28.532509	-0.255035	126.742622	25.19013	45.434982	131.320114	26.8613195	22.5899735	129.031368	-89.7102035	16.1328385	160.497654
-49.742214	46.331654	152.256958	-31.581491	19.235691	144.532333	28.49424	-0.05737	126.409981	NaN	NaN	NaN	NaN	NaN	NaN	NaN	NaN	NaN
-49.182571	46.870361	152.52478	-31.751787	19.127306	144.262283	28.168249	0.460365	126.201271	NaN	NaN	NaN	NaN	NaN	NaN	NaN	NaN	NaN
-47.924709	47.37149	153.019028	-31.960651	19.036211	143.863525	28.133102	1.010213	125.705215	NaN	NaN	NaN	NaN	NaN	NaN	NaN	NaN	NaN
-46.85368	47.53537	153.277512	-32.082325	19.073046	143.662659	28.130596	1.378165	125.525108	NaN	NaN	NaN	NaN	NaN	NaN	NaN	NaN	NaN
-45.670616	47.568111	153.382904	-32.212086	19.14143	143.524979	28.164742	1.725889	125.491524	NaN	NaN	NaN	NaN	NaN	NaN	NaN	NaN	NaN
-44.383896	47.491692	153.133316	-32.382465	19.278097	143.376511	28.184521	1.906683	125.559326	NaN	NaN	NaN	NaN	NaN	NaN	NaN	NaN	NaN
-42.958469	47.403511	152.406845	-32.598961	19.498371	143.163834	28.15744	1.977687	125.693214	NaN	NaN	NaN	NaN	NaN	NaN	NaN	NaN	NaN
-41.562965	47.220493	151.227509	-32.88414	19.796532	142.843063	28.06439	1.982901	125.897217	NaN	NaN	NaN	NaN	NaN	NaN	NaN	NaN	NaN
-40.036957	46.936989	149.590668	-33.20612	20.203131	142.34288	27.98979	1.878549	126.301971	NaN	NaN	NaN	NaN	NaN	NaN	NaN	NaN	NaN
-37.665184	46.329609	146.644302	-33.710228	20.684923	141.188675	28.324017	1.571511	126.935486	NaN	NaN	NaN	NaN	NaN	NaN	NaN	NaN	NaN
-35.930599	45.601559	144.773483	-33.99688	20.943434	140.382706	28.515566	1.403031	127.69014	NaN	NaN	NaN	NaN	NaN	NaN	NaN	NaN	NaN
-34.094654	44.62619	143.270599	-34.285393	21.089916	139.749664	28.692743	1.09299	128.603882	NaN	NaN	NaN	NaN	NaN	NaN	NaN	NaN	NaN
-32.240448	43.421425	142.157288	-34.592083	21.180115	139.29274	28.731001	0.657991	129.81604	NaN	NaN	NaN	NaN	NaN	NaN	NaN	NaN	NaN
-30.328098	41.917984	141.623184	-34.930393	21.078066	138.979538	28.682056	0.195074	130.990067	NaN	NaN	NaN	NaN	NaN	NaN	NaN	NaN	NaN
-28.523409	40.216671	141.554413	-35.292206	20.79155	138.811493	28.481421	-0.308533	132.135086	NaN	NaN	NaN	NaN	NaN	NaN	NaN	NaN	NaN
-26.787529	38.275833	141.810333	-35.646702	20.313435	138.711472	28.257454	-0.739478	133.223557	NaN	NaN	NaN	NaN	NaN	NaN	NaN	NaN	NaN
-24.353453	35.008198	142.430939	-36.096539	19.474535	138.680649	NaN	NaN	NaN	NaN	NaN	NaN	NaN	NaN	NaN	NaN	NaN	NaN
-22.829638	32.71891	142.753998	-36.327587	18.991106	138.798508	NaN	NaN	NaN	NaN	NaN	NaN	NaN	NaN	NaN	NaN	NaN	NaN
-21.411852	30.344625	142.989594	-36.46542	18.645666	139.111572	NaN	NaN	NaN	NaN	NaN	NaN	NaN	NaN	NaN	NaN	NaN	NaN
-20.089951	27.891981	143.153625	-36.516087	18.493601	139.542206	NaN	NaN	NaN	NaN	NaN	NaN	NaN	NaN	NaN	NaN	NaN	NaN
-18.858242	25.387794	143.200607	-36.483349	18.462606	140.011353	NaN	NaN	NaN	NaN	NaN	NaN	NaN	NaN	NaN	NaN	NaN	NaN
-17.704388	22.807358	143.341705	-36.390106	18.508408	140.457748	NaN	NaN	NaN	NaN	NaN	NaN	NaN	NaN	NaN	NaN	NaN	NaN
-16.707077	20.128252	143.584702	-36.256226	18.587246	140.82225	NaN	NaN	NaN	NaN	NaN	NaN	NaN	NaN	NaN	NaN	NaN	NaN
-15.487441	16.022625	144.175369	-36.024269	18.701805	141.279449	NaN	NaN	NaN	NaN	NaN	NaN	NaN	NaN	NaN	NaN	NaN	NaN
-14.885558	13.255458	144.69928	-35.856487	18.754179	141.489944	NaN	NaN	NaN	NaN	NaN	NaN	NaN	NaN	NaN	NaN	NaN	NaN
-14.421402	10.522772	145.285629	-35.666447	18.757435	141.624588	NaN	NaN	NaN	NaN	NaN	NaN	NaN	NaN	NaN	NaN	NaN	NaN
-14.15355	7.822981	145.911972	-35.47057	18.752436	141.67511	NaN	NaN	NaN	NaN	NaN	NaN	NaN	NaN	NaN	NaN	NaN	NaN
-14.014563	5.215084	146.473862	-35.272701	18.760994	141.680679	NaN	NaN	NaN	NaN	NaN	NaN	NaN	NaN	NaN	NaN	NaN	NaN
-13.999921	2.691509	147.052551	-35.061127	18.805986	141.694168	NaN	NaN	NaN	NaN	NaN	NaN	NaN	NaN	NaN	NaN	NaN	NaN
-14.144651	0.300027	147.65567	-34.827393	18.87702	141.784164	NaN	NaN	NaN	NaN	NaN	NaN	NaN	NaN	NaN	NaN	NaN	NaN
-14.649457	-3.014678	148.878479	-34.408348	19.061079	142.114487	NaN	NaN	NaN	NaN	NaN	NaN	NaN	NaN	NaN	NaN	NaN	NaN
-15.241406	-4.968748	150.079376	-34.091164	19.207727	142.48822	NaN	NaN	NaN	NaN	NaN	NaN	NaN	NaN	NaN	NaN	NaN	NaN
-16.031012	-6.664543	151.638977	-33.79982	19.385517	142.962845	NaN	NaN	NaN	NaN	NaN	NaN	NaN	NaN	NaN	NaN	NaN	NaN
-17.047701	-8.09798	153.501419	-33.49707	19.534491	143.501968	NaN	NaN	NaN	NaN	NaN	NaN	NaN	NaN	NaN	NaN	NaN	NaN
-18.237383	-9.233484	155.669907	-33.205738	19.570513	144.178925	NaN	NaN	NaN	NaN	NaN	NaN	NaN	NaN	NaN	NaN	NaN	NaN
-19.625526	-10.085594	157.870193	-32.8951	19.386845	144.972855	NaN	NaN	NaN	23.722982	43.073345	139.056702	NaN	NaN	NaN	NaN	NaN	NaN
-21.066523	-10.800314	159.694717	-32.623222	19.03265	145.841599	NaN	NaN	NaN	24.202204	42.531181	138.387924	NaN	NaN	NaN	NaN	NaN	NaN
-23.178768	-11.734676	161.309448	-32.21262	18.424561	147.056549	NaN	NaN	NaN	24.381065	42.034508	137.987778	NaN	NaN	NaN	NaN	NaN	NaN
-24.640608	-12.232208	161.464188	-31.990402	18.072432	147.694473	NaN	NaN	NaN	NaN	NaN	NaN	NaN	NaN	NaN	NaN	NaN	NaN
-26.078176	-12.696838	161.013	-31.793182	17.762657	148.182312	NaN	NaN	NaN	NaN	NaN	NaN	NaN	NaN	NaN	NaN	NaN	NaN
-27.6227	-12.943125	160.246033	-31.625038	17.505899	148.568314	NaN	NaN	NaN	NaN	NaN	NaN	NaN	NaN	NaN	NaN	NaN	NaN
-29.21586	-12.973547	159.252625	-31.512424	17.278219	148.884491	NaN	NaN	NaN	NaN	NaN	NaN	NaN	NaN	NaN	NaN	NaN	NaN
-30.796204	-12.758462	158.184113	-31.369146	17.036877	149.147995	NaN	NaN	NaN	NaN	NaN	NaN	NaN	NaN	NaN	NaN	NaN	NaN
-32.448303	-12.260182	157.020569	-31.199078	16.765053	149.329681	NaN	NaN	NaN	NaN	NaN	NaN	NaN	NaN	NaN	NaN	NaN	NaN
-34.967812	-11.083849	155.256393	-30.982273	16.326336	149.471466	NaN	NaN	NaN	NaN	NaN	NaN	NaN	NaN	NaN	NaN	NaN	NaN
-36.666252	-9.987438	154.264465	-30.896755	16.014765	149.553741	NaN	NaN	NaN	NaN	NaN	NaN	NaN	NaN	NaN	NaN	NaN	NaN
-38.33585	-8.675592	153.520996	-30.766224	15.66715	149.624222	NaN	NaN	NaN	NaN	NaN	NaN	NaN	NaN	NaN	NaN	NaN	NaN
-39.932842	-7.179377	153.075592	-30.605358	15.298552	149.698288	NaN	NaN	NaN	NaN	NaN	NaN	NaN	NaN	NaN	NaN	NaN	NaN
-41.465015	-5.544321	152.890152	-30.40728	14.855814	149.79834	NaN	NaN	NaN	NaN	NaN	NaN	NaN	NaN	NaN	NaN	NaN	NaN
-42.874722	-3.790789	152.932617	-30.228716	14.389497	149.97261	NaN	NaN	NaN	NaN	NaN	NaN	NaN	NaN	NaN	NaN	NaN	NaN
-44.185844	-1.935785	153.059906	-30.008463	13.848991	150.165878	NaN	NaN	NaN	NaN	NaN	NaN	NaN	NaN	NaN	NaN	NaN	NaN
-45.939213	1.001569	153.239609	-29.716417	12.960768	150.431488	NaN	NaN	NaN	NaN	NaN	NaN	NaN	NaN	NaN	NaN	NaN	NaN
-46.982639	3.068549	153.342346	-29.565197	12.348071	150.556412	NaN	NaN	NaN	NaN	NaN	NaN	NaN	NaN	NaN	NaN	NaN	NaN
-47.881176	5.206203	153.396103	-29.426771	11.790965	150.579758	NaN	NaN	NaN	NaN	NaN	NaN	NaN	NaN	NaN	NaN	NaN	NaN
-48.637547	7.443071	153.370987	-29.351297	11.357006	150.503677	NaN	NaN	NaN	NaN	NaN	NaN	NaN	NaN	NaN	NaN	NaN	NaN
-49.263828	9.73687	153.352737	-29.315699	11.031935	150.347961	NaN	NaN	NaN	NaN	NaN	NaN	NaN	NaN	NaN	NaN	NaN	NaN
-49.735394	12.1009	153.164673	-29.239109	10.788735	150.107986	NaN	NaN	NaN	NaN	NaN	NaN	NaN	NaN	NaN	NaN	NaN	NaN
-50.032352	14.41732	153.048401	-29.195011	10.69895	149.86676	NaN	NaN	NaN	NaN	NaN	NaN	NaN	NaN	NaN	NaN	NaN	NaN
-50.201912	17.990511	152.885483	-29.16897	10.67517	149.373459	32.673344	-6.163918	133.317871	NaN	NaN	NaN	NaN	NaN	NaN	NaN	NaN	NaN
-50.115799	20.332582	152.91832	-29.167297	10.711538	149.037292	32.595623	-6.067884	132.748032	NaN	NaN	NaN	NaN	NaN	NaN	NaN	NaN	NaN
-49.825687	22.542234	153.045944	-29.022896	10.94877	148.711594	32.5341	-5.973886	132.219711	NaN	NaN	NaN	NaN	NaN	NaN	NaN	NaN	NaN
-49.397423	24.716896	153.160706	-29.064852	11.013434	148.40741	32.548199	-5.808923	131.763321	NaN	NaN	NaN	NaN	NaN	NaN	NaN	NaN	NaN
-48.802231	26.721897	153.220261	-28.973124	11.205104	148.076431	32.606625	-5.602921	131.442123	NaN	NaN	NaN	NaN	NaN	NaN	NaN	NaN	NaN
-48.065201	28.651731	153.184387	-28.876358	11.432785	147.740036	32.739883	-5.424461	131.233292	NaN	NaN	NaN	NaN	NaN	NaN	NaN	NaN	NaN
-47.198872	30.43133	153.053329	-28.651217	11.835575	147.370026	32.855843	-5.241856	131.117096	NaN	NaN	NaN	NaN	NaN	NaN	NaN	NaN	NaN
-45.708866	32.891525	152.632355	-28.71879	12.202697	146.909698	33.03809	-5.024795	131.107635	NaN	NaN	NaN	NaN	NaN	NaN	NaN	NaN	NaN
-44.595505	34.372318	152.303619	-28.668467	12.59915	146.627319	33.147926	-4.919824	131.181	NaN	NaN	NaN	NaN	NaN	NaN	NaN	NaN	NaN
-43.367378	35.709404	151.867737	-28.634762	13.006648	146.349686	33.257465	-4.799776	131.295959	NaN	NaN	NaN	NaN	NaN	NaN	NaN	NaN	NaN
-42.027546	36.868366	151.3992	-28.603807	13.418189	146.064453	33.390717	-4.657886	131.438049	NaN	NaN	NaN	NaN	NaN	NaN	NaN	NaN	NaN
-40.632481	37.908142	150.935379	-28.575764	13.836983	145.755615	33.51963	-4.476027	131.575974	NaN	NaN	NaN	NaN	NaN	NaN	NaN	NaN	NaN
-39.150993	38.743557	150.458389	-28.549885	14.230615	145.365646	33.649448	-4.253092	131.641205	NaN	NaN	NaN	NaN	NaN	NaN	NaN	NaN	NaN
-37.594666	39.393421	150.004837	-28.501701	14.57808	144.918259	33.822674	-4.030235	131.665436	NaN	NaN	NaN	NaN	NaN	NaN	NaN	NaN	NaN
-35.146423	40.053551	149.309402	-28.359821	15.093451	144.150726	34.110687	-3.727145	131.670517	NaN	NaN	NaN	NaN	NaN	NaN	NaN	NaN	NaN
-33.491096	40.288269	148.748047	-28.238621	15.445391	143.584961	34.336014	-3.566341	131.687241	NaN	NaN	NaN	NaN	NaN	NaN	NaN	NaN	NaN
-31.763226	40.382137	148.120193	-28.092155	15.820582	143.023926	34.598885	-3.441842	131.773621	NaN	NaN	NaN	NaN	NaN	NaN	NaN	NaN	NaN
-30.048067	40.294136	147.430389	-27.923199	16.233524	142.486847	34.903137	-3.372346	131.957108	NaN	NaN	NaN	NaN	NaN	NaN	NaN	NaN	NaN
-28.357002	40.052124	146.755844	-27.747879	16.690054	142.052078	35.201263	-3.341964	132.241837	NaN	NaN	NaN	NaN	NaN	NaN	NaN	NaN	NaN
-26.671848	39.632164	146.11731	-27.582069	17.142239	141.613129	35.505165	-3.316616	132.624084	NaN	NaN	NaN	NaN	NaN	NaN	NaN	NaN	NaN
-25.041903	39.078476	145.429367	-27.461994	17.590305	141.171951	35.760189	-3.285111	133.121307	NaN	NaN	NaN	NaN	NaN	NaN	NaN	NaN	NaN
-22.736719	37.899311	144.470795	-27.36079	18.324425	140.627136	36.039455	-3.255248	133.927307	NaN	NaN	NaN	NaN	NaN	NaN	NaN	NaN	NaN
-21.318634	36.922153	143.904465	-27.310356	18.797796	140.351425	NaN	NaN	NaN	NaN	NaN	NaN	NaN	NaN	NaN	NaN	NaN	NaN
-19.996807	35.797325	143.433884	-27.277725	19.267944	140.117188	NaN	NaN	NaN	NaN	NaN	NaN	NaN	NaN	NaN	NaN	NaN	NaN
-18.81846	34.520817	143.066177	-27.27107	19.715368	140.011002	NaN	NaN	NaN	NaN	NaN	NaN	NaN	NaN	NaN	NaN	NaN	NaN
-17.810356	33.097572	142.852264	-27.284899	20.147652	139.984314	NaN	NaN	NaN	NaN	NaN	NaN	NaN	NaN	NaN	NaN	NaN	NaN
-16.930838	31.587679	142.598389	-27.269035	20.563402	139.932281	NaN	NaN	NaN	NaN	NaN	NaN	NaN	NaN	NaN	NaN	NaN	NaN
-16.235287	29.963625	142.432327	-27.290106	20.961464	139.931885	NaN	NaN	NaN	NaN	NaN	NaN	NaN	NaN	NaN	NaN	NaN	NaN
-15.51376	27.398714	142.228195	-27.314791	21.469635	139.919739	NaN	NaN	NaN	NaN	NaN	NaN	NaN	NaN	NaN	NaN	NaN	NaN
-15.239307	25.618103	142.099915	-27.329424	21.773577	139.864868	NaN	NaN	NaN	NaN	NaN	NaN	NaN	NaN	NaN	NaN	NaN	NaN
-15.155031	23.833582	141.939575	-27.347744	22.058052	139.778748	NaN	NaN	NaN	NaN	NaN	NaN	NaN	NaN	NaN	NaN	NaN	NaN
-15.256554	22.01619	141.796661	-27.358276	22.347256	139.67392	NaN	NaN	NaN	NaN	NaN	NaN	NaN	NaN	NaN	NaN	NaN	NaN
-15.549219	20.228222	141.685577	-27.362303	22.629885	139.595581	NaN	NaN	NaN	NaN	NaN	NaN	NaN	NaN	NaN	NaN	NaN	NaN
-16.043606	18.460384	141.682373	-27.364216	22.910776	139.591522	NaN	NaN	NaN	NaN	NaN	NaN	NaN	NaN	NaN	NaN	NaN	NaN
-16.709618	16.753393	141.727676	-27.357683	23.161671	139.672531	NaN	NaN	NaN	NaN	NaN	NaN	NaN	NaN	NaN	NaN	NaN	NaN
-18.057203	14.24136	142.033157	-27.324024	23.457943	139.997223	NaN	NaN	NaN	NaN	NaN	NaN	NaN	NaN	NaN	NaN	NaN	NaN
-19.176258	12.664515	142.384308	-27.278284	23.588278	140.337891	NaN	NaN	NaN	NaN	NaN	NaN	NaN	NaN	NaN	NaN	NaN	NaN
-20.494465	11.156198	142.809814	-27.233124	23.641298	140.811569	NaN	NaN	NaN	NaN	NaN	NaN	NaN	NaN	NaN	NaN	NaN	NaN
-21.946548	9.757689	143.388138	-27.149025	23.644594	141.417557	NaN	NaN	NaN	NaN	NaN	NaN	NaN	NaN	NaN	NaN	NaN	NaN
-23.534315	8.43909	143.985382	-27.078093	23.601515	142.053864	NaN	NaN	NaN	NaN	NaN	NaN	NaN	NaN	NaN	NaN	NaN	NaN
-25.252052	7.261209	144.672638	-26.978296	23.512461	142.721893	NaN	NaN	NaN	NaN	NaN	NaN	NaN	NaN	NaN	NaN	NaN	NaN
-27.090353	6.210531	145.422455	-26.911566	23.411825	143.459213	NaN	NaN	NaN	NaN	NaN	NaN	NaN	NaN	NaN	NaN	NaN	NaN
-30.062431	4.924663	146.790741	-26.847994	23.154451	144.682175	NaN	NaN	NaN	NaN	NaN	NaN	NaN	NaN	NaN	NaN	NaN	NaN
-32.143269	4.286127	147.828217	-26.873196	22.906576	145.577515	NaN	NaN	NaN	NaN	NaN	NaN	NaN	NaN	NaN	NaN	NaN	NaN
-34.316452	3.782097	148.953384	-26.936234	22.580202	146.508331	NaN	NaN	NaN	NaN	NaN	NaN	NaN	NaN	NaN	NaN	NaN	NaN
-36.472546	3.430558	150.09671	-27.027258	22.177242	147.446365	NaN	NaN	NaN	NaN	NaN	NaN	NaN	NaN	NaN	NaN	NaN	NaN
-38.632778	3.21244	151.315063	-27.120214	21.73436	148.343796	NaN	NaN	NaN	NaN	NaN	NaN	NaN	NaN	NaN	NaN	NaN	NaN
-40.742664	3.168088	152.539825	-27.215883	21.262945	149.207809	NaN	NaN	NaN	NaN	NaN	NaN	NaN	NaN	NaN	NaN	NaN	NaN
-42.77467	3.266756	153.775757	-27.273251	20.761354	150.027802	NaN	NaN	NaN	NaN	NaN	NaN	NaN	NaN	NaN	NaN	NaN	NaN
-45.625565	3.738525	155.681778	-27.232632	20.005711	151.170868	NaN	NaN	NaN	NaN	NaN	NaN	NaN	NaN	NaN	NaN	NaN	NaN
-47.471855	4.303026	156.867401	-27.138905	19.523127	151.860367	NaN	NaN	NaN	NaN	NaN	NaN	NaN	NaN	NaN	NaN	NaN	NaN
-49.047043	4.931355	158.012573	-27.029089	19.066883	152.468933	NaN	NaN	NaN	NaN	NaN	NaN	NaN	NaN	NaN	NaN	NaN	NaN
-50.508354	5.724478	159.060425	-26.906303	18.614508	153.02594	NaN	NaN	NaN	NaN	NaN	NaN	NaN	NaN	NaN	NaN	NaN	NaN
-51.782417	6.630659	160.039688	-26.794867	18.150936	153.504349	NaN	NaN	NaN	NaN	NaN	NaN	NaN	NaN	NaN	NaN	NaN	NaN
-52.994347	7.762527	161.03215	-26.69842	17.687508	153.886353	NaN	NaN	NaN	NaN	NaN	NaN	NaN	NaN	NaN	NaN	NaN	NaN
NaN	NaN	NaN	-26.594921	17.233639	154.188248	NaN	NaN	NaN	NaN	NaN	NaN	NaN	NaN	NaN	NaN	NaN	NaN
NaN	NaN	NaN	-26.513634	16.542921	154.467438	NaN	NaN	NaN	NaN	NaN	NaN	NaN	NaN	NaN	NaN	NaN	NaN
NaN	NaN	NaN	-26.535889	16.033957	154.485489	NaN	NaN	NaN	NaN	NaN	NaN	NaN	NaN	NaN	NaN	NaN	NaN
NaN	NaN	NaN	-26.588165	15.538068	154.41745	NaN	NaN	NaN	NaN	NaN	NaN	NaN	NaN	NaN	NaN	NaN	NaN
NaN	NaN	NaN	-26.695484	15.052217	154.242844	NaN	NaN	NaN	NaN	NaN	NaN	NaN	NaN	NaN	NaN	NaN	NaN
NaN	NaN	NaN	-26.812977	14.580404	153.974457	NaN	NaN	NaN	NaN	NaN	NaN	NaN	NaN	NaN	NaN	NaN	NaN
NaN	NaN	NaN	-26.918289	14.131139	153.567963	34.40107	1.525128	133.453888	NaN	NaN	NaN	NaN	NaN	NaN	NaN	NaN	NaN
NaN	NaN	NaN	-27.064873	13.729906	153.043884	34.24411	1.420811	132.971588	NaN	NaN	NaN	NaN	NaN	NaN	NaN	NaN	NaN
-53.767246	21.486574	159.336716	-27.324512	13.203327	152.090775	34.021057	1.274458	132.184464	NaN	NaN	NaN	NaN	NaN	NaN	NaN	NaN	NaN
-52.768505	23.051102	158.434677	-27.541887	12.89925	151.377502	33.835964	1.184481	131.716751	NaN	NaN	NaN	NaN	NaN	NaN	NaN	NaN	NaN
-51.535416	24.561302	157.50798	-27.776333	12.624714	150.653488	33.676384	1.096687	131.301636	NaN	NaN	NaN	NaN	NaN	NaN	NaN	NaN	NaN
-49.815918	25.757074	156.280243	-28.002674	12.427369	149.965973	33.531227	1.00719	130.871185	NaN	NaN	NaN	NaN	NaN	NaN	NaN	NaN	NaN
-48.383507	27.463886	155.65831	-28.199703	12.291637	149.316452	33.440216	0.908942	130.637009	NaN	NaN	NaN	NaN	NaN	NaN	NaN	NaN	NaN
-46.46043	28.74847	154.829117	-28.388941	12.238807	148.735077	33.371761	0.770828	130.580002	NaN	NaN	NaN	NaN	NaN	NaN	NaN	NaN	NaN
-44.318043	29.974981	154.019745	-28.536371	12.21567	148.166229	33.324352	0.647405	130.422241	NaN	NaN	NaN	NaN	NaN	NaN	NaN	NaN	NaN
-40.76688	31.557125	152.886932	-28.831017	12.249587	147.335739	33.233494	0.468484	130.119415	NaN	NaN	NaN	NaN	NaN	NaN	NaN	NaN	NaN
-38.216789	32.467949	152.088684	-29.068104	12.372828	146.76178	33.157116	0.385722	130.008621	NaN	NaN	NaN	NaN	NaN	NaN	NaN	NaN	NaN
-35.538925	33.25457	151.192871	-29.337429	12.548362	146.125381	33.066761	0.316762	130.03186	NaN	NaN	NaN	NaN	NaN	NaN	NaN	NaN	NaN
-32.717068	33.862804	150.174759	-29.625145	12.826751	145.451385	33.221912	0.123233	130.182724	NaN	NaN	NaN	NaN	NaN	NaN	NaN	NaN	NaN
-29.786909	34.414307	149.118118	-29.929165	13.146437	144.646088	33.371452	-0.062054	130.482605	NaN	NaN	NaN	NaN	NaN	NaN	NaN	NaN	NaN
-26.764315	34.71162	147.995163	-30.209202	13.535163	143.768906	33.565018	-0.254202	130.982544	NaN	NaN	NaN	NaN	NaN	NaN	NaN	NaN	NaN
-23.682484	34.80899	146.998444	-30.351057	14.017421	142.888611	33.379566	-0.181848	131.475586	NaN	NaN	NaN	NaN	NaN	NaN	NaN	NaN	NaN
-18.949173	34.465736	145.70137	-30.752003	14.600799	141.306229	33.73708	-0.71283	132.650284	NaN	NaN	NaN	NaN	NaN	NaN	NaN	NaN	NaN
-15.859872	34.0186	144.944702	-30.991024	15.123216	140.152908	34.090717	-1.254605	133.647873	NaN	NaN	NaN	NaN	NaN	NaN	NaN	NaN	NaN
-12.882315	33.385262	144.356125	-31.227306	15.763065	138.96579	NaN	NaN	NaN	NaN	NaN	NaN	NaN	NaN	NaN	NaN	NaN	NaN
-10.044516	32.564301	144.095718	-31.425804	16.406796	137.835129	NaN	NaN	NaN	NaN	NaN	NaN	NaN	NaN	NaN	NaN	NaN	NaN
-7.414175	31.549507	144.201981	-31.553612	17.016678	136.921753	NaN	NaN	NaN	NaN	NaN	NaN	NaN	NaN	NaN	NaN	NaN	NaN
-5.006299	30.418985	144.644623	-31.633467	17.608416	136.197037	NaN	NaN	NaN	NaN	NaN	NaN	NaN	NaN	NaN	NaN	NaN	NaN
-2.874886	29.125244	145.274155	-31.654184	18.130293	135.619675	NaN	NaN	NaN	NaN	NaN	NaN	NaN	NaN	NaN	NaN	NaN	NaN
-0.142707	26.991329	146.488007	-31.571117	18.882292	135.032623	NaN	NaN	NaN	NaN	NaN	NaN	NaN	NaN	NaN	NaN	NaN	NaN
1.348782	25.477007	147.310181	-31.443638	19.370687	134.797165	NaN	NaN	NaN	NaN	NaN	NaN	NaN	NaN	NaN	NaN	NaN	NaN
2.587719	23.966724	147.973007	-31.235924	19.798805	134.603943	NaN	NaN	NaN	NaN	NaN	NaN	NaN	NaN	NaN	NaN	NaN	NaN
3.584593	22.429974	148.574326	-30.964357	20.121695	134.393768	NaN	NaN	NaN	NaN	NaN	NaN	NaN	NaN	NaN	NaN	NaN	NaN
4.360044	20.882784	148.804993	-30.634403	20.327196	134.15155	NaN	NaN	NaN	NaN	NaN	NaN	NaN	NaN	NaN	NaN	NaN	NaN
4.942218	19.303379	148.749329	-30.296118	20.376829	133.888596	NaN	NaN	NaN	NaN	NaN	NaN	NaN	NaN	NaN	NaN	NaN	NaN
5.335132	17.688339	148.327454	-29.977545	20.340124	133.614258	NaN	NaN	NaN	NaN	NaN	NaN	NaN	NaN	NaN	NaN	NaN	NaN
5.374112	15.244715	147.460968	-29.550066	20.237579	133.272141	NaN	NaN	NaN	NaN	NaN	NaN	NaN	NaN	NaN	NaN	NaN	NaN
5.106206	13.617124	146.684296	-29.339657	20.180325	133.230362	NaN	NaN	NaN	NaN	NaN	NaN	NaN	NaN	NaN	NaN	NaN	NaN
4.509243	12.006857	145.993668	-29.180044	20.158689	133.415741	NaN	NaN	NaN	NaN	NaN	NaN	NaN	NaN	NaN	NaN	NaN	NaN
3.569647	10.428141	145.300949	-29.032457	20.199266	133.822418	NaN	NaN	NaN	NaN	NaN	NaN	NaN	NaN	NaN	NaN	NaN	NaN
2.358507	8.864803	144.734146	-28.84705	20.307055	134.491516	NaN	NaN	NaN	NaN	NaN	NaN	NaN	NaN	NaN	NaN	NaN	NaN
0.815043	7.319606	144.398315	-28.615904	20.44751	135.441345	NaN	NaN	NaN	NaN	NaN	NaN	NaN	NaN	NaN	NaN	NaN	NaN
-1.016316	5.740462	144.37619	-28.342379	20.561188	136.684692	NaN	NaN	NaN	NaN	NaN	NaN	NaN	NaN	NaN	NaN	NaN	NaN
-4.298899	3.406059	145.010132	-27.889887	20.512632	139.162231	NaN	NaN	NaN	NaN	NaN	NaN	NaN	NaN	NaN	NaN	NaN	NaN
-6.800681	1.898349	145.879196	-27.599297	20.282701	141.085632	NaN	NaN	NaN	NaN	NaN	NaN	NaN	NaN	NaN	NaN	NaN	NaN
-9.49353	0.397833	146.989105	-27.338242	19.858288	143.098022	NaN	NaN	NaN	NaN	NaN	NaN	NaN	NaN	NaN	NaN	NaN	NaN
-12.346198	-1.09667	148.318344	-27.136868	19.297235	145.070724	NaN	NaN	NaN	NaN	NaN	NaN	NaN	NaN	NaN	NaN	NaN	NaN
-15.314663	-2.484213	149.711014	-26.996738	18.64768	146.895798	NaN	NaN	NaN	NaN	NaN	NaN	NaN	NaN	NaN	NaN	NaN	NaN
-18.333673	-3.834688	151.036682	-26.888424	17.9342	148.542221	NaN	NaN	NaN	NaN	NaN	NaN	NaN	NaN	NaN	NaN	NaN	NaN
-21.37755	-5.050682	152.426605	-26.844889	17.239641	150.005249	NaN	NaN	NaN	NaN	NaN	NaN	NaN	NaN	NaN	NaN	NaN	NaN
-25.920223	-6.711149	154.326752	-26.918217	16.252657	151.838821	NaN	NaN	NaN	NaN	NaN	NaN	NaN	NaN	NaN	NaN	NaN	NaN
-28.928896	-7.619716	155.463104	-26.991055	15.627222	152.833496	NaN	NaN	NaN	NaN	NaN	NaN	NaN	NaN	NaN	NaN	NaN	NaN
-31.84663	-8.419643	156.582794	-27.079248	15.000975	153.615936	NaN	NaN	NaN	NaN	NaN	NaN	NaN	NaN	NaN	NaN	NaN	NaN
-34.692783	-9.119925	157.782227	-27.21386	14.391628	154.274384	NaN	NaN	NaN	NaN	NaN	NaN	NaN	NaN	NaN	NaN	NaN	NaN
-37.344803	-9.65093	159.092239	-27.284664	13.763436	154.828186	NaN	NaN	NaN	NaN	NaN	NaN	NaN	NaN	NaN	NaN	NaN	NaN
-39.869545	-10.026312	160.465591	-27.315676	13.143802	155.310898	NaN	NaN	NaN	NaN	NaN	NaN	NaN	NaN	NaN	NaN	NaN	NaN
-42.147255	-10.305738	161.901779	-27.303648	12.536806	155.687897	NaN	NaN	NaN	NaN	NaN	NaN	NaN	NaN	NaN	NaN	NaN	NaN
-45.187614	-10.438585	163.854309	-27.514339	11.867189	156.161438	NaN	NaN	NaN	NaN	NaN	NaN	NaN	NaN	NaN	NaN	NaN	NaN
-47.028351	-10.288715	165.036728	-27.527596	11.396289	156.383743	NaN	NaN	NaN	NaN	NaN	NaN	NaN	NaN	NaN	NaN	NaN	NaN
-48.66433	-9.96213	166.099808	-27.587105	11.044955	156.573029	NaN	NaN	NaN	NaN	NaN	NaN	NaN	NaN	NaN	NaN	NaN	NaN
-50.192215	-9.406424	166.955063	-27.637482	10.730839	156.669815	NaN	NaN	NaN	NaN	NaN	NaN	NaN	NaN	NaN	NaN	NaN	NaN
-51.52993	-8.705187	167.580444	-27.729988	10.482574	156.738892	NaN	NaN	NaN	NaN	NaN	NaN	NaN	NaN	NaN	NaN	NaN	NaN
-52.659752	-7.891846	167.876175	-27.777576	10.196877	156.713821	NaN	NaN	NaN	NaN	NaN	NaN	NaN	NaN	NaN	NaN	NaN	NaN
-53.682613	-6.913376	167.78772	-27.897882	9.973717	156.582687	NaN	NaN	NaN	21.394127	40.181984	130.526169	NaN	NaN	NaN	NaN	NaN	NaN
-54.916237	-5.208158	167.054718	-28.096962	9.658527	156.165558	NaN	NaN	NaN	21.257315	39.72715	130.280228	NaN	NaN	NaN	NaN	NaN	NaN
-55.522011	-3.923798	166.081665	-28.318859	9.535289	155.729172	NaN	NaN	NaN	21.201468	39.491539	130.125504	NaN	NaN	NaN	NaN	NaN	NaN
-56.052444	-2.379179	164.792084	-28.534721	9.423041	155.108231	NaN	NaN	NaN	21.218929	39.386185	130.05957	NaN	NaN	NaN	NaN	NaN	NaN
-56.366776	-0.803089	163.170837	-28.792524	9.349275	154.380066	NaN	NaN	NaN	21.26598	39.383049	130.03804	NaN	NaN	NaN	NaN	NaN	NaN
-56.528187	0.953341	161.317856	-29.068638	9.28421	153.529602	NaN	NaN	NaN	21.366196	39.50518	130.096741	NaN	NaN	NaN	NaN	NaN	NaN
-56.462433	2.801752	159.326218	-29.206493	9.100657	152.540253	NaN	NaN	NaN	21.465551	39.700459	130.253571	NaN	NaN	NaN	NaN	NaN	NaN
-56.294487	4.903698	157.279587	-29.512428	9.043859	151.512115	NaN	NaN	NaN	21.611956	39.936832	130.472916	NaN	NaN	NaN	NaN	NaN	NaN
-55.571354	8.227749	154.250946	-30.027613	8.989124	149.859146	NaN	NaN	NaN	NaN	NaN	NaN	NaN	NaN	NaN	NaN	NaN	NaN
-54.891769	10.616406	152.491959	-30.376381	8.963236	148.704163	NaN	NaN	NaN	NaN	NaN	NaN	NaN	NaN	NaN	NaN	NaN	NaN
-54.004425	13.133036	151.030151	-30.699009	9.045191	147.660797	32.675598	-3.928052	133.586807	NaN	NaN	NaN	NaN	NaN	NaN	NaN	NaN	NaN
-52.899475	15.66191	149.945862	-30.95257	9.164212	146.697067	32.254299	-3.879862	132.667435	NaN	NaN	NaN	NaN	NaN	NaN	NaN	NaN	NaN
-51.584743	18.156406	149.130371	-31.162586	9.375011	145.906921	31.987577	-3.823735	131.941864	NaN	NaN	NaN	NaN	NaN	NaN	NaN	NaN	NaN
-50.057644	20.562271	148.716812	-31.305977	9.623843	145.270035	31.844231	-3.751172	131.401093	NaN	NaN	NaN	NaN	NaN	NaN	NaN	NaN	NaN
-48.368256	22.809425	148.54097	-31.379662	9.970749	144.816788	31.749735	-3.598797	131.041061	NaN	NaN	NaN	NaN	NaN	NaN	NaN	NaN	NaN
-45.537346	25.89142	148.542328	-31.378756	10.461841	144.229309	31.805689	-3.385058	130.877396	NaN	NaN	NaN	NaN	NaN	NaN	NaN	NaN	NaN
-43.495155	27.66515	148.697571	-31.316746	10.809689	143.915421	32.510471	-3.615149	131.002029	NaN	NaN	NaN	NaN	NaN	NaN	NaN	NaN	NaN
-41.352768	29.209467	148.956726	-31.222179	11.15124	143.62735	32.168682	-3.133152	130.89183	NaN	NaN	NaN	NaN	NaN	NaN	NaN	NaN	NaN
-39.123932	30.482098	149.221451	-31.098095	11.518702	143.347794	32.374565	-3.04253	130.849747	NaN	NaN	NaN	NaN	NaN	NaN	NaN	NaN	NaN
-36.850506	31.560215	149.415131	-30.917311	11.925813	143.084381	32.626617	-2.954644	130.784515	NaN	NaN	NaN	NaN	NaN	NaN	NaN	NaN	NaN
-34.549976	32.413082	149.421219	-30.70517	12.411981	142.784271	32.893497	-2.884436	130.800949	NaN	NaN	NaN	NaN	NaN	NaN	NaN	NaN	NaN
-32.212212	33.094299	149.209198	-30.489243	12.975369	142.452209	33.212563	-2.799173	130.891205	NaN	NaN	NaN	NaN	NaN	NaN	NaN	NaN	NaN
-28.709167	33.771114	148.427933	-30.151091	13.959482	141.876633	33.665421	-2.719484	131.179398	NaN	NaN	NaN	NaN	NaN	NaN	NaN	NaN	NaN
-26.396502	33.915215	147.701675	-29.962536	14.66599	141.461761	33.949318	-2.688482	131.502151	NaN	NaN	NaN	NaN	NaN	NaN	NaN	NaN	NaN
-24.122868	33.807617	146.974365	-29.807261	15.329641	141.072525	34.211113	-2.636376	131.910568	NaN	NaN	NaN	NaN	NaN	NaN	NaN	NaN	NaN
-21.92449	33.428822	146.229706	-29.656652	16.008076	140.747696	34.423233	-2.565426	132.371231	NaN	NaN	NaN	NaN	NaN	NaN	NaN	NaN	NaN
-19.764643	32.788288	145.510361	-29.50811	16.679401	140.515976	34.660999	-2.53956	132.947784	NaN	NaN	NaN	NaN	NaN	NaN	NaN	NaN	NaN
-17.7185	31.90848	144.884674	-29.363674	17.348793	140.417923	34.894798	-2.557002	133.651077	NaN	NaN	NaN	NaN	NaN	NaN	NaN	NaN	NaN
-15.752903	30.769062	144.465942	-29.215279	17.977127	140.461288	NaN	NaN	NaN	NaN	NaN	NaN	NaN	NaN	NaN	NaN	NaN	NaN
-13.045282	28.641993	144.179794	-28.933159	18.853024	140.683823	NaN	NaN	NaN	NaN	NaN	NaN	NaN	NaN	NaN	NaN	NaN	NaN
-11.445343	26.96946	144.299667	-28.801479	19.321314	141.02739	NaN	NaN	NaN	NaN	NaN	NaN	NaN	NaN	NaN	NaN	NaN	NaN
-10.016129	25.104067	144.807251	-28.69401	19.663702	141.5345	NaN	NaN	NaN	NaN	NaN	NaN	NaN	NaN	NaN	NaN	NaN	NaN
-8.81443	23.084824	145.609268	-28.57872	19.897846	142.170197	NaN	NaN	NaN	NaN	NaN	NaN	NaN	NaN	NaN	NaN	NaN	NaN
-7.778788	20.96763	146.595581	-28.470072	20.073597	142.892868	NaN	NaN	NaN	NaN	NaN	NaN	NaN	NaN	NaN	NaN	NaN	NaN
-6.950372	18.812029	147.674301	-28.32073	20.207581	143.62326	NaN	NaN	NaN	NaN	NaN	NaN	NaN	NaN	NaN	NaN	NaN	NaN
-6.252067	16.638134	148.642593	-28.099064	20.304409	144.298965	NaN	NaN	NaN	NaN	NaN	NaN	NaN	NaN	NaN	NaN	NaN	NaN
-5.455821	13.432505	149.914108	-27.669439	20.443302	145.078354	NaN	NaN	NaN	NaN	NaN	NaN	NaN	NaN	NaN	NaN	NaN	NaN
-5.156113	11.390688	150.682236	-27.3339	20.571945	145.440369	NaN	NaN	NaN	NaN	NaN	NaN	NaN	NaN	NaN	NaN	NaN	NaN
-4.976236	9.444797	151.203613	-26.980534	20.713423	145.67569	NaN	NaN	NaN	NaN	NaN	NaN	NaN	NaN	NaN	NaN	NaN	NaN
-5.02422	7.605615	151.784866	-26.639414	20.861629	145.834488	NaN	NaN	NaN	NaN	NaN	NaN	NaN	NaN	NaN	NaN	NaN	NaN
-5.20272	5.905025	152.32576	-26.326859	20.996494	145.94487	NaN	NaN	NaN	NaN	NaN	NaN	NaN	NaN	NaN	NaN	NaN	NaN
-5.588655	4.329548	152.894058	-26.060432	21.097391	146.037231	NaN	NaN	NaN	NaN	NaN	NaN	NaN	NaN	NaN	NaN	NaN	NaN
-6.0896	2.917705	153.287872	-25.832903	21.15807	146.135651	NaN	NaN	NaN	NaN	NaN	NaN	NaN	NaN	NaN	NaN	NaN	NaN
-7.161984	1.061562	153.936218	-25.533945	21.160442	146.364548	NaN	NaN	NaN	NaN	NaN	NaN	NaN	NaN	NaN	NaN	NaN	NaN
-7.994004	0.01602	154.162842	-25.370506	21.082666	146.591568	NaN	NaN	NaN	NaN	NaN	NaN	NaN	NaN	NaN	NaN	NaN	NaN
-8.951757	-0.913252	154.325912	-25.215349	20.956446	146.851944	NaN	NaN	NaN	NaN	NaN	NaN	NaN	NaN	NaN	NaN	NaN	NaN
-10.023691	-1.653451	154.412598	-25.059513	20.80883	147.154663	NaN	NaN	NaN	NaN	NaN	NaN	NaN	NaN	NaN	NaN	NaN	NaN
-11.176072	-2.189796	154.375214	-24.88341	20.644846	147.446381	NaN	NaN	NaN	NaN	NaN	NaN	NaN	NaN	NaN	NaN	NaN	NaN
-12.41816	-2.514467	154.249817	-24.686489	20.495901	147.723602	NaN	NaN	NaN	NaN	NaN	NaN	NaN	NaN	NaN	NaN	NaN	NaN
-13.723755	-2.666059	154.073593	-24.495295	20.378429	148.007172	NaN	NaN	NaN	NaN	NaN	NaN	NaN	NaN	NaN	NaN	NaN	NaN
-15.794891	-2.47536	153.713226	-24.206669	20.191296	148.348755	NaN	NaN	NaN	NaN	NaN	NaN	NaN	NaN	NaN	NaN	NaN	NaN
-17.259254	-2.145149	153.388351	-24.047108	20.061203	148.529999	NaN	NaN	NaN	NaN	NaN	NaN	NaN	NaN	NaN	NaN	NaN	NaN
-18.745031	-1.623749	153.089233	-23.903563	19.902071	148.684006	NaN	NaN	NaN	NaN	NaN	NaN	NaN	NaN	NaN	NaN	NaN	NaN
-20.260876	-0.942153	152.68541	-23.793228	19.737047	148.812408	NaN	NaN	NaN	NaN	NaN	NaN	NaN	NaN	NaN	NaN	NaN	NaN
-21.792425	-0.102378	152.245941	-23.686098	19.555956	148.91246	NaN	NaN	NaN	NaN	NaN	NaN	NaN	NaN	NaN	NaN	NaN	NaN
-23.34226	0.907064	151.80687	-23.622097	19.377413	148.992935	NaN	NaN	NaN	NaN	NaN	NaN	NaN	NaN	NaN	NaN	NaN	NaN
-24.903992	2.075958	151.324219	-23.559946	19.168179	149.054153	NaN	NaN	NaN	NaN	NaN	NaN	NaN	NaN	NaN	NaN	NaN	NaN
-27.223883	4.076119	150.684906	-23.439249	18.764538	149.117188	NaN	NaN	NaN	NaN	NaN	NaN	NaN	NaN	NaN	NaN	NaN	NaN
-28.704094	5.529297	150.333542	-23.350159	18.410822	149.148102	NaN	NaN	NaN	NaN	NaN	NaN	NaN	NaN	NaN	NaN	NaN	NaN
-30.170998	7.098471	150.028091	-23.263746	17.994568	149.182755	NaN	NaN	NaN	NaN	NaN	NaN	NaN	NaN	NaN	NaN	NaN	NaN
-31.552618	8.768888	149.854095	-23.186708	17.553083	149.220963	NaN	NaN	NaN	NaN	NaN	NaN	NaN	NaN	NaN	NaN	NaN	NaN
-32.835491	10.537295	149.734177	-23.118597	17.091522	149.264816	NaN	NaN	NaN	NaN	NaN	NaN	NaN	NaN	NaN	NaN	NaN	NaN
-34.091167	12.374924	149.725021	-23.102383	16.622349	149.293182	NaN	NaN	NaN	NaN	NaN	NaN	NaN	NaN	NaN	NaN	NaN	NaN
-35.234413	14.270698	149.731125	-23.164682	16.162832	149.267273	NaN	NaN	NaN	NaN	NaN	NaN	NaN	NaN	NaN	NaN	NaN	NaN
-36.824368	17.191345	149.792297	-23.416405	15.427129	149.05928	NaN	NaN	NaN	NaN	NaN	NaN	NaN	NaN	NaN	NaN	NaN	NaN
-37.753292	19.113775	149.856812	-23.653324	14.924617	148.793686	NaN	NaN	NaN	NaN	NaN	NaN	NaN	NaN	NaN	NaN	NaN	NaN
-38.598015	21.099472	149.981094	-23.962336	14.461064	148.450012	NaN	NaN	NaN	NaN	NaN	NaN	NaN	NaN	NaN	NaN	NaN	NaN
-39.278801	23.044859	150.074402	-24.310429	14.086531	148.042648	37.511856	1.640892	133.325134	NaN	NaN	NaN	NaN	NaN	NaN	NaN	NaN	NaN
-39.881451	25.000324	150.212326	-24.672453	13.809941	147.560806	37.075871	1.620501	132.408798	NaN	NaN	NaN	NaN	NaN	NaN	NaN	NaN	NaN
-40.289478	26.886255	150.23938	-25.024542	13.675239	147.054291	36.630249	1.638482	131.597	NaN	NaN	NaN	NaN	NaN	NaN	NaN	NaN	NaN
-40.528381	28.768709	150.335419	-25.367619	13.603735	146.561508	36.19453	1.683522	130.914551	NaN	NaN	NaN	NaN	NaN	NaN	NaN	NaN	NaN
-40.53204	31.420357	150.437195	-25.853956	13.625821	145.889313	35.692726	1.743104	130.084305	NaN	NaN	NaN	NaN	NaN	NaN	NaN	NaN	NaN
-40.330933	33.058205	150.557831	-26.142799	13.691566	145.484283	35.446758	1.778806	129.673004	NaN	NaN	NaN	NaN	NaN	NaN	NaN	NaN	NaN
-39.945698	34.569954	150.642685	-26.440292	13.781172	145.081757	35.235653	1.763575	129.273697	NaN	NaN	NaN	NaN	NaN	NaN	NaN	NaN	NaN
-39.411945	35.899532	150.74028	-26.756052	13.848826	144.739227	35.078629	1.709617	129.00972	NaN	NaN	NaN	NaN	NaN	NaN	NaN	NaN	NaN
-38.694607	37.047699	150.838852	-27.065781	13.952616	144.452164	35.150276	1.581895	128.877228	NaN	NaN	NaN	NaN	NaN	NaN	NaN	NaN	NaN
-37.86491	38.067036	150.958466	-27.388836	14.032123	144.252319	34.759098	1.777789	128.688843	NaN	NaN	NaN	NaN	NaN	NaN	NaN	NaN	NaN
-36.870762	38.838211	151.133194	-27.66766	14.090737	144.142731	34.632511	1.811016	128.688965	NaN	NaN	NaN	NaN	NaN	NaN	NaN	NaN	NaN
-35.144573	39.639168	151.284744	-28.041428	14.165054	144.115479	34.452515	1.848379	128.882111	NaN	NaN	NaN	NaN	NaN	NaN	NaN	NaN	NaN
-33.845203	39.96283	151.22731	-28.279055	14.255198	144.138702	34.369137	1.816666	129.110962	NaN	NaN	NaN	NaN	NaN	NaN	NaN	NaN	NaN
-32.422955	40.139153	151.048309	-28.51646	14.340608	144.156067	34.310543	1.735374	129.461868	NaN	NaN	NaN	NaN	NaN	NaN	NaN	NaN	NaN
-30.979561	40.129547	150.666367	-28.750271	14.481611	144.172974	34.308121	1.571316	129.898041	NaN	NaN	NaN	NaN	NaN	NaN	NaN	NaN	NaN
-29.424631	39.932259	150.213959	-28.943554	14.646117	144.177002	34.384533	1.330999	130.396347	NaN	NaN	NaN	NaN	NaN	NaN	NaN	NaN	NaN
-27.80891	39.539356	149.637421	-29.117161	14.850648	144.199921	34.535732	1.003495	130.936508	NaN	NaN	NaN	NaN	NaN	NaN	NaN	NaN	NaN
-26.169147	39.01685	148.98613	-29.280285	15.157001	144.210754	34.720497	0.622919	131.487213	NaN	NaN	NaN	NaN	NaN	NaN	NaN	NaN	NaN
-23.594656	37.981037	147.757538	-29.486435	15.811401	144.131088	NaN	NaN	NaN	NaN	NaN	NaN	NaN	NaN	NaN	NaN	NaN	NaN
-21.869225	37.13002	146.923859	-29.646006	16.372387	144.003082	NaN	NaN	NaN	NaN	NaN	NaN	NaN	NaN	NaN	NaN	NaN	NaN
-20.223484	36.199764	146.083984	-29.858355	16.954782	143.730667	NaN	NaN	NaN	NaN	NaN	NaN	NaN	NaN	NaN	NaN	NaN	NaN
-18.575821	35.139576	145.180588	-30.130798	17.570301	143.356995	NaN	NaN	NaN	NaN	NaN	NaN	NaN	NaN	NaN	NaN	NaN	NaN
-17.029696	34.009872	144.37204	-30.460432	18.161634	142.924026	NaN	NaN	NaN	NaN	NaN	NaN	NaN	NaN	NaN	NaN	NaN	NaN
-15.556355	32.786472	143.780319	-30.761906	18.669024	142.522415	NaN	NaN	NaN	NaN	NaN	NaN	NaN	NaN	NaN	NaN	NaN	NaN
-14.139504	31.490219	143.34787	-30.972984	19.144337	142.074554	NaN	NaN	NaN	NaN	NaN	NaN	NaN	NaN	NaN	NaN	NaN	NaN
-12.197001	29.486534	142.891342	-31.248791	19.723255	141.496536	NaN	NaN	NaN	NaN	NaN	NaN	NaN	NaN	NaN	NaN	NaN	NaN
-10.982948	28.133852	142.815826	-31.343681	20.051788	141.246277	NaN	NaN	NaN	NaN	NaN	NaN	NaN	NaN	NaN	NaN	NaN	NaN
-9.908458	26.8277	142.833466	-31.361479	20.395458	141.08725	NaN	NaN	NaN	NaN	NaN	NaN	NaN	NaN	NaN	NaN	NaN	NaN
-8.917217	25.56823	143.01474	-31.338411	20.717047	141.055771	NaN	NaN	NaN	NaN	NaN	NaN	NaN	NaN	NaN	NaN	NaN	NaN
-8.029638	24.399508	143.255966	-31.261999	21.054283	141.125046	NaN	NaN	NaN	NaN	NaN	NaN	NaN	NaN	NaN	NaN	NaN	NaN
-7.272477	23.306198	143.588501	-31.158743	21.398256	141.228348	NaN	NaN	NaN	NaN	NaN	NaN	NaN	NaN	NaN	NaN	NaN	NaN
-6.622635	22.296467	143.984222	-31.06078	21.717367	141.357956	NaN	NaN	NaN	NaN	NaN	NaN	NaN	NaN	NaN	NaN	NaN	NaN
-5.923856	20.967703	144.608185	-30.951694	22.098122	141.563934	NaN	NaN	NaN	NaN	NaN	NaN	NaN	NaN	NaN	NaN	NaN	NaN
-5.558748	20.188034	144.988663	-30.934807	22.289679	141.68927	NaN	NaN	NaN	NaN	NaN	NaN	NaN	NaN	NaN	NaN	NaN	NaN
-5.352551	19.479748	145.267014	-30.942976	22.435055	141.788956	NaN	NaN	NaN	NaN	NaN	NaN	NaN	NaN	NaN	NaN	NaN	NaN
-5.215631	18.838778	145.384567	-30.977583	22.503242	141.853577	NaN	NaN	NaN	NaN	NaN	NaN	NaN	NaN	NaN	NaN	NaN	NaN
-5.2074	18.264204	145.371368	-31.020594	22.518461	141.893173	NaN	NaN	NaN	NaN	NaN	NaN	NaN	NaN	NaN	NaN	NaN	NaN
-5.307375	17.709127	145.200851	-31.028976	22.451677	141.889435	NaN	NaN	NaN	NaN	NaN	NaN	NaN	NaN	NaN	NaN	NaN	NaN
-5.516065	17.164371	144.893906	-31.039185	22.317263	141.844772	NaN	NaN	NaN	NaN	NaN	NaN	NaN	NaN	NaN	NaN	NaN	NaN
-6.02733	16.394592	144.272858	-31.056913	22.052782	141.722412	NaN	NaN	NaN	NaN	NaN	NaN	NaN	NaN	NaN	NaN	NaN	NaN
-6.548545	15.966706	143.831223	-31.069326	21.856329	141.629288	NaN	NaN	NaN	NaN	NaN	NaN	NaN	NaN	NaN	NaN	NaN	NaN
-7.067133	15.526195	143.405533	-31.083748	21.673145	141.536469	NaN	NaN	NaN	NaN	NaN	NaN	NaN	NaN	NaN	NaN	NaN	NaN
-7.6719	15.03274	142.972137	-31.114208	21.531504	141.463074	NaN	NaN	NaN	NaN	NaN	NaN	NaN	NaN	NaN	NaN	NaN	NaN
-8.377313	14.567433	142.58078	-31.149176	21.466234	141.404617	NaN	NaN	NaN	NaN	NaN	NaN	NaN	NaN	NaN	NaN	NaN	NaN
-9.156191	14.067531	142.255539	-31.202692	21.489656	141.389709	NaN	NaN	NaN	NaN	NaN	NaN	NaN	NaN	NaN	NaN	NaN	NaN
-10.097511	13.495148	142.005814	-31.225756	21.594347	141.407425	NaN	NaN	NaN	NaN	NaN	NaN	NaN	NaN	NaN	NaN	NaN	NaN
-11.63836	12.479354	141.787369	-31.222967	21.920771	141.520706	NaN	NaN	NaN	NaN	NaN	NaN	NaN	NaN	NaN	NaN	NaN	NaN
-12.785112	11.742965	141.784592	-31.193539	22.184261	141.65242	NaN	NaN	NaN	NaN	NaN	NaN	NaN	NaN	NaN	NaN	NaN	NaN
-14.08243	10.916533	141.882721	-31.129498	22.431807	141.814957	NaN	NaN	NaN	NaN	NaN	NaN	NaN	NaN	NaN	NaN	NaN	NaN
-15.388163	9.969376	142.092712	-31.037163	22.609879	142.027863	NaN	NaN	NaN	NaN	NaN	NaN	NaN	NaN	NaN	NaN	NaN	NaN
-16.865297	9.008649	142.514221	-30.901468	22.677208	142.382202	NaN	NaN	NaN	NaN	NaN	NaN	NaN	NaN	NaN	NaN	NaN	NaN
-18.336231	7.957175	143.196152	-30.708286	22.643953	142.939407	NaN	NaN	NaN	NaN	NaN	NaN	NaN	NaN	NaN	NaN	NaN	NaN
-19.92367	6.945734	144.18425	-30.484756	22.507805	143.67482	NaN	NaN	NaN	NaN	NaN	NaN	NaN	NaN	NaN	NaN	NaN	NaN
-22.350964	5.504973	146.018082	-30.149218	22.139145	145.004196	NaN	NaN	NaN	NaN	NaN	NaN	NaN	NaN	NaN	NaN	NaN	NaN
-24.051168	4.647995	147.433273	-29.989174	21.809168	146.020004	NaN	NaN	NaN	NaN	NaN	NaN	NaN	NaN	NaN	NaN	NaN	NaN
-25.699728	3.866579	148.813385	-29.842827	21.407965	147.060333	NaN	NaN	NaN	NaN	NaN	NaN	NaN	NaN	NaN	NaN	NaN	NaN
-27.395811	3.215768	150.128525	-29.718075	20.982557	148.062332	NaN	NaN	NaN	NaN	NaN	NaN	NaN	NaN	NaN	NaN	NaN	NaN
-29.00861	2.670871	151.267563	-29.615269	20.533823	148.963028	NaN	NaN	NaN	NaN	NaN	NaN	NaN	NaN	NaN	NaN	NaN	NaN
-30.641327	2.294249	152.176041	-29.537987	20.079641	149.712555	NaN	NaN	NaN	NaN	NaN	NaN	NaN	NaN	NaN	NaN	NaN	NaN
-32.164841	1.990042	152.870636	-29.50642	19.63228	150.257095	NaN	NaN	NaN	NaN	NaN	NaN	NaN	NaN	NaN	NaN	NaN	NaN
-34.464691	1.858858	153.401321	-29.533157	19.058174	150.697906	10.996252	12.537116	141.836655	NaN	NaN	NaN	NaN	NaN	NaN	NaN	NaN	NaN
-35.839436	1.914011	153.536148	-29.587656	18.733984	150.758667	NaN	NaN	NaN	NaN	NaN	NaN	NaN	NaN	NaN	NaN	NaN	NaN
-37.144844	2.118892	153.444092	-29.624996	18.440784	150.651627	NaN	NaN	NaN	NaN	NaN	NaN	NaN	NaN	NaN	NaN	NaN	NaN
-38.333824	2.524091	153.194077	-29.627441	18.176538	150.416077	NaN	NaN	NaN	NaN	NaN	NaN	NaN	NaN	NaN	NaN	NaN	NaN
-39.348812	3.025959	152.912521	-29.635113	17.902803	150.112442	NaN	NaN	NaN	NaN	NaN	NaN	NaN	NaN	NaN	NaN	NaN	NaN
-40.270111	3.651771	152.576508	-29.65534	17.638977	149.760132	NaN	NaN	NaN	NaN	NaN	NaN	NaN	NaN	NaN	NaN	NaN	NaN
-41.006237	4.400177	152.163177	-29.687357	17.395388	149.381607	NaN	NaN	NaN	NaN	NaN	NaN	NaN	NaN	NaN	NaN	NaN	NaN
-41.789185	5.81541	151.676392	-29.725292	17.132126	148.909393	NaN	NaN	NaN	23.421179	44.493767	130.042572	NaN	NaN	NaN	NaN	NaN	NaN
-42.099483	6.86846	151.340729	-29.712322	17.048485	148.67688	NaN	NaN	NaN	23.411861	44.364372	129.806107	NaN	NaN	NaN	NaN	NaN	NaN
-42.182606	8.077086	150.998703	-29.653662	16.981897	148.500977	NaN	NaN	NaN	23.492504	44.289692	129.776352	NaN	NaN	NaN	NaN	NaN	NaN
-42.132252	9.3643	150.7229	-29.58275	16.954781	148.431305	NaN	NaN	NaN	23.616461	44.262383	129.826874	NaN	NaN	NaN	NaN	NaN	NaN
-41.892124	10.757399	150.439514	-29.486517	16.929945	148.39032	NaN	NaN	NaN	23.774677	44.283558	129.920807	NaN	NaN	NaN	NaN	NaN	NaN
-41.431854	12.213823	150.035583	-29.406986	16.902037	148.359406	NaN	NaN	NaN	23.947521	44.283138	130.093796	NaN	NaN	NaN	NaN	NaN	NaN
-40.952477	13.77124	149.736328	-29.319052	16.84844	148.33017	NaN	NaN	NaN	24.148647	44.268017	130.334534	NaN	NaN	NaN	NaN	NaN	NaN
-39.768997	16.256718	149.054062	-29.201052	16.691868	148.255051	NaN	NaN	NaN	NaN	NaN	NaN	NaN	NaN	NaN	NaN	NaN	NaN
-38.87809	17.944788	148.685318	-29.09157	16.546434	148.134735	NaN	NaN	NaN	NaN	NaN	NaN	NaN	NaN	NaN	NaN	NaN	NaN
-37.728493	19.703817	148.184616	-28.973141	16.395737	147.963089	NaN	NaN	NaN	NaN	NaN	NaN	NaN	NaN	NaN	NaN	NaN	NaN
-36.53368	21.464897	147.775909	-28.84996	16.244501	147.705627	NaN	NaN	NaN	NaN	NaN	NaN	NaN	NaN	NaN	NaN	NaN	NaN
-35.122726	23.250923	147.291641	-28.759743	16.065273	147.320724	NaN	NaN	NaN	NaN	NaN	NaN	NaN	NaN	NaN	NaN	NaN	NaN
-33.619217	24.995403	147.043961	-28.705725	15.90112	146.863922	NaN	NaN	NaN	NaN	NaN	NaN	NaN	NaN	NaN	NaN	NaN	NaN
-31.962585	26.668692	146.890656	-28.673426	15.783951	146.353973	34.923923	0.877036	134.179062	NaN	NaN	NaN	NaN	NaN	NaN	NaN	NaN	NaN
-29.29711	28.993359	147.109512	-28.698311	15.692891	145.517548	35.281094	0.67455	134.000259	NaN	NaN	NaN	NaN	NaN	NaN	NaN	NaN	NaN
-27.461689	30.34128	147.561935	-28.668612	15.724113	145.116806	35.451492	0.558831	133.751266	NaN	NaN	NaN	NaN	NaN	NaN	NaN	NaN	NaN
-25.536812	31.452011	148.141403	-28.595564	15.833177	144.850525	35.642422	0.483787	133.518143	NaN	NaN	NaN	NaN	NaN	NaN	NaN	NaN	NaN
-23.621317	32.415562	148.749664	-28.516827	15.995887	144.713867	35.837696	0.39736	133.376617	NaN	NaN	NaN	NaN	NaN	NaN	NaN	NaN	NaN
-21.684473	33.052994	149.352234	-28.44137	16.190048	144.667801	36.036156	0.368282	133.373978	NaN	NaN	NaN	NaN	NaN	NaN	NaN	NaN	NaN
-19.755192	33.551559	149.832138	-28.352863	16.388325	144.655609	36.219753	0.370148	133.423431	NaN	NaN	NaN	NaN	NaN	NaN	NaN	NaN	NaN
-17.852791	33.724777	150.245361	-28.258717	16.607265	144.717758	36.375828	0.35167	133.480515	NaN	NaN	NaN	NaN	NaN	NaN	NaN	NaN	NaN
-15.021391	33.620461	150.602478	-28.151295	16.859207	144.832474	36.583019	0.282083	133.684402	NaN	NaN	NaN	NaN	NaN	NaN	NaN	NaN	NaN
-13.189271	33.210007	150.727707	-28.079227	16.980848	144.917206	36.709892	0.209129	133.865433	NaN	NaN	NaN	NaN	NaN	NaN	NaN	NaN	NaN
-11.403854	32.553684	150.797531	-27.984026	17.098616	145.022247	36.835144	0.080881	134.065323	NaN	NaN	NaN	NaN	NaN	NaN	NaN	NaN	NaN
-9.680987	31.641182	150.788727	-27.91256	17.149223	145.130508	NaN	NaN	NaN	NaN	NaN	NaN	NaN	NaN	NaN	NaN	NaN	NaN
-8.011387	30.505299	150.633316	-27.821308	17.266361	145.216461	NaN	NaN	NaN	NaN	NaN	NaN	NaN	NaN	NaN	NaN	NaN	NaN
-6.370965	29.153744	150.383682	-27.753672	17.398048	145.228485	NaN	NaN	NaN	NaN	NaN	NaN	NaN	NaN	NaN	NaN	NaN	NaN
-4.846529	27.602615	149.979172	-27.724657	17.584042	145.194199	NaN	NaN	NaN	NaN	NaN	NaN	NaN	NaN	NaN	NaN	NaN	NaN
-2.699653	24.913042	149.247269	-27.68746	17.974958	144.973953	NaN	NaN	NaN	NaN	NaN	NaN	NaN	NaN	NaN	NaN	NaN	NaN
-1.425747	22.901045	148.751389	-27.700493	18.330999	144.711273	NaN	NaN	NaN	NaN	NaN	NaN	NaN	NaN	NaN	NaN	NaN	NaN
-0.269472	20.762308	148.231064	-27.712355	18.732666	144.363541	NaN	NaN	NaN	NaN	NaN	NaN	NaN	NaN	NaN	NaN	NaN	NaN
0.760952	18.438644	147.844833	-27.722645	19.179985	143.910736	NaN	NaN	NaN	NaN	NaN	NaN	NaN	NaN	NaN	NaN	NaN	NaN
1.575101	15.999786	147.638733	-27.729792	19.650883	143.374832	NaN	NaN	NaN	NaN	NaN	NaN	NaN	NaN	NaN	NaN	NaN	NaN
2.243064	13.504995	147.608383	-27.711258	20.056398	142.82132	NaN	NaN	NaN	NaN	NaN	NaN	NaN	NaN	NaN	NaN	NaN	NaN
2.699149	10.947696	147.751495	-27.667141	20.364996	142.281448	NaN	NaN	NaN	NaN	NaN	NaN	NaN	NaN	NaN	NaN	NaN	NaN
3.084596	7.158559	148.139587	-27.520641	20.71929	141.458313	NaN	NaN	NaN	NaN	NaN	NaN	NaN	NaN	NaN	NaN	NaN	NaN
3.0942	4.725975	148.516327	-27.383337	20.941301	140.870117	NaN	NaN	NaN	NaN	NaN	NaN	NaN	NaN	NaN	NaN	NaN	NaN
2.999232	2.460685	148.879913	-27.205276	21.162203	140.22464	NaN	NaN	NaN	NaN	NaN	NaN	NaN	NaN	NaN	NaN	NaN	NaN
2.686989	0.312878	149.329147	-27.021643	21.382593	139.588531	NaN	NaN	NaN	NaN	NaN	NaN	NaN	NaN	NaN	NaN	NaN	NaN
2.211017	-1.579301	149.940765	-26.827408	21.583452	138.99379	NaN	NaN	NaN	NaN	NaN	NaN	NaN	NaN	NaN	NaN	NaN	NaN
1.607796	-3.273904	150.519775	-26.647192	21.724636	138.437454	NaN	NaN	NaN	NaN	NaN	NaN	NaN	NaN	NaN	NaN	NaN	NaN
0.815245	-4.761217	151.149292	-26.498899	21.777538	138.006073	NaN	NaN	NaN	NaN	NaN	NaN	NaN	NaN	NaN	NaN	NaN	NaN
-0.545252	-6.59397	151.845901	-26.306339	21.711929	137.680573	NaN	NaN	NaN	NaN	NaN	NaN	NaN	NaN	NaN	NaN	NaN	NaN
-1.689846	-7.599876	152.123428	-26.154379	21.543268	137.597427	NaN	NaN	NaN	30.123329	44.875908	132.800369	NaN	NaN	NaN	NaN	NaN	NaN
-2.919531	-8.396173	152.084518	-26.010471	21.337757	137.624176	NaN	NaN	NaN	30.134439	44.773247	132.387039	NaN	NaN	NaN	NaN	NaN	NaN
-4.112196	-9.066963	151.821655	-25.897306	21.134073	137.683289	NaN	NaN	NaN	30.050468	44.73555	132.162003	NaN	NaN	NaN	NaN	NaN	NaN
-5.487394	-9.50222	151.290085	-25.807827	20.953506	137.756836	NaN	NaN	NaN	31.50495	43.965446	131.130585	NaN	NaN	NaN	NaN	NaN	NaN
-6.750691	-9.799559	150.544327	-25.737413	20.807222	137.844467	NaN	NaN	NaN	31.454109	43.979305	130.940323	NaN	NaN	NaN	NaN	NaN	NaN
-8.232822	-9.784868	149.620361	-25.718494	20.667444	137.968231	NaN	NaN	NaN	31.420532	44.048447	130.785721	NaN	NaN	NaN	NaN	NaN	NaN
-10.591127	-9.355018	148.09227	-25.65233	20.494631	138.17598	NaN	NaN	NaN	31.383928	44.239895	130.614929	NaN	NaN	NaN	NaN	NaN	NaN
-12.230109	-8.757584	147.086914	-25.622345	20.37055	138.377319	NaN	NaN	NaN	31.366804	44.364685	130.544662	NaN	NaN	NaN	NaN	NaN	NaN
-13.972898	-7.895147	146.173965	-25.569805	20.230202	138.668716	NaN	NaN	NaN	31.362286	44.467144	130.507996	NaN	NaN	NaN	NaN	NaN	NaN
-15.720617	-6.833014	145.376495	-25.492954	20.039803	139.062378	NaN	NaN	NaN	31.392756	44.60376	130.469086	NaN	NaN	NaN	NaN	NaN	NaN
-17.508221	-5.534182	144.733566	-25.377794	19.813343	139.528519	NaN	NaN	NaN	31.436789	44.747795	130.426971	NaN	NaN	NaN	NaN	NaN	NaN
-19.288528	-4.024028	144.23378	-25.213411	19.506512	140.058914	NaN	NaN	NaN	31.468878	44.816311	130.368271	NaN	NaN	NaN	NaN	NaN	NaN
-21.010244	-2.400294	143.916397	-25.019243	19.117466	140.659836	NaN	NaN	NaN	31.505871	44.849724	130.29509	NaN	NaN	NaN	NaN	NaN	NaN
-23.63698	0.37129	143.849426	-24.749249	18.389072	141.709366	NaN	NaN	NaN	31.478199	44.66243	130.112839	NaN	NaN	NaN	NaN	NaN	NaN
-25.315582	2.38495	143.998047	-24.61232	17.757399	142.454086	NaN	NaN	NaN	31.407526	44.401581	129.977829	NaN	NaN	NaN	NaN	NaN	NaN
-26.986248	4.476028	144.252914	-24.514679	17.008621	143.222595	NaN	NaN	NaN	31.270344	44.20134	130.042068	NaN	NaN	NaN	NaN	NaN	NaN
-28.565434	6.678903	144.737961	-24.431761	16.206127	144.067505	NaN	NaN	NaN	31.029394	44.061256	130.021332	NaN	NaN	NaN	NaN	NaN	NaN
-30.044586	8.996435	145.370102	-24.386766	15.46644	144.941086	NaN	NaN	NaN	NaN	NaN	NaN	NaN	NaN	NaN	NaN	NaN	NaN
-31.390656	11.437889	146.122208	-24.337996	14.842399	145.781281	NaN	NaN	NaN	NaN	NaN	NaN	NaN	NaN	NaN	NaN	NaN	NaN
-32.598019	13.983305	146.905945	-24.304762	14.38965	146.559372	38.281078	-0.86298	134.154526	NaN	NaN	NaN	NaN	NaN	NaN	NaN	NaN	NaN
-34.176929	18.016907	148.049393	-24.278811	13.948889	147.475418	38.047779	-1.010245	133.845947	NaN	NaN	NaN	NaN	NaN	NaN	NaN	NaN	NaN
-35.046463	20.742243	148.74614	-24.26609	13.731246	147.890884	38.804825	-1.618725	133.761002	NaN	NaN	NaN	NaN	NaN	NaN	NaN	NaN	NaN
-35.821735	23.488787	149.389404	-24.263571	13.531385	148.184937	38.661686	-1.629743	133.53714	NaN	NaN	NaN	NaN	NaN	NaN	NaN	NaN	NaN
-36.408516	26.242607	149.987381	-24.234177	13.338905	148.368805	38.060135	-1.261482	133.269806	NaN	NaN	NaN	NaN	NaN	NaN	NaN	NaN	NaN
-36.810989	28.947104	150.624283	-24.19685	13.189478	148.461731	38.590187	-1.616809	133.138901	NaN	NaN	NaN	NaN	NaN	NaN	NaN	NaN	NaN
-37.104321	31.609976	151.419586	-24.188215	13.030064	148.495636	38.612698	-1.654032	132.93631	NaN	NaN	NaN	NaN	NaN	NaN	NaN	NaN	NaN
-37.245483	34.163616	152.209061	-24.201744	12.873837	148.46312	38.584034	-1.568167	132.743347	NaN	NaN	NaN	NaN	NaN	NaN	NaN	NaN	NaN
-37.177273	37.834999	153.556763	-24.214706	12.684311	148.197754	38.601963	-1.364037	132.403839	NaN	NaN	NaN	NaN	NaN	NaN	NaN	NaN	NaN
-36.983006	40.085144	154.516113	-24.238058	12.611789	147.953415	38.598537	-1.164789	132.096893	NaN	NaN	NaN	NaN	NaN	NaN	NaN	NaN	NaN
-36.680775	42.16053	155.535797	-24.24654	12.577433	147.629959	38.627388	-0.832565	131.798218	NaN	NaN	NaN	NaN	NaN	NaN	NaN	NaN	NaN
NaN	NaN	NaN	-24.203783	12.621717	147.289627	38.706787	-0.568396	131.475876	NaN	NaN	NaN	NaN	NaN	NaN	NaN	NaN	NaN
NaN	NaN	NaN	-24.136883	12.648619	147.004517	38.862125	-0.403103	131.181641	NaN	NaN	NaN	NaN	NaN	NaN	NaN	NaN	NaN
NaN	NaN	NaN	-24.094156	12.696852	146.741318	39.00708	-0.336796	130.973923	NaN	NaN	NaN	NaN	NaN	NaN	NaN	NaN	NaN
NaN	NaN	NaN	-24.021952	12.786682	146.547821	39.108871	-0.312015	130.809235	NaN	NaN	NaN	NaN	NaN	NaN	NaN	NaN	NaN
NaN	NaN	NaN	-23.988091	12.909299	146.406448	39.201248	-0.316072	130.757553	NaN	NaN	NaN	NaN	NaN	NaN	NaN	NaN	NaN
NaN	NaN	NaN	-23.988636	13.087036	146.376038	39.19981	-0.337267	130.846298	NaN	NaN	NaN	NaN	NaN	NaN	NaN	NaN	NaN
NaN	NaN	NaN	-24.028505	13.323686	146.436249	39.217358	-0.385654	131.087173	NaN	NaN	NaN	NaN	NaN	NaN	NaN	NaN	NaN
-30.195814	45.11005	157.016342	-24.09903	13.666574	146.577698	39.228695	-0.536871	131.41275	NaN	NaN	NaN	NaN	NaN	NaN	NaN	NaN	NaN
-29.016727	44.156891	155.42778	-24.201937	14.06791	146.728241	39.232742	-0.823842	131.826492	NaN	NaN	NaN	NaN	NaN	NaN	NaN	NaN	NaN
-28.040224	42.989647	154.048584	-24.318098	14.512864	146.843643	39.215813	-1.201347	132.317535	NaN	NaN	NaN	NaN	NaN	NaN	NaN	NaN	NaN
-27.041206	41.648327	152.59285	-24.434494	14.9915	146.900208	39.167999	-1.641948	132.894257	NaN	NaN	NaN	NaN	NaN	NaN	NaN	NaN	NaN
-25.533792	39.269814	150.406891	-24.644051	15.658367	146.827118	NaN	NaN	NaN	NaN	NaN	NaN	NaN	NaN	NaN	NaN	NaN	NaN
-24.612783	37.444485	149.050766	-24.749317	16.102806	146.612198	NaN	NaN	NaN	NaN	NaN	NaN	NaN	NaN	NaN	NaN	NaN	NaN
-23.67556	35.502388	147.805847	-24.84301	16.498549	146.24411	NaN	NaN	NaN	NaN	NaN	NaN	NaN	NaN	NaN	NaN	NaN	NaN
-22.787048	33.425011	146.67247	-24.963593	16.887772	145.807022	NaN	NaN	NaN	NaN	NaN	NaN	NaN	NaN	NaN	NaN	NaN	NaN
-22.029053	31.338808	145.857941	-25.157837	17.294586	145.416992	NaN	NaN	NaN	NaN	NaN	NaN	NaN	NaN	NaN	NaN	NaN	NaN
-21.365137	29.179399	145.336502	-25.425461	17.704044	145.183044	NaN	NaN	NaN	NaN	NaN	NaN	NaN	NaN	NaN	NaN	NaN	NaN
-20.874279	26.956411	145.199905	-25.697582	18.05048	145.153458	NaN	NaN	NaN	NaN	NaN	NaN	NaN	NaN	NaN	NaN	NaN	NaN
-20.270908	23.573469	145.368927	-26.061022	18.421173	145.372681	NaN	NaN	NaN	NaN	NaN	NaN	NaN	NaN	NaN	NaN	NaN	NaN
-20.018108	21.296783	145.709076	-26.262245	18.58415	145.645721	NaN	NaN	NaN	NaN	NaN	NaN	NaN	NaN	NaN	NaN	NaN	NaN
-19.900967	18.968941	146.000641	-26.430889	18.71266	145.913345	NaN	NaN	NaN	NaN	NaN	NaN	NaN	NaN	NaN	NaN	NaN	NaN
-19.923262	16.707188	146.330185	-26.576719	18.843838	146.075928	NaN	NaN	NaN	NaN	NaN	NaN	NaN	NaN	NaN	NaN	NaN	NaN
-20.015461	14.421969	146.292694	-26.713837	18.983381	146.042313	NaN	NaN	NaN	NaN	NaN	NaN	NaN	NaN	NaN	NaN	NaN	NaN
-20.188702	12.189267	145.837936	-26.813406	19.158007	145.807068	NaN	NaN	NaN	NaN	NaN	NaN	NaN	NaN	NaN	NaN	NaN	NaN
-20.445425	9.916772	145.442474	-26.874388	19.425104	145.477264	NaN	NaN	NaN	NaN	NaN	NaN	NaN	NaN	NaN	NaN	NaN	NaN
-21.165449	6.609183	145.023163	-26.943216	20.048246	144.85231	NaN	NaN	NaN	NaN	NaN	NaN	NaN	NaN	NaN	NaN	NaN	NaN
-21.802626	4.488885	145.097656	-26.941957	20.546335	144.479858	NaN	NaN	NaN	NaN	NaN	NaN	NaN	NaN	NaN	NaN	NaN	NaN
-22.598356	2.444852	145.56752	-26.877169	21.063107	144.232559	NaN	NaN	NaN	NaN	NaN	NaN	NaN	NaN	NaN	NaN	NaN	NaN
-23.611658	0.489179	146.393829	-26.801861	21.550987	144.064911	NaN	NaN	NaN	NaN	NaN	NaN	NaN	NaN	NaN	NaN	NaN	NaN
-24.737518	-1.302496	147.348572	-26.700909	21.965706	143.977051	NaN	NaN	NaN	NaN	NaN	NaN	NaN	NaN	NaN	NaN	NaN	NaN
-26.016245	-2.975932	148.45932	-26.595831	22.245832	143.929031	NaN	NaN	NaN	NaN	NaN	NaN	NaN	NaN	NaN	NaN	NaN	NaN
-27.455599	-4.423849	149.734604	-26.474461	22.445749	143.94548	NaN	NaN	NaN	NaN	NaN	NaN	NaN	NaN	NaN	NaN	NaN	NaN
-29.72065	-6.184498	151.671402	-26.220709	22.620413	143.878128	NaN	NaN	NaN	NaN	NaN	NaN	NaN	NaN	NaN	NaN	NaN	NaN
-31.337124	-7.047912	152.936523	-25.985836	22.677881	143.796509	NaN	NaN	NaN	NaN	NaN	NaN	NaN	NaN	NaN	NaN	NaN	NaN
-33.032379	-7.600224	154.022797	-25.748232	22.697378	143.726425	NaN	NaN	NaN	NaN	NaN	NaN	NaN	NaN	NaN	NaN	NaN	NaN
-34.756184	-7.979631	154.797989	-25.504198	22.6443	143.715775	NaN	NaN	NaN	NaN	NaN	NaN	NaN	NaN	NaN	NaN	NaN	NaN
-36.502838	-8.162737	155.281647	-25.247911	22.473549	143.870132	NaN	NaN	NaN	31.423586	45.2411	131.430954	NaN	NaN	NaN	NaN	NaN	NaN
-38.268616	-8.215046	155.511398	-25.033167	22.152163	144.220428	NaN	NaN	NaN	31.260925	45.095764	130.598236	NaN	NaN	NaN	NaN	NaN	NaN
-39.999866	-8.130932	155.553619	-24.807669	21.671947	144.772125	NaN	NaN	NaN	31.045774	44.931599	130.081009	NaN	NaN	NaN	NaN	NaN	NaN
-42.707539	-7.521725	155.402069	-24.600618	20.663607	145.903809	NaN	NaN	NaN	30.552292	44.804749	129.614609	NaN	NaN	NaN	NaN	NaN	NaN
-44.51461	-6.844473	155.332153	-24.591251	19.896311	146.813354	NaN	NaN	NaN	30.108839	44.827209	129.580826	NaN	NaN	NaN	NaN	NaN	NaN
-46.284962	-5.864334	155.375153	-24.605408	19.11706	147.751846	NaN	NaN	NaN	29.54756	44.999947	129.675598	NaN	NaN	NaN	NaN	NaN	NaN
-47.964714	-4.64468	155.485352	-24.622967	18.321632	148.668427	NaN	NaN	NaN	28.873604	45.320042	129.881073	NaN	NaN	NaN	NaN	NaN	NaN
-49.535416	-3.261662	155.684616	-24.655041	17.591537	149.494049	NaN	NaN	NaN	28.125107	45.804638	130.243088	NaN	NaN	NaN	NaN	NaN	NaN
-50.925827	-1.665401	155.914856	-24.689236	16.931271	150.173416	NaN	NaN	NaN	NaN	NaN	NaN	NaN	NaN	NaN	NaN	NaN	NaN
-52.222397	0.133467	156.107117	-24.801294	16.353634	150.677414	NaN	NaN	NaN	NaN	NaN	NaN	NaN	NaN	NaN	NaN	NaN	NaN
-53.65913	2.849669	156.231339	-25.119427	15.670485	151.159058	NaN	NaN	NaN	NaN	NaN	NaN	NaN	NaN	NaN	NaN	NaN	NaN
-54.494041	4.834359	156.238617	-25.39728	15.364353	151.273758	37.563866	2.371496	133.763107	NaN	NaN	NaN	NaN	NaN	NaN	NaN	NaN	NaN
-55.112415	6.889171	156.262146	-25.739946	15.168386	151.276688	37.430901	2.422892	133.333496	NaN	NaN	NaN	NaN	NaN	NaN	NaN	NaN	NaN
-55.518497	8.928913	156.207764	-26.069714	15.032798	151.195251	37.066956	2.676308	132.983643	NaN	NaN	NaN	NaN	NaN	NaN	NaN	NaN	NaN
NaN	NaN	NaN	-26.349133	14.965775	151.07579	36.783131	2.890954	132.71843	NaN	NaN	NaN	NaN	NaN	NaN	NaN	NaN	NaN
-55.578087	12.895981	156.004791	-26.584911	14.94948	150.909073	36.537533	3.037053	132.484711	NaN	NaN	NaN	NaN	NaN	NaN	NaN	NaN	NaN
-55.291019	14.767492	155.767731	-26.792309	14.961049	150.658844	36.35817	3.168526	132.318741	NaN	NaN	NaN	NaN	NaN	NaN	NaN	NaN	NaN
-54.533871	17.452684	155.162064	-27.088675	15.011427	150.12738	36.117199	3.345838	132.089737	NaN	NaN	NaN	NaN	NaN	NaN	NaN	NaN	NaN
-53.757622	19.086142	154.672699	-27.2652	15.040883	149.772446	35.972656	3.397924	131.942947	NaN	NaN	NaN	NaN	NaN	NaN	NaN	NaN	NaN
-52.846527	20.643326	154.12558	-27.46484	15.075161	149.317444	35.788731	3.393212	131.78302	NaN	NaN	NaN	NaN	NaN	NaN	NaN	NaN	NaN
-51.744236	22.056458	153.469803	-27.680239	15.103318	148.859177	35.619881	3.35069	131.630142	NaN	NaN	NaN	NaN	NaN	NaN	NaN	NaN	NaN
-50.509972	23.410191	152.736526	-27.928635	15.137603	148.370331	35.439377	3.265765	131.545105	NaN	NaN	NaN	NaN	NaN	NaN	NaN	NaN	NaN
-49.137203	24.601707	151.941666	-28.218287	15.188638	147.827606	35.215324	3.153196	131.451416	NaN	NaN	NaN	NaN	NaN	NaN	NaN	NaN	NaN
-47.60194	25.675419	151.109344	-28.523367	15.197678	147.279388	34.985641	3.001085	131.380615	NaN	NaN	NaN	NaN	NaN	NaN	NaN	NaN	NaN
-45.024811	26.947603	150.007568	-28.942827	15.226851	146.543503	34.644718	2.73416	131.366074	NaN	NaN	NaN	NaN	NaN	NaN	NaN	NaN	NaN
