# Supplementary material for: How to jointly control a ball trajectory on a moving board: Methodological insights into Motor Learning and Rehabilitation
Source: PLoS One. 2025 Oct 15;20(10):e0334588. doi: 10.1371/journal.pone.0334588 (PMC12527165; doi:10.1371/journal.pone.0334588)
Supplement: S2 Data — (ZIP) [file pone.0334588.s002.zip › D10_030.csv]

Ball_X	Ball_Y	Ball_Z	BoardCentre_X	BoardCentre_Y	BoardCentre_Z	P1LeftHand_X	P1LeftHand_Y	P1LeftHand_Z	P1RightHand_X	P1RightHand_Y	P1RightHand_Z	P1MidHands_X	P1MidHands_Y	P1MidHands_Z	P2MidHands_X	P2MidHands_Y	P2MidHands_Z
-40.929085	-11.994074	129.337906	-29.417042	11.77188	123.997948	32.346748	-5.393641	122.496834	25.206667	37.812115	115.499702	28.7767075	16.209237	118.998268	-87.6107915	7.334523	128.997628
-41.506489	-11.669441	129.232437	-29.452314	11.460299	123.959053	32.343491	-5.618895	122.484795	25.127649	37.577282	115.452515	28.73557	15.9791935	118.968655	-87.640198	6.9414045	128.949451
-42.049671	-11.178776	128.922867	-29.461077	11.161118	123.864876	32.308529	-5.792072	122.394058	25.126139	37.37941	115.473114	28.717334	15.793669	118.933586	-87.639488	6.528567	128.796166
-42.465874	-10.589311	128.440887	-29.451254	10.88359	123.687271	32.277355	-5.99992	122.201202	25.193995	37.250702	115.557159	28.735675	15.625391	118.8791805	-87.638183	6.141789	128.4953615
-42.894165	-9.871168	127.61618	-29.442883	10.609035	123.431549	32.230598	-6.142797	121.90834	25.303698	37.166779	115.678146	28.767148	15.511991	118.793243	-87.652914	5.706079	128.069855
-43.206127	-9.116702	126.51255	-29.417431	10.356207	123.036324	32.171936	-6.272308	121.496536	25.435349	37.116978	115.850517	28.8036425	15.422335	118.6735265	-87.6385045	5.290079	127.3991215
-43.594437	-7.691073	124.67215	-29.437477	10.056752	122.172546	32.010536	-6.417654	120.63073	25.583912	37.042435	116.253044	28.797224	15.3123905	118.441887	-87.672178	4.8011135	125.903205
-43.869507	-6.625158	123.199142	-29.490292	9.894099	121.430901	31.865072	-6.50354	119.923904	25.600967	36.995972	116.572273	28.7330195	15.246216	118.2480885	-87.7136035	4.541982	124.6137135
-44.026058	-5.547089	121.632263	-29.577372	9.790446	120.608391	31.726881	-6.554258	119.069328	25.581587	36.993507	116.879845	28.654234	15.2196245	117.9745865	-87.808978	4.3612675	123.2421955
-44.343063	-4.202651	120.219276	-29.691107	9.692638	119.739738	31.520477	-6.543662	118.21405	25.551956	37.058865	117.125511	28.5362165	15.2576015	117.6697805	-87.9184305	4.1276745	121.8096955
-44.405266	-2.947641	118.981804	-29.794895	9.634774	118.914116	31.295788	-6.523397	117.296196	25.508162	37.142792	117.324867	28.401975	15.3096975	117.3105315	-87.991765	3.9598505	120.5177005
-44.454391	-1.752533	117.923645	-29.888756	9.633629	118.175468	31.075653	-6.497528	116.440186	25.460327	37.187462	117.462875	28.26799	15.344967	116.9515305	-88.045502	3.922291	119.3994055
-44.476452	-0.494243	117.235054	-29.977734	9.663956	117.61776	30.852839	-6.447426	115.826164	25.413609	37.207966	117.37413	28.133224	15.38027	116.600147	-88.088692	3.947642	118.635373
-44.445305	1.370066	116.808029	-30.077501	9.788691	117.193344	30.588442	-6.464041	115.252098	25.299381	37.187119	117.140579	27.9439115	15.361539	116.1963385	-88.0989135	4.215843	118.1903495
-44.324852	2.548261	116.818199	-30.116344	9.850464	117.131332	30.468395	-6.475483	115.122131	25.240547	37.153687	116.964233	27.854471	15.339102	116.043182	-88.087159	4.361826	118.219482
-44.216202	3.693034	117.045883	-30.151754	9.82595	117.272186	30.383905	-6.525188	115.162453	25.203396	37.083279	116.801575	27.7936505	15.2790455	115.982014	-88.0971585	4.3728545	118.562358
-44.027	4.787926	117.278137	-30.140713	9.724113	117.451653	30.378065	-6.631922	115.2397	25.18347	36.983604	116.771294	27.7807675	15.175841	116.005497	-88.0621935	4.272385	118.897809
-43.818565	5.850086	117.595551	-30.125662	9.577322	117.666016	30.429586	-6.765021	115.351616	25.186672	36.875469	116.794983	27.808129	15.055224	116.0732995	-88.059453	4.09942	119.2587325
-43.528748	6.843142	117.85865	-30.112461	9.402021	117.900108	30.517635	-6.907904	115.488014	25.180155	36.769848	116.786453	27.848895	14.930972	116.1372335	-88.073817	3.87307	119.6629825
-43.22422	7.868072	118.117989	-30.101267	9.244587	118.111206	30.587486	-7.073847	115.675285	25.143887	36.657825	116.742218	27.8656865	14.791989	116.2087515	-88.0682205	3.697185	120.0136605
-42.727833	9.423922	118.51088	-30.13084	9.097781	118.445267	30.677158	-7.258584	115.969978	25.082809	36.522835	116.582581	27.8799835	14.6321255	116.2762795	-88.1416635	3.5634365	120.6142545
-42.283108	10.396243	118.732956	-30.183935	8.989191	118.70108	30.704212	-7.34633	116.201378	25.015072	36.439068	116.53627	27.859642	14.546369	116.368824	-88.227512	3.432013	121.033336
-41.848068	11.462984	118.948509	-30.272564	8.89166	118.976341	30.706257	-7.408904	116.39888	24.957176	36.352032	116.714287	27.8317165	14.471564	116.5565835	-88.3768445	3.311756	121.3960985
-41.407719	12.511134	119.221497	-30.413876	8.710839	119.283806	30.656878	-7.468091	116.568947	24.971474	36.323479	117.049774	27.814176	14.427694	116.8093605	-88.641928	2.993984	121.7582515
-40.806042	13.515711	119.477226	-30.558676	8.472203	119.512558	30.567682	-7.502776	116.665527	25.032976	36.320148	117.599525	27.800329	14.408686	117.132526	-88.917681	2.53572	121.89259
-40.241703	14.569924	119.832397	-30.785297	8.239502	119.754585	30.420649	-7.517622	116.648827	25.078667	36.325844	118.376503	27.749658	14.404111	117.512665	-89.320252	2.074893	121.996505
-39.650757	15.627384	120.25676	-30.990314	8.056833	119.986275	30.234697	-7.511421	116.528915	25.134865	36.364048	119.237671	27.684781	14.4263135	117.883293	-89.665409	1.6873525	122.089257
-38.607414	17.100033	120.947357	-31.281046	7.972403	120.316612	29.878756	-7.381461	116.350258	25.253742	36.51664	120.617165	27.566249	14.5675895	118.4837115	-90.128341	1.3772165	122.1495125
-37.867092	18.128588	121.411453	-31.42971	8.071929	120.554543	29.765213	-7.254145	116.264137	25.348743	36.65509	121.485291	27.556978	14.7004725	118.874714	-90.416398	1.4433855	122.234372
-37.0728	19.13183	121.856018	-31.557375	8.296993	120.743469	29.682196	-7.126663	116.248337	25.440868	36.807434	122.291565	27.561532	14.8403855	119.269951	-90.676282	1.7536005	122.216987
-36.241394	19.964666	122.143135	-31.670046	8.564461	120.85656	29.615805	-6.970967	116.320923	25.568047	36.969982	123.05529	27.591926	14.9995075	119.6881065	-90.932018	2.1294145	122.0250135
-35.367409	20.752789	122.370163	-31.792385	8.857685	120.905174	29.578564	-6.823791	116.441032	25.685966	37.155411	123.833633	27.632265	15.16581	120.1373325	-91.217035	2.54956	121.6730155
-34.470734	21.48716	122.575882	-31.871161	9.158044	120.916069	29.572968	-6.69321	116.546501	25.811815	37.34853	124.617264	27.6923915	15.32766	120.5818825	-91.4347135	2.988428	121.2502555
-33.344982	21.887177	122.648911	-31.968781	9.449548	120.901886	29.6292	-6.531729	116.680161	25.923828	37.602085	125.391975	27.776514	15.535178	121.036068	-91.714076	3.363918	120.767704
-31.966942	22.486221	122.788742	-31.820795	9.697532	120.749619	29.779974	-6.286085	116.897789	26.048576	37.942677	126.530991	27.914275	15.828296	121.71439	-91.555865	3.566768	119.784848
-30.982199	22.710003	122.842171	-31.842873	9.959541	120.701553	29.919062	-6.096116	117.097031	26.106028	38.151073	127.182678	28.012545	16.0274785	122.1398545	-91.698291	3.8916035	119.2632515
-30.004702	22.836151	122.829529	-31.848091	10.211634	120.648636	30.102211	-5.871708	117.289581	26.188385	38.385075	127.782677	28.145298	16.2566835	122.536129	-91.84148	4.1665845	118.761143
-28.9963	22.732439	122.809181	-31.84111	10.468082	120.610771	30.305069	-5.703963	117.461739	26.272354	38.647678	128.315369	28.2887115	16.4718575	122.888554	-91.9709315	4.4643065	118.332988
-28.068996	22.631056	122.935555	-31.811779	10.747379	120.613777	30.515306	-5.528258	117.685616	26.373053	38.910873	128.72316	28.4441795	16.6913075	123.204388	-92.0677375	4.8034505	118.023166
-26.953007	22.2785	122.678123	-31.76207	11.053398	120.639297	30.676689	-5.348224	117.99762	26.501396	39.172432	129.043243	28.5890425	16.912104	123.5204315	-92.1131825	5.194692	117.7581625
-26.085741	21.83465	122.601303	-31.714329	11.415245	120.687988	30.860832	-5.219384	118.317581	26.62933	39.420597	129.341354	28.745081	17.1006065	123.8294675	-92.173739	5.7298835	117.5465085
-24.60644	20.883928	122.246971	-31.69949	12.029275	120.754829	31.11352	-5.035862	119.126175	26.833698	39.810715	129.632111	28.973609	17.3874265	124.379143	-92.372589	6.6711235	117.130515
-23.611917	20.134035	121.985283	-31.696707	12.460516	120.758606	31.243238	-4.962081	119.805824	26.996494	40.101353	129.756409	29.119866	17.569636	124.7811165	-92.51328	7.351396	116.7360955
-22.84914	19.278532	121.840393	-31.711439	12.901018	120.703003	31.320635	-4.835224	120.561478	27.110243	40.360294	129.832306	29.215439	17.762535	125.196892	-92.638317	8.039501	116.209114
-22.01861	18.317327	121.635124	-31.71283	13.290846	120.590042	31.338219	-4.694266	121.41156	27.170238	40.615246	129.750946	29.2542285	17.96049	125.581253	-92.6798885	8.621202	115.598831
-21.631643	17.486761	121.573914	-31.702894	13.589652	120.430923	31.303125	-4.542054	122.239426	27.216192	40.797363	129.585632	29.2596585	18.1276545	125.912529	-92.6654465	9.0516495	114.949317
-20.530928	16.098621	121.160057	-31.661892	13.802963	120.226563	31.246546	-4.336969	122.962746	27.257792	40.88884	129.361115	29.252169	18.2759355	126.1619305	-92.575953	9.3299905	114.2911955
-19.928852	14.923037	121.021652	-31.797838	14.079046	120.099449	31.250359	-4.209221	123.605309	27.286636	40.94619	129.004471	29.2684975	18.3684845	126.30489	-92.8641735	9.7896075	113.894008
-19.187042	13.092251	120.89003	-31.504107	14.163306	119.79097	31.351646	-4.239431	124.282875	27.383629	40.995632	128.343887	29.3676375	18.3781005	126.313381	-92.3758515	9.9485115	113.268559
-18.816114	11.904051	120.923981	-31.61804	14.423988	119.805435	31.426884	-4.250095	124.62571	27.430189	41.040691	127.842094	29.4285365	18.395298	126.233902	-92.6646165	10.452678	113.376968
-18.527456	10.761766	121.029366	-31.503454	14.520836	119.738998	31.515942	-4.276832	124.881195	27.545336	41.096409	127.335144	29.530639	18.4097885	126.1081695	-92.537547	10.6318835	113.3698265
-18.527893	9.798083	121.122269	-31.409433	14.616179	119.626045	31.922775	-4.493083	124.896095	27.618095	41.14772	126.912781	29.770435	18.3273185	125.904438	-92.589301	10.9050395	113.347652
-18.405067	8.70016	121.074036	-31.334152	14.67504	119.465843	32.000015	-4.458369	124.946259	27.670261	41.208336	126.517258	29.835138	18.3749835	125.7317585	-92.503442	10.9750965	113.1999275
-18.363342	7.733355	120.981918	-31.25436	14.755186	119.252777	32.063721	-4.397063	124.960861	27.697214	41.283554	126.073967	29.8804675	18.4432455	125.517414	-92.3891875	11.0671265	112.98814
-18.199173	6.666337	120.764198	-31.18597	14.872951	119.023872	32.129341	-4.273916	124.923363	27.702391	41.37072	125.553497	29.915866	18.548402	125.23843	-92.287806	11.1975	112.809314
-18.556419	5.615356	120.640862	-31.041931	15.186909	118.709267	32.292213	-3.947134	124.772766	27.663406	41.550713	124.731918	29.9778095	18.8017895	124.752342	-92.0616715	11.5720285	112.666192
-18.780052	4.954251	120.595375	-30.937422	15.466537	118.560555	32.427818	-3.698152	124.716461	27.634802	41.764355	124.089684	30.03131	19.0331015	124.4030725	-91.906154	11.8999725	112.7180375
-19.054075	4.419001	120.644035	-30.809757	15.795085	118.451645	32.597492	-3.423217	124.668526	27.602339	42.013813	123.527382	30.0999155	19.295298	124.097954	-91.7194295	12.294872	112.805336
-19.422453	3.953855	120.724831	-30.672291	16.134974	118.388817	32.760292	-3.164439	124.655739	27.583111	42.265514	122.95401	30.1717015	19.5505375	123.8048745	-91.5162835	12.7194105	112.9727595
-19.569273	3.510503	120.737564	-30.554533	16.461632	118.32309	32.926243	-2.911291	124.688828	27.551111	42.536919	122.273994	30.238677	19.812814	123.481411	-91.347743	13.11045	113.164769
-20.259228	3.410326	120.868004	-30.434135	16.75194	118.18988	33.066483	-2.621678	124.654045	27.52198	42.770901	121.659958	30.2942315	20.0746115	123.1570015	-91.1625015	13.4292685	113.2227585
-20.778399	3.265851	120.772598	-30.324745	16.965754	118.036613	33.209236	-2.308641	124.524734	27.474195	42.967232	121.147522	30.3417155	20.3292955	122.836128	-90.9912055	13.6022125	113.237098
-21.604237	3.204626	120.482315	-30.183624	17.198589	117.788124	33.456631	-1.916283	124.281776	27.365273	43.304504	120.331085	30.410952	20.6941105	122.3064305	-90.7782	13.7030675	113.2698175
-22.224445	3.309181	120.175911	-30.100283	17.338612	117.574181	33.624969	-1.667052	124.045334	27.271715	43.456535	119.873764	30.448342	20.8947415	121.959549	-90.648908	13.7824825	113.188813
-23.017885	3.535505	119.926765	-30.021208	17.499676	117.389977	33.727928	-1.4224	123.802361	27.198038	43.596584	119.339539	30.462983	21.087092	121.57095	-90.505399	13.91226	113.209004
-23.584589	3.783504	119.65538	-29.927046	17.692127	117.198502	33.453594	-1.001929	123.789825	27.133402	43.725601	118.727043	30.293498	21.361836	121.258434	-90.14759	14.022418	113.13857
-24.575844	4.452407	119.450089	-29.825747	17.886299	116.988884	33.828495	-0.942502	123.509193	27.054295	43.842812	118.147911	30.441395	21.450155	120.828552	-90.092889	14.322443	113.149216
-25.443619	5.098706	119.14959	-29.724609	18.067595	116.761459	33.89196	-0.710401	123.395607	26.990324	43.99144	117.611382	30.441142	21.6405195	120.5034945	-89.89036	14.4946705	113.0194235
-26.311497	5.808993	118.607651	-29.626577	18.230661	116.479889	33.989517	-0.510936	123.281143	26.957539	44.159378	117.159164	30.473528	21.824221	120.2201535	-89.726682	14.637101	112.7396245
-27.797123	7.210834	117.703339	-29.514481	18.427305	116.021011	33.805927	-0.057549	123.137871	26.918564	44.433094	116.691971	30.3622455	22.1877725	119.914921	-89.3912075	14.6668375	112.127101
-28.632725	8.091954	116.834747	-29.431232	18.474241	115.704109	33.884312	0.064827	122.818062	26.942163	44.636765	116.454521	30.4132375	22.350796	119.6362915	-89.2757015	14.597686	111.7719265
-29.882643	9.331316	115.95826	-29.366325	18.438231	115.360809	33.800064	0.26707	122.313751	26.981052	44.875492	116.426003	30.390558	22.571281	119.369877	-89.123208	14.305181	111.351741
-31.064165	10.598324	115.04557	-29.336176	18.390625	114.968857	34.131691	0.327578	121.534981	26.953543	45.154938	116.624222	30.542617	22.741258	119.0796015	-89.214969	14.039992	110.8581125
-32.351559	11.961285	114.237556	-29.332272	18.381081	114.601257	34.185764	0.455179	120.762024	26.850193	45.428349	116.993988	30.5179785	22.941764	118.878006	-89.1825225	13.820398	110.324508
-33.302338	13.186918	113.41864	-29.286776	18.454575	114.291679	34.133686	0.714534	119.918266	26.744276	45.683922	117.37574	30.438981	23.199228	118.647003	-89.012533	13.709922	109.936355
-34.640026	14.678842	113.195335	-29.213303	18.647593	114.230072	34.041451	1.031749	119.101692	26.696777	45.982342	117.607025	30.369114	23.5070455	118.3543585	-88.79572	13.7881405	110.1057855
-36.819996	17.107363	113.678444	-29.050726	19.076422	114.729774	33.853115	1.522556	118.072365	26.687574	46.399967	117.564476	30.2703445	23.9612615	117.8184205	-88.3717965	14.1915825	111.6411275
-38.192123	18.590031	114.465904	-28.922424	19.285311	115.433464	33.724518	1.747299	117.564819	26.67124	46.583721	117.390732	30.197879	24.16551	117.4777755	-88.042727	14.405112	113.3891525
-39.653397	20.066753	115.776917	-28.828669	19.367643	116.443207	33.63588	1.93864	117.145157	26.592695	46.745846	117.247917	30.1142875	24.342243	117.196537	-87.7716255	14.393043	115.689877
-41.085953	21.427063	117.377388	-28.842995	19.335388	117.714951	33.497627	2.121885	116.822472	26.396864	46.906555	117.19252	29.9472455	24.51422	117.007496	-87.6332355	14.156556	118.422406
-42.516335	22.764168	119.162979	-28.924816	19.209309	119.041649	33.265762	2.276148	116.618431	26.06979	47.052536	117.207924	29.667776	24.664342	116.9131775	-87.517408	13.754276	121.1701205
-43.974354	24.023956	120.946732	-29.105452	19.006907	120.321335	32.984058	2.437125	116.465012	25.621593	47.228939	117.293335	29.3028255	24.833032	116.8791735	-87.5137295	13.180782	123.7634965
-45.288837	25.236828	122.649529	-29.339149	18.76465	121.484032	32.710541	2.632159	116.321457	25.115892	47.397491	117.434395	28.9132165	25.014825	116.877926	-87.5915145	12.514475	126.090138
-47.027775	26.916119	124.847481	-29.737917	18.490685	122.963264	32.238472	2.849724	116.200531	24.29096	47.648159	117.673477	28.264716	25.2489415	116.937004	-87.74055	11.7324285	128.989524
-48.169384	28.118225	125.95105	-29.995209	18.362558	123.758224	31.904408	2.949712	116.248512	23.792042	47.759308	117.786423	27.848225	25.35451	117.0174675	-87.838643	11.370606	130.4989805
-49.18375	29.280169	126.896843	-30.259466	18.257818	124.404953	31.599796	2.997919	116.373734	23.355556	47.856659	117.892113	27.477676	25.427289	117.1329235	-87.996608	11.088347	131.6769825
-50.187336	30.481556	127.685463	-30.300554	18.02088	124.833298	31.329426	3.008178	116.529068	22.954161	47.90834	118.006775	27.1417935	25.458259	117.2679215	-87.7429015	10.583501	132.3986745
-51.043137	31.630501	128.343994	-30.568403	17.946087	125.28775	31.053543	3.008103	116.739563	22.562098	47.94846	118.116524	26.8078205	25.4782815	117.4280435	-87.9446265	10.4138925	133.1474565
-51.735107	32.738956	128.937271	-30.861113	17.869715	125.669945	30.777431	2.988635	116.918625	22.208763	48.004459	118.278564	26.493097	25.496547	117.5985945	-88.215323	10.242883	133.7412955
-52.360023	33.834583	129.428436	-31.171169	17.751215	125.958908	30.528107	2.977288	117.019951	21.889715	48.090919	118.483627	26.208911	25.5341035	117.751789	-88.551249	9.9683265	134.166027
-53.013592	35.444866	129.923218	-31.639662	17.615366	126.19574	30.130486	3.027404	117.112434	21.436628	48.215416	118.850006	25.783557	25.62141	117.98122	-89.062881	9.60932200000001	134.41026
-53.31049	36.430149	130.191727	-31.972328	17.473074	126.206741	29.908567	3.03789	117.046646	21.173372	48.2845	119.129219	25.5409695	25.661195	118.0879325	-89.4856255	9.284953	134.3255495
-53.519882	37.462486	130.331665	-32.277996	17.362085	126.112534	29.677826	3.023926	116.895439	20.961758	48.30526	119.411156	25.319792	25.664593	118.1532975	-89.875784	9.059577	134.0717705
-53.526436	38.457165	130.281158	-32.563557	17.285915	125.908852	29.420296	2.994028	116.772545	20.795059	48.278065	119.678093	25.1076775	25.6360465	118.225319	-90.2347915	8.9357835	133.592385
-53.446423	39.391556	130.136841	-32.842091	17.236166	125.635216	29.17181	2.948143	116.679092	20.68137	48.177448	120.02784	24.92659	25.5627955	118.353466	-90.610772	8.9095365	132.916966
-53.246445	40.254219	130.004425	-33.088306	17.186005	125.346909	28.942972	2.893485	116.646049	20.639683	48.04834	120.447517	24.7913275	25.4709125	118.546783	-90.9679395	8.9010975	132.147035
-52.881878	41.105457	129.885483	-33.326878	17.134037	125.107368	28.761982	2.828718	116.691193	20.624104	47.936523	120.949722	24.693043	25.3826205	118.8204575	-91.346799	8.8854535	131.3942785
-52.137714	42.270409	129.631882	-33.650242	17.174498	124.866661	28.49419	2.693298	116.745888	20.62565	47.738026	121.728455	24.55992	25.215662	119.2371715	-91.860404	9.133334	130.4961505
-51.575874	42.959641	129.398758	-33.883076	17.2167	124.603889	28.313562	2.605294	116.798737	20.580622	47.618687	122.075066	24.447092	25.1119905	119.4369015	-92.213244	9.3214095	129.7708765
-50.951714	43.634274	129.086761	-34.115704	17.269814	124.355171	28.186628	2.455911	116.79232	20.498537	47.516209	122.27182	24.3425825	24.98606	119.53207	-92.5739905	9.553568	129.178272
-50.149429	44.248943	128.601517	-34.563511	17.669136	124.027458	28.0501	2.33045	116.813019	20.409487	47.44228	122.295906	24.2297935	24.886365	119.5544625	-93.3568155	10.451907	128.5004535
-49.271919	44.775936	128.014023	-34.805771	17.831268	123.747993	27.893677	2.203413	116.864243	20.296024	47.358295	122.212624	24.0948505	24.780854	119.5384335	-93.7063925	10.881682	127.9575525
-48.42852	45.289215	127.491829	-35.065113	17.970428	123.454575	27.711916	2.039896	116.880562	20.201279	47.230183	122.126282	23.9565975	24.6350395	119.503422	-94.0868235	11.3058165	127.405728
-47.484398	45.729801	126.785263	-35.316925	18.098606	123.091545	27.525753	1.857535	116.914772	20.12809	47.083961	122.03199	23.8269215	24.470748	119.473381	-94.4607715	11.726464	126.709709
-45.812405	46.208164	125.730667	-35.740086	18.18343	122.466187	27.192947	1.498902	117.081451	19.950321	46.76318	121.875999	23.571634	24.131041	119.478725	-95.051806	12.235819	125.453649
-44.728886	46.462311	125.150452	-36.002926	18.152485	122.008827	26.960358	1.272825	117.137993	19.834394	46.519634	121.876396	23.397376	23.8962295	119.5071945	-95.403228	12.4087405	124.5104595
-43.753254	46.749306	124.488487	-36.276104	18.090403	121.520996	26.775351	1.028996	117.198959	19.736891	46.295761	121.882072	23.256121	23.6623785	119.5405155	-95.808329	12.5184275	123.5014765
-42.480839	46.867363	123.850838	-36.558559	18.017038	121.019836	26.578777	0.75812	117.246078	19.625134	46.061497	121.866882	23.1019555	23.4098085	119.55648	-96.2190735	12.6242675	122.483192
-41.250584	46.918232	123.081985	-36.776585	17.938971	120.418892	26.381767	0.500027	117.212425	19.503931	45.813965	121.805504	22.942849	23.156996	119.5089645	-96.496019	12.720946	121.3288195
-39.957489	46.933746	122.226845	-37.012779	17.910406	119.755852	26.202091	0.263402	117.232605	19.380005	45.596226	121.608841	22.791048	22.929814	119.420723	-96.816606	12.890998	120.090981
-38.601646	46.904339	121.426918	-37.19178	17.84201	119.034637	26.063425	0.041737	117.24131	19.239176	45.359222	121.424011	22.6513005	22.7004795	119.3326605	-97.0348605	12.9835405	118.7366135
-36.587231	46.763943	120.234909	-37.407528	17.757376	117.955544	25.950605	-0.193381	117.206444	19.112682	45.081036	121.363785	22.5316435	22.4438275	119.2851145	-97.3466995	13.0709245	116.6259735
-35.23074	46.608238	119.733345	-37.492325	17.711996	117.334473	25.893822	-0.326261	117.20607	19.064611	44.969635	121.407066	22.4792165	22.321687	119.306568	-97.4638665	13.102305	115.362378
-33.902966	46.376694	119.532288	-37.534428	17.628057	116.77401	25.870333	-0.385534	117.089859	19.04821	44.879093	121.637405	22.4592715	22.2467795	119.363632	-97.5281275	13.0093345	114.184388
-32.308113	46.014496	119.334015	-37.580456	17.611004	116.337379	25.875313	-0.370689	116.942665	19.07938	44.869366	121.972046	22.4773465	22.2493385	119.4573555	-97.6382585	12.9726695	113.2174025
-31.037077	45.663078	119.431221	-37.59853	17.637087	116.033447	25.875479	-0.266918	116.863823	19.088787	44.927113	122.307205	22.482133	22.3300975	119.585514	-97.679193	12.9440765	112.48138
-29.714832	45.218204	119.715775	-37.627346	17.702702	115.861069	25.877142	-0.110328	116.696297	19.111065	44.972179	122.761452	22.4941035	22.4309255	119.7288745	-97.7487955	12.9744785	111.9932635
-28.439951	44.733673	120.053162	-37.679916	17.838266	115.817978	25.892916	0.087154	116.565025	19.177586	45.020893	123.358627	22.535251	22.5540235	119.961826	-97.895083	13.1225085	111.67413
-26.64077	43.841827	120.509132	-37.558643	18.026819	115.659126	25.807276	0.367839	116.668442	19.311914	45.112434	124.264648	22.559595	22.7401365	120.466545	-97.676881	13.3135015	110.851707
-25.419844	43.113716	120.765457	-37.679165	18.33012	115.720917	25.740183	0.494597	116.815094	19.396364	45.171883	124.900101	22.5682735	22.83324	120.8575975	-97.9266035	13.827	110.5842365
-24.288033	42.293434	121.00341	-37.793354	18.645563	115.773415	25.670317	0.61963	116.983665	19.461876	45.219166	125.543655	22.5660965	22.919398	121.26366	-98.1528045	14.371728	110.28317
-23.188663	41.382011	121.209045	-37.921387	18.965145	115.804375	25.626802	0.7377	117.211517	19.50518	45.296001	126.158455	22.565991	23.0168505	121.684986	-98.408765	14.9134395	109.923764
-22.045614	40.342087	121.2733	-38.038879	19.285057	115.817299	25.574869	0.822835	117.443863	19.545851	45.387764	126.737038	22.56036	23.1052995	122.0904505	-98.638118	15.4648145	109.5441475
-21.095581	39.163284	121.354744	-38.145393	19.571709	115.798439	25.546404	0.848331	117.665222	19.561115	45.489918	127.301643	22.5537595	23.1691245	122.4834325	-98.8445455	15.9742935	109.1134455
-20.101606	37.854019	121.282646	-38.226334	19.825245	115.750679	25.508204	0.906719	117.885399	19.572075	45.546329	127.829971	22.5401395	23.226524	122.857685	-98.9928075	16.423966	108.643673
-18.765125	35.622139	121.084229	-38.33675	20.196964	115.680107	25.494516	0.911028	118.219292	19.549612	45.639465	128.505859	22.522064	23.2752465	123.3625755	-99.195564	17.1186815	107.9976385
-17.85718	34.015984	120.815727	-38.404663	20.41584	115.672073	25.440641	0.873583	118.504509	19.561945	45.712654	128.806961	22.501293	23.2931185	123.655735	-99.310619	17.5385615	107.688411
-17.592871	32.435867	120.857323	-38.472084	20.634571	115.694344	25.378439	0.813473	118.808403	19.583443	45.779911	128.998138	22.480941	23.296692	123.9032705	-99.425109	17.97245	107.4854175
-16.842505	30.553495	120.500031	-38.534168	20.813667	115.731262	25.27282	0.749404	119.153656	19.609472	45.810978	129.084381	22.441146	23.280191	124.1190185	-99.509482	18.347143	107.3435055
-16.245134	28.506985	120.288551	-38.584003	20.954987	115.798485	25.169159	0.685745	119.525314	19.619783	45.791424	129.104477	22.394471	23.2385845	124.3148955	-99.562477	18.6713895	107.2820745
-15.702457	26.410208	120.024956	-38.607182	21.066286	115.885391	25.053782	0.632996	119.893555	19.646053	45.798782	128.995544	22.3499175	23.215889	124.4445495	-99.5642815	18.916683	107.3262325
-15.257053	24.130518	119.823563	-38.63736	21.183807	116.00647	24.990324	0.54826	120.250992	19.667326	45.806976	128.752853	22.328825	23.177618	124.5019225	-99.603545	19.189996	107.5110175
-14.741217	20.581125	119.623222	-38.630276	21.340422	116.293777	24.881577	0.307895	120.904564	19.732735	45.818977	128.059113	22.307156	23.063436	124.4818385	-99.567708	19.617408	108.1057155
-14.490432	18.169115	119.732407	-38.600044	21.391438	116.602798	24.789513	0.138735	121.402718	19.821533	45.803692	127.421227	22.305523	22.9712135	124.4119725	-99.505611	19.8116625	108.7936235
-14.384707	15.670165	120.080826	-38.797218	21.512642	117.171204	24.728502	-0.006243	121.897446	19.899158	45.673878	126.746773	22.31383	22.8338175	124.3221095	-99.908266	20.1914665	110.0202985
-14.422605	13.21415	120.669876	-38.718666	21.344915	117.640541	24.651663	-0.235241	122.453606	19.934526	45.421417	126.043686	22.2930945	22.593088	124.248646	-99.7304265	20.096742	111.032436
-14.262605	10.566924	121.343056	-38.713936	21.094189	118.222046	24.588453	-0.562751	122.968231	19.932604	45.124252	125.386658	22.2605285	22.2807505	124.1774445	-99.6884005	19.9076275	112.2666475
-14.417446	8.151557	122.235176	-38.734745	20.796288	118.777275	24.53507	-0.946215	123.475685	19.836555	44.767181	124.790657	22.1858125	21.910483	124.133171	-99.6553025	19.682093	113.421379
-14.636328	5.799718	123.190689	-38.803844	20.470934	119.231712	24.358255	-1.249634	124.056038	19.721687	44.419346	124.183098	22.039971	21.584856	124.119568	-99.647659	19.357012	114.343856
-15.022985	2.532278	124.581886	-38.879715	19.984488	119.721985	24.697893	-1.858861	124.773277	19.533611	43.91449	123.333145	22.115752	21.0278145	124.053211	-99.875182	18.9411615	115.390759
-15.064141	0.359143	125.429741	-38.907696	19.649868	119.997116	24.728676	-2.073916	125.287796	19.436718	43.631763	122.891129	22.082697	20.7789235	124.0894625	-99.898089	18.5208125	115.9047695
-15.298327	-1.505229	126.216843	-38.859337	19.302341	120.203247	24.835964	-2.239171	125.720688	19.374701	43.363495	122.555374	22.1053325	20.562162	124.138031	-99.8240065	18.04252	116.268463
-15.625291	-3.241638	126.847527	-38.754051	18.963905	120.298683	24.963736	-2.364697	126.060188	19.39048	43.149521	122.334633	22.177108	20.392412	124.1974105	-99.68521	17.535398	116.3999555
-15.907234	-4.852267	127.123093	-38.619511	18.643232	120.258415	25.096741	-2.481505	126.169708	19.464727	42.977871	122.242119	22.280734	20.248183	124.2059135	-99.519756	17.038281	116.3109165
-16.185587	-6.348298	127.078056	-38.450397	18.357182	120.055161	25.240332	-2.572593	126.060547	19.592886	42.824463	122.165718	22.416609	20.125935	124.1131325	-99.317403	16.588429	115.9971895
-16.545452	-7.726069	126.80999	-38.265221	18.124857	119.736008	25.405771	-2.692327	125.926865	19.740881	42.673004	122.088753	22.573326	19.9903385	124.007809	-99.103768	16.2593755	115.464207
-17.161285	-9.517841	126.059364	-37.994324	17.84169	119.245682	25.596846	-2.913517	125.558937	20.014507	42.427429	122.058395	22.8056765	19.756956	123.808666	-98.7943245	15.926424	114.682698
-17.570015	-10.537354	125.522957	-37.79686	17.688999	119.007446	25.72797	-3.024872	125.29187	20.241089	42.251282	122.102821	22.9845295	19.613205	123.6973455	-98.5782495	15.764793	114.3175465
-18.087288	-11.400649	125.107956	-37.601814	17.593079	118.911072	25.829618	-3.168011	125.1138	20.496969	42.095642	122.255013	23.1632935	19.4638155	123.6844065	-98.3669215	15.7223425	114.1377375
-18.616339	-12.136631	124.817551	-37.418949	17.53569	118.992401	25.881968	-3.243119	125.005089	20.750431	41.952076	122.53672	23.3161995	19.3544785	123.7709045	-98.1540975	15.7169015	114.2138975
-19.215975	-12.722262	124.723831	-37.251614	17.515364	119.233871	25.959719	-3.332556	125.038025	21.008909	41.822174	122.885277	23.484314	19.244809	123.961651	-97.987542	15.785919	114.506091
-19.897137	-13.176259	124.809494	-37.095032	17.47352	119.602112	26.021782	-3.457905	125.217613	21.267178	41.707104	123.354408	23.64448	19.1245995	124.2860105	-97.834544	15.8224405	114.9182135
-20.590256	-13.585517	124.958908	-36.943607	17.397532	120.048309	26.066357	-3.608724	125.514427	21.52949	41.597851	123.948479	23.7979235	18.9945635	124.731453	-97.6851375	15.8005005	115.365165
-21.784058	-13.950183	125.335037	-36.756435	17.188297	120.872925	26.184565	-3.966556	126.319443	21.970585	41.399902	125.214973	24.077575	18.716673	125.767208	-97.590445	15.659921	115.978642
-22.641506	-14.142426	125.73912	-36.654305	16.964813	121.55545	26.291361	-4.278533	126.957497	22.305235	41.218361	126.210953	24.298298	18.469914	126.584225	-97.606908	15.459712	116.526675
-23.590466	-14.236961	126.187965	-36.539547	16.721771	122.287903	26.372871	-4.625737	127.522049	22.596844	41.036476	127.268196	24.4848575	18.2053695	127.3951225	-97.5639515	15.2381725	117.1806835
-24.636551	-14.319101	126.598335	-36.451683	16.491598	122.995163	26.445671	-4.88035	128.028351	22.804205	40.855827	128.204453	24.624938	17.9877385	128.116402	-97.528304	14.9954575	117.873924
-25.727844	-14.298962	126.968933	-36.39286	16.28624	123.611977	26.539389	-5.067834	128.436127	22.947424	40.693375	128.892975	24.7434065	17.8127705	128.664551	-97.5291265	14.7597095	118.559403
-26.867039	-14.256445	127.213112	-36.142559	15.960062	123.997566	26.597912	-5.218325	128.721725	23.043499	40.524948	129.317963	24.8207055	17.6533115	129.019844	-97.1058235	14.2668125	118.975288
-28.12661	-14.142992	127.377151	-36.093502	15.753942	124.340546	26.662052	-5.313683	128.879715	23.093039	40.315281	129.491257	24.8775455	17.500799	129.185486	-97.0645495	14.007085	119.495606
-30.140352	-13.898484	127.55101	-35.974251	15.442568	124.70533	26.732597	-5.483037	128.965988	23.170355	40.012142	129.403931	24.951476	17.2645525	129.1849595	-96.899978	13.6205835	120.2257005
-31.544363	-13.663846	127.720009	-35.867901	15.223845	124.973106	26.792013	-5.562322	128.99823	23.233955	39.799423	129.194916	25.012984	17.1185505	129.096573	-96.748786	13.3291395	120.849639
-33.0718	-13.39346	128.004791	-35.71822	14.994499	125.332214	26.914909	-5.640799	129.040115	23.32921	39.598759	129.020721	25.1220595	16.97898	129.030418	-96.5584995	13.010018	121.63401
-34.57716	-13.061963	128.387024	-35.539265	14.732162	125.840759	27.066889	-5.720462	129.024048	23.410986	39.438931	128.885925	25.2389375	16.8592345	128.9549865	-96.3174675	12.6050895	122.7265315
-36.184086	-12.679061	128.800873	-35.361118	14.418652	126.462448	27.253788	-5.82262	129.012848	23.475252	39.306297	128.795593	25.36452	16.7418385	128.9042205	-96.086756	12.0954655	124.0206755
-37.772469	-12.259102	129.25383	-35.193851	14.048544	127.168358	27.412039	-5.903397	128.902054	23.452433	39.164135	128.641708	25.432236	16.630369	128.771881	-95.819938	11.466719	125.564835
-39.447273	-11.794448	129.780319	-35.043736	13.60596	127.976288	27.571075	-5.935845	128.611176	23.347843	39.031685	128.361832	25.459459	16.54792	128.486504	-95.546931	10.664	127.466072
-41.943203	-11.032161	130.614838	-34.803547	12.885569	129.203842	27.90325	-5.932898	127.933029	23.016151	38.763924	127.815651	25.4597005	16.415513	127.87434	-95.0667945	9.355625	130.533344
-43.631218	-10.439779	131.249283	-34.651764	12.397213	129.918976	28.071451	-5.941601	127.436638	22.716131	38.585098	127.250908	25.393791	16.3217485	127.343773	-94.697319	8.4726775	132.494179
-45.295502	-9.847365	131.847427	-34.497128	11.888828	130.44873	28.15983	-5.949399	126.887703	22.39827	38.416023	126.602646	25.27905	16.233312	126.7451745	-94.273306	7.544344	134.1522855
-46.917625	-9.202479	132.416687	-34.36076	11.410095	130.804749	28.217464	-5.95016	126.361549	22.063873	38.250027	125.818588	25.1406685	16.1499335	126.0900685	-93.8621885	6.6702565	135.5194295
-48.467667	-8.50135	133.017517	-34.251881	10.955964	130.983887	28.237225	-5.951551	125.810608	21.700193	38.08852	124.935089	24.968709	16.0684845	125.3728485	-93.472471	5.8434435	136.5949255
-49.974327	-7.757011	133.541412	-34.155048	10.539582	131.022614	28.22431	-6.013399	125.380791	21.328085	37.876518	123.967514	24.7761975	15.9315595	124.6741525	-93.0862935	5.1476045	137.3710755
-51.371975	-6.949695	134.121201	-34.097351	10.130809	131.034775	28.21582	-6.09405	125.092361	20.899094	37.654877	122.849968	24.557457	15.7804135	123.9711645	-92.752159	4.4812045	138.0983855
-53.329605	-5.611184	135.047012	-34.02705	9.566296	131.091232	28.244001	-6.21988	124.72364	20.183828	37.275852	121.231712	24.2139145	15.527986	122.977676	-92.2680145	3.604606	139.204788
-54.521931	-4.615108	135.664337	-33.982571	9.162968	131.204102	28.268932	-6.333534	124.594543	19.704386	37.004265	120.249619	23.986659	15.3353655	122.422081	-91.951801	2.9905705	139.986123
-55.597961	-3.559537	136.118835	-33.920033	8.767032	131.315308	28.329983	-6.452025	124.532974	19.291536	36.750404	119.49865	23.8107595	15.1491895	122.015812	-91.6508255	2.3848745	140.614804
-56.612823	-2.396436	136.492783	-33.841927	8.397161	131.455978	28.442293	-6.552957	124.466553	18.992348	36.543983	118.955788	23.7173205	14.995513	121.7111705	-91.4011745	1.798809	141.2007855
-57.501984	-1.14307	136.710815	-33.738358	8.086607	131.613174	28.56949	-6.642042	124.461113	18.791571	36.395676	118.556236	23.6805305	14.876817	121.5086745	-91.1572465	1.296397	141.7176735
-58.319496	0.253083	136.802048	-33.587746	7.81074	131.722198	28.728544	-6.720889	124.419609	18.715004	36.286358	118.360664	23.721774	14.7827345	121.3901365	-90.897266	0.8387455	142.0542595
-59.013294	1.768017	136.704773	-33.409546	7.573798	131.781403	28.903271	-6.773436	124.289993	18.787266	36.260014	118.27713	23.8452685	14.743289	121.2835615	-90.6643605	0.404307000000001	142.2792445
-59.873493	4.298364	136.25264	-33.147614	7.341791	131.686478	29.149128	-6.825952	123.99968	19.040813	36.32822	118.283867	24.0949705	14.751134	121.1417735	-90.3901985	-0.0675520000000009	142.2311825
-60.32766	6.123518	135.74501	-33.022038	7.261139	131.476624	29.279671	-6.785836	123.635712	19.202085	36.421295	118.316093	24.240878	14.8177295	120.9759025	-90.284954	-0.2954515	141.9773455
-60.704834	8.132341	135.223083	-32.969753	7.228237	131.162643	29.326946	-6.666277	123.15078	19.321909	36.575871	118.311287	24.3244275	14.954797	120.7310335	-90.2639335	-0.498322999999999	141.5942525
-60.95433	10.201209	134.705978	-32.943775	7.273108	130.82605	29.316399	-6.515469	122.552536	19.344299	36.764248	118.293037	24.330349	15.1243895	120.4227865	-90.217899	-0.578173500000002	141.2293135
-61.080235	12.469407	134.308777	-32.979671	7.310714	130.489502	28.732025	-6.070812	121.998009	19.319271	36.968021	118.284836	24.025648	15.4486045	120.1414225	-89.98499	-0.827176500000001	140.8375815
-61.122368	14.818854	133.985382	-33.006798	7.460862	130.219421	28.538567	-5.886208	121.1707	19.286676	37.200432	118.316444	23.9126215	15.657112	119.743572	-89.9262175	-0.735387999999999	140.69527
-60.999126	17.290579	133.791321	-33.038422	7.650678	129.951172	28.312487	-5.724446	120.335854	19.28422	37.440563	118.389259	23.7983535	15.8580585	119.3625565	-89.8751975	-0.556702499999999	140.5397875
-60.568207	21.127703	133.716858	-33.104885	7.954648	129.605576	28.656351	-5.837311	118.844833	19.321867	37.839146	118.582809	23.989109	16.0009175	118.713821	-90.198879	-0.0916215000000014	140.497331
-60.074337	23.724457	133.738617	-33.092117	8.194661	129.411606	28.444172	-5.679796	118.099403	19.343563	38.132458	118.749084	23.8938675	16.226331	118.4242435	-90.0781015	0.162990999999998	140.3989685
-59.459652	26.368519	133.814743	-33.232811	8.369401	129.117661	28.241148	-5.402262	117.38858	19.386889	38.439587	118.953003	23.8140185	16.5186625	118.1707915	-90.2796405	0.220139499999998	140.0645305
-58.733566	28.991837	133.851883	-33.311909	8.58611	128.750107	27.632242	-4.923978	116.948677	19.445684	38.749012	119.231522	23.538963	16.912517	118.0900995	-90.162781	0.259702999999998	139.4101145
-57.895649	31.633261	133.846939	-33.381634	8.805638	128.32489	27.556206	-4.691814	116.42157	19.532705	39.040771	119.56916	23.5444555	17.1744785	117.995365	-90.3077235	0.436797500000001	138.654415
-56.947197	34.20747	133.729782	-33.525616	8.98773	127.65905	27.445847	-4.444321	115.94529	19.675632	39.298973	120.026985	23.5607395	17.427326	117.9861375	-90.6119715	0.548134000000005	137.3319625
-55.862457	36.737457	133.498459	-33.675678	9.182356	126.830307	27.386248	-4.210366	115.486099	19.886684	39.501987	120.589317	23.636466	17.6458105	118.037708	-90.987822	0.718901500000001	135.622906
-54.052406	40.417397	132.989807	-33.862759	9.495811	125.251282	27.38987	-3.858588	114.759682	20.427864	39.712627	121.675575	23.908867	17.9270195	118.2176285	-91.634385	1.0646025	132.2849355
-52.729607	42.726875	132.535263	-33.927666	9.774468	124.061516	27.509508	-3.63535	114.339134	20.865801	39.777889	122.429047	24.1876545	18.0712695	118.3840905	-92.0429865	1.4776665	129.7389415
NaN	NaN	NaN	-34.155277	10.294123	122.914993	27.739138	-3.401726	113.971588	21.354603	39.760742	123.243858	24.5468705	18.179508	118.607723	-92.8574245	2.408738	127.222263
NaN	NaN	NaN	-34.135277	10.733366	121.671165	28.011625	-3.181441	113.732338	21.869452	39.703876	124.169182	24.9405385	18.2612175	118.95076	-93.2110925	3.2055145	124.39157
NaN	NaN	NaN	-34.082424	11.259265	120.54583	28.300508	-2.943537	113.627686	22.409618	39.613819	125.182175	25.355063	18.335141	119.4049305	-93.519911	4.183389	121.6867295
-47.191811	46.210976	130.122665	-33.728374	11.708146	119.398918	28.62179	-2.775058	113.682617	22.988243	39.486172	126.309036	25.8050165	18.355557	119.9958265	-93.2617645	5.060735	118.8020095
-45.653973	46.281574	129.357224	-33.546055	12.375818	118.76358	28.99057	-2.596084	113.910088	23.526932	39.488071	127.318977	26.258751	18.4459935	120.6145325	-93.350861	6.3056425	116.9126275
-43.270786	45.940369	128.532776	-33.212063	13.526854	118.523697	29.605892	-2.468642	114.719498	24.371614	39.63768	128.667786	26.988753	18.584519	121.693642	-93.412879	8.469189	115.353752
-41.681179	45.44091	128.022919	-33.005486	14.328747	118.806633	30.016047	-2.489472	115.430466	24.921154	39.883904	129.364105	27.4686005	18.697216	122.3972855	-93.4795725	9.960278	115.2159805
-40.118771	44.776119	127.454338	-32.869274	15.187807	119.37355	30.308372	-2.602754	116.348396	25.468859	40.228188	129.835007	27.8886155	18.812717	123.0917015	-93.6271635	11.562897	115.6553985
-38.58744	43.827362	127.157356	-32.767147	16.051992	120.138824	30.46652	-2.778444	117.338074	26.017281	40.595387	130.097443	28.2419005	18.9084715	123.7177585	-93.7761945	13.1955125	116.5598895
-37.164192	42.693825	126.780212	-32.717674	16.859457	120.97937	30.511444	-2.938189	118.316826	26.522133	40.87579	130.386658	28.5167885	18.9688005	124.351742	-93.9521365	14.7501135	117.606998
-35.745483	41.347782	126.385689	-32.751446	17.633974	121.795952	30.435366	-3.102291	119.375206	26.952288	41.063881	130.599762	28.693827	18.980795	124.987484	-94.196719	16.287153	118.60442
-34.386208	39.81073	125.93911	-32.832516	18.301115	122.454521	30.287149	-3.33155	120.532372	27.616552	41.035358	130.655182	28.9518505	18.851904	125.593777	-94.6168825	17.750326	119.315265
-32.549492	37.087006	125.508293	-33.019356	18.886467	123.076317	29.940838	-3.646247	122.210243	27.943796	40.911304	131.186523	28.942317	18.6325285	126.698383	-94.981029	19.1404055	119.454251
-31.435236	35.040363	125.216637	-33.135494	19.041588	123.306618	29.80689	-3.85945	123.315918	27.987858	40.757339	131.801987	28.897374	18.4489445	127.5589525	-95.168362	19.6342315	119.0542835
-30.4645	32.863899	124.988762	-33.653049	19.365173	123.843399	29.698191	-4.129714	124.397003	27.927076	40.556839	132.546585	28.8126335	18.2135625	128.471794	-96.1187315	20.5167835	119.215004
-29.528036	30.578756	124.909279	-33.198158	19.105047	123.955223	29.645134	-4.292512	125.508514	27.928326	40.317852	133.186005	28.78673	18.01267	129.3472595	-95.183046	20.197424	118.5631865
-28.75827	28.235855	125.014473	-33.238895	19.116991	124.405029	29.874886	-4.632554	126.503304	28.027443	40.206833	133.51532	28.9511645	17.7871395	130.009312	-95.4289545	20.4468425	118.800746
-28.073513	25.835791	125.146606	-33.257584	19.057537	124.776138	29.684517	-4.875158	127.604424	28.219711	40.140511	133.618774	28.952114	17.6326765	130.611599	-95.467282	20.4823975	118.940677
-27.528847	23.405479	125.337311	-33.211731	18.878595	125.036987	29.537758	-5.015955	128.499588	28.388477	40.049236	133.526154	28.9631175	17.5166405	131.012871	-95.3865795	20.2405495	119.061103
-26.917156	19.786472	125.727013	-33.037296	18.553268	125.424644	29.548597	-5.243304	129.531204	28.494141	39.823563	133.145462	29.021369	17.2901295	131.338333	-95.095961	19.8164065	119.510955
-26.668718	17.481678	126.123367	-32.878223	18.354834	125.67868	29.739153	-5.420755	130.100357	28.592577	39.721275	132.778946	29.165865	17.15026	131.4396515	-94.922311	19.559408	119.9177085
-26.540836	15.275775	126.611008	-32.62677	18.115255	125.911797	29.955873	-5.55553	130.700211	28.760323	39.645351	132.196411	29.358098	17.0449105	131.448311	-94.611638	19.1855995	120.375283
-26.502329	13.193094	127.179321	-32.345238	17.829536	126.140335	30.223339	-5.651195	131.269974	28.97757	39.549965	131.526443	29.6004545	16.949385	131.3982085	-94.2909305	18.709687	120.8824615
-26.550982	11.241096	127.783737	-32.01907	17.49032	126.372673	30.519405	-5.755739	131.728439	28.846273	39.517193	130.950806	29.682839	16.880727	131.3396225	-93.720979	18.099913	121.4057235
-26.714945	9.448588	128.38916	-31.686455	17.124304	126.605354	31.019106	-5.777634	132.165466	29.287159	39.149521	130.183899	30.1531325	16.6859435	131.1746825	-93.5260425	17.5626645	122.0360255
-26.940786	7.781929	128.922836	-31.361818	16.661079	126.847313	31.407997	-5.873676	132.33931	29.397123	38.869003	129.642319	30.40256	16.4976635	130.9908145	-93.126196	16.8244945	122.7038115
-27.45738	5.573294	129.534744	-30.945196	15.771575	127.334641	31.516033	-5.770758	132.15387	29.175972	38.516598	129.203278	30.3460025	16.37292	130.678574	-92.2363945	15.17023	123.990708
-27.85939	4.301163	129.793686	-30.6759	15.161165	127.711906	31.98871	-5.994378	131.823227	29.177708	38.202904	129.035492	30.583209	16.104263	130.4293595	-91.935009	14.218067	124.9944525
-28.353256	3.212068	129.93663	-30.412403	14.573924	128.076752	32.518776	-6.297071	131.365311	29.157379	37.901737	128.907196	30.8380775	15.802333	130.1362535	-91.6628835	13.345515	126.0172505
-28.865963	2.197538	129.915039	-30.182358	14.038837	128.369843	32.976791	-6.51475	130.804474	29.110468	37.619625	128.79393	31.0436295	15.5524375	129.799202	-91.4083455	12.5252365	126.940484
-29.431767	1.364832	129.799728	-29.952707	13.57797	128.57663	33.407219	-6.680372	130.151474	29.083984	37.479107	128.750641	31.2456015	15.3993675	129.4510575	-91.1510155	11.7565725	127.7022025
-29.997694	0.640521	129.603546	-29.777367	13.155855	128.749786	34.140079	-6.925961	129.300171	29.037994	37.414349	128.789322	31.5890365	15.244194	129.0447465	-91.1437705	11.067516	128.4548255
-30.612663	0.062245	129.401535	-29.61903	12.813809	128.887039	34.440147	-6.923335	128.526947	28.970905	37.386616	128.891327	31.705526	15.2316405	128.709137	-90.943586	10.3959775	129.064941
-31.575647	-0.671265	129.304306	-29.405764	12.478	129.065216	34.761154	-6.844795	127.614151	29.165485	37.314079	128.701462	31.9633195	15.234642	128.1578065	-90.7748475	9.721358	129.9726255
-32.237209	-1.073085	129.392822	-29.27557	12.366041	129.164612	34.882118	-6.760275	127.240417	29.103973	37.349682	128.46843	31.9930455	15.2947035	127.8544235	-90.5441855	9.4373785	130.4748005
-32.863865	-1.391128	129.565704	-29.155212	12.262506	129.281036	34.931168	-6.661444	126.96003	29.071192	37.378551	128.097961	32.00118	15.3585535	127.5289955	-90.311604	9.1664585	131.0330765
-33.477955	-1.665162	129.7668	-29.027058	12.11268	129.425064	35.01577	-6.618935	126.777664	29.010223	37.352131	127.674469	32.0129965	15.366598	127.2260665	-90.0671125	8.858762	131.6240615
-34.074055	-1.889364	130.00267	-28.900074	11.923632	129.574509	35.137699	-6.654831	126.65995	28.905645	37.275085	127.28183	32.021672	15.310127	126.97089	-89.82182	8.537137	132.178128
-34.66431	-2.142202	130.303604	-28.767672	11.667092	129.770401	35.299061	-6.776339	126.536667	28.475353	37.293396	127.027382	31.887207	15.2585285	126.7820245	-89.422551	8.0756555	132.7587775
-35.195351	-2.339643	130.633972	-28.619122	11.366786	129.995285	35.484596	-6.941924	126.462807	28.38678	37.152634	126.584885	31.935688	15.105355	126.523846	-89.173932	7.628217	133.466724
-35.953747	-2.531826	131.190979	-28.403341	10.871991	130.324387	35.674973	-7.216413	126.308182	28.227911	36.931465	125.975777	31.951442	14.857526	126.1419795	-88.758124	6.886456	134.5067945
-36.398678	-2.607703	131.585632	-28.273375	10.530538	130.54921	35.768402	-7.380575	126.164948	28.107101	36.747463	125.565971	31.9377515	14.683444	125.8654595	-88.4845015	6.377632	135.2329605
-36.80162	-2.595361	131.95694	-28.19302	10.210582	130.75473	35.809551	-7.531376	126.112572	27.950823	36.585381	125.120636	31.880187	14.5270025	125.616604	-88.266227	5.8941615	135.892856
-37.207729	-2.514619	132.305359	-28.150875	9.896604	130.924637	35.829105	-7.613288	126.096169	27.739674	36.43726	124.704826	31.7843895	14.411986	125.4004975	-88.0861395	5.381222	136.4487765
-37.597198	-2.346489	132.6297	-28.146357	9.617508	131.089676	35.804413	-7.616843	126.072296	27.496279	36.301121	124.357811	31.650346	14.342139	125.2150535	-87.94306	4.892877	136.9642985
-37.921436	-2.068464	132.898682	-28.180235	9.372635	131.247711	35.800381	-7.618852	126.136795	27.238337	36.225105	124.012772	31.519359	14.3031265	125.0747835	-87.879829	4.4421435	137.4206385
-38.221943	-1.707843	133.046249	-28.244257	9.149302	131.366043	35.7995	-7.571383	126.166451	26.973349	36.202423	123.736938	31.3864245	14.31552	124.9516945	-87.8749385	3.983084	137.7803915
-38.612919	-0.948821	133.054764	-28.396181	8.868628	131.432846	35.776161	-7.494093	126.079597	26.576248	36.273643	123.486664	31.1762045	14.389775	124.7831305	-87.9685665	3.347481	138.0825615
-38.824333	-0.28798	132.927292	-28.519484	8.719043	131.450333	35.74411	-7.40861	125.930168	26.286587	36.367058	123.343506	31.0153485	14.479224	124.636837	-88.0543165	2.958862	138.263829
-39.009071	0.519905	132.751831	-28.629461	8.592845	131.458466	35.697918	-7.299244	125.680199	26.002254	36.502949	123.286972	30.850086	14.6018525	124.4835855	-88.109008	2.5838375	138.4333465
-39.125481	1.428525	132.554962	-28.758768	8.492275	131.472488	35.641556	-7.217025	125.359581	25.7253	36.686077	123.302414	30.683428	14.734526	124.3309975	-88.200964	2.250024	138.6139785
-39.238663	2.460129	132.341675	-28.891626	8.399786	131.45668	35.54113	-7.140587	124.959373	25.463602	36.913876	123.366547	30.502366	14.8866445	124.16296	-88.285618	1.9129275	138.7504
-39.250229	3.57865	132.058105	-29.050228	8.33917	131.383377	35.371635	-7.044781	124.427368	25.214975	37.155205	123.496223	30.293305	15.055212	123.9617955	-88.393761	1.623128	138.8049585
-39.236824	4.795938	131.769531	-29.226801	8.294353	131.234665	35.121601	-6.939209	123.822174	24.942909	37.384258	123.546814	30.032255	15.2225245	123.684494	-88.485857	1.3661815	138.784836
-39.070889	6.757986	131.296219	-29.519478	8.33362	130.889053	34.672398	-6.71486	122.888359	24.528605	37.688183	123.419609	29.6005015	15.4866615	123.153984	-88.6394575	1.1805785	138.624122
-38.718426	8.218498	130.898254	-29.723431	8.423286	130.533203	34.332569	-6.549173	122.286346	24.314734	37.86058	123.284874	29.3236515	15.6557035	122.78561	-88.7705135	1.1908685	138.280796
-38.578896	9.516845	130.481689	-29.924042	8.560961	130.175186	33.66679	-6.219991	121.901047	24.144697	38.025848	123.178192	28.9057435	15.9029285	122.5396195	-88.7538275	1.2189935	137.8107525
-38.19157	10.954433	130.08728	-30.124464	8.690314	129.823334	33.349194	-6.210215	121.429375	24.012735	38.164467	123.165977	28.6809645	15.977126	122.297676	-88.9298925	1.403502	137.348992
-37.716213	12.376263	129.733002	-30.342028	8.810225	129.509109	33.032875	-6.103448	121.023453	23.905136	38.28978	123.281631	28.4690055	16.093166	122.152542	-89.1530615	1.527284	136.865676
-37.149258	13.817537	129.453049	-30.570814	8.894709	129.245132	32.721767	-6.082904	120.776917	23.87958	38.377911	123.571587	28.3006735	16.1475035	122.174252	-89.4423015	1.6419145	136.316012
-36.50692	15.203849	129.342133	-30.814436	8.960691	129.065125	32.388885	-6.041669	120.496002	23.897312	38.425411	124.053665	28.1430985	16.191871	122.2748335	-89.7719705	1.729511	135.8554165
-35.332714	17.256525	129.27153	-31.223467	9.034952	128.828064	31.82312	-5.955734	120.121788	23.954504	38.481033	124.978676	27.888812	16.2626495	122.550232	-90.335746	1.8072545	135.105896
-34.466251	18.532009	129.136978	-31.515852	9.14448	128.48938	31.469923	-5.829991	119.862762	24.015532	38.484581	125.750778	27.7427275	16.327295	122.80677	-90.7744315	1.961665	134.17199
-33.549183	19.793793	128.877838	-31.846628	9.253465	127.912125	31.13574	-5.730327	119.59314	24.088282	38.484333	126.561287	27.612011	16.377003	123.0772135	-91.305267	2.129927	132.7470365
-32.54615	20.975458	128.503204	-32.169472	9.463641	127.220032	30.865416	-5.546402	119.413773	24.131622	38.471188	127.253845	27.498519	16.462393	123.333809	-91.837463	2.464889	131.106255
-31.541088	22.04217	128.060989	-32.493717	9.755126	126.404358	30.639502	-5.277577	119.313751	24.176003	38.485115	128.012878	27.4077525	16.603769	123.6633145	-92.3951865	2.906483	129.1454015
-30.477911	23.060602	127.675072	-32.763386	10.15802	125.652	30.460712	-5.029289	119.224045	24.247732	38.522446	128.751068	27.354222	16.7465785	123.9875565	-92.880994	3.5694615	127.3164435
-29.347288	23.915934	127.372231	-32.972221	10.666395	125.024651	30.360762	-4.794759	119.290924	24.342907	38.654915	129.403503	27.3518345	16.930078	124.3472135	-93.2962765	4.402712	125.7020885
-27.63843	24.905066	127.252388	-33.212597	11.516686	124.397537	30.333721	-4.363271	119.448616	24.561705	38.90934	130.44548	27.447713	17.2730345	124.947048	-93.872907	5.7603375	123.848026
-26.526129	25.326279	127.383408	-33.318321	12.138376	124.271988	30.374346	-4.071715	119.630775	25.024828	38.996037	131.004089	27.699587	17.462161	125.317432	-94.336229	6.814591	123.226544
-25.363096	25.575733	127.613243	-33.421192	12.741213	124.355492	30.4172	-3.756722	119.956886	25.180336	39.280258	131.627365	27.798768	17.761768	125.7921255	-94.641152	7.720658	122.9188585
-24.171772	25.590302	127.977989	-33.488636	13.313617	124.5896	30.465799	-3.391458	120.31691	25.346924	39.571571	132.322327	27.9063615	18.0900565	126.3196185	-94.8836335	8.5371775	122.8595815
-23.070332	25.430843	128.268616	-33.585712	13.871157	124.922142	30.540422	-3.102887	120.811501	25.416491	39.858513	133.061691	27.9784565	18.377813	126.936596	-95.1498805	9.364501	122.907688
-22.042156	25.138334	128.46994	-33.717369	14.413881	125.262848	30.556614	-2.914508	121.506607	25.466766	40.120201	133.752945	28.01169	18.6028465	127.629776	-95.446428	10.2249155	122.89592
-21.005705	24.580065	128.713226	-33.872108	14.886814	125.617256	30.498325	-2.771852	122.238007	25.503189	40.404747	134.361176	28.000757	18.8164475	128.2995915	-95.744973	10.9571805	122.9349205
-19.496393	23.492817	128.840775	-34.152458	15.567389	125.908699	30.367056	-2.747642	123.370003	25.426123	40.762001	135.179672	27.8965895	19.0071795	129.2748375	-96.2015055	12.1275985	122.5425605
-18.656359	22.567507	128.771347	-34.375362	15.978101	125.927505	30.216515	-2.848899	124.214592	25.298626	40.980156	135.568924	27.7575705	19.0656285	129.891758	-96.5082945	12.8905735	121.963252
-18.671095	21.905481	128.961029	-34.613209	16.367592	125.834335	30.002716	-2.969105	125.104836	25.152525	41.171982	135.814301	27.5776205	19.1014385	130.4595685	-96.8040385	13.6337455	121.2091015
-17.059177	20.288441	128.511948	-34.823036	16.697615	125.675629	29.736195	-3.05358	126.015495	24.999203	41.384487	135.933853	27.367699	19.1654535	130.974674	-97.013771	14.2297765	120.376584
-16.416412	18.985004	128.432037	-34.961491	16.972347	125.496124	29.455843	-3.090264	126.893723	24.840263	41.590519	135.877014	27.148053	19.2501275	131.3853685	-97.071035	14.6945665	119.6068795
-15.85484	17.569855	128.412277	-35.080227	17.219137	125.348877	29.52804	-3.288002	127.576126	24.731939	41.817425	135.649414	27.1299895	19.2647115	131.61277	-97.2904435	15.1735625	119.084984
-15.524943	16.150553	128.557205	-35.156303	17.37681	125.227783	29.301565	-3.284977	128.371216	24.641891	42.071621	135.250687	26.971728	19.393322	131.8109515	-97.284334	15.360298	118.6446145
-15.186728	13.967435	128.669037	-35.231689	17.529123	125.032028	29.057726	-3.198863	129.515869	24.544252	42.35743	134.522552	26.800989	19.5792835	132.0192105	-97.264367	15.4789625	118.0448455
-15.191243	12.498969	128.833984	-35.28656	17.600054	124.873161	28.930971	-3.145611	130.0914	24.479576	42.506744	134.00206	26.7052735	19.6805665	132.04673	-97.2783935	15.5195415	117.699592
-15.30479	11.075562	128.98436	-35.318962	17.619572	124.683701	28.767269	-3.032085	130.510574	24.399427	42.623192	133.536545	26.583348	19.7955535	132.0235595	-97.221272	15.4435905	117.3438425
-15.495864	9.664113	129.041077	-35.343185	17.609951	124.484291	28.659042	-2.916883	130.858887	24.320679	42.713852	133.121033	26.4898605	19.8984845	131.98996	-97.1762305	15.3214175	116.978622
-15.867548	8.334448	129.053452	-35.360718	17.595959	124.300453	28.660494	-2.798257	131.090729	24.235832	42.791233	132.759598	26.448163	19.996488	131.9251635	-97.169599	15.19543	116.6757425
-16.338579	7.052795	128.967773	-35.367817	17.58901	124.152496	28.640131	-2.65701	131.069885	24.181389	42.861572	132.44632	26.41076	20.102281	131.7581025	-97.146394	15.075739	116.5468895
-16.915918	5.858745	128.794617	-35.360809	17.589836	124.02903	28.696648	-2.557648	130.961792	24.11515	42.905655	132.172882	26.405899	20.1740035	131.567337	-97.127517	15.0056685	116.490723
-18.019369	4.197372	128.526825	-35.288334	17.608749	123.967896	28.839472	-2.351954	130.749542	23.792675	43.146252	131.906021	26.3160735	20.397149	131.3277815	-96.8927415	14.820349	116.6080105
-18.925587	3.214974	128.41684	-35.172523	17.668447	124.03405	29.057783	-2.24928	130.626572	23.808081	43.300293	131.674408	26.432932	20.5255065	131.15049	-96.777978	14.8113875	116.91761
-19.931675	2.326844	128.447861	-35.011368	17.735729	124.220573	29.284304	-2.063846	130.599243	24.18964	43.3521	131.340668	26.736972	20.644127	130.9699555	-96.759708	14.827331	117.4711905
-21.054323	1.53846	128.613434	-34.770725	17.792358	124.567841	29.538527	-1.83875	130.627365	24.331362	43.542854	131.09639	26.9349445	20.852052	130.8618775	-96.4763945	14.732664	118.2738045
-22.309881	0.804686	128.883881	-34.50378	17.812502	125.067711	29.832169	-1.62222	130.651962	24.204346	43.855129	130.952881	27.0182575	21.1164545	130.8024215	-96.0258175	14.5085495	119.3330005
-23.675549	0.206807	129.233124	-34.237679	17.815268	125.657417	30.198483	-1.397353	130.666763	24.354605	44.039597	130.708344	27.276544	21.321122	130.6875535	-95.751902	14.309414	120.6272805
-25.162809	-0.333255	129.580109	-33.991436	17.760017	126.263443	30.582846	-1.164209	130.690765	24.436876	44.221458	130.462509	27.509861	21.5286245	130.576637	-95.492733	13.9914095	121.950249
-27.551483	-1.022099	130.079666	-33.68008	17.611813	127.201607	31.137144	-0.764553	130.644058	24.48732	44.42635	130.061813	27.812232	21.8308985	130.3529355	-95.172392	13.3927275	124.0502785
-29.274544	-1.40111	130.370361	-33.537464	17.428017	127.838173	31.463205	-0.535507	130.551315	24.420572	44.524651	129.803116	27.9418885	21.994572	130.1772155	-95.0168165	12.861462	125.4991305
-31.060993	-1.686483	130.676788	-33.420155	17.18494	128.472229	31.750893	-0.372369	130.404465	24.271183	44.571255	129.490128	28.011038	22.099443	129.9472965	-94.851348	12.270437	126.9971615
-32.928867	-1.911118	131.036789	-33.334217	16.852627	129.172012	32.004593	-0.196584	130.127274	24.047611	44.567608	129.145477	28.026102	22.185512	129.6363755	-94.694536	11.519742	128.7076485
-34.844078	-2.077433	131.5392	-33.248661	16.449162	129.971573	32.2365	-0.113117	129.769089	23.747398	44.502846	128.764587	27.991949	22.1948645	129.266838	-94.489271	10.7034595	130.676308
-36.800316	-2.158098	132.258972	-33.162655	15.986093	130.882996	32.466812	-0.064204	129.407028	23.375145	44.362061	128.39473	27.9209785	22.1489285	128.900879	-94.2462885	9.8232575	132.865113
-38.745075	-2.184141	133.139114	-33.085106	15.482743	131.844254	32.61594	-0.071438	129.095978	22.986372	44.177933	128.131409	27.801156	22.0532475	128.6136935	-93.971368	8.9122385	135.0748145
-41.687416	-2.108893	134.582306	-33.003265	14.635788	133.362885	32.639549	-0.176895	128.748734	22.393244	43.985046	128.061768	27.5163965	21.9040755	128.405251	-93.5229265	7.3675005	138.320519
-43.575439	-1.999917	135.77356	-33.007267	14.041808	134.495468	32.559658	-0.247887	128.494995	21.958944	43.893459	128.174698	27.259301	21.822786	128.3348465	-93.273835	6.26083	140.6560895
-45.438843	-1.830326	137.072983	-33.015026	13.461516	135.637421	32.439049	-0.260273	128.204651	21.461489	43.80806	128.26123	26.950269	21.7738935	128.2329405	-92.980321	5.1491385	143.0419015
-47.179882	-1.631938	138.489563	-33.021683	12.908895	136.700882	32.282093	-0.237177	127.977325	20.948883	43.734745	128.207581	26.615488	21.748784	128.092453	-92.658854	4.069006	145.309311
-48.848068	-1.344741	139.903732	-33.043037	12.391252	137.66333	32.078598	-0.216955	127.722527	20.403679	43.647617	128.019775	26.2411385	21.715331	127.871151	-92.3272125	3.067173	147.455509
-50.357513	-1.062102	141.352356	-33.039211	11.904248	138.507782	31.807079	-0.214627	127.471527	19.805149	43.523708	127.66011	25.806114	21.6545405	127.5658185	-91.884536	2.1539555	149.4497455
-51.795341	-0.733241	142.820084	-33.036545	11.445518	139.257523	31.508204	-0.280528	127.23761	19.183399	43.345825	127.109886	25.3458015	21.5326485	127.173748	-91.4188915	1.3583875	151.341298
-53.566681	-0.197528	144.928085	-33.002491	10.784164	140.264862	30.99753	-0.420163	126.606903	18.213316	43.001011	126.140511	24.605423	21.290424	126.373707	-90.610405	0.277904000000003	154.156017
-54.59853	0.238037	146.209427	-32.985027	10.328543	140.783752	30.669207	-0.577957	126.237633	17.574343	42.728142	125.447548	24.121775	21.0750925	125.8425905	-90.091829	-0.418006500000001	155.7249135
-55.4986	0.676806	147.227051	-33.028294	9.882761	141.16748	30.354668	-0.769604	125.916565	16.909595	42.420219	124.74308	23.6321315	20.8253075	125.3298225	-89.6887195	-1.0597855	157.0051375
-56.258858	1.153356	148.010376	-33.076294	9.42976	141.426575	30.077658	-0.968468	125.63636	16.260717	42.049892	124.033821	23.1691875	20.540712	124.8350905	-89.3217755	-1.681192	158.0180595
-56.906082	1.713766	148.550552	-33.134533	8.943982	141.549545	29.809851	-1.200125	125.46978	15.698531	41.624504	123.393105	22.754191	20.2121895	124.4314425	-89.023257	-2.3242255	158.6676475
-57.420765	2.304636	148.797028	-33.221123	8.473739	141.58606	29.596302	-1.498177	125.43042	15.246336	41.205906	122.86441	22.421319	19.8538645	124.147415	-88.863565	-2.9063865	159.024705
-57.762772	3.021447	148.772354	-33.288132	8.026716	141.537323	29.486757	-1.787623	125.447441	14.927837	40.815987	122.474899	22.207297	19.514182	123.96117	-88.783561	-3.46075	159.113476
-58.083565	4.281926	148.361267	-33.403946	7.419997	141.377213	29.402819	-2.205033	125.551689	14.688711	40.318756	122.15509	22.045765	19.0568615	123.8533895	-88.853657	-4.2168675	158.9010365
-58.098721	5.222044	147.799118	-33.488457	7.056865	141.206711	29.379602	-2.438413	125.631737	14.66033	40.085289	122.154556	22.019966	18.823438	123.8931465	-88.99688	-4.709708	158.5202755
-57.944714	6.285973	147.106537	-33.587589	6.75053	140.97168	29.357382	-2.63053	125.678932	14.717859	39.902409	122.248413	22.0376205	18.6359395	123.9636725	-89.2127985	-5.1348795	157.9796875
-57.641148	7.495815	146.235428	-33.691357	6.491481	140.632172	29.321745	-2.748855	125.661865	14.841612	39.804626	122.478531	22.0816785	18.5278855	124.070198	-89.4643925	-5.5449235	157.194146
-57.244606	8.826077	145.203033	-33.829777	6.252632	140.198608	29.270939	-2.828006	125.54364	15.038416	39.831612	122.849564	22.1546775	18.501803	124.196602	-89.8142315	-5.996539	156.200614
-56.673126	10.26568	144.103592	-34.011478	6.131613	139.606964	29.206938	-2.834028	125.326477	15.288231	39.952515	123.294365	22.2475845	18.5592435	124.310421	-90.2705405	-6.2960175	154.903507
-55.943764	11.92335	142.858246	-34.213127	6.124051	138.881287	29.101038	-2.789163	125.003006	15.567101	40.161118	123.817467	22.3340695	18.6859775	124.4102365	-90.7603235	-6.4378755	153.3523375
-54.638664	14.513961	140.894836	-34.594196	6.40157	137.578842	28.821144	-2.542078	124.346565	15.92529	40.617134	124.472137	22.373217	19.037528	124.409351	-91.561609	-6.234388	150.748333
-53.614883	16.415092	139.405167	-34.904186	6.763781	136.476044	28.60199	-2.351342	123.894501	16.090879	40.947098	124.751602	22.3464345	19.297878	124.3230515	-92.1548065	-5.770316	148.6290365
-52.458447	18.358717	137.775223	-35.233849	7.262051	135.190002	28.370005	-2.071558	123.299995	16.215364	41.350372	124.793602	22.2926845	19.639407	124.0467985	-92.7603825	-5.115305	146.3332055
-51.167023	20.407001	136.129715	-35.531857	7.870734	133.796707	28.186556	-1.735748	122.698906	16.303822	41.785294	124.65004	22.245189	20.024773	123.674473	-93.308903	-4.283305	143.918941
-49.754128	22.461813	134.567444	-35.698299	8.608479	132.438843	28.003979	-1.43598	122.019806	16.470455	42.201614	124.612633	22.237217	20.382817	123.3162195	-93.633815	-3.165859	141.5614665
-48.190411	24.557648	133.119156	-35.891037	9.374756	131.072922	27.521706	-0.888811	121.554947	16.807117	42.652958	124.744019	22.1644115	20.8820735	123.149483	-93.9464855	-2.1325615	138.996361
-46.489777	26.599831	131.992661	-36.116333	10.106974	129.869324	27.46117	-0.647207	121.194038	17.241074	43.030796	125.0924	22.351122	21.1917945	123.143219	-94.583788	-0.977846500000002	136.595429
-43.711102	29.575678	130.945938	-36.270069	11.219957	128.449005	27.49201	-0.281796	120.776764	18.078289	43.462395	126.22715	22.7851495	21.5902995	123.501957	-95.3252875	0.849614500000001	133.396053
-41.702198	31.361992	130.79071	-36.301819	11.966565	127.815018	27.604118	0.031661	120.782982	18.708178	43.774364	127.230164	23.156148	21.9030125	124.006573	-95.759786	2.0301175	131.623463
-39.66526	33.032902	130.942535	-36.295212	12.686337	127.389381	27.800137	0.310589	120.898117	19.335215	44.049446	128.472946	23.567676	22.1800175	124.6855315	-96.1581	3.1926565	130.0932305
-37.539829	34.500412	131.399414	-36.260456	13.36661	127.144325	28.065147	0.588277	121.112671	19.975809	44.293674	129.825729	24.020478	22.4409755	125.4692	-96.54139	4.2922445	128.81945
-35.437294	35.82996	131.979462	-36.156601	14.074126	127.003777	28.367847	0.826886	121.458015	20.917871	44.39814	131.040649	24.642859	22.612513	126.249332	-96.956061	5.535739	127.758222
-33.257385	36.986797	132.5504	-36.047508	14.823034	126.910042	28.683598	0.992274	121.88517	21.519892	44.593388	132.313507	25.101745	22.792831	127.0993385	-97.196761	6.853237	126.7207455
-31.159622	38.010468	133.094818	-35.951805	15.608111	126.842293	28.993824	1.117911	122.404778	22.083755	44.820236	133.361465	25.5387895	22.9690735	127.8831215	-97.4423995	8.2471485	125.8014645
-28.001945	39.231365	133.646576	-35.801945	16.889296	126.718414	29.368868	1.345994	123.219528	22.891945	45.185555	134.795792	26.1304065	23.2657745	129.00766	-97.7342965	10.5128175	124.429168
-25.975546	39.899319	133.835678	-35.708698	17.824072	126.647186	29.590199	1.49275	123.890602	23.312775	45.513706	135.586197	26.451487	23.503228	129.7383995	-97.868883	12.144916	123.5559725
-23.961168	40.349136	134.040009	-35.613426	18.7015	126.655891	29.780813	1.684582	124.523285	23.662987	45.909096	136.22525	26.7219	23.796839	130.3742675	-97.948752	13.606161	122.9375145
-22.020765	40.636826	134.104782	-35.462795	19.573698	126.672112	30.041578	1.882145	125.134018	23.993692	46.274876	136.834274	27.017635	24.0785105	130.984146	-97.943225	15.0688855	122.360078
-20.186214	40.772659	134.155014	-35.328514	20.397829	126.717865	30.261332	2.081849	125.84758	24.265236	46.720745	137.342438	27.263284	24.401297	131.595009	-97.920312	16.394361	121.840721
-18.422132	40.678249	134.233826	-35.17374	21.097984	126.769707	30.418098	2.229156	126.53643	24.525023	47.216213	137.719101	27.4715605	24.7226845	132.1277655	-97.8190405	17.4732835	121.4116485
-16.800625	40.417084	134.310043	-35.014023	21.730062	126.767708	30.922348	2.187179	127.024231	24.754759	47.632877	138.093765	27.8385535	24.910028	132.558998	-97.8665995	18.550096	120.976418
-14.497039	39.714287	134.286346	-34.760094	22.50013	126.662079	31.153294	2.347128	127.938828	24.975672	48.177044	138.498764	28.064483	25.262086	133.218796	-97.584671	19.738174	120.105362
-13.15364	39.037098	134.256622	-34.64156	22.89522	126.594269	31.262371	2.39801	128.47113	25.105816	48.475456	138.615311	28.1840935	25.436733	133.5432205	-97.4672135	20.353707	119.6453175
-11.871453	38.235455	134.116974	-34.536995	23.235563	126.484512	31.342674	2.493976	128.929443	25.232559	48.669849	138.712967	28.2876165	25.5819125	133.821205	-97.3616065	20.8892135	119.147819
-10.765675	37.310696	133.925079	-34.440212	23.492744	126.391075	31.381279	2.572321	129.324753	25.343742	48.848282	138.694901	28.3625105	25.7103015	134.009827	-97.2429345	21.2751865	118.772323
-9.782701	36.238838	133.743149	-34.332977	23.692583	126.356674	31.371557	2.529563	129.680847	25.460205	49.004452	138.569702	28.415881	25.7670075	134.1252745	-97.081835	21.6181585	118.5880735
-8.894732	35.094204	133.534546	-34.234867	23.869646	126.330971	31.349939	2.485461	130.031357	25.592005	49.128311	138.411423	28.470972	25.806886	134.22139	-96.940706	21.932406	118.440552
-8.215004	33.822117	133.35202	-34.131866	23.981697	126.295197	31.31048	2.424541	130.403381	25.699169	49.219193	138.194138	28.5048245	25.821867	134.2987595	-96.7685565	22.141527	118.2916345
-7.427799	31.83003	133.164047	-33.988136	24.082481	126.263298	31.224426	2.268367	131.13147	25.810221	49.342171	137.855225	28.5173235	25.805269	134.4933475	-96.4935955	22.359693	118.0332485
-7.086831	30.403418	133.08342	-33.884285	24.08083	126.258133	31.21917	2.273729	131.518082	25.877535	49.400616	137.720688	28.5483525	25.8371725	134.619385	-96.3169225	22.3244875	117.896881
-6.972757	28.9646	133.108978	-33.758938	24.038908	126.303947	31.268576	2.300978	131.916763	25.959709	49.444248	137.571442	28.6141425	25.872613	134.7441025	-96.1320185	22.205203	117.8637915
-6.942939	27.48468	133.122391	-33.604385	23.942015	126.40107	31.346651	2.292466	132.346786	26.075047	49.467121	137.417633	28.710849	25.8797935	134.8822095	-95.919619	22.0042365	117.9199305
-7.051781	25.987085	133.181046	-33.424824	23.80588	126.581337	31.463245	2.284792	132.739914	26.206699	49.474804	137.231995	28.834972	25.879798	134.9859545	-95.68462	21.731962	118.1767195
-7.355265	24.456436	133.310028	-33.213661	23.627728	126.809021	31.581789	2.259538	133.070221	26.362076	49.475006	137.020798	28.9719325	25.867272	135.0455095	-95.3992545	21.388184	118.5725325
-7.739132	22.976524	133.390457	-33.031097	23.447039	127.099678	31.686932	2.204555	133.3479	26.515585	49.46862	136.802277	29.1012585	25.8365875	135.0750885	-95.1634525	21.0574905	119.1242675
-8.664867	20.746553	133.600876	-32.742916	23.160856	127.550873	31.864828	2.172107	133.713867	26.731285	49.404678	136.466675	29.2980565	25.7883925	135.090271	-94.7838885	20.5333195	120.011475
-9.462781	19.334898	133.682678	-32.563622	22.951122	127.831253	31.998972	2.140074	134.00032	26.869091	49.332096	136.289627	29.4340315	25.736085	135.1449735	-94.5612755	20.166159	120.5175325
-10.422898	17.944298	133.786636	-32.406265	22.774183	128.111221	32.120506	2.106167	134.29335	26.996344	49.246956	136.170425	29.558425	25.6765615	135.2318875	-94.370955	19.8718045	120.9905545
-11.539819	16.576298	133.815369	-32.269554	22.589937	128.366776	NaN	NaN	NaN	27.098921	49.146709	136.101425	NaN	NaN	NaN	NaN	NaN	NaN
-12.786308	15.27764	133.838486	-32.122021	22.425804	128.626007	NaN	NaN	NaN	27.21101	49.058403	136.029938	NaN	NaN	NaN	NaN	NaN	NaN
-14.183657	14.01165	133.776443	-31.962563	22.262657	128.879974	NaN	NaN	NaN	27.322086	48.983521	135.950546	NaN	NaN	NaN	NaN	NaN	NaN
-15.707068	12.803168	133.701508	-31.781912	22.081545	129.132034	NaN	NaN	NaN	27.429014	48.896423	135.871582	NaN	NaN	NaN	NaN	NaN	NaN
-18.266407	11.085258	133.522873	-31.498163	21.776964	129.596878	33.160908	2.012661	134.425873	27.593151	48.782913	135.614059	30.3770295	25.397787	135.019966	-93.3733555	18.156141	124.17379
-20.158588	10.025521	133.454453	-31.301256	21.541294	129.985229	33.327686	1.996741	134.364075	27.716974	48.707291	135.351257	30.52233	25.352016	134.857666	-93.124842	17.730572	125.112792
-22.184246	8.995657	133.477264	-31.098974	21.300529	130.472107	33.535194	2.054013	134.251434	27.809391	48.654026	135.009033	30.6722925	25.3540195	134.6302335	-92.8702405	17.2470385	126.3139805
-24.372459	8.063293	133.611328	-30.891163	21.011814	131.112564	NaN	NaN	NaN	27.860928	48.564098	134.518677	NaN	NaN	NaN	NaN	NaN	NaN
-26.650745	7.189385	133.826904	-30.663633	20.625944	131.876358	NaN	NaN	NaN	27.873316	48.459843	133.935577	NaN	NaN	NaN	NaN	NaN	NaN
-29.075359	6.318969	134.317047	-30.465895	20.170748	132.800247	NaN	NaN	NaN	27.815079	48.314098	133.421722	NaN	NaN	NaN	NaN	NaN	NaN
-31.609396	5.583189	135.183365	-30.227787	19.649733	133.977921	34.981422	2.752437	132.717865	27.575312	48.152828	132.811996	31.278367	25.4526325	132.7649305	-91.733941	13.8468335	135.1909115
-35.570129	4.593949	137.384262	-29.909655	18.641644	136.212784	35.454174	2.646709	131.711197	26.797777	47.656147	131.639603	31.1259755	25.151428	131.6754	-90.9452855	12.13186	140.750168
-38.215477	4.010766	139.371521	-29.7131	17.70013	137.90036	35.769489	2.44482	131.078583	25.732304	47.249222	130.933411	30.7508965	24.847021	131.005997	-90.1770965	10.553239	144.794723
-40.826054	3.406866	141.741425	-29.506392	16.493248	139.675766	36.019085	2.144056	130.497986	24.750971	46.584316	130.230011	30.385028	24.364186	130.3639985	-89.397812	8.62231	148.9875335
-43.319164	2.843558	144.287247	-29.288918	15.122231	141.430054	36.148117	1.794686	129.88504	23.639042	45.949615	129.663727	29.8935795	23.8721505	129.7743835	-88.4714155	6.3723115	153.0857245
-45.650589	2.299802	146.896225	-29.06934	13.606133	143.083908	NaN	NaN	NaN	22.51535	45.249195	129.215424	NaN	NaN	NaN	NaN	NaN	NaN
-47.883389	1.836449	149.546402	-28.930574	12.086142	144.649918	35.412701	0.853813	129.259247	21.385412	44.454617	128.762436	28.3990565	22.654215	129.0108415	-86.2602045	1.518069	160.2889945
-50.113724	1.615286	152.147034	-28.901789	10.681578	146.040314	35.043015	0.476658	128.856079	20.198597	43.654621	128.341049	27.620806	22.0656395	128.598564	-85.424384	-0.7024835	163.482064
-53.247929	1.571178	155.706116	-29.068586	8.823823	147.685486	33.773972	0.075832	128.469101	18.479712	42.4296	127.819931	26.126842	21.252716	128.144516	-84.264014	-3.60507	167.226456
NaN	NaN	NaN	-29.462957	7.876873	148.549896	33.181446	-0.321794	128.422745	17.410135	41.675167	127.452789	25.2957905	20.6766865	127.937767	-84.2217045	-4.9229405	169.162025
NaN	NaN	NaN	-29.703951	6.89137	149.093216	32.609322	-0.744419	128.260315	16.516525	40.957882	127.23111	24.5629235	20.1067315	127.7457125	-83.9708255	-6.3239915	170.4407195
NaN	NaN	NaN	-30.055428	6.054473	149.507599	32.007195	-1.198451	128.135437	15.770142	40.283859	127.047554	23.8886685	19.542704	127.5914955	-83.9995245	-7.433758	171.4237025
NaN	NaN	NaN	-30.561018	5.487752	149.864441	31.48843	-1.64457	128.058746	15.173703	39.693096	126.88382	23.3310665	19.024263	127.471283	-84.4531025	-8.048759	172.257599
NaN	NaN	NaN	NaN	NaN	NaN	30.975849	-2.096845	127.892708	14.768176	39.177658	126.750587	22.8720125	18.5404065	127.3216475	NaN	NaN	NaN
NaN	NaN	NaN	NaN	NaN	NaN	30.48686	-2.497758	127.671501	14.535517	38.822922	126.599052	22.5111885	18.162582	127.1352765	NaN	NaN	NaN
NaN	NaN	NaN	NaN	NaN	NaN	29.869526	-3.019473	127.211533	14.406003	38.447823	126.531204	22.1377645	17.714175	126.8713685	NaN	NaN	NaN
NaN	NaN	NaN	NaN	NaN	NaN	30.039593	-3.568013	126.86657	14.409026	38.270123	126.46508	22.2243095	17.351055	126.665825	NaN	NaN	NaN
NaN	NaN	NaN	-31.456808	3.09816	148.171005	29.720467	-3.674312	126.296677	14.504401	38.251343	126.527	22.112434	17.2885155	126.4118385	-85.02605	-11.0921955	169.9301715
NaN	NaN	NaN	-31.598763	2.879583	147.611282	29.589981	-3.724216	125.867722	14.642565	38.345448	126.692596	22.116273	17.310616	126.280159	-85.313799	-11.55145	168.942405
-62.874973	7.552064	157.30481	-31.803175	2.694448	146.906052	29.527426	-3.756861	125.467766	14.768336	38.529392	126.88353	22.147881	17.3862655	126.175648	-85.754231	-11.9973695	167.636456
-62.595482	8.708056	155.899734	-32.063148	2.540003	145.989288	29.465113	-3.718297	125.068092	14.864707	38.703297	127.031967	22.16491	17.4925	126.0500295	-86.291206	-12.412494	165.9285465
-62.127186	9.910194	154.17395	-32.388878	2.45303	144.813995	29.397631	-3.696952	124.568855	14.954625	38.849812	127.080116	22.176128	17.57643	125.8244855	-86.953884	-12.67037	163.8035045
-61.053295	11.874789	151.268646	-32.928749	2.501369	142.642899	29.220909	-3.699456	123.796951	15.161739	38.973507	126.935921	22.191324	17.6370255	125.366436	-88.048822	-12.6342875	159.919362
-60.012383	13.306196	149.377304	-33.234722	2.731361	141.141937	29.090326	-3.736232	123.264	15.415059	39.026146	126.798119	22.2526925	17.644957	125.0310595	-88.7221365	-12.182235	157.2528145
-58.783497	14.801252	147.521362	-33.516819	3.106969	139.645187	28.795835	-3.750453	122.469185	15.85359	39.165817	126.802673	22.3247125	17.707682	124.635929	-89.3583505	-11.493744	154.654445
-57.310104	16.310171	145.605347	-33.762733	3.64548	138.196228	28.612782	-3.637042	121.693352	16.377758	39.403957	126.936508	22.49527	17.8834575	124.31493	-90.020736	-10.5924975	152.077526
-55.689407	17.833002	143.620819	-34.004971	4.332556	136.759048	28.540001	-3.443033	121.081398	16.875053	39.712849	127.103058	22.707527	18.134908	124.092228	-90.717469	-9.469796	149.425868
-53.804649	19.33205	141.737823	-34.200661	5.109062	135.425583	28.552908	-3.245212	120.639992	17.365839	40.026901	127.228271	22.9593735	18.3908445	123.9341315	-91.3606955	-8.1727205	146.9170345
-51.763271	20.781317	139.934174	-34.367554	5.915512	134.191711	28.091297	-2.801371	120.492157	17.914932	40.317448	127.454254	23.0031145	18.7580385	123.9732055	-91.7382225	-6.9270145	144.4102165
-48.368671	22.756329	137.486862	-34.591331	7.086065	132.585114	28.392071	-2.636044	120.295906	18.784723	40.671864	127.946365	23.588397	19.01791	124.1211355	-92.771059	-4.84578	141.0490925
-45.831509	23.92905	136.007996	-34.699787	7.843531	131.600769	28.376114	-2.520224	120.360878	19.416412	40.819824	128.448685	23.896263	19.1498	124.4047815	-93.295837	-3.462738	138.7967565
-43.22168	24.960402	134.669907	-34.776981	8.592737	130.653824	28.717869	-2.527111	120.42968	20.050262	40.921425	129.052383	24.3840655	19.197157	124.7410315	-93.9380275	-2.011683	136.5666165
-40.492996	25.806437	133.483978	-34.852066	9.34038	129.733856	28.942579	-2.505657	120.691444	20.665234	41.009773	129.711395	24.8039065	19.252058	125.2014195	-94.5080385	-0.571298000000002	134.2662925
-37.653229	26.530058	132.430679	-34.873165	10.083626	128.891907	29.238108	-2.504517	121.051476	21.282946	41.094631	130.464615	25.260527	19.295057	125.7580455	-95.006857	0.872195000000001	132.0257685
-34.768299	27.065733	131.648483	-34.870327	10.794125	128.159912	29.59165	-2.534854	121.549133	22.192162	41.026962	131.276352	25.891906	19.246054	126.4127425	-95.63256	2.342196	129.9070815
-31.83766	27.392616	131.098526	-34.811436	11.499162	127.549507	29.989437	-2.58065	122.272476	22.795065	41.100338	132.326462	26.392251	19.259844	127.299469	-96.015123	3.73848	127.799545
-27.474052	27.560116	130.830856	-34.711819	12.563694	127.021317	30.610292	-2.650998	123.724724	23.653698	41.269272	134.068451	27.131995	19.309137	128.8965875	-96.555633	5.818251	125.1460465
-24.663387	27.438904	130.95018	-34.680775	13.346378	126.866196	30.906061	-2.687143	124.953606	24.123646	41.433788	135.435013	27.5148535	19.3733225	130.1943095	-96.8764035	7.3194335	123.5380825
-21.946407	27.1373	131.469482	-34.678059	14.140821	126.997719	31.325623	-2.928776	126.299515	24.42466	41.708874	136.763885	27.8751415	19.390049	131.5317	-97.2312595	8.891593	122.463738
-19.409075	26.656576	132.424133	-34.696644	14.867863	127.406456	31.190577	-2.872936	127.718315	24.62134	42.085617	138.011246	27.9059585	19.6063405	132.8647805	-97.2992465	10.1293855	121.9481315
-17.054985	26.008495	133.489258	-34.754063	15.562492	127.820351	30.900133	-2.730365	129.189957	24.816734	42.434067	139.335403	27.8584335	19.851851	134.26268	-97.3665595	11.273133	121.378022
-14.827243	25.253212	134.57399	-34.809444	16.218246	128.217209	30.597353	-2.520877	130.645615	24.88452	42.774757	140.493851	27.7409365	20.12694	135.569733	-97.3598245	12.309552	120.864685
-12.807705	24.326982	135.680374	-34.882881	16.731987	128.567764	30.760622	-2.677462	131.976791	NaN	NaN	NaN	NaN	NaN	NaN	NaN	NaN	NaN
-10.103098	22.768763	137.01059	-34.970364	17.418892	128.753433	29.920944	-2.091393	133.218445	NaN	NaN	NaN	NaN	NaN	NaN	NaN	NaN	NaN
-8.489248	21.638628	137.607483	-34.932022	17.842943	128.731415	NaN	NaN	NaN	NaN	NaN	NaN	NaN	NaN	NaN	NaN	NaN	NaN
-7.019553	20.450325	138.036606	-34.87479	18.256386	128.69783	NaN	NaN	NaN	NaN	NaN	NaN	NaN	NaN	NaN	NaN	NaN	NaN
-5.706581	19.211746	138.277924	-34.766964	18.72337	128.592667	NaN	NaN	NaN	NaN	NaN	NaN	NaN	NaN	NaN	NaN	NaN	NaN
-4.5615	17.966461	138.373398	-34.610237	19.244356	128.422012	NaN	NaN	NaN	NaN	NaN	NaN	NaN	NaN	NaN	NaN	NaN	NaN
-3.595232	16.676052	138.446609	-34.433411	19.760672	128.249191	NaN	NaN	NaN	NaN	NaN	NaN	NaN	NaN	NaN	NaN	NaN	NaN
-2.859087	15.342498	138.48468	-34.238216	20.251202	128.064697	NaN	NaN	NaN	25.183401	45.390926	141.40918	NaN	NaN	NaN	NaN	NaN	NaN
-2.151362	13.310946	138.568466	-33.924145	20.877848	127.758751	NaN	NaN	NaN	25.69105	46.103222	140.155884	NaN	NaN	NaN	NaN	NaN	NaN
-1.975517	11.970341	138.631317	-33.72715	21.232946	127.567581	NaN	NaN	NaN	26.015589	46.548359	139.285446	NaN	NaN	NaN	NaN	NaN	NaN
-1.981439	10.654915	138.655457	-33.498238	21.497053	127.390846	NaN	NaN	NaN	26.321108	46.918987	138.550171	NaN	NaN	NaN	NaN	NaN	NaN
-2.2292	9.346334	138.699677	-33.253071	21.689075	127.320709	NaN	NaN	NaN	26.581573	47.226025	137.905212	NaN	NaN	NaN	NaN	NaN	NaN
-2.619547	8.108253	138.746185	-32.964287	21.766886	127.404991	NaN	NaN	NaN	26.803802	47.481987	137.387131	NaN	NaN	NaN	NaN	NaN	NaN
-3.215323	6.855891	138.785446	-32.666607	21.734303	127.662971	NaN	NaN	NaN	27.034565	47.682384	136.923889	NaN	NaN	NaN	NaN	NaN	NaN
-3.994471	5.702488	138.799072	-32.390846	21.651611	128.043533	NaN	NaN	NaN	27.242542	47.825794	136.598282	NaN	NaN	NaN	NaN	NaN	NaN
-5.546774	4.033841	138.698151	-32.055988	21.460741	128.678772	NaN	NaN	NaN	27.456209	47.967339	136.325424	NaN	NaN	NaN	NaN	NaN	NaN
-6.83016	3.017246	138.527313	-31.900267	21.327969	129.105026	NaN	NaN	NaN	27.535799	48.020111	136.244171	NaN	NaN	NaN	NaN	NaN	NaN
-8.306792	2.068116	138.290604	-31.786638	21.213873	129.51387	NaN	NaN	NaN	27.569109	48.07515	136.183746	NaN	NaN	NaN	NaN	NaN	NaN
-9.965241	1.203674	137.897949	-31.696907	21.118635	129.902756	NaN	NaN	NaN	27.616274	48.130516	136.182037	NaN	NaN	NaN	NaN	NaN	NaN
-11.793755	0.401484	137.505722	-31.585466	21.053562	130.35556	NaN	NaN	NaN	27.667627	48.260029	136.006317	NaN	NaN	NaN	NaN	NaN	NaN
-13.779317	-0.357419	137.064011	-31.436352	20.994328	130.931717	NaN	NaN	NaN	27.740496	48.440407	135.748428	NaN	NaN	NaN	NaN	NaN	NaN
-15.880192	-1.047143	136.836853	-31.212177	20.914389	131.742661	NaN	NaN	NaN	27.839172	48.688293	135.33519	NaN	NaN	NaN	NaN	NaN	NaN
-19.367565	-2.024293	137.195999	-30.760939	20.633366	133.463089	NaN	NaN	NaN	27.993473	49.070911	134.42395	NaN	NaN	NaN	NaN	NaN	NaN
-21.842823	-2.627773	138.178421	-30.416864	20.358225	134.875992	NaN	NaN	NaN	27.964582	49.226177	133.620071	NaN	NaN	NaN	NaN	NaN	NaN
-24.334126	-3.226215	139.625687	-30.047249	19.981892	136.451538	NaN	NaN	NaN	27.7957	49.286385	132.753418	NaN	NaN	NaN	NaN	NaN	NaN
-26.848225	-3.764811	141.168243	-29.711416	19.496843	138.139969	36.816544	4.187583	134.232849	27.481779	49.250885	131.941467	32.1491615	26.719234	133.087158	-91.5719935	12.274452	143.19278
-29.342587	-4.218199	143.251556	-29.405588	18.882542	139.829681	37.059994	4.148989	133.923096	26.62822	49.11113	131.272354	31.844107	26.6300595	132.597725	-90.655283	11.1350245	147.061637
-31.756214	-4.535564	145.61377	-29.154243	18.156431	141.493423	36.515541	4.273611	133.563095	25.840082	48.578163	130.634048	31.1778115	26.425887	132.0985715	-89.4862975	9.886975	150.8882745
-34.134731	-4.842411	147.66571	-28.884161	17.352432	143.122726	36.485703	4.061043	133.368744	24.961929	47.983871	129.989594	30.723816	26.022457	131.679169	-88.492138	8.682407	154.566283
-37.624741	-5.10397	151.223709	-28.5618	16.036419	145.440674	36.276825	3.591436	133.139374	23.576815	46.830574	128.953918	29.92682	25.211005	131.046646	-87.05042	6.861833	159.834702
-39.757824	-5.103159	153.802368	-28.435289	15.120586	146.762924	36.011398	3.194666	132.924622	22.555714	46.047096	128.386978	29.283556	24.620881	130.6558	-86.154134	5.620291	162.870048
-41.651821	-5.088615	155.634262	-28.566814	14.376235	147.929077	35.671181	2.773523	132.676331	21.546581	45.276871	127.90123	28.608881	24.025197	130.2887805	-85.742509	4.727273	165.5693735
-43.446827	-5.010414	157.143265	-28.59807	13.642597	148.787094	36.03548	1.960132	132.703537	20.63113	44.604908	127.368477	28.333305	23.28252	130.036007	-85.529445	4.002674	167.538181
-45.251274	-4.639721	158.504623	-28.689693	13.022947	149.341675	34.911953	2.10222	132.353836	19.812485	44.071812	126.7696	27.362219	23.087016	129.561718	-84.741605	2.958878	169.121632
-46.854164	-4.25725	159.265808	-28.857899	12.456036	149.603897	34.449684	1.819012	132.084015	19.117842	43.553989	126.303818	26.783763	22.6865005	129.1939165	-84.499561	2.2255715	170.0138775
-48.522854	-3.6304	159.528763	-29.068851	11.915183	149.646866	34.045734	1.51394	131.830353	18.580786	43.068825	125.890091	26.31326	22.2913825	128.860222	-84.450962	1.5389835	170.43351
-51.238789	-1.737983	159.532364	-29.356743	11.204004	149.336105	33.527672	1.033396	131.278748	18.027615	42.517082	125.372612	25.7776435	21.775239	128.32568	-84.4911295	0.632768999999996	170.34653
-51.867104	-1.594591	158.75061	-29.541515	10.818815	148.963699	33.26405	0.640853	130.814896	17.833223	42.250271	125.115822	25.5486365	21.445562	127.965359	-84.6316665	0.192068000000003	169.962039
-52.966022	-0.357914	158.187027	-29.653883	10.487986	148.517685	32.919666	0.340283	130.285614	17.760592	42.091621	124.895668	25.340129	21.215952	127.590641	-84.647895	-0.239980000000003	169.444729
-53.970623	1.163149	157.628586	-29.757595	10.214901	148.059998	32.614338	0.081189	129.665955	17.727663	42.011013	124.778435	25.1710005	21.046101	127.222195	-84.6861905	-0.616299000000001	168.897801
NaN	NaN	NaN	-29.825974	9.935546	147.538025	32.298946	-0.091463	128.964676	17.716738	42.027782	124.690926	25.007842	20.9681595	126.827801	-84.65979	-1.0970675	168.248249
NaN	NaN	NaN	-29.996372	9.739494	146.967621	32.029716	-0.222138	128.261688	17.692389	42.112568	124.625687	24.8610525	20.945215	126.4436875	-84.8537965	-1.466227	167.4915545
NaN	NaN	NaN	-29.913425	9.374728	146.231827	32.122612	-0.511217	127.386703	17.676226	42.217957	124.58223	24.899419	20.85337	125.9844665	-84.726269	-2.103914	166.4791875
-54.875546	8.404184	152.69548	-30.173761	9.094769	144.953751	31.648832	-0.520567	126.251579	17.765921	42.458157	124.653732	24.7073765	20.968795	125.4526555	-85.0548985	-2.779257	164.4548465
-54.661446	10.366036	151.183777	-30.391737	8.979328	143.920242	31.33954	-0.515527	125.511131	17.922012	42.663818	124.839149	24.630776	21.0741455	125.17514	-85.41425	-3.1154895	162.665344
-54.253494	12.450232	149.495895	-30.666334	8.945374	142.708023	31.058329	-0.408712	124.779976	18.206427	42.918285	125.146927	24.632378	21.2547865	124.9634515	-85.965046	-3.3640385	160.4525945
-53.697769	14.568633	147.619278	-30.98542	9.013501	141.331924	30.828922	-0.345118	124.084518	18.615009	43.169178	125.647629	24.7219655	21.41203	124.8660735	-86.6928055	-3.385028	157.7977745
-52.996601	16.756567	145.565125	-31.391441	9.211658	139.853516	30.63047	-0.141448	123.370277	19.170095	43.407516	126.308144	24.9002825	21.633034	124.8392105	-87.6831645	-3.209718	154.8678215
-52.164394	18.996279	143.416245	-31.775665	9.544122	138.237488	30.51832	0.089609	122.941147	19.84009	43.636509	127.145004	25.179205	21.863059	125.0430755	-88.730535	-2.774815	151.4319005
-51.153332	21.256308	141.193192	-32.125561	10.063991	136.558472	30.580166	0.306813	122.686302	20.597267	43.810356	128.078186	25.5887165	22.0585845	125.382244	-89.8398385	-1.9306025	147.7347
-49.406052	24.555847	137.893097	-32.613499	11.156209	133.953171	30.54427	0.687001	122.863792	21.702473	44.016972	129.440353	26.1233715	22.3519865	126.1520725	-91.3503695	-0.0395685000000014	141.7542695
-48.036282	26.980873	135.543716	-32.838123	12.059733	132.19136	30.814808	0.766204	123.109314	22.398405	44.157322	130.25264	26.6066065	22.461763	126.680977	-92.2828525	1.657703	137.701743
-46.579491	29.096317	133.464035	-32.95657	13.063684	130.559647	31.13129	0.868604	123.499527	23.036516	44.378788	130.882736	27.083903	22.623696	127.1911315	-92.997043	3.503672	133.9281625
-45.105125	31.175831	131.553482	-32.954838	14.113877	129.070862	31.484158	0.981103	124.015869	23.912642	44.424694	131.314362	27.6984	22.7028985	127.6651155	-93.608076	5.5248555	130.4766085
-43.548393	33.108929	129.857071	-32.900642	15.316097	127.822006	32.16473	0.855507	124.523033	24.416801	44.623764	131.868134	28.2907655	22.7396355	128.1955835	-94.0920495	7.8925585	127.4484285
-42.133213	34.866726	128.667145	-32.861855	16.540867	126.870636	32.114773	1.17618	125.488579	24.84882	44.995979	132.389374	28.4817965	23.0860795	128.9389765	-94.2055065	9.9956545	124.8022955
-40.765099	36.453583	127.76152	-32.774208	17.754263	126.165459	32.332542	1.420015	126.329292	25.290226	45.463554	133.096954	28.811384	23.4417845	129.713123	-94.3598	12.0667415	122.617795
-39.032307	38.466545	127.204041	-32.545876	19.25378	125.617638	32.909237	1.513269	127.321625	25.87834	46.180038	134.286026	29.3937885	23.8466535	130.8038255	-94.4855405	14.6609065	120.4314505
-38.053658	39.546688	127.27227	-32.31292	20.048342	125.566162	33.036282	1.623874	127.945709	26.210749	46.60865	135.128098	29.6235155	24.116262	131.5369035	-94.2493555	15.980422	119.5954205
-37.325802	40.393738	127.803894	-32.124676	20.65567	125.827087	33.216873	1.783654	128.407257	NaN	NaN	NaN	NaN	NaN	NaN	NaN	NaN	NaN
-36.860363	40.994591	128.638489	-31.94652	21.098553	126.289055	33.434605	1.877601	128.786026	NaN	NaN	NaN	NaN	NaN	NaN	NaN	NaN	NaN
-36.620255	41.369255	129.69046	-31.789145	21.460104	126.933792	33.634918	1.960911	129.127197	NaN	NaN	NaN	NaN	NaN	NaN	NaN	NaN	NaN
-36.543026	41.611958	130.906219	-31.669155	21.785488	127.75766	33.794319	2.054215	129.195984	NaN	NaN	NaN	NaN	NaN	NaN	NaN	NaN	NaN
-36.732121	41.564976	132.444702	-32.377869	22.504919	129.202148	33.924549	2.171782	129.139191	NaN	NaN	NaN	NaN	NaN	NaN	NaN	NaN	NaN
-37.197418	41.023537	134.973495	-31.396273	22.599632	131.036072	34.112366	2.48358	128.772797	NaN	NaN	NaN	NaN	NaN	NaN	NaN	NaN	NaN
-37.677292	40.407753	136.603622	-31.264103	22.962797	132.72197	34.162899	2.816465	128.565033	NaN	NaN	NaN	NaN	NaN	NaN	NaN	NaN	NaN
-38.153919	39.658863	138.045959	-31.117386	23.396208	134.65683	34.007488	3.076222	128.513672	NaN	NaN	NaN	NaN	NaN	NaN	NaN	NaN	NaN
-38.653934	38.728798	139.260895	-30.954786	23.848701	136.526138	33.692314	3.260386	128.948486	NaN	NaN	NaN	NaN	NaN	NaN	NaN	NaN	NaN
-39.178177	37.622688	140.194595	-30.83132	24.229208	138.212341	33.287739	3.609708	129.448959	NaN	NaN	NaN	NaN	NaN	NaN	NaN	NaN	NaN
-39.652191	36.329662	140.977783	-30.658045	24.571087	139.638107	32.928791	3.783631	129.980988	NaN	NaN	NaN	NaN	NaN	NaN	NaN	NaN	NaN
-40.112347	34.868938	141.671173	-30.487856	24.843773	140.887299	32.653358	3.833246	130.272598	28.677988	48.860607	135.727066	30.665673	26.3469265	132.999832	-91.641385	23.3406195	148.774766
-40.583553	32.379532	142.778366	-30.243423	24.994616	142.461807	32.415871	3.611186	130.767181	28.175426	48.890308	133.076569	30.2956485	26.250747	131.921875	-90.7824945	23.738485	153.001739
-40.773838	30.650621	143.393082	-30.165009	24.877758	143.239807	31.926098	3.594762	131.206879	27.366934	48.878765	131.513779	29.646516	26.2367635	131.360329	-89.976534	23.5187525	155.119285
-40.798615	28.905684	143.866684	-30.151403	24.628553	143.712082	31.864967	3.196049	131.75563	26.85433	48.562519	130.214111	29.3596485	25.879284	130.9848705	-89.6624545	23.377822	156.4392935
-40.782009	27.239344	144.163727	-30.187147	24.289877	143.923874	31.859201	2.804133	132.280441	26.48761	48.1325	129.091263	29.1734055	25.4683165	130.685852	-89.5476995	23.1114375	157.161896
-40.577377	25.670191	144.235626	-30.211206	23.94595	143.866913	31.909069	2.404064	132.750107	26.290121	47.692253	128.104782	29.099595	25.0481585	130.4274445	-89.522007	22.8437415	157.3063815
-40.216534	24.267618	144.119553	-30.220709	23.584837	143.614487	31.982809	2.106163	133.018066	26.198969	47.256325	127.338684	29.090889	24.681244	130.178375	-89.532307	22.48843	157.050599
-39.779057	23.063114	143.868225	-30.281374	23.227293	143.246414	32.045696	1.811394	133.13063	26.114178	46.864437	126.830254	29.079937	24.3379155	129.980442	-89.642685	22.1166705	156.512386
-38.867607	21.598492	143.338501	-30.374908	22.740297	142.638718	32.083588	1.370901	133.075043	25.952826	46.355145	126.458107	29.018207	23.863023	129.766575	-89.768023	21.617571	155.510861
-38.125957	20.913658	142.904755	-30.432003	22.447468	142.265808	32.113804	1.135501	132.975418	25.869974	46.103088	126.380768	28.991889	23.6192945	129.678093	-89.855895	21.2756415	154.853523
-37.233715	20.440742	142.485947	-30.463467	22.191624	141.950455	NaN	NaN	NaN	25.816441	45.924511	126.360031	NaN	NaN	NaN	NaN	NaN	NaN
-36.221973	20.230188	142.024948	-30.532064	21.95546	141.664642	NaN	NaN	NaN	25.753822	45.773758	126.373932	NaN	NaN	NaN	NaN	NaN	NaN
-35.140965	20.165369	141.46608	-30.623657	21.734678	141.34288	31.932369	0.551394	132.182205	25.732132	45.621471	126.463249	28.8322505	23.0864325	129.322727	-90.0795645	20.3829235	153.363033
-34.190922	20.318535	140.91452	-30.74675	21.572758	140.958862	32.414089	0.051776	132.016342	25.74828	45.475613	126.592766	29.0811845	22.7636945	129.304554	-90.5746845	20.3818215	152.61317
-35.366333	20.565565	140.539902	-30.864408	21.453949	140.556641	32.330597	-0.32053	131.473267	25.76021	45.306976	126.68483	29.0454035	22.493223	129.0790485	-90.7742195	20.414675	152.0342335
-36.374157	21.277349	139.847885	-30.999559	21.351446	139.952606	31.777853	-0.489755	130.977325	25.863377	45.005959	126.82502	28.820615	22.258102	128.9011725	-90.819733	20.44479	151.0040395
-36.741371	21.888025	139.432083	-31.065538	21.258924	139.646973	31.502455	-0.721999	130.72699	25.952953	44.827442	126.944374	28.727704	22.0527215	128.835682	-90.85878	20.4651265	150.458264
-36.994091	22.597099	139.023209	-31.098259	21.130938	139.373398	31.3391	-0.876835	130.477493	26.002396	44.707069	127.045349	28.670748	21.915117	128.761421	-90.867266	20.346759	149.985375
-37.118484	23.444704	138.627701	-31.136528	20.946646	139.084549	31.242714	-0.982212	130.17041	26.031569	44.59243	127.182686	28.6371415	21.805109	128.676548	-90.9101975	20.088183	149.49255
-37.085461	24.374275	138.20694	-31.160694	20.685255	138.815842	31.233084	-1.096025	129.779465	26.062286	44.450428	127.345039	28.647685	21.6772015	128.562252	-90.969073	19.6933085	149.069432
-36.914177	25.394367	138.012238	-31.191168	20.348791	138.623245	31.200895	-1.299299	129.25293	26.093521	44.289974	127.633049	28.647208	21.4953375	128.4429895	-91.029544	19.2022445	148.8035005
-36.656525	26.460138	138.10704	-31.234238	19.983091	138.541397	31.148035	-1.470111	128.490616	26.132956	44.160915	128.17189	28.6404955	21.345402	128.331253	-91.1089715	18.62078	148.751541
-35.977108	28.18959	138.875748	-31.405794	19.497108	138.887344	30.792877	-1.664335	127.321175	26.140961	43.989952	129.414764	28.466919	21.1628085	128.3679695	-91.278507	17.8314075	149.4067185
-35.345669	29.271961	139.936203	-31.526724	19.179033	139.426666	30.582546	-1.761821	126.703957	26.118406	43.985794	130.409866	28.350476	21.1119865	128.5569115	-91.403924	17.2460795	150.2964205
-34.605438	30.296595	141.027969	-31.682423	18.924887	139.984985	29.992788	-1.622291	125.834671	26.388062	43.913898	131.524872	28.190425	21.1458035	128.6797715	-91.555271	16.7039705	151.2901985
-33.751785	31.297993	142.221573	-31.857391	18.698843	140.444641	29.68166	-1.368793	125.256577	26.362717	43.966267	132.814117	28.0221885	21.298737	129.035347	-91.7369705	16.098949	151.853935
-32.857876	32.076054	143.272385	-32.020538	18.568296	140.59726	29.198292	-0.911882	125.00631	26.375162	44.043224	134.060745	27.786727	21.565671	129.5335275	-91.827803	15.570921	151.6609925
-31.859285	32.818661	143.685333	-32.146908	18.475288	140.425049	29.114195	-0.560462	124.598846	26.448774	44.038307	135.219315	27.7814845	21.7389225	129.9090805	-92.0753005	15.2116535	150.9410175
-30.749311	33.341637	143.778397	-32.214275	18.456442	140.005875	29.1266	-0.276904	124.2136	NaN	NaN	NaN	NaN	NaN	NaN	NaN	NaN	NaN
-28.987402	33.920635	143.338333	-32.243763	18.561306	139.011307	29.369331	0.050436	123.923515	NaN	NaN	NaN	NaN	NaN	NaN	NaN	NaN	NaN
-27.757666	34.144833	142.530319	-32.244064	18.805191	138.175629	29.654148	0.189944	123.823441	NaN	NaN	NaN	NaN	NaN	NaN	NaN	NaN	NaN
-26.499792	34.170612	141.568558	-32.238274	19.176348	137.300262	30.015234	0.214437	123.901772	NaN	NaN	NaN	NaN	NaN	NaN	NaN	NaN	NaN
-25.18195	34.045364	140.464691	-32.302898	19.56798	136.451202	30.350712	0.176496	124.307503	NaN	NaN	NaN	NaN	NaN	NaN	NaN	NaN	NaN
-23.792692	33.683567	139.332932	-32.321228	20.023788	135.691666	30.713734	0.091346	124.958923	NaN	NaN	NaN	NaN	NaN	NaN	NaN	NaN	NaN
-22.514254	33.026394	138.559204	-32.517822	20.34988	135.072952	31.075537	-0.007164	125.766541	NaN	NaN	NaN	NaN	NaN	NaN	NaN	NaN	NaN
-21.203516	32.127018	137.800842	-32.639977	20.64753	134.602341	31.393332	-0.246603	126.812622	NaN	NaN	NaN	NaN	NaN	NaN	NaN	NaN	NaN
-19.564735	30.314156	137.602173	-32.752186	20.901567	134.093307	31.866364	-0.956592	128.546371	NaN	NaN	NaN	NaN	NaN	NaN	NaN	NaN	NaN
-18.410419	29.01827	137.271011	-32.794674	21.044333	133.860611	32.417637	-1.626417	129.770035	NaN	NaN	NaN	NaN	NaN	NaN	NaN	NaN	NaN
-17.573671	27.603298	137.339966	-32.771152	21.173864	133.734055	31.731813	-1.460755	130.82431	NaN	NaN	NaN	NaN	NaN	NaN	NaN	NaN	NaN
-16.756443	26.04981	137.076248	-32.676792	21.284391	133.761475	31.538296	-1.595382	132.037766	NaN	NaN	NaN	NaN	NaN	NaN	NaN	NaN	NaN
-16.250982	24.406187	137.377686	-32.558647	21.373949	133.900482	31.368437	-1.651667	133.297897	NaN	NaN	NaN	NaN	NaN	NaN	NaN	NaN	NaN
-15.860103	22.68475	137.685074	-32.385063	21.375303	134.085983	31.050936	-1.582769	134.647293	NaN	NaN	NaN	NaN	NaN	NaN	NaN	NaN	NaN
-15.688684	20.929131	138.07016	-32.199978	21.272085	134.374939	NaN	NaN	NaN	NaN	NaN	NaN	NaN	NaN	NaN	NaN	NaN	NaN
-15.827783	18.387751	138.774429	-31.966267	21.038143	134.912842	NaN	NaN	NaN	NaN	NaN	NaN	NaN	NaN	NaN	NaN	NaN	NaN
-16.19113	16.725073	139.217896	-31.848707	20.874817	135.27739	NaN	NaN	NaN	NaN	NaN	NaN	NaN	NaN	NaN	NaN	NaN	NaN
-16.697969	15.176232	139.698029	-31.723001	20.767509	135.629562	NaN	NaN	NaN	NaN	NaN	NaN	NaN	NaN	NaN	NaN	NaN	NaN
-17.482901	13.681962	139.996994	-31.600527	20.721216	135.986206	NaN	NaN	NaN	NaN	NaN	NaN	NaN	NaN	NaN	NaN	NaN	NaN
-18.304415	12.376815	140.25473	-31.463808	20.73126	136.349289	NaN	NaN	NaN	NaN	NaN	NaN	NaN	NaN	NaN	NaN	NaN	NaN
-19.423468	11.136537	140.429749	-31.339233	20.793945	136.743851	NaN	NaN	NaN	NaN	NaN	NaN	NaN	NaN	NaN	NaN	NaN	NaN
-20.670588	10.119835	140.59108	-31.229645	20.90004	137.216263	NaN	NaN	NaN	NaN	NaN	NaN	NaN	NaN	NaN	NaN	NaN	NaN
-22.946764	8.841251	140.886566	-31.099617	21.12311	138.034958	NaN	NaN	NaN	NaN	NaN	NaN	NaN	NaN	NaN	NaN	NaN	NaN
-24.568935	8.174672	141.098328	-31.022936	21.262732	138.642929	NaN	NaN	NaN	NaN	NaN	NaN	NaN	NaN	NaN	NaN	NaN	NaN
-26.457018	7.627643	141.376068	-30.95606	21.342453	139.383453	NaN	NaN	NaN	NaN	NaN	NaN	NaN	NaN	NaN	NaN	NaN	NaN
-28.398529	7.225349	141.902252	-30.924658	21.286585	140.341141	NaN	NaN	NaN	NaN	NaN	NaN	NaN	NaN	NaN	NaN	NaN	NaN
-30.557299	6.931703	142.661224	-30.926022	21.048124	141.480545	NaN	NaN	NaN	NaN	NaN	NaN	NaN	NaN	NaN	NaN	NaN	NaN
-32.729084	6.764305	143.723938	-30.981096	20.626308	142.78212	NaN	NaN	NaN	NaN	NaN	NaN	NaN	NaN	NaN	NaN	NaN	NaN
-35.008003	6.706588	145.09523	-31.054136	20.056282	144.206924	NaN	NaN	NaN	26.363945	46.91391	136.272522	NaN	NaN	NaN	NaN	NaN	NaN
-38.359596	6.793989	147.486237	-31.053373	18.864151	146.338425	NaN	NaN	NaN	26.016331	46.334457	135.063202	NaN	NaN	NaN	NaN	NaN	NaN
-40.414322	6.935803	149.156311	-30.92655	17.951256	147.596252	NaN	NaN	NaN	25.192022	45.954727	134.57048	NaN	NaN	NaN	NaN	NaN	NaN
-42.323944	7.246905	150.799164	-30.749592	17.044704	148.704651	NaN	NaN	NaN	24.261093	45.545578	134.182327	NaN	NaN	NaN	NaN	NaN	NaN
-44.157429	7.676464	152.286987	-30.599611	16.195339	149.617218	NaN	NaN	NaN	23.419285	45.121552	133.760254	NaN	NaN	NaN	NaN	NaN	NaN
-45.793739	8.165812	153.588654	-30.543133	15.403883	150.328903	32.047344	0.41506	133.266556	22.339678	45.011974	133.45047	27.193511	22.713517	133.358513	-88.279777	8.094249	167.299293
-47.338619	8.75204	154.685455	-30.536249	14.670239	150.792786	31.683794	0.193197	132.528946	NaN	NaN	NaN	NaN	NaN	NaN	NaN	NaN	NaN
-48.702206	9.387413	155.561172	-30.626545	13.998066	151.074371	31.61656	-0.281692	131.839828	NaN	NaN	NaN	NaN	NaN	NaN	NaN	NaN	NaN
-50.395256	10.451401	156.412109	-30.908049	13.007869	151.151596	30.926693	-0.579742	130.929062	NaN	NaN	NaN	NaN	NaN	NaN	NaN	NaN	NaN
-51.349224	11.275821	156.736038	-31.154659	12.426702	151.007172	30.418953	-0.793503	130.320389	NaN	NaN	NaN	NaN	NaN	NaN	NaN	NaN	NaN
-52.088219	12.075764	156.73526	-31.452089	11.848307	150.724762	29.894266	-1.064155	129.745804	19.201534	43.424587	131.289215	24.5479	21.180216	130.5175095	-87.452078	2.516398	170.9320145
-52.575714	12.985412	156.587906	-31.760996	11.317861	150.318329	29.403431	-1.302819	129.186707	18.723343	43.133121	130.979263	24.063387	20.915151	130.082985	-87.585379	1.720571	170.553673
-52.906441	13.834554	156.221375	-32.088028	10.874052	149.831039	28.920174	-1.547731	128.59465	NaN	NaN	NaN	NaN	NaN	NaN	NaN	NaN	NaN
-52.940838	14.765975	155.682037	-32.412437	10.530594	149.268311	28.45717	-1.752187	128.063843	18.058563	42.569145	130.417984	23.2578665	20.408479	129.2409135	-88.0827405	0.652709000000002	169.2957085
-52.810905	15.708129	154.973679	-32.739212	10.270396	148.638199	28.044489	-1.913174	127.517677	17.84553	42.322803	130.133545	22.9450095	20.2048145	128.825611	-88.4234335	0.335977499999998	168.450787
-52.130463	17.162146	153.534348	-33.27824	10.113142	147.616272	27.467037	-2.171525	126.913277	17.667791	42.01643	129.822952	22.567414	19.9224525	128.3681145	-89.123894	0.303831500000001	166.8644295
-51.40379	18.109285	152.413147	-33.663055	10.114894	146.880981	27.104061	-2.310867	126.603661	17.634563	41.850616	129.689758	22.369312	19.7698745	128.1467095	-89.695422	0.459913499999999	165.6152525
-50.407677	19.059771	151.26149	NaN	NaN	NaN	26.778311	-2.470221	126.511696	17.648199	41.729164	129.588638	22.213255	19.6294715	128.050167	NaN	NaN	NaN
-49.137512	19.913157	149.992325	-34.335991	10.288715	145.411423	26.497387	-2.577305	126.151398	17.708126	41.648106	129.525406	22.1027565	19.5354005	127.838402	-90.7747385	1.0420295	162.984444
-47.641636	20.784355	148.815186	-34.637455	10.481693	144.731079	26.239971	-2.738266	125.921547	17.834518	41.614464	129.601471	22.0372445	19.438099	127.761509	-91.3121545	1.525287	161.700649
-45.882954	21.549492	147.628296	-34.898117	10.720055	144.10556	26.024454	-2.807414	125.725021	18.000456	41.629593	129.736145	22.012455	19.4110895	127.730583	-91.808689	2.0290205	160.480537
-43.882713	22.264296	146.460724	-35.166775	10.986917	143.538712	25.913452	-2.845931	125.653969	18.15893	41.663857	129.902344	22.036191	19.408963	127.7781565	-92.369741	2.564871	159.2992675
-40.525162	23.1891	144.723663	-35.599354	11.517078	142.747879	25.889332	-2.985087	125.75351	18.432547	41.733742	130.294891	22.1609395	19.3743275	128.0242005	-93.3596475	3.6598285	157.4715575
-38.0755	23.622524	143.510315	-35.94883	11.927088	142.16684	25.790909	-3.068852	125.750008	18.715672	41.761337	130.691544	22.2532905	19.3462425	128.220776	-94.1509505	4.5079335	156.112904
-35.438313	24.097425	142.222229	-36.32402	12.502527	141.499847	25.505438	-2.998017	125.654175	19.037905	41.803997	131.2939	22.2716715	19.40299	128.4740375	-94.9197115	5.602064	154.5256565
-32.643364	24.424992	140.854065	-36.669956	13.250126	140.706284	25.534321	-3.015512	126.066231	19.729567	41.75613	131.934265	22.631944	19.370309	129.000248	-95.971856	7.129943	152.41232
-29.748049	24.676214	139.594772	-37.235317	13.981912	139.70549	25.639242	-3.075148	126.7509	20.182833	41.856133	132.874603	22.9110375	19.3904925	129.8127515	-97.3816715	8.5733315	149.5982285
-26.705143	24.781565	138.56485	-37.52206	14.905292	138.60466	25.815201	-3.144124	127.613213	20.680588	41.930641	133.986984	23.2478945	19.3932585	130.8000985	-98.2920145	10.4173255	146.4092215
-23.553938	24.728575	137.842041	-37.823879	15.900366	137.503433	26.00901	-3.324856	128.721649	21.205965	41.951462	135.230865	23.6074875	19.313303	131.976257	-99.2552455	12.487429	143.030609
-19.013096	24.480837	137.615067	-38.264702	17.386507	135.834686	26.069054	-3.256886	130.266647	21.84173	42.295303	137.250168	23.955392	19.5192085	133.7584075	-100.484796	15.2538055	137.9109645
-16.090927	24.108414	137.825104	-38.435734	18.393749	134.717789	25.9116	-2.98681	131.39975	22.056744	42.659313	138.595367	23.984172	19.8362515	134.9975585	-100.85564	16.9512465	134.4380195
-13.284685	23.574352	138.239944	-38.465153	19.373997	133.686584	25.691635	-2.637075	132.729004	NaN	NaN	NaN	NaN	NaN	NaN	NaN	NaN	NaN
-10.690132	22.958933	139.031143	-38.397835	20.305998	132.707458	NaN	NaN	NaN	NaN	NaN	NaN	NaN	NaN	NaN	NaN	NaN	NaN
-8.277321	22.265024	139.722672	-38.193302	21.193958	131.830124	NaN	NaN	NaN	NaN	NaN	NaN	NaN	NaN	NaN	NaN	NaN	NaN
-6.09029	21.522505	140.554581	-37.980328	21.954971	131.151443	NaN	NaN	NaN	21.885174	44.322044	142.419815	NaN	NaN	NaN	NaN	NaN	NaN
-4.127429	20.744375	141.411148	-37.743122	22.625429	130.639572	NaN	NaN	NaN	21.817789	44.802536	143.103378	NaN	NaN	NaN	NaN	NaN	NaN
-1.73893	19.422094	142.768677	-37.42374	23.39933	130.316574	NaN	NaN	NaN	21.847111	45.570606	143.682556	NaN	NaN	NaN	NaN	NaN	NaN
-0.426741	18.464485	143.564789	-37.263805	23.747419	130.259247	NaN	NaN	NaN	21.917871	45.937466	143.845245	NaN	NaN	NaN	NaN	NaN	NaN
0.65717	17.473389	144.201828	-37.109234	23.99115	130.200333	NaN	NaN	NaN	22.018009	46.216831	143.902313	NaN	NaN	NaN	NaN	NaN	NaN
1.094172	16.771286	144.509537	-36.966553	24.12089	130.128189	NaN	NaN	NaN	22.11557	46.40847	143.857315	NaN	NaN	NaN	NaN	NaN	NaN
0.558966	16.610573	144.218231	-36.838169	24.188013	130.069611	NaN	NaN	NaN	22.222107	46.582073	143.748505	NaN	NaN	NaN	NaN	NaN	NaN
-0.133559	16.368284	143.778275	-36.710255	24.230593	130.100067	NaN	NaN	NaN	22.345463	46.732956	143.59787	NaN	NaN	NaN	NaN	NaN	NaN
-0.938532	16.083183	143.269867	-36.590557	24.261175	130.390747	NaN	NaN	NaN	22.495668	46.898884	143.45929	NaN	NaN	NaN	NaN	NaN	NaN
-2.547693	15.724172	142.832809	-36.571274	24.397844	131.613678	NaN	NaN	NaN	22.738625	47.239788	143.297119	NaN	NaN	NaN	NaN	NaN	NaN
-3.789021	15.500331	142.067627	-36.577682	24.53853	132.740265	NaN	NaN	NaN	NaN	NaN	NaN	NaN	NaN	NaN	NaN	NaN	NaN
-5.298499	15.274572	141.775055	-36.591591	24.679409	134.166367	NaN	NaN	NaN	23.074413	47.651814	143.274643	NaN	NaN	NaN	NaN	NaN	NaN
-6.987062	14.952332	141.805603	-36.607315	24.847044	135.914063	NaN	NaN	NaN	NaN	NaN	NaN	NaN	NaN	NaN	NaN	NaN	NaN
-8.836131	14.60521	141.691254	-36.552048	25.027052	137.763245	NaN	NaN	NaN	NaN	NaN	NaN	NaN	NaN	NaN	NaN	NaN	NaN
-10.750807	14.237406	141.841263	-36.441776	25.18149	139.67337	NaN	NaN	NaN	NaN	NaN	NaN	NaN	NaN	NaN	NaN	NaN	NaN
-12.809211	13.827044	142.773682	-36.246807	25.28882	141.559402	NaN	NaN	NaN	NaN	NaN	NaN	NaN	NaN	NaN	NaN	NaN	NaN
-15.899919	13.170407	143.921402	-35.97681	25.403109	144.189636	NaN	NaN	NaN	NaN	NaN	NaN	NaN	NaN	NaN	NaN	NaN	NaN
-17.986908	12.650496	144.858246	-35.843513	25.487289	145.768021	NaN	NaN	NaN	NaN	NaN	NaN	NaN	NaN	NaN	NaN	NaN	NaN
-20.161081	12.099818	146.205566	-35.811558	25.530869	147.219131	NaN	NaN	NaN	NaN	NaN	NaN	NaN	NaN	NaN	NaN	NaN	NaN
-22.312635	11.56653	147.439285	-35.891773	25.519388	148.508591	NaN	NaN	NaN	22.748455	49.064465	140.056198	NaN	NaN	NaN	NaN	NaN	NaN
-24.439764	11.052003	148.699249	-36.056278	25.459194	149.557678	NaN	NaN	NaN	NaN	NaN	NaN	NaN	NaN	NaN	NaN	NaN	NaN
-26.43553	10.572439	149.89122	-36.267845	25.365929	150.376434	NaN	NaN	NaN	21.547556	49.469353	138.3367	NaN	NaN	NaN	NaN	NaN	NaN
-28.328917	10.184712	151.037704	-36.479866	25.300116	151.035553	NaN	NaN	NaN	20.800734	49.587296	137.63913	NaN	NaN	NaN	NaN	NaN	NaN
-31.037178	9.762928	152.404236	-36.712639	25.35322	151.694153	NaN	NaN	NaN	19.975376	49.752853	136.685684	NaN	NaN	NaN	NaN	NaN	NaN
-32.633358	9.690775	153.283432	-36.801403	25.534803	151.898209	NaN	NaN	NaN	19.576359	49.871708	136.140747	NaN	NaN	NaN	NaN	NaN	NaN
-34.096249	9.789036	153.883682	-36.875565	25.810143	151.907104	NaN	NaN	NaN	19.360304	50.012802	135.636368	NaN	NaN	NaN	NaN	NaN	NaN
-35.503407	10.043134	154.274551	-36.955139	26.130459	151.745636	NaN	NaN	NaN	19.236469	50.199341	135.206635	NaN	NaN	NaN	NaN	NaN	NaN
-36.759613	10.488645	154.462982	-36.993793	26.407352	151.42804	NaN	NaN	NaN	19.18788	50.460339	134.848145	NaN	NaN	NaN	NaN	NaN	NaN
-37.947842	11.020494	154.289093	-37.048298	26.674158	151.009781	NaN	NaN	NaN	19.191885	50.69754	134.599533	NaN	NaN	NaN	NaN	NaN	NaN
-39.049866	11.605335	153.904739	-37.132267	26.889452	150.503754	NaN	NaN	NaN	19.233179	50.943661	134.371658	NaN	NaN	NaN	NaN	NaN	NaN
-40.445343	12.796998	152.772491	-37.202301	27.072105	149.62114	NaN	NaN	NaN	19.290924	51.242043	134.007233	NaN	NaN	NaN	NaN	NaN	NaN
-41.252209	13.756256	152.100952	-37.285034	27.133646	149.111588	NaN	NaN	NaN	19.191456	51.366425	133.662704	NaN	NaN	NaN	NaN	NaN	NaN
-41.955971	14.933462	151.27713	-37.333546	27.064466	148.587021	NaN	NaN	NaN	19.099379	51.37458	133.188843	NaN	NaN	NaN	NaN	NaN	NaN
-42.531143	16.24201	150.407349	-37.402493	26.907757	148.097488	NaN	NaN	NaN	19.013548	51.303959	132.84375	NaN	NaN	NaN	NaN	NaN	NaN
-43.02618	17.67481	149.495712	-37.446472	26.618675	147.649673	NaN	NaN	NaN	18.971062	51.146675	132.685547	NaN	NaN	NaN	NaN	NaN	NaN
-43.372368	19.257351	148.410934	-37.482769	26.198021	147.199081	NaN	NaN	NaN	18.941307	50.997902	132.659607	NaN	NaN	NaN	NaN	NaN	NaN
-43.618088	20.874765	147.478943	-37.5284	25.697077	146.785599	NaN	NaN	NaN	18.93568	50.910019	132.849213	NaN	NaN	NaN	NaN	NaN	NaN
-43.653839	23.634613	146.513107	-37.522728	24.965858	146.316376	26.641565	5.470164	135.709534	18.767452	50.87273	133.284119	22.7045085	28.171447	134.4968265	-97.7499645	21.760269	158.1359255
-43.425549	25.578884	146.083221	-37.532894	24.525311	146.047668	26.516693	5.372916	134.514084	18.811499	50.84396	133.465637	22.664096	28.108438	133.9898605	-97.729884	20.942184	158.1054755
-43.128048	27.558315	145.948441	-37.581684	24.091749	145.835907	26.244883	5.384587	133.340805	18.599552	50.934528	133.743591	22.4222175	28.1595575	133.542198	-97.5855855	20.0239405	158.129616
-42.596848	29.543226	145.932892	-37.638699	23.672272	145.682968	26.009617	5.463414	132.339722	18.369425	51.075436	134.027298	22.189521	28.269425	133.18351	-97.466919	19.075119	158.182426
-41.927402	31.440617	146.121674	-37.696068	23.328205	145.583893	25.773516	5.531054	131.520142	18.170071	51.176731	134.309082	21.9717935	28.3538925	132.914612	-97.3639295	18.3025175	158.253174
-41.063694	33.32806	146.236664	-37.697498	23.087467	145.5009	25.663948	5.60914	130.972778	18.11241	51.244781	134.658279	21.888179	28.4269605	132.8155285	-97.283175	17.7479735	158.1862715
-39.993378	35.188896	146.430832	-37.639885	22.961441	145.405029	25.705374	5.653694	130.702026	18.249184	51.326584	135.132568	21.977279	28.490139	132.917297	-97.257049	17.432743	157.892761
-38.018215	37.786617	146.734314	-37.468082	22.946115	145.277176	25.972456	5.640921	130.609192	18.773308	51.40881	136.184341	22.372882	28.5248655	133.3967665	-97.309046	17.3673645	157.1575855
-36.455872	39.374424	147.064453	-37.321896	22.908556	145.225784	26.220423	5.593705	130.749008	19.301445	51.372101	137.18782	22.760934	28.482903	133.968414	-97.404726	17.334209	156.483154
-34.762413	40.746658	147.631882	-37.17593	22.869886	145.22435	26.515627	5.559823	130.905914	19.922382	51.294411	138.414749	23.2190045	28.427117	134.6603315	-97.5708645	17.312655	155.7883685
-32.896851	41.919846	148.282898	-37.096172	22.833534	145.238983	26.827515	5.446485	131.156799	NaN	NaN	NaN	NaN	NaN	NaN	NaN	NaN	NaN
-30.935728	42.942055	148.867447	-37.016792	22.884413	145.030945	27.171871	5.329421	131.51593	NaN	NaN	NaN	NaN	NaN	NaN	NaN	NaN	NaN
-28.94541	43.732189	149.374908	-36.951023	22.963018	144.616562	27.580666	5.172663	131.891586	NaN	NaN	NaN	NaN	NaN	NaN	NaN	NaN	NaN
-26.914268	44.344078	149.739273	-36.934517	23.02886	144.002792	28.392658	4.570878	132.276062	NaN	NaN	NaN	NaN	NaN	NaN	NaN	NaN	NaN
-23.83079	44.896652	149.755402	-36.835552	23.283878	142.898209	28.488821	4.587605	132.455048	NaN	NaN	NaN	NaN	NaN	NaN	NaN	NaN	NaN
-21.845024	45.043198	149.511368	-36.729919	23.568764	142.147583	28.741222	4.384723	132.835464	NaN	NaN	NaN	NaN	NaN	NaN	NaN	NaN	NaN
-19.824219	45.022655	149.06456	-36.593803	23.951899	141.370834	28.957552	4.300112	133.192184	NaN	NaN	NaN	NaN	NaN	NaN	NaN	NaN	NaN
-17.919268	44.868176	148.434097	-36.441433	24.382401	140.614075	NaN	NaN	NaN	NaN	NaN	NaN	NaN	NaN	NaN	NaN	NaN	NaN
-16.090048	44.418144	147.877014	-36.278248	24.74485	139.974884	NaN	NaN	NaN	NaN	NaN	NaN	NaN	NaN	NaN	NaN	NaN	NaN
-14.398438	43.759384	147.246109	-36.112968	25.127415	139.355362	NaN	NaN	NaN	NaN	NaN	NaN	NaN	NaN	NaN	NaN	NaN	NaN
-12.802379	42.934887	146.432617	-35.944698	25.489197	138.71991	NaN	NaN	NaN	NaN	NaN	NaN	NaN	NaN	NaN	NaN	NaN	NaN
-10.800629	41.245087	145.453491	-35.714848	25.873407	138.005417	NaN	NaN	NaN	NaN	NaN	NaN	NaN	NaN	NaN	NaN	NaN	NaN
-9.644051	39.896618	144.812683	-35.54694	26.122719	137.609528	NaN	NaN	NaN	NaN	NaN	NaN	NaN	NaN	NaN	NaN	NaN	NaN
-8.658478	38.454884	144.148758	-35.317768	26.3451	137.240341	NaN	NaN	NaN	NaN	NaN	NaN	NaN	NaN	NaN	NaN	NaN	NaN
-7.921269	36.887375	143.651138	-35.085117	26.514626	136.987854	NaN	NaN	NaN	NaN	NaN	NaN	NaN	NaN	NaN	NaN	NaN	NaN
-7.338016	35.266239	143.142792	-34.816402	26.654131	136.763641	29.698431	4.830955	137.079559	NaN	NaN	NaN	NaN	NaN	NaN	NaN	NaN	NaN
-7.001098	33.641258	142.731354	-34.541893	26.798052	136.661926	29.866705	4.905794	137.42897	NaN	NaN	NaN	NaN	NaN	NaN	NaN	NaN	NaN
-6.914666	31.981697	142.505234	-34.298363	26.902718	136.767273	NaN	NaN	NaN	NaN	NaN	NaN	NaN	NaN	NaN	NaN	NaN	NaN
-7.206195	29.669199	142.475235	-33.951927	26.949713	137.185822	NaN	NaN	NaN	25.305918	51.580292	141.636307	NaN	NaN	NaN	NaN	NaN	NaN
-7.673289	28.194296	142.560852	-33.717373	26.918856	137.531494	NaN	NaN	NaN	25.616032	51.613312	141.019089	NaN	NaN	NaN	NaN	NaN	NaN
-8.305783	26.910097	142.753448	-33.477142	26.864798	137.984634	NaN	NaN	NaN	25.772306	51.655567	140.697174	NaN	NaN	NaN	NaN	NaN	NaN
-9.144823	25.703424	142.996384	-33.219341	26.722595	138.559128	NaN	NaN	NaN	25.8008	51.732517	140.37294	NaN	NaN	NaN	NaN	NaN	NaN
-10.072794	24.614017	143.197388	-32.979877	26.546394	139.201691	NaN	NaN	NaN	25.967073	51.703716	140.368362	NaN	NaN	NaN	NaN	NaN	NaN
-11.155787	23.668943	143.393524	-32.744114	26.34841	139.827393	NaN	NaN	NaN	25.94614	51.74334	140.590836	NaN	NaN	NaN	NaN	NaN	NaN
-12.447708	22.865782	143.546494	-32.557949	26.151825	140.438766	NaN	NaN	NaN	25.713158	51.847031	140.906906	NaN	NaN	NaN	NaN	NaN	NaN
-14.475285	21.835312	143.569855	-32.382099	25.910686	141.274948	NaN	NaN	NaN	25.345993	51.963543	141.180328	NaN	NaN	NaN	NaN	NaN	NaN
-16.031446	21.332228	143.507965	-32.2911	25.768644	141.676392	NaN	NaN	NaN	NaN	NaN	NaN	NaN	NaN	NaN	NaN	NaN	NaN
-17.591059	20.858128	143.301865	-32.215439	25.652372	141.95755	NaN	NaN	NaN	26.397198	51.536983	140.890427	NaN	NaN	NaN	NaN	NaN	NaN
-19.313442	20.519423	143.062393	-32.146946	25.525263	142.114716	NaN	NaN	NaN	25.508785	51.683212	140.808838	NaN	NaN	NaN	NaN	NaN	NaN
-21.015808	20.19042	142.739761	-32.044048	25.335386	142.151932	NaN	NaN	NaN	26.484409	51.257156	140.414932	NaN	NaN	NaN	NaN	NaN	NaN
-22.796719	19.955849	142.358276	-31.946764	25.125303	142.084259	NaN	NaN	NaN	26.503403	50.998138	140.06366	NaN	NaN	NaN	NaN	NaN	NaN
-24.642141	19.785587	141.945358	-31.871796	24.908716	141.949936	NaN	NaN	NaN	26.596821	50.728203	139.843979	NaN	NaN	NaN	NaN	NaN	NaN
-27.48564	19.624025	141.263062	-31.741968	24.607298	141.682785	NaN	NaN	NaN	26.723051	50.259113	139.460999	NaN	NaN	NaN	NaN	NaN	NaN
-29.373228	19.573853	140.958008	-31.632626	24.412779	141.551941	NaN	NaN	NaN	26.80291	49.968647	139.006073	NaN	NaN	NaN	NaN	NaN	NaN
-31.334692	19.605125	140.884811	-31.492594	24.250252	141.547104	33.577705	4.026312	135.465317	26.848858	49.722569	138.360184	30.2132815	26.8744405	136.9127505	-93.1984695	21.6260635	146.1814575
-33.251713	19.652767	141.161667	-31.329903	24.084324	141.7789	NaN	NaN	NaN	26.85957	49.528175	137.293198	NaN	NaN	NaN	NaN	NaN	NaN
-35.212074	19.799061	141.823959	-31.148067	23.837387	142.268188	NaN	NaN	NaN	26.810265	49.245182	135.965042	NaN	NaN	NaN	NaN	NaN	NaN
-37.072903	19.984707	142.851639	-30.972275	23.392891	143.018326	NaN	NaN	NaN	26.603443	48.7682	134.63475	NaN	NaN	NaN	NaN	NaN	NaN
-38.892193	20.249866	144.010269	-30.74725	22.730804	143.910538	NaN	NaN	NaN	26.011467	48.165703	133.584854	NaN	NaN	NaN	NaN	NaN	NaN
-41.389637	20.804274	145.846024	-30.310011	21.457769	145.291168	NaN	NaN	NaN	25.788546	47.146702	132.649994	NaN	NaN	NaN	NaN	NaN	NaN
-42.83955	21.236784	146.918243	-30.045567	20.528946	146.01413	NaN	NaN	NaN	25.642872	46.557785	132.489609	NaN	NaN	NaN	NaN	NaN	NaN
-44.310017	21.827244	147.733368	-29.896927	19.670361	146.473114	33.19558	1.195556	133.343781	25.493574	46.043396	132.566254	29.344577	23.619476	132.9550175	-89.138431	15.721246	159.9912105
-45.598331	22.473591	148.387634	-29.815769	18.899815	146.643616	33.578911	0.444788	132.806488	25.124264	45.762299	132.978439	29.3515875	23.1035435	132.8924635	-88.9831255	14.6960865	160.3947685
-46.833977	23.205154	148.888718	-29.724459	18.159687	146.586792	33.382103	0.049937	132.087204	25.807941	45.174866	133.124207	29.595022	22.6124015	132.6057055	-89.04394	13.7069725	160.5678785
-47.799145	23.970659	149.311569	-29.670435	17.534147	146.376526	33.140736	-0.199834	131.233383	26.010565	44.795448	133.556091	29.5756505	22.297807	132.394737	-88.9165205	12.770487	160.358315
-48.708885	24.719965	149.68103	-29.645638	17.018642	146.081329	32.905621	-0.466129	130.412872	26.308918	44.41481	134.308258	29.6072695	21.9743405	132.360565	-88.8985455	12.0629435	159.802093
-49.710304	25.835758	149.969223	-29.627865	16.516668	145.533661	32.737034	-0.648281	129.543045	26.847454	43.92981	135.564453	29.792244	21.6407645	132.553749	-89.047974	11.3925715	158.513573
-50.207729	26.542627	150.041397	-29.591019	16.378494	145.128052	32.686565	-0.724086	129.069519	NaN	NaN	NaN	NaN	NaN	NaN	NaN	NaN	NaN
-50.552601	27.159231	149.956863	-29.563805	16.367447	144.719009	32.668526	-0.767034	128.648575	NaN	NaN	NaN	NaN	NaN	NaN	NaN	NaN	NaN
-50.761032	27.676502	149.752228	-29.546684	16.446518	144.281433	32.637836	-0.787418	128.294724	NaN	NaN	NaN	NaN	NaN	NaN	NaN	NaN	NaN
-50.835686	28.077116	149.426575	-29.509991	16.598316	143.841141	32.591869	-0.829811	128.013611	NaN	NaN	NaN	NaN	NaN	NaN	NaN	NaN	NaN
-50.765102	28.329426	149.02243	-29.504528	16.782944	143.440659	32.522327	-0.86538	127.755341	NaN	NaN	NaN	NaN	NaN	NaN	NaN	NaN	NaN
-50.574684	28.426605	148.568146	-29.509911	16.992821	143.121353	32.404404	-0.899361	127.536926	NaN	NaN	NaN	NaN	NaN	NaN	NaN	NaN	NaN
-50.031483	28.321869	147.68071	-29.551592	17.460358	142.805756	32.217033	-0.938514	127.410385	NaN	NaN	NaN	NaN	NaN	NaN	NaN	NaN	NaN
-49.587551	27.997875	146.965714	-29.638927	17.864149	142.722321	32.10815	-1.04335	127.674225	NaN	NaN	NaN	NaN	NaN	NaN	NaN	NaN	NaN
-49.00177	27.633348	146.32901	-29.713587	18.38448	142.726929	31.973562	-1.090637	128.076752	28.553354	43.126514	135.725525	30.263458	21.0179385	131.9011385	-89.690632	15.7510215	153.5527195
-48.273922	27.144968	145.528763	-29.777336	18.948811	142.681564	31.872538	-1.141152	128.60498	28.400257	43.257256	134.664124	30.1363975	21.058052	131.634552	-89.6910695	16.83957	153.728576
-47.398293	26.504602	144.794922	-29.804745	19.42462	142.675598	31.797155	-1.256414	129.269623	28.234684	43.313423	133.546249	30.0159195	21.0285045	131.407936	-89.6254095	17.8207355	153.94326
-46.398006	25.842052	144.23233	-29.75457	19.821085	142.678131	31.79163	-1.505865	130.027664	28.119616	43.221642	132.362671	29.955623	20.8578885	131.1951675	-89.464763	18.7842815	154.1610945
-45.19249	25.143742	143.68042	-29.661528	20.118408	142.623489	31.826958	-1.856783	130.866104	28.129503	42.966537	131.32341	29.9782305	20.554877	131.094757	-89.3012865	19.681939	154.152221
-43.197628	24.166079	142.99118	-29.430958	20.346148	142.499939	31.607166	-2.094388	132.123718	27.919432	42.573315	130.034225	29.763299	20.2394635	131.0789715	-88.625215	20.4528325	153.9209065
-41.692234	23.641874	142.590195	-29.218393	20.410219	142.364044	32.574715	-2.699965	133.077209	28.017288	42.274509	129.154236	30.2960015	19.787272	131.1157225	-88.7327875	21.033166	153.6123655
-40.041771	23.269861	142.15329	-28.982056	20.423933	142.180237	32.178059	-2.416027	133.428131	28.146822	41.993481	128.445038	30.1624405	19.788727	130.9365845	-88.1265525	21.059139	153.4238895
-38.317989	23.087082	141.684998	-28.753992	20.383299	141.93396	32.471909	-2.543826	133.707275	28.349003	41.719433	127.910194	30.410456	19.5878035	130.8087345	-87.91844	21.1787945	153.0591855
-36.532856	23.08885	141.177292	-28.519756	20.314363	141.651077	32.692223	-2.670961	133.739075	28.597486	41.539368	127.546524	30.6448545	19.4342035	130.6427995	-87.6843665	21.1945225	152.6593545
-34.628605	23.316969	140.577347	-28.31102	20.235083	141.39183	32.83004	-2.686406	133.600876	28.889683	41.456135	127.51844	30.8598615	19.3848645	130.559658	-87.4819015	21.0853015	152.224002
-32.610325	23.734102	140.11792	-28.13735	20.111111	141.244156	32.958572	-2.712577	133.379883	29.30645	41.452785	127.945221	31.132511	19.370104	130.662552	-87.407211	20.852118	151.82576
-29.421919	24.779799	139.79631	-27.94343	19.802889	141.248947	33.069115	-2.907822	132.851746	30.069633	41.519054	129.409973	31.569374	19.305616	131.1308595	-87.456234	20.300162	151.3670345
-27.273766	25.715929	139.842178	-27.89971	19.552547	141.289307	33.528442	-3.251517	132.475327	30.859943	41.443241	130.685501	32.1941925	19.095862	131.580414	-87.9936125	20.009232	150.9982
-24.938456	26.737387	140.111679	-27.936676	19.27116	141.325668	33.400688	-3.233614	131.879929	31.341532	41.47467	132.609665	32.37111	19.120528	132.244797	-88.244462	19.421792	150.406539
-22.650347	27.813429	140.829681	-28.013691	19.019083	141.432632	33.41354	-3.147702	131.376572	31.789082	41.418182	134.771805	32.601311	19.13524	133.0741885	-88.628693	18.902926	149.7910755
-20.238609	28.784224	142.020859	-28.118124	18.86158	141.72377	33.558578	-3.012085	131.102036	NaN	NaN	NaN	NaN	NaN	NaN	NaN	NaN	NaN
-17.835722	29.711966	143.641373	-28.208363	18.810785	142.133179	34.040077	-2.931987	131.244141	NaN	NaN	NaN	NaN	NaN	NaN	NaN	NaN	NaN
-15.500036	30.458817	145.539032	-28.179186	18.884684	142.778854	34.135674	-2.354175	131.403336	NaN	NaN	NaN	NaN	NaN	NaN	NaN	NaN	NaN
-11.967678	31.253412	148.317642	-28.101883	19.209572	143.699722	34.875027	-1.997662	132.49054	NaN	NaN	NaN	NaN	NaN	NaN	NaN	NaN	NaN
-9.664387	31.557491	149.98407	-28.023928	19.541512	144.143295	35.353539	-1.82469	133.459488	NaN	NaN	NaN	NaN	NaN	NaN	NaN	NaN	NaN
-7.520824	31.744608	151.248779	-27.95619	19.937784	144.353729	NaN	NaN	NaN	NaN	NaN	NaN	NaN	NaN	NaN	NaN	NaN	NaN
-5.354847	31.819672	152.040314	-27.853992	20.382494	144.230545	NaN	NaN	NaN	NaN	NaN	NaN	NaN	NaN	NaN	NaN	NaN	NaN
-3.356916	31.787745	152.605133	-27.753004	20.837322	143.854614	NaN	NaN	NaN	NaN	NaN	NaN	NaN	NaN	NaN	NaN	NaN	NaN
-1.445841	31.604633	152.893509	-27.700693	21.336451	143.255539	NaN	NaN	NaN	NaN	NaN	NaN	NaN	NaN	NaN	NaN	NaN	NaN
0.279094	31.327879	152.96846	-27.637213	21.810049	142.535812	NaN	NaN	NaN	NaN	NaN	NaN	NaN	NaN	NaN	NaN	NaN	NaN
2.656242	30.616184	152.747162	-27.565214	22.486933	141.354263	NaN	NaN	NaN	NaN	NaN	NaN	NaN	NaN	NaN	NaN	NaN	NaN
3.929917	30.045404	152.429001	-27.510244	22.901634	140.572159	NaN	NaN	NaN	NaN	NaN	NaN	NaN	NaN	NaN	NaN	NaN	NaN
5.159122	29.338316	152.011368	-27.438599	23.239246	139.937546	NaN	NaN	NaN	NaN	NaN	NaN	NaN	NaN	NaN	NaN	NaN	NaN
6.003009	28.498768	151.569534	-27.346453	23.553604	139.429504	NaN	NaN	NaN	NaN	NaN	NaN	NaN	NaN	NaN	NaN	NaN	NaN
6.767595	27.572092	151.046967	-27.201414	23.85343	139.033539	NaN	NaN	NaN	NaN	NaN	NaN	NaN	NaN	NaN	NaN	NaN	NaN
7.405444	26.518894	150.552536	-27.034033	24.041418	138.800232	NaN	NaN	NaN	NaN	NaN	NaN	NaN	NaN	NaN	NaN	NaN	NaN
7.651618	25.313076	150.256516	-26.870909	24.14315	138.711868	NaN	NaN	NaN	NaN	NaN	NaN	NaN	NaN	NaN	NaN	NaN	NaN
7.623776	23.339846	149.880478	-26.628765	24.067751	138.833481	NaN	NaN	NaN	NaN	NaN	NaN	NaN	NaN	NaN	NaN	NaN	NaN
7.413968	21.928062	149.656265	-26.503471	23.945887	139.078278	NaN	NaN	NaN	NaN	NaN	NaN	NaN	NaN	NaN	NaN	NaN	NaN
6.840218	20.36725	149.410446	-26.408661	23.792053	139.366013	NaN	NaN	NaN	NaN	NaN	NaN	NaN	NaN	NaN	NaN	NaN	NaN
6.180388	18.797998	148.989243	-26.343647	23.640709	139.68956	NaN	NaN	NaN	NaN	NaN	NaN	NaN	NaN	NaN	NaN	NaN	NaN
5.265477	17.091736	148.568207	-26.338049	23.495558	139.952667	NaN	NaN	NaN	NaN	NaN	NaN	NaN	NaN	NaN	NaN	NaN	NaN
4.203091	15.308838	147.894714	-26.386456	23.39146	140.155151	NaN	NaN	NaN	NaN	NaN	NaN	NaN	NaN	NaN	NaN	NaN	NaN
2.892596	13.405162	147.319916	-26.527527	23.325603	140.312012	NaN	NaN	NaN	NaN	NaN	NaN	NaN	NaN	NaN	NaN	NaN	NaN
0.607323	10.394687	146.262329	-26.754803	23.336611	140.23114	NaN	NaN	NaN	NaN	NaN	NaN	NaN	NaN	NaN	NaN	NaN	NaN
-1.103541	8.26213	145.552597	-26.898407	23.414606	140.131561	NaN	NaN	NaN	NaN	NaN	NaN	NaN	NaN	NaN	NaN	NaN	NaN
-3.113624	6.024808	145.192581	-26.987495	23.478245	140.103882	NaN	NaN	NaN	NaN	NaN	NaN	NaN	NaN	NaN	NaN	NaN	NaN
-5.268768	3.787081	145.176605	-27.02618	23.456221	140.245789	NaN	NaN	NaN	NaN	NaN	NaN	NaN	NaN	NaN	NaN	NaN	NaN
-7.575881	1.465652	145.580154	-27.016968	23.297573	140.616837	NaN	NaN	NaN	NaN	NaN	NaN	NaN	NaN	NaN	NaN	NaN	NaN
-10.093231	-0.820736	146.548096	-26.99227	22.986803	141.338486	NaN	NaN	NaN	NaN	NaN	NaN	NaN	NaN	NaN	NaN	NaN	NaN
-12.750715	-3.056536	148.07753	-26.977964	22.477919	142.289993	NaN	NaN	NaN	NaN	NaN	NaN	NaN	NaN	NaN	NaN	NaN	NaN
-16.921555	-6.176999	151.215363	-27.046883	21.37269	143.750031	NaN	NaN	NaN	30.816841	45.954823	137.919662	NaN	NaN	NaN	NaN	NaN	NaN
-19.710798	-8.080524	153.358307	-27.184359	20.378212	144.580521	NaN	NaN	NaN	30.824614	45.407581	135.86879	NaN	NaN	NaN	NaN	NaN	NaN
-22.543859	-9.837914	155.282181	-27.388781	19.269075	145.272675	NaN	NaN	NaN	30.287218	44.971634	134.04245	NaN	NaN	NaN	NaN	NaN	NaN
-25.48933	-11.3554	157.047012	-27.65416	18.170017	145.845947	NaN	NaN	NaN	29.515982	44.425438	132.391617	NaN	NaN	NaN	NaN	NaN	NaN
-28.22752	-12.785387	158.461349	-28.073835	17.265558	146.385971	NaN	NaN	NaN	28.468674	44.046352	130.96637	NaN	NaN	NaN	NaN	NaN	NaN
-30.926466	-14.042711	159.490326	-28.295208	16.386105	146.809418	NaN	NaN	NaN	27.269798	43.821663	129.659134	NaN	NaN	NaN	NaN	NaN	NaN
-33.569572	-15.160465	160.094498	-28.448414	15.589046	147.046692	NaN	NaN	NaN	26.014345	43.782867	128.563766	NaN	NaN	NaN	NaN	NaN	NaN
-37.535713	-16.263199	160.551865	-28.712345	14.58416	147.051682	NaN	NaN	NaN	24.296656	43.845673	127.920441	NaN	NaN	NaN	NaN	NaN	NaN
-40.132095	-16.707182	160.440063	-28.912949	13.990259	146.835251	NaN	NaN	NaN	23.210545	43.49855	127.872871	NaN	NaN	NaN	NaN	NaN	NaN
-42.583561	-16.950035	160.200638	-29.07095	13.466787	146.585388	NaN	NaN	NaN	22.327461	42.774063	127.530777	NaN	NaN	NaN	NaN	NaN	NaN
-44.932175	-16.998482	159.828537	-29.180218	12.91945	146.269577	33.445549	-1.314831	136.45546	21.675053	41.981316	126.849617	27.560301	20.3332425	131.6525385	-85.920737	5.5056575	160.8866155
-47.168777	-16.780281	159.456116	-29.323078	12.376261	145.869385	33.589111	-2.138007	135.370682	21.118696	41.439663	126.12529	27.3539035	19.650828	130.747986	-86.0000595	5.101694	160.990784
-49.210739	-16.387272	158.996582	-29.490208	11.836076	145.429153	33.583069	-2.851379	134.374664	20.602335	40.969681	125.329292	27.092702	19.059151	129.851978	-86.073118	4.613001	161.006328
-51.315453	-15.552616	158.638123	-29.67112	11.288381	145.005692	33.093704	-3.240395	133.631012	20.11104	40.478962	124.466446	26.602372	18.6192835	129.048729	-85.944612	3.9574785	160.962655
-54.152634	-13.930893	157.968781	-29.939007	10.38301	144.462753	32.487122	-3.981405	132.400208	19.442822	39.749752	123.430206	25.964972	17.8841735	127.915207	-85.842986	2.8818465	161.010299
-55.775166	-12.7069	157.483917	-30.110573	9.754968	144.246155	32.047352	-4.582355	131.610367	19.038471	39.237267	122.888458	25.5429115	17.327456	127.2494125	-85.7640575	2.18248	161.2428975
-57.129524	-11.436939	156.929474	-30.272175	9.104824	144.072906	31.547543	-5.182957	130.822617	18.663465	38.771786	122.518204	25.105504	16.7944145	126.6704105	-85.649854	1.4152335	161.4754015
-58.3148	-10.008001	156.286621	-30.424595	8.42495	143.905136	31.039757	-5.687009	129.994095	18.292023	38.37236	122.255203	24.66589	16.3426755	126.124649	-85.51508	0.507224500000003	161.685623
-59.370232	-8.362389	155.589005	-30.584431	7.809758	143.680008	30.572895	-6.184322	129.209167	17.918745	38.054802	122.092697	24.24582	15.93524	125.650932	-85.414682	-0.315723999999999	161.709084
-60.332062	-6.374168	154.932312	-30.781317	7.291341	143.398148	30.52301	-6.847485	128.29892	17.60244	37.804829	122.026466	24.062725	15.478672	125.162693	-85.625359	-0.89599	161.633603
-61.218929	-4.053736	154.280472	-30.79763	6.741105	143.006668	30.012871	-7.132093	127.538719	17.405258	37.630062	122.076569	23.7090645	15.2489845	124.807644	-85.3043245	-1.7667745	161.205692
NaN	NaN	NaN	-31.03841	6.302296	142.501251	29.381159	-7.461867	126.639732	17.392471	37.558464	122.374809	23.386815	15.0482985	124.5072705	-85.463635	-2.4437065	160.4952315
NaN	NaN	NaN	-31.24572	6.102254	142.135101	29.036036	-7.612953	126.07962	17.527128	37.632648	122.823097	23.281582	15.0098475	124.4513585	-85.773022	-2.8053395	159.8188435
-62.17437	4.312624	150.691315	-31.486088	5.990026	141.691986	28.712189	-7.727019	125.54995	17.800795	37.80497	123.486153	23.256492	15.0389755	124.5180515	-86.228668	-3.0589235	158.8659205
-62.106918	7.043573	149.613266	-31.774151	5.909366	141.164856	28.353537	-7.689688	124.932251	18.17737	38.101166	124.397194	23.2654535	15.205739	124.6647225	-86.8137555	-3.387007	157.6649895
-61.864834	9.845911	148.638458	-32.139	5.864545	140.590302	27.962839	-7.565298	124.146889	18.65313	38.492809	125.666214	23.3079845	15.4637555	124.9065515	-87.5859845	-3.7346655	156.2740525
-61.410004	12.628463	147.872589	-32.569157	5.866777	139.91539	27.534271	-7.302406	123.381386	19.189148	38.873573	127.214798	23.3617095	15.7855835	125.298092	-88.5000235	-4.0520295	154.532688
-60.671097	15.403062	147.45314	-32.910309	6.041708	139.321793	27.061882	-6.890534	122.921455	19.774971	39.197952	128.86441	23.4184265	16.153709	125.8929325	-89.2390445	-4.070293	152.7506535
-59.154465	19.321247	147.381851	-33.298763	6.553801	138.596695	26.899281	-6.328442	121.86824	20.992477	39.334751	131.164795	23.945879	16.5031545	126.5165175	-90.543405	-3.3955525	150.6768725
-57.940449	21.830141	147.435196	-33.467823	7.059357	138.252426	26.667007	-5.653564	121.801865	21.622601	39.510391	132.596985	24.144804	16.9284135	127.199425	-91.08045	-2.8096995	149.305427
-56.590385	24.124973	147.45578	-33.555874	7.669233	137.977798	26.940525	-5.255199	121.80265	22.219433	39.682549	133.964279	24.579979	17.213675	127.8834645	-91.691727	-1.875209	148.0721315
-55.100258	26.257206	147.441071	-33.597481	8.337216	137.711121	27.318535	-4.898213	121.960091	NaN	NaN	NaN	NaN	NaN	NaN	NaN	NaN	NaN
-53.485195	28.261604	147.328201	-33.568157	9.031536	137.489899	27.835052	-4.654089	122.290245	NaN	NaN	NaN	NaN	NaN	NaN	NaN	NaN	NaN
-51.817566	30.07332	147.056915	-33.509975	9.805828	137.329453	28.333096	-4.398841	122.77298	NaN	NaN	NaN	NaN	NaN	NaN	NaN	NaN	NaN
-50.073189	31.705675	146.633392	-33.472855	10.646607	137.109802	28.841396	-4.25961	123.357353	NaN	NaN	NaN	NaN	NaN	NaN	NaN	NaN	NaN
-47.357731	33.649441	146.009995	-33.391674	11.927676	136.937408	29.472702	-4.136687	124.289909	NaN	NaN	NaN	NaN	NaN	NaN	NaN	NaN	NaN
-45.462856	34.635479	145.521957	-33.365196	12.800562	136.904877	29.788366	-4.128611	124.89061	NaN	NaN	NaN	NaN	NaN	NaN	NaN	NaN	NaN
-43.527966	35.368668	145.029053	-33.395065	13.674404	136.986298	30.369278	-4.516475	125.521446	NaN	NaN	NaN	NaN	NaN	NaN	NaN	NaN	NaN
-41.590931	35.834538	144.665756	-33.477867	14.484756	137.206757	30.444214	-4.579655	126.09819	NaN	NaN	NaN	NaN	NaN	NaN	NaN	NaN	NaN
-39.643097	36.000454	144.374435	-33.554085	15.195426	137.552628	30.432358	-4.635876	126.661072	NaN	NaN	NaN	NaN	NaN	NaN	NaN	NaN	NaN
-37.636131	35.929138	144.087952	-33.583469	15.867384	137.953186	30.110836	-4.68258	127.147446	NaN	NaN	NaN	NaN	NaN	NaN	NaN	NaN	NaN
-35.618034	35.582825	143.920868	-33.624069	16.434053	138.44429	29.987022	-4.945519	127.749588	NaN	NaN	NaN	NaN	NaN	NaN	NaN	NaN	NaN
-32.569035	34.535892	143.888245	-33.57526	17.041124	139.168869	29.920483	-5.224191	128.680679	NaN	NaN	NaN	NaN	NaN	NaN	NaN	NaN	NaN
-30.51432	33.57172	143.892914	-33.521252	17.341883	139.621185	29.869482	-5.457972	129.293396	NaN	NaN	NaN	NaN	NaN	NaN	NaN	NaN	NaN
-28.493141	32.392097	143.966919	-33.471241	17.576763	140.082016	29.836834	-5.789782	129.97467	NaN	NaN	NaN	NaN	NaN	NaN	NaN	NaN	NaN
-26.475964	31.021944	144.048233	-33.388542	17.757166	140.455643	29.768377	-6.105544	130.683823	NaN	NaN	NaN	NaN	NaN	NaN	NaN	NaN	NaN
-24.504133	29.451746	144.075165	-33.286892	17.905476	140.736435	29.713747	-6.350936	131.395645	NaN	NaN	NaN	NaN	NaN	NaN	NaN	NaN	NaN
-22.599508	27.745852	144.034271	-33.198856	18.027868	140.875931	29.65234	-6.633245	132.198669	NaN	NaN	NaN	NaN	NaN	NaN	NaN	NaN	NaN
-20.724863	25.902294	143.875839	-33.125706	18.16762	140.807297	29.628834	-6.920105	133.177017	NaN	NaN	NaN	NaN	NaN	NaN	NaN	NaN	NaN
-18.072027	22.974216	143.404907	-32.968922	18.487858	140.245575	NaN	NaN	NaN	NaN	NaN	NaN	NaN	NaN	NaN	NaN	NaN	NaN
-16.403694	20.938084	143.085617	-32.800625	18.805563	139.655823	NaN	NaN	NaN	NaN	NaN	NaN	NaN	NaN	NaN	NaN	NaN	NaN
-14.933968	18.863531	142.885559	-32.564373	19.141232	138.922165	NaN	NaN	NaN	NaN	NaN	NaN	NaN	NaN	NaN	NaN	NaN	NaN
-13.517216	16.768377	142.639053	-32.149117	19.363638	138.011856	NaN	NaN	NaN	NaN	NaN	NaN	NaN	NaN	NaN	NaN	NaN	NaN
-12.266263	14.688127	142.558365	-31.671652	19.481178	137.178162	NaN	NaN	NaN	NaN	NaN	NaN	NaN	NaN	NaN	NaN	NaN	NaN
-11.290127	12.63597	142.718307	-31.210316	19.439486	136.618561	NaN	NaN	NaN	NaN	NaN	NaN	NaN	NaN	NaN	NaN	NaN	NaN
-10.481675	10.713711	143.056702	-30.729553	19.321608	136.269775	NaN	NaN	NaN	NaN	NaN	NaN	NaN	NaN	NaN	NaN	NaN	NaN
-9.63269	8.050409	143.734772	-30.016235	19.158251	136.111267	NaN	NaN	NaN	NaN	NaN	NaN	NaN	NaN	NaN	NaN	NaN	NaN
-9.288939	6.510948	144.242752	-29.529449	19.074614	136.241425	NaN	NaN	NaN	29.907322	40.567947	142.535706	NaN	NaN	NaN	NaN	NaN	NaN
-9.111462	5.11144	144.694	-29.048794	19.011398	136.505157	NaN	NaN	NaN	30.626488	40.610767	141.75177	NaN	NaN	NaN	NaN	NaN	NaN
-9.095149	3.862014	145.152374	-28.603142	19.006775	136.87886	NaN	NaN	NaN	31.186199	40.655945	141.080643	NaN	NaN	NaN	NaN	NaN	NaN
-9.195868	2.811157	145.562317	-28.184313	19.022535	137.346237	NaN	NaN	NaN	31.633472	40.694572	140.517136	NaN	NaN	NaN	NaN	NaN	NaN
-9.481667	1.86208	145.974976	-27.821524	19.048485	137.960464	NaN	NaN	NaN	31.885767	40.841843	140.060944	NaN	NaN	NaN	NaN	NaN	NaN
-9.847839	1.097081	146.329529	-27.516769	19.112148	138.618774	NaN	NaN	NaN	32.076359	40.978409	139.630325	NaN	NaN	NaN	NaN	NaN	NaN
-10.650295	0.246884	146.615906	-27.132946	19.241936	139.439926	NaN	NaN	NaN	32.236958	41.219402	139.018387	NaN	NaN	NaN	NaN	NaN	NaN
-11.326864	-0.140326	146.550293	-26.902945	19.312847	139.872314	NaN	NaN	NaN	32.297897	41.354012	138.572006	NaN	NaN	NaN	NaN	NaN	NaN
-12.082456	-0.429655	146.35498	-26.684607	19.346926	140.184158	NaN	NaN	NaN	32.511566	41.259598	138.079376	NaN	NaN	NaN	NaN	NaN	NaN
-12.92923	-0.583665	146.07608	-26.470488	19.347214	140.402847	NaN	NaN	NaN	32.643364	41.208694	137.643494	NaN	NaN	NaN	NaN	NaN	NaN
-13.864967	-0.602605	145.659058	-26.25061	19.337679	140.508652	NaN	NaN	NaN	32.77607	41.21151	137.199219	NaN	NaN	NaN	NaN	NaN	NaN
-14.848928	-0.585351	145.144958	-26.043055	19.277506	140.570541	NaN	NaN	NaN	32.917168	41.227386	136.765869	NaN	NaN	NaN	NaN	NaN	NaN
-15.900702	-0.423035	144.561935	-25.829744	19.20434	140.639572	NaN	NaN	NaN	33.036232	41.227173	136.440659	NaN	NaN	NaN	NaN	NaN	NaN
-17.611465	-0.066405	143.612366	-25.589163	19.0257	140.809769	NaN	NaN	NaN	33.16684	41.209557	136.185043	NaN	NaN	NaN	NaN	NaN	NaN
-18.832203	0.294035	143.06955	-25.443974	18.85866	140.983307	NaN	NaN	NaN	33.429527	41.054718	136.056488	NaN	NaN	NaN	NaN	NaN	NaN
-20.096756	0.686451	142.619873	-25.327677	18.658394	141.213303	NaN	NaN	NaN	33.48798	41.025105	135.847992	NaN	NaN	NaN	NaN	NaN	NaN
-21.384279	1.124977	142.364944	-25.2038	18.406309	141.507935	NaN	NaN	NaN	33.540573	41.137794	135.661621	NaN	NaN	NaN	NaN	NaN	NaN
-22.683121	1.619548	142.294128	-25.09383	18.122181	141.848404	NaN	NaN	NaN	33.595837	41.228756	135.464218	NaN	NaN	NaN	NaN	NaN	NaN
-23.973684	2.128082	142.335281	-24.990019	17.809885	142.183701	36.648804	-4.24846	133.447342	33.599155	41.276859	135.213074	35.1239795	18.5141995	134.330208	-85.1040175	17.1055705	150.037194
-25.243196	2.635799	142.545303	-24.877306	17.468592	142.494659	36.183479	-4.082377	132.845978	33.556004	41.35437	134.967697	34.8697415	18.6359965	133.9068375	-84.6243535	16.3011875	151.0824805
-27.021078	3.429705	142.990524	-24.737999	16.935413	142.914856	36.537987	-4.48222	132.172348	33.314251	41.339394	134.397125	34.926119	18.428587	133.2847365	-84.402117	15.442239	152.5449755
-28.137497	3.945516	143.396454	-24.679394	16.577204	143.155182	36.448383	-4.577337	131.727707	32.97908	41.188171	133.7995	34.7137315	18.305417	132.7636035	-84.0725195	14.848991	153.5467605
-29.193766	4.420463	143.759186	-24.65066	16.195524	143.389145	35.644562	-4.273318	131.112427	32.498966	40.965763	133.126663	34.071764	18.3462225	132.119545	-83.373084	14.0448255	154.658745
-30.14847	4.968567	144.089737	-24.663343	15.838867	143.581985	35.530914	-4.39259	130.655594	31.883213	40.718384	132.423645	33.7070635	18.162897	131.5396195	-83.0337495	13.514837	155.6243505
-31.00104	5.509107	144.478333	-24.743809	15.508853	143.756119	35.361885	-4.444076	130.09613	31.214766	40.59417	131.662079	33.2883255	18.075047	130.8791045	-82.7759435	12.942659	156.6331335
-31.78528	6.078052	144.741318	-24.898952	15.239472	143.82724	35.569141	-4.787016	129.479492	30.592024	40.59449	130.822891	33.0805825	17.903737	130.1511915	-82.8784865	12.575207	157.5032885
-32.184937	6.998555	144.723236	-25.047298	14.98617	143.769974	35.181732	-4.760379	128.87648	29.618771	40.641197	129.98671	32.4002515	17.940409	129.431595	-82.4948475	12.031931	158.108353
NaN	NaN	NaN	-25.212711	14.616219	143.491287	34.566044	-4.85512	127.932487	28.662745	40.466003	128.41629	31.6143945	17.8054415	128.1743885	-82.0398165	11.4269965	158.8081855
-33.456303	8.22322	144.84697	-25.301435	14.317415	143.192566	34.210701	-5.076753	127.516495	28.093979	40.224953	127.279488	31.15234	17.5741	127.3979915	-81.75521	11.06073	158.9871405
-33.588188	8.870112	144.674728	-25.365698	13.960221	142.874344	33.87096	-5.38273	126.987099	27.591389	39.901947	126.208794	30.7311745	17.2596085	126.5979465	-81.4625705	10.6608335	159.1507415
-33.507149	9.564284	144.313843	-25.424778	13.567737	142.514221	33.57061	-5.760206	126.545631	27.134232	39.460583	125.213028	30.352421	16.8501885	125.8793295	-81.201977	10.2852855	159.1491125
-33.324234	10.284896	143.915863	-25.485241	13.133009	142.137299	33.365334	-6.200759	126.391098	26.690912	38.92094	124.256012	30.028123	16.3600905	125.323555	-80.998605	9.9059275	158.951043
-32.925518	11.073448	143.30809	-25.550375	12.690289	141.72644	33.139549	-6.671666	125.950691	26.303381	38.36861	123.407745	29.721465	15.848472	124.679218	-80.822215	9.532106	158.773662
-32.386971	11.931516	142.504456	-25.635317	12.229147	141.234665	32.882362	-7.129905	125.54406	26.031281	37.811565	122.738052	29.4568215	15.34083	124.141056	-80.7274555	9.117464	158.328274
-31.281788	13.38785	141.027008	-25.820482	11.569756	140.36824	32.528675	-7.702134	125.062225	25.857491	37.129864	122.119293	29.193083	14.713865	123.590759	-80.834047	8.425647	157.145721
-30.35351	14.489327	139.756027	-26.021942	11.269773	139.586914	32.284756	-7.970447	124.638405	25.956429	36.892639	122.067772	29.1205925	14.461096	123.3530885	-81.1644765	8.07845	155.8207395
-29.292944	15.749929	138.274109	-26.290682	11.108633	138.54007	32.045776	-8.113249	124.193527	26.251469	36.84763	122.338676	29.1486225	14.3671905	123.2661015	-81.7299865	7.8500755	153.8140385
-28.048595	17.080666	136.732132	-26.60195	11.042832	137.365982	31.848347	-8.084134	123.638382	26.742018	36.947174	122.958733	29.2951825	14.43152	123.2985575	-82.4990825	7.654144	151.4334065
-26.625883	18.520121	135.425949	-26.988691	11.03622	136.202164	31.712372	-7.956365	123.134209	27.265245	37.182255	124.03759	29.4888085	14.612945	123.5858995	-83.4661905	7.459495	148.8184285
-24.997248	19.98741	134.474335	-27.367405	11.180616	135.216599	31.599232	-7.795373	122.815346	27.816231	37.427116	125.405273	29.7077315	14.8158715	124.1103095	-84.4425415	7.5453605	146.3228885
-23.20071	21.543167	133.886459	-27.756855	11.47473	134.370407	31.535566	-7.512107	122.741234	28.396088	37.735546	126.99511	29.965827	15.1117195	124.868172	-85.479537	7.8377405	143.872642
-20.266317	23.798809	133.48912	-28.291363	12.228702	133.262161	31.640137	-7.112463	123.158264	29.55699	38.106182	129.632599	30.5985635	15.4968595	126.3954315	-87.1812895	8.9605445	140.1288905
-18.253712	25.188213	133.523407	-28.694653	12.827392	132.566956	31.881041	-6.857604	123.799133	29.998297	38.385399	131.562668	30.939669	15.7638975	127.6809005	-88.328975	9.8908865	137.4530115
-16.241034	26.481775	133.922424	-29.158476	13.490145	132.042053	32.196415	-6.609153	124.830315	30.136602	38.882153	133.483658	31.1665085	16.1365	129.1569865	-89.4834605	10.84379	134.9271195
-14.30214	27.65192	134.693649	-29.601326	14.106831	131.607483	32.539444	-6.361514	125.993179	30.037182	39.319214	135.392273	31.288313	16.47885	130.692726	-90.490965	11.734812	132.52224
-12.414063	28.64056	135.803314	-29.975582	14.746046	131.39978	32.847939	-6.216234	127.264809	NaN	NaN	NaN	NaN	NaN	NaN	NaN	NaN	NaN
-10.63009	29.455074	137.255402	-30.222242	15.288505	131.461914	32.978539	-6.171091	128.738068	NaN	NaN	NaN	NaN	NaN	NaN	NaN	NaN	NaN
-8.945494	30.047712	138.862915	-30.306202	15.771116	131.73558	33.03611	-6.042638	129.868835	NaN	NaN	NaN	NaN	NaN	NaN	NaN	NaN	NaN
-6.632058	30.630466	141.28746	-30.287266	16.373203	132.360153	33.064133	-5.720474	131.359131	NaN	NaN	NaN	NaN	NaN	NaN	NaN	NaN	NaN
-5.2789	30.820942	142.782013	-30.23757	16.678484	132.798874	33.078079	-5.458575	132.069366	NaN	NaN	NaN	NaN	NaN	NaN	NaN	NaN	NaN
-4.060305	30.915462	144.006134	-30.196487	16.983021	133.081924	33.098988	-5.302784	132.709991	NaN	NaN	NaN	NaN	NaN	NaN	NaN	NaN	NaN
-2.91662	30.897123	144.821838	-30.109653	17.278316	133.14119	33.11512	-5.131248	133.296707	NaN	NaN	NaN	NaN	NaN	NaN	NaN	NaN	NaN
-1.933607	30.76228	145.290833	-29.986429	17.559233	133.041306	33.10778	-4.885246	133.751999	NaN	NaN	NaN	NaN	NaN	NaN	NaN	NaN	NaN
-1.082916	30.594259	145.460327	-29.853996	17.86725	132.80835	NaN	NaN	NaN	NaN	NaN	NaN	NaN	NaN	NaN	NaN	NaN	NaN
-0.384474	30.288046	145.408325	-29.724009	18.139441	132.509445	NaN	NaN	NaN	NaN	NaN	NaN	NaN	NaN	NaN	NaN	NaN	NaN
0.314309	29.589861	145.07402	-29.556528	18.492817	132.13092	NaN	NaN	NaN	NaN	NaN	NaN	NaN	NaN	NaN	NaN	NaN	NaN
0.527676	28.922302	144.786026	-29.44713	18.658165	132.042114	NaN	NaN	NaN	NaN	NaN	NaN	NaN	NaN	NaN	NaN	NaN	NaN
0.462572	28.064606	144.48587	-29.344215	18.782837	132.092209	NaN	NaN	NaN	NaN	NaN	NaN	NaN	NaN	NaN	NaN	NaN	NaN
0.236512	27.040682	144.088226	-29.259718	18.874893	132.237946	NaN	NaN	NaN	NaN	NaN	NaN	NaN	NaN	NaN	NaN	NaN	NaN
-0.222951	25.847609	143.685394	-29.211002	18.953583	132.494171	NaN	NaN	NaN	NaN	NaN	NaN	NaN	NaN	NaN	NaN	NaN	NaN
-0.848707	24.489639	143.155289	-29.164753	19.065636	132.903595	NaN	NaN	NaN	NaN	NaN	NaN	NaN	NaN	NaN	NaN	NaN	NaN
-1.68026	22.975576	142.664352	-29.208002	19.219532	133.522995	NaN	NaN	NaN	NaN	NaN	NaN	NaN	NaN	NaN	NaN	NaN	NaN
-3.322063	20.382151	141.923737	-29.353291	19.466049	134.691864	NaN	NaN	NaN	NaN	NaN	NaN	NaN	NaN	NaN	NaN	NaN	NaN
-4.689254	18.426737	141.513138	-29.530966	19.649694	135.572006	NaN	NaN	NaN	NaN	NaN	NaN	NaN	NaN	NaN	NaN	NaN	NaN
-6.277576	16.318214	141.278793	-29.757837	19.83663	136.461777	NaN	NaN	NaN	NaN	NaN	NaN	NaN	NaN	NaN	NaN	NaN	NaN
-7.988659	14.052415	141.157074	-30.003769	20.062109	137.318878	NaN	NaN	NaN	NaN	NaN	NaN	NaN	NaN	NaN	NaN	NaN	NaN
-9.889555	11.669374	141.196304	-30.242914	20.295179	138.07164	NaN	NaN	NaN	NaN	NaN	NaN	NaN	NaN	NaN	NaN	NaN	NaN
-11.948434	9.16971	141.476456	-30.485645	20.487528	138.736938	NaN	NaN	NaN	NaN	NaN	NaN	NaN	NaN	NaN	NaN	NaN	NaN
-14.145025	6.599448	141.940826	-30.750227	20.6178	139.318665	NaN	NaN	NaN	NaN	NaN	NaN	NaN	NaN	NaN	NaN	NaN	NaN
-17.59832	2.703206	142.950409	-31.133827	20.660316	139.958328	NaN	NaN	NaN	NaN	NaN	NaN	NaN	NaN	NaN	NaN	NaN	NaN
-20.012501	0.146433	143.783463	-31.355923	20.613976	140.210037	NaN	NaN	NaN	26.774168	45.147751	141.02034	NaN	NaN	NaN	NaN	NaN	NaN
-22.477747	-2.350508	144.800522	-31.551308	20.479399	140.45665	NaN	NaN	NaN	26.637173	45.577549	139.61348	NaN	NaN	NaN	NaN	NaN	NaN
-24.98332	-4.747091	145.87294	-31.755251	20.223244	140.813904	NaN	NaN	NaN	26.360273	45.965813	138.265472	NaN	NaN	NaN	NaN	NaN	NaN
-27.564625	-7.011998	147.161621	-31.949043	19.875317	141.305405	NaN	NaN	NaN	25.995922	46.190716	136.942795	NaN	NaN	NaN	NaN	NaN	NaN
-30.097202	-9.192928	148.433273	-32.007645	19.410818	141.849762	NaN	NaN	NaN	25.518322	46.104599	135.687286	NaN	NaN	NaN	NaN	NaN	NaN
-32.603603	-11.238209	149.832886	-31.987259	18.772324	142.483536	NaN	NaN	NaN	24.943161	45.824768	134.552094	NaN	NaN	NaN	NaN	NaN	NaN
-36.28101	-14.019264	152.22258	-31.810034	17.621204	143.301086	NaN	NaN	NaN	23.897648	45.054649	133.05629	NaN	NaN	NaN	NaN	NaN	NaN
-38.647415	-15.652752	153.779633	-31.634977	16.796551	143.700424	NaN	NaN	NaN	23.175358	44.270714	131.913071	NaN	NaN	NaN	NaN	NaN	NaN
-41.047714	-16.99338	155.412369	-31.526428	15.927344	143.964432	NaN	NaN	NaN	22.598684	43.331085	130.672729	NaN	NaN	NaN	NaN	NaN	NaN
-43.301346	-18.201351	156.923462	-31.437162	15.022413	144.098389	NaN	NaN	NaN	22.106392	42.287643	129.628159	NaN	NaN	NaN	NaN	NaN	NaN
NaN	NaN	NaN	-31.489086	14.201045	144.28952	NaN	NaN	NaN	21.64971	40.981449	128.546143	NaN	NaN	NaN	NaN	NaN	NaN
NaN	NaN	NaN	-31.383705	13.237453	144.556122	31.598616	-3.273058	137.756516	21.19379	39.616405	127.387596	26.396203	18.1716735	132.572056	-89.163613	8.3032325	156.540188
NaN	NaN	NaN	-31.219791	12.206864	144.865295	31.784988	-4.137146	137.305405	20.739449	38.354702	126.400284	26.2622185	17.108778	131.8528445	-88.7018005	7.30495	157.8777455
NaN	NaN	NaN	-30.930805	10.767984	145.369827	31.772709	-5.287445	136.699051	20.092344	36.580666	125.126755	25.9325265	15.6466105	130.912903	-87.7941365	5.8893575	159.826751
NaN	NaN	NaN	-30.762529	9.990692	145.599442	31.593918	-6.000006	136.224228	19.722309	35.618282	124.370193	25.6581135	14.809138	130.2972105	-87.1831715	5.172246	160.9016735
NaN	NaN	NaN	-30.687809	9.336853	145.619873	31.391407	-6.682384	135.655685	19.432663	34.840889	123.722862	25.412035	14.0792525	129.6892735	-86.787653	4.5944535	161.5504725
NaN	NaN	NaN	-30.638336	8.776093	145.466537	31.121372	-7.247412	135.07753	19.182318	34.191624	123.187149	25.151845	13.472106	129.1323395	-86.428517	4.08008	161.8007345
NaN	NaN	NaN	-30.611277	8.25727	145.151672	30.741119	-7.649231	134.45224	18.981878	33.747135	122.724281	24.8614985	13.048952	128.5882605	-86.0840525	3.465588	161.7150835
NaN	NaN	NaN	-30.685043	7.835197	144.628464	30.478144	-8.067393	133.845963	18.869804	33.429852	122.34272	24.673974	12.6812295	128.0943415	-86.04406	2.9891645	161.1625865
NaN	NaN	NaN	-30.813408	7.512093	143.874542	29.960615	-8.227495	133.30278	18.852287	33.247955	122.033989	24.406451	12.51023	127.6683845	-86.033267	2.513956	160.0806995
-52.562668	-10.082483	152.485199	-31.037664	7.146692	142.157715	29.675293	-8.815289	132.03334	19.201427	33.152424	121.671661	24.43836	12.1685675	126.8525005	-86.513688	2.1248165	157.4629295
-52.605247	-8.003998	149.440735	-31.232786	6.977654	140.698029	29.382061	-9.029746	131.210587	19.478312	33.223392	121.453903	24.4301865	12.096823	126.332245	-86.8957585	1.858485	155.063813
-52.514221	-5.721712	146.277908	-31.362305	6.765351	139.026749	29.391273	-9.293981	130.270737	19.753216	33.387966	121.318924	24.5722445	12.0469925	125.7948305	-87.2968545	1.4837095	152.2586675
-52.21553	-3.244499	143.034729	-31.677681	6.809803	137.381607	29.147995	-9.360138	129.295593	19.95743	33.694855	121.284363	24.5527125	12.1673585	125.289978	-87.9080745	1.4522475	149.473236
-51.833923	-0.333391	140.401764	-32.003994	7.040013	135.971252	28.817848	-9.328171	128.282272	20.097515	34.100899	121.260773	24.4576815	12.386364	124.7715225	-88.4656695	1.693662	147.1709815
-51.300198	2.879428	138.264832	-32.327847	7.453097	134.906525	27.816301	-8.950695	127.42395	20.286837	34.66066	121.6408	24.051569	12.8549825	124.532375	-88.707263	2.0512115	145.280675
-50.551701	6.360465	136.883331	-32.62178	7.912098	134.335693	27.336752	-8.650419	126.337723	20.488239	35.408718	122.319855	23.9124955	13.3791495	124.328789	-89.1560555	2.4450465	144.342597
-49.119274	11.878737	136.41391	-32.971909	8.641694	134.358978	26.914314	-8.106424	125.059998	20.851606	36.746452	124.172386	23.88296	14.320014	124.616192	-89.826778	2.963374	144.101764
-47.947929	15.532345	136.921341	-33.149551	9.050125	134.787476	26.411728	-7.410248	124.241325	21.176676	37.685867	125.977921	23.794202	15.1378095	125.109623	-90.093304	2.9624405	144.465329
-46.62328	19.172876	137.996841	-33.167419	9.401146	135.342331	26.580324	-6.762733	123.695435	21.649508	38.619667	128.045029	24.114916	15.928467	125.870232	-90.449754	2.873825	144.81443
-45.188927	22.63615	139.291733	-33.260155	9.71875	135.741394	26.722527	-5.973813	123.362373	22.192413	39.449028	130.260941	24.45747	16.7376075	126.811657	-90.97778	2.6998925	144.671131
-43.618851	25.962236	140.670425	-33.161087	10.090621	136.045074	27.095926	-5.318987	123.242989	22.963724	39.908997	132.156784	25.029825	17.295005	127.6998865	-91.351999	2.886237	144.3902615
-42.006138	29.14085	141.860016	-33.009956	10.427499	136.129623	28.333326	-5.230105	123.464706	23.403049	40.224777	133.911819	25.8681875	17.497336	128.6882625	-91.8880995	3.357662	143.5709835
-40.347946	32.153988	142.771667	-32.831306	10.810469	136.0578	28.458834	-4.407705	123.663651	NaN	NaN	NaN	NaN	NaN	NaN	NaN	NaN	NaN
-37.860161	36.525135	143.462723	-32.570679	11.627457	135.689468	29.876862	-4.20179	124.607048	NaN	NaN	NaN	NaN	NaN	NaN	NaN	NaN	NaN
-36.167183	39.370789	143.525177	-32.312454	12.381981	135.394196	30.753119	-4.122897	125.580727	NaN	NaN	NaN	NaN	NaN	NaN	NaN	NaN	NaN
-34.471653	42.075123	143.360748	-32.035786	13.182523	135.050552	31.102308	-3.759718	126.448654	NaN	NaN	NaN	NaN	NaN	NaN	NaN	NaN	NaN
-32.866882	44.592186	143.159058	-31.81642	13.957697	134.697052	32.251122	-4.20716	127.412399	NaN	NaN	NaN	NaN	NaN	NaN	NaN	NaN	NaN
-31.362122	46.793808	143.342728	-31.641747	14.633824	134.409775	32.593681	-4.105126	128.185394	NaN	NaN	NaN	NaN	NaN	NaN	NaN	NaN	NaN
-30.048147	48.505672	144.262238	-31.424437	15.067132	134.247482	32.926636	-3.904899	128.658524	NaN	NaN	NaN	NaN	NaN	NaN	NaN	NaN	NaN
-28.918251	49.713009	145.984558	-31.201843	15.279536	134.34729	33.211887	-3.308298	128.41037	NaN	NaN	NaN	NaN	NaN	NaN	NaN	NaN	NaN
-27.742052	50.726563	149.44548	-30.797314	15.525952	134.85611	33.837494	-2.521941	127.698555	NaN	NaN	NaN	NaN	NaN	NaN	NaN	NaN	NaN
NaN	NaN	NaN	-30.572969	15.839656	135.427307	33.884491	-1.951194	127.376404	NaN	NaN	NaN	NaN	NaN	NaN	NaN	NaN	NaN
NaN	NaN	NaN	-30.422964	16.281437	136.143295	33.912918	-1.665258	127.288437	NaN	NaN	NaN	NaN	NaN	NaN	NaN	NaN	NaN
NaN	NaN	NaN	-30.344692	16.79175	136.924637	33.867039	-1.607014	127.336266	NaN	NaN	NaN	NaN	NaN	NaN	NaN	NaN	NaN
-24.410088	52.228886	153.863068	-30.354612	17.32885	137.681885	33.770329	-1.39975	127.527092	NaN	NaN	NaN	NaN	NaN	NaN	NaN	NaN	NaN
-23.964273	52.757656	154.035736	-30.419481	17.867201	138.315247	33.584785	-1.291698	127.981743	NaN	NaN	NaN	NaN	NaN	NaN	NaN	NaN	NaN
-22.696426	52.877914	153.087524	-30.555048	18.412758	138.832245	33.364395	-1.302375	128.468094	NaN	NaN	NaN	NaN	NaN	NaN	NaN	NaN	NaN
-21.953287	52.410919	152.185074	-30.763683	19.069191	139.286179	32.999668	-1.432289	129.25296	NaN	NaN	NaN	NaN	NaN	NaN	NaN	NaN	NaN
-21.425415	51.795761	151.421036	-30.875462	19.388126	139.361343	32.742031	-1.556607	129.613235	NaN	NaN	NaN	NaN	NaN	NaN	NaN	NaN	NaN
-20.943619	50.889206	150.558594	-30.991522	19.609337	139.276962	32.553272	-1.722246	129.908752	NaN	NaN	NaN	NaN	NaN	NaN	NaN	NaN	NaN
-20.579784	49.762165	149.646149	-31.108883	19.824848	139.11261	32.407452	-1.87439	130.227844	NaN	NaN	NaN	NaN	NaN	NaN	NaN	NaN	NaN
-20.239212	48.57737	148.39064	-31.255659	20.105999	139.023666	32.259487	-2.064821	130.643738	NaN	NaN	NaN	NaN	NaN	NaN	NaN	NaN	NaN
-19.945623	47.165272	147.152878	-31.430233	20.447811	139.172867	32.089417	-2.283178	131.315933	NaN	NaN	NaN	NaN	NaN	NaN	NaN	NaN	NaN
-19.783594	45.624043	146.023483	-31.518036	20.82226	139.575684	31.895144	-2.46278	132.142761	NaN	NaN	NaN	NaN	NaN	NaN	NaN	NaN	NaN
-19.641838	42.92255	144.756317	-31.497398	21.33507	140.439606	31.432905	-2.560519	133.481537	NaN	NaN	NaN	NaN	NaN	NaN	NaN	NaN	NaN
-19.619295	40.930195	144.27977	-31.448856	21.631636	141.087372	NaN	NaN	NaN	NaN	NaN	NaN	NaN	NaN	NaN	NaN	NaN	NaN
-19.778915	38.815754	143.993332	-31.415308	21.87129	141.693192	NaN	NaN	NaN	NaN	NaN	NaN	NaN	NaN	NaN	NaN	NaN	NaN
-19.992834	36.62484	143.941956	-31.383774	22.031088	142.157089	NaN	NaN	NaN	NaN	NaN	NaN	NaN	NaN	NaN	NaN	NaN	NaN
-20.303219	34.374622	143.894608	-31.346161	22.097557	142.453735	NaN	NaN	NaN	NaN	NaN	NaN	NaN	NaN	NaN	NaN	NaN	NaN
-20.717058	32.054539	143.941483	-31.29623	22.074265	142.605362	NaN	NaN	NaN	NaN	NaN	NaN	NaN	NaN	NaN	NaN	NaN	NaN
-21.077356	29.719301	143.725632	-31.224403	21.999811	142.671509	NaN	NaN	NaN	NaN	NaN	NaN	NaN	NaN	NaN	NaN	NaN	NaN
-21.884344	26.187843	143.482758	-31.091415	21.93627	142.818954	NaN	NaN	NaN	NaN	NaN	NaN	NaN	NaN	NaN	NaN	NaN	NaN
-22.483877	23.848757	143.435196	-31.003662	21.999874	142.999908	NaN	NaN	NaN	NaN	NaN	NaN	NaN	NaN	NaN	NaN	NaN	NaN
-23.101252	21.567587	143.481262	-30.927917	22.124208	143.289917	NaN	NaN	NaN	NaN	NaN	NaN	NaN	NaN	NaN	NaN	NaN	NaN
-23.904522	19.305449	143.892563	-30.859739	22.244656	143.645767	NaN	NaN	NaN	26.774263	47.012474	141.761642	NaN	NaN	NaN	NaN	NaN	NaN
-24.664274	17.149649	144.435883	-30.803677	22.307161	143.951645	NaN	NaN	NaN	26.726055	47.202419	140.222626	NaN	NaN	NaN	NaN	NaN	NaN
-25.502686	15.057906	145.064651	-30.74432	22.354439	144.155914	NaN	NaN	NaN	26.693487	47.209644	138.889221	NaN	NaN	NaN	NaN	NaN	NaN
-26.335651	13.127169	145.74971	-30.689669	22.347857	144.231689	NaN	NaN	NaN	26.465797	47.162151	137.705383	NaN	NaN	NaN	NaN	NaN	NaN
-27.598404	10.4964	146.432877	-30.65959	22.267067	144.049026	NaN	NaN	NaN	26.176739	47.019695	136.028839	NaN	NaN	NaN	NaN	NaN	NaN
-28.492985	8.89221	146.863861	-30.640306	22.163218	143.751831	NaN	NaN	NaN	26.027155	46.895813	134.942337	NaN	NaN	NaN	NaN	NaN	NaN
-29.36717	7.55356	147.14032	-30.64962	22.02907	143.357819	NaN	NaN	NaN	25.861788	46.717216	133.791016	NaN	NaN	NaN	NaN	NaN	NaN
-30.243864	6.366953	147.390778	-30.655584	21.815981	142.885513	NaN	NaN	NaN	25.722218	46.417545	132.492477	NaN	NaN	NaN	NaN	NaN	NaN
-31.106781	5.311163	147.45639	-30.627453	21.512018	142.356018	NaN	NaN	NaN	25.60483	45.975235	131.206848	NaN	NaN	NaN	NaN	NaN	NaN
-31.954813	4.482599	147.36528	-30.608871	21.130806	141.84404	NaN	NaN	NaN	25.551695	45.443924	130.135757	NaN	NaN	NaN	NaN	NaN	NaN
-32.800846	3.818514	147.152466	-30.599106	20.653374	141.445862	NaN	NaN	NaN	25.49271	44.86327	129.205597	NaN	NaN	NaN	NaN	NaN	NaN
-34.045845	3.182113	146.474945	-30.605347	19.715883	141.074417	NaN	NaN	NaN	25.388359	43.896492	128.382843	NaN	NaN	NaN	NaN	NaN	NaN
-34.87822	2.926625	145.792618	-30.589256	19.040928	140.867371	NaN	NaN	NaN	25.363783	43.36417	128.217697	NaN	NaN	NaN	NaN	NaN	NaN
-35.733379	2.894891	144.932434	-30.546335	18.386625	140.630508	31.833099	-0.542128	138.482208	25.39953	42.949615	128.129395	28.6163145	21.2037435	133.3058015	-89.7089845	15.5695065	147.9552145
-36.568432	3.074917	143.899933	-30.513477	17.803354	140.304382	32.27557	-1.332331	137.324478	25.446993	42.682926	128.122238	28.8612815	20.6752975	132.723358	-89.8882355	14.9314105	147.885406
-37.358414	3.430271	142.820816	-30.488256	17.293343	139.892181	32.252167	-1.78076	136.243851	25.442842	42.458149	128.178818	28.8475045	20.3386945	132.2113345	-89.8240165	14.2479915	147.5730275
-38.202641	4.00331	141.75415	-30.501678	16.804018	139.464432	32.089615	-2.033675	135.261017	25.405624	42.320042	128.192261	28.7476195	20.1431835	131.726639	-89.7509755	13.4648525	147.202225
-38.988747	4.753447	140.799911	-30.549549	16.342413	139.068298	31.913067	-2.302754	134.343719	25.341219	42.215965	128.174225	28.627143	19.9566055	131.258972	-89.726241	12.7282205	146.877624
-40.155758	6.144678	139.654404	-30.654816	15.723772	138.554337	31.424475	-2.546441	132.913177	25.175756	42.012955	128.177505	28.3001155	19.733257	130.545341	-89.6097475	11.714287	146.563333
-40.855011	7.240624	139.03894	-30.735716	15.416418	138.244949	31.58633	-3.074061	131.806183	25.094461	41.983639	128.115601	28.3403955	19.454789	129.960892	-89.8118275	11.378047	146.529006
-41.478027	8.414417	138.496185	-30.838537	15.199902	137.925659	31.287054	-3.253036	130.751984	25.037428	42.087807	128.057205	28.162241	19.4173855	129.4045945	-89.839315	10.9824185	146.4467235
-42.106831	9.671595	138.016373	-30.975025	15.029399	137.546249	30.951824	-3.375669	129.665955	24.996738	42.213097	128.071457	27.974281	19.418714	128.868706	-89.924331	10.640084	146.223792
-42.651417	10.913151	137.52533	-31.118935	14.897835	137.085175	30.605316	-3.475138	128.586182	24.982447	42.380043	128.165787	27.7938815	19.4524525	128.3759845	-90.0317515	10.3432175	145.7943655
-43.100853	12.163656	137.075333	-31.280577	14.758293	136.584854	30.264641	-3.52026	127.531837	25.021544	42.573364	128.251221	27.6430925	19.526552	127.891529	-90.2042465	9.990034	145.278179
-43.573917	13.371269	136.678436	-31.417021	14.640813	136.070557	29.921427	-3.54021	126.464485	25.063848	42.693645	128.358719	27.4926375	19.5767175	127.411602	-90.3266795	9.7049085	144.729512
-43.992893	15.142282	136.085266	-31.598822	14.493463	135.257889	29.428503	-3.687669	125.250351	25.05345	42.523712	128.189087	27.2409765	19.4180215	126.719719	-90.4386205	9.5689045	143.796059
-44.189869	16.253815	135.741684	-31.733244	14.412634	134.773895	29.095793	-3.828676	124.499878	24.979759	42.201717	128.057007	27.037776	19.1865205	126.2784425	-90.504264	9.6387475	143.2693475
-44.330791	17.329102	135.492279	-31.900158	14.31765	134.36377	28.757254	-4.023929	123.894073	24.816238	41.851536	127.892265	26.786746	18.9138035	125.893169	-90.587062	9.7214965	142.834371
-44.356094	18.309801	135.318054	-32.08012	14.187028	134.048035	28.383614	-4.227179	123.434807	24.520655	41.528507	127.610184	26.4521345	18.650664	125.5224955	-90.6123745	9.723392	142.5735745
-44.298939	19.220831	135.228088	-32.252819	14.04065	133.829391	28.022545	-4.441993	122.95903	24.209925	41.203411	127.258072	26.116235	18.380709	125.108551	-90.621873	9.700591	142.550231
-44.139687	20.038382	135.108444	-32.427464	13.855577	133.617294	27.679739	-4.69231	122.52742	23.898849	40.950054	126.925613	25.789294	18.128872	124.7265165	-90.644222	9.582282	142.5080715
-43.91983	20.85935	134.950439	-32.574673	13.673514	133.351273	26.905787	-4.622106	122.378448	23.594273	40.736984	126.581932	25.25003	18.057439	124.48019	-90.399376	9.289589	142.222356
-43.366997	21.975071	134.549576	-32.790394	13.449946	132.877243	26.593584	-4.83279	121.834717	23.152864	40.468971	126.182686	24.873224	17.8180905	124.0087015	-90.454012	9.0818015	141.7457845
-42.910847	22.632259	134.194366	-32.927071	13.372479	132.51973	26.434633	-4.893752	121.531143	22.888905	40.387642	125.974617	24.661769	17.746945	123.75288	-90.515911	8.998013	141.28658
-42.345089	23.313978	133.777756	-33.047329	13.37667	132.126694	26.334291	-4.9228	121.260666	22.751024	40.369293	125.876938	24.5426575	17.7232465	123.568802	-90.6373155	9.0300935	140.684586
-41.620369	23.980968	133.336487	-33.143234	13.421528	131.749786	26.24036	-4.890944	121.014008	22.683725	40.431549	125.862633	24.4620425	17.7703025	123.4383205	-90.7485105	9.0727535	140.0612515
-40.821922	24.556841	132.866592	-33.231224	13.503252	131.378677	26.22455	-4.866345	120.872604	22.656197	40.483467	125.864861	24.4403735	17.808561	123.3687325	-90.9028215	9.197943	139.3886215
-39.986794	25.142441	132.350845	-33.325497	13.616983	130.968231	26.229137	-4.832559	120.805969	22.637983	40.524303	125.962685	24.43356	17.845872	123.384327	-91.084554	9.388094	138.552135
-39.056858	25.687897	131.830154	-33.424961	13.771907	130.585495	26.267847	-4.807351	120.831047	22.665627	40.623852	126.092972	24.466737	17.9082505	123.4620095	-91.316659	9.6355635	137.7089805
-37.362209	26.379601	131.112808	-33.629086	14.00101	130.068558	26.417887	-4.760161	121.068367	22.704687	40.795959	126.446068	24.561287	18.017899	123.7572175	-91.819459	9.984121	136.3798985
-36.224087	26.826759	130.663879	-33.765678	14.183155	129.721924	26.55636	-4.765821	121.260712	22.785143	40.880985	126.915947	24.6707515	18.057582	124.0883295	-92.2021075	10.308728	135.3555185
-34.979492	27.180683	130.180252	-33.930977	14.360735	129.38092	27.179316	-5.045701	121.459557	22.899065	41.007572	127.490723	25.0391905	17.9809355	124.47514	-92.9011445	10.7405345	134.2867
-33.641735	27.468712	129.728149	-34.52211	14.908605	129.268784	27.316288	-5.062364	122.005714	23.058559	41.1278	128.247925	25.1874235	18.032718	125.1268195	-94.2316435	11.784492	133.4107485
-32.36306	27.767519	129.384277	-34.370567	14.725137	128.643112	27.115614	-4.895634	122.730812	23.206978	41.191883	129.15303	25.161296	18.1481245	125.941921	-93.90243	11.3021495	131.344303
-31.023445	27.988302	129.185715	-34.622211	14.868639	128.305054	27.556986	-5.121729	123.262405	23.279861	41.299252	130.070114	25.4184235	18.0887615	126.6662595	-94.6628455	11.6485165	129.9438485
-29.669756	28.052244	129.176926	-34.850269	14.957969	128.040161	27.67717	-5.141667	123.9216	23.667297	41.298573	130.876678	25.6722335	18.078453	127.399139	-95.3727715	11.837485	128.681183
-27.751354	28.087574	129.705734	-35.090347	15.074194	127.962158	27.866873	-5.096089	124.702576	23.640083	41.384613	132.323273	25.753478	18.144262	128.5129245	-95.934172	12.004126	127.4113915
-26.467556	27.942493	130.433762	-35.175056	15.129394	128.164505	28.029272	-5.050872	125.168694	23.539557	41.467487	133.287506	25.7844145	18.2083075	129.2281	-96.1345265	12.0504805	127.10091
-25.283161	27.702608	131.396347	-35.209606	15.177391	128.518036	28.188606	-4.985817	125.576385	23.345577	41.536766	134.375244	25.7670915	18.2754745	129.9758145	-96.1863035	12.0793075	127.0602575
-24.171953	27.286476	132.424988	-35.19717	15.256427	129.007339	28.377422	-4.866613	125.926399	23.07399	41.503197	135.726242	25.725706	18.318292	130.8263205	-96.120046	12.194562	127.1883575
-23.115925	26.809269	133.5159	-35.146606	15.349068	129.577988	28.557098	-4.777994	126.323067	NaN	NaN	NaN	NaN	NaN	NaN	NaN	NaN	NaN
-22.136454	26.092089	134.506256	-35.084469	15.465866	130.177063	28.713554	-4.712706	126.689705	NaN	NaN	NaN	NaN	NaN	NaN	NaN	NaN	NaN
-21.181982	25.31945	135.287247	-35.018852	15.648967	130.74881	28.821093	-4.627276	127.216705	NaN	NaN	NaN	NaN	NaN	NaN	NaN	NaN	NaN
-20.037807	23.878775	136.135529	-34.959557	16.058325	131.528549	28.979963	-4.528488	127.945198	NaN	NaN	NaN	NaN	NaN	NaN	NaN	NaN	NaN
-19.294374	22.77363	136.393326	-34.974621	16.391541	131.96637	28.991817	-4.434207	128.490814	NaN	NaN	NaN	NaN	NaN	NaN	NaN	NaN	NaN
-18.730236	21.459202	136.532593	-34.97773	16.734377	132.324753	28.93248	-4.338396	129.0952	NaN	NaN	NaN	NaN	NaN	NaN	NaN	NaN	NaN
-18.227112	20.045698	136.546371	-34.954273	17.088409	132.664215	28.834253	-4.302822	129.702255	NaN	NaN	NaN	NaN	NaN	NaN	NaN	NaN	NaN
-17.799774	18.376648	136.507797	-34.89724	17.391909	133.027863	28.690874	-4.298051	130.32608	NaN	NaN	NaN	NaN	NaN	NaN	NaN	NaN	NaN
-17.550947	16.549671	136.587082	-34.812332	17.688747	133.409393	28.580648	-4.304421	131.073029	NaN	NaN	NaN	NaN	NaN	NaN	NaN	NaN	NaN
-17.393686	14.53006	136.610062	-34.706356	17.980667	133.748123	28.443623	-4.382549	131.871948	NaN	NaN	NaN	NaN	NaN	NaN	NaN	NaN	NaN
-17.402639	11.300524	136.841995	-34.467834	18.349405	134.205383	NaN	NaN	NaN	NaN	NaN	NaN	NaN	NaN	NaN	NaN	NaN	NaN
-17.709333	9.017797	137.291626	-34.269516	18.53698	134.514954	NaN	NaN	NaN	NaN	NaN	NaN	NaN	NaN	NaN	NaN	NaN	NaN
-18.111738	6.659596	137.902924	-34.044914	18.633261	134.859726	NaN	NaN	NaN	NaN	NaN	NaN	NaN	NaN	NaN	NaN	NaN	NaN
-18.678535	4.277695	138.789047	-33.821236	18.62718	135.351761	NaN	NaN	NaN	22.708797	43.535278	141.527344	NaN	NaN	NaN	NaN	NaN	NaN
-19.479229	1.899433	140.02388	-33.602394	18.470444	135.960083	NaN	NaN	NaN	23.087072	43.612553	140.361221	NaN	NaN	NaN	NaN	NaN	NaN
-20.295849	-0.448479	141.265015	-33.358913	18.07703	136.608871	NaN	NaN	NaN	23.658228	43.461273	139.131699	NaN	NaN	NaN	NaN	NaN	NaN
-21.2847	-2.767013	142.71051	-33.112862	17.422749	137.377808	NaN	NaN	NaN	23.995972	43.27829	137.951385	NaN	NaN	NaN	NaN	NaN	NaN
-22.837481	-5.993454	144.853271	-32.862991	16.099707	138.840286	NaN	NaN	NaN	23.995781	42.888927	136.319763	NaN	NaN	NaN	NaN	NaN	NaN
-23.92976	-8.069303	146.079453	-32.7547	15.038614	139.878372	NaN	NaN	NaN	23.8379	42.424892	135.305191	NaN	NaN	NaN	NaN	NaN	NaN
-25.107447	-10.080635	147.287827	-32.669449	13.911024	140.92601	NaN	NaN	NaN	23.559713	41.962696	134.424179	NaN	NaN	NaN	NaN	NaN	NaN
-26.294077	-11.933919	148.405716	-32.630146	12.869042	141.926178	NaN	NaN	NaN	23.1534	41.451729	133.543213	NaN	NaN	NaN	NaN	NaN	NaN
-27.513466	-13.61871	149.356247	-32.556683	11.966455	142.705673	NaN	NaN	NaN	22.787762	41.012691	132.708496	NaN	NaN	NaN	NaN	NaN	NaN
-28.722998	-15.089671	150.038239	-32.470474	11.234853	143.246964	NaN	NaN	NaN	22.508383	40.768684	131.987411	NaN	NaN	NaN	NaN	NaN	NaN
-29.925287	-16.348612	150.698517	-32.367657	10.615988	143.601181	NaN	NaN	NaN	22.268772	40.463757	131.343018	NaN	NaN	NaN	NaN	NaN	NaN
-31.608868	-17.967836	151.302078	-32.17424	9.849065	143.90036	NaN	NaN	NaN	21.814455	39.833324	130.528748	NaN	NaN	NaN	NaN	NaN	NaN
-32.683434	-18.761003	151.60051	-31.983679	9.438145	143.9254	39.821224	-12.960792	132.840607	21.585182	39.34338	130.074554	30.703203	13.191294	131.4575805	-94.670561	5.684996	156.3932195
-33.674057	-19.425606	151.71048	-31.818426	9.112369	143.874222	NaN	NaN	NaN	21.379698	38.798397	129.594009	NaN	NaN	NaN	NaN	NaN	NaN
-34.645588	-19.906796	151.685425	-31.682571	8.825109	143.705429	NaN	NaN	NaN	21.23531	38.347679	129.062866	NaN	NaN	NaN	NaN	NaN	NaN
-35.531494	-20.189152	151.627701	-31.592094	8.617685	143.431671	30.521225	-6.114888	136.211349	21.111225	37.962814	128.501053	25.816225	15.923963	132.356201	-89.000413	1.311407	154.507141
-36.343021	-20.201395	151.471848	-31.517103	8.482662	143.07016	30.843401	-6.468642	135.670258	21.005859	37.58791	127.887238	25.92463	15.559634	131.778748	-88.958836	1.40569	154.361572
-37.132027	-20.038176	151.249146	-31.448233	8.371511	142.624084	31.122612	-6.780529	135.211578	20.9242	37.177639	127.311539	26.023406	15.198555	131.2615585	-88.919872	1.544467	153.9866095
-38.149643	-19.456005	150.669479	-31.319868	8.23448	141.783936	31.232452	-7.138407	134.806549	21.046791	36.592709	126.558495	26.1396215	14.727151	130.682522	-88.7793575	1.741809	152.88535
-38.676598	-18.975019	149.956924	-31.22164	8.146653	141.097885	31.213188	-7.387495	134.6875	21.287169	36.235981	126.056816	26.2501785	14.424243	130.372158	-88.6934585	1.869063	151.823612
-39.258911	-18.188715	149.080399	-31.137285	8.063517	140.3013	31.070232	-7.633877	134.490204	21.578701	35.862118	125.549522	26.3244665	14.1141205	130.019863	-88.5990365	2.0129135	150.582737
-39.851143	-17.276669	147.884369	-31.083113	7.950501	139.40155	30.984615	-7.950234	134.169861	21.871326	35.513046	125.083008	26.4279705	13.781406	129.6264345	-88.5941965	2.119596	149.1766655
-40.220692	-16.29002	146.481781	-31.058857	7.794187	138.474243	30.826164	-8.215094	133.777817	22.095345	35.153725	124.615898	26.4607545	13.4693155	129.1968575	-88.5784685	2.1190585	147.7516285
-40.665199	-15.048631	144.933014	-31.041086	7.627078	137.575287	30.526701	-8.364203	133.344238	22.240623	34.825348	124.123512	26.383662	13.2305725	128.733875	-88.465834	2.0235835	146.416699
-41.094082	-13.605092	143.29689	-31.03536	7.462837	136.664413	30.427738	-8.672123	132.679764	22.348637	34.565552	123.669754	26.3881875	12.9467145	128.174759	-88.4589075	1.9789595	145.154067
-41.643112	-10.988064	140.755219	-31.019842	7.27882	135.358124	30.350834	-9.123378	131.607895	22.459095	34.244473	122.912476	26.4049645	12.5605475	127.2601855	-88.4446485	1.9970925	143.4560625
-41.991959	-8.988148	139.02449	-31.022015	7.180661	134.481232	30.272877	-9.459112	130.726318	22.533203	34.108685	122.468246	26.40304	12.3247865	126.597282	-88.44707	2.0365355	142.365182
-42.270847	-6.803987	137.235336	-31.025505	7.095991	133.611969	30.182222	-9.718163	129.809631	22.609112	34.033382	122.089149	26.395667	12.1576095	125.94939	-88.446677	2.0343725	141.274548
-42.550224	-4.38689	135.560379	-31.072044	7.065591	132.794327	30.519363	-10.250659	128.762054	22.671585	34.066692	121.785339	26.595474	11.9080165	125.2736965	-88.739562	2.2231655	140.3149575
-42.826279	-1.836262	133.929321	-31.145096	7.081759	132.022217	30.35235	-10.440138	127.72448	22.7547	34.241955	121.696922	26.553525	11.9009085	124.710701	-88.843717	2.2626095	139.333733
-43.049786	0.949714	132.493835	-31.273455	7.151068	131.31485	30.130247	-10.564699	126.558517	22.863688	34.528454	121.876999	26.4969675	11.9818775	124.217758	-89.0438775	2.3202585	138.411942
-43.217545	3.902062	131.417542	-31.381193	7.333333	130.720444	29.875336	-10.57956	125.321945	22.989292	34.837753	122.28463	26.432314	12.1290965	123.8032875	-89.1947	2.5375695	137.6376005
-43.285015	8.584246	130.604935	-31.524971	7.868987	130.12326	29.401243	-10.420947	123.385414	23.464327	35.403362	123.388931	26.432785	12.4912075	123.3871725	-89.482727	3.2467665	136.8593475
-43.191441	11.774975	130.684494	-31.564978	8.46795	129.999298	28.556067	-9.781498	122.442375	24.215866	35.777706	124.278618	26.3859665	12.998104	123.3604965	-89.5159225	3.937796	136.6380995
-43.031265	14.922212	131.146271	-31.621536	9.198289	130.033463	28.280874	-9.295467	121.617172	24.354395	36.524136	125.809059	26.3176345	13.6143345	123.7131155	-89.5607065	4.7822435	136.3538105
-42.79583	17.970163	131.898468	-31.713846	9.947965	130.201202	28.126949	-8.666637	121.027283	24.781	37.108097	127.362839	26.4539745	14.22073	124.195061	-89.8816665	5.6752	136.207343
-42.539032	20.774393	132.929977	-31.820154	10.710886	130.51564	28.04982	-7.996062	120.744072	25.089151	37.653778	128.85379	26.5694855	14.828858	124.798931	-90.2097935	6.592914	136.232349
-42.200382	23.431732	134.064621	-31.879812	11.391985	130.908707	28.215799	-7.473408	120.710609	25.270254	38.112782	130.142899	26.7430265	15.319687	125.426754	-90.5026505	7.464283	136.39066
-41.826401	25.890038	135.271576	-31.896469	12.005562	131.295944	28.365189	-6.963985	120.810677	25.723484	38.392902	131.260483	27.0443365	15.7144585	126.03558	-90.8372745	8.2966655	136.556308
-41.164608	29.097752	136.757843	-31.798351	12.76172	131.794327	28.724693	-6.485335	121.05204	25.934618	38.8913	132.493835	27.3296555	16.2029825	126.7729375	-90.9263575	9.3204575	136.8157165
-40.684181	31.021843	137.581268	-31.667032	13.203854	132.048645	28.959026	-6.273597	121.109161	26.105381	39.114918	132.951492	27.5322035	16.4206605	127.0303265	-90.8662675	9.9870475	137.0669635
-40.146107	32.774654	138.169434	-31.52236	13.646996	132.28653	29.119148	-6.159728	121.154701	26.309484	39.371601	133.01178	27.714316	16.6059365	127.0832405	-90.759036	10.6880555	137.4898195
-39.589661	34.351303	138.532089	-31.373415	14.085118	132.489807	29.16758	-6.051073	121.210464	26.44903	39.609123	132.658325	27.808305	16.779025	126.9343945	-90.555135	11.391211	138.0452195
-39.031136	35.784172	138.701904	-31.212059	14.502531	132.642395	29.181379	-5.963888	121.18856	26.561722	39.83358	132.124832	27.8715505	16.934846	126.656696	-90.2956685	12.070216	138.628094
-38.400711	37.05563	138.585526	-31.064659	14.843184	132.757904	29.169659	-5.94901	121.199455	26.633226	39.99445	131.337082	27.9014425	17.02272	126.2682685	-90.0307605	12.663648	139.2475395
-37.79385	38.163738	138.296646	-30.930603	15.122432	132.818573	29.140028	-6.067369	121.310516	26.686064	40.041851	130.489029	27.913046	16.987241	125.8997725	-89.774252	13.257623	139.7373735
-36.741211	39.523026	137.601303	-30.761751	15.365995	132.73616	29.094891	-6.366564	121.375252	26.400774	40.099182	129.411133	27.7478325	16.866309	125.3931925	-89.2713345	13.865681	140.0791275
-35.977085	40.227802	137.053101	-30.675665	15.457342	132.555054	29.056532	-6.651791	121.397057	26.423607	39.987911	128.6315	27.7400695	16.66806	125.0142785	-89.0913995	14.246624	140.0958295
-35.175671	40.857162	136.421295	-30.64394	15.50741	132.184677	28.999525	-6.904221	121.292862	26.460203	39.830391	128.000183	27.729864	16.463085	124.6465225	-89.017744	14.551735	139.7228315
-34.354954	41.372456	135.628693	-30.656116	15.58516	131.522354	29.290386	-7.316123	120.911026	26.536222	39.652206	127.558769	27.913304	16.1680415	124.2348975	-89.225536	15.0022785	138.8098105
-33.452927	41.832577	134.714371	-30.728769	15.682836	130.651398	28.889883	-7.234625	120.745529	26.633146	39.49271	127.271103	27.7615145	16.1290425	124.008316	-89.2190525	15.2366295	137.29448
-32.490234	42.163052	133.84201	-30.797083	15.824374	129.686905	28.808113	-7.266337	120.347389	26.718594	39.389835	127.031258	27.7633535	16.061749	123.6893235	-89.3575195	15.586999	135.6844865
-31.46455	42.487312	132.984055	-30.819754	16.001467	128.655746	28.785891	-7.245582	119.894638	26.857376	39.334667	126.945282	27.8216335	16.0445425	123.41996	-89.4611415	15.9583915	133.891532
-29.822788	42.741802	131.719757	-30.752707	16.400267	127.161743	28.880905	-7.124575	119.321861	27.209801	39.352146	127.036247	28.045353	16.1137855	123.179054	-89.550767	16.6867485	131.144432
-28.629032	42.776634	131.090363	-30.646589	16.694662	126.343475	28.982714	-7.035046	119.000671	27.474794	39.39608	127.144691	28.228754	16.180517	123.072681	-89.521932	17.208807	129.614269
-27.372261	42.681263	130.565613	-30.485708	17.058422	125.67128	29.131626	-6.908468	118.716263	27.77364	39.440483	127.410721	28.452633	16.2660075	123.063492	-89.424049	17.8508365	128.279068
-26.081619	42.446609	130.163284	-30.334209	17.363321	125.102379	29.283354	-6.771756	118.614105	28.052198	39.511642	127.665962	28.667776	16.369943	123.1400335	-89.336194	18.356699	127.0647245
-24.760805	42.062454	129.88562	-30.160421	17.64395	124.662064	29.437117	-6.722496	118.508591	28.302822	39.557499	127.878677	28.8699695	16.4175015	123.193634	-89.1908115	18.8703985	126.130494
-23.452095	41.549198	129.500824	-29.996412	17.929195	124.181389	29.62373	-6.645252	118.327736	28.5548	39.596375	128.180084	29.089265	16.4755615	123.25391	-89.082089	19.3828285	125.108868
-22.076439	40.960987	128.926025	-29.848438	18.291239	123.68544	29.772373	-6.573089	118.313362	28.814539	39.647072	128.331573	29.293456	16.5369915	123.3224675	-88.990332	20.0454865	124.0484125
-20.067585	39.830925	127.856972	-29.603148	18.792019	122.936584	29.981339	-6.518378	118.288872	29.176315	39.735268	128.37413	29.578827	16.608445	123.331501	-88.785123	20.975593	122.541667
-18.685127	38.910259	127.057144	-29.435772	19.114105	122.45797	30.175179	-6.491602	118.435524	29.411104	39.806156	128.327103	29.7931415	16.657277	123.3813135	-88.6646855	21.570933	121.5346265
-17.349451	37.835884	126.267067	-29.254854	19.370144	122.071053	30.426819	-6.531613	118.706703	29.661268	39.852982	128.269043	30.0440435	16.6606845	123.487873	-88.5537515	22.0796035	120.654233
-16.027361	36.605732	125.559929	-29.049831	19.600405	121.777428	30.711231	-6.688855	119.081329	29.950655	39.868347	128.259995	30.330943	16.589746	123.670662	-88.430605	22.611064	119.884194
-14.710541	35.264297	124.871101	-28.866503	19.830681	121.5616	30.97842	-6.921515	119.698654	30.266825	39.877522	128.267136	30.6226225	16.4780035	123.982895	-88.3556285	23.1833585	119.140305
-13.474485	33.779564	124.37661	-28.71072	19.9904	121.437622	31.168762	-7.203926	120.581268	30.572575	39.88781	128.370453	30.8706685	16.341942	124.4758605	-88.2921085	23.638858	118.3993835
-12.23729	32.199184	124.100601	-28.583033	20.067604	121.403625	31.335104	-7.528967	121.634079	30.839249	39.845901	128.56987	31.0871765	16.158467	125.1019745	-88.2532425	23.976741	117.7052755
-10.639522	29.631975	124.268448	-28.420931	19.963461	121.531631	31.515682	-7.955579	123.335472	31.091827	39.753044	129.166458	31.3037545	15.8987325	126.250965	-88.1456165	24.0281895	116.812297
-9.668591	27.892151	124.657974	-28.349007	19.838518	121.742668	31.649723	-8.220137	124.39109	31.508356	39.60561	129.593781	31.5790395	15.6927365	126.9924355	-88.2770535	23.9842995	116.4929005
-8.845453	26.157362	125.202904	-28.333267	19.699265	122.023453	32.057865	-8.671525	125.274048	31.556862	39.598343	130.255493	31.8073635	15.463409	127.7647705	-88.4738975	23.935121	116.2821355
-8.067534	24.455238	125.849274	-28.326263	19.609697	122.376251	32.123272	-8.853121	126.175674	31.527031	39.618675	130.961212	31.8251515	15.382777	128.568443	-88.4776775	23.836617	116.184059
-7.478352	22.780991	126.61393	-28.368374	19.598064	122.811417	32.16069	-8.96127	127.025223	31.491371	39.740608	131.662094	31.8260305	15.389669	129.3436585	-88.5627785	23.806459	116.2791755
-6.980356	21.185961	127.414001	-28.393442	19.677029	123.23558	32.142086	-8.928791	128.039444	31.454823	39.9226	132.372955	31.7984545	15.4969045	130.2061995	-88.5853385	23.8571535	116.2649605
-6.627746	19.623875	128.260483	-28.431871	19.820913	123.663139	32.03698	-8.81344	128.903442	31.396931	40.184105	133.056717	31.7169555	15.6853325	130.9800795	-88.5806975	23.9564935	116.3461985
-6.357302	17.443996	129.543442	-28.42988	20.047228	124.291626	31.784252	-8.47007	130.241547	31.368164	40.641438	133.949829	31.576208	16.085684	132.095688	-88.435968	24.008772	116.487564
-6.332571	16.010563	130.378906	-28.387657	20.136612	124.735306	31.556393	-8.222363	131.149673	31.348616	40.914341	134.46904	31.4525045	16.345989	132.8093565	-88.2278185	23.927235	116.6612555
-6.46191	14.658031	131.183517	-28.326529	20.186741	125.207031	31.397444	-8.017768	132.052277	31.383177	41.163895	134.942764	31.3903105	16.5730635	133.4975205	-88.0433685	23.8004185	116.9165415
-6.711484	13.358908	131.873932	-28.310431	20.187899	125.727905	31.38306	-7.835293	132.891296	31.410807	41.335365	135.482712	31.3969335	16.750036	134.187004	-88.0177955	23.625762	117.268806
-7.133905	12.071141	132.51181	-28.306919	20.140074	126.242722	31.470512	-7.674414	133.471222	31.39905	41.377701	136.136536	31.434781	16.8516435	134.803879	-88.048619	23.4285045	117.681565
-7.706218	10.817571	132.961304	-28.314949	20.057585	126.766251	31.598059	-7.598527	133.848114	31.358776	41.386585	136.811554	31.4784175	16.894029	135.329834	-88.1083155	23.221141	118.202668
-8.386716	9.63357	133.163452	-28.307537	19.982397	127.242325	NaN	NaN	NaN	31.317446	41.321705	137.476959	NaN	NaN	NaN	NaN	NaN	NaN
-9.656128	7.881296	133.128174	-28.329082	19.932138	127.884224	31.970539	-7.467923	133.909439	31.234413	41.226845	138.405487	31.602476	16.879461	136.157463	-88.26064	22.984815	119.610985
-10.707068	6.737366	132.87117	-28.35725	19.977615	128.223557	NaN	NaN	NaN	31.164753	41.204281	138.94252	NaN	NaN	NaN	NaN	NaN	NaN
-11.882712	5.630723	132.534927	-28.386528	20.044331	128.548187	32.169006	-7.468131	133.435242	31.078995	41.208099	139.294235	31.6240005	16.869984	136.3647385	-88.3970565	23.218678	120.7316355
-13.273674	4.481285	132.304535	-28.385807	20.109697	128.926254	32.258339	-7.358988	133.271393	31.041235	41.262077	139.396362	31.649787	16.9515445	136.3338775	-88.421401	23.2678495	121.5186305
-14.849511	3.325062	132.332474	-28.367912	20.220903	129.416031	32.378872	-7.210814	133.297699	31.095631	41.412292	139.194626	31.7372515	17.100739	136.2461625	-88.4730755	23.341067	122.5858995
-16.636351	2.119339	132.669739	-28.303555	20.268158	130.035095	32.518784	-6.972493	133.595688	31.237104	41.656147	138.626587	31.877944	17.341827	136.1111375	-88.485054	23.194489	123.9590525
-18.564331	0.885391	133.360474	-28.168905	20.177282	130.804153	NaN	NaN	NaN	31.451977	41.874607	137.794891	NaN	NaN	NaN	NaN	NaN	NaN
-21.81881	-0.993609	135.089951	-27.977797	19.780113	132.153381	NaN	NaN	NaN	31.606855	41.978817	136.256805	NaN	NaN	NaN	NaN	NaN	NaN
-24.131784	-2.19525	136.487762	-27.887022	19.351294	133.098953	NaN	NaN	NaN	31.491869	41.920254	135.10936	NaN	NaN	NaN	NaN	NaN	NaN
-26.539179	-3.314764	138.047302	-27.822405	18.77165	134.090149	NaN	NaN	NaN	31.222179	41.719212	133.874405	NaN	NaN	NaN	NaN	NaN	NaN
-29.024977	-4.355737	139.766342	-27.812943	18.093414	135.061661	NaN	NaN	NaN	30.833036	41.412071	132.60376	NaN	NaN	NaN	NaN	NaN	NaN
-31.53898	-5.271737	141.405075	-27.843973	17.334888	136.043854	NaN	NaN	NaN	29.987776	41.163174	131.391388	NaN	NaN	NaN	NaN	NaN	NaN
-34.1054	-6.013436	143.078201	-27.883383	16.489319	137.097092	NaN	NaN	NaN	29.327812	40.672726	130.104263	NaN	NaN	NaN	NaN	NaN	NaN
-36.6488	-6.640122	144.700974	-27.923536	15.56253	138.249649	NaN	NaN	NaN	28.586119	40.127045	129.036377	NaN	NaN	NaN	NaN	NaN	NaN
-40.504391	-7.302508	146.862061	-28.048632	14.201289	139.955826	NaN	NaN	NaN	27.317896	39.312275	127.832207	NaN	NaN	NaN	NaN	NaN	NaN
-43.14642	-7.4296	148.086334	-28.133955	13.34573	141.018417	NaN	NaN	NaN	26.434675	38.849586	127.26487	NaN	NaN	NaN	NaN	NaN	NaN
-45.714283	-7.459784	149.022339	-28.217653	12.526204	141.874069	33.838177	-6.036234	135.596863	25.592405	38.574173	126.85363	29.715291	16.2689695	131.2252465	-86.150597	8.7834385	152.5228915
-48.275185	-7.252502	149.804352	-28.323782	11.781783	142.492981	34.158897	-6.465483	134.494858	24.77187	38.465397	126.514328	29.4653835	15.999957	130.504593	-86.1129475	7.563609	154.481369
-50.804806	-6.753874	150.489624	-28.410402	11.14024	142.834335	33.920563	-6.531737	133.356964	23.966833	38.433899	126.187828	28.943698	15.951081	129.772396	-85.764502	6.329399	155.896274
NaN	NaN	NaN	-28.505749	10.55938	142.959869	33.628693	-6.602419	132.163284	23.211605	38.44796	125.804817	28.420149	15.9227705	128.9840505	-85.431647	5.1959895	156.9356875
NaN	NaN	NaN	-28.605927	10.055612	142.915298	33.244976	-6.633891	131.003464	22.525265	38.454311	125.362038	27.8851205	15.91021	128.182751	-85.0969745	4.201014	157.647845
NaN	NaN	NaN	-28.703836	9.396517	142.679993	32.918926	-6.816611	129.371933	21.65447	38.378422	124.494194	27.286698	15.7809055	126.9330635	-84.69437	3.0121285	158.4269225
NaN	NaN	NaN	-28.778576	9.000947	142.447906	32.500866	-6.839417	128.539703	21.140892	38.283653	123.83783	26.820879	15.722118	126.1887665	-84.378031	2.279776	158.7070455
NaN	NaN	NaN	-28.883223	8.615908	142.181	32.14917	-6.883471	127.943695	20.617689	38.174919	123.149887	26.3834295	15.645724	125.546791	-84.1498755	1.586092	158.815209
NaN	NaN	NaN	-29.000458	8.238008	141.893707	31.872919	-6.933665	127.503296	20.104799	38.045986	122.523651	25.988859	15.5561605	125.0134735	-83.989775	0.919855500000002	158.7739405
NaN	NaN	NaN	-29.135475	7.866193	141.584686	31.640301	-6.994536	127.066978	19.672003	37.984749	122.072647	25.656152	15.4951065	124.5698125	-83.927102	0.2372795	158.5995595
NaN	NaN	NaN	-29.302238	7.489366	141.262024	31.447756	-7.034255	126.576546	19.324228	38.017403	121.791862	25.385992	15.491574	124.184204	-83.990468	-0.512841999999999	158.339844
NaN	NaN	NaN	-29.439857	7.176004	140.927643	31.231686	-7.039148	126.040665	19.042263	38.129093	121.714447	25.1369745	15.5449725	123.877556	-84.0166885	-1.1929645	157.97773
NaN	NaN	NaN	-29.659933	6.894758	140.483887	30.82427	-6.96702	125.182251	18.729738	38.473423	121.752609	24.777004	15.7532015	123.46743	-84.09687	-1.9636855	157.500344
NaN	NaN	NaN	-29.775122	6.86361	140.205154	30.523998	-6.817575	124.671082	18.565378	38.804234	121.804466	24.544688	15.9933295	123.237774	-84.094932	-2.2661095	157.172534
NaN	NaN	NaN	-29.915995	6.889695	139.943527	30.255186	-6.632902	124.116608	18.40967	39.174263	121.891953	24.332428	16.2706805	123.0042805	-84.164418	-2.4912905	156.8827735
NaN	NaN	NaN	-30.048634	6.899985	139.646271	29.989424	-6.428095	123.531555	18.271074	39.518566	121.989487	24.130249	16.5452355	122.760521	-84.227517	-2.7452655	156.532021
NaN	NaN	NaN	-30.179775	6.925842	139.267181	29.225201	-5.929529	123.217758	18.145239	39.831455	122.093163	23.68522	16.950963	122.6554605	-84.04477	-3.099279	155.8789015
NaN	NaN	NaN	-30.325329	6.958833	138.818665	28.975698	-5.799563	122.777267	18.064749	40.070881	122.168442	23.5202235	17.135659	122.4728545	-84.1708815	-3.217993	155.1644755
NaN	NaN	NaN	-30.539032	6.975018	138.282623	28.702364	-5.683399	122.343811	18.018471	40.256603	122.20192	23.3604175	17.286602	122.2728655	-84.4384815	-3.336566	154.2923805
NaN	NaN	NaN	-30.916077	6.980341	137.27298	28.294277	-5.554125	121.793816	18.001968	40.490852	122.431908	23.1481225	17.4683635	122.112862	-84.9802765	-3.5076815	152.433098
NaN	NaN	NaN	-31.220997	6.978093	136.507263	28.069895	-5.493548	121.404556	18.03054	40.639923	122.752289	23.0502175	17.5731875	122.0784225	-85.4922115	-3.6170015	150.9361035
NaN	NaN	NaN	-31.538504	7.060006	135.723053	27.626059	-5.331697	120.963966	18.115105	40.806694	123.191177	22.870582	17.7374985	122.0775715	-85.94759	-3.6174865	149.3685345
-62.41415	21.27808	143.900757	-31.86487	7.201777	134.871902	27.915674	-5.34832	120.402023	18.277685	40.99123	123.673264	23.0966795	17.821455	122.0376435	-86.8264195	-3.417901	147.7061605
-61.086029	23.170492	142.591568	-32.189857	7.455545	133.999741	27.156834	-5.008998	120.120346	18.472345	41.176662	124.183426	22.8145895	18.083832	122.151886	-87.1943035	-3.172742	145.847596
-59.598743	25.117502	141.130585	-32.553741	7.840168	133.053345	26.983345	-4.78764	119.773689	18.726671	41.40593	124.723961	22.855008	18.309145	122.248825	-87.96249	-2.628809	143.857865
-57.975559	27.01667	139.572891	-32.966156	8.31578	132.009827	27.064217	-4.643675	119.597122	18.952347	41.620491	125.241302	23.008282	18.488408	122.419212	-88.940594	-1.856848	141.600442
-55.35091	29.716801	137.141403	-33.659412	9.088796	130.305771	26.936853	-4.313057	119.388435	19.258385	41.908394	126.22744	23.097619	18.7976685	122.8079375	-90.416443	-0.6200765	137.8036045
-53.474014	31.453869	135.522583	-34.161377	9.656677	129.035645	26.875353	-4.132229	119.318542	19.430756	42.039825	126.965927	23.1530545	18.953798	123.1422345	-91.4758085	0.359556000000001	134.9290555
-51.461197	32.98494	134.288101	-34.58469	10.222373	127.786934	26.747154	-3.955454	119.205383	19.565287	42.165409	127.670792	23.1562205	19.1049775	123.4380875	-92.3256005	1.3397685	132.1357805
-49.367161	34.336151	133.114746	-34.935932	10.816409	126.506363	26.903612	-3.726882	118.889641	19.720341	42.258774	128.555313	23.3119765	19.265946	123.722477	-93.1838405	2.366872	129.290249
-47.225471	35.574497	132.102173	-35.214096	11.560005	125.314568	26.894115	-3.421269	118.78759	19.808714	42.407185	129.361267	23.3514145	19.492958	124.0744285	-93.7796065	3.627052	126.5547075
-45.004776	36.623363	131.283325	-35.383629	12.352382	124.289726	26.92141	-3.12709	118.772926	19.911907	42.621185	129.984634	23.4166585	19.7470475	124.37878	-94.1839165	4.9577165	124.200672
-42.788181	37.508396	130.43219	-35.477085	13.272005	123.418274	27.027971	-2.687989	118.85611	20.089016	42.926121	130.561493	23.5584935	20.119066	124.7088015	-94.5126635	6.424944	122.1277465
-39.435593	38.436882	129.544067	-35.436543	14.667709	122.627998	27.220949	-2.238736	119.435051	20.367693	43.569653	131.131149	23.794321	20.6654585	125.2831	-94.667407	8.6699595	119.972896
-37.189598	38.808319	129.055328	-35.327236	15.561912	122.321953	27.442383	-1.905294	119.752861	20.648182	44.022247	131.55629	24.0452825	21.0584765	125.6545755	-94.6997545	10.0653475	118.9893305
-35.025066	39.021961	128.540833	-35.212143	16.45623	122.035088	27.682972	-1.66003	120.236359	21.207281	44.319878	131.928009	24.4451265	21.329924	126.082184	-94.8694125	11.582536	117.987992
-32.83675	38.956928	128.018356	-35.087364	17.281178	121.796295	27.875563	-1.576658	120.837891	21.461279	44.817772	132.32991	24.668421	21.620557	126.5839005	-94.843149	12.941799	117.0086895
-30.804798	38.727512	127.573479	-34.959557	18.044258	121.485626	28.09613	-1.524045	121.385513	21.731972	45.186504	132.787216	24.914051	21.8312295	127.0863645	-94.833165	14.2572865	115.8848875
-28.807085	38.280434	127.0653	-34.828468	18.777878	121.067345	28.287388	-1.476798	121.960022	21.931692	45.498077	133.260193	25.10954	22.0106395	127.6101075	-94.766476	15.5451165	114.5245825
-26.90691	37.629242	126.583885	-34.684658	19.430403	120.645645	28.428745	-1.489153	122.514343	22.096924	45.848495	133.677704	25.2628345	22.179671	128.0960235	-94.6321505	16.681135	113.1952665
-24.227818	36.339394	125.918831	-34.4501	20.331787	120.142365	28.671112	-1.487765	123.141441	22.355566	46.212688	134.174698	25.513339	22.3624615	128.6580695	-94.413539	18.3011125	111.6266605
-22.835402	35.360878	125.649712	-34.276073	20.836691	119.974777	28.785393	-1.479569	123.608711	22.55468	46.449177	134.308731	25.6700365	22.484804	128.958721	-94.2221825	19.188578	110.990833
-21.173693	33.961853	125.29081	-34.120815	21.278395	119.956573	29.193789	-1.708398	123.931488	22.813494	46.705029	134.265686	26.0036415	22.4983155	129.098587	-94.2452715	20.0584745	110.814559
-19.856539	32.526451	125.033379	-33.990246	21.624777	120.016388	29.22081	-1.738034	124.432442	23.048601	46.892799	134.107834	26.1347055	22.5773825	129.270138	-94.1151975	20.6721715	110.762638
-18.696201	30.918037	124.88974	-33.885662	21.838642	120.135117	29.203135	-1.73587	124.999329	23.295528	46.978642	133.888733	26.2493315	22.621386	129.444031	-94.0206555	21.055898	110.826203
-17.785433	29.161844	125.003708	-33.812344	21.891758	120.279785	29.200983	-1.736981	125.451889	23.498035	46.996021	133.721664	26.349509	22.62952	129.5867765	-93.974197	21.153996	110.9727935
-17.042667	27.445692	124.790131	-33.750435	21.823132	120.449951	29.2521	-1.761329	125.756622	23.620289	46.89455	133.62825	26.4361945	22.5666105	129.692436	-93.9370645	21.0796535	111.207466
-16.344946	24.390524	124.860504	-33.618374	21.543505	120.862671	29.087976	-1.755284	126.156532	23.758821	46.669399	133.612579	26.4233985	22.4570575	129.8845555	-93.6601465	20.6299525	111.8407865
-15.996099	22.218277	124.935242	-33.461769	21.307941	121.316483	29.606691	-2.12762	126.141716	23.919716	46.565742	133.621246	26.7632035	22.219061	129.881481	-93.6867415	20.396821	112.751485
-15.787911	19.94306	125.089813	-33.25552	21.040018	121.938072	29.899666	-2.237513	126.330566	24.135193	46.521084	133.57843	27.0174295	22.1417855	129.954498	-93.5284695	19.9382505	113.921646
-15.658013	17.581495	125.323196	-33.013374	20.712591	122.684608	30.328548	-2.277855	126.553238	24.341503	46.55241	133.46019	27.3350255	22.1372775	130.006714	-93.3617735	19.2879045	115.362502
-15.652454	15.109529	125.688087	-32.730709	20.294214	123.510345	30.835867	-2.289582	126.933899	24.540743	46.62389	133.222931	27.688305	22.167154	130.078415	-93.149723	18.421274	116.942275
-15.795675	12.544783	126.449493	-32.463959	19.825459	124.375549	31.315676	-2.265171	127.55899	24.658806	46.701538	132.850784	27.987241	22.2181835	130.204887	-92.915159	17.4327345	118.546211
-15.986774	9.909307	127.30825	-32.18322	19.308956	125.279602	31.719757	-2.246678	128.404343	24.726547	46.734299	132.319504	28.223152	22.2438105	130.3619235	-92.589592	16.3741015	120.1972805
-16.481815	5.928027	129.20993	-31.821877	18.487682	126.612617	32.177647	-2.114219	130.013199	24.748302	46.667557	131.360947	28.4629745	22.276669	130.687073	-92.1067285	14.698695	122.538161
-16.975189	3.351588	130.711777	-31.62624	17.922419	127.393593	32.554493	-2.035719	131.285614	24.364939	46.641483	130.804688	28.459716	22.302882	131.045151	-91.712196	13.541956	123.742035
-17.472233	0.882974	132.210358	-31.466532	17.430231	128.032822	32.971008	-2.004431	132.474655	24.213364	46.451572	130.027206	28.592186	22.2235705	131.2509305	-91.52525	12.6368915	124.8147135
-18.120663	-1.43951	133.667999	-31.338533	17.020775	128.481186	33.414288	-1.894421	133.557236	24.113977	46.256927	129.161835	28.7641325	22.181253	131.3595355	-91.4411985	11.860297	125.6028365
-18.786972	-3.572139	135.070831	-31.202686	16.70406	128.722519	NaN	NaN	NaN	24.055796	46.052017	128.37587	NaN	NaN	NaN	NaN	NaN	NaN
-19.520926	-5.497712	136.155807	-31.071415	16.472258	128.857071	NaN	NaN	NaN	24.027508	45.834263	127.544044	NaN	NaN	NaN	NaN	NaN	NaN
-20.311556	-7.281436	136.964661	-30.94751	16.260628	128.856522	NaN	NaN	NaN	24.063353	45.570393	126.777443	NaN	NaN	NaN	NaN	NaN	NaN
-21.619106	-9.578421	137.856812	-30.756321	15.972813	128.600113	32.71072	-0.556386	135.657928	24.13311	45.221733	125.959885	28.421915	22.3326735	130.8089065	-89.934557	9.6129525	126.3913195
-22.601982	-10.976425	138.05809	-30.623085	15.780337	128.311264	32.93705	-0.639486	135.656693	24.245155	44.92683	125.399696	28.5911025	22.143672	130.5281945	-89.8372725	9.417002	126.0943335
-23.590153	-12.184383	138.000488	-30.442181	15.521235	127.976898	33.326649	-0.83667	135.495056	24.419004	44.542034	124.872826	28.8728265	21.852682	130.183941	-89.7571885	9.189788	125.769855
-24.67135	-13.3237	137.649155	-30.231874	15.228467	127.722046	33.626854	-1.046705	135.226517	24.623447	44.129284	124.377563	29.1251505	21.5412895	129.80204	-89.5888985	8.9156445	125.642052
-25.782213	-14.280873	136.991394	-30.038877	14.92144	127.588989	33.780922	-1.242948	134.918655	24.839418	43.702282	123.930214	29.31017	21.229667	129.4244345	-89.387924	8.613213	125.7535435
-26.985455	-15.051958	136.351151	-29.867912	14.693445	127.564835	34.131599	-1.626444	134.337234	24.997486	43.380936	123.647865	29.5645425	20.877246	128.9925495	-89.3003665	8.509644	126.1371205
-28.225672	-15.625554	135.67778	-29.649309	14.490541	127.639099	34.314194	-1.84351	133.697662	25.069603	43.142418	123.395798	29.6918985	20.649454	128.54673	-88.9905165	8.331628	126.731468
-30.220428	-15.964286	135.241028	-29.256062	14.328754	127.983734	34.905872	-2.182475	132.648117	25.131285	42.915722	122.810051	30.0185785	20.3666235	127.729084	-88.5307025	8.2908845	128.238384
-31.640118	-15.878148	135.423798	-28.965225	14.26781	128.251068	35.181282	-2.315236	132.187881	25.198347	42.783348	122.244904	30.1898145	20.234056	127.2163925	-88.1202645	8.301564	129.2857435
-33.116371	-15.564392	135.843079	-28.662273	14.173423	128.481689	35.376938	-2.510317	131.893204	25.325235	42.642323	121.666672	30.3510865	20.066003	126.779938	-87.6756325	8.280843	130.18344
-34.629856	-15.085676	136.253113	-28.391441	14.015152	128.650543	35.431026	-2.701859	131.732147	25.472332	42.387466	121.016441	30.451679	19.8428035	126.374294	-87.234561	8.1875005	130.926792
-36.171249	-14.484379	136.474289	-28.177906	13.732429	128.743973	35.608536	-2.960779	131.617279	25.602173	42.008774	120.293427	30.6053545	19.5239975	125.955353	-86.9611665	7.9408605	131.532593
-37.718052	-13.78922	136.391708	-27.987082	13.318346	128.738312	35.761528	-3.273934	131.394165	25.647467	41.562943	119.62352	30.7044975	19.1445045	125.5088425	-86.6786615	7.4921875	131.9677815
-39.293922	-13.0217	136.003479	-27.852036	12.777967	128.695496	35.888901	-3.68111	131.024551	25.602331	41.096321	119.029007	30.745616	18.7076055	125.026779	-86.449688	6.8483285	132.364213
-41.711994	-11.615472	135.085754	-27.685421	11.871777	128.621094	36.508224	-4.622356	130.08873	25.389755	40.409798	118.197166	30.9489895	17.893721	124.142948	-86.3198315	5.849833	133.09924
-43.317829	-10.471584	134.379608	-27.587601	11.261489	128.54541	36.570435	-5.113382	129.27533	25.185207	40.039623	117.806671	30.877821	17.4631205	123.5410005	-86.053023	5.0598575	133.5498195
-44.947544	-9.146114	133.747192	-27.480612	10.69576	128.504669	36.563179	-5.627126	128.320709	24.97691	39.756481	117.444489	30.7700445	17.0646775	122.882599	-85.7312685	4.3268425	134.126739
-46.562641	-7.559134	133.310104	-27.384588	10.213033	128.547928	36.218262	-5.948806	127.323059	24.767685	39.534119	117.061317	30.4929735	16.7926565	122.192188	-85.2621495	3.6334095	134.903668
-48.176735	-5.767965	133.134857	-27.286152	9.855275	128.621735	36.273228	-6.595575	126.122406	24.551109	39.410706	116.769241	30.4121685	16.4075655	121.4458235	-84.9844725	3.3029845	135.7976465
-49.711887	-3.792925	133.123856	-27.22444	9.579386	128.744507	35.953239	-6.996556	124.98082	24.356232	39.393581	116.594658	30.1547355	16.1985125	120.787739	-84.6036155	2.9602595	136.701275
-51.217945	-1.64706	133.206314	-27.234272	9.381111	128.899521	35.550961	-7.324629	123.894905	24.151875	39.471294	116.541969	29.851418	16.0733325	120.218437	-84.319962	2.6888895	137.580605
-53.347542	1.778904	133.481186	-27.401396	9.199759	129.091675	34.837322	-7.674259	122.317818	23.831369	39.750469	116.796562	29.3343455	16.038105	119.55719	-84.1371375	2.361413	138.62616
-54.700012	4.146997	133.599564	-27.637175	9.13141	129.109833	34.236862	-7.794268	121.393478	23.605343	39.975395	117.171883	28.9211025	16.0905635	119.2826805	-84.1954525	2.1722565	138.9369855
-55.974777	6.553031	133.663391	-27.952486	9.080556	129.061218	33.61525	-7.812525	120.548012	23.392776	40.240604	117.676071	28.504013	16.2140395	119.1120415	-84.408985	1.9470725	139.0103945
-57.14938	9.010355	133.768784	-28.321537	9.062449	128.960602	32.99202	-7.77743	119.680725	23.162315	40.522018	118.302223	28.0771675	16.372294	118.991474	-84.7202415	1.752604	138.92973
-58.222305	11.457951	133.900345	-28.69347	9.08548	128.878647	32.321125	-7.678357	118.846809	22.93778	40.773514	118.930992	27.6294525	16.5475785	118.8889005	-85.0163925	1.6233815	138.8683935
-59.189487	13.884113	133.961746	-29.147371	9.119771	128.624344	31.659925	-7.543282	118.182281	22.729019	40.987499	119.534721	27.194472	16.7221085	118.858501	-85.489214	1.5174335	138.390187
-60.060883	16.280619	133.999283	-29.602039	9.198101	128.323532	31.115419	-7.472641	117.565071	22.564068	41.157494	120.115005	26.8397435	16.8424265	118.840038	-86.0438215	1.5537755	137.807026
-61.137688	19.807133	133.762497	-30.258366	9.43655	127.547958	30.455408	-7.338922	116.745583	22.391588	41.372272	120.825455	26.423498	17.016675	118.785519	-86.94023	1.856425	136.310397
-61.708305	22.073561	133.540558	-30.629925	9.666239	127.112007	29.704714	-7.037998	116.454079	22.290943	41.424679	121.115158	25.9978285	17.1933405	118.7846185	-87.2576785	2.1391375	135.4393955
-62.149387	24.250338	133.479691	-31.016544	9.882257	126.534889	29.299774	-6.967136	115.942238	22.224024	41.46262	121.375908	25.761899	17.247742	118.659073	-87.794987	2.516772	134.410705
-62.421505	26.273886	133.596451	-31.290277	10.140256	126.126633	28.878408	-6.841722	115.473793	22.163473	41.499714	121.56427	25.5209405	17.328996	118.5190315	-88.1014945	2.951516	133.7342345
NaN	NaN	NaN	-31.469646	10.390921	125.893234	28.486561	-6.695125	115.055489	22.136425	41.531681	121.741829	25.311493	17.418278	118.398659	-88.250785	3.363564	133.387809
NaN	NaN	NaN	-31.669554	10.568169	125.589767	28.122324	-6.59017	114.690567	22.158457	41.55872	122.02803	25.1403905	17.484275	118.3592985	-88.4794985	3.652063	132.8202355
NaN	NaN	NaN	-31.84059	10.756691	125.381577	27.903536	-6.56125	114.365891	22.194181	41.585793	122.322632	25.0488585	17.5122715	118.3442615	-88.7300385	4.0011105	132.4188925
NaN	NaN	NaN	-32.138512	10.990459	125.046898	27.856647	-6.720161	113.916946	22.184015	41.613178	122.576057	25.020331	17.4465085	118.2465015	-89.297355	4.5344095	131.8472945
NaN	NaN	NaN	-32.358234	11.169834	124.842751	27.2675	-6.515001	113.84269	22.091166	41.626595	122.66935	24.679333	17.555797	118.25602	-89.395801	4.783871	131.429482
NaN	NaN	NaN	-32.584415	11.379645	124.69268	26.946753	-6.482117	113.636269	21.920977	41.637238	122.666977	24.433865	17.5775605	118.151623	-89.602695	5.1817295	131.233737
NaN	NaN	NaN	-32.822933	11.579156	124.580429	26.601833	-6.455713	113.480057	21.766237	41.645954	122.56675	24.184035	17.5951205	118.0234035	-89.829901	5.5631915	131.1374545
NaN	NaN	NaN	-33.03112	11.78674	124.524239	26.268568	-6.483927	113.345375	21.594042	41.656208	122.4105	23.931305	17.5861405	117.8779375	-89.993545	5.9873395	131.1705405
NaN	NaN	NaN	-33.230148	12.011248	124.542641	25.94829	-6.513481	113.261162	21.440821	41.641228	122.152924	23.6945555	17.5638735	117.707043	-90.1548515	6.4586225	131.378239
NaN	NaN	NaN	-33.382702	12.250609	124.645683	25.635302	-6.525715	113.20813	21.28944	41.676052	121.867035	23.462371	17.5751685	117.5375825	-90.227775	6.9260495	131.7537835
NaN	NaN	NaN	-33.590267	12.545276	124.875168	25.236094	-6.569213	113.190041	21.077915	41.73032	121.509193	23.1570045	17.5805535	117.349617	-90.3375385	7.5099985	132.400719
-56.218357	40.038918	133.801025	-33.694664	12.745948	125.100395	25.017822	-6.591024	113.257957	20.946962	41.760151	121.353485	22.982392	17.5845635	117.305721	-90.37172	7.9073325	132.895069
-54.912354	40.244289	133.387787	-33.846066	12.922581	125.216988	24.84166	-6.633784	113.436005	20.82184	41.776127	121.264145	22.83175	17.5711715	117.350075	-90.523882	8.2739905	133.083901
-53.515633	40.342636	132.800323	-34.068874	13.040733	125.156273	24.704983	-6.723392	113.71434	20.74962	41.772797	121.270035	22.7273015	17.5247025	117.4921875	-90.8650495	8.5567635	132.8203585
-51.966179	40.356426	131.94278	-34.294701	13.226453	124.978027	24.617664	-6.80922	113.950256	20.720097	41.789688	121.338226	22.6688805	17.490234	117.644241	-91.2582825	8.962672	132.311813
-50.398636	40.358231	130.809769	-34.563663	13.438155	124.535027	24.528925	-6.872867	114.204323	20.714197	41.808708	121.4105	22.621561	17.4679205	117.8074115	-91.748887	9.4083895	131.2626425
-48.665367	40.224915	129.505341	-34.80397	13.650939	123.816978	24.438532	-6.872075	114.346291	20.71446	41.82349	121.507416	22.576496	17.4757075	117.9268535	-92.184436	9.8261705	129.7071025
-45.909409	39.947437	127.412949	-35.256329	14.215009	122.342697	24.464924	-6.690099	114.209389	20.811296	41.919022	121.688019	22.63811	17.6144615	117.948704	-93.150768	10.8155565	126.73669
-43.906818	39.659439	125.87088	-35.262768	14.548837	121.1035	24.589348	-6.452094	113.974571	20.930119	42.065632	121.760979	22.7597335	17.806769	117.867775	-93.2852695	11.290905	124.339225
-41.988022	39.384815	124.34269	-35.176304	14.941009	119.794357	24.82021	-6.170462	113.708176	21.180824	42.236145	121.867577	23.000517	18.0328415	117.7878765	-93.353125	11.8491765	121.8008375
-39.802147	38.919289	122.867294	-34.984268	15.427817	118.536057	25.135309	-5.8762	113.518333	21.528288	42.441967	122.059036	23.3317985	18.2828835	117.7886845	-93.3003345	12.5727505	119.2834295
-37.280121	38.218925	121.590889	-34.687595	15.952063	117.472031	25.488388	-5.595557	113.40036	21.944117	42.666203	122.224236	23.7162525	18.535323	117.812298	-93.0914425	13.368803	117.131764
-34.995758	37.515545	120.593002	-34.349163	16.51342	116.638527	25.881287	-5.31391	113.294426	22.427942	42.895161	122.445915	24.1546145	18.7906255	117.8701705	-92.8529405	14.2362145	115.4068835
-32.575409	36.642788	119.712578	-33.727951	16.978067	115.846802	26.298458	-4.989552	113.272705	22.931826	43.13625	122.739372	24.615142	19.073349	118.0060385	-92.071044	14.882785	113.6875655
-28.983295	35.07317	118.900314	-33.147396	17.853743	115.266144	26.926426	-4.521553	113.361107	23.683361	43.514191	123.275116	25.3048935	19.496319	118.3181115	-91.5996855	16.211167	112.2141765
-26.59819	33.839493	118.507362	-32.78421	18.402712	115.089355	27.338827	-4.195025	113.556633	24.15398	43.763538	123.705612	25.7464035	19.7842565	118.6311225	-91.3148235	17.0211675	111.5475875
-24.689112	32.6315	118.309593	-32.508175	18.95396	115.035034	27.738062	-3.930778	113.958786	24.587608	44.052528	124.235626	26.162835	20.060875	119.097206	-91.179185	17.847045	110.972862
-22.383099	31.044411	118.055725	-32.296787	19.471548	115.044487	28.083397	-3.746387	114.557289	24.953405	44.351818	124.829987	26.518401	20.3027155	119.693638	-91.111975	18.6403805	110.395336
-20.142216	29.351381	117.905785	-32.141609	19.943254	115.073311	28.406759	-3.604025	115.324127	25.268728	44.632355	125.489464	26.8377435	20.514165	120.4067955	-91.1209615	19.372343	109.7398265
-17.966908	27.464052	117.830017	-32.066185	20.397902	115.074028	28.733809	-3.51191	116.288246	25.491539	44.935814	126.180412	27.112674	20.711952	121.234329	-91.245044	20.083852	108.913727
-15.850533	25.436419	117.868736	-32.015007	20.760359	115.079056	29.03006	-3.444009	117.441475	25.610184	45.254635	126.85833	27.320122	20.905313	122.1499025	-91.350136	20.615405	108.0082095
-12.920282	22.166357	118.255402	-31.922405	21.226238	115.083397	29.45554	-3.401002	119.322929	25.711987	45.658867	127.739586	27.5837635	21.1289325	123.5312575	-91.4285735	21.3235435	106.6355365
-11.102201	19.811113	118.718529	-32.279755	21.731052	115.372787	29.995199	-3.543371	120.593582	25.779671	45.934345	128.100327	27.887435	21.195487	124.3469545	-92.446945	22.266617	106.3986195
-9.436892	17.385576	119.401535	-31.67597	21.651455	115.169907	29.90694	-3.262854	122.116943	25.895325	46.211983	128.284714	27.9011325	21.4745645	125.2008285	-91.2530725	21.8283455	105.1389855
-7.923892	14.919268	120.355164	-31.47554	21.763737	115.279732	29.769009	-2.968048	123.639214	26.099178	46.391544	128.257233	27.9340935	21.711748	125.9482235	-90.8851735	21.815726	104.6112405
-6.551356	12.454158	121.436821	-31.206591	21.766237	115.407654	30.497313	-3.030376	124.845444	26.353857	46.580971	127.961227	28.425585	21.7752975	126.4033355	-90.838767	21.7571765	104.4119725
-5.38027	9.972756	122.579681	-30.904701	21.633209	115.493515	30.698427	-2.804891	126.183701	26.579016	46.717049	127.601051	28.6387215	21.956079	126.892376	-90.4481235	21.310339	104.094654
-3.93501	7.35918	123.630592	-30.614367	21.403002	115.517723	30.947594	-2.602048	127.438263	26.747984	46.748055	127.174271	28.847789	22.0730035	127.306267	-90.076523	20.7330005	103.729179
-3.10902	4.228223	125.612495	-30.185995	20.972725	115.568687	31.35533	-2.314366	129.075104	26.980232	46.754311	126.242195	29.167781	22.2199725	127.6586495	-89.539771	19.7254775	103.4787245
-2.174625	1.906252	126.741882	-30.206848	20.836077	115.791534	31.651241	-2.161019	129.944641	27.126703	46.719788	125.480881	29.388972	22.2793845	127.712761	-89.802668	19.3927695	103.870307
-1.730745	-0.026936	127.965103	-29.874685	20.476021	115.72229	31.904274	-1.986405	130.770432	27.273031	46.631363	124.601273	29.5886525	22.322479	127.6858525	-89.3380225	18.629563	103.7587275
-1.479221	-1.765896	129.056488	-29.654348	20.08721	115.715965	32.146488	-1.769937	131.449677	27.372059	46.517616	123.747566	29.7592735	22.3738395	127.5986215	-89.0679695	17.8005805	103.8333085
-1.31116	-3.359377	129.986465	-29.479727	19.685307	115.749321	32.370232	-1.607384	131.980545	27.404472	46.355862	122.952057	29.887352	22.374239	127.466301	-88.846806	16.996375	104.032341
-1.339079	-4.783296	130.780991	-29.347769	19.274694	115.808144	32.381989	-1.365495	132.470398	27.391937	46.215874	122.226105	29.886963	22.4251895	127.3482515	-88.582501	16.1241985	104.2680365
-1.49668	-6.031438	131.345947	-29.260925	18.887781	115.9058	32.539631	-1.236367	132.761459	27.361557	46.091988	121.645355	29.950594	22.4278105	127.203407	-88.472444	15.3477515	104.608193
-1.906203	-7.65879	131.640549	-29.230415	18.421793	116.167175	32.777893	-1.152086	132.860321	27.237936	45.936985	121.090996	30.0079145	22.3924495	126.9756585	-88.4687445	14.4511365	105.3586915
-2.385353	-8.545393	131.524872	-29.282415	18.246025	116.351906	33.095242	-1.222595	132.773575	27.108721	45.913651	120.924973	30.1019815	22.345528	126.849274	-88.6668115	14.146522	105.854538
-3.006095	-9.21299	131.190781	-29.366997	18.206194	116.498146	33.112793	-1.178754	132.608215	26.949808	46.000179	120.86998	30.0313005	22.4107125	126.7390975	-88.7652945	14.0016755	106.2571945
-3.73683	-9.697083	130.64209	-29.465393	18.294249	116.636063	33.096645	-1.072667	132.350739	26.782433	46.188549	120.86631	29.939539	22.557941	126.6085245	-88.870325	14.030557	106.6636015
-4.634701	-9.978754	129.902664	-29.542181	18.477831	116.740562	33.082718	-0.938946	131.974991	26.624607	46.468971	120.926476	29.8536625	22.7650125	126.4507335	-88.9380245	14.1906495	107.0303905
-5.623676	-10.106358	128.998199	-29.599445	18.772102	116.874588	33.142918	-0.753223	131.47525	26.490746	46.835224	121.017502	29.816832	23.0410005	126.246376	-89.015722	14.5032035	107.5028
-6.749562	-10.067364	128.040817	-29.596266	19.046984	117.076805	33.259697	-0.505546	130.93013	26.364061	47.207207	121.054665	29.811879	23.3508305	125.9923975	-89.004411	14.7431375	108.1612125
-8.713421	-9.680704	127.070412	-29.524153	19.424465	117.711243	33.564339	-0.114925	130.109665	26.217028	47.664539	120.939995	29.8906835	23.774807	125.52483	-88.9389895	15.074123	109.897656
-10.298978	-9.27468	126.776031	-29.509195	19.564129	118.335327	33.732281	0.171273	129.793182	26.114491	47.911823	120.778595	29.923386	24.041548	125.2858885	-88.941776	15.08671	111.3847655
-11.968036	-8.743193	126.615654	-29.545107	19.5473	119.152748	33.835716	0.428092	129.490021	25.883495	48.088482	120.599045	29.8596055	24.258287	125.044533	-88.9498195	14.836313	113.260963
-13.805878	-8.119599	126.641556	-29.630077	19.373026	120.113525	33.941883	0.617958	129.087219	25.496534	48.227303	120.456352	29.7192085	24.4226305	124.7717855	-88.9793625	14.3234215	115.4552645
-15.705922	-7.446825	126.771126	-29.752338	19.043129	121.124062	34.034203	0.755887	128.726593	24.989704	48.310421	120.222343	29.5119535	24.533154	124.474468	-89.0166295	13.553104	117.773656
-17.731916	-6.655669	126.978325	-29.898907	18.57373	122.121201	34.05695	0.851544	128.37587	24.374691	48.304279	119.863678	29.2158205	24.5779115	124.119774	-89.0136345	12.5695485	120.122628
-19.797745	-5.79653	127.249817	-30.054346	18.000891	123.091438	34.066563	0.891821	128.023392	23.701925	48.221603	119.376968	28.884244	24.556712	123.70018	-88.992936	11.44507	122.482696
-22.944544	-4.364294	127.767899	-30.035383	16.911535	124.461815	33.982002	0.871692	127.401093	22.677299	48.037323	118.536316	28.3296505	24.4545075	122.9687045	-88.4004165	9.3685625	125.9549255
-25.041506	-3.301261	128.067581	-30.086834	16.264608	125.411865	33.909229	0.81303	126.815964	22.027399	47.890598	118.05587	27.968314	24.351814	122.435917	-88.141982	8.177402	128.387813
-27.063942	-2.091887	128.558487	-30.084202	15.702873	126.328766	33.824867	0.714308	126.139046	21.417196	47.75396	117.653275	27.6210315	24.234134	121.8961605	-87.7894355	7.171612	130.7613715
-29.145756	-0.741125	128.946213	-30.035252	15.297519	127.17112	33.697353	0.595248	125.437096	20.853415	47.677788	117.300926	27.275384	24.136518	121.369011	-87.345888	6.45852	132.973229
-31.099936	0.689444	129.442505	-29.967302	15.030554	127.877235	33.503899	0.460737	124.725067	20.377892	47.632866	116.991821	26.9408955	24.0468015	120.858444	-86.8754995	6.0143065	134.896026
-33.044853	2.252174	129.921021	-29.9112	14.885386	128.404114	33.25536	0.308061	124.029884	19.997858	47.575314	116.659401	26.626609	23.9416875	120.3446425	-86.449009	5.8290845	136.4635855
-34.894337	3.928982	130.308105	-29.897324	14.824139	128.739182	32.956535	0.126886	123.31427	19.714113	47.482033	116.289101	26.335324	23.8044595	119.8016855	-86.129972	5.8438185	137.6766785
-37.557392	6.579346	130.608017	-29.930799	14.802032	128.876984	32.434219	-0.20282	122.237671	19.369665	47.34798	115.720428	25.901942	23.57258	118.9790495	-85.76354	6.031484	138.7749185
-39.234596	8.444915	130.550385	-30.025005	14.757112	128.744202	32.053123	-0.452945	121.550156	19.192408	47.215366	115.38681	25.6227655	23.3812105	118.468483	-85.6727755	6.1330135	139.019921
-40.778496	10.318814	130.366486	-30.167189	14.653453	128.506775	31.621378	-0.692792	120.810791	19.051237	47.103569	115.226234	25.3363075	23.2053885	118.0185125	-85.6706855	6.1015175	138.9950375
-41.940437	12.55945	130.103012	-30.383535	14.478148	128.27356	31.101496	-0.93948	120.049751	18.910437	47.032242	115.205421	25.0059665	23.046381	117.627586	-85.7730365	5.909915	138.919534
-43.532177	14.243083	130.120148	-30.67289	14.27546	128.100601	30.509436	-1.108945	119.28775	18.711311	46.988789	115.393021	24.6103735	22.939922	117.3403855	-85.9561535	5.610998	138.8608165
-44.689617	16.239813	130.175095	-31.001047	14.133159	128.004883	29.918644	-1.20959	118.5495	18.447975	47.057095	115.796646	24.1833095	22.9237525	117.173073	-86.1854035	5.3425655	138.836693
-45.752945	18.306711	130.244171	-31.390842	14.022507	127.902374	29.356743	-1.320482	117.904259	18.189062	47.168461	116.318344	23.7729025	22.9239895	117.1113015	-86.5545865	5.1210245	138.6934465
-47.089882	21.453005	130.28685	-32.027969	13.94919	127.601669	28.530598	-1.400302	117.083977	17.886543	47.314522	117.107567	23.2085705	22.95711	117.095772	-87.2645085	4.94127	138.107566
-47.805862	23.517771	130.064102	-32.470047	13.905653	127.219559	27.710575	-1.387072	116.658676	17.74608	47.318016	117.523491	22.7283275	22.965472	117.0910835	-87.6684215	4.845834	137.3480345
-48.445641	25.604445	129.713593	-32.934059	13.882978	126.617409	27.170959	-1.594761	115.990746	17.629805	47.211948	117.856369	22.400382	22.8085935	116.9235575	-88.2685	4.9573625	136.3112605
-48.928154	27.662453	129.185638	-33.391712	13.928248	125.90554	26.577055	-1.735999	115.370117	17.52824	47.091347	117.97612	22.0526475	22.677674	116.6731185	-88.8360715	5.178822	135.1379615
-49.311436	29.718012	128.565628	-33.89024	14.039826	125.064407	26.031399	-1.953147	114.79052	17.42733	46.947884	118.01416	21.7293645	22.4973685	116.40234	-89.5098445	5.5822835	133.726474
-49.576935	31.754166	127.847359	-34.36837	14.228553	124.188484	25.490587	-2.082846	114.265526	17.336454	46.814777	118.158508	21.4135205	22.3659655	116.212017	-90.1502605	6.0911405	132.164951
-49.738297	33.708782	127.074036	-35.108761	14.623049	123.23735	24.978075	-2.1417	113.826843	17.307911	46.748928	118.32708	21.142993	22.303614	116.0769615	-91.360515	6.942484	130.3977385
-49.762337	36.547066	125.993179	-35.848042	15.066513	121.799263	24.317116	-2.229266	113.261536	17.244991	46.637321	118.746841	20.7810535	22.2040275	116.0041885	-92.4771375	7.9289985	127.5943375
-49.661236	38.293041	125.500511	-36.305447	15.424368	120.945885	23.875803	-2.191674	112.924217	17.206703	46.622303	119.105164	20.541253	22.2153145	116.0146905	-93.152147	8.6334215	125.8770795
-49.408173	39.951294	125.085785	-36.724072	15.85097	120.228828	23.438225	-2.119411	112.68779	17.189917	46.654446	119.407272	20.314071	22.2675175	116.047531	-93.762215	9.4344225	124.410125
-49.098534	41.509216	124.781105	-37.08054	16.3074	119.641045	23.010227	-2.044681	112.42585	17.16304	46.63422	119.734016	20.0866335	22.2947695	116.079933	-94.2477135	10.3200305	123.202157
-48.684895	42.917316	124.695862	-37.384789	16.74542	119.118309	22.634624	-1.943538	112.153435	17.191753	46.631542	120.116028	19.9131885	22.344002	116.1347315	-94.6827665	11.146838	122.1018865
-48.243217	44.226357	124.578667	-37.600464	17.203022	118.712524	22.333261	-1.880857	111.925041	17.292654	46.613865	120.401535	19.8129575	22.366504	116.163288	-95.0138855	12.03954	121.26176
-47.875942	45.452812	124.601471	-37.74168	17.630054	118.344627	22.07851	-1.86858	111.751083	17.423309	46.54208	120.644295	19.7509095	22.33675	116.197689	-95.2342695	12.923358	120.491565
-46.865196	46.818211	124.57695	-37.855095	18.254011	117.873512	21.825224	-1.8725	111.433556	17.739565	46.427471	121.067894	19.7823945	22.2774855	116.250725	-95.4925845	14.2305365	119.496299
-46.133938	47.476616	124.702904	-37.841995	18.637745	117.629089	21.68458	-1.86537	111.256828	18.005751	46.351032	121.31221	19.8451655	22.242831	116.284519	-95.5291555	15.032659	118.973659
-45.194851	47.864765	124.76667	-37.821213	18.977917	117.410721	21.58078	-1.850687	111.054268	18.275967	46.27253	121.623024	19.9283735	22.2109215	116.338646	-95.5707995	15.7449125	118.482796
-44.353325	48.094151	124.958481	-37.796474	19.248665	117.239204	21.502415	-1.786577	110.811028	18.512661	46.169079	121.99855	20.007538	22.191251	116.404789	-95.600486	16.306079	118.073619
-43.478981	48.151596	125.145409	-37.744781	19.522038	117.143265	21.440125	-1.690453	110.637344	18.721439	46.111561	122.370399	20.080782	22.210554	116.5038715	-95.570344	16.833522	117.7826585
-42.591484	47.99839	125.229492	-37.507256	19.656742	116.932571	21.445805	-1.625563	110.53051	18.891035	46.071461	122.740601	20.16842	22.222949	116.6355555	-95.182932	17.090535	117.2295865
-41.646229	47.727943	125.137009	-37.548031	19.946081	116.920784	21.429371	-1.577933	110.510933	19.010962	46.037128	123.049988	20.2201665	22.2295975	116.7804605	-95.3162285	17.6625645	117.0611075
-40.218658	47.039833	124.696175	-37.538101	20.322733	116.818848	21.395426	-1.619102	110.714928	19.13596	45.946808	123.259041	20.265693	22.163853	116.9869845	-95.341895	18.481613	116.6507115
-39.211472	46.373333	124.161018	-37.602196	20.545668	116.821518	21.379669	-1.801394	110.980942	19.194643	45.803703	123.338844	20.287156	22.0011545	117.159893	-95.491548	19.0901815	116.483143
-38.174038	45.529045	123.565887	-37.718533	20.678789	116.828331	21.342615	-2.081234	111.371704	19.242027	45.617302	123.366318	20.292321	21.768034	117.369011	-95.729387	19.589544	116.287651
-37.106129	44.468697	122.911263	-37.840038	20.734041	116.802528	21.307472	-2.429416	111.836914	19.255203	45.329128	123.423721	20.2813375	21.449856	117.6303175	-95.9614135	20.018226	115.9747385
-35.918247	43.24276	122.185196	-37.979568	20.759541	116.743874	21.293715	-2.824741	112.338173	19.299675	44.971249	123.510384	20.296695	21.073254	117.9242785	-96.255831	20.445828	115.5634695
-34.877842	41.830486	121.352943	-38.095085	20.755291	116.588989	21.315239	-3.323055	112.880615	19.368084	44.585857	123.587074	20.3416615	20.631401	118.2338445	-96.5318315	20.879181	114.9441335
-34.005783	40.478111	120.507965	-38.200253	20.79213	116.340027	21.351416	-3.878653	113.486313	19.457531	44.199734	123.638573	20.4044735	20.1605405	118.562443	-96.8049795	21.4237195	114.117611
-31.798891	37.818523	118.856827	-38.211777	20.85042	115.816162	21.464771	-4.682247	114.503181	19.675667	43.691437	123.697594	20.570219	19.504595	119.1003875	-96.993773	22.196245	112.5319365
-30.649176	35.936531	117.913422	-38.135891	20.842873	115.41729	21.636629	-5.200796	115.217926	19.886391	43.346985	123.717644	20.76151	19.0730945	119.467785	-97.033292	22.6126515	111.366795
-29.342466	33.980122	117.124237	-37.979988	20.785164	115.069702	21.863297	-5.720647	115.839645	20.128187	42.982311	123.769913	20.995742	18.630832	119.804779	-96.955718	22.939496	110.334625
-28.206747	31.838512	116.513908	-37.751644	20.637535	114.751961	22.137203	-6.224855	116.553238	20.445621	42.602818	123.817734	21.291412	18.1889815	120.185486	-96.7947	23.0860885	109.318436
-27.034834	29.637682	116.054832	-37.456314	20.449234	114.500023	22.457426	-6.720214	117.294052	20.810295	42.186989	123.9105	21.6338605	17.7333875	120.602276	-96.5464885	23.1650805	108.39777
-25.829908	27.394291	115.765762	-37.103168	20.225597	114.354683	22.829174	-7.291954	117.973984	21.249451	41.78817	124.015465	22.0393125	17.248108	120.9947245	-96.2456485	23.203086	107.7146415
-24.84202	25.051271	115.635239	-36.72411	19.947348	114.275238	23.160023	-7.759576	118.795982	21.715584	41.398975	124.1297	22.4378035	16.8196995	121.462841	-95.8860235	23.0749965	107.087635
-23.325562	21.530924	115.745186	-36.121979	19.471983	114.285072	24.076614	-8.635117	119.857857	22.37986	40.825798	124.362457	23.228237	16.0953405	122.110157	-95.472195	22.8486255	106.459987
-22.531992	19.155077	115.936218	-35.727753	19.142311	114.352325	24.155252	-8.819874	120.624908	22.779188	40.536205	124.593414	23.46722	15.8581655	122.609161	-94.922726	22.4264565	106.095489
-21.790556	16.819992	116.2258	-35.414402	18.832397	114.45723	24.607731	-9.169769	121.177567	23.112501	40.277954	124.81736	23.860116	15.5540925	122.9974635	-94.68892	22.1107015	105.9169965
-21.14674	14.533475	116.564095	-35.143333	18.540798	114.576935	24.602818	-9.231483	121.976921	23.377565	40.07003	125.018433	23.9901915	15.4192735	123.497677	-94.2768575	21.6623225	105.656193
-20.631817	12.295331	116.959442	-34.922565	18.322067	114.709068	25.40099	-9.632102	122.380936	23.583794	39.912525	125.195541	24.492392	15.1402115	123.7882385	-94.337522	21.5039225	105.6298975
-20.233488	10.13761	117.400589	-35.041019	18.301758	115.017174	25.62558	-9.728644	122.977531	23.733152	39.845924	125.329567	24.679366	15.05864	124.153549	-94.761404	21.544876	105.880799
-19.934645	8.024837	117.867744	-34.903316	18.140902	115.128136	25.771624	-9.762998	123.523834	23.835983	39.786594	125.468376	24.8038035	15.011798	124.496105	-94.6104355	21.270006	105.760167
-19.702953	4.995148	118.546738	-34.775002	17.933819	115.251717	25.921154	-9.724558	124.181664	24.266676	39.567249	125.436188	25.093915	14.9213455	124.808926	-94.643919	20.9462925	105.694508
-19.690247	3.063869	118.940208	-34.718224	17.824497	115.310631	25.971695	-9.682194	124.584366	24.357834	39.500088	125.400093	25.1647645	14.908947	124.9922295	-94.6012125	20.740047	105.6290325
-19.774256	1.219959	119.331299	-34.6661	17.73777	115.358437	26.050858	-9.586226	124.952866	24.108503	39.576836	125.424049	25.0796805	14.995305	125.1884575	-94.4118805	20.480235	105.5284165
-19.966768	-0.525902	119.748703	-34.578411	17.669659	115.384186	26.164118	-9.489656	125.330719	24.158701	39.532818	125.247345	25.1614095	15.021581	125.289032	-94.3182315	20.317737	105.47934
-20.277613	-2.173624	120.211708	-34.487076	17.616953	115.424362	26.298136	-9.399266	125.780151	24.233709	39.523689	125.008583	25.2659225	15.0622115	125.394367	-94.2400745	20.1716945	105.454357
-20.70256	-3.705903	120.722115	-34.358059	17.521242	115.470001	26.443083	-9.282703	126.258446	24.317245	39.516872	124.782906	25.380164	15.1170845	125.520676	-94.096282	19.9253995	105.419326
-21.224913	-5.138073	121.258804	-34.205307	17.439251	115.564598	26.593832	-9.209766	126.681625	24.407227	39.504322	124.570786	25.5005295	15.147278	125.6262055	-93.9111435	19.731224	105.5029905
-22.255245	-7.073174	122.121513	-33.933361	17.251768	115.721024	26.88496	-9.159357	127.363136	24.61488	39.492027	124.2985	25.74992	15.166335	125.830818	-93.616642	19.337201	105.61123
-23.02828	-8.23697	122.642746	-33.742912	17.093464	115.883972	27.093168	-9.139176	127.834808	24.779621	39.421825	124.128952	25.9363945	15.1413245	125.98188	-93.4222185	19.0456035	105.786064
-23.934498	-9.245179	123.172523	-33.538265	16.895628	116.071678	27.325413	-9.156651	128.288361	24.958389	39.309917	123.995438	26.141901	15.076633	126.1418995	-93.218431	18.714623	106.0014565
-24.994104	-10.124159	123.623512	-33.347801	16.708815	116.297272	27.547363	-9.198286	128.710831	25.166719	39.164417	123.877121	26.357041	14.9830655	126.293976	-93.052643	18.4345645	106.300568
-26.146587	-10.888328	123.960876	-33.125244	16.508949	116.488419	27.738333	-9.229604	129.082947	25.395611	38.994408	123.784805	26.566972	14.882402	126.433876	-92.81746	18.135496	106.542962
-27.389881	-11.543129	124.119034	-32.922695	16.308495	116.641197	27.886248	-9.235943	129.375	25.641537	38.829739	123.721985	26.7638925	14.796898	126.5484925	-92.6092825	17.820092	106.7339015
-28.731806	-12.039551	124.061432	-32.715366	16.110271	116.773186	28.03233	-9.276059	129.543076	25.88765	38.646133	123.651649	26.95999	14.685037	126.5973625	-92.390722	17.535505	106.9490095
-30.992676	-12.535037	123.777687	-32.401825	15.825023	116.927246	28.309202	-9.318803	129.548828	26.167892	38.366985	123.452843	27.238547	14.524091	126.5008355	-92.042197	17.125955	107.3536565
-32.614307	-12.704745	123.41983	-32.185013	15.617699	117.033157	28.522921	-9.304884	129.401962	26.305708	38.22411	123.183319	27.4143145	14.459613	126.2926405	-91.7843405	16.775785	107.7736735
-34.336124	-12.74685	122.984909	-31.957186	15.322433	117.208412	28.804144	-9.277219	129.122375	26.37949	38.062241	122.85228	27.591817	14.392511	125.9873275	-91.506189	16.252355	108.4294965
-36.175179	-12.702012	122.560921	-31.723207	14.885404	117.575661	29.21859	-9.305201	128.743271	26.349571	37.853577	122.45208	27.7840805	14.274188	125.5976755	-91.2304945	15.49662	109.5536465
-38.115589	-12.605083	122.140625	-31.502617	14.204802	118.186638	29.706955	-9.447716	128.195114	26.272341	37.569103	122.036827	27.989648	14.0606935	125.1159705	-90.994882	14.3489105	111.2573055
-40.17963	-12.47107	121.862778	-31.332918	13.32082	119.026779	30.256313	-9.771019	127.365959	26.094257	37.279873	121.805908	28.175285	13.754427	124.5859335	-90.841121	12.887213	113.4676245
-42.442692	-12.237963	121.821556	-31.227177	12.299235	120.070709	30.815109	-10.145336	126.360489	25.765583	36.94342	121.681725	28.290346	13.399042	124.021107	-90.7447	11.199428	116.120311
-46.034534	-11.738391	122.630463	-31.17679	10.759221	121.987465	30.745682	-10.306258	124.852768	25.06123	36.49017	121.602501	27.903456	13.091956	123.2276345	-90.257036	8.426486	120.7472955
-48.538021	-11.236547	124.056244	-31.154139	9.921863	123.473915	30.507818	-10.372016	123.801926	24.504089	36.410942	121.61319	27.5059535	13.019463	122.707558	-89.8142315	6.824263	124.240272
-51.010246	-10.713262	125.944221	-30.909348	9.006097	124.976837	31.2715	-10.775606	122.640244	23.920252	36.460773	121.627846	27.595876	12.8425835	122.134045	-89.414572	5.1696105	127.819629
-53.421204	-10.281651	128.222519	-30.956635	8.294647	126.675972	31.073114	-10.644092	121.91153	23.193773	36.549198	121.75634	27.1334435	12.952553	121.833935	-89.0467135	3.636741	131.518009
-55.761719	-9.805881	130.746002	-31.025621	7.545062	128.253799	29.950159	-10.084206	121.775925	22.370983	36.654202	121.894325	26.160571	13.284998	121.835125	-88.211813	1.805126	134.672473
-58.006763	-9.426439	133.178955	-31.132254	6.731748	129.685715	30.108114	-10.062276	121.624802	21.532402	36.636505	121.925392	25.820258	13.2871145	121.775097	-88.084766	0.1763815	137.596333
-60.152836	-9.044739	135.551758	-31.287241	5.924429	130.950394	29.999537	-10.080667	121.565186	20.625566	36.51252	121.901794	25.3125515	13.2159265	121.73349	-87.8870335	-1.3670685	140.167298
-63.139545	-8.464259	139.059784	-31.495348	4.79747	132.596848	29.681768	-10.15554	121.524986	19.234346	36.067001	121.381104	24.458057	12.9557305	121.453045	-87.448753	-3.3607905	143.740651
-64.969284	-7.981391	141.283966	-31.599859	4.22411	133.607574	29.388519	-10.197035	121.519257	18.31778	35.723526	120.939949	23.8531495	12.7632455	121.229603	-87.0528675	-4.3150255	145.985545
NaN	NaN	NaN	-31.803036	3.728502	134.264786	29.091745	-10.202246	121.611977	17.436298	35.414726	120.571045	23.2640215	12.60624	121.091511	-86.8700935	-5.149236	147.438061
NaN	NaN	NaN	-31.951765	3.269333	134.833069	28.933228	-10.258757	121.894669	16.663544	35.049107	120.138741	22.798386	12.395175	121.016705	-86.701916	-5.856509	148.649433
NaN	NaN	NaN	-32.071514	2.842953	135.231659	28.920767	-10.397194	122.256645	16.0861	34.633083	119.632065	22.5034335	12.1179445	120.944355	-86.6464615	-6.4320385	149.518963
NaN	NaN	NaN	-32.154266	2.495754	135.50058	28.954597	-10.523548	122.622238	15.660745	34.249912	119.240547	22.307671	11.863182	120.9313925	-86.616203	-6.871674	150.0697675
NaN	NaN	NaN	-33.29525	3.518629	136.437408	28.941158	-10.612267	122.907257	15.362458	33.966282	118.860626	22.151808	11.6770075	120.8839415	-88.742308	-4.6397495	151.9908745
NaN	NaN	NaN	-33.023453	3.01199	136.337906	28.823954	-10.62219	123.089561	15.064949	33.783569	118.368088	21.9444515	11.5806895	120.7288245	-87.9913575	-5.5567095	151.9469875
NaN	NaN	NaN	-33.008671	2.918768	136.323196	28.650307	-10.515495	123.034378	14.830751	33.866535	118.248055	21.740529	11.67552	120.6412165	-87.757871	-5.837984	152.0051755
NaN	NaN	NaN	-32.475643	2.24335	135.862076	28.445677	-10.334218	122.884819	14.56173	34.138359	118.25737	21.5037035	11.9020705	120.5710945	-86.4549895	-7.4153705	151.1530575
NaN	NaN	NaN	-32.68552	2.366183	135.799484	27.972591	-10.01287	122.68869	14.264567	34.547832	118.375755	21.118579	12.267481	120.5322225	-86.489619	-7.535115	151.0667455
NaN	NaN	NaN	-32.907005	2.513391	135.679977	28.665464	-10.211498	122.130241	13.988468	35.038246	118.5784	21.326966	12.413374	120.3543205	-87.140976	-7.386592	151.0056335
-67.083649	-2.888874	145.173996	-33.110638	2.647674	135.469009	27.557013	-9.486963	122.132599	13.752898	35.499977	118.775177	20.6549555	13.006507	120.453888	-86.8762315	-7.711159	150.48413
-65.567017	-2.413424	144.126007	-33.285305	2.725044	135.151245	27.422173	-9.286471	121.826591	13.618706	35.847813	118.919304	20.5204395	13.280671	120.3729475	-87.0910495	-7.830583	149.9295425
-62.922508	-1.609426	142.334381	-33.322041	2.877548	134.51535	27.236601	-9.071035	121.368942	13.605271	36.182438	119.05748	20.420936	13.5557015	120.213211	-87.065018	-7.8006055	148.817489
-60.934715	-0.975242	140.774506	-33.395554	2.907226	133.911514	27.195841	-8.969584	121.178139	13.774223	36.286022	119.056618	20.485032	13.658219	120.1173785	-87.27614	-7.843767	147.7056495
-58.809982	-0.287462	139.028885	-33.474941	2.964398	133.171494	27.264708	-8.951859	121.105019	14.033731	36.312561	119.06031	20.6492195	13.680351	120.0826645	-87.5991015	-7.751555	146.2603235
-56.479218	0.456583	137.083237	-33.555538	3.024706	132.337692	27.658731	-9.072818	121.166039	14.343758	36.294476	119.011772	21.0012445	13.610829	120.0889055	-88.1123205	-7.561417	144.5864785
-54.027428	1.307213	135.129181	-33.731251	3.014838	131.277573	27.878735	-9.210079	121.30957	14.728977	36.174236	118.975494	21.303856	13.4820785	120.142532	-88.766358	-7.4524025	142.412614
-51.506298	2.267065	132.863785	-33.861065	3.038249	130.162521	28.046619	-9.383143	121.449348	15.201846	36.02298	118.96257	21.6242325	13.3199185	120.205959	-89.3463625	-7.2434205	140.119083
-48.821953	3.287144	130.813583	-33.963749	3.044026	128.899658	28.185949	-9.618003	121.55117	15.673852	35.917576	118.978676	21.9299005	13.1497865	120.264923	-89.8573985	-7.0617345	137.534393
-44.529549	4.947501	127.709831	-34.123508	3.186827	126.9151	28.350597	-9.983	121.604385	16.425205	35.716557	118.995651	22.387901	12.8667785	120.300018	-90.634917	-6.4931245	133.530182
-41.604401	6.048596	125.872375	-34.194946	3.271458	125.698761	28.373581	-10.171021	121.514465	16.848276	35.650291	119.080147	22.6109285	12.739635	120.297306	-91.0008205	-6.196719	131.100216
-38.56131	7.240112	124.17337	-34.209118	3.415123	124.708382	28.364477	-10.278136	121.283325	17.246971	35.670765	119.289032	22.805724	12.6963145	120.2861785	-91.22396	-5.8660685	129.1305855
-35.382355	8.688751	123.52816	-34.155144	3.534763	124.066971	28.300291	-10.397044	120.817245	17.602243	35.733524	119.5495	22.951267	12.66824	120.1833725	-91.261555	-5.598714	127.9505695
-32.358086	10.31396	123.283981	-34.034351	3.68105	123.66526	28.201979	-10.374791	120.038078	17.960211	35.902672	120.049965	23.081095	12.7639405	120.0440215	-91.149797	-5.4018405	127.2864985
-29.078308	11.746913	122.766914	-33.972401	3.897639	123.407028	28.029394	-10.188386	119.042084	18.316811	36.143192	120.812141	23.1731025	12.977403	119.9271125	-91.1179045	-5.182125	126.8869435
-25.740135	13.310976	122.887489	-33.906097	4.208877	123.277916	27.594084	-9.833389	118.060982	18.631023	36.528347	121.794601	23.1125535	13.347479	119.9277915	-90.9247475	-4.929725	126.6280405
-20.732983	15.443248	123.330673	-34.290363	5.159057	123.231438	27.74353	-9.022813	116.665337	19.03537	37.255032	123.85173	23.38945	14.1161095	120.2585335	-91.970176	-3.7979955	126.2043425
-17.112965	16.56394	123.710823	-34.445198	5.821779	123.15683	27.585798	-8.219578	116.179718	19.243576	37.738419	125.368973	23.414687	14.7594205	120.7743455	-92.305083	-3.1158625	125.5393145
-13.621719	17.591827	124.026512	-34.365303	6.435244	122.900154	27.613726	-7.323956	116.04084	19.480217	38.215416	126.920364	23.5469715	15.44573	121.480602	-92.2775775	-2.575242	124.319706
-10.126941	18.449694	124.478279	-34.50964	7.336079	122.570038	27.881041	-6.576791	116.315712	19.728449	38.77013	128.461349	23.804745	16.0966695	122.3885305	-92.824025	-1.4245115	122.7515455
-6.580153	19.072027	124.794518	-34.602257	8.341243	122.09481	28.252483	-6.03723	117.100159	19.953022	39.373299	129.719421	24.1027525	16.6680345	123.40979	-93.3072665	0.0144514999999998	120.77983
-3.084077	19.393421	125.307419	-34.598892	9.428943	121.487518	28.764969	-5.64342	118.178833	20.236542	39.919548	130.647812	24.5007555	17.138064	124.4133225	-93.6985395	1.719822	118.5617135
0.357693	19.434357	126.064316	-34.470795	10.509964	120.888229	29.339146	-5.34237	119.425201	20.522736	40.584957	131.411118	24.930941	17.6212935	125.4181595	-93.872531	3.3986345	116.3582985
5.479837	18.945154	127.274071	-34.079838	12.05547	120.237396	30.242998	-5.012287	121.390823	21.332417	41.405064	132.16124	25.7877075	18.1963885	126.7760315	-93.9473835	5.9145515	113.6987605
8.643485	18.257671	128.399353	-33.730526	12.956222	120.036957	30.80258	-4.75884	122.615074	21.65345	41.885899	132.727097	26.228015	18.5635295	127.6710855	-93.689067	7.3489145	112.4028285
9.736019	18.164085	129.814117	-33.297523	13.716628	119.927025	31.275145	-4.510551	123.70993	21.979465	42.326199	133.29129	26.627305	18.907824	128.50061	-93.222351	8.525432	111.35344
8.814718	18.851048	130.408661	-32.847992	14.295446	119.912926	31.672749	-4.280889	124.666405	22.203684	42.654106	133.764069	26.9382165	19.1866085	129.215237	-92.6342005	9.4042835	110.610615
7.752319	19.588078	130.296799	-32.437645	14.657611	119.985939	32.101017	-3.963449	125.341461	22.481268	42.909492	134.140732	27.2911425	19.4730215	129.7410965	-92.1664325	9.8422005	110.2307815
6.851699	19.671865	130.705307	-32.477512	15.136087	120.384308	32.535507	-3.713783	125.638786	22.758266	43.055809	134.487305	27.6468865	19.671013	130.0630455	-92.6019105	10.601161	110.7055705
5.951905	19.763483	130.028229	-31.723236	15.034636	120.365921	32.913601	-3.456004	125.732231	23.036301	43.195507	134.743149	27.974951	19.8697515	130.23769	-91.421423	10.1995205	110.494152
4.529573	19.363413	129.734879	-31.349287	15.201219	120.729469	33.371658	-2.962485	125.586739	23.404608	43.364735	135.118378	28.388133	20.201125	130.3525585	-91.086707	10.201313	111.1063795
3.372634	18.942932	129.236176	-31.137365	15.318439	121.020721	33.663204	-2.650542	125.383568	23.622566	43.485058	135.402969	28.642885	20.417258	130.3932685	-90.917615	10.21962	111.6481735
1.997717	18.385216	128.514694	-30.924992	15.479414	121.410736	33.910065	-2.323778	125.150452	23.815348	43.695129	135.662262	28.8627065	20.6856755	130.406357	-90.7126905	10.2731525	112.415115
0.654927	17.535732	128.222687	-30.75363	15.705997	121.862053	34.108253	-1.91185	124.961563	24.087286	43.935753	136.033279	29.0977695	21.0119515	130.497421	-90.6050295	10.4000425	113.226685
-0.917588	16.614784	127.497314	-30.604584	16.039274	122.339523	34.286324	-1.499319	124.870239	24.257088	44.343281	136.212616	29.271706	21.421981	130.5414275	-90.480874	10.656567	114.1376185
-2.512383	15.499362	126.852776	-30.51759	16.490477	122.827896	34.394474	-1.078858	124.980103	24.315094	44.958836	136.026779	29.354784	21.939989	130.503441	-90.389964	11.040965	115.152351
-5.253834	14.576614	126.636864	-30.499697	17.094809	123.301567	34.474625	-0.667459	125.352844	24.42281	45.581394	135.666504	29.4487175	22.4569675	130.509674	-90.4481115	11.7326505	116.09346
-7.550136	11.864211	125.938141	-30.638813	18.171532	123.844849	34.390583	-0.055408	126.439285	24.551905	46.573853	134.587616	29.471244	23.2592225	130.5134505	-90.74887	13.0838415	117.1762475
-9.858377	10.169403	125.856827	-30.721283	18.872898	124.169197	34.534107	0.170917	127.192177	24.615847	47.240452	133.485123	29.574977	23.7056845	130.33865	-91.017543	14.0401115	117.999744
-12.339032	8.315722	126.202644	-30.780251	19.429615	124.569069	34.340183	0.57647	128.134842	24.688875	47.834377	132.147125	29.514529	24.2054235	130.1409835	-91.075031	14.6538065	118.9971545
-14.992383	6.458006	126.962051	-30.805243	19.718084	125.068405	34.206303	0.874428	129.131287	24.416523	48.320206	130.67804	29.311413	24.597317	129.9046635	-90.921899	14.838851	120.2321465
-17.807302	4.570215	127.97023	-30.778896	19.718033	125.762001	34.168354	1.111977	130.180756	24.431749	48.441544	128.990952	29.3000515	24.7767605	129.585854	-90.8578435	14.6593055	121.938148
-20.757317	2.765191	129.542465	-30.641275	19.369141	126.79715	34.287994	1.275922	131.073944	24.422602	48.294373	127.401993	29.355298	24.7851475	129.2379685	-90.637848	13.9531345	124.3563315
-23.747644	1.053977	131.46254	-30.39304	18.632633	128.168884	34.662842	1.299883	131.866302	24.357191	47.97834	126.043228	29.5100165	24.6391115	128.954765	-90.2960965	12.6261545	127.383003
-28.113022	-1.378418	134.635071	-29.924736	16.8536	130.752884	35.122105	1.311218	132.870453	23.931688	47.464539	124.436279	29.5268965	24.3878785	128.653366	-89.3763685	9.3193215	132.852402
-31.012753	-2.732131	137.031372	-29.532385	15.396426	132.70311	35.797962	1.067273	133.148407	23.432203	47.098095	123.753143	29.6150825	24.082684	128.450775	-88.6798525	6.710168	136.955445
-33.88937	-3.826493	139.652145	-29.218462	13.862586	134.782303	36.420555	0.782962	133.195938	22.758848	46.665455	123.244667	29.5897015	23.7242085	128.2203025	-88.0266255	4.0009635	141.3443035
-36.71022	-4.669681	142.374481	-28.95598	12.373885	136.906403	36.790813	0.556603	133.00975	21.947653	45.832809	122.877777	29.369233	23.194706	127.9437635	-87.281193	1.553064	145.8690425
-39.515923	-5.160427	145.05217	-28.572947	11.111418	138.984375	36.896973	0.310511	132.752045	20.928701	44.859375	122.718834	28.912837	22.584943	127.7354395	-86.058731	-0.362106999999998	150.2333105
-42.051842	-5.396318	147.727844	-28.115076	9.975203	140.963623	36.910099	0.01439	132.482483	19.780964	43.893276	122.714272	28.3455315	21.953833	127.5983775	-84.5756835	-2.003427	154.3288685
-44.518471	-5.367804	150.160187	-27.870918	9.029436	142.801865	36.90131	-0.354128	132.172714	18.664017	42.93507	122.800598	27.7826635	21.290471	127.486656	-83.5244995	-3.231599	158.117074
-48.089886	-5.019712	153.228348	-27.610874	7.621622	144.892441	36.634792	-0.932567	131.500061	17.299177	42.037155	123.074104	26.9669845	20.552294	127.2870825	-82.1887325	-5.30905	162.4977995
-50.32811	-4.537868	154.727753	-27.639151	6.875873	145.846909	36.218727	-1.238102	131.001694	16.534313	41.692955	123.158577	26.37652	20.2274265	127.0801355	-81.654822	-6.4756805	164.6136825
-52.548454	-3.875828	155.740662	-27.724981	6.108737	146.457703	35.776848	-1.509428	130.479263	15.880185	41.490139	123.220505	25.8285165	19.9903555	126.849884	-81.2784785	-7.7728815	166.065522
-54.628372	-3.045797	156.406784	-27.950001	5.360532	146.84964	35.275059	-1.788762	129.874893	15.268773	41.385986	123.402008	25.271916	19.798612	126.6384505	-81.171918	-9.077548	167.0608295
-56.816437	-1.817799	156.928375	-28.210783	4.638815	146.987183	34.759338	-2.040451	129.204636	14.706926	41.403561	123.769463	24.733132	19.681555	126.4870495	-81.154698	-10.403925	167.4873165
NaN	NaN	NaN	-28.55258	3.912473	146.885925	34.216084	-2.163985	128.516525	14.133151	41.541054	124.225319	24.1746175	19.6885345	126.370922	-81.2797775	-11.8635885	167.400928
NaN	NaN	NaN	-28.86883	3.244473	146.588257	33.690929	-2.216165	127.79248	13.593886	41.69875	124.724068	23.6424075	19.7412925	126.258274	-81.3800675	-13.2523465	166.91824
NaN	NaN	NaN	-29.565727	2.34855	145.73024	33.471401	-2.416274	126.547707	12.960048	42.000401	125.472679	23.2157245	19.7920635	126.010193	-82.3471785	-15.0949635	165.450287
NaN	NaN	NaN	-29.963593	1.954328	144.946915	33.045399	-2.278539	125.825653	12.632977	42.198326	125.893616	22.839188	19.9598935	125.8596345	-82.766374	-16.0512375	164.0341955
NaN	NaN	NaN	-30.353907	1.634216	144.063461	32.65432	-2.14241	125.060913	12.386404	42.381237	126.224533	22.520362	20.1194135	125.642723	-83.228176	-16.8509815	162.484199
NaN	NaN	NaN	-30.637308	1.544378	143.165115	32.326172	-1.946638	124.298607	12.249249	42.600475	126.417503	22.2877105	20.3269185	125.358055	-83.5623265	-17.2381625	160.972175
NaN	NaN	NaN	-30.776146	1.620916	142.348419	31.755787	-1.513228	123.748932	12.241004	42.883854	126.442741	21.9983955	20.685313	125.0958365	-83.5506875	-17.443481	159.6010015
NaN	NaN	NaN	-30.882326	1.784021	141.370605	31.618845	-1.367975	123.016312	12.366876	43.153866	126.402374	21.9928605	20.8929455	124.709343	-83.7575125	-17.3249035	158.031867
-64.219658	13.256246	150.516266	-30.853077	2.045822	140.488846	31.576756	-1.266781	122.312782	12.628584	43.375637	126.307388	22.10267	21.054428	124.310085	-83.808824	-16.962784	156.667607
NaN	NaN	NaN	-30.776402	2.667138	139.159927	31.610546	-1.169807	121.476341	13.339487	43.651318	126.053001	22.4750165	21.2407555	123.764671	-84.0278205	-15.9064795	154.555183
-62.45731	18.647739	147.780182	-30.766722	3.153513	138.257874	31.592772	-1.194709	120.98571	13.963425	43.804123	125.972664	22.7780985	21.304707	123.479187	-84.3115425	-14.997681	153.036561
-61.300755	20.751705	146.601486	-30.807772	3.621995	137.351273	31.556126	-1.238309	120.501503	14.608685	43.881561	125.977837	23.0824055	21.321626	123.23967	-84.6979495	-14.077636	151.462876
-59.883682	22.775299	145.557083	-30.888103	4.06806	136.556488	31.433884	-1.254077	120.080635	15.222566	43.91016	126.140961	23.328225	21.3280415	123.110798	-85.104431	-13.1919215	150.002178
-58.242989	24.699598	144.601288	-31.116825	4.510009	135.563736	31.231094	-1.235294	119.640305	15.785827	43.960026	126.539314	23.5084605	21.362366	123.0898095	-85.7421105	-12.342348	148.0376625
-56.398167	26.464552	143.717773	-31.379601	4.966271	134.831497	30.979931	-1.230486	119.228363	16.275379	44.007893	127.146996	23.627655	21.3887035	123.1876795	-86.386857	-11.4561615	146.4753145
-54.364002	28.109301	142.844742	-31.753969	5.483704	133.958633	30.707527	-1.162049	118.929001	16.712622	44.025818	127.894333	23.7100745	21.4318845	123.411667	-87.2180125	-10.4644765	144.505599
-50.9767	30.249748	141.696152	-32.361706	6.26028	132.851288	30.314312	-1.12702	118.57476	17.219553	44.063854	128.941803	23.7669325	21.468417	123.7582815	-88.4903445	-8.947857	141.9442945
-48.503998	31.465206	140.901779	-32.75555	6.806919	132.148926	30.033165	-1.05484	118.39875	17.496283	44.026012	129.667435	23.764724	21.485586	124.0330925	-89.275824	-7.871748	140.2647595
-45.920326	32.549599	139.976028	-33.123276	7.419468	131.411499	29.836285	-1.019148	118.274757	17.78227	44.035099	130.354462	23.8092775	21.5079755	124.3146095	-90.0558295	-6.6690395	138.5083885
-43.245178	33.438263	138.80397	-33.517029	8.147193	130.595261	29.72279	-1.040267	118.338539	18.070967	44.026859	130.911545	23.8968785	21.493296	124.625042	-90.9309365	-5.19891	136.56548
-40.429867	34.260132	137.450287	-33.85854	9.006865	129.761627	29.644207	-1.062562	118.596817	18.40901	44.002937	131.405457	24.0266085	21.4701875	125.001137	-91.7436885	-3.4564575	134.522117
-37.532089	34.845341	136.024292	-34.157227	9.924583	128.954834	29.660017	-1.159496	119.080116	19.088634	43.929279	131.724243	24.3743255	21.3848915	125.4021795	-92.6887795	-1.5357255	132.5074885
-34.562542	35.231422	134.61879	-34.398308	10.855208	128.274109	29.754108	-1.290225	119.861031	19.458851	44.054802	132.016846	24.6064795	21.3822885	125.9389385	-93.4030955	0.328127499999997	130.6092795
-30.039925	35.278168	132.875854	-34.741158	12.298245	127.630592	30.122747	-1.659887	121.766006	20.076561	44.341164	132.49794	25.099654	21.3406385	127.131973	-94.58197	3.2558515	128.129211
-27.022514	34.967037	132.198959	-34.918411	13.235763	127.572014	30.345825	-1.960992	123.499954	20.446312	44.558968	132.95253	25.3960685	21.298988	128.226242	-95.2328905	5.172538	126.917786
-24.070763	34.357635	131.991241	-35.005451	14.117159	127.786888	30.749529	-2.494895	125.275078	20.801712	44.791855	133.535217	25.7756205	21.14848	129.4051475	-95.7865225	7.085838	126.1686285
-21.165583	33.533108	132.203842	-35.056477	14.918275	128.167892	30.628431	-2.87964	127.361122	21.080748	45.004921	134.240952	25.8545895	21.0626405	130.801037	-95.9675435	8.7739095	125.534747
-18.477468	32.460682	132.936874	-35.073063	15.570714	128.666611	30.324432	-3.174549	129.707382	21.317301	45.174545	135.088196	25.8208665	20.999998	132.397789	-95.9669925	10.14143	124.935433
-16.008898	31.268669	134.035553	-35.109509	16.116734	129.212372	29.861101	-3.28152	131.716171	21.56575	45.118275	136.242859	25.7134255	20.9183775	133.979515	-95.9324435	11.3150905	124.445229
-13.743355	29.924976	135.318039	-35.104755	16.584463	129.779083	29.412115	-3.378776	133.636627	NaN	NaN	NaN	NaN	NaN	NaN	NaN	NaN	NaN
-10.727096	27.816439	137.445496	-34.971073	17.208553	130.743683	NaN	NaN	NaN	NaN	NaN	NaN	NaN	NaN	NaN	NaN	NaN	NaN
-8.982006	26.3381	138.840271	-34.822388	17.591013	131.437271	28.940033	-3.568578	136.777176	NaN	NaN	NaN	NaN	NaN	NaN	NaN	NaN	NaN
-7.425105	24.868887	140.053192	-34.622963	18.036295	132.141296	NaN	NaN	NaN	NaN	NaN	NaN	NaN	NaN	NaN	NaN	NaN	NaN
-5.983387	23.406631	141.026276	-34.369843	18.569677	132.826309	NaN	NaN	NaN	NaN	NaN	NaN	NaN	NaN	NaN	NaN	NaN	NaN
-4.758393	21.997942	141.770523	-34.078461	19.202007	133.490189	NaN	NaN	NaN	NaN	NaN	NaN	NaN	NaN	NaN	NaN	NaN	NaN
-3.746279	20.636507	142.458969	-33.787445	19.855345	134.100739	NaN	NaN	NaN	NaN	NaN	NaN	NaN	NaN	NaN	NaN	NaN	NaN
-2.999186	19.336514	142.830795	-33.520607	20.456305	134.681213	NaN	NaN	NaN	NaN	NaN	NaN	NaN	NaN	NaN	NaN	NaN	NaN
-2.293096	17.318218	143.306534	-33.261814	21.318897	135.552673	NaN	NaN	NaN	NaN	NaN	NaN	NaN	NaN	NaN	NaN	NaN	NaN
-2.068576	16.00028	143.604462	-33.158546	21.807177	136.08345	NaN	NaN	NaN	NaN	NaN	NaN	NaN	NaN	NaN	NaN	NaN	NaN
-2.05573	14.703031	143.775986	-33.099518	22.231106	136.537247	NaN	NaN	NaN	NaN	NaN	NaN	NaN	NaN	NaN	NaN	NaN	NaN
-2.211182	13.473834	143.870193	-33.043255	22.582798	136.82428	NaN	NaN	NaN	NaN	NaN	NaN	NaN	NaN	NaN	NaN	NaN	NaN
-2.57008	12.25096	143.812653	-32.991138	22.91572	136.93573	NaN	NaN	NaN	NaN	NaN	NaN	NaN	NaN	NaN	NaN	NaN	NaN
-3.054572	11.126196	143.564423	-32.937859	23.24687	136.893448	NaN	NaN	NaN	NaN	NaN	NaN	NaN	NaN	NaN	NaN	NaN	NaN
-3.723727	9.988303	143.236694	-32.909847	23.566437	136.761826	NaN	NaN	NaN	NaN	NaN	NaN	NaN	NaN	NaN	NaN	NaN	NaN
-4.971017	8.406017	142.594421	-32.873363	24.038713	136.465973	NaN	NaN	NaN	NaN	NaN	NaN	NaN	NaN	NaN	NaN	NaN	NaN
-6.072166	7.383676	142.240555	-32.816532	24.307337	136.302521	NaN	NaN	NaN	NaN	NaN	NaN	NaN	NaN	NaN	NaN	NaN	NaN
-7.295016	6.47482	141.969177	-32.754414	24.546169	136.235397	NaN	NaN	NaN	NaN	NaN	NaN	NaN	NaN	NaN	NaN	NaN	NaN
-8.700181	5.590792	141.817764	-32.649353	24.730295	136.29393	NaN	NaN	NaN	NaN	NaN	NaN	NaN	NaN	NaN	NaN	NaN	NaN
-10.216789	4.821773	141.77887	-32.514091	24.857021	136.526535	NaN	NaN	NaN	NaN	NaN	NaN	NaN	NaN	NaN	NaN	NaN	NaN
-11.899557	4.10844	141.96936	-32.344963	24.880756	137.072098	NaN	NaN	NaN	NaN	NaN	NaN	NaN	NaN	NaN	NaN	NaN	NaN
-13.693206	3.485911	142.35733	-32.165737	24.824717	137.851791	NaN	NaN	NaN	NaN	NaN	NaN	NaN	NaN	NaN	NaN	NaN	NaN
-16.577354	2.724655	143.056503	-31.82239	24.565231	139.17543	NaN	NaN	NaN	NaN	NaN	NaN	NaN	NaN	NaN	NaN	NaN	NaN
-18.604876	2.295163	143.585403	-31.58794	24.279709	140.152664	NaN	NaN	NaN	NaN	NaN	NaN	NaN	NaN	NaN	NaN	NaN	NaN
-20.672035	1.957269	144.041306	-31.377962	23.936821	141.086441	NaN	NaN	NaN	NaN	NaN	NaN	NaN	NaN	NaN	NaN	NaN	NaN
-22.776175	1.72584	144.418167	-31.175402	23.56299	141.932541	NaN	NaN	NaN	NaN	NaN	NaN	NaN	NaN	NaN	NaN	NaN	NaN
-24.899965	1.600743	144.762344	-31.029871	23.199755	142.682007	NaN	NaN	NaN	NaN	NaN	NaN	NaN	NaN	NaN	NaN	NaN	NaN
-27.024788	1.579478	145.032486	-30.922201	22.819944	143.334229	NaN	NaN	NaN	25.265884	48.618984	135.156372	NaN	NaN	NaN	NaN	NaN	NaN
-29.14904	1.657469	145.497543	-30.859015	22.412867	143.966064	NaN	NaN	NaN	25.910902	48.414539	134.365707	NaN	NaN	NaN	NaN	NaN	NaN
-32.241589	1.967037	146.459244	-30.851238	21.673267	144.906433	NaN	NaN	NaN	25.737762	48.522903	133.636093	NaN	NaN	NaN	NaN	NaN	NaN
-34.192932	2.297527	147.226944	-30.815321	21.163157	145.474823	NaN	NaN	NaN	25.426626	48.571087	133.256363	NaN	NaN	NaN	NaN	NaN	NaN
-36.001621	2.736946	148.119324	-30.67218	20.660366	145.996017	NaN	NaN	NaN	25.38513	48.492393	132.83017	NaN	NaN	NaN	NaN	NaN	NaN
-37.643089	3.283468	149.029663	-30.423388	20.134859	146.474045	NaN	NaN	NaN	25.013784	48.167297	132.429642	NaN	NaN	NaN	NaN	NaN	NaN
-39.097267	3.90714	149.898636	-30.154964	19.535564	146.903458	NaN	NaN	NaN	24.527393	47.650131	132.006546	NaN	NaN	NaN	NaN	NaN	NaN
-40.430466	4.620032	150.670227	-29.906603	18.837116	147.229141	32.436481	-0.918423	133.752609	23.925629	47.036125	131.523651	28.181055	23.058851	132.63813	-87.994261	14.615381	161.820152
-41.589638	5.370408	151.20726	-29.693163	18.078413	147.398636	32.555794	-1.14446	133.344406	22.918556	46.195293	130.928528	27.737175	22.5254165	132.136467	-87.123501	13.6314095	162.660805
-43.051609	6.653297	151.671936	-29.367008	16.860466	147.356003	32.617214	-1.534702	132.436676	21.81422	45.186852	129.642548	27.215717	21.826075	131.039612	-85.949733	11.894857	163.672394
-43.828297	7.647178	151.689789	-29.216936	16.042948	147.112061	32.595921	-1.827967	131.785736	21.213011	44.64904	128.605362	26.904466	21.4105365	130.195549	-85.338338	10.6753595	164.028573
-44.444294	8.752296	151.410492	-29.135933	15.272845	146.725464	32.509651	-2.029574	131.037079	20.727757	44.178574	127.660385	26.618704	21.0745	129.348732	-84.89057	9.47119	164.102196
-44.899212	9.953252	150.854065	-29.116026	14.551063	146.191605	32.274426	-2.2876	130.175369	20.327721	43.763466	126.857544	26.3010735	20.737933	128.5164565	-84.5331255	8.364193	163.8667535
-45.197411	11.267916	149.987427	-29.197395	13.925351	145.531647	31.976362	-2.55002	129.421783	19.988094	43.404156	126.116707	25.982228	20.427068	127.769245	-84.377018	7.423634	163.294049
-45.345734	12.709607	148.866302	-29.34185	13.36086	144.720337	31.654272	-2.719023	128.684265	19.710285	43.219261	125.55574	25.6822785	20.250119	127.1200025	-84.3659785	6.471601	162.3206715
-45.332321	14.220066	147.467239	-29.588493	12.863716	143.695374	31.3687	-2.897847	127.876923	19.555893	43.198162	125.257477	25.4622965	20.1501575	126.5672	-84.6392825	5.5772745	160.823548
-44.972408	16.666149	144.997665	-30.042017	12.304325	141.776413	30.935755	-2.907915	126.383415	19.491955	43.425777	125.132324	25.213855	20.258931	125.7578695	-85.297889	4.349719	157.7949565
-44.473022	18.434502	143.202896	-30.380747	12.09215	140.245331	30.690399	-2.81238	125.480522	19.632145	43.711514	125.294456	25.161272	20.449567	125.387489	-85.922766	3.734733	155.103173
-43.700039	20.275427	141.456726	-30.660078	12.166677	138.688522	30.442217	-2.69183	124.439217	20.033604	44.056641	125.847687	25.2379105	20.6824055	125.143452	-86.5580665	3.6509485	152.233592
-42.661434	22.107174	139.921646	-30.917501	12.31878	137.219437	29.90321	-2.244721	123.706268	20.762653	44.390957	126.841614	25.3329315	21.073118	125.273941	-87.1679335	3.564442	149.164933
-41.397373	23.913671	138.624664	-31.173805	12.642069	135.913849	29.822645	-1.985402	123.26236	21.663195	44.628559	128.289261	25.74292	21.3215785	125.7758105	-88.09053	3.9625595	146.0518875
-39.946522	25.657663	137.660492	-31.370756	13.204634	134.866165	30.273872	-1.900589	123.097168	22.581758	44.775082	130.133606	26.427815	21.4372465	126.615387	-89.169327	4.9720215	143.116943
-38.323303	27.23605	137.047501	-31.745142	13.893692	134.071289	30.206516	-1.514221	123.816559	23.598909	44.790482	132.196289	26.9027125	21.6381305	128.006424	-90.3929965	6.1492535	140.136154
-35.735817	29.296	136.720093	-32.183567	15.442915	133.403976	30.684465	-1.447676	125.47184	NaN	NaN	NaN	NaN	NaN	NaN	NaN	NaN	NaN
-33.962952	30.403673	136.891342	-32.44698	16.686197	133.323364	30.89679	-1.420482	126.688171	NaN	NaN	NaN	NaN	NaN	NaN	NaN	NaN	NaN
-32.221653	31.169167	137.297867	-32.593987	17.975212	133.551147	31.299147	-1.541407	127.667221	NaN	NaN	NaN	NaN	NaN	NaN	NaN	NaN	NaN
-30.513582	31.691132	137.783096	-32.588993	19.280014	133.998077	31.261517	-1.478174	128.762939	NaN	NaN	NaN	NaN	NaN	NaN	NaN	NaN	NaN
-28.861124	31.946135	138.206406	-32.496006	20.57794	134.643494	31.175726	-1.494571	129.560989	NaN	NaN	NaN	NaN	NaN	NaN	NaN	NaN	NaN
-27.331749	31.938711	138.712616	-32.414883	21.855665	135.433746	30.956577	-1.519414	130.61499	NaN	NaN	NaN	NaN	NaN	NaN	NaN	NaN	NaN
-26.031992	31.708447	139.224396	-32.398907	23.042591	136.302475	30.732977	-1.415794	131.635345	NaN	NaN	NaN	NaN	NaN	NaN	NaN	NaN	NaN
-24.359386	30.848194	139.802307	-32.381161	24.753792	137.465897	30.235106	-1.303551	133.44043	NaN	NaN	NaN	NaN	NaN	NaN	NaN	NaN	NaN
-23.416965	30.083048	140.111023	-32.348778	25.822788	138.110596	NaN	NaN	NaN	NaN	NaN	NaN	NaN	NaN	NaN	NaN	NaN	NaN
-22.668756	29.118889	140.383118	-32.358879	26.800707	138.684189	NaN	NaN	NaN	NaN	NaN	NaN	NaN	NaN	NaN	NaN	NaN	NaN
-22.120857	28.028593	140.676636	-32.361935	27.693432	139.170181	NaN	NaN	NaN	NaN	NaN	NaN	NaN	NaN	NaN	NaN	NaN	NaN
-21.748619	26.797321	140.981339	-32.379276	28.428291	139.64537	NaN	NaN	NaN	NaN	NaN	NaN	NaN	NaN	NaN	NaN	NaN	NaN
-21.517721	25.457832	141.374893	-32.351303	28.983486	140.138428	NaN	NaN	NaN	NaN	NaN	NaN	NaN	NaN	NaN	NaN	NaN	NaN
-21.461859	24.04389	141.802231	-32.270557	29.353413	140.607864	NaN	NaN	NaN	NaN	NaN	NaN	NaN	NaN	NaN	NaN	NaN	NaN
-21.612045	21.861862	142.548309	-32.082523	29.589701	141.256088	NaN	NaN	NaN	NaN	NaN	NaN	NaN	NaN	NaN	NaN	NaN	NaN
-21.836176	20.436235	143.0755	-31.916225	29.535542	141.61882	NaN	NaN	NaN	NaN	NaN	NaN	NaN	NaN	NaN	NaN	NaN	NaN
-22.191864	18.993603	143.67482	-31.723171	29.304787	141.967133	NaN	NaN	NaN	NaN	NaN	NaN	NaN	NaN	NaN	NaN	NaN	NaN
-22.612125	17.717505	144.223343	-31.504614	28.929659	142.304932	NaN	NaN	NaN	NaN	NaN	NaN	NaN	NaN	NaN	NaN	NaN	NaN
-23.11265	16.501175	144.780014	-31.226614	28.45051	142.623016	NaN	NaN	NaN	NaN	NaN	NaN	NaN	NaN	NaN	NaN	NaN	NaN
-23.717945	15.43261	145.373596	-30.903027	27.938059	143.00322	NaN	NaN	NaN	NaN	NaN	NaN	NaN	NaN	NaN	NaN	NaN	NaN
-24.333397	14.569278	145.990479	-30.539766	27.401737	143.461166	NaN	NaN	NaN	NaN	NaN	NaN	NaN	NaN	NaN	NaN	NaN	NaN
-25.393156	13.595849	146.930939	-29.999832	26.589703	144.313965	NaN	NaN	NaN	NaN	NaN	NaN	NaN	NaN	NaN	NaN	NaN	NaN
-26.103148	13.189801	147.47316	-29.686028	25.988787	144.975037	NaN	NaN	NaN	NaN	NaN	NaN	NaN	NaN	NaN	NaN	NaN	NaN
-26.904663	12.950955	148.012878	-29.46319	25.350019	145.716019	NaN	NaN	NaN	NaN	NaN	NaN	NaN	NaN	NaN	NaN	NaN	NaN
-27.70108	12.885651	148.495468	-29.284409	24.633404	146.503632	NaN	NaN	NaN	NaN	NaN	NaN	NaN	NaN	NaN	NaN	NaN	NaN
-28.475842	12.982006	148.915863	-29.172337	23.863592	147.293091	NaN	NaN	NaN	NaN	NaN	NaN	NaN	NaN	NaN	NaN	NaN	NaN
-29.254848	13.241694	149.249786	-29.103746	23.058825	148.017593	NaN	NaN	NaN	NaN	NaN	NaN	NaN	NaN	NaN	NaN	NaN	NaN
-29.984018	13.655986	149.479263	-29.051123	22.235247	148.625641	NaN	NaN	NaN	NaN	NaN	NaN	NaN	NaN	NaN	NaN	NaN	NaN
-30.995598	14.504025	149.643631	-28.993574	20.943089	149.278809	NaN	NaN	NaN	NaN	NaN	NaN	NaN	NaN	NaN	NaN	NaN	NaN
-31.5797	15.190299	149.638306	-28.966797	20.021311	149.510742	NaN	NaN	NaN	NaN	NaN	NaN	NaN	NaN	NaN	NaN	NaN	NaN
-32.272484	16.145754	149.564804	-29.097891	19.160389	149.603516	NaN	NaN	NaN	NaN	NaN	NaN	NaN	NaN	NaN	NaN	NaN	NaN
-32.411446	16.804195	149.162872	-28.889212	18.03186	149.380524	NaN	NaN	NaN	24.708605	48.482109	134.212585	NaN	NaN	NaN	NaN	NaN	NaN
-32.691307	17.700935	148.621902	-28.897715	16.954138	148.931625	NaN	NaN	NaN	NaN	NaN	NaN	NaN	NaN	NaN	NaN	NaN	NaN
-32.857342	18.633034	147.935791	-28.902718	15.950376	148.240814	NaN	NaN	NaN	NaN	NaN	NaN	NaN	NaN	NaN	NaN	NaN	NaN
-32.871941	19.700964	147.191513	-28.958183	15.126996	147.397476	NaN	NaN	NaN	NaN	NaN	NaN	NaN	NaN	NaN	NaN	NaN	NaN
-32.734741	21.348225	145.837723	-29.204882	14.141414	145.765335	33.871807	-2.147634	133.072952	NaN	NaN	NaN	NaN	NaN	NaN	NaN	NaN	NaN
-32.503399	22.464319	144.837784	-29.462481	13.811771	144.503036	33.402657	-2.58002	132.219727	NaN	NaN	NaN	NaN	NaN	NaN	NaN	NaN	NaN
-32.171104	23.623531	143.748077	-29.751549	13.813035	143.167953	32.917221	-2.987285	131.395004	NaN	NaN	NaN	NaN	NaN	NaN	NaN	NaN	NaN
-31.755171	24.848934	142.408234	-30.121201	14.162354	141.654144	32.510845	-3.408875	130.781662	NaN	NaN	NaN	NaN	NaN	NaN	NaN	NaN	NaN
-31.33415	26.062855	140.958618	-30.649673	14.781981	140.159531	32.069756	-3.726737	130.386719	NaN	NaN	NaN	NaN	NaN	NaN	NaN	NaN	NaN
-30.884588	27.18572	139.50296	-31.24814	15.645823	138.780807	31.52903	-3.929795	130.102371	NaN	NaN	NaN	NaN	NaN	NaN	NaN	NaN	NaN
-30.407986	28.251461	138.148026	-31.881973	16.507261	137.449158	30.89677	-4.019406	130.083511	NaN	NaN	NaN	NaN	NaN	NaN	NaN	NaN	NaN
-29.654661	29.527899	136.463196	-32.660748	17.849487	135.867233	29.924721	-3.914541	129.466553	25.471336	43.711029	134.46582	27.6980285	19.898244	131.9661865	-93.0195245	15.80073	139.7682795
-29.144562	30.168816	135.583496	-33.046139	18.699863	135.033493	29.36491	-3.900088	129.191574	25.322628	43.896198	133.922745	27.343769	19.998055	131.5571595	-93.436047	17.401671	138.5098265
-28.561834	30.691572	134.832474	-33.322117	19.532682	134.315689	28.87846	-3.87452	128.899155	25.080538	44.132614	133.268845	26.979499	20.129047	131.084	-93.623733	18.936317	137.547378
-28.028738	31.101143	134.148468	-33.539814	20.3318	133.680145	28.476122	-3.837611	128.458084	25.120935	44.279198	132.585922	26.7985285	20.2207935	130.522003	-93.8781565	20.4428065	136.838287
-27.499767	31.367376	133.590118	-33.636482	21.028372	133.170319	28.117435	-3.738574	128.009186	25.114935	44.453613	131.967529	26.616185	20.3575195	129.9883575	-93.889149	21.6992245	136.3522805
-26.940697	31.543762	133.171982	-33.639359	21.594086	132.794144	27.859083	-3.63031	127.537407	25.152412	44.59343	131.453995	26.5057475	20.48156	129.495701	-93.7844655	22.706612	136.092587
-26.37991	31.511158	132.877548	-33.5681	21.998775	132.518463	27.703533	-3.517864	127.051865	25.231997	44.672348	131.152466	26.467765	20.577242	129.1021655	-93.603965	23.420308	135.9347605
-25.60322	31.249767	132.634796	-33.389999	22.33005	132.259811	27.646383	-3.470443	126.499283	25.109785	44.839245	131.055847	26.378084	20.684401	128.777565	-93.158082	23.975699	135.742057
-24.973577	30.933533	132.537918	-33.242771	22.390783	132.100616	27.665905	-3.467346	126.141968	25.233099	44.852848	131.082382	26.449502	20.692751	128.612175	-92.935044	24.088815	135.589057
-24.344997	30.719604	132.422424	-33.1315	22.388184	131.882935	27.710459	-3.510984	125.802086	25.324463	44.831501	131.1707	26.517461	20.6602585	128.486393	-92.780461	24.1161095	135.279477
-23.778166	30.364487	132.2108	-33.06234	22.34992	131.616531	27.424717	-3.403895	125.570091	25.388462	44.804363	131.201248	26.4065895	20.700234	128.3856695	-92.5312695	23.999606	134.8473925
-23.243956	29.893238	131.866425	-33.010353	22.299894	131.227646	27.41205	-3.457239	125.087402	25.405811	44.782089	131.100815	26.4089305	20.662425	128.0941085	-92.4296365	23.937363	134.3611835
-22.771513	29.326416	131.325851	-33.011539	22.288719	130.697662	27.391401	-3.469349	124.537338	25.415865	44.742844	130.894501	26.403633	20.6367475	127.7159195	-92.426711	23.9406905	133.6794045
-22.256153	28.655239	130.559723	-33.028805	22.358156	130.014725	27.347513	-3.471495	123.966637	25.434101	44.724548	130.666656	26.390807	20.6265265	127.3166465	-92.448417	24.0897855	132.7128035
-21.583162	27.422472	129.142517	-33.058102	22.479279	128.81665	27.277077	-3.434073	123.16346	25.36898	44.756477	130.042587	26.3230285	20.661202	126.6030235	-92.4392325	24.297356	131.0302765
-21.14736	26.450899	128.085999	-33.057541	22.569532	127.85022	27.305475	-3.400807	122.686592	25.363068	44.745365	129.685287	26.3342715	20.672279	126.1859395	-92.4493535	24.466785	129.5145005
-20.738012	25.303596	127.000427	-33.032806	22.637709	126.865982	27.391666	-3.354443	122.210106	25.369263	44.706421	129.545425	26.3804645	20.675989	125.8777655	-92.4460765	24.599429	127.8541985
-20.373409	23.989624	125.989975	-32.943844	22.642828	125.972641	27.478132	-3.374452	121.88295	25.368271	44.62875	129.380981	26.4232015	20.627149	125.6319655	-92.3108895	24.658507	126.3133165
-20.006554	22.562325	125.029144	-32.811165	22.623705	125.121094	27.591047	-3.428472	121.630455	25.432032	44.530426	129.326736	26.5115395	20.550977	125.4785955	-92.1338695	24.696433	124.7635925
-19.695261	20.939289	124.077713	-32.630024	22.593884	124.31115	27.791252	-3.529178	121.435837	25.567993	44.384621	129.434998	26.6796225	20.4277215	125.4354175	-91.9396705	24.7600465	123.1868825
-19.459738	19.197821	123.24588	-32.393227	22.576107	123.657845	28.119308	-3.671593	121.480072	25.784975	44.244827	129.680618	26.9521415	20.286617	125.580345	-91.7385955	24.865597	121.735345
-19.262484	16.224808	122.489502	-31.94169	22.516235	123.170616	28.756392	-4.097671	121.984673	26.239323	43.997311	130.194809	27.4978575	19.94982	126.089741	-91.3812375	25.08265	120.251491
-19.315491	14.025657	122.561516	-31.643332	22.540989	123.258759	29.196602	-4.533345	122.851906	26.633661	43.819366	130.577545	27.9151315	19.6430105	126.7147255	-91.2017955	25.4389675	119.8027925
-19.451731	11.643262	122.976219	-31.361097	22.595556	123.649803	29.626963	-5.09256	124.074303	27.033421	43.609341	131.031143	28.330192	19.2583905	127.552723	-91.052386	25.9327215	119.746883
-19.811705	9.106873	123.870422	-31.075659	22.634398	124.194	29.901398	-5.686665	125.554382	27.75732	43.288719	131.383408	28.829359	18.801027	128.468895	-90.980677	26.467769	119.919105
-20.270666	6.55657	124.99894	-30.822001	22.60771	124.774704	30.360544	-6.31037	127.019295	28.127947	43.085785	131.749298	29.2442455	18.3877075	129.3842965	-90.8882475	26.8277125	120.1651115
-20.957443	3.936992	126.268478	-30.578369	22.554153	125.308784	30.35923	-6.597038	128.621277	28.132364	42.98711	132.131378	29.245797	18.195036	130.3763275	-90.402535	26.91327	120.2412405
-21.785229	1.3798	127.598488	-30.386087	22.459593	125.757668	30.248648	-6.811131	130.150864	28.434292	42.812386	132.24736	29.34147	18.0006275	131.199112	-90.113644	26.9185585	120.316224
-23.286625	-2.343772	129.358398	-30.116066	22.219706	126.137421	30.091131	-6.957136	131.97525	29.044781	42.438274	131.974747	29.567956	17.740569	131.9749985	-89.800088	26.698843	120.2998435
-24.406736	-4.673556	130.288681	-29.948421	21.982708	126.270508	30.04187	-7.014015	132.909378	28.93718	42.447731	131.704376	29.489525	17.716858	132.306877	-89.386367	26.248558	120.234139
-25.732386	-6.944864	131.226166	-29.767757	21.675373	126.427483	29.809343	-6.731512	133.478729	29.393539	42.228542	131.0681	29.601441	17.748515	132.2734145	-89.136955	25.602231	120.5815515
-27.205341	-9.006663	132.293076	-29.608536	21.293842	126.639137	NaN	NaN	NaN	29.275047	42.157211	130.408981	NaN	NaN	NaN	NaN	NaN	NaN
-28.815538	-10.860094	133.463181	-29.444658	20.871063	126.982788	NaN	NaN	NaN	29.384569	42.000694	129.446671	NaN	NaN	NaN	NaN	NaN	NaN
-30.616125	-12.523873	135.000809	-29.247618	20.34103	127.521584	NaN	NaN	NaN	29.510555	41.734543	128.18837	NaN	NaN	NaN	NaN	NaN	NaN
-32.550575	-13.860528	136.966522	-29.049885	19.676729	128.276855	NaN	NaN	NaN	29.567791	41.292812	126.798485	NaN	NaN	NaN	NaN	NaN	NaN
-35.640381	-15.243912	140.694565	-28.786177	18.350962	130.028931	NaN	NaN	NaN	29.415146	40.362503	124.647964	NaN	NaN	NaN	NaN	NaN	NaN
-37.585354	-15.90538	143.673416	-28.620279	17.128164	131.837769	32.339333	-6.731153	134.433029	28.962908	39.442478	123.355446	30.6511205	16.3556625	128.8942375	-87.8916785	17.9006655	134.7813005
-39.446594	-16.265726	146.964081	-28.439394	15.552157	134.074417	33.047413	-7.209146	134.068634	28.226408	38.626369	122.374603	30.6369105	15.7086115	128.2216185	-87.5156985	15.3957025	139.9272155
NaN	NaN	NaN	-28.359222	13.799596	136.644608	33.506145	-7.677515	133.896912	27.173645	37.773628	121.858833	30.339895	15.0480565	127.8778725	-87.058339	12.5511355	145.4113435
NaN	NaN	NaN	-27.94664	11.721182	139.198547	34.000774	-8.218445	133.728638	25.837603	36.739887	121.704247	29.9191885	14.260721	127.7164425	-85.8124685	9.181643	150.6806515
NaN	NaN	NaN	-27.588749	9.710121	141.550751	34.481079	-8.78609	133.618835	24.376926	35.744888	121.863426	29.4290025	13.479399	127.7411305	-84.6065005	5.940843	155.3603715
NaN	NaN	NaN	-27.447224	8.092356	143.555984	34.748405	-9.379103	133.390579	22.96623	34.848186	122.207466	28.8573175	12.7345415	127.7990225	-83.7517655	3.4501705	159.3129455
NaN	NaN	NaN	-27.338743	6.329536	145.858795	34.646137	-10.065041	133.106018	21.110798	33.641537	122.458252	27.8784675	11.788248	127.782135	-82.5559535	0.870824000000001	163.935455
NaN	NaN	NaN	-27.395535	5.405879	146.992401	34.197922	-10.4374	132.795532	20.108377	33.170235	122.604965	27.1531495	11.3664175	127.7002485	-81.9442195	-0.5546595	166.2845535
NaN	NaN	NaN	-27.635431	4.482555	147.880859	33.580223	-10.759601	132.210464	19.20249	33.008694	122.817543	26.3913565	11.1245465	127.5140035	-81.6622185	-2.1594365	168.2477145
NaN	NaN	NaN	-27.95577	3.577375	148.509567	33.031601	-11.002705	131.739685	18.285429	32.909222	123.154869	25.658515	10.9532585	127.447277	-81.570055	-3.7985085	169.571857
NaN	NaN	NaN	-28.321028	2.759075	148.925125	32.594421	-11.163866	131.129242	17.410616	33.001205	123.660645	25.0025185	10.9186695	127.3949435	-81.6445745	-5.4005195	170.4553065
NaN	NaN	NaN	-28.685713	1.861763	149.082703	32.128571	-11.195528	130.440842	16.692507	33.242245	124.186394	24.410539	11.0233585	127.313618	-81.781965	-7.2998325	170.851788
NaN	NaN	NaN	NaN	NaN	NaN	31.679079	-11.229605	129.683914	16.100471	33.524887	124.799179	23.889775	11.147641	127.2415465	NaN	NaN	NaN
NaN	NaN	NaN	-29.878426	0.252485	148.729584	31.769871	-11.674222	128.542252	15.394423	34.08054	125.813225	23.582147	11.203159	127.1777385	-83.338999	-10.698189	170.2814295
NaN	NaN	NaN	-30.028734	-0.619513	148.158432	30.526114	-11.447969	127.371849	14.999773	34.434677	126.582443	22.7629435	11.493354	126.977146	-82.8204115	-12.73238	169.339718
-55.143272	2.171049	155.796021	-30.477455	-1.009833	147.648102	29.896618	-11.314915	126.62294	14.763165	34.337219	127.357735	22.3298915	11.511152	126.9903375	-83.2848015	-13.530818	168.3058665
-54.692799	4.915119	154.776016	-30.845526	-1.194271	147.041626	29.376453	-11.161067	125.80043	14.724005	35.105511	127.903984	22.050229	11.972222	126.852207	-83.741281	-14.360764	167.231045
-53.930943	7.815164	153.594559	-31.150242	-1.218926	146.269333	29.019463	-10.949869	125.126694	14.868198	35.415997	128.267426	21.9438305	12.233064	126.69706	-84.2443145	-14.670916	165.841606
-52.985443	10.597994	152.273178	-31.42705	-1.224672	145.267899	28.832283	-10.828695	124.619606	15.147305	35.596565	128.650528	21.989794	12.383935	126.635067	-84.843894	-14.833279	163.900731
-51.75993	13.475996	150.687195	-31.672064	-1.151099	144.040543	28.741545	-10.769381	123.971046	15.623125	35.710724	129.046982	22.182335	12.4706715	126.509014	-85.526463	-14.7728695	161.572072
-49.335308	17.864346	148.265167	-31.93646	-0.717798	141.957443	28.609388	-10.646102	123.009201	16.68062	35.894001	129.479797	22.645004	12.6239495	126.244499	-86.517924	-14.0595455	157.670387
-47.329628	20.770689	146.78743	-32.015106	-0.089558	140.564224	28.278219	-10.287704	122.683563	17.866192	36.227211	129.812302	23.0722055	12.9697535	126.2479325	-87.1024175	-13.1488695	154.8805155
-45.012169	23.668966	145.48822	-32.030888	0.865183	139.368027	28.668114	-10.317354	122.081505	18.972757	36.165211	130.097916	23.8204355	12.9239285	126.0897105	-87.8822115	-11.1935625	152.6463435
-42.376156	26.480442	144.49556	-31.907984	2.108764	138.419373	28.590477	-9.803896	122.151184	20.187136	36.572395	130.707947	24.3888065	13.3842495	126.4295655	-88.2047745	-9.1667215	150.4091805
-39.486702	29.188009	143.851624	-31.711477	3.57429	137.784119	28.965286	-9.481524	122.334221	21.528221	37.015362	131.603577	25.2467535	13.766919	126.968899	-88.6697075	-6.618339	148.599339
-36.338242	31.625324	143.554733	-31.452019	5.066205	137.37677	29.482582	-9.202383	122.80265	22.889517	37.462158	132.864105	26.1860495	14.1298875	127.8333775	-89.0900875	-3.9974775	146.9201625
-33.002296	33.824368	143.656189	-31.22681	6.586589	137.230865	30.028215	-9.026993	123.524963	NaN	NaN	NaN	NaN	NaN	NaN	NaN	NaN	NaN
-27.80818	36.417503	144.737	-30.901804	8.612343	137.471848	30.909386	-9.098439	124.688049	NaN	NaN	NaN	NaN	NaN	NaN	NaN	NaN	NaN
-24.246239	37.558971	146.034973	-30.740871	9.729871	137.877274	30.969778	-8.938898	125.832329	NaN	NaN	NaN	NaN	NaN	NaN	NaN	NaN	NaN
-20.686255	38.331188	147.506271	-30.569035	10.73971	138.416916	31.110222	-9.018725	126.658401	NaN	NaN	NaN	NaN	NaN	NaN	NaN	NaN	NaN
-17.146112	38.792088	148.951447	-30.40942	11.677947	139.005951	31.411406	-9.414783	127.500023	NaN	NaN	NaN	NaN	NaN	NaN	NaN	NaN	NaN
-13.627678	38.981628	150.190979	-30.260574	12.587616	139.703766	31.396114	-9.661264	128.42807	NaN	NaN	NaN	NaN	NaN	NaN	NaN	NaN	NaN
-10.183129	39.000641	151.154465	-30.154753	13.5128	140.531281	31.32552	-9.939716	129.316299	NaN	NaN	NaN	NaN	NaN	NaN	NaN	NaN	NaN
-6.84	38.855518	151.945908	-30.062004	14.428467	141.377884	31.254456	-10.145332	130.377502	NaN	NaN	NaN	NaN	NaN	NaN	NaN	NaN	NaN
-1.986786	38.221024	152.792282	-29.86492	15.751245	142.661209	31.240946	-10.330693	132.210953	NaN	NaN	NaN	NaN	NaN	NaN	NaN	NaN	NaN
1.129602	37.538506	153.301331	-29.7423	16.629032	143.506073	31.276611	-10.423515	133.557892	NaN	NaN	NaN	NaN	NaN	NaN	NaN	NaN	NaN
3.949511	36.623463	153.780243	-29.649338	17.496105	144.312057	NaN	NaN	NaN	NaN	NaN	NaN	NaN	NaN	NaN	NaN	NaN	NaN
4.522568	34.912712	153.941681	-29.606459	18.319149	145.045609	NaN	NaN	NaN	NaN	NaN	NaN	NaN	NaN	NaN	NaN	NaN	NaN
5.260907	33.133312	154.304382	-29.602592	19.082253	145.627365	NaN	NaN	NaN	NaN	NaN	NaN	NaN	NaN	NaN	NaN	NaN	NaN
5.858941	31.257715	154.986115	-29.648703	19.731689	146.08403	NaN	NaN	NaN	NaN	NaN	NaN	NaN	NaN	NaN	NaN	NaN	NaN
6.217186	29.268703	155.733673	-29.748356	20.292746	146.477249	NaN	NaN	NaN	NaN	NaN	NaN	NaN	NaN	NaN	NaN	NaN	NaN
6.450259	26.113689	156.460983	-29.837313	20.950478	146.797318	NaN	NaN	NaN	NaN	NaN	NaN	NaN	NaN	NaN	NaN	NaN	NaN
6.45835	23.936357	156.495987	-29.832155	21.301876	146.890137	NaN	NaN	NaN	NaN	NaN	NaN	NaN	NaN	NaN	NaN	NaN	NaN
6.347925	21.736231	156.24086	-29.776335	21.617189	147.033051	NaN	NaN	NaN	NaN	NaN	NaN	NaN	NaN	NaN	NaN	NaN	NaN
6.113226	19.537849	155.804031	-29.632881	22.017721	147.237793	NaN	NaN	NaN	NaN	NaN	NaN	NaN	NaN	NaN	NaN	NaN	NaN
5.711785	17.348343	155.360565	-29.392273	22.509605	147.441193	NaN	NaN	NaN	NaN	NaN	NaN	NaN	NaN	NaN	NaN	NaN	NaN
5.127654	15.229711	155.022003	-29.04739	22.997913	147.697723	NaN	NaN	NaN	NaN	NaN	NaN	NaN	NaN	NaN	NaN	NaN	NaN
4.455068	13.154975	154.809753	-28.60528	23.403303	148.063629	NaN	NaN	NaN	NaN	NaN	NaN	NaN	NaN	NaN	NaN	NaN	NaN
3.064808	10.145382	155.036697	-27.845833	23.715282	148.789307	NaN	NaN	NaN	NaN	NaN	NaN	NaN	NaN	NaN	NaN	NaN	NaN
2.042627	8.214186	155.402054	-27.399164	23.637854	149.458923	NaN	NaN	NaN	NaN	NaN	NaN	NaN	NaN	NaN	NaN	NaN	NaN
0.789506	6.391378	156.029816	-27.12528	23.25433	150.3927	NaN	NaN	NaN	NaN	NaN	NaN	NaN	NaN	NaN	NaN	NaN	NaN
-0.57956	4.623423	156.844101	-27.078556	22.598324	151.411987	NaN	NaN	NaN	NaN	NaN	NaN	NaN	NaN	NaN	NaN	NaN	NaN
-1.988253	2.985215	157.642807	-27.072598	21.731947	152.329086	NaN	NaN	NaN	NaN	NaN	NaN	NaN	NaN	NaN	NaN	NaN	NaN
-3.455413	1.477162	158.368851	-27.016502	20.874413	153.079529	NaN	NaN	NaN	NaN	NaN	NaN	NaN	NaN	NaN	NaN	NaN	NaN
-4.931433	0.211909	159.008636	-26.942974	20.164152	153.61586	NaN	NaN	NaN	NaN	NaN	NaN	NaN	NaN	NaN	NaN	NaN	NaN
-7.180974	-1.322933	159.285919	-26.917994	19.313654	153.880127	NaN	NaN	NaN	NaN	NaN	NaN	NaN	NaN	NaN	NaN	NaN	NaN
-8.677767	-2.136333	159.040894	-26.95035	18.848324	153.746017	NaN	NaN	NaN	NaN	NaN	NaN	NaN	NaN	NaN	NaN	NaN	NaN
-10.193779	-2.807052	158.358856	-27.07518	18.349257	153.424347	NaN	NaN	NaN	NaN	NaN	NaN	NaN	NaN	NaN	NaN	NaN	NaN
-11.713133	-3.30708	157.532486	-27.238964	17.7876	153.013321	NaN	NaN	NaN	NaN	NaN	NaN	NaN	NaN	NaN	NaN	NaN	NaN
-13.230207	-3.601813	156.543167	-27.486494	17.271795	152.523453	NaN	NaN	NaN	NaN	NaN	NaN	NaN	NaN	NaN	NaN	NaN	NaN
-14.733967	-3.740991	155.354462	-27.764956	16.832253	151.91217	NaN	NaN	NaN	NaN	NaN	NaN	NaN	NaN	NaN	NaN	NaN	NaN
-16.251682	-3.695682	154.034119	-28.02046	16.439537	151.213913	NaN	NaN	NaN	NaN	NaN	NaN	NaN	NaN	NaN	NaN	NaN	NaN
-18.363588	-3.364816	151.711349	-28.409422	15.949121	150.036728	NaN	NaN	NaN	NaN	NaN	NaN	NaN	NaN	NaN	NaN	NaN	NaN
-19.678925	-2.96819	149.927063	-28.588638	15.638412	149.045303	NaN	NaN	NaN	NaN	NaN	NaN	NaN	NaN	NaN	NaN	NaN	NaN
-20.939316	-2.478153	147.895157	-28.750727	15.366161	147.828125	NaN	NaN	NaN	NaN	NaN	NaN	NaN	NaN	NaN	NaN	NaN	NaN
-22.13764	-1.917491	145.748627	-28.902241	15.098025	146.391769	NaN	NaN	NaN	NaN	NaN	NaN	NaN	NaN	NaN	NaN	NaN	NaN
-23.22818	-1.268009	143.545944	-29.081827	14.895405	144.721008	NaN	NaN	NaN	NaN	NaN	NaN	NaN	NaN	NaN	NaN	NaN	NaN
-24.319714	-0.543724	141.433044	-29.379532	14.87149	142.916794	NaN	NaN	NaN	NaN	NaN	NaN	NaN	NaN	NaN	NaN	NaN	NaN
-25.327045	0.243519	139.582169	-29.765934	15.073213	141.234024	NaN	NaN	NaN	NaN	NaN	NaN	NaN	NaN	NaN	NaN	NaN	NaN
-26.759546	1.455906	137.349457	-30.333372	15.691675	139.090012	32.97121	0.10551	133.500092	NaN	NaN	NaN	NaN	NaN	NaN	NaN	NaN	NaN
-27.614912	2.262626	136.278137	-30.620098	16.232693	138.006348	32.41856	0.663316	132.776764	24.475473	48.027222	134.920166	28.4470165	24.345269	133.848465	-89.6872125	8.120117	142.164231
-28.472944	3.067681	135.542252	-30.81123	16.740871	137.180038	32.23679	0.979066	132.273132	24.226833	48.372063	134.277618	28.2318115	24.6755645	133.275375	-89.8542715	8.8061775	141.084701
-29.278332	3.839694	135.154404	-30.971294	17.1569	136.617661	32.324047	1.014928	131.974747	23.976746	48.560547	133.581573	28.1503965	24.7877375	132.77816	-90.0929845	9.5260625	140.457162
-30.038925	4.496562	135.129303	-31.127527	17.443577	136.387207	32.126068	1.115426	131.82637	23.673487	48.678505	132.70874	27.8997775	24.8969655	132.267555	-90.1548315	9.9901885	140.506859
-30.809488	5.110825	135.478348	-31.311253	17.591139	136.442123	31.918896	1.107902	131.69574	23.280922	48.673176	131.63063	27.599909	24.890539	131.663185	-90.222415	10.291739	141.221061
-31.482311	5.681716	135.942383	-31.457571	17.613235	136.542007	31.676039	1.026332	131.750519	22.653084	48.6273	130.671829	27.1645615	24.826816	131.211174	-90.0797035	10.399654	141.87284
-32.428482	6.549252	136.586853	-31.61307	17.408987	136.669083	31.375656	0.711876	131.772598	22.262589	48.136841	129.183273	26.8191225	24.4243585	130.4779355	-90.0452625	10.3936155	142.8602305
-32.937141	7.184717	136.885239	-31.728733	17.164362	136.70047	31.166136	0.328793	131.687027	22.024508	47.763092	128.177841	26.595322	24.0459425	129.932434	-90.052788	10.2827815	143.468506
-33.454235	7.82599	137.043762	-31.839493	16.832394	136.681915	30.923012	-0.033098	131.492737	21.797007	47.287594	127.177383	26.3600095	23.627248	129.33506	-90.0389955	10.03754	144.02877
-33.852516	8.51883	137.098633	-31.972876	16.424868	136.655472	30.632338	-0.436537	131.016083	21.554018	46.803314	126.316849	26.093178	23.1833885	128.666466	-90.03893	9.6663475	144.644478
-34.110161	9.345518	136.944992	-32.09465	16.002445	136.534363	30.332878	-0.898483	130.330048	21.212963	46.486191	125.864029	25.7729205	22.793854	128.0970385	-89.9622205	9.211036	144.9716875
-34.348923	10.183682	136.63797	-32.209702	15.503104	136.357468	30.047518	-1.28685	129.517517	20.746275	46.161644	125.448814	25.3968965	22.437397	127.4831655	-89.8163005	8.568811	145.2317705
-34.430183	11.114655	136.176987	-32.359756	14.97359	136.151764	29.766087	-1.706207	128.428619	20.170706	45.553082	124.875381	24.9683965	21.9234375	126.652	-89.6879085	8.0237425	145.651528
-35.502838	11.804461	136.380081	-32.887245	14.401102	135.983185	28.985495	-2.439054	126.357063	19.147217	44.619434	124.288536	24.066356	21.09019	125.3227995	-89.840846	7.712014	146.6435705
-36.106659	11.788511	136.119247	-33.255268	14.210916	136.068192	27.514606	-2.539095	125.143456	18.365427	44.235847	124.127899	22.9400165	20.848376	124.6356775	-89.4505525	7.573456	147.5007065
-36.813473	12.031174	136.394241	-33.496655	14.001913	136.090942	26.399624	-2.69216	123.881508	17.585587	44.238369	124.139069	21.9926055	20.7731045	124.0102885	-88.9859155	7.2307215	148.1715955
-37.47039	12.086391	136.428894	-33.937584	13.962157	136.077393	25.203255	-2.501422	122.771767	16.936693	44.492752	124.342094	21.069974	20.995665	123.5569305	-88.945142	6.928649	148.5978555
-37.825397	12.136264	136.023758	-34.310871	13.880986	135.796661	25.446209	-2.817588	121.446228	16.39138	44.706142	124.658325	20.9187945	20.944277	123.0522765	-89.5405365	6.817695	148.5410455
-38.023071	12.246151	135.557205	-34.575729	13.736018	135.305954	25.020418	-2.797582	120.656059	16.027073	44.768318	124.881302	20.5237455	20.985368	122.7686805	-89.6752035	6.486668	147.8432275
-37.97744	12.294039	134.80835	-34.6563	13.614638	134.6633	24.794374	-2.816129	120.168266	15.985147	44.736359	124.905289	20.3897605	20.960115	122.5367775	-89.7023605	6.269161	146.7898225
-37.979424	12.39784	133.248764	-34.557716	13.516326	133.171249	24.684296	-2.999706	120.035149	16.639862	44.49218	124.921074	20.662079	20.746237	122.4781115	-89.777511	6.286415	143.8643865
-37.784016	12.423136	131.785873	-34.419628	13.547134	131.95253	25.484844	-3.688146	120.129982	17.262768	44.144432	124.85495	21.373806	20.228143	122.492466	-90.213062	6.866125	141.412594
-37.926968	12.488517	130.195923	-34.484104	13.500142	130.560715	26.055992	-4.330307	120.63208	17.808805	43.757828	124.669479	21.9323985	19.7137605	122.6507795	-90.9006065	7.2865235	138.4706505
-38.071938	12.518456	128.7276	-34.761745	13.461645	129.098694	26.459879	-4.944215	121.333397	18.160265	43.193302	124.561668	22.310072	19.1245435	122.9475325	-91.833562	7.7987465	135.2498555
-38.315178	12.487785	127.700424	-35.077351	13.374679	128.162903	25.731632	-5.051741	122.346672	18.215919	42.719086	124.492134	21.9737755	18.8336725	123.419403	-92.1284775	7.9156855	132.906403
-38.616558	12.477816	127.221954	-35.389149	13.338655	127.725746	25.91255	-5.649228	122.932671	18.175226	42.268982	124.462601	22.043888	18.309877	123.697636	-92.822186	8.367433	131.753856
-38.917324	12.521497	127.019356	-35.719299	13.339766	127.550758	25.759476	-6.084795	123.647903	18.148495	41.941582	124.487732	21.9539855	17.9283935	124.0678175	-93.3925835	8.7511385	131.0336985
-39.293312	12.698295	127.183571	-36.117584	13.46567	127.750755	25.934944	-6.805508	124.74897	18.169165	41.723747	124.266945	22.0520545	17.4591195	124.5079575	-94.2872225	9.4722205	130.9935525
-39.465927	12.88044	127.290466	-36.315834	13.613068	127.886391	25.747665	-6.927235	125.547882	18.148422	41.536686	124.256752	21.9480435	17.3047255	124.902317	-94.5797115	9.9214105	130.870465
-39.57476	13.141213	127.242302	-36.444901	13.781738	127.893196	25.662971	-6.889128	126.391373	18.18483	41.530956	124.426018	21.9239005	17.320914	125.4086955	-94.8137025	10.242562	130.3776965
-39.72691	13.309823	127.111282	-36.567513	13.885813	127.815887	25.684961	-6.729289	127.112541	18.312563	41.759918	124.80117	21.998762	17.5153145	125.9568555	-95.133788	10.2563115	129.6749185
-39.865067	13.4814	126.939606	-36.629688	13.9742	127.725517	25.824705	-6.550796	127.600113	18.447771	42.091339	125.528656	22.136238	17.7702715	126.5643845	-95.395614	10.1781285	128.8866495
-39.970474	13.720828	126.905266	-36.593075	14.123486	127.744904	26.047367	-6.352669	127.986946	18.675766	42.500114	126.371719	22.3615665	18.0737225	127.1793325	-95.5477165	10.1732495	128.3104755
-40.05114	14.058367	127.017273	-36.503021	14.388941	127.918159	26.242325	-6.219242	128.353195	19.099621	42.955673	127.31974	22.670973	18.3682155	127.8364675	-95.677015	10.4096665	127.9998505
-40.207664	14.747156	127.528801	-36.236965	15.051802	128.53656	26.339329	-6.059137	129.263168	20.067247	43.372257	129.013199	23.203288	18.65656	129.1381835	-95.677218	11.447044	127.9349365
-40.364132	15.305575	128.1035	-35.985126	15.52577	129.217224	26.327919	-5.942392	130.472549	20.94239	43.310963	130.321838	23.6351545	18.6842855	130.3971935	-95.6054065	12.3672545	128.0372545
-40.589462	15.922472	128.95282	-35.728058	15.81632	130.221893	26.09992	-5.782652	132.066132	22.188038	43.129757	131.632477	24.143979	18.6735525	131.8493045	-95.600095	12.9590875	128.5944815
-40.930527	16.54397	130.124832	-35.492531	15.878652	131.552124	26.10445	-5.855513	133.291595	22.851933	43.053352	133.016708	24.4781915	18.5989195	133.1541515	-95.4632535	13.1583845	129.9500965
-41.362083	17.121765	131.456345	-35.410713	15.728673	132.913345	25.82996	-5.975962	133.671143	22.840147	42.927906	133.781326	24.3350535	18.475972	133.7262345	-95.1564795	12.981374	132.1004555
-41.939472	17.721828	132.558624	-35.618221	15.529362	133.906494	25.736284	-6.138515	133.364548	22.412302	42.545074	134.474289	24.074293	18.2032795	133.9194185	-95.310735	12.8554445	133.8935695
-42.64592	18.299223	133.630737	-35.943909	15.214033	134.785416	26.120502	-6.32098	132.922012	22.206997	42.156792	135.326965	24.1637495	17.917906	134.1244885	-96.0515675	12.51016	135.4463435
-43.808807	19.221897	135.917969	-36.313492	14.767833	136.689667	26.207722	-6.663142	132.459259	21.876392	41.811977	135.673904	24.042057	17.5744175	134.0665815	-96.669041	11.9612485	139.3127525
-44.510273	19.825161	137.532654	-36.367111	14.678296	137.961334	25.963024	-6.730929	132.085175	21.444613	41.729622	135.478851	23.7038185	17.4993465	133.782013	-96.4380405	11.8572455	142.140655
-45.121731	20.449785	138.774963	-36.344818	14.722015	138.917404	25.728893	-6.578218	131.572891	21.144032	41.871105	135.312622	23.4364625	17.6464435	133.4427565	-96.1260985	11.7975865	144.3920515
-45.72121	21.042631	139.706619	-36.321964	14.804584	139.589111	25.57041	-6.42994	131.023254	20.966166	41.957272	135.005646	23.268288	17.763666	133.01445	-95.912216	11.845502	146.163772
-46.318348	21.617435	140.407532	-36.2826	14.905135	139.976974	25.46019	-6.389371	130.592255	20.824961	41.983521	134.423294	23.1425755	17.797075	132.5077745	-95.7077755	12.013195	147.4461735
-46.831566	22.190828	140.960312	-36.231083	15.005413	140.260284	25.251663	-6.374316	130.114365	20.706635	41.970371	133.786423	22.979149	17.7980275	131.950394	-95.441315	12.2127985	148.570174
-47.243591	22.690987	141.420746	-36.176212	15.092622	140.468002	24.969963	-6.408821	129.601486	20.53895	41.903713	133.132202	22.7544565	17.747446	131.366844	-95.1068805	12.437798	149.56916
-47.603981	23.393995	141.948547	-36.143032	15.200426	140.697189	24.594631	-6.577496	129.067154	20.129316	41.792019	132.023941	22.3619735	17.6072615	130.5455475	-94.6480375	12.7935905	150.8488305
-47.709068	23.791063	142.114578	-36.109196	15.270634	140.774353	24.339924	-6.678343	128.550735	19.489462	41.890804	131.327194	21.914693	17.6062305	129.9389645	-94.133085	12.9350375	151.6097415
-47.706669	24.188959	142.052841	-36.05183	15.339997	140.640854	24.098703	-6.761347	128.052856	19.110512	41.831394	130.366928	21.6046075	17.5350235	129.209892	-93.7082675	13.1449705	152.071816
-47.610596	24.581661	141.781708	-36.024349	15.397591	140.360199	23.946365	-6.880699	127.684113	18.682938	41.794411	129.245056	21.3146515	17.456856	128.4645845	-93.3633495	13.338326	152.2558135
-47.394203	25.024786	141.31282	-35.937084	15.480468	139.952881	23.848652	-6.939045	127.228226	18.313044	41.680927	128.087067	21.080848	17.370941	127.6576465	-92.955016	13.589995	152.2481155
-47.036011	25.52318	140.668243	-35.864521	15.532616	139.462952	23.763998	-7.031085	126.872742	18.041771	41.488602	127.049004	20.9028845	17.2287585	126.960873	-92.6319265	13.8364735	151.965031
-46.463905	26.049877	139.912415	-35.801853	15.525704	138.962204	23.729883	-7.142137	126.654099	17.896805	41.386734	126.094261	20.813344	17.1222985	126.37418	-92.41705	13.9291095	151.550228
-45.289551	26.925499	138.783707	-35.6912	15.499709	138.218201	23.759356	-7.324624	126.258621	17.799757	41.156425	125.067154	20.7795565	16.9159005	125.6628875	-92.1619565	14.0835175	150.7735145
-44.361717	27.575922	138.003891	-35.572605	15.460229	137.693848	23.786961	-7.43532	125.983559	17.86825	41.036903	124.574806	20.8276055	16.8007915	125.2791825	-91.9728155	14.1196665	150.1085135
-43.297813	28.338709	137.179321	-35.433086	15.47783	137.097748	23.845724	-7.504663	125.690887	18.068796	40.981056	124.156639	20.95726	16.7381965	124.923763	-91.823432	14.2174635	149.271733
-41.958843	29.18944	136.217941	-35.220135	15.607275	136.421005	23.974154	-7.502321	125.317596	18.344957	40.946964	123.827721	21.1595555	16.7223215	124.5726585	-91.5998255	14.4922285	148.2693515
-40.479176	30.107876	135.247498	-34.976707	15.820284	135.647278	24.149395	-7.406658	124.855545	18.756134	40.987732	123.5811	21.4527645	16.790537	124.2183225	-91.4061785	14.850031	147.0762335
-38.923325	31.110556	134.195953	-34.737659	16.08143	134.698074	24.361422	-7.294828	124.450066	19.318045	41.173363	123.515198	21.8397335	16.9392675	123.982632	-91.3150515	15.2235925	145.413516
-37.118393	32.185978	132.930069	-34.508499	16.418802	133.499695	24.621061	-7.134725	123.96299	20.022356	41.445812	123.749802	22.3217085	17.1555435	123.856396	-91.3387065	15.6820605	143.142994
-34.376881	33.865376	130.75267	-34.418152	17.128105	131.007492	24.804569	-6.702781	123.099457	21.430874	42.016064	124.772812	23.1177215	17.6566415	123.9361345	-91.9540255	16.5995685	138.0788495
-32.409966	35.00074	129.456085	-34.570778	17.603685	129.128586	24.897766	-6.497121	122.506157	22.167034	42.373638	125.85405	23.5324	17.9382585	124.1801035	-92.673956	17.2691115	134.0770685
-30.485586	36.032299	128.535065	-35.219784	18.364477	127.439987	25.068367	-6.287745	121.68045	22.639748	42.615387	127.191414	23.8540575	18.163821	124.435932	-94.2936255	18.565133	130.444042
-28.484837	36.980598	127.942322	-34.977577	18.50572	125.454308	24.684662	-5.742592	121.215187	22.958923	42.751701	128.640701	23.8217925	18.5045545	124.927944	-93.7769465	18.5068855	125.980672
-26.545677	37.668224	127.990425	-35.001183	18.915215	124.109314	24.73765	-5.371863	120.706955	23.300034	42.778137	130.10437	24.018842	18.703137	125.4056625	-94.021208	19.127293	122.8129655
-24.569626	38.141144	128.590469	-34.788277	19.390806	123.398842	24.96682	-5.008349	120.243202	24.014675	42.661011	131.46608	24.4907475	18.826331	125.854641	-94.0673015	19.955281	120.943043
-22.624184	38.346397	129.603378	-34.464191	20.026857	123.359192	25.347128	-4.584209	120.041046	24.549038	42.722141	132.987335	24.948083	19.068966	126.5141905	-93.876465	20.984748	120.2041935
-19.787918	38.324841	131.311584	-33.847462	21.111656	124.040688	25.8894	-3.941734	120.238426	25.499699	42.997368	135.187469	25.6945495	19.527817	127.7129475	-93.3894735	22.695495	120.3684285
-17.981003	38.003754	132.37915	-33.49049	21.867273	124.845139	26.251575	-3.581423	120.63813	26.104187	43.221581	136.515198	26.177881	19.820079	128.576664	-93.158861	23.914467	121.113614
-16.215773	37.558666	133.219559	-33.171944	22.641035	125.711189	26.587952	-3.332755	121.244492	26.663118	43.49424	137.713257	26.625535	20.0807425	129.4788745	-92.969423	25.2013275	121.9435035
-14.636625	36.797413	133.895493	-32.937275	23.333418	126.524139	26.917791	-3.155935	121.983589	27.135902	43.745335	138.819046	27.0268465	20.2947	130.4013175	-92.9013965	26.372136	122.6469605
-13.085299	35.861122	134.375107	-32.713551	23.871155	127.164505	27.287271	-3.103423	122.865654	27.507797	43.989071	139.873657	27.397534	20.442824	131.3696555	-92.824636	27.299486	122.9593545
-11.690267	34.645355	134.602539	-32.538036	24.322853	127.570282	27.748281	-3.221894	123.878357	27.733406	44.233738	140.90274	27.7408435	20.505922	132.3905485	-92.8169155	28.139784	122.7500155
-10.372908	33.228909	134.723434	-32.361164	24.608929	127.804962	28.249344	-3.430732	125.070107	27.801704	44.477318	141.839142	28.025524	20.523293	133.4546245	-92.747852	28.694565	122.1552995
-8.717231	30.571362	134.887619	-32.106773	24.832886	127.898315	28.925699	-3.782518	127.124855	27.998257	44.830559	142.963364	28.461978	20.5240205	135.0441095	-92.675524	29.1417515	120.7525205
