# Supplementary material for: How to jointly control a ball trajectory on a moving board: Methodological insights into Motor Learning and Rehabilitation
Source: PLoS One. 2025 Oct 15;20(10):e0334588. doi: 10.1371/journal.pone.0334588 (PMC12527165; doi:10.1371/journal.pone.0334588)
Supplement: S2 Data — (ZIP) [file pone.0334588.s002.zip › D11_001.csv]

Ball_X	Ball_Y	Ball_Z	BoardCentre_X	BoardCentre_Y	BoardCentre_Z	P1LeftHand_X	P1LeftHand_Y	P1LeftHand_Z	P1RightHand_X	P1RightHand_Y	P1RightHand_Z	P1MidHands_X	P1MidHands_Y	P1MidHands_Z	P2MidHands_X	P2MidHands_Y	P2MidHands_Z
9.187358	15.34507	118.168198	-18.783873	15.747961	116.952744	41.552776	2.081021	120.509125	38.632378	43.450142	120.286766	40.092577	22.7655815	120.3979455	-77.660323	8.7303405	113.5075425
9.059327	14.53982	118.060555	-18.80632	15.821561	116.911682	41.5299	2.168841	120.486275	38.612373	43.514999	120.141235	40.0711365	22.84192	120.313755	-77.6837765	8.801202	113.509609
8.863199	13.776088	117.895355	-18.789906	15.854682	116.821144	41.531162	2.22567	120.468819	38.568119	43.554897	119.998314	40.0496405	22.8902835	120.2335665	-77.6294525	8.8190805	113.4087215
8.640546	12.952718	117.805206	-18.77907	15.876053	116.761292	41.543564	2.267764	120.470726	38.546482	43.584072	119.815567	40.045023	22.925918	120.1431465	-77.603163	8.826188	113.3794375
8.416236	12.204608	117.731598	-18.738913	15.880267	116.677116	41.555435	2.288813	120.479881	38.543621	43.587795	119.648102	40.049528	22.938304	120.0639915	-77.527354	8.82223	113.2902405
8.187981	11.429826	117.697693	-18.716164	15.873045	116.62542	41.575703	2.294697	120.526993	38.544674	43.580631	119.496033	40.0601885	22.937664	120.011513	-77.4925165	8.808426	113.239327
7.796694	10.182991	117.623566	-18.656736	15.841534	116.558441	41.586624	2.287611	120.598877	38.577766	43.553032	119.350502	40.082195	22.9203215	119.9746895	-77.395667	8.7627465	113.1421925
7.466487	9.431091	117.577469	-18.625187	15.825478	116.526558	41.59462	2.263475	120.618164	38.609821	43.50251	119.293358	40.1022205	22.8829925	119.955761	-77.3525945	8.7679635	113.097355
7.1001	8.634669	117.548386	-18.609945	15.83274	116.506111	41.5942	2.237355	120.619545	38.639252	43.480011	119.27018	40.116726	22.858683	119.9448625	-77.336616	8.806797	113.0673595
6.757786	7.905701	117.507919	-18.591841	15.840448	116.494392	41.596615	2.223444	120.593979	38.682762	43.479374	119.315193	40.1396885	22.851409	119.954586	-77.3233705	8.829487	113.034198
6.406518	7.163127	117.473915	-18.580126	15.859114	116.497437	41.594025	2.247334	120.549896	38.719395	43.502079	119.407249	40.15671	22.8747065	119.9785725	-77.316962	8.8435215	113.0163015
6.016634	6.355751	117.361832	-18.586445	15.893033	116.508118	41.573208	2.284669	120.490173	38.734306	43.547733	119.517555	40.153757	22.916201	120.003864	-77.326647	8.869865	113.012372
5.549536	5.642944	117.256317	-18.608536	15.979507	116.526054	41.517773	2.352913	120.402336	38.727169	43.612629	119.627724	40.122471	22.982771	120.01503	-77.339543	8.976243	113.037078
4.824953	4.544647	117.124794	-18.690447	16.156973	116.53756	41.427528	2.484041	120.321823	38.688793	43.757397	119.754242	40.0581605	23.120719	120.0380325	-77.4390545	9.193227	113.0370875
4.338954	3.862146	117.104568	-18.746492	16.290783	116.557899	41.370289	2.58987	120.307335	38.65881	43.870899	119.851242	40.0145495	23.2303845	120.0792885	-77.5075335	9.3511815	113.0365095
3.837244	3.059729	117.070816	-18.801453	16.410931	116.598633	41.343822	2.686876	120.322731	38.618366	43.966877	119.917488	39.981094	23.3268765	120.1201095	-77.584	9.49498550000001	113.0771565
3.28594	2.299381	116.98246	-18.820848	16.481184	116.651405	41.334446	2.742264	120.336571	38.596577	44.025188	119.94249	39.9655115	23.383726	120.1395305	-77.6072075	9.578642	113.1632795
2.683511	1.481758	117.02533	-18.829525	16.516487	116.721436	41.331059	2.774565	120.345581	38.580383	44.059204	119.942703	39.955721	23.4168845	120.144142	-77.614771	9.6160895	113.29873
2.131889	0.700018	117.037247	-18.823454	16.52297	116.789391	41.334122	2.784483	120.385292	38.57954	44.05761	119.90802	39.956831	23.4210465	120.146656	-77.603739	9.6248935	113.432126
1.568117	-0.167575	117.096519	-18.809902	16.515558	116.834198	41.348858	2.767075	120.44519	38.588978	44.035839	119.848099	39.968918	23.401457	120.1466445	-77.588722	9.629659	113.5217515
0.606643	-1.488106	117.144821	-18.77952	16.483128	116.916763	41.387646	2.717325	120.553909	38.607853	43.976818	119.71624	39.9977495	23.3470715	120.1350745	-77.5567895	9.6191845	113.6984515
-0.052706	-2.389364	117.22921	-18.752958	16.45092	116.984901	41.431644	2.682135	120.62825	38.631504	43.941273	119.67205	40.031574	23.311704	120.15015	-77.53749	9.590136	113.819652
-0.661693	-3.229906	117.293808	-18.702599	16.390751	117.068901	41.481651	2.632185	120.687378	38.668327	43.887901	119.63707	40.074989	23.260043	120.162224	-77.480187	9.521459	113.975578
-1.317789	-4.19574	117.378021	-18.671476	16.337547	117.188583	41.545155	2.59357	120.758057	38.712303	43.838985	119.579277	40.128729	23.2162775	120.168667	-77.471681	9.4588165	114.208499
-2.03249	-5.060682	117.490303	-18.609829	16.303913	117.307434	41.587646	2.587045	120.819763	38.754551	43.813332	119.490089	40.1710985	23.2001885	120.154926	-77.3907565	9.4076375	114.459942
-2.778211	-5.956577	117.661079	-18.586544	16.286594	117.406441	41.641068	2.602727	120.87735	38.744457	43.802624	119.331429	40.1927625	23.2026755	120.1043895	-77.3658505	9.3705125	114.7084925
-3.473852	-6.787829	117.825058	-18.560461	16.276604	117.465225	41.666122	2.643786	120.922234	38.704777	43.797707	119.120911	40.1854495	23.2207465	120.0215725	-77.3063715	9.3324615	114.9088775
-4.641469	-8.121267	118.042229	-18.561996	16.247774	117.520477	41.690094	2.702498	120.946648	38.635834	43.790634	118.752113	40.162964	23.246566	119.8493805	-77.286956	9.248982	115.1915735
-5.442441	-8.981876	118.265213	-18.564417	16.204664	117.560387	41.702545	2.700351	120.970139	38.549927	43.743286	118.482712	40.126236	23.2218185	119.7264255	-77.25507	9.1875095	115.3943485
-6.205636	-9.777902	118.452942	-18.554752	16.115608	117.640457	41.696827	2.685157	120.945213	38.494659	43.693073	118.289162	40.095743	23.189115	119.6171875	-77.205247	9.04210100000001	115.6637265
-6.994934	-10.562451	118.728508	-18.538418	16.012283	117.792801	41.726536	2.660739	121.01432	38.460712	43.64185	118.13723	40.093624	23.1512945	119.575775	-77.17046	8.8732715	116.009827
-7.734218	-11.401395	118.863152	-18.507448	15.898299	117.99115	41.786739	2.618638	121.163055	38.46492	43.603401	118.108284	40.1258295	23.1110195	119.6356695	-77.1407255	8.6855785	116.3466305
-8.642682	-12.091134	119.396889	-18.473387	15.821399	118.219269	41.844536	2.594885	121.359589	38.463776	43.567562	118.064987	40.154156	23.0812235	119.712288	-77.10093	8.5615745	116.72625
-9.412215	-12.759155	119.885323	-18.450567	15.751635	118.465271	41.89909	2.593818	121.616425	38.432983	43.518955	117.886497	40.1660365	23.0563865	119.751461	-77.0671705	8.4468835	117.179081
-10.617445	-13.54831	120.979927	-18.440174	15.697273	118.757774	41.974106	2.626332	122.014618	38.33773	43.440437	117.47451	40.155918	23.0333845	119.744564	-77.036266	8.3611615	117.770984
-11.611049	-14.729923	121.828224	-18.41328	15.623572	118.969093	42.028709	2.594547	122.261467	38.277512	43.282417	117.204582	40.1531105	22.938482	119.7330245	-76.9796705	8.308662	118.2051615
-12.181976	-14.671525	122.265625	-18.386307	15.445314	119.230988	42.115963	2.437863	122.490013	38.222363	43.085365	117.069496	40.169163	22.761614	119.7797545	-76.941777	8.129014	118.6822215
-12.946741	-15.112153	122.608307	-18.345549	15.1997	119.455956	42.168312	2.253909	122.642639	38.269348	42.900604	117.162476	40.21883	22.5772565	119.9025575	-76.909928	7.8221435	119.0093545
-14.057857	-16.041691	122.871414	-18.301231	14.961731	119.608398	42.219372	2.046485	122.752205	38.384483	42.720299	117.328201	40.3019275	22.383392	120.040203	-76.9043895	7.54007	119.176593
-14.395419	-15.985426	122.268806	-18.270853	14.771271	119.665321	42.199783	1.839189	122.659706	38.50108	42.571999	117.480553	40.3504315	22.205594	120.0701295	-76.8921375	7.336948	119.2605125
-15.372125	-16.023722	121.903595	-18.29608	14.669074	119.612518	42.127712	1.682076	122.449684	38.54541	42.491798	117.549622	40.336561	22.086937	119.999653	-76.928721	7.251211	119.225383
-16.747391	-16.046637	121.456825	-18.360308	14.747498	119.390251	41.978642	1.742281	122.007118	38.507374	42.569828	117.545364	40.243008	22.1560545	119.776241	-76.963624	7.3389415	119.004261
-17.354797	-16.122543	121.036804	-18.402029	14.872573	119.239571	41.970818	1.902992	121.831749	38.41243	42.737469	117.507919	40.191624	22.3202305	119.669834	-76.995682	7.4249155	118.809308
-18.116955	-16.010105	121.008255	-18.465292	14.961287	119.176819	41.934563	2.11597	121.746239	38.319279	42.947659	117.458603	40.126921	22.5318145	119.602421	-77.057505	7.3907595	118.751217
-18.73815	-16.096556	120.943924	-18.513128	14.979127	119.205093	41.923729	2.263141	121.72538	38.213848	43.073406	117.48394	40.0687885	22.6682735	119.60466	-77.0950445	7.2899805	118.805526
-19.725388	-15.797374	121.13504	-18.55114	14.927014	119.344177	41.924343	2.286092	121.793381	38.108772	43.092766	117.487427	40.0165575	22.689429	119.640404	-77.1188375	7.164599	119.04795
-20.542635	-15.552232	121.496391	-18.566401	14.805499	119.572662	41.916191	2.253262	121.892105	38.046574	43.044064	117.486488	39.9813825	22.648663	119.6892965	-77.1141845	6.962335	119.4560275
-21.288437	-15.320304	121.879051	-18.549965	14.692281	119.856873	41.957848	2.169254	122.04528	38.024902	42.940849	117.459656	39.991375	22.5550515	119.752468	-77.091305	6.8295105	119.961278
-22.313795	-14.992221	122.660889	-18.425449	14.467463	120.235123	42.103462	1.983067	122.326637	38.053043	42.703377	117.299545	40.0782525	22.343222	119.813091	-76.9291505	6.591704	120.657155
-23.287874	-14.466965	123.062637	-18.344521	14.265402	120.41478	42.205208	1.803306	122.40213	38.092045	42.482059	117.2164	40.1486265	22.1426825	119.809265	-76.8376685	6.3881215	121.020295
-23.897236	-14.098772	123.217484	-18.265324	14.002003	120.548264	42.240028	1.57817	122.325493	38.114487	42.232735	117.089317	40.1772575	21.9054525	119.707405	-76.7079055	6.0985535	121.389123
-24.671036	-13.645561	123.125854	-18.226931	13.724476	120.625603	42.20459	1.322025	122.028244	38.11636	42.002441	116.956177	40.160475	21.662233	119.4922105	-76.614337	5.786719	121.7589955
-25.507313	-13.062176	122.831604	-18.218191	13.49598	120.594963	42.148426	1.037224	121.531616	38.110893	41.806889	116.863739	40.1296595	21.4220565	119.1976775	-76.5660415	5.5699035	121.9922485
-26.488468	-12.273821	122.312454	-18.226477	13.365427	120.465645	42.016098	0.859707	121.062645	38.12038	41.679592	116.828773	40.068239	21.2696495	118.945709	-76.521193	5.4612045	121.985581
-27.277344	-11.46146	121.708046	-18.243664	13.334862	120.322708	41.886814	0.742379	120.540009	38.189552	41.697632	117.010292	40.038183	21.2200055	118.7751505	-76.525511	5.4497185	121.8702655
-28.50791	-10.235894	120.630661	-18.320845	13.416767	120.103241	41.660671	0.816189	120.034386	38.285294	41.849728	117.508713	39.9729825	21.3329585	118.7715495	-76.6146725	5.5005755	121.4349325
-29.258051	-9.320131	119.969849	-18.366695	13.551085	120.046761	41.561333	0.983801	119.846138	38.284122	42.085381	117.978584	39.9227275	21.534591	118.912361	-76.6561175	5.567579	121.181161
-30.068996	-8.36977	119.571472	-18.443052	13.742966	120.065758	41.523663	1.23039	119.733498	38.250263	42.352524	118.526527	39.886963	21.791457	119.1300125	-76.773067	5.694475	121.0015035
-30.822512	-7.401166	119.279884	-18.5117	13.980384	120.123817	41.456791	1.54553	119.711151	38.186981	42.679974	118.944572	39.821886	22.112752	119.3278615	-76.845286	5.848016	120.9197725
-31.566641	-6.518193	119.136223	-18.601187	14.18698	120.164154	41.364349	1.817645	119.71022	38.117641	42.944374	119.271729	39.740995	22.3810095	119.4909745	-76.943369	5.9929505	120.8373335
-32.136749	-5.778707	118.99247	-18.641308	14.311704	120.167267	41.311039	2.011808	119.696548	38.04987	43.10302	119.519257	39.6804545	22.557414	119.6079025	-76.9630705	6.065994	120.7266315
-33.001099	-4.874318	118.891052	-18.690393	14.334261	120.147415	41.318386	2.10601	119.777191	38.009342	43.208046	119.734848	39.663864	22.657028	119.7560195	-77.04465	6.011494	120.5388105
-34.055233	-3.758922	118.728447	-18.712393	14.192123	120.128296	41.320717	2.144901	119.963768	37.945984	43.239784	120.093307	39.6333505	22.6923425	120.0285375	-77.0581365	5.6919035	120.2280545
-34.588654	-3.223274	118.63662	-18.754787	14.069525	120.154503	41.3125	2.139921	120.045898	37.895603	43.225674	120.283218	39.6040515	22.6827975	120.164558	-77.1136255	5.4562525	120.144448
-35.43005	-2.429621	118.581459	-18.782564	14.001109	120.174026	41.266644	2.114263	120.084396	37.870628	43.175133	120.436981	39.568636	22.644698	120.2606885	-77.133764	5.35752	120.0873635
-36.153873	-1.780332	118.623642	-18.824139	14.001937	120.206963	41.218128	2.110041	120.130142	37.863415	43.159943	120.531105	39.5407715	22.634992	120.3306235	-77.1890495	5.368882	120.0833025
-36.817719	-1.156864	118.651985	-18.852348	14.021401	120.24379	41.192837	2.129917	120.151962	37.854256	43.18	120.581352	39.5235465	22.6549585	120.366657	-77.2282425	5.3878435	120.120923
-37.527092	-0.621394	118.717911	-18.865845	14.038092	120.2696	41.17754	2.171574	120.133865	37.822124	43.226418	120.618263	39.499832	22.698996	120.376064	-77.231522	5.377188	120.163136
-38.012115	-0.293108	118.733322	-18.887136	14.030319	120.291862	41.183868	2.209594	120.100143	37.771416	43.267635	120.598053	39.477642	22.7386145	120.349098	-77.251914	5.3220235	120.234626
-39.214878	0.455269	118.850136	-18.900173	13.981154	120.311249	41.18124	2.249625	120.039604	37.69862	43.302929	120.51889	39.43993	22.776277	120.279247	-77.240276	5.186031	120.343251
-39.87434	0.821613	118.934227	-18.922369	13.933203	120.332047	41.18261	2.238726	120.013893	37.651356	43.292568	120.440247	39.416983	22.765647	120.22707	-77.261721	5.100759	120.437024
-40.516521	1.127832	119.03299	-18.937592	13.876684	120.350983	41.158665	2.20033	119.917191	37.601578	43.249332	120.319199	39.3801215	22.724831	120.118195	-77.2553055	5.028537	120.583771
-41.198559	1.356219	119.168617	-18.964048	13.836018	120.374321	41.096088	2.156693	119.813301	37.544533	43.182621	120.111069	39.3203105	22.669657	119.962185	-77.2484065	5.002379	120.786457
-41.827702	1.546591	119.328369	-18.99099	13.814135	120.414314	41.046062	2.107498	119.719208	37.497501	43.121223	119.891479	39.2717815	22.6143605	119.8053435	-77.2537615	5.0139095	121.0232845
-42.453365	1.699767	119.582581	-19.028744	13.796403	120.505569	40.982689	2.088008	119.641899	37.424614	43.079906	119.684967	39.2036515	22.583957	119.663433	-77.2611395	5.008849	121.347705
-43.126587	1.843533	119.856728	-19.047121	13.790546	120.585274	40.95507	2.069664	119.629562	37.344517	43.044739	119.508698	39.1497935	22.5572015	119.56913	-77.2440355	5.0238905	121.601418
-43.984993	1.964157	120.239769	-19.088438	13.768297	120.752838	40.927021	2.072243	119.761955	37.223064	43.024036	119.292793	39.0750425	22.5481395	119.527374	-77.2519185	4.9884545	121.978302
-44.541637	2.030681	120.387627	-19.143446	13.715034	120.827827	40.902817	2.04348	119.838928	37.144413	42.999012	119.146011	39.023615	22.521246	119.4924695	-77.310507	4.908822	122.1631845
-45.060009	2.048986	120.514977	-19.226688	13.646499	120.846054	40.849537	1.941534	119.760513	37.019657	42.918533	118.941238	38.934597	22.4300335	119.3508755	-77.387973	4.8629645	122.3412325
-45.562096	2.046635	120.603439	-19.321077	13.572865	120.787682	40.741138	1.834902	119.525024	36.8932	42.822525	118.614563	38.817169	22.3287135	119.0697935	-77.459323	4.8170165	122.5055705
-46.049232	2.043932	120.638832	-19.405464	13.494782	120.651245	40.566704	1.727234	119.284264	36.780762	42.708435	118.273499	38.673733	22.2178345	118.7788815	-77.484661	4.7717295	122.5236085
-46.490906	2.052248	120.6632	-19.452524	13.452904	120.578659	40.467812	1.669306	119.033623	36.677517	42.621273	118.013046	38.5726645	22.1452895	118.5233345	-77.4777125	4.7605185	122.6339835
-46.871056	2.034793	120.729401	-19.470764	13.447961	120.572571	40.419285	1.684642	118.888	36.610794	42.614323	117.855515	38.5150395	22.1494825	118.3717575	-77.4565675	4.7464395	122.7733845
-47.49992	2.042051	120.93779	-19.498526	13.489589	120.634605	40.365116	1.788021	118.779327	36.518841	42.706528	117.731628	38.4419785	22.2472745	118.2554775	-77.4390305	4.7319035	123.0137325
-47.819458	2.036023	121.089027	-19.533747	13.517679	120.683441	40.330887	1.858525	118.684242	36.425255	42.776897	117.641975	38.378071	22.317711	118.1631085	-77.445565	4.717647	123.2037735
-48.089409	2.032539	121.214592	-19.5637	13.558981	120.718254	40.260799	1.928706	118.603516	36.334644	42.842873	117.551247	38.2977215	22.3857895	118.0773815	-77.4251215	4.7321725	123.3591265
-48.281628	2.029216	121.38147	-19.585581	13.620384	120.770241	40.205158	1.977156	118.510864	36.269382	42.887539	117.487808	38.23727	22.4323475	117.999336	-77.408432	4.8084205	123.541146
-48.259315	1.898992	121.592201	-19.576845	13.678135	120.879814	40.176277	2.0211	118.488525	36.248035	42.924015	117.377975	38.212156	22.4725575	117.93325	-77.365846	4.8837125	123.826378
-48.283035	1.897518	121.831665	-19.542759	13.725834	121.018723	40.187908	2.069582	118.497047	36.262703	42.965504	117.315437	38.2253055	22.517543	117.906242	-77.3108235	4.934125	124.131204
-48.242958	1.904326	122.128281	-19.517483	13.751122	121.177162	40.200771	2.114561	118.524185	36.240913	43.007881	117.212234	38.220842	22.561221	117.8682095	-77.255808	4.941023	124.4861145
-48.05714	1.925524	122.582649	-19.495859	13.756032	121.421707	40.227417	2.164795	118.5783	36.137848	43.031807	116.971413	38.1826325	22.598301	117.7748565	-77.1743505	4.913763	125.0685575
-47.839836	1.967701	122.833488	-19.485151	13.769663	121.523941	40.240852	2.189884	118.61602	36.088665	43.052204	116.785538	38.1647585	22.621044	117.700779	-77.1350605	4.918282	125.347103
-47.548016	2.025762	123.006584	-19.482841	13.769881	121.592545	40.241394	2.196509	118.653938	36.040707	43.045547	116.617752	38.1410505	22.621028	117.635845	-77.1067325	4.918734	125.549245
-47.142315	2.071938	123.149979	-19.472376	13.766217	121.618446	40.249573	2.184145	118.688599	36.009281	43.027584	116.461159	38.129427	22.6058645	117.574879	-77.074179	4.9265695	125.662013
-46.75494	2.208218	123.092354	-19.459888	13.757655	121.601082	40.240768	2.178091	118.743362	36.021244	43.019077	116.392853	38.131006	22.598584	117.5681075	-77.050782	4.916726	125.6340565
-46.310314	2.350742	123.032928	-19.44722	13.768199	121.603859	40.248791	2.186265	118.874695	36.057114	43.025398	116.473625	38.1529525	22.6058315	117.67416	-77.0473925	4.9305665	125.533558
-45.839939	2.507422	122.903732	-19.435135	13.806312	121.636787	40.248714	2.24217	119.140221	36.127609	43.087631	116.715897	38.1881615	22.6649005	117.928059	-77.0584315	4.9477235	125.345515
-45.059891	2.826148	122.722496	-19.481512	13.942663	121.780457	40.224838	2.388808	119.726692	36.216549	43.257877	117.442963	38.2206935	22.8233425	118.5848275	-77.1837175	5.0619835	124.9760865
-44.467186	3.071963	122.625542	-19.541977	14.099137	121.957603	40.201977	2.580148	120.214485	36.227169	43.431721	118.208252	38.214573	23.0059345	119.2113685	-77.298527	5.1923395	124.7038375
-43.808823	3.333149	122.517204	-19.612171	14.271479	122.155807	40.221352	2.77199	120.781853	36.249607	43.62529	119.030869	38.2354795	23.19864	119.906361	-77.4598215	5.344318	124.405253
-43.141182	3.614467	122.399208	-19.689985	14.414703	122.342575	40.256546	2.916919	121.355247	36.297836	43.806896	119.816299	38.277191	23.3619075	120.585773	-77.657161	5.4674985	124.099377
-42.511982	4.013971	122.285736	-19.749693	14.530826	122.493973	40.307026	3.002567	121.93177	36.380016	43.940361	120.522835	38.343521	23.471464	121.2273025	-77.842907	5.590188	123.7606435
-41.812859	4.288903	122.0737	-19.787098	14.619477	122.561394	40.397491	3.042957	122.534416	36.491932	44.040195	121.093094	38.4447115	23.541576	121.813755	-78.0189075	5.697378	123.309033
-41.079926	4.574003	121.914383	-19.846144	14.718003	122.611252	40.438564	3.061865	123.086784	36.602909	44.114052	121.528122	38.5207365	23.5879585	122.307453	-78.2130245	5.8480475	122.915051
-39.937248	5.016592	121.656929	-19.902155	14.893672	122.589813	40.536472	3.082112	123.940491	36.751404	44.209187	121.986099	38.643938	23.6456495	122.963295	-78.448248	6.1416945	122.216331
-39.180489	5.302052	121.481918	-19.928501	15.000428	122.524689	40.613243	3.119781	124.546341	36.835243	44.303341	122.19944	38.724243	23.711561	123.3728905	-78.581245	6.289295	121.6764875
-38.369595	5.619135	121.338844	-19.939451	15.052388	122.45948	40.714123	3.163723	125.202095	36.884026	44.365685	122.43158	38.7990745	23.764704	123.8168375	-78.6779765	6.340072	121.1021225
-37.721558	5.937727	121.230637	-19.955322	15.083185	122.457436	40.816811	3.169953	125.85704	36.954601	44.413456	122.723877	38.885706	23.7917045	124.2904585	-78.79635	6.3746655	120.6244135
-36.873348	6.159065	121.142067	-19.965006	15.094903	122.57019	40.934551	3.153101	126.495399	37.082626	44.483543	123.088882	39.0085885	23.818322	124.7921405	-78.9386005	6.371484	120.3482395
-36.314945	6.701258	121.090149	-19.889767	15.102471	122.637733	41.385056	2.9478	127.021263	37.306519	44.58297	123.684502	39.3457875	23.765385	125.3528825	-79.1253215	6.439557	119.9225835
-35.483707	7.031377	120.829597	-19.808769	15.145606	122.704697	41.564281	2.881924	127.612305	37.541786	44.66074	124.282547	39.5530335	23.771332	125.947426	-79.1705715	6.51988	119.461968
-34.712166	7.883497	120.645607	-19.722393	15.242558	122.708908	41.603512	2.850426	128.026306	37.872253	44.823986	125.132095	39.7378825	23.837206	126.5792005	-79.1826685	6.64791	118.8386155
-34.191628	8.471959	120.398201	-19.472275	15.208951	122.538498	41.661762	2.805271	128.011322	38.018288	44.866859	125.554863	39.840025	23.836065	126.7830925	-78.784575	6.581837	118.2939035
-33.803173	9.040062	120.013283	-19.438446	15.344831	122.314957	41.661842	2.837827	127.891289	38.173683	44.986988	125.877617	39.9177625	23.9124075	126.884453	-78.7946545	6.7772545	117.745461
-33.435364	9.582026	119.5784	-19.39481	15.504317	121.989647	41.67057	2.919042	127.620148	38.275146	45.124752	126.098953	39.972858	24.021897	126.8595505	-78.762478	6.986737	117.1197435
-32.965202	10.01561	119.128441	-19.77059	15.912204	121.834274	41.660645	3.061335	127.208961	38.27729	45.221455	126.04985	39.9689675	24.141395	126.6294055	-79.5101475	7.683013	117.0391425
-33.029034	10.763936	119.006325	-19.634499	16.002064	121.349808	41.353214	3.415499	126.610275	38.232967	45.355209	125.729195	39.7930905	24.385354	126.169735	-79.0620885	7.618774	116.529881
-32.671883	11.233978	118.610229	-19.642326	16.175013	120.966911	41.294224	3.615717	125.76268	38.167908	45.457253	125.188484	39.731066	24.536485	125.475582	-79.015718	7.813541	116.45824
-32.41497	11.987741	118.236351	-19.589369	16.389904	120.374596	41.225906	3.814734	124.420639	38.086479	45.473785	123.868835	39.6561925	24.6442595	124.144737	-78.8349305	8.1355485	116.604455
-32.309643	12.447849	117.971382	-19.496563	16.488211	119.929947	41.258736	3.921288	123.586784	38.046288	45.544033	122.949776	39.652512	24.7326605	123.26828	-78.645638	8.2437615	116.591614
-32.1912	12.879252	117.721474	-19.374479	16.574541	119.507111	41.307468	4.088343	122.905853	37.994278	45.626026	122.057152	39.650873	24.8571845	122.4815025	-78.399831	8.2918975	116.5327195
-32.097389	13.306451	117.481125	-19.237885	16.654867	119.170525	41.375015	4.209145	122.306824	38.035576	45.702419	121.484222	39.7052955	24.955782	121.895523	-78.1810655	8.353952	116.445527
-32.050522	13.734754	117.318275	-19.088984	16.715904	118.970612	41.457962	4.233466	122.032143	38.11253	45.663147	121.167885	39.785246	24.9483065	121.600014	-77.963214	8.4835015	116.34121
-32.028889	14.146177	117.280899	-18.991646	16.778408	118.93821	41.484516	4.276336	121.957314	38.219105	45.654339	121.125267	39.8518105	24.9653375	121.5412905	-77.8351025	8.5914785	116.3351295
-32.0186	14.542261	117.266968	-18.959028	16.861258	118.965439	41.509647	4.334836	121.934364	38.305389	45.72205	121.374916	39.907518	25.028443	121.65464	-77.825574	8.694073	116.276238
-32.030655	15.178095	117.187035	-18.992203	16.97426	118.975464	41.4669	4.458755	122.049629	38.335602	45.841122	121.851921	39.901251	25.1499385	121.950775	-77.885657	8.7985815	116.000153
-32.075325	15.604703	117.120651	-19.069225	17.055344	118.948914	41.403416	4.516407	122.022438	38.320869	45.94339	122.133293	39.8621425	25.2298985	122.0778655	-78.0005925	8.8807895	115.8199625
-32.13969	16.041256	117.008934	-19.171257	17.134548	118.856308	41.317959	4.558227	121.908966	38.241283	46.010544	122.288063	39.779621	25.2843855	122.0985145	-78.122135	8.98471049999999	115.6141015
-32.233273	16.510719	116.902199	-19.250519	17.201303	118.722	41.215446	4.649863	121.611168	38.152321	46.083061	122.224594	39.6838835	25.366462	121.917881	-78.1849215	9.036144	115.526119
-32.340096	16.966768	116.74881	-19.311398	17.269053	118.527222	41.131973	4.72214	121.055695	38.073654	46.136086	122.052704	39.6028135	25.429113	121.5541995	-78.2256095	9.108993	115.5002445
-32.486855	17.365585	116.57959	-19.330225	17.322912	118.26297	41.083492	4.766559	120.462929	37.996681	46.146595	121.743668	39.5400865	25.456577	121.1032985	-78.2005365	9.189247	115.4226415
-32.650875	17.704489	116.378662	-19.340246	17.370016	117.955719	40.983459	4.828703	119.885971	37.980404	46.198299	121.363922	39.4819315	25.513501	120.6249465	-78.1624235	9.226531	115.2864915
-32.862823	18.116272	115.998337	-19.357775	17.482388	117.467621	40.845882	4.9271	119.14785	37.877628	46.231754	120.898285	39.361755	25.579427	120.0230675	-78.077305	9.385349	114.9121745
-33.058853	18.337645	115.777763	-19.412067	17.569	117.229828	40.745415	5.043796	118.905006	37.786083	46.317867	120.660957	39.265749	25.6808315	119.7829815	-78.089883	9.4571685	114.6766745
-33.242542	18.488228	115.687119	-19.46966	17.670221	117.140945	40.671604	5.185257	118.855049	37.656384	46.432842	120.505463	39.163994	25.8090495	119.680256	-78.103314	9.5313925	114.601634
-33.433514	18.569883	115.708092	-19.546341	17.779671	117.173767	40.603443	5.349634	118.910255	37.528397	46.556812	120.527122	39.06592	25.953223	119.7186885	-78.158602	9.606119	114.6288455
-33.627945	18.577854	115.822235	-19.646074	17.857637	117.300858	40.542103	5.446818	119.064377	37.428196	46.672489	120.608879	38.9851495	26.0596535	119.836628	-78.2772975	9.6556205	114.765088
-33.792965	18.492054	115.957283	-19.723724	17.865414	117.440674	40.470188	5.483364	119.186279	37.355404	46.689587	120.805016	38.912796	26.0864755	119.9956475	-78.360244	9.6443525	114.8857005
-33.968658	18.323643	116.072617	-19.792009	17.812443	117.587982	40.40316	5.462569	119.286499	37.298878	46.660412	121.013031	38.851019	26.0614905	120.149765	-78.435037	9.5633955	115.026199
-34.265907	17.920076	116.250397	-19.908604	17.72127	117.775848	40.293995	5.426962	119.441269	37.181499	46.651466	121.196899	38.737747	26.039214	120.319084	-78.554955	9.403326	115.232612
-34.51152	17.589334	116.294121	-20.017118	17.70978	117.846336	40.217594	5.444934	119.469025	37.058846	46.669838	121.312241	38.63822	26.057386	120.390633	-78.672456	9.362174	115.302039
-34.762882	17.214615	116.261162	-20.126551	17.705515	117.877113	40.122501	5.479499	119.557381	36.93203	46.712639	121.305176	38.5272655	26.096069	120.4312785	-78.7803675	9.314961	115.3229475
-35.036465	16.798639	116.194328	-20.25869	17.752291	117.881058	40.001591	5.556214	119.732414	36.773422	46.785408	121.197914	38.3875065	26.170811	120.465164	-78.9048865	9.333771	115.296952
-35.296715	16.330755	116.17218	-20.39748	17.825899	117.880119	39.909752	5.645377	120.075455	36.572464	46.896137	120.944344	38.241108	26.270757	120.5098995	-79.036068	9.381041	115.2503385
-35.594654	15.850552	116.19059	-20.516495	17.886662	117.907417	39.842014	5.785372	120.495476	36.367321	47.029629	120.565376	38.1046675	26.4075005	120.530426	-79.1376575	9.3658235	115.284408
-35.890926	15.367076	116.220879	-20.606445	17.928089	117.930199	39.797829	5.88444	120.939209	36.216736	47.112679	120.218147	38.0072825	26.4985595	120.578678	-79.2201725	9.3576185	115.28172
-36.334373	14.653121	116.407822	-20.663048	17.766573	118.096306	39.786617	5.834226	121.528885	36.069305	47.009766	119.690369	37.927961	26.421996	120.609627	-79.254057	9.11115	115.582985
-36.693123	14.258434	116.584137	-20.651991	17.532347	118.241547	39.806458	5.717826	121.814384	36.015507	46.843395	119.511543	37.9109825	26.2806105	120.6629635	-79.2149645	8.7840835	115.8201305
-37.072361	13.948947	116.677223	-20.615307	17.265629	118.350243	39.858849	5.55859	122.073364	36.030457	46.65242	119.409683	37.944653	26.105505	120.7415235	-79.175267	8.425753	115.9589625
-37.528496	13.654454	116.700951	-20.577679	17.004368	118.403008	39.906422	5.402433	122.127708	36.041645	46.501144	119.322189	37.9740335	25.9517885	120.7249485	-79.1293915	8.0569475	116.0810675
-37.941013	13.386595	116.603592	-20.526791	16.804728	118.360069	39.958809	5.280203	121.985672	36.015297	46.365063	119.222473	37.987053	25.822633	120.6040725	-79.040635	7.786823	116.1160655
-38.487782	13.225659	116.52076	-20.480953	16.672911	118.251968	40.002541	5.224523	121.772087	36.003799	46.304474	119.101402	38.00317	25.7644985	120.4367445	-78.965076	7.5813235	116.0671915
-39.025948	13.150218	116.4636	-20.460453	16.632618	118.182579	40.007244	5.260041	121.572243	35.968403	46.34338	118.928596	37.9878235	25.8017105	120.2504195	-78.9087295	7.4635255	116.1147385
-39.888943	13.089	116.5355	-20.455971	16.702805	118.176018	40.019016	5.407072	121.255768	35.897202	46.482407	118.803993	37.958109	25.9447395	120.0298805	-78.870051	7.4608705	116.3221555
-40.446362	13.125478	116.576599	-20.464376	16.750196	118.215775	40.015274	5.473663	121.16407	35.887775	46.562809	118.800423	37.9515245	26.018236	119.9822465	-78.8802765	7.482156	116.4493035
-40.953072	13.273692	116.676819	-20.494989	16.748491	118.314293	39.993095	5.486121	121.081856	35.873909	46.569286	118.853226	37.933502	26.0277035	119.967541	-78.92348	7.46927850000001	116.661045
-41.470528	13.53089	116.792473	-20.530064	16.719862	118.431297	39.958519	5.449846	120.99942	35.871368	46.538441	118.948189	37.9149435	25.9941435	119.9738045	-78.9750715	7.4455805	116.8887895
-41.986881	13.804189	116.855598	-20.547661	16.696899	118.534348	39.918503	5.393573	120.968483	35.884457	46.50045	118.936287	37.90148	25.9470115	119.952385	-78.996802	7.44678649999999	117.116311
-42.56192	14.181499	117.021599	-20.553026	16.674124	118.649376	39.890533	5.332822	120.967194	35.883675	46.438454	118.837486	37.887104	25.885638	119.90234	-78.993156	7.46261	117.396412
-43.161495	14.545987	117.158463	-20.520321	16.627226	118.741814	39.905186	5.282591	121.007523	35.904808	46.352295	118.671211	37.904997	25.817443	119.839367	-78.945639	7.437009	117.644261
-43.998699	15.113804	117.503807	-20.454182	16.472408	118.972412	39.936562	5.118744	120.973396	35.894184	46.152962	118.276283	37.915373	25.635853	119.6248395	-78.823737	7.308963	118.3199845
-44.557972	15.463263	117.750404	-20.446543	16.324812	119.106712	39.959	4.920384	120.790993	35.866508	45.944016	117.939972	37.912754	25.4322	119.3654825	-78.80584	7.217424	118.8479415
-45.153465	15.767778	117.933487	-20.444748	16.132687	119.167343	39.94437	4.652775	120.473969	35.83147	45.751415	117.441765	37.88792	25.202095	118.957867	-78.777416	7.063279	119.376819
-45.779743	16.118999	118.043503	-20.477337	15.928035	119.162834	39.850624	4.400817	119.926964	35.747715	45.515457	116.88726	37.7991695	24.958137	118.407112	-78.7538435	6.897933	119.918556
-46.472366	16.580118	118.18721	-20.515417	15.739629	119.098053	39.720936	4.184677	119.326721	35.619797	45.276405	116.438782	37.6703665	24.730541	117.8827515	-78.7012005	6.748717	120.3133545
-47.065445	17.067926	118.324371	-20.531139	15.583184	118.990311	39.579956	4.036932	118.706619	35.497204	45.106544	116.02951	37.53858	24.571738	117.3680645	-78.600858	6.59463	120.6125575
-47.625237	17.59161	118.375984	-20.53898	15.430559	118.853256	39.459259	3.923195	118.06562	35.389023	44.987133	115.705025	37.424141	24.455164	116.8853225	-78.502101	6.405954	120.8211895
-48.224541	18.537357	118.370232	-20.554043	15.168283	118.528069	39.275036	3.806215	117.019699	35.227905	44.861668	115.465561	37.2514705	24.3339415	116.24263	-78.3595565	6.0026245	120.813508
-48.619728	19.231243	118.429016	-20.609758	15.06041	118.338142	39.117226	3.742213	116.413734	35.101418	44.828938	115.262756	37.109322	24.2855755	115.838245	-78.328838	5.8352445	120.838039
-48.965912	19.976025	118.580879	-20.665165	15.043017	118.21389	38.928635	3.726381	115.816841	34.977757	44.818352	115.160309	36.953196	24.2723665	115.488575	-78.283526	5.8136675	120.939205
-49.233212	20.755186	118.77179	-20.733877	15.086168	118.189362	38.784069	3.75909	115.50145	34.891109	44.814678	115.107346	36.837589	24.286884	115.304398	-78.305343	5.885452	121.074326
-49.397026	21.513569	119.006203	-20.784719	15.150613	118.277206	38.709183	3.806429	115.355591	34.83062	44.865192	115.114868	36.7699015	24.3358105	115.2352295	-78.3393395	5.9654155	121.3191825
-49.39122	22.246191	119.365135	-20.834951	15.230481	118.480133	38.630054	3.845814	115.243217	34.76532	44.882221	115.214523	36.697687	24.3640175	115.22887	-78.367589	6.0969445	121.731396
-49.333706	23.009651	119.712852	-20.854387	15.295839	118.719803	38.57214	3.822693	115.332077	34.74641	44.855751	115.329742	36.659275	24.339222	115.3309095	-78.368049	6.252456	122.1086965
-49.088364	24.184055	120.211159	-20.847948	15.349479	119.175446	38.604771	3.694932	115.733002	34.819145	44.764172	115.616226	36.711958	24.229552	115.674614	-78.407854	6.469406	122.676278
-48.824482	24.927538	120.591843	-20.821611	15.340842	119.520859	38.64439	3.579446	115.974113	34.878716	44.667526	115.80838	36.761553	24.123486	115.8912465	-78.404775	6.558198	123.1504715
-48.59087	25.64798	120.994423	-20.815693	15.284556	119.859291	38.636402	3.45592	116.101898	34.904255	44.553753	115.911499	36.7703285	24.0048365	116.0066985	-78.4017145	6.5642755	123.7118835
-48.195	26.266485	121.272949	-20.81723	15.185492	120.087433	38.595684	3.281702	116.144287	34.905586	44.387417	115.9412	36.750635	23.8345595	116.0427435	-78.385095	6.5364245	124.1321225
-47.689201	26.835691	121.385864	-20.80788	15.04105	120.189407	38.560364	3.07241	116.138969	34.95863	44.197296	115.966759	36.759497	23.634853	116.052864	-78.375257	6.447247	124.32595
-47.078087	27.430756	121.368698	-20.798262	14.908979	120.206429	38.544182	2.873026	116.198349	35.036911	44.012608	116.062477	36.7905465	23.442817	116.130413	-78.3870705	6.375141	124.282445
-46.394951	28.024635	121.216835	-20.78772	14.801719	120.18322	38.605228	2.714137	116.432747	35.126904	43.849342	116.2743	36.866066	23.2817395	116.3535235	-78.441506	6.3216985	124.0129165
-45.363667	28.88847	121.029091	-20.814596	14.680459	120.176018	38.684723	2.519095	116.9039	35.231647	43.665295	116.815636	36.958185	23.092195	116.859768	-78.587377	6.268723	123.492268
-44.61985	29.17692	120.904625	-20.837385	14.615446	120.187317	38.696625	2.41617	117.234734	35.235958	43.553875	117.223679	36.9662915	22.9850225	117.2292065	-78.6410615	6.2458695	123.1454275
-43.779045	29.500788	120.80101	-20.866041	14.555227	120.210243	38.722698	2.291221	117.58326	35.276356	43.424244	117.638252	36.999527	22.8577325	117.610756	-78.731609	6.2527215	122.80973
-42.875755	29.805862	120.684479	-20.859179	14.510639	120.252083	38.74049	2.194176	118.010223	35.357239	43.313282	118.075516	37.0488645	22.753729	118.0428695	-78.7672225	6.267549	122.4612965
-41.972729	30.113459	120.623901	-20.877644	14.431085	120.294037	38.759689	2.092493	118.497047	35.423805	43.214584	118.51815	37.091747	22.6535385	118.5075985	-78.847035	6.2086315	122.0804755
-41.047974	30.340942	120.480743	-20.905001	14.358601	120.358124	38.764278	1.980784	118.958412	35.460087	43.086227	118.933662	37.1121825	22.5335055	118.946037	-78.9221845	6.1836965	121.770211
-40.140846	30.453285	120.317749	-20.939394	14.258199	120.427238	38.780396	1.869775	119.463638	35.482941	42.936081	119.310776	37.1316685	22.402928	119.387207	-79.0104565	6.11347	121.467269
-38.693108	30.581087	120.108795	-20.995007	14.043268	120.521973	38.794056	1.602029	120.17971	35.541553	42.669685	119.752419	37.1678045	22.135857	119.9660645	-79.1578185	5.950679	121.0778815
-37.709572	30.693287	120.088509	-21.031591	13.886327	120.642128	38.786312	1.433893	120.626045	35.560703	42.476601	119.919189	37.1735075	21.955247	120.272617	-79.2366895	5.817407	121.011639
-36.756039	30.752802	120.000755	-21.072611	13.725885	120.775627	38.820511	1.263608	121.066307	35.5863	42.305531	120.007179	37.2034055	21.7845695	120.536743	-79.3486275	5.6672005	121.014511
-35.922817	30.782974	119.884064	-21.076801	13.584765	120.904755	38.864204	1.144226	121.511963	35.587605	42.172138	120.074013	37.2259045	21.658182	120.792988	-79.3795065	5.511348	121.016522
-35.031834	30.826954	119.672691	-21.065834	13.453672	121.009216	38.946453	1.04808	121.974205	35.579906	42.054756	120.142815	37.2631795	21.551418	121.05851	-79.3948475	5.355926	120.959922
-34.121052	30.913506	119.444595	-21.053421	13.304758	121.101143	39.034828	0.958922	122.451523	35.56768	41.945164	120.17865	37.301254	21.452043	121.3150865	-79.408096	5.157473	120.8871995
-33.208336	31.040684	119.299576	-21.028913	13.133745	121.179413	39.140202	0.847548	122.880302	35.572353	41.830589	120.263229	37.3562775	21.3390685	121.5717655	-79.4141035	4.9284215	120.7870605
-32.038948	31.227585	119.196129	-20.975544	12.806826	121.313988	39.289429	0.58331	123.456123	35.629715	41.590828	120.45546	37.459572	21.087069	121.9557915	-79.41066	4.526583	120.6721845
-31.261026	31.397072	119.215286	-20.940546	12.584928	121.43322	39.364998	0.347312	123.756744	35.737564	41.41235	120.72747	37.551281	20.879831	122.242107	-79.432373	4.290025	120.624333
-30.495781	31.645903	119.350327	-20.890556	12.376852	121.59758	39.442493	0.106499	124.060356	35.870422	41.231556	121.12175	37.6564575	20.6690275	122.591053	-79.4375695	4.0846765	120.604107
-29.771805	31.967894	119.595253	-20.834846	12.186747	121.793022	39.53933	-0.12163	124.382309	36.044483	41.11272	121.664444	37.7919065	20.495545	123.0233765	-79.4615985	3.877949	120.5626675
-29.064175	32.365124	120.037209	-20.808741	12.011782	122.029007	39.634563	-0.334742	124.737213	36.237476	41.00362	122.327065	37.9360195	20.334439	123.532139	-79.5535015	3.689125	120.525875
-28.356329	32.652794	120.447586	-20.798155	11.838477	122.259285	39.666748	-0.522443	125.094498	36.411026	40.90176	123.046768	38.038887	20.1896585	124.070633	-79.635197	3.4872955	120.447937
-27.619795	32.911362	120.938087	-20.82098	11.661478	122.47776	39.688057	-0.713634	125.382278	36.535255	40.804127	123.730133	38.111656	20.0452465	124.5562055	-79.753616	3.2777095	120.3993145
-26.58791	33.356144	121.626808	-20.884521	11.435466	122.70578	39.641296	-0.905677	125.587784	36.569515	40.704063	124.485909	38.1054055	19.899193	125.0368465	-79.8744475	2.971739	120.3747135
-25.971334	33.66954	121.997986	-20.950825	11.320036	122.763458	39.61977	-0.957986	125.58268	36.514698	40.683563	124.79805	38.067234	19.8627885	125.190365	-79.968884	2.7772835	120.336551
-25.386276	33.972343	122.1558	-21.030716	11.229888	122.727348	39.5938	-0.973337	125.455452	36.422375	40.682964	124.950584	38.0080875	19.8548135	125.203018	-80.0695195	2.6049625	120.251678
-24.805141	34.153069	122.22097	-21.111334	11.148355	122.597206	39.53067	-0.970909	125.299026	36.308071	40.67281	124.985298	37.9193705	19.8509505	125.142162	-80.1420385	2.4457595	120.05225
-24.226166	34.336231	122.191963	-21.201841	11.05529	122.424889	39.476086	-0.999947	125.147591	36.196987	40.641003	124.92585	37.8365365	19.820528	125.0367205	-80.2402185	2.290052	119.8130575
-23.694914	34.482975	122.109245	-21.2633	10.949649	122.239243	39.408958	-1.032013	124.988297	36.084293	40.608963	124.873497	37.7466255	19.788475	124.930897	-80.2732255	2.110823	119.547589
-23.16485	34.601578	122.042786	-21.32933	10.830003	122.104958	39.346569	-1.090445	124.858582	35.977108	40.545811	124.804916	37.6618385	19.727683	124.831749	-80.3204985	1.932323	119.378167
-22.487455	34.738136	122.160172	-21.374903	10.631674	122.088501	39.321381	-1.223113	124.751793	35.872437	40.409611	124.787331	37.596909	19.593249	124.769562	-80.346715	1.670099	119.40744
-22.068422	34.759388	122.261154	-21.376286	10.53014	122.156212	39.335751	-1.352019	124.843597	35.883801	40.289734	124.906921	37.609776	19.4688575	124.875259	-80.362348	1.5914225	119.437165
-21.689478	34.745033	122.401466	-21.37606	10.403499	122.266769	39.350464	-1.472912	125.054634	35.917027	40.19698	125.101555	37.6337455	19.362034	125.0780945	-80.3858655	1.444964	119.4554435
-21.418257	34.58765	122.607445	-21.404758	10.283474	122.370926	39.371113	-1.615674	125.259529	35.934292	40.0826	125.352493	37.6527025	19.233463	125.306011	-80.4622185	1.333485	119.435841
-21.163351	34.387142	122.721611	-21.438498	10.138987	122.410271	39.379574	-1.775969	125.43367	35.932579	39.974228	125.574669	37.6560765	19.0991295	125.5041695	-80.5330725	1.1788445	119.3163725
-20.935444	34.148136	122.867798	-21.518089	10.009966	122.409416	39.3032	-1.938063	125.549767	35.89959	39.848335	125.736977	37.601395	18.955136	125.643372	-80.637573	1.064796	119.17546
-20.753506	33.892647	122.919868	-21.606392	9.925013	122.384033	39.239044	-2.096812	125.555717	35.862152	39.710407	125.86203	37.550598	18.8067975	125.7088735	-80.763382	1.0432285	119.0591925
-20.525719	33.49102	122.854698	-21.744635	9.875627	122.267235	39.086266	-2.219407	125.505211	35.751026	39.614304	125.889984	37.418646	18.6974485	125.6975975	-80.907916	1.0538055	118.8368725
-20.123884	32.998646	122.719933	-21.840073	9.87316	122.159218	38.979294	-2.193811	125.350723	35.638592	39.602455	125.851349	37.308943	18.704322	125.601036	-80.989089	1.041998	118.7174
-20.072794	32.690262	122.718559	-21.926157	9.896996	122.019875	38.895226	-2.175595	125.150894	35.531067	39.563721	125.791779	37.2131465	18.694063	125.4713365	-81.0654605	1.099929	118.5684135
-19.996252	32.342449	122.643425	-21.99091	9.906457	121.874008	38.803543	-2.171618	124.931953	35.449326	39.529736	125.625923	37.1264345	18.679059	125.278938	-81.1082545	1.133855	118.469078
-19.913847	31.959221	122.496368	-22.037952	9.896873	121.723915	38.710602	-2.216783	124.651863	35.415539	39.438267	125.331047	37.0630705	18.610742	124.991455	-81.1389745	1.183004	118.456375
-20.086426	31.69556	122.333549	-22.079214	9.894284	121.582497	38.618816	-2.313675	124.390343	35.377705	39.309414	124.962303	36.9982605	18.4978695	124.676323	-81.1566885	1.2906985	118.488671
-20.101896	31.304859	122.051224	-22.143171	9.884839	121.465393	38.566654	-2.418032	124.030556	35.339855	39.23769	124.406471	36.9532545	18.409829	124.2185135	-81.2395965	1.359849	118.7122725
-20.344772	30.673203	121.455887	-22.230221	9.844098	121.200325	38.44178	-2.535104	123.34362	35.153885	39.069561	123.494019	36.7978325	18.2672285	123.4188195	-81.2582745	1.4209675	118.9818305
-20.563532	30.226463	121.030853	-22.274193	9.821464	120.967972	38.327618	-2.566625	122.943268	35.024063	38.981667	122.864517	36.6758405	18.207521	122.9038925	-81.2242265	1.435407	119.0320515
-20.835897	29.733896	120.645859	-22.304916	9.81003	120.775261	38.227524	-2.617494	122.615669	34.9356	38.919689	122.293488	36.581562	18.1510975	122.4545785	-81.191394	1.4689625	119.0959435
-21.18697	29.244093	120.337059	-22.337542	9.805603	120.626328	38.160915	-2.697332	122.316597	34.863117	38.81358	121.845154	36.512016	18.058124	122.0808755	-81.1871	1.553082	119.1717805
-21.482054	28.699688	120.101082	-22.383652	9.80907	120.549797	38.068615	-2.750106	122.076775	34.766209	38.710434	121.446312	36.417412	17.980164	121.7615435	-81.184716	1.637976	119.3380505
-21.818161	28.162415	119.938293	-22.419168	9.789984	120.490585	37.941612	-2.78808	121.867767	34.655827	38.644192	121.012413	36.2987195	17.928056	121.44009	-81.1370555	1.651912	119.54108
-22.126455	27.650818	119.75666	-22.493164	9.727734	120.434807	37.859043	-2.887159	121.536911	34.537804	38.549484	120.585403	36.1984235	17.8311625	121.061157	-81.1847515	1.6243055	119.808457
-22.59374	26.955212	119.432381	-22.581289	9.603806	120.273079	37.686871	-3.048738	121.07608	34.316452	38.369709	119.863808	36.0016615	17.6604855	120.469944	-81.1642395	1.5471265	120.076214
-22.960096	26.564783	119.262161	-22.643909	9.526332	120.186844	37.54472	-3.155516	120.680603	34.169659	38.245903	119.34317	35.8571895	17.5451935	120.0118865	-81.1450075	1.5074705	120.3618015
-23.331478	26.182121	119.11647	-22.683268	9.440241	120.124008	37.430927	-3.273135	120.315804	34.018906	38.104935	118.841995	35.7249165	17.4159	119.5788995	-81.0914525	1.464582	120.6691165
-23.701443	25.814358	118.965599	-22.731737	9.400176	120.09375	37.297382	-3.346116	120.091591	33.898956	38.008556	118.375793	35.598169	17.33122	119.233692	-81.061643	1.469132	120.953808
-24.110189	25.463566	118.921837	-22.7785	9.362806	120.147415	37.174988	-3.395808	119.914543	33.794186	37.918549	118.062653	35.484587	17.2613705	118.988598	-81.041587	1.4642415	121.306232
-24.502207	25.142723	119.014153	-22.82032	9.332027	120.286324	37.087162	-3.457184	119.821037	33.707317	37.830124	117.913414	35.3972395	17.18647	118.8672255	-81.0378795	1.477584	121.7054225
-24.810337	24.850985	119.218445	-22.841227	9.309635	120.500092	37.017357	-3.496834	119.852814	33.676048	37.771473	117.929092	35.3467025	17.1373195	118.890953	-81.0291565	1.4819505	122.109231
-25.189209	24.472969	119.685867	-22.85869	9.248485	120.88604	36.979027	-3.562109	120.070389	33.72625	37.7113	118.229126	35.3526385	17.0745955	119.1497575	-81.0700185	1.4223745	122.6223225
-25.364273	24.285751	119.978462	-22.871202	9.226025	121.115318	36.959667	-3.613228	120.237823	33.765263	37.677139	118.479179	35.362465	17.0319555	119.358501	-81.104869	1.4200945	122.872135
-25.470453	24.161116	120.197609	-22.88397	9.22533	121.280434	36.931652	-3.628466	120.31723	33.790867	37.692516	118.584404	35.3612595	17.032025	119.450817	-81.1291995	1.418635	123.110051
-25.529709	24.079741	120.26442	-22.89592	9.255615	121.327248	36.902447	-3.630412	120.310387	33.778454	37.703178	118.620506	35.3404505	17.036383	119.4654465	-81.1322905	1.474847	123.1890495
-25.558746	24.042803	120.188927	-22.93112	9.29638	121.281479	36.860397	-3.606979	120.267311	33.750488	37.725025	118.573311	35.3054425	17.059023	119.420311	-81.1676825	1.533737	123.142647
-25.533733	24.034981	120.066513	-22.943565	9.345263	121.189568	36.830605	-3.584398	120.22097	33.726536	37.737553	118.466743	35.2785705	17.0765775	119.3438565	-81.1657005	1.6139485	123.0352795
-25.453043	24.052387	119.94976	-22.960884	9.396141	121.136414	36.815136	-3.578722	120.219269	33.715343	37.739365	118.407021	35.2652395	17.0803215	119.313145	-81.1870075	1.7119605	122.959683
-25.215578	24.185616	119.917763	-22.990408	9.498471	121.189751	36.764793	-3.586542	120.346161	33.712917	37.736504	118.296028	35.238855	17.074981	119.3210945	-81.219671	1.921961	123.0584075
-24.972347	24.338249	119.935608	-23.007427	9.549626	121.29834	36.74966	-3.625582	120.405136	33.713905	37.704979	118.254814	35.2317825	17.0396985	119.329975	-81.2466365	2.0595535	123.266705
-24.680016	24.5207	119.885315	-23.008533	9.595932	121.343445	36.740227	-3.675872	120.495796	33.748455	37.65942	118.221977	35.244341	16.991774	119.3588865	-81.261407	2.20009	123.3280035
-24.34354	24.73451	119.786682	-23.019377	9.640578	121.32872	36.734116	-3.721743	120.612206	33.784885	37.626621	118.170509	35.2595005	16.952439	119.3913575	-81.2982545	2.328717	123.2660825
-23.926163	24.989225	119.654358	-23.03384	9.659049	121.254478	36.725475	-3.767945	120.64389	33.801678	37.577854	118.104568	35.2635765	16.9049545	119.374229	-81.3312565	2.4131435	123.134727
-23.529648	25.283712	119.474136	-23.03026	9.674081	121.140137	36.696487	-3.825182	120.604942	33.826248	37.532757	118.05162	35.2613675	16.8537875	119.328281	-81.3218875	2.4943745	122.951993
-23.123108	25.629436	119.357666	-23.040655	9.702698	121.021973	36.651543	-3.889702	120.532433	33.845562	37.49799	117.991302	35.2485525	16.804144	119.2618675	-81.3298625	2.601252	122.7820785
-22.494648	26.209759	119.25238	-23.010258	9.782417	120.959625	36.606503	-3.947226	120.460106	33.95652	37.45517	118.065346	35.2815115	16.753972	119.262726	-81.3020275	2.810862	122.656524
-22.130255	26.697048	119.323097	-22.98089	9.833011	120.966446	36.62355	-3.962176	120.517502	34.089325	37.472813	118.326973	35.3564375	16.7553185	119.4222375	-81.3182175	2.9107035	122.5106545
-21.770792	27.245253	119.488525	-22.944326	9.909748	121.018745	36.627518	-3.93155	120.637894	34.234261	37.524151	118.778648	35.4308895	16.7963005	119.708271	-81.3195415	3.0231955	122.329219
-21.380119	27.878162	119.78968	-22.916151	9.996201	121.112297	36.64809	-3.853053	120.729828	34.385105	37.610306	119.428322	35.5165975	16.8786265	120.079075	-81.3488995	3.1137755	122.145519
-20.929298	28.578722	120.213654	-22.908415	10.098149	121.206032	36.668083	-3.800218	120.797905	34.518711	37.706486	120.139038	35.593397	16.953134	120.4684715	-81.410227	3.243164	121.9435925
-20.433441	29.290413	120.673874	-22.938023	10.234855	121.263039	36.64299	-3.747829	120.81295	34.631687	37.794281	120.812057	35.6373385	17.023226	120.8125035	-81.5133845	3.446484	121.7135745
-20.019674	30.001148	121.14209	-23.001957	10.373089	121.26886	36.555145	-3.659038	120.810188	34.730495	37.903328	121.393524	35.64282	17.122145	121.101856	-81.646734	3.624033	121.435864
-19.460886	31.008705	121.705498	-23.137981	10.671464	121.232643	36.412281	-3.453967	120.725838	34.815487	38.145031	122.076569	35.613884	17.345532	121.4012035	-81.889846	3.997396	121.0640825
-19.137627	31.672747	121.935059	-23.233891	10.897042	121.200264	36.312153	-3.273903	120.626678	34.804276	38.325336	122.365211	35.5582145	17.5257165	121.4959445	-82.0259965	4.2683675	120.9045835
-18.804733	32.324566	122.116676	-23.333958	11.110538	121.149353	36.206608	-3.112537	120.452797	34.751938	38.452534	122.504066	35.479273	17.6699985	121.4784315	-82.147189	4.5510775	120.8202745
-18.422037	32.929588	122.242569	-23.40732	11.277994	121.136436	36.131798	-2.978614	120.225647	34.687096	38.576187	122.492477	35.409447	17.7987865	121.359062	-82.224087	4.7572015	120.91381
-18.000229	33.463123	122.278343	-23.4506	11.400571	121.065613	36.081322	-2.874211	119.955635	34.636097	38.693935	122.36557	35.3587095	17.909862	121.1606025	-82.2599095	4.89128	120.9706235
-17.62105	33.93502	122.231689	-23.456459	11.530813	120.975021	36.037483	-2.765329	119.651558	34.579876	38.779331	122.186455	35.3086795	18.007001	120.9190065	-82.2215975	5.054625	121.0310355
-17.233032	34.306839	122.15847	-23.435295	11.62284	120.864639	36.026157	-2.666017	119.384178	34.579395	38.845917	122.004105	35.302776	18.08995	120.6941415	-82.173366	5.15573	121.0351365
-16.630722	34.675457	122.114349	-23.338289	11.79306	120.741882	36.064743	-2.534066	119.210472	34.633339	38.928665	121.863594	35.349041	18.1972995	120.537033	-82.025619	5.3888205	120.946731
-16.258307	34.913658	122.13752	-23.307882	11.860971	120.677223	36.118275	-2.449865	119.167099	34.718861	38.984386	121.95945	35.418568	18.2672605	120.5632745	-82.034332	5.4546815	120.7911715
-15.89921	35.098614	122.18515	-23.258003	11.950402	120.658455	36.172348	-2.393024	119.174805	34.762756	39.036896	122.045746	35.467552	18.321936	120.6102755	-81.983558	5.578868	120.7066345
-15.459386	35.216324	122.283295	-23.245277	12.05457	120.683563	36.176994	-2.33758	119.163704	34.801083	39.084007	122.171532	35.4890385	18.3732135	120.667618	-81.9795925	5.7359265	120.699508
-14.98603	35.260479	122.360588	-23.239134	12.12287	120.729919	36.178009	-2.292164	119.164001	34.819813	39.1357	122.304001	35.498911	18.421768	120.734001	-81.977179	5.823972	120.725837
-14.50358	35.196613	122.526741	-23.239162	12.20488	120.786964	36.164181	-2.256533	119.176292	34.852402	39.170895	122.457275	35.5082915	18.457181	120.8167835	-81.9866155	5.952579	120.7571445
-13.957137	35.063889	122.692085	-23.270794	12.284277	120.882927	36.1292	-2.236681	119.168259	34.887783	39.183025	122.600319	35.5084915	18.473172	120.884289	-82.0500795	6.095382	120.881565
-13.181214	34.749783	122.974419	-23.30954	12.444566	121.051453	36.047249	-2.227023	119.142296	34.928013	39.188305	122.740768	35.487631	18.480641	120.941532	-82.106711	6.408491	121.161374
-12.641541	34.481701	123.035561	-23.328465	12.556015	121.133087	36.00832	-2.207469	119.152138	34.964031	39.196632	122.817955	35.4861755	18.4945815	120.9850465	-82.1431055	6.6174485	121.2811275
-12.171019	34.101395	123.030426	-23.328627	12.694928	121.172058	35.98571	-2.17151	119.20446	35.004951	39.231617	122.856415	35.4953305	18.5300535	121.0304375	-82.1525845	6.8598025	121.3136785
-11.765321	33.599991	122.919395	-23.319395	12.857667	121.184792	35.971195	-2.126538	119.271782	35.045227	39.2757	122.813438	35.508211	18.574581	121.04261	-82.147001	7.140753	121.326974
-11.342735	33.043938	122.682892	-23.315739	13.002668	121.167465	35.955585	-2.095002	119.350967	35.06744	39.315208	122.647003	35.5115125	18.610103	120.998985	-82.1429905	7.395233	121.335945
-10.780021	32.337219	122.392906	-23.298738	13.154526	121.142326	35.935505	-2.05955	119.439339	35.070415	39.370327	122.37896	35.50296	18.6553885	120.9091495	-82.100436	7.6536635	121.3755025
-10.28357	31.59017	122.082588	-23.298355	13.282232	121.122192	35.919266	-2.018396	119.50779	35.105358	39.393238	122.097267	35.512312	18.687421	120.8025285	-82.109022	7.877043	121.4418555
-9.715006	30.379852	121.678329	-23.240906	13.395775	121.141838	35.946964	-2.062742	119.662964	35.166927	39.350555	121.720818	35.5569455	18.6439065	120.691891	-82.0387575	8.1476435	121.591785
-9.446077	29.458677	121.489334	-23.204493	13.419617	121.170235	35.966904	-2.120458	119.762482	35.220058	39.298813	121.517578	35.593481	18.5891775	120.64003	-82.002467	8.2500565	121.70044
-8.998992	28.406584	121.303085	-23.183151	13.406261	121.172653	35.983788	-2.210026	119.799484	35.248096	39.211262	121.36618	35.615942	18.500618	120.582832	-81.982244	8.311904	121.762474
-8.6799	27.352634	121.164528	-23.177729	13.365375	121.113396	35.984051	-2.322254	119.796623	35.288872	39.102997	121.240402	35.6364615	18.3903715	120.5185125	-81.9919195	8.3403785	121.7082795
-8.378458	26.419914	121.213547	-23.178001	13.329781	120.99192	35.9618	-2.467031	119.738258	35.335251	38.99324	121.11409	35.6485255	18.2631045	120.426174	-82.0045275	8.3964575	121.557666
-8.118686	25.600266	120.834335	-23.208328	13.33219	120.827484	35.888485	-2.574627	119.642509	35.353977	38.892418	121.017288	35.621231	18.1588955	120.3298985	-82.037887	8.5054845	121.3250695
-7.810573	24.687199	120.701889	-23.246284	13.374986	120.664383	35.804852	-2.631384	119.507729	35.341228	38.830585	120.8881	35.57304	18.0996005	120.1979145	-82.065608	8.6503715	121.1308515
-7.307621	23.218145	120.233223	-23.34074	13.496858	120.495377	35.674255	-2.615458	119.285645	35.247299	38.860615	120.48011	35.460777	18.1225785	119.8828775	-82.142257	8.8711375	121.1078765
-7.029016	22.261391	119.937309	-23.399408	13.547918	120.368851	35.574566	-2.60722	119.13903	35.131561	38.863388	120.13063	35.3530635	18.128084	119.63483	-82.1518795	8.967752	121.102872
-6.731202	21.233061	119.583939	-23.468744	13.567151	120.271278	35.488937	-2.628721	118.973228	35.0219	38.824856	119.667526	35.2554185	18.0980675	119.320377	-82.1929065	9.0362345	121.222179
-6.290573	20.109434	119.325623	-23.517414	13.543397	120.170746	35.404076	-2.718287	118.782761	34.910446	38.755913	119.042191	35.157261	18.018813	118.912476	-82.192089	9.067981	121.429016
-5.937057	18.997013	119.084885	-23.537766	13.452538	120.104233	35.331657	-2.833322	118.525627	34.778286	38.629295	118.386543	35.0549715	17.8979865	118.456085	-82.1305035	9.0070895	121.752381
-5.478264	18.027508	118.79425	-23.535547	13.355364	120.027252	35.278706	-2.979432	118.244003	34.659809	38.466599	117.687904	34.9692575	17.7435835	117.9659535	-82.0403515	8.9671445	122.0885505
-4.843074	17.092663	118.432938	-23.544111	13.210053	119.913925	35.256073	-3.158294	118.008087	34.568085	38.298191	116.989479	34.912079	17.5699485	117.498783	-82.000301	8.8501575	122.329067
-3.750917	15.661043	118.037735	-23.559477	12.957329	119.708	35.207031	-3.415285	117.749176	34.427898	37.991646	116.328064	34.8174645	17.2881805	117.03862	-81.9364185	8.6264775	122.37738
-2.963573	14.761165	117.88044	-23.539999	12.792751	119.588623	35.227768	-3.582911	117.809616	34.436371	37.815804	116.190948	34.8320695	17.1164465	117.000282	-81.9120675	8.4690555	122.176964
-2.148556	13.982407	117.940498	-23.500404	12.633747	119.535767	35.33654	-3.725425	118.201637	34.57333	37.661709	116.41613	34.954935	16.968142	117.3088835	-81.955743	8.299352	121.7626505
-1.260652	13.256518	118.193771	-23.465923	12.526428	119.551262	35.517315	-3.792002	118.985176	34.775921	37.613831	117.091034	35.146618	16.9109145	118.038105	-82.078464	8.1419415	121.064419
-0.271161	12.533514	118.798088	-23.393534	12.484484	119.771614	35.648403	-3.70707	120.195328	34.959801	37.681019	118.365753	35.304102	16.9869745	119.2805405	-82.09117	7.9819935	120.2626875
0.709551	11.928761	119.873451	-23.35091	12.480771	120.312378	35.944004	-3.612829	121.822426	35.086285	37.728882	120.19342	35.5151445	17.0580265	121.007923	-82.2169645	7.9035155	119.616833
1.601334	11.480475	121.395424	-23.331047	12.514984	121.185455	36.603622	-3.661925	123.762962	35.268318	37.983936	122.362076	35.93597	17.1610055	123.062519	-82.598064	7.8689625	119.308391
2.996554	10.971912	124.335266	-23.290937	12.635716	123.005066	36.925774	-3.385932	127.554306	35.722847	38.580345	126.022827	36.3243105	17.5972065	126.7885665	-82.9061845	7.6742255	119.2215655
4.138037	10.426986	126.293716	-23.820786	12.900393	124.575294	37.445137	-3.549907	129.617767	35.961437	38.788219	128.277771	36.703287	17.619156	128.947769	-84.344859	8.18163	120.202819
4.891804	10.025976	128.061432	-23.240202	12.507062	125.504776	37.605701	-3.6912	131.208176	36.409077	38.669155	129.870972	37.007389	17.4889775	130.539574	-83.487793	7.5251465	120.469978
5.440856	9.575153	129.499985	-23.377806	12.386895	126.419106	37.632233	-3.813059	132.319702	36.405132	38.644276	131.042282	37.0186825	17.4156085	131.680992	-83.7742945	7.3581815	121.15722
6.043517	9.142776	130.207886	-23.511066	12.255535	126.976654	37.674061	-3.91692	133.054459	36.332489	38.650028	131.76709	37.003275	17.366554	132.4107745	-84.025407	7.144516	121.5425335
6.580775	8.684002	130.694092	-23.619076	12.112704	127.196739	37.679119	-3.953949	133.42067	36.231773	38.672337	132.143311	36.955446	17.359194	132.7819905	-84.193598	6.866214	121.6114875
7.055537	8.201194	130.880768	-23.698437	11.951809	127.170052	37.694637	-4.019712	133.574417	36.114166	38.664928	132.278534	36.9044015	17.322608	132.9264755	-84.3012755	6.58101	121.4136285
7.626854	7.533501	130.770493	-23.708986	11.75152	126.903404	37.804855	-4.091257	133.62204	35.986382	38.648815	132.340668	36.8956185	17.278779	132.981354	-84.3135905	6.224261	120.825454
7.918849	7.111752	130.738373	-23.665628	11.644554	126.762749	37.925003	-4.090993	133.688248	35.970161	38.657955	132.440353	36.947582	17.283481	133.0643005	-84.278838	6.005627	120.4611975
8.172718	6.798625	130.916931	-23.564259	11.538065	126.695122	38.17194	-4.110744	134.011383	36.049026	38.698975	132.814575	37.110483	17.2941155	133.412979	-84.239001	5.7820145	119.977265
8.30393	6.425351	131.40094	-23.452639	11.43083	126.864258	38.465034	-4.115657	134.483231	36.152016	38.712616	133.367996	37.308525	17.2984795	133.9256135	-84.213803	5.5631805	119.8029025
8.298673	5.981802	132.059128	-23.345053	11.304225	127.195694	38.725433	-4.166319	135.121368	36.282192	38.699219	134.042236	37.5038125	17.26645	134.581802	-84.1939185	5.342	119.809586
8.162972	5.502775	132.678192	-23.269276	11.191244	127.634705	38.932774	-4.183216	135.740158	36.329376	38.647141	134.664169	37.631075	17.2319625	135.2021635	-84.169627	5.1505255	120.0672465
7.929174	5.018745	133.154739	-23.232374	11.048822	128.033569	39.036545	-4.194808	136.148132	36.352711	38.607471	135.120422	37.694628	17.2063315	135.634277	-84.159376	4.8913125	120.432861
7.511382	4.190196	133.317444	-23.191877	10.815307	128.255997	39.162411	-4.317058	136.240479	36.277145	38.409012	135.31514	37.719778	17.045977	135.7778095	-84.103532	4.584637	120.7341845
7.011164	3.586285	132.983383	-23.20936	10.588864	128.173431	39.022457	-4.318685	135.794022	36.242573	38.22596	134.928711	37.632515	16.9536375	135.3613665	-84.051235	4.2240905	120.9854955
6.481865	2.982416	132.266769	-23.262199	10.321065	127.846085	38.822121	-4.406847	134.797714	36.194355	37.95195	134.170822	37.508238	16.7725515	134.484268	-84.032636	3.8695785	121.207902
5.913011	2.335083	131.19487	-23.343437	10.055132	127.254082	38.608688	-4.573987	133.475464	36.040367	37.519196	133.037033	37.3245275	16.4726045	133.2562485	-84.0114015	3.6376595	121.2519155
5.277483	1.641497	129.841476	-23.398024	9.791471	126.485397	38.391724	-4.668713	132.064362	35.911766	37.22971	131.686874	37.151745	16.2804985	131.875618	-83.947793	3.3024435	121.095176
4.522814	0.973332	128.410843	-23.3832	9.595252	125.661659	38.278366	-4.718909	130.71962	35.83662	37.066372	130.388626	37.057493	16.1737315	130.554123	-83.823893	3.0167725	120.769195
3.762336	0.275489	127.302231	-23.306322	9.483342	124.965012	38.25428	-4.640849	129.614731	35.750858	36.968231	129.326462	37.002569	16.163691	129.4705965	-83.615213	2.802993	120.4594275
2.396099	-0.782354	126.115822	-23.195616	9.361699	124.376999	38.316948	-4.516519	128.497955	35.394825	37.094776	128.404694	36.8558865	16.2891285	128.4513245	-83.2471185	2.4342695	120.3026735
1.087932	-1.410344	125.833023	-23.417101	9.448654	124.42572	38.338223	-4.450336	128.110977	35.350689	37.094929	128.129135	36.844456	16.3222965	128.120056	-83.678658	2.5750115	120.731384
-0.028193	-2.228571	125.605896	-23.442507	9.380976	124.492798	38.065826	-4.294678	127.834679	35.301052	37.084381	127.973045	36.683439	16.3948515	127.903862	-83.568453	2.3671005	121.081734
-1.15396	-3.077955	125.215317	-23.232552	9.128418	124.375916	38.032166	-4.316838	127.586006	35.198509	37.043285	127.914299	36.6153375	16.3632235	127.7501525	-83.0804415	1.8936125	121.0016795
-2.368761	-3.971205	124.815331	-23.258642	9.067775	124.299713	37.974304	-4.252834	127.305687	35.093067	37.074398	127.828598	36.5336855	16.410782	127.5671425	-83.0509695	1.724768	121.0322835
-3.617411	-4.8861	124.332664	-23.31118	9.044567	124.088417	37.860725	-4.139146	126.772705	34.957367	37.1745	127.55777	36.409046	16.517677	127.1652375	-83.031406	1.571457	121.0115965
-4.841514	-5.839964	123.446724	-23.584946	9.15894	123.749008	37.724007	-4.054639	125.999535	34.751892	37.182976	127.017487	36.2379495	16.5641685	126.508511	-83.4078415	1.7537115	120.989505
-6.771817	-7.424845	122.013161	-23.584021	9.059522	122.745659	37.462299	-3.987775	124.64621	34.497459	37.148975	125.620377	35.979879	16.5806	125.1332935	-83.147921	1.538444	120.3580245
-7.984105	-8.566242	121.01947	-23.527067	8.949672	122.063019	37.362732	-3.963459	123.763565	34.359776	37.080822	124.633263	35.861254	16.5586815	124.198414	-82.915388	1.3406625	119.927624
-9.290829	-9.765751	120.340729	-23.475983	8.835937	121.535721	37.382862	-3.953755	122.912872	34.169537	37.02285	123.643661	35.7761995	16.5345475	123.2782665	-82.7281655	1.1373265	119.7931755
-10.610577	-11.046693	120.027122	-23.423994	8.707927	121.152794	37.402119	-3.926737	122.274086	33.976398	36.990143	122.650818	35.6892585	16.531703	122.462452	-82.5372465	0.884150999999999	119.843136
-11.922289	-12.355989	119.975533	-23.360605	8.566979	120.892822	37.411633	-3.910555	121.810898	33.810898	36.931458	121.785202	35.6112655	16.5104515	121.79805	-82.3324755	0.623506500000001	119.987594
-13.1798	-13.712115	120.099487	-23.287077	8.414902	120.70005	37.454056	-3.982686	121.541771	33.676785	36.797592	120.999405	35.5654205	16.407453	121.270588	-82.1395745	0.422350999999999	120.129512
-14.421652	-15.091097	120.430389	-23.213655	8.237023	120.54026	37.515446	-4.114916	121.564064	33.606701	36.624111	120.356079	35.5610735	16.2545975	120.9600715	-81.9883835	0.219448500000002	120.1204485
-16.327141	-17.118658	121.052643	-23.069162	7.899886	120.437302	37.620689	-4.406051	121.844543	33.640808	36.261189	119.799332	35.6307485	15.927569	120.8219375	-81.7690725	-0.127797000000001	120.0526665
-17.509501	-18.475487	121.428177	-22.967928	7.613859	120.374931	37.689129	-4.723008	122.088684	33.745071	35.935883	119.625473	35.7171	15.6064375	120.8570785	-81.652956	-0.378719499999999	119.8927835
-18.715111	-19.777643	121.673874	-22.864479	7.330373	120.283722	37.695553	-5.083937	122.330078	33.858196	35.555325	119.420311	35.7768745	15.235694	120.8751945	-81.5058325	-0.574948000000003	119.6922495
-19.985666	-20.998566	122.078072	-22.774277	7.137218	120.230637	37.659054	-5.38386	122.524117	33.981457	35.206261	119.10791	35.8202555	14.9112005	120.8160135	-81.3688095	-0.6367645	119.6452605
-21.1509	-22.136942	122.517227	-22.647453	7.073241	120.256439	37.695869	-5.616186	122.782639	34.159874	34.935753	118.828758	35.9278715	14.6597835	120.8056985	-81.2227775	-0.513301499999999	119.7071795
-22.131029	-23.196053	123.212959	-22.53689	7.103765	120.441864	37.781189	-5.763617	123.063957	34.328773	34.747917	118.770683	36.054981	14.49215	120.91732	-81.128761	-0.28462	119.966408
-23.361214	-24.091389	124.003052	-22.448977	7.10789	120.840607	37.825493	-5.833202	123.301758	34.42474	34.626995	118.727943	36.1251165	14.3968965	121.0148505	-81.0230705	-0.1811165	120.6663635
-25.093147	-25.274647	124.877869	-22.389809	7.071568	121.533119	37.74271	-5.966832	123.323105	34.463276	34.485497	118.726822	36.102993	14.2593325	121.0249635	-80.882611	-0.116196500000001	122.0412745
-26.299631	-25.949234	125.33287	-22.407909	7.10545	121.879509	37.700199	-5.978253	123.29496	34.429565	34.44297	118.712128	36.064882	14.2323585	121.003544	-80.8807	-0.0214585000000014	122.755474
-27.423563	-26.530499	125.561584	-22.431316	7.198262	122.103752	37.633896	-5.928045	123.346092	34.400005	34.462807	118.72023	36.0169505	14.267381	121.033161	-80.8795825	0.129143000000001	123.174343
-28.561964	-27.023664	125.897934	-22.496698	7.326754	122.246674	37.580273	-5.872641	123.440384	34.370464	34.525162	118.709862	35.9753685	14.3262605	121.075123	-80.9687645	0.3272475	123.418225
-29.644711	-27.350859	126.370445	-22.569843	7.417882	122.319046	37.499435	-5.842452	123.671112	34.32386	34.508545	118.553146	35.9116475	14.3330465	121.112129	-81.0513335	0.502717500000001	123.525963
-30.769989	-27.606878	126.958992	-22.626129	7.458213	122.358276	37.421917	-5.872327	123.905136	34.269516	34.42564	118.339088	35.8457165	14.2766565	121.122112	-81.0979745	0.639769499999998	123.59444
-31.760958	-27.761221	127.642891	-22.644516	7.440005	122.39518	37.434994	-5.932368	124.206665	34.24435	34.265873	118.067238	35.839672	14.1667525	121.1369515	-81.128704	0.713257500000001	123.6534085
-33.251945	-27.854214	128.5681	-22.5567	7.28431	122.521828	37.816376	-6.251217	124.542023	34.262688	34.026279	117.81675	36.039532	13.887531	121.1793865	-81.152932	0.681088999999998	123.8642695
-34.175465	-27.754524	128.999573	-22.710522	7.251636	122.828499	37.884293	-6.401536	124.702202	34.325962	33.869678	117.851555	36.1051275	13.734071	121.2768785	-81.5261715	0.769201000000001	124.3801195
-35.114227	-27.59873	128.931259	-22.447603	6.966612	122.817673	37.892658	-6.596446	124.620354	34.398506	33.695602	117.912125	36.145582	13.549578	121.2662395	-81.040788	0.383645999999999	124.3691065
-36.016582	-27.373215	128.507492	-22.347895	6.821603	122.922691	37.86718	-6.855006	124.205757	34.470387	33.533562	118.029228	36.1687835	13.339278	121.1174925	-80.8645735	0.303927999999997	124.7278895
-36.979877	-27.028328	127.851013	-22.257338	6.777767	123.007797	37.585796	-6.82533	123.788704	34.58482	33.488487	118.192352	36.085308	13.3315785	120.990528	-80.599984	0.223955500000001	125.025066
-37.824989	-26.502005	127.106476	-22.177225	6.824338	123.05529	37.606289	-6.801391	123.287788	34.720474	33.639683	118.50927	36.1633815	13.419146	120.898529	-80.5178315	0.22953	125.212051
-38.703857	-25.884645	126.414368	-22.123262	6.958531	123.052856	37.655476	-6.6354	122.911629	34.830826	33.893349	118.803596	36.243151	13.6289745	120.8576125	-80.489675	0.2880875	125.2480995
-39.910717	-24.761415	125.56263	-22.062656	7.24382	122.901367	37.726917	-6.287389	122.509064	34.897579	34.273495	119.024483	36.312248	13.993053	120.7667735	-80.43756	0.494587000000003	125.0359605
-40.743946	-23.960125	125.308846	-22.020239	7.420798	122.752312	37.794338	-6.103415	122.367706	34.933842	34.461548	119.048286	36.36409	14.1790665	120.707996	-80.404568	0.662529499999998	124.796628
-41.446079	-23.036924	125.241646	-21.988276	7.498435	122.678284	37.846436	-6.04326	122.267548	34.981834	34.506561	119.046036	36.414135	14.2316505	120.656792	-80.390687	0.765219500000001	124.699776
-42.163242	-22.169846	125.218475	-21.945688	7.445256	122.71656	37.880959	-6.141221	122.218575	35.021946	34.439106	119.072044	36.4514525	14.1489425	120.6453095	-80.3428285	0.741569499999999	124.7878105
-42.912525	-21.185944	125.319969	-21.906672	7.28085	122.861504	37.875778	-6.333572	122.231087	35.074619	34.24847	119.160553	36.4751985	13.957449	120.69582	-80.2885425	0.604251000000001	125.027188
-43.537472	-20.174425	125.346542	-21.872976	7.071341	123.076118	37.87886	-6.541088	122.25367	35.135227	34.065556	119.29718	36.5070435	13.762234	120.775425	-80.2529955	0.380448000000001	125.376811
-44.203785	-19.163265	125.429703	-21.840849	6.892996	123.296379	37.889343	-6.710994	122.27726	35.18367	33.925346	119.475388	36.5365065	13.607176	120.876324	-80.2182045	0.178816000000001	125.716434
-45.198387	-17.436501	125.456146	-21.786633	6.716766	123.546043	37.953964	-6.847276	122.321533	35.27026	33.818245	119.775703	36.612112	13.4854845	121.048618	-80.185378	-0.0519524999999987	126.043468
-45.739948	-16.197327	125.383041	-21.738041	6.664014	123.672089	38.015724	-6.893485	122.382309	35.36248	33.790386	119.989967	36.689102	13.4484505	121.186138	-80.165184	-0.1204225	126.15804
-46.337994	-14.917242	125.193825	-21.681553	6.69776	123.711838	38.091805	-6.903564	122.468422	35.468983	33.809418	120.16758	36.780394	13.452927	121.318001	-80.1435	-0.0574070000000013	126.105675
-46.929634	-13.551619	125.101089	-21.666054	6.751522	123.707748	38.129307	-6.865812	122.487663	35.507107	33.86937	120.20948	36.818207	13.501779	121.3485715	-80.150315	0.00126499999999652	126.0669245
-47.43626	-12.172249	125.07782	-21.67802	6.784379	123.690781	38.130196	-6.799791	122.39389	35.493526	33.922318	120.154274	36.811861	13.5612635	121.274082	-80.167901	0.00749450000000174	126.10748
-47.968166	-10.768191	124.881653	-21.669697	6.754541	123.627136	38.126892	-6.74789	122.213959	35.449688	33.94212	120.0606	36.78829	13.597115	121.1372795	-80.127684	-0.0880330000000029	126.1169925
-48.498379	-9.320081	124.68885	-21.683701	6.691713	123.500885	38.127697	-6.710813	121.908447	35.388996	33.973732	119.871758	36.7583465	13.6314595	120.8901025	-80.1257485	-0.248033499999998	126.1116675
-49.219025	-7.137802	124.235031	-21.736355	6.593291	123.101547	38.09536	-6.634731	121.021912	35.188751	34.033154	119.36618	36.6420555	13.6992115	120.194046	-80.1147655	-0.512629500000001	126.009048
-49.699257	-5.584532	123.822876	-21.749258	6.565675	122.707436	37.978493	-6.53988	120.423256	35.020481	34.097023	118.889297	36.499487	13.7785715	119.6562765	-79.998003	-0.647221500000001	125.7585955
-50.088196	-4.048666	123.392044	-21.760447	6.561543	122.319542	37.888088	-6.466717	119.798325	34.922043	34.17012	118.569969	36.4050655	13.8517015	119.184147	-79.9259595	-0.728615499999998	125.454937
-50.543098	-2.394681	123.033997	-21.762886	6.597441	122.010406	37.85862	-6.384406	119.276749	34.846203	34.254467	118.399643	36.3524115	13.9350305	118.838196	-79.8781835	-0.7401485	125.182616
-50.947716	-0.745422	122.770271	-21.772255	6.645603	121.772133	37.798359	-6.209141	118.870506	34.769035	34.414028	118.312691	36.283697	14.1024435	118.5915985	-79.828207	-0.811237500000001	124.9526675
-51.31601	0.92564	122.632111	-21.787531	6.713334	121.648369	37.750114	-5.959181	118.449005	34.695324	34.626259	118.383667	36.222719	14.333539	118.416336	-79.797781	-0.906870999999999	124.880402
-51.640224	2.635991	122.536064	-21.761375	6.81463	121.583321	37.717014	-5.697921	118.180084	34.668858	34.824821	118.586693	36.192936	14.56345	118.3833885	-79.715686	-0.934189999999999	124.7832535
-52.009743	5.137071	122.572792	-21.672092	6.885086	121.628929	37.719898	-5.400057	117.873169	34.803627	35.094326	119.326416	36.2617625	14.8471345	118.5997925	-79.6059465	-1.0769625	124.6580655
-52.250916	6.794161	122.680069	-21.685259	6.919111	121.693314	37.711735	-5.261062	117.673645	34.814217	35.223736	119.982445	36.262976	14.981337	118.828045	-79.633494	-1.143115	124.558583
-52.424397	8.292477	122.937859	-21.854507	7.048601	121.922661	37.650906	-5.067851	117.548477	34.834938	35.359745	120.653511	36.242922	15.145947	119.100994	-79.951936	-1.048745	124.744328
-52.612579	9.835326	123.297035	-21.713995	6.924491	121.985077	37.587681	-4.865111	117.372429	34.901966	35.483253	121.523598	36.2448235	15.309071	119.4480135	-79.6728135	-1.460089	124.5221405
-52.749603	11.317147	123.669945	-21.753117	6.953237	122.151115	37.601528	-4.676779	117.357613	34.932804	35.628082	122.297821	36.267166	15.4756515	119.827717	-79.7734	-1.5691775	124.474513
-52.833836	12.661129	123.977951	-21.791618	6.99661	122.251663	37.605278	-4.457834	117.305077	34.961243	35.785229	122.904327	36.2832605	15.6636975	120.104702	-79.8664965	-1.6704775	124.398624
-52.899544	13.982913	124.186745	-21.832939	7.069067	122.202423	37.557716	-4.211536	117.013702	34.940971	35.919975	123.337616	36.2493435	15.8542195	120.175659	-79.9152215	-1.7160855	124.229187
-52.918034	15.775344	124.207497	-21.877943	7.236693	121.840462	37.596901	-3.878376	116.601166	34.844513	36.189281	123.494659	36.220707	16.1554525	120.0479125	-79.976593	-1.6820665	123.6330115
-52.885872	16.795834	124.087143	-21.828878	7.383162	121.55687	37.670643	-3.641999	116.264359	34.938152	36.310173	123.755577	36.3043975	16.334087	120.009968	-79.9621535	-1.567763	123.103772
-52.797596	17.664932	124.017189	-21.805126	7.467112	121.284172	37.768429	-3.481335	115.975418	34.967484	36.376606	124.039459	36.3679565	16.4476355	120.0074385	-79.9782085	-1.5134115	122.5609055
-52.668362	18.432751	124.18541	-21.84413	7.564446	121.09127	37.724358	-3.285538	115.599274	34.964241	36.458111	124.297096	36.3442995	16.5862865	119.948185	-80.0325595	-1.4573945	122.234355
-52.622944	19.03281	124.426819	-21.935446	7.640018	120.930611	37.567551	-3.041066	115.059105	34.902195	36.524719	124.569633	36.234873	16.7418265	119.814369	-80.105765	-1.4617905	122.046853
-52.457958	19.393658	124.882904	-22.01298	7.746396	120.818268	37.41909	-2.757725	114.640274	34.842934	36.649315	124.805519	36.131012	16.945795	119.7228965	-80.156972	-1.453003	121.9136395
-52.301945	19.679224	125.121643	-22.050264	7.945274	120.833969	37.407162	-2.414783	114.613632	34.800034	36.925976	124.958374	36.103598	17.2555965	119.786003	-80.204126	-1.3650485	121.881935
-52.006634	19.973301	124.944016	-22.009825	8.479836	120.967773	37.601723	-1.888121	115.075958	34.72657	37.484856	124.863586	36.1641465	17.7983675	119.969772	-80.1837965	-0.8386955	121.965774
-51.79509	19.983248	124.553955	-21.957727	8.837858	121.091293	37.783833	-1.670417	115.700928	34.67738	37.926403	124.37558	36.2306065	18.127993	120.038254	-80.1460605	-0.452276999999999	122.144332
-51.553871	19.831818	124.014679	-21.860937	9.07133	121.246124	37.963364	-1.588113	116.415359	34.655006	38.258041	123.746513	36.309185	18.334964	120.080936	-80.031059	-0.192304	122.411312
-51.23539	19.423037	123.546303	-21.747997	9.147005	121.473969	38.184891	-1.668895	117.228271	34.622997	38.404926	123.072197	36.403944	18.3680155	120.150234	-79.899938	-0.0740055000000019	122.797704
-50.89922	18.814285	123.237083	-21.694096	9.005589	121.763313	38.343231	-1.836413	118.047249	34.58316	38.37952	122.426376	36.4631955	18.2715535	120.2368125	-79.8513875	-0.260375499999999	123.2898135
-50.550991	18.025734	123.115799	-21.652164	8.749949	122.170021	38.442936	-2.12584	118.792252	34.52306	38.22472	121.844841	36.482998	18.04944	120.3185465	-79.787326	-0.549541999999995	124.0214955
-50.204407	17.186182	123.174461	-21.593601	8.482804	122.591103	38.519432	-2.411891	119.553551	34.452965	38.010048	121.173897	36.4861985	17.7990785	120.363724	-79.6734005	-0.833470500000001	124.818482
-49.668793	15.979743	123.333679	-21.499844	8.262439	123.118652	38.672283	-2.717799	120.446381	34.414982	37.721519	120.383881	36.5436325	17.50186	120.415131	-79.5433205	-0.976982	125.822173
-49.296482	15.196404	123.499336	-21.414438	8.195702	123.418724	38.750317	-2.809916	120.880905	34.400005	37.57431	119.95121	36.575161	17.382197	120.4160575	-79.404037	-0.990792999999996	126.4213905
-48.849415	14.469894	123.720016	-21.336739	8.148282	123.674118	38.791683	-2.903191	121.188248	34.491043	37.466423	119.864723	36.641363	17.281616	120.5264855	-79.314841	-0.985052	126.8217505
-48.416817	13.805464	123.92836	-21.272898	8.133204	123.911964	38.86454	-2.952717	121.452972	34.609776	37.438866	119.991234	36.737158	17.2430745	120.722103	-79.282954	-0.9766665	127.101825
-47.984486	13.184699	124.116745	-21.266592	8.209312	124.080849	38.877724	-2.874446	121.567451	34.720165	37.580952	120.293114	36.7989445	17.353253	120.9302825	-79.3321285	-0.934629000000001	127.2314155
-47.515911	12.668287	124.197639	-21.261459	8.373465	124.107025	38.837212	-2.690227	121.429916	34.7743	37.824471	120.708466	36.805756	17.567122	121.069191	-79.328674	-0.820192000000002	127.144859
-47.116451	12.188511	124.219772	-21.254969	8.603564	124.020096	38.819302	-2.395419	121.294037	34.814812	38.150574	121.028008	36.817057	17.8775775	121.1610225	-79.326995	-0.6704495	126.8791695
-46.365078	11.49613	123.903572	-21.284025	9.062201	123.804352	38.859425	-1.793919	121.26458	34.821789	38.772419	121.344223	36.840607	18.48925	121.3044015	-79.408657	-0.364847999999999	126.3043025
-45.872261	11.031075	123.595772	-21.308252	9.321838	123.654915	38.942711	-1.420032	121.411133	34.733017	39.117348	121.375191	36.837864	18.848658	121.393162	-79.454368	-0.204982000000001	125.916668
-45.391396	10.530795	123.364235	-21.362185	9.44024	123.553596	38.974384	-1.253048	121.650337	34.600586	39.256123	121.254814	36.787485	19.0015375	121.4525755	-79.511855	-0.121057500000003	125.6546165
-44.88744	10.002993	123.174713	-21.398121	9.328725	123.51358	38.946262	-1.382643	121.904778	34.583355	39.134296	121.129356	36.7648085	18.8758265	121.517067	-79.5610505	-0.218376499999998	125.510093
-44.398563	9.467736	123.171173	-21.397123	9.01896	123.511597	38.875904	-1.774404	122.064903	34.640835	38.808651	121.132072	36.7583695	18.5171235	121.5984875	-79.5526155	-0.479203500000001	125.4247065
-43.860935	8.921792	123.175705	-21.359194	8.624938	123.512016	38.833794	-2.243603	122.138885	34.73457	38.416138	121.13916	36.784182	18.0862675	121.6390225	-79.50257	-0.836391499999998	125.3850095
-43.274063	8.402023	123.188194	-21.310434	8.271329	123.478905	38.776661	-2.586212	122.152588	34.852745	38.099823	121.158806	36.814703	17.7568055	121.655697	-79.435571	-1.2141475	125.302113
-42.320263	7.734076	123.063301	-21.290211	8.055924	123.491013	38.823776	-2.729368	122.300812	34.895531	37.950436	121.258865	36.8596535	17.610534	121.7798385	-79.4400755	-1.498686	125.2021875
-41.71648	7.368751	123.078362	-21.285711	8.132703	123.535454	38.884853	-2.557204	122.460487	34.873463	38.101849	121.379509	36.879158	17.7723225	121.919998	-79.45058	-1.5069165	125.15091
-41.094841	7.072781	123.048737	-21.299374	8.272119	123.531708	38.963943	-2.31329	122.707031	34.821281	38.326054	121.321953	36.892612	18.006382	122.014492	-79.49136	-1.462144	125.048924
-40.468006	6.78667	122.920647	-21.287933	8.399834	123.464516	39.037704	-2.102952	122.852066	34.743916	38.494347	121.161255	36.89081	18.1956975	122.0066605	-79.466676	-1.3960295	124.9223715
-39.852055	6.532135	122.808983	-21.232424	8.441014	123.367775	39.130661	-1.994814	122.955322	34.722645	38.583466	120.986687	36.926653	18.294326	121.9710045	-79.391501	-1.412298	124.7645455
-39.35619	6.44331	122.794853	-21.137854	8.400134	123.273338	39.246521	-2.007809	123.049721	34.780552	38.562073	120.841148	37.0135365	18.277132	121.9454345	-79.2892445	-1.476864	124.6012415
-38.680695	6.227304	122.773064	-21.062586	8.255269	123.254776	39.285461	-2.119083	123.032928	34.851067	38.417259	120.787704	37.068264	18.149088	121.910316	-79.193436	-1.63855	124.599236
-37.663998	5.968078	122.833214	-20.995466	7.961376	123.302719	39.280571	-2.43603	122.907364	34.928749	38.114822	120.775414	37.10466	17.839396	121.841389	-79.095592	-1.916644	124.764049
-36.916363	5.860762	122.867584	-20.988201	7.82594	123.339928	39.273209	-2.60017	122.878983	34.941525	37.974098	120.78701	37.107367	17.686964	121.8329965	-79.083769	-2.035084	124.8468595
-36.230675	5.797821	122.881531	-20.994995	7.796886	123.339592	39.284092	-2.617357	122.925652	34.913177	37.956467	120.788345	37.0986345	17.669555	121.8569985	-79.0886245	-2.075783	124.8221855
-35.552654	5.788186	122.785316	-21.017826	7.867446	123.287796	39.313923	-2.526327	123.078964	34.866253	38.021767	120.682083	37.090088	17.74772	121.8805235	-79.12574	-2.012828	124.6950685
-34.838726	5.868983	122.676025	-21.038622	7.990651	123.176109	39.303734	-2.416058	123.222015	34.834522	38.074852	120.504593	37.069128	17.829397	121.863304	-79.146372	-1.848095	124.488914
-34.105759	5.990086	122.541008	-21.032568	8.087204	123.057091	39.285194	-2.402533	123.33062	34.842072	38.057716	120.289871	37.063633	17.8275915	121.8102455	-79.128769	-1.6531835	124.3039365
-33.367493	6.132588	122.450066	-20.994322	8.100496	122.992874	39.306507	-2.479946	123.46048	34.90601	37.980278	120.108177	37.1062585	17.750166	121.7843285	-79.0949025	-1.549174	124.2014195
-32.183163	6.385	122.439133	-20.891727	7.975621	123.020027	39.335602	-2.6986	123.502098	35.074532	37.771942	120.147408	37.205067	17.536671	121.824753	-78.988521	-1.585429	124.215301
-31.366041	6.593576	122.455597	-20.841078	7.870232	123.051369	39.333897	-2.891032	123.430229	35.162743	37.619415	120.293762	37.24832	17.3641915	121.8619955	-78.930476	-1.6237275	124.2407425
-30.554167	6.919082	122.436989	-20.815592	7.826573	123.06144	39.270695	-3.025602	123.352455	35.259254	37.528629	120.536316	37.2649745	17.2515135	121.9443855	-78.8961585	-1.5983675	124.1784945
-29.712156	7.327827	122.369614	-20.813852	7.852708	123.067032	39.216553	-3.110331	123.339607	35.340439	37.527184	120.899986	37.278496	17.2084265	122.1197965	-78.9062	-1.5030105	124.0142675
-28.842112	7.804097	122.364616	-20.818892	7.988666	123.11982	39.220985	-3.070643	123.44297	35.394672	37.62886	121.379326	37.3078285	17.2791085	122.411148	-78.9456125	-1.3017765	123.828492
-27.9746	8.305228	122.461891	-20.850294	8.194403	123.250816	39.225567	-2.910556	123.62841	35.44558	37.816628	121.934425	37.3355735	17.453036	122.7814175	-79.0361615	-1.06423	123.7202145
-26.872046	8.668502	122.551933	-20.852564	8.418586	123.453293	39.306255	-2.764293	124.151596	35.747261	37.863682	122.472832	37.526758	17.5496945	123.312214	-79.231886	-0.712522499999999	123.594372
-25.462181	9.483292	123.002945	-20.818108	8.698324	124.011086	39.685837	-2.551812	125.641319	35.570583	38.317307	124.006256	37.62821	17.8827475	124.8237875	-79.264426	-0.486099500000002	123.1983845
-24.737476	10.125834	123.548851	-20.790947	8.815087	124.575043	39.968658	-2.45575	127.114655	35.803783	38.573261	125.270256	37.8862205	18.0587555	126.1924555	-79.4681145	-0.4285815	122.9576305
-23.583981	10.485116	124.203995	-20.55044	8.790112	125.283684	40.577286	-2.627417	128.84198	36.071335	38.773724	126.564789	38.3243105	18.0731535	127.7033845	-79.4251905	-0.492929499999999	122.8639835
-23.292297	11.153338	124.98423	-20.565741	8.874694	126.172325	40.770035	-2.631354	130.650345	36.340557	38.952072	127.768005	38.555296	18.160359	129.209175	-79.686778	-0.410971	123.135475
-22.966328	11.902972	125.73304	-20.624407	8.924632	126.995239	40.889458	-2.657532	132.134323	36.493172	39.03336	128.615402	38.691315	18.187914	130.3748625	-79.940129	-0.338649999999998	123.6156155
-22.636839	12.688205	126.217255	-20.728323	8.88078	127.639297	40.858818	-2.694821	133.179993	36.546127	39.035107	129.143707	38.7024725	18.170143	131.16185	-80.1591185	-0.408583000000004	124.116744
-22.374275	13.510018	126.554642	-20.809786	8.761684	128.022079	40.847935	-2.833128	133.762741	36.851162	38.795341	129.426697	38.8495485	17.9811065	131.594719	-80.4691205	-0.457738499999998	124.449439
-21.996605	14.831272	126.526001	-20.862513	8.509301	128.155548	40.789314	-3.186168	133.89357	36.898499	38.489765	129.750961	38.8439065	17.6517985	131.8222655	-80.5689325	-0.633196499999997	124.4888305
-21.796713	15.825863	126.331665	-20.882492	8.390908	127.984978	40.673435	-3.478951	133.64296	37.022484	38.284225	129.891296	38.8479595	17.402637	131.767128	-80.6129435	-0.620820999999999	124.202828
-21.527323	16.919014	126.105919	-20.891579	8.37986	127.704727	40.571804	-3.727403	133.137543	37.122284	38.122505	130.101196	38.847044	17.197551	131.6193695	-80.630202	-0.437830999999996	123.7900845
-21.387672	18.101702	125.983467	-20.884748	8.479747	127.349236	40.506599	-3.830592	132.621353	37.215462	38.109241	130.404465	38.8610305	17.1393245	131.512909	-80.6305265	-0.179830499999998	123.185563
-21.225838	19.364292	125.92144	-20.860945	8.675399	127.029678	40.46096	-3.811901	132.103592	37.329266	38.221367	130.87854	38.895113	17.204733	131.491066	-80.617003	0.146065	122.56829
-21.125935	20.650715	126.006607	-20.824472	8.917434	126.744316	40.554371	-3.821211	131.767731	37.450916	38.33939	131.495529	39.0026435	17.2590895	131.63163	-80.6515875	0.575778499999998	121.857002
-20.986605	21.918659	126.220749	-20.762747	9.189744	126.614502	40.60656	-3.691129	131.609665	37.595074	38.52496	132.221878	39.100817	17.4169155	131.9157715	-80.626311	0.962572499999997	121.3132325
-20.983229	23.756773	126.893639	-20.74287	9.582538	126.761887	40.660324	-3.549422	131.752213	37.758972	38.753857	133.365036	39.209648	17.6022175	132.5586245	-80.695388	1.5628585	120.9651495
-21.037428	24.889301	127.320816	-20.768723	9.766932	126.998138	40.684883	-3.459004	132.01712	37.782021	38.849884	133.985626	39.233452	17.69544	133.001373	-80.770898	1.838424	120.994903
-21.17186	25.95599	127.655624	-20.889874	9.848423	127.229858	40.597324	-3.365147	132.243118	37.695538	38.923641	134.283981	39.146431	17.779247	133.2635495	-80.926179	1.917599	121.1961665
-21.262573	26.949047	127.666245	-21.068222	9.827674	127.311829	40.472172	-3.376629	132.355423	37.537182	38.926975	134.265167	39.004677	17.775173	133.310295	-81.141121	1.880175	121.313363
-21.494461	27.865297	127.529121	-21.239714	9.74686	127.244446	40.315353	-3.411445	132.285248	37.315479	38.812496	133.995911	38.815416	17.7005255	133.1405795	-81.294844	1.7931945	121.3483125
-21.726212	28.717678	127.179077	-21.388046	9.6152	127.08548	40.035137	-3.405089	131.933899	37.159443	38.655399	133.509369	38.59729	17.625155	132.721634	-81.373382	1.605245	121.449326
-22.000389	29.564507	126.891197	-21.481905	9.440795	126.847908	39.791893	-3.503117	131.374146	37.066681	38.397007	132.950287	38.429287	17.446945	132.1622165	-81.393097	1.434645	121.5335995
-22.96483	31.070038	126.954018	-21.476923	9.197575	126.455482	39.608685	-3.599794	129.970001	36.987225	37.93784	132.274231	38.297955	17.169023	131.122116	-81.251801	1.226127	121.788848
-22.764368	31.527149	126.953491	-21.428452	9.061242	126.18779	39.481491	-3.712838	128.955383	37.023201	37.686527	131.960663	38.252346	16.9868445	130.458023	-81.10925	1.1356395	121.917557
-23.138012	32.228409	127.444626	-21.346565	8.997447	125.959335	39.368694	-3.716537	127.873016	37.121445	37.510189	131.834824	38.2450695	16.896826	129.85392	-80.9381995	1.098068	122.06475
-23.508888	32.905216	128.123672	-21.276711	9.028583	125.74675	38.970219	-3.460022	126.905891	37.229568	37.378483	131.98822	38.0998935	16.9592305	129.4470555	-80.6533155	1.0979355	122.0464445
-23.922726	33.49696	128.945328	-21.215145	9.174009	125.558472	38.901512	-3.315359	126.002274	37.298409	37.353752	132.238281	38.0999605	17.0191965	129.1202775	-80.5302505	1.3288215	121.9966665
-24.439585	34.012108	129.681854	-21.215271	9.432104	125.43856	38.774548	-2.968644	125.208511	37.317898	37.433937	132.51889	38.046223	17.2326465	128.8637005	-80.476765	1.6315615	122.0134195
-24.792032	34.363766	130.3078	-21.245955	9.785448	125.395752	38.658722	-2.592009	124.635445	37.301575	37.604927	132.743973	37.9801485	17.506459	128.689709	-80.4720585	2.064437	122.101795
-25.479647	34.759296	130.936172	-21.302029	10.314786	125.541939	38.553158	-2.118384	124.277161	37.306927	37.948235	132.922592	37.9300425	17.9149255	128.5998765	-80.5341005	2.7146465	122.4840015
-25.906897	34.88018	130.946915	-21.338972	10.601859	125.74897	38.568924	-1.971927	124.327995	37.323017	38.088974	132.928116	37.9459705	18.0585235	128.6280555	-80.6239145	3.1451945	122.8698845
-26.289618	34.772526	130.673737	-21.320381	10.756173	125.839981	38.627014	-1.971311	124.558029	37.288918	38.199448	132.671341	37.957966	18.1140685	128.614685	-80.598728	3.3982775	123.065277
-26.710737	34.507271	130.174667	-21.331308	10.808083	125.94944	38.646526	-2.078545	124.823906	37.266407	38.256474	132.208557	37.9564665	18.0889645	128.5162315	-80.6190825	3.5272015	123.3826485
-27.122498	34.064751	129.521606	-21.311941	10.762653	126.055817	38.674809	-2.275472	125.131477	37.23938	38.193165	131.617279	37.9570945	17.9588465	128.374378	-80.5809765	3.5664595	123.737256
-27.672157	33.521698	129.021591	-21.278009	10.635509	126.225937	38.690033	-2.523824	125.438271	37.239117	38.026646	131.010941	37.964575	17.751411	128.224606	-80.520593	3.519607	124.227268
-28.110582	32.799294	128.578979	-21.243071	10.441326	126.4673	38.729698	-2.881396	125.838158	37.258877	37.805904	130.453979	37.9942875	17.462254	128.1460685	-80.4804295	3.420398	124.7885315
-28.73868	31.533924	128.20517	-21.201557	10.128239	127.037453	38.72921	-3.375342	126.464188	37.294434	37.427181	129.706192	38.011822	17.0259195	128.08519	-80.414936	3.2305585	125.989716
-29.235395	30.603954	128.127426	-21.188726	9.932329	127.455498	38.764633	-3.717396	126.924286	37.28933	37.175117	129.340286	38.0269815	16.7288605	128.132286	-80.4044335	3.1357975	126.77871
-29.671633	29.649643	128.033539	-21.164785	9.74611	127.799019	38.806122	-4.026215	127.349792	37.341248	36.902897	129.167755	38.073685	16.438341	128.2587735	-80.403255	3.053879	127.3392645
-30.154097	28.670057	128.028336	-21.113016	9.576005	128.055939	38.903309	-4.32478	127.703224	37.415119	36.653236	129.100143	38.159214	16.164228	128.4016835	-80.385246	2.987782	127.7101945
-30.577717	27.652725	128.009171	-21.076668	9.390032	128.207611	38.943748	-4.556778	127.91964	37.504681	36.466496	129.095047	38.2242145	15.954859	128.5073435	-80.3775505	2.825205	127.9078785
-31.026482	26.653866	128.131699	-21.032345	9.20723	128.287888	38.963272	-4.790695	127.927017	37.598763	36.272282	129.168732	38.2810175	15.7407935	128.5478745	-80.3457075	2.6736665	128.0279015
-31.467449	25.637648	128.250641	-20.966541	9.066635	128.314514	39.007576	-5.005898	127.812363	37.719963	36.076591	129.300293	38.3637695	15.5353465	128.556328	-80.2968515	2.5979235	128.0727
-32.151707	24.138264	128.281708	-20.863028	9.036907	128.218918	39.060436	-5.181671	127.575363	37.89785	35.8941	129.387253	38.479143	15.3562145	128.481308	-80.205199	2.7175995	127.956528
-32.577858	23.167879	128.038101	-20.797688	9.119454	128.067978	39.096169	-5.142001	127.39003	37.951572	35.884163	129.131302	38.5238705	15.371081	128.260666	-80.1192465	2.867827	127.87529
-33.04789	22.175303	127.552048	-20.741032	9.291874	127.78257	39.119263	-5.02314	127.240883	37.610374	36.059689	128.616547	38.3648185	15.5182745	127.928715	-79.8468825	3.0654735	127.636425
-33.529003	21.208866	126.973274	-20.698059	9.438704	127.458107	39.137604	-4.863358	127.130363	37.500141	36.161968	127.744949	38.3188725	15.649305	127.437656	-79.7149905	3.228103	127.478558
-33.951672	20.140303	126.382408	-20.642954	9.476717	127.162727	39.209499	-4.778331	127.095772	37.372082	36.191662	126.840828	38.2907905	15.7066655	126.9683	-79.5766985	3.2467685	127.357154
-34.387871	19.104797	125.980988	-20.574202	9.355842	127.028572	39.334316	-4.850519	127.18885	37.270813	36.076218	126.177299	38.3025645	15.6128495	126.6830745	-79.4509685	3.0988345	127.3740695
-34.85231	18.062346	125.881371	-20.514469	9.091219	127.077103	39.465885	-5.090641	127.399872	37.264885	35.836349	125.84063	38.365385	15.372854	126.620251	-79.394323	2.809584	127.533955
-35.604389	16.644073	126.179108	-20.462933	8.547592	127.363525	39.574623	-5.575837	127.709511	37.350658	35.380814	125.781227	38.4626405	14.9024885	126.745369	-79.3885065	2.1926955	127.981681
-36.031567	15.758941	126.401917	-20.440292	8.22971	127.500244	39.570435	-5.87565	127.715424	37.41061	35.122589	125.909492	38.4905225	14.6234695	126.812458	-79.3711065	1.8359505	128.18803
-36.446507	14.99556	126.518143	-20.424402	8.02003	127.509521	39.562366	-6.06617	127.604744	37.478737	34.969746	126.094734	38.5205515	14.451788	126.849739	-79.3693555	1.588272	128.169303
-36.867195	14.314101	126.544167	-20.392143	7.942496	127.422714	39.579948	-6.153974	127.478699	37.579361	34.910927	126.403877	38.5796545	14.3784765	126.941288	-79.3639405	1.5065155	127.90414
-37.264721	13.650562	126.486824	-20.379572	7.965825	127.34845	39.591599	-6.140971	127.390144	37.659168	34.951077	126.745544	38.6253835	14.405053	127.067844	-79.3845275	1.526597	127.629056
-37.686878	13.086407	126.508583	-20.387196	8.018564	127.353081	39.572441	-6.057036	127.362755	37.709095	35.0373	127.120422	38.640768	14.490132	127.2415885	-79.41516	1.546996	127.4645735
-38.140514	12.510115	126.620331	-20.401949	8.09394	127.428345	39.615105	-5.977047	127.459923	37.723541	35.143074	127.476814	38.669323	14.5830135	127.4683685	-79.473221	1.6048665	127.3883215
-38.738987	11.639308	126.673332	-20.446129	8.100037	127.619789	39.670677	-5.847454	127.797661	37.703503	35.310184	127.838043	38.68709	14.731365	127.817852	-79.579348	1.468709	127.421726
-39.169258	11.082069	126.728226	-20.483212	8.021002	127.735077	39.707531	-5.85296	128.03685	37.630146	35.333843	127.927307	38.6688385	14.7404415	127.9820785	-79.6352625	1.3015625	127.4880755
-39.633194	10.533041	126.785896	-20.523788	7.930937	127.857231	40.022408	-6.085184	128.203705	37.551147	35.267876	127.8769	38.7867775	14.591346	128.0403025	-79.8343535	1.270528	127.6741595
-40.070705	9.990863	126.787689	-20.532837	7.813189	127.938828	40.056553	-6.163849	128.548965	37.505733	35.195625	127.713097	38.781143	14.515888	128.131031	-79.846817	1.11049	127.746625
-40.570362	9.501639	126.782272	-20.530972	7.682733	128.006165	40.146439	-6.238295	128.900864	37.466358	35.123341	127.534714	38.8063985	14.442523	128.217789	-79.8683425	0.922942999999998	127.794541
-41.059582	9.033484	126.786758	-20.520254	7.548194	128.034531	40.249451	-6.305174	129.207718	37.41394	35.063976	127.339622	38.8316955	14.379401	128.27367	-79.8722035	0.716987000000001	127.795392
-41.523277	8.677087	126.840637	-20.547194	7.42092	128.085541	40.228878	-6.319932	129.431885	37.338703	35.025005	127.11232	38.7837905	14.3525365	128.2721025	-79.8781785	0.4893035	127.8989795
-42.200195	8.32626	127.025185	-20.557938	7.2801	128.210846	40.263084	-6.333044	129.323456	37.250988	34.982979	126.914146	38.757036	14.3249675	128.118801	-79.872912	0.2352325	128.302891
-42.640953	8.223813	127.185349	-20.52837	7.215472	128.314423	40.262272	-6.302248	129.293869	37.229557	35.008339	126.913002	38.7459145	14.3530455	128.1034355	-79.8026545	0.0778984999999999	128.5254105
-43.039513	8.203209	127.314888	-20.463091	7.183204	128.421021	40.325512	-6.181286	129.237778	37.233143	35.127537	126.969528	38.7793275	14.4731255	128.103653	-79.7055095	-0.106717499999998	128.738389
-43.459259	8.269189	127.493736	-20.406898	7.206099	128.549271	40.374962	-5.977749	129.220184	37.211246	35.313313	127.025749	38.793104	14.667782	128.1229665	-79.6069	-0.255584000000001	128.9755755
-43.937511	8.480989	127.65683	-20.369152	7.264303	128.656204	40.40881	-5.745265	129.221146	37.16114	35.504784	127.064072	38.784975	14.8797595	128.142609	-79.523279	-0.351153500000001	129.169799
-44.324402	8.640134	127.742096	-20.352709	7.2979	128.775223	40.456734	-5.543052	129.176086	37.105515	35.655136	127.12883	38.7811245	15.056042	128.152458	-79.4865425	-0.460241999999999	129.397988
-44.656979	8.954476	127.869164	-20.351196	7.283954	128.89003	40.415695	-5.393068	129.105789	37.032326	35.773693	127.230705	38.7240105	15.1903125	128.168247	-79.4264025	-0.622404500000002	129.611813
-45.316708	9.47464	128.267258	-20.473274	7.173563	129.022598	40.219448	-5.274655	128.453445	36.793701	35.869854	127.247215	38.5065745	15.2975995	127.85033	-79.4531225	-0.950473499999999	130.194866
-45.646236	9.824874	128.419022	-20.600967	7.104568	128.977982	39.738251	-5.042743	127.983986	36.439949	35.873745	126.926086	38.0891	15.415501	127.455036	-79.291034	-1.206365	130.500928
-45.947205	10.230777	128.542831	-20.732134	7.044835	128.774551	39.4076	-4.879834	127.073265	36.150639	36.002911	126.573143	37.7791195	15.5615385	126.823204	-79.2433875	-1.4718685	130.725898
-46.164787	10.696862	128.568954	-20.851892	7.000285	128.489807	39.13324	-4.80323	126.290855	35.889126	36.056252	126.214561	37.511183	15.626511	126.252708	-79.214967	-1.625941	130.726906
-46.276566	11.153147	128.441406	-20.896603	6.972372	128.213196	38.975014	-4.72786	125.789169	35.763477	36.134102	126.05368	37.3692455	15.703121	125.9214245	-79.1624515	-1.758377	130.5049675
-46.288948	11.66115	128.198273	-20.916077	6.974291	128.001572	38.924801	-4.632227	125.527489	35.764488	36.225014	126.168167	37.3446445	15.7963935	125.847828	-79.1767985	-1.8478115	130.155316
-46.292	12.219203	128.068909	-20.932392	7.019201	127.876839	38.971676	-4.500991	125.498627	36.020611	36.258884	126.248619	37.4961435	15.8789465	125.873623	-79.3609275	-1.8405445	129.880055
-46.165718	12.989865	128.156281	-21.023483	7.172518	127.906128	38.973866	-4.187523	125.535179	35.547024	36.693226	126.43573	37.260445	16.2528515	125.9854545	-79.307411	-1.9078155	129.8268015
-45.979233	13.482852	128.227158	-21.069475	7.302114	127.957748	38.959949	-3.973512	125.575851	35.401707	36.885853	126.318947	37.180828	16.4561705	125.947399	-79.319778	-1.8519425	129.968097
-45.719948	13.931091	128.171402	-21.078474	7.369124	127.983925	39.012016	-3.838256	125.751045	35.642769	36.890717	126.04599	37.3273925	16.5262305	125.8985175	-79.4843405	-1.7879825	130.0693325
-45.411274	14.325454	128.058838	-21.050949	7.398547	128.012833	39.118412	-3.788368	126.046562	35.639854	36.946655	125.891785	37.379133	16.5791435	125.9691735	-79.481031	-1.7820495	130.0564925
-45.029083	14.702259	127.917183	-21.008785	7.377027	128.079285	39.226852	-3.802832	126.401474	35.649101	36.938694	125.740578	37.4379765	16.567931	126.071026	-79.4555465	-1.813877	130.087544
-44.557945	15.091276	127.837814	-20.966284	7.318421	128.154099	39.281239	-3.842358	126.773598	35.656521	36.893867	125.637794	37.46888	16.5257545	126.205696	-79.401448	-1.8889125	130.102502
-44.07111	15.484815	127.803276	-20.943481	7.243297	128.311829	39.34042	-3.938387	127.125481	35.411381	36.92255	125.698593	37.3759005	16.4920815	126.412037	-79.2628625	-2.0054875	130.211621
-43.237782	16.125797	127.84549	-20.880938	7.112237	128.594589	39.477371	-4.107502	127.774666	35.534321	36.79517	125.851456	37.505846	16.343834	126.813061	-79.267722	-2.11936	130.376117
-42.588291	16.592127	127.844749	-20.853783	7.068632	128.799622	39.824551	-4.325778	128.109116	35.615761	36.740417	126.036385	37.720156	16.2073195	127.0727505	-79.427722	-2.0700555	130.5264935
-41.940193	17.11676	127.862442	-20.84675	7.072186	128.96405	39.857029	-4.350733	128.515564	35.664444	36.702961	126.222885	37.7607365	16.176114	127.3692245	-79.4542365	-2.031742	130.5588755
-41.219177	17.662138	127.801445	-20.847572	7.110362	129.100372	39.870319	-4.340753	128.863663	35.730652	36.715969	126.404617	37.8004855	16.187608	127.63414	-79.4956295	-1.966884	130.566604
-40.525261	18.244925	127.677361	-20.843927	7.177716	129.181091	39.920006	-4.310743	129.166183	35.783913	36.750584	126.555656	37.8519595	16.2199205	127.8609195	-79.5398135	-1.8644885	130.5012625
-39.811115	18.907469	127.602371	-20.851732	7.275611	129.20726	39.964832	-4.236561	129.355682	35.810513	36.830753	126.688751	37.8876725	16.297096	128.0222165	-79.5911365	-1.745874	130.3923035
-39.000835	19.597	127.48555	-20.841661	7.381327	129.209442	39.993313	-4.137786	129.421768	35.824326	36.946712	126.77636	37.9088195	16.404463	128.099064	-79.5921415	-1.641809	130.31982
-37.776714	20.737257	127.477112	-20.81769	7.501975	129.16748	40.006325	-3.971533	129.32579	35.869972	37.110188	126.921143	37.9381485	16.5693275	128.1234665	-79.5735285	-1.5653775	130.2114935
-36.95134	21.519005	127.407928	-20.820669	7.588941	129.082275	40.006771	-3.892484	129.168732	35.884575	37.211002	126.992455	37.945673	16.659259	128.0805935	-79.587011	-1.481377	130.0839565
-36.108791	22.381683	127.386429	-20.843601	7.670399	128.943909	39.943756	-3.777523	128.942322	35.868256	37.336948	126.98983	37.906006	16.7797125	127.966076	-79.593208	-1.4389145	129.921742
-35.247688	23.262909	127.27742	-20.887623	7.76863	128.754456	39.873371	-3.648756	128.635452	35.8097	37.450424	126.973656	37.8415355	16.900834	127.804554	-79.6167815	-1.363574	129.704358
-34.287579	24.132521	127.01268	-20.941067	7.887214	128.497238	39.804356	-3.539266	128.351852	35.747726	37.553753	126.924156	37.776041	17.0072435	127.638004	-79.658175	-1.2328155	129.356472
-33.435959	25.035057	126.79229	-21.00502	7.988029	128.223175	39.723724	-3.433698	128.112289	35.683147	37.653759	126.838211	37.7034355	17.1100305	127.47525	-79.7134755	-1.1339725	128.9711
-32.487324	25.969101	126.537582	-21.056219	8.081567	127.934181	39.629807	-3.321311	127.862259	35.628407	37.741131	126.774681	37.629107	17.20991	127.31847	-79.741545	-1.046776	128.549892
-30.965229	27.341366	126.182007	-21.127533	8.237262	127.594063	39.230427	-3.005329	127.600113	35.540592	37.866932	126.649223	37.3855095	17.4308015	127.124668	-79.6405755	-0.956277499999999	128.063458
-30.018879	28.292486	126.160156	-21.162506	8.341009	127.417946	39.121265	-2.887388	127.267204	35.791706	37.836731	126.528107	37.4564855	17.4746715	126.8976555	-79.7814975	-0.7926535	127.9382365
-28.970358	29.236925	126.187637	-21.188534	8.434923	127.254082	39.037815	-2.856478	126.948868	35.796429	37.896343	126.637398	37.417122	17.5199325	126.793133	-79.79419	-0.6500865	127.715031
-27.885952	30.167952	126.364754	-21.208023	8.522788	127.127754	38.959602	-2.875031	126.690903	35.487301	38.048569	126.955223	37.2234515	17.586769	126.823063	-79.6394975	-0.541193	127.432445
-26.802298	31.054575	126.661385	-21.233597	8.57412	127.048721	38.890232	-2.922578	126.565788	35.52599	38.078213	127.373741	37.208111	17.5778175	126.9697645	-79.675305	-0.429577499999997	127.1276775
-25.679604	31.935289	127.147797	-21.252163	8.635067	127.040413	38.843967	-2.923046	126.62767	35.544949	38.130508	128.110245	37.194458	17.603731	127.3689575	-79.698784	-0.333597000000001	126.7118685
-24.517469	32.75444	127.803169	-21.273922	8.752677	127.161156	38.850746	-2.84903	127.16404	35.638996	38.27055	129.106339	37.244871	17.71076	128.1351895	-79.792715	-0.205406	126.1871225
-22.792128	33.872025	129.009491	-21.393608	9.014974	127.698883	39.106323	-2.792457	128.369675	36.176826	38.477917	131.068298	37.6415745	17.84273	129.7189865	-80.4287905	0.187218000000001	125.6787795
-21.639839	34.492523	129.918396	-21.517347	9.216835	128.221375	39.130562	-2.699636	129.385834	36.274879	38.679989	132.41333	37.7027205	17.9901765	130.899582	-80.7374145	0.443493499999999	125.543168
-20.528439	35.007004	130.904358	-21.646296	9.407735	128.801941	39.142914	-2.570367	130.338547	36.311539	38.917923	133.602203	37.7272265	18.173778	131.970375	-81.0198185	0.641691999999999	125.633507
-19.428114	35.436562	131.786926	-21.75812	9.555875	129.354797	39.213898	-2.470013	131.173447	36.332085	39.13517	134.660004	37.7729915	18.3325785	132.9167255	-81.2892315	0.7791715	125.7928685
-18.37005	35.745358	132.568329	-21.843201	9.651802	129.878006	39.357941	-2.43101	132.032349	36.32531	39.305439	135.546799	37.8416255	18.4372145	133.789574	-81.5280275	0.8663895	125.966438
-17.351728	35.919727	133.254272	-21.918064	9.713449	130.372543	39.561199	-2.41352	132.691055	36.352776	39.452599	136.275711	37.9569875	18.5195395	134.483383	-81.7931155	0.907358500000001	126.261703
-16.360765	35.982552	133.768463	-21.986227	9.77183	130.831085	39.65514	-2.392138	133.33638	36.354755	39.584713	136.793533	38.0049475	18.5962875	135.0649565	-81.9774015	0.9473725	126.5972135
-14.909964	35.987999	134.36998	-22.061394	9.932084	131.385391	39.803116	-2.324524	133.993195	36.376377	39.770679	137.287277	38.0897465	18.7230775	135.640236	-82.2125345	1.1410905	127.130546
-14.065197	35.832966	134.643066	-22.073641	10.067859	131.628601	39.871861	-2.26642	134.273483	36.424809	39.885338	137.471405	38.148335	18.809459	135.872444	-82.295617	1.326259	127.384758
-13.235566	35.623028	134.812698	-22.066589	10.201782	131.7332	39.980648	-2.248478	134.405151	36.486359	39.959435	137.622864	38.2335035	18.8554785	136.0140075	-82.3666815	1.5480855	127.4523925
-12.46324	35.252781	134.934998	-22.048811	10.313955	131.771271	40.008129	-2.21771	134.469681	36.565216	40.006496	137.764374	38.2866725	18.894393	136.1170275	-82.3842945	1.733517	127.4255145
-11.78743	34.763569	135.0802	-22.043802	10.424496	131.757965	39.967911	-2.192198	134.383438	36.638889	40.023491	137.919052	38.3034	18.9156465	136.151245	-82.391004	1.9333455	127.364685
-11.217147	34.214489	135.280869	-22.06588	10.586815	131.770065	39.879063	-2.145064	134.301544	36.68988	40.064796	138.036316	38.2844715	18.959866	136.16893	-82.4162315	2.213764	127.3712
-10.720437	33.551468	135.435791	-22.08853	10.786287	131.789536	39.806751	-2.039295	134.157974	36.754616	40.136497	138.155853	38.2806835	19.048601	136.1569135	-82.4577435	2.523973	127.4221585
-10.103649	32.393135	135.482269	-22.081432	11.131631	131.771118	39.794659	-1.863643	133.996399	36.823284	40.230667	138.234665	38.3089715	19.183512	136.115532	-82.4718355	3.07975	127.426704
-9.784848	31.502935	135.287613	-22.099295	11.377053	131.737183	39.764179	-1.681152	133.943161	36.818867	40.337391	138.096268	38.291523	19.3281195	136.0197145	-82.490113	3.4259865	127.4546515
-9.561254	30.577644	134.9478	-22.123537	11.632438	131.691849	39.716393	-1.439667	133.866257	36.791458	40.530987	137.756027	38.2539255	19.54566	135.811142	-82.5009995	3.719216	127.572556
-9.381686	29.544937	134.38797	-22.138458	11.915154	131.597015	39.68214	-1.160121	133.815521	36.742859	40.754715	137.186615	38.2124995	19.797297	135.501068	-82.4894155	4.033011	127.692962
-9.286495	28.420078	133.659424	-22.119785	12.210981	131.456894	39.662529	-0.878388	133.803421	36.722057	41.010315	136.489929	38.192293	20.0659635	135.146675	-82.431863	4.3559985	127.767113
-9.266716	27.276793	132.95639	-22.071911	12.485991	131.284317	39.674683	-0.66864	133.800278	36.776878	41.23407	135.788208	38.2257805	20.282715	134.794243	-82.3696025	4.689267	127.774391
-9.278268	26.023674	132.318665	-21.986263	12.734303	131.158142	39.742886	-0.552565	133.819	36.840664	41.371582	135.153152	38.291775	20.4095085	134.486076	-82.264301	5.0590975	127.830208
-9.468499	23.992954	131.786209	-21.835039	12.988072	131.141296	39.81353	-0.542324	133.88858	37.060726	41.413872	134.495255	38.437128	20.435774	134.1919175	-82.107206	5.54037	128.0906745
-9.711627	22.65719	131.707687	-21.75293	13.092524	131.236893	39.837925	-0.633159	133.955963	37.255688	41.328915	134.273804	38.5468065	20.347878	134.1148835	-82.0526665	5.83717	128.3589025
-10.079641	21.256212	131.701736	-21.696913	13.192691	131.331665	39.790684	-0.7496	133.986237	37.445465	41.224728	134.205322	38.6180745	20.237564	134.0957795	-82.0119005	6.147818	128.5675505
-10.452391	19.854218	131.647095	-21.706623	13.31976	131.401077	39.684711	-0.832324	133.926376	37.544064	41.131138	134.130173	38.6143875	20.149407	134.0282745	-82.0276335	6.490113	128.7738795
-10.950713	18.521767	131.524887	-21.794392	13.483098	131.384232	39.470058	-0.85528	133.681473	37.523018	41.0298	133.892181	38.496538	20.08726	133.786827	-82.085322	6.878936	128.981637
-11.554325	17.13221	131.200943	-21.968582	13.647471	131.224747	39.154015	-0.852419	133.239777	37.402164	40.977268	133.392639	38.2780895	20.0624245	133.316208	-82.2152535	7.2325175	129.133286
-12.160659	15.751116	130.70253	-22.170338	13.747112	130.914886	38.833324	-0.910778	132.626862	37.143795	40.900291	132.445786	37.9885595	19.9947565	132.536324	-82.3292355	7.4994675	129.293448
-13.199045	13.675226	129.729538	-22.42827	13.710048	130.167023	38.273129	-1.068006	131.495728	36.671879	40.636642	130.551743	37.472504	19.784318	131.0237355	-82.329044	7.635778	129.3103105
-13.912326	12.282414	129.056854	-22.481586	13.610498	129.591766	38.106464	-1.186038	130.681473	36.080257	40.50214	129.203293	37.0933605	19.658051	129.942383	-82.0565325	7.562945	129.241149
-14.606971	11.03054	128.47435	-22.408939	13.500423	128.98674	38.006966	-1.23808	130.029129	35.910816	40.348946	128.006027	36.958891	19.555433	129.017578	-81.776769	7.445413	128.955902
-15.293068	9.799884	127.980438	-22.284611	13.362837	128.433243	38.096447	-1.315217	129.444214	35.847401	40.259991	126.958488	36.971924	19.472387	128.201351	-81.541146	7.253287	128.665135
-16.05755	8.647316	127.599205	-22.203728	13.207914	128.011429	38.10413	-1.367777	128.871231	35.711445	40.166206	126.067162	36.9077875	19.3992145	127.4691965	-81.3152435	7.0166135	128.5536615
-16.755878	7.626649	127.381042	-22.139702	13.078037	127.75563	38.02742	-1.345574	128.398041	35.561401	40.054062	125.445305	36.7944105	19.354244	126.921673	-81.0738145	6.80183	128.589587
-17.466715	6.743731	127.335587	-22.031874	12.955382	127.640198	38.070889	-1.308622	128.248291	35.578831	40.009724	125.135818	36.82486	19.350551	126.6920545	-80.888608	6.560213	128.5883415
-18.580833	5.586757	127.328217	-21.800709	12.754698	127.526855	38.417633	-1.241245	128.51973	35.788597	40.082687	125.292465	37.103115	19.420721	126.9060975	-80.704533	6.088675	128.1476125
-19.288153	4.894703	127.253998	-21.673374	12.64717	127.506104	38.598614	-1.168914	128.648788	35.924213	40.207367	125.609795	37.2614135	19.5192265	127.1292915	-80.6081615	5.7751135	127.8829165
-19.956593	4.359812	127.251122	-21.555897	12.574725	127.531265	38.747711	-1.044007	128.734833	36.012356	40.32951	125.810226	37.3800335	19.6427515	127.2725295	-80.4918275	5.5066985	127.7900005
-20.680035	3.921716	127.290092	-21.433298	12.541366	127.583351	38.885628	-0.876463	128.697144	36.107616	40.491322	126.032555	37.496622	19.8074295	127.3648495	-80.363218	5.2753025	127.8018525
-21.378445	3.534106	127.266251	-21.256411	12.540944	127.635384	39.086063	-0.709358	128.624115	36.212406	40.655346	126.270737	37.6492345	19.972994	127.447426	-80.1620565	5.108894	127.823342
-22.114626	3.22838	127.254906	-21.047241	12.534989	127.641533	39.354137	-0.532427	128.622391	36.358006	40.833645	126.421738	37.8560715	20.150609	127.5220645	-79.9505535	4.919369	127.7610015
-22.742846	2.938807	127.19754	-20.853518	12.514421	127.631393	39.605347	-0.38088	128.492386	36.476284	40.992981	126.508881	38.0408155	20.3060505	127.5006335	-79.7478515	4.7227915	127.7621525
-23.697386	2.632721	127.107307	-20.582878	12.43512	127.595268	39.909016	-0.275479	128.141205	36.587215	41.078472	126.348076	38.2481155	20.4014965	127.2446405	-79.4138715	4.4687435	127.9458955
-24.375755	2.509053	127.108704	-20.413151	12.36569	127.568069	40.052071	-0.207337	127.876511	36.653389	41.109325	126.109192	38.35273	20.450994	126.9928515	-79.179032	4.280386	128.1432865
-25.052792	2.4707	127.171936	-20.241678	12.298907	127.546379	40.240776	-0.1741	127.599838	36.71751	41.136093	125.95285	38.479143	20.4809965	126.776344	-78.962499	4.1168175	128.316414
-25.660954	2.463725	127.202454	-20.077665	12.247446	127.520515	40.460094	-0.132245	127.390587	36.762966	41.163609	125.769676	38.61153	20.515682	126.5801315	-78.76686	3.97921	128.4608985
-26.215448	2.541981	127.163574	-19.936558	12.209529	127.427467	40.631798	-0.059106	127.213348	36.77206	41.222046	125.456596	38.701929	20.58147	126.334972	-78.575045	3.837588	128.519962
-26.776075	2.685965	127.087807	-19.821941	12.169834	127.26828	40.420307	0.187969	127.042259	36.740231	41.269512	125.12323	38.580269	20.7287405	126.0827445	-78.224151	3.6109275	128.4538155
-27.297684	2.85022	126.959312	-19.711926	12.111722	127.104691	40.450855	0.244741	126.671432	36.722897	41.294918	124.828865	38.586876	20.7698295	125.7501485	-78.010728	3.4536145	128.4592335
-28.001701	3.244203	126.802513	-19.547951	11.9879	126.967529	40.492805	0.238906	125.949539	36.8116	41.299786	124.65435	38.6522025	20.769346	125.3019445	-77.7481045	3.206454	128.6331135
-28.376579	3.59432	126.68792	-19.418793	11.898338	126.931396	40.52636	0.235658	125.552956	36.914772	41.286953	124.755157	38.720566	20.7613055	125.1540565	-77.558152	3.0353705	128.7087355
-28.743469	4.009452	126.628319	-19.297726	11.845052	126.91214	40.620117	0.299233	125.224159	37.338043	41.274155	124.884712	38.97908	20.786694	125.0544355	-77.574532	2.90341	128.7698445
-29.079306	4.432764	126.434532	-19.213165	11.849804	126.884094	40.703022	0.463744	124.900505	37.411819	41.462143	125.210426	39.0574205	20.9629435	125.0554655	-77.4837505	2.7366645	128.7127225
-29.324299	4.95338	126.348557	-19.16732	11.911633	126.836906	40.683956	0.749128	124.589432	37.399384	41.71138	125.489319	39.04167	21.230254	125.0393755	-77.37631	2.593012	128.6344365
-29.515774	5.448858	126.234505	-19.138746	12.00593	126.785194	40.652031	1.098992	124.291908	37.049118	42.133835	125.890198	38.8505745	21.6164135	125.091053	-77.1280665	2.3954465	128.479335
-29.660576	5.943302	126.161812	-19.135771	12.12812	126.787498	40.682865	1.432536	124.134109	37.018967	42.436447	126.225731	38.850916	21.9344915	125.17992	-77.122458	2.3217485	128.395076
-29.698122	6.620862	126.118347	-19.145184	12.240568	126.904556	40.759182	1.834644	124.215508	36.936913	42.82798	126.714279	38.8480475	22.331312	125.4648935	-77.1384155	2.149824	128.3442185
-29.707518	7.065222	126.215363	-19.17728	12.271645	126.996925	40.781914	2.017035	124.316254	36.835556	43.017353	126.915611	38.808735	22.517194	125.6159325	-77.163295	2.026096	128.3779175
-29.67411	7.375489	126.347458	-19.222473	12.214473	127.095474	40.766014	2.146029	124.441757	36.6782	43.155201	126.952957	38.722107	22.650615	125.697357	-77.167053	1.778331	128.493591
-29.56715	7.592192	126.446136	-19.254459	12.147867	127.121613	40.765934	2.217852	124.644264	36.519905	43.233986	126.81147	38.6429195	22.725919	125.727867	-77.1518375	1.569815	128.515359
-29.401917	7.796389	126.584579	-19.298386	12.050954	127.146187	40.775116	2.257802	124.901787	36.390999	43.248348	126.594055	38.5830575	22.753075	125.747921	-77.1798295	1.348833	128.544453
-29.146275	7.880808	126.597641	-19.313286	11.938669	127.145294	40.83485	2.182031	125.29303	36.265095	43.193947	126.322914	38.5499725	22.687989	125.807972	-77.1765445	1.189349	128.482616
-28.870361	7.961412	126.66243	-19.338913	11.778615	127.156738	40.872509	2.082767	125.808632	36.128868	43.092781	125.965752	38.5006885	22.587774	125.887192	-77.1785145	0.969456000000001	128.426284
-28.373003	8.065263	126.763069	-19.394463	11.479003	127.230789	40.928478	1.885076	126.680504	36.007275	42.846359	125.600815	38.4678765	22.3657175	126.1406595	-77.2568025	0.592288500000002	128.3209185
-27.969107	8.113908	126.728188	-19.432259	11.250548	127.273033	41.273392	1.546492	127.177177	35.968964	42.6772	125.428185	38.621178	22.111846	126.302681	-77.485696	0.389250000000001	128.243385
-27.572071	8.218774	126.741234	-19.487452	11.027509	127.306976	41.243198	1.390633	127.711807	35.924755	42.485001	125.322449	38.5839765	21.937817	126.517128	-77.5588805	0.117201000000001	128.096824
-27.141747	8.372783	126.748993	-19.528467	10.84732	127.325249	41.223885	1.204254	128.13562	35.899738	42.294346	125.28894	38.5618115	21.7493	126.71228	-77.6187455	-0.0546599999999984	127.938218
-26.635643	8.517172	126.646767	-19.56192	10.748508	127.30864	41.197834	1.075856	128.582687	35.91711	42.162781	125.235916	38.557472	21.6193185	126.9093015	-77.681312	-0.122302500000004	127.7079785
-26.112923	8.754365	126.583267	-19.574986	10.726669	127.266144	41.203499	1.032243	128.869949	35.962215	42.128639	125.288033	38.582857	21.580441	127.078991	-77.732829	-0.127103000000002	127.453297
-25.57078	9.0495	126.418015	-19.561968	10.778106	127.154884	41.260971	1.060107	129.090469	36.054108	42.175407	125.398216	38.6575395	21.617757	127.2443425	-77.7814755	-0.0615450000000024	127.0654255
-24.741789	9.538905	126.078651	-19.51511	10.882999	126.882256	41.323032	1.202826	129.093826	36.268803	42.379433	125.677917	38.7959175	21.7911295	127.3858715	-77.8261375	-0.0251315000000005	126.3786405
-24.164068	9.925583	125.708519	-19.471676	10.938681	126.558014	41.30587	1.22914	128.725052	36.411903	42.457737	125.919769	38.8588865	21.8434385	127.3224105	-77.8022385	0.0339235000000002	125.7936175
-23.620596	10.384551	125.280174	-19.415861	10.965233	126.1474	41.263443	1.16663	128.192551	36.528336	42.491825	126.000107	38.8958895	21.8292275	127.096329	-77.7276115	0.101238500000001	125.198471
-23.041195	10.864121	124.788345	-19.341587	11.008814	125.684418	41.216599	1.133604	127.562202	36.653008	42.555054	126.043213	38.9348035	21.844329	126.8027075	-77.6179775	0.173299	124.5661285
-22.804134	11.229532	124.318985	-19.255856	11.149367	125.218536	40.956245	1.423599	127.087891	36.655426	42.714935	126.127579	38.8058355	22.069267	126.607735	-77.3175475	0.229467	123.829337
-23.16976	11.623354	123.951385	-19.421461	11.537215	124.861633	41.033573	1.695302	126.719238	36.729958	42.991508	126.162552	38.8817655	22.343405	126.440895	-77.7246875	0.731024999999999	123.282371
-23.297159	11.819432	123.516609	-19.41765	11.8462	124.463509	41.107933	2.049344	126.527992	36.735146	43.315353	126.113869	38.9215395	22.6823485	126.3209305	-77.7568395	1.0100515	122.6060875
-23.549274	11.974742	122.991707	-19.44404	12.167773	123.984238	41.147961	2.458609	126.423264	36.624031	43.657528	125.765633	38.885996	23.0580685	126.0944485	-77.774076	1.2774775	121.8740275
-23.620758	11.886781	122.668579	-19.465378	12.230585	123.736069	41.157772	2.576392	126.468025	36.538738	43.726669	125.431595	38.848255	23.1515305	125.94981	-77.779011	1.3096395	121.522328
-23.869009	11.881425	122.455559	-19.455023	12.154157	123.554588	41.183395	2.57933	126.595901	36.495888	43.68066	125.109039	38.8396415	23.129995	125.85247	-77.7496875	1.178319	121.256706
-24.300713	11.988992	122.305122	-19.458918	12.018341	123.429108	41.256981	2.47164	126.78286	36.486916	43.539921	124.845734	38.8719485	23.0057805	125.814297	-77.7897845	1.0309015	121.043919
-24.600792	11.982868	122.177269	-19.471008	11.82996	123.345268	41.560371	2.128245	126.916672	36.449848	43.345619	124.530922	39.0051095	22.736932	125.723797	-77.9471255	0.922988	120.966739
-24.939423	11.994963	122.064888	-19.49386	11.626445	123.278534	41.534245	1.913109	127.092781	36.423485	43.089878	124.198723	38.978865	22.5014935	125.645752	-77.966585	0.751396500000002	120.911316
-25.315622	12.04213	121.920776	-19.736397	11.543439	123.325371	41.478558	1.680223	127.197456	36.391922	42.817966	123.858932	38.93524	22.2490945	125.528194	-78.408034	0.8377835	121.122548
-26.005346	12.154098	121.681534	-19.379421	11.009294	122.936485	41.370632	1.348871	127.236404	36.329277	42.424419	123.319229	38.8499545	21.886645	125.2778165	-77.6087965	0.131943	120.5951535
-26.509384	12.295848	121.488441	-19.411108	10.877165	122.816238	41.279369	1.168453	127.082275	36.322407	42.231499	123.147964	38.800888	21.699976	125.1151195	-77.623104	0.054354	120.5173565
-26.893456	12.392022	121.32206	-19.631001	10.913997	122.77932	40.889751	1.164794	126.944458	36.365494	42.065701	123.082909	38.6276225	21.6152475	125.0136835	-77.8896245	0.212746500000002	120.5449565
-27.656254	12.745655	121.283401	-19.654766	10.85793	122.729645	40.752117	0.945165	126.447205	36.398682	41.905983	123.017845	38.5753995	21.425574	124.732525	-77.8849315	0.290285999999998	120.726765
-28.301939	13.077686	121.196625	-19.660374	10.813293	122.587524	40.602043	0.683237	125.705971	36.398418	41.705029	122.880264	38.5002305	21.194133	124.2931175	-77.8209785	0.432452999999999	120.8819305
-28.947872	13.464271	121.066711	-19.682051	10.803901	122.347435	40.465199	0.461163	124.738266	36.359837	41.500816	122.554062	38.412518	20.9809895	123.646164	-77.77662	0.6268125	121.048706
-29.649044	13.86635	120.806038	-19.746355	10.827601	121.947205	40.218815	0.326615	123.715103	36.236568	41.414566	122.050049	38.2276915	20.8705905	122.882576	-77.7204015	0.7846115	121.011834
-30.744032	14.391168	120.127174	-19.886528	10.941497	121.130196	39.859825	0.318098	121.983459	35.992271	41.406956	121.119415	37.926048	20.862527	121.551437	-77.699104	1.020467	120.708955
-31.465858	14.744203	119.717583	-19.964714	11.060622	120.584427	39.631908	0.35509	121.101746	35.77879	41.434578	120.405212	37.705349	20.894834	120.753479	-77.634777	1.22641	120.415375
-32.235241	15.084269	119.409538	-20.033117	11.168972	120.19352	39.444019	0.410995	120.367561	35.686363	41.460629	119.977654	37.565191	20.935812	120.1726075	-77.631425	1.402132	120.2144325
-32.915054	15.377808	119.286934	-20.070576	11.22443	119.99984	39.352146	0.376163	120.023369	35.623455	41.407291	119.747017	37.4878005	20.891727	119.885193	-77.6289525	1.557133	120.114487
-33.568974	15.672202	119.386032	-20.118877	11.214798	120.027794	39.296852	0.310051	119.847954	35.567448	41.329212	119.668961	37.43215	20.8196315	119.7584575	-77.669904	1.6099645	120.2971305
-34.193672	15.913222	119.663033	-20.188532	11.155229	120.210335	39.184837	0.240462	119.661201	35.451771	41.216564	119.668175	37.318304	20.728513	119.664688	-77.695368	1.581945	120.755982
-34.847782	16.122271	120.053146	-20.259521	11.06135	120.484985	39.036007	0.145755	119.543648	35.338291	41.117794	119.661095	37.187149	20.6317745	119.6023715	-77.706191	1.4909255	121.3675985
-35.738506	16.36561	120.739494	-20.374384	10.919827	120.994293	38.850456	0.006669	119.580994	35.166222	40.984154	119.770012	37.008339	20.4954115	119.675503	-77.757107	1.3442425	122.313083
-36.372955	16.530001	121.287514	-20.478256	10.828966	121.40995	38.743824	-0.066857	119.656609	35.048187	40.918472	119.924255	36.8960055	20.4258075	119.790432	-77.8525175	1.2321245	123.029468
-36.939495	16.67948	121.680954	-20.600622	10.726319	121.737579	38.637421	-0.160905	119.757568	34.929264	40.832169	120.101974	36.7833425	20.335632	119.929771	-77.9845865	1.117006	123.545387
-37.424412	16.815201	121.89299	-20.735044	10.636887	121.926178	38.522289	-0.277447	119.852318	34.814102	40.725231	120.176849	36.6681955	20.223892	120.0145835	-78.1382835	1.049882	123.8377725
-37.913292	16.947695	121.927353	-20.855396	10.569189	121.936546	38.400173	-0.410819	119.862724	34.715549	40.603325	120.190811	36.557861	20.096253	120.0267675	-78.268653	1.042125	123.8463245
-38.328865	17.084496	121.765396	-20.938768	10.529343	121.801285	38.313942	-0.550708	119.842293	34.687962	40.498398	120.149338	36.500952	19.973845	119.9958155	-78.378488	1.084841	123.6067545
-38.73568	17.182135	121.514572	-20.990444	10.511654	121.604469	38.264187	-0.642562	119.824127	34.688152	40.417809	120.019974	36.4761695	19.8876235	119.9220505	-78.4570575	1.1356845	123.2868875
-39.216099	17.288851	121.21582	-20.966171	10.553414	121.341026	38.216286	-0.761493	119.668839	34.738174	40.301952	119.882675	36.47723	19.7702295	119.775757	-78.409572	1.3365985	122.906295
-39.5271	17.409548	121.046089	-20.925591	10.60615	121.204552	38.247852	-0.821628	119.693802	34.836857	40.239258	119.807686	36.5423545	19.708815	119.750744	-78.3935365	1.503485	122.65836
-39.793423	17.512573	120.884621	-20.894857	10.642209	121.095345	38.29356	-0.873918	119.754326	34.898369	40.188641	119.7621	36.5959645	19.6573615	119.758213	-78.3856785	1.6270565	122.432477
-39.988571	17.601587	120.763947	-20.887302	10.637791	121.005569	38.313095	-0.939179	119.745674	34.920197	40.112667	119.736122	36.616646	19.586744	119.740898	-78.39125	1.688838	122.27024
-40.139423	17.674154	120.726585	-20.898558	10.590914	120.945999	38.28413	-1.044228	119.720459	34.919933	40.022503	119.676445	36.6020315	19.4891375	119.698452	-78.3991475	1.6926905	122.193546
-40.247936	17.724327	120.673248	-20.933411	10.521124	120.892967	38.223457	-1.171489	119.696892	34.91164	39.896721	119.634674	36.5675485	19.362616	119.665783	-78.4343705	1.679632	122.120151
-40.29528	17.772509	120.550362	-20.997198	10.456383	120.82653	38.171505	-1.319361	119.715355	34.904175	39.763863	119.570183	36.53784	19.222251	119.642769	-78.532236	1.690515	122.010291
-40.283012	17.816236	120.281067	-21.106489	10.396472	120.682144	38.061005	-1.505862	119.767761	34.830139	39.591751	119.362762	36.445572	19.0429445	119.5652615	-78.65855	1.7499995	121.7990265
-40.262585	17.837688	120.142517	-21.184521	10.350392	120.578041	37.978317	-1.62158	119.731155	34.732098	39.464813	119.190063	36.3552075	18.9216165	119.460609	-78.7242495	1.7791675	121.695473
-40.23156	17.84688	119.994858	-21.254877	10.274753	120.469307	37.907429	-1.759123	119.668289	34.652851	39.333607	119.025543	36.28014	18.787242	119.346916	-78.789894	1.762264	121.591698
-40.172215	17.888199	119.830612	-21.303509	10.202458	120.342491	37.836369	-1.92331	119.598618	34.601494	39.182396	118.865143	36.2189315	18.629543	119.2318805	-78.8259495	1.775373	121.4531015
-40.095627	17.939236	119.647812	-21.345657	10.113241	120.196442	37.76236	-2.084888	119.495796	34.586201	39.022339	118.677834	36.1742805	18.4687255	119.086815	-78.8655945	1.7577565	121.306069
-39.969185	18.010483	119.495186	-21.347708	10.036314	120.053688	37.688599	-2.246087	119.32077	34.583748	38.867287	118.497292	36.1361735	18.3106	118.909031	-78.8315895	1.762028	121.198345
-39.822475	18.091349	119.372437	-21.346571	9.9807	119.919731	37.641376	-2.395391	119.168686	34.588448	38.727631	118.313477	36.114912	18.16612	118.7410815	-78.808054	1.79528	121.0983805
-39.541542	18.211832	119.286812	-21.29578	9.958457	119.814003	37.623795	-2.519077	119.013855	34.651939	38.599541	118.145081	36.137867	18.040232	118.579468	-78.729427	1.876682	121.048538
-39.315289	18.35957	119.277763	-21.251381	9.955956	119.807098	37.657276	-2.574087	118.969749	34.703377	38.545944	118.118523	36.1803265	17.9859285	118.544136	-78.6830885	1.9259835	121.07006
-39.101589	18.559942	119.276741	-21.221827	9.965406	119.812943	37.689163	-2.609721	118.967163	34.748287	38.51099	118.100548	36.218725	17.9506345	118.5338555	-78.662379	1.9801775	121.0920305
-38.840679	18.816916	119.248558	-21.207478	9.970976	119.817017	37.685707	-2.642436	118.957504	34.76693	38.478424	118.073143	36.2263185	17.917994	118.5153235	-78.6412745	2.023958	121.1187105
-38.512127	19.106991	119.236099	-21.193726	9.966002	119.820442	37.673531	-2.686321	118.941185	34.790348	38.421276	118.079163	36.2319395	17.8674775	118.510174	-78.6193915	2.0645265	121.13071
-38.098045	19.469255	119.171837	-21.188236	9.951205	119.827629	37.680935	-2.754914	118.992279	34.826767	38.357502	118.074402	36.253851	17.801294	118.5333405	-78.630323	2.101116	121.1219175
-37.693077	19.841129	119.080505	-21.191294	9.924284	119.825073	37.689217	-2.837978	119.065712	34.861973	38.289032	118.067848	36.275595	17.725527	118.56678	-78.658183	2.123041	121.083366
-36.887295	20.416616	118.868301	-21.21397	9.839488	119.74028	37.715576	-2.967857	119.135925	34.86673	38.1689	118.074402	36.291153	17.6005215	118.6051635	-78.719093	2.0784545	120.8753965
-36.429924	20.863455	118.646767	-21.231239	9.787712	119.601151	37.711246	-3.06291	119.164673	34.873489	38.075935	118.022087	36.2923675	17.5065125	118.59338	-78.7548455	2.0689115	120.608922
-35.898125	21.306482	118.385567	-21.234337	9.737257	119.438972	37.691135	-3.181614	119.167091	34.899853	37.96558	117.943741	36.295494	17.391983	118.555416	-78.764168	2.082531	120.322528
-35.318855	21.780548	118.062149	-21.259401	9.696921	119.246689	37.680958	-3.290015	119.183838	34.932896	37.859192	117.884804	36.306927	17.2845885	118.534321	-78.825729	2.1092535	119.959057
-34.666332	22.34943	117.743256	-21.262611	9.654124	119.068108	37.673836	-3.410851	119.188248	34.971474	37.738663	117.858673	36.322655	17.163906	118.5234605	-78.847877	2.144342	119.6127555
-34.00499	22.926218	117.535416	-21.251287	9.614928	118.918396	37.697495	-3.528031	119.186424	35.073742	37.584038	118.002144	36.3856185	17.0280035	118.594284	-78.8881925	2.2018525	119.242508
-33.299076	23.5679	117.477417	-21.200457	9.547393	118.845924	37.742306	-3.647244	119.173561	35.255634	37.433605	118.243813	36.49897	16.8931805	118.708687	-78.899884	2.2016055	118.983161
-32.224525	24.516354	117.631805	-21.107643	9.43185	118.806587	37.764385	-3.821717	119.025291	35.504288	37.206589	118.6623	36.6343365	16.692436	118.8437955	-78.8496225	2.171264	118.7693785
-31.439634	25.229057	117.777908	-21.047705	9.384673	118.759346	37.750877	-3.890504	118.813881	35.689621	37.074741	119.024017	36.720249	16.5921185	118.918949	-78.815659	2.1772275	118.599743
-30.648941	25.934469	117.961899	-20.958086	9.370063	118.67926	37.793079	-3.957077	118.726967	35.908207	37.001221	119.47583	36.850643	16.522072	119.1013985	-78.766815	2.218054	118.2571215
-29.782591	26.635563	118.223785	-20.86545	9.3926	118.639992	37.838665	-3.925562	118.677811	36.18552	36.976765	120.143272	37.0120925	16.5256015	119.4105415	-78.7429925	2.2595985	117.8694425
-28.99515	27.320087	118.519035	-20.794197	9.441128	118.608833	37.845238	-3.921859	118.74778	36.421852	36.946548	120.831314	37.133545	16.5123445	119.789547	-78.721939	2.3699115	117.428119
-28.162411	27.968988	118.83062	-20.748022	9.513411	118.570091	37.811237	-3.929487	118.840065	36.623718	36.909599	121.508698	37.2174775	16.490056	120.1743815	-78.7135215	2.536766	116.9658005
-27.330286	28.593475	119.133934	-20.754587	9.589117	118.599388	37.76683	-3.904088	118.980232	36.764248	36.881134	122.156868	37.265539	16.488523	120.56855	-78.774713	2.689711	116.630226
-26.023752	29.363319	119.809135	-20.715778	9.681959	118.830299	37.822334	-3.879258	119.332077	36.955025	36.813629	123.165474	37.3886795	16.4671855	121.2487755	-78.8202355	2.8967325	116.4118225
-25.24234	29.749027	120.273972	-20.705593	9.687787	119.07605	37.89806	-3.884973	119.595184	37.061398	36.78413	123.731407	37.479729	16.4495785	121.6632955	-78.890915	2.9259955	116.4888045
-24.469501	30.052141	120.713829	-20.709314	9.667718	119.327187	37.948261	-3.89698	119.736801	37.128674	36.75359	124.045441	37.5384675	16.428305	121.891121	-78.9570955	2.907131	116.763253
-23.661116	30.294973	120.973312	-20.739845	9.62527	119.522537	37.945808	-3.960312	119.703041	37.146397	36.672401	124.121925	37.5461025	16.3560445	121.912483	-79.0257925	2.8944955	117.132591
-22.859257	30.432993	121.070137	-20.779034	9.547653	119.570938	37.870491	-4.118613	119.621445	37.102146	36.550121	123.980888	37.4863185	16.215754	121.8011665	-79.0443865	2.879552	117.3407095
-22.043165	30.51985	120.973984	-20.812271	9.456519	119.535294	37.807175	-4.279723	119.535866	37.075867	36.401913	123.708832	37.441521	16.061095	121.622349	-79.066063	2.851943	117.448239
-21.271055	30.511129	120.76609	-20.868977	9.366466	119.48233	37.785591	-4.463826	119.5019	37.038498	36.254951	123.462067	37.4120445	15.8955625	121.4819835	-79.1499985	2.8373695	117.4826765
-20.128702	30.344227	120.437096	-20.930695	9.222545	119.408348	37.759071	-4.738156	119.646927	36.978947	36.030643	123.076233	37.369009	15.6462435	121.36158	-79.230399	2.7988465	117.455116
-19.390362	30.137039	120.235786	-20.937433	9.115121	119.435211	37.73864	-4.910421	119.7481	36.93539	35.883759	122.895721	37.337015	15.486669	121.3219105	-79.211881	2.743573	117.5485115
-18.547321	29.830133	120.177094	-20.980074	8.988539	119.50843	37.689392	-5.074294	119.845711	36.920345	35.710724	122.774506	37.3048685	15.318215	121.3101085	-79.2650165	2.658863	117.7067515
-17.831665	29.51132	120.256638	-20.975019	8.863156	119.6054	37.669025	-5.259112	119.908676	36.950195	35.538204	122.752365	37.30961	15.139546	121.3305205	-79.259648	2.586766	117.8802795
-17.013138	29.11812	120.366859	-20.968107	8.768878	119.721329	37.662228	-5.423835	119.92923	37.014713	35.374462	122.812065	37.3384705	14.9753135	121.3706475	-79.2746845	2.5624425	118.0720105
-16.286802	28.705683	120.531441	-20.945889	8.734722	119.843117	37.659782	-5.539679	119.898781	37.082333	35.249691	122.900795	37.3710575	14.855006	121.399788	-79.2628355	2.614438	118.286446
-15.651247	28.198334	120.748985	-20.92388	8.754539	119.932625	37.633358	-5.590145	119.78614	37.138599	35.176979	123.016342	37.3859785	14.793417	121.401241	-79.2337385	2.715661	118.464009
-14.452033	27.326033	120.931541	-20.923754	8.802346	120.056221	37.590534	-5.60991	119.58445	37.194439	35.130604	123.149178	37.3924865	14.760347	121.366814	-79.2399945	2.844345	118.745628
-13.719216	26.696619	121.05323	-20.940166	8.881376	120.113113	37.558735	-5.568855	119.494072	37.193161	35.160271	123.203003	37.375948	14.795708	121.3485375	-79.25628	2.967044	118.8776885
-13.015066	26.043501	121.018753	-20.976105	8.98607	120.147743	37.526802	-5.494314	119.489052	37.164383	35.201775	123.148476	37.3455925	14.8537305	121.318764	-79.2978025	3.1184095	118.976722
-12.40697	25.296761	120.88102	-21.01001	9.062238	120.144547	37.509701	-5.480043	119.589218	37.098003	35.240509	122.971832	37.303852	14.880233	121.280525	-79.323872	3.244243	119.008569
-11.671143	24.467836	120.580383	-21.112604	9.112188	120.113228	37.484779	-5.520362	119.711685	37.025753	35.233398	122.658791	37.255266	14.856518	121.185238	-79.480474	3.367858	119.041218
-10.978312	23.578922	120.28698	-21.223377	9.060998	120.080605	37.439346	-5.650953	119.798065	36.904438	35.12912	122.209549	37.171892	14.7390835	121.003807	-79.618646	3.3829125	119.157403
-10.32922	22.658981	119.854103	-21.343313	8.959484	120.037224	37.351826	-5.882578	119.851097	36.738277	34.956165	121.571671	37.0450515	14.5367935	120.711384	-79.7316775	3.3821745	119.363064
-9.370073	21.114714	119.286201	-21.509598	8.66953	119.970688	37.094193	-6.284835	119.717453	36.475391	34.596848	120.617546	36.784792	14.1560065	120.1674995	-79.803988	3.1830535	119.7738765
-8.677975	20.054098	119.042274	-21.622267	8.470769	119.923363	36.967999	-6.632758	119.655777	36.342831	34.274334	120.035789	36.655415	13.820788	119.845783	-79.899949	3.12075	120.000943
-8.002344	19.039333	118.784187	-21.724487	8.316359	119.863304	36.77272	-6.964215	119.599854	36.234837	33.945103	119.446274	36.5037785	13.490444	119.523064	-79.9527525	3.142274	120.203544
-7.348448	18.067366	118.473671	-21.821959	8.257923	119.768814	36.552929	-7.238366	119.542732	36.142982	33.643475	118.845963	36.3479555	13.2025545	119.1943475	-79.9918735	3.3132915	120.3432805
-6.669174	17.125938	118.215538	-21.905781	8.26712	119.714104	36.416805	-7.444517	119.607857	36.07177	33.432045	118.30323	36.2442875	12.993764	118.9555435	-80.0558495	3.540476	120.4726645
-5.89783	16.209059	118.124405	-21.937313	8.316398	119.719734	36.399017	-7.556616	119.961395	36.045933	33.320293	117.893837	36.222475	12.8818385	118.927616	-80.097101	3.7509575	120.511852
-5.19067	15.415122	118.20887	-21.948845	8.36151	119.85141	36.452164	-7.628139	120.450699	36.104195	33.252651	117.878738	36.2781795	12.812256	119.1647185	-80.1758695	3.910764	120.5381015
-4.121663	14.368524	118.691658	-21.91078	8.36574	120.267723	36.68264	-7.763124	121.710693	36.251579	33.140507	118.216446	36.4671095	12.6886915	119.9635695	-80.2886695	4.0427885	120.5718765
-3.374171	13.75996	119.286224	-21.871006	8.340964	120.699783	36.85318	-7.856944	122.766243	36.476616	33.112293	118.934967	36.664898	12.6276745	120.850605	-80.40691	4.0542535	120.548961
-2.61081	13.259678	120.230652	-21.84717	8.308845	121.300064	37.071312	-7.967594	124.123146	36.770679	33.106674	120.031548	36.9209955	12.56954	122.077347	-80.6153355	4.04815	120.522781
-1.869038	12.857586	121.427063	-21.831436	8.302302	122.10463	37.374039	-8.11427	125.750641	37.118389	33.157078	121.57576	37.246214	12.521404	123.6632005	-80.909086	4.0832	120.5460595
-1.218172	12.59345	122.932037	-21.808933	8.324016	123.09272	37.701729	-8.201905	127.592705	37.518368	33.323246	123.513138	37.6100485	12.5606705	125.5529215	-81.2279145	4.0873615	120.6325185
-0.614544	12.395672	124.679092	-21.808702	8.353071	124.188141	38.249405	-8.399469	129.339737	37.889309	33.625679	125.651825	38.069357	12.613105	127.495781	-81.686761	4.093037	120.880501
-0.045134	12.299546	126.297173	-21.651619	8.245247	125.215111	38.452873	-8.373806	131.041168	38.147869	33.926262	127.624069	38.300371	12.776228	129.3326185	-81.603609	3.714266	121.0976035
1.031955	12.078882	128.271744	-21.73435	8.255013	126.514366	38.705677	-8.229912	132.670273	38.59079	34.284271	130.035049	38.6482335	13.0271795	131.352661	-82.1169335	3.4828465	121.676071
1.508182	12.072006	129.215057	-21.763514	8.283109	127.111946	38.906391	-8.112272	133.264801	38.554569	34.525555	131.241669	38.73048	13.2066415	132.253235	-82.257508	3.3595765	121.970657
1.8869	12.084454	129.834015	-21.730923	8.311366	127.495445	39.043777	-7.892606	133.525711	38.550823	34.757484	132.073288	38.7973	13.432439	132.7994995	-82.259146	3.190293	122.1913905
2.19446	12.09432	130.161011	-21.671618	8.339374	127.606674	39.193993	-7.675674	133.600998	38.567177	34.995811	132.603683	38.880585	13.6600685	133.1023405	-82.223821	3.0186795	122.1110075
2.430269	12.091331	130.227188	-21.612349	8.356593	127.473999	39.316101	-7.469795	133.518982	38.556705	35.211418	132.983734	38.936403	13.8708115	133.251358	-82.161101	2.8423745	121.69664
2.586426	12.054576	130.116119	-21.551081	8.354658	127.257881	39.4258	-7.355092	133.282471	38.524513	35.335007	133.260971	38.9751565	13.9899575	133.271721	-82.0773185	2.7193585	121.244041
2.629795	11.985588	129.999176	-21.490194	8.338224	127.084305	39.547104	-7.297672	133.046387	38.490242	35.401348	133.403351	39.018673	14.051838	133.224869	-81.999061	2.62461	120.943741
2.51321	11.773721	129.869049	-21.42017	8.306216	126.950752	39.644371	-7.080706	132.691711	38.461834	35.568745	133.55069	39.0531025	14.2440195	133.1212005	-81.8934425	2.3684125	120.7803035
2.278232	11.586921	129.806824	-21.40518	8.311959	126.931442	39.716198	-6.911343	132.492096	38.38224	35.669785	133.607986	39.049219	14.379221	133.050041	-81.859579	2.244697	120.812843
1.920833	11.30924	129.698639	-21.413292	8.328334	126.915718	39.737724	-6.658369	132.304153	38.291283	35.811008	133.520126	39.0145035	14.5763195	132.9121395	-81.8410875	2.0803485	120.9192965
1.507427	10.990734	129.433411	-21.44446	8.355819	126.858475	39.747555	-6.386736	131.969559	38.168793	36.007641	133.391754	38.958174	14.8104525	132.6806565	-81.847094	1.9011855	121.0362935
1.02352	10.617043	129.162369	-21.464157	8.401286	126.76194	39.746918	-6.100561	131.379669	38.023029	36.169991	133.121719	38.8849735	15.034715	132.250694	-81.8132875	1.767857	121.273186
0.400562	10.206179	128.71048	-21.487085	8.423854	126.581039	39.642723	-5.837626	130.606476	37.888889	36.284584	132.536041	38.765806	15.223479	131.5712585	-81.739976	1.624229	121.5908195
-0.184746	9.746553	127.988419	-21.516478	8.42394	126.215485	39.479221	-5.703974	129.576614	37.758606	36.293945	131.623215	38.6189135	15.2949855	130.5999145	-81.6518695	1.5528945	121.8310555
-1.098557	9.053238	126.277092	-21.564159	8.546971	125.293518	39.032696	-5.344911	127.388016	37.429317	36.355598	129.816635	38.2310065	15.5053435	128.6023255	-81.3593245	1.5885985	121.9847105
-2.108488	8.694506	125.092636	-21.548218	8.752728	124.521317	38.785664	-5.012689	125.796219	36.995365	36.707844	128.551544	37.8905145	15.8475775	127.1738815	-80.9869505	1.6578785	121.8687525
-2.791393	8.078841	123.9702	-21.722122	9.20231	123.932602	38.606159	-4.640491	124.343697	36.863949	36.963093	127.329422	37.735054	16.161301	125.8365595	-81.179298	2.243319	122.0286445
-3.498351	7.478914	123.104668	-21.65114	9.505529	123.35743	38.525799	-4.242811	123.436104	36.754391	37.245819	126.422264	37.640095	16.501504	124.929184	-80.942375	2.509554	121.785676
-4.240056	6.811811	122.475922	-21.603466	9.781706	122.97332	38.496666	-3.844399	122.838936	36.702927	37.59235	125.956573	37.5997965	16.8739755	124.3977545	-80.8067285	2.6894365	121.5488855
-5.041803	6.014214	122.08902	-21.632471	9.966133	122.731361	38.486187	-3.552685	122.496925	36.529202	37.853432	125.595284	37.5076945	17.1503735	124.0461045	-80.7726365	2.7818925	121.4166175
-5.830367	5.160754	121.772049	-21.701382	10.069619	122.562897	38.368557	-3.312312	122.234001	36.314274	38.036118	125.335274	37.3414155	17.361903	123.7846375	-80.7441795	2.777335	121.3411565
-7.041391	3.796228	121.446083	-21.853628	10.159286	122.448326	38.154781	-3.052547	122.069183	36.016937	38.261295	124.915405	37.085859	17.604374	123.492294	-80.793115	2.714198	121.404358
-7.816561	2.708766	121.388268	-21.925447	10.205336	122.440247	38.095802	-2.915345	122.083366	35.819904	38.399662	124.583015	36.957853	17.7421585	123.3331905	-80.808747	2.6685135	121.5473035
-8.539433	1.541674	121.436821	-21.980862	10.231061	122.463463	38.051727	-2.800372	122.11937	35.641464	38.51651	124.225113	36.8465955	17.858069	123.1722415	-80.8083195	2.604053	121.7546845
-9.289913	0.493698	121.466469	-22.031126	10.218455	122.48999	37.996693	-2.674756	122.222122	35.43071	38.604313	123.635391	36.7137015	17.9647785	122.9287565	-80.7759535	2.4721315	122.0512235
-9.985247	-0.717419	121.572472	-22.101282	10.209539	122.473755	37.935787	-2.556868	122.105232	35.204391	38.697643	122.876419	36.570089	18.0703875	122.4908255	-80.772653	2.3486905	122.4566845
-10.545136	-1.966576	121.524849	-22.157215	10.194007	122.328201	37.827236	-2.470839	121.683754	34.920277	38.752289	122.043571	36.3737565	18.140725	121.8636625	-80.6881865	2.247289	122.7927395
-11.196376	-3.100757	121.378036	-22.197903	10.146831	122.00605	37.748676	-2.446518	121.250824	34.621635	38.783157	120.818184	36.1851555	18.1683195	121.034504	-80.5809615	2.1253425	122.977596
-12.046005	-4.863968	120.934151	-22.179226	10.069753	121.226967	37.583878	-2.412585	120.176506	34.217243	38.744892	119.166359	35.9005605	18.1661535	119.6714325	-80.2590125	1.9733525	122.7825015
-12.578438	-5.969402	120.614502	-22.131062	9.98731	120.661667	37.509544	-2.455072	119.700172	34.061005	38.634098	118.290329	35.7852745	18.089513	118.9952505	-80.0473985	1.885107	122.3280835
-13.022254	-7.019292	120.392349	-22.070816	9.906042	120.24292	37.495209	-2.496305	119.509079	34.057369	38.550892	117.732742	35.776289	18.0272935	118.6209105	-79.917921	1.7847905	121.8649295
-13.468176	-7.980492	120.339378	-22.062872	9.827326	120.033981	37.50816	-2.569931	119.505402	34.130783	38.466354	117.649719	35.8194715	17.9482115	118.5775605	-79.9452155	1.7064405	121.4904015
-13.865113	-8.871452	120.454346	-22.089434	9.765791	120.027016	37.458538	-2.637701	119.62706	34.17226	38.408665	117.630699	35.815399	17.885482	118.6288795	-79.994267	1.6461	121.4251525
-14.238386	-9.689213	120.646706	-22.155416	9.800559	120.134521	37.376728	-2.635971	119.789017	34.115387	38.41177	117.583572	35.7460575	17.8878995	118.6862945	-80.0568895	1.7132185	121.5827475
-14.518883	-10.382284	120.91349	-22.210772	9.979772	120.279816	37.318272	-2.50424	119.911026	34.087399	38.54364	117.624977	35.7028355	18.0197	118.7680015	-80.1243795	1.939844	121.7916305
-14.814033	-11.204804	121.383774	-22.211107	10.425966	120.483521	37.381535	-2.180497	120.335426	34.177998	38.88958	117.679787	35.7797665	18.3545415	119.0076065	-80.2019805	2.4973905	121.9594355
-14.971061	-11.668191	121.686676	-22.1693	10.763402	120.578682	37.451	-1.948193	120.686302	34.298534	39.096733	117.771973	35.874767	18.57427	119.2291375	-80.213367	2.952534	121.9282265
-15.056351	-12.090322	122.081329	-22.091372	11.037457	120.677544	37.556747	-1.760318	121.078979	34.467167	39.292046	117.86834	36.011957	18.765864	119.4736595	-80.194701	3.30905	121.8814285
-15.120931	-12.429835	122.413132	-21.97637	11.227221	120.769653	37.729931	-1.650905	121.552238	34.646553	39.416374	117.996178	36.188242	18.8827345	119.774208	-80.140982	3.5717075	121.765098
-15.140367	-12.675203	122.771774	-21.845026	11.349798	120.912361	37.909622	-1.604717	122.077393	34.83123	39.445324	118.231178	36.370426	18.9203035	120.1542855	-80.060478	3.7792925	121.6704365
-15.127908	-12.820657	123.235634	-21.705675	11.423341	121.135246	38.07206	-1.612062	122.698425	35.084839	39.450249	118.435646	36.5784495	18.9190935	120.5670355	-79.9897995	3.9275885	121.7034565
-15.066025	-12.827118	123.738434	-21.546741	11.459895	121.458961	38.197254	-1.662245	123.388763	35.347836	39.381413	118.712326	36.772545	18.859584	121.0505445	-79.866027	4.060206	121.8673775
-14.589788	-12.712079	124.575317	-21.294369	11.47379	122.104118	38.426174	-1.784321	124.622711	35.777454	39.206917	119.415756	37.101814	18.711298	122.0192335	-79.690552	4.236282	122.1890025
-14.40212	-12.369701	125.171066	-21.139727	11.446976	122.593903	38.622429	-1.879848	125.602196	36.116966	39.124004	120.059601	37.3696975	18.622078	122.8308985	-79.6491515	4.271874	122.3569075
-14.268635	-11.937256	125.656891	-20.996164	11.404662	123.037949	39.112675	-2.15328	126.417587	36.415642	39.020054	120.889488	37.7641585	18.433387	123.6535375	-79.7564865	4.375937	122.4223605
-14.149456	-11.446701	125.998177	-20.666956	11.226949	123.358704	39.28804	-2.269582	127.270378	36.674423	38.968437	121.749603	37.9812315	18.3494275	124.5099905	-79.3151435	4.1044705	122.2074175
-14.062537	-10.843808	126.203857	-20.779709	11.360529	123.767197	39.426712	-2.341492	128.018982	36.979286	38.994797	122.573029	38.202999	18.3266525	125.2960055	-79.762417	4.3944055	122.2383885
-14.151616	-10.322096	126.353905	-20.652081	11.397992	124.055443	39.605747	-2.379963	128.588791	37.246506	39.082882	123.446121	38.4261265	18.3514595	126.017456	-79.7302885	4.4445245	122.09343
-14.031378	-9.534977	126.267288	-20.297928	11.373734	124.224174	39.811905	-2.360036	129.023941	37.540417	39.241756	124.32653	38.676161	18.44086	126.6752355	-79.272017	4.306608	121.7731125
-13.847507	-8.259667	125.821854	-20.013168	11.523503	124.448822	40.113571	-2.32859	129.414139	38.080235	39.531418	125.695633	39.096903	18.601414	127.554886	-79.123239	4.445592	121.342758
-13.838031	-7.283216	125.378738	-20.037498	11.75696	124.621223	40.291996	-2.367052	129.407761	38.44141	39.633923	126.533821	39.366703	18.6334355	127.970791	-79.441699	4.8804845	121.271655
-13.799819	-6.265837	124.771263	-20.11972	11.958073	124.790916	40.416843	-2.445642	129.245041	38.764313	39.697899	127.274147	39.590578	18.6261285	128.259594	-79.830018	5.2900175	121.322238
-13.825501	-5.272373	124.289955	-19.534679	11.750068	124.499687	40.506569	-2.475023	128.946182	39.00835	39.724232	127.904984	39.7574595	18.6246045	128.425583	-78.8268175	4.8755315	120.573791
-13.896172	-4.237665	123.896858	-19.668669	11.984241	124.54805	40.598385	-2.425202	128.668839	39.158161	39.784328	128.294312	39.878273	18.679563	128.4815755	-79.215611	5.288919	120.6145245
-14.230667	-3.089113	123.676285	-19.639286	12.098301	124.533546	40.645817	-2.255626	128.396149	39.221493	39.945278	128.527847	39.933655	18.844826	128.461998	-79.212227	5.351776	120.605094
-14.457762	-2.086204	123.58847	-19.632639	12.18208	124.520561	40.710907	-2.068994	128.103012	39.163445	40.0639	128.602753	39.937176	18.997453	128.3528825	-79.202454	5.366707	120.6882395
-14.888199	-0.690402	123.612259	-19.67733	12.166277	124.53936	40.714912	-1.871799	127.811981	39.022751	40.198116	128.276215	39.8688315	19.1631585	128.044098	-79.2234915	5.1693955	121.034622
-15.209399	0.150448	123.729477	-19.709534	12.051145	124.558067	40.70179	-1.853079	127.694725	38.911518	40.164669	128.000946	39.806654	19.155795	127.8478355	-79.225722	4.946495	121.2682985
-15.557035	0.932661	123.817314	-19.719719	11.876421	124.572227	40.734356	-1.93548	127.704453	38.81184	40.063049	127.700661	39.773098	19.0637845	127.702557	-79.212536	4.6890575	121.441897
-15.939376	1.7107	123.85228	-19.717825	11.64696	124.552345	40.755589	-2.029129	127.716156	38.747379	39.964745	127.513039	39.751484	18.967808	127.6145975	-79.187134	4.326112	121.4900925
-16.336491	2.466858	123.734367	-19.710423	11.392477	124.493011	40.798023	-2.161138	127.704559	38.698811	39.819778	127.504646	39.748417	18.82932	127.6046025	-79.169263	3.955634	121.3814195
-16.776743	3.216637	123.552849	-19.682751	11.131976	124.383713	40.837292	-2.301251	127.61171	38.688011	39.689297	127.681686	39.7626515	18.694023	127.646698	-79.1281535	3.569929	121.120728
-17.227077	3.953342	123.323532	-19.676685	10.963949	124.283127	40.545963	-2.275127	127.486252	38.724979	39.567142	127.966049	39.635471	18.6460075	127.7261505	-78.988841	3.2818905	120.8401035
-18.028679	5.11287	123.073944	-19.672915	10.920626	124.170563	40.531971	-2.364061	126.865921	38.769836	39.480339	128.273697	39.6509035	18.558139	127.569809	-78.9967335	3.283113	120.771317
-18.359211	5.738245	122.678886	-19.733234	11.027689	124.097839	40.494762	-2.259812	126.236069	38.741772	39.526489	128.359741	39.618267	18.6333385	127.297905	-79.084735	3.4220395	120.897773
-18.937307	6.436332	122.371765	-19.521997	11.004337	123.715187	40.42968	-2.047641	125.320801	38.645943	39.634144	128.315567	39.5378115	18.7932515	126.818184	-78.5818055	3.2154225	120.61219
-19.530861	7.047921	122.009979	-19.574919	11.147651	123.335373	40.388458	-1.856219	124.385521	38.505486	39.763454	128.021271	39.446972	18.9536175	126.203396	-78.59681	3.3416845	120.46735
-20.102766	7.543411	121.471802	-19.601746	11.290953	122.857201	40.288601	-1.583735	123.542824	38.383068	39.987926	127.614471	39.3358345	19.2020955	125.5786475	-78.5393265	3.3798105	120.1357545
-20.705387	7.948163	121.038139	-19.836226	11.582836	122.554756	40.188728	-1.361165	122.804665	38.248859	40.173328	127.192711	39.2187935	19.4060815	124.998688	-78.8912455	3.7595905	120.110824
-21.375015	8.266347	120.707748	-19.825785	11.669855	122.181664	40.133987	-1.190451	122.283569	38.074512	40.304928	126.641556	39.1042495	19.5572385	124.4625625	-78.7558195	3.7824715	119.9007655
-22.324209	8.473047	120.499863	-19.70228	11.516237	121.838531	39.967033	-0.957327	121.643913	37.786625	40.471657	125.878372	38.876829	19.757165	123.7611425	-78.281389	3.275309	119.9159195
-23.065748	8.484278	120.533134	-19.983418	11.54016	121.833458	39.907722	-0.910038	121.402512	37.520252	40.504574	125.365067	38.713987	19.797268	123.3837895	-78.680823	3.283052	120.2831265
-23.644907	8.363193	120.383408	-20.109657	11.403271	121.711517	39.828701	-0.890415	121.231636	37.25177	40.532497	124.94619	38.5402355	19.821041	123.088913	-78.7595495	2.985501	120.334121
-24.226839	8.200518	120.274986	-20.232603	11.24529	121.556305	39.713932	-0.93975	121.075752	37.004723	40.488579	124.609039	38.3593275	19.7744145	122.8423955	-78.8245335	2.7161655	120.2702145
-24.793388	7.973856	120.101753	-20.108904	10.90322	121.30632	39.579914	-1.009209	120.970963	36.806767	40.410088	124.322281	38.1933405	19.7004395	122.646622	-78.4111485	2.1060005	119.966018
-25.406071	7.686223	119.926926	-20.227549	10.781946	121.139618	39.476288	-1.099756	120.895424	36.636898	40.329895	124.066185	38.056593	19.6150695	122.4808045	-78.511691	1.9488225	119.7984315
-26.062887	7.357793	119.787918	-20.348873	10.747358	120.983826	39.324413	-1.101305	120.730003	36.447178	40.310089	123.845184	37.8857955	19.604392	122.2875935	-78.5835415	1.890324	119.6800585
-27.026844	6.818568	119.619057	-20.497496	10.763913	120.845207	39.141312	-0.976322	120.462479	36.203316	40.425682	123.510994	37.672314	19.72468	121.9867365	-78.667306	1.803146	119.7036775
-27.625448	6.368382	119.583832	-20.575466	10.816599	120.832825	39.072273	-0.814346	120.353172	36.035801	40.56744	123.379494	37.554037	19.876547	121.866333	-78.704969	1.756651	119.799317
-28.146103	5.8675	119.442047	-20.627829	10.867986	120.815529	39.018131	-0.652937	120.195244	35.885189	40.705223	123.317108	37.45166	20.026143	121.756176	-78.707318	1.709829	119.874882
-28.68808	5.375824	119.322571	-20.701031	10.920407	120.73349	38.940033	-0.517089	119.988213	35.725685	40.816395	123.224663	37.332859	20.149653	121.606438	-78.734921	1.691161	119.860542
-29.229319	4.753344	119.1007	-20.737732	10.957204	120.661484	38.836048	-0.416402	119.851341	35.587936	40.904549	123.08403	37.211992	20.2440735	121.4676855	-78.687456	1.6703345	119.8552825
-29.836433	4.159974	118.763184	-20.829435	10.949362	120.325836	38.745724	-0.364094	119.714699	35.438309	40.959694	122.875809	37.0920165	20.2978	121.295254	-78.7508865	1.600924	119.356418
-30.485746	3.491892	118.463135	-21.121716	11.102762	120.116768	38.638279	-0.290406	119.537094	35.274021	41.018406	122.47213	36.95615	20.364	121.004612	-79.199582	1.841524	119.228924
-31.253983	2.328642	117.857956	-21.156801	11.101219	119.570671	38.496819	-0.146141	119.201874	35.020164	41.146061	121.719025	36.7584915	20.49996	120.4604495	-79.0720935	1.702478	118.6808925
-31.775124	1.53529	117.576157	-21.004789	10.993762	119.105949	38.487518	-0.09766	119.062996	34.882061	41.183044	121.108833	36.6847895	20.542692	120.0859145	-78.6943675	1.444832	118.1259835
-32.349968	0.670018	117.496368	-20.969114	10.984192	118.883598	38.510712	-0.072837	118.914047	34.780827	41.170261	120.42009	36.6457695	20.548712	119.6670685	-78.5839975	1.419672	118.1001275
-33.022724	-0.117971	117.612328	-21.087187	11.094173	118.851173	38.566425	-0.074213	118.83918	34.734077	41.136063	119.826508	36.650251	20.530925	119.332844	-78.824625	1.657421	118.369502
-33.509953	-1.04317	117.917419	-20.988094	11.038935	118.870613	38.659527	-0.120408	118.920731	34.70153	41.051983	119.214272	36.6805285	20.4657875	119.0675015	-78.6567165	1.6120825	118.6737245
-33.980526	-1.9207	118.312561	-20.885635	10.963129	118.942848	38.789494	-0.192862	119.068527	34.705456	40.9524	118.685844	36.747475	20.379769	118.8771855	-78.518745	1.546489	119.0085105
-34.298847	-2.946631	118.65271	-20.784592	10.862234	118.984818	38.874466	-0.245746	119.214203	34.710155	40.839436	118.246223	36.7923105	20.296845	118.730213	-78.3614945	1.427623	119.239423
-35.158504	-4.095741	119.083527	-20.676235	10.611518	118.983337	38.964886	-0.396962	119.309914	34.659443	40.617172	117.699173	36.8121645	20.110105	118.5045435	-78.1646345	1.112931	119.4621305
-35.592346	-4.863871	119.171547	-20.605742	10.47843	118.9216	39.028267	-0.49725	119.278801	34.687443	40.510567	117.624023	36.857855	20.0066585	118.451412	-78.069339	0.950201499999999	119.391788
-36.009529	-5.527574	119.119141	-20.526297	10.397939	118.896782	39.131592	-0.584971	119.4132	34.784904	40.450832	117.715927	36.958248	19.9329305	118.5645635	-78.010842	0.862947500000001	119.2290005
-36.45042	-6.108007	119.095184	-20.445555	10.363768	118.962433	39.209152	-0.60841	119.59314	34.934147	40.472706	118.03199	37.0716495	19.932148	118.812565	-77.9627595	0.795387999999999	119.112301
-36.713184	-6.791928	119.120743	-20.398083	10.421455	119.156563	39.241783	-0.532219	119.912674	35.085278	40.56995	118.420456	37.1635305	20.0188655	119.166565	-77.9596965	0.824044499999999	119.146561
-37.296528	-7.093189	119.385887	-20.361992	10.551543	119.475616	39.345909	-0.367051	120.454391	35.234371	40.752415	118.806931	37.29014	20.192682	119.630661	-78.014124	0.910404000000003	119.320571
-37.707043	-7.490554	119.83448	-20.291761	10.695502	119.903519	39.507431	-0.139726	121.061562	35.38327	40.962334	119.259895	37.4453505	20.411304	120.1607285	-78.0288725	0.979700000000001	119.6463095
-38.294029	-7.958247	120.743088	-20.155773	10.828009	120.552658	39.818836	0.084059	122.24147	35.562138	41.124489	119.723114	37.690487	20.604274	120.982292	-78.002033	1.051744	120.123024
-38.644802	-8.18953	121.432243	-20.049475	10.772105	120.949951	40.016781	0.078167	123.016953	35.677933	41.07732	119.897171	37.847357	20.5777435	121.457062	-77.946307	0.966466499999999	120.44284
-38.835579	-8.532847	121.99118	-19.91231	10.568011	121.315231	40.169163	-0.060755	123.793854	35.840805	40.909523	120.073303	38.004984	20.424384	121.9335785	-77.829604	0.711638000000001	120.6968835
-39.24847	-8.614782	122.574844	-19.786175	10.233932	121.713898	40.319126	-0.343341	124.527992	36.040886	40.60648	120.282837	38.180006	20.1315695	122.4054145	-77.752356	0.336294500000001	121.0223815
-39.66346	-8.700008	122.959862	-19.67363	9.833147	122.080185	40.403511	-0.727779	125.125275	36.230545	40.200916	120.462868	38.317028	19.7365685	122.7940715	-77.664288	-0.0702745	121.3662985
-40.041733	-8.603422	123.24884	-19.630568	9.432506	122.384453	40.414219	-1.124076	125.425598	36.357166	39.791126	120.589172	38.3856925	19.333525	123.007385	-77.6468285	-0.468512999999998	121.761521
-40.520737	-8.434812	123.550224	-19.648859	9.116283	122.601608	40.391247	-1.42763	125.501442	36.353271	39.49184	120.615387	38.372259	19.032105	123.0584145	-77.669977	-0.799539000000003	122.1448015
-41.096741	-7.992572	123.609123	-19.723364	8.897016	122.778687	40.247257	-1.529627	125.405922	36.264572	39.38446	120.602692	38.2559145	18.9274165	123.004307	-77.7026425	-1.1333845	122.553067
-41.49332	-7.558744	123.592377	-19.762655	8.890115	122.87339	40.201195	-1.487392	125.302528	36.210434	39.471962	120.69136	38.2058145	18.992285	122.996944	-77.7311245	-1.212055	122.749836
-41.905678	-6.99474	123.571503	-19.786657	8.937288	122.967995	40.170528	-1.403201	125.156487	36.176289	39.595497	120.821396	38.1734085	19.096148	122.9889415	-77.7467225	-1.221572	122.9470485
-42.340176	-6.321568	123.498329	-19.825226	9.006351	123.053978	40.131546	-1.338281	124.924828	36.132233	39.695595	120.906136	38.1318895	19.178657	122.915482	-77.7823415	-1.165955	123.192474
-42.650146	-5.561873	123.46463	-19.823956	9.058287	123.079529	40.107849	-1.279181	124.653748	36.089298	39.753689	120.913086	38.0985735	19.237254	122.783417	-77.7464855	-1.12068	123.375641
-43.042797	-4.730436	123.369385	-19.816156	9.093887	123.082413	40.095009	-1.209137	124.405037	36.05444	39.819523	120.888199	38.0747245	19.305193	122.646618	-77.7070365	-1.117419	123.518208
-43.366203	-3.86966	123.287689	-19.823034	9.110427	123.078712	40.088673	-1.146061	124.259377	36.01186	39.886971	120.822075	38.0502665	19.370455	122.540726	-77.6963345	-1.149601	123.616698
-43.892021	-2.449408	123.215355	-19.869339	9.100113	123.069572	40.047241	-1.124025	124.202682	35.933674	39.893017	120.749641	37.9904575	19.384496	122.4761615	-77.7291355	-1.18427	123.6629825
-44.129837	-1.431364	123.185219	-19.931103	9.050925	123.075699	39.997807	-1.21989	124.342903	35.867958	39.777573	120.750793	37.9328825	19.2788415	122.546848	-77.7950885	-1.1769915	123.60455
-44.473476	-0.308381	123.044823	-20.019598	8.95462	123.108742	39.935989	-1.38295	124.528709	35.803776	39.609035	120.849457	37.8698825	19.1130425	122.689083	-77.9090785	-1.2038025	123.528401
-44.775387	0.799553	122.967186	-20.155373	8.819535	123.183807	39.82832	-1.571768	124.70565	35.727604	39.429317	120.991493	37.777962	18.9287745	122.8485715	-78.088708	-1.2897045	123.5190425
-45.03854	1.972513	122.805611	-20.324499	8.679886	123.269783	39.65797	-1.758211	124.774895	35.61409	39.272995	121.138977	37.63603	18.757392	122.956936	-78.285028	-1.39762	123.58263
-45.349087	3.323332	122.830513	-20.498348	8.568061	123.319016	39.455639	-1.918889	124.693634	35.467659	39.135067	121.235275	37.461649	18.608089	122.9644545	-78.458345	-1.471967	123.6735775
-45.592056	4.696935	122.708168	-20.708538	8.521147	123.307381	39.235821	-2.039213	124.426483	35.293526	39.044678	121.237061	37.2646735	18.5027325	122.831772	-78.6817495	-1.4604385	123.78299
-45.979023	6.911612	122.334	-21.044979	8.517051	123.057899	38.927032	-2.152807	123.4002	34.901169	38.994221	121.023331	36.9141005	18.420707	122.2117655	-79.0040585	-1.386605	123.9040325
-46.155293	8.446596	122.2211	-21.274509	8.540641	122.681511	38.562237	-2.131685	122.283829	34.528282	38.944805	120.560707	36.5452595	18.40656	121.422268	-79.0942775	-1.325278	123.940754
-46.493343	10.075918	121.970032	-21.497046	8.568872	122.106239	38.08939	-2.078631	120.871529	34.133114	38.939671	119.895615	36.111252	18.43052	120.383572	-79.105344	-1.292776	123.828906
-46.659817	11.71218	121.591888	-21.692926	8.584194	121.458221	37.594448	-2.010312	119.194206	33.89241	38.937698	119.527672	35.743429	18.463693	119.360939	-79.129281	-1.295305	123.555503
-46.702686	13.336386	121.251358	-21.787144	8.626336	120.805428	37.202782	-2.002147	118.083038	33.759224	38.883842	119.177269	35.481003	18.4408475	118.6301535	-79.055291	-1.1881755	122.9807025
-46.714935	14.942233	120.94458	-21.916376	8.779847	120.264923	36.90546	-1.868276	117.221199	33.670925	38.999634	118.982056	35.2881925	18.565679	118.1016275	-79.1209445	-1.005985	122.4282185
-46.688759	16.647156	120.628845	-22.050842	9.061028	119.744667	36.66581	-1.571711	116.32618	33.468296	39.233982	118.772003	35.067053	18.8311355	117.5490915	-79.168737	-0.709079499999998	121.9402425
-46.533489	19.036411	120.044075	-22.307922	9.551895	118.799576	36.233578	-0.964282	115.295158	33.021721	39.764671	118.033913	34.6276495	19.4001945	116.6645355	-79.2434935	-0.296404500000001	120.9346165
-46.353867	20.536419	119.65213	-22.422373	9.808967	118.330513	36.060131	-0.641731	114.81794	32.813557	40.010704	117.798805	34.436844	19.6844865	116.3083725	-79.28159	-0.0665524999999967	120.3526535
-46.142067	21.989628	119.574234	-22.529707	9.922026	118.121185	35.9944	-0.464396	114.631287	32.69038	40.161373	117.786751	34.34239	19.8484885	116.209019	-79.401804	-0.00443649999999707	120.033351
-45.804764	23.310152	119.706551	-22.61734	9.954263	118.109596	35.902279	-0.374691	114.556465	32.604225	40.234306	117.984428	34.253252	19.9298075	116.2704465	-79.487932	-0.0212815000000006	119.9487455
-45.394161	24.543962	120.043289	-22.738228	9.96157	118.199875	35.750317	-0.301023	114.489075	32.53022	40.302265	118.276741	34.1402685	20.000621	116.382908	-79.6167245	-0.0774809999999988	120.016842
-44.949089	25.735668	120.42955	-22.840443	9.96117	118.252197	35.61908	-0.201167	114.5252	32.43211	40.410976	118.532768	34.025595	20.1049045	116.528984	-79.706481	-0.182564500000002	119.97541
-44.415142	26.881659	120.808281	-22.974928	10.063073	118.425926	35.510983	-0.024235	114.633774	32.313236	40.584923	118.795868	33.9121095	20.280344	116.714821	-79.8619655	-0.154198000000004	120.137031
-43.496506	28.458706	121.178078	-23.141665	10.346929	118.769669	35.43993	0.314891	115.037987	32.137642	40.930653	119.100082	33.788786	20.622772	117.0690345	-80.072116	0.0710859999999975	120.4703035
-42.814426	29.434744	121.346214	-23.217295	10.54529	119.038132	35.441227	0.482738	115.431595	32.033321	41.13195	119.176796	33.737274	20.807344	117.3041955	-80.171864	0.283235999999999	120.7720685
-41.972057	30.354506	121.431061	-23.274609	10.702646	119.274994	35.441898	0.622598	115.743149	31.959736	41.295414	119.266449	33.700817	20.959006	117.504799	-80.250035	0.446285999999997	121.045189
-41.220169	31.142569	121.455254	-23.384119	10.81739	119.55088	35.421516	0.705067	115.982246	31.864553	41.40168	119.280067	33.6430345	21.0533735	117.6311565	-80.4112725	0.5814065	121.4706035
-40.291031	31.863255	121.527908	-23.462381	10.857638	119.707314	35.333897	0.724355	116.103951	31.769381	41.434326	119.219864	33.551639	21.0793405	117.6619075	-80.476401	0.635935499999999	121.7527205
-39.264095	32.473183	121.681061	-23.516054	10.854519	119.836845	35.234867	0.692009	116.13736	31.703749	41.409874	119.269272	33.469308	21.0509415	117.703316	-80.501416	0.658096499999999	121.970374
-38.247856	33.068432	121.882782	-23.576342	10.837603	120.001137	35.212627	0.655625	116.325569	31.698093	41.399677	119.364021	33.45536	21.027651	117.844795	-80.608044	0.647555000000001	122.157479
-36.567852	33.783573	122.005508	-23.584391	10.96756	120.283875	35.28804	0.731301	116.816307	31.758013	41.510468	119.714478	33.5230265	21.1208845	118.2653925	-80.6918085	0.814235499999999	122.3023575
-35.301975	34.204136	122.033714	-23.584087	11.111102	120.489204	35.355221	0.831929	117.166077	31.81558	41.611073	119.921471	33.5854005	21.221501	118.543774	-80.7535745	1.000703	122.434634
-34.063808	34.607555	122.08979	-23.589811	11.264777	120.708023	35.381165	0.913367	117.509796	31.830791	41.716503	120.032486	33.605978	21.314935	118.771141	-80.7856	1.214619	122.644905
-32.750801	34.895885	122.103096	-23.588177	11.366968	120.934166	35.413158	0.990728	117.826355	31.865253	41.807819	120.186707	33.6392055	21.3992735	119.006531	-80.8155595	1.3346625	122.861801
-31.391483	35.153889	122.105881	-23.557434	11.502065	121.186974	35.48867	1.044392	118.239716	31.941774	41.895027	120.387184	33.715222	21.4697095	119.31345	-80.83009	1.5344205	123.060498
-29.925861	35.376965	122.259644	-23.532135	11.627893	121.477715	35.603233	1.098871	118.715652	32.052635	41.987236	120.645103	33.827934	21.5430535	119.6803775	-80.892204	1.7127325	123.2750525
-28.453831	35.508602	122.373985	-23.471655	11.760532	121.819054	35.733257	1.117632	119.295563	32.187248	42.066147	121.022034	33.9602525	21.5918895	120.1587985	-80.9035625	1.9291745	123.4793095
-26.113638	35.642151	122.779144	-23.416561	11.977427	122.528481	36.061974	1.185306	120.657883	32.478935	42.237274	121.958092	34.2704545	21.71129	121.3079875	-81.1035765	2.243564	123.7489745
-24.53587	35.684284	123.329582	-23.396286	12.114254	123.213783	36.354126	1.186566	121.880928	32.758255	42.358643	122.956276	34.5561905	21.7726045	122.418602	-81.3487625	2.4559035	124.008964
-22.961012	35.649944	124.041519	-23.401354	12.222421	124.064087	36.666477	1.148825	123.305656	33.047562	42.461716	124.129745	34.8570195	21.8052705	123.7177005	-81.6597275	2.6395715	124.4104735
-21.280502	35.596596	124.96756	-23.198282	12.18636	124.933418	36.983719	1.081084	124.900307	33.345253	42.584602	125.464867	35.164486	21.832843	125.182587	-81.56105	2.539877	124.684249
-19.648785	35.502331	126.019409	-23.194576	12.310447	125.990273	37.420036	1.006265	126.65583	33.670959	42.757092	126.971565	35.5454975	21.8816785	126.8136975	-81.9346495	2.7392155	125.1668485
-17.803434	35.228012	127.212822	-23.17156	12.450423	127.124405	38.193916	0.761007	128.462753	34.417198	42.873211	128.576721	36.305557	21.817109	128.519737	-82.648677	3.083737	125.729073
-16.151833	35.070919	128.64415	-23.103691	12.593235	128.324997	38.798355	0.644444	130.425751	34.871449	43.150368	130.392288	36.834902	21.897406	130.4090195	-83.042284	3.289064	126.2409745
-13.82725	34.715195	131.033905	-22.988567	12.83205	130.256943	39.688728	0.501391	133.331818	35.547913	43.566029	133.153015	37.6183205	22.03371	133.2424165	-83.5954545	3.63039	127.2714695
-12.330414	34.502735	132.729691	-22.946173	13.042666	131.554535	40.200348	0.483667	135.073105	35.890854	43.807095	134.974701	38.045601	22.145381	135.023903	-83.937947	3.939951	128.085167
-10.955181	34.251125	134.410538	-22.902159	13.294204	132.760757	40.510639	0.578716	136.621246	36.34251	44.152939	136.688858	38.4265745	22.3658275	136.655052	-84.2308925	4.2225805	128.866462
-9.710297	33.924278	135.893509	-22.862329	13.566857	133.828537	40.692814	0.740655	137.918457	NaN	NaN	NaN	NaN	NaN	NaN	NaN	NaN	NaN
-8.494778	33.635418	137.156326	-22.837002	13.841118	134.681458	40.824081	0.880377	138.998322	NaN	NaN	NaN	NaN	NaN	NaN	NaN	NaN	NaN
-7.381703	33.287273	138.215271	-22.814993	14.08378	135.313171	40.936337	0.974394	139.886398	NaN	NaN	NaN	NaN	NaN	NaN	NaN	NaN	NaN
-6.44063	32.879669	139.045242	-22.770432	14.286515	135.737625	41.012589	1.063786	140.567093	NaN	NaN	NaN	NaN	NaN	NaN	NaN	NaN	NaN
-5.171456	32.15974	139.903305	-22.721437	14.480418	136.053848	41.033024	1.088906	141.18364	NaN	NaN	NaN	NaN	NaN	NaN	NaN	NaN	NaN
-4.447655	31.574356	140.220718	-22.688026	14.538784	136.091904	41.002312	1.092033	141.279037	NaN	NaN	NaN	NaN	NaN	NaN	NaN	NaN	NaN
-3.824511	30.978495	140.322037	-22.622801	14.591953	136.009338	41.015606	1.079862	141.227539	NaN	NaN	NaN	NaN	NaN	NaN	NaN	NaN	NaN
-3.381616	30.340317	140.250488	-22.523808	14.656968	135.828323	41.076588	1.103752	141.153931	NaN	NaN	NaN	NaN	NaN	NaN	NaN	NaN	NaN
-3.071038	29.674105	140.079926	-22.437729	14.736737	135.640045	41.129154	1.17546	140.994171	NaN	NaN	NaN	NaN	NaN	NaN	NaN	NaN	NaN
-2.920771	28.931719	139.830704	-22.390284	14.828949	135.465714	41.18362	1.201079	140.792374	NaN	NaN	NaN	NaN	NaN	NaN	NaN	NaN	NaN
-2.885667	28.117535	139.552612	-22.352856	14.918576	135.347473	41.168785	1.278549	140.52919	NaN	NaN	NaN	NaN	NaN	NaN	NaN	NaN	NaN
-3.113399	26.834791	139.095673	-22.298376	15.020378	135.182159	41.204613	1.401383	140.224716	NaN	NaN	NaN	NaN	NaN	NaN	NaN	NaN	NaN
-3.440116	25.949421	138.723404	-22.236229	15.078386	135.020172	41.203201	1.536479	139.944458	NaN	NaN	NaN	NaN	NaN	NaN	NaN	NaN	NaN
-3.928617	25.011393	138.24939	-22.188894	15.14069	134.816315	41.115742	1.736922	139.337845	NaN	NaN	NaN	NaN	NaN	NaN	NaN	NaN	NaN
-4.515451	24.004534	137.577591	-22.19113	15.201452	134.479492	40.944279	1.868547	138.308533	37.327568	44.739323	139.60025	39.1359235	23.303935	138.9543915	-83.5181835	7.098969	130.0045925
-5.129326	22.991508	136.477203	-22.145626	15.247231	133.872803	40.787048	1.941005	136.841324	37.194801	44.500816	138.219223	38.9909245	23.2209105	137.5302735	-83.2821765	7.2735515	130.2153325
-5.774494	21.95253	134.848068	-21.997564	15.280993	132.855469	40.514641	2.07293	134.721878	37.33532	44.475979	136.738403	38.9249805	23.2744545	135.7301405	-82.9201085	7.2875315	129.9807975
-6.519295	20.920654	132.843323	-21.77932	15.343736	131.489807	40.383652	2.033857	132.369156	37.471329	44.46941	134.827805	38.9274905	23.2516335	133.5984805	-82.4861305	7.4358385	129.3811335
-7.547952	19.258825	129.55368	-21.312279	15.559703	129.208405	40.218182	2.268586	128.712402	37.686901	44.33913	131.622345	38.9525415	23.303858	130.1673735	-81.5770995	7.815548	128.2494365
-8.411061	18.16626	127.611633	-20.943945	15.802914	127.754166	39.906574	2.750048	126.548767	37.528297	44.590729	129.640228	38.7174355	23.6703885	128.0944975	-80.6053255	7.9354395	127.4138345
-9.394692	17.036715	126.068092	-20.618158	16.037359	126.524292	39.931347	3.051802	124.899002	37.617138	44.869869	127.90419	38.7742425	23.9608355	126.401596	-80.0105585	8.1138825	126.646988
-10.237343	15.732023	124.829956	-20.368341	16.241762	125.637566	40.044395	3.36293	123.850395	37.55917	45.099892	126.515793	38.8017825	24.231411	125.183094	-79.5384645	8.252113	126.092038
-11.148119	14.30618	124.126396	-20.480856	16.545935	125.133194	40.122154	3.553341	123.105415	37.424728	45.329567	125.483879	38.773441	24.441454	124.294647	-79.735153	8.650416	125.971741
-12.128431	12.817266	123.651756	-20.460848	16.597811	124.804878	40.071129	3.596009	122.724411	37.178978	45.481163	124.485504	38.6250535	24.538586	123.6049575	-79.5467495	8.657036	126.0047985
-13.051489	11.261183	123.517944	-20.476946	16.577633	124.646744	39.93317	3.562766	122.446144	36.829865	45.462845	123.35379	38.3815175	24.5128055	122.899967	-79.3354095	8.6424605	126.393521
-14.479056	8.900716	123.26107	-20.46785	16.451618	124.2882	39.711006	3.336183	122.00267	36.498322	45.264084	121.942558	38.104664	24.3001335	121.972614	-79.040364	8.6031025	126.603786
-15.322575	7.354051	123.207642	-20.362391	16.343508	123.974625	39.735538	3.198115	122.040192	36.39106	45.056419	121.041023	38.063299	24.127267	121.5406075	-78.788081	8.559749	126.4086425
-16.155249	5.857839	123.084686	-20.232748	16.232302	123.579559	39.867119	3.106548	121.969398	36.368462	44.904919	120.395912	38.1177905	24.0057335	121.182655	-78.5832865	8.4588705	125.976463
-16.923719	4.385732	123.040642	-20.116083	16.079092	123.308327	39.903687	2.975101	121.944954	36.437649	44.681976	120.049309	38.170668	23.8285385	120.9971315	-78.402834	8.3296455	125.6195225
-17.719913	3.057019	123.274422	-19.990578	15.940264	123.238266	39.990181	2.784965	122.250214	36.574032	44.448986	119.748398	38.2821065	23.6169755	120.999306	-78.2632625	8.2635525	125.477226
-18.500784	1.841711	123.610153	-19.893238	15.860416	123.241638	40.137768	2.629745	122.625397	36.702389	44.267921	119.59771	38.4200785	23.448833	121.1115535	-78.2065545	8.271999	125.3717225
-19.226192	0.710942	123.830795	-19.860319	15.859683	123.242256	40.250763	2.579317	122.951553	36.743359	44.185703	119.473991	38.497061	23.38251	121.212772	-78.217699	8.336856	125.27174
-20.388622	-0.741967	124.347351	-19.901155	15.915985	123.247444	40.255146	2.642112	123.367439	36.740196	44.189583	119.402481	38.497671	23.4158475	121.38496	-78.299981	8.4161225	125.109928
-21.021484	-1.708646	124.628365	-19.960657	15.950439	123.353683	40.214893	2.603993	123.588394	36.762806	44.161407	119.504372	38.4888495	23.3827	121.546383	-78.4101635	8.518178	125.160983
-21.757816	-2.453579	124.808228	-20.001415	15.936056	123.491112	40.155064	2.536376	123.718468	36.7812	44.107594	119.591667	38.468132	23.321985	121.6550675	-78.470962	8.550127	125.3271565
-22.553085	-3.084068	124.852371	-20.017347	15.854074	123.536087	40.09404	2.475894	123.56958	36.783218	44.069798	119.65731	38.438629	23.272846	121.613445	-78.473323	8.435302	125.458729
-23.227037	-3.696233	124.576996	-19.998486	15.781487	123.395027	40.032608	2.445167	123.021996	36.74678	44.044704	119.614563	38.389694	23.2449355	121.3182795	-78.386666	8.3180385	125.4717745
-23.853392	-4.212241	123.959579	-19.925875	15.717967	123.04734	39.957897	2.450773	122.281708	36.733391	44.043125	119.437477	38.345644	23.246949	120.8595925	-78.197394	8.188985	125.2350875
-24.671143	-4.452985	123.300743	-19.811226	15.719841	122.644196	39.919033	2.533164	121.590637	36.814682	44.116219	119.320938	38.3668575	23.3246915	120.4557875	-77.9893095	8.1149905	124.8326045
-25.609926	-4.825692	122.540855	-19.649885	15.905112	122.309578	40.023376	2.827265	121.054817	37.013687	44.44025	119.553444	38.5185315	23.6337575	120.3041305	-77.8183015	8.1764665	124.3150255
-26.151939	-4.95734	122.315994	-19.591188	16.125729	122.250877	40.147808	3.102112	121.054718	37.115776	44.743561	119.809166	38.631792	23.9228365	120.431942	-77.814168	8.3286215	124.069812
-26.698347	-4.994944	122.295929	-19.608988	16.325031	122.285652	40.222363	3.382896	121.176292	37.07777	45.033264	119.94622	38.6500665	24.20808	120.561256	-77.8680425	8.441982	124.010048
-27.191294	-5.00648	122.431313	-19.652626	16.430273	122.322296	40.270355	3.613488	121.335564	36.959126	45.234753	119.959938	38.6147405	24.4241205	120.647751	-77.9199925	8.4364255	123.996841
-27.643087	-5.030139	122.555176	-19.670074	16.394001	122.318146	40.362469	3.711912	121.577057	36.886822	45.341255	119.993843	38.6246455	24.5265835	120.78545	-77.9647935	8.2614185	123.850842
-28.128361	-5.058357	122.602501	-19.677067	16.219345	122.316956	40.458889	3.669957	121.878204	36.849422	45.308681	120.066139	38.6541555	24.489319	120.9721715	-78.0082895	7.949371	123.6617405
-28.581688	-5.027141	122.6259	-19.670925	15.989287	122.3256	40.503799	3.544484	122.091721	36.858509	45.179684	120.199158	38.681154	24.362084	121.1454395	-78.023004	7.61649	123.5057605
-29.148424	-4.882504	122.4534	-19.634958	15.667276	122.183701	40.575275	3.324036	122.28186	36.932793	45.006954	120.2687	38.754034	24.165495	121.27528	-78.02395	7.169057	123.092122
-29.49737	-4.745062	122.200966	-19.593939	15.560706	121.943077	40.622051	3.294822	122.193085	36.933552	44.970791	120.183113	38.7778015	24.1328065	121.188099	-77.9656795	6.9886055	122.698055
-29.768286	-4.506554	121.846451	-19.523746	15.552944	121.601173	40.679958	3.344893	121.958839	36.912006	45.001568	119.960938	38.795982	24.1732305	120.9598885	-77.843474	6.9326575	122.2424575
-29.965496	-4.204192	121.484863	-19.444767	15.553185	121.253479	40.710739	3.437325	121.638786	36.898285	45.067818	119.652649	38.804512	24.2525715	120.6457175	-77.694046	6.8537985	121.8612405
-30.181541	-3.847074	121.182503	-19.374123	15.556677	121.020081	40.696667	3.491997	121.207977	36.898567	45.086124	119.430283	38.797617	24.2890605	120.31913	-77.545863	6.8242935	121.721032
-30.371943	-3.419517	120.960091	-19.292065	15.551801	120.88134	40.697227	3.534411	120.863678	36.937187	45.123402	119.297707	38.817207	24.3289065	120.0806925	-77.401337	6.7746955	121.6819875
-30.550619	-2.932709	120.703995	-19.222555	15.530446	120.787941	40.72665	3.568229	120.623528	36.993992	45.169914	119.309441	38.860321	24.3690715	119.9664845	-77.305431	6.6918205	121.6093975
-30.780193	-2.078992	120.333206	-19.187935	15.586805	120.662758	40.752636	3.695395	120.378387	37.047256	45.296902	119.408188	38.899946	24.4961485	119.8932875	-77.275816	6.6774615	121.4322285
-30.901831	-1.49875	120.104637	-19.161753	15.666615	120.529648	40.768269	3.826476	120.330688	37.069813	45.446907	119.445595	38.919041	24.6366915	119.8881415	-77.242547	6.6965385	121.1711545
-30.952505	-0.925403	119.944153	-19.126099	15.779384	120.423759	40.802521	3.958061	120.310211	37.106491	45.599838	119.493462	38.954506	24.7789495	119.9018365	-77.206704	6.7798185	120.9456815
-30.96888	-0.35371	119.811035	-19.108746	15.894309	120.355835	40.847694	4.079908	120.307602	37.167862	45.727745	119.543198	39.007778	24.9038265	119.9254	-77.22527	6.8847915	120.78627
-30.951443	0.195407	119.735947	-19.05061	15.962047	120.306435	40.892467	4.135102	120.254219	37.234676	45.791336	119.560585	39.0635715	24.963219	119.907402	-77.1647915	6.960875	120.705468
-30.956095	0.748876	119.637741	-19.002439	15.996456	120.250534	40.901463	4.138996	120.104706	37.287273	45.79813	119.54657	39.094368	24.968563	119.825638	-77.099246	7.024349	120.67543
-30.917162	1.369954	119.509613	-18.943903	15.999585	120.142532	40.899086	4.112794	119.914864	37.357044	45.769444	119.509171	39.128065	24.941119	119.7120175	-77.015871	7.058051	120.5730465
-30.85429	2.301615	119.159019	-18.856615	16.009634	119.970085	40.934086	4.118268	119.761726	37.477623	45.790741	119.587158	39.2058545	24.9545045	119.674442	-76.9190845	7.0647635	120.265728
-30.801701	2.954558	118.901764	-18.820261	16.079565	119.876648	40.985222	4.152295	119.752975	37.583187	45.864876	119.795502	39.2842045	25.0085855	119.7742385	-76.9247265	7.1505445	119.9790575
-30.687815	3.566039	118.758919	-18.812559	16.162352	119.81646	41.020531	4.201577	119.77478	37.656029	45.937935	120.025482	39.33828	25.069756	119.900131	-76.963398	7.254948	119.732789
-30.563297	4.176464	118.671883	-18.826431	16.234005	119.805359	41.000439	4.248356	119.764915	37.687389	45.989075	120.214699	39.343914	25.1187155	119.989807	-76.996776	7.3492945	119.620911
-30.434263	4.711668	118.585052	-18.860798	16.326492	119.789108	40.962238	4.287375	119.758308	37.70364	46.031345	120.378128	39.332939	25.15936	120.068218	-77.054535	7.493624	119.509998
-30.257433	5.18511	118.505844	-18.91246	16.406151	119.756332	40.918056	4.334748	119.801842	37.711117	46.089085	120.471527	39.3145865	25.2119165	120.1366845	-77.1395065	7.60038550000001	119.3759795
-30.045015	5.655756	118.472816	-18.962523	16.525299	119.709969	40.850224	4.403675	119.807541	37.672131	46.167324	120.507217	39.2611775	25.2854995	120.157379	-77.1862235	7.7650985	119.262559
-29.402069	6.196678	118.441475	-19.07258	16.738428	119.671608	40.759903	4.506201	119.843651	37.524719	46.246239	120.263741	39.142311	25.37622	120.053696	-77.287471	8.100636	119.28952
-29.325788	6.780517	118.66523	-19.109966	16.836721	119.682884	40.705414	4.545026	119.942001	37.458405	46.26952	120.028976	39.0819095	25.407273	119.9854885	-77.3018415	8.266169	119.3802795
-28.984425	7.16666	118.894043	-19.141439	16.903913	119.756142	40.69006	4.492565	120.097771	37.41346	46.209457	119.764122	39.05176	25.351011	119.9309465	-77.334638	8.456815	119.5813375
-28.58209	7.523234	119.143188	-19.15983	16.910828	119.847237	40.665508	4.352651	120.344307	37.398125	46.05827	119.468964	39.0318165	25.2054605	119.9066355	-77.3514765	8.6161955	119.7878385
-28.248846	7.890856	119.428375	-19.171494	16.860935	119.97509	40.614769	4.181883	120.617821	37.417706	45.852509	119.21759	39.0162375	25.017196	119.9177055	-77.3592255	8.704674	120.0324745
-27.922249	8.241334	119.682953	-19.162399	16.788225	120.105705	40.593979	3.949984	120.898781	37.466091	45.617943	119.124924	39.030035	24.7839635	120.0118525	-77.354833	8.7924865	120.1995575
-27.585701	8.608697	119.87709	-19.175594	16.722219	120.260849	40.588509	3.734242	121.226646	37.52578	45.393665	119.099091	39.0571445	24.5639535	120.1628685	-77.4083325	8.8804845	120.3588295
-26.871988	9.186422	120.012024	-19.005186	16.521109	120.339417	40.543194	3.495459	121.560837	37.551628	45.173489	119.151077	39.047411	24.334474	120.355957	-77.057783	8.707744	120.322877
-26.479393	9.724221	119.903992	-19.074709	16.510427	120.359955	40.456844	3.406187	121.592964	37.514763	45.086861	119.196678	38.9858035	24.246524	120.394821	-77.1352215	8.77433	120.325089
-26.160458	10.374847	119.877197	-19.208027	16.574347	120.308876	40.293613	3.390333	121.524879	37.440544	45.085712	119.144318	38.8670785	24.2380225	120.3345985	-77.2831325	8.9106715	120.2831535
-25.776529	11.046732	119.753288	-19.357834	16.704599	120.201279	40.087055	3.441175	121.355591	37.323921	45.13673	119.044113	38.705488	24.2889525	120.199852	-77.421156	9.1202455	120.202706
-25.439945	11.75032	119.608543	-19.490982	16.863066	120.07737	39.909924	3.516067	121.175278	37.21904	45.226837	118.956741	38.564482	24.371452	120.0660095	-77.546446	9.35468	120.0887305
-25.117775	12.492968	119.441101	-19.780952	17.103956	120.090736	39.783745	3.60892	121.034409	37.150703	45.331425	118.95118	38.467224	24.4701725	119.9927945	-78.029128	9.7377395	120.1886775
-24.733974	13.287534	119.294785	-19.869505	17.236017	120.017601	39.718723	3.697733	120.903084	37.109886	45.437763	119.0271	38.4143045	24.567748	119.965092	-78.1533145	9.904286	120.07011
-24.18807	14.618649	119.119904	-19.618937	17.139248	119.85788	39.689182	3.808967	120.655403	37.101112	45.577965	119.16748	38.395147	24.693466	119.9114415	-77.633021	9.58503	119.8043185
-23.778231	15.531408	119.12941	-19.620638	17.185709	119.843521	39.667404	3.877911	120.487511	37.113892	45.658318	119.223366	38.390648	24.7681145	119.8554385	-77.631924	9.6033035	119.8316035
-23.359039	16.398067	119.074394	-19.661827	17.265995	119.891891	39.633339	3.942819	120.343719	37.104778	45.736538	119.255783	38.3690585	24.8396785	119.799751	-77.6927125	9.6923115	119.984031
-23.26189	17.403639	119.214127	-19.861612	17.466227	119.952774	39.587677	4.010949	120.25354	37.092236	45.80299	119.270584	38.3399565	24.9069695	119.762062	-78.0631805	10.0254845	120.143486
-23.59367	17.60281	119.220261	-19.891352	17.554211	119.99025	39.567856	4.081577	120.230606	37.05901	45.881157	119.286003	38.313433	24.981367	119.7583045	-78.096137	10.127055	120.2221955
-23.842279	17.828022	119.258072	-19.922737	17.60158	120.019241	39.544762	4.147331	120.239731	37.016167	45.947868	119.301315	38.2804645	25.0475995	119.770523	-78.1259385	10.1555605	120.267959
-24.085054	18.042427	119.215485	-19.974981	17.607918	120.042969	39.512386	4.190579	120.253517	36.962177	45.992245	119.292274	38.2372815	25.091412	119.7728955	-78.1872435	10.124424	120.3130425
-24.273981	18.413454	119.234833	-20.025591	17.540066	120.039871	39.456959	4.203414	120.249535	36.877773	46.007233	119.284355	38.167366	25.1053235	119.766945	-78.218548	9.9748085	120.312797
-24.348728	18.704868	119.223747	-20.069235	17.486294	120.03894	39.420635	4.169119	120.265244	36.831951	45.997299	119.290924	38.126293	25.083209	119.778084	-78.264763	9.889379	120.299796
-24.409662	19.058897	119.225395	-20.122263	17.443176	120.053413	39.361717	4.158622	120.295296	36.782715	45.986809	119.290962	38.072216	25.0727155	119.793129	-78.316742	9.8136365	120.313697
-24.433149	19.48053	119.280968	-20.197416	17.40275	120.107994	39.30529	4.182185	120.288574	36.697319	46.005569	119.300949	38.0013045	25.093877	119.7947615	-78.3961365	9.711623	120.4212265
-24.264959	19.725361	119.293549	-20.253126	17.385592	120.183113	39.258003	4.23461	120.308174	36.601608	46.042427	119.302246	37.9298055	25.1385185	119.80521	-78.4360575	9.63266549999999	120.561016
-24.43162	20.306347	119.394257	-20.287571	17.352741	120.22728	39.220993	4.301785	120.359505	36.526039	46.107376	119.345894	37.873516	25.2045805	119.8526995	-78.448658	9.5009015	120.6018605
-24.337049	20.740328	119.457245	-20.33865	17.34342	120.304558	39.208569	4.370898	120.391342	36.46122	46.182472	119.417679	37.8348945	25.276685	119.9045105	-78.5121945	9.410155	120.7046055
-24.291477	21.428299	119.590416	-20.424862	17.350182	120.402054	39.166626	4.469415	120.368996	36.340473	46.294186	119.522392	37.7535495	25.3818005	119.945694	-78.6032735	9.3185635	120.858414
-24.341578	21.858852	119.593117	-20.48164	17.346802	120.414604	39.119076	4.56544	120.287529	36.262455	46.374447	119.573975	37.6907655	25.4699435	119.930752	-78.6540455	9.2236605	120.898456
-24.347614	22.408792	119.550919	-20.543446	17.379572	120.362473	39.073822	4.65769	120.108223	36.166187	46.470016	119.591583	37.6200045	25.563853	119.849903	-78.7068965	9.195291	120.875043
-24.300179	22.984125	119.444336	-20.618946	17.447727	120.246758	39.001865	4.785457	119.851089	36.039841	46.581703	119.534508	37.520853	25.68358	119.6927985	-78.758745	9.211874	120.8007175
-24.225134	23.523083	119.321762	-20.694946	17.521957	120.090866	38.895741	4.936587	119.63414	35.935192	46.693119	119.443489	37.4154665	25.814853	119.5388145	-78.8053585	9.229061	120.6429175
-24.098314	24.112278	119.199707	-20.734034	17.56464	119.962433	38.831276	5.053926	119.444153	35.880398	46.772938	119.3862	37.355837	25.913432	119.4151765	-78.823905	9.215848	120.5096895
-23.939346	24.630997	119.0616	-20.754381	17.58024	119.822273	38.81831	5.116933	119.303452	35.854321	46.829269	119.36747	37.3363155	25.973101	119.335461	-78.8450775	9.187379	120.309085
-23.726458	25.371521	118.8573	-20.781399	17.558897	119.575844	38.776093	5.173926	119.13636	35.800911	46.908508	119.254013	37.288502	26.041217	119.1951865	-78.8513	9.076577	119.9565015
-23.597889	25.892765	118.629456	-20.805126	17.537655	119.375458	38.733368	5.199276	118.971016	35.730412	46.934128	119.14576	37.23189	26.066702	119.058388	-78.842142	9.008608	119.692528
-23.449192	26.463287	118.433449	-20.843161	17.518913	119.171547	38.694439	5.217278	118.872871	35.671093	46.955643	118.992599	37.182766	26.0864605	118.932735	-78.869088	8.9513655	119.410359
-23.272552	26.976555	118.286728	-20.88789	17.484131	119.027817	38.663422	5.231224	118.793396	35.612713	46.970013	118.905594	37.1380675	26.1006185	118.849495	-78.9138475	8.8676435	119.206139
-23.01012	27.485159	118.24015	-20.931116	17.442348	118.958755	38.646599	5.236833	118.753624	35.557518	46.975281	118.921104	37.1020585	26.106057	118.837364	-78.9642905	8.778639	119.080146
-22.757103	27.968735	118.264236	-20.96772	17.380764	118.938217	38.617676	5.246815	118.732437	35.49762	46.980408	118.985161	37.057648	26.1136115	118.858799	-78.993088	8.6479165	119.017635
-22.49551	28.351313	118.328712	-20.99518	17.307615	118.940369	38.591873	5.263835	118.674431	35.436634	47.005867	119.126892	37.0142535	26.134851	118.9006615	-79.0046135	8.480379	118.9800765
-22.028919	28.966465	118.437981	-21.018501	17.254261	118.936897	38.580643	5.335896	118.583466	35.382561	47.076538	119.369934	36.981602	26.206217	118.9767	-79.018604	8.302305	118.897094
-21.666735	29.385307	118.565666	-21.032274	17.258642	118.959511	38.574493	5.438722	118.440697	35.353722	47.159798	119.497086	36.9641075	26.29926	118.9688915	-79.0286555	8.218024	118.9501305
-21.282703	29.761866	118.66925	-21.035822	17.27726	118.974281	38.548149	5.538429	118.270554	35.302292	47.229485	119.558403	36.9252205	26.383957	118.9144785	-78.9968645	8.170563	119.0340835
-20.846363	30.103191	118.773361	-21.045961	17.305723	118.98159	38.522141	5.611318	118.092285	35.296322	47.294521	119.581474	36.9092315	26.4529195	118.8368795	-79.0011535	8.1585265	119.1263005
-20.322142	30.383074	118.831848	-21.039625	17.318666	118.989395	38.503567	5.657949	117.947449	35.295696	47.343346	119.591888	36.8996315	26.5006475	118.7696685	-78.9788815	8.1366845	119.2091215
-19.888277	30.616209	118.882248	-21.027971	17.317194	118.993675	38.498917	5.671023	117.851685	35.308556	47.352554	119.582474	36.9037365	26.5117885	118.7170795	-78.9596785	8.1225995	119.2702705
-19.388603	30.769676	118.871078	-21.003662	17.286953	118.983673	38.50581	5.649489	117.801598	35.326366	47.323048	119.532837	36.916088	26.4862685	118.6672175	-78.923412	8.0876375	119.3001285
-18.643139	30.95665	118.815529	-21.004637	17.193226	118.972374	38.511486	5.53715	117.768494	35.322918	47.210075	119.408188	36.917202	26.3736125	118.588341	-78.926476	8.0128395	119.356407
-18.060841	31.021885	118.77372	-21.00251	17.121134	118.952271	38.516598	5.40713	117.805984	35.342285	47.106327	119.319595	36.9294415	26.2567285	118.5627895	-78.9344615	7.9855395	119.3417525
-17.508898	31.043148	118.682434	-21.009836	17.007971	118.947151	38.514484	5.279568	117.87661	35.34753	46.978996	119.225334	36.931007	26.129282	118.550972	-78.950679	7.88666	119.34333
-16.779575	30.996395	118.632721	-21.005913	16.880651	118.960999	38.522633	5.112879	117.976288	35.357277	46.826015	119.155182	36.939955	25.969447	118.565735	-78.951781	7.791855	119.356263
-16.182728	30.920101	118.623062	-20.998119	16.736816	119.009636	38.550293	4.932571	118.162071	35.37429	46.655495	119.115273	36.9622915	25.794033	118.638672	-78.9585295	7.679599	119.3806
-15.530711	30.784613	118.64344	-20.990797	16.581375	119.082558	38.588886	4.723533	118.383041	35.427822	46.449776	119.124619	37.008354	25.5866545	118.75383	-78.989948	7.5760955	119.411286
-14.940086	30.639791	118.722092	-20.990086	16.42708	119.198517	38.609406	4.505366	118.625175	35.458416	46.230129	119.172325	37.033911	25.3677475	118.89875	-79.014083	7.4864125	119.498284
-13.870612	30.271542	118.829811	-21.020281	16.234882	119.399857	38.612362	4.258708	118.992302	35.510521	45.9729	119.324898	37.0614415	25.115804	119.1586	-79.1020035	7.35396	119.641114
-13.234183	30.067307	118.985497	-21.06076	16.127941	119.563362	38.599606	4.133112	119.181755	35.511703	45.847164	119.517754	37.0556545	24.990138	119.3497545	-79.1771745	7.265744	119.7769695
-12.48911	29.820717	119.20546	-21.099693	16.043243	119.737305	38.596184	4.027246	119.46595	35.525467	45.742981	119.811798	37.0608255	24.8851135	119.638874	-79.2602115	7.2013725	119.835736
-11.799109	29.561052	119.534744	-21.12219	15.987487	119.9935	38.607483	3.952781	119.865585	35.577309	45.664654	120.294662	37.092396	24.8087175	120.0801235	-79.336776	7.1662565	119.9068765
-11.095354	29.278368	119.960678	-21.162373	15.951024	120.320938	38.665699	3.864974	120.3694	35.659523	45.607368	120.858177	37.162611	24.736171	120.6137885	-79.487357	7.165877	120.0280875
-10.44177	28.958351	120.419518	-21.207857	15.928759	120.690605	38.719143	3.788656	120.898293	35.742451	45.565067	121.44133	37.230797	24.6768615	121.1698115	-79.646511	7.1806565	120.2113985
-9.738475	28.579849	120.868813	-21.262939	15.9159	121.046326	38.751911	3.733501	121.431015	35.81665	45.541203	122.041283	37.2842805	24.637352	121.736149	-79.8101585	7.194448	120.356503
-8.70568	27.99514	121.592163	-21.328728	15.864221	121.586548	38.849686	3.586837	122.287773	35.935848	45.484535	122.894028	37.392767	24.535686	122.5909005	-80.050223	7.192756	120.5821955
-8.026862	27.545631	122.00061	-21.387842	15.819364	121.889671	38.927086	3.497677	122.856346	36.018326	45.468952	123.420761	37.472706	24.4833145	123.1385535	-80.24839	7.1554135	120.6407885
-7.356206	27.068949	122.308838	-21.440811	15.793185	122.142097	39.000908	3.422482	123.321022	36.055885	45.46093	123.830643	37.5283965	24.441706	123.5758325	-80.4100185	7.144664	120.7083615
-6.784079	26.557047	122.530113	-21.508492	15.778175	122.309364	39.018871	3.373387	123.662094	36.017532	45.445721	124.035881	37.5182015	24.409554	123.8489875	-80.5351855	7.146796	120.7697405
-6.178874	25.998957	122.57515	-21.593967	15.7984	122.386299	38.961906	3.365312	123.846649	35.974823	45.437836	124.093369	37.4683645	24.401574	123.970009	-80.6562985	7.195226	120.802589
-5.579674	25.392891	122.575668	-21.645836	15.827107	122.370361	38.921913	3.336367	123.936935	35.952633	45.428486	124.061493	37.437273	24.3824265	123.999214	-80.728945	7.2717875	120.741508
-5.142477	24.85346	122.559036	-21.663996	15.86259	122.31147	38.878571	3.331742	124.052597	35.943745	45.403507	124.029686	37.411158	24.3676245	124.0411415	-80.73915	7.3575555	120.5817985
-4.425203	23.965828	122.571434	-21.706959	15.916656	122.316589	38.877781	3.287707	124.228882	35.974941	45.363312	124.091217	37.426361	24.3255095	124.1600495	-80.840279	7.5078025	120.4731285
-4.020293	23.293894	122.673523	-21.742973	15.915229	122.389282	38.850632	3.273852	124.377548	35.999523	45.334503	124.2342	37.4250775	24.3041775	124.305874	-80.9110235	7.5262805	120.47269
-3.647443	22.581757	122.802567	-21.778675	15.914568	122.486786	38.850979	3.254292	124.604439	36.053299	45.322102	124.480392	37.452139	24.288197	124.5424155	-81.009489	7.540939	120.4311565
-3.33864	21.847582	123.054848	-21.801916	15.926263	122.631035	38.872822	3.231382	124.939323	36.098946	45.322453	124.817596	37.485884	24.2769175	124.8784595	-81.089716	7.5756085	120.3836105
-3.070034	21.121683	123.35714	-21.83745	15.973073	122.826317	38.923904	3.201851	125.307549	36.125164	45.32827	125.204674	37.524534	24.2650605	125.2561115	-81.199434	7.6810855	120.3965225
-2.846843	20.403614	123.648926	-21.866833	16.031445	123.069885	38.949406	3.191981	125.601105	36.140179	45.360218	125.58522	37.5447925	24.2760995	125.5931625	-81.2784585	7.7867905	120.5466075
-2.697387	19.655237	123.914886	-21.922485	16.083834	123.330948	38.949688	3.174386	125.842682	36.1283	45.395184	125.877106	37.538994	24.284785	125.859894	-81.383964	7.882883	120.802002
-2.619168	18.440645	124.210648	-21.997042	16.162691	123.651695	38.892052	3.199515	126.087593	36.108734	45.436863	126.21949	37.500393	24.318189	126.1535415	-81.494477	8.007193	121.1498485
-2.597981	17.573277	124.281609	-22.06727	16.225897	123.782028	38.874557	3.218818	126.142075	36.064579	45.472603	126.325516	37.469568	24.3457105	126.2337955	-81.604108	8.1060835	121.3302605
-2.69647	16.723118	124.294189	-22.128557	16.279314	123.809875	38.786255	3.26432	126.108315	36.015774	45.508808	126.343033	37.4010145	24.386564	126.225674	-81.6581285	8.172064	121.394076
-2.824208	15.882285	124.120201	-22.201387	16.339161	123.767921	38.698681	3.290786	125.990059	35.975445	45.528282	126.301682	37.337063	24.409534	126.1458705	-81.739837	8.268788	121.3899715
-3.045587	14.970801	123.934067	-22.228462	16.378895	123.657104	38.658581	3.304668	125.849739	35.947166	45.530323	126.209663	37.3028735	24.4174955	126.029701	-81.7597975	8.3402945	121.284507
-3.104034	13.906616	123.564148	-22.226259	16.433554	123.505875	38.612949	3.338118	125.677231	35.938889	45.555706	126.096855	37.275919	24.446912	125.887043	-81.728437	8.420196	121.124707
-3.531796	13.001442	123.443748	-22.223738	16.504631	123.382591	38.572304	3.399586	125.464249	35.922436	45.583553	125.948334	37.24737	24.4915695	125.7062915	-81.694846	8.5176925	121.0588905
-4.007965	11.534019	123.115334	-22.181082	16.609034	123.308655	38.527012	3.517942	125.182068	35.945206	45.638699	125.682816	37.236109	24.5783205	125.432442	-81.598273	8.6397475	121.184868
-4.386085	10.468039	122.916924	-22.113909	16.710861	123.287773	38.528431	3.630236	125.063744	35.986855	45.713917	125.544952	37.257643	24.6720765	125.304348	-81.485461	8.7496455	121.271198
-4.837993	9.443101	122.887527	-22.088076	16.832247	123.31369	38.54417	3.746616	124.976036	36.004692	45.793411	125.417282	37.274431	24.7700135	125.196659	-81.450583	8.8944805	121.430721
-5.245797	8.343033	122.739044	-22.058428	16.968784	123.314522	38.565334	3.853644	124.907639	36.012211	45.883911	125.280907	37.2887725	24.8687775	125.094273	-81.4056285	9.0687905	121.534771
-5.798226	7.258768	122.634422	-22.071653	17.127974	123.294785	38.551395	3.952179	124.788376	36.009666	45.979614	125.159584	37.2805305	24.9658965	124.97398	-81.4238365	9.2900515	121.61559
-6.301361	6.103187	122.470345	-22.093092	17.284109	123.241112	38.511173	4.046125	124.665298	35.991722	46.03722	125.012634	37.2514475	25.0416725	124.838966	-81.4376315	9.5265455	121.643258
-6.874129	4.967699	122.301926	-22.128799	17.426474	123.175301	38.442127	4.139119	124.560547	35.978065	46.114983	124.85968	37.210096	25.127051	124.7101135	-81.467694	9.725897	121.6404885
-7.729691	3.190625	122.013809	-22.172318	17.635628	123.076271	38.345036	4.291619	124.402832	35.974957	46.241108	124.73246	37.1599965	25.2663635	124.567646	-81.5046325	10.0048925	121.584896
-8.382738	1.987666	121.845917	-22.183912	17.768421	123.009888	38.294037	4.395966	124.269547	35.979	46.333347	124.657013	37.1365185	25.3646565	124.46328	-81.5043425	10.1721855	121.556496
-9.089342	0.826887	121.66346	-22.183708	17.895887	122.982277	38.254524	4.526664	124.14212	35.979496	46.437229	124.579796	37.11701	25.4819465	124.360958	-81.484426	10.3098275	121.603596
-9.685783	-0.425088	121.38047	-22.151686	18.057693	122.978607	38.243954	4.698027	123.93721	35.997505	46.560268	124.524544	37.1207295	25.6291475	124.230877	-81.4241015	10.4862385	121.726337
-10.420453	-1.674297	121.109879	-22.098831	18.246418	122.950699	38.243111	4.900998	123.602089	36.032085	46.691521	124.331978	37.137598	25.7962595	123.9670335	-81.33526	10.6965765	121.9343645
-11.14039	-2.904082	120.667923	-22.04229	18.416988	122.788681	38.198704	5.019469	123.0289	36.039623	46.792202	123.951897	37.1191635	25.9058355	123.4903985	-81.2037435	10.9281405	122.0869635
-11.854223	-4.196762	120.009315	-21.986168	18.609795	122.470451	38.159573	5.121469	122.217575	36.044418	46.884247	123.455284	37.1019955	26.002858	122.8364295	-81.0743315	11.216732	122.1044725
-12.995402	-6.172138	119.024742	-21.799999	18.90082	121.71273	38.058525	5.364266	120.988823	36.087162	46.962742	122.34201	37.0728435	26.163504	121.6654165	-80.6728415	11.638136	121.7600435
-13.696514	-7.555779	118.560966	-21.645996	19.078762	121.060394	38.067257	5.532647	120.511543	36.151608	47.06469	121.390129	37.1094325	26.2986685	120.950836	-80.4014245	11.8588555	121.169952
-14.439694	-8.968572	118.691658	-21.475477	19.249577	120.51638	38.188629	5.72726	120.299805	36.099491	47.193943	120.348915	37.14406	26.4606015	120.32436	-80.095014	12.0385525	120.7084
-14.974854	-10.515881	119.283798	-21.344944	19.335163	120.168213	38.340221	5.87465	120.480026	35.953064	47.210651	119.17057	37.1466425	26.5426505	119.825298	-79.8365305	12.1276755	120.511128
-15.943755	-11.847373	120.611397	-21.219082	19.32654	119.955124	38.510765	5.958505	120.990494	35.851311	47.098602	118.166473	37.181038	26.5285535	119.5784835	-79.619202	12.1245265	120.3317645
-16.694309	-13.142384	122.182915	-21.119114	19.179079	119.924629	38.717915	5.951044	121.799133	35.786629	46.836361	117.182716	37.252272	26.3937025	119.4909245	-79.4905	11.9644555	120.3583335
-17.293222	-14.635314	123.700211	-21.046738	18.922548	119.967903	38.864601	5.827138	122.490204	35.72818	46.477386	116.486191	37.2963905	26.152262	119.4881975	-79.3898665	11.692834	120.4476085
-18.533939	-16.320854	125.991211	-20.965122	18.423351	120.11412	38.992313	5.631988	123.586105	35.674553	45.791172	115.496269	37.333433	25.71158	119.541187	-79.263677	11.135122	120.687053
-19.332603	-17.206888	127.340271	-20.897188	18.137934	120.161079	39.053577	5.447985	124.213852	35.728951	45.371773	115.055214	37.391264	25.409879	119.634533	-79.18564	10.865989	120.687625
-20.268997	-17.823931	128.545319	-20.852242	17.921249	120.143806	39.438869	5.039577	124.616531	35.828152	45.023796	114.876068	37.6335105	25.0316865	119.7462995	-79.3379945	10.8108115	120.5413125
-21.190304	-18.397644	129.226257	-20.843067	17.703121	120.152939	39.433735	4.828028	125.014076	35.912754	44.715031	114.743896	37.6732445	24.7715295	119.878986	-79.3593785	10.6347125	120.426892
NaN	NaN	NaN	-20.893675	17.532396	120.162132	39.347916	4.647791	125.137711	35.925106	44.53997	114.80838	37.636511	24.5938805	119.9730455	-79.423861	10.4709115	120.3512185
NaN	NaN	NaN	-21.004747	17.503109	120.11821	39.218609	4.587984	125.143066	35.851883	44.473568	114.814224	37.535246	24.530776	119.978645	-79.54474	10.475442	120.257775
NaN	NaN	NaN	-21.106878	17.605576	119.995102	39.106388	4.672915	125.054596	35.794369	44.578831	114.819626	37.4503785	24.625873	119.937111	-79.6641345	10.585279	120.053093
-25.193277	-18.782116	128.633453	-21.220364	17.831547	119.829979	38.994919	4.754588	124.871216	35.773041	44.806499	115.030991	37.38398	24.7805435	119.9511035	-79.824708	10.8825505	119.7088545
-26.031628	-18.441463	127.973404	-21.275343	17.854847	119.814995	38.854523	4.67194	124.664757	35.802113	44.861145	115.234985	37.328318	24.7665425	119.949871	-79.879004	10.9431515	119.680119
-26.864723	-17.947361	127.180687	-21.331959	17.810181	119.887733	38.519688	4.676129	124.548737	35.824631	44.88961	115.530418	37.1721595	24.7828695	120.0395775	-79.8360775	10.8374925	119.7358885
-27.669308	-17.165298	126.445641	-21.349024	17.767399	120.039925	38.547466	4.583525	124.329971	35.846085	45.003899	115.925407	37.1967755	24.793712	120.127689	-79.8948235	10.741086	119.952161
-28.433102	-16.209984	125.793602	-21.36064	17.767485	120.208481	38.548363	4.660413	124.155113	35.847309	45.229576	116.315628	37.197836	24.9449945	120.2353705	-79.919116	10.5899755	120.1815915
-29.242334	-14.987246	125.250603	-21.391754	17.800268	120.342514	38.538818	4.76763	123.962692	35.79599	45.455379	116.659248	37.167404	25.1115045	120.31097	-79.950912	10.4890315	120.374058
-29.979193	-13.633895	124.739113	-21.663805	17.974789	120.630836	38.541142	4.876909	123.844597	35.721634	45.633568	116.938522	37.131388	25.2552385	120.3915595	-80.458998	10.6943395	120.8701125
-31.087494	-11.336935	124.048851	-21.500751	17.829708	120.651543	38.535324	5.00767	123.710762	35.676094	45.89571	117.561722	37.105709	25.45169	120.636242	-80.107211	10.207726	120.666844
-31.748968	-9.672363	123.56311	-21.521421	17.769724	120.823357	38.551723	5.034322	123.653687	35.656067	46.040146	118.097618	37.103895	25.537234	120.8756525	-80.146737	10.002214	120.7710615
-32.471066	-7.858347	123.06398	-21.550993	17.669003	121.080528	38.446899	5.04079	123.423073	35.674393	46.126152	118.728729	37.060646	25.583471	121.075901	-80.162632	9.754535	121.085155
-33.280441	-5.883549	122.489037	-21.567242	17.526827	121.340347	38.324429	4.975844	122.954819	35.66666	46.154125	119.497787	36.9955445	25.5649845	121.226303	-80.1300285	9.4886695	121.454391
-33.915459	-3.950189	121.749458	-21.571869	17.397141	121.552872	38.248043	4.955745	122.527351	35.7104	46.231342	120.252441	36.9792215	25.5935435	121.389896	-80.1229595	9.2007385	121.715848
-34.479855	-1.983351	121.007622	-21.545181	17.350735	121.731331	38.187416	5.111943	122.079865	35.814995	46.468811	121.106468	37.0012055	25.790377	121.5931665	-80.0915675	8.911093	121.8694955
-35.03413	0.070847	120.503197	-21.541477	17.451139	121.849075	38.186607	5.403596	121.623886	35.800629	46.783035	121.908295	36.993618	26.0933155	121.7660905	-80.076572	8.8089625	121.9320595
-35.794079	3.13592	120.032822	-21.576618	17.888866	121.84259	38.176445	6.133953	121.251251	35.668369	47.463875	122.45462	36.922407	26.798914	121.8529355	-80.075643	8.978818	121.8322445
-36.159134	5.020511	119.966293	-21.582882	18.241751	121.704117	38.191586	6.61237	121.133759	35.616226	47.92131	122.510056	36.903906	27.26684	121.8219075	-80.06967	9.216662	121.5863265
-36.547241	6.892632	119.982407	-21.369534	18.325754	121.547112	38.27713	6.930795	121.083275	35.550644	48.217754	122.489395	36.913887	27.5742745	121.786335	-79.652955	9.0772335	121.307889
-37.121101	8.79963	120.11367	-21.545984	18.429796	121.547905	38.340302	7.112598	121.127296	35.446972	48.40929	122.403313	36.893637	27.760944	121.7653045	-79.985605	9.098648	121.3305055
-37.493961	10.474205	120.241974	-21.552893	18.244547	121.567276	38.366364	7.198394	121.000481	35.607262	48.356899	122.34597	36.986813	27.7776465	121.6732255	-80.092599	8.7114475	121.4613265
-37.794014	12.080257	120.32151	-21.516804	18.008663	121.54245	38.415474	7.225565	120.698997	35.150482	48.472111	122.703262	36.782978	27.848838	121.7011295	-79.816586	8.168488	121.3837705
-38.062801	13.684882	120.283401	-21.446995	17.89584	121.440887	38.474861	7.37064	120.495377	35.192913	48.577141	122.931015	36.833887	27.9738905	121.713196	-79.727877	7.8177895	121.168578
-38.326927	16.100389	120.281639	-21.367338	18.159472	121.269676	38.49881	7.857594	120.253502	35.269699	49.013596	123.218857	36.8842545	28.435595	121.7361795	-79.6189305	7.883349	120.8031725
-38.47879	17.654505	120.369827	-21.366146	18.550787	121.201233	38.532326	8.314204	120.167229	35.196838	49.405296	123.196472	36.864582	28.85975	121.6818505	-79.596874	8.241824	120.7206155
-38.588184	19.106272	120.533203	-21.398619	18.860397	121.189499	38.567245	8.750059	120.152283	35.061394	49.828522	122.984016	36.8143195	29.2892905	121.5681495	-79.6115575	8.4315035	120.8108485
-38.583698	20.37429	120.690414	-21.410645	18.998259	121.247307	38.646023	9.001561	120.281052	34.924717	50.105255	122.746513	36.78537	29.553408	121.5137825	-79.60666	8.44311	120.9808315
-38.570751	21.543242	120.890251	-21.376143	18.891439	121.340515	38.733715	9.028849	120.471863	34.849602	50.151157	122.514236	36.7916585	29.590003	121.4930495	-79.5439445	8.192875	121.1879805
-38.430641	22.616446	121.057465	-21.340534	18.695501	121.407173	38.782272	8.907251	120.496956	35.170296	49.957813	122.194031	36.976284	29.432532	121.3454935	-79.657352	7.95847	121.4688525
-38.292969	23.642153	121.113075	-21.299032	18.527645	121.334518	38.806171	8.81505	120.318016	35.19804	49.859131	122.108376	37.0021055	29.3370905	121.213196	-79.6001695	7.7181995	121.45584
-37.95385	25.123531	121.093491	-21.293959	18.604557	121.07679	38.750778	8.92078	119.905182	34.913425	50.032108	122.217117	36.8321015	29.476444	121.0611495	-79.4200195	7.73267	121.0924305
-37.71032	26.14888	121.026573	-21.320402	18.92428	120.902145	38.693565	9.216253	119.640472	34.931805	50.302376	122.246506	36.812685	29.7593145	120.943489	-79.453489	8.0892455	120.860801
-37.470974	27.110615	121.056831	-21.37425	19.346647	120.832359	38.629379	9.568092	119.467865	34.926754	50.644485	122.26622	36.7780665	30.1062885	120.8670425	-79.5265665	8.5870055	120.7976755
-37.156239	27.964178	121.14489	-21.408882	19.740471	120.898293	38.584564	9.869253	119.419922	34.925014	50.957394	122.250046	36.754789	30.4133235	120.834984	-79.572553	9.0676185	120.961602
-36.823639	28.695393	121.234108	-21.439028	20.032192	120.99675	38.57048	10.040272	119.484268	34.929596	51.143982	122.269127	36.750038	30.592127	120.8766975	-79.628094	9.472257	121.1168025
-36.425488	29.270559	121.320854	-21.464132	20.16807	121.085426	38.561375	10.058651	119.64798	34.946297	51.199757	122.272202	36.753836	30.629204	120.960091	-79.6821	9.706936	121.210761
-35.960274	29.70359	121.352196	-21.485861	20.165358	121.131706	38.544552	9.942998	119.842163	35.319553	51.017189	122.139404	36.9320525	30.4800935	120.9907835	-79.9037745	9.8506225	121.2726285
-35.224701	30.193857	121.330666	-21.567907	20.146933	121.202721	38.473042	9.713435	120.156189	34.924316	50.956905	122.150734	36.698679	30.33517	121.1534615	-79.834493	9.958696	121.2519805
-34.725166	30.448788	121.348763	-21.652882	20.206278	121.326126	38.415833	9.653308	120.396599	35.243668	50.81041	121.829453	36.8297505	30.231859	121.113026	-80.1355145	10.180697	121.539226
-34.168114	30.670551	121.318756	-21.68346	20.315065	121.488998	38.436485	9.679015	120.751968	35.19202	50.837284	121.667191	36.8142525	30.2581495	121.2095795	-80.1811725	10.3719805	121.7684165
-33.571007	30.815536	121.22818	-21.694603	20.466255	121.654701	38.534565	9.730801	121.292175	34.883003	51.012463	121.665871	36.708784	30.371632	121.479023	-80.09799	10.560878	121.830379
-32.921238	30.893051	121.074387	-21.692526	20.608166	121.784546	38.6521	9.755235	121.956863	34.905418	51.082794	121.518135	36.778759	30.4190145	121.737499	-80.163811	10.7973175	121.831593
-32.376713	30.975946	120.900436	-21.706738	20.706573	121.873383	38.758629	9.778477	122.590027	34.917587	51.096703	121.409081	36.838108	30.43759	121.999554	-80.251584	10.975556	121.747212
-31.860607	31.021208	120.700577	-21.729006	20.766701	121.924927	38.873093	9.760576	123.115944	34.921349	51.067589	121.365501	36.897221	30.4140825	122.2407225	-80.355233	11.1193195	121.6091315
-31.016434	31.038015	120.49205	-21.729767	20.668076	121.931625	38.908516	9.639844	123.525032	34.958992	50.898285	121.49501	36.933754	30.2690645	122.510021	-80.393288	11.0670875	121.353229
-30.447575	31.045183	120.405708	-21.726803	20.506998	121.825912	38.891567	9.453199	123.625397	35.028664	50.742203	121.616425	36.9601155	30.097701	122.620911	-80.4137215	10.916295	121.030913
-29.89035	31.094534	120.364418	-21.69952	20.33407	121.663055	38.841038	9.308084	123.482597	35.107727	50.626743	121.775482	36.9743825	29.9674135	122.6290395	-80.3734225	10.7007265	120.6970705
-29.340172	31.154066	120.413483	-21.674206	20.208035	121.557144	38.813419	9.203815	123.148178	35.157997	50.553818	122.004822	36.985708	29.8788165	122.5765	-80.33412	10.5372535	120.537788
-28.756084	31.233608	120.628098	-21.599371	20.178278	121.560463	38.813446	9.194221	122.843681	35.204201	50.536644	122.173882	37.0088235	29.8654325	122.5087815	-80.2075655	10.4911235	120.6121445
-28.120577	31.331736	120.900688	-21.530445	20.239037	121.711647	38.816795	9.283425	122.64566	35.299183	50.623859	122.377731	37.057989	29.953642	122.5116955	-80.118879	10.524432	120.9115985
-27.600904	31.422386	121.193954	-21.461296	20.358568	121.918121	38.897781	9.413524	122.579742	35.385254	50.719662	122.591637	37.1415175	30.066593	122.5856895	-80.0641095	10.650543	121.2505525
-26.832798	31.417482	121.423431	-21.409697	20.412998	122.128365	39.047508	9.485887	122.696747	35.435722	50.801285	122.792244	37.241615	30.143586	122.7444955	-80.061009	10.68241	121.5122345
-26.357094	31.353771	121.433723	-21.387365	20.304787	122.141006	39.074821	9.404054	122.672722	35.442375	50.715214	122.906151	37.258598	30.059634	122.7894365	-80.033328	10.54994	121.4925755
-25.854843	31.226889	121.38562	-21.383503	20.075502	122.041428	39.052593	9.154253	122.520538	35.471275	50.490986	122.961197	37.261934	29.8226195	122.7408675	-80.02894	10.3283845	121.3419885
-25.327036	31.02692	121.318138	-21.350128	19.779873	121.868423	39.02898	8.827923	122.358467	35.514656	50.212044	122.948479	37.271818	29.5199835	122.653473	-79.972074	10.0397625	121.083373
-24.804764	30.810345	121.259499	-21.30455	19.526358	121.737648	39.030327	8.557744	122.182312	35.593559	49.954483	122.971283	37.311943	29.2561135	122.5767975	-79.921043	9.7966025	120.8984985
-24.279512	30.589828	121.257111	-21.238752	19.350496	121.707008	39.111969	8.387786	122.125374	35.666199	49.786716	123.041893	37.389084	29.087251	122.5836335	-79.866588	9.613741	120.8303825
-23.696951	30.372255	121.363701	-21.172819	19.271011	121.773705	39.205151	8.336458	122.13945	35.714939	49.739635	123.101089	37.460045	29.0380465	122.6202695	-79.805683	9.5039755	120.9271405
-22.931282	30.019941	121.461548	-21.12756	19.218136	121.835152	39.294533	8.330286	122.065506	35.729397	49.728008	123.109695	37.511965	29.029147	122.5876005	-79.767085	9.407125	121.0827035
-22.411867	29.778004	121.457817	-21.099804	19.142092	121.793709	39.306946	8.262868	121.997177	35.769588	49.660683	123.064445	37.538267	28.9617755	122.530811	-79.737875	9.32240850000001	121.056607
-21.889418	29.464054	121.367172	-21.077377	19.037846	121.716431	39.308392	8.107395	121.925842	35.816269	49.532154	122.954002	37.5623305	28.8197745	122.439922	-79.7170845	9.2559175	120.99294
-21.411396	29.122839	121.258354	-21.062229	18.888784	121.619812	39.311428	7.915047	121.84832	35.828712	49.371716	122.808609	37.57007	28.6433815	122.3284645	-79.694528	9.1341865	120.9111595
-20.929317	28.721842	121.137192	-21.045626	18.716627	121.529793	39.302071	7.748033	121.81823	35.79929	49.195061	122.621475	37.5506805	28.471547	122.2198525	-79.6419325	8.961707	120.8397335
-20.487677	28.23605	121.043571	-21.041132	18.556366	121.507263	39.303581	7.600012	121.879555	35.775558	49.054218	122.362663	37.5395695	28.327115	122.121109	-79.6218335	8.785617	120.893417
-20.012606	27.739603	120.941971	-21.038124	18.4016	121.553352	39.304874	7.447559	121.992661	35.775505	48.907871	122.148155	37.5401895	28.177715	122.070408	-79.6164375	8.625485	121.036296
-19.240541	26.954056	120.907829	-21.017574	18.152903	121.711433	39.369904	7.138998	122.302795	35.755341	48.611107	121.78595	37.5626225	27.8750525	122.0443725	-79.5977705	8.4307535	121.3784935
-18.811468	26.43936	121.013901	-20.994612	17.93429	121.874107	39.419834	6.928801	122.483421	35.731983	48.390263	121.589233	37.5759085	27.659532	122.036327	-79.5651325	8.209048	121.711887
-18.350821	25.908545	121.114334	-20.968582	17.664589	122.069	39.493729	6.664711	122.667992	35.708939	48.095974	121.405998	37.601334	27.3803425	122.036995	-79.538498	7.9488355	122.101005
-17.924948	25.390594	121.224037	-20.936399	17.353123	122.241867	39.54578	6.368676	122.80854	35.689468	47.797123	121.278168	37.617624	27.0828995	122.043354	-79.490422	7.6233465	122.44038
-17.499723	24.930891	121.308472	-20.912926	17.030764	122.368858	39.543076	6.072602	122.876312	35.684067	47.477959	121.198799	37.6135715	26.7752805	122.0375555	-79.4394235	7.2862475	122.7001605
-17.057817	24.542498	121.344055	-20.919512	16.710669	122.443481	39.524185	5.765869	122.933372	35.677269	47.176193	121.154366	37.600727	26.471031	122.043869	-79.439751	6.950307	122.843093
-16.565533	24.153278	121.397247	-20.925848	16.413998	122.467293	39.506104	5.468427	122.97094	35.67981	46.893978	121.195328	37.592957	26.1812025	122.083134	-79.444653	6.6467935	122.851452
-15.869151	23.67856	121.403206	-20.926384	16.025778	122.482422	39.521156	5.107388	123.053612	35.644905	46.545261	121.425987	37.5830305	25.8263245	122.2397995	-79.4357985	6.2252315	122.7250445
-15.318307	23.417334	121.476349	-20.936039	15.805613	122.498444	39.540203	4.92102	123.135162	35.622711	46.375084	121.614708	37.581457	25.648052	122.374935	-79.453535	5.963174	122.621953
-14.8371	23.185379	121.499275	-20.983263	15.621647	122.498009	39.524181	4.769885	123.222481	35.584034	46.227772	121.735779	37.5541075	25.4988285	122.47913	-79.5206335	5.7444655	122.516888
-14.379875	22.983685	121.515381	-21.042038	15.427043	122.470413	39.462143	4.629991	123.249138	35.494011	46.082329	121.775818	37.478077	25.35616	122.512478	-79.562153	5.497926	122.428348
-13.89708	22.768042	121.437157	-21.118635	15.202629	122.422157	39.384235	4.474618	123.189911	35.369205	45.910198	121.749321	37.37672	25.192408	122.469616	-79.61399	5.21285	122.374698
-13.466169	22.622166	121.391891	-21.200605	14.947807	122.386215	39.306488	4.290646	123.077049	35.235237	45.708145	121.670746	37.2708625	24.9993955	122.3738975	-79.6720725	4.8962185	122.3985325
-13.065166	22.566093	121.340736	-21.268694	14.672786	122.347763	39.227573	4.095323	122.936317	35.101265	45.491211	121.60788	37.164419	24.793267	122.2720985	-79.701807	4.552305	122.4234275
-12.447289	22.571886	121.271812	-21.330553	14.22888	122.241119	39.148361	3.772401	122.733101	34.97694	45.171272	121.523842	37.0626505	24.4718365	122.1284715	-79.7237565	3.9859235	122.3537665
-11.966285	22.584177	121.216949	-21.360338	13.965305	122.155441	39.077633	3.556012	122.576714	34.942799	44.961514	121.551361	37.010216	24.258763	122.0640375	-79.730892	3.671847	122.2468445
-11.495521	22.666456	121.18322	-21.379642	13.731107	122.038651	39.023975	3.346638	122.458115	34.928204	44.758598	121.587303	36.9760895	24.052618	122.022709	-79.7353735	3.409596	122.054593
-10.956415	22.719158	121.119293	-21.408731	13.528259	121.930954	38.964821	3.157943	122.264778	34.885906	44.571468	121.697495	36.9253635	23.8647055	121.9811365	-79.7428255	3.1918125	121.8807715
-10.434129	22.781462	121.076775	-21.432415	13.338253	121.831871	38.905991	2.986903	122.061882	35.140629	44.296787	121.759331	37.02331	23.641845	121.9106065	-79.88814	3.034661	121.7531355
-10.027029	22.878918	121.131325	-21.50185	13.150905	121.796944	38.828552	2.833622	121.890656	35.10915	44.1516	121.99202	36.968851	23.492611	121.941338	-79.972551	2.809199	121.65255
-9.636657	23.023399	121.257927	-21.575611	12.956752	121.806862	38.715492	2.680555	121.744751	35.051865	43.992363	122.280518	36.8836785	23.336459	122.0126345	-80.0349005	2.577045	121.6010895
-8.997826	23.232643	121.497032	-21.738798	12.676962	121.902016	38.508163	2.445168	121.568466	34.581917	43.892868	122.758675	36.54504	23.169018	122.1635705	-80.022636	2.184906	121.6404615
-8.542936	23.344664	121.661499	-21.85074	12.530594	121.991455	38.39101	2.337587	121.512772	34.506718	43.775055	122.934868	36.448864	23.056321	122.22382	-80.150344	2.004867	121.75909
-8.074312	23.462381	121.831253	-21.933006	12.410195	122.052048	38.334679	2.237476	121.520172	34.446045	43.68644	123.133492	36.390362	22.961958	122.326832	-80.256374	1.858432	121.777264
-7.572668	23.522667	121.939049	-22.006096	12.321515	122.107506	38.299889	2.165768	121.587326	34.388706	43.612804	123.286713	36.3442975	22.889286	122.4370195	-80.3564895	1.753744	121.7779925
-7.122145	23.5805	121.976509	-22.067192	12.242832	122.115944	38.259182	2.08621	121.635368	34.312702	43.533482	123.330925	36.285942	22.809846	122.4831465	-80.420326	1.675818	121.7487415
-6.665771	23.61046	121.872162	-22.152166	12.145866	122.035995	38.197205	1.990459	121.627296	34.219662	43.441998	123.286758	36.2084335	22.7162285	122.457027	-80.5127655	1.5755035	121.614963
-6.261559	23.687122	121.763504	-22.23525	12.012981	121.876923	38.113602	1.875183	121.552216	34.135334	43.329723	123.209808	36.124468	22.602453	122.381012	-80.594968	1.423509	121.372834
-5.590401	23.722635	121.581627	-22.317429	11.761385	121.582047	38.020088	1.661737	121.34967	34.052715	43.130219	123.180428	36.0364015	22.395978	122.265049	-80.6712595	1.126792	120.899045
-5.123443	23.691105	121.550926	-22.364239	11.587743	121.47908	37.92485	1.549707	121.111443	33.981144	43.00174	123.209427	35.952997	22.2757235	122.160435	-80.681475	0.899762500000001	120.797725
-4.616246	23.613588	121.659218	-22.404266	11.464989	121.489952	37.818344	1.477773	120.762779	33.920547	42.880463	123.377251	35.8694455	22.179118	122.070015	-80.6779775	0.750859999999999	120.909889
-4.115443	23.502674	121.83535	-22.43923	11.389708	121.57373	37.747227	1.462909	120.475052	33.851841	42.811947	123.617172	35.799534	22.137428	122.046112	-80.677994	0.641987999999998	121.101348
-3.612083	23.35927	122.114578	-22.460943	11.396038	121.724846	37.695885	1.610611	120.317711	33.798851	42.891003	123.913971	35.747368	22.250807	122.115841	-80.669254	0.541269000000003	121.333851
-3.113638	23.158758	122.304321	-22.452419	11.509769	121.87117	37.721069	1.837828	120.288261	33.729191	43.05513	124.233925	35.72513	22.446479	122.261093	-80.629968	0.573059000000001	121.481247
-2.65302	22.894182	122.319092	-22.473331	11.658394	121.898018	37.747337	2.0939	120.339874	33.651978	43.262314	124.466812	35.6996575	22.678107	122.403343	-80.6463195	0.638680999999998	121.392693
-1.920857	22.307058	122.106873	-22.636553	11.914251	121.838234	37.747784	2.376826	120.431114	33.463268	43.541977	124.491348	35.605526	22.9594015	122.461231	-80.878632	0.869100499999998	121.215237
-1.429585	21.777512	121.935356	-22.655764	11.924649	121.68512	37.713684	2.504686	120.556656	33.322624	43.648026	124.428116	35.518154	23.076356	122.492386	-80.829682	0.772942	120.877854
-0.900207	21.143888	121.862053	-22.701347	11.93524	121.674225	37.711586	2.556168	120.823479	33.223667	43.725948	124.326576	35.4676265	23.141058	122.5750275	-80.8703205	0.729422	120.7734225
-0.380536	20.437178	121.769463	-22.730358	11.92494	121.710442	37.770855	2.567006	121.158829	33.117294	43.793209	124.103119	35.4440745	23.1801075	122.630974	-80.9047905	0.669772500000001	120.78991
0.114575	19.649496	121.654762	-22.73641	11.906476	121.754311	37.83308	2.583277	121.482109	33.027889	43.823593	123.884514	35.4304845	23.203435	122.6833115	-80.9033045	0.609516999999997	120.8253105
0.601487	18.794117	121.585205	-22.712317	11.865861	121.816544	37.934856	2.545855	121.863243	32.965767	43.793888	123.671806	35.4503115	23.1698715	122.7675245	-80.8749455	0.561850499999998	120.8655635
1.082341	17.835894	121.614166	-22.690847	11.725036	121.878479	38.001316	2.431731	122.237	32.962681	43.72139	123.486778	35.4819985	23.0765605	122.861889	-80.8636925	0.373511499999999	120.895069
1.830932	16.359438	121.647011	-22.686003	11.536387	121.913322	37.997364	2.19168	122.612404	32.959621	43.50639	123.422638	35.4784925	22.849035	123.017521	-80.8504985	0.223738999999998	120.809123
2.240196	15.355952	121.666122	-22.715763	11.50408	121.949562	37.959446	2.06963	122.77256	32.968697	43.410042	123.4189	35.4640715	22.739836	123.09573	-80.8955975	0.268324000000003	120.803394
2.623845	14.359419	121.664795	-22.781145	11.563693	121.997833	37.854347	2.035599	122.869766	32.95908	43.385292	123.414017	35.4067135	22.7104455	123.1418915	-80.9690035	0.416940500000003	120.8537745
2.974813	13.361589	121.715393	-22.84119	11.717649	122.076668	37.779205	2.079559	122.996536	32.935528	43.42757	123.397591	35.3573665	22.7535645	123.1970635	-81.0397465	0.681733499999996	120.9562725
3.374385	12.384313	121.806335	-22.873095	11.946918	122.163727	37.767601	2.225914	123.229965	32.91972	43.562801	123.357346	35.3436605	22.8943575	123.2936555	-81.0898505	0.999478499999999	121.0337985
3.699112	11.4094	121.918198	-22.884251	12.171826	122.272804	37.794914	2.382765	123.495544	32.915554	43.733788	123.381165	35.355234	23.0582765	123.4383545	-81.123736	1.2853755	121.1072535
4.017923	10.402844	122.108253	-22.852795	12.355661	122.390244	37.87846	2.486467	123.820496	32.927246	43.844585	123.407425	35.402853	23.165526	123.6139605	-81.108443	1.545796	121.1665275
4.495068	8.879292	122.525681	-22.796331	12.459333	122.628891	37.971481	2.498095	124.41169	33.005085	43.8983	123.528816	35.488283	23.1981975	123.970253	-81.080945	1.7204685	121.287529
4.760307	7.851902	122.912552	-22.753252	12.467787	122.804939	38.095501	2.364768	125.023628	33.077831	43.84885	123.833504	35.586666	23.106809	124.428566	-81.09317	1.828765	121.181312
4.979693	6.834981	123.400734	-22.718397	12.446905	122.996643	38.218895	2.185145	125.846954	33.234337	43.771465	124.308899	35.726616	22.978305	125.0779265	-81.16341	1.915505	120.9153595
5.182851	5.807765	123.96151	-22.688353	12.41932	123.22599	38.3288	1.990296	126.747833	33.372845	43.690708	124.930908	35.8508225	22.840502	125.8393705	-81.2275285	1.998138	120.6126095
5.32196	4.841455	124.552643	-22.649145	12.367847	123.511757	38.688644	1.644944	127.438446	33.545818	43.588448	125.704323	36.117231	22.616696	126.5713845	-81.415521	2.118998	120.4521295
5.441195	3.899499	125.091263	-22.609385	12.335469	123.827339	38.713055	1.492257	128.225769	33.743031	43.493145	126.467323	36.228043	22.492701	127.346546	-81.446813	2.178237	120.308132
5.440886	2.984494	125.516571	-22.548508	12.308879	124.083817	38.696823	1.384856	128.860855	33.986977	43.439358	127.212814	36.3419	22.412107	128.0368345	-81.438916	2.205651	120.1307995
5.405619	1.595226	125.920166	-22.460751	12.333223	124.237953	38.794254	1.278635	129.643661	34.226864	43.411263	128.10051	36.510559	22.344949	128.8720855	-81.432061	2.321497	119.6038205
5.261437	0.743364	126.102325	-22.407591	12.379527	124.268219	38.819775	1.309191	129.994781	34.312252	43.471157	128.468765	36.5660135	22.390174	129.231773	-81.3811955	2.36888	119.304665
5.143953	-0.092224	126.171585	-22.541176	12.560529	124.360382	38.900139	1.381495	130.275925	34.386974	43.563442	128.647644	36.6435565	22.4724685	129.4617845	-81.7259085	2.6485895	119.2589795
5.145235	-1.072392	126.128372	-22.036575	12.367552	124.059418	38.962734	1.479824	130.476517	34.433918	43.647514	128.684494	36.698326	22.563669	129.5805055	-80.771476	2.171435	118.5383305
4.479914	-1.652017	126.287926	-21.958035	12.413224	124.006332	39.055363	1.581966	130.666779	34.487869	43.731838	128.58316	36.771616	22.656902	129.6249695	-80.687686	2.169546	118.3876945
4.318954	-2.616033	126.249763	-21.849127	12.483751	123.981262	39.191322	1.678849	130.790512	34.584927	43.820362	128.509659	36.8881245	22.7496055	129.6500855	-80.5863785	2.2178965	118.3124385
3.486905	-3.134565	126.505104	-21.94573	12.684896	124.027946	39.34631	1.705595	130.914597	34.711559	43.857269	128.381653	37.0289345	22.781432	129.648125	-80.9203945	2.58836	118.407767
2.930846	-4.409825	126.324226	-21.768492	12.749714	124.007843	39.533669	1.730464	130.988876	34.935829	43.885048	128.171402	37.234749	22.807756	129.580139	-80.771733	2.691672	118.435547
2.232708	-5.060168	126.232719	-21.648705	12.798764	124.001541	39.655281	1.742696	130.908752	35.091801	43.890797	128.04213	37.373541	22.8167465	129.475441	-80.670951	2.7807815	118.527641
1.406351	-5.619236	126.133751	-21.524729	12.861356	123.970924	39.809505	1.757879	130.75267	35.250813	43.932423	127.867889	37.530159	22.845151	129.3102795	-80.579617	2.877561	118.6315685
0.296953	-5.972708	125.980949	-21.394119	12.956445	123.8974	39.945297	1.796659	130.427689	35.401176	43.991371	127.669418	37.6732365	22.894015	129.0485535	-80.4614745	3.018875	118.7462465
-0.593686	-6.462754	125.579086	-21.265305	13.060848	123.754166	40.07143	1.884101	129.985565	35.525032	44.046543	127.385803	37.798231	22.965322	128.685684	-80.328841	3.156374	118.822648
-1.532563	-6.935631	125.136925	-21.103632	13.185082	123.581802	40.149738	2.036784	129.63475	35.666378	44.1451	127.143799	37.908058	23.090942	128.3892745	-80.115322	3.279222	118.7743295
-2.553541	-7.301375	124.814377	-21.187475	13.47963	123.626923	40.288933	2.189723	129.355865	35.819698	44.277683	127.032494	38.0543155	23.233703	128.1941795	-80.4292655	3.725557	119.0596665
-4.243419	-7.779347	124.477295	-20.754519	13.591851	123.375404	40.473454	2.370791	129.11438	36.026173	44.440815	126.962128	38.2498135	23.405803	128.038254	-79.7588515	3.777899	118.712554
-5.43064	-8.094077	124.19754	-20.653067	13.727705	123.408714	40.54591	2.45579	129.009476	36.183876	44.514252	126.9935	38.364893	23.485021	128.001488	-79.671027	3.970389	118.81594
-6.591999	-8.35785	124.015343	-20.545673	13.825101	123.455902	40.62962	2.499888	128.986557	36.333969	44.573566	127.083382	38.4817945	23.536727	128.0349695	-79.5731405	4.113475	118.8768345
-7.709215	-8.722276	123.802887	-20.438036	13.890346	123.51786	40.752201	2.537578	128.983704	36.483616	44.635998	127.201614	38.6179085	23.586788	128.092659	-79.4939805	4.193904	118.943061
-9.09164	-8.961365	123.586525	-20.349499	13.93244	123.576057	40.864773	2.571526	128.876648	36.580761	44.687511	127.226982	38.722767	23.6295185	128.051815	-79.421765	4.2353615	119.100299
-10.472054	-9.155453	123.403702	-20.274782	13.94474	123.553864	40.97348	2.652381	128.547974	36.608231	44.731594	127.016998	38.7908555	23.6919875	127.782486	-79.3404195	4.1974925	119.325242
-11.910552	-9.330324	123.112083	-20.204939	13.938354	123.383835	40.987938	2.783919	127.850029	36.56839	44.769127	126.552757	38.778164	23.776523	127.201393	-79.188042	4.100185	119.566277
-14.295426	-9.437612	122.429672	-20.050205	13.848776	122.796486	40.637009	3.025119	126.279816	36.487839	44.685658	125.139214	38.562424	23.8553885	125.709515	-78.662834	3.84216350000001	119.883457
-15.733526	-9.568906	121.708527	-19.87919	13.749041	122.134804	40.575668	3.007592	125.050034	36.467522	44.585835	123.948685	38.521595	23.7967135	124.4993595	-78.279975	3.7013685	119.7702485
-17.255779	-9.656589	121.073425	-19.661245	13.699295	121.493698	40.607346	3.067596	123.96302	36.798016	44.382103	122.869942	38.702681	23.7248495	123.416481	-78.025171	3.6737405	119.570915
-18.658777	-9.684374	120.729828	-19.421732	13.697356	121.013809	40.859024	3.122898	123.309624	36.828552	44.346828	122.092331	38.843788	23.734863	122.7009775	-77.687252	3.659849	119.3266405
-20.142075	-9.645205	120.505188	-19.266106	13.754	120.697227	41.027615	3.253559	122.867821	36.811337	44.402363	121.395538	38.919476	23.827961	122.1316795	-77.451688	3.680039	119.2627745
-21.721725	-9.550438	120.611313	-19.173122	13.826444	120.542839	41.038914	3.357712	122.292412	36.404945	44.594105	120.797943	38.7219295	23.9759085	121.5451775	-77.0681735	3.6769795	119.5405005
-23.21014	-9.39557	120.762062	-19.099949	13.866175	120.429001	40.98164	3.36025	121.630249	36.267834	44.560738	119.989777	38.624737	23.960494	120.810013	-76.824635	3.771856	120.047989
-25.528399	-9.068315	120.864822	-18.999859	13.782189	120.270576	40.878395	3.16447	120.92234	36.150124	44.311459	119.095779	38.5142595	23.7379645	120.0090595	-76.5139775	3.8264135	120.5320925
-26.955477	-8.796509	120.963707	-18.932993	13.670847	120.226669	40.870197	3.006655	120.680496	36.158447	44.12653	118.670151	38.514322	23.5665925	119.6753235	-76.380308	3.7751015	120.7780145
-28.411489	-8.437749	120.970787	-18.925076	13.557998	120.152519	40.870209	2.86186	120.478912	36.137505	43.99651	118.38298	38.503857	23.429185	119.430946	-76.354009	3.686811	120.874092
-29.867887	-8.019684	121.003746	-18.914366	13.464874	120.075226	40.830669	2.774755	120.280075	36.095676	43.905346	118.167267	38.4631725	23.3400505	119.223671	-76.2919045	3.5896975	120.926781
-31.200928	-7.531659	121.027313	-18.918688	13.414545	120.014786	40.816956	2.703641	120.181229	36.062111	43.840141	117.904984	38.4395335	23.271891	119.0431065	-76.2769095	3.557199	120.9864655
-32.541943	-6.922412	121.000793	-18.902536	13.398743	119.924286	40.832771	2.671672	120.133659	36.04525	43.799763	117.721596	38.4390105	23.2357175	118.9276275	-76.2440825	3.5617685	120.9209445
-33.851505	-6.268463	120.978165	-18.892159	13.412303	119.834984	40.876465	2.698197	120.096298	36.032326	43.802174	117.547012	38.4543955	23.2501855	118.821655	-76.2387135	3.5744205	120.848313
-35.648487	-5.097178	120.958351	-18.881762	13.436648	119.716515	40.890499	2.786972	119.923485	35.950161	43.844437	117.287422	38.42033	23.3157045	118.6054535	-76.183854	3.5575915	120.8275765
-36.831226	-4.211096	120.87233	-18.865829	13.428254	119.689117	40.874062	2.822632	119.781433	35.918934	43.852303	117.214035	38.396498	23.3374675	118.497734	-76.128156	3.5190405	120.8805
-37.941216	-3.311135	120.761505	-18.849417	13.400559	119.681145	40.889896	2.824178	119.721794	35.938599	43.879894	117.254463	38.4142475	23.352036	118.4881285	-76.1130815	3.449082	120.8741615
-39.014263	-2.307539	120.609917	-18.835876	13.385262	119.68354	40.904488	2.868868	119.638458	35.989006	43.938683	117.458931	38.446747	23.4037755	118.5486945	-76.118499	3.3667485	120.8183855
-40.041927	-1.165319	120.3946	-18.845493	13.400139	119.707367	40.911606	2.931219	119.453743	36.003326	44.02771	117.688904	38.457466	23.4794645	118.5713235	-76.148452	3.3208135	120.8434105
-41.021729	-0.03649	120.330086	-18.871204	13.436781	119.73082	40.847145	3.051648	119.142723	35.96452	44.159466	117.794731	38.4058325	23.605557	118.468727	-76.1482405	3.268005	120.992913
-41.953049	1.189837	120.293175	-18.882673	13.4863	119.730591	40.733086	3.211446	118.668709	35.906052	44.282505	117.841805	38.319569	23.7469755	118.255257	-76.084915	3.2256245	121.205925
-43.231602	3.136023	120.16909	-18.84757	13.565418	119.698059	40.655933	3.43602	118.028915	35.85614	44.487309	118.001518	38.2560365	23.9616645	118.0152165	-75.9511765	3.1691715	121.3809015
-43.974842	4.427919	120.107605	-18.839262	13.610785	119.67572	40.666355	3.612187	117.784012	35.851212	44.643204	118.19651	38.2587835	24.1276955	117.990261	-75.9373075	3.0938745	121.361179
-44.635017	5.809531	120.059334	-18.821941	13.628517	119.683311	40.697773	3.76923	117.615929	35.853153	44.776478	118.441307	38.275463	24.272854	118.028618	-75.919345	2.98418	121.338004
-45.256134	7.089527	120.18782	-18.832378	13.615727	119.74456	40.737209	3.868223	117.567017	35.808556	44.856808	118.56691	38.2728825	24.3625155	118.0669635	-75.9376385	2.8689385	121.4221565
-45.771717	8.39034	120.31813	-18.821909	13.560688	119.830933	40.7854	3.909746	117.584335	35.734287	44.891602	118.694771	38.2598435	24.400674	118.139553	-75.9036615	2.720702	121.522313
-46.247368	9.733484	120.363251	-18.842714	13.423441	119.938263	40.828957	3.903868	117.65834	35.681694	44.857128	118.878326	38.2553255	24.380498	118.268333	-75.9407535	2.466384	121.608193
-46.653099	11.001327	120.466911	-18.87005	13.237569	120.02002	40.866756	3.809616	117.784836	35.657085	44.77272	119.087891	38.2619205	24.291168	118.4363635	-76.0020205	2.18397	121.6036765
-47.123234	12.957125	120.515991	-18.98728	12.890089	120.106743	40.705406	3.644784	117.591515	35.626301	44.543156	119.555222	38.1658535	24.09397	118.5733685	-76.1404135	1.686208	121.6401175
-47.385395	14.236986	120.731995	-19.110392	12.685084	120.10701	40.445988	3.560802	117.212341	35.536659	44.44294	119.822601	37.9913235	24.001871	118.517471	-76.2121075	1.368297	121.696549
-47.56847	15.491282	121.075394	-19.27586	12.579058	120.105995	40.148296	3.647105	116.610527	35.422005	44.448616	120.212845	37.7851505	24.0478605	118.411686	-76.3368705	1.1102555	121.800304
-47.660145	16.760368	121.537308	-19.450014	12.562929	120.140747	39.802532	3.877293	115.857147	35.290901	44.520611	120.845375	37.5467165	24.198952	118.351261	-76.4467445	0.926905999999999	121.930233
-47.679203	17.90267	122.263596	-19.635674	12.605563	120.214012	39.491482	4.267677	115.215469	35.149052	44.782665	121.472946	37.320267	24.525171	118.3442075	-76.591615	0.685955	122.0838165
-47.467388	18.887558	122.923431	-19.854309	12.836574	120.339455	39.239189	4.847157	114.670898	34.869865	45.232227	122.064163	37.054527	25.039692	118.3675305	-76.763145	0.633455999999999	122.3113795
-47.23875	19.918772	123.383263	-20.097214	13.199568	120.419548	39.002785	5.473774	114.317551	34.509174	45.68734	122.448883	36.7559795	25.580557	118.383217	-76.9504075	0.818579	122.455879
-47.017269	21.376556	123.23053	-20.383142	13.702578	120.276466	38.880642	6.045434	114.402893	34.152119	46.271984	122.419189	36.5163805	26.158709	118.411041	-77.2826645	1.246447	122.141891
-46.836105	22.24173	122.820755	-20.480577	13.831449	120.102135	38.952724	6.020987	114.720024	34.015259	46.31588	122.118462	36.4839915	26.1684335	118.419243	-77.4451455	1.4944645	121.785027
-46.391514	22.808784	122.42733	-20.578575	13.691692	120.029854	38.962914	5.708162	115.079048	33.89373	46.172493	121.66774	36.428322	25.9403275	118.373394	-77.585472	1.4430565	121.686314
-45.861633	23.116442	122.269676	-20.704866	13.271488	120.13221	38.926163	5.182225	115.457855	33.768169	45.82848	121.232239	36.347166	25.5053525	118.345047	-77.756898	1.0376235	121.919373
-45.222946	23.251617	122.276978	-20.803974	12.732988	120.36042	38.929413	4.555051	115.969833	33.617252	45.357685	120.899872	36.2733325	24.956368	118.4348525	-77.8812805	0.509608000000004	122.2859875
-44.559456	23.338985	122.241531	-20.877447	12.206876	120.695541	38.974861	4.055499	116.820129	33.490246	44.947926	120.636574	36.2325535	24.5017125	118.7283515	-77.9874475	-0.0879605000000012	122.6627305
-43.738468	23.392681	122.090042	-20.940607	11.889805	121.06086	39.107235	3.660646	117.973053	33.44772	44.625942	120.47747	36.2774775	24.143294	119.2252615	-78.1586915	-0.363683999999999	122.8964585
-42.57811	23.481815	121.62027	-21.04958	11.557462	121.655632	39.306217	3.23805	119.919456	33.347637	44.241062	120.257042	36.326927	23.739556	120.088249	-78.426087	-0.624632000000002	123.223015
-41.702881	23.502354	121.300278	-21.125765	11.342387	122.04319	39.297615	2.960683	121.01458	33.355431	43.963737	120.103966	36.326523	23.46221	120.559273	-78.578053	-0.777436000000002	123.527107
-40.775471	23.535398	121.02507	-21.22328	11.05573	122.394798	39.261597	2.556559	122.000412	33.297474	43.541206	119.933739	36.2795355	23.0488825	120.9670755	-78.7260955	-0.9374225	123.8225205
-39.822712	23.597223	120.923996	-21.291866	10.729697	122.707787	39.233578	2.139637	122.751465	33.278725	43.078117	119.90535	36.2561515	22.608877	121.3284075	-78.8398835	-1.149483	124.0871665
-38.855068	23.715916	120.917084	-21.365707	10.400661	122.988739	39.165752	1.795362	123.230591	33.295914	42.708458	120.11657	36.230833	22.25191	121.6735805	-78.962247	-1.450588	124.3038975
-37.865654	23.924603	121.015785	-21.421812	10.115213	123.198906	39.080471	1.523754	123.485497	33.325203	42.437176	120.425667	36.202837	21.980465	121.955582	-79.046461	-1.750039	124.44223
-36.797924	24.221645	121.172539	-21.491467	9.902579	123.278069	38.91695	1.318397	123.362923	33.31546	42.260494	120.813927	36.116205	21.7894455	122.088425	-79.099139	-1.9842875	124.467713
-35.25634	24.877748	121.592316	-21.599644	9.802025	123.187386	38.644489	1.182278	122.897949	33.287308	42.185921	121.326195	35.9658985	21.6840995	122.112072	-79.1651865	-2.0800495	124.2627
-34.191967	25.367868	121.885513	-21.702831	9.826283	123.067093	38.462334	1.205398	122.454498	33.260475	42.244419	121.720627	35.8614045	21.7249085	122.0875625	-79.2670665	-2.0723425	124.0466235
-33.070271	25.889154	122.073074	-21.839668	9.88355	122.943367	38.27243	1.325454	122.128632	33.174	42.388283	122.017197	35.723215	21.8568685	122.0729145	-79.402551	-2.0897685	123.8138195
-32.039047	26.441887	122.13942	-22.013481	10.031958	122.807182	38.110634	1.51053	121.9039	33.009003	42.57021	122.237686	35.5598185	22.04037	122.070793	-79.5867805	-1.976454	123.543571
-30.915812	26.936165	122.066452	-22.212929	10.14323	122.693764	37.977386	1.666294	121.875214	32.801785	42.733974	122.372856	35.3895855	22.200134	122.124035	-79.8154435	-1.913674	123.263493
-29.781246	27.445007	121.853195	-22.410444	10.185512	122.625137	37.894604	1.706704	122.102318	32.600525	42.807407	122.3657	35.2475645	22.2570555	122.234009	-80.0684525	-1.8860315	123.016265
-28.636393	27.893532	121.557167	-22.590363	10.118477	122.628319	37.822227	1.630417	122.511482	32.404152	42.763275	122.205101	35.1131895	22.196846	122.3582915	-80.2939155	-1.959892	122.8983465
-26.856142	28.486931	120.967163	-22.827126	9.85848	122.640594	37.72591	1.326608	123.201523	32.117237	42.443226	121.80117	34.9215735	21.884917	122.5013465	-80.5758255	-2.167957	122.7798415
-25.588364	28.898764	120.530426	-22.968792	9.582738	122.619339	37.611233	1.005513	123.614487	31.992895	42.112888	121.483208	34.802064	21.5592005	122.5488475	-80.739648	-2.3937245	122.6898305
-24.351383	29.323685	120.192947	-23.102325	9.287093	122.576988	37.438801	0.623081	123.909866	31.896412	41.706947	121.267929	34.6676065	21.165014	122.5888975	-80.8722565	-2.590828	122.5650785
-23.113367	29.831999	120.024422	-23.233789	9.033718	122.580673	37.234531	0.226891	124.054504	31.840633	41.313034	121.231377	34.537582	20.7699625	122.6429405	-81.00516	-2.7025265	122.5184055
-21.819305	30.456062	120.212509	-23.325516	8.856437	122.642181	37.010674	-0.091636	123.90461	31.869122	41.026192	121.5075	34.439898	20.467278	122.706055	-81.09093	-2.754404	122.578307
-20.484806	31.134007	120.751106	-23.398954	8.789121	122.709946	36.768284	-0.310177	123.525917	31.943373	40.880501	122.053825	34.3558285	20.285162	122.789871	-81.1537365	-2.70692	122.630021
-19.231787	31.901909	121.542038	-23.459131	8.865064	122.732391	36.528511	-0.396482	122.92453	32.065437	40.860607	122.807083	34.296974	20.2320625	122.8658065	-81.215236	-2.5019345	122.5989755
-17.231413	33.0639	123.093987	-23.525358	9.227259	122.612503	36.18256	-0.225392	121.880005	32.212227	41.058315	124.335548	34.1973935	20.4164615	123.1077765	-81.2481095	-1.9619435	122.1172295
-15.910642	33.772358	124.184097	-23.62591	9.636288	122.526146	36.041435	0.164495	121.251251	32.297455	41.362972	125.593163	34.169445	20.7637335	123.422207	-81.421265	-1.4911575	121.630085
-14.33958	34.296547	125.29924	-23.724371	10.160277	122.414688	35.917549	0.713043	120.698631	32.332645	41.700703	126.946548	34.125097	21.206873	123.8225895	-81.573839	-0.886318999999997	121.0067865
-13.030036	34.809429	126.32502	-23.891151	10.737495	122.382988	35.75856	1.269528	120.278931	32.317417	42.037483	128.220535	34.0379885	21.6535055	124.249733	-81.8202905	-0.178515500000003	120.516243
-11.690628	35.126953	127.275917	-23.826017	11.168854	122.227386	35.58791	1.768356	119.910942	32.276764	42.254795	129.38382	33.932337	22.0115755	124.647381	-81.584371	0.3261325	119.807391
-10.269763	35.283596	128.06604	-24.038969	11.712396	122.290382	35.487843	2.14866	119.748283	32.49506	42.270805	130.330612	33.9914515	22.2097325	125.0394475	-82.0693895	1.2150595	119.5413165
-8.928464	35.255238	128.637177	-24.198362	12.21956	122.338776	35.510159	2.485688	119.970612	32.376232	42.438625	131.285843	33.9431955	22.4621565	125.6282275	-82.3399195	1.9769635	119.0493245
-6.857928	34.737091	129.487915	-24.302408	12.876672	122.833527	35.788296	2.877721	121.387306	32.319626	42.817081	133.038788	34.053961	22.847401	127.213047	-82.658777	2.905943	118.454007
-5.500876	34.018417	130.251587	-24.270826	13.17167	123.59996	36.073757	2.881986	123.18869	32.467335	43.071606	134.482239	34.270546	22.976796	128.8354645	-82.812198	3.366544	118.3644555
-4.186957	32.968922	131.177979	-24.278322	13.364156	124.702118	36.547836	2.573077	125.496078	32.648876	43.280972	135.994354	34.598356	22.9270245	130.745216	-83.155	3.8012875	118.65902
-2.90052	31.61289	132.16716	-24.339001	13.42411	125.986946	37.282284	2.078691	127.87323	32.749104	43.482224	137.536407	35.015694	22.7804575	132.7048185	-83.693696	4.0677625	119.2690735
-1.790235	30.039707	133.329849	-24.465553	13.411459	127.343079	37.67318	1.742985	130.578964	32.81097	43.724319	139.014679	35.242075	22.733652	134.7968215	-84.173181	4.089266	119.8893365
-0.779728	28.196329	134.580627	-24.654905	13.338152	128.695129	37.934978	1.480054	133.226837	32.766483	43.943302	140.436722	35.3507305	22.711678	136.8317795	-84.6605405	3.964626	120.5584785
0.089477	26.234856	135.77272	-24.87606	13.265559	129.928818	38.160759	1.260714	135.515762	32.565201	44.133339	141.660583	35.36298	22.6970265	138.5881725	-85.1151	3.8340915	121.2694635
1.213351	23.068535	137.175201	-25.255939	13.191483	131.438141	38.081882	1.184684	137.950104	32.221241	44.299053	142.775208	35.1515615	22.7418685	140.362656	-85.6634395	3.6410975	122.513626
1.890434	20.855833	137.605865	-25.455469	13.193991	131.998886	37.81826	1.226959	138.674271	32.116665	44.327953	142.941513	34.9674625	22.777456	140.807892	-85.8784005	3.610526	123.18988
2.506478	18.63781	137.398911	-25.57472	13.225074	132.129776	37.538868	1.228746	138.66983	32.15131	44.287724	142.571594	34.845089	22.758235	140.620712	-85.994529	3.691913	123.63884
3.110472	16.357485	136.594772	-25.637308	13.328373	131.776062	37.354595	1.192352	138.098755	32.246948	44.207733	141.632156	34.8007715	22.7000425	139.8654555	-86.0753875	3.9567035	123.6866685
3.656108	14.103012	135.237869	-25.602501	13.500768	131.013519	37.146954	1.247531	137.077927	32.435795	44.155663	140.255676	34.7913745	22.701597	138.6668015	-85.9963765	4.299939	123.3602365
4.138924	11.784817	133.519104	-25.457821	13.741204	129.995041	37.001427	1.378887	136.05246	32.591534	44.085667	138.657806	34.7964805	22.732277	137.355133	-85.7121225	4.750131	122.634949
4.450615	9.445419	131.995529	-25.282148	14.0121	129.032349	36.857147	1.653139	135.043121	32.80368	44.178329	137.137085	34.8304135	22.915734	136.090103	-85.3947095	5.108466	121.974595
4.629019	5.746204	130.451782	-25.093884	14.370762	128.006012	36.751785	1.814134	133.970398	32.986469	44.250546	135.254745	34.869127	23.03234	134.6125715	-85.056895	5.709184	121.3994525
4.516817	3.150149	129.815262	-25.081232	14.515246	127.52124	36.709652	1.845535	133.128326	32.97406	44.185364	134.094452	34.841856	23.0154495	133.611389	-85.00432	6.0150425	121.431091
4.308712	0.524659	129.056992	-25.044086	14.538535	126.983978	36.578823	1.849139	132.229996	32.787533	43.924263	132.501389	34.683178	22.886701	132.3656925	-84.77135	6.190369	121.6022635
4.04914	-2.112702	128.1987	-24.917339	14.475563	126.262283	36.458473	1.94633	131.312469	32.769138	43.81411	130.399094	34.6138055	22.88022	130.8557815	-84.4484835	6.070906	121.6687845
3.77492	-4.757638	127.428314	-24.6255	14.389905	125.354897	36.377438	2.062584	130.378769	32.59724	43.730701	128.303879	34.487339	22.8966425	129.341324	-83.738339	5.8831675	121.36847
3.356906	-7.294634	127.087357	-24.434986	14.393245	124.421539	36.583107	1.909361	129.839935	32.665749	43.377632	126.25071	34.624428	22.6434965	128.0453225	-83.4944	6.1429935	120.7977555
2.808069	-9.789475	127.214096	-24.096464	14.090295	123.50824	36.882107	1.663993	129.721954	32.855659	42.978115	124.843361	34.868883	22.321054	127.2826575	-83.061811	5.859536	119.7338225
1.726728	-13.344334	127.817535	-23.689756	13.14102	122.707901	36.968529	1.196012	130.081772	32.974533	42.289692	123.636452	34.971531	21.742852	126.859112	-82.351043	4.539188	118.55669
0.825109	-15.557959	128.358078	-23.920988	12.652603	122.640373	36.920647	0.868492	130.39798	32.864334	41.875343	123.491028	34.8924905	21.3719175	126.944504	-82.7344665	3.9332885	118.336242
-0.163545	-17.577045	128.893051	-23.975389	12.053548	122.712502	36.962051	0.589287	130.780136	32.721657	41.592728	123.625992	34.841854	21.0910075	127.203064	-82.792632	3.0160885	118.22194
-1.208901	-19.482012	129.176346	-23.983727	11.500497	122.830078	37.095554	0.326323	130.970703	32.594425	41.411251	124.062836	34.8449895	20.868787	127.5167695	-82.8124435	2.132207	118.1433865
-2.277471	-21.289276	128.980789	-24.018885	10.97745	122.916534	37.141235	0.042592	130.750122	32.472359	41.237907	124.554146	34.806797	20.6402495	127.652134	-82.844567	1.3146505	118.180934
-3.391873	-23.079712	128.127686	-23.803343	10.287256	122.806465	37.050976	-0.2378	130.049225	32.392647	41.016026	124.971878	34.7218115	20.389113	127.5105515	-82.3284975	0.185399	118.1023785
-4.461293	-24.819351	126.569389	-23.757488	9.738173	122.434685	37.022457	-0.62615	129.205078	32.356758	40.743229	125.193748	34.6896075	20.0585395	127.199413	-82.2045835	-0.582193499999999	117.669957
-6.399747	-27.050301	124.046173	-23.665998	9.161672	121.3246	37.018047	-1.123031	127.756691	32.243546	40.351257	125.000175	34.6307965	19.614113	126.378433	-81.9627925	-1.290769	116.270767
-7.95064	-27.452135	122.85817	-23.775486	9.137723	120.48085	36.71804	-1.037111	127.086212	32.178547	40.186943	124.367668	34.4482935	19.574916	125.72694	-81.9992655	-1.29947	115.23476
-9.116508	-27.76228	122.309814	-23.678272	9.070027	119.696938	36.666077	-0.948671	126.48584	32.122288	40.017937	123.307457	34.3941825	19.534633	124.8966485	-81.7507265	-1.394579	114.4972275
-10.615206	-27.803183	122.561882	-23.383219	8.854871	119.072937	36.59964	-0.920879	126.054726	32.117058	39.854832	122.268799	34.358349	19.4669765	124.1617625	-81.124787	-1.7572345	113.9841115
-12.192059	-27.683163	123.342133	-23.468115	8.781009	118.936897	36.666332	-1.119593	125.939812	32.070843	39.496387	121.209061	34.3685875	19.188397	123.5744365	-81.3048175	-1.626379	114.2993575
-13.549323	-27.878613	124.04406	-23.168917	8.263733	118.974213	37.080936	-1.621909	125.712524	32.051491	39.034634	120.411446	34.5662135	18.7063625	123.061985	-80.9040475	-2.1788965	114.886441
-15.141776	-27.663235	124.617531	-23.256859	7.907552	119.304573	37.203751	-2.107097	125.663826	32.072384	38.490807	119.976852	34.6380675	18.191855	122.820339	-81.1517855	-2.376751	115.788807
-17.632504	-27.158577	124.922943	-23.110979	7.19885	119.764519	37.340958	-2.949301	125.666321	32.245697	37.616337	119.77787	34.7933275	17.333518	122.7220955	-81.0152855	-2.935818	116.8069425
-19.339493	-26.657156	124.666039	-22.793438	6.767514	119.863091	37.368862	-3.469739	125.328934	32.44746	37.148781	119.908592	34.908161	16.839521	122.618763	-80.495037	-3.304493	117.107419
-21.021976	-26.054609	123.89666	-22.642664	6.648468	119.847618	37.089615	-3.768199	125.008644	32.728394	36.826073	120.073761	34.9090045	16.528937	122.5412025	-80.1943325	-3.232001	117.1540335
-22.699469	-25.313442	122.838234	-22.674313	6.808574	119.863441	37.131027	-4.186304	124.283455	33.066963	36.619911	120.402489	35.098995	16.2168035	122.342972	-80.447621	-2.5996555	117.38391
-24.528158	-24.288177	121.62352	-22.481436	6.922602	119.834587	37.116016	-4.479081	123.516502	33.435226	36.487656	120.782639	35.275621	16.0042875	122.1495705	-80.238493	-2.1590835	117.5196035
-26.215918	-23.352886	120.441391	-22.322586	7.0507	119.898987	37.086498	-4.603003	122.673973	33.832237	36.459805	121.351173	35.4593675	15.928401	122.012573	-80.1045395	-1.827001	117.785401
-27.869352	-22.298639	119.338211	-22.220379	7.195443	120.039749	37.085884	-4.6112	121.994659	34.113579	36.505215	122.011742	35.5997315	15.9470075	122.0032005	-80.0404895	-1.5561215	118.0762975
-30.286896	-20.683338	118.268631	-22.105177	7.439255	120.233109	37.200878	-4.328831	121.444069	34.355785	36.738758	122.785637	35.7783315	16.2049635	122.114853	-79.9886855	-1.3264535	118.351365
-31.834694	-19.613014	117.95665	-22.029871	7.596	120.240463	37.346806	-4.059989	121.222076	34.420448	36.978298	122.974266	35.883627	16.4591545	122.098171	-79.943369	-1.2671545	118.382755
-33.412979	-18.642879	117.916763	-21.996222	7.683038	120.144844	37.4538	-3.876261	120.965218	34.382553	37.120483	122.856018	35.9181765	16.622111	121.910618	-79.9106205	-1.256035	118.37907
-34.963821	-17.700964	118.061447	-21.970896	7.60231	120.00647	37.48423	-3.910242	120.835114	34.34359	37.083549	122.556671	35.91391	16.5866535	121.6958925	-79.855702	-1.3820335	118.3170475
-36.51862	-16.885096	118.347527	-22.010296	7.348787	120.011185	37.54686	-4.149431	120.944	34.289791	36.900539	122.307762	35.9183255	16.375554	121.625881	-79.9389175	-1.67798	118.396489
-38.034405	-16.063976	118.691132	-22.040535	6.998326	120.119164	37.630032	-4.458164	121.22197	34.216206	36.634937	122.235092	35.923119	16.0883865	121.728531	-80.004189	-2.0917345	118.509797
-39.561623	-15.30354	119.006744	-22.068659	6.624137	120.241417	37.682159	-4.70063	121.535126	34.157906	36.4188	122.205368	35.9200325	15.859085	121.870247	-80.0573505	-2.610811	118.612587
-41.75193	-14.094457	119.170021	-22.045658	6.095197	120.214478	37.814106	-4.921756	121.804169	34.065811	36.21035	122.03672	35.9399585	15.644297	121.9204445	-80.0312745	-3.453903	118.5085115
-43.200184	-13.280174	119.001076	-21.98461	5.780801	120.026291	37.929943	-5.080658	121.814056	34.002262	36.044945	121.823372	35.9661025	15.4821435	121.818714	-79.9353225	-3.9205415	118.233868
-44.616337	-12.41882	118.678749	-21.909706	5.498499	119.69857	37.993515	-5.304006	121.686279	33.973137	35.818802	121.556702	35.983326	15.257398	121.6214905	-79.802738	-4.2604	117.7756495
-46.083286	-11.53004	118.271957	-21.86594	5.248858	119.357285	37.938984	-5.555978	121.354485	34.004345	35.565929	121.279572	35.9716645	15.0049755	121.3170285	-79.7035445	-4.5072595	117.3975415
-47.547222	-10.579658	117.94059	-21.851	5.048962	119.061348	37.833176	-5.859595	121.004105	34.038841	35.361172	120.921074	35.9360085	14.7507885	120.9625895	-79.6380085	-4.6528645	117.1601065
-48.992096	-9.557628	117.752373	-21.848991	4.964598	118.847527	37.68412	-6.01389	120.410004	34.070427	35.223122	120.649246	35.8772735	14.604616	120.529625	-79.5752555	-4.67542	117.165429
-50.417511	-8.490639	117.856667	-21.842281	4.973198	118.774864	37.505569	-6.055374	119.685699	34.064693	35.162422	120.293427	35.785131	14.553524	119.989563	-79.469693	-4.607128	117.560165
-52.486568	-6.759656	118.319557	-21.780172	5.165108	118.802582	37.349228	-6.013941	118.599609	34.05365	35.24345	119.651207	35.701439	14.6147545	119.125408	-79.261783	-4.2845385	118.479756
-53.760273	-5.56881	118.897369	-21.689548	5.378233	118.904579	37.334843	-5.863826	117.876556	34.019012	35.379322	119.20768	35.6769275	14.757748	118.542118	-79.0560235	-4.001282	119.26704
-54.983742	-4.325944	119.597412	-21.544758	5.59153	119.062592	37.253418	-5.696751	117.274269	33.951099	35.546707	118.623734	35.6022585	14.924978	117.9490015	-78.6917745	-3.741918	120.1761825
-56.107243	-3.113961	120.433411	-21.409079	5.776868	119.262817	37.219223	-5.515196	116.518341	33.916176	35.664082	118.146576	35.5676995	15.074443	117.3324585	-78.3858575	-3.520707	121.1931755
-57.033245	-1.960308	121.214363	-21.266178	5.870393	119.486961	37.138893	-5.408635	116.256477	33.856819	35.726692	117.713654	35.497856	15.1590285	116.9850655	-78.030212	-3.4182425	121.9888565
-57.915073	-0.774783	121.931885	-21.215525	5.945785	119.805458	37.142937	-5.356955	116.224159	33.908482	35.785408	117.592278	35.5257095	15.2142265	116.9082185	-77.9567595	-3.3226565	122.7026975
-58.810593	0.494957	122.5952	-21.178705	5.971751	120.271729	37.254612	-5.288227	116.464508	33.985622	35.841576	117.773804	35.620117	15.2766745	117.119156	-77.977527	-3.3331725	123.424302
-60.025291	2.41912	123.197243	-21.164139	6.143592	120.862259	37.469395	-5.119245	117.194427	34.052895	36.016743	118.097427	35.761145	15.448749	117.645927	-78.089423	-3.161565	124.078591
-60.714031	3.722608	123.639084	-21.162683	6.266731	121.19902	37.602772	-4.937645	117.617569	34.034492	36.164169	118.238739	35.818632	15.613262	117.928154	-78.143998	-3.0798	124.469886
-61.327805	5.074245	123.964485	-21.165483	6.364674	121.526207	37.756512	-4.828679	118.064178	34.021004	36.262154	118.335426	35.888758	15.7167375	118.199802	-78.219724	-2.9873895	124.852612
-61.814583	6.439567	124.170975	-21.126995	6.408902	121.839836	37.896828	-4.80724	118.569054	34.066307	36.306465	118.459999	35.9815675	15.7496125	118.5145265	-78.2355575	-2.9318085	125.1651455
-61.502327	7.307455	124.401436	-21.119448	6.392225	122.150513	37.984478	-4.84357	118.981552	34.159561	36.265217	118.732162	36.0720195	15.7108235	118.856857	-78.3109155	-2.9263735	125.444169
-60.551407	7.915968	124.612465	-21.107786	6.36027	122.440628	37.976246	-4.934839	119.315849	34.259525	36.199543	119.050552	36.1178855	15.632352	119.1832005	-78.3334575	-2.911812	125.6980555
-59.945118	8.735547	124.761139	-21.131441	6.314018	122.703262	37.885132	-4.997315	119.470856	34.363426	36.187294	119.350067	36.124279	15.5949895	119.4104615	-78.387161	-2.9669535	125.9960625
-58.582752	9.798748	125.038696	-21.188904	6.346169	123.01152	37.783031	-4.983194	119.358353	34.422581	36.283329	119.871857	36.102806	15.6500675	119.615105	-78.480614	-2.9577295	126.407935
-57.553238	10.627911	125.363335	-21.188084	6.489334	123.112038	37.733086	-4.818275	119.22023	34.471893	36.48064	120.252678	36.1024895	15.8311825	119.736454	-78.4786575	-2.8525145	126.487622
-56.474297	11.397072	125.528061	-21.218203	6.696159	123.217438	37.703423	-4.513205	119.168709	34.491199	36.781574	120.611916	36.097311	16.1341845	119.8903125	-78.533717	-2.7418665	126.5445635
-55.311077	12.188937	125.507866	-21.253922	6.984121	123.314476	37.687267	-4.139199	119.19352	34.498928	37.088123	121.006081	36.0930975	16.474462	120.0998005	-78.6009415	-2.50622	126.5291515
-54.094791	12.999206	125.386597	-21.257153	7.268408	123.377701	37.71859	-3.835393	119.486465	34.500702	37.396545	121.353767	36.109646	16.780576	120.420116	-78.623952	-2.24376	126.335286
-52.885277	13.756287	125.332748	-21.298197	7.557668	123.598686	37.874405	-3.58867	120.051338	34.493999	37.653568	121.728752	36.184202	17.032449	120.890045	-78.780596	-1.917113	126.307327
-51.505703	14.414851	125.076912	-21.314869	7.748939	123.898613	38.07906	-3.356591	120.83268	34.47773	37.871906	122.173485	36.278395	17.2576575	121.5030825	-78.908133	-1.7597795	126.2941435
-49.445206	15.426394	125.004181	-21.380274	7.916682	124.478165	38.414314	-3.183044	122.397629	34.439632	38.139759	122.822128	36.426973	17.4783575	122.6098785	-79.187521	-1.6449935	126.3464515
-47.969173	15.967822	124.941704	-21.249367	7.732447	124.827217	38.562157	-3.198297	123.441605	34.388298	38.155331	123.268929	36.4752275	17.478517	123.355267	-78.9739615	-2.013623	126.299167
-46.504608	16.632372	124.978485	-21.372761	7.637792	125.253548	38.683552	-3.297127	124.453423	34.347488	38.109104	123.686043	36.51552	17.4059885	124.069733	-79.261042	-2.1304045	126.437363
-44.947529	17.201416	124.845016	-21.528572	7.523285	125.628456	38.705162	-3.396646	125.37513	34.28772	38.050217	124.09922	36.496441	17.3267855	124.737175	-79.553585	-2.2802155	126.519737
-43.453823	17.871914	124.849701	-21.693663	7.427933	125.93998	38.687195	-3.453385	126.169952	34.182087	38.026268	124.483086	36.434641	17.2864415	125.326519	-79.821967	-2.4305755	126.553441
-41.955673	18.568958	124.730217	-21.868212	7.372617	126.171425	38.693722	-3.453778	126.939926	34.076916	38.086952	124.837494	36.385319	17.316587	125.88871	-80.121743	-2.571353	126.45414
-40.37159	19.303694	124.606415	-22.003712	7.34109	126.366219	38.664646	-3.347508	127.63665	34.025227	38.213791	125.312332	36.3449365	17.4331415	126.474491	-80.3523605	-2.7509615	126.257947
-38.03957	20.502823	124.510025	-22.214621	7.30607	126.664864	38.84383	-3.42305	128.478668	33.973755	38.351421	126.084122	36.4087925	17.4641855	127.281395	-80.8380345	-2.8520455	126.048333
-36.470734	21.456703	124.701225	-22.383183	7.324146	126.882553	38.693481	-3.366578	128.826904	33.923767	38.439556	126.536354	36.308624	17.536489	127.681629	-81.07499	-2.888197	126.083477
-34.938377	22.398279	124.870262	-22.575211	7.369439	127.045044	38.50555	-3.284744	128.998505	33.763046	38.553898	126.729454	36.134298	17.634577	127.8639795	-81.28472	-2.895699	126.2261085
-33.456776	23.471161	125.152878	-22.74614	7.460104	127.122559	38.287014	-3.094275	128.936142	33.579086	38.72522	126.831734	35.93305	17.8154725	127.883938	-81.42533	-2.8952645	126.36118
-31.91045	24.513866	125.094543	-22.892845	7.587694	127.11599	38.11964	-2.854712	128.864151	33.379349	38.93763	126.866409	35.7494945	18.041459	127.86528	-81.5351845	-2.866071	126.3667
-30.439817	25.668413	125.198959	-23.025887	7.750513	127.06839	38.030354	-2.568395	128.798996	33.200916	39.227966	126.889061	35.615635	18.3297855	127.8440285	-81.667409	-2.8287595	126.2927515
-29.126539	26.951235	125.17514	-23.142445	7.94038	126.979675	37.924324	-2.257593	128.669617	33.042583	39.507832	126.917839	35.4834535	18.6251195	127.793728	-81.7683435	-2.7443595	126.165622
-26.830679	28.775927	125.01236	-23.313095	8.176126	126.788689	37.768646	-1.88257	128.315659	32.764938	39.882885	126.62587	35.266792	19.0001575	127.4707645	-81.892982	-2.6479055	126.1066135
-25.327965	29.990047	124.883163	-23.367605	8.297569	126.666176	37.665398	-1.596854	127.937332	32.603249	40.11034	126.334724	35.1343235	19.256743	127.136028	-81.8695335	-2.661605	126.196324
-23.772224	31.294596	124.78788	-23.386999	8.380879	126.553986	37.631008	-1.322366	127.589432	32.442795	40.311535	126.021324	35.0369015	19.4945845	126.805378	-81.8108995	-2.7328265	126.302594
-22.284891	32.567921	124.585632	-23.444151	8.451385	126.451317	37.315594	-0.915127	127.291809	32.24786	40.548893	125.637695	34.781727	19.816883	126.464752	-81.670029	-2.914113	126.437882
-20.707899	33.922813	124.455658	-23.482067	8.498435	126.317848	37.2006	-0.703621	126.909431	32.066078	40.684406	125.33609	34.633339	19.9903925	126.1227605	-81.597473	-2.9935225	126.5129355
-19.173923	35.260086	124.25499	-23.497168	8.538276	126.170052	37.095913	-0.516394	126.623627	31.958059	40.805019	125.186684	34.526986	20.1443125	125.9051555	-81.521322	-3.0677605	126.4349485
-17.574284	36.673664	124.158272	-23.516954	8.555442	125.942444	37.041756	-0.366151	126.346657	31.884748	40.928097	125.175201	34.463252	20.280973	125.760929	-81.49716	-3.170089	126.123959
-15.121007	38.759731	124.048531	-23.537397	8.648253	125.473892	36.895073	-0.14387	125.772545	31.794136	41.14077	125.218163	34.3446045	20.49845	125.495354	-81.4193985	-3.201944	125.45243
-13.550923	40.250584	124.241707	-23.514282	8.766929	125.097	36.800304	-0.004264	125.348785	31.797808	41.286869	125.285851	34.299056	20.6413025	125.317318	-81.32762	-3.1074445	124.876682
-11.83688	41.68092	124.594688	-23.482342	8.996255	124.77449	36.741226	0.17269	124.868515	31.907907	41.470207	125.470093	34.3245665	20.8214485	125.169304	-81.2892505	-2.8289385	124.379676
-9.98379	43.059082	124.931488	-23.684715	9.463909	124.568893	36.703129	0.47547	124.53299	31.983604	41.780872	125.792969	34.3433665	21.128171	125.1629795	-81.7127965	-2.200353	123.9748065
-8.275318	44.499001	125.45681	-23.704144	9.88446	124.257019	36.683403	0.923111	124.29155	32.053135	42.2103	126.171494	34.368269	21.5667055	125.231522	-81.776557	-1.7977855	123.282516
-6.580277	45.937881	125.786545	-23.758713	10.411982	123.941017	36.701729	1.431239	124.064171	32.017387	42.705952	126.458527	34.359558	22.0685955	125.261349	-81.876984	-1.2446315	122.620685
-4.903633	47.326931	125.961914	-23.831631	10.925004	123.58522	36.661617	1.996798	123.873856	31.919926	43.239098	126.561035	34.2907715	22.617948	125.2174455	-81.9540335	-0.767939999999999	121.9529945
-3.012447	48.73613	126.085175	-23.885424	11.639702	123.11927	36.596855	2.801156	123.590637	31.81769	43.979668	126.572975	34.2072725	23.390412	125.081806	-81.9781205	-0.111007999999998	121.156734
-3.061598	48.470081	125.810753	-23.887974	12.033411	122.862663	36.653008	3.228107	123.545502	31.782869	44.381065	126.511673	34.2179385	23.804586	125.0285875	-81.9938865	0.262235999999998	120.6967385
-3.711534	48.456253	125.749252	-23.869431	12.370469	122.732399	36.712013	3.609665	123.568024	31.734673	44.750778	126.383247	34.223343	24.1802215	124.9756355	-81.962205	0.560716500000002	120.4891625
-3.450913	48.201473	125.273254	-23.877399	12.593614	122.629143	36.750896	3.946361	123.671051	31.691433	45.06815	126.183937	34.2211645	24.5072555	124.927494	-81.9759625	0.679972499999998	120.330792
-3.281766	47.776592	124.81971	-23.848444	12.736744	122.494423	36.831821	4.181141	123.870377	31.65172	45.341133	125.966515	34.2417705	24.761137	124.918446	-81.9386585	0.712351000000002	120.0704
-2.824048	47.149994	124.254166	-23.788557	12.792091	122.299431	36.937344	4.341074	124.021042	31.637239	45.537563	125.837151	34.2872915	24.9393185	124.9290965	-81.8644055	0.6448635	119.6697655
-2.779755	46.61694	124.000992	-23.738253	12.771172	122.040703	37.023605	4.392848	124.051788	31.619316	45.651825	125.734497	34.3214605	25.0223365	124.8931425	-81.7979665	0.520007499999998	119.1882635
-2.811649	45.700539	123.750496	-23.623974	12.68004	121.620628	37.066879	4.493361	123.955177	31.638823	45.768517	125.483849	34.352851	25.130939	124.719513	-81.600799	0.229140999999998	118.521743
-2.786753	45.040684	123.609283	-23.528906	12.713653	121.451584	37.098732	4.592539	123.816826	31.740841	45.88361	125.452866	34.4197865	25.2380745	124.634846	-81.4775985	0.189231500000002	118.268322
-2.662426	44.430458	123.540176	-23.402983	12.847095	121.383194	37.197544	4.775887	123.725746	31.799919	46.076565	125.437317	34.4987315	25.426226	124.5815315	-81.3046975	0.267963999999999	118.1848565
-2.627491	43.731384	123.693153	-23.266825	13.044127	121.414078	37.346416	5.07089	123.668991	31.894938	46.368427	125.461372	34.620677	25.7196585	124.5651815	-81.154327	0.368595500000001	118.2629745
-2.425192	43.073589	123.673569	-23.12677	13.267662	121.404778	37.512703	5.452499	123.620399	31.967947	46.676693	125.530037	34.740325	26.064596	124.575218	-80.993865	0.470727999999998	118.234338
-2.381198	42.290871	123.67115	-23.005816	13.484183	121.281097	37.658821	5.827055	123.576019	31.994858	47.001556	125.547661	34.8268395	26.4143055	124.56184	-80.8384715	0.554060499999999	118.000354
-2.278643	41.500053	123.49144	-22.91958	13.651577	121.068283	37.765198	6.18467	123.498741	31.995955	47.31081	125.457573	34.8805765	26.74774	124.478157	-80.7197365	0.555414000000003	117.658409
-2.128524	40.229504	123.160553	-22.837296	13.937874	120.725037	37.874107	6.655436	123.297844	31.958956	47.692787	125.183357	34.9165315	27.1741115	124.2406005	-80.5911235	0.701636499999999	117.2094735
-1.904665	39.343227	122.723473	-22.771566	14.128208	120.510361	37.935089	6.941937	123.225677	31.906391	47.921196	124.81974	34.92074	27.4315665	124.0227085	-80.463872	0.824849499999999	116.9980135
-1.813485	38.397686	122.26403	-22.686316	14.312692	120.314911	37.997646	7.227669	123.191437	31.886211	48.20462	124.469421	34.9419285	27.7161445	123.830429	-80.3145605	0.909239500000002	116.799393
-1.619237	37.405579	121.828506	-22.592953	14.457868	120.172798	38.108994	7.466558	123.219788	32.20071	48.295631	123.981606	35.154852	27.8810945	123.600697	-80.340758	1.0346415	116.744899
-1.278327	36.392384	121.249977	-22.475676	14.567639	120.020721	38.277603	7.603303	123.369041	32.244225	48.406376	123.50135	35.260914	28.0048395	123.4351955	-80.212266	1.1304385	116.6062465
-1.417359	35.431763	120.903984	-22.340797	14.645849	119.950195	38.363094	7.683632	123.425041	32.352894	48.498596	123.027763	35.357994	28.091114	123.226402	-80.039588	1.200584	116.673988
-1.135543	34.314011	120.452026	-22.201925	14.686157	120.005585	38.464062	7.677644	123.454643	32.139072	48.586632	122.635414	35.301567	28.132138	123.0450285	-79.705417	1.240176	116.9661415
-0.706958	32.647957	120.134018	-21.990004	14.683258	120.334015	38.694927	7.622318	123.715698	32.353947	48.508846	122.072479	35.524437	28.065582	122.8940885	-79.504445	1.300934	117.7739415
-0.440687	31.538445	120.243927	-21.856762	14.631989	120.604095	38.831989	7.563152	123.984444	32.516552	48.457344	121.988319	35.6742705	28.010248	122.9863815	-79.3877945	1.25373	118.2218085
-0.163807	30.44799	120.386711	-21.761353	14.557793	120.745834	38.95055	7.434001	124.094429	32.638123	48.341537	122.145584	35.7943365	27.887769	123.1200065	-79.3170425	1.227817	118.3716615
0.105698	29.431549	120.510742	-21.712782	14.479931	120.719765	38.982079	7.212557	123.977577	32.753998	48.229599	122.386154	35.8680385	27.721078	123.1818655	-79.2936025	1.238784	118.2576645
0.388839	28.456289	120.606445	-21.685291	14.451675	120.555374	38.942329	6.998894	123.715889	32.924873	48.144062	122.646652	35.933601	27.571478	123.1812705	-79.304183	1.331872	117.9294775
0.684419	27.527464	120.69976	-21.696548	14.565678	120.305969	38.89867	6.952337	123.386726	33.142101	48.18018	123.054733	36.0203855	27.5662585	123.2207295	-79.4134815	1.5650975	117.3912085
0.959181	26.621494	120.812355	-21.741058	14.87804	120.08358	38.861969	7.119401	123.177399	33.29105	48.434059	123.514191	36.0765095	27.77673	123.345795	-79.5586255	1.97935	116.821365
1.395843	25.431419	120.838524	-21.841946	15.702963	119.886246	38.824913	7.774522	123.011887	33.317879	49.063114	123.893356	36.071396	28.418818	123.4526215	-79.755288	2.987108	116.3198705
1.672081	24.604935	120.700249	-21.924873	16.283266	119.771233	38.777592	8.2645	122.966827	33.283344	49.520828	123.91777	36.030468	28.892664	123.4422985	-79.880214	3.673868	116.1001675
2.00837	23.692505	120.510735	-21.94705	16.715191	119.665253	38.749641	8.648899	122.979721	33.277836	49.873142	123.856285	36.0137385	29.2610205	123.418003	-79.9078385	4.1693615	115.912503
2.352415	22.704792	120.405579	-21.898325	16.970488	119.601372	38.842976	8.89725	123.1464	33.280243	50.130726	123.760353	36.0616095	29.513988	123.4533765	-79.8582595	4.426988	115.7493675
2.716164	21.637291	120.346512	-21.809319	17.043047	119.561302	38.963623	9.060377	123.283516	33.327316	50.31284	123.73484	36.1454695	29.6866085	123.509178	-79.7641075	4.3994855	115.613426
3.041373	20.473017	120.30883	-21.724501	17.014208	119.560135	39.085297	9.123027	123.384842	33.339355	50.37442	123.673187	36.212326	29.7487235	123.5290145	-79.661328	4.2796925	115.5912555
3.416265	19.299955	120.262482	-21.635834	16.95899	119.578972	39.193184	9.1113	123.5065	33.377373	50.355347	123.500565	36.2852785	29.7333235	123.5035325	-79.5569465	4.1846565	115.6544115
3.926375	17.521029	120.159622	-21.539083	16.94433	119.556	39.249195	9.029241	123.575684	33.521759	50.296307	123.240913	36.385477	29.662774	123.4082985	-79.463643	4.225886	115.7037015
4.226929	16.267624	120.108116	-21.493073	16.960831	119.518234	39.278267	8.982162	123.57299	33.594131	50.246674	123.075058	36.436199	29.614418	123.324024	-79.422345	4.307244	115.712444
4.563656	15.067354	120.040955	-21.423635	16.955425	119.464531	39.285995	8.937877	123.52375	33.690434	50.214951	123.059082	36.4882145	29.576414	123.291416	-79.3354845	4.334436	115.637646
4.860458	13.867839	120.001915	-21.383118	16.958271	119.454193	39.311378	8.865182	123.483978	33.748859	50.170906	123.162582	36.5301185	29.518044	123.32328	-79.2963545	4.398498	115.585106
5.156202	12.63019	119.995079	-21.362022	16.961164	119.496193	39.327061	8.817445	123.556564	33.831493	50.137215	123.263298	36.579277	29.47733	123.409931	-79.303321	4.444998	115.582455
5.423911	11.377617	120.002533	-21.338793	17.015858	119.526245	39.324677	8.796689	123.696945	33.930492	50.150311	123.370613	36.6275845	29.4735	123.533779	-79.3051705	4.558216	115.518711
5.70792	10.175583	120.033203	-21.317465	17.144329	119.531616	39.362267	8.796985	123.871292	33.980946	50.150406	123.352539	36.6716065	29.4736955	123.6119155	-79.3065365	4.8149625	115.4513165
6.086178	8.322532	120.13118	-21.277779	17.34939	119.509148	39.415543	8.858626	124.222801	34.05146	50.186485	122.972176	36.7335015	29.5225555	123.5974885	-79.2890595	5.1762245	115.4208075
6.375806	7.069762	120.30529	-21.219255	17.425383	119.448364	39.470226	8.925833	124.496628	34.079319	50.251152	122.706604	36.7747725	29.5884925	123.601616	-79.2132825	5.2622735	115.295112
6.62856	5.852719	120.570206	-21.184925	17.398443	119.353691	39.575329	8.922848	124.836365	34.052685	50.229496	122.404289	36.814007	29.576172	123.620327	-79.183857	5.220714	115.087055
6.854145	4.595462	120.770981	-21.171824	17.24222	119.225464	39.613594	8.842346	125.081894	34.006302	50.13343	122.107018	36.809948	29.487888	123.594456	-79.153596	4.996552	114.856472
7.033596	3.31343	120.866837	-21.156532	16.950167	119.072517	39.59972	8.595841	125.134232	34.001553	49.902431	121.942207	36.8006365	29.249136	123.5382195	-79.1137005	4.651198	114.6068145
7.248326	2.041808	120.805397	-21.109741	16.613987	118.913338	39.617458	8.223638	125.127663	34.01416	49.552292	121.870422	36.815809	28.887965	123.4990425	-79.035291	4.340009	114.3276335
7.418045	0.858915	120.73542	-21.065258	16.337051	118.793228	39.616276	7.953749	125.128746	34.109951	49.290844	121.934769	36.8631135	28.6222965	123.5317575	-78.9936295	4.0518055	114.0546985
7.66168	-0.768203	120.431313	-20.987791	16.187901	118.574799	39.653049	7.805453	125.060104	34.233238	49.157066	122.117409	36.9431435	28.4812595	123.5887565	-78.9187255	3.8945425	113.5608415
7.776284	-1.800062	120.228256	-20.938635	16.269175	118.341782	39.710011	7.874959	124.957047	34.24548	49.183472	122.086678	36.9777455	28.5292155	123.5218625	-78.8550155	4.0091345	113.1617015
7.888885	-2.74471	120.027542	-20.925791	16.425283	117.976082	39.74205	7.98685	124.861763	34.246368	49.290611	121.942032	36.994209	28.6387305	123.4018975	-78.845791	4.2118355	112.5502665
7.903658	-3.65471	119.88826	-20.901239	16.58276	117.491165	39.731388	8.047752	124.787498	34.263214	49.358002	121.737564	36.997301	28.702877	123.262531	-78.799779	4.462643	111.719799
7.96888	-4.634566	119.730614	-20.9179	16.658411	117.024063	39.681225	7.966303	124.75489	34.304859	49.289562	121.491196	36.993042	28.6279325	123.123043	-78.828842	4.6888895	110.925083
7.935656	-5.618788	119.751884	-20.890594	16.64142	116.64386	39.623554	7.734494	124.751663	34.408772	49.071018	121.325935	37.016163	28.402756	123.038799	-78.797351	4.880084	110.248921
7.855678	-6.563226	119.851089	-20.902592	16.571117	116.420113	39.586048	7.424822	124.81636	34.508842	48.755363	121.164932	37.047445	28.0900925	122.990646	-78.852629	5.0521415	109.84958
7.888739	-8.035908	119.902184	-21.101852	16.47793	116.359734	39.498062	7.015854	124.849495	34.601929	48.312523	120.974792	37.0499955	27.6641885	122.9121435	-79.2536995	5.2916715	109.8073245
7.424853	-8.690275	120.159004	-21.164227	16.353535	116.344955	39.437138	6.812153	124.723503	34.598686	48.025539	120.710144	37.017912	27.418846	122.7168235	-79.346366	5.288224	109.9730865
7.413675	-9.635641	120.05175	-20.725832	15.907857	116.018066	39.353512	6.611863	124.451866	34.58633	47.707363	120.326111	36.969921	27.159613	122.3889885	-78.421585	4.656101	109.6471435
6.905275	-10.177983	120.137703	-21.157352	15.986225	116.160965	39.260517	6.380516	124.017143	34.58456	47.368423	120.017067	36.9225385	26.8744695	122.017105	-79.2372425	5.0979805	110.304825
6.588197	-10.875587	120.022583	-21.095188	15.742363	115.994583	39.248772	6.035991	123.602463	34.601719	47.024387	119.652115	36.9252455	26.530189	121.627289	-79.1156215	4.954537	110.361877
6.218557	-11.547659	119.795135	-20.874331	15.416892	115.728722	39.232277	5.692317	123.273468	34.626469	46.711491	119.31913	36.929373	26.201904	121.296299	-78.678035	4.63188	110.161145
6.072763	-12.28598	119.422615	-20.839523	15.197465	115.59951	39.168865	5.411544	122.965256	34.684036	46.427269	119.175385	36.9264505	25.9194065	121.0703205	-78.6054965	4.4755235	110.1286995
5.438847	-13.082343	118.991486	-20.82126	14.926663	115.44313	39.127907	4.974388	122.639099	34.732677	46.022449	119.143234	36.930292	25.4984185	120.8911665	-78.572812	4.3549075	109.9950935
4.928667	-13.557776	118.655685	-20.836647	14.753561	115.341438	39.072342	4.678187	122.433685	34.78157	45.764038	119.269142	36.926956	25.2211125	120.8514135	-78.60025	4.2860095	109.8314625
4.386066	-14.038238	118.282059	-20.847206	14.578265	115.164291	39.022461	4.389493	122.300194	34.81646	45.507687	119.428932	36.9194605	24.94859	120.864563	-78.6138725	4.20794	109.464019
3.700214	-14.504804	117.948318	-20.887863	14.392609	114.918694	38.953876	4.094893	122.309006	34.835983	45.271976	119.549431	36.8949295	24.6834345	120.9292185	-78.6706555	4.1017835	108.9081695
3.141524	-14.951192	117.521904	-20.960369	14.22464	114.622604	38.848297	3.876028	122.251022	34.840767	45.121567	119.620132	36.844532	24.4987975	120.935577	-78.76527	3.9504825	108.309631
2.435046	-15.333035	117.228249	-21.039858	14.111784	114.304878	38.735485	3.701584	122.115746	34.770199	44.960266	119.611885	36.752842	24.330925	120.8638155	-78.832558	3.892643	107.7459405
1.68217	-15.727076	116.917717	-21.104374	14.003687	114.010094	38.654949	3.533838	122.033287	34.716106	44.807262	119.457603	36.6855275	24.17055	120.745445	-78.8942755	3.836824	107.274743
0.478505	-16.262833	116.668022	-21.164595	13.764294	113.785431	38.566246	3.311506	121.905777	34.616756	44.570541	119.302498	36.591501	23.9410235	120.6041375	-78.920691	3.5875645	106.9667245
-0.419822	-16.639305	116.754852	-21.208046	13.534725	113.828384	38.541691	3.166493	121.824203	34.502148	44.395218	119.183334	36.5219195	23.7808555	120.5037685	-78.9380115	3.2885945	107.1529995
-1.388021	-17.025761	116.970734	-21.257956	13.254848	114.05735	38.499439	2.999425	121.694115	34.366425	44.186359	118.904289	36.432932	23.592892	120.299202	-78.948844	2.916804	107.815498
-2.398723	-17.35379	117.409302	-21.296057	12.916152	114.356789	38.484138	2.764987	121.535782	34.203186	43.907387	118.508492	36.343662	23.336187	120.022137	-78.935776	2.496117	108.691441
-3.486207	-17.701309	117.864868	-21.328894	12.501616	114.653358	38.452019	2.429062	121.404396	34.019787	43.548935	117.995575	36.235903	22.9889985	119.6999855	-78.893691	2.0142335	109.6067305
-4.58479	-18.023794	118.270241	-21.401197	12.010492	114.861404	38.3866	2.050138	121.399712	33.840488	43.135391	117.543259	36.113544	22.5927645	119.4714855	-78.915938	1.4282195	110.2513225
-5.799605	-18.343079	118.602737	-21.484488	11.483232	114.974556	38.296597	1.624113	121.517586	33.696495	42.702126	117.245529	35.996546	22.1631195	119.3815575	-78.965522	0.803344499999998	110.5675545
-7.699586	-18.681099	118.970848	-21.678905	10.696123	115.096367	38.152813	0.947946	121.779846	33.503742	42.076065	117.015114	35.8282775	21.5120055	119.39748	-79.1860875	-0.119759500000001	110.795254
-8.980349	-18.819857	119.041504	-22.004248	10.34586	115.260002	38.01638	0.531266	121.978722	33.37788	41.691109	116.956757	35.69713	21.1111875	119.4677395	-79.705626	-0.4194675	111.0522645
-10.575948	-18.764566	119.165779	-21.87952	9.823932	115.140442	37.917728	0.184996	122.133316	33.243446	41.370525	116.921356	35.580587	20.7777605	119.527336	-79.339627	-1.1298965	110.753548
-11.915979	-18.764029	119.153885	-21.766697	9.3761	115.160751	37.835617	-0.040276	122.208199	33.104229	41.164505	116.926865	35.469923	20.5621145	119.567532	-79.003317	-1.8099145	110.75397
-13.330482	-18.671726	118.989441	-21.824871	9.127382	115.277519	37.768475	-0.122744	122.180939	32.989288	41.069771	116.975021	35.3788815	20.4735135	119.57798	-79.0286235	-2.2187495	110.977058
-14.788598	-18.545298	118.702026	-22.041725	9.074272	115.442505	37.762245	-0.125778	122.0961	32.895679	41.06377	117.067337	35.328962	20.468996	119.5817185	-79.412412	-2.320452	111.3032915
-16.215317	-18.270788	118.303696	-22.027271	8.946157	115.513336	37.76643	-0.064252	121.89547	32.828835	41.130013	117.24527	35.2976325	20.5328805	119.57037	-79.3521745	-2.6405665	111.456302
-18.390896	-17.724215	117.412552	-21.967384	8.875942	115.466393	37.836899	0.024785	121.617165	32.797165	41.287354	117.563919	35.317032	20.6560695	119.590542	-79.2518	-2.9041855	111.342244
-20.10206	-17.43973	116.841629	-21.913441	8.896818	115.394882	37.901287	0.128746	121.403145	32.792091	41.444839	117.831779	35.346689	20.7867925	119.617462	-79.173571	-2.9931565	111.172302
-21.705421	-17.025919	116.183723	-21.871765	8.987646	115.349197	37.962578	0.289815	121.122978	32.800369	41.633434	118.178894	35.3814735	20.9616245	119.650936	-79.1250035	-2.9863325	111.047458
-23.332949	-16.509283	115.637825	-21.836863	9.106855	115.323891	38.000225	0.469629	120.863495	32.819584	41.844879	118.470039	35.4099045	21.157254	119.666767	-79.0836305	-2.943544	110.981015
-25.04965	-16.063864	115.090195	-21.809664	9.224876	115.295982	38.032482	0.673011	120.605209	32.803127	42.063847	118.689819	35.4178045	21.368429	119.647514	-79.0371325	-2.918677	110.94445
-26.818975	-15.577261	114.615837	-21.794004	9.347281	115.251526	38.047649	0.900992	120.338097	32.742188	42.266258	118.875359	35.3949185	21.583625	119.606728	-78.9829265	-2.889063	110.896324
-28.584743	-15.066622	114.242111	-21.800728	9.464706	115.209946	38.034149	1.115382	120.126678	32.672424	42.466305	119.084145	35.3532865	21.7908435	119.6054115	-78.9547425	-2.8614315	110.8144805
-31.328938	-14.271687	113.846313	-21.82023	9.575985	115.178993	38.051403	1.262804	120.006271	32.588749	42.650208	119.243729	35.320076	21.956506	119.625	-78.960536	-2.804536	110.732986
-33.221703	-13.832326	113.736893	-21.884846	9.600205	115.156197	37.998188	1.285583	119.925331	32.494457	42.696766	119.196785	35.2463225	21.9911745	119.561058	-79.0160145	-2.7907645	110.751336
-35.184494	-13.376885	113.733841	-21.949078	9.574904	115.092468	37.898331	1.275442	119.737206	32.386898	42.673267	118.929329	35.1426145	21.9743545	119.3332675	-79.0407705	-2.8245465	110.8516685
-37.11903	-12.937881	113.88327	-22.003866	9.532943	115.006546	37.801674	1.208176	119.485603	32.265221	42.589806	118.418716	35.0334475	21.898991	118.9521595	-79.0411795	-2.833105	111.0609325
-39.155613	-12.503992	114.14077	-22.034071	9.487549	114.951088	37.745243	1.128114	119.197906	32.150372	42.476933	117.776932	34.9478075	21.8025235	118.487419	-79.0159495	-2.8274255	111.414757
-41.120617	-12.060966	114.52906	-22.02714	9.404765	114.935577	37.690395	1.05786	118.918251	32.023022	42.348518	117.086006	34.8567085	21.703189	118.0021285	-78.9109885	-2.893659	111.8690255
-43.194878	-11.603277	114.98027	-22.045126	9.280183	114.993141	37.640659	0.956607	118.548431	31.859568	42.185184	116.294418	34.7501135	21.5708955	117.4214245	-78.8403655	-3.0105295	112.5648575
-46.229446	-10.878017	115.765869	-22.012177	9.029621	115.075562	37.417797	0.790862	117.670235	31.562687	41.882721	115.055534	34.490242	21.3367915	116.3628845	-78.514596	-3.2775495	113.7882395
-48.283035	-10.334887	116.236351	-21.991585	8.837	115.090599	37.235245	0.619502	117.074715	31.33984	41.726406	114.03743	34.2875425	21.172954	115.5560725	-78.2707125	-3.498954	114.6251255
-50.217361	-9.751468	116.808998	-21.975456	8.694286	115.124168	36.973503	0.486766	116.161667	31.060982	41.548717	113.142548	34.0172425	21.0177415	114.6521075	-77.9681545	-3.6291695	115.5962285
-52.274452	-8.981005	117.44207	-21.955534	8.638185	115.176559	36.646839	0.391436	115.276718	30.813175	41.414131	112.321869	33.730007	20.9027835	113.7992935	-77.641075	-3.6264135	116.5538245
-54.218597	-8.169996	117.999741	-21.955305	8.670911	115.30999	36.373436	0.380857	114.653419	30.666632	41.429047	111.753319	33.520034	20.904952	113.203369	-77.430644	-3.56313	117.416611
-56.148815	-7.247344	118.489395	-21.97752	8.84518	115.511993	36.238609	0.485071	114.292976	30.594223	41.580627	111.593864	33.416416	21.032849	112.94342	-77.371456	-3.342489	118.080566
-57.989265	-6.251385	118.85569	-22.014198	9.120041	115.761055	36.234921	0.758388	114.367607	30.607172	41.890652	111.713882	33.4210465	21.32452	113.0407445	-77.4494425	-3.084438	118.4813655
-59.874565	-4.196196	119.266174	-22.102934	9.699951	116.242966	36.384838	1.291731	114.947906	30.627342	42.451248	112.099075	33.50609	21.8714895	113.5234905	-77.711958	-2.4715875	118.9624415
-60.620934	-2.490416	119.587433	-22.136269	10.07334	116.623291	36.495392	1.629025	115.488434	30.644707	42.747753	112.337433	33.5700495	22.188389	113.9129335	-77.8425875	-2.041709	119.3336485
-61.341084	-0.821441	119.893562	-22.122545	10.335075	117.060577	36.65815	1.869257	116.109871	30.717295	42.936382	112.592354	33.6877225	22.4028195	114.3511125	-77.9328125	-1.7326695	119.7700415
-62.041237	0.939333	120.242271	-22.086794	10.47086	117.522575	36.82653	1.963952	116.6828	30.801704	43.013329	112.93718	33.814117	22.4886405	114.80999	-77.987705	-1.5469205	120.23516
-62.663036	2.685159	120.433578	-22.038317	10.489301	117.985451	36.912041	2.006897	117.167786	30.928421	43.023109	113.322189	33.920231	22.515003	115.2449875	-77.996865	-1.536401	120.7259145
-63.261395	4.587531	120.669235	-21.993513	10.434834	118.410194	36.961407	1.949174	117.50946	31.094799	43.012794	113.784576	34.028103	22.480984	115.647018	-78.015129	-1.611316	121.17337
-63.179337	6.18608	120.905922	-21.972075	10.372175	118.761932	37.006226	1.813718	117.686417	31.21174	43.000546	114.340508	34.108983	22.407132	116.0134625	-78.053133	-1.662782	121.5104015
-62.282486	8.218148	121.171989	-21.968542	10.362432	119.224205	36.975674	1.785396	117.852905	31.41256	43.123524	115.346001	34.194117	22.45446	116.599453	-78.131201	-1.729596	121.848957
-61.345184	9.596187	121.256409	-21.980764	10.478846	119.501457	36.908829	1.968532	117.827347	31.576296	43.348171	116.164886	34.2425625	22.6583515	116.9961165	-78.2040905	-1.7006595	122.0067975
-60.34853	11.06948	121.353622	-22.015991	10.715849	119.698265	36.838726	2.316024	117.782784	31.726376	43.743809	116.90078	34.282551	23.0299165	117.341782	-78.314533	-1.5982185	122.054748
-59.259331	12.642606	121.296021	-22.06303	11.10225	119.803917	36.826138	2.801439	117.745117	31.845802	44.223129	117.585136	34.33597	23.512284	117.6651265	-78.46203	-1.307784	121.9427075
-58.322231	14.326575	121.298409	-22.090246	11.583055	119.868362	36.841454	3.342038	117.768547	31.887203	44.747105	118.203796	34.3643285	24.0445715	117.9861715	-78.5448205	-0.8784615	121.7505525
-57.15115	15.819071	121.528305	-22.151199	12.09106	119.956032	36.879303	3.823126	117.888405	31.923378	45.21574	118.655075	34.4013405	24.519433	118.27174	-78.7037385	-0.337312999999998	121.640324
-56.007912	17.31813	121.637665	-22.206833	12.544879	120.080627	36.84396	4.279266	117.940033	31.883358	45.578064	118.99791	34.363659	24.928665	118.4689715	-78.777325	0.161093000000001	121.6922825
-54.194485	19.508717	121.72229	-22.28244	13.085328	120.311737	36.798653	4.759609	118.229042	31.82799	46.003757	119.362602	34.3133215	25.381683	118.795822	-78.8782015	0.788973000000002	121.827652
-52.952652	20.975376	121.661819	-22.308788	13.279014	120.487503	36.909286	4.887298	118.606804	31.8575	46.154591	119.743286	34.383393	25.5209445	119.175045	-79.000969	1.0370835	121.799961
-51.640831	22.338091	121.548225	-22.348442	13.409334	120.636055	37.004333	4.892335	119.076408	31.924932	46.168552	120.142639	34.4646325	25.5304435	119.6095235	-79.1615165	1.2882245	121.6625865
-50.316246	23.757814	121.503761	-22.422352	13.500519	120.783707	37.040276	4.847457	119.58358	32.016998	46.177856	120.450737	34.528637	25.5126565	120.0171585	-79.373341	1.4883815	121.5502555
-48.962479	25.091249	121.392181	-22.505381	13.624193	120.935715	37.035782	4.810541	120.017937	32.39122	46.028214	120.671616	34.713501	25.4193775	120.3447765	-79.724263	1.8290085	121.5266535
-47.599621	26.572144	121.278725	-22.585363	13.766863	121.062637	37.010254	4.760794	120.40937	32.228634	46.112503	121.021591	34.619444	25.4366485	120.7154805	-79.79017	2.0970775	121.4097935
-46.177166	27.941578	121.199608	-22.662426	13.915833	121.146729	36.995811	4.715064	120.699837	32.261398	46.104084	121.230522	34.6286045	25.409574	120.9651795	-79.9534565	2.422092	121.3282785
-43.976013	30.114058	121.154312	-22.790945	14.156053	121.208504	36.951897	4.710786	120.978096	32.323978	46.11322	121.602753	34.6379375	25.412003	121.2904245	-80.2198275	2.900103	121.1265835
-42.509304	31.550322	121.259987	-22.86548	14.341763	121.256912	36.876125	4.767445	121.094154	32.385334	46.181816	121.895264	34.6307295	25.4746305	121.494709	-80.3616895	3.2088955	121.019115
-41.060036	32.974007	121.476974	-22.978437	14.552217	121.345375	36.79126	4.823539	121.195999	32.436752	46.29155	122.243713	34.614006	25.5575445	121.719856	-80.57088	3.5468895	120.970894
-39.62355	34.378033	121.837364	-23.064621	14.775581	121.492889	36.704983	4.940392	121.270752	32.491837	46.404709	122.728607	34.59841	25.6725505	121.9996795	-80.727652	3.8786115	120.9860985
-38.177341	35.828556	122.220657	-23.149719	15.025227	121.669113	36.645332	5.0744	121.496429	32.560318	46.575027	123.249985	34.602825	25.8247135	122.373207	-80.902263	4.2257405	120.965019
-36.710163	37.207348	122.60939	-23.191673	15.290649	121.869896	36.690815	5.252584	121.854843	32.630894	46.804382	123.891808	34.6608545	26.028483	122.8733255	-81.0442005	4.552815	120.8664665
-35.235016	38.622204	122.900429	-23.243895	15.580687	122.042915	36.795311	5.450604	122.241043	32.677814	47.019066	124.614182	34.7365625	26.234835	123.4276125	-81.2243525	4.926539	120.6582175
-32.986065	40.632984	123.252426	-23.354647	16.005777	122.276772	36.955612	5.712973	123.01693	32.740982	47.422554	125.46122	34.848297	26.5677635	124.239075	-81.557591	5.4437905	120.314469
-31.562393	41.941143	123.534187	-23.484953	16.309217	122.48304	37.051384	5.908782	123.491203	32.737427	47.701569	125.951408	34.8944055	26.8051755	124.7213055	-81.8643115	5.8132585	120.2447745
-30.137259	43.187584	123.787048	-23.629622	16.58173	122.665871	37.005772	6.066028	123.8713	32.718491	47.873859	126.300598	34.8621315	26.9699435	125.085949	-82.1213755	6.1935165	120.245793
-28.741095	44.407471	124.069359	-23.788246	16.797606	122.760429	36.942951	6.129513	124.211296	32.732185	48.02211	126.543167	34.837568	27.0758115	125.3772315	-82.41406	6.5194005	120.1436265
-27.333563	45.543907	124.329964	-23.896736	16.994812	122.787491	36.870251	6.192302	124.29023	32.750042	48.105083	126.871124	34.8101465	27.1486925	125.580677	-82.6036185	6.8409315	119.994305
-25.956907	46.660549	124.763405	-23.991253	17.203953	122.722885	36.771404	6.226261	124.299919	32.787895	48.177876	127.10408	34.7796495	27.2020685	125.7019995	-82.7621555	7.2058375	119.7437705
-24.360504	47.56031	125.154045	-24.075256	17.440771	122.614517	36.62273	6.341555	124.105942	32.89222	48.309921	127.363823	34.757475	27.325738	125.7348825	-82.907987	7.555804	119.4941515
-22.380508	48.961998	126.227737	-24.19462	17.831625	122.32692	36.407463	6.533494	123.487999	32.969578	48.369755	127.968475	34.6885205	27.4516245	125.728237	-83.0777605	8.2116255	118.925603
-21.063358	49.779846	126.929565	-24.038708	17.970791	121.962486	36.321648	6.718223	123.126602	33.020287	48.505665	128.337677	34.6709675	27.611944	125.7321395	-82.7483835	8.329638	118.1928325
-19.869806	50.48597	127.636681	-24.112432	18.346756	121.627304	36.186386	7.024966	122.798836	33.029739	48.708759	128.724854	34.6080625	27.8668625	125.761845	-82.8329265	8.8266495	117.492763
-18.544022	51.126907	127.911285	-24.198753	18.748383	121.303238	36.017113	7.44494	122.485947	32.956757	48.941196	128.952499	34.486935	28.193068	125.719223	-82.884441	9.303698	116.887253
-17.338921	51.710587	127.91288	-24.301096	19.212202	120.95742	35.865871	7.842347	122.386658	32.859669	49.30545	128.827362	34.36277	28.5738985	125.60701	-82.964962	9.8505055	116.30783
-16.192078	52.235031	127.608276	-24.369999	19.655876	120.591316	35.790352	8.235408	122.369804	32.767666	49.685223	128.535782	34.279009	28.9603155	125.452793	-83.019007	10.3514365	115.729839
-14.9213	52.623188	126.875854	-24.367077	19.980379	120.23336	35.842499	8.543355	122.397598	32.648193	49.980728	128.230392	34.245346	29.2620415	125.313995	-82.9795	10.6987165	115.152725
-13.167816	52.889317	125.873245	-24.334684	20.12886	119.935944	35.938499	8.752145	122.52327	32.476315	50.290806	127.504662	34.207407	29.5214755	125.013966	-82.876775	10.7362445	114.857922
-12.094441	52.868099	125.405655	-24.282938	20.034323	119.91037	35.917576	8.73808	122.533752	32.430786	50.278812	127.009094	34.174181	29.508446	124.771423	-82.740057	10.5602	115.049317
-10.921037	52.65662	125.015663	-24.415081	19.985973	120.153114	35.980289	8.610355	122.56031	32.470566	50.166691	126.625847	34.2254275	29.388523	124.5930785	-83.0555895	10.583423	115.7131495
-9.836906	52.322071	124.942612	-24.262978	19.711802	120.310272	36.113342	8.451783	122.690582	32.55854	50.008327	126.429665	34.335941	29.230055	124.5601235	-82.861897	10.193549	116.0604205
-8.708807	51.88607	124.873459	-24.153357	19.472622	120.474754	36.267559	8.288152	122.822556	32.640324	49.847347	126.370605	34.4539415	29.0677495	124.5965805	-82.7606555	9.8774945	116.3529275
-7.764843	51.406853	124.957367	-24.07827	19.313803	120.488182	36.377777	8.145121	122.910515	32.696663	49.750114	126.307549	34.53722	28.9476175	124.609032	-82.69376	9.6799885	116.367332
-6.751933	50.861992	124.81601	-24.021664	19.251057	120.403793	36.405151	8.100907	122.880112	32.696548	49.703705	126.114944	34.5508495	28.902306	124.497528	-82.5941775	9.599808	116.310058
-5.181212	49.997005	124.32029	-23.960497	19.380178	120.245895	36.321594	8.253171	122.678352	32.694614	49.816578	125.769714	34.508104	29.0348745	124.224033	-82.429098	9.7254815	116.267757
-4.247657	49.350311	124.180893	-23.878992	19.511093	120.182732	36.340096	8.385014	122.59346	32.734291	49.928833	125.671425	34.5371935	29.1569235	124.1324425	-82.2951775	9.8652625	116.2330215
-3.280243	48.582466	124.097969	-23.792164	19.633461	120.149521	36.444714	8.460435	122.667755	32.813499	50.016743	125.680756	34.6291065	29.238589	124.1742555	-82.2134345	10.028333	116.1247865
-2.290457	47.712929	124.042686	-23.721659	19.703888	120.071243	36.536453	8.478975	122.782112	32.901012	50.074814	125.776016	34.7187325	29.2768945	124.279064	-82.1620505	10.1308815	115.863422
-1.318591	46.797935	123.956848	-23.695778	19.726389	119.931862	36.587971	8.460825	122.864761	32.912621	50.071884	125.761925	34.750296	29.2663545	124.313343	-82.141852	10.1864235	115.550381
-0.40953	45.786266	123.670425	-23.662668	19.745844	119.690742	36.58659	8.467519	122.892525	32.893826	50.065857	125.532875	34.740208	29.266688	124.2127	-82.065544	10.225	115.168784
0.555223	44.752277	123.017586	-23.597237	19.831303	119.348465	36.634487	8.526633	122.950409	32.884129	50.143658	125.123741	34.759308	29.3351455	124.037075	-81.953782	10.3274605	114.659855
1.795304	43.2878	121.894928	-23.344442	20.018286	118.85936	36.935078	8.640807	123.223137	32.915543	50.311066	124.378815	34.9253105	29.4759365	123.800976	-81.6141945	10.5606355	113.917744
2.998482	41.993073	121.060623	-23.123465	20.116194	118.647751	37.196911	8.663976	123.496918	33.016769	50.372475	123.868607	35.10684	29.5182255	123.6827625	-81.35377	10.7141625	113.6127395
4.049032	40.762657	120.362923	-22.907234	20.080048	118.500854	37.423477	8.529106	123.731209	33.149818	50.25605	123.410202	35.2866475	29.392578	123.5707055	-81.1011155	10.767518	113.4310025
4.680747	39.547939	120.13987	-22.723673	19.883289	118.380646	37.562714	8.244765	123.83696	33.295906	49.991245	123.154854	35.42931	29.118005	123.495907	-80.876656	10.648573	113.265385
5.621532	38.156174	120.088707	-22.603811	19.57192	118.276062	37.611504	7.831583	123.892067	33.486103	49.623672	123.173523	35.5488035	28.7276275	123.532795	-80.7564255	10.4162125	113.019329
6.409915	36.788223	120.277878	-22.605221	19.266123	118.177124	37.603264	7.400258	124.004509	33.624855	49.283707	123.489296	35.6140595	28.3419825	123.7469025	-80.8245015	10.1902635	112.6073455
7.179977	35.449032	120.571587	-22.652882	19.068865	118.070351	37.502934	7.113161	123.960365	33.688164	49.026001	123.911942	35.595549	28.069581	123.9361535	-80.901313	10.068149	112.2045485
8.26631	33.463127	120.613396	-22.845898	19.079708	117.890785	37.31057	6.994434	123.753906	33.561672	48.91124	124.155365	35.436121	27.952837	123.9546355	-81.127917	10.206579	111.8269345
8.95809	32.21524	120.473434	-22.93664	19.247147	117.796028	37.197777	7.137996	123.586098	33.44392	49.016708	124.120499	35.3208485	28.077352	123.8532985	-81.1941285	10.416942	111.7387575
9.621975	30.883423	120.301758	-22.983522	19.396332	117.678139	37.142979	7.287648	123.53717	33.377937	49.149113	124.023521	35.260458	28.2183805	123.7803455	-81.227502	10.5742835	111.5759325
10.262603	29.531019	120.138016	-22.967186	19.441921	117.540596	37.135132	7.34868	123.571732	33.340309	49.1931	123.863731	35.2377205	28.27089	123.7177315	-81.1720925	10.612952	111.3634605
10.92019	28.118902	119.926262	-22.90451	19.347755	117.400269	37.163105	7.301631	123.577263	33.312286	49.120842	123.670639	35.2376955	28.2112365	123.623951	-81.0467155	10.4842735	111.176587
11.531578	26.598898	119.673309	-22.846056	19.164583	117.243561	37.23695	7.192997	123.610092	33.277306	48.989628	123.446182	35.257128	28.0913125	123.528137	-80.94924	10.2378535	110.958985
12.062235	25.064806	119.566322	-22.760983	18.948032	117.087708	37.287838	7.07427	123.713409	33.30864	48.846863	123.236504	35.298239	27.9605665	123.4749565	-80.820205	9.9354975	110.7004595
12.802169	22.720398	119.442596	-22.66003	18.574533	116.860535	37.392574	6.824543	123.854538	33.330341	48.603252	123.083405	35.3614575	27.7138975	123.4689715	-80.6815175	9.4351685	110.2520985
13.25576	21.116304	119.327911	-22.629627	18.368029	116.64399	37.425377	6.670002	123.887955	33.329437	48.459152	123.012833	35.377407	27.564577	123.450394	-80.636661	9.171481	109.837586
13.631551	19.596329	119.161285	-22.621614	18.207737	116.357681	37.373127	6.544671	123.767921	33.310421	48.314106	122.989319	35.341774	27.4293885	123.37862	-80.585002	8.9860855	109.336742
13.933047	17.974773	118.928207	-22.653944	18.108704	116.070724	37.33326	6.409086	123.59343	33.281551	48.172966	122.940895	35.3074055	27.291026	123.2671625	-80.6152935	8.926382	108.8742855
14.209472	16.380302	118.698845	-22.681648	18.05076	115.808655	37.230526	6.343809	123.422493	33.312908	48.088257	122.928406	35.271717	27.216033	123.1754495	-80.635013	8.885487	108.4418605
14.434949	14.833117	118.443939	-22.657637	18.018143	115.557442	37.163284	6.283202	123.197403	33.346176	48.031414	122.971054	35.25473	27.157308	123.0842285	-80.570004	8.878978	108.0306555
14.569428	13.191419	118.163826	-22.654499	18.034227	115.355644	37.141346	6.262345	123.014511	33.360462	48.007957	122.913155	35.250904	27.135151	122.963833	-80.559902	8.933303	107.747455
14.811037	10.771825	117.722412	-22.607075	18.089712	115.073502	37.107059	6.3499	122.761772	33.364765	48.05909	122.814987	35.235912	27.204495	122.7883795	-80.450062	8.974929	107.3586245
14.853019	9.048322	117.498444	-22.584837	18.146481	114.904579	37.156868	6.42808	122.718765	33.348801	48.10463	122.658142	35.2528345	27.266355	122.6884535	-80.4225085	9.026607	107.1207045
14.896422	7.308444	117.324654	-22.538897	18.134203	114.752106	37.177315	6.504937	122.683395	33.330132	48.159264	122.493172	35.2537235	27.3321005	122.5882835	-80.3315175	8.9363055	106.9159285
14.883576	5.551953	117.145302	-22.496147	18.069536	114.640961	37.209736	6.526685	122.607956	33.297302	48.153362	122.27771	35.253519	27.3400235	122.442833	-80.245813	8.7990485	106.839089
14.558005	3.899287	116.796707	-22.472342	17.946091	114.61055	37.239693	6.499359	122.520699	33.244663	48.063526	121.912834	35.242178	27.2814425	122.2167665	-80.186862	8.6107395	107.0043335
13.831231	2.440963	116.629517	-22.441418	17.792395	114.645363	37.232285	6.473314	122.355949	33.212681	47.924713	121.568382	35.222483	27.1990135	121.9621655	-80.105319	8.3857765	107.3285605
12.828443	1.126154	116.699394	-22.374765	17.641562	114.741478	37.246738	6.432418	122.168327	33.188553	47.739159	121.172501	35.2176455	27.0857885	121.670414	-79.9671755	8.1973355	107.812542
11.862692	-1.352011	116.334259	-22.309156	17.38386	114.934685	37.248169	6.397912	121.606255	33.14249	47.4496	120.42382	35.1953295	26.923756	121.0150375	-79.8136415	7.843964	108.8543325
10.830173	-2.72946	116.211197	-22.216583	17.204533	114.9842	37.254013	6.350988	121.053734	33.097984	47.248413	119.916069	35.1759985	26.7997005	120.4849015	-79.6091645	7.6093655	109.4834985
9.992025	-4.27475	115.998207	-22.091814	17.016068	114.991287	37.312031	6.226439	120.717857	33.112625	47.056168	119.398972	35.212328	26.6413035	120.0584145	-79.395956	7.3908325	109.9241595
9.389944	-6.023342	115.789368	-21.971821	16.825066	114.948952	37.358051	6.135485	120.371178	33.235695	46.88311	119.128288	35.296873	26.5092975	119.749733	-79.240515	7.1408345	110.148171
8.529407	-7.621259	115.673874	-21.832802	16.640129	114.88385	37.409203	5.948351	120.157303	33.350719	46.673489	119.007576	35.379961	26.31092	119.5824395	-79.045565	6.969338	110.1852605
7.543503	-9.20527	115.684166	-21.730839	16.458015	114.846291	37.482468	5.771532	120.11644	33.429832	46.498478	118.883301	35.45615	26.135005	119.4998705	-78.917828	6.781025	110.1927115
6.542196	-10.587763	115.762238	-21.672464	16.354118	114.828339	37.535191	5.662792	120.016922	33.475407	46.396511	118.820862	35.505299	26.0296515	119.418892	-78.850227	6.6785845	110.237786
5.408213	-13.08637	115.801834	-21.62372	16.250387	114.794518	37.570782	5.63219	120.145454	33.46933	46.361031	118.657074	35.520056	25.9966105	119.401264	-78.767496	6.5041635	110.187772
4.253615	-14.390542	116.306877	-21.636021	16.226774	114.801788	37.620567	5.632862	120.35202	33.493504	46.376064	118.643738	35.5570355	26.004463	119.497879	-78.8290775	6.449085	110.105697
3.318748	-15.920094	116.786255	-21.650806	16.182236	114.878906	37.669041	5.561689	120.548424	33.513363	46.339127	118.680023	35.591202	25.950408	119.6142235	-78.892814	6.414064	110.1435885
2.594569	-17.510609	117.037498	-21.65065	16.077671	114.983871	37.646038	5.459058	120.735489	33.507282	46.268475	118.621323	35.57666	25.8637665	119.678406	-78.87796	6.2915755	110.289336
1.653906	-19.008081	117.10173	-21.641035	15.894935	115.130127	37.586952	5.308575	120.730637	33.544823	46.156296	118.669174	35.5658875	25.7324355	119.6999055	-78.8479575	6.0574345	110.5603485
0.54536	-20.276911	117.303658	-21.624367	15.672185	115.359917	37.632645	5.108884	120.687805	33.584351	45.974998	118.886742	35.608498	25.541941	119.7872735	-78.857232	5.802429	110.9325605
-0.467152	-20.567959	117.226135	-21.573683	15.501902	115.619804	37.713535	4.972969	120.756699	33.66581	45.87904	119.1017	35.6896725	25.4260045	119.9291995	-78.8370385	5.5777995	111.3104085
-1.980082	-19.970512	117.230881	-21.498234	15.481202	115.927246	37.793957	5.113348	120.731781	33.732697	46.030487	119.18441	35.763327	25.5719175	119.9580955	-78.759795	5.3904865	111.8963965
-2.955386	-19.83217	117.275658	-21.39786	15.580498	115.952454	37.839993	5.268678	120.601105	33.732449	46.157246	118.937408	35.786221	25.712962	119.7692565	-78.581941	5.448034	112.1356515
-4.029067	-20.019552	117.367981	-21.243275	15.662138	115.92189	37.931984	5.330499	120.498466	33.838238	46.217312	118.716743	35.885111	25.7739055	119.6076045	-78.371661	5.5503705	112.2361755
-5.035183	-19.17522	117.634544	-21.063417	15.662872	115.967522	38.181198	5.251162	120.620979	34.000599	46.147739	118.614578	36.0908985	25.6994505	119.6177785	-78.2177325	5.6262935	112.3172655
-6.074259	-19.417831	118.028938	-20.892986	15.575016	116.134857	38.454975	5.144951	120.792076	34.215126	46.053009	118.633865	36.3350505	25.59898	119.7129705	-78.1210225	5.551052	112.5567435
-7.116321	-19.172083	118.254425	-20.758007	15.408974	116.374138	38.655075	5.048263	120.852913	34.360786	45.926937	118.709183	36.5079305	25.4876	119.781048	-78.0239445	5.330348	112.967228
-7.857891	-18.657742	118.173576	-20.653463	15.188742	116.663422	38.834007	4.944312	120.796562	34.42363	45.79163	118.809402	36.6288185	25.367971	119.802982	-77.9357445	5.009513	113.523862
-9.830965	-18.421169	118.369637	-20.479246	14.855762	117.179169	38.946125	4.778185	120.764267	34.535801	45.671909	119.18708	36.740963	25.225047	119.9756735	-77.699455	4.486477	114.3826645
-10.881517	-17.565525	118.310036	-20.367952	14.697339	117.618576	39.061836	4.656833	120.865456	34.711967	45.637531	119.683495	36.8869015	25.147182	120.2744755	-77.6228055	4.247496	114.9626765
-11.874763	-17.187054	118.101273	-20.279909	14.622725	118.060776	39.1744	4.54779	120.952354	34.883343	45.588959	120.379951	37.0288715	25.0683745	120.6661525	-77.5886895	4.1770755	115.4553995
-12.960681	-16.718924	117.776611	-20.224493	14.609601	118.486893	39.279926	4.493269	121.164261	35.055046	45.631756	121.006485	37.167486	25.0625125	121.085373	-77.616472	4.1566895	115.888413
-14.092655	-16.235426	117.594315	-20.205851	14.651963	118.846024	39.332684	4.597026	121.151352	35.132069	45.749683	121.596298	37.2323765	25.1733545	121.373825	-77.6440785	4.1305715	116.318223
-15.130335	-15.804805	117.430344	-20.206985	14.682174	119.014183	39.304504	4.695829	121.121773	35.08025	45.853035	121.775734	37.192377	25.274432	121.4487535	-77.606347	4.089916	116.5796125
-16.248499	-15.385206	117.452263	-20.209951	14.705918	119.021347	39.291962	4.819095	121.108986	35.003731	46.008995	121.674835	37.1478465	25.414045	121.3919105	-77.5677485	3.997791	116.6507835
-17.824108	-14.91047	117.785622	-20.162136	14.664835	118.876289	39.46524	4.886134	121.373543	34.999897	46.023724	121.479668	37.2325685	25.454929	121.4266055	-77.5568405	3.874741	116.3259725
-18.916101	-14.63404	118.138016	-20.118124	14.538439	118.73735	39.647751	4.70374	121.817505	35.025078	45.87989	121.239365	37.3364145	25.291815	121.528435	-77.5726625	3.785063	115.946265
-20.003548	-14.413045	118.503586	-20.118778	14.300447	118.585823	39.718483	4.420947	122.128998	35.00676	45.612068	120.930359	37.3626215	25.0165075	121.5296785	-77.6001775	3.5843865	115.6419675
-21.172853	-14.243619	118.780815	-20.128523	13.957989	118.4823	39.741959	4.074939	122.360977	34.955959	45.257339	120.573601	37.348959	24.666139	121.467289	-77.606005	3.249839	115.497311
-22.278622	-14.054336	119.006241	-20.140957	13.564289	118.468987	39.737503	3.747527	122.465553	34.920017	44.917046	120.359253	37.32876	24.3322865	121.412403	-77.610674	2.7962915	115.525571
-23.435696	-13.846822	119.112167	-20.151722	13.194166	118.519547	39.72665	3.433094	122.611366	34.88887	44.610329	120.24839	37.30776	24.0217115	121.429878	-77.611204	2.3666205	115.609216
-24.648821	-13.588168	119.173744	-20.188406	12.915572	118.601372	39.736927	3.204705	122.71302	34.838417	44.404339	120.179222	37.287672	23.804522	121.446121	-77.664484	2.026622	115.756623
-26.421524	-13.07137	119.142387	-20.213112	12.702727	118.725227	39.713375	3.127379	122.623535	34.735657	44.28944	120.174088	37.224516	23.7084095	121.3988115	-77.65074	1.6970445	116.0516425
-27.594376	-12.685776	119.01915	-20.217743	12.645247	118.779434	39.681389	3.13063	122.467651	34.719669	44.296856	120.222	37.200529	23.713743	121.3448255	-77.636015	1.576751	116.2140425
-28.753296	-12.317577	118.775688	-20.194164	12.613773	118.83094	39.651222	3.132867	122.253716	34.739487	44.299919	120.333656	37.1953545	23.716393	121.293686	-77.5836825	1.511153	116.368194
-30.002674	-11.836686	118.513504	-20.153545	12.595897	118.848885	39.630577	3.133786	122.038582	34.809753	44.296387	120.463432	37.220165	23.7150865	121.251007	-77.527255	1.4767075	116.446763
-31.175179	-11.394255	118.297806	-20.089626	12.591918	118.865646	39.634487	3.187315	121.831848	34.854507	44.337036	120.57946	37.244497	23.7621755	121.205654	-77.423749	1.4216605	116.525638
-32.330994	-11.013428	118.191422	-20.042423	12.603891	118.916382	39.684315	3.302516	121.687027	34.825466	44.457806	120.639656	37.2548905	23.880161	121.1633415	-77.3397365	1.327621	116.6694225
-33.553192	-10.542305	118.263336	-20.01889	12.620205	119.007156	39.766098	3.459502	121.643066	34.751137	44.588886	120.651123	37.2586175	24.024194	121.1470945	-77.2963975	1.216216	116.8672175
-35.301414	-9.939179	118.544769	-20.054718	12.596877	119.158066	39.829601	3.576763	121.703705	34.618298	44.682926	120.660164	37.2239495	24.1298445	121.1819345	-77.3333855	1.0639095	117.1341975
-36.508087	-9.549097	118.712143	-20.110966	12.52284	119.228149	39.818039	3.486781	121.877716	34.548157	44.620548	120.631073	37.183098	24.0536645	121.2543945	-77.40503	0.992015500000001	117.2019035
-37.752499	-9.138369	118.844582	-20.20071	12.416382	119.291214	39.752628	3.345215	121.997429	34.485142	44.477345	120.621506	37.118885	23.91128	121.3094675	-77.520305	0.921484	117.2729605
-38.953304	-8.734893	118.948616	-20.283831	12.261452	119.347092	39.663532	3.161447	122.086441	34.400768	44.309578	120.610916	37.03215	23.7355125	121.3486785	-77.599812	0.787391499999998	117.3455055
-40.128639	-8.394699	118.926201	-20.350994	12.073076	119.406281	39.589249	3.010367	122.131172	34.321835	44.172802	120.64035	36.955542	23.5915845	121.385761	-77.65753	0.554567500000001	117.426801
-41.336716	-7.957162	118.885994	-20.411427	11.886123	119.437981	39.522968	2.890118	121.996513	34.222527	44.053658	120.722496	36.8727475	23.471888	121.3595045	-77.6956015	0.300357999999999	117.5164575
-42.5289	-7.532873	118.842552	-20.507172	11.732306	119.458389	39.374985	2.772203	121.76442	34.111732	43.945225	120.735847	36.7433585	23.358714	121.2501335	-77.7577025	0.105898	117.6666445
-44.295734	-6.883255	118.718552	-20.667234	11.586596	119.459999	39.077839	2.646614	121.158051	33.962624	43.837574	120.718384	36.5202315	23.242094	120.9382175	-77.8546995	-0.0689019999999978	117.9817805
-45.497425	-6.408151	118.712402	-20.745564	11.59396	119.446922	38.870476	2.616258	120.748611	33.874485	43.813786	120.644737	36.3724805	23.215022	120.696674	-77.8636085	-0.0271020000000028	118.19717
-46.622425	-5.938721	118.746803	-20.793816	11.686275	119.468475	38.714211	2.73243	120.4105	33.824692	43.897938	120.645035	36.2694515	23.315184	120.5277675	-77.8570835	0.0573659999999983	118.4091825
-47.736519	-5.512917	118.763985	-20.787094	11.825165	119.51947	38.697895	2.942408	120.230232	33.789459	44.077976	120.70565	36.243677	23.510192	120.467941	-77.817865	0.140138	118.570999
-48.781643	-5.032044	118.831718	-20.774212	11.994925	119.559563	38.755726	3.194937	120.177933	33.750408	44.306629	120.756462	36.253067	23.750783	120.4671975	-77.801491	0.239066999999999	118.6519285
-49.807152	-4.668857	118.912033	-20.753044	12.134133	119.557343	38.803162	3.447587	120.112015	33.679771	44.51767	120.738457	36.2414665	23.9826285	120.425236	-77.7475545	0.2856375	118.68945
-50.759239	-4.365588	118.998947	-20.717625	12.221568	119.527794	38.835968	3.630812	120.061386	33.611557	44.662643	120.608292	36.2237625	24.1467275	120.334839	-77.6590125	0.296408499999998	118.720749
-52.196239	-3.908824	119.186874	-20.682911	12.226815	119.540634	38.990513	3.663213	120.177162	33.556934	44.726822	120.436073	36.2737235	24.1950175	120.3066175	-77.6395455	0.258612500000002	118.7746505
-53.136837	-3.685047	119.300751	-20.67445	12.166873	119.595444	39.133411	3.595413	120.397118	33.546005	44.694721	120.389137	36.339708	24.145067	120.3931275	-77.688608	0.188679	118.7977605
-54.020821	-3.482938	119.404388	-20.692642	12.037185	119.649994	39.199215	3.537372	120.580864	33.530148	44.624519	120.372841	36.3646815	24.0809455	120.4768525	-77.7499655	-0.00657550000000029	118.8231355
-54.891884	-3.336473	119.442024	-20.73205	11.862732	119.681969	39.204762	3.429686	120.606956	33.508133	44.521938	120.321968	36.3564475	23.975812	120.464462	-77.8205475	-0.250347999999999	118.899476
-55.766094	-3.125935	119.544495	-20.828108	11.684094	119.70031	39.233685	3.285753	120.351494	33.382267	44.398239	120.273933	36.307976	23.841996	120.3127135	-77.964192	-0.473807999999998	119.0879065
-56.610416	-2.933983	119.617592	-20.922117	11.54723	119.692574	39.286911	3.184299	119.83342	33.282898	44.272552	120.222107	36.2849045	23.7284255	120.0277635	-78.1291385	-0.633965499999999	119.3573845
-57.418823	-2.755175	119.678345	-20.982491	11.468698	119.681549	39.369507	3.012446	119.315277	33.210476	44.175072	120.192757	36.2899915	23.593759	119.754017	-78.2549735	-0.656362999999999	119.609081
-58.539917	-2.456328	119.748215	-21.026291	11.455259	119.729614	39.406921	2.9108	118.594406	33.211224	44.147003	120.31118	36.3090725	23.5289015	119.452793	-78.3616545	-0.6183835	120.006435
-59.236084	-2.258054	119.885567	-20.973484	11.499134	119.785248	39.188946	3.110712	118.208954	33.243683	44.204372	120.397232	36.2163145	23.657542	119.303093	-78.1632825	-0.659274	120.267403
-59.354305	-1.727789	120.059097	-20.90485	11.602618	119.833397	38.886406	3.366005	117.994484	33.289524	44.350834	120.410576	36.087965	23.8584195	119.20253	-77.897665	-0.653183500000001	120.464264
-59.407814	-1.227429	120.202812	-20.815968	11.75204	119.86245	38.674568	3.599906	117.803047	33.318665	44.568298	120.459381	35.9966165	24.084102	119.131214	-77.6285525	-0.580022	120.593686
-59.435757	-0.700454	120.266106	-20.740274	11.948475	119.880257	38.652573	3.88321	117.783562	33.336563	44.800518	120.486328	35.994568	24.341864	119.134945	-77.475116	-0.444913999999997	120.625569
-59.401501	-0.153145	120.260979	-20.66717	12.179703	119.898926	38.748829	4.142802	117.855011	33.352642	45.066235	120.551918	36.0507355	24.6045185	119.2034645	-77.3850755	-0.245112499999998	120.5943875
-59.448017	0.353694	120.313438	-20.598866	12.378369	119.910667	38.82869	4.348794	117.957809	33.366318	45.294125	120.596527	36.097504	24.8214595	119.277168	-77.295236	-0.064721500000001	120.544166
-59.2654	1.058501	120.394501	-20.554716	12.619477	119.957855	38.858517	4.562814	118.160126	33.387711	45.529148	120.56707	36.123114	25.045981	119.363598	-77.232546	0.192972999999999	120.552112
-59.206104	1.507467	120.548538	-20.576511	12.719372	120.079338	38.852604	4.629871	118.4077	33.402168	45.608795	120.576569	36.127386	25.119333	119.4921345	-77.280408	0.319410999999999	120.6665415
-59.01535	1.861256	120.690262	-20.602331	12.787749	120.244217	38.869549	4.643719	118.77388	33.409355	45.641415	120.618736	36.139452	25.142567	119.696308	-77.344114	0.432931	120.792126
-58.572693	2.073562	120.906403	-20.679728	12.826325	120.468414	38.861572	4.636389	119.191589	33.392586	45.6642	120.701134	36.127079	25.1502945	119.9463615	-77.486535	0.5023555	120.9904665
-58.321751	2.412501	121.107147	-20.756506	12.853988	120.698334	38.809025	4.649315	119.54541	33.345783	45.662315	120.803963	36.077404	25.155815	120.1746865	-77.590416	0.552160999999998	121.2219815
-57.998913	2.823914	121.211639	-20.845409	12.878609	120.892242	38.723297	4.65527	119.821419	33.584549	45.550644	120.723854	36.153923	25.102957	120.2726365	-77.844741	0.654261000000002	121.5118475
-57.643921	3.123465	121.487366	-20.911478	12.89218	121.028687	38.644386	4.614666	119.996475	33.522545	45.546322	120.703957	36.0834655	25.080494	120.350216	-77.9064215	0.703865999999998	121.707158
-57.097988	3.82089	121.57518	-20.951756	12.904574	121.141052	38.548557	4.574757	120.082764	33.507027	45.544399	120.746971	36.027792	25.059578	120.4148675	-77.931304	0.749570000000002	121.8672365
-56.700886	4.234114	121.586121	-20.938005	12.923919	121.172646	38.556038	4.582787	120.096779	33.53392	45.573132	120.827507	36.044979	25.0779595	120.462143	-77.920989	0.769878500000001	121.883149
-56.242107	4.685915	121.602188	-20.934183	12.987368	121.176384	38.571503	4.640679	120.017265	33.556751	45.631107	120.90435	36.064127	25.135893	120.4608075	-77.932493	0.838843000000001	121.8919605
-55.880993	5.229674	121.524895	-20.910841	13.094298	121.14698	38.577877	4.773201	119.879028	33.275261	45.859371	121.050598	35.926569	25.316286	120.464813	-77.748251	0.872309999999999	121.829147
-55.342281	5.776104	121.465538	-20.868877	13.236692	121.110901	38.589306	4.949399	119.775856	33.291748	46.025703	121.047569	35.940527	25.487551	120.4117125	-77.678281	0.985833	121.8100895
-54.834866	6.265452	121.587303	-20.82917	13.406507	121.124985	38.619007	5.157848	119.763168	33.327808	46.211304	121.120491	35.9734075	25.684576	120.4418295	-77.6317475	1.128438	121.8081405
-54.296082	6.890681	121.502281	-20.795059	13.613251	121.219101	38.724041	5.320681	119.956551	33.392242	46.399246	121.238792	36.0581415	25.8599635	120.5976715	-77.6482595	1.3665385	121.8405305
-53.584469	7.803557	121.721771	-20.764383	13.895919	121.545753	38.922348	5.534292	120.645798	33.796188	46.552147	121.425293	36.359268	26.0432195	121.0355455	-77.888034	1.7486185	122.0559605
-53.095257	8.446531	121.885384	-20.744688	14.028488	121.866974	39.088501	5.637233	121.357933	33.637672	46.792278	121.864105	36.3630865	26.2147555	121.611019	-77.8524625	1.8422205	122.122929
-52.540432	9.072544	121.959213	-20.735735	14.077809	122.228134	39.278557	5.655415	122.183861	33.695133	46.883732	122.28067	36.486845	26.2695735	122.2322655	-77.958315	1.8860445	122.2240025
-52.010475	9.689268	122.08326	-20.75173	14.035985	122.558037	39.443703	5.592737	123.034164	33.74826	46.933067	122.677765	36.5959815	26.262902	122.8559645	-78.0994415	1.809068	122.2601095
-51.46423	10.323481	122.108414	-20.77759	13.935302	122.849022	39.60442	5.494747	123.802994	33.818817	46.926495	123.058548	36.7116185	26.210621	123.430771	-78.2667985	1.659983	122.267273
-50.895454	10.820224	122.198212	-20.792048	13.796756	123.076569	39.762054	5.351038	124.398659	33.885277	46.855965	123.401917	36.8236655	26.1035015	123.900288	-78.4077615	1.4900105	122.25285
-50.294781	11.272374	122.175598	-20.792803	13.649915	123.237206	39.826786	5.203754	124.732674	33.944016	46.744308	123.612144	36.885401	25.974031	124.172409	-78.471007	1.325799	122.302003
-49.322094	12.02888	122.204613	-20.775431	13.438731	123.296097	39.820015	5.008974	124.661026	33.968204	46.554108	123.658081	36.8941095	25.781541	124.1595535	-78.4449715	1.095921	122.4326405
-48.671524	12.598814	122.18869	-20.728605	13.343771	123.217537	39.818233	4.918062	124.340103	33.997673	46.449158	123.600594	36.907953	25.68361	123.9703485	-78.365163	1.003932	122.4647255
-48.2384	13.342841	122.24913	-20.630421	13.312713	123.086945	39.842129	4.922603	123.919632	34.078804	46.426327	123.572968	36.9604665	25.674465	123.7463	-78.2213085	0.950961	122.42759
-47.539238	13.923797	122.178459	-20.524401	13.364146	122.907509	39.849815	5.002014	123.456482	34.213001	46.455124	123.605743	37.031408	25.728569	123.5311125	-78.08021	0.999722999999999	122.2839055
-46.869381	14.598381	122.133972	-20.444908	13.521274	122.757187	39.841469	5.114571	123.015915	34.321346	46.551971	123.590866	37.0814075	25.833271	123.3033905	-77.9712235	1.209277	122.2109835
-46.115173	15.307224	122.116135	-20.377451	13.749437	122.620201	39.790478	5.315567	122.599113	34.401455	46.726051	123.517075	37.0959665	26.020809	123.058094	-77.8508685	1.478065	122.182308
-45.480423	16.068094	122.174858	-20.333643	14.035052	122.500648	39.756248	5.527681	122.307709	34.461559	46.929306	123.38179	37.1089035	26.2284935	122.8447495	-77.7761895	1.8416105	122.1565465
-44.411987	17.175447	122.05703	-20.225683	14.436929	122.378181	39.840572	5.84471	122.139297	34.548691	47.207787	123.168861	37.1946315	26.5262485	122.654079	-77.6459975	2.3476095	122.102283
-43.691711	17.882055	121.939575	-20.1556	14.605141	122.343376	39.946918	5.969326	122.188744	34.600433	47.334827	123.004303	37.2736755	26.6520765	122.5965235	-77.5848755	2.5582055	122.0902285
-42.977329	18.600071	121.871841	-20.094456	14.678552	122.335724	40.015965	5.98202	122.268547	34.659763	47.351589	122.826424	37.337864	26.6668045	122.5474855	-77.526776	2.6902995	122.1239625
-42.227493	19.246193	121.864769	-20.036112	14.649664	122.346222	40.049442	5.887345	122.359703	34.689312	47.262886	122.682884	37.369377	26.5751155	122.5212935	-77.441601	2.7242125	122.1711505
-41.532032	20.013388	121.826408	-19.997704	14.563766	122.373856	40.101521	5.697309	122.508774	34.756981	47.103405	122.585381	37.429251	26.400357	122.5470775	-77.424659	2.727175	122.2006345
-40.830845	20.702723	121.7584	-19.93568	14.44789	122.409462	40.185802	5.512775	122.713837	34.850029	46.944145	122.581223	37.5179155	26.22846	122.64753	-77.3892755	2.66732	122.171394
-40.131859	21.449829	121.66996	-19.905397	14.340723	122.44445	40.259953	5.324063	122.898018	34.937771	46.785198	122.644867	37.598862	26.0546305	122.7714425	-77.409656	2.6268155	122.1174575
-39.127392	22.673573	121.715652	-19.911631	14.242239	122.496162	40.255703	5.111191	123.041618	35.001377	46.602627	122.711693	37.62854	25.856909	122.8766555	-77.451802	2.627569	122.1156685
-38.411022	23.496801	121.729042	-19.902477	14.221499	122.510681	40.193188	5.039396	123.031631	35.058372	46.525387	122.798203	37.62578	25.7823915	122.914917	-77.430734	2.6606065	122.106445
-37.721855	24.384844	121.795448	-19.884434	14.253624	122.542236	40.169273	4.950944	123.033585	35.140739	46.463181	122.98616	37.655006	25.7070625	123.0098725	-77.423874	2.8001855	122.0745995
-37.044273	25.328423	121.894547	-19.852947	14.334637	122.602715	40.205666	4.904685	123.053268	35.29311	46.457508	123.292686	37.749388	25.6810965	123.172977	-77.455282	2.9881775	122.032453
-36.385559	26.305717	122.158218	-19.80024	14.43958	122.667946	40.217819	4.952088	123.00489	35.458263	46.503948	123.679459	37.838041	25.728018	123.3421745	-77.438521	3.151142	121.9937175
-35.672806	27.271229	122.445236	-19.707125	14.569192	122.749985	40.254417	5.002232	122.852997	35.630028	46.57827	124.055183	37.9422225	25.790251	123.45409	-77.3564725	3.348133	122.04588
-34.965324	28.233042	122.786102	-19.601017	14.693615	122.833061	40.322338	5.112833	122.651337	35.800373	46.66637	124.415649	38.0613555	25.8896015	123.533493	-77.2633895	3.4976285	122.132629
-33.930515	29.631212	123.299408	-19.376245	14.820888	122.908493	40.480656	5.32883	122.273163	36.077259	46.848839	124.931564	38.2789575	26.0888345	123.6023635	-77.0314475	3.5529415	122.2146225
-33.222862	30.530067	123.647858	-19.234224	14.9138	122.9105	40.605259	5.466006	122.058273	36.242645	46.961143	125.147606	38.423952	26.2135745	123.6029395	-76.8924	3.6140255	122.2180605
-32.491539	31.369856	123.74778	-19.106148	15.037985	122.86277	40.699959	5.625943	121.909462	36.379894	47.093941	125.198128	38.5399265	26.359942	123.553795	-76.7522225	3.716028	122.171745
-31.757248	32.203247	123.658195	-19.019989	15.224707	122.797165	40.81358	5.780541	121.905205	36.473083	47.245129	125.078537	38.6433315	26.512835	123.491871	-76.6833095	3.936579	122.102459
-31.044022	33.024139	123.41864	-18.951696	15.416688	122.753204	40.95422	5.921573	122.050964	36.526524	47.411716	124.908432	38.740372	26.6666445	123.479698	-76.643764	4.1667315	122.02671
-30.352766	33.782845	123.218712	-18.887671	15.525005	122.74498	41.092991	5.989333	122.285889	36.566864	47.511311	124.77269	38.8299275	26.750322	123.5292895	-76.6052695	4.299688	121.9606705
-29.619312	34.485722	123.12281	-18.851862	15.517768	122.772453	41.203262	5.916589	122.523865	36.614384	47.475819	124.672462	38.908823	26.696204	123.5981635	-76.612547	4.339332	121.9467425
-28.557917	35.411282	123.145317	-18.824728	15.332407	122.873688	41.274704	5.696064	122.710709	36.668041	47.305988	124.628601	38.9713725	26.501026	123.669655	-76.6208285	4.163788	122.077721
-27.859343	36.020634	123.258224	-18.796265	15.188506	122.909393	41.288017	5.580313	122.753052	36.707771	47.191898	124.713776	38.997894	26.3861055	123.733414	-76.590424	3.9909065	122.085372
-27.240551	36.61132	123.456398	-18.794127	15.083223	122.928329	41.320095	5.508072	122.757599	36.765217	47.134663	124.889824	39.042656	26.3213675	123.8237115	-76.63091	3.8450785	122.0329465
-26.510307	37.190777	123.643349	-18.785086	15.054761	122.9123	41.326126	5.504908	122.718849	36.803509	47.148521	125.068367	39.0648175	26.3267145	123.893608	-76.6349895	3.7828075	121.930992
-25.85177	37.785549	123.779068	-18.7917	15.101218	122.88089	41.314411	5.579085	122.622169	36.81292	47.216499	125.18396	39.0636655	26.397792	123.9030645	-76.6470655	3.804644	121.8587155
-25.159096	38.35537	123.855568	-18.79212	15.234682	122.853889	41.279873	5.696889	122.496628	36.801018	47.313068	125.218872	39.0404455	26.5049785	123.85775	-76.6246855	3.9643855	121.850028
-24.487444	38.941803	123.848656	-18.779421	15.349646	122.823166	41.26712	5.832338	122.4291	36.79771	47.421379	125.174675	39.032415	26.6268585	123.8018875	-76.591257	4.0724335	121.8444445
-23.476345	39.719875	123.738525	-18.750002	15.484693	122.75351	41.340984	5.97025	122.447876	36.812466	47.554607	125.020088	39.076725	26.7624285	123.733982	-76.576729	4.2069575	121.773038
