# Supplementary material for: How to jointly control a ball trajectory on a moving board: Methodological insights into Motor Learning and Rehabilitation
Source: PLoS One. 2025 Oct 15;20(10):e0334588. doi: 10.1371/journal.pone.0334588 (PMC12527165; doi:10.1371/journal.pone.0334588)
Supplement: S2 Data — (ZIP) [file pone.0334588.s002.zip › D11_002.csv]

Ball_X	Ball_Y	Ball_Z	BoardCentre_X	BoardCentre_Y	BoardCentre_Z	P1LeftHand_X	P1LeftHand_Y	P1LeftHand_Z	P1RightHand_X	P1RightHand_Y	P1RightHand_Z	P1MidHands_X	P1MidHands_Y	P1MidHands_Z	P2MidHands_X	P2MidHands_Y	P2MidHands_Z
-1.335104	29.304754	129.141876	-19.007517	14.865643	128.016953	42.612377	2.215126	130.670044	39.239971	45.466953	131.958252	40.926174	23.8410395	131.314148	-78.941208	5.8902465	124.719758
-0.546534	28.214544	129.281448	-19.008835	14.729552	128.106216	42.622147	2.027857	130.890091	39.288776	45.323452	132.062012	40.9554615	23.6756545	131.4760515	-78.9731315	5.7834495	124.7363805
0.2315	27.01366	129.289276	-18.991716	14.565555	128.15152	42.658241	1.834377	130.990021	39.354458	45.159145	132.111679	41.0063495	23.496761	131.55085	-78.9897815	5.634349	124.75219
0.981055	25.813761	129.335831	-19.008179	14.428716	128.152344	42.659431	1.627563	131.027298	39.415104	44.989742	132.146469	41.0372675	23.3086525	131.5868835	-79.0536255	5.5487795	124.7178045
1.651224	24.585052	129.327637	-19.033537	14.286905	128.095978	42.660324	1.415811	131.03656	39.417828	44.811451	132.188797	41.039076	23.113631	131.6126785	-79.10615	5.460179	124.5792775
2.238635	23.309879	129.255814	-19.079313	14.152436	128.005112	42.610126	1.257988	131.027893	39.399055	44.646858	132.23764	41.0045905	22.952423	131.6327665	-79.1632165	5.352449	124.3774575
3.044358	21.307981	129.157761	-19.174606	13.952648	127.858711	42.526226	1.064892	130.987732	39.303818	44.43264	132.285141	40.915022	22.748766	131.6364365	-79.264234	5.15653	124.0809855
3.515798	19.951286	129.03627	-19.246881	13.837138	127.740608	42.4688	0.955225	130.968018	39.215691	44.302143	132.266266	40.8422455	22.628684	131.617142	-79.3360075	5.045592	123.864074
3.919669	18.539537	128.820984	-19.326252	13.754106	127.647415	42.403152	0.885306	130.888718	39.100544	44.193439	132.127106	40.751848	22.5393725	131.507912	-79.404352	4.9688395	123.786918
4.261615	17.080133	128.625076	-19.401464	13.701703	127.533615	42.348145	0.84715	130.801834	38.994534	44.124203	131.882553	40.6713395	22.4856765	131.3421935	-79.4742675	4.9177295	123.7250365
4.553764	15.637366	128.410049	-19.444632	13.672954	127.434578	42.279026	0.813334	130.666489	38.921219	44.069897	131.584198	40.6001225	22.4416155	131.1253435	-79.4893865	4.9042925	123.7438125
4.785109	14.118086	128.116745	-19.467754	13.640569	127.334045	42.315422	0.754351	130.488129	38.867279	43.981663	131.212891	40.5913505	22.368007	130.85051	-79.5268585	4.913131	123.81758
4.934451	12.5518	127.927246	-19.45421	13.60241	127.225281	42.256351	0.717289	130.455292	38.797806	43.869923	130.829468	40.5270785	22.293606	130.64238	-79.4354985	4.911214	123.808182
5.090779	10.233891	127.641502	-19.438379	13.549036	127.044128	42.352688	0.67375	130.386414	38.700573	43.788235	130.301498	40.5266305	22.2309925	130.343956	-79.4033885	4.8670795	123.7443
5.1105	8.625157	127.502373	-19.431314	13.504955	126.912895	42.356319	0.646894	130.454559	38.629742	43.737373	130.007828	40.4930305	22.1921335	130.2311935	-79.3556585	4.8177765	123.5945965
5.079314	7.049497	127.47979	-19.420599	13.454841	126.787079	42.364899	0.587828	130.608322	38.260975	43.768017	129.834641	40.312937	22.1779225	130.2214815	-79.154135	4.7317595	123.3526765
4.999813	5.469551	127.522018	-19.427654	13.38715	126.700638	42.293251	0.504241	130.894821	38.187401	43.666344	129.559952	40.240326	22.0852925	130.2273865	-79.095634	4.6890075	123.1738895
4.810486	3.878111	127.715363	-19.445982	13.288543	126.663124	42.287384	0.408582	131.196289	38.111397	43.526222	129.301132	40.1993905	21.967402	130.2487105	-79.0913545	4.609684	123.0775375
4.592907	2.370996	128.045303	-19.478289	13.193568	126.666855	42.314987	0.297212	131.517746	38.03751	43.393944	129.054749	40.1762485	21.845578	130.2862475	-79.1328265	4.541558	123.0474625
4.300595	0.888323	128.430542	-19.519844	13.050657	126.714531	42.344154	0.183772	131.848236	37.936058	43.238529	128.727158	40.140106	21.7111505	130.287697	-79.179794	4.3901635	123.141365
3.691612	-1.230404	129.072708	-19.604549	12.800007	126.824913	42.326401	-0.02937	132.200378	37.811298	42.942581	128.2332	40.0688495	21.4566055	130.216789	-79.2779475	4.1434085	123.433037
3.227897	-2.512005	129.465408	-19.642744	12.62659	126.881813	42.307198	-0.20963	132.395462	37.769596	42.67981	127.922974	40.038397	21.23509	130.159218	-79.323885	4.01809	123.604408
2.709735	-3.714461	129.784592	-19.651409	12.480701	126.910088	42.294464	-0.383313	132.574387	37.787361	42.45042	127.709412	40.0409125	21.0335535	130.1418995	-79.3437305	3.9278485	123.6782765
2.176928	-4.829533	129.971756	-19.636854	12.365805	126.878418	42.287464	-0.491409	132.712051	37.810047	42.288128	127.611717	40.0487555	20.8983595	130.161884	-79.3224635	3.8332505	123.594952
1.52167	-5.743663	130.123947	-19.627897	12.284048	126.835297	42.255501	-0.556306	132.731461	37.814571	42.203568	127.572845	40.035036	20.823631	130.152153	-79.29083	3.744465	123.518441
0.88485	-6.581345	130.048004	-19.63868	12.233183	126.766754	42.214169	-0.6122	132.658539	37.799812	42.146816	127.594414	40.0069905	20.767308	130.1264765	-79.2843505	3.699058	123.4070315
0.177792	-7.29745	129.85495	-19.642902	12.173658	126.673141	42.135849	-0.647614	132.554611	37.815113	42.116032	127.654877	39.975481	20.734209	130.104744	-79.261285	3.613107	123.241538
-1.063191	-8.190214	129.42276	-19.654556	12.127062	126.540718	42.067188	-0.671921	132.327621	37.829842	42.15255	127.8237	39.948515	20.7403145	130.0756605	-79.257627	3.5138095	123.0057755
-1.869817	-8.586524	129.206711	-19.680115	12.153535	126.489021	42.028664	-0.613554	132.164963	37.813221	42.232269	127.927994	39.9209425	20.8093575	130.0464785	-79.2811725	3.4977125	122.9315635
-2.731483	-8.880862	128.957993	-19.710762	12.198869	126.457092	41.961514	-0.517256	132.013672	37.768589	42.341118	127.979424	39.8650515	20.911931	129.996548	-79.2865755	3.485807	122.917636
-3.661453	-9.037558	128.760574	-19.761177	12.275394	126.433502	41.887119	-0.385397	131.863403	37.706501	42.467236	127.984787	39.79681	21.0409195	129.924095	-79.319164	3.5098685	122.942909
-4.703817	-9.114637	128.580826	-19.785366	12.355684	126.400375	41.847519	-0.260195	131.743484	37.646866	42.566994	127.976883	39.7471925	21.1533995	129.8601835	-79.3179245	3.5579685	122.9405665
-5.697287	-9.1122	128.422852	-19.78492	12.419433	126.360535	41.841057	-0.152958	131.671448	37.604694	42.65831	127.997002	39.7228755	21.252676	129.834225	-79.2927155	3.58619	122.886845
-6.724139	-9.013326	128.226425	-19.762743	12.455658	126.327171	41.860596	-0.072679	131.594803	37.585361	42.733608	128.049683	39.7229785	21.3304645	129.822243	-79.2484645	3.5808515	122.832099
-8.328004	-8.687946	127.866592	-19.689665	12.456711	126.303757	41.87373	-0.003063	131.382339	37.622253	42.774345	128.223999	39.7479915	21.385641	129.803169	-79.1273215	3.527781	122.804345
-9.40634	-8.410028	127.489517	-19.607786	12.413998	126.307556	41.952122	-0.017767	131.101852	37.697727	42.77858	128.361084	39.8249245	21.3804065	129.731468	-79.0404965	3.4475895	122.883644
-10.508725	-8.058945	127.182579	-19.497681	12.350335	126.332245	41.990097	-0.043799	130.819824	37.797745	42.776131	128.547302	39.893921	21.366166	129.683563	-78.889283	3.334504	122.980927
-11.581861	-7.646304	126.749825	-19.354843	12.293534	126.347557	42.054096	-0.053585	130.507263	37.93504	42.782448	128.816635	39.994568	21.3644315	129.661949	-78.704254	3.2226365	123.033165
-12.698655	-7.170012	126.261078	-19.207121	12.261323	126.356804	42.159851	-0.05156	130.184113	38.077057	42.824211	129.128464	40.118454	21.3863255	129.6562885	-78.532696	3.1363205	123.0573195
-13.823092	-6.677482	125.838364	-19.079218	12.252244	126.376411	42.246254	0.009778	129.827393	38.218506	42.895809	129.464996	40.23238	21.4527935	129.6461945	-78.390816	3.0516945	123.1066275
-14.907911	-6.162701	125.348152	-18.948891	12.266038	126.398659	42.270962	0.09567	129.458328	38.670506	42.863514	129.731491	40.470734	21.479592	129.5949095	-78.368516	3.052484	123.2024085
-16.651491	-5.342724	124.677383	-18.839914	12.373507	126.42907	42.334541	0.214623	128.927795	38.849304	42.969604	130.22583	40.5919225	21.5921135	129.5768125	-78.2717505	3.1549005	123.2813275
-17.862276	-4.798484	124.362473	-18.792065	12.517484	126.420212	42.374748	0.367105	128.605453	38.971733	43.105797	130.499908	40.6732405	21.736451	129.5526805	-78.2573705	3.298517	123.2877435
-19.195894	-4.177019	124.06646	-18.742023	12.678747	126.386978	42.410164	0.563665	128.294327	39.083672	43.273918	130.6866	40.746918	21.9187915	129.4904635	-78.230964	3.4387025	123.2834925
-20.252687	-3.841431	123.648621	-18.683365	12.844008	126.285934	42.454193	0.759	127.991089	39.130676	43.445499	130.747574	40.7924345	22.1022495	129.3693315	-78.1591645	3.5857665	123.2025365
-21.608812	-3.389143	123.495773	-18.628777	12.971966	126.157288	42.470749	0.955925	127.715508	39.155266	43.602333	130.703003	40.8130075	22.279129	129.2092555	-78.0705615	3.664803	123.1053205
-22.800568	-3.050427	123.344505	-18.55216	13.056196	126.050148	42.515175	1.110089	127.51609	39.191063	43.703781	130.61409	40.853119	22.406935	129.06509	-77.957439	3.705457	123.035206
-23.790552	-2.945858	123.112274	-18.475664	13.079223	125.961792	42.595264	1.215215	127.396652	39.194241	43.775261	130.501099	40.8947525	22.495238	128.9488755	-77.8460805	3.663208	122.9747085
-25.740751	-2.667671	123.121056	-18.390041	13.094004	125.844467	42.686825	1.356464	127.372932	39.184319	43.863739	130.32991	40.935572	22.6101015	128.851421	-77.715654	3.5779065	122.837513
-26.92436	-2.595846	123.204506	-18.350424	13.110564	125.822258	42.759071	1.408981	127.456749	39.170097	43.91206	130.162354	40.964584	22.6605205	128.8095515	-77.665432	3.5606075	122.8349645
-28.13048	-2.611529	123.27124	-18.320028	13.110195	125.807503	42.812836	1.440587	127.539017	39.17112	43.957264	129.949432	40.991978	22.6989255	128.7442245	-77.632034	3.5214645	122.8707815
-29.166695	-2.83059	123.270348	-18.291477	13.103214	125.770103	42.85014	1.461281	127.547607	38.865665	44.069225	129.759277	40.8579025	22.765253	128.653442	-77.4408565	3.441175	122.886764
-30.365229	-2.871659	123.369232	-18.27347	13.072556	125.654617	42.842007	1.48607	127.413544	38.824291	44.054749	129.345886	40.833149	22.7704095	128.379715	-77.380089	3.3747025	122.929519
-31.529676	-3.026295	123.308884	-18.245264	13.014431	125.478935	42.813686	1.51332	127.114975	38.76902	44.033195	128.820435	40.791353	22.7732575	127.967705	-77.281881	3.2556045	122.990165
-32.755177	-3.169787	123.261711	-18.404024	13.070745	125.352287	42.446743	1.715906	126.751244	38.703506	43.98431	128.225784	40.5751245	22.850108	127.488514	-77.3831725	3.291382	123.21606
-34.474197	-3.484556	123.214577	-18.239658	12.888175	124.963806	42.331818	1.714327	125.964058	38.591366	43.899197	127.190613	40.461592	22.806762	126.5773355	-76.940908	2.969588	123.3502765
-35.581951	-3.732281	123.178627	-18.131708	12.759483	124.721931	42.226158	1.780207	125.271225	38.543945	43.793888	126.524986	40.3850515	22.7870475	125.8981055	-76.6484675	2.7319185	123.5457565
-36.774715	-3.934523	123.226524	-18.047983	12.623605	124.455132	42.139359	1.715133	124.749519	38.376884	43.691853	125.690933	40.2581215	22.703493	125.220226	-76.3540875	2.543717	123.690038
-37.850864	-4.207275	123.331024	-18.000944	12.539104	124.196503	42.055817	1.689237	124.301483	38.200359	43.670376	124.847618	40.128088	22.6798065	124.5745505	-76.129976	2.3984015	123.8184555
-38.912746	-4.400021	123.613739	-17.96068	12.463899	124.001328	42.018829	1.728735	123.871841	38.015221	43.568321	124.012016	40.017025	22.648528	123.9419285	-75.938385	2.27927	124.0607275
-39.967449	-4.548642	124.056229	-17.956652	12.376161	123.842979	41.987446	1.676389	123.677734	37.766899	43.461674	123.110542	39.8771725	22.5690315	123.394138	-75.7904765	2.1832905	124.29182
-41.015797	-4.680541	124.553856	-17.95068	12.237124	123.790894	41.933647	1.52863	123.608711	37.598686	43.205864	122.355057	39.7661665	22.367247	122.981884	-75.6675265	2.107001	124.599904
-42.462742	-4.774233	125.305405	-17.960381	11.893424	123.910049	41.856956	1.194775	123.683319	37.383747	42.728065	121.555153	39.6203515	21.96142	122.619236	-75.5411135	1.825428	125.200862
-43.347839	-4.769856	125.695251	-17.967178	11.59311	124.091362	41.777061	0.950507	123.709747	37.291576	42.435543	121.357437	39.5343185	21.693025	122.533592	-75.4686745	1.493195	125.649132
-44.225574	-4.654069	126.038406	-17.988861	11.290725	124.305405	41.667969	0.764919	123.562706	37.204979	42.218815	121.299599	39.436474	21.491867	122.4311525	-75.414196	1.089583	126.1796575
-44.971931	-4.477311	126.225174	-17.99658	11.025764	124.46814	41.593792	0.617217	123.349129	37.061703	42.080105	121.273781	39.3277475	21.348661	122.311455	-75.3209075	0.702867000000001	126.624825
-45.735844	-4.171516	126.402054	-17.982773	10.870922	124.596786	41.515682	0.630751	122.971558	36.941872	42.058704	121.409187	39.228777	21.3447275	122.1903725	-75.194323	0.397116500000003	127.0031995
-46.398941	-3.764127	126.534149	-17.95697	10.811028	124.688683	41.477669	0.775843	122.671761	36.847599	42.209423	121.561707	39.162634	21.492633	122.116734	-75.076574	0.129422999999999	127.260632
-46.966835	-3.274376	126.597321	-17.965563	10.871922	124.795486	41.442924	1.01651	122.384491	36.779202	42.457809	121.763252	39.111063	21.7371595	122.0738715	-75.042189	0.0066845000000022	127.5171005
-47.656384	-2.425688	126.74044	-18.032789	11.016056	124.925552	41.247108	1.355993	121.83741	36.588696	42.781601	121.953835	38.917902	22.068797	121.8956225	-74.98348	-0.0366849999999985	127.9554815
-48.022182	-1.763692	126.867172	-18.094965	11.105232	124.994659	41.137127	1.549409	121.579597	36.428047	42.980087	121.960793	38.782587	22.264748	121.770195	-74.972517	-0.0542839999999956	128.219123
-48.32959	-1.141564	127.077164	-18.158016	11.146429	125.100098	41.107185	1.725812	121.438339	36.323132	43.130592	122.127213	38.7151585	22.428202	121.782776	-75.0311905	-0.135344	128.41742
-48.541851	-0.557831	127.139374	-18.217941	11.112293	125.21888	41.159279	1.826517	121.550957	36.262192	43.241302	122.330048	38.7107355	22.5339095	121.9405025	-75.1466175	-0.309323500000001	128.4972575
-48.601292	0.028244	127.204094	-18.291058	11.033344	125.351624	41.190613	1.862243	121.751389	36.186413	43.300713	122.542725	38.688513	22.581478	122.147057	-75.270629	-0.514790000000001	128.556191
-48.574108	0.644478	127.274513	-18.143921	10.792148	125.380692	41.171902	1.855115	121.88604	36.06179	43.300652	122.685608	38.616846	22.5778835	122.285824	-74.904688	-0.9935875	128.47556
-48.438084	1.269161	127.280083	-18.234039	10.655085	125.480949	41.122334	1.7642	122.048477	35.950474	43.244183	122.727119	38.536404	22.5041915	122.387798	-75.004482	-1.1940215	128.5741
-48.120239	2.134052	127.362045	-18.320108	10.391621	125.594398	41.141964	1.548942	122.312286	35.831718	43.100811	122.890648	38.486841	22.3248765	122.601467	-75.127057	-1.5416345	128.587329
-47.79047	2.738405	127.317955	-18.369883	10.182977	125.67601	41.239456	1.384799	122.577286	35.823765	42.988647	123.096756	38.5316105	22.186723	122.837021	-75.2713765	-1.820769	128.514999
-47.338764	3.307724	127.171501	-18.411818	9.979424	125.736427	41.370777	1.199639	122.937881	35.866226	42.89151	123.386848	38.6185015	22.0455745	123.1623645	-75.4421375	-2.0867265	128.3104895
-46.814583	3.903461	126.893784	-18.458117	9.787268	125.820587	41.557411	0.97436	123.432281	35.906471	42.787003	123.748589	38.731941	21.8806815	123.590435	-75.648175	-2.3061455	128.050739
-46.293575	4.507599	126.786888	-18.483927	9.595812	125.91909	41.767273	0.724286	124.15593	35.955734	42.655434	124.18811	38.8615035	21.68986	124.17202	-75.8293575	-2.498236	127.66616
-45.637222	5.078686	126.536438	-18.491871	9.407804	126.087486	42.035492	0.516128	125.115074	36.058662	42.56139	124.786667	39.047077	21.538759	124.9508705	-76.030819	-2.723151	127.2241015
-44.944252	5.672873	126.368271	-18.469694	9.190625	126.348938	42.391109	0.247288	126.367279	36.182907	42.450035	125.532822	39.287008	21.3486615	125.9500505	-76.226396	-2.9674115	126.7478255
-43.710064	6.586829	126.094177	-18.412981	8.889166	126.836334	43.339642	-0.374496	128.524963	36.500328	42.391994	126.785515	39.919985	21.008749	127.655239	-76.745947	-3.230417	126.017429
-42.9842	7.212012	125.917435	-18.37619	8.683189	127.253426	43.687477	-0.698774	130.029694	36.774445	42.36018	127.616623	40.230961	20.830703	128.8231585	-76.983341	-3.464325	125.6836935
-42.200821	7.874122	125.973495	-18.303148	8.493539	127.731514	43.974216	-1.025903	131.413925	37.147739	42.274967	128.39119	40.5609775	20.624532	129.9025575	-77.1672735	-3.637454	125.5604705
-41.345146	8.592972	126.079369	-18.214504	8.313992	128.218323	44.21312	-1.315641	132.575592	37.530521	42.207722	129.083725	40.8718205	20.4460405	130.8296585	-77.3008285	-3.8180565	125.6069875
-40.689514	9.436417	126.30999	-18.110353	8.125261	128.687958	44.31657	-1.569777	133.387833	37.854813	42.074135	129.684631	41.0856915	20.252179	131.536232	-77.3063975	-4.001657	125.839684
-39.879219	10.247317	126.646339	-18.006481	7.946303	129.085617	44.46788	-1.802539	133.834427	38.402779	41.801891	130.047653	41.4353295	19.999676	131.94104	-77.4482915	-4.10707	126.230194
-39.190437	11.106059	126.994064	-17.913073	7.791173	129.391968	44.52063	-1.964507	133.951889	38.283112	41.776222	130.452591	41.401871	19.9058575	132.20224	-77.228017	-4.3235115	126.581696
-38.137016	12.56806	127.352287	-17.829149	7.659346	129.673569	44.655209	-2.143689	133.847366	38.722725	41.463539	130.600769	41.688967	19.659925	132.2240675	-77.347265	-4.341233	127.1230705
-37.506924	13.593819	127.554192	-17.780642	7.668445	129.770615	44.63541	-2.04766	133.731689	38.769527	41.514782	130.692047	41.7024685	19.733561	132.211868	-77.2637525	-4.396671	127.329362
-36.915485	14.629245	127.620384	-17.750736	7.749253	129.802353	44.703621	-1.912845	133.642395	38.781498	41.599808	130.660065	41.7425595	19.8434815	132.15123	-77.2440315	-4.3449755	127.453476
-36.233105	15.742549	127.517532	-17.706295	7.876121	129.749756	44.786011	-1.76765	133.55513	38.790321	41.692326	130.547699	41.788166	19.962338	132.0514145	-77.200756	-4.210096	127.4480975
-35.682472	16.912621	127.254547	-17.651199	7.98776	129.591568	44.863762	-1.67748	133.50116	38.806324	41.737293	130.355606	41.835043	20.0299065	131.928383	-77.137441	-4.0543865	127.254753
-35.069717	18.090652	126.816299	-17.580956	8.056633	129.345352	44.961472	-1.647939	133.508759	38.857086	41.734211	130.073257	41.909279	20.043136	131.791008	-77.071191	-3.92987	126.899696
-34.502716	19.239082	126.325272	-17.52643	8.065948	129.039246	45.002327	-1.678806	133.490417	38.891079	41.660343	129.732819	41.946703	19.9907685	131.611618	-76.999563	-3.8588725	126.466874
-33.69463	21.137178	125.562584	-17.530993	8.003638	128.606308	44.928486	-1.761002	133.349808	38.538498	41.585407	129.191269	41.733492	19.9122025	131.2705385	-76.795478	-3.9049265	125.9420775
-33.190041	22.462276	125.159309	-17.545883	7.954493	128.38623	44.82943	-1.823869	133.196365	38.490341	41.4235	128.768509	41.6598855	19.7998155	130.982437	-76.7516515	-3.8908295	125.790023
-32.676617	23.843019	124.840317	-17.578535	7.908322	128.238388	44.736206	-1.901086	132.948196	38.436996	41.240276	128.362808	41.586601	19.669595	130.655502	-76.743671	-3.852951	125.821274
-32.461449	25.467236	124.759338	-17.595545	7.868687	128.127731	44.609238	-1.978725	132.494415	38.414257	41.061646	128.020218	41.5117475	19.5414605	130.2573165	-76.7028375	-3.8040865	125.9981455
-32.016277	27.043612	124.648079	-17.588266	7.834428	127.989388	44.410198	-2.037646	131.920197	38.404522	40.842827	127.702629	41.40736	19.4025905	129.811413	-76.583892	-3.7337345	126.167363
-31.518829	28.749445	124.564278	-17.569614	7.816096	127.73719	44.206268	-2.07243	131.136063	38.405499	40.720631	127.398361	41.3058835	19.3241005	129.267212	-76.4451115	-3.6919085	126.207168
-31.072578	30.5033	124.622498	-17.541176	7.829679	127.348259	44.007004	-2.086127	130.174667	38.382168	40.61673	127.095428	41.194586	19.2653015	128.6350475	-76.276938	-3.6059435	126.0614705
-30.397049	33.264706	124.777588	-17.546787	8.029702	126.543877	43.600384	-1.903419	128.34964	38.219742	40.643005	126.59359	40.910063	19.369793	127.471615	-76.003637	-3.310389	125.616139
-29.918528	35.194962	125.105156	-17.604603	8.249737	125.937668	42.942272	-1.529821	126.970802	38.111988	40.835281	126.255539	40.52713	19.65273	126.6131705	-75.736336	-3.153256	125.2621655
-29.437977	37.056259	125.56385	-17.670492	8.547713	125.354424	42.627491	-1.275204	125.496231	37.952061	41.016941	125.863281	40.289776	19.8708685	125.679756	-75.63076	-2.7754425	125.029092
-28.883087	38.979073	126.138832	-17.947247	9.096556	124.895905	42.259235	-0.854154	124.03331	37.78537	41.300442	125.682449	40.0223025	20.223144	124.8578795	-75.9167965	-2.030032	124.9339305
-28.016626	40.712624	126.768898	-18.030602	9.489688	124.503448	41.920723	-0.375898	122.828468	37.664467	41.635807	125.620819	39.792595	20.6299545	124.2246435	-75.853799	-1.6505785	124.7822525
-27.289196	42.444508	127.562798	-18.122335	9.899116	124.162521	41.689156	0.116288	121.896935	37.521725	42.016068	125.680733	39.6054405	21.066178	123.788834	-75.8501105	-1.267946	124.536208
-26.644436	44.108643	128.455948	-18.216913	10.286689	123.93985	41.467823	0.61224	121.060799	37.393265	42.321499	125.931259	39.430544	21.4668695	123.496029	-75.86437	-0.8934915	124.383671
-25.345123	46.172997	129.53949	-18.329435	10.723913	123.672905	41.19228	1.207188	120.378448	37.236019	42.754719	126.210487	39.2141495	21.9809535	123.2944675	-75.8730195	-0.533127500000003	124.0513425
-24.505516	47.3125	130.203766	-18.385983	10.984579	123.584518	41.139999	1.5542	120.157349	37.169147	43.030453	126.432121	39.154573	22.2923265	123.294735	-75.926539	-0.323168500000001	123.874301
NaN	NaN	NaN	-18.354738	11.144874	123.510109	41.160889	1.801196	120.110725	37.185825	43.186657	126.745811	39.173357	22.4939265	123.428268	-75.882833	-0.204178499999998	123.59195
NaN	NaN	NaN	-18.340464	11.240396	123.478027	41.288441	1.879106	120.282127	37.23291	43.331093	126.974579	39.2606755	22.6050995	123.628353	-75.9416035	-0.1243075	123.327701
NaN	NaN	NaN	-18.323072	11.262897	123.469818	41.435917	1.893977	120.4291	37.263683	43.39856	127.090431	39.3498	22.6462685	123.7597655	-75.995944	-0.1204745	123.1798705
-19.947159	48.009281	130.278152	-18.306103	11.25741	123.45446	41.504089	1.883372	120.537094	37.228661	43.378498	127.101685	39.366375	22.630935	123.8193895	-75.978581	-0.116115000000001	123.0895305
-19.082359	47.867073	130.024582	-18.282976	11.216927	123.441422	41.536118	1.881561	120.647369	37.210674	43.379517	126.998627	39.373396	22.630539	123.822998	-75.939348	-0.196684999999999	123.059846
-17.545544	47.240078	129.198013	-18.249756	11.134773	123.440933	41.648506	1.743807	120.8815	37.240757	43.317863	126.825974	39.4446315	22.530835	123.853737	-75.9441435	-0.261289000000001	123.028129
-16.416161	46.616688	128.648621	-18.203949	11.041906	123.453476	41.811153	1.565127	121.12645	37.277691	43.215908	126.782928	39.544422	22.3905175	123.954689	-75.95232	-0.306705499999996	122.952263
-15.249459	45.871109	128.408432	-18.171757	10.953027	123.510384	42.023014	1.421846	121.422852	37.347652	43.16288	126.772095	39.685333	22.292363	124.0974735	-76.028847	-0.386309000000001	122.9232945
-14.187844	45.150612	127.90818	-18.160238	10.848102	123.625656	42.288994	1.326596	121.565697	37.377148	43.083775	126.870499	39.833071	22.2051855	124.218098	-76.153547	-0.508981500000001	123.033214
-12.962765	44.265678	127.538002	-18.183104	10.773656	123.812401	42.696819	1.258634	121.499207	37.357265	42.983986	126.988457	40.027042	22.12131	124.243832	-76.39325	-0.573998	123.38097
-11.481021	43.219078	126.956299	-18.209557	10.709934	124.093994	43.160435	1.20292	121.425865	37.342468	42.906399	127.157463	40.2514515	22.0546595	124.291664	-76.6705655	-0.634791499999999	123.896324
-10.308117	42.312809	126.693489	-18.110659	10.669022	124.38916	43.452118	1.257114	121.859406	37.353439	42.843998	127.39698	40.4027785	22.050556	124.628193	-76.6240965	-0.712512	124.150127
-8.19548	40.690174	126.428093	-17.934591	10.628984	124.852859	43.530266	1.562018	123.015976	37.609577	42.96516	127.830658	40.5699215	22.263589	125.423317	-76.4391035	-1.005621	124.282401
-6.73459	39.555229	126.182465	-17.850105	10.593972	125.128471	43.473835	1.484591	124.183746	37.775509	42.973957	128.063766	40.624672	22.229274	126.123756	-76.324882	-1.04133	124.133186
-5.274245	38.381763	126.166557	-17.857477	10.551664	125.310806	43.500324	1.288456	125.079582	37.946789	42.961319	128.331894	40.7235565	22.1248875	126.705738	-76.4385105	-1.0215595	123.915874
-3.898146	37.271671	126.296387	-17.674032	10.337093	125.323143	43.621677	0.973787	125.742317	38.052948	42.847885	128.672485	40.8373125	21.910836	127.207401	-76.1853765	-1.23665	123.438885
-2.144277	35.900097	126.452827	-17.737934	10.245345	125.350914	43.717621	0.619431	126.240433	38.172466	42.70776	129.076218	40.9450435	21.6635955	127.6583255	-76.4209115	-1.1729055	123.0435025
-0.766446	34.698151	126.843391	-17.814795	10.117028	125.33461	43.712719	0.333482	126.532021	38.283714	42.580597	129.475891	40.9982165	21.4570395	128.003956	-76.6278065	-1.2229835	122.665264
0.628128	33.502403	127.120628	-17.884552	9.99435	125.30304	43.586124	0.160957	126.537491	38.62801	42.284996	129.763733	41.107067	21.2229765	128.150612	-76.876171	-1.2342765	122.455468
2.787499	31.599791	127.411865	-18.201462	10.075093	125.298691	43.453606	0.027089	126.397636	38.618462	42.088749	130.098907	41.036034	21.057919	128.2482715	-77.438958	-0.907732999999997	122.3491105
4.162258	30.370152	127.343582	-18.232861	10.127571	125.219551	43.364716	0.104422	126.277374	38.625973	42.120846	130.147659	40.9953445	21.112634	128.2125165	-77.4610665	-0.857492000000001	122.2265855
5.576718	29.089584	127.083099	-18.257381	10.254797	125.068069	43.331291	0.195525	126.207779	38.579094	42.164207	130.039795	40.9551925	21.179866	128.123787	-77.4699545	-0.670272000000001	122.012351
6.936203	27.820158	126.690765	-18.292685	10.347481	124.922394	43.286728	0.266755	126.195541	38.461754	42.196865	129.71991	40.874241	21.23181	127.9577255	-77.459611	-0.536848000000003	121.8870625
8.348221	26.43726	126.22776	-18.327539	10.414224	124.755539	43.256245	0.271156	126.214233	38.061794	42.330063	129.388748	40.6590195	21.3006095	127.8014905	-77.3140975	-0.472161499999999	121.7095875
9.741821	25.037178	125.735115	-18.355654	10.386595	124.585686	43.237633	0.212183	126.295578	37.951054	42.263058	128.932617	40.5943435	21.2376205	127.6140975	-77.3056515	-0.464430500000002	121.5572745
11.109742	23.58415	125.419327	-18.365005	10.27071	124.444366	43.224129	0.068812	126.348373	37.82793	42.100006	128.443909	40.5260295	21.084409	127.396141	-77.2560395	-0.542989000000002	121.492591
12.839612	21.600502	125.158989	-18.38995	9.964019	124.32457	43.1548	-0.279793	126.312149	37.712448	41.761459	127.812485	40.433624	20.740833	127.062317	-77.213524	-0.812795000000001	121.586823
13.999581	20.232889	125.049767	-18.40369	9.71388	124.239517	43.073803	-0.556522	126.173508	37.694805	41.478935	127.471626	40.384304	20.4612065	126.822567	-77.191684	-1.0334465	121.656467
15.182143	18.841583	124.935318	-18.400246	9.499173	124.094452	42.997189	-0.828379	126.010979	37.731159	41.213451	127.280167	40.364174	20.192536	126.645573	-77.164666	-1.19419	121.543331
16.959663	17.079237	124.591812	-18.391832	9.347116	123.87867	42.936954	-1.060505	125.826408	37.83823	40.994915	127.245583	40.387592	19.967205	126.5359955	-77.171256	-1.272973	121.2213445
18.31156	15.695138	124.401115	-18.36688	9.28553	123.593483	42.89608	-1.234895	125.592445	37.940029	40.861221	127.219101	40.4180545	19.813163	126.405773	-77.1518145	-1.242103	120.781193
19.902182	14.142632	123.999474	-18.374483	9.302567	123.336494	42.789589	-1.297598	125.192108	37.95219	40.771049	127.129471	40.3708895	19.7367255	126.1607895	-77.1198555	-1.1315915	120.5121985
20.975475	12.937439	123.658394	-18.379559	9.397783	123.06337	42.649872	-1.26345	124.750923	37.931522	40.753193	126.955399	40.290697	19.7448715	125.853161	-77.049815	-0.949305500000001	120.273579
23.226498	10.763169	123.008453	-18.384226	9.612975	122.710464	42.533611	-1.10494	124.252808	37.903416	40.867397	126.681267	40.2185135	19.8812285	125.4670375	-76.9869655	-0.655278499999998	119.9538905
24.621088	9.401761	122.746529	-18.406973	9.786556	122.540031	42.511253	-0.98768	124.067352	37.89254	40.958714	126.53521	40.2018965	19.985517	125.301281	-77.0158425	-0.412405000000003	119.778781
23.449615	9.365165	122.725471	-18.449909	9.939686	122.400787	42.482563	-0.903678	124.001183	37.839981	41.04184	126.36734	40.161272	20.069081	125.1842615	-77.06109	-0.189709000000001	119.6173125
22.372957	9.239207	122.623947	-18.520487	10.074184	122.3125	42.386799	-0.822038	123.986221	37.748138	41.094395	126.143143	40.0674685	20.1361785	125.064682	-77.1084425	0.0121895000000016	119.560318
21.052717	9.155724	122.584518	-18.584738	10.14609	122.209206	42.290894	-0.775714	124.023888	37.634766	41.136436	125.955856	39.96283	20.180361	124.989872	-77.132306	0.111818999999997	119.42854
19.962326	8.91857	122.510292	-18.675842	10.20714	122.116592	42.207249	-0.747863	124.191193	37.543789	41.168564	125.808319	39.875519	20.2103505	124.999756	-77.227203	0.203929500000001	119.233428
19.001801	8.583522	122.500168	-18.750446	10.224673	121.996033	42.143105	-0.750231	124.365273	37.450634	41.193974	125.714783	39.7968695	20.2218715	125.040028	-77.2977615	0.2274745	118.952038
17.424892	8.187552	122.25032	-18.876999	10.249379	121.733963	41.964825	-0.767268	124.412537	37.222992	41.173378	125.498405	39.5939085	20.203055	124.955471	-77.3479065	0.295703	118.512455
16.337776	7.901953	121.929077	-18.944464	10.23987	121.504257	41.781384	-0.758599	124.2556	37.078068	41.14172	125.257515	39.429726	20.1915605	124.7565575	-77.318654	0.288179499999998	118.2519565
15.281413	7.535264	121.519318	-18.956276	10.232236	121.188942	41.608437	-0.753536	123.960342	36.964943	41.109558	124.989876	39.28669	20.178011	124.475109	-77.199242	0.286460999999999	117.902775
14.217901	7.268307	121.063492	-18.939419	10.224331	120.844353	41.513245	-0.724005	123.588905	36.891293	41.079697	124.655914	39.202269	20.177846	124.1224095	-77.081107	0.270815999999996	117.5662965
13.136651	6.978358	120.44783	-18.898361	10.228873	120.441124	41.405029	-0.658411	123.038147	36.816536	41.083893	124.361656	39.1107825	20.212741	123.6999015	-76.9075045	0.245004999999999	117.1823465
12.044463	6.688943	119.876099	-18.849226	10.262461	120.02742	41.313305	-0.588128	122.36805	36.748402	41.075073	123.962334	39.0308535	20.2434725	123.165192	-76.7293055	0.281449499999997	116.889648
11.002113	6.397901	119.119179	-18.845974	10.315331	119.575119	41.136139	-0.557586	121.542656	36.672474	41.077652	123.48362	38.9043065	20.260033	122.513138	-76.5962545	0.370629000000001	116.6371
9.357652	5.956889	117.942635	-18.813398	10.402719	118.877319	40.725574	-0.415907	120.226563	36.472149	41.005634	122.768196	38.5988615	20.2948635	121.4973795	-76.2256575	0.510574499999997	116.2572585
8.277323	5.59472	117.248451	-18.857021	10.49012	118.382248	40.567856	-0.360139	119.348465	36.349697	41.038391	122.207497	38.4587765	20.339126	120.777981	-76.1728185	0.641113999999998	115.986515
7.243692	5.239451	116.464783	-18.899515	10.560593	117.781212	40.395554	-0.27283	118.529449	36.181698	41.11018	121.618881	38.288626	20.418675	120.074165	-76.087656	0.702511000000001	115.488259
6.198848	4.866378	115.683815	-18.917391	10.652023	117.12114	40.15202	-0.049814	117.734039	35.997696	41.179924	121.004677	38.074858	20.565055	119.369358	-75.90964	0.738990999999999	114.872922
5.17695	4.418067	114.934471	-18.971012	10.712389	116.486832	39.974396	0.08049	117.027725	35.862045	41.341446	120.303001	37.9182205	20.710968	118.665363	-75.8602445	0.713810000000002	114.308301
4.181328	3.909818	114.333382	-19.078722	10.774235	115.936409	39.821617	0.229135	116.323235	35.623993	41.397236	119.698906	37.722805	20.8131855	118.0110705	-75.880249	0.735284499999999	113.8617475
3.23201	3.386914	113.768425	-19.164059	10.80201	115.431107	39.607189	0.354272	115.697441	35.332062	41.404018	119.183586	37.4696255	20.879145	117.4405135	-75.7977435	0.724874999999997	113.4217005
1.778676	2.528528	113.003983	-19.378647	10.771484	114.744225	39.248661	0.394826	115.124474	35.027428	41.437862	118.426086	37.1380445	20.916344	116.77528	-75.8953385	0.626623999999996	112.71317
0.837622	1.852944	112.687447	-19.521441	10.757084	114.394203	39.052521	0.395138	114.862427	34.845737	41.410992	118.280685	36.949129	20.903065	116.571556	-75.992011	0.611103	112.21685
-0.052472	1.157852	112.483444	-19.717655	10.74653	114.152817	38.843815	0.386729	114.856255	34.679893	41.37661	118.19857	36.761854	20.8816695	116.5274125	-76.197164	0.611390499999999	111.7782215
-0.948436	0.45876	112.428795	-19.89312	10.756061	114.073563	38.671608	0.400193	115.011009	34.49667	41.362503	118.111465	36.584139	20.881348	116.561237	-76.370379	0.630774000000002	111.585889
-1.817847	-0.331107	112.419846	-20.090595	10.735183	114.028259	38.515823	0.441831	115.060684	34.297024	41.400154	118.095444	36.4064235	20.9209925	116.578064	-76.5876135	0.549373499999998	111.478454
-2.653047	-1.180564	112.38382	-20.249937	10.748941	113.917992	38.352886	0.46622	115.080772	34.097965	41.444839	117.940125	36.2254255	20.9555295	116.5104485	-76.7252995	0.5423525	111.3255355
-3.445869	-2.019464	112.188408	-20.347319	10.730979	113.733627	38.213997	0.48649	115.000664	33.955811	41.450787	117.72406	36.084904	20.9686385	116.362362	-76.779542	0.493319499999998	111.104892
-4.606632	-3.319434	111.739334	-20.415318	10.661637	113.317726	38.134979	0.428157	114.735176	33.844112	41.40749	117.402588	35.9895455	20.9178235	116.068882	-76.8201815	0.405450500000001	110.56657
-5.384373	-4.264584	111.449554	-20.431421	10.601336	113.068756	38.090397	0.419036	114.527473	33.804916	41.375126	117.168877	35.9476565	20.897081	115.848175	-76.8104985	0.305591	110.289337
-6.091646	-5.191748	111.163101	-20.417084	10.553476	112.85498	38.038567	0.435382	114.248863	33.747177	41.324787	116.996635	35.892872	20.8800845	115.622749	-76.72704	0.226867500000001	110.087211
-6.715812	-6.152077	110.900032	-20.391724	10.523634	112.684044	37.990391	0.467529	114.044151	33.718319	41.312622	116.824913	35.854355	20.8900755	115.434532	-76.637803	0.157192500000001	109.933556
-7.423818	-7.152986	110.771896	-20.380674	10.542261	112.582413	38.025356	0.500192	114.019241	33.700058	41.340912	116.743324	35.862707	20.920552	115.3812825	-76.624055	0.163969999999999	109.7835435
-8.073945	-8.216974	110.732315	-20.372776	10.569093	112.519745	38.061531	0.534003	114.10128	33.696133	41.378464	116.787163	35.878832	20.9562335	115.4442215	-76.624384	0.181952500000001	109.5952685
-8.658276	-9.23821	110.750114	-20.393204	10.604162	112.469147	38.073933	0.572027	114.245667	33.70274	41.424957	116.801941	35.8883365	20.998492	115.523804	-76.6747445	0.209832000000002	109.41449
-9.533577	-10.849791	110.693825	-20.437777	10.675855	112.339485	38.060085	0.623693	114.451859	33.673988	41.465206	116.713783	35.8670365	21.0444495	115.582821	-76.7425905	0.307260499999998	109.096149
-10.120704	-11.979466	110.664658	-20.468731	10.693869	112.187042	38.073437	0.612922	114.598206	33.647614	41.451439	116.684196	35.8605255	21.0321805	115.641201	-76.7979875	0.3555575	108.732883
-10.619232	-13.072327	110.683418	-20.490704	10.669781	112.012711	38.093246	0.560339	114.786621	33.651222	41.407398	116.596008	35.872234	20.9838685	115.6913145	-76.853642	0.355693500000001	108.3341075
-11.164085	-14.217731	110.493973	-20.500984	10.61519	111.788956	38.110271	0.485275	114.920959	33.66325	41.322197	116.484436	35.8867605	20.903736	115.7026975	-76.8887285	0.326643999999998	107.8752145
-11.635684	-15.446283	110.44693	-20.477785	10.535516	111.603859	38.105377	0.440949	114.994896	33.669731	41.224201	116.296112	35.887554	20.832575	115.645504	-76.843124	0.238456999999997	107.562214
-12.116678	-16.637814	110.451912	-20.428711	10.427613	111.471092	38.10059	0.397956	115.013649	33.669529	41.127689	116.039169	35.8850595	20.7628225	115.526409	-76.7424815	0.0924034999999996	107.415775
-12.453959	-17.804932	110.56163	-20.362068	10.324873	111.369743	38.130726	0.364637	114.937553	33.669102	41.013927	115.8321	35.899914	20.689282	115.3848265	-76.62405	-0.0395360000000018	107.3546595
-13.114123	-19.598259	110.604118	-20.265635	10.16303	111.271027	38.244026	0.271997	114.842438	33.686569	40.879395	115.505074	35.9652975	20.575696	115.173756	-76.4965675	-0.249636000000002	107.368298
-13.50139	-20.782814	110.50676	-20.21196	10.042775	111.225166	38.263763	0.215137	114.610161	33.682587	40.80909	115.333794	35.973175	20.5121135	114.9719775	-76.397095	-0.426563499999997	107.4783545
-13.809903	-21.933941	110.258507	-20.153255	9.952388	111.154877	38.236656	0.16378	114.318237	33.677448	40.717766	115.167984	35.957052	20.440773	114.7431105	-76.263562	-0.535997000000002	107.5666435
-14.280675	-23.050545	110.119102	-20.103977	9.920982	111.072327	38.259651	0.135326	114.016449	33.691429	40.679592	115.013847	35.97554	20.407459	114.515148	-76.183494	-0.565494999999999	107.629506
-14.644938	-24.196308	109.854492	-20.051327	9.950222	110.959396	38.286671	0.16057	113.739456	33.695629	40.666771	114.849976	35.99115	20.4136705	114.294716	-76.093804	-0.513226499999998	107.624076
-15.057731	-25.216766	109.814812	-19.996803	10.000025	110.843216	38.280888	0.205653	113.524612	33.704006	40.700493	114.649239	35.992447	20.453073	114.0869255	-75.986053	-0.453022999999998	107.5995065
-15.29915	-26.251638	109.647217	-19.948326	10.055094	110.754288	38.296844	0.23272	113.324989	33.7243	40.726082	114.473175	36.010572	20.479401	113.899082	-75.907224	-0.369212999999998	107.609494
-15.723677	-27.783913	109.640297	-19.874611	10.110333	110.644447	38.348904	0.240063	113.181282	33.78421	40.751099	114.306747	36.066557	20.495581	113.7440145	-75.815779	-0.274915	107.5448795
-16.018299	-28.577263	109.618797	-19.833361	10.140174	110.623917	38.40033	0.25282	113.182899	33.841217	40.776592	114.242889	36.1207735	20.514706	113.712894	-75.7874955	-0.234358	107.53494
-16.399456	-28.110975	109.64904	-19.803251	10.152736	110.630928	38.466679	0.262414	113.224449	33.874977	40.795933	114.209366	36.170828	20.5291735	113.7169075	-75.77733	-0.223701499999997	107.5449485
-16.898972	-27.617189	109.823761	-19.777302	10.158192	110.634705	38.51582	0.267567	113.277626	33.906937	40.795551	114.166817	36.2113785	20.531559	113.7222215	-75.7659825	-0.215175000000002	107.5471885
-17.16843	-27.392616	109.815811	-19.750801	10.143316	110.649071	38.56699	0.244888	113.335373	33.934994	40.764141	114.103439	36.250992	20.5045145	113.719406	-75.752594	-0.217882500000002	107.578736
-17.80908	-26.884449	110.007393	-19.710178	10.109302	110.675194	38.61795	0.208936	113.398888	33.953659	40.741096	114.059006	36.2858045	20.475016	113.728947	-75.7061605	-0.256412000000001	107.621441
-18.284683	-26.442696	110.156075	-19.652439	10.077814	110.713264	38.674129	0.16625	113.449272	34.005459	40.709148	114.05381	36.339794	20.437699	113.751541	-75.644672	-0.282070999999998	107.674987
-18.941406	-25.845257	110.306633	-19.588007	10.027928	110.805702	38.743748	0.044694	113.483879	34.111439	40.640484	114.084793	36.4275935	20.342589	113.784336	-75.6036075	-0.286733000000002	107.827068
-19.388561	-25.332922	110.365868	-19.505722	9.990352	110.847839	38.765244	-0.033323	113.42392	34.227856	40.575806	114.187912	36.49655	20.2712415	113.805916	-75.507994	-0.290537499999999	107.889762
-19.549482	-25.00079	110.079971	-19.436651	9.991005	110.898682	38.812561	-0.123849	113.396408	34.386711	40.52066	114.329002	36.599636	20.1984055	113.862705	-75.472938	-0.216395500000001	107.934659
-20.089262	-24.384394	109.885315	-19.362082	10.038588	110.936333	38.860855	-0.154703	113.370117	34.516853	40.527786	114.484657	36.688854	20.1865415	113.927387	-75.413018	-0.109365499999999	107.945279
-20.5499	-23.856611	109.797668	-19.303484	10.146017	110.985802	38.892254	-0.095326	113.326538	34.631557	40.622547	114.563751	36.7619055	20.2636105	113.9451445	-75.3688735	0.0284235000000024	108.0264595
-20.938305	-23.344193	109.788811	-19.25638	10.320195	111.04567	38.921642	0.044227	113.241806	34.713001	40.768467	114.572205	36.8173215	20.406347	113.9070055	-75.3300815	0.234043	108.1843345
-21.308411	-22.889851	109.873596	-19.212662	10.520365	111.117981	38.949509	0.199758	113.18972	34.76614	40.909134	114.561989	36.8578245	20.554446	113.8758545	-75.2831485	0.486283999999998	108.3601075
-21.7258	-22.044941	110.086563	-19.159199	10.762345	111.277679	39.022045	0.336264	113.220856	34.884708	41.035862	114.637672	36.9533765	20.686063	113.929264	-75.2717745	0.838626999999999	108.626094
-22.028152	-21.478859	110.16684	-19.111609	10.875652	111.362411	39.058327	0.346123	113.32946	34.992622	41.069805	114.762352	37.0254745	20.707964	114.045906	-75.2486925	1.04334	108.678916
-22.193041	-21.059973	110.114014	-19.085737	10.960134	111.45668	39.074078	0.333024	113.424431	35.096912	41.095673	114.976799	37.085495	20.7143485	114.200615	-75.256969	1.2059195	108.712745
-22.632908	-20.382	110.088226	-19.065294	11.021731	111.550797	39.072086	0.329751	113.564316	35.202579	41.142117	115.17749	37.1373325	20.735934	114.370903	-75.2679205	1.307528	108.730691
-22.931316	-19.88833	110.125694	-19.04524	11.109027	111.65094	39.048645	0.370997	113.703133	35.312378	41.207085	115.304253	37.1805115	20.789041	114.503693	-75.2709915	1.429013	108.798187
-23.274248	-19.390545	110.206161	-19.01823	11.237064	111.717857	39.042252	0.432932	113.756943	35.378746	41.281898	115.334785	37.210499	20.857415	114.545864	-75.246959	1.616713	108.88985
-23.576181	-18.953648	110.305389	-18.985462	11.38647	111.743294	39.068207	0.494156	113.769806	35.424141	41.343288	115.277168	37.246174	20.918722	114.523487	-75.217098	1.854218	108.963101
-23.964605	-18.3827	110.488113	-18.904198	11.595393	111.761559	39.14188	0.525633	113.887299	35.581753	41.393044	115.184311	37.3618165	20.9593385	114.535805	-75.1702125	2.2314475	108.987313
-24.206566	-17.940287	110.645691	-18.860109	11.678926	111.782608	39.228325	0.53775	113.98864	35.670795	41.413334	115.172508	37.44956	20.975542	114.580574	-75.169778	2.38231	108.984642
-24.455593	-17.502872	110.724068	-18.794268	11.741252	111.789665	39.296848	0.53169	114.03344	35.74929	41.419182	115.172829	37.523069	20.975436	114.6031345	-75.111605	2.507068	108.9761955
-24.756176	-17.097841	110.66481	-18.751755	11.749932	111.769989	39.338245	0.522934	114.052353	35.805859	41.417652	115.178467	37.572052	20.970293	114.61541	-75.075562	2.529571	108.924568
-24.8382	-16.807854	110.563492	-18.684622	11.730424	111.724159	39.379463	0.498444	114.068016	35.871948	41.407417	115.228996	37.6257055	20.9529305	114.648506	-74.9949495	2.5079175	108.799812
-25.23056	-16.292486	110.486366	-18.640732	11.738278	111.704338	39.42577	0.499278	114.119125	35.929916	41.420422	115.270576	37.677843	20.95985	114.6948505	-74.959307	2.516706	108.7138255
-25.513956	-15.934637	110.470406	-18.569223	11.783457	111.674271	39.48563	0.560857	114.168968	35.98193	41.476768	115.277969	37.73378	21.0188125	114.7234685	-74.872226	2.5481015	108.6250735
-25.958496	-15.455979	110.431137	-18.453835	11.857203	111.608971	39.60067	0.669529	114.191856	36.023663	41.573021	115.248039	37.8121665	21.121275	114.7199475	-74.7198365	2.593131	108.4979945
-26.213387	-15.184005	110.424438	-18.392601	11.890132	111.558792	39.664745	0.733116	114.204071	36.067574	41.631855	115.219185	37.8661595	21.1824855	114.711628	-74.6513615	2.5977785	108.405956
-26.498491	-14.935878	110.418175	-18.342798	11.895845	111.534035	39.732456	0.78681	114.22467	36.112698	41.693501	115.20668	37.922577	21.2401555	114.715675	-74.608173	2.5515345	108.352395
-26.840607	-14.709237	110.410896	-18.313944	11.898305	111.522255	39.780319	0.833223	114.22052	36.133102	41.745819	115.205231	37.9567105	21.289521	114.7128755	-74.5845985	2.507089	108.3316345
-27.223423	-14.494608	110.426628	-18.296028	11.898537	111.531624	39.794636	0.875895	114.18306	36.126728	41.78532	115.153801	37.960682	21.3306075	114.6684305	-74.552738	2.4664665	108.3948175
-27.571531	-14.300444	110.438553	-18.275547	11.902988	111.561928	39.799103	0.924655	114.129578	36.099926	41.823112	115.109482	37.9495145	21.3738835	114.61953	-74.5006085	2.4320925	108.504326
-27.913677	-14.106112	110.474953	-18.259378	11.897228	111.608864	39.816265	0.981051	114.123466	36.093414	41.86272	115.124321	37.9548395	21.4218855	114.6238935	-74.4735955	2.3725705	108.5938345
-28.525841	-13.852789	110.486748	-18.223335	11.890411	111.668419	39.867599	1.07255	114.195976	36.124371	41.976425	115.201759	37.995985	21.5244875	114.6988675	-74.442655	2.2563345	108.6379705
-28.87896	-13.720505	110.44294	-18.20722	11.910806	111.653664	39.894386	1.178588	114.200439	36.11676	42.067902	115.209534	38.005573	21.623245	114.7049865	-74.420013	2.198367	108.6023415
-29.227587	-13.615259	110.361145	-18.20274	11.944218	111.58036	39.90361	1.313599	114.135895	36.069431	42.167	115.11512	37.9865205	21.7402995	114.6255075	-74.3920005	2.1481365	108.5352125
-29.566803	-13.518646	110.303139	-18.207348	11.980762	111.474083	39.909504	1.441824	113.96508	35.99976	42.259041	114.934196	37.954632	21.8504325	114.449638	-74.369328	2.1110915	108.498528
-29.882618	-13.472766	110.222984	-18.21006	12.019903	111.311615	39.916374	1.555179	113.697838	35.879322	42.35564	114.686119	37.897848	21.9554095	114.1919785	-74.317968	2.0843965	108.4312515
-30.210833	-13.443213	110.094658	-18.205788	12.055683	111.12397	39.878887	1.663316	113.442627	35.789879	42.458153	114.401268	37.834383	22.0607345	113.9219475	-74.245959	2.0506315	108.3259925
-30.553574	-13.478298	109.964264	-18.212666	12.093528	110.957787	39.854332	1.77275	113.233185	35.720528	42.563869	114.237801	37.78743	22.1683095	113.735493	-74.212762	2.0187465	108.180081
-31.05846	-13.532005	109.776756	-18.267792	12.156301	110.813942	39.833107	1.914687	113.100121	35.633423	42.716278	114.04818	37.733265	22.3154825	113.5741505	-74.268849	1.9971195	108.0537335
-31.427595	-13.582336	109.796059	-18.289526	12.206013	110.795822	39.794483	2.017053	113.059296	35.543205	42.80703	113.954758	37.668844	22.4120415	113.507027	-74.247896	1.9999845	108.084617
-31.792555	-13.626987	109.938858	-18.333126	12.26094	110.832886	39.770584	2.118006	113.049904	35.461094	42.894981	113.858643	37.615839	22.5064935	113.4542735	-74.282091	2.0153865	108.2114985
-32.099941	-13.710451	110.148026	-18.360525	12.296391	110.899338	39.754276	2.206875	113.116264	35.39328	42.964016	113.74749	37.573778	22.5854455	113.431877	-74.294828	2.0073365	108.366799
-32.362247	-13.850501	110.385979	-18.39566	12.307782	110.960022	39.756378	2.254626	113.213058	35.332687	42.993309	113.593353	37.5445325	22.6239675	113.4032055	-74.3358525	1.9915965	108.5168385
-32.468105	-14.077905	110.649681	-18.423275	12.308486	110.985115	39.746964	2.264088	113.256744	35.243675	42.989201	113.400612	37.4953195	22.6266445	113.328678	-74.3418695	1.9903275	108.641552
-32.810909	-14.106333	110.915779	-18.474836	12.271111	110.98156	39.710709	2.239191	113.261078	35.139675	42.936653	113.086548	37.425192	22.587922	113.173813	-74.374864	1.9543	108.789307
-33.043922	-14.27328	111.257126	-18.523514	12.203067	110.963295	39.627644	2.152572	113.168205	34.992676	42.820782	112.663292	37.31016	22.486677	112.9157485	-74.357188	1.919457	109.0108415
-33.133522	-14.349122	111.44223	-18.565775	12.126328	110.972176	39.612984	2.066541	113.045792	34.933922	42.755215	112.398338	37.273453	22.410878	112.722065	-74.405003	1.841778	109.222287
-33.18993	-14.383498	111.573746	-18.590101	12.065834	110.955467	39.560787	1.989595	112.899933	34.851921	42.668419	112.175728	37.206354	22.329007	112.5378305	-74.386556	1.802661	109.3731035
-33.218662	-14.3664	111.645142	-18.595119	12.011394	110.934341	39.499821	1.933114	112.759079	34.790283	42.610664	112.004486	37.145052	22.271889	112.3817825	-74.33529	1.750899	109.4868995
-33.227097	-14.286284	111.653557	-18.612572	11.986806	110.906029	39.448936	1.902002	112.729683	34.753399	42.584797	111.934219	37.1011675	22.2433995	112.331951	-74.3263115	1.7302125	109.480107
-33.203762	-14.135265	111.665955	-18.671463	11.99733	110.935303	39.419403	1.904232	112.783195	34.73938	42.607792	111.978149	37.0793915	22.256012	112.380672	-74.4223175	1.738648	109.489934
-33.142265	-13.905475	111.689034	-18.737286	12.039663	110.992752	39.359459	1.940248	112.877235	34.70335	42.656307	112.055298	37.0314045	22.2982775	112.4662665	-74.5059765	1.7810485	109.5192375
-32.994316	-13.405791	111.773697	-18.877892	12.147701	111.09481	39.239105	2.00902	112.997971	34.586117	42.739182	112.184692	36.912611	22.374101	112.5913315	-74.668395	1.921301	109.5982885
-32.859818	-12.995943	111.801422	-18.976133	12.213807	111.199638	39.160419	2.024136	113.12413	34.567368	42.798252	112.387596	36.8638935	22.411194	112.755863	-74.8161595	2.01642	109.643413
-32.750347	-12.520325	111.756744	-19.058895	12.251974	111.319878	39.059685	2.009188	113.375648	34.561584	42.852062	112.642464	36.8106345	22.430625	113.009056	-74.9284245	2.073323	109.6307
-32.594402	-12.039344	111.734154	-19.139856	12.294761	111.436066	38.992958	1.944589	113.650253	34.537392	42.854744	113.02124	36.765175	22.3996665	113.3357465	-75.044887	2.1898555	109.5363855
-32.503113	-11.526927	111.662292	-19.188053	12.34376	111.547134	38.924969	1.914202	114.013519	34.533859	42.88332	113.521111	36.729414	22.398761	113.767315	-75.10552	2.288759	109.326953
-32.382854	-11.010475	111.537231	-19.268978	12.407505	111.699203	38.879055	1.911683	114.447212	34.597855	42.940792	114.099541	36.738455	22.4262375	114.2733765	-75.276411	2.3887725	109.1250295
-32.336391	-10.469088	111.388138	-19.340021	12.470271	111.831512	38.847389	1.877636	114.866829	34.616482	42.956341	114.793503	36.7319355	22.4169885	114.830166	-75.4119775	2.5235535	108.832858
-32.356853	-9.628508	111.094597	-19.480127	12.581481	111.997902	38.743431	1.770786	115.479042	34.728386	42.993973	115.839577	36.7359085	22.3823795	115.6593095	-75.6961625	2.7805825	108.3364945
-32.369686	-8.970359	110.869888	-19.588732	12.68016	112.102058	38.682304	1.690941	115.898964	34.832375	43.004562	116.530289	36.7573395	22.3477515	116.2146265	-75.9348035	3.0125685	107.9894895
-32.388287	-8.281549	110.626205	-19.664829	12.803076	112.147049	38.624168	1.652091	116.257408	34.909985	43.020542	117.195824	36.7670765	22.3363165	116.726616	-76.0967345	3.2698355	107.567482
-32.456722	-7.590697	110.290764	-19.741573	12.920075	112.124268	38.550362	1.644818	116.526306	35.000134	43.074295	117.704239	36.775248	22.3595565	117.1152725	-76.258394	3.4805935	107.1332635
-32.497131	-6.972322	109.904877	-19.818829	13.053039	111.984612	38.510078	1.69136	116.643059	35.103035	43.180229	118.112991	36.8065565	22.4357945	117.378025	-76.4442145	3.6702835	106.591199
-32.595749	-6.31252	109.448158	-19.855904	13.242416	111.74337	38.473701	1.818844	116.634628	35.153275	43.347721	118.322357	36.813488	22.5832825	117.4784925	-76.525296	3.9015495	106.0082475
-32.727894	-5.701115	108.922112	-19.861561	13.471402	111.385178	38.43866	2.008965	116.555573	35.156651	43.522026	118.419052	36.7976555	22.7654955	117.4873125	-76.5207775	4.1773085	105.2830435
-32.943649	-4.904659	108.173683	-19.82682	13.8269	110.799026	38.473598	2.347362	116.355286	35.203781	43.818493	118.284813	36.8386895	23.0829275	117.3200495	-76.4923295	4.5708725	104.2780025
-33.118931	-4.421316	107.80394	-19.783922	14.062552	110.463699	38.517162	2.617808	116.109718	35.232346	44.056416	118.040337	36.874754	23.337112	117.0750275	-76.442598	4.787992	103.8523705
-33.41518	-3.989354	107.612656	-19.72365	14.285344	110.189835	38.579048	2.920335	115.714821	35.222015	44.248711	117.594383	36.9005315	23.584523	116.654602	-76.3478315	4.986165	103.725068
-33.764179	-3.611916	107.470879	-19.65873	14.480035	109.953941	38.616123	3.212664	115.283813	35.208931	44.473534	116.989014	36.912527	23.843099	116.1364135	-76.229987	5.116971	103.7714685
-34.142136	-3.294948	107.414261	-19.554249	14.61446	109.752235	38.653217	3.465813	114.85025	35.177567	44.642075	116.505363	36.915392	24.053944	115.6778065	-76.02389	5.174976	103.8266635
-34.632549	-2.991966	107.459641	-19.476393	14.654607	109.66246	38.72456	3.577473	114.621841	35.167461	44.716599	116.037872	36.9460105	24.147036	115.3298565	-75.8987965	5.162178	103.9950635
-35.08707	-2.741261	107.630661	-19.384661	14.633231	109.644028	38.785927	3.606839	114.480865	35.169273	44.743332	115.70089	36.9776	24.1750855	115.0908775	-75.746922	5.0913765	104.1971785
-35.894646	-2.455215	107.882133	-19.3288	14.53152	109.721794	38.846195	3.542542	114.489983	35.170464	44.661762	115.383514	37.0083295	24.102152	114.9367485	-75.6659295	4.960888	104.5068395
-36.396843	-2.274474	108.007446	-19.312639	14.420147	109.749496	38.852112	3.432682	114.587654	35.159988	44.565033	115.189835	37.00605	23.9988575	114.8887445	-75.631328	4.8414365	104.6102475
-36.953583	-2.064418	108.132065	-19.344784	14.286166	109.752785	38.813713	3.308367	114.664627	35.104511	44.430386	115.026665	36.959112	23.8693765	114.845646	-75.64868	4.7029555	104.659924
-37.57032	-1.861652	108.133949	-19.408278	14.129223	109.733307	38.757481	3.141769	114.711365	35.030308	44.297737	114.756439	36.8938945	23.719753	114.733902	-75.7104505	4.538693	104.732712
-38.248653	-1.627037	108.248795	-19.520079	13.982476	109.693977	38.6856	2.98764	114.622162	34.941223	44.152073	114.314629	36.8134115	23.5698565	114.4683955	-75.8535695	4.3950955	104.9195585
-38.951145	-1.350292	108.389748	-19.599037	13.828297	109.613373	38.586155	2.845261	114.311661	34.809006	43.997826	113.71759	36.6975805	23.4215435	114.0146255	-75.8956545	4.2350505	105.2121205
-39.668827	-1.071646	108.542122	-19.681028	13.707865	109.508064	38.481228	2.715035	113.855042	34.644352	43.872654	112.98674	36.56279	23.2938445	113.420891	-75.924846	4.1218855	105.595237
-40.68536	-0.625912	108.791473	-19.714325	13.506625	109.417274	38.328724	2.564209	113.19677	34.430191	43.681202	112.164673	36.3794575	23.1227055	112.6807215	-75.8081075	3.8905445	106.1538265
-41.393955	-0.270577	108.944359	-19.729912	13.382565	109.493729	38.289097	2.467923	112.946007	34.341499	43.58466	111.890327	36.315298	23.0262915	112.418167	-75.775122	3.7388385	106.569291
-42.112331	0.132219	109.086525	-19.72773	13.281894	109.6213	38.266109	2.438352	112.77317	34.305351	43.540146	111.774147	36.28573	22.989249	112.2736585	-75.74119	3.574539	106.9689415
-42.815598	0.62104	109.259018	-19.74173	13.236925	109.725258	38.231434	2.454187	112.551727	34.246597	43.561981	111.691925	36.2390155	23.008084	112.121826	-75.7224755	3.465766	107.32869
-43.523376	1.132204	109.327087	-19.746506	13.247776	109.762703	38.185509	2.524468	112.264023	34.18066	43.619873	111.560989	36.1830845	23.0721705	111.912506	-75.6760965	3.4233815	107.6129
-44.20549	1.676005	109.322273	-19.7619	13.313391	109.735977	38.151436	2.595743	111.902321	34.103889	43.700783	111.437645	36.1276625	23.148263	111.669983	-75.6514625	3.478519	107.801971
-44.91618	2.265399	109.251358	-19.762533	13.405672	109.655991	38.093849	2.689121	111.541626	34.060352	43.813038	111.288475	36.0771005	23.2510795	111.4150505	-75.6021665	3.5602645	107.8969315
-45.962631	3.204223	109.059464	-19.773668	13.575625	109.440361	37.992195	2.859676	111.02195	34.02581	43.957119	110.931267	36.0090025	23.4083975	110.9766085	-75.5563385	3.7428525	107.9041135
-46.606548	3.870209	109.017479	-19.757441	13.67192	109.27771	37.919559	2.937922	110.633873	33.962769	44.033272	110.703674	35.941164	23.485597	110.6687735	-75.456046	3.858243	107.8866465
-47.252308	4.498389	108.938469	-19.767536	13.75618	109.171272	37.888863	2.972694	110.351311	33.958229	44.096676	110.549713	35.923546	23.534685	110.450512	-75.458618	3.977675	107.892032
-47.81451	5.153262	108.928719	-19.74585	13.80627	109.148285	37.834587	3.042508	110.275391	33.974068	44.151367	110.554657	35.9043275	23.5969375	110.415024	-75.3960275	4.0156025	107.881546
-48.404247	5.799579	108.955887	-19.746105	13.831785	109.243332	37.889359	3.075282	110.253822	33.992405	44.230061	110.614273	35.940882	23.6526715	110.4340475	-75.433092	4.0108985	108.0526165
-49.005924	6.480948	109.230057	-19.746077	13.839601	109.39798	37.906544	3.145868	110.199944	33.945862	44.31736	110.584328	35.926203	23.731614	110.392136	-75.418357	3.947588	108.403824
-49.49321	7.166013	109.650192	-19.727468	13.838336	109.568695	37.912292	3.234314	110.027397	33.822529	44.388218	110.429367	35.8674105	23.811266	110.228382	-75.3223465	3.865406	108.909008
-50.215012	8.133475	110.184753	-19.688482	13.791794	109.744133	37.942959	3.316571	109.523926	33.638493	44.441952	109.929443	35.790726	23.8792615	109.7266845	-75.16769	3.7043265	109.7615815
-50.615818	8.785915	110.502533	-19.637596	13.721867	109.755539	37.920578	3.353132	109.002594	33.484959	44.455383	109.424683	35.7027685	23.9042575	109.2136385	-74.9779605	3.5394765	110.2974395
-51.026649	9.468177	110.762787	-19.580723	13.651575	109.700218	37.861397	3.379446	108.448395	33.318058	44.4632	108.883499	35.5897275	23.921323	108.665947	-74.7511735	3.381827	110.734489
-51.36652	10.198369	110.945404	-19.514872	13.586632	109.601318	37.821487	3.410522	107.907639	33.208637	44.473656	108.460091	35.515062	23.942089	108.183865	-74.544806	3.231175	111.018771
-51.639221	10.92217	110.988411	-19.457569	13.548679	109.488655	37.79113	3.458959	107.543251	33.183643	44.512348	108.277153	35.4873865	23.9856535	107.910202	-74.4025245	3.1117045	111.067108
-51.868225	11.652669	110.936378	-19.410061	13.540593	109.404266	37.811584	3.52159	107.32589	33.228413	44.573929	108.207199	35.5199985	24.0477595	107.7665445	-74.3401205	3.0334265	111.0419875
-52.02565	12.463507	110.884392	-19.401121	13.60368	109.300613	37.833931	3.604912	107.002663	33.234745	44.650589	108.187935	35.534338	24.1277505	107.595299	-74.33658	3.0796095	111.005927
-52.217831	13.700562	110.877838	-19.335913	13.780262	109.104065	37.697773	3.922482	106.455956	33.205841	44.890644	108.106682	35.451807	24.406563	107.281319	-74.123633	3.153961	110.926811
-52.20837	14.552654	110.922707	-19.306044	13.924474	109.0233	37.696388	4.121048	106.201706	33.22583	45.077599	108.216156	35.461109	24.5993235	107.208931	-74.073197	3.2496245	110.837669
-52.20607	15.397336	110.952675	-19.258169	14.093463	109.065804	37.762936	4.327351	106.254669	33.366459	45.316284	108.530556	35.5646975	24.8218175	107.3926125	-74.0810355	3.3651085	110.7389955
-52.10952	16.190023	110.998764	-19.229975	14.290672	109.225677	37.898338	4.535996	106.602226	33.549122	45.567516	108.930527	35.72373	25.051756	107.7663765	-74.18368	3.529588	110.6849775
-51.91275	16.997755	111.060974	-19.262411	14.502032	109.449806	38.04126	4.735031	106.986084	33.683949	45.771183	109.341934	35.8626045	25.253107	108.164009	-74.3874265	3.750957	110.735603
-51.588745	17.785955	111.187614	-19.2362	14.672308	109.679436	38.120228	4.908037	107.373169	33.777229	45.932159	109.740791	35.9487285	25.420098	108.55698	-74.4211285	3.924518	110.801892
-51.352291	18.634039	111.353996	-19.215225	14.775319	109.936775	38.207863	5.011455	107.822372	33.86956	46.009724	110.155144	36.0387115	25.5105895	108.988758	-74.4691615	4.0400485	110.884792
-50.788223	19.775585	111.552223	-19.178831	14.797981	110.33107	38.457214	5.021845	108.628448	34.055717	46.063553	110.861656	36.2564655	25.542699	109.745052	-74.6141275	4.053263	110.917088
-50.390903	20.473135	111.585175	-19.10347	14.750154	110.548256	38.600178	5.005562	109.165398	34.170109	46.085083	111.307671	36.3851435	25.5453225	110.2365345	-74.5920835	3.9549855	110.8599775
-49.923183	21.11154	111.59111	-19.105013	14.653966	110.74054	38.728462	4.941386	109.657539	34.262405	46.049221	111.666397	36.4954335	25.4953035	110.661968	-74.7054595	3.8126285	110.819112
-49.415176	21.771109	111.568497	-19.04558	14.541945	110.872757	38.822781	4.844498	110.012505	34.321045	45.939228	111.969543	36.571913	25.391863	110.991024	-74.663073	3.692027	110.75449
-48.718994	22.343557	111.475143	-18.982639	14.39347	110.941483	38.881737	4.712338	110.384323	34.426727	45.787941	112.186447	36.654232	25.2501395	111.285385	-74.61951	3.5368005	110.597581
-48.265251	23.110813	111.420204	-18.914938	14.264491	110.980202	38.942631	4.567997	110.768784	34.531109	45.594986	112.516342	36.73687	25.0814915	111.642563	-74.566746	3.4474905	110.317841
-47.652855	23.752783	111.31543	-18.848434	14.147584	111.061607	39.015747	4.414587	111.200989	34.624481	45.408352	112.903152	36.820114	24.9114695	112.0520705	-74.516982	3.3836985	110.0711435
-46.661587	24.661591	111.358452	-18.802452	14.013913	111.310829	39.078011	4.211478	111.909065	34.850658	45.219624	113.524605	36.9643345	24.715551	112.716835	-74.5692385	3.312275	109.904823
-45.96003	25.334723	111.512932	-18.778072	13.950994	111.543396	39.09914	4.101441	112.361206	34.960476	45.100052	114.069214	37.029808	24.6007465	113.21521	-74.585952	3.3012415	109.871582
-45.275043	26.004637	111.733795	-18.759914	13.928845	111.800423	39.16748	4.025517	112.822937	35.094662	45.016224	114.750397	37.131071	24.5208705	113.786667	-74.650899	3.3368195	109.814179
-44.572636	26.630636	111.994171	-18.742924	13.932997	112.045799	39.217346	4.017881	113.122093	35.255367	45.015926	115.488831	37.2363565	24.5169035	114.305462	-74.7222045	3.3490905	109.786136
-43.867027	27.195267	112.342644	-18.722744	13.959246	112.238983	39.239861	4.023799	113.290039	35.413162	45.029129	116.097878	37.3265115	24.526464	114.6939585	-74.7719995	3.392028	109.7840075
-43.14484	27.777477	112.739922	-18.684	14.013354	112.397003	39.296021	4.059914	113.274475	35.58321	45.063332	116.689682	37.4396155	24.561623	114.9820785	-74.8076155	3.465085	109.8119275
-42.358284	28.345255	113.125778	-18.634226	14.123808	112.504387	39.338158	4.157726	113.189384	35.77087	45.17894	117.113617	37.554514	24.668333	115.1515005	-74.822966	3.579283	109.8572735
-41.224857	29.150331	113.576599	-18.494387	14.383051	112.586761	39.428478	4.495097	113.08271	35.968159	45.454575	117.389175	37.6983185	24.974836	115.2359425	-74.6870925	3.791266	109.9375795
-40.431267	29.600372	113.546547	-18.435434	14.628061	112.60743	39.566402	4.741624	113.094856	36.042446	45.697166	117.380051	37.804424	25.219395	115.2374535	-74.675292	4.036727	109.9774065
-39.64365	29.941195	113.385735	-18.33485	14.833811	112.599609	39.733166	4.941987	113.238884	36.115379	45.920986	117.191124	37.9242725	25.4314865	115.215004	-74.5939725	4.2361355	109.984214
-38.833652	30.230423	113.134918	-18.217085	14.947189	112.589851	39.908382	5.045298	113.440575	36.156628	46.034912	116.948608	38.032505	25.540105	115.1945915	-74.466675	4.354273	109.9851105
-37.979553	30.418798	112.875381	-18.107424	14.947884	112.581802	40.082283	5.014179	113.637054	36.172794	46.03331	116.665245	38.1275385	25.5237445	115.1511495	-74.3423865	4.3720235	110.0124545
-37.05682	30.50201	112.686707	-18.022961	14.813699	112.593201	40.202858	4.8722	113.849518	36.213154	45.928406	116.356071	38.208006	25.400303	115.1027945	-74.253928	4.227095	110.0836075
-36.260906	30.598936	112.561836	-17.958071	14.566835	112.61618	40.269596	4.652665	114.066757	36.245964	45.729687	116.151749	38.25778	25.191176	115.109253	-74.173922	3.942494	110.123107
-34.990711	30.475182	112.317131	-17.88983	14.077379	112.687065	40.342087	4.246868	114.507355	36.288696	45.355518	115.953804	38.3153915	24.801193	115.2305795	-74.0950515	3.353565	110.1435505
-34.151478	30.390942	112.196625	-17.863192	13.801508	112.801064	40.407413	4.012494	114.880463	36.265965	45.121922	115.860214	38.336689	24.567208	115.3703385	-74.063073	3.035808	110.2317895
-33.219162	30.288738	112.084343	-17.851538	13.565126	112.967125	40.478977	3.820353	115.271355	36.245525	44.928543	115.75016	38.362251	24.374448	115.5107575	-74.065327	2.755804	110.4234925
-32.361427	30.242119	112.044334	-17.833239	13.367158	113.133911	40.525143	3.66668	115.628502	36.218899	44.759258	115.635132	38.372021	24.212969	115.631817	-74.038499	2.521347	110.636005
-31.466059	30.201057	111.95401	-17.81502	13.177294	113.288078	40.557869	3.530632	115.946106	36.194344	44.595181	115.44751	38.3761065	24.0629065	115.696808	-74.0061465	2.2916815	110.879348
-30.604734	30.140282	111.8871	-17.7446	12.99021	113.381195	40.56472	3.361656	116.122375	36.19809	44.393841	115.359238	38.381405	23.8777485	115.7408065	-73.870605	2.1026715	111.0215835
-29.741007	30.132427	111.841217	-17.719435	12.803652	113.443062	40.587513	3.157949	116.28746	36.226635	44.188103	115.281509	38.407074	23.673026	115.7844845	-73.845944	1.934278	111.1016395
-28.37253	30.194572	111.861359	-17.701639	12.547067	113.500122	40.600044	2.844032	116.355957	36.302193	43.920017	115.362122	38.4511185	23.3820245	115.8590395	-73.8543965	1.7121095	111.1412045
-27.4888	30.34775	111.991409	-17.684414	12.411402	113.498291	40.592747	2.675037	116.351685	36.360546	43.771172	115.517357	38.4766465	23.2231045	115.934521	-73.8454745	1.5996995	111.062061
-26.629177	30.496037	112.104355	-17.674665	12.339735	113.500504	40.605553	2.516595	116.336205	36.427082	43.664272	115.763329	38.5163175	23.0904335	116.049767	-73.8656475	1.5890365	110.951241
-25.762346	30.620682	112.245964	-17.674032	12.3202	113.515381	40.618309	2.419207	116.333099	36.489109	43.595348	116.000328	38.553709	23.0072775	116.1667135	-73.901773	1.6331225	110.8640485
-24.891134	30.820503	112.340607	-17.699219	12.357578	113.519516	40.598724	2.378077	116.303757	36.51189	43.574657	116.131744	38.555307	22.976367	116.2177505	-73.953745	1.738789	110.8212815
-23.995939	31.042437	112.37233	-17.742743	12.430374	113.49646	40.52998	2.417575	116.213837	36.479027	43.595886	116.149757	38.5045035	23.0067305	116.181797	-73.9899895	1.8540175	110.811123
-23.134001	31.300524	112.394211	-17.816263	12.495411	113.452805	40.455196	2.45583	116.148933	36.433105	43.624298	116.162811	38.4441505	23.040064	116.155872	-74.0766765	1.950758	110.749738
-21.891047	31.627964	112.433395	-17.90255	12.517972	113.456451	40.376709	2.385599	116.200188	36.399246	43.592789	116.308472	38.3879775	22.989194	116.25433	-74.1930775	2.04675	110.658572
-21.047619	31.866032	112.540207	-17.969067	12.449739	113.519882	40.316654	2.272663	116.261223	36.377068	43.492176	116.446114	38.346861	22.8824195	116.3536685	-74.284995	2.0170585	110.6860955
-20.150019	32.104095	112.678337	-18.042337	12.352686	113.598488	40.246391	2.146261	116.273621	36.324387	43.37825	116.545341	38.285389	22.7622555	116.409481	-74.370063	1.9431165	110.787495
-19.37039	32.381577	112.82209	-18.123369	12.230095	113.612854	40.167423	2.052595	116.261002	36.241432	43.269058	116.602814	38.2044275	22.6608265	116.431908	-74.4511655	1.7993635	110.7938
-18.53322	32.595718	112.829697	-18.190422	12.087276	113.578346	40.105305	1.957722	116.218781	36.164536	43.178791	116.673721	38.1349205	22.5682565	116.446251	-74.5157645	1.6062955	110.710441
-17.712912	32.787155	112.788605	-18.266443	11.95369	113.501762	40.029774	1.847578	116.145767	36.096142	43.064915	116.755188	38.062958	22.4562465	116.4504775	-74.595844	1.4511335	110.5530465
-16.832485	33.017986	112.799431	-18.333717	11.828728	113.41288	39.947803	1.694022	116.011452	36.062141	42.917763	116.826561	38.004972	22.3058925	116.4190065	-74.672406	1.3515635	110.4067535
-15.535383	33.42054	112.903427	-18.417437	11.722486	113.25753	39.80014	1.485659	115.736725	36.007774	42.711212	116.945229	37.903957	22.0984355	116.340977	-74.738831	1.3465365	110.174083
-14.695151	33.648991	113.017403	-18.477146	11.704466	113.191116	39.698257	1.384198	115.542473	35.964092	42.617435	117.098389	37.8311745	22.0008165	116.320431	-74.7854665	1.4081155	110.061801
-13.885128	33.822243	113.228607	-18.541094	11.732056	113.183533	39.581703	1.336743	115.364098	35.921841	42.549999	117.328033	37.751772	21.943371	116.3460655	-74.83396	1.520741	110.0210005
-13.036314	34.018379	113.510223	-18.632833	11.770365	113.216782	39.454296	1.299415	115.240005	35.898617	42.497578	117.631462	37.6764565	21.8984965	116.4357335	-74.9421225	1.6422335	109.9978305
-12.166854	34.177528	113.875999	-18.724689	11.837913	113.263153	39.331215	1.264497	115.17453	35.869225	42.459328	118.047485	37.60022	21.8619125	116.6110075	-75.049598	1.8139135	109.9152985
-11.309722	34.308876	114.286629	-18.84341	11.928858	113.294342	39.208542	1.2668	115.160248	35.817894	42.46986	118.533623	37.513218	21.86833	116.8469355	-75.200038	1.989386	109.7417485
-10.523405	34.384342	114.65213	-18.980116	12.052677	113.312599	39.085831	1.315143	115.215775	35.767475	42.526466	119.032738	37.426653	21.9208045	117.1242565	-75.386885	2.1845495	109.5009415
-9.310949	34.403645	115.076469	-19.185955	12.305505	113.359955	38.891781	1.454211	115.36039	35.688828	42.643497	119.761108	37.2903045	22.048854	117.560749	-75.6622145	2.562156	109.159161
-8.440854	34.279461	115.332756	-19.312075	12.460421	113.398125	38.789429	1.532217	115.515266	35.658981	42.727341	120.147942	37.224205	22.129779	117.831604	-75.848355	2.791063	108.964646
-7.616027	34.11787	115.557098	-19.398413	12.658985	113.435341	38.718529	1.614782	115.690193	35.638546	42.820656	120.470703	37.1785375	22.217719	118.080448	-75.9753635	3.100251	108.790234
-6.813864	33.886311	115.6726	-19.438478	12.771708	113.472984	38.686867	1.681631	115.90432	35.624245	42.902195	120.688866	37.155556	22.291913	118.296593	-76.032512	3.251503	108.649375
-6.019305	33.542728	115.720581	-19.446503	12.894921	113.529442	38.719177	1.725125	116.146889	35.618095	42.975525	120.822845	37.168636	22.350325	118.484867	-76.061642	3.439517	108.574017
-5.205685	33.136086	115.636917	-19.425821	12.953459	113.561775	38.752029	1.778392	116.361115	35.618008	43.017406	120.857811	37.1850185	22.397899	118.609463	-76.0366605	3.509019	108.514087
-4.393618	32.585846	115.530418	-19.386995	12.971841	113.580963	38.795013	1.775542	116.551865	35.607986	43.020855	120.764076	37.2014995	22.3981985	118.6579705	-75.9754895	3.5454835	108.5039555
-3.219472	31.675798	115.353821	-19.318237	12.931171	113.606331	38.873013	1.684052	116.84774	35.615902	42.936817	120.664787	37.2444575	22.3104345	118.7562635	-75.8809315	3.5519075	108.4563985
-2.51679	30.934521	115.343391	-19.262949	12.841845	113.67984	38.946884	1.538297	117.095497	35.688148	42.847279	120.694824	37.317516	22.192788	118.8951605	-75.843414	3.490902	108.4645195
-1.822435	30.148979	115.366211	-19.205873	12.760727	113.725769	38.987289	1.387309	117.255905	35.788307	42.711605	120.844177	37.387798	22.049457	119.050041	-75.799544	3.471997	108.401497
-1.090774	29.238445	115.436844	-19.203259	12.677355	113.72361	39.003746	1.202891	117.329041	35.897507	42.560467	121.014511	37.4506265	21.881679	119.171776	-75.8571445	3.473031	108.275444
-0.442901	28.298157	115.508499	-19.190796	12.64684	113.65873	38.98933	1.087687	117.313026	35.999496	42.457218	121.199371	37.494413	21.7724525	119.2561985	-75.876005	3.5212275	108.0612615
0.147046	27.356518	115.496803	-19.185209	12.693235	113.579391	38.937031	1.051132	117.216553	36.063549	42.416683	121.398987	37.50029	21.7339075	119.30777	-75.870708	3.6525625	107.851012
0.704864	26.350313	115.363121	-19.215527	12.826286	113.520874	38.898136	1.104424	117.121231	36.129295	42.434849	121.493462	37.5137155	21.7696365	119.3073465	-75.9447695	3.8829355	107.7344015
1.548588	24.671846	115.177551	-19.230356	13.131446	113.51403	38.820957	1.34177	116.979561	36.136009	42.605927	121.393883	37.478483	21.9738485	119.186722	-75.939195	4.2890435	107.841338
2.059939	23.543285	115.009438	-19.228714	13.396152	113.527206	38.798721	1.551182	116.973663	36.119587	42.754631	121.15358	37.459154	22.1529065	119.0636215	-75.916582	4.6393975	107.9907905
2.587084	22.323689	114.631943	-19.233591	13.637844	113.518646	38.839851	1.751853	117.033539	36.091061	42.932091	120.728828	37.465456	22.341972	118.8811835	-75.932638	4.933716	108.1561085
3.11912	20.99321	114.295158	-19.183746	13.820709	113.491821	38.891171	1.959272	117.08239	36.067764	43.110035	120.237015	37.4794675	22.5346535	118.6597025	-75.8469595	5.1067645	108.3239395
3.638198	19.621792	113.940262	-19.139465	13.955519	113.434898	38.984859	2.115664	117.136086	36.035164	43.262146	119.598534	37.5100115	22.688905	118.36731	-75.7889415	5.222133	108.502486
4.157101	18.174034	113.567245	-19.057482	14.013328	113.313744	39.064655	2.221289	117.105713	35.989323	43.335903	118.936768	37.526989	22.778596	118.0212405	-75.641953	5.24806	108.6062475
4.658822	16.639273	113.297226	-18.962376	13.96423	113.169815	39.133812	2.22457	117.092766	35.981724	43.305733	118.349876	37.557768	22.7651515	117.721321	-75.48252	5.1633085	108.618309
5.375331	14.32738	112.985214	-18.833885	13.854472	112.945107	39.251129	2.079003	117.180122	36.053444	43.158684	117.705498	37.6522865	22.6188435	117.44281	-75.3200565	5.0901005	108.447404
5.851253	12.714126	112.905762	-18.755465	13.780244	112.817749	39.328686	1.979662	117.218292	36.097801	43.066833	117.442726	37.7132435	22.5232475	117.330509	-75.2241735	5.0372405	108.304989
6.290782	11.190265	112.847267	-18.689487	13.760188	112.726059	39.3843	1.900362	117.25502	36.179398	42.987808	117.284096	37.781849	22.444085	117.269558	-75.160823	5.076291	108.18256
6.698208	9.646233	112.852654	-18.594501	13.790314	112.697388	39.473991	1.831425	117.374054	36.28294	42.921452	117.188515	37.8784655	22.3764385	117.2812845	-75.0674675	5.2041895	108.1134915
7.111737	8.102306	112.989891	-18.454449	13.87332	112.762383	39.6026	1.776395	117.696777	36.427597	42.895447	117.112396	38.0150985	22.335921	117.4045865	-74.9239965	5.410719	108.1201795
7.504953	6.646225	113.317085	-18.280087	14.03941	112.919464	39.807987	1.804081	118.214546	36.567928	42.966919	117.133797	38.1879575	22.3855	117.6741715	-74.7481315	5.69332	108.1647565
7.880459	5.236277	113.782967	-18.147968	14.25306	113.148788	40.085186	1.890812	118.902138	36.66481	43.107651	117.201408	38.374998	22.4992315	118.051773	-74.670934	6.0068885	108.245803
8.37528	3.222557	114.737358	-17.926147	14.514002	113.560783	40.472	1.977579	120.181747	36.814137	43.3438	117.427048	38.6430685	22.6606895	118.8043975	-74.4953625	6.3673145	108.3171685
8.695992	1.907805	115.511955	-17.784796	14.554506	113.903717	40.646332	1.987504	121.101631	36.985653	43.391193	117.693626	38.8159925	22.6893485	119.3976285	-74.3855845	6.4196635	108.4098055
8.983966	0.565784	116.31076	-17.688686	14.518719	114.2351	40.771957	1.864041	121.92926	37.150967	43.26733	117.914917	38.961462	22.5656855	119.9220885	-74.338834	6.4717525	108.5481115
9.211358	-0.670475	116.948959	-17.562092	14.395035	114.400742	40.879452	1.649282	122.53257	37.256138	43.093536	118.02951	39.067795	22.371409	120.28104	-74.191979	6.418661	108.520444
9.414354	-1.891704	117.358162	-17.553806	14.240932	114.439354	40.917744	1.467357	122.999123	37.361645	42.935734	118.024803	39.1396945	22.2015455	120.511963	-74.2473065	6.2803185	108.366745
9.556235	-2.948597	117.571465	-17.472795	14.052934	114.302719	40.88612	1.282489	123.130539	37.474396	42.749825	118.184486	39.180258	22.016157	120.6575125	-74.125848	6.089711	107.9479255
9.669628	-4.003298	117.706039	-17.464975	13.870282	114.163269	40.848698	0.98582	123.263695	37.616707	42.530762	118.361153	39.2327025	21.758291	120.812424	-74.1626525	5.982273	107.514114
9.793648	-5.425926	117.618645	-17.458082	13.699271	114.011551	40.769424	0.67687	123.275291	37.776066	42.283386	118.403114	39.272745	21.480128	120.8392025	-74.188909	5.918414	107.1838995
10.032264	-6.240955	117.413727	-17.504387	13.821493	113.893578	40.714462	0.797447	123.164322	37.681572	42.300407	118.124557	39.198017	21.548927	120.6444395	-74.206791	6.094059	107.1427165
9.843848	-6.810676	117.509209	-17.54283	14.048105	113.703667	40.739662	1.142848	123.069336	37.536266	42.587761	117.737732	39.137964	21.8653045	120.403534	-74.223624	6.2309055	107.0038
9.869344	-7.284445	117.587509	-17.619057	14.277116	113.583878	40.743298	1.512791	123.102882	37.452297	42.891312	117.461311	39.0977975	22.2020515	120.2820965	-74.3359115	6.3521805	106.8856595
9.666308	-7.704101	117.895927	-17.772738	14.449678	113.664268	40.718979	1.669328	123.23848	37.465363	43.045895	117.439758	39.092171	22.3576115	120.339119	-74.637647	6.5417445	106.989417
9.391882	-8.058722	118.072037	-17.80921	14.40297	113.797226	40.702629	1.568794	123.328743	37.541523	42.993969	117.582832	39.122076	22.2813815	120.4557875	-74.740496	6.5245585	107.1386645
8.904613	-8.216485	118.126389	-17.785402	14.26683	113.931831	40.703495	1.38033	123.221886	37.619591	42.873844	117.809929	39.161543	22.127087	120.5159075	-74.732347	6.406573	107.3477545
8.511862	-8.481713	117.633453	-17.602859	14.11151	113.983322	40.702938	1.301065	122.715508	37.76939	42.83604	118.187164	39.236164	22.0685525	120.451336	-74.441882	6.1544675	107.515308
8.236486	-8.514026	117.138611	-17.578148	14.161198	114.005997	40.725254	1.394071	122.336174	37.864979	42.916576	118.414749	39.2951165	22.1553235	120.3754615	-74.4514125	6.1670725	107.6365325
7.887362	-8.362792	116.694977	-17.496574	14.321004	113.97245	40.759926	1.610615	122.057556	37.931961	43.112038	118.521515	39.3459435	22.3613265	120.2895355	-74.3390915	6.2806815	107.6553645
7.465013	-8.132325	116.350449	-17.449854	14.610201	113.92437	40.778091	1.92576	121.872604	37.925976	43.426571	118.4729	39.3520335	22.6761655	120.172752	-74.2517415	6.5442365	107.675988
7.194841	-7.928049	116.081413	-17.439804	14.966649	113.861526	40.81284	2.311905	121.75531	37.877903	43.786873	118.429718	39.3453715	23.049389	120.092514	-74.2249795	6.883909	107.630538
6.360687	-7.40121	116.177277	-17.473209	15.253628	113.849388	40.831394	2.59659	121.771454	37.869656	44.098309	118.453705	39.350525	23.3474495	120.1125795	-74.296943	7.1598065	107.5861965
5.672669	-6.925429	116.123627	-17.515064	15.396086	113.887512	40.819008	2.679553	121.80542	37.906029	44.264133	118.674408	39.3625185	23.471843	120.239914	-74.3926465	7.320329	107.53511
4.668001	-6.371354	115.79882	-17.573534	15.376604	114.023506	40.740978	2.546773	121.743729	37.962906	44.314865	119.282936	39.351942	23.430819	120.5133325	-74.49901	7.322389	107.5336795
3.986791	-5.957381	115.437027	-17.669573	15.371078	114.126793	40.703987	2.454142	121.683456	37.970181	44.321487	119.692551	39.337084	23.3878145	120.6880035	-74.67623	7.3543415	107.5655825
3.266048	-5.451491	115.118477	-17.702827	15.368274	114.158562	40.615246	2.493425	121.557495	37.920219	44.387131	120.060799	39.2677325	23.440278	120.809147	-74.6733865	7.29627	107.507977
2.487018	-4.86635	114.861969	-17.798079	15.484874	114.199638	40.515163	2.673234	121.464264	37.818016	44.556572	120.200279	39.1665895	23.614903	120.8322715	-74.7627475	7.354845	107.5670045
1.636007	-4.206969	114.723587	-17.89027	15.682631	114.198921	40.427086	2.964221	121.323288	37.689205	44.800358	120.207153	39.0581455	23.8822895	120.7652205	-74.8386855	7.4829725	107.6326215
0.775709	-3.610879	114.60614	-17.962196	15.884359	114.135765	40.377434	3.212538	121.161972	37.570919	45.000107	120.117279	38.9741765	24.1063225	120.6396255	-74.8985685	7.6623955	107.6319045
-0.074004	-3.018195	114.410271	-18.005791	16.012203	114.023804	40.352203	3.35383	121.048378	37.486248	45.128754	119.907166	38.9192255	24.241292	120.477772	-74.9308075	7.783114	107.569836
-1.377524	-2.091669	113.933167	-18.04389	16.128036	113.830605	40.31094	3.539459	120.553123	37.356899	45.229195	119.757584	38.8339195	24.384327	120.1553535	-74.9216995	7.871745	107.5058565
-2.311096	-1.436973	113.520264	-18.008011	16.138988	113.699364	40.247051	3.657456	120.057632	37.300369	45.317726	119.83094	38.77371	24.487591	119.944286	-74.789732	7.790385	107.454442
-3.240471	-0.848543	113.008263	-18.028593	16.173231	113.62307	40.149475	3.712448	119.583008	37.290413	45.32407	120.037369	38.719944	24.518259	119.8101885	-74.77713	7.828203	107.4359515
-4.177079	-0.239936	112.530098	-18.087566	16.268957	113.566658	39.995316	3.763459	119.211784	37.281204	45.333393	120.359146	38.63826	24.548426	119.785465	-74.813392	7.989488	107.347851
-5.176506	0.426113	112.157692	-18.167767	16.491636	113.500801	39.918007	3.913102	119.135262	37.236874	45.502235	120.588936	38.5774405	24.7076685	119.862099	-74.9129745	8.2756035	107.139503
-6.261266	1.073168	112.095238	-18.28322	16.856297	113.510452	39.91914	4.275295	119.244171	37.123817	45.831295	120.719803	38.5214785	25.053295	119.981987	-75.0879185	8.659299	107.038917
-7.296262	1.66072	112.175789	-18.315178	17.25157	113.504395	39.892551	4.730713	119.417595	36.980442	46.278717	120.627472	38.4364965	25.504715	120.0225335	-75.0668525	8.998425	106.9862565
-8.860868	2.450626	112.416992	-18.398848	17.696785	113.503113	39.876091	5.285594	119.52684	36.734848	46.696571	119.770744	38.3054695	25.9910825	119.648792	-75.1031655	9.4024875	107.357434
-9.965837	2.848032	112.548676	-18.335159	17.777985	113.413223	39.944832	5.46264	119.49221	36.592049	46.786041	119.217003	38.2684405	26.1243405	119.3546065	-74.9387585	9.4316295	107.4718395
-11.077027	3.210353	112.717796	-18.273857	17.712454	113.380417	40.060856	5.556533	119.603226	36.530724	46.8316	118.788002	38.29579	26.1940665	119.195614	-74.843504	9.2308415	107.56522
-12.120416	3.562394	112.805534	-18.255033	17.562681	113.37484	40.120071	5.615589	119.59034	36.43681	46.852745	118.56797	38.2784405	26.234167	119.079155	-74.7885065	8.891195	107.670525
-13.209367	3.929849	112.690666	-18.311192	17.390118	113.340065	40.07967	5.542303	119.384171	36.280174	46.769482	118.546448	38.179922	26.1558925	118.9653095	-74.802306	8.6243435	107.7148205
-14.439407	4.33607	112.467766	-18.43557	17.220558	113.257301	39.915142	5.377469	119.131851	36.203239	46.621368	118.616356	38.0591905	25.9994185	118.8741035	-74.9303305	8.4416975	107.6404985
-15.572226	4.727324	112.086082	-18.610399	17.17091	113.136078	39.672367	5.221416	118.901825	36.169704	46.513168	118.872002	37.9210355	25.867292	118.8869135	-75.1418335	8.474528	107.3852425
-17.387531	5.49817	111.463524	-18.948803	17.431372	112.913155	39.326202	5.235237	118.554222	36.099838	46.59391	119.363312	37.71302	25.9145735	118.958767	-75.610626	8.9481705	106.867543
-18.670536	6.060659	111.006012	-19.161186	17.848251	112.714218	39.072754	5.488715	118.167892	36.002445	46.817101	119.525803	37.5375995	26.152908	118.8468475	-75.8599715	9.543594	106.5815885
-19.95635	6.632143	110.632172	-19.334803	18.332453	112.500809	38.826023	5.824473	117.749115	35.897827	47.105129	119.50383	37.361925	26.464801	118.6264725	-76.031531	10.200105	106.3751455
-21.18247	7.168094	110.306236	-19.435293	18.813232	112.353691	38.650921	6.137042	117.408897	35.841206	47.380672	119.516052	37.2460635	26.758857	118.4624745	-76.1166495	10.867607	106.2449075
-22.388762	7.663071	110.061935	-19.468803	19.220608	112.247017	38.565716	6.41467	117.248848	35.852901	47.650764	119.558464	37.2093085	27.032717	118.403656	-76.1469145	11.408499	106.090378
-23.700705	8.020406	109.880569	-19.477064	19.523312	112.150452	38.548393	6.676937	117.153885	35.85265	47.891029	119.538857	37.2005215	27.283983	118.346371	-76.1546495	11.762641	105.954533
-24.969517	8.312804	109.734795	-19.46562	19.721989	112.041763	38.537807	6.906211	117.010666	35.800903	48.072891	119.40979	37.169355	27.489551	118.210228	-76.100595	11.954427	105.873298
-26.865095	8.602185	109.573296	-19.422747	19.814058	111.888138	38.510769	7.065399	116.916786	35.754921	48.202629	118.989586	37.132845	27.634014	117.953186	-75.978339	11.994102	105.82309
-28.219467	8.639967	109.599831	-19.396233	19.758135	111.820587	38.535263	7.050143	116.896034	35.719936	48.177788	118.675232	37.1275995	27.6139655	117.785633	-75.9200655	11.9023045	105.855541
-29.551729	8.660151	109.66375	-19.385927	19.64138	111.770569	38.576134	7.013746	116.8769	35.646713	48.129875	118.18808	37.1114235	27.5718105	117.53249	-75.8832775	11.7109495	106.008648
-30.879778	8.642545	109.837379	-19.413754	19.500858	111.763336	38.628227	7.021572	116.678558	35.507175	48.083324	117.457352	37.067701	27.552448	117.067955	-75.895209	11.449268	106.458717
-32.127155	8.485462	110.057793	-19.421274	19.340315	111.74704	38.657444	7.098182	116.085457	35.288063	48.022968	116.646919	36.9727535	27.560575	116.366188	-75.8153015	11.120055	107.127892
-33.619865	8.508234	110.284935	-19.426559	19.119101	111.603714	38.596405	7.076987	115.250526	35.110508	47.944271	115.563606	36.8534565	27.510629	115.407066	-75.7065745	10.727573	107.800362
-34.941898	8.481723	110.411453	-19.397066	18.8664	111.340485	38.477554	6.98091	114.315605	34.930981	47.812195	114.088509	36.7042675	27.3965525	114.202057	-75.4983995	10.3362475	108.478913
-36.882912	8.473955	110.460236	-19.276527	18.467859	110.771835	38.392124	6.799907	112.306	34.494385	47.583271	112.132523	36.4432545	27.191589	112.2192615	-74.9963085	9.744129	109.3244085
-38.115593	8.519906	110.547707	-19.183798	18.245592	110.400345	38.273846	6.784418	111.134445	34.231613	47.526031	110.665855	36.2527295	27.1552245	110.90015	-74.6203255	9.33595949999999	109.90054
-39.243637	8.639564	110.807442	-19.065149	18.066349	110.172058	38.18819	6.802442	109.880447	33.837681	47.515308	109.455643	36.0129355	27.158875	109.668045	-74.1432335	8.973823	110.676071
-40.329159	8.829802	111.19603	-18.963728	17.919298	110.042358	38.111923	6.912027	108.751007	33.485268	47.587852	108.427025	35.7985955	27.2499395	108.589016	-73.7260515	8.5886565	111.4957
-41.308022	9.087851	111.652672	-18.872906	17.822874	110.072517	37.980431	7.096382	107.992851	33.161522	47.717125	107.676422	35.5709765	27.4067535	107.8346365	-73.3167885	8.2389945	112.3103975
-42.184685	9.441025	112.1717	-18.799389	17.752258	110.259293	37.94886	7.265141	107.54007	32.933342	47.881172	107.341835	35.441101	27.5731565	107.4409525	-73.039879	7.9313595	113.0776335
-42.959198	9.834869	112.721786	-18.75531	17.718945	110.574509	37.932785	7.423289	107.436577	32.832428	48.032413	107.314362	35.3826065	27.727851	107.3754695	-72.8932265	7.71003900000001	113.7735485
-43.983467	10.592216	113.480782	-18.705853	17.682133	111.145378	37.986465	7.586389	107.87957	32.830391	48.229797	107.666504	35.408428	27.908093	107.773037	-72.820134	7.456173	114.517719
-44.50119	11.160641	113.863609	-18.684338	17.639694	111.542854	38.110916	7.623812	108.47393	32.894062	48.295612	108.162308	35.502489	27.959712	108.318119	-72.871165	7.319676	114.767589
-44.912354	11.756654	114.175453	-18.672359	17.58536	112.009392	38.22097	7.613605	109.325172	33.030014	48.323967	108.914932	35.625492	27.968786	109.120052	-72.97021	7.201934	114.898732
-45.222836	12.383534	114.455666	-18.671919	17.469532	112.512794	38.366287	7.538659	110.33139	33.235027	48.318783	109.810577	35.800657	27.928721	110.0709835	-73.144495	7.010343	114.9546045
-45.375988	13.055833	114.698601	-18.690739	17.303589	113.009178	38.480804	7.412007	111.106529	33.431545	48.251472	110.939148	35.9561745	27.8317395	111.0228385	-73.3376525	6.7754385	114.9955175
-45.479412	13.716722	114.971375	-18.718269	17.052208	113.4552	38.442196	7.224498	111.685959	33.680676	48.137394	111.962593	36.061436	27.680946	111.824276	-73.497974	6.42347	115.086124
-45.50433	14.395639	115.158127	-18.72863	16.780602	113.758018	38.330647	6.937568	112.063011	33.871788	47.943295	112.839798	36.1012175	27.4404315	112.4514045	-73.5584775	6.1207725	115.0646315
-45.320099	15.46656	115.419861	-18.837521	16.500782	114.147713	38.117752	6.728698	112.402412	34.054916	47.782898	113.912132	36.086334	27.255798	113.157272	-73.761376	5.745766	115.138154
-45.091564	16.142832	115.462204	-18.942553	16.468077	114.350357	38.087852	6.780202	112.677109	34.137093	47.903908	114.493095	36.1124725	27.342055	113.585102	-73.9975785	5.594099	115.115612
-44.790302	16.892113	115.564384	-19.034966	16.533466	114.489807	38.155289	6.90883	113.029312	34.104866	48.046349	114.765869	36.1300775	27.4775895	113.8975905	-74.2000095	5.5893425	115.0820235
-44.397198	17.531874	115.448189	-19.083782	16.611927	114.519737	38.243378	7.059459	113.404404	33.960297	48.182907	114.737282	36.1018375	27.621183	114.070843	-74.2694015	5.602671	114.968631
-43.912891	18.150049	115.255997	-19.070286	16.639273	114.469124	38.354561	7.19122	113.742592	33.871277	48.311741	114.638474	36.112919	27.7514805	114.190533	-74.253491	5.5270655	114.747715
-43.326252	18.718466	114.966949	-19.048418	16.58316	114.444138	38.547504	7.235397	114.293823	33.836834	48.364197	114.449013	36.192169	27.799797	114.371418	-74.289005	5.366523	114.516858
-42.653992	19.225458	114.698372	-18.978489	16.450899	114.460396	38.812317	7.201394	114.9114	33.796669	48.308311	114.315506	36.304493	27.7548525	114.613453	-74.261471	5.1469455	114.307339
-41.533558	19.99308	114.422379	-18.870022	16.136696	114.599228	39.103394	7.003571	116.058746	33.798008	48.083839	114.129196	36.450701	27.543705	115.093971	-74.190745	4.729687	114.104485
-40.695183	20.514988	114.255226	-18.826658	15.876669	114.771881	39.316742	6.77625	116.867027	33.758362	47.821064	114.145256	36.537552	27.298657	115.5061415	-74.190868	4.454681	114.0376205
-39.839096	21.061628	114.146576	-18.797497	15.551845	115.029572	39.463177	6.513474	117.63443	33.766815	47.531639	114.261475	36.614996	27.0225565	115.9479525	-74.20999	4.0811335	114.1111915
-38.968277	21.61734	114.15081	-18.788866	15.169829	115.317429	39.516884	6.20607	118.39341	33.826073	47.227757	114.389763	36.6714785	26.7169135	116.3915865	-74.2492105	3.6227445	114.2432715
-38.023502	22.267036	114.1633	-18.787437	14.744396	115.601471	39.52681	5.851798	118.920662	33.866302	46.876015	114.677475	36.696556	26.3639065	116.7990685	-74.27143	3.1248855	114.4038735
-37.036728	22.974428	114.170944	-18.809477	14.332904	115.870331	39.542324	5.470081	119.400551	33.935959	46.546932	114.959702	36.7391415	26.0085065	117.1801265	-74.3580955	2.6573015	114.5605355
-36.080387	23.743937	114.19593	-18.80854	13.96599	116.0467	39.584953	5.183212	119.757149	34.03204	46.306755	115.250847	36.8084965	25.7449835	117.503998	-74.4255765	2.1869965	114.589402
-34.489311	25.145065	114.059029	-18.758606	13.635129	116.168121	39.624985	4.960145	119.969604	34.193398	46.114742	115.675827	36.9091915	25.5374435	117.8227155	-74.4264035	1.7328145	114.5135265
-33.459343	26.15168	113.922989	-18.686512	13.492361	116.121384	39.674549	4.850152	119.863983	34.352661	46.013718	115.931557	37.013605	25.431935	117.89777	-74.386629	1.552787	114.344998
-32.329872	27.299953	113.884415	-18.582253	13.393721	115.981041	39.702251	4.707701	119.555115	34.53104	45.926445	116.15155	37.1166455	25.317073	117.8533325	-74.2811515	1.470369	114.1087495
-31.165842	28.500351	113.911209	-18.468765	13.338778	115.808319	39.709347	4.587738	119.09832	34.70182	45.856415	116.381851	37.2055835	25.2220765	117.7400855	-74.1431135	1.4554795	113.8765525
-30.003313	29.737564	114.046585	-18.345423	13.338606	115.617821	39.724461	4.532919	118.571556	34.860413	45.849113	116.678932	37.292437	25.191016	117.625244	-73.983283	1.486196	113.610398
-28.778416	31.035408	114.263931	-18.242935	13.417906	115.472054	39.749359	4.579888	118.103371	35.026585	45.947502	117.081726	37.387972	25.263695	117.5925485	-73.873842	1.572117	113.3515595
-27.56938	32.337112	114.55394	-18.163134	13.555196	115.374359	39.787174	4.703485	117.656471	35.18248	46.087971	117.588768	37.484827	25.395728	117.6226195	-73.811095	1.714664	113.1260985
-25.652643	34.266567	115.135887	-18.096949	13.795946	115.19532	39.788715	4.909889	116.981598	35.33617	46.29752	118.26799	37.5624425	25.6037045	117.624794	-73.7563405	1.9881875	112.765846
-24.362837	35.499943	115.467049	-18.090448	13.986775	115.038109	39.729218	5.068424	116.509331	35.353436	46.423172	118.603645	37.541327	25.745798	117.556488	-73.722223	2.227752	112.51973
-23.037546	36.686928	115.836952	-18.122549	14.166559	114.888779	39.660671	5.268695	116.06916	35.342415	46.521805	118.952492	37.501543	25.89525	117.510826	-73.746641	2.437868	112.266732
-21.666189	37.763947	116.168152	-18.203098	14.380937	114.746391	39.575272	5.510163	115.723976	35.265862	46.698059	119.222786	37.420567	26.104111	117.473381	-73.826763	2.657763	112.019401
-20.344713	38.802608	116.367569	-18.321541	14.613724	114.598045	39.472382	5.72709	115.369759	35.153107	46.866539	119.474541	37.3127445	26.2968145	117.42215	-73.9558265	2.9306335	111.77394
-18.944036	39.693871	116.639503	-18.424957	14.775551	114.44838	39.332054	5.923792	115.036026	35.0327	46.980942	119.684578	37.182377	26.452367	117.360302	-74.032291	3.098735	111.536458
-17.505703	40.457253	116.959549	-18.532835	14.952034	114.295891	39.20768	6.04734	114.721657	34.969624	47.083336	119.951202	37.088652	26.565338	117.3364295	-74.154322	3.33873	111.2553525
-15.268533	41.328358	117.667473	-18.641848	15.120214	114.228081	39.147293	6.143561	114.510155	34.90958	47.171341	120.599976	37.0284365	26.657451	117.5550655	-74.3121325	3.582977	110.9010965
-13.790488	41.7103	118.234489	-18.636885	15.251662	114.266289	39.153023	6.295858	114.55146	34.887711	47.294926	121.180344	37.020367	26.795392	117.865902	-74.294137	3.707932	110.666676
-12.197847	41.952915	118.789078	-18.614307	15.426843	114.393463	39.161137	6.548175	114.800629	34.868923	47.455044	121.841362	37.01503	27.0016095	118.3209955	-74.243644	3.8520765	110.4659305
-10.638024	42.106388	119.279388	-18.542938	15.673551	114.598907	39.198513	6.832986	115.391541	34.870277	47.640282	122.593079	37.034395	27.236634	118.99231	-74.120271	4.110468	110.205504
-8.941876	42.045506	119.574913	-18.578196	16.084879	115.00428	39.387722	7.043807	116.192879	34.923161	47.820103	123.400986	37.1554415	27.431955	119.7969325	-74.3118335	4.737803	110.2116275
-7.271927	41.876358	119.845901	-18.306898	16.224054	115.278969	39.640625	7.181743	116.986382	35.063	47.907482	124.155937	37.3518125	27.5446125	120.5711595	-73.9656085	4.9034955	109.9867785
-5.525702	41.48634	119.962799	-17.908785	16.28936	115.501198	39.933594	7.149877	117.789909	35.310291	47.894211	124.685608	37.6219425	27.522044	121.2377585	-73.4395125	5.056676	109.7646375
-2.907008	40.530239	119.970726	-17.380234	16.291498	115.893219	40.570972	6.841636	118.949974	35.79092	47.703213	125.210991	38.180946	27.2724245	122.0804825	-72.941414	5.3105715	109.7059555
-1.218141	39.663418	119.991997	-16.931419	16.085613	116.02459	41.001888	6.576904	119.721161	36.159393	47.553516	125.57473	38.5806405	27.06521	122.6479455	-72.4434785	5.106016	109.4012345
0.441891	38.644619	120.077812	-16.552458	15.870968	116.207085	41.386665	6.308252	120.571007	36.553894	47.399323	126.018143	38.9702795	26.8537875	123.294575	-72.0751955	4.8881485	109.119595
2.039623	37.436096	120.27388	-16.225477	15.622102	116.476143	41.756962	5.960132	121.478668	36.95071	47.193562	126.522087	39.353836	26.576847	124.0003775	-71.80479	4.667357	108.9519085
3.570244	36.073215	120.54142	-15.926512	15.399247	116.815056	42.113892	5.579442	122.39045	37.320583	46.985111	127.095833	39.7172375	26.2822765	124.7431415	-71.5702615	4.5162175	108.8869705
5.020739	34.607506	120.808807	-15.684694	15.265549	117.217545	42.400562	5.288931	123.390877	37.656002	46.84985	127.585373	40.028282	26.0693905	125.488125	-71.39767	4.4617075	108.946965
6.401438	33.055527	121.090111	-15.48667	15.206332	117.555984	42.664864	5.092002	124.261414	37.935913	46.747227	128.109818	40.3003885	25.9196145	126.185616	-71.2737285	4.4930495	108.926352
8.325184	30.50915	121.286369	-15.236959	15.14879	117.908882	42.953636	4.892654	125.308693	38.257729	46.691963	128.65802	40.6056825	25.7923085	126.9833565	-71.0796005	4.5052715	108.8344075
9.471827	28.752178	121.333397	-15.123648	15.118483	117.962822	43.095081	4.792171	125.651642	38.418941	46.664764	128.888062	40.757011	25.7284675	127.269852	-71.004307	4.5084985	108.655792
10.540011	26.8722	121.161995	-15.074359	15.086871	117.837654	43.174026	4.686365	125.649117	38.502197	46.555134	129.011505	40.8381115	25.6207495	127.330311	-70.9868295	4.5529925	108.344997
11.517879	24.932837	120.884933	-15.061514	15.00956	117.583511	43.138424	4.565481	125.48307	38.557472	46.465588	128.940659	40.847948	25.5155345	127.2118645	-70.970976	4.5035855	107.9551575
12.391365	22.863077	120.397713	-15.110318	14.96195	117.213501	43.07766	4.466825	125.060234	38.58633	46.347954	128.845093	40.831995	25.4073895	126.9526635	-71.052631	4.5165105	107.4743385
13.183537	20.758701	119.76683	-15.179912	14.949599	116.777969	42.996674	4.418012	124.509766	38.527267	46.219479	128.570267	40.7619705	25.3187455	126.5400165	-71.1217945	4.5804525	107.0159215
13.881032	18.519043	118.995628	-15.293959	14.986886	116.293358	42.902313	4.414568	123.905396	38.492764	46.203918	128.006714	40.6975385	25.309243	125.956055	-71.2854565	4.664529	106.630661
14.810976	15.077965	117.449692	-15.409338	15.158354	115.460251	42.763969	4.644535	122.632027	38.291889	46.208591	126.78685	40.527929	25.426563	124.7094385	-71.346605	4.890145	106.2110635
15.344193	12.720373	116.274139	-15.445219	15.252892	114.809952	42.602749	4.819069	121.734192	38.2281	46.365627	125.692192	40.4154245	25.592348	123.713192	-71.3058625	4.913436	105.906712
15.781816	10.184443	115.094543	-15.464218	15.324461	114.107071	42.556728	4.944948	120.8675	38.213741	46.470856	124.426292	40.3852345	25.707902	122.646896	-71.3136705	4.94102	105.567246
16.160967	7.546555	113.969765	-15.450147	15.374462	113.413536	42.658966	4.970572	119.982635	38.017662	46.425716	123.250648	40.338314	25.698144	121.6166415	-71.238608	5.05078	105.2104305
16.509945	4.810095	112.869347	-15.393715	15.358535	112.755669	42.674759	4.958746	119.208237	37.858494	46.402962	122.049103	40.2666265	25.680854	120.62867	-71.0540565	5.036216	104.882668
16.742443	1.930366	112.042984	-15.276013	15.264019	112.25853	42.706558	5.030396	118.591324	37.798302	46.343399	120.848808	40.25243	25.6868975	119.720066	-70.804456	4.8411405	104.796994
16.938349	-1.003022	111.475739	-15.098079	15.120046	111.873474	42.808052	5.064451	118.097046	37.680103	46.285725	119.818947	40.2440775	25.675088	118.9579965	-70.4402355	4.565004	104.7889515
17.064146	-5.575103	111.215469	-14.820867	14.760815	111.515999	43.013634	4.963395	117.653336	37.758606	46.213253	118.196281	40.38612	25.588324	117.9248085	-70.027854	3.933306	105.1071895
17.329012	-8.879698	111.148575	-14.646597	14.453156	111.32399	43.160984	4.820684	117.380333	37.844482	45.952267	117.133118	40.502733	25.3864755	117.2567255	-69.795927	3.5198365	105.3912545
17.250494	-12.057866	111.267281	-14.443066	14.086063	111.082092	43.281086	4.530751	117.024384	37.831181	45.563545	116.246498	40.5561335	25.047148	116.635441	-69.4422655	3.124978	105.528743
16.936346	-15.048141	111.399292	-14.258825	13.625552	110.841499	43.376823	4.117573	116.646973	37.928848	45.089321	115.47229	40.6528355	24.603447	116.0596315	-69.1704855	2.647657	105.6233665
16.047709	-17.743376	111.26062	-14.106915	13.142583	110.600571	43.465572	3.606237	116.334808	38.065964	44.527592	114.973541	40.765768	24.0669145	115.6541745	-68.979598	2.2182515	105.5469675
15.181345	-20.36623	111.099411	-13.987866	12.666355	110.417686	43.546371	2.99234	116.053497	38.250134	43.937588	114.799355	40.8982525	23.464964	115.426426	-68.8739845	1.867746	105.408946
14.223069	-22.888186	110.88327	-13.900262	12.245084	110.306046	43.487923	2.392825	115.930489	38.496033	43.403179	114.756966	40.991978	22.898002	115.3437275	-68.792502	1.592166	105.2683645
12.140616	-22.521473	110.728386	-13.855797	11.893312	110.253265	43.478966	1.724006	115.793213	38.751106	42.830696	114.866806	41.115036	22.277351	115.3300095	-68.82663	1.509273	105.1765205
10.945155	-22.589224	110.469986	-13.843732	11.807251	110.278	43.506191	1.451098	115.729507	38.807278	42.617577	114.883247	41.1567345	22.0343375	115.306377	-68.8441985	1.5801645	105.249623
9.408428	-22.196302	110.551682	-13.840816	11.822315	110.374916	43.500675	1.337825	115.656433	38.858082	42.510159	114.930176	41.1793785	21.923992	115.2933045	-68.8610105	1.720638	105.4565275
8.246584	-22.07119	110.500381	-13.851494	11.872989	110.5252	43.526592	1.277862	115.637947	38.944443	42.46423	114.962639	41.2355175	21.871046	115.300293	-68.9385055	1.874932	105.750107
6.734479	-21.656301	110.59153	-13.839615	11.912844	110.690865	43.65905	1.205477	115.613731	39.032997	42.444111	114.996567	41.3460235	21.824794	115.305149	-69.0252535	2.000894	106.076581
5.379639	-21.282751	110.70974	-13.813872	11.9312	110.853622	43.861313	1.122167	115.419304	39.080006	42.429295	115.037064	41.4706595	21.775731	115.228184	-69.0984035	2.086669	106.47906
4.06074	-20.947479	110.709068	-13.786928	11.870609	110.981544	44.166515	0.977367	115.047012	39.122803	42.40152	114.983177	41.644659	21.6894435	115.0150945	-69.218515	2.0517745	106.9479935
2.044679	-20.330086	110.73246	-13.806668	11.710921	111.105034	45.014206	0.487529	113.90554	39.098774	42.186268	114.952263	42.05649	21.3368985	114.4289015	-69.669826	2.0849435	107.7811665
0.739992	-19.954582	110.946442	-13.79985	11.547451	111.231735	45.496922	0.136662	113.211266	39.068481	41.946365	114.950417	42.2827015	21.0415135	114.0808415	-69.8824015	2.0533885	108.3826285
-0.538636	-19.518194	111.388466	-13.756156	11.376056	111.426613	45.432899	0.106273	113.134445	39.116844	41.773872	114.948799	42.2748715	20.9400725	114.041622	-69.7871835	1.8120395	108.811604
-1.868814	-19.04073	112.069824	-13.705412	11.214498	111.720657	45.02449	0.17292	113.332031	39.216305	41.626301	114.939285	42.1203975	20.8996105	114.135658	-69.5312215	1.5293855	109.305656
-3.113924	-18.554087	112.598244	-13.711047	11.025498	112.007507	44.753273	0.040151	113.636925	39.265865	41.401749	114.811386	42.009569	20.72095	114.2241555	-69.431663	1.330046	109.7908585
-4.427732	-18.004271	112.969879	-13.767268	10.833626	112.200836	44.771694	-0.229516	113.926697	39.186974	41.09605	114.649567	41.979334	20.433267	114.288132	-69.51387	1.233985	110.11354
-5.718811	-17.440838	113.135216	-13.838089	10.609586	112.342705	44.677387	-0.472367	114.125839	39.116688	40.795795	114.660049	41.8970375	20.161714	114.392944	-69.5732155	1.057458	110.292466
-7.593516	-16.538774	112.840118	-13.991796	10.149106	112.4571	44.337986	-0.969878	114.146996	39.074314	40.280708	114.895866	41.70615	19.655415	114.521431	-69.689742	0.642797000000002	110.392769
-8.86948	-15.917184	112.422218	-14.108332	9.868528	112.451469	44.073658	-1.234807	114.083946	38.99036	39.963608	115.265778	41.532009	19.3644005	114.674862	-69.748673	0.372655499999997	110.228076
-10.057438	-15.201277	111.857796	-14.247103	9.714736	112.45443	43.818165	-1.333217	114.089378	38.948765	39.825382	115.880905	41.383465	19.2460825	114.9851415	-69.877671	0.183389500000001	109.9237185
-11.207824	-14.359471	111.375427	-14.413174	9.751092	112.529633	43.663475	-1.256503	114.294472	38.897778	39.941334	116.698959	41.2806265	19.3424155	115.4967155	-70.1069745	0.159768500000002	109.5625505
-12.311944	-13.544776	110.944328	-14.588688	9.955847	112.635437	43.512722	-1.019847	114.480614	38.792011	40.158646	117.673813	41.1523665	19.5693995	116.0772135	-70.3297425	0.342294500000001	109.1936605
-13.413419	-12.630539	110.564217	-14.742829	10.279104	112.726463	43.322155	-0.709229	114.722336	38.615017	40.432835	118.403984	40.968586	19.861803	116.56316	-70.454244	0.696405000000002	108.889766
-14.522722	-11.705315	110.314163	-14.850821	10.655345	112.741341	43.131611	-0.365846	114.745522	38.438969	40.635281	118.766937	40.78529	20.1347175	116.7562295	-70.486932	1.1759725	108.7264525
-16.099762	-10.513752	110.009781	-14.898084	11.115459	112.591705	42.954472	0.036438	114.691483	38.340946	40.885933	118.931221	40.647709	20.4611855	116.811352	-70.443877	1.7697325	108.372058
-17.132441	-9.808456	109.83548	-14.894509	11.280198	112.456894	42.947666	0.152765	114.7117	38.416824	40.992218	119.016289	40.682245	20.5724915	116.8639945	-70.471263	1.9879045	108.0497935
-18.163912	-9.179438	109.61187	-14.882816	11.314244	112.281143	42.939304	0.127298	114.705345	38.505795	40.993614	119.062637	40.7225495	20.560456	116.883991	-70.4881815	2.068032	107.678295
-19.171957	-8.628814	109.371254	-14.908578	11.256782	112.093262	42.903324	0.056769	114.527428	38.502865	40.899975	119.042885	40.7030945	20.478372	116.7851565	-70.5202505	2.035192	107.4013675
-20.223276	-8.140785	109.08387	-14.985652	11.179914	111.849091	42.790043	0.034402	114.269379	38.420563	40.858524	118.839554	40.605303	20.446463	116.5544665	-70.576607	1.913365	107.1437155
-21.239918	-7.701001	108.886086	-15.126647	11.131773	111.625755	42.663963	0.108852	113.979004	38.255672	40.918724	118.603645	40.4598175	20.513788	116.2913245	-70.7131115	1.749758	106.9601855
-22.269526	-7.293859	108.781281	-15.307503	11.101447	111.466385	42.510395	0.201032	113.761734	38.032635	40.979229	118.368065	40.271515	20.5901305	116.0648995	-70.886521	1.6127635	106.8678705
-23.819176	-6.785255	108.685806	-15.622605	11.065717	111.295059	42.266197	0.263517	113.473618	37.697273	41.073616	117.885269	39.981735	20.6685665	115.6794435	-71.226945	1.4628675	106.9106745
-24.851728	-6.513189	108.680191	-15.793	11.000586	111.164406	42.059376	0.263314	113.10817	37.458824	41.036556	117.525551	39.7591	20.649935	115.3168605	-71.3451	1.351237	107.0119515
-25.824806	-6.272653	108.560928	-15.947063	10.918799	110.964371	41.8559	0.253007	112.731514	37.240276	40.982761	117.090919	39.548088	20.617884	114.9112165	-71.442214	1.219714	107.0175255
-26.796564	-6.061619	108.326744	-16.064981	10.868042	110.687187	41.706242	0.261578	112.311783	37.050968	41.01862	116.674927	39.378605	20.640099	114.493355	-71.508567	1.095985	106.881019
-27.759001	-5.888806	108.114182	-16.175825	10.856431	110.43029	41.548027	0.360861	111.894379	36.833878	41.03754	116.374084	39.1909525	20.6992005	114.1342315	-71.5426025	1.0136615	106.7263485
-28.650661	-5.74021	107.948128	-16.261063	10.861757	110.220924	41.413635	0.439899	111.631287	36.650677	41.083298	116.083542	39.032156	20.7615985	113.8574145	-71.554282	0.961915500000003	106.5844335
-29.507908	-5.558361	107.903503	-16.371958	10.897485	110.1418	41.312061	0.545042	111.467995	36.46841	41.174248	115.897736	38.8902355	20.859645	113.6828655	-71.6341515	0.935324999999999	106.6007345
-30.864569	-5.439654	107.973335	-16.54093	10.972316	110.125687	41.155609	0.748453	111.35762	36.185673	41.345493	115.746483	38.670641	21.046973	113.5520515	-71.752501	0.897659000000001	106.6993225
-31.674433	-5.427218	108.127914	-16.657873	11.013044	110.178055	41.081081	0.861139	111.382782	35.980015	41.477829	115.60186	38.530548	21.169484	113.492321	-71.846294	0.856604000000001	106.863789
-32.481739	-5.377712	108.355347	-16.7785	11.051053	110.255005	40.985958	0.948699	111.444687	35.769554	41.568249	115.441498	38.377756	21.258474	113.4430925	-71.934756	0.843631999999999	107.0669175
-33.277256	-5.383924	108.647011	-16.905214	11.03217	110.378632	40.879745	0.970922	111.563538	35.599747	41.61459	115.269722	38.239746	21.292756	113.41663	-72.050174	0.771584000000001	107.340634
-34.102505	-5.413715	109.03524	-17.049982	10.984406	110.559761	40.780598	0.920222	111.755096	35.417717	41.587055	115.085159	38.0991575	21.2536385	113.4201275	-72.1991215	0.715173499999999	107.6993945
-34.909115	-5.511882	109.45414	-17.196352	10.859301	110.745941	40.659229	0.809785	111.968658	35.231861	41.469608	114.840652	37.945545	21.1396965	113.404655	-72.338249	0.578905500000001	108.087227
-35.617863	-5.610733	109.844086	-17.326582	10.713801	110.872887	40.483585	0.688507	112.143898	35.012539	41.375919	114.620193	37.748062	21.032213	113.3820455	-72.401226	0.395388999999998	108.3637285
-36.666149	-5.661064	110.092506	-17.588501	10.49511	110.947189	40.204731	0.53753	112.355423	34.702908	41.221169	114.455589	37.4538195	20.8793495	113.405506	-72.6308215	0.110870500000001	108.488872
-37.409218	-5.655873	110.063705	-17.788712	10.384198	110.958496	40.06728	0.453477	112.606468	34.548538	41.205563	114.531853	37.307909	20.82952	113.5691605	-72.885333	-0.0611239999999995	108.3478315
-38.144489	-5.695431	109.878036	-17.992834	10.31759	110.95359	39.921253	0.413339	112.770058	34.419804	41.215767	114.805046	37.1705285	20.814553	113.787552	-73.1561965	-0.179373000000002	108.119628
-38.828911	-5.701349	109.759438	-18.195707	10.340536	110.950363	39.678139	0.470167	112.798416	34.256828	41.30135	115.054466	36.9674835	20.8857585	113.926441	-73.3588975	-0.204686500000001	107.974285
-39.432636	-5.629955	109.671066	-18.381184	10.426673	110.978233	39.455479	0.621911	112.772163	34.080994	41.420521	115.231277	36.7682365	21.021216	114.00172	-73.5306045	-0.167870000000001	107.954746
-40.007488	-5.478722	109.589783	-18.56271	10.60883	111.005936	39.311203	0.863835	112.74984	33.910225	41.642796	115.432465	36.610714	21.2533155	114.0911525	-73.736134	-0.0356555000000007	107.9207195
-40.605267	-5.346881	109.500244	-18.671688	10.821548	111.019745	39.201366	1.159866	112.782738	33.786564	41.922119	115.560806	36.493965	21.5409925	114.171772	-73.837341	0.102103499999998	107.867718
-41.535984	-5.130702	109.537598	-18.794432	11.162446	110.991203	39.140232	1.534004	112.840164	33.627171	42.271641	115.464462	36.3837015	21.9028225	114.152313	-73.9725655	0.422069499999996	107.830093
-42.091908	-5.04335	109.551323	-18.830957	11.326862	110.910812	39.099911	1.689763	112.823341	33.549286	42.424168	115.194305	36.3245985	22.0569655	114.008823	-73.9865125	0.5967585	107.812801
-42.602924	-4.972703	109.60096	-18.856503	11.385071	110.772942	39.054169	1.753498	112.805389	33.485233	42.518356	114.758492	36.269701	22.135927	113.7819405	-73.982707	0.634215000000001	107.7639435
-43.095703	-4.879392	109.612228	-18.903893	11.388818	110.630951	39.031048	1.764559	112.741684	33.375729	42.528545	114.390182	36.2033885	22.146552	113.565933	-74.0111745	0.631084000000001	107.695969
-43.599606	-4.774501	109.62262	-18.951689	11.315914	110.513565	38.985264	1.72677	112.693909	33.254124	42.484962	114.069878	36.119694	22.105866	113.3818935	-74.023072	0.525961999999996	107.6452365
-44.110054	-4.647765	109.645393	-19.027916	11.21234	110.41169	38.913517	1.671242	112.610184	33.115284	42.455513	113.680901	36.0144005	22.0633775	113.1455425	-74.0702325	0.361302499999997	107.6778375
-44.595242	-4.506813	109.624329	-19.140066	11.124592	110.256348	38.817509	1.662371	112.299858	32.943806	42.452839	113.274849	35.8806575	22.057605	112.7873535	-74.1607895	0.191579000000001	107.7253425
-45.340576	-4.299945	109.423805	-19.285311	11.037971	109.873665	38.604877	1.710617	111.675819	32.665569	42.487114	112.54599	35.635223	22.0988655	112.1109045	-74.205845	-0.0229234999999974	107.6364255
-45.70705	-4.068032	109.134972	-19.367233	11.058485	109.506165	38.484547	1.747225	111.197365	32.479061	42.5028	112.104454	35.481804	22.1250125	111.6509095	-74.21627	-0.00804250000000195	107.3614205
-46.070641	-3.76079	108.762321	-19.429396	11.101508	109.152351	38.316902	1.79676	110.823456	32.361679	42.523983	111.846771	35.3392905	22.1603715	111.3351135	-74.1980825	0.0426445000000015	106.9695885
-46.411758	-3.369621	108.470154	-19.503931	11.189881	108.929062	38.195084	1.863639	110.597839	32.321503	42.607647	111.693024	35.2582935	22.235643	111.1454315	-74.2661555	0.144119	106.7126925
-46.73156	-2.925585	108.29792	-19.580921	11.333597	108.795776	38.111095	1.965994	110.38755	32.278156	42.704861	111.597046	35.1946255	22.3354275	110.992298	-74.3564675	0.331766499999997	106.599254
-47.01181	-2.448596	108.165955	-19.61091	11.506106	108.66468	38.029015	2.124686	110.151039	32.247372	42.841377	111.498169	35.1381935	22.4830315	110.824604	-74.3600135	0.529180500000002	106.504756
-47.233871	-1.977529	108.047279	-19.615702	11.674645	108.527199	37.979301	2.275119	109.951065	32.245869	43.000214	111.333038	35.112585	22.6376665	110.6420515	-74.343989	0.711623499999998	106.4123465
-47.555977	-1.294242	107.916771	-19.601007	11.966012	108.344887	37.966339	2.528679	109.639343	32.224007	43.242332	111.125771	35.095173	22.8855055	110.382557	-74.297187	1.0465185	106.307217
-47.617836	-0.806436	107.891022	-19.57744	12.119234	108.290527	37.95237	2.692521	109.580124	32.226444	43.40947	111.035576	35.089407	23.0509955	110.30785	-74.244287	1.1874725	106.273204
-47.629444	-0.277915	107.924866	-19.611536	12.258341	108.317734	37.973701	2.803325	109.620438	32.22123	43.531284	111.055252	35.0974655	23.1673045	110.337845	-74.3205375	1.3493775	106.297623
-47.664314	0.298242	107.982445	-19.653959	12.356431	108.422348	37.968494	2.850718	109.702324	32.256008	43.588829	111.196808	35.112251	23.2197735	110.449566	-74.420169	1.4930885	106.39513
-47.678741	0.833185	108.016075	-19.683342	12.402172	108.503494	37.910133	2.838863	109.815773	32.330212	43.621998	111.297729	35.1201725	23.2304305	110.556751	-74.4868565	1.5739135	106.450237
-47.628204	1.364955	108.084145	-19.695206	12.440027	108.557785	37.898796	2.818081	109.868576	32.373798	43.622978	111.344612	35.136297	23.2205295	110.606594	-74.526709	1.6595245	106.508976
-47.541435	1.873324	108.131859	-19.671515	12.486197	108.587051	37.938644	2.798341	109.84951	32.417877	43.644039	111.344162	35.1782605	23.22119	110.596836	-74.5212905	1.751204	106.577266
-47.428024	2.633159	108.182999	-19.62224	12.582082	108.640495	38.012238	2.805179	109.945641	32.527222	43.672821	111.359451	35.26973	23.239	110.652546	-74.51421	1.925164	106.628444
-47.218704	3.148748	108.273994	-19.568903	12.633183	108.746315	38.087097	2.793683	110.097	32.615597	43.685917	111.420883	35.351347	23.2398	110.7589415	-74.489153	2.026566	106.7336885
-46.954994	3.734518	108.409012	-19.510048	12.684105	108.864082	38.15374	2.760811	110.24202	32.724369	43.6619	111.518822	35.4390545	23.2113555	110.880421	-74.4591505	2.1568545	106.847743
-46.73233	4.332126	108.521141	-19.458019	12.715201	109.00309	38.204144	2.704323	110.410332	32.848598	43.656342	111.64502	35.526371	23.1803325	111.027676	-74.442409	2.2500695	106.978504
-46.43869	4.9206	108.630768	-19.395985	12.742109	109.119537	38.243748	2.637806	110.661293	32.982296	43.615131	111.848274	35.613022	23.1264685	111.2547835	-74.404992	2.3577495	106.9842905
-46.134941	5.505941	108.652412	-19.356739	12.769522	109.247993	38.315319	2.558432	110.947548	33.107384	43.556419	112.174904	35.7113515	23.0574255	111.561226	-74.4248295	2.4816185	106.93476
-45.867138	6.092288	108.682381	-19.329382	12.822331	109.402275	38.361118	2.50471	111.26577	33.253895	43.520817	112.513794	35.8075065	23.0127635	111.889782	-74.4662705	2.6318985	106.914768
-45.357944	6.975683	108.723495	-19.296909	12.906736	109.612335	38.39077	2.459404	111.707809	33.434448	43.451107	113.036903	35.912609	22.9552555	112.372356	-74.506427	2.8582165	106.852314
-44.984676	7.611826	108.773148	-19.273893	12.95471	109.745598	38.427036	2.415668	111.976112	33.558292	43.423611	113.371887	35.992664	22.9196395	112.6739995	-74.54045	2.9897805	106.8171965
-44.573036	8.231737	108.806274	-19.238796	12.989855	109.869934	38.492767	2.37943	112.244095	33.694374	43.384544	113.717361	36.0935705	22.881987	112.980728	-74.5711625	3.097723	106.75914
-44.154438	8.86326	108.847443	-19.183752	13.014977	109.955177	38.562984	2.346246	112.441132	33.807568	43.371876	114.013077	36.185276	22.859061	113.2271045	-74.55278	3.170893	106.6832495
-43.755116	9.408513	108.853355	-19.132999	13.017691	110.019791	38.620872	2.320759	112.582573	33.928177	43.360909	114.184357	36.2745245	22.840834	113.383465	-74.5405225	3.194548	106.656117
-43.347149	9.959537	108.855804	-19.066637	13.004141	110.05143	38.675423	2.284797	112.627396	34.036198	43.337086	114.285492	36.3558105	22.8109415	113.456444	-74.4890845	3.1973405	106.646416
-42.90136	10.511441	108.815239	-18.994343	12.985663	110.038994	38.729771	2.247669	112.661957	34.098377	43.295261	114.336761	36.414074	22.771465	113.499359	-74.40276	3.199861	106.578629
-42.19429	11.330934	108.731552	-18.908129	12.943543	109.991928	38.829784	2.222342	112.801537	34.141083	43.256161	114.376045	36.4854335	22.7392515	113.588791	-74.3016915	3.1478345	106.395065
-41.727974	11.890085	108.722198	-18.858076	12.889497	109.985497	38.891682	2.223747	112.933899	34.137638	43.244011	114.445198	36.51466	22.733879	113.6895485	-74.230812	3.045115	106.2814455
-41.276474	12.391019	108.675674	-18.824308	12.814744	110.005356	38.952122	2.200715	113.138107	34.138058	43.213074	114.50856	36.54509	22.7068945	113.8233335	-74.193706	2.9225935	106.1873785
-40.821388	12.881403	108.652687	-18.806131	12.698735	110.037056	39.006042	2.136635	113.342834	34.164345	43.153061	114.604424	36.5851935	22.644848	113.973629	-74.1974555	2.752622	106.100483
-40.344341	13.384059	108.596107	-18.768097	12.55202	110.075638	39.046795	2.031224	113.542221	34.186619	43.056721	114.724037	36.616707	22.5439725	114.133129	-74.152901	2.5600675	106.018147
-39.888157	13.872237	108.565376	-18.765221	12.394832	110.091141	39.088631	1.88943	113.730713	34.222775	42.943497	114.814064	36.655703	22.4164635	114.2723885	-74.186145	2.3732005	105.9098935
-39.425041	14.38081	108.583427	-18.743563	12.242296	110.119179	39.103745	1.748701	113.858482	34.248459	42.830143	114.918434	36.676102	22.289422	114.388458	-74.163228	2.19517	105.8499
-38.773731	15.149916	108.569099	-18.72456	12.013553	110.146042	39.114971	1.564502	114.018547	34.302418	42.661018	115.074745	36.7086945	22.11276	114.546646	-74.1578145	1.914346	105.745438
-38.325874	15.663785	108.550621	-18.70595	11.86085	110.149429	39.126568	1.44162	114.089859	34.350937	42.559258	115.179741	36.7387525	22.000439	114.6348	-74.1506525	1.721261	105.664058
-37.896824	16.18129	108.50103	-18.678616	11.734201	110.147964	39.139267	1.347122	114.14193	34.391193	42.471439	115.289879	36.76523	21.9092805	114.7159045	-74.122462	1.5591215	105.5800235
-37.462738	16.713696	108.515656	-18.677326	11.646523	110.147598	39.159176	1.289898	114.184357	34.440113	42.424591	115.332451	36.7996445	21.8572445	114.758404	-74.1542965	1.4358015	105.536792
-37.045704	17.275936	108.545944	-18.653847	11.607584	110.162102	39.183754	1.264048	114.227745	34.467392	42.404221	115.362335	36.825573	21.8341345	114.79504	-74.133267	1.3810335	105.529164
-36.646942	17.833033	108.568665	-18.610634	11.568678	110.173103	39.23711	1.246905	114.300156	34.498379	42.39061	115.419998	36.8677445	21.8187575	114.860077	-74.0890125	1.3185985	105.486129
-36.247707	18.373051	108.550499	-18.572966	11.532188	110.187981	39.301601	1.223701	114.404907	34.546364	42.389141	115.446381	36.9239825	21.806421	114.925644	-74.0699145	1.257955	105.450318
-35.630684	19.22464	108.434586	-18.486221	11.470207	110.170128	39.41481	1.195764	114.471092	34.603077	42.355877	115.452782	37.0089435	21.7758205	114.961937	-73.9813855	1.1645935	105.378319
-35.25198	19.781166	108.350578	-18.442783	11.427836	110.12175	39.469017	1.174523	114.500465	34.639351	42.33609	115.34967	37.054184	21.7553065	114.9250675	-73.93975	1.1003655	105.3184325
-34.870987	20.354267	108.296494	-18.195074	11.244052	109.986496	39.508957	1.14353	114.49865	34.659195	42.283691	115.240112	37.084076	21.7136105	114.869381	-73.474224	0.774493500000002	105.103611
-34.544956	20.962812	108.252419	-18.177349	11.196058	109.963394	39.526974	1.085537	114.498863	34.681652	42.215153	115.169838	37.104313	21.650345	114.8343505	-73.459011	0.741771	105.0924375
-34.209793	21.556284	108.245766	-18.366556	11.283304	110.061089	39.534904	0.978058	114.543655	34.743031	42.131237	115.141129	37.1389675	21.5546475	114.842392	-73.8720795	1.0119605	105.279786
-33.876579	22.191248	108.278358	-18.368513	11.235552	110.109726	39.546684	0.89406	114.545227	34.785446	42.039654	115.196587	37.166065	21.466857	114.870907	-73.903091	1.004247	105.348545
-33.561012	22.851341	108.306549	-18.371244	11.202271	110.144234	39.550968	0.83736	114.484894	34.824707	41.983547	115.272919	37.1878375	21.4104535	114.8789065	-73.9303255	0.9940885	105.4095615
-33.100014	23.859467	108.460999	-18.378622	11.223929	110.128227	39.619556	0.839393	114.145187	34.875824	41.986103	115.369293	37.24769	21.412748	114.75724	-74.004934	1.03511	105.499214
-32.818001	24.572334	108.579681	-18.368521	11.297949	110.059822	39.609959	0.955008	113.67601	34.880741	42.048367	115.324188	37.24535	21.5016875	114.500099	-73.982392	1.0942105	105.619545
-32.542274	25.294474	108.721947	-18.339962	11.433226	109.931198	39.596195	1.124681	113.002419	34.884804	42.189209	115.161957	37.2404995	21.656945	114.082188	-73.9204235	1.209507	105.780208
-32.225548	25.999842	108.862854	-18.28804	11.605373	109.746216	39.535202	1.366128	112.212166	34.829441	42.374184	114.855453	37.1823215	21.870156	113.5338095	-73.7584015	1.34059	105.9586225
-31.913345	26.736412	108.944824	-18.256382	11.825202	109.517136	39.403465	1.672652	111.439224	34.76083	42.603725	114.499046	37.0821475	22.1381885	112.969135	-73.5949115	1.5122155	106.065137
-31.59692	27.450974	108.981728	-18.243303	12.067708	109.319199	39.303913	1.997146	110.771225	34.715046	42.894135	114.278915	37.0094795	22.4456405	112.52507	-73.4960855	1.6897755	106.113328
-31.252909	28.133348	109.089531	-18.306587	12.360373	109.218407	39.212852	2.325979	110.397636	34.636108	43.208645	114.107178	36.92448	22.767312	112.252407	-73.537654	1.953434	106.184407
-30.717304	29.115841	109.242805	-18.385962	12.828347	109.24659	39.142235	2.820848	110.246956	34.464462	43.65453	114.034737	36.8033485	23.237689	112.1408465	-73.5752725	2.419005	106.3523335
-30.402166	29.709377	109.350563	-18.456263	13.087118	109.34993	39.099293	3.075707	110.349213	34.401909	43.908207	114.052704	36.750601	23.491957	112.2009585	-73.663127	2.682279	106.4989015
-30.055861	30.205259	109.45079	-18.526011	13.241228	109.473732	39.068352	3.215874	110.562202	34.334488	44.069275	114.077866	36.70142	23.6425745	112.320034	-73.753442	2.8398815	106.62743
-29.664383	30.663073	109.477661	-18.589684	13.33101	109.57782	39.062889	3.26061	110.828362	34.289932	44.153393	114.137665	36.6764105	23.7070015	112.4830135	-73.8557785	2.9550185	106.6726265
-29.253355	31.078287	109.381744	-18.657812	13.361773	109.634804	39.058796	3.227236	111.124908	34.276699	44.171402	114.189003	36.6677475	23.699319	112.6569555	-73.9833715	3.024227	106.6126525
-28.846905	31.420464	109.277008	-18.715815	13.32057	109.679771	39.047222	3.116686	111.363564	34.257084	44.106537	114.198975	36.652153	23.6116115	112.7812695	-74.083783	3.0295285	106.5782725
-28.365084	31.703018	109.240631	-18.707109	13.206296	109.711182	38.992859	2.991405	111.571411	34.245335	43.999653	114.156387	36.619097	23.495529	112.863899	-74.033315	2.917063	106.558465
-27.652798	32.102169	109.246613	-18.769894	13.023658	109.8526	38.938202	2.798144	111.818848	34.189823	43.825291	114.102699	36.5640125	23.3117175	112.9607735	-74.1038005	2.7355985	106.7444265
-27.210892	32.336525	109.284225	-18.804512	12.901258	109.981346	38.95208	2.704198	112.013206	34.162525	43.739445	114.087631	36.5573025	23.2218215	113.0504185	-74.1663265	2.5806945	106.9122735
-26.725721	32.549351	109.320854	-18.805208	12.814118	110.118797	38.993973	2.636851	112.232552	34.140423	43.667774	114.105438	36.567198	23.1523125	113.168995	-74.177614	2.4759235	107.068599
-26.208439	32.763748	109.349457	-18.816933	12.741697	110.256432	39.038918	2.606082	112.407509	34.129707	43.622219	114.169823	36.5843125	23.1141505	113.288666	-74.2181785	2.3692435	107.224198
-25.724039	32.98336	109.369804	-18.791332	12.694016	110.321915	39.072548	2.60317	112.49334	34.130077	43.620579	114.212692	36.6013125	23.1118745	113.353016	-74.1839765	2.2761575	107.290814
-25.176954	33.220093	109.470711	-18.764788	12.695116	110.360382	39.090576	2.630014	112.427376	34.114887	43.6395	114.263	36.6027315	23.134757	113.345188	-74.1323075	2.255475	107.375576
-24.578159	33.451508	109.599213	-18.71188	12.724568	110.355759	39.085083	2.677842	112.271736	34.126026	43.678158	114.303711	36.6055545	23.178	113.2877235	-74.0293145	2.271136	107.4237945
-23.865561	33.804302	109.932938	-18.6563	12.810832	110.317696	39.095428	2.831171	112.027344	34.2043	43.810837	114.490601	36.649864	23.321004	113.2589725	-73.962464	2.30066	107.3764195
-23.349213	34.030392	110.126282	-18.627138	12.914835	110.251915	39.123951	2.977903	111.820984	34.255497	43.966564	114.741646	36.689724	23.4722335	113.281315	-73.944	2.3574365	107.222515
-22.726667	34.175491	110.27919	-18.608028	13.046951	110.142937	39.111622	3.190228	111.601425	34.301132	44.160107	114.932777	36.706377	23.6751675	113.267101	-73.922433	2.4187345	107.018773
-22.187029	34.317959	110.356079	-18.609528	13.235253	110.014412	39.080704	3.442669	111.36174	34.289654	44.37413	115.020882	36.685179	23.9083995	113.191311	-73.904235	2.5621065	106.837513
-21.664616	34.44302	110.42894	-18.645512	13.437827	109.927132	39.058052	3.726944	111.168648	34.259121	44.605591	115.117821	36.6585865	24.1662675	113.1432345	-73.9496105	2.7093865	106.7110295
-20.994204	34.493767	110.426643	-18.645018	13.651675	109.842659	39.075138	4.010345	111.127701	34.255013	44.858967	115.237938	36.6650755	24.434656	113.1828195	-73.9551115	2.868694	106.5024985
-20.490732	34.522835	110.511032	-18.643326	13.842871	109.816086	39.138046	4.266309	111.194061	34.23978	45.116463	115.330734	36.688913	24.691386	113.2623975	-73.975565	2.994356	106.3697745
-19.63199	34.393902	110.455513	-18.613029	14.069798	109.834518	39.21875	4.575346	111.295761	34.181477	45.417603	115.317261	36.7001135	24.9964745	113.306511	-73.9261715	3.1431215	106.362525
-19.077112	34.247311	110.324455	-18.575546	14.158932	109.861755	39.266243	4.743751	111.416885	34.135914	45.57365	115.079544	36.7010785	25.1587005	113.2482145	-73.8521705	3.1591635	106.4752955
-18.490967	33.975876	110.148636	-18.521463	14.230166	109.892311	39.34478	4.856279	111.55069	34.107803	45.692654	114.818573	36.7262915	25.2744665	113.1846315	-73.7692175	3.1858655	106.5999905
-17.933598	33.654533	109.912506	-18.466721	14.228029	109.955856	39.436806	4.936114	111.763069	34.081646	45.777733	114.575897	36.759226	25.3569235	113.169483	-73.692668	3.0991345	106.742229
-17.305677	33.282116	109.728134	-18.413813	14.14761	110.033272	39.54459	4.946743	112.00116	34.051613	45.813614	114.306007	36.7981015	25.3801785	113.1535835	-73.6257275	2.9150415	106.9129605
-16.750837	32.878052	109.605026	-18.369875	14.043039	110.13385	39.629311	4.921194	112.161766	33.992966	45.780415	114.093491	36.8111385	25.3508045	113.1276285	-73.5508885	2.7352735	107.1400715
-16.194401	32.455021	109.56221	-18.330271	13.865007	110.265175	39.682804	4.838834	112.333107	33.960354	45.71154	113.876595	36.821579	25.275187	113.104851	-73.482121	2.454827	107.425499
-15.37625	31.771082	109.496056	-18.252533	13.588037	110.495117	39.780754	4.666297	112.636932	33.941113	45.528648	113.599304	36.8609335	25.0974725	113.118118	-73.3659995	2.0786015	107.872116
-14.835013	31.325212	109.445259	-18.193949	13.43354	110.637878	39.860153	4.568854	112.840485	33.947613	45.408276	113.423744	36.903883	24.988565	113.1321145	-73.291781	1.878515	108.1436415
-14.2703	30.879498	109.3703	-18.147451	13.327299	110.760376	39.922604	4.490305	113.02948	33.960392	45.322109	113.235794	36.941498	24.906207	113.132637	-73.2364	1.748391	108.388115
-13.678505	30.486053	109.295532	-18.081137	13.225704	110.856117	39.987713	4.410126	113.143387	33.981125	45.221321	113.090767	36.984419	24.8157235	113.117077	-73.146693	1.6356845	108.595157
-13.055496	30.127314	109.305595	-18.015995	13.16651	110.954048	40.028252	4.342282	113.197662	34.038464	45.142719	113.012276	37.033358	24.7425005	113.104969	-73.065348	1.5905195	108.803127
-12.4942	29.83363	109.40831	-17.957888	13.147629	111.034096	40.04855	4.284057	113.22699	34.129887	45.092346	112.99527	37.0892185	24.6882015	113.11113	-73.0049945	1.6070565	108.957062
-11.926904	29.594624	109.565178	-17.908669	13.182357	111.126602	40.071884	4.262382	113.238182	34.214317	45.092896	113.090538	37.1431005	24.677639	113.16436	-72.9604385	1.687075	109.088844
-11.131564	29.300907	109.819756	-17.887339	13.363671	111.250366	40.073158	4.382191	113.335442	34.324543	45.249672	113.353264	37.1988505	24.8159315	113.344353	-72.9735285	1.9114105	109.156379
-10.604838	29.150873	110.01841	-17.88184	13.576716	111.335281	40.086956	4.575359	113.474152	34.349937	45.437725	113.639107	37.2184465	25.006542	113.5566295	-72.9821265	2.14689	109.1139325
-10.083621	29.027494	110.200844	-17.889971	13.82301	111.441147	40.122669	4.79011	113.711426	34.381096	45.645454	114.041481	37.2518825	25.217782	113.8764535	-73.0318245	2.428238	109.0058405
-9.522077	28.923496	110.437538	-17.90671	14.05943	111.575577	40.173916	4.960358	114.01918	34.47023	45.857731	114.498207	37.322073	25.4090445	114.2586935	-73.135493	2.7098155	108.8924605
-8.992789	28.815207	110.683334	-17.920177	14.269988	111.706856	40.205265	5.091886	114.254547	34.565552	46.038158	114.880692	37.3854085	25.565022	114.5676195	-73.2257625	2.974954	108.8460925
-8.482712	28.752565	110.868309	-17.916315	14.461988	111.790321	40.214218	5.239312	114.33905	34.632187	46.195293	115.086601	37.4232025	25.7173025	114.7128255	-73.2558325	3.2066735	108.8678165
-7.983854	28.654415	110.929642	-17.897099	14.643621	111.824379	40.23777	5.412836	114.346054	34.665371	46.364216	115.122543	37.4515705	25.888526	114.7342985	-73.2457685	3.398716	108.9144595
-7.272088	28.508987	110.87265	-17.844236	14.833048	111.811661	40.312202	5.637934	114.315773	34.690865	46.592903	115.03199	37.5015335	26.1154185	114.6738815	-73.1900055	3.5506775	108.9494405
-6.78741	28.366623	110.830795	-17.814734	14.876307	111.797798	40.352585	5.697784	114.27739	34.717415	46.671341	114.899132	37.535	26.1845625	114.588261	-73.164468	3.5680515	109.007335
-6.300639	28.217932	110.723938	-17.79883	14.883622	111.768211	40.357418	5.703377	114.199051	34.737823	46.69426	114.653053	37.5476205	26.1988185	114.426052	-73.1452805	3.5684255	109.11037
-5.808979	28.102243	110.560211	-17.790283	14.861378	111.716423	40.321289	5.67917	114.084778	34.707016	46.641438	114.401451	37.5141525	26.160304	114.2431145	-73.0947185	3.562452	109.1897315
-5.271335	27.958525	110.425964	-17.801897	14.80612	111.654091	40.280064	5.61539	113.992203	34.691185	46.56443	114.163712	37.4856245	26.08991	114.0779575	-73.0894185	3.52233	109.2302245
-4.82861	27.864233	110.333084	-17.846481	14.739591	111.569366	40.232124	5.550929	113.951965	34.664543	46.518383	113.978455	37.4483335	26.034656	113.96521	-73.1412955	3.444526	109.173522
-4.380819	27.764553	110.269104	-17.917103	14.694908	111.498222	40.155811	5.509512	113.890518	34.623199	46.473568	113.876106	37.389505	25.99154	113.883312	-73.223711	3.398276	109.113132
-3.721251	27.645079	110.159683	-18.038057	14.683442	111.397324	40.00325	5.471843	113.80719	34.537056	46.463245	113.733734	37.270153	25.967544	113.770462	-73.346267	3.39934	109.024186
-3.277741	27.597687	110.151436	-18.114882	14.698241	111.354614	39.92411	5.483646	113.811554	34.497467	46.490009	113.796104	37.2107885	25.9868275	113.803829	-73.4405525	3.4096545	108.905399
-2.825016	27.565109	110.263405	-18.192568	14.744069	111.369064	39.888828	5.498032	113.906464	34.483158	46.531727	113.997993	37.185993	26.0148795	113.9522285	-73.571129	3.4732585	108.7858995
-2.344206	27.578503	110.422607	-18.248125	14.798162	111.425842	39.866592	5.519616	114.054558	34.494884	46.593693	114.353355	37.180738	26.0566545	114.2039565	-73.676988	3.5396695	108.6477275
-1.859779	27.608263	110.684517	-18.293724	14.859316	111.548576	39.835651	5.549017	114.268875	34.516029	46.645329	114.866928	37.17584	26.097173	114.5679015	-73.763288	3.621459	108.5292505
-1.365555	27.629539	111.115334	-18.34436	14.927022	111.753754	39.801781	5.60671	114.551712	34.568901	46.695545	115.568336	37.185341	26.1511275	115.060024	-73.874061	3.7029165	108.447484
-0.941073	27.658251	111.648895	-18.431927	14.994964	111.974731	39.771503	5.650472	114.884308	34.644928	46.735317	116.397629	37.2082155	26.1928945	115.6409685	-74.0720695	3.7970335	108.3084935
-0.34316	27.630484	112.360466	-18.585569	15.116411	112.292587	39.663403	5.697759	115.273727	34.731361	46.825481	117.469536	37.197382	26.26162	116.3716315	-74.36852	3.971202	108.2135425
0.031305	27.567657	112.670074	-18.699711	15.208021	112.42646	39.55312	5.733967	115.379631	34.749783	46.904247	117.925621	37.1514515	26.319107	116.652626	-74.5508735	4.096935	108.200294
0.404248	27.477682	112.832855	-18.793512	15.321304	112.489044	39.452332	5.778684	115.362251	34.719486	46.952507	118.256172	37.085909	26.3655955	116.8092115	-74.672933	4.2770125	108.1688765
0.777551	27.325865	112.941109	-18.867525	15.435576	112.518013	39.375706	5.849643	115.428802	34.675636	47.00449	118.450699	37.025671	26.4270665	116.9397505	-74.760721	4.4440855	108.0962755
1.150329	27.141741	113.018349	-18.936892	15.545019	112.547958	39.3452	5.93429	115.567276	34.63118	47.087418	118.629875	36.98819	26.510854	117.0985755	-74.861974	4.579184	107.9973405
1.493413	26.905119	113.110588	-19.001921	15.645334	112.601875	39.337082	5.997914	115.78653	34.601082	47.174332	118.798721	36.969082	26.586123	117.2926255	-74.972924	4.704545	107.9111245
1.780886	26.595804	113.203705	-19.03212	15.717554	112.654968	39.309528	6.026474	116.024628	34.555355	47.227402	118.877586	36.9324415	26.626938	117.451107	-74.9966815	4.80817	107.858829
2.181004	26.058706	113.33448	-19.125141	15.7573	112.76783	39.21508	6.003049	116.215454	34.483288	47.196518	118.972122	36.849184	26.5997835	117.593788	-75.099466	4.9148165	107.941872
2.397298	25.668039	113.371887	-19.195576	15.758392	112.835098	39.139107	5.929144	116.293953	34.454067	47.128738	118.975853	36.796587	26.528941	117.634903	-75.187739	4.987843	108.035293
2.553461	25.2393	113.384918	-19.25738	15.768269	112.875214	39.074741	5.855089	116.322342	34.441578	47.066994	118.953941	36.7581595	26.4610415	117.6381415	-75.2729195	5.0754965	108.1122865
2.684352	24.73665	113.36396	-19.29299	15.783861	112.894615	39.020382	5.810564	116.315697	34.445553	47.015335	118.910042	36.7329675	26.4129495	117.6128695	-75.3189475	5.1547725	108.1763605
2.789119	24.224142	113.28257	-19.32712	15.806237	112.892197	38.978134	5.779329	116.282532	34.429283	46.983932	118.808075	36.7037085	26.3816305	117.5453035	-75.3579485	5.2308435	108.2390905
2.864332	23.6616	113.176964	-19.365326	15.817266	112.860039	38.92065	5.740463	116.180382	34.38385	46.943562	118.69223	36.65225	26.3420125	117.436306	-75.382902	5.2925195	108.283772
2.91957	23.030035	113.042366	-19.424934	15.831758	112.803162	38.844879	5.691185	116.058968	34.356419	46.890636	118.592392	36.600649	26.2909105	117.32568	-75.450517	5.3726055	108.280644
2.884362	22.134295	112.940575	-19.500534	15.845898	112.689003	38.704151	5.60328	115.926979	34.334949	46.805515	118.506554	36.51955	26.2043975	117.2167665	-75.520618	5.4873985	108.1612395
2.865473	21.532492	112.862076	-19.568993	15.874984	112.655533	38.597351	5.552379	115.86422	34.297924	46.754696	118.478241	36.4476375	26.1535375	117.1712305	-75.5856235	5.5964305	108.1398355
2.783902	20.935389	112.808083	-19.648325	15.935554	112.661804	38.478699	5.541296	115.825058	34.247322	46.726791	118.446945	36.3630105	26.1340435	117.1360015	-75.6596605	5.7370645	108.1876065
2.631087	20.294756	112.808975	-19.731539	16.032145	112.709366	38.361336	5.540833	115.849449	34.196602	46.712502	118.461716	36.278969	26.1266675	117.1555825	-75.742047	5.9376225	108.2631495
2.489023	19.625744	112.81546	-19.817659	16.122587	112.769714	38.273952	5.542551	115.930328	34.154877	46.721519	118.498405	36.2144145	26.132035	117.2143665	-75.8497325	6.113139	108.3250615
2.326182	18.885881	112.813744	-19.917431	16.2092	112.817444	38.18457	5.531149	115.998268	34.100368	46.735199	118.539513	36.142469	26.133174	117.2688905	-75.977331	6.285226	108.3659975
2.092638	18.18973	112.826385	-20.018114	16.280815	112.832809	38.086517	5.53949	116.035881	34.044315	46.740967	118.533768	36.065416	26.1402285	117.2848245	-76.101644	6.4214015	108.3807935
1.761265	17.146982	112.726799	-20.143463	16.401539	112.800087	37.950306	5.567946	116.016838	33.928497	46.763103	118.451462	35.9394015	26.1655245	117.23415	-76.2263275	6.6375535	108.366024
1.436182	16.444456	112.640785	-20.214527	16.503328	112.764038	37.864674	5.594965	115.96978	33.861378	46.76239	118.32299	35.863026	26.1786775	117.146385	-76.29208	6.8279785	108.381691
1.132227	15.679659	112.500191	-20.268505	16.562603	112.714783	37.790638	5.600145	115.908455	33.802219	46.748646	118.162704	35.7964285	26.1743955	117.0355795	-76.3334385	6.9508105	108.3939865
0.83543	14.865921	112.375023	-20.321217	16.608171	112.657547	37.740204	5.573736	115.809464	33.781223	46.741146	117.962959	35.7607135	26.157441	116.8862115	-76.4031475	7.058901	108.4288825
0.496377	14.100978	112.284065	-20.340508	16.632166	112.604225	37.724075	5.583578	115.661011	33.779404	46.751995	117.677864	35.7517395	26.1677865	116.6694375	-76.4327555	7.0965455	108.5390125
0.194191	13.333214	112.100647	-20.296211	16.652004	112.511787	37.764462	5.617693	115.411446	33.756939	46.785751	117.392776	35.7607005	26.201722	116.402111	-76.3531225	7.102286	108.621463
-0.180865	12.601627	111.941292	-20.19895	16.671104	112.425758	37.783794	5.642879	115.237823	33.739246	46.758507	117.118538	35.76152	26.200693	116.1781805	-76.15942	7.141515	108.6733355
-0.711563	11.416841	111.82132	-20.06226	16.743071	112.376549	37.851471	5.609712	115.158226	33.840305	46.697277	116.785728	35.845888	26.1534945	115.971977	-75.970408	7.3326475	108.781121
-1.130685	10.673412	111.873749	-20.035839	16.809748	112.433411	37.857265	5.59071	115.178787	33.890469	46.655228	116.667091	35.873867	26.122969	115.922939	-75.945545	7.496527	108.943883
-1.564791	9.951682	111.956238	-20.040455	16.876585	112.530746	37.830219	5.578903	115.238396	33.895607	46.626141	116.597176	35.862913	26.102522	115.917786	-75.943823	7.650648	109.143706
-2.029817	9.265871	112.053528	-20.087231	16.916693	112.646507	37.771626	5.543056	115.283249	33.881855	46.589787	116.654335	35.8267405	26.0664215	115.968792	-76.0012025	7.7669645	109.324222
-2.566412	8.564258	112.149811	-20.182608	16.942741	112.794556	37.664497	5.482092	115.36541	33.866276	46.54372	116.781021	35.7653865	26.012906	116.0732155	-76.1306025	7.872576	109.5158965
-3.091882	7.846773	112.243507	-20.289694	16.945206	112.944077	37.550556	5.412395	115.441856	33.84087	46.489067	116.944229	35.695713	25.950731	116.1930425	-76.275101	7.939681	109.6951115
-3.630031	7.172798	112.323288	-20.419302	16.979916	113.079086	37.432922	5.372234	115.460297	33.784863	46.475441	117.156624	35.6088925	25.9238375	116.3084605	-76.4474965	8.0359945	109.8497115
-4.461108	6.194809	112.365005	-20.633059	17.002407	113.282478	37.20507	5.393271	115.425133	33.635254	46.518921	117.395378	35.420162	25.956096	116.4102555	-76.68628	8.048718	110.1547005
-5.000135	5.592493	112.403999	-20.734865	17.007301	113.459587	37.07058	5.484514	115.347145	33.5159	46.57336	117.596245	35.29324	26.028937	116.471695	-76.76297	7.985665	110.447479
-5.579649	4.93112	112.439774	-20.855028	17.014849	113.630928	37.000839	5.581045	115.378571	33.443817	46.684258	117.84037	35.222328	26.1326515	116.6094705	-76.932384	7.8970465	110.6523855
-6.125376	4.265011	112.465057	-20.931738	17.044989	113.774384	36.965435	5.658521	115.446701	33.40583	46.785255	118.072975	35.1856325	26.221888	116.759838	-77.0491085	7.86809	110.78893
-6.706456	3.61961	112.524117	-21.016127	17.103577	113.92157	36.892101	5.762457	115.436363	33.346622	46.895828	118.217834	35.1193615	26.3291425	116.8270985	-77.1516155	7.8780115	111.0160415
-7.241518	2.994507	112.572014	-21.071909	17.168022	114.015289	36.839859	5.894398	115.460732	33.242775	46.991463	118.16642	35.041317	26.4429305	116.813576	-77.185135	7.8931135	111.217002
-7.762036	2.334591	112.632477	-21.072428	17.238079	114.053329	36.859314	6.046034	115.453316	33.147614	47.116489	117.99511	35.003464	26.5812615	116.724213	-77.14832	7.8948965	111.382445
-8.525047	1.280875	112.719475	-20.940964	17.260876	114.066742	36.987534	6.227741	115.433968	33.085934	47.241695	117.579712	35.036734	26.734718	116.50684	-76.918662	7.787034	111.626644
-9.034708	0.570916	112.861908	-20.792944	17.247181	114.075554	37.127106	6.28655	115.413811	33.092194	47.268661	117.201759	35.10965	26.7776055	116.307785	-76.695538	7.7167565	111.843323
-9.511627	-0.09816	112.981583	-20.582581	17.153088	114.072144	37.301701	6.286694	115.378807	33.157398	47.224148	116.939697	35.2295495	26.755421	116.159252	-76.3947115	7.550755	111.985036
-9.959172	-0.768073	113.048386	-20.378166	17.003998	114.045906	37.505287	6.25275	115.424873	33.279598	47.174637	116.77829	35.3924425	26.7136935	116.1015815	-76.1487745	7.2943025	111.9902305
-10.370931	-1.461249	112.999176	-20.165094	16.781578	114.007797	37.737286	6.187848	115.437462	33.398869	47.098732	116.708015	35.5680775	26.64329	116.0727385	-75.8982655	6.919866	111.9428555
-10.770688	-2.137756	112.950493	-19.946852	16.576069	113.979614	37.949627	6.133702	115.377495	33.513363	47.028015	116.664978	35.731495	26.5808585	116.0212365	-75.625199	6.5712795	111.9379915
-11.227254	-2.809636	112.926933	-19.78672	16.40284	113.916435	38.143513	6.098198	115.347374	33.610161	46.984882	116.586006	35.876837	26.54154	115.96669	-75.450277	6.26414	111.86618
-11.789695	-3.700661	112.902031	-19.597708	16.292875	113.718475	38.394371	6.073987	115.463844	33.741905	46.945316	116.499313	36.068138	26.5096515	115.9815785	-75.263554	6.0760985	111.4553715
-12.173484	-4.214308	112.836716	-19.535767	16.286152	113.499069	38.55917	6.060748	115.532005	33.825623	46.997173	116.340958	36.1923965	26.5289605	115.9364815	-75.2639305	6.04334350000001	111.0616565
-12.598343	-4.737722	112.69529	-19.473604	16.318964	113.264893	38.627811	6.08405	115.432045	33.823715	47.012596	116.144524	36.225763	26.548323	115.7882845	-75.172971	6.089605	110.7415015
-12.990001	-5.238122	112.525108	-19.443985	16.330416	113.069092	38.646873	6.11216	115.290329	33.813221	47.033157	115.981712	36.230047	26.5726585	115.6360205	-75.118017	6.0881735	110.5021635
-13.448252	-5.730814	112.419037	-19.4347	16.312807	112.956688	38.668106	6.119798	115.226089	33.821007	47.050125	115.89267	36.2445565	26.5849615	115.5593795	-75.1139565	6.0406525	110.3539965
-13.815528	-6.195012	112.283501	-19.427797	16.273582	112.931084	38.683617	6.121752	115.091705	33.822079	47.047989	115.914345	36.252848	26.5848705	115.503025	-75.108442	5.9622935	110.359143
-14.216547	-6.603279	112.191582	-19.43331	16.26248	112.952171	38.660931	6.151756	114.9272	33.814232	47.063339	115.920982	36.2375815	26.6075475	115.424091	-75.1042015	5.9174125	110.480251
-14.764799	-7.084343	112.116417	-19.421772	16.302944	112.975136	38.652679	6.268429	114.711632	33.791672	47.171879	115.850052	36.2221755	26.720154	115.280842	-75.0657195	5.885734	110.66943
-15.170057	-7.363581	112.145294	-19.398289	16.354122	112.965706	38.664974	6.360198	114.597931	33.78212	47.2337	115.790298	36.223547	26.796949	115.1941145	-75.020125	5.911295	110.7372975
-15.50664	-7.678122	112.103294	-19.373926	16.387962	112.919746	38.679661	6.45498	114.568687	33.773781	47.342037	115.665245	36.226721	26.8985085	115.116966	-74.974573	5.87741550000001	110.722526
-15.694046	-8.081523	112.103058	-19.365564	16.434004	112.835884	38.711758	6.549387	114.610992	33.742012	47.436417	115.508774	36.226885	26.992902	115.059883	-74.958013	5.875106	110.611885
-16.254288	-8.244462	112.308693	-19.351391	16.471672	112.745407	38.760303	6.60365	114.726868	33.703701	47.481411	115.2966	36.232002	27.0425305	115.011734	-74.934784	5.9008135	110.47908
-16.660057	-8.474178	112.511375	-19.387997	16.535521	112.671509	38.819443	6.613583	114.907433	33.694084	47.503639	115.05883	36.2567635	27.058611	114.9831315	-75.0327575	6.012431	110.3598865
-17.005852	-8.665303	112.707901	-19.374533	16.556194	112.624001	38.864956	6.570981	115.087639	33.726025	47.468506	114.896133	36.2954905	27.0197435	114.991886	-75.0445565	6.09264450000001	110.256116
-17.494194	-8.867596	112.968269	-19.290037	16.485901	112.616745	38.89468	6.424654	115.333466	33.822128	47.342548	114.761139	36.358404	26.883601	115.0473025	-74.938478	6.088201	110.1861875
-17.811726	-8.936357	113.098862	-19.269211	16.42075	112.695	38.897976	6.300145	115.426277	33.891315	47.239853	114.741455	36.3946455	26.769999	115.083866	-74.9330675	6.071501	110.306134
-18.097332	-8.948103	113.199905	-19.227324	16.339846	112.796364	38.899628	6.198032	115.498199	33.96711	47.156773	114.80172	36.433369	26.6774025	115.1499595	-74.888017	6.0022895	110.4427685
-18.356901	-8.908325	113.317657	-19.211193	16.312468	112.910484	38.923477	6.132338	115.616058	34.036709	47.10783	114.88707	36.480093	26.620084	115.251564	-74.902479	6.004852	110.569404
-18.63262	-8.857796	113.398422	-19.177311	16.319168	113.004265	38.954605	6.12639	115.752289	34.086575	47.11879	115.00518	36.52059	26.62259	115.3787345	-74.875212	6.015746	110.6297955
-18.894157	-8.726415	113.405838	-19.205202	16.361872	113.081253	38.999496	6.161362	115.87812	34.140759	47.17527	115.145851	36.5701275	26.668316	115.5119855	-74.9805315	6.05542800000001	110.6505205
-19.157223	-8.518851	113.364113	-19.181732	16.39658	113.081871	39.045856	6.209669	115.983131	34.206245	47.240131	115.259048	36.6260505	26.7249	115.6210895	-74.9895145	6.06826	110.5426525
-19.546156	-8.092288	113.207199	-19.067665	16.446289	113.02092	39.10545	6.270891	116.051338	34.276863	47.324383	115.487732	36.6911565	26.797637	115.769535	-74.8264865	6.094941	110.272305
-19.807587	-7.719472	113.090858	-19.026423	16.472923	113.036621	39.134621	6.279674	116.064285	34.330269	47.348701	115.683624	36.732445	26.8141875	115.8739545	-74.785291	6.1316585	110.1992875
-19.99305	-7.332399	113.006294	-19.024797	16.507408	113.118256	39.180065	6.292433	116.101089	34.412403	47.386787	115.914391	36.796234	26.83961	116.00774	-74.845828	6.175206	110.228772
-20.189039	-6.941289	112.915352	-18.903208	16.564651	113.165298	39.244305	6.329772	116.19886	34.520142	47.456707	116.21051	36.8822235	26.8932395	116.204685	-74.6886395	6.2360625	110.125911
-20.386503	-6.498754	112.851128	-18.905502	16.676516	113.285431	39.301674	6.424345	116.376671	34.643646	47.566902	116.543076	36.97266	26.9956235	116.4598735	-74.783664	6.3574085	110.1109885
-20.507231	-6.050806	112.773895	-18.775928	16.789513	113.34407	39.392845	6.495894	116.532959	34.793072	47.680168	116.903618	37.0929585	27.088031	116.7182885	-74.6448145	6.490995	109.9698515
-20.630043	-5.553426	112.695107	-18.690578	16.903061	113.421883	39.456078	6.553497	116.660652	34.953579	47.772251	117.244789	37.2048285	27.162874	116.9527205	-74.5859845	6.643248	109.8910455
-20.734434	-4.824149	112.49012	-18.586199	17.020815	113.527336	39.521526	6.603421	116.775665	35.190506	47.840767	117.777039	37.356016	27.222094	117.276352	-74.528414	6.819536	109.77832
-20.80965	-4.294078	112.317154	-18.580322	17.101358	113.590881	39.571777	6.620267	116.848465	35.394909	47.899822	118.13575	37.483343	27.2600445	117.4921075	-74.643987	6.9426715	109.6896545
-20.847742	-3.749311	112.073853	-18.544889	17.198792	113.56208	39.646393	6.643359	116.929886	35.587864	47.992954	118.479874	37.6171285	27.3181565	117.70488	-74.7069065	7.0794275	109.41928
-20.916025	-3.16559	111.795891	-18.500706	17.319403	113.470757	39.68959	6.713404	116.919289	35.716652	48.10537	118.766418	37.703121	27.409387	117.8428535	-74.704533	7.229419	109.0986605
-20.975273	-2.626902	111.560783	-18.489235	17.46973	113.353455	39.701199	6.833851	116.842117	35.801704	48.247818	118.874886	37.7514515	27.5408345	117.8585015	-74.7299215	7.39862549999999	108.8484085
-21.050756	-2.132879	111.348785	-18.468418	17.621971	113.2005	39.711468	6.989279	116.719627	35.862907	48.391472	118.900551	37.7871875	27.6903755	117.810089	-74.7240235	7.5535665	108.590911
-21.092159	-1.699729	111.198845	-18.445328	17.78388	113.058472	39.74527	7.14959	116.603302	35.878563	48.522461	118.858612	37.8119165	27.8360255	117.730957	-74.7025725	7.7317345	108.385987
-21.209694	-1.127527	110.932228	-18.383717	18.000685	112.882927	39.83757	7.411486	116.439842	35.906307	48.719891	118.795105	37.8719385	28.0656885	117.6174735	-74.6393725	7.9356815	108.1483805
-21.238146	-0.822298	110.785202	-18.31566	18.108862	112.789574	39.924465	7.543662	116.360184	35.937645	48.842888	118.826233	37.931055	28.193275	117.5932085	-74.562375	8.024449	107.9859395
-21.270882	-0.555839	110.637703	-18.247656	18.195045	112.696144	39.989731	7.623822	116.307045	35.999542	48.935081	118.851997	37.9946365	28.2794515	117.579521	-74.4899485	8.1106385	107.812767
-21.274206	-0.347095	110.493004	-18.210135	18.255386	112.6129	40.020161	7.712171	116.208199	36.070461	49.00301	118.870399	38.045311	28.3575905	117.539299	-74.465581	8.1531815	107.686501
-21.283693	-0.167242	110.346642	-18.158304	18.322063	112.512947	40.040485	7.776036	116.127708	36.124241	49.05917	118.864021	38.082363	28.417603	117.4958645	-74.398971	8.226523	107.5300295
-21.293934	-0.021933	110.213303	-18.116076	18.379446	112.429642	40.081154	7.832061	116.061363	36.184769	49.109848	118.865929	38.1329615	28.4709545	117.463646	-74.3651135	8.2879375	107.395638
-21.304918	0.089214	110.114693	-18.080532	18.439289	112.366501	40.10807	7.891556	116.034508	36.233063	49.167023	118.883255	38.1705665	28.5292895	117.4588815	-74.3316305	8.3492885	107.2741205
-21.351801	0.214538	110.008087	-18.041864	18.515726	112.303123	40.160011	7.980595	115.980675	36.271431	49.26141	118.866364	38.215721	28.6210025	117.4235195	-74.299449	8.4104495	107.1827265
-21.37726	0.265936	110.00631	-18.019337	18.583946	112.27301	40.175922	8.05037	115.917076	36.265091	49.311535	118.751648	38.2205065	28.6809525	117.334362	-74.2591805	8.4869395	107.211658
-21.400705	0.354164	110.020813	-18.021591	18.668976	112.240128	40.179199	8.127207	115.867058	36.251244	49.378284	118.607834	38.2152215	28.7527455	117.237446	-74.2584035	8.5852065	107.24281
-21.377611	0.451523	110.025879	-18.010509	18.742456	112.195717	40.185913	8.207	115.846825	36.234478	49.424316	118.491257	38.2101955	28.815658	117.169041	-74.2312135	8.669254	107.222393
-21.381413	0.527043	110.009003	-18.016893	18.788935	112.147507	40.185196	8.246217	115.849625	36.225811	49.456184	118.424835	38.2055035	28.8512005	117.13723	-74.2392895	8.7266695	107.157784
-21.384129	0.576431	109.983078	-18.029305	18.833582	112.10936	40.175827	8.252313	115.853348	36.231728	49.461548	118.385223	38.2037775	28.8569305	117.1192855	-74.2623875	8.8102335	107.0994345
-21.384232	0.620565	109.941422	-18.040838	18.851248	112.078003	40.151413	8.249945	115.872261	36.230064	49.458817	118.35936	38.1907385	28.854381	117.1158105	-74.2724145	8.84811499999999	107.0401955
-21.389549	0.630397	109.874069	-18.057701	18.877728	112.01609	40.126064	8.238697	115.892303	36.238079	49.454903	118.367111	38.1820715	28.8468	117.129707	-74.2974735	8.908656	106.902473
-21.408237	0.620876	109.816757	-18.067022	18.905428	111.952446	40.114613	8.226729	115.913818	36.246933	49.453701	118.359634	38.180773	28.840215	117.136726	-74.314817	8.970641	106.768166
-21.428493	0.598282	109.671486	-18.079412	18.930317	111.859062	40.102139	8.204809	115.882507	36.255405	49.45533	118.39682	38.178772	28.8300695	117.1396635	-74.337596	9.0305645	106.5784605
-21.441357	0.591266	109.484337	-18.107634	18.945494	111.739937	40.073284	8.186533	115.826401	36.2626	49.448433	118.460442	38.167942	28.817483	117.1434215	-74.38321	9.073505	106.3364525
-21.433111	0.607078	109.240211	-18.153437	18.969807	111.599968	40.018192	8.184336	115.778008	36.263603	49.457958	118.5513	38.1408975	28.821147	117.164654	-74.4477715	9.118467	106.035282
-21.422235	0.616679	109.034813	-18.19611	19.001375	111.499847	39.963322	8.217969	115.702972	36.229805	49.485191	118.643997	38.0965635	28.85158	117.1734845	-74.4887835	9.15117	105.8262095
-21.449276	0.609714	108.896553	-18.24567	19.069695	111.43483	39.902714	8.293242	115.649101	36.177261	49.540955	118.690445	38.0399875	28.9170985	117.169773	-74.5313275	9.2222915	105.699887
-21.446295	0.540689	108.842552	-18.317369	19.257196	111.419724	39.853565	8.482857	115.597855	36.091869	49.666458	118.598	37.972717	29.0746575	117.0979275	-74.607455	9.4397345	105.7415205
-21.454342	0.410986	108.871567	-18.316616	19.385963	111.3834	39.85004	8.640039	115.559151	36.005054	49.787159	118.349457	37.927547	29.213599	116.954304	-74.560779	9.558327	105.812496
-21.442318	0.208047	108.902397	-18.304646	19.509064	111.300873	39.859428	8.791715	115.457825	35.938244	49.918842	117.987404	37.898836	29.3552785	116.7226145	-74.508128	9.6628495	105.8791315
-21.426775	-0.085169	108.954765	-18.255402	19.589128	111.180046	39.894947	8.908381	115.350136	35.866814	50.007202	117.606445	37.8808805	29.4577915	116.4782905	-74.3916845	9.7204645	105.8818015
-21.453686	-0.453679	108.973206	-18.19096	19.603603	111.06752	39.95348	8.955548	115.278587	35.816936	50.015682	117.227196	37.885208	29.485615	116.2528915	-74.267128	9.721591	105.8821485
-21.448572	-0.853357	108.976234	-18.122601	19.562695	110.953629	40.003567	8.937728	115.214157	35.812214	49.976746	116.921364	37.9078905	29.457237	116.0677605	-74.1530925	9.668153	105.8394975
-21.452339	-1.33607	109.045921	-18.05835	19.475641	110.880699	40.04071	8.853362	115.176689	35.81284	49.878357	116.613091	37.926775	29.3658595	115.89489	-74.043475	9.5854225	105.866508
-21.551378	-2.149565	109.322487	-17.92671	19.303532	110.808182	40.134029	8.622584	115.257111	35.865765	49.624687	116.180397	37.999897	29.1236355	115.718754	-73.853317	9.4834285	105.89761
-21.625425	-2.674832	109.555565	-17.848553	19.165838	110.73011	40.203526	8.386547	115.50058	35.954517	49.410194	115.972878	38.0790215	28.8983705	115.736729	-73.7761275	9.4333055	105.723491
-21.690058	-3.169751	109.793457	-17.846182	19.032316	110.621246	40.295284	8.052371	115.85984	36.031685	49.133514	115.710236	38.1634845	28.5929425	115.785038	-73.8558485	9.4716895	105.457454
-21.758217	-3.637401	110.025108	-17.785082	18.83703	110.39431	40.31641	7.725498	116.206993	36.055698	48.811729	115.361427	38.186054	28.2686135	115.78421	-73.756218	9.4054465	105.00441
-21.896198	-4.066891	110.3461	-17.819664	18.633942	110.25386	40.28278	7.399937	116.531349	36.063351	48.486034	115.044113	38.1730655	27.9429855	115.787731	-73.8123935	9.3248985	104.719989
-22.040018	-4.465709	110.765457	-17.861893	18.339399	110.263123	40.239784	7.032322	116.87088	36.045967	48.104576	114.80323	38.1428755	27.568449	115.837055	-73.8666615	9.110349	104.689191
-22.169127	-4.818495	111.154953	-17.907116	17.980427	110.420143	40.19767	6.612892	117.198769	36.033348	47.671776	114.680458	38.115509	27.142334	115.9396135	-73.929741	8.81852	104.9006725
-22.364859	-5.228516	111.679482	-17.963856	17.370707	110.808853	40.110725	6.027391	117.507622	36.075138	47.075298	114.74054	38.0929315	26.5513445	116.124081	-74.0206435	8.1900695	105.493625
-22.492188	-5.405344	111.94632	-18.030203	17.055872	111.073364	40.083115	5.720306	117.671463	36.063564	46.802567	114.797043	38.0733395	26.2614365	116.234253	-74.1337455	7.8503075	105.912475
-22.635614	-5.416206	112.225388	-18.096859	16.871721	111.321617	40.033245	5.576438	117.79895	35.981335	46.666916	114.806328	38.00729	26.121677	116.302639	-74.201008	7.621765	106.340595
-22.779367	-5.297641	112.516312	-18.17363	16.814318	111.530128	39.995914	5.59085	117.844322	35.86385	46.648701	114.75544	37.929882	26.1197755	116.299881	-74.277142	7.5088605	106.760375
-22.919147	-5.066845	112.722527	-18.234003	16.822247	111.672844	39.980812	5.643425	117.883125	35.772957	46.67411	114.734924	37.8768845	26.1587675	116.3090245	-74.3448905	7.4857265	107.0366635
-23.066349	-4.753907	112.762093	-18.257711	16.815432	111.749077	39.995377	5.645817	117.950523	35.735157	46.684547	114.809738	37.865267	26.165182	116.3801305	-74.380689	7.465682	107.1180235
-23.219744	-4.340339	112.638451	-18.261992	16.778418	111.746719	40.004074	5.572263	118.042061	35.764252	46.640411	114.950928	37.884163	26.106337	116.4964945	-74.408147	7.450499	106.9969435
-23.508572	-3.5509	112.150917	-18.217268	16.67252	111.616638	39.994724	5.336576	117.891899	35.884998	46.496109	115.291748	37.939861	25.9163425	116.5918235	-74.374397	7.4286975	106.6414525
-23.712454	-3.003874	111.709991	-18.164799	16.598362	111.477409	39.971367	5.137074	117.799797	36.00692	46.388008	115.601715	37.9891435	25.762541	116.700756	-74.3187415	7.434183	106.254062
-23.947104	-2.395458	111.195839	-18.129496	16.568256	111.350143	39.949844	4.951704	117.764427	36.171665	46.32209	116.070267	38.0607545	25.636897	116.917347	-74.3197465	7.499615	105.782939
-24.176418	-1.711478	110.756134	-18.093035	16.596409	111.299454	39.913792	4.790452	117.788864	36.353298	46.231709	116.656303	38.133545	25.5110805	117.2225835	-74.319615	7.6817375	105.3763245
-24.422112	-0.971108	110.382668	-18.07218	16.667027	111.314629	39.876862	4.635087	117.945328	36.535641	46.158756	117.30381	38.2062515	25.3969215	117.624569	-74.3506115	7.9371325	105.004689
-24.723829	-0.160904	110.131393	-18.09199	16.761257	111.422203	39.84708	4.530974	118.063316	36.704926	46.119972	118.005753	38.276003	25.325473	118.0345345	-74.459983	8.197041	104.8098715
-25.063965	0.715164	109.933105	-18.118505	16.866819	111.556313	39.797901	4.478632	118.156288	36.827282	46.123161	118.719391	38.3125915	25.3008965	118.4378395	-74.5496015	8.4327415	104.6747865
-25.650034	1.923861	109.570625	-18.218445	16.987778	111.652374	39.722858	4.442708	118.250381	36.973019	46.17054	119.656754	38.3479385	25.306624	118.9535675	-74.7848285	8.668932	104.3511805
-26.079357	2.69122	109.214935	-18.291559	17.086559	111.577522	39.661674	4.452306	118.229042	37.019901	46.225582	120.130516	38.3407875	25.338944	119.179779	-74.9239055	8.834174	103.975265
-26.514027	3.451967	108.811798	-18.365631	17.215218	111.388275	39.593258	4.521982	118.125519	36.994362	46.285526	120.411896	38.29381	25.403754	119.2687075	-75.025072	9.026682	103.5078425
-26.969206	4.198012	108.378723	-18.426798	17.364538	111.109695	39.525803	4.63401	117.922653	36.955166	46.348103	120.497284	38.2404845	25.4910565	119.2099685	-75.0940805	9.2380195	103.0094215
-27.496746	4.937901	108.004715	-18.458654	17.508663	110.805321	39.459656	4.742585	117.652443	36.910671	46.407013	120.391884	38.1851635	25.574799	119.0221635	-75.1024715	9.442527	102.5884785
-28.064117	5.605084	107.700668	-18.453144	17.592421	110.509346	39.435543	4.822202	117.333153	36.881176	46.394203	120.230331	38.1583595	25.6082025	118.781742	-75.0646475	9.57663950000001	102.23695
-28.668802	6.145968	107.422997	-18.422127	17.627996	110.266838	39.448772	4.813028	117.071655	36.870148	46.320705	120.056091	38.15946	25.5668665	118.563873	-75.003714	9.6891255	101.969803
-29.45005	6.751361	106.985558	-18.390442	17.624107	109.990944	39.467735	4.731513	116.767464	36.912003	46.205315	119.788864	38.189869	25.468414	118.278164	-74.970753	9.7798	101.703724
-30.200773	7.247492	106.919495	-18.119383	17.433475	109.810532	39.467918	4.651123	116.590134	36.924038	46.078091	119.615952	38.195978	25.364607	118.103043	-74.434744	9.502343	101.518021
-30.944582	7.615712	106.841591	-18.32151	17.503006	109.802437	39.46756	4.544292	116.470322	36.948864	45.935993	119.439827	38.208212	25.2401425	117.9550745	-74.851232	9.7658695	101.6497995
-31.797085	7.930059	106.841705	-18.318359	17.45133	109.795845	39.473141	4.430179	116.400551	37.000172	45.808388	119.267311	38.2366565	25.1192835	117.833931	-74.8733745	9.7833765	101.757759
-32.784866	8.33255	106.81591	-18.282274	17.401005	109.744141	39.481018	4.307512	116.330933	37.046494	45.704662	119.03669	38.263756	25.006087	117.6838115	-74.828304	9.795923	101.8044705
-33.684669	8.637454	106.755341	-18.241238	17.361462	109.631905	39.493523	4.19118	116.151855	37.099358	45.643806	118.666016	38.2964405	24.917493	117.4089355	-74.7789165	9.805431	101.8548745
-34.629395	8.907127	106.603661	-18.230824	17.344561	109.459564	39.511932	4.04885	115.774178	37.155991	45.570869	118.041054	38.3339615	24.8098595	116.907616	-74.7956095	9.8792625	102.011512
-36.176628	9.246435	106.373634	-18.141218	17.272312	108.957085	39.470837	3.913641	114.386833	37.143501	45.405025	116.635895	38.307169	24.659333	115.511364	-74.589605	9.885291	102.402806
-37.177914	9.464875	106.243477	-18.035725	17.17247	108.511314	39.370007	3.821934	112.942673	37.10107	45.203918	115.200783	38.2355385	24.512926	114.071728	-74.3069885	9.832014	102.9509
-38.194721	9.678781	106.206963	-17.881596	17.076799	108.008385	39.223934	3.756424	111.263252	37.021996	44.987202	113.47084	38.122965	24.371813	112.367046	-73.886157	9.781785	103.649724
-39.220345	9.884335	106.275475	-17.669428	17.019024	107.541679	39.049934	3.717301	109.727859	36.869038	44.842541	111.914528	37.959486	24.279921	110.8211935	-73.298342	9.75812700000001	104.2621645
-40.243919	10.091568	106.455231	-17.508108	17.011354	107.275375	39.001465	3.724431	108.788368	36.771664	44.763409	110.652992	37.8865645	24.24392	109.72068	-72.9027805	9.778788	104.83007
-41.221443	10.374583	106.674553	-17.437662	17.048817	107.209763	39.056946	3.704791	108.444725	36.689857	44.721504	110.033478	37.8734015	24.2131475	109.2391015	-72.7487255	9.8844865	105.1804245
-42.186764	10.672935	107.119843	-17.446396	17.040693	107.435226	39.06815	3.632719	108.519615	36.627369	44.656773	109.597801	37.8477595	24.144746	109.058708	-72.7405515	9.93664	105.811744
-43.644913	11.148031	108.06781	-17.542089	16.877611	107.983124	39.001884	3.34955	108.837486	36.427872	44.36525	109.104904	37.714878	23.8574	108.971195	-72.799056	9.897822	106.995053
-44.537121	11.487407	108.71843	-17.623173	16.640606	108.394562	38.895023	3.098984	109.072021	36.270645	44.123631	108.923912	37.582834	23.6113075	108.9979665	-72.82918	9.66990449999999	107.7911575
-45.348694	11.855567	109.24826	-17.709803	16.372034	108.779404	38.814018	2.840813	109.367409	36.140694	43.876724	108.757248	37.477356	23.3587685	109.0623285	-72.896962	9.3852995	108.4964795
-46.11512	12.282998	109.629822	-17.828936	16.095293	109.040627	38.714165	2.586844	109.55143	35.97319	43.618359	108.573616	37.3436775	23.1026015	109.062523	-73.0015495	9.0879845	109.018731
-46.800198	12.81808	109.863838	-17.967697	15.838771	109.142174	38.57262	2.356695	109.508911	35.761402	43.375004	108.26812	37.167011	22.8658495	108.8885155	-73.102405	8.8116925	109.3958325
-47.497841	13.368784	109.99334	-18.08341	15.599382	109.115135	38.398205	2.164787	109.254372	35.527798	43.157543	107.900833	36.9630015	22.661165	108.5776025	-73.1298215	8.537599	109.6526675
-48.03883	13.99879	110.036278	-18.186453	15.383112	109.055328	38.259712	2.029679	108.942863	35.307377	43.004807	107.64756	36.7835445	22.517243	108.2952115	-73.1564505	8.248981	109.8154445
-48.711224	15.108546	110.099152	-18.301062	15.182866	109.084389	38.115356	1.958257	108.673096	35.169037	42.939575	107.693146	36.6421965	22.448916	108.183121	-73.2443205	7.916816	109.985657
-49.014561	15.992919	110.209427	-18.343725	15.147456	109.200493	38.126904	1.974992	108.648682	35.168625	42.998802	107.943085	36.6477645	22.486897	108.2958835	-73.3352145	7.808015	110.1051025
-49.285763	16.920216	110.354027	-18.362661	15.185586	109.348824	38.158333	2.050694	108.645882	35.19556	43.098064	108.26696	36.6769465	22.574379	108.456421	-73.4022685	7.796793	110.241227
-49.418953	17.886736	110.465836	-18.355061	15.269674	109.461189	38.164093	2.164167	108.680878	35.246925	43.241299	108.585335	36.705509	22.702733	108.6331065	-73.415631	7.836615	110.2892715
-49.470909	18.920654	110.478592	-18.347668	15.35165	109.519157	38.187469	2.206448	108.725998	35.329212	43.353851	108.92794	36.7583405	22.7801495	108.826969	-73.4536765	7.9231505	110.211345
-49.4104	19.942001	110.390198	-18.360998	15.40375	109.524368	38.189251	2.237585	108.768295	35.426414	43.439438	109.280266	36.8078325	22.8385115	109.0242805	-73.5298285	7.9689885	110.0244555
-49.315281	20.982197	110.326134	-18.407547	15.432585	109.478889	38.144585	2.246858	108.758102	35.524345	43.497318	109.584091	36.834465	22.872088	109.1710965	-73.649559	7.993082	109.7866815
-49.061115	22.57287	110.154678	-18.489214	15.449588	109.327827	38.028442	2.204697	108.57711	35.563534	43.463543	109.832146	36.795988	22.83412	109.204628	-73.774416	8.065056	109.451026
-48.771679	23.626276	110.026299	-18.506491	15.4412	109.212723	37.996304	2.171448	108.446632	35.567326	43.4226	109.908333	36.781815	22.797024	109.1774825	-73.794797	8.085376	109.2479635
-48.408215	24.615559	109.94297	-18.501787	15.422077	109.125687	38.022243	2.148717	108.347443	35.606758	43.391178	110.0047	36.8145005	22.7699475	109.1760715	-73.8180745	8.0742065	109.0753025
-47.962238	25.625143	109.916237	-18.447203	15.384333	109.084656	38.100071	2.111197	108.297585	35.653793	43.364666	110.03994	36.876932	22.7379315	109.1687625	-73.771338	8.0307345	109.0005495
-47.453442	26.593737	109.89473	-18.379147	15.341121	109.058594	38.182045	2.055223	108.241295	35.71492	43.300781	110.019218	36.9484825	22.678002	109.1302565	-73.7067765	8.00424	108.9869315
-46.839989	27.566591	109.856163	-18.28924	15.278135	109.037712	38.254921	1.98143	108.15889	35.781387	43.208351	109.97081	37.018154	22.5948905	109.06485	-73.596634	7.9613795	109.010574
-46.177013	28.471199	109.864685	-18.186974	15.193619	109.015915	38.31778	1.869621	108.113571	35.855209	43.087658	109.913101	37.0864945	22.4786395	109.013336	-73.4604425	7.9085985	109.018494
-45.054905	29.853102	109.79937	-18.089155	15.053241	109.010025	38.420876	1.646887	108.158997	36.001984	42.888733	109.903084	37.21143	22.26781	109.0310405	-73.38974	7.838672	108.9890095
-44.204472	30.767334	109.733871	-18.05365	14.969683	109.032677	38.48798	1.505623	108.217964	36.090302	42.754997	109.949043	37.289141	22.13031	109.0835035	-73.396441	7.809056	108.9818505
-43.333786	31.603067	109.692253	-18.026014	14.902751	109.04306	38.525562	1.359977	108.285614	36.151768	42.629467	109.979538	37.338665	21.994722	109.132576	-73.390693	7.81078	108.953544
-42.394291	32.503441	109.583237	-18.030115	14.853339	109.016777	38.543907	1.250345	108.362106	36.19833	42.528133	110.018562	37.3711185	21.889239	109.190334	-73.4313485	7.817439	108.84322
-41.362335	33.371258	109.41272	-18.044336	14.825403	108.945335	38.559006	1.171556	108.455887	36.243473	42.441158	110.117317	37.4012395	21.806357	109.286602	-73.4899115	7.844449	108.604068
-40.366383	34.199654	109.215675	-18.078102	14.815445	108.863762	38.568485	1.098221	108.577858	36.306091	42.394466	110.244659	37.437288	21.7463435	109.4112585	-73.593492	7.8845465	108.3162655
-39.231926	35.032646	109.097374	-18.125368	14.826886	108.803772	38.555042	1.039921	108.681129	36.346783	42.345558	110.434578	37.4509125	21.6927395	109.5578535	-73.7016485	7.9610325	108.0496905
-37.451233	36.207878	109.020058	-18.198923	14.910789	108.748772	38.496815	0.991806	108.805786	36.441788	42.290001	110.769188	37.4693015	21.6409035	109.787487	-73.8671475	8.1806745	107.710057
-36.18108	36.95459	109.047234	-18.239929	15.00841	108.691895	38.48233	0.992757	108.827522	36.519016	42.323067	111.002495	37.500673	21.657912	109.9150085	-73.980531	8.358908	107.4687815
-34.909145	37.673866	109.118202	-18.260082	15.10119	108.613312	38.475288	1.045238	108.754303	36.577423	42.376511	111.265076	37.5263555	21.7108745	110.0096895	-74.0465195	8.4915055	107.2169345
-33.561642	38.306683	109.20974	-18.264555	15.252452	108.501244	38.452152	1.155914	108.639542	36.642185	42.4795	111.521873	37.5471685	21.817707	110.0807075	-74.0762785	8.687197	106.9217805
-32.153835	38.912533	109.349617	-18.253092	15.40463	108.42794	38.431259	1.310605	108.514549	36.721489	42.62249	111.781036	37.576374	21.9665475	110.1477925	-74.082558	8.8427125	106.7080875
-30.787409	39.465347	109.545769	-18.224949	15.591764	108.414291	38.427307	1.514158	108.480408	36.80505	42.775734	112.106171	37.6161785	22.144946	110.2932895	-74.0660765	9.038582	106.5352925
-29.332319	39.924885	109.742569	-18.189363	15.83776	108.478165	38.461193	1.742583	108.583084	36.897923	42.973862	112.467384	37.679558	22.3582225	110.525234	-74.058284	9.3172975	106.431096
-27.111694	40.513306	110.105278	-18.157776	16.247034	108.773407	38.617279	2.103079	109.141243	36.977413	43.265602	113.193321	37.797346	22.6843405	111.167282	-74.112898	9.8097275	106.379532
-25.628397	40.799366	110.381737	-18.136267	16.483393	109.080765	38.784836	2.328157	109.687126	37.033073	43.478413	113.764397	37.9089545	22.903285	111.7257615	-74.1814885	10.063501	106.4357685
-24.111977	40.955673	110.593559	-18.159679	16.671366	109.420013	38.895763	2.483829	110.315346	37.0807	43.685169	114.259064	37.9882315	23.084499	112.287205	-74.3075895	10.258233	106.552821
-22.67786	41.043056	110.889709	-18.168732	16.803307	109.767426	38.970802	2.594222	110.858688	37.079151	43.796909	114.662682	38.0249765	23.1955655	112.760685	-74.3624405	10.4110485	106.774167
-21.169945	41.024361	111.072014	-18.211899	16.876659	110.103859	39.01022	2.641286	111.361626	37.065235	43.861233	114.972878	38.0377275	23.2512595	113.167252	-74.4615255	10.5020585	107.040466
-19.630068	40.922798	111.126099	-18.280087	16.871439	110.381081	39.020409	2.573403	111.844551	37.05727	43.852329	115.190247	38.0388395	23.212866	113.517399	-74.5990135	10.530012	107.244763
-18.16754	40.739845	111.207756	-18.347439	16.805523	110.607445	38.980324	2.425184	112.247398	37.020836	43.730145	115.327003	38.00058	23.0776645	113.7872005	-74.695458	10.5333815	107.4276895
-15.896946	40.304317	111.135399	-18.479464	16.612331	110.818542	38.843842	2.093516	112.66301	36.935978	43.442032	115.363907	37.88991	22.767774	114.0134585	-74.848838	10.456888	107.6236255
-14.424251	39.96331	111.075172	-18.594343	16.461632	110.894585	38.69849	1.852321	112.872055	36.882877	43.22385	115.316498	37.7906835	22.5380855	114.0942765	-74.9793695	10.3851785	107.6948935
-12.929911	39.552467	111.011299	-18.69599	16.33292	110.944534	38.567551	1.623393	113.082596	36.837559	42.987968	115.320313	37.702555	22.3056805	114.2014545	-75.094535	10.3601595	107.6876135
-11.399902	39.09594	110.915565	-18.803545	16.22694	110.999084	38.455574	1.402572	113.303604	36.798462	42.790985	115.36882	37.627018	22.0967785	114.336212	-75.234108	10.3571015	107.661956
-9.965605	38.618809	110.984756	-18.89535	16.149382	111.029099	38.344002	1.213975	113.509712	36.776958	42.634991	115.493629	37.56048	21.924483	114.5016705	-75.35118	10.374281	107.5565275
-8.488385	38.088791	111.102425	-18.958708	16.099947	111.075806	38.246834	1.074743	113.731979	36.77858	42.502426	115.786835	37.512707	21.7885845	114.759407	-75.430123	10.4113095	107.392205
-6.999022	37.556042	111.370125	-19.006737	16.069048	111.177895	38.174671	0.949289	114.060501	36.847404	42.394672	116.205154	37.5110375	21.6719805	115.1328275	-75.5245115	10.4661155	107.2229625
-4.860487	36.667068	111.986565	-19.036613	16.07016	111.40863	38.120415	0.79886	114.606323	36.996967	42.271557	117.035614	37.558691	21.5352085	115.8209685	-75.631917	10.6051115	106.9962915
-3.436858	36.029297	112.375221	-19.02516	16.128401	111.568001	38.122402	0.758942	115.012444	37.103394	42.251965	117.625511	37.612898	21.5054535	116.3189775	-75.663218	10.7513485	106.8170245
-2.07858	35.370594	112.828491	-18.968603	16.203888	111.703423	38.179436	0.736434	115.432945	37.223183	42.262333	118.241463	37.7013095	21.4993835	116.837204	-75.6385155	10.9083925	106.569642
-0.70235	34.621281	113.217232	-18.864401	16.283224	111.836624	38.271271	0.75658	115.79628	37.374969	42.278522	118.813255	37.82312	21.517551	117.3047675	-75.551922	11.048897	106.3684805
0.591372	33.837891	113.521126	-18.72872	16.362059	111.92144	38.380466	0.80486	116.031197	37.54295	42.319992	119.324898	37.961708	21.562426	117.6780475	-75.419148	11.161692	106.1648325
1.859493	32.98621	113.79142	-18.574455	16.445204	111.877716	38.51619	0.871452	116.178574	37.704147	42.372974	119.734558	38.1101685	21.622213	117.956566	-75.2590785	11.268195	105.798866
3.101876	32.055588	113.840805	-18.400604	16.549238	111.73819	38.680439	0.94709	116.268303	37.843967	42.445808	120.028091	38.262203	21.696449	118.148197	-75.063411	11.402027	105.328183
4.850317	30.517239	113.730225	-18.115715	16.680285	111.387512	38.891079	1.030026	116.414818	38.112656	42.528172	120.358192	38.5018675	21.779099	118.386505	-74.7332975	11.581471	104.388519
5.907291	29.401871	113.611031	-17.951277	16.755745	111.090721	39.080349	1.019761	116.601013	38.287048	42.566837	120.456123	38.6836985	21.793299	118.528568	-74.5862525	11.718191	103.652874
6.92824	28.197134	113.358673	-17.771572	16.810402	110.710129	39.269703	1.016478	116.730751	38.405899	42.597485	120.503555	38.837801	21.8069815	118.617153	-74.380945	11.8138225	102.803105
7.887585	26.945765	113.006783	-17.580416	16.8078	110.332108	39.441044	0.99462	116.763878	38.515221	42.601761	120.383324	38.9781325	21.7981905	118.573601	-74.1389645	11.8174095	102.090615
8.718661	25.604694	112.643349	-17.409151	16.760078	109.95195	39.557892	0.926453	116.799583	38.627834	42.538036	120.13063	39.092863	21.7322445	118.4651065	-73.911165	11.7879115	101.4387935
9.496908	24.126785	112.315323	-17.245682	16.683384	109.604347	39.674969	0.810441	116.857513	38.758896	42.440598	119.931816	39.2169325	21.6255195	118.3946645	-73.7082965	11.7412485	100.8140295
10.132921	22.636053	112.120201	-17.119867	16.595667	109.39463	39.803238	0.67719	116.965591	38.894398	42.312275	119.656136	39.348818	21.4947325	118.3108635	-73.588552	11.6966015	100.4783965
10.834028	20.298374	111.748085	-16.975801	16.442442	109.205376	39.950668	0.533074	116.908943	39.001118	42.080082	119.101738	39.475893	21.306578	118.0053405	-73.427495	11.578306	100.4054115
11.161609	18.658684	111.503433	-16.907267	16.296364	109.103218	39.98444	0.442344	116.736626	39.062679	41.919712	118.708504	39.5235595	21.181028	117.722565	-73.3380935	11.4117	100.483871
11.375175	17.034113	111.295662	-16.860857	16.146439	109.010551	40.007954	0.323071	116.568329	39.150795	41.777992	118.365982	39.5793745	21.0505315	117.4671555	-73.3010885	11.2423465	100.5539465
11.484783	15.335385	111.083412	-16.826317	16.015009	108.901802	40.034794	0.206345	116.44664	39.199848	41.648613	118.078789	39.617321	20.927479	117.2627145	-73.269955	11.102539	100.5408895
11.471195	13.678378	110.873726	-16.796247	15.932425	108.829071	40.072964	0.155359	116.278168	39.236549	41.594585	117.848923	39.6547565	20.874972	117.0635455	-73.2472505	10.989878	100.5945965
11.379402	12.051625	110.648308	-16.75375	15.868108	108.733414	40.099205	0.145811	116.101112	39.255257	41.597569	117.630157	39.677231	20.87169	116.8656345	-73.184731	10.864526	100.6011935
11.233106	10.336674	110.367081	-16.712704	15.853731	108.635666	40.116879	0.18831	115.916466	39.273785	41.6134	117.44516	39.695332	20.900855	116.680813	-73.12074	10.806607	100.590519
10.798494	7.87803	110.067986	-16.639181	15.875117	108.500206	40.153336	0.295631	115.747849	39.292099	41.698353	117.279922	39.7227175	20.996992	116.5138855	-73.0010795	10.753242	100.4865265
10.407127	6.158895	109.868958	-16.590061	15.915225	108.465889	40.212036	0.399756	115.712227	39.290524	41.773067	117.201469	39.75128	21.0864115	116.456848	-72.931402	10.7440385	100.47493
9.92844	4.514247	109.738586	-16.532093	15.983349	108.485115	40.276684	0.503856	115.718483	39.312904	41.876759	117.091942	39.794794	21.1903075	116.4052125	-72.85898	10.7763905	100.5650175
9.328099	2.808728	109.656944	-16.491018	16.06992	108.552467	40.335388	0.63922	115.771568	39.312851	42.002888	116.910728	39.8241195	21.321054	116.341148	-72.8061555	10.818786	100.763786
8.683931	1.099806	109.600601	-16.436155	16.119299	108.62619	40.406414	0.760816	115.782692	39.313377	42.09716	116.71032	39.8598955	21.428988	116.246506	-72.7322055	10.80961	101.005874
7.934597	-0.597248	109.560081	-16.398109	16.126551	108.674225	40.462128	0.861877	115.798065	39.306171	42.174961	116.528008	39.8841495	21.518419	116.1630365	-72.6803675	10.734683	101.1854135
7.103683	-2.351124	109.498489	-16.385796	16.085747	108.697929	40.510307	0.895015	115.788589	39.284149	42.195587	116.326843	39.897228	21.545301	116.057716	-72.66882	10.626193	101.338142
5.728399	-4.936985	109.27713	-16.35705	15.957393	108.621559	40.53957	0.911548	115.594162	39.221878	42.170135	115.901588	39.880724	21.5408415	115.747875	-72.594824	10.3739445	101.495243
4.731198	-6.625672	109.089851	-16.347878	15.87632	108.502472	40.58284	0.947149	115.310753	39.170341	42.189957	115.499451	39.8765905	21.568553	115.405102	-72.5723465	10.184087	101.599842
3.668582	-8.300734	108.806526	-16.323381	15.782589	108.356796	40.644409	1.005017	114.906654	39.126762	42.211834	115.038124	39.8855855	21.6084255	114.972389	-72.5323475	9.9567525	101.741203
2.562694	-9.96227	108.565689	-16.267803	15.708174	108.203743	40.691628	1.052106	114.436951	39.06126	42.238319	114.472939	39.876444	21.6452125	114.454945	-72.41205	9.7711355	101.952541
1.414728	-11.57473	108.298508	-16.215897	15.630746	108.057556	40.747772	1.10263	113.899612	39.047211	42.25066	113.747086	39.8974915	21.676645	113.823349	-72.3292855	9.584847	102.291763
0.177537	-13.168457	108.142746	-16.140171	15.552223	107.940147	40.781708	1.115356	113.359955	39.012993	42.271534	113.09819	39.8973505	21.693445	113.2290725	-72.1776925	9.411001	102.6512215
-1.080049	-14.701693	108.165565	-16.093525	15.479504	107.864655	40.863453	1.105828	112.941574	38.988972	42.254906	112.400162	39.9262125	21.680367	112.670868	-72.1132625	9.278641	103.058442
-3.065598	-16.900309	108.262184	-15.999553	15.326169	107.755074	40.976051	1.095531	112.460373	38.873898	42.214439	111.540459	39.9249745	21.654985	112.000416	-71.9240805	8.997353	103.509732
-4.378054	-18.336336	108.344879	-15.950726	15.19382	107.692024	41.01844	1.106744	112.160965	38.825466	42.198112	110.966286	39.921953	21.652428	111.5636255	-71.823405	8.735212	103.8204225
-5.760783	-19.686493	108.591393	-15.889576	15.061867	107.63427	41.075142	1.099597	111.874893	38.750111	42.177208	110.462166	39.9126265	21.6384025	111.1685295	-71.6917785	8.4853315	104.1000105
-7.109731	-20.971727	108.88932	-15.844286	14.941856	107.653069	41.127842	1.093656	111.709785	38.645237	42.107944	110.071564	39.8865395	21.6008	110.8906745	-71.5751115	8.282912	104.4154635
-8.533803	-22.167355	109.361839	-15.806307	14.829403	107.741806	41.180672	1.071221	111.689995	38.593735	42.035789	109.805527	39.8872035	21.553505	110.747761	-71.4998175	8.105301	104.735851
-9.955009	-23.307339	109.823265	-15.769236	14.682923	107.872925	41.229778	0.986352	111.745369	38.583218	41.937233	109.63546	39.906498	21.4617925	110.6904145	-71.44497	7.9040535	105.0554355
-11.353693	-24.121567	110.232285	-15.723811	14.506428	108.014694	41.280228	0.83369	111.743904	38.569923	41.793686	109.527077	39.9250755	21.313688	110.6354905	-71.3726975	7.699168	105.3938975
-13.356644	-24.138908	110.584618	-15.585266	14.244061	108.214699	41.279255	0.642525	111.677254	38.59671	41.579514	109.397247	39.9379825	21.1110195	110.5372505	-71.1085145	7.3771025	105.8921475
-14.564175	-24.047672	110.752281	-15.4965	14.094028	108.340714	41.342388	0.509692	111.681999	38.647343	41.471523	109.372055	39.9948655	20.9906075	110.527027	-70.9878655	7.1974485	106.154401
-15.799048	-23.871714	110.931709	-15.392979	13.983846	108.488503	41.467396	0.391573	111.743439	38.7159	41.394615	109.447548	40.091648	20.893094	110.5954935	-70.877606	7.074598	106.3815125
-17.070112	-23.545748	111.190094	-15.291938	13.889384	108.671532	41.572124	0.316521	111.949242	38.810658	41.327179	109.527222	40.191391	20.82185	110.738232	-70.775267	6.956918	106.604832
-18.131386	-23.271145	111.417786	-15.214594	13.826859	108.846344	41.699566	0.23426	112.143829	38.887562	41.249435	109.657463	40.293564	20.7418475	110.900646	-70.722752	6.9118705	106.792042
-19.429478	-22.570992	111.718025	-15.112323	13.788541	109.028397	41.811661	0.173517	112.322906	38.936501	41.19088	109.844017	40.374081	20.6821985	111.0834615	-70.598727	6.8948835	106.9733325
-20.582684	-21.981823	111.904274	-15.02206	13.774191	109.252312	41.9109	0.164355	112.520889	39.021324	41.189526	110.104111	40.466112	20.6769405	111.3125	-70.510232	6.8714415	107.192124
-22.197489	-20.868496	111.873688	-14.917646	13.736598	109.686424	42.06258	0.120015	112.906052	39.148449	41.222523	110.743103	40.6055145	20.671269	111.8245775	-70.4408065	6.801927	107.5482705
-23.269701	-20.04994	111.731461	-14.931636	13.712032	109.982635	42.100559	0.073997	113.086578	39.20261	41.231773	111.259529	40.6515845	20.652885	112.1730535	-70.5148565	6.771179	107.7922165
-24.270451	-19.117136	111.615196	-14.962903	13.707275	110.24411	42.031757	0.08128	113.217628	39.224747	41.251644	111.688675	40.628252	20.666462	112.4531515	-70.554058	6.748088	108.0350685
-25.267727	-18.078108	111.60598	-15.021788	13.766353	110.502258	41.93956	0.173831	113.276901	39.21212	41.33725	112.076172	40.57584	20.7555405	112.6765365	-70.619416	6.7771655	108.3279795
-26.265186	-16.979792	111.672058	-15.080242	13.854161	110.763725	41.884129	0.272318	113.478455	39.181217	41.44722	112.440857	40.532673	20.859769	112.959656	-70.693157	6.848553	108.567794
-27.116096	-15.804024	111.812233	-15.128009	13.929586	111.061325	41.933704	0.349064	113.738358	39.14883	41.548225	112.816872	40.541267	20.9486445	113.277615	-70.797285	6.9105275	108.845035
-27.965355	-14.548069	111.984459	-15.185449	13.980924	111.324242	41.913734	0.436697	113.979675	39.135666	41.614006	113.079224	40.5247	21.0253515	113.5294495	-70.895598	6.9364965	109.1190345
-29.148638	-12.651425	112.163589	-15.242767	13.978794	111.532822	41.92757	0.443625	114.077019	39.084332	41.622837	113.171745	40.505951	21.033231	113.624382	-70.991485	6.924357	109.441262
-29.878262	-11.298604	112.127541	-15.260482	13.913855	111.52536	41.866993	0.354718	114.07148	39.04076	41.531414	113.13633	40.4538765	20.943066	113.603905	-70.9748405	6.884644	109.446815
-30.613609	-9.966433	112.012459	-15.297855	13.799466	111.506256	41.835873	0.234401	114.094696	39.055721	41.415276	113.150558	40.445797	20.8248385	113.622627	-71.041507	6.7740935	109.389885
-31.239355	-8.585843	111.85099	-15.346019	13.711433	111.464012	41.800251	0.087612	114.126648	39.071926	41.311287	113.273987	40.4360885	20.6994495	113.7003175	-71.1281265	6.7234165	109.2277065
-31.864489	-7.118584	111.702751	-15.392673	13.640602	111.461189	41.731525	-0.015961	114.200119	39.09333	41.227932	113.39949	40.4124275	20.6059855	113.7998045	-71.1977735	6.6752185	109.1225735
-32.471127	-5.654384	111.596062	-15.444061	13.628967	111.517509	41.706322	-0.067529	114.200424	39.07943	41.191895	113.596519	40.392876	20.562183	113.8984715	-71.280998	6.695751	109.1365465
-32.977566	-4.082008	111.514259	-15.486026	13.645411	111.593246	41.669144	-0.073275	114.187798	39.07235	41.195297	113.748718	40.370747	20.561011	113.968258	-71.342799	6.729811	109.218234
-33.759533	-1.710349	111.423157	-15.533245	13.747711	111.689247	41.623802	0.029693	114.075516	39.079075	41.298874	113.943954	40.3514385	20.6642835	114.009735	-71.4179285	6.8311385	109.368759
-34.138882	-0.047429	111.314964	-15.544733	13.838122	111.702606	41.605629	0.131147	114.014732	39.090832	41.419239	114.100716	40.3482305	20.775193	114.057724	-71.4376965	6.901051	109.347488
-34.569187	1.61762	111.185028	-15.557727	13.964245	111.681976	41.584778	0.264984	114.01844	39.119564	41.562836	114.261284	40.352171	20.91391	114.139862	-71.467625	7.01458	109.22409
-34.904461	3.29698	111.047997	-15.574081	14.115882	111.63913	41.586491	0.380545	113.975098	39.134777	41.681568	114.397934	40.360634	21.0310565	114.186516	-71.508796	7.2007075	109.091744
-35.188805	5.051149	110.952545	-15.593431	14.290714	111.609627	41.563519	0.479355	114.015114	39.133186	41.788818	114.52861	40.3483525	21.1340865	114.271862	-71.5352145	7.4473415	108.947392
-35.503422	6.771358	110.86351	-15.620717	14.441845	111.603951	41.530113	0.570343	114.162758	39.149536	41.886799	114.668678	40.3398245	21.228571	114.415718	-71.5812585	7.655119	108.792184
-35.647316	8.48793	110.794319	-15.649478	14.563128	111.617073	41.51313	0.606318	114.321831	39.173458	41.972641	114.856377	40.343294	21.2894795	114.589104	-71.64225	7.8367765	108.645042
-35.928303	11.082847	110.796333	-15.682085	14.665783	111.697433	41.482414	0.616954	114.531372	39.229687	42.031212	115.206299	40.3560505	21.324083	114.8688355	-71.7202205	8.007483	108.5260305
-36.019169	12.770443	110.737244	-15.682091	14.700063	111.742035	41.45192	0.578777	114.577057	39.303356	42.043629	115.44416	40.377638	21.311203	115.0106085	-71.74182	8.088923	108.4734615
-36.11335	14.492108	110.836914	-15.670498	14.734903	111.803505	41.454021	0.538886	114.473831	39.366501	42.019737	115.706573	40.410261	21.2793115	115.090202	-71.751257	8.1904945	108.516808
-36.14349	16.210903	110.899422	-15.644871	14.77482	111.845932	41.400272	0.489597	114.294876	39.453079	41.980671	115.958107	40.4266755	21.235134	115.1264915	-71.7164175	8.314506	108.5653725
-36.093513	17.917727	111.105637	-15.660898	14.846245	111.917732	41.347466	0.528262	114.047768	39.565975	41.996029	116.181969	40.4567205	21.2621455	115.1148685	-71.7785165	8.4303445	108.7205955
-36.039688	19.636292	111.339615	-15.659843	14.998298	111.970963	41.299335	0.66614	113.728355	39.581078	42.099636	116.356155	40.4402065	21.382888	115.042255	-71.7598925	8.613708	108.899671
-35.941891	21.310949	111.50354	-15.691793	15.250572	111.976494	41.208057	0.932033	113.413872	39.551067	42.302414	116.351112	40.379562	21.6172235	114.882492	-71.763148	8.8839205	109.070496
-35.706791	23.831087	111.732338	-15.759749	15.707846	111.94912	41.100254	1.425109	113.127937	39.488762	42.71608	116.366539	40.294508	22.0705945	114.747238	-71.814006	9.3450975	109.151002
-35.532791	25.475222	111.632706	-15.856398	16.005411	111.878624	41.037849	1.603153	113.239288	39.446453	42.944172	116.354797	40.242151	22.2736625	114.7970425	-71.954947	9.7371595	108.9602055
-35.298782	27.009369	111.490799	-15.955408	16.249411	111.777832	40.97905	1.705851	113.273277	39.38805	43.062206	116.380135	40.18355	22.3840285	114.826706	-72.094366	10.1147935	108.728958
-35.044029	28.524548	111.418724	-16.077858	16.427427	111.653938	40.796562	1.736536	113.296165	39.323402	43.13208	116.253853	40.059982	22.434308	114.775009	-72.215698	10.420546	108.532867
-34.75679	29.996046	111.386108	-16.184626	16.49814	111.601425	40.650265	1.687117	113.221657	39.270092	43.123592	116.157463	39.9601785	22.4053545	114.68956	-72.3294305	10.5909255	108.51329
-34.438267	31.323	111.517319	-16.288128	16.534666	111.627647	40.517075	1.63252	113.155449	39.200462	43.067608	116.175888	39.8587685	22.350064	114.6656685	-72.4350245	10.719268	108.5896255
-34.061413	32.648476	111.812386	-16.385256	16.557302	111.727699	40.40564	1.632118	113.134506	39.165138	43.067299	116.22921	39.785389	22.3497085	114.681858	-72.555901	10.7648955	108.77354
-33.456146	34.549038	112.215103	-16.514473	16.653187	111.895882	40.272495	1.782719	112.964905	39.012688	43.173901	116.322197	39.6425915	22.47831	114.643551	-72.6715375	10.828064	109.148213
-32.961594	35.729607	112.545418	-16.594923	16.757221	112.007309	40.180359	1.949466	112.854599	38.902275	43.308186	116.366241	39.541317	22.628826	114.61042	-72.731163	10.885616	109.404198
-32.439556	36.887463	112.839973	-16.668215	16.879105	112.125931	40.111195	2.098081	112.829102	38.826172	43.438576	116.492165	39.4686835	22.7683285	114.6606335	-72.8051135	10.9898815	109.5912285
-31.890751	37.986935	113.116302	-16.747076	17.027174	112.28653	40.041233	2.201056	112.879822	38.770657	43.558155	116.659889	39.405945	22.8796055	114.7698555	-72.900097	11.1747425	109.8032045
-31.303137	39.00462	113.424828	-16.835239	17.158724	112.459229	39.948425	2.283134	112.866936	38.720963	43.62656	116.821671	39.334694	22.954847	114.8443035	-73.005172	11.362601	110.0741545
-30.616453	39.943226	113.776764	-16.933382	17.265938	112.565277	39.796303	2.339486	112.772194	38.673145	43.656357	116.900047	39.234724	22.9979215	114.8361205	-73.101488	11.5339545	110.2944335
-29.954853	40.83963	114.090919	-17.031687	17.352177	112.608086	39.630775	2.40558	112.659897	38.601868	43.700394	116.945633	39.1163215	23.052987	114.802765	-73.1796955	11.651367	110.413407
-28.938049	42.05172	114.281693	-17.210875	17.500664	112.614944	39.413609	2.590468	112.643005	38.478134	43.854668	117.069801	38.9458715	23.222568	114.856403	-73.3676215	11.77876	110.373485
-28.163933	42.758678	114.278305	-17.364315	17.612959	112.607933	39.32756	2.723456	112.757751	38.358948	43.99263	117.089401	38.843254	23.358043	114.923576	-73.571884	11.867875	110.29229
-27.387819	43.387714	114.121994	-17.498852	17.708801	112.589935	39.261497	2.849001	112.962151	38.193142	44.148758	117.012749	38.7273195	23.4988795	114.98745	-73.7250235	11.9187225	110.19242
-26.616219	43.96875	113.781799	-17.62731	17.774755	112.572144	39.241348	2.953334	113.247322	38.000351	44.310497	116.782402	38.6208495	23.6319155	115.014862	-73.8754695	11.9175945	110.129426
-25.817596	44.486855	113.412285	-17.737932	17.813148	112.573151	39.257183	3.059241	113.494049	37.758984	44.461758	116.501709	38.5080835	23.7604995	114.997879	-73.9839475	11.8657965	110.148423
-24.944038	44.874962	113.137497	-17.802856	17.771818	112.644234	39.239613	3.136636	113.720772	37.567642	44.533314	116.274384	38.4036275	23.834975	114.997578	-74.0093395	11.708661	110.29089
-24.049234	45.141964	113.035645	-17.866236	17.623945	112.781654	39.242233	3.076865	113.948914	37.417393	44.493004	116.151787	38.329813	23.7849345	115.0503505	-74.062285	11.4629555	110.5129575
-22.673365	45.470932	113.201118	-17.980007	17.265495	113.038788	39.180695	2.773226	114.12294	37.321148	44.217155	116.249619	38.2509215	23.4951905	115.1862795	-74.2109355	11.0357995	110.8912965
-21.754625	45.625324	113.551102	-18.058699	17.014406	113.133308	39.083134	2.565642	114.068588	37.286888	44.011585	116.436729	38.185011	23.2886135	115.2526585	-74.302409	10.7401985	111.0139575
-20.757338	45.708427	113.903656	-18.102449	16.820587	113.1315	39.004372	2.411142	113.89283	37.279968	43.85194	116.693367	38.14217	23.131541	115.2930985	-74.347068	10.509633	110.9699015
-19.726921	45.781372	114.243256	-18.130058	16.733009	113.070129	38.921665	2.337464	113.610039	37.281681	43.774284	116.963959	38.101673	23.055874	115.286999	-74.361789	10.410144	110.853259
-18.567518	45.794155	114.574013	-18.13475	16.742756	112.985611	38.833553	2.367629	113.273872	37.333916	43.764503	117.236794	38.0837345	23.066066	115.255333	-74.3532345	10.419446	110.715889
-17.546799	45.792053	114.98127	-18.151365	16.849052	112.897263	38.759144	2.446553	112.959984	37.374657	43.79493	117.514923	38.0669005	23.1207415	115.2374535	-74.3696305	10.5773625	110.5570725
-16.459377	45.696987	115.270508	-18.165264	17.06123	112.832115	38.71167	2.589247	112.747551	37.414021	43.884338	117.758247	38.0628455	23.2367925	115.252899	-74.3933735	10.8856675	110.411331
-14.772659	45.381222	115.477646	-18.199965	17.425684	112.794075	38.665112	2.886656	112.605904	37.422852	44.09935	118.019852	38.043982	23.493003	115.312878	-74.443912	11.358365	110.275272
-13.684424	45.074619	115.46286	-18.24711	17.671545	112.776863	38.651924	3.083096	112.6297	37.37006	44.27169	118.074158	38.010992	23.677393	115.351929	-74.505212	11.665697	110.201797
-12.569173	44.635883	115.249313	-18.297895	17.829304	112.771652	38.632832	3.228109	112.703766	37.272919	44.428036	118.014702	37.9528755	23.8280725	115.359234	-74.5486655	11.8305355	110.18407
-11.489609	44.112869	114.960327	-18.317097	17.882685	112.777222	38.615162	3.287779	112.868515	37.184982	44.513027	117.874954	37.900072	23.900403	115.3717345	-74.534266	11.864967	110.1827095
-10.313756	43.401196	114.611908	-18.33696	17.833693	112.771812	38.662071	3.229034	113.14769	37.102642	44.507465	117.725121	37.8823565	23.8682495	115.4364055	-74.5562765	11.7991365	110.1072185
-9.168283	42.564053	114.268814	-18.302645	17.708345	112.785484	38.774948	3.113213	113.49015	37.026966	44.439716	117.600372	37.900957	23.7764645	115.545261	-74.506247	11.6402255	110.025707
-8.066056	41.670563	113.950584	-18.256628	17.525854	112.808144	38.900749	2.958007	113.89518	36.97868	44.342377	117.475914	37.9397145	23.650192	115.685547	-74.4529705	11.401516	109.930741
-6.325854	40.093552	113.574471	-18.139866	17.176214	112.983025	39.066498	2.712412	114.741302	36.929581	44.143547	117.5065	37.9980395	23.4279795	116.123901	-74.2777715	10.9244485	109.842149
-5.188061	38.918724	113.579926	-18.056841	16.929193	113.266251	39.213997	2.525833	115.578712	36.947941	44.005905	117.800652	38.080969	23.265869	116.689682	-74.194651	10.592517	109.84282
-4.129246	37.714939	113.799438	-17.962255	16.672134	113.693825	39.400124	2.319826	116.596031	37.003723	43.846466	118.326233	38.2019235	23.083146	117.461132	-74.1264335	10.261122	109.926518
-3.043641	36.47176	114.233528	-17.85799	16.404181	114.217903	39.553005	2.08761	117.643127	37.093697	43.640331	118.960571	38.323351	22.8639705	118.301849	-74.039331	9.9443915	110.133957
-2.01122	35.146469	114.704773	-17.719948	16.139795	114.751526	39.638199	1.838719	118.603874	37.218769	43.391689	119.594803	38.428484	22.615204	119.0993385	-73.86838	9.664386	110.4037135
-1.027291	33.811752	115.160439	-17.51758	15.877323	115.209221	39.749233	1.570534	119.422295	37.343933	43.140461	120.244705	38.546583	22.3554975	119.8335	-73.581743	9.3991485	110.584942
-0.053851	32.491348	115.662598	-17.432291	15.652185	115.667114	39.880871	1.321597	120.175026	37.458237	42.915504	120.887115	38.669554	22.1185505	120.5310705	-73.534136	9.1858195	110.8031575
1.31702	30.465967	116.316139	-17.196869	15.365623	116.131615	40.019035	1.027174	121.067703	37.645252	42.65097	121.738876	38.8321435	21.839072	121.4032895	-73.2258815	8.892174	110.8599405
2.097989	29.134274	116.609802	-17.096748	15.216923	116.315735	40.08028	0.915469	121.421478	37.717426	42.53154	122.179779	38.898853	21.7235045	121.8006285	-73.092349	8.7103415	110.8308415
2.874454	27.826923	116.828537	-17.007843	15.121452	116.392471	40.134029	0.817713	121.629097	37.77346	42.422165	122.510948	38.9537445	21.619939	122.0700225	-72.9694305	8.622965	110.7149195
3.633546	26.462835	116.927193	-16.984186	15.0245	116.440071	40.193661	0.726685	121.724548	37.848961	42.334118	122.765907	39.021311	21.5304015	122.2452275	-72.989683	8.5185985	110.6349145
4.276877	25.106192	116.991219	-16.953791	14.95	116.439316	40.229355	0.645436	121.763054	37.947983	42.268608	122.929802	39.088669	21.457022	122.346428	-72.996251	8.442978	110.532204
4.901288	23.77883	117.014252	-16.781582	14.854005	116.329788	40.27866	0.577112	121.714165	38.034256	42.20335	123.018753	39.156458	21.390231	122.366459	-72.719622	8.317779	110.293117
5.466437	22.402807	116.894958	-16.824759	14.852989	116.290192	40.324818	0.521083	121.635162	38.105846	42.141895	122.959175	39.215332	21.331489	122.2971685	-72.86485	8.374489	110.2832155
6.248559	20.303188	116.643715	-16.659803	14.7734	116.017441	40.426125	0.437804	121.44252	38.242119	42.059162	122.737793	39.334122	21.248483	122.0901565	-72.653728	8.298317	109.9447255
6.680997	18.921288	116.423347	-16.610237	14.744379	115.822556	40.535458	0.369166	121.348	38.330223	42.004513	122.503853	39.4328405	21.1868395	121.9259265	-72.6533145	8.3019185	109.7191855
7.089281	17.463308	116.190384	-16.447418	14.612126	115.596977	40.681149	0.298679	121.178116	38.448029	41.948925	122.246361	39.564589	21.123802	121.7122385	-72.459425	8.10045	109.4817155
7.419229	16.022251	115.959969	-16.304283	14.503466	115.420891	40.808784	0.247068	120.986259	38.5364	41.874084	121.990395	39.672592	21.060576	121.488327	-72.281158	7.946356	109.353455
7.692851	14.603416	115.785873	-16.135723	14.360245	115.287148	40.980446	0.189266	120.831558	38.631035	41.799225	121.749542	39.8057405	20.9942455	121.29055	-72.0771865	7.7262445	109.283746
7.918076	13.129624	115.634575	-15.974438	14.223846	115.214668	41.149048	0.125989	120.698463	38.739536	41.728462	121.628555	39.944292	20.9272255	121.163509	-71.893168	7.5204665	109.265827
8.083363	11.664415	115.562805	-15.807865	14.092628	115.173325	41.311405	0.062145	120.644547	38.87402	41.649498	121.566597	40.0927125	20.8558215	121.105572	-71.7084425	7.3294345	109.241078
8.167329	9.534328	115.517151	-15.596384	13.963114	115.172493	41.511147	0.017213	120.639442	39.029224	41.61058	121.58326	40.2701855	20.8138965	121.111351	-71.4629535	7.1123315	109.233635
8.180884	8.071216	115.504227	-15.501885	13.922414	115.198814	41.618084	0.04258	120.68119	39.092628	41.629372	121.63649	40.355356	20.835976	121.15884	-71.359126	7.008852	109.238788
8.09068	6.670932	115.511932	-15.431072	13.893257	115.245331	41.700222	0.082369	120.738495	39.124733	41.670116	121.716499	40.4124775	20.8762425	121.227497	-71.2746215	6.9102715	109.263165
7.935529	5.298347	115.547249	-15.388639	13.875535	115.312233	41.752926	0.152884	120.804276	39.140751	41.735966	121.813545	40.4468385	20.944425	121.3089105	-71.2241165	6.806645	109.3155555
7.749531	3.861313	115.546967	-15.363034	13.870046	115.380501	41.815601	0.213872	120.849052	39.149555	41.799271	121.895966	40.482578	21.0065715	121.372509	-71.208646	6.7335205	109.388493
7.495043	2.461232	115.528511	-15.330535	13.860122	115.446327	41.882935	0.280033	120.87114	39.14653	41.8811	121.970139	40.5147325	21.0805665	121.4206395	-71.1758025	6.6396775	109.4720145
7.193648	1.092858	115.476868	-15.296655	13.869743	115.492752	41.946392	0.38893	120.87088	39.156033	41.978481	122.00264	40.5512125	21.1837055	121.43676	-71.1445225	6.5557805	109.548744
6.662118	-1.014456	115.329781	-15.200985	13.915269	115.493713	42.058033	0.59731	120.79818	39.171387	42.166954	121.926567	40.61471	21.382132	121.3623735	-71.01668	6.448406	109.6250525
6.264382	-2.360184	115.229813	-15.097016	13.973892	115.45932	42.161541	0.765723	120.773331	39.177494	42.324146	121.81443	40.6695175	21.5449345	121.2938805	-70.8635495	6.4028495	109.6247595
5.783821	-3.743833	115.154411	-14.987339	14.034263	115.425743	42.298241	0.942968	120.788742	39.206696	42.496788	121.713043	40.7524685	21.719878	121.2508925	-70.7271465	6.348648	109.6005935
5.250794	-5.090264	115.16404	-14.873983	14.102289	115.403938	42.446873	1.138498	120.872009	39.243092	42.685207	121.605194	40.8449825	21.9118525	121.2386015	-70.5929485	6.2927255	109.5692745
4.696874	-6.418182	115.207901	-14.752065	14.149961	115.387093	42.611107	1.333664	120.974777	39.286709	42.867153	121.445015	40.948908	22.1004085	121.209896	-70.453038	6.1995135	109.56429
4.064279	-7.788946	115.267471	-14.622636	14.205384	115.333809	42.783249	1.540081	121.053001	39.317905	43.045719	121.197998	41.050577	22.2929	121.1254995	-70.295849	6.117868	109.5421185
3.399616	-9.081565	115.401398	-14.48721	14.254848	115.23893	42.952034	1.768768	121.147301	39.36182	43.241627	120.780731	41.156927	22.5051975	120.964016	-70.131347	6.0044985	109.513844
2.312727	-10.979715	115.687134	-14.314568	14.286074	115.031471	43.18644	2.058312	121.075996	39.427521	43.462837	120.048653	41.3069805	22.7605745	120.5623245	-69.9361165	5.8115735	109.5006175
1.479182	-12.19982	115.784386	-14.249739	14.22135	114.816269	43.357971	2.117912	120.748749	39.463978	43.53318	119.453987	41.4109745	22.825546	120.101368	-69.9104525	5.617154	109.53117
0.667916	-13.439157	115.598358	-14.240035	14.078611	114.510216	43.45969	2.045115	120.188034	39.479813	43.497532	118.691757	41.4697515	22.7713235	119.4398955	-69.9498215	5.3858985	109.5805365
-0.185389	-14.630068	115.187874	-14.240117	13.890098	114.116272	43.476307	1.928289	119.458725	39.469574	43.398033	117.888031	41.4729405	22.663161	118.673378	-69.9531745	5.117035	109.559166
-1.120646	-15.771423	114.710144	-14.271585	13.708237	113.647606	43.466751	1.809772	118.703712	39.416473	43.281254	117.191864	41.441612	22.545513	117.947788	-69.984782	4.870961	109.347424
-2.058319	-16.808416	114.265442	-14.353888	13.594142	113.195595	43.500526	1.697595	117.95372	39.360443	43.2034	116.555199	41.4304845	22.4504975	117.2544595	-70.1382605	4.7377865	109.1367305
-2.995451	-17.70101	113.902023	-14.429002	13.533391	112.776314	43.411583	1.670929	117.262245	39.274902	43.15667	115.836182	41.3432425	22.4137995	116.5492135	-70.2012465	4.6529825	109.0034145
-4.549356	-18.958941	113.806427	-14.47768	13.582958	112.324646	43.239418	1.817478	116.598831	39.1115	43.163425	114.843048	41.175459	22.4904515	115.7209395	-70.130819	4.6754645	108.9283525
-5.546723	-19.598234	114.035019	-14.506233	13.675422	112.197998	43.268486	1.994569	116.479507	39.048897	43.301006	114.31501	41.1586915	22.6477875	115.3972585	-70.1711575	4.7030565	108.9987375
-6.610443	-20.082977	114.528725	-14.506086	13.757293	112.141594	43.303871	2.185729	116.516205	38.948776	43.462399	113.807724	41.1263235	22.824064	115.1619645	-70.1384955	4.690522	109.1212235
-7.621647	-20.611727	115.070175	-14.505988	13.810802	112.14743	43.323097	2.337262	116.575325	38.780773	43.511044	113.404572	41.051935	22.924153	114.9899485	-70.063911	4.697451	109.3049115
-8.736276	-21.4657	115.684174	-14.515251	13.785702	112.208984	43.334461	2.395286	116.726685	38.644779	43.521793	113.059631	40.98962	22.9585395	114.893158	-70.020122	4.6128645	109.52481
-9.715022	-21.262873	116.223679	-14.545928	13.690104	112.307297	43.320103	2.378325	116.931999	38.537949	43.468063	112.883965	40.929026	22.923194	114.907982	-70.020882	4.457014	109.706612
-10.862339	-21.933142	116.553642	-14.592459	13.515327	112.451645	43.267704	2.272796	117.037941	38.484783	43.370178	112.946663	40.8762435	22.821487	114.992302	-70.0611615	4.209167	109.910988
-12.362817	-21.548235	116.443802	-14.692696	13.202707	112.605408	43.132164	1.930591	117.150177	38.416222	43.183407	113.169395	40.774193	22.556999	115.159786	-70.159585	3.848415	110.05103
-13.385913	-21.577465	116.116882	-14.780142	13.074146	112.680412	43.026974	1.735617	117.08667	38.341015	43.106167	113.448021	40.6839945	22.420892	115.2673455	-70.2442785	3.7274	110.0934785
-14.389421	-21.392513	115.774857	-14.880568	13.053079	112.757347	42.860649	1.713703	117.083549	38.283115	43.140774	113.781479	40.571882	22.4272385	115.432514	-70.333018	3.6789195	110.08218
-15.231588	-21.235773	115.30471	-14.989898	13.179811	112.872948	42.755432	1.819532	117.095184	38.209579	43.30201	114.285149	40.4825055	22.560771	115.6901665	-70.4623015	3.798851	110.0557295
-16.305517	-20.680929	115.080391	-15.102337	13.429538	113.015572	42.666988	2.079199	117.237411	38.120331	43.588619	114.823936	40.3936595	22.833909	116.0306735	-70.5983335	4.025167	110.0004705
-17.237001	-20.098227	114.785255	-15.200898	13.743572	113.198387	42.609657	2.408689	117.299416	38.051842	43.94257	115.374443	40.3307495	23.1756295	116.3369295	-70.7325455	4.3115145	110.0598445
-18.174091	-19.455431	114.477837	-15.280287	14.02958	113.359726	42.489677	2.676899	117.287048	37.960232	44.228416	115.8134	40.2249545	23.4526575	116.550224	-70.7855285	4.6065025	110.169228
-19.57456	-18.321142	114.071236	-15.406075	14.36652	113.575256	42.316753	3.009388	117.160225	37.851917	44.560375	116.472366	40.084335	23.7848815	116.8162955	-70.896485	4.9481585	110.3342165
-20.489246	-17.513874	113.788345	-15.508453	14.503654	113.690857	42.182766	3.131753	117.163292	37.824894	44.729988	116.852654	40.00383	23.9308705	117.007973	-71.020736	5.0764375	110.373741
-21.345995	-16.710619	113.564445	-15.627286	14.602883	113.787254	42.104012	3.234926	117.069115	37.762787	44.8438	117.129257	39.9333995	24.039363	117.099186	-71.1879715	5.166403	110.475322
-22.182829	-15.902348	113.357353	-15.752498	14.680144	113.801041	41.907852	3.37501	116.893097	37.617832	44.940048	117.168678	39.762842	24.157529	117.0308875	-71.267838	5.202759	110.5711945
-23.023716	-15.015938	113.244797	-15.919748	14.758958	113.760162	41.723785	3.55725	116.710793	37.425308	45.110226	117.026291	39.5745465	24.333738	116.868542	-71.4140425	5.184178	110.651782
-23.851049	-14.097887	113.222244	-16.090101	14.842992	113.711182	41.588593	3.766352	116.566742	37.169327	45.273418	116.974579	39.37896	24.519885	116.7706605	-71.559162	5.166099	110.6517035
-24.595665	-13.19302	113.206413	-16.280586	14.917681	113.671959	41.453697	3.958975	116.632637	36.933388	45.432285	116.897118	39.1935425	24.69563	116.7648775	-71.7547145	5.139732	110.5790405
-25.68663	-11.798445	113.170456	-16.554539	14.990248	113.583183	41.302502	4.17584	116.599701	36.566238	45.617542	116.812492	38.93437	24.896691	116.7060965	-72.043448	5.083805	110.4602695
-26.354986	-10.822514	113.05777	-16.696865	14.994968	113.481125	41.202698	4.320397	116.496719	36.347576	45.755772	116.709724	38.775137	25.0380845	116.6032215	-72.168867	4.9518515	110.3590285
-26.992828	-9.808458	112.866257	-16.809917	15.021647	113.345314	41.075836	4.472557	116.304932	36.155106	45.896164	116.66713	38.615471	25.1843605	116.486031	-72.235305	4.8589335	110.204597
-27.605053	-8.809092	112.625336	-16.907948	15.07669	113.26107	40.96933	4.650014	116.160332	36.009457	46.079365	116.681931	38.4893935	25.3646895	116.4211315	-72.3052895	4.7886905	110.1010085
-28.137911	-7.764133	112.484673	-16.97468	15.182439	113.280716	40.914474	4.846181	116.004959	35.890408	46.287148	116.864632	38.402441	25.5666645	116.4347955	-72.351801	4.7982135	110.1266365
-28.661591	-6.629873	112.407318	-17.036837	15.338884	113.381409	40.835209	5.078485	115.937408	35.846771	46.517197	117.083153	38.34099	25.797841	116.5102805	-72.414664	4.879927	110.2525375
-29.12294	-5.510559	112.396065	-17.082584	15.515741	113.529396	40.791149	5.310785	115.832291	35.807903	46.756557	117.386475	38.299526	26.033671	116.609383	-72.464694	4.997811	110.449409
-29.763025	-3.85445	112.336945	-17.13467	15.799448	113.740601	40.716587	5.674013	115.778603	35.767166	47.132343	117.86795	38.2418765	26.403178	116.8232765	-72.5112165	5.195718	110.6579255
-30.113876	-2.748491	112.327599	-17.148321	16.020695	113.88147	40.71376	5.976849	115.806427	35.760025	47.440456	118.310738	38.2368925	26.7086525	117.0585825	-72.5335345	5.3327375	110.7043575
-30.421846	-1.634531	112.297264	-17.151697	16.243763	113.988968	40.687012	6.28347	115.921677	35.752945	47.766148	118.722443	38.2199785	27.024809	117.32206	-72.5233725	5.462717	110.655876
-30.706388	-0.588094	112.29174	-17.149179	16.476809	114.084305	40.705933	6.606883	116.054619	35.72374	48.096214	119.081161	38.2148365	27.3515485	117.56789	-72.5131945	5.6020695	110.60072
-30.963499	0.406829	112.309631	-17.123547	16.705006	114.184128	40.726841	6.9143	116.3386	35.635681	48.405361	119.378433	38.181261	27.6598305	117.8585165	-72.428355	5.7501815	110.5097395
-31.169584	1.322255	112.44651	-17.075926	16.906601	114.299561	40.791927	7.198996	116.697311	35.595284	48.693867	119.682014	38.1936055	27.9464315	118.1896625	-72.3454575	5.8667705	110.4094595
-31.2805	2.252808	112.670753	-16.977703	17.027481	114.469055	40.833179	7.380613	117.298004	35.585743	48.864876	120.053688	38.209461	28.1227445	118.675846	-72.164867	5.9322175	110.262264
-31.426033	3.508082	113.191628	-16.819975	17.051212	114.896629	41.055466	7.429104	118.382629	35.708195	48.97345	120.634354	38.3818305	28.201277	119.5084915	-72.0217805	5.901147	110.2847665
-31.514734	4.234426	113.564262	-16.694992	16.958063	115.169312	41.134094	7.327513	119.01963	35.812664	48.918774	120.790718	38.473379	28.1231435	119.905174	-71.863363	5.7929825	110.43345
-31.635765	4.925453	113.927986	-16.605827	16.796888	115.446785	41.21841	7.221276	119.421684	35.907345	48.847057	120.899025	38.5628775	28.0341665	120.1603545	-71.7745315	5.5596095	110.7332155
-31.638914	5.572282	114.199486	-16.530472	16.599903	115.645096	41.265015	7.111323	119.788979	35.990906	48.770161	120.937408	38.6279605	27.940742	120.3631935	-71.6889045	5.259064	110.9269985
-31.647524	6.280408	114.399101	-16.486036	16.419828	115.812469	41.36187	7.063354	119.981026	36.056683	48.764729	121.035912	38.7092765	27.9140415	120.508469	-71.6813485	4.92561449999999	111.116469
-31.658957	6.93455	114.517532	-16.441162	16.233852	115.896103	41.396965	6.977343	119.987976	36.087669	48.699905	121.119225	38.742317	27.838624	120.5536005	-71.624641	4.62908	111.2386055
-31.694138	7.61448	114.5215	-16.419167	16.110037	115.903816	41.404732	6.923053	119.903336	36.108597	48.658161	121.112511	38.7566645	27.790607	120.5079235	-71.5949985	4.429467	111.2997085
-31.738731	8.631871	114.328064	-16.32346	16.062574	115.746674	41.475086	6.993919	119.61911	36.106457	48.699059	121.187279	38.7907715	27.846489	120.4031945	-71.4376915	4.278659	111.0901535
-31.675642	9.330619	114.128601	-16.373325	16.143896	115.616867	41.468777	7.15273	119.456139	36.154526	48.858025	121.288406	38.8116515	28.0053775	120.3722725	-71.5583015	4.28241450000001	110.8614615
-31.592167	10.066726	113.818848	-16.321867	16.252157	115.396461	41.452	7.274225	119.260681	36.264336	48.975876	121.551308	38.858168	28.1250505	120.4059945	-71.501902	4.3792635	110.3869275
-31.505102	10.747179	113.474487	-16.252682	16.376062	115.148033	41.450287	7.299717	119.151581	36.423801	49.039135	121.856705	38.937044	28.169426	120.504143	-71.442408	4.582698	109.791923
-31.390089	11.387937	113.115883	-16.176504	16.521528	114.888802	41.524303	7.301438	119.028976	36.554619	49.056084	122.271393	39.039461	28.178761	120.6501845	-71.392469	4.864295	109.1274195
-31.265476	11.976224	112.743698	-16.051657	16.706657	114.629784	41.575916	7.360916	119.012001	36.709759	49.087505	122.700035	39.1428375	28.2242105	120.856018	-71.2461515	5.1891035	108.40355
-31.143913	12.512658	112.432121	-15.952513	16.918205	114.435234	41.665718	7.472698	118.991875	36.843178	49.196156	123.141182	39.254448	28.334427	121.0665285	-71.159474	5.501983	107.8039395
-30.949053	13.128847	112.095901	-15.731813	17.231884	114.204117	41.760406	7.690071	118.905022	36.990242	49.298252	123.651062	39.375324	28.4941615	121.278042	-70.83895	5.9696065	107.130192
-30.860413	13.379225	111.946762	-15.618841	17.403597	114.105202	41.789112	7.847932	118.881248	37.090767	49.373291	123.822762	39.4399395	28.6106115	121.352005	-70.6776215	6.1965825	106.858399
-30.813536	13.525349	111.87735	-15.537904	17.534538	114.074234	41.865376	7.99999	118.87146	37.176956	49.445625	123.93203	39.521166	28.7228075	121.401745	-70.596974	6.3462685	106.746723
-30.743826	13.519075	111.780373	-15.517564	17.650351	114.024582	41.946106	8.138428	118.94783	37.259968	49.557892	123.79953	39.603037	28.84816	121.37368	-70.638165	6.452542	106.675484
-30.723282	13.435322	111.649498	-15.478757	17.735434	113.907799	42.026772	8.292348	118.997917	37.291412	49.693153	123.48336	39.659092	28.9927505	121.2406385	-70.616606	6.4781175	106.5749595
-30.695486	13.252367	111.473587	-15.440564	17.779545	113.737144	42.129002	8.4006	118.977722	37.255558	49.773602	123.184189	39.69228	29.087101	121.0809555	-70.573408	6.471989	106.3933325
-30.66412	12.9677	111.248329	-15.399784	17.789349	113.53196	42.26479	8.435959	119.02813	37.284748	49.881016	122.728561	39.774769	29.1584875	120.8783455	-70.574337	6.4202105	106.1855745
-30.621874	12.413719	110.960892	-15.247999	17.739401	113.21093	42.445049	8.409028	118.924652	37.313427	49.883503	122.001984	39.879238	29.1462655	120.463318	-70.375236	6.3325365	105.958542
-30.546707	11.94337	110.815155	-15.11475	17.652012	113.026031	42.534801	8.368771	118.731964	37.394005	49.837574	121.433327	39.964403	29.1031725	120.0826455	-70.193903	6.2008515	105.9694165
-30.506178	11.420427	110.712303	-14.963404	17.557924	112.826202	42.684757	8.309056	118.514511	37.497265	49.772358	120.655548	40.091011	29.040707	119.5850295	-70.017819	6.075141	106.0673745
-30.421093	10.842444	110.678276	-14.765483	17.483694	112.667953	42.7887	8.287274	118.327736	37.525604	49.661343	119.947197	40.157152	28.9743085	119.1374665	-69.688118	5.9930795	106.1984395
-30.35113	10.261861	110.779892	-14.579659	17.433144	112.622345	42.932499	8.264243	118.339813	37.606064	49.567444	119.349846	40.2692815	28.9158435	118.8448295	-69.4285995	5.9504445	106.3998605
-30.251446	9.670323	111.049911	-14.390461	17.372253	112.732651	43.131874	8.140666	118.597702	37.71579	49.437946	118.976807	40.423832	28.789306	118.7872545	-69.204754	5.9552	106.6780475
-30.143818	9.06	111.468575	-14.23246	17.243208	113.00399	43.304966	7.880573	119.104507	37.899857	49.197762	118.728493	40.6024115	28.5391675	118.9165	-69.0673315	5.9472485	107.09148
-29.958311	8.193897	112.105881	-14.051946	16.964596	113.438019	43.545227	7.32329	120.011154	38.170753	48.688553	118.567749	40.85799	28.0059215	119.2894515	-68.961882	5.9232705	107.5865865
-29.862314	7.680542	112.466766	-13.954975	16.700754	113.688911	44.047928	6.697736	120.423065	38.330467	48.286293	118.561157	41.1891975	27.4920145	119.492111	-69.0991475	5.9094935	107.885711
-29.792858	7.180252	112.708267	-13.857581	16.411308	113.886299	43.742432	6.480466	120.983528	38.503204	47.929352	118.721329	41.122818	27.204909	119.8524285	-68.83798	5.617707	107.9201695
-29.731152	6.764995	112.846741	-13.765578	16.161242	114.047195	43.814449	6.144072	121.208046	38.693043	47.622314	119.047783	41.253746	26.883193	120.1279145	-68.784902	5.439291	107.9664755
-29.640747	6.451289	112.889061	-13.636864	16.020092	114.204857	43.905037	5.882709	121.363983	38.906116	47.435085	119.493484	41.4055765	26.658897	120.4287335	-68.6793045	5.381287	107.9809805
-29.550446	6.254817	112.908173	-13.513149	16.012106	114.383995	44.004597	5.794311	121.445633	39.120163	47.421974	120.090614	41.56238	26.6081425	120.7681235	-68.588678	5.4160695	107.9998665
-29.470766	6.12558	112.910568	-13.417457	16.129047	114.547646	44.074852	5.860263	121.481682	39.332848	47.50592	120.644501	41.70385	26.6830915	121.0630915	-68.538764	5.5750025	108.0322005
-29.388905	6.034325	112.81015	-13.301052	16.39765	114.576981	44.127766	5.9607	121.42968	39.587517	47.630615	121.046021	41.8576415	26.7956575	121.2378505	-68.4597455	5.9996425	107.9161115
-29.34536	5.991829	112.634659	-13.24829	16.575167	114.431404	44.166435	5.977797	121.401962	39.702812	47.682606	121.001816	41.9346235	26.8302015	121.201889	-68.4312035	6.3201325	107.660919
-29.219368	5.858061	112.381432	-13.177393	16.670437	114.202515	44.207352	5.906323	121.420753	39.841446	47.640697	120.835838	42.024399	26.77351	121.1282955	-68.379185	6.567364	107.2767345
-29.167583	5.782295	112.146713	-13.109879	16.66366	113.979431	44.229786	5.704111	121.563614	40.032063	47.478722	120.686081	42.1309245	26.5914165	121.1248475	-68.3506825	6.7359035	106.8340145
-29.24321	5.796384	112.03302	-13.045406	16.523983	113.857079	44.289494	5.377537	121.729996	40.228104	47.20034	120.643257	42.258799	26.2889385	121.1866265	-68.349611	6.7590275	106.5275315
-29.2164	5.672481	111.964485	-12.957493	16.271173	113.832077	44.322674	4.984739	121.924576	40.406567	46.868298	120.702568	42.3646205	25.9265185	121.313572	-68.2796065	6.6158275	106.350582
-29.131884	5.581492	111.993431	-12.876472	15.979248	113.891617	44.385521	4.60148	122.142159	40.564434	46.532951	120.849518	42.4749775	25.5672155	121.4958385	-68.2279215	6.3912805	106.2873955
-29.082262	5.410841	112.028801	-12.748376	15.584949	114.030266	44.527012	4.158185	122.482742	40.715061	46.132767	121.225266	42.6210365	25.145476	121.854004	-68.1177885	6.024422	106.206528
-29.085211	5.364465	111.985077	-12.682761	15.378484	114.060211	44.603931	3.957355	122.697128	40.764217	45.939018	121.386505	42.684074	24.9481865	122.0418165	-68.049596	5.8087815	106.0786055
-29.116491	5.399282	111.918549	-12.616356	15.205841	114.043655	44.663738	3.789254	122.84597	40.756588	45.760231	121.480438	42.710163	24.7747425	122.163204	-67.942875	5.6369395	105.924106
-29.182425	5.448995	111.857475	-12.569494	15.07999	114.013496	44.691322	3.675903	122.945198	40.729313	45.61087	121.539711	42.7103175	24.6433865	122.2424545	-67.8493055	5.5165935	105.7845375
-29.305946	5.524348	111.7733	-12.546232	14.949247	113.990532	44.676247	3.560405	123.042938	40.741268	45.480167	121.65097	42.7087575	24.520286	122.346954	-67.8012215	5.378208	105.63411
-29.47241	5.652449	111.663124	-12.556555	14.851663	113.983383	44.639568	3.435333	123.116936	40.759312	45.373512	121.867004	42.69944	24.4044225	122.49197	-67.81255	5.2989035	105.474796
-29.684723	5.871878	111.552109	-12.581147	14.753493	113.982025	44.586033	3.309031	123.122803	40.788021	45.272739	122.086021	42.687027	24.290885	122.604412	-67.849321	5.216101	105.359638
-30.100948	6.346235	111.468712	-12.652024	14.702106	113.999519	44.441338	3.159749	122.908638	40.773842	45.119869	122.212776	42.60759	24.139809	122.560707	-67.911638	5.264403	105.438331
-30.465008	6.721963	111.428703	-12.721459	14.718316	113.994446	44.32814	3.173476	122.693039	40.689423	45.104538	122.180191	42.5087815	24.139007	122.436615	-67.9516995	5.297625	105.552277
-30.92193	7.141753	111.329185	-12.803747	14.734814	113.924362	44.252457	3.261679	122.392365	40.571545	45.180111	122.102142	42.412001	24.220895	122.2472535	-68.019495	5.248733	105.6014705
-31.3699	7.561942	111.201324	-12.932195	14.734986	113.774834	44.217716	3.332566	121.851456	40.465069	45.279243	121.777306	42.3413925	24.3059045	121.814381	-68.2057825	5.1640675	105.735287
-31.890259	7.970715	111.071228	-13.053478	14.713502	113.478767	44.160572	3.367767	120.991005	40.30278	45.322552	121.00061	42.231676	24.3451595	120.9958075	-68.338632	5.0818445	105.9617265
-32.455372	8.397182	110.945091	-13.164028	14.679131	113.092468	44.099731	3.421821	119.58976	40.043568	45.345917	119.938347	42.0716495	24.383869	119.7640535	-68.3997055	4.974393	106.4208825
-32.987556	8.811254	110.957214	-13.208832	14.601862	112.728378	43.860764	3.475523	118.226746	39.758286	45.302242	118.715141	41.809525	24.3888825	118.4709435	-68.227189	4.8148415	106.9858125
-33.773666	9.532369	111.280731	-13.235873	14.494554	112.499283	43.637177	3.608844	116.411148	39.40023	45.191772	117.081902	41.5187035	24.400308	116.746525	-67.9904495	4.5888	108.252041
-34.287018	10.070867	111.674561	-13.243911	14.409436	112.546715	43.545544	3.681767	115.479172	39.242016	45.132362	116.32576	41.39378	24.4070645	115.902466	-67.881602	4.4118075	109.190964
-34.753586	10.597339	112.189926	-13.292538	14.324832	112.723373	43.569393	3.693538	114.876953	39.152657	45.144249	115.637756	41.361025	24.4188935	115.2573545	-67.946101	4.2307705	110.1893915
-35.238071	11.117573	112.656761	-13.326679	14.23782	112.904182	43.533554	3.720157	114.327148	38.97683	45.101658	115.17186	41.255192	24.4109075	114.749504	-67.90855	4.0647325	111.05886
-35.625988	11.631676	113.037361	-13.389379	14.132751	113.088783	43.475719	3.741597	114.090385	38.820946	45.030796	114.839912	41.1483325	24.3861965	114.4651485	-67.9270905	3.8793055	111.7124175
-35.949001	12.20719	113.279953	-13.442631	14.038725	113.255074	43.506279	3.744216	114.191505	38.654961	45.018623	114.684502	41.08062	24.3814195	114.4380035	-67.965882	3.6960305	112.0721445
-36.208664	12.827074	113.410484	-13.553764	13.982797	113.441101	43.536831	3.788608	114.490067	38.505386	45.040577	114.766708	41.0211085	24.4145925	114.6283875	-68.1286365	3.5510015	112.2538145
-36.544144	13.808426	113.481995	-13.779356	13.871665	113.685211	43.524693	3.836198	115.189453	38.303101	45.145199	114.962326	40.913897	24.4906985	115.0758895	-68.472609	3.2526315	112.2945325
-36.672012	14.458532	113.521935	-13.956304	13.783934	113.818832	43.425995	3.837066	115.527763	38.113903	45.159595	115.096497	40.769949	24.4983305	115.31213	-68.682557	3.0695375	112.325534
-36.800842	15.115654	113.539375	-14.157307	13.657284	113.923515	43.295029	3.801144	115.723129	37.933079	45.132507	115.202538	40.614054	24.4668255	115.4628335	-68.928668	2.8477425	112.3841965
-36.826771	15.810031	113.517342	-14.358112	13.490419	113.951088	43.155136	3.701142	115.792084	37.740673	45.071186	115.226593	40.4479045	24.386164	115.5093385	-69.1641285	2.594674	112.3928375
-36.796406	16.551928	113.464569	-14.546837	13.311975	113.936592	42.968185	3.658493	115.688179	37.510983	45.022427	115.175797	40.239584	24.34046	115.431988	-69.333258	2.28349	112.441196
-36.755493	17.259188	113.479408	-14.715508	13.17944	113.90567	42.800896	3.700897	115.458618	37.271206	45.028606	115.079483	40.036051	24.3647515	115.2690505	-69.467067	1.9941285	112.5422895
-36.601128	18.039402	113.474319	-14.852648	13.099321	113.863197	42.656002	3.806212	115.218178	37.046158	45.082085	115.024582	39.85108	24.4441485	115.12138	-69.556376	1.7544935	112.605014
-36.273636	19.23855	113.493156	-14.982401	13.059182	113.823425	42.537182	4.034328	114.974358	36.818069	45.265884	115.112373	39.6776255	24.650106	115.0433655	-69.6424275	1.468258	112.6034845
-35.934578	20.10549	113.484833	-14.996203	13.079198	113.812805	42.496887	4.203113	114.899017	36.735294	45.395107	115.252182	39.6160905	24.79911	115.0755995	-69.6084965	1.359286	112.5500105
-35.581844	20.954891	113.52755	-14.965163	13.120538	113.795197	42.484615	4.325725	114.859627	36.702492	45.527592	115.371323	39.5935535	24.9266585	115.115475	-69.5238795	1.3144175	112.474919
-35.131939	21.813408	113.513245	-14.930017	13.162376	113.759956	42.490742	4.444819	114.822044	36.695435	45.627556	115.491615	39.5930885	25.0361875	115.1568295	-69.4531225	1.2885645	112.3630825
-34.626785	22.64706	113.404465	-14.88968	13.189308	113.700546	42.504448	4.516397	114.891586	36.723022	45.682648	115.671753	39.613735	25.0995225	115.2816695	-69.393095	1.2790935	112.1194225
-34.039364	23.531733	113.254883	-14.833851	13.191048	113.648811	42.592369	4.535452	115.123978	36.791409	45.720848	115.905777	39.691889	25.12815	115.5148775	-69.359591	1.253946	111.7827445
-33.482948	24.346638	113.117027	-14.79675	13.151116	113.648514	42.704601	4.517872	115.408089	36.847542	45.712315	116.207443	39.7760715	25.1150935	115.807766	-69.3695715	1.1871385	111.489262
-32.493404	25.534872	112.97332	-14.745131	13.026585	113.658478	42.821091	4.428057	115.849281	36.93272	45.641541	116.55761	39.8769055	25.034799	116.2034455	-69.3671675	1.018371	111.1135105
-31.778276	26.314146	112.886719	-14.710405	12.911932	113.639832	42.901646	4.356366	116.057335	36.936943	45.58746	116.695526	39.9192945	24.971913	116.3764305	-69.3401045	0.851951	110.9032335
-31.039566	27.072426	112.685486	-14.663776	12.779504	113.580498	42.987244	4.273807	116.225227	36.951942	45.510265	116.806015	39.969593	24.892036	116.515621	-69.297145	0.666972000000001	110.645375
-30.261951	27.829971	112.530769	-14.608372	12.630919	113.486221	43.071899	4.176607	116.380333	36.990738	45.422859	116.87722	40.0313185	24.799733	116.6287765	-69.2480625	0.462105000000001	110.3436655
-29.481611	28.543905	112.374756	-14.528229	12.49087	113.399956	43.166344	4.064093	116.480026	37.044178	45.328491	116.933022	40.105261	24.696292	116.706524	-69.161719	0.285447999999999	110.093388
-28.608635	29.282347	112.302361	-14.444227	12.347344	113.338676	43.243385	3.951565	116.525925	37.121593	45.222195	116.956413	40.182489	24.58688	116.741169	-69.070943	0.107807999999999	109.936183
-27.750715	29.989	112.200752	-14.358994	12.240772	113.292145	43.321465	3.838637	116.543709	37.217003	45.113163	116.975853	40.269234	24.4759	116.759781	-68.987222	0.0056440000000002	109.824509
-26.432201	31.107208	112.227997	-14.209951	12.115658	113.265434	43.452568	3.727815	116.523254	37.358025	44.981068	117.03521	40.4052965	24.3544415	116.779232	-68.8251985	-0.1231255	109.751636
-25.516371	31.815609	112.329391	-14.115114	12.086196	113.250473	43.52227	3.690289	116.444733	37.489708	44.925274	117.168427	40.505989	24.3077815	116.80658	-68.736217	-0.135389500000002	109.694366
-24.603037	32.538326	112.446724	-14.037668	12.072871	113.225159	43.542747	3.696129	116.227356	37.606735	44.90477	117.348846	40.574741	24.3004495	116.788101	-68.650077	-0.154707500000001	109.662217
-23.642403	33.260761	112.721214	-14.002745	12.087714	113.143715	43.501415	3.730343	115.819695	37.694843	44.893982	117.44783	40.598129	24.3121625	116.6337625	-68.603619	-0.136734499999999	109.6536675
-22.777132	33.977634	112.97995	-14.003953	12.184352	112.960754	43.394665	3.809359	115.239128	37.697224	44.920971	117.459679	40.5459445	24.365165	116.3494035	-68.5538505	0.00353899999999996	109.5721045
-21.813908	34.628971	113.17804	-14.047606	12.324896	112.710098	43.278614	3.965316	114.532364	37.652485	45.017498	117.394745	40.4655495	24.491407	115.9635545	-68.5607615	0.158384999999999	109.4566415
-20.910843	35.276138	113.184669	-14.116727	12.5165	112.376045	43.101486	4.179589	113.854584	37.523815	45.152084	117.369614	40.3126505	24.6658365	115.612099	-68.5461045	0.3671635	109.139991
-19.505135	36.1604	113.358704	-14.266992	12.84612	111.991371	42.917595	4.499403	113.220192	37.407284	45.368378	117.553535	40.1624395	24.9338905	115.3868635	-68.6964235	0.758349500000001	108.5958785
-18.516735	36.617287	113.515961	-14.393345	13.125542	111.868645	42.855873	4.686494	113.085365	37.368393	45.550545	117.767807	40.112133	25.1185195	115.426586	-68.898823	1.1325645	108.310704
-17.499836	37.004776	113.635269	-14.454566	13.369742	111.847351	42.846989	4.854156	113.065018	37.341946	45.721867	117.964279	40.0944675	25.2880115	115.5146485	-69.0035995	1.4514725	108.1800535
-16.38796	37.281967	113.71212	-14.450245	13.54509	111.893524	42.86335	5.020714	113.080833	37.36536	45.885571	118.102554	40.114355	25.4531425	115.5916935	-69.014845	1.6370375	108.1953545
-15.327883	37.457123	113.794151	-14.394	13.680027	111.932266	42.948284	5.105341	113.141235	37.432026	45.975212	118.205406	40.190155	25.5402765	115.6733205	-68.978155	1.8197775	108.1912115
-14.230289	37.491386	113.811539	-14.290327	13.777404	111.959061	43.105816	5.119193	113.28492	37.540306	46.006847	118.309746	40.323061	25.56302	115.797333	-68.903715	1.991788	108.120789
-13.081485	37.394188	113.847054	-14.147313	13.793257	112.033424	43.268822	5.089026	113.503006	37.717133	46.001301	118.407211	40.4929775	25.5451635	115.9551085	-68.7876035	2.0413505	108.1117395
-11.295308	37.092365	113.799248	-13.894897	13.736826	112.202797	43.553532	4.95874	113.868668	37.994114	45.934029	118.484077	40.773823	25.4463845	116.1763725	-68.563617	2.0272675	108.2292215
-10.130813	36.773006	113.771347	-13.723535	13.629118	112.347282	43.730434	4.833741	114.134239	38.188843	45.86256	118.422318	40.9596385	25.3481505	116.2782785	-68.4067085	1.9100855	108.4162855
-8.971332	36.359806	113.648819	-13.561305	13.572566	112.441017	43.933533	4.714366	114.43499	38.356506	45.787613	118.329659	41.1450195	25.2509895	116.3823245	-68.2676295	1.8941425	108.4997095
-7.791706	35.854683	113.514664	-13.411522	13.503165	112.529419	44.143539	4.586477	114.754318	38.536175	45.721127	118.29097	41.339857	25.153802	116.522644	-68.162901	1.852528	108.536194
-6.617436	35.302849	113.369713	-13.272195	13.446135	112.578377	44.339943	4.469313	115.064194	38.720509	45.657463	118.239502	41.530226	25.063388	116.651848	-68.074616	1.828882	108.504906
-5.468081	34.700523	113.293228	-13.145693	13.383016	112.62603	44.51025	4.352986	115.268265	38.864727	45.586708	118.176613	41.6874885	24.969847	116.722439	-67.9788745	1.796185	108.529621
-4.332243	34.015717	113.212898	-13.039017	13.354397	112.661346	44.610821	4.26256	115.38324	39.009838	45.520245	118.157494	41.8103295	24.8914025	116.770367	-67.8883635	1.8173915	108.552325
-2.661252	32.883842	113.203766	-12.871284	13.336009	112.746826	44.722305	4.155578	115.552673	39.260632	45.436989	118.224739	41.9914685	24.7962835	116.888706	-67.7340365	1.8757345	108.604946
-1.528872	32.090019	113.257362	-12.772839	13.368125	112.788521	44.820473	4.097725	115.643181	39.425102	45.410851	118.300095	42.1227875	24.754288	116.971638	-67.6684655	1.981962	108.605404
-0.431696	31.234344	113.247803	-12.676438	13.435942	112.799858	44.90947	4.097769	115.680847	39.563442	45.422546	118.360474	42.236456	24.7601575	117.0206605	-67.589332	2.1117265	108.5790555
0.639447	30.350521	113.179398	-12.575473	13.547158	112.776474	44.975281	4.134412	115.675804	39.688015	45.44421	118.383583	42.331648	24.789311	117.0296935	-67.482594	2.305005	108.5232545
1.684198	29.432699	113.134048	-12.502116	13.649805	112.736549	45.028923	4.154788	115.651527	39.802876	45.460629	118.4049	42.4158995	24.8077085	117.0282135	-67.4201315	2.4919015	108.4448845
2.718022	28.429981	113.066444	-12.448444	13.740895	112.691292	45.067444	4.148907	115.616035	39.913387	45.46019	118.392273	42.4904155	24.8045485	117.004154	-67.3873035	2.6772415	108.37843
3.696543	27.38257	112.907097	-12.42272	13.822359	112.606415	45.069332	4.140241	115.559975	39.970901	45.459934	118.31057	42.5201165	24.8000875	116.9352725	-67.3655565	2.8446305	108.2775575
5.123277	25.750374	112.652679	-12.44006	13.954126	112.453247	45.023136	4.137977	115.457062	40.001617	45.461342	118.126175	42.5123765	24.7996595	116.7916185	-67.3924965	3.1085925	108.1148755
6.056134	24.55835	112.45993	-12.476622	14.028141	112.387344	44.977154	4.134638	115.452194	40.010887	45.4529	118.026665	42.4940205	24.793769	116.7394295	-67.4472645	3.262513	108.0352585
6.947674	23.330889	112.397888	-12.487066	14.076941	112.355598	44.962006	4.092607	115.547165	40.042038	45.423813	118.015984	42.502022	24.75821	116.7815745	-67.476154	3.395672	107.9296215
7.842057	22.073627	112.392029	-12.484403	14.144583	112.383034	44.991924	4.027534	115.787064	40.095673	45.419044	118.060852	42.5437985	24.723289	116.923958	-67.5126045	3.565877	107.84211
8.711655	20.738585	112.449944	-12.45887	14.210426	112.476646	45.068871	3.975027	116.171471	40.159737	45.433529	118.173347	42.614304	24.704278	117.172409	-67.532044	3.716574	107.780883
9.580525	19.367153	112.647919	-12.391885	14.249317	112.647804	45.19194	3.931335	116.70694	40.27663	45.454628	118.401924	42.734285	24.6929815	117.554432	-67.518055	3.8056525	107.741176
10.415648	17.981443	112.995659	-12.250696	14.308432	112.893547	45.392689	3.876659	117.489349	40.45874	45.500641	118.793991	42.9257145	24.68865	118.14167	-67.4271065	3.928214	107.645424
11.642669	15.788189	113.705673	-11.889633	14.377658	113.361786	45.82428	3.763942	119.056488	40.787403	45.583241	119.579765	43.3058415	24.6735915	119.3181265	-67.0851075	4.0817245	107.4054455
12.435199	14.346065	114.323402	-11.546576	14.448042	113.71727	46.135063	3.749418	120.282784	41.050705	45.620518	120.215378	43.592884	24.684968	120.249081	-66.686036	4.211116	107.185459
13.184236	12.865374	114.999863	-11.14535	14.532457	114.105011	46.552116	3.766437	121.573029	41.351871	45.656837	120.836662	43.9519935	24.711637	121.2048455	-66.2426935	4.353277	107.0051765
13.869137	11.380117	115.758583	-10.731768	14.609628	114.466164	46.989052	3.702031	122.815231	41.761185	45.672382	121.28614	44.3751185	24.6872065	122.0506855	-65.8386545	4.5320495	106.8816425
14.46388	9.920564	116.403214	-10.310591	14.620808	114.700607	47.375961	3.589287	123.83989	42.213818	45.609364	121.423996	44.7948895	24.5993255	122.631943	-65.4160715	4.6422905	106.769271
14.985651	8.45589	116.861664	-9.905024	14.604025	114.734138	48.06168	3.257422	124.51239	42.64489	45.399792	121.278702	45.353285	24.328607	122.895546	-65.163333	4.879443	106.57273
15.393639	7.01076	117.252586	-9.573185	14.54487	114.603767	48.424061	3.082593	125.155746	43.054676	45.198135	121.013306	45.7393685	24.140364	123.084526	-64.8857385	4.949376	106.123008
15.796332	5.019868	117.554977	-9.156053	14.22445	114.275383	48.753967	2.684486	125.614586	43.605095	44.789089	120.602631	46.179531	23.7367875	123.1086085	-64.491637	4.7121125	105.4421575
15.937242	3.727321	117.521378	-8.957067	13.887559	114.073143	48.872437	2.338632	125.507568	43.889019	44.437012	120.516968	46.380728	23.387822	123.012268	-64.294862	4.387296	105.134018
15.962248	2.481472	117.384575	-8.819921	13.562088	113.913193	48.914879	2.004204	125.264404	44.138527	44.091648	120.475647	46.526703	23.047926	122.8700255	-64.166545	4.07625	104.9563605
15.877938	1.396824	117.167625	-8.720552	13.362066	113.77404	48.995399	1.763596	124.970993	44.282784	43.872868	120.587326	46.6390915	22.818232	122.7791595	-64.0801955	3.9059	104.7689205
15.715302	0.500794	116.979424	-8.637505	13.302213	113.689087	49.060104	1.741546	124.833389	44.374596	43.874989	120.732727	46.71735	22.8082675	122.783058	-63.99236	3.7961585	104.595116
15.410987	-0.214222	116.894218	-8.608201	13.425533	113.694252	49.150528	1.894333	124.740158	44.448753	44.077732	120.878159	46.7996405	22.9860325	122.8091585	-64.0160425	3.8650335	104.5793455
14.994653	-0.928506	116.796371	-8.546517	13.626966	113.719795	49.259125	2.101042	124.616302	44.483597	44.28664	121.014366	46.871361	23.193841	122.815334	-63.964395	4.060091	104.624256
14.191474	-1.829336	116.625511	-8.453987	13.918823	113.813911	49.379704	2.303381	124.445282	44.618519	44.532269	121.212196	46.9991115	23.417825	122.828739	-63.9070855	4.419821	104.799083
13.577374	-2.37607	116.41011	-8.407067	14.05619	113.887833	49.441891	2.359789	124.276962	44.721214	44.611027	121.404396	47.0815525	23.485408	122.840679	-63.8956865	4.626972	104.934987
12.87744	-2.843483	116.163696	-8.34691	14.180878	113.952103	49.463783	2.42381	124.093391	44.8419	44.694111	121.626877	47.1528415	23.5589605	122.860134	-63.8466615	4.8027955	105.044072
12.074924	-3.254	115.856766	-8.316895	14.327908	113.980911	49.479477	2.533475	123.895515	44.919815	44.840023	121.812233	47.199646	23.686749	122.853874	-63.833436	4.969067	105.107948
11.178212	-3.601648	115.526939	-8.275259	14.500311	113.94973	49.20314	2.873751	123.841164	44.946255	45.008793	121.932686	47.0746975	23.941272	122.886925	-63.6252155	5.05935	105.012535
10.225485	-3.892363	115.206192	-8.233496	14.697227	113.913391	49.239902	3.090882	123.65242	44.957157	45.218033	122.038483	47.0985295	24.1544575	122.8454515	-63.5655215	5.2399965	104.9813305
9.203294	-4.140263	114.936089	-8.200446	14.890641	113.897392	49.276718	3.310509	123.516937	44.981792	45.434872	122.093758	47.129255	24.3726905	122.8053475	-63.530147	5.4085915	104.9894365
7.489617	-4.458173	114.667999	-8.125124	15.123421	113.947571	49.410767	3.554498	123.314049	44.944561	45.662888	122.239128	47.177664	24.608693	122.7765885	-63.427912	5.638149	105.1185535
6.266863	-4.660063	114.49884	-8.076117	15.193911	114.029022	49.463428	3.652953	123.221169	44.992054	45.745502	122.307114	47.227741	24.6992275	122.7641415	-63.379975	5.6885945	105.2939025
4.997563	-4.821365	114.304092	-8.026985	15.194495	114.091263	49.530998	3.689139	123.13813	45.001926	45.752995	122.405197	47.266462	24.721067	122.7716635	-63.320432	5.667923	105.4108625
3.6139	-4.976655	114.174446	-7.978509	15.181192	114.105927	49.585934	3.714573	123.117805	45.012836	45.775501	122.465088	47.299385	24.745037	122.7914465	-63.256403	5.617347	105.4204075
2.196078	-5.082945	114.012955	-7.964973	15.19235	114.107109	49.615078	3.77038	123.101952	45.015663	45.799934	122.394302	47.3153705	24.785157	122.748127	-63.2453165	5.599543	105.466091
0.726507	-5.172235	113.888954	-7.977354	15.223705	114.100334	49.628845	3.849298	122.980179	44.991817	45.818085	122.228531	47.310331	24.8336915	122.604355	-63.265039	5.6137185	105.596313
-0.85937	-5.254504	113.771461	-8.009658	15.235307	114.03154	49.626125	3.93405	122.597519	45.000233	45.809685	121.872101	47.313179	24.8718675	122.23481	-63.332495	5.5987465	105.82827
-3.248556	-5.313993	113.0774	-8.062009	15.169983	113.618805	49.577133	4.014831	120.86161	45.057285	45.625179	120.977226	47.317209	24.820005	120.919418	-63.441227	5.519961	106.318192
-4.870997	-5.382293	112.067558	-8.052443	15.06854	112.99176	49.407539	3.948658	119.070091	45.030739	45.368286	120.133614	47.219139	24.658472	119.6018525	-63.324025	5.478608	106.3816675
-6.522674	-5.379021	110.772179	-8.040004	15.023054	112.21373	49.121647	3.903732	117.375854	44.966991	45.150227	119.197868	47.044319	24.5269795	118.286861	-63.124327	5.5191285	106.140599
-8.143418	-5.346518	109.526085	-8.051482	15.107865	111.506966	48.99918	3.994277	115.874687	44.893028	45.089577	118.734047	46.946104	24.541927	117.304367	-63.049068	5.673803	105.709565
-9.849736	-5.270959	108.666595	-8.13046	15.371992	111.053169	48.847977	4.187921	114.994049	44.848206	45.243618	118.515106	46.8480915	24.7157695	116.7545775	-63.1090115	6.0282145	105.3517605
-11.567922	-5.167255	108.300415	-8.234366	15.766323	110.903023	48.767109	4.466199	114.622116	44.823071	45.561153	118.335175	46.79509	25.013676	116.4786455	-63.263822	6.51897	105.3274005
-13.30352	-5.140318	108.320221	-8.324312	16.209213	110.926949	48.772469	4.758978	114.464676	44.767967	45.857967	118.018509	46.770218	25.3084725	116.2415925	-63.418842	7.1099535	105.6123055
-15.894182	-5.188213	108.594742	-8.363474	16.618713	110.813057	48.793835	5.027677	114.12529	44.710735	46.170734	116.967751	46.752285	25.5992055	115.5465205	-63.479233	7.6382205	106.0795935
-17.518066	-5.398999	108.752991	-8.324799	16.659147	110.612228	48.806187	5.0119	113.658691	44.707527	46.174805	116.102325	46.756857	25.5933525	114.880508	-63.406455	7.7249415	106.343948
-19.32337	-5.56185	108.907196	-8.268188	16.50708	110.341194	48.77523	4.827177	113.216759	44.69035	45.977585	115.041542	46.73279	25.402381	114.1291505	-63.269166	7.611779	106.5532375
-20.971785	-5.736415	109.060303	-8.232954	16.244463	110.053017	48.711376	4.584635	112.739113	44.515606	45.653587	113.917328	46.613491	25.119111	113.3282205	-63.079399	7.369815	106.7778135
-22.651264	-5.93022	109.306358	-8.277667	15.921244	109.774719	48.583866	4.42254	112.03759	44.265583	45.35461	112.996002	46.4247245	24.888575	112.516796	-62.9800585	6.953913	107.032642
-24.32062	-6.107917	109.466621	-8.389062	15.581791	109.500359	48.31892	4.257498	111.409988	43.988705	45.123226	112.09549	46.1538125	24.690362	111.752739	-62.9319365	6.47322	107.247979
-25.936052	-6.194581	109.480583	-8.56063	15.25702	109.196709	48.103859	4.020812	110.777664	43.607502	44.790001	111.226288	45.8556805	24.4054065	111.001976	-62.9769405	6.1086335	107.391442
-28.358036	-6.251118	109.293831	-8.918798	14.799891	108.720039	47.585934	3.713134	109.786316	43.035912	44.389381	110.343292	45.310923	24.0512575	110.064804	-63.148519	5.5485245	107.375274
-29.912016	-6.148845	109.179344	-9.208517	14.606629	108.4944	47.20097	3.629722	109.338676	42.665836	44.285236	109.784126	44.933403	23.957479	109.561401	-63.350437	5.255779	107.427399
-31.376019	-5.966149	109.224487	-9.502233	14.563775	108.374916	46.916306	3.652438	108.831497	42.164917	44.26593	109.491196	44.5406115	23.959184	109.1613465	-63.5450775	5.168366	107.5884855
-32.813847	-5.674778	109.457207	-9.785827	14.585556	108.388557	46.552727	3.826335	108.628319	41.807098	44.417381	109.180489	44.1799125	24.121858	108.904404	-63.7515665	5.049254	107.87271
-34.144642	-5.294087	109.800575	-10.026845	14.677912	108.541977	46.366726	4.03649	108.612846	41.419144	44.591614	108.997871	43.892935	24.314052	108.8053585	-63.946625	5.041772	108.2785955
-35.383816	-4.838825	110.273865	-10.235208	14.762688	108.806519	46.261475	4.258855	108.712326	41.077152	44.784561	108.969711	43.6693135	24.521708	108.8410185	-64.1397295	5.003668	108.7720195
-36.562855	-4.340369	110.788773	-10.392065	14.799889	109.095253	46.118553	4.422245	108.825897	40.831184	44.955906	108.937241	43.4748685	24.6890755	108.881569	-64.2589985	4.9107025	109.308937
-38.141041	-3.468986	111.646797	-10.585008	14.720331	109.575272	45.89497	4.469627	108.937363	40.44574	44.968586	108.838066	43.170355	24.7191065	108.8877145	-64.340371	4.7215555	110.2628295
-39.117981	-2.821318	112.128998	-10.743671	14.624498	109.886909	45.712914	4.384527	109.064674	40.262276	44.892296	108.878395	42.987595	24.6384115	108.9715345	-64.474937	4.6105845	110.8022835
-39.984028	-2.110362	112.490501	-10.923453	14.495201	110.169754	45.529068	4.293571	109.238541	40.102261	44.825478	108.989548	42.8156645	24.5595245	109.1140445	-64.6625705	4.4308775	111.2254635
-40.808887	-1.333442	112.683464	-11.11317	14.38635	110.337769	45.36327	4.219956	109.263161	39.908573	44.765911	109.063599	42.6359215	24.4929335	109.16338	-64.8622615	4.2797665	111.512158
-41.514545	-0.47802	112.785431	-11.330187	14.3128	110.36676	45.100502	4.205815	109.123215	39.627178	44.759319	109.01828	42.36384	24.482567	109.0707475	-65.024214	4.143033	111.6627725
-42.157619	0.403112	112.755943	-11.571334	14.272688	110.343422	44.81123	4.247264	108.886909	39.31646	44.791607	109.008728	42.063845	24.5194355	108.9478185	-65.206513	4.0259405	111.7390255
-42.664322	1.345283	112.65416	-11.82956	14.25107	110.316101	44.541401	4.321765	108.71891	39.044888	44.879158	109.142326	41.7931445	24.6004615	108.930618	-65.4522645	3.9016785	111.701584
-43.29031	2.86233	112.425278	-12.249537	14.270328	110.320091	44.220772	4.483817	108.559975	38.672752	45.06805	109.570396	41.446762	24.7759335	109.0651855	-65.945836	3.7647225	111.5749965
-43.546787	3.914536	112.343025	-12.510843	14.33387	110.354248	43.968571	4.647936	108.431053	38.438019	45.228077	109.903786	41.203295	24.9380065	109.1674195	-66.224981	3.7297335	111.5410765
-43.674843	4.999104	112.322594	-12.779619	14.44619	110.433807	43.712921	4.838281	108.324432	38.209137	45.402802	110.258362	40.961029	25.1205415	109.291397	-66.520267	3.7718385	111.576217
-43.649269	6.088975	112.400558	-13.001307	14.567982	110.583374	43.49218	5.010416	108.324875	37.992645	45.58136	110.685799	40.7424125	25.295888	109.505337	-66.7450265	3.840076	111.661411
-43.556358	7.173769	112.483215	-13.228142	14.700005	110.777702	43.29763	5.184699	108.572113	37.795483	45.758713	111.130646	40.5465565	25.471706	109.8513795	-67.0028405	3.928304	111.7040245
-43.323032	8.227999	112.528358	-13.447301	14.800477	111.019829	43.221828	5.327486	109.106995	37.603039	45.931305	111.700691	40.4124335	25.6293955	110.403843	-67.3070355	3.9715585	111.635815
-43.024246	9.258471	112.494972	-13.655242	14.872948	111.306938	43.199001	5.434516	109.94986	37.436211	46.077194	112.361061	40.317606	25.755855	111.1554605	-67.62809	3.990041	111.4584155
-42.340858	10.649632	112.563362	-13.953588	14.830643	111.867943	43.229122	5.375081	111.616203	37.230434	46.145271	113.471329	40.229778	25.760176	112.543766	-68.136954	3.90111	111.19212
-41.747086	11.55251	112.650894	-14.139174	14.680074	112.331238	43.225906	5.226332	113.018051	37.113514	46.124352	114.214638	40.16971	25.675342	113.6163445	-68.448058	3.684806	111.0461315
-41.144257	12.378265	112.767883	-14.338162	14.443514	112.860146	43.313686	4.996923	114.411415	37.016617	46.050217	115.068962	40.1651515	25.52357	114.7401885	-68.8414755	3.363458	110.9801035
-40.420685	13.144355	112.992302	-14.505212	14.135511	113.44043	43.357716	4.750869	115.828957	36.964649	45.961365	115.947258	40.1611825	25.356117	115.8881075	-69.1716065	2.914905	110.9927525
-39.618073	13.950023	113.2668	-14.653275	13.783611	114.017334	43.447487	4.496626	116.951881	36.929436	45.866234	116.900681	40.1884615	25.18143	116.926281	-69.4950115	2.385792	111.108387
-38.836281	14.711409	113.548409	-14.747843	13.402815	114.547958	43.466923	4.232322	117.917191	36.920433	45.720905	117.753098	40.193678	24.9766135	117.8351445	-69.689364	1.8290165	111.2607715
-37.944347	15.465802	113.938179	-14.796662	13.05546	115.031937	43.483971	4.033826	118.50486	36.962509	45.595425	118.635956	40.22324	24.8146255	118.570408	-69.816564	1.2962945	111.493466
-36.555805	16.672037	114.44458	-14.793012	12.631366	115.567032	43.429996	3.769946	119.190834	37.106716	45.470551	119.796715	40.268356	24.6202485	119.4937745	-69.85438	0.642483500000001	111.6402895
-35.62402	17.458553	114.713112	-14.786509	12.451954	115.806114	43.411091	3.655019	119.477066	37.213242	45.417271	120.496353	40.3121665	24.536145	119.9867095	-69.8851845	0.367763	111.6255185
-34.636974	18.265036	114.890907	-14.794215	12.351456	115.963066	43.322948	3.541036	119.865349	37.294647	45.396278	120.992516	40.3087975	24.468657	120.4289325	-69.8972275	0.234255000000001	111.4971995
-33.605007	19.041368	114.976753	-14.800739	12.333783	116.082474	43.332111	3.531504	120.21991	37.320835	45.428394	121.359192	40.326473	24.479949	120.789551	-69.927951	0.187617000000003	111.375397
-32.61964	19.770437	115.000877	-14.78291	12.330127	116.17186	43.31189	3.538495	120.651138	37.278984	45.454891	121.592522	40.295437	24.496693	121.12183	-69.861257	0.163560999999998	111.22189
-31.403954	20.302408	114.899353	-14.748412	12.287565	116.25106	43.389969	3.537155	121.15052	37.260864	45.499653	121.733032	40.3254165	24.518404	121.441776	-69.8222405	0.0567260000000012	111.060344
-30.368666	20.940474	114.901794	-14.676952	12.169496	116.341164	43.473225	3.460027	121.691116	37.239128	45.464165	121.894814	40.3561765	24.462096	121.792965	-69.7100805	-0.123104000000001	110.889363
-28.977293	21.886015	114.914215	-14.474544	11.858708	116.552147	43.604156	3.25249	122.605606	37.220974	45.266621	122.188148	40.412565	24.2595555	122.396877	-69.361653	-0.542139500000001	110.707417
-27.921598	22.380119	115.013039	-14.421433	11.582496	116.831589	44.044556	2.828891	123.199547	37.212921	45.027935	122.510818	40.6287385	23.928413	122.8551825	-69.4716045	-0.763420999999997	110.8079955
-26.737017	22.773201	115.116653	-14.322397	11.243373	117.148224	44.155537	2.532148	124.02874	37.253716	44.800079	122.903099	40.7046265	23.6661135	123.4659195	-69.3494205	-1.1793675	110.8305285
-25.893673	23.345228	115.220749	-14.163206	10.827206	117.437408	44.199772	2.14701	124.922333	37.306969	44.484909	123.374054	40.7533705	23.3159595	124.1481935	-69.0797825	-1.6615475	110.7266225
-24.922266	23.816067	115.382423	-14.140291	10.427007	117.799988	44.261772	1.742951	125.8405	37.401695	44.13467	123.895134	40.8317335	22.9388105	124.867817	-69.1123155	-2.0847965	110.732159
-23.96439	24.291513	115.595421	-13.992935	10.015496	118.152344	44.284882	1.337371	126.757202	37.516071	43.790855	124.535004	40.9004765	22.564113	125.646103	-68.8863465	-2.533121	110.658585
-22.897007	24.744183	115.804581	-14.046229	9.733596	118.675972	44.278599	0.947288	127.688828	37.692211	43.486507	125.203339	40.985405	22.2168975	126.4460835	-69.077863	-2.7497055	110.9058605
-21.650061	25.634026	116.45504	-13.700086	9.232511	119.235931	44.25172	0.431201	128.844025	37.971855	43.075951	126.367462	41.1117875	21.753576	127.6057435	-68.5119595	-3.288554	110.8661185
-20.846127	26.321402	117.042938	-13.546756	9.051604	119.703987	44.261513	0.133519	129.446045	38.196354	42.84174	127.200256	41.2289335	21.4876295	128.3231505	-68.3224455	-3.3844215	111.0848235
-20.281057	27.17942	117.727303	-13.361197	8.905511	120.128014	44.321674	-0.120592	129.921326	38.429157	42.655544	128.066345	41.3754155	21.267476	128.9938355	-68.0978095	-3.456454	111.2621925
-19.430113	27.833107	118.230591	-13.194363	8.833763	120.455505	44.420715	-0.313855	130.23938	38.692379	42.550594	128.863373	41.556547	21.1183695	129.5513765	-67.945273	-3.4508435	111.3596335
-19.008537	28.721704	118.773041	-13.184488	8.906225	120.755943	44.590359	-0.487487	130.326202	38.955666	42.422146	129.413284	41.7730125	20.9673295	129.869743	-68.1419885	-3.1548795	111.642143
-18.557154	29.569426	119.20565	-13.039536	8.910863	120.806206	44.7635	-0.669733	130.131027	39.251431	42.259007	129.565094	42.0074655	20.794637	129.8480605	-68.0865375	-2.972911	111.7643515
-17.845242	30.331596	119.18306	-12.766294	8.88738	120.593452	45.000416	-0.785479	129.487686	39.56683	42.071991	129.241058	42.283623	20.643256	129.364372	-67.816211	-2.868496	111.822532
-17.076794	31.53661	118.720459	-12.656863	8.961956	119.935272	45.494751	-0.988405	127.582359	39.959423	41.79229	127.836159	42.727087	20.4019425	127.709259	-68.040813	-2.4780305	112.161285
-16.625612	32.311028	118.140457	-12.492304	8.937416	119.11969	45.746658	-1.009096	125.74234	40.120594	41.596077	126.32592	42.933626	20.2934905	126.03413	-67.918234	-2.4186585	112.20525
-16.263073	33.084797	117.410515	-12.375951	8.928223	118.10334	45.802849	-0.956536	123.575592	40.128407	41.385086	124.890045	42.965628	20.214275	124.2328185	-67.71753	-2.357829	111.9738615
-15.742169	33.817348	116.763306	-12.308053	8.980652	117.081367	45.787029	-0.892886	121.649933	40.062706	41.23093	123.588333	42.9248675	20.169022	122.619133	-67.5409735	-2.207718	111.543601
-15.343113	34.516163	116.348778	-12.304989	9.08422	116.219376	45.734413	-0.782198	119.947876	40.017136	41.184761	122.795174	42.8757745	20.2012815	121.371525	-67.4857525	-2.0328415	111.067227
-14.892775	35.169628	116.309616	-12.337557	9.236981	115.552963	45.289898	-0.504577	118.632957	39.985336	41.13163	122.429672	42.637617	20.3135265	120.5313145	-67.312731	-1.8395645	110.5746115
-14.420734	35.765259	116.61055	-12.376243	9.446162	115.101349	45.261612	-0.40407	117.672661	39.964752	41.144924	122.360588	42.613182	20.370427	120.0166245	-67.365668	-1.478103	110.1860735
-13.698812	36.512653	117.20369	-12.417162	9.96661	114.678314	45.276672	0.11363	116.694244	39.984783	41.500057	122.759453	42.6307275	20.8068435	119.7268485	-67.4650515	-0.873623500000001	109.6297795
-13.171509	36.947842	117.471985	-12.420285	10.490759	114.50547	45.266636	0.595124	116.412827	39.977455	41.841206	123.027527	42.6220455	21.218165	119.720177	-67.4626155	-0.236646999999998	109.290763
-12.70264	37.31152	117.684593	-12.385309	11.003622	114.478775	45.353107	1.010424	116.40023	40.020081	42.19772	123.356697	42.686594	21.604072	119.8784635	-67.457212	0.403172000000001	109.0790865
-12.144793	37.444099	117.7742	-12.354356	11.469098	114.530518	45.447998	1.256824	116.601753	40.132801	42.502548	123.595238	42.7903995	21.879686	120.0984955	-67.4991115	1.05851	108.9625405
-11.631412	37.453697	117.782227	-12.296603	11.798081	114.626678	45.543091	1.30875	116.896042	40.221321	42.652039	123.690582	42.882206	21.9803945	120.293312	-67.475412	1.6157675	108.960044
-11.121932	37.332817	117.716301	-12.228939	11.952372	114.780655	45.588882	1.236058	117.209961	40.322956	42.62812	123.748016	42.955919	21.932089	120.4789885	-67.413797	1.972655	109.0823215
-10.623178	37.041573	117.601181	-12.183973	11.963446	114.925812	45.631836	1.067034	117.562607	40.453148	42.524914	123.765167	43.042492	21.795974	120.663887	-67.410438	2.130918	109.187737
-9.953383	36.350048	117.422195	-12.123029	11.852774	115.148651	45.705158	0.663211	118.147896	40.632038	42.265217	123.773369	43.168598	21.464214	120.9606325	-67.414656	2.241334	109.3366695
-9.531399	35.785522	117.324913	-12.11062	11.724605	115.306221	45.749046	0.375397	118.526253	40.744526	42.099552	123.783005	43.246786	21.2374745	121.154629	-67.468026	2.2117355	109.457813
-9.154178	35.130196	117.232788	-12.129587	11.624269	115.443382	45.716198	0.124873	118.804001	40.830044	41.931553	123.752121	43.273121	21.028213	121.278061	-67.532295	2.220325	109.608703
-8.868181	34.383812	117.144264	-12.167588	11.520823	115.543877	45.678082	-0.135728	118.903351	40.870491	41.716087	123.651314	43.2742865	20.7901795	121.2773325	-67.6094625	2.2514665	109.8104215
-8.579538	33.532681	117.052971	-12.19977	11.39241	115.578697	45.573723	-0.39165	118.921402	40.911182	41.493702	123.503433	43.2424525	20.551026	121.2124175	-67.6419925	2.233794	109.9449765
-8.309321	32.631447	116.956436	-12.270374	11.274721	115.598282	45.457405	-0.646947	118.897179	40.954124	41.257191	123.409012	43.2057645	20.305122	121.1530955	-67.7465125	2.24432	110.0434685
-8.100412	31.661882	116.862022	-12.3598	11.186298	115.626633	45.364117	-0.900814	118.902763	40.953564	41.044556	123.349174	43.1588405	20.071871	121.1259685	-67.8784405	2.300725	110.1272975
-7.86173	30.139605	116.772736	-12.533953	11.123162	115.812897	45.168823	-1.190753	118.999229	40.925762	40.796989	123.256813	43.0472925	19.803118	121.128021	-68.1151985	2.443206	110.497773
-7.793722	29.024727	116.789185	-12.70522	11.088853	115.993774	45.007195	-1.372127	119.102654	40.834423	40.647289	123.178925	42.920809	19.637581	121.1407895	-68.331249	2.540125	110.8467585
-7.715567	27.866564	116.776039	-12.896955	11.028214	116.21537	44.780212	-1.58954	119.204918	40.678967	40.487476	122.937943	42.7295895	19.448968	121.0714305	-68.5234995	2.60746	111.3593095
-7.700665	26.657644	116.678665	-13.151524	10.957244	116.420219	44.48616	-1.806884	119.277397	40.419373	40.306343	122.520538	42.4527665	19.2497295	120.8989675	-68.7558145	2.6647585	111.9414705
-7.725591	25.420486	116.488396	-13.477116	10.8529	116.573143	44.143738	-2.001701	119.196465	40.124737	40.08926	121.992218	42.1342375	19.0437795	120.5943415	-69.0884695	2.6620205	112.5519445
-7.803442	24.106136	116.273735	-13.843621	10.649261	116.605141	43.768417	-2.255853	118.949341	39.782063	39.830841	121.311638	41.77524	18.787494	120.1304895	-69.462482	2.511028	113.0797925
-7.869199	22.761478	115.970352	-14.255047	10.36603	116.525673	43.385944	-2.564335	118.511024	39.358997	39.448471	120.539978	41.3724705	18.442068	119.525501	-69.8825645	2.289992	113.525845
-7.994677	20.663897	115.41021	-14.829933	9.795712	116.280998	42.71463	-3.114608	117.732475	38.702053	38.711678	119.434143	40.7083415	17.798535	118.583309	-70.3682075	1.792889	113.978687
-8.098326	19.269354	115.097008	-15.182559	9.39196	116.055908	42.316227	-3.50074	117.181801	38.356991	38.277336	118.768753	40.336609	17.388298	117.975277	-70.701727	1.395622	114.136539
-8.135125	17.874416	114.781532	-15.444186	9.011691	115.796219	41.952572	-3.9306	116.682434	38.028442	37.815449	118.180763	39.990507	16.9424245	117.4315985	-70.878879	1.0809575	114.1608395
-8.177883	16.510605	114.536476	-15.708717	8.688882	115.603065	41.588299	-4.289356	116.384567	37.761974	37.406601	117.678009	39.6751365	16.5586225	117.031288	-71.0925705	0.819141499999997	114.174842
-8.223346	15.181865	114.350594	-15.928142	8.429148	115.523788	41.314819	-4.60644	116.152588	37.611103	37.051708	117.435036	39.462961	16.222634	116.793812	-71.319245	0.635662	114.253764
-8.203495	13.852717	114.35276	-16.08396	8.201191	115.521049	41.147808	-4.979147	116.279091	37.555378	36.732002	117.288933	39.351593	15.8764275	116.784012	-71.519513	0.525954499999999	114.258086
-8.171937	12.588601	114.515915	-16.16987	8.010689	115.637413	41.146732	-5.344313	116.718246	37.579109	36.490444	117.408943	39.3629205	15.5730655	117.0635945	-71.7026605	0.4483125	114.2112315
-8.126885	10.78012	115.066597	-16.254675	7.853357	116.102371	41.276196	-5.806917	118.247017	37.860065	36.347164	117.85643	39.5681305	15.2701235	118.0517235	-72.0774805	0.436590499999999	114.1530185
-8.061359	9.62147	115.642235	-16.294641	7.835179	116.655579	41.524048	-6.047291	119.49115	38.057743	36.239819	118.080833	39.7908955	15.096264	118.7859915	-72.3801775	0.574094000000002	114.5251665
-8.022835	8.536779	116.337776	-16.257504	7.805912	117.227303	41.777382	-6.23225	120.549881	38.154953	36.054272	118.096802	39.9661675	14.911011	119.3233415	-72.4811755	0.700813000000002	115.1312645
-7.953557	7.496408	116.833237	-16.188227	7.698742	117.621887	41.940403	-6.397279	121.445778	38.248863	35.837059	117.844978	40.094633	14.71989	119.645378	-72.471087	0.677593999999999	115.598396
-7.892753	6.491121	117.144859	-16.098656	7.432074	117.791069	42.102386	-6.65018	122.096085	38.32972	35.503807	117.60672	40.216053	14.4268135	119.8514025	-72.413365	0.437334499999999	115.7307355
-7.860708	5.547363	117.275215	-15.990932	7.059951	117.790817	42.330063	-7.041819	122.563065	38.414181	35.071709	117.490898	40.372122	14.014945	120.0269815	-72.353986	0.104957000000001	115.5546525
-7.832007	4.698438	117.231308	-15.887149	6.595177	117.647537	42.504589	-7.478473	122.868439	38.544811	34.668171	117.451012	40.5247	13.594849	120.1597255	-72.298998	-0.404495000000001	115.1353485
-7.83099	3.65493	117.054382	-15.784057	6.066066	117.370651	42.575783	-8.026381	122.692657	38.706352	34.135418	117.493561	40.6410675	13.0545185	120.093109	-72.2091815	-0.9223865	114.648193
-7.844683	3.158684	116.842743	-15.745026	5.857032	117.151176	42.518982	-8.325461	122.47863	38.812172	33.854492	117.382446	40.665577	12.7645155	119.930538	-72.155629	-1.0504515	114.371814
-7.870606	2.8521	116.621933	-15.703816	5.78772	116.923103	42.460625	-8.500352	122.139061	38.878601	33.666565	117.245255	40.669613	12.5831065	119.692158	-72.077245	-1.0076665	114.154048
-7.947818	2.696451	116.367828	-15.68194	5.777028	116.664436	42.432037	-8.567325	121.763702	38.891365	33.55547	117.085625	40.661701	12.4940725	119.4246635	-72.025581	-0.9400165	113.9042085
-8.100842	2.686039	116.093765	-15.671282	5.757019	116.380836	42.417957	-8.587809	121.394203	38.896461	33.515884	116.929749	40.657209	12.4640375	119.161976	-71.999773	-0.949999500000001	113.599696
-8.223169	2.765935	115.798279	-15.643625	5.678345	116.121841	42.40237	-8.606342	120.924828	38.897915	33.467674	116.841904	40.6501425	12.430666	118.883366	-71.9373925	-1.073976	113.360316
-8.330929	2.951883	115.517273	-15.645464	5.562068	115.907799	42.366119	-8.732399	120.490822	38.887974	33.358566	116.766594	40.6270465	12.3130835	118.628708	-71.9179745	-1.1889475	113.18689
-8.489566	3.407735	115.168449	-15.6317	5.33847	115.697388	42.27367	-8.943462	120.108162	38.907909	33.139748	116.659378	40.5907895	12.098143	118.38377	-71.8541895	-1.421203	113.011006
-8.581452	3.825719	115.059837	-15.655208	5.187481	115.655426	42.285179	-9.069733	119.927933	38.889275	33.006508	116.579071	40.587227	11.9683875	118.253502	-71.897643	-1.5934255	113.05735
-8.695992	4.305923	114.948227	-15.669261	5.024374	115.604935	42.299286	-9.189795	119.770584	38.831448	32.850651	116.400337	40.565367	11.830428	118.0854605	-71.903889	-1.78168	113.1244095
-8.727233	4.803997	114.825645	-15.69626	4.821405	115.547653	42.30426	-9.314365	119.655968	38.73307	32.668911	116.12381	40.518665	11.677273	117.889889	-71.911185	-2.034463	113.205417
-8.635762	5.375171	114.590538	-15.719432	4.584153	115.454391	42.323597	-9.455009	119.466232	38.621826	32.426662	115.83989	40.4727115	11.4858265	117.653061	-71.9115755	-2.3175205	113.255721
-8.57547	6.055967	114.242874	-15.766008	4.312095	115.280914	42.35598	-9.55838	118.929443	38.50042	32.199062	115.553894	40.4282	11.320341	117.2416685	-71.960216	-2.696151	113.3201595
-8.4738	6.83601	113.735962	-15.797739	4.044329	114.943657	42.248951	-9.577439	117.911804	38.371998	32.010353	115.141884	40.3104745	11.216457	116.526844	-71.9059525	-3.127799	113.36047
-8.336746	8.164869	112.718819	-15.823868	3.792854	114.060356	41.759636	-9.528242	115.650917	38.127155	31.807283	114.469254	39.9433955	11.1395205	115.0600855	-71.5911315	-3.5538125	113.0606265
-8.151899	8.901257	112.13015	-15.863329	3.742259	113.320885	41.335335	-9.574402	114.075233	38.016846	31.751123	114.221336	39.6760905	11.0883605	114.1482845	-71.4027485	-3.6038425	112.4934855
-7.94294	9.822949	111.50901	-15.883778	3.858193	112.714615	40.984951	-9.494613	112.813591	37.982193	31.822855	114.344643	39.483572	11.164121	113.579117	-71.251128	-3.447735	111.850113
-7.679625	10.884668	111.388397	-15.965776	4.231157	112.277283	40.718452	-9.135588	111.956642	38.004234	32.102463	114.936516	39.361343	11.4834375	113.446579	-71.292895	-3.0211235	111.107987
-7.370677	11.931036	111.45163	-16.071896	4.77277	112.133446	40.529327	-8.644968	111.643196	38.035721	32.599754	115.661873	39.282524	11.977393	113.6525345	-71.426316	-2.431853	110.6143575
-7.003845	12.939772	111.763313	-16.10141	5.415795	112.255005	40.532749	-8.103817	111.735191	37.974842	33.075653	116.53389	39.2537955	12.485918	114.1345405	-71.4566155	-1.654328	110.3754695
-6.598022	13.875015	112.300659	-16.067667	5.9844	112.653259	40.599411	-7.599816	112.338867	38.007038	33.525894	117.594322	39.3032245	12.963039	114.9665945	-71.4385585	-0.994239	110.3399235
-5.929324	14.885823	113.568604	-15.969591	6.597216	113.62561	40.877045	-7.233294	113.699684	38.250721	33.932678	119.452332	39.563883	13.349692	116.576008	-71.503065	-0.15526	110.675212
-5.417339	15.405564	114.391777	-15.836385	6.765435	114.28437	41.057838	-7.247233	114.764084	38.456257	33.987244	120.616737	39.7570475	13.3700055	117.6904105	-71.4298175	0.160864500000002	110.8783295
-4.864573	15.82608	115.140724	-15.761742	6.777881	114.901459	41.205433	-7.352302	115.709053	38.64394	33.956654	121.67907	39.9246865	13.302176	118.6940615	-71.4481705	0.253586	111.1088565
-4.315722	16.146879	115.734634	-15.717618	6.720562	115.398361	41.303478	-7.542084	116.544189	38.808529	33.883724	122.339211	40.0560035	13.17082	119.4417	-71.4912395	0.270303999999999	111.355022
-3.762993	16.371159	116.069054	-15.761529	6.617349	115.720963	41.307072	-7.714228	117.10421	38.866428	33.852425	122.593216	40.08675	13.0690985	119.848713	-71.609808	0.165599500000001	111.593213
-3.284232	16.507998	116.192886	-15.881817	6.527196	115.853142	41.194172	-7.799403	117.352844	38.825695	33.836136	122.48436	40.0099335	13.0183665	119.918602	-71.7735675	0.0360254999999974	111.787682
-2.830628	16.609138	116.049049	-16.07415	6.431373	115.809204	41.000916	-7.888056	117.398918	38.66156	33.754425	122.073387	39.831238	12.9331845	119.7361525	-71.979538	-0.0704384999999998	111.8822555
-2.142178	16.618706	115.754494	-16.434292	6.337316	115.64138	40.661221	-8.007388	117.338142	38.348232	33.687435	121.501038	39.5047265	12.8400235	119.41959	-72.3733105	-0.1653915	111.86317
-1.672426	16.540577	115.539322	-16.709051	6.282901	115.514084	40.464088	-8.106329	117.30336	38.147957	33.664993	121.186569	39.3060225	12.779332	119.2449645	-72.7241245	-0.21353	111.7832035
-1.142974	16.400974	115.395714	-16.950283	6.246281	115.365623	40.241875	-8.141341	117.165306	37.90905	33.643074	121.021667	39.0754625	12.7508665	119.0934865	-72.9760285	-0.258304499999999	111.6377595
-0.66349	16.272629	115.280708	-17.161692	6.286	115.223564	40.015942	-8.082082	117.070068	37.71981	33.713886	120.940292	38.867876	12.815902	119.00518	-73.19126	-0.243902000000002	111.441948
-0.165963	16.103033	115.219986	-17.309168	6.396262	115.0924	39.887825	-7.963795	117.06797	37.620831	33.862736	121.200493	38.754328	12.9494705	119.1342315	-73.372664	-0.156946499999998	111.0505685
0.303217	15.868479	115.440628	-17.392908	6.58441	115.159286	39.874996	-7.868418	117.418709	37.616814	34.051346	121.778717	38.745905	13.091464	119.598713	-73.531721	0.0773559999999982	110.719859
0.773234	15.503603	115.890884	-17.425438	6.806269	115.461433	39.950855	-7.774147	117.955276	37.730705	34.231487	122.516228	38.84078	13.22867	120.235752	-73.691656	0.383868	110.687114
1.503098	14.852352	116.529678	-17.430082	7.135691	116.064606	40.023361	-7.543744	118.595566	37.862072	34.521057	123.350273	38.9427165	13.4886565	120.9729195	-73.8028805	0.7827255	111.1562925
1.977292	14.322087	116.746628	-17.390926	7.337056	116.351387	40.068565	-7.314626	118.910255	37.86039	34.732155	123.533653	38.9644775	13.7087645	121.221954	-73.7463295	0.9653475	111.48082
2.421205	13.79987	116.774536	-17.341463	7.553675	116.493019	40.138615	-7.040294	119.125725	37.798252	34.964619	123.560425	38.9684335	13.9621625	121.343075	-73.6513595	1.1451875	111.642963
2.824842	13.193239	116.739212	-17.360069	7.740943	116.571442	40.183094	-6.823225	119.354584	37.757378	35.198475	123.39994	38.970236	14.187625	121.377262	-73.690374	1.294261	111.765622
3.190704	12.456162	116.648933	-17.439398	7.835542	116.606796	40.163433	-6.737363	119.509422	37.672379	35.328979	123.201607	38.917906	14.295808	121.3555145	-73.796702	1.375276	111.8580775
3.521142	11.633657	116.5728	-17.57719	7.813736	116.640938	40.056458	-6.76483	119.602051	37.556141	35.303169	122.92894	38.8062995	14.2691695	121.2654955	-73.9606795	1.3583025	112.0163805
3.82117	10.730293	116.47773	-17.768564	7.72534	116.57959	39.884861	-6.855432	119.645401	37.386097	35.242764	122.616745	38.635479	14.193666	121.131073	-74.172607	1.257014	112.028107
4.159777	9.401512	116.21479	-18.163054	7.610252	116.333183	39.534958	-6.90943	119.67572	37.013706	35.234436	122.261032	38.274332	14.162503	120.968376	-74.60044	1.058001	111.69799
4.333357	8.457245	116.109207	-18.447449	7.627116	116.193459	39.32103	-6.882999	119.892731	36.761292	35.341892	122.1782	38.041161	14.2294465	121.0354655	-74.936059	1.0247855	111.3514525
4.496499	7.460518	116.213776	-18.741985	7.700261	116.194603	39.147678	-6.864657	120.307503	36.604328	35.510731	122.300468	37.876003	14.323037	121.3039855	-75.359973	1.077485	111.0852205
4.630262	6.506832	116.547485	-18.965097	7.832899	116.331039	39.107861	-6.827784	120.881287	36.504005	35.702003	122.550499	37.805933	14.4371095	121.715893	-75.736127	1.2286885	110.946185
4.737266	5.574429	116.921768	-19.09016	7.995286	116.54644	39.196632	-6.743329	121.554756	36.506618	35.936211	122.873566	37.851625	14.596441	122.214161	-76.031945	1.394131	110.878719
4.793547	4.642883	117.312004	-19.104731	8.210658	116.784355	39.374527	-6.536219	122.158089	36.588299	36.234673	123.187622	37.981413	14.849227	122.6728555	-76.190875	1.572089	110.8958545
4.886018	3.673397	117.649902	-19.038656	8.449326	116.972443	39.574108	-6.27173	122.67437	36.686901	36.54636	123.318886	38.1305045	15.137315	122.996628	-76.2078165	1.761337	110.948258
4.958893	2.317932	117.933777	-18.827496	8.801856	117.101311	39.842884	-5.842411	123.1213	36.806309	36.975231	123.314476	38.3245965	15.56641	123.217888	-75.9795885	2.037302	110.984734
4.950904	1.438815	117.920647	-18.641054	8.989626	117.073608	40.000252	-5.610062	123.255714	36.92675	37.218361	123.242172	38.463501	15.8041495	123.248943	-75.745609	2.1751025	110.898273
4.908776	0.509002	117.913147	-18.459681	9.13857	116.983398	40.147278	-5.405529	123.396042	37.077312	37.40765	123.214218	38.612295	16.0010605	123.30513	-75.531657	2.2760795	110.661666
4.812337	-0.36527	117.918625	-18.262051	9.282909	116.862511	40.288895	-5.210668	123.473358	37.244755	37.616096	123.276985	38.766825	16.202714	123.3751715	-75.290927	2.363104	110.3498505
4.673409	-1.137402	117.807175	-18.082952	9.466916	116.684509	40.42514	-5.006885	123.567291	37.39883	37.849583	123.290237	38.911985	16.421349	123.428764	-75.077889	2.512483	109.940254
4.458274	-1.891056	117.656288	-17.90344	9.681926	116.472229	40.532475	-4.722249	123.580345	37.504101	38.125622	123.27607	39.018288	16.7016865	123.4282075	-74.825168	2.6621655	109.5162505
4.213614	-2.664993	117.470207	-17.753199	9.924807	116.226723	40.633839	-4.380362	123.596039	37.56773	38.406815	123.279396	39.1007845	17.0132265	123.4377175	-74.6071825	2.8363875	109.0157285
3.659215	-3.676543	117.285263	-17.598513	10.327338	115.933479	40.765717	-3.861442	123.651001	37.621891	38.897457	123.301765	39.193804	17.5180075	123.476383	-74.39083	3.1366685	108.390575
3.209986	-4.26839	117.168022	-17.554455	10.59709	115.809044	40.809921	-3.498772	123.660995	37.607246	39.230347	123.329247	39.2085835	17.8657875	123.495121	-74.3174935	3.3283925	108.122967
2.660576	-4.866602	117.024948	-17.532925	10.850403	115.695015	40.814949	-3.144059	123.642601	37.565022	39.542282	123.359123	39.1899855	18.1991115	123.500862	-74.2558355	3.5016945	107.889168
2.047498	-5.472849	116.890289	-17.529434	11.085325	115.607666	40.802746	-2.831916	123.622726	37.494041	39.817085	123.395554	39.1483935	18.4925845	123.50914	-74.2072615	3.6780655	107.706192
1.308911	-6.026379	116.772545	-17.535254	11.300969	115.520142	40.771416	-2.544847	123.598877	37.449646	40.095974	123.403397	39.110531	18.7755635	123.501137	-74.181039	3.8263745	107.539147
0.593209	-6.538335	116.552757	-17.548203	11.490767	115.411888	40.772785	-2.275935	123.421013	37.419434	40.340919	123.330116	39.0961095	19.032492	123.3755645	-74.1925155	3.949042	107.4482115
-0.205758	-7.043706	116.228317	-17.553455	11.654918	115.252541	40.726566	-2.035064	123.136497	37.350975	40.50893	123.124397	39.0387705	19.236933	123.130447	-74.1456805	4.072903	107.374635
-1.576641	-7.783394	115.694069	-17.537907	11.842052	114.927696	40.621918	-1.729864	122.557045	37.289276	40.681744	122.688332	38.955597	19.47594	122.6226885	-74.031411	4.208164	107.2327035
-2.546408	-8.224974	115.279701	-17.500246	11.949956	114.677391	40.568375	-1.56916	122.122063	37.282719	40.749714	122.312164	38.925547	19.590277	122.2171135	-73.926039	4.309635	107.1376685
-3.539925	-8.62833	114.823616	-17.448837	12.03185	114.40107	40.549274	-1.450844	121.611771	37.265846	40.830841	121.915306	38.90756	19.6899985	121.7635385	-73.805234	4.3737015	107.0386015
-4.619882	-9.016983	114.386497	-17.413755	12.139703	114.151848	40.528316	-1.33058	121.156418	37.242882	40.902218	121.51133	38.885599	19.785819	121.333874	-73.713109	4.493587	106.969822
-5.758941	-9.386455	114.048859	-17.356113	12.251974	113.913658	40.536392	-1.194539	120.803261	37.21534	40.965069	121.185944	38.875866	19.885265	120.9946025	-73.588092	4.618683	106.8327135
-6.896557	-9.678268	113.739311	-17.355902	12.385728	113.738487	40.554749	-1.066835	120.501137	37.211178	41.064472	120.955383	38.8829635	19.9988185	120.72826	-73.5947675	4.7726375	106.748714
-8.09639	-9.989556	113.40419	-17.328318	12.515447	113.566055	40.544365	-0.951945	120.239243	37.248863	41.136501	120.715439	38.896614	20.092278	120.477341	-73.55325	4.938616	106.654769
-10.018857	-10.420393	113.033417	-17.306822	12.680881	113.292061	40.530857	-0.855946	119.834435	37.256954	41.187183	120.326653	38.8939055	20.1656185	120.080544	-73.5075495	5.1961435	106.503578
-11.320584	-10.638157	112.72522	-17.320417	12.757979	113.10836	40.508415	-0.798277	119.462608	37.230461	41.209686	120.01516	38.869438	20.2057045	119.738884	-73.510272	5.3102535	106.477836
-12.645727	-10.878357	112.414131	-17.347931	12.849564	112.905586	40.430546	-0.724229	119.057022	37.206261	41.222923	119.659927	38.8184035	20.249347	119.3584745	-73.5142655	5.449781	106.4526975
-14.065379	-11.068778	112.175369	-17.400099	12.928174	112.702728	40.351479	-0.676044	118.656609	37.179016	41.231018	119.281303	38.7652475	20.277487	118.968956	-73.5654455	5.578861	106.4365
-15.478121	-11.180103	111.901978	-17.455847	13.036964	112.479195	40.325603	-0.679199	118.292961	37.125771	41.22797	118.978325	38.725687	20.2743855	118.635643	-73.637381	5.7995425	106.322747
-16.900778	-11.303786	111.567482	-17.487183	13.14532	112.27404	40.271881	-0.657701	118.00132	37.108456	41.232544	118.686333	38.6901685	20.2874215	118.3438265	-73.6645345	6.0032185	106.2042535
-18.413334	-11.407878	111.362206	-17.507795	13.260752	112.08873	40.19619	-0.594277	117.719498	37.116276	41.275715	118.453026	38.656233	20.340719	118.086262	-73.671823	6.180785	106.091198
-20.605206	-11.485858	110.937973	-17.494089	13.3923	111.813721	40.130405	-0.482739	117.265282	37.109528	41.326752	118.109596	38.6199665	20.4220065	117.687439	-73.6081445	6.3625935	105.940003
-22.132271	-11.517207	110.635338	-17.472633	13.45049	111.636757	40.124245	-0.420385	116.983818	37.119522	41.358479	117.917618	38.6218835	20.469047	117.450718	-73.5671495	6.431933	105.822796
-23.660238	-11.547285	110.403549	-17.436113	13.51578	111.480522	40.107849	-0.352871	116.771629	37.138214	41.406258	117.75135	38.6230315	20.5266935	117.2614895	-73.4952575	6.5048665	105.6995545
-25.171417	-11.481168	110.250648	-17.403395	13.575426	111.384819	40.100063	-0.275168	116.617798	37.132748	41.444363	117.554008	38.6164055	20.5845975	117.085903	-73.4231955	6.5662545	105.683735
-26.764593	-11.439052	110.274567	-17.366701	13.634053	111.367393	40.110622	-0.206521	116.492447	37.102127	41.490543	117.383957	38.6063745	20.642011	116.938202	-73.3397765	6.626095	105.796584
-28.365385	-11.342514	110.421013	-17.327946	13.646075	111.436234	40.115978	-0.138891	116.425262	37.091011	41.512577	117.215034	38.6034945	20.686843	116.820148	-73.2593865	6.605307	106.05232
-29.923824	-11.243857	110.672066	-17.298922	13.617224	111.576042	40.151958	-0.120102	116.466713	37.090439	41.519894	117.021095	38.6211985	20.699896	116.743904	-73.2190425	6.534552	106.40818
-32.354183	-11.048944	111.288368	-17.247183	13.494018	111.862602	40.302296	-0.138388	116.523445	37.085316	41.48148	116.723633	38.693806	20.671546	116.623539	-73.188172	6.31649	107.101665
-33.943089	-10.81546	111.846329	-17.191828	13.369399	112.126228	40.375023	-0.12399	116.435638	37.061264	41.435265	116.30719	38.7181435	20.6556375	116.371414	-73.1017995	6.0831605	107.881042
-35.545303	-10.609223	112.544632	-17.146673	13.186531	112.401024	40.400105	-0.054593	115.882767	36.991684	41.299503	115.616394	38.6958945	20.622455	115.7495805	-72.9892405	5.750607	109.0524675
-37.104626	-10.268636	113.186981	-17.080254	12.96698	112.533035	40.361137	-0.036837	114.802719	36.790348	41.120346	114.482239	38.5757425	20.5417545	114.642479	-72.7362505	5.3922055	110.423591
-38.597004	-9.960812	113.77317	-16.987019	12.740447	112.517525	40.211823	-0.101591	113.439835	36.525867	40.946598	113.117561	38.368845	20.4225035	113.278698	-72.342883	5.0583905	111.756352
-40.056492	-9.568578	114.21051	-16.874842	12.49959	112.493599	39.930218	-0.141541	112.166771	36.303253	40.817623	112.334488	38.1167355	20.338041	112.2506295	-71.8664195	4.661139	112.7365685
-41.425407	-9.117934	114.386543	-16.809626	12.296393	112.543045	39.787189	-0.147098	111.360695	36.273773	40.775234	111.866852	38.030481	20.314068	111.6137735	-71.649733	4.278718	113.4723165
-43.402954	-8.2677	114.453735	-16.755371	12.287341	112.463043	39.800003	0.069806	110.293938	36.192562	40.941509	111.416267	37.9962825	20.5056575	110.8551025	-71.5070245	4.0690245	114.0709835
-44.5979	-7.547952	114.363525	-16.698507	12.465287	112.245323	39.712143	0.406598	109.664986	36.10466	41.236942	111.140945	37.9084015	20.82177	110.4029655	-71.3054155	4.108804	114.0876805
-45.708858	-6.792965	114.311325	-16.662237	12.722408	112.054565	39.68615	0.773956	109.209808	36.05537	41.57349	110.863319	37.87076	21.173723	110.0365635	-71.195234	4.271093	114.0725665
-46.717716	-5.988501	114.266273	-16.631538	13.042137	111.912361	39.739761	1.09611	108.999947	35.997776	41.896866	110.7342	37.8687685	21.496488	109.8670735	-71.1318445	4.587786	113.9576485
-47.610775	-5.111327	114.366493	-16.61083	13.339623	111.886559	39.784351	1.404421	108.999191	36.004444	42.209019	110.701157	37.8943975	21.80672	109.850174	-71.1160575	4.872526	113.922944
-48.395954	-4.230272	114.603935	-16.608677	13.536945	112.050369	39.875324	1.619967	109.27079	36.023216	42.457424	110.819649	37.94927	22.0386955	110.0452195	-71.166624	5.0351945	114.0555185
-49.032509	-3.342415	114.983574	-16.609087	13.619159	112.408043	40.05125	1.693522	109.847832	36.075012	42.598522	111.250305	38.063131	22.146022	110.5490685	-71.281305	5.092296	114.2670175
-49.827721	-2.066161	115.748253	-16.603136	13.550531	113.232483	40.26807	1.692866	110.701683	36.284466	42.68594	112.17028	38.276268	22.189403	111.4359815	-71.48254	4.911659	115.0289845
-50.183708	-1.187916	116.243912	-16.592112	13.437507	113.699677	40.281548	1.652486	110.899292	36.349648	42.706676	112.55307	38.315598	22.179581	111.726181	-71.499822	4.695433	115.673173
-50.413101	-0.277484	116.649185	-16.572729	13.30283	113.942703	40.271111	1.547007	110.64608	36.292072	42.641312	112.596039	38.2815915	22.0941595	111.6210595	-71.4270495	4.5115005	116.2643465
-50.590057	0.626321	116.854095	-16.516621	13.192045	113.947464	40.20562	1.514876	110.194122	36.187218	42.559814	112.393524	38.196419	22.037345	111.293823	-71.229661	4.346745	116.601105
-50.646305	1.542926	116.783585	-16.484194	13.148678	113.759361	40.149879	1.58973	109.650925	36.14085	42.596493	112.182129	38.1453645	22.0931115	110.916527	-71.1137525	4.2042445	116.602195
-50.610989	2.490076	116.467308	-16.474546	13.165659	113.436386	40.109398	1.705704	109.113953	36.120262	42.689838	111.970818	38.11483	22.197771	110.5423855	-71.063922	4.133547	116.3303865
-50.476437	3.484145	116.019699	-16.506844	13.250377	113.03463	40.06142	1.819627	108.655167	36.071159	42.787487	111.717781	38.0662895	22.303557	110.186474	-71.0799775	4.197197	115.882786
-50.072205	4.917295	115.252708	-16.624269	13.380898	112.483528	39.971512	1.928545	108.198502	36.079739	42.897427	111.687492	38.0256255	22.412986	109.942997	-71.2741635	4.34881	115.024059
-49.672905	5.811467	114.737961	-16.73745	13.453561	112.238396	39.986317	1.910626	108.167992	36.109074	42.92823	111.887619	38.0476955	22.419428	110.0278055	-71.5225955	4.487694	114.4489865
-49.095341	6.680466	114.384483	-16.848728	13.541844	112.175476	40.014622	1.910804	108.280876	36.150219	42.962299	112.321701	38.0824205	22.4365515	110.3012885	-71.7798765	4.6471365	114.0496635
-48.475449	7.484858	114.210678	-16.941093	13.626554	112.285149	40.017578	1.97625	108.572342	36.203312	43.025318	112.881218	38.110445	22.500784	110.72678	-71.992631	4.752324	113.843518
-47.636242	8.180767	114.201012	-16.999269	13.71163	112.491455	40.055336	2.079507	108.954727	36.225769	43.099327	113.509727	38.1405525	22.589417	111.232227	-72.1390905	4.833843	113.750683
-46.741272	8.8363	114.245773	-17.042706	13.79007	112.76004	40.112072	2.189554	109.491142	36.232796	43.185524	114.149925	38.172434	22.687539	111.8205335	-72.257846	4.892601	113.6995465
-45.720474	9.388616	114.250206	-17.041346	13.833545	113.070869	40.234539	2.239063	110.196724	36.283421	43.272175	114.832367	38.25898	22.755619	112.5145455	-72.341672	4.911471	113.6271925
-44.042995	10.054111	114.285004	-17.02507	13.787204	113.557777	40.483196	2.10177	111.533752	36.404984	43.25782	115.916588	38.44409	22.679795	113.72517	-72.49423	4.894613	113.390384
-42.902222	10.419907	114.308678	-17.035179	13.653215	113.883194	40.653091	1.858534	112.569191	36.514618	43.176281	116.520226	38.5838545	22.5174075	114.5447085	-72.6542125	4.7890225	113.2216795
-41.631283	10.704763	114.292892	-17.049555	13.481225	114.175674	40.785824	1.54733	113.56739	36.62027	43.053638	117.052925	38.703047	22.300484	115.3101575	-72.802157	4.661966	113.0411905
-40.321369	10.922365	114.279068	-17.061792	13.314808	114.436081	40.962112	1.183993	114.644966	36.665993	42.905602	117.5159	38.8140525	22.0447975	116.080433	-72.9376365	4.5848185	112.791729
-39.045876	11.106011	114.314423	-17.068293	13.145886	114.721001	41.220886	0.827191	115.799019	36.695377	42.770168	118.014847	38.9581315	21.7986795	116.906933	-73.0947175	4.4930925	112.535069
-37.661888	11.244585	114.393524	-17.012882	12.969707	115.040543	41.456379	0.533132	117.01329	36.764187	42.697182	118.577492	39.110283	21.615157	117.795391	-73.136047	4.324257	112.285695
-36.25602	11.356531	114.556648	-17.058491	12.786945	115.475342	41.578854	0.296065	118.030571	36.908508	42.576988	119.236778	39.243681	21.4365265	118.6336745	-73.360663	4.1373635	112.3170095
-34.245846	11.527656	115.055779	-16.984051	12.472805	116.067848	41.644497	-0.147961	119.22982	37.127129	42.314426	120.029541	39.385813	21.0832325	119.6296805	-73.353915	3.8623775	112.5060155
-32.837997	11.63124	115.334908	-16.92857	12.30585	116.435417	41.681107	-0.436674	119.896568	37.279385	42.147709	120.548904	39.480246	20.8555175	120.222736	-73.337386	3.7561825	112.648098
-31.413361	11.797699	115.649117	-16.874449	12.217112	116.782402	41.723747	-0.56233	120.558289	37.45015	42.107918	121.12516	39.5869485	20.772794	120.8417245	-73.3358465	3.66143	112.7230795
-30.060715	11.950218	115.918053	-16.787777	12.209908	117.092964	41.858505	-0.6509	121.238579	37.605633	42.103806	121.704399	39.732069	20.726453	121.471489	-73.307623	3.693363	112.714439
-28.674927	12.106523	116.10923	-16.709925	12.236241	117.350792	41.948151	-0.719368	121.962952	37.748821	42.117794	122.194633	39.848486	20.699213	122.0787925	-73.268336	3.773269	112.6227915
-27.259657	12.269108	116.256729	-16.632881	12.250751	117.553566	42.022438	-0.797731	122.564743	37.898766	42.123848	122.617081	39.960602	20.6630585	122.590912	-73.226364	3.8384435	112.51622
-25.98415	12.454799	116.410423	-16.559652	12.220107	117.685547	42.008801	-0.918727	123.188911	38.053661	42.048626	122.913254	40.031231	20.5649495	123.0510825	-73.150535	3.8752645	112.3200115
-24.065086	12.673049	116.493774	-16.534821	12.106482	117.780434	42.304337	-1.398395	123.644112	38.206718	41.848694	123.306618	40.2555275	20.2251495	123.475365	-73.3251695	3.9878145	112.085503
-22.734966	12.837626	116.492531	-16.543116	11.996098	117.781113	42.2346	-1.561229	123.935829	38.253338	41.706932	123.500359	40.243969	20.0728515	123.718094	-73.330201	3.9193445	111.844132
-21.61187	13.041979	116.553947	-16.596247	11.88382	117.76683	42.138355	-1.691095	124.078453	38.244682	41.607994	123.730179	40.1915185	19.9584495	123.904316	-73.3840125	3.8091905	111.629344
-20.298285	13.107838	116.607452	-16.686314	11.774417	117.751625	42.017849	-1.798474	124.262848	38.18119	41.521828	123.908592	40.0995195	19.861677	124.08572	-73.4721475	3.687157	111.41753
-19.773726	13.531163	116.880417	-16.772053	11.761541	117.797005	41.941814	-1.839879	124.349228	38.104446	41.496525	124.137733	40.02313	19.828323	124.2434805	-73.567236	3.694759	111.3505295
-19.812445	14.081062	116.810944	-16.821627	11.76384	117.814873	41.833393	-1.837497	124.424896	38.039085	41.504978	124.356781	39.936239	19.8337405	124.3908385	-73.579493	3.6939395	111.2389075
-19.815025	14.697102	116.998611	-16.904921	11.749681	117.86245	41.753109	-1.806829	124.385056	37.996239	41.529423	124.604271	39.874674	19.861297	124.4946635	-73.684516	3.638065	111.2302365
-19.824072	15.722954	116.904427	-16.96291	11.797729	117.86499	41.639656	-1.764297	124.162209	37.992378	41.543262	125.038933	39.816017	19.8894825	124.600571	-73.741837	3.7059755	111.129409
-19.873596	16.506351	116.967819	-16.971367	11.852398	117.811539	41.565643	-1.729033	123.902344	37.997185	41.553085	125.301674	39.781414	19.912026	124.602009	-73.724148	3.79277	111.021069
-19.930943	17.238369	116.924843	-16.973278	11.947869	117.761925	41.49247	-1.667567	123.656319	37.970287	41.563309	125.523354	39.7313785	19.947871	124.5898365	-73.6779345	3.947867	110.9340135
-19.995922	17.963459	116.910301	-17.018072	12.074824	117.690338	41.464863	-1.577533	123.418762	37.952492	41.627331	125.754776	39.7086775	20.024899	124.586769	-73.7448215	4.124749	110.793907
-20.06196	18.690718	116.811249	-17.045902	12.232758	117.611168	41.105526	-1.279869	123.448769	37.895752	41.725925	125.94252	39.500639	20.223028	124.6956445	-73.592443	4.242488	110.5266915
-20.182457	19.389088	116.760078	-17.101208	12.380832	117.540527	41.065502	-1.151492	123.282715	37.842796	41.821045	126.134895	39.454149	20.3347765	124.708805	-73.656565	4.4268875	110.372249
-20.276217	20.017792	116.82692	-17.150623	12.501575	117.477356	40.930557	-1.088387	123.171494	37.76807	41.818699	126.234261	39.3493135	20.365156	124.7028775	-73.6505595	4.637994	110.2518345
-20.426857	20.936453	116.877403	-17.242933	12.542751	117.447701	40.787239	-1.155923	122.999481	37.668579	41.718449	126.393211	39.227909	20.281263	124.696346	-73.713775	4.804239	110.199056
-20.540422	21.526041	116.927513	-17.297667	12.477533	117.483223	40.72348	-1.288238	123.074135	37.598629	41.579117	126.560196	39.1610545	20.1454395	124.8171655	-73.7563885	4.8096265	110.1492805
-20.707115	22.001509	117.047836	-17.328516	12.400992	117.572113	40.720142	-1.413877	123.1922	37.57103	41.459026	126.822639	39.145586	20.0225745	125.0074195	-73.802618	4.7794095	110.1368065
-20.865425	22.423391	117.184761	-17.336657	12.27336	117.66584	40.676125	-1.575883	123.423004	37.508957	41.330318	127.015709	39.092541	19.8772175	125.2193565	-73.765855	4.6695025	110.1123235
-21.053276	22.799831	117.315735	-17.379892	12.161594	117.810532	40.948082	-1.870323	123.467026	37.476978	41.225025	127.228989	39.21253	19.677351	125.3480075	-73.972314	4.645837	110.2730565
-21.259897	23.112164	117.387115	-17.417696	12.034822	117.939529	40.866436	-2.010643	123.695015	37.421547	41.080536	127.408302	39.1439915	19.5349465	125.5516585	-73.9793835	4.5346975	110.3273995
-21.440012	23.417673	117.554596	-17.450987	11.906524	118.053879	40.824364	-2.168306	123.871956	37.372307	40.932358	127.631401	39.0983355	19.382026	125.7516785	-74.0003095	4.431022	110.3560795
-21.793131	23.848703	117.738388	-17.527077	11.700939	118.184044	40.708866	-2.380675	124.072304	37.329624	40.708618	127.99678	39.019245	19.1639715	126.034542	-74.073399	4.2379065	110.333546
-22.092325	24.128246	117.836128	-17.596649	11.59934	118.239273	40.662815	-2.493605	124.050453	37.287914	40.599106	128.162521	38.9753645	19.0527505	126.106487	-74.1686625	4.1459295	110.372059
-22.391121	24.419741	117.871521	-17.664656	11.524565	118.226898	40.568752	-2.522162	123.934242	37.217228	40.512135	128.159409	38.89299	18.9949865	126.0468255	-74.222302	4.0541435	110.4069705
-22.710989	24.690639	117.817047	-17.687443	11.506264	118.136765	40.510296	-2.506167	123.724403	37.155499	40.487568	128.05336	38.8328975	18.9907005	125.8888815	-74.2077835	4.0218275	110.3846485
-23.046312	24.898697	117.734131	-17.691065	11.526034	117.994881	40.482147	-2.437597	123.503456	37.094505	40.480473	127.912888	38.788326	19.021438	125.708172	-74.170456	4.03063	110.28159
-23.394493	25.067122	117.556015	-17.69668	11.554942	117.818199	40.162109	-2.221488	123.394859	37.088566	40.494419	127.769623	38.6253375	19.1364655	125.582241	-74.0186975	3.9734185	110.054157
-23.750858	25.198132	117.372826	-17.699732	11.569332	117.625404	40.118721	-2.234481	123.172714	37.072121	40.466423	127.603325	38.595421	19.115971	125.3880195	-73.994885	4.022693	109.8627885
-24.342461	25.296015	117.159096	-17.785946	11.585448	117.423546	40.044865	-2.231627	122.896744	36.995594	40.441429	127.300308	38.5202295	19.104901	125.098526	-74.0921215	4.065995	109.748566
-24.81484	25.349007	117.02607	-17.860703	11.561622	117.32534	39.983604	-2.214849	122.758247	36.939285	40.444431	127.041779	38.4614445	19.114791	124.900013	-74.1828505	4.008453	109.750667
-25.377378	25.33246	116.899803	-17.931946	11.493199	117.290321	39.917446	-2.229302	122.68766	36.825893	40.432262	126.739563	38.3716695	19.10148	124.7136115	-74.2355615	3.884918	109.8670305
-25.920513	25.228813	116.789856	-17.992908	11.392272	117.346596	39.889915	-2.247839	122.683762	36.704037	40.416874	126.500069	38.296976	19.0845175	124.5919155	-74.282792	3.7000265	110.1012765
-26.567692	25.120461	116.866066	-18.027191	11.249228	117.507935	39.885555	-2.293044	122.760353	36.607197	40.373756	126.302612	38.246376	19.040356	124.5314825	-74.300758	3.4581	110.4843875
-27.225634	24.97575	116.977623	-18.046091	11.057594	117.73114	39.897343	-2.397544	122.863998	36.534462	40.285126	126.115562	38.2159025	18.943791	124.48978	-74.3080845	3.171397	110.9725
-27.907806	24.766823	117.14119	-18.076061	10.862185	117.970596	39.90411	-2.528109	122.930016	36.466019	40.159527	125.931778	38.1850645	18.815709	124.430897	-74.3371865	2.908661	111.510295
-28.880861	24.438383	117.287621	-18.104872	10.577077	118.271492	39.904251	-2.669477	123.06665	36.373787	39.990543	125.669823	38.139019	18.660533	124.3682365	-74.348763	2.493621	112.1747475
-29.579735	24.320889	117.431343	-18.125706	10.447695	118.452835	39.899597	-2.696893	123.164452	36.291538	39.939724	125.56044	38.0955675	18.6214155	124.362446	-74.3469795	2.2739745	112.543224
-30.348412	24.199085	117.489716	-18.159494	10.334449	118.589485	39.894356	-2.68921	123.216675	36.223076	39.944901	125.544571	38.058716	18.6278455	124.380623	-74.377704	2.0410525	112.798347
-31.068325	24.081669	117.539719	-18.215157	10.230037	118.645409	39.86528	-2.688734	123.131813	36.18013	39.924675	125.567627	38.022705	18.6179705	124.34972	-74.453019	1.8421035	112.941098
-31.851355	24.012491	117.581245	-18.268719	10.158289	118.629333	39.796936	-2.67484	122.839066	36.119179	39.900318	125.523087	37.9580575	18.612739	124.1810765	-74.4954955	1.703839	113.0775895
-32.634502	23.899149	117.663994	-18.338085	10.085377	118.542061	39.735943	-2.63106	122.383705	36.041061	39.921875	125.413574	37.888502	18.6454075	123.8986395	-74.564672	1.5253465	113.1854825
-33.37479	23.799397	117.744041	-18.361956	10.071159	118.418358	39.652348	-2.4953	121.792694	35.989819	39.984123	125.255539	37.8210835	18.7444115	123.5241165	-74.5449955	1.3979065	113.3125995
-34.545574	23.761686	117.862785	-18.44507	10.125639	118.224335	39.556469	-2.26131	120.680679	35.920006	40.125839	124.728622	37.7382375	18.9322645	122.7046505	-74.6283775	1.3190135	113.7440195
-35.321148	23.725506	117.80645	-18.528191	10.178208	118.020462	39.457996	-2.196548	119.908073	35.818111	40.20224	124.065575	37.6380535	19.002846	121.986824	-74.6944355	1.35357	114.0541
-36.09174	23.671513	117.721817	-18.610661	10.233421	117.796913	39.37299	-2.061898	119.103325	35.724209	40.228394	123.307312	37.5485995	19.083248	121.2053185	-74.7699215	1.383594	114.3885075
-36.845337	23.631119	117.557701	-18.661932	10.252528	117.588249	39.198921	-1.899067	118.538628	35.587173	40.168259	122.456825	37.393047	19.134596	120.4977265	-74.716911	1.37046	114.6787715
-37.557121	23.509954	117.355194	-18.704428	10.27072	117.436981	39.078308	-1.794708	118.293488	35.467232	40.165119	121.697197	37.27277	19.1852055	119.9953425	-74.681626	1.3562345	114.8786195
-38.140896	23.394968	117.171112	-18.735151	10.279765	117.445015	39.061916	-1.714047	118.330505	35.377926	40.156361	121.250153	37.219921	19.221157	119.790329	-74.690223	1.338373	115.099701
-38.741219	23.345179	117.116508	-18.804956	10.269717	117.610992	39.117409	-1.793581	118.716637	35.320248	40.143417	120.908264	37.2188285	19.174918	119.8124505	-74.8287405	1.364516	115.4095335
-39.635525	23.360586	117.22171	-18.897707	10.204789	117.931877	39.111683	-1.972412	119.18309	35.202305	40.033951	120.703377	37.156994	19.0307695	119.9432335	-74.952408	1.3788085	115.9205205
-40.19532	23.365547	117.329727	-18.959192	10.119364	118.109749	38.96822	-2.037463	119.360077	35.137203	39.962585	120.6548	37.0527115	18.962561	120.0074385	-74.9710955	1.276167	116.2120595
-40.76722	23.438242	117.514801	-19.027931	10.040812	118.208549	38.907261	-2.093802	119.379761	35.091606	39.932911	120.756088	36.9994335	18.9195545	120.0679245	-75.0552955	1.1620695	116.3491735
-41.319111	23.53845	117.686249	-19.123308	10.006157	118.261803	38.828968	-2.059571	119.311226	35.036171	39.933315	120.946922	36.9325695	18.936872	120.129074	-75.1791855	1.075442	116.394532
-41.786026	23.658806	117.961487	-19.211765	10.047965	118.294823	38.713493	-1.948189	119.108818	34.97858	40.030174	121.122269	36.8460365	19.0409925	120.1155435	-75.2695665	1.0549375	116.4741025
-42.194931	23.790934	118.266678	-19.289463	10.190701	118.317017	38.559757	-1.776525	118.809471	34.933365	40.159271	121.256683	36.746561	19.191373	120.033077	-75.325487	1.190029	116.600957
-42.529251	23.925838	118.546593	-19.330418	10.359647	118.352081	38.42712	-1.559136	118.453133	34.908905	40.284988	121.383011	36.6680125	19.362926	119.918072	-75.3288485	1.356368	116.78609
-42.932823	24.105165	118.918404	-19.321642	10.640903	118.32547	38.306351	-1.201803	117.870293	34.935455	40.522049	121.416283	36.620903	19.660123	119.643288	-75.264187	1.621683	117.007652
-43.111572	24.127249	119.069168	-19.282753	10.844441	118.171906	38.280373	-0.968316	117.449463	34.956505	40.681709	121.348694	36.618439	19.8566965	119.3990785	-75.183945	1.8321855	116.9447335
-43.241016	24.129332	119.118027	-19.244694	10.988404	118.05719	38.240631	-0.719453	117.117752	34.994843	40.854027	121.32666	36.617737	20.067287	119.222206	-75.107125	1.909521	116.892174
-43.325691	24.035416	119.120911	-19.215813	11.148772	118.013802	38.239872	-0.565027	116.971481	35.056011	40.999256	121.323349	36.6479415	20.2171145	119.147415	-75.0795675	2.0804295	116.880189
-43.366085	23.913572	119.09137	-19.217127	11.304255	118.009758	38.295212	-0.523335	116.987434	35.0811	41.06916	121.283768	36.688156	20.2729125	119.135601	-75.12241	2.3355975	116.883915
-43.366768	23.717909	118.990753	-19.244591	11.395027	118.004478	38.317024	-0.545298	117.112305	35.071644	41.074417	121.161903	36.694334	20.2645595	119.137104	-75.183516	2.5254945	116.871852
-43.315788	23.44318	118.820129	-19.288271	11.399736	118.022942	38.299416	-0.62354	117.320564	35.050629	41.045113	120.924286	36.6750225	20.2107865	119.122425	-75.2515645	2.5886855	116.923459
-43.170769	22.929377	118.387917	-19.360294	11.253035	118.062042	38.28603	-0.847348	117.883125	34.968693	40.917397	120.379982	36.6273615	20.0350245	119.1315535	-75.3479495	2.4710455	116.9925305
-43.048077	22.573021	118.082664	-19.42474	11.172395	118.093704	38.295837	-1.040762	118.358742	34.877007	40.748436	120.006538	36.586422	19.853837	119.18264	-75.435902	2.490953	117.004768
-42.924652	22.254524	117.82074	-19.524086	11.047759	118.156242	38.272129	-1.29501	118.89399	34.793648	40.532829	119.644722	36.5328885	19.6189095	119.269356	-75.5810605	2.4766085	117.043128
-42.788181	21.971949	117.613396	-19.631062	10.895523	118.26091	38.227409	-1.580613	119.397263	34.722813	40.286003	119.408546	36.475111	19.352695	119.4029045	-75.737235	2.438351	117.1189155
-42.617966	21.73325	117.486511	-19.735575	10.707401	118.387939	38.177589	-1.864765	119.842041	34.673412	40.02824	119.247665	36.4255005	19.0817375	119.544853	-75.8966505	2.3330645	117.231025
-42.441055	21.592041	117.431328	-19.814896	10.526597	118.48642	38.149868	-2.129299	120.196976	34.621918	39.802746	119.157516	36.385893	18.8367235	119.677246	-76.015685	2.2164705	117.295594
-42.234203	21.535677	117.402626	-19.834719	10.369267	118.569199	38.135654	-2.317154	120.464012	34.592075	39.614826	119.14637	36.3638645	18.648836	119.805191	-76.0333025	2.089698	117.333207
-41.842499	21.663527	117.369316	-19.817369	10.238958	118.683769	38.140972	-2.473577	120.720718	34.686623	39.489384	119.232224	36.4137975	18.5079035	119.976471	-76.0485355	1.9700125	117.391067
-41.537159	21.895405	117.378319	-19.776764	10.272947	118.730019	38.186378	-2.506857	120.852135	34.74667	39.476685	119.259628	36.466524	18.484914	120.0558815	-76.020052	2.06098	117.4041565
-41.186844	22.25379	117.376457	-19.716799	10.39137	118.771698	38.250805	-2.475571	120.899498	34.807907	39.507866	119.285217	36.529356	18.5161475	120.0923575	-75.962954	2.2665925	117.4510385
-40.786346	22.72151	117.330849	-19.6366	10.543059	118.795181	38.330536	-2.378645	120.991066	34.905605	39.598141	119.275749	36.6180705	18.609748	120.1334075	-75.8912705	2.47637	117.4569545
-40.358448	23.257893	117.244507	-19.552521	10.676243	118.798737	38.444195	-2.288445	121.023979	35.006695	39.69207	119.321373	36.725445	18.7018125	120.172676	-75.830487	2.6506735	117.424798
-39.941254	23.854187	117.20787	-19.486565	10.788493	118.803619	38.509476	-2.225311	121.006966	35.093933	39.756378	119.405914	36.8017045	18.7655335	120.20644	-75.7748345	2.8114525	117.400798
-39.558174	24.510925	117.280128	-19.457582	10.851069	118.797943	38.519863	-2.180731	120.86203	35.185104	39.821671	119.525444	36.8524835	18.82047	120.193737	-75.7676475	2.881668	117.402149
-38.934536	25.563154	117.486282	-19.423903	10.937593	118.797943	38.445889	-2.168492	120.554749	35.244591	39.885494	119.792557	36.84524	18.858501	120.173653	-75.693046	3.016685	117.422233
-38.536755	26.377285	117.707191	-19.442181	11.029265	118.822327	38.445026	-2.088693	120.385429	35.299187	40.010189	120.095993	36.8721065	18.960748	120.240711	-75.7564685	3.097782	117.403943
-38.091545	27.273405	117.909363	-19.453186	11.167679	118.865692	38.421612	-1.958927	120.318153	35.318661	40.19241	120.478592	36.8701365	19.1167415	120.3983725	-75.7765085	3.2186165	117.3330115
-37.654667	28.226349	118.076637	-19.508123	11.357956	118.919991	38.406094	-1.783187	120.344337	35.366741	40.437679	120.837509	36.8864175	19.327246	120.590923	-75.9026635	3.388666	117.249059
-37.203377	29.182976	118.224922	-19.537313	11.583428	118.949448	38.441399	-1.589797	120.34005	35.407444	40.675674	121.21862	36.9244215	19.5429385	120.779335	-75.9990475	3.6239175	117.119561
-36.765255	30.135366	118.333076	-19.523666	11.768217	118.932426	38.445309	-1.447225	120.311531	35.459866	40.844021	121.519341	36.9525875	19.698398	120.915436	-75.9999195	3.838036	116.949416
-36.271843	31.118	118.429306	-19.525103	11.932923	118.877556	38.456947	-1.319274	120.181694	35.50956	40.993946	121.74501	36.9832535	19.837336	120.963352	-76.0334595	4.02851	116.79176
-35.542389	32.62598	118.627991	-19.509068	12.124884	118.734528	38.380829	-1.185895	119.823547	35.599125	41.100548	122.065285	36.989977	19.9573265	120.944416	-76.008113	4.2924415	116.52464
-35.037159	33.606514	118.787292	-19.533005	12.264312	118.639053	38.348766	-1.07034	119.607796	35.649033	41.203152	122.218872	36.9988995	20.066406	120.913334	-76.0649095	4.462218	116.364772
-34.562428	34.544491	118.87635	-19.566053	12.449029	118.570663	38.299549	-0.902858	119.376945	35.648533	41.33918	122.34211	36.974041	20.218161	120.8595275	-76.106147	4.679897	116.2817985
-34.065769	35.499931	118.941566	-19.617903	12.650784	118.473412	38.215137	-0.707701	119.179787	35.624702	41.519505	122.31617	36.9199195	20.405902	120.7479785	-76.1557255	4.895666	116.1988455
-33.588085	36.459198	118.972908	-19.675596	12.865633	118.369545	38.151569	-0.495014	118.908737	35.540852	41.6903	122.273575	36.8462105	20.597643	120.591156	-76.1974025	5.133623	116.147934
-33.080402	37.38166	119.029556	-19.74065	13.035	118.285355	38.062836	-0.308179	118.685997	35.474716	41.842754	122.207748	36.768776	20.7672875	120.4468725	-76.250076	5.3027125	116.1238375
-32.547806	38.238373	119.107925	-19.806244	13.184107	118.197701	38.025684	-0.172935	118.462418	35.412006	41.958527	122.197639	36.718845	20.892796	120.3300285	-76.331333	5.475418	116.0653735
-31.773561	39.445595	119.277313	-19.882429	13.331684	118.115219	37.905838	-0.055717	118.143486	35.367584	42.033894	122.167625	36.636711	20.9890885	120.1555555	-76.401569	5.6742795	116.0748825
-31.234297	40.233276	119.38559	-19.933687	13.428598	118.086243	37.841507	0.008784	117.980171	35.363018	42.086884	122.142258	36.6022625	21.047834	120.0612145	-76.4696365	5.809362	116.1112715
-30.656055	41.007702	119.439743	-19.961235	13.603406	118.059883	37.822132	0.103958	117.935944	35.340023	42.183819	122.146263	36.5810775	21.1438885	120.0411035	-76.5035475	6.0629235	116.0786625
-30.053038	41.74577	119.462906	-19.978313	13.78043	118.067757	37.825764	0.240699	117.973068	35.365147	42.326988	122.169449	36.5954555	21.2838435	120.0712585	-76.5520815	6.2770165	116.0642555
-29.430883	42.416897	119.382492	-20.004839	13.98866	118.05191	37.841236	0.352344	118.050781	35.374035	42.460423	122.191643	36.6076355	21.4063835	120.121212	-76.6173135	6.5709365	115.982608
-28.801546	43.067551	119.315102	-20.027491	14.18027	118.045044	37.855545	0.455939	118.143333	35.389153	42.575176	122.225418	36.622349	21.5155575	120.1843755	-76.677331	6.8449825	115.9057125
-28.172985	43.706505	119.334206	-20.053991	14.361258	118.048897	37.835808	0.545089	118.174187	35.415836	42.685707	122.31414	36.625822	21.615398	120.2441635	-76.733804	7.107118	115.8536305
-27.144304	44.581871	119.574631	-20.089409	14.579795	118.052628	37.752754	0.658013	118.073181	35.492504	42.784206	122.493553	36.622629	21.7211095	120.283367	-76.801447	7.4384805	115.821889
-26.478313	45.118504	119.941772	-20.132048	14.733665	118.051552	37.678429	0.742739	117.9189	35.543205	42.85931	122.667274	36.610817	21.8010245	120.293087	-76.874913	7.6663055	115.810017
-25.760517	45.553223	120.263924	-20.157227	14.921453	118.034431	37.617439	0.869287	117.754578	35.620682	42.962864	122.873161	36.6190605	21.9160755	120.3138695	-76.9335145	7.9268305	115.7549925
-25.056154	45.990368	120.590553	-20.171747	15.164791	118.056801	37.580219	1.066868	117.591713	35.655388	43.138214	123.092842	36.6178035	22.102541	120.3422775	-76.9612975	8.227041	115.7713245
-24.346872	46.404518	120.864937	-20.194288	15.474315	118.041145	37.531124	1.328052	117.457214	35.678299	43.349762	123.260757	36.6047115	22.338907	120.3589855	-76.9932875	8.609723	115.7233045
-23.588501	46.764904	121.057983	-20.241491	15.79607	118.010078	37.457142	1.594921	117.313019	35.686386	43.555683	123.397972	36.571764	22.575302	120.3554955	-77.054746	9.016838	115.6646605
-22.753963	47.053432	121.141418	-20.288572	16.091488	117.942001	37.415359	1.823322	117.193779	35.687698	43.76231	123.503746	36.5515285	22.792816	120.3487625	-77.1286725	9.39016	115.5352395
-21.613186	47.345764	121.19268	-20.296644	16.481039	117.782578	37.405201	2.129838	117.084373	35.724243	44.047432	123.643517	36.564722	23.088635	120.363945	-77.15801	9.873443	115.201211
-20.833517	47.476849	121.097458	-20.313202	16.703314	117.635094	37.401409	2.315356	117.033913	35.735245	44.204575	123.716461	36.568327	23.2599655	120.375187	-77.194731	10.1466625	114.895001
-19.979975	47.53315	120.939728	-20.325653	16.908964	117.466721	37.418846	2.449916	117.011917	35.737724	44.366806	123.703369	36.578285	23.408361	120.357643	-77.229591	10.409567	114.575799
-19.142799	47.465099	120.676041	-20.332035	17.080456	117.29599	37.440769	2.602869	117.008652	35.729511	44.545116	123.61937	36.58514	23.5739925	120.314011	-77.24921	10.5869195	114.277969
-18.221043	47.341946	120.320221	-20.285776	17.274776	117.128906	37.516891	2.779298	117.086884	35.727371	44.738487	123.48111	36.622131	23.7588925	120.283997	-77.193683	10.7906595	113.973815
-17.358753	47.148781	119.902466	-20.207127	17.444103	116.985069	37.637718	2.943014	117.252205	35.722172	44.951187	123.29953	36.679945	23.9471005	120.2758675	-77.094199	10.9411055	113.6942705
-16.476904	46.931244	119.425941	-20.113104	17.575319	116.914276	37.792503	3.076756	117.450928	35.716572	45.148323	123.077454	36.7545375	24.1125395	120.264191	-76.9807455	11.0380985	113.564361
-15.029108	46.434387	118.851128	-19.981094	17.715504	116.868698	37.969189	3.196428	117.757034	35.724525	45.317017	122.825882	36.846857	24.2567225	120.291458	-76.809045	11.1742855	113.445938
-14.027686	45.977066	118.611099	-19.921448	17.725294	116.876396	38.07309	3.176383	117.959282	35.751621	45.348698	122.760025	36.9123555	24.2625405	120.3596535	-76.7552515	11.1880475	113.3931385
-13.074128	45.455639	118.483826	-19.875626	17.687428	116.886833	38.143124	3.123222	118.127953	35.791733	45.337101	122.753616	36.9674285	24.2301615	120.4407845	-76.7186805	11.1446945	113.3328815
-12.165149	44.951443	118.426338	-19.845081	17.649948	116.888023	38.169327	3.101558	118.211876	35.81633	45.334644	122.756073	36.9928285	24.218101	120.4839745	-76.6829905	11.081795	113.2920715
-11.118601	44.369305	118.350197	-19.810114	17.635197	116.87471	38.167744	3.13035	118.26725	35.830776	45.362972	122.757301	36.99926	24.246661	120.5122755	-76.619488	11.023733	113.2371445
-10.13322	43.772369	118.31356	-19.790169	17.665321	116.859123	38.190899	3.223094	118.335518	35.864388	45.451279	122.796341	37.0276435	24.3371865	120.5659295	-76.6079815	10.9934555	113.1523165
-9.13324	43.131165	118.26545	-19.779989	17.72687	116.840729	38.238178	3.331586	118.383636	35.873249	45.56213	122.865906	37.0557135	24.446858	120.624771	-76.6156915	11.006882	113.056687
-7.595697	42.185017	118.179367	-19.740788	17.829052	116.745422	38.275421	3.498395	118.377945	35.881737	45.725353	122.944275	37.078579	24.611874	120.66111	-76.560155	11.04623	112.829734
-6.502935	41.466488	118.096947	-19.716045	17.89842	116.650154	38.310501	3.587986	118.329216	35.88483	45.829975	122.964798	37.0976655	24.7089805	120.647007	-76.5297555	11.0878595	112.653301
-5.451604	40.716484	117.973221	-19.701052	17.998938	116.531311	38.331692	3.729938	118.286827	35.896172	45.951767	122.956398	37.113932	24.8408525	120.6216125	-76.516036	11.1570235	112.4410095
-4.372437	39.995132	117.820374	-19.640163	18.109911	116.409302	38.379036	3.90804	118.263901	35.895462	46.143154	122.885803	37.137249	25.025597	120.574852	-76.417575	11.194225	112.243752
-3.254806	39.173973	117.597519	-19.572996	18.245659	116.310867	38.448433	4.136767	118.319878	35.874393	46.356113	122.718109	37.161413	25.24644	120.5189935	-76.307405	11.244878	112.1027405
-2.197741	38.349998	117.320801	-19.497616	18.41609	116.251907	38.578796	4.380011	118.483803	35.813332	46.602482	122.510231	37.196064	25.4912465	120.497017	-76.191296	11.3409335	112.006797
-1.058353	37.544945	117.006813	-19.475466	18.644888	116.272942	38.772877	4.618728	118.772575	35.735275	46.866119	122.354713	37.254076	25.7424235	120.563644	-76.205008	11.5473525	111.98224
0.670735	36.198624	116.716743	-19.057447	18.855621	116.245857	39.130512	4.901422	119.56546	35.714836	47.238907	122.248985	37.422674	26.0701645	120.9072225	-75.537568	11.6410775	111.5844915
1.823015	35.279377	116.686035	-18.800667	18.960453	116.340172	39.404087	4.994058	120.263062	35.775513	47.334343	122.392632	37.5898	26.1642005	121.327847	-75.191134	11.7567055	111.352497
3.010621	34.320816	116.839302	-18.526819	18.96995	116.509499	39.657742	4.95832	121.082069	35.932846	47.358376	122.673401	37.795294	26.158348	121.877735	-74.848932	11.781552	111.141263
4.222794	33.317387	117.189804	-18.216389	18.909166	116.758301	39.885345	4.795396	121.961464	36.149361	47.241425	123.158051	38.017353	26.0184105	122.5597575	-74.450131	11.7999215	110.9568445
5.409079	32.334076	117.690834	-17.824539	18.802977	117.12233	40.115715	4.616044	122.912659	36.452793	47.033394	123.880173	38.284254	25.824719	123.396416	-73.933332	11.781235	110.848244
6.605578	31.424564	118.471458	-17.334568	18.690561	117.597755	40.359085	4.476696	123.974541	36.936371	46.894184	124.95211	38.647728	25.68544	124.4633255	-73.316864	11.695682	110.7321845
7.772033	30.491045	119.448181	-16.840229	18.621836	118.186447	40.991188	4.204347	125.065399	37.493355	46.867428	126.205185	39.2422715	25.5358875	125.635292	-72.9227295	11.7077845	110.737602
9.478476	29.151457	120.908821	-16.089521	18.704149	119.047226	41.601192	4.164368	126.786957	38.227074	46.932896	128.131668	39.914133	25.548632	127.4593125	-72.093175	11.859666	110.6351395
10.523958	28.300175	121.737373	-15.60914	18.85305	119.54837	41.972649	4.242367	127.883705	38.699635	47.098015	129.278091	40.336142	25.670191	128.580898	-71.554422	12.035909	110.515842
11.542625	27.533754	122.487297	-15.13541	19.019339	119.939423	42.360161	4.378701	128.889664	39.18256	47.362236	130.318634	40.7713605	25.8704685	129.604149	-71.0421805	12.1682095	110.274697
12.727915	26.53684	123.029289	-14.709393	19.154182	120.146263	42.748444	4.507253	129.678055	39.915977	47.492714	131.170609	41.3322105	25.9999835	130.424332	-70.7509965	12.3083805	109.868194
13.66095	25.661713	123.383629	-14.414144	19.25481	120.211479	43.055103	4.593135	130.156021	40.273651	47.685818	131.847427	41.664377	26.1394765	131.001724	-70.492665	12.3701435	109.421234
14.426692	24.804323	123.512924	-14.152145	19.348913	120.01017	43.282635	4.636564	130.35614	40.532154	47.819458	132.216293	41.9073945	26.228011	131.2862165	-70.2116845	12.469815	108.7341235
15.256166	23.93841	123.344933	-13.941967	19.408848	119.694389	43.439861	4.747677	130.34816	40.744911	47.954403	132.419937	42.092386	26.35104	131.3840485	-69.97632	12.466656	108.0047295
15.826784	22.715836	123.237595	-13.736304	19.572363	119.13974	43.653278	5.092844	130.149384	40.871368	48.244179	132.281738	42.262323	26.6685115	131.215561	-69.734931	12.4762145	107.063919
16.267458	21.838091	122.94136	-13.638374	19.71756	118.787537	43.812962	5.451689	129.933777	40.8237	48.50053	131.905304	42.318331	26.9761095	130.9195405	-69.595079	12.4590105	106.6555335
16.704718	20.942497	122.55896	-13.568594	19.848433	118.549492	43.924103	5.871465	129.597855	40.767696	48.775803	131.47702	42.3458995	27.323634	130.5374375	-69.4830875	12.373232	106.5615465
17.035288	19.954256	122.293541	-13.489639	19.940393	118.38633	44.014736	6.20084	129.333008	40.715122	48.997677	130.98822	42.364929	27.5992585	130.160614	-69.344207	12.2815275	106.612046
17.227415	18.981503	122.06459	-13.441425	20.036654	118.279137	44.124577	6.445331	129.164932	40.668133	49.197483	130.559784	42.396355	27.821407	129.862358	-69.279205	12.251901	106.695916
17.372908	17.932976	121.898354	-13.372699	20.069815	118.211617	44.248104	6.679709	129.001251	40.303158	49.502026	130.415054	42.275631	28.0908675	129.7081525	-69.021029	12.0487625	106.7150815
17.407154	16.954594	121.70768	-13.313241	20.105991	118.154404	44.35836	6.899681	128.912796	40.276604	49.712666	130.125748	42.317482	28.3061735	129.519272	-68.943964	11.9058085	106.789536
17.36791	15.294552	121.456978	-13.186675	20.130974	118.067642	44.552193	7.257255	128.69989	40.228157	50.063889	129.768631	42.390175	28.660572	129.2342605	-68.763525	11.601376	106.9010235
17.28104	14.234548	121.263138	-13.062021	20.180195	117.980286	44.710709	7.518929	128.556091	40.251194	50.31675	129.493362	42.4809515	28.9178395	129.0247265	-68.6049935	11.4425505	106.9358455
17.104828	13.166094	120.98465	-12.933866	20.283852	117.839325	44.862698	7.772503	128.442322	40.31739	50.575291	129.182037	42.590044	29.173897	128.8121795	-68.457776	11.393807	106.8664705
16.845091	12.036768	120.845558	-12.781276	20.399942	117.678688	45.011288	8.023032	128.35463	40.402863	50.814587	128.867691	42.7070755	29.4188095	128.6111605	-68.2696275	11.3810745	106.7462155
16.541965	10.95084	120.679131	-12.631742	20.506811	117.579018	45.137848	8.251163	128.309387	40.532162	51.035572	128.526978	42.835005	29.6433675	128.4181825	-68.098489	11.3702545	106.7398535
16.189274	9.761604	120.517052	-12.464144	20.602844	117.515228	45.31271	8.439753	128.255768	40.675503	51.242565	128.297745	42.9941065	29.841159	128.2767565	-67.9223945	11.364529	106.7536995
15.677511	8.681632	120.46801	-12.328925	20.68709	117.457878	45.467194	8.588365	128.259232	40.909023	51.434433	128.10025	43.1881085	30.011399	128.179741	-67.8459585	11.362781	106.736015
14.877777	6.913449	120.131004	-12.052897	20.751068	117.135223	45.715347	8.699214	128.144135	41.26194	51.617043	127.852158	43.4886435	30.1581285	127.9981465	-67.5944375	11.3440075	106.2722995
14.195992	5.797864	119.724907	-11.916548	20.787575	116.87429	45.855659	8.753437	127.90139	41.435425	51.66745	127.626717	43.645542	30.2104435	127.7640535	-67.478638	11.3647065	105.9845265
13.443819	4.596696	119.364891	-11.821194	20.824572	116.629837	45.954887	8.800212	127.590271	41.563709	51.698883	127.374771	43.759298	30.2495475	127.482521	-67.401686	11.3995965	105.777153
12.637578	3.445636	119.043541	-11.751476	20.864786	116.46209	46.022873	8.866162	127.321564	41.640667	51.741772	127.254044	43.83177	30.303967	127.287804	-67.334722	11.425605	105.636376
11.707175	2.320281	118.777336	-11.707293	20.918264	116.378593	46.11351	8.930497	127.19017	41.672974	51.776928	127.205727	43.893242	30.3537125	127.1979485	-67.307828	11.4828155	105.5592375
10.694368	1.130179	118.649315	-11.690055	20.996689	116.369011	46.191662	8.958652	127.201141	41.703079	51.808388	127.18502	43.9473705	30.38352	127.1930805	-67.3274805	11.609858	105.5449415
9.624891	-0.057444	118.575966	-11.682074	21.043766	116.441963	46.232674	8.959241	127.277168	41.740948	51.831581	127.245163	43.986811	30.395411	127.2611655	-67.350959	11.692121	105.6227605
7.793017	-1.813612	118.578339	-11.642678	21.033596	116.588524	46.314381	8.848682	127.321388	41.856777	51.693535	127.086792	44.085579	30.2711085	127.20409	-67.370935	11.7960835	105.972958
6.527522	-3.012482	118.515862	-11.580213	20.968632	116.600403	46.379421	8.736351	127.261475	41.910393	51.550953	126.769081	44.144907	30.143652	127.015278	-67.305333	11.793612	106.185528
5.174946	-4.2026	118.551018	-11.574957	20.916832	116.578934	46.453327	8.679779	127.134232	42.002823	51.426552	126.292755	44.228075	30.0531655	126.7134935	-67.377989	11.7804985	106.4443745
3.729792	-5.404432	118.549011	-11.442698	20.744432	116.309807	46.534184	8.662418	126.933029	42.028675	51.293522	125.49366	44.2814295	29.97797	126.2133445	-67.1668255	11.510894	106.4062695
2.477245	-6.756589	118.346939	-11.40187	20.565924	116.027283	46.639542	8.647578	126.523064	41.950619	51.119308	124.665916	44.2950805	29.883443	125.59449	-67.0988205	11.248405	106.460076
0.883411	-7.88255	118.382797	-11.399734	20.310829	115.771416	46.681961	8.613669	126.083305	41.887188	50.90884	123.786247	44.2845745	29.7612545	124.934776	-67.0840425	10.8604035	106.608056
-0.977293	-8.870545	118.382561	-11.432327	20.026361	115.53614	46.697552	8.541654	125.500381	41.858761	50.684036	122.739754	44.2781565	29.612845	124.1200675	-67.1428105	10.439877	106.9522125
-3.626203	-10.774519	118.051399	-11.484097	19.599878	115.006065	46.623917	8.399029	124.07663	41.712982	50.159531	121.103378	44.1684495	29.27928	122.590004	-67.1366435	9.920476	107.422126
-5.312533	-11.737593	117.254745	-11.499859	19.256329	114.485786	46.702091	8.062048	122.570694	41.624058	49.726913	119.66597	44.1630745	28.8944805	121.118332	-67.1627925	9.6181775	107.85324
-7.098588	-12.699895	116.220558	-11.448768	18.888866	113.743523	46.494419	7.775529	120.618698	41.657219	49.3237	118.190742	44.075819	28.5496145	119.40472	-66.973355	9.2281175	108.082326
-8.790112	-13.194831	114.897301	-11.361843	18.569405	112.930405	46.379513	7.451329	118.399704	41.567112	48.836189	116.660843	43.9733125	28.143759	117.5302735	-66.6969985	8.995051	108.3305365
-10.479395	-14.026374	113.626442	-11.283986	18.336239	112.100533	46.373718	7.129742	116.453705	41.451557	48.467342	114.990685	43.9126375	27.798542	115.722195	-66.4806095	8.873936	108.478871
-12.160565	-14.817834	112.85881	-11.267505	18.219816	111.39357	46.276718	7.087385	114.523399	41.393383	48.321236	113.699631	43.8350505	27.7043105	114.111515	-66.3700605	8.7353215	108.675625
-13.884966	-15.411681	112.446449	-11.331485	18.165194	110.867905	45.995312	7.159148	113.372169	41.172153	48.238136	112.802002	43.5837325	27.698642	113.0870855	-66.2467025	8.631746	108.6487245
-16.439777	-16.295321	112.663879	-11.630915	18.19636	110.715172	45.994743	7.278692	113.289093	40.836899	48.317719	112.259056	43.415821	27.7982055	112.7740745	-66.677651	8.5945145	108.6562695
-18.155596	-16.725435	113.34919	-11.877663	18.165905	110.874283	46.022163	7.268295	113.559425	40.589603	48.337582	112.122025	43.305883	27.8029385	112.840725	-67.061209	8.5288715	108.907841
-19.775364	-17.172712	114.150558	-12.053102	17.990709	111.098267	45.890461	7.124224	113.827477	40.350716	48.174969	111.882568	43.1205885	27.6495965	112.8550225	-67.2267925	8.3318215	109.3415115
-21.317785	-17.659294	114.816238	-12.158788	17.667099	111.343475	45.805176	6.826875	113.88385	40.182323	47.840359	111.549225	42.9937495	27.333617	112.7165375	-67.3113255	8.000581	109.9704125
-22.861519	-18.044992	115.385818	-12.197903	17.201578	111.502312	45.741852	6.393523	113.825401	40.040623	47.413654	111.244225	42.8912375	26.9035885	112.534813	-67.2870435	7.4995675	110.469811
-24.323856	-18.414185	115.643227	-12.229156	16.70532	111.579453	45.617363	5.981163	113.644394	40.002804	46.968815	110.934326	42.8100835	26.474989	112.28936	-67.2683955	6.935651	110.869546
-25.798664	-18.736099	115.556595	-12.290217	16.243496	111.507462	45.446774	5.534349	113.28418	39.934319	46.556168	110.727989	42.6905465	26.0452585	112.0060845	-67.2709805	6.4417335	111.0088395
-27.9589	-18.950954	115.128456	-12.472782	15.777369	111.239265	45.133476	4.967001	112.718071	39.766163	46.052734	110.489037	42.4498195	25.5098675	111.603554	-67.3953835	6.0448705	110.874976
-29.34021	-18.975214	114.763344	-12.613906	15.604836	111.072182	44.897877	4.742901	112.288963	39.654194	45.858833	110.464882	42.2760355	25.300867	111.3769225	-67.5038475	5.908805	110.7674415
-30.678526	-18.914074	114.355888	-12.781209	15.543371	110.96032	44.662319	4.672776	111.887428	39.486019	45.793839	110.460892	42.074169	25.2333075	111.17416	-67.636587	5.8534345	110.74648
-31.959015	-18.714466	114.129234	-12.930796	15.548569	110.948814	44.451973	4.699069	111.432739	39.318462	45.791889	110.585281	41.8852175	25.245479	111.00901	-67.7468095	5.851659	110.888618
-33.11974	-18.462116	113.833221	-13.061852	15.577835	111.011841	44.228981	4.763454	111.144936	39.220428	45.865501	110.751259	41.7247045	25.3144775	110.9480975	-67.8484085	5.8411925	111.0755845
-34.278984	-18.219301	113.571312	-13.187509	15.600329	111.100113	44.098843	4.809608	110.909973	39.159622	45.913849	110.965645	41.6292325	25.3617285	110.937809	-68.0042505	5.8389295	111.262417
-35.349174	-17.934114	113.363335	-13.293375	15.582196	111.148834	43.977062	4.793634	110.654434	39.084034	45.879856	111.134377	41.530548	25.336745	110.8944055	-68.117298	5.827647	111.4032625
-36.56781	-17.282347	113.150284	-13.462059	15.486629	110.927391	43.710079	4.644619	110.0224	38.926636	45.69297	110.807251	41.3183575	25.1687945	110.4148255	-68.2424755	5.8044635	111.4399565
-37.014233	-16.752308	112.986137	-13.609446	15.358068	110.597679	43.522175	4.458143	109.442345	38.707947	45.479931	110.279533	41.115061	24.969037	109.860939	-68.333953	5.747099	111.334419
-37.484913	-16.251078	112.716721	-13.791802	15.132338	110.190544	43.290993	4.200747	108.792206	38.512768	45.230083	109.613098	40.9018805	24.715415	109.202652	-68.4854845	5.549261	111.178436
-37.891579	-15.689294	112.383064	-13.970823	14.830847	109.740356	43.028427	3.843208	108.066727	38.33033	44.868324	108.890938	40.6793785	24.355766	108.4788325	-68.6210245	5.305928	111.0018795
-38.259369	-15.129067	112.046638	-14.160517	14.463621	109.33461	42.767654	3.427416	107.344482	38.169636	44.444878	108.209541	40.468645	23.936147	107.7770115	-68.789679	4.991095	110.8922085
-38.553181	-14.537218	111.797539	-14.336793	14.094361	109.008896	42.563953	3.000432	106.69371	38.034798	44.047138	107.62603	40.2993755	23.523785	107.15987	-68.9729615	4.664937	110.857922
-38.715096	-13.937201	111.655212	-14.469995	13.753082	108.790436	42.40707	2.626733	106.173447	37.920872	43.689106	107.176743	40.163971	23.1579195	106.675095	-69.103961	4.3482445	110.905777
-38.811516	-13.212614	111.38694	-14.610408	13.350863	108.599091	42.273861	2.23944	105.762306	37.805569	43.323906	106.994698	40.039715	22.781673	106.378502	-69.260531	3.920053	110.81968
-38.764233	-12.627147	111.132278	-14.711751	13.184145	108.644142	42.267914	2.050573	105.870346	37.805088	43.176716	107.325134	40.036501	22.6136445	106.59774	-69.460003	3.7546455	110.690544
-38.68008	-11.982281	110.998116	-14.815195	13.038474	108.86853	42.255157	1.859342	106.358864	37.873589	43.021511	108.043922	40.064373	22.4404265	107.201393	-69.694763	3.6365215	110.535667
-38.568501	-11.310289	110.92411	-14.955748	12.936126	109.304489	42.231308	1.669615	107.211456	37.955318	42.910358	109.099533	40.093313	22.2899865	108.1554945	-70.004809	3.5822655	110.4534835
-38.361992	-10.651025	111.00901	-15.101968	12.85874	109.897575	42.232769	1.534245	108.214844	38.033234	42.840981	110.372337	40.1330015	22.187613	109.2935905	-70.3369375	3.529867	110.5015595
-38.119205	-10.102625	111.203178	-15.245933	12.805637	110.522675	42.213039	1.467995	109.25692	38.073334	42.816113	111.569748	40.1431865	22.142054	110.413334	-70.6350525	3.46922	110.632016
-37.801136	-9.456432	111.433365	-15.35887	12.757787	111.072159	42.240459	1.376073	110.11438	38.067383	42.779552	112.681648	40.153921	22.0778125	111.398014	-70.871661	3.4377615	110.746304
-37.200901	-8.539713	111.533546	-15.43266	12.554903	111.720192	42.271152	1.078979	111.336624	38.153042	42.604767	114.116051	40.212097	21.841873	112.7263375	-71.077417	3.267933	110.7140465
-36.781322	-7.968158	111.559929	-15.461175	12.385125	112.060867	42.327427	0.802611	112.062431	38.260265	42.431641	115.038429	40.293846	21.617126	113.55043	-71.216196	3.153124	110.571304
-36.328247	-7.46574	111.673447	-15.498963	12.256452	112.350616	42.293175	0.535823	112.82135	38.3815	42.246487	115.838326	40.3373375	21.391155	114.329838	-71.3352635	3.121749	110.371394
-35.860069	-7.08163	111.692093	-15.551333	12.175844	112.593552	42.241962	0.328579	113.627602	38.500633	42.149784	116.542709	40.3712975	21.2391815	115.0851555	-71.4739635	3.1125065	110.1019485
-35.357643	-6.644345	111.645111	-15.600464	12.134502	112.78286	42.237167	0.1513	114.498245	38.603203	42.049622	117.198959	40.420185	21.100461	115.848602	-71.621113	3.168543	109.717118
-34.842049	-6.189478	111.467827	-15.638627	12.141082	112.866226	42.273876	0.002047	115.374313	38.686798	42.009178	117.757858	40.480337	21.0056125	116.5660855	-71.757591	3.2765515	109.1663665
-34.384068	-5.726908	111.370361	-15.665902	12.129261	112.828087	42.296871	-0.165039	116.148849	38.760853	41.976624	118.206215	40.528862	20.9057925	117.177532	-71.860666	3.3527295	108.478642
-33.57666	-5.098191	110.941399	-15.64924	12.075806	112.60923	42.260418	-0.443061	117.140724	38.847397	41.81913	118.705276	40.5539075	20.6880345	117.923	-71.8523875	3.4635775	107.29546
-33.061378	-4.705917	110.697685	-15.622044	11.988564	112.426086	42.280899	-0.64224	117.506409	38.89711	41.6889	118.895325	40.5890045	20.52333	118.200867	-71.8330925	3.453798	106.651305
-32.562576	-4.301714	110.433258	-15.56307	11.863812	112.223724	42.231724	-0.796927	117.686928	38.941147	41.54211	118.998207	40.5864355	20.3725915	118.3425675	-71.7125755	3.3550325	106.1048805
-32.094704	-3.9046	110.144173	-15.516747	11.719886	112.033691	42.234062	-0.931853	117.735847	39.009659	41.437359	119.085297	40.6218605	20.252753	118.410572	-71.6553545	3.187019	105.65681
-31.654041	-3.483399	109.819458	-15.429508	11.607024	111.849846	42.258625	-1.039412	117.733131	39.069431	41.323719	119.263458	40.664028	20.1421535	118.4982945	-71.523044	3.0718945	105.2013975
-31.27681	-3.054166	109.571777	-15.360286	11.549549	111.700226	42.264847	-1.089677	117.733727	39.169659	41.248718	119.451096	40.717253	20.0795205	118.5924115	-71.437825	3.0195775	104.8080405
-30.941156	-2.622634	109.286011	-15.278559	11.554142	111.552773	42.300964	-1.106755	117.689919	39.263298	41.243443	119.679657	40.782131	20.068344	118.684788	-71.339249	3.03994	104.420758
-30.423176	-2.088387	108.697144	-15.163298	11.68531	111.284622	42.339931	-1.042301	117.607735	39.403172	41.268444	120.001579	40.8715515	20.1130715	118.804657	-71.1981475	3.2575485	103.764587
-30.11198	-1.710213	108.218338	-15.082219	11.812447	110.983894	42.359734	-0.942781	117.486336	39.497189	41.372879	120.091415	40.9284615	20.215049	118.7888755	-71.0928995	3.409845	103.1789125
-29.942883	-1.394319	107.754723	-15.004194	11.992918	110.587921	42.396107	-0.799276	117.241585	39.568081	41.487782	120.103439	40.982094	20.344253	118.672512	-70.990482	3.641583	102.50333
-29.794821	-1.11394	107.212303	-14.915389	12.172774	110.154465	42.437336	-0.671958	116.974876	39.580837	41.581642	120.058525	41.0090865	20.454842	118.5167005	-70.8398645	3.890706	101.7922295
-29.683298	-0.846405	106.678322	-14.822711	12.328362	109.759247	42.495285	-0.536983	116.781952	39.605408	41.686867	120.025146	41.0503465	20.574942	118.403549	-70.6957685	4.081782	101.114945
-29.631796	-0.618618	106.217125	-14.739147	12.458936	109.430656	42.590981	-0.39966	116.624298	39.656548	41.801937	120.050957	41.1237645	20.7011385	118.3376275	-70.6020585	4.2167335	100.5236845
-29.600197	-0.421286	105.798927	-14.640281	12.576069	109.175888	42.698009	-0.288121	116.505219	39.701946	41.888119	120.067444	41.1999775	20.799999	118.2863315	-70.4805395	4.352139	100.0654445
-29.711729	-0.15323	105.38752	-14.467052	12.692017	108.905533	42.848499	-0.070815	116.411118	39.868179	42.060432	120.037735	41.358339	20.9948085	118.2244265	-70.292443	4.3892255	99.5866395
