# Supplementary material for: How to jointly control a ball trajectory on a moving board: Methodological insights into Motor Learning and Rehabilitation
Source: PLoS One. 2025 Oct 15;20(10):e0334588. doi: 10.1371/journal.pone.0334588 (PMC12527165; doi:10.1371/journal.pone.0334588)
Supplement: S2 Data — (ZIP) [file pone.0334588.s002.zip › D11_003.csv]

Ball_X	Ball_Y	Ball_Z	BoardCentre_X	BoardCentre_Y	BoardCentre_Z	P1LeftHand_X	P1LeftHand_Y	P1LeftHand_Z	P1RightHand_X	P1RightHand_Y	P1RightHand_Z	P1MidHands_X	P1MidHands_Y	P1MidHands_Z	P2MidHands_X	P2MidHands_Y	P2MidHands_Z
6.6209	5.377749	120.432487	-15.714653	16.727749	119.931686	44.966293	5.190023	123.944534	41.256287	45.182968	122.969559	43.11129	25.1864955	123.4570465	-74.540596	8.2690025	116.4063255
6.383363	4.841772	120.327423	-15.693901	16.662424	119.855675	44.970551	5.180055	123.855576	41.245316	45.1642	122.961151	43.1079335	25.1721275	123.4083635	-74.4957355	8.1527205	116.3029865
6.109149	4.342646	120.229111	-15.686769	16.613895	119.80336	44.971161	5.158957	123.776672	41.216263	45.140247	122.955002	43.093712	25.149602	123.365837	-74.46725	8.078188	116.240883
5.737172	3.922476	120.16909	-15.794065	16.636961	119.855843	44.977692	5.139465	123.728668	41.200932	45.110428	122.955238	43.089312	25.1249465	123.341953	-74.677442	8.1489755	116.369733
5.308003	3.523783	120.122612	-15.774888	16.599045	119.859314	45.009937	5.113746	123.709908	41.217224	45.07481	122.971603	43.1135805	25.094278	123.3407555	-74.6633565	8.103812	116.3778725
4.859531	3.090284	120.061516	-15.751642	16.54318	119.868744	45.048729	5.072594	123.711182	41.220284	45.035053	122.990105	43.1345065	25.0538235	123.3506435	-74.6377905	8.0325365	116.3868445
4.082636	2.421793	120.091736	-15.718418	16.463964	119.864044	45.077663	4.998352	123.727943	41.257145	44.949444	122.946945	43.167404	24.973898	123.337444	-74.60424	7.95403	116.390644
3.562705	1.968106	120.10994	-15.693901	16.42609	119.855537	45.099083	4.929489	123.769829	41.271309	44.883842	122.928452	43.185196	24.9066655	123.3491405	-74.572998	7.94551449999999	116.3619335
3.054094	1.55166	120.147087	-15.525754	16.3237	119.78437	45.128574	4.850939	123.843613	41.315372	44.801632	122.930016	43.221973	24.8262855	123.3868145	-74.273481	7.8211145	116.1819255
2.545552	1.169081	120.173386	-15.490694	16.276165	119.793701	45.181519	4.75995	123.935745	41.381504	44.726109	122.981003	43.2815115	24.7430295	123.458374	-74.2628995	7.8093005	116.129028
1.964259	0.828548	120.160545	-15.444404	16.199978	119.802002	45.233303	4.669764	123.981049	41.448822	44.651012	123.059669	43.3410625	24.660388	123.520359	-74.2298705	7.739568	116.083645
1.354629	0.518502	120.079468	-15.410633	16.130991	119.805183	45.312019	4.570107	123.902252	41.519215	44.55938	123.156654	43.415617	24.5647435	123.529453	-74.236883	7.6972385	116.080913
0.726969	0.163273	119.886841	-15.361142	16.051788	119.777832	45.344803	4.48855	123.708282	41.571541	44.457779	123.233971	43.458172	24.4731645	123.4711265	-74.180456	7.63041149999999	116.0845375
-0.246089	-0.348506	119.467865	-15.27095	15.975277	119.664368	45.326393	4.439234	123.28447	41.644382	44.368835	123.212517	43.4853875	24.4040345	123.2484935	-74.0272875	7.5465195	116.0802425
-0.899875	-0.651525	119.18248	-15.228668	15.963745	119.596687	45.337078	4.429015	122.961067	41.680882	44.327873	123.230316	43.50898	24.378444	123.0956915	-73.966316	7.549046	116.0976825
-1.541753	-0.977278	118.917023	-15.181501	15.96805	119.5606	45.346767	4.438063	122.701355	41.745949	44.307205	123.288933	43.546358	24.372634	122.995144	-73.90936	7.563466	116.126056
-2.221353	-1.301471	118.675819	-15.149626	15.992771	119.557701	45.345184	4.451569	122.532913	41.813381	44.309566	123.382866	43.5792825	24.3805675	122.9578895	-73.8785345	7.6049745	116.1575125
-2.962877	-1.665523	118.509659	-15.118063	16.042917	119.569252	45.347691	4.458565	122.40419	41.889469	44.301632	123.485588	43.61858	24.3800985	122.944889	-73.854706	7.7057355	116.193615
-3.699275	-2.080725	118.365166	-15.087867	16.095219	119.548622	45.357964	4.463876	122.317589	41.941475	44.301327	123.571732	43.6497195	24.3826015	122.9446605	-73.8254535	7.8078365	116.1525835
-4.430521	-2.50853	118.204369	-15.085077	16.16201	119.518173	45.361763	4.487259	122.227272	41.995636	44.326057	123.63752	43.6786995	24.406658	122.932396	-73.8488535	7.917362	116.10395
-5.47794	-3.206141	117.908478	-15.039462	16.261915	119.45417	45.381065	4.530437	122.111656	42.062447	44.375011	123.637627	43.721756	24.452724	122.8746415	-73.80068	8.071106	116.0336985
-6.247351	-3.71072	117.749153	-14.98515	16.329639	119.410873	45.400043	4.580089	122.034035	42.115479	44.436569	123.594154	43.757761	24.508329	122.8140945	-73.728061	8.150949	116.0076515
-6.999144	-4.283494	117.656281	-14.930285	16.37429	119.403564	45.442303	4.628754	121.991028	42.18309	44.476597	123.536621	43.8126965	24.5526755	122.7638245	-73.6732665	8.1959045	116.0433035
-7.736292	-4.92485	117.650261	-14.863533	16.39637	119.418098	45.510891	4.643651	122.02861	42.252708	44.526463	123.46302	43.8817995	24.585057	122.745815	-73.6088655	8.207683	116.090381
-8.404179	-5.607015	117.687881	-14.784148	16.378117	119.428741	45.585487	4.655269	122.149406	42.330681	44.543369	123.291138	43.958084	24.599319	122.720272	-73.52638	8.156915	116.13721
-9.11284	-6.314891	117.802383	-14.739458	16.323448	119.443748	45.660038	4.657674	122.265327	42.341137	44.539558	123.073936	44.0005875	24.598616	122.6696315	-73.4795035	8.04828	116.2178645
-9.80051	-7.108326	118.085434	-14.815697	16.265915	119.534576	45.735256	4.622064	122.386513	42.324455	44.498833	122.75988	44.0298555	24.5604485	122.5731965	-73.6612495	7.9713815	116.4959555
-10.868486	-8.36518	118.765282	-14.673951	15.9911	119.480721	45.835632	4.523631	122.673798	42.266186	44.375313	122.001251	44.050909	24.449472	122.3375245	-73.398811	7.532728	116.6239175
-11.584729	-9.195084	119.240379	-14.758721	15.854798	119.487747	45.89283	4.425164	122.734581	42.237751	44.218899	121.490242	44.0652905	24.3220315	122.1124115	-73.5827325	7.3875645	116.8630825
-12.282615	-10.027466	119.614807	-14.631848	15.59463	119.325996	45.965286	4.253142	122.712852	42.197395	43.992821	120.865181	44.0813405	24.1229815	121.7890165	-73.3450365	7.0662785	116.8629755
-13.055223	-10.79287	119.930199	-14.617348	15.366001	119.167755	45.963993	4.050036	122.565628	42.178738	43.710892	120.212234	44.0713655	23.880464	121.388931	-73.3060615	6.851538	116.946579
-13.810428	-11.567204	120.094147	-14.576682	15.126652	118.937408	45.91666	3.816829	122.258286	42.158741	43.368675	119.616714	44.0377005	23.592752	120.9375	-73.1910645	6.660552	116.937316
-14.491611	-12.278263	120.043793	-14.541642	14.881105	118.661407	45.88435	3.546574	121.940681	42.134468	43.045353	119.016052	44.009409	23.2959635	120.4783665	-73.092693	6.4662465	116.8444475
-15.202112	-12.910954	119.904816	-14.509386	14.673292	118.416504	45.827381	3.359285	121.602165	42.125511	42.798676	118.58709	43.976446	23.0789805	120.0946275	-72.995218	6.2676035	116.7383805
-16.260372	-13.755718	119.659554	-14.470765	14.446362	118.252441	45.785839	3.14765	121.196426	42.091183	42.584194	118.319237	43.938511	22.865922	119.7578315	-72.880041	6.026802	116.7470505
-16.972273	-14.184332	119.615921	-14.46034	14.377449	118.263222	45.760624	3.111434	121.065094	42.077965	42.557709	118.226639	43.9192945	22.8345715	119.6458665	-72.8399745	5.9203265	116.8805775
-17.709236	-14.572268	119.600143	-14.460248	14.378818	118.332878	45.746544	3.123736	120.952858	42.063931	42.576633	118.27066	43.9052375	22.8501845	119.611759	-72.8257335	5.9074515	117.053997
-18.377277	-14.843382	119.614349	-14.485717	14.437035	118.407394	45.721691	3.146246	120.937988	42.041851	42.608501	118.308617	43.881771	22.8773735	119.6233025	-72.853205	5.9966965	117.1914855
-19.048128	-15.091155	119.648727	-14.511262	14.516158	118.472816	45.688282	3.191733	120.958374	42.030815	42.667347	118.332649	43.8595485	22.92954	119.6455115	-72.8820725	6.102776	117.3001205
-19.694302	-15.304284	119.682922	-14.548719	14.601956	118.520035	45.650814	3.236738	120.980766	42.007458	42.703186	118.401718	43.829136	22.969962	119.691242	-72.926574	6.23395	117.348828
-20.43737	-15.4666	119.777679	-14.682274	14.703245	118.634262	45.621784	3.250217	121.06649	41.98484	42.719845	118.430283	43.803312	22.985031	119.7483865	-73.16786	6.421459	117.5201375
-21.432781	-15.625058	119.986961	-14.623763	14.661273	118.649658	45.591309	3.242089	121.161926	41.944702	42.713123	118.406021	43.7680055	22.977606	119.7839735	-73.0155315	6.34494	117.5153425
-22.105923	-15.6968	120.108322	-14.643436	14.62488	118.678452	45.550285	3.212878	121.177567	41.902058	42.673389	118.324158	43.7261715	22.9431335	119.7508625	-73.0130435	6.3066265	117.6060415
-22.715652	-15.710938	120.304787	-14.78215	14.59855	118.770912	45.511551	3.160862	121.163437	41.849934	42.593288	118.153252	43.6807425	22.877075	119.6583445	-73.2450425	6.320025	117.8834795
-23.299601	-15.670733	120.460197	-14.68891	14.440303	118.697098	45.496651	3.073906	121.147217	41.80571	42.490505	117.975807	43.6511805	22.7822055	119.561512	-73.0290005	6.0984005	117.832684
-23.947474	-15.544406	120.583023	-14.79777	14.358176	118.734596	45.487617	2.974305	121.157631	41.776424	42.366829	117.825356	43.6320205	22.670567	119.4914935	-73.2275605	6.045785	117.9776985
-24.509174	-15.350739	120.65419	-14.811613	14.216622	118.699837	45.480465	2.84873	121.175682	41.73893	42.231792	117.703903	43.6096975	22.540261	119.4397925	-73.2329235	5.892983	117.9598815
-25.193367	-15.093978	120.690666	-14.83616	14.058211	118.666306	45.454739	2.721905	121.190872	41.686348	42.093571	117.578697	43.5705435	22.407738	119.3847845	-73.2428635	5.708684	117.9478275
-26.085747	-14.573992	120.728241	-14.885237	13.862608	118.662819	45.397297	2.521596	121.165398	41.604935	41.899021	117.491898	43.501116	22.2103085	119.328648	-73.27159	5.5149075	117.99699
-26.728674	-14.177786	120.726357	-14.805404	13.709213	118.661591	45.341103	2.393445	121.181892	41.582207	41.776749	117.513863	43.461655	22.085097	119.3478775	-73.072463	5.333329	117.9753045
-27.313772	-13.669019	120.686401	-14.94086	13.666686	118.816086	45.302494	2.253662	121.218262	41.578995	41.66967	117.623306	43.4407445	21.961666	119.420784	-73.3224645	5.371706	118.211388
-27.958864	-13.115644	120.51532	-14.847371	13.547161	118.842209	45.253258	2.127696	121.248184	41.573833	41.590809	117.844963	43.4135455	21.8592525	119.5465735	-73.1082875	5.2350695	118.1378445
-28.648117	-12.503489	120.282654	-14.983993	13.542276	118.990685	45.22596	2.007879	121.255478	41.597942	41.520039	118.153526	43.411951	21.763959	119.704502	-73.379937	5.320593	118.276868
-29.243486	-11.800026	119.952347	-14.882887	13.444569	118.997505	45.182484	1.908947	121.238449	41.650715	41.46328	118.533981	43.4165995	21.6861135	119.886215	-73.1823735	5.2030245	118.108795
-29.830452	-11.072501	119.604286	-14.88519	13.403914	119.073357	45.13945	1.800311	121.16362	41.718727	41.411369	118.986763	43.4290885	21.60584	120.0751915	-73.1994685	5.201988	118.0715225
-30.837336	-9.930622	119.020714	-14.999984	13.445239	119.259666	45.089531	1.647171	121.08934	41.843468	41.335075	119.637939	43.4664995	21.491123	120.3636395	-73.4664675	5.399355	118.1556925
-31.522243	-9.078946	118.814377	-14.872642	13.435097	119.303574	45.080826	1.644019	121.037674	41.916828	41.348793	120.043221	43.498827	21.496406	120.5404475	-73.244111	5.373788	118.0667005
-32.119545	-8.214005	118.696907	-14.874369	13.506235	119.407845	45.084846	1.691535	121.015236	41.976006	41.406693	120.38369	43.530426	21.549114	120.699463	-73.279164	5.463356	118.116227
-32.742256	-7.356975	118.633743	-14.974546	13.658569	119.568169	45.121273	1.755718	121.021858	42.015205	41.462536	120.644165	43.568239	21.609127	120.8330115	-73.517331	5.708011	118.3033265
-33.383514	-6.511548	118.557808	-14.845152	13.701996	119.565704	45.14418	1.784373	121.048889	42.063232	41.485954	120.832275	43.603706	21.6351635	120.940582	-73.29401	5.7688285	118.190826
-34.058819	-5.685873	118.547691	-14.838857	13.75028	119.586472	45.1455	1.744132	121.070793	42.120136	41.445313	120.938942	43.632818	21.5947225	121.0048675	-73.310532	5.9058375	118.1680765
-34.728138	-4.870412	118.561974	-14.837482	13.754967	119.580673	45.122921	1.640985	121.052399	42.166927	41.339024	120.953201	43.644924	21.4900045	121.0028	-73.319888	6.0199295	118.158546
-35.700359	-3.726739	118.572166	-14.853544	13.678002	119.549835	45.049381	1.431081	120.950554	42.19548	41.118919	120.858452	43.6224305	21.275	120.904503	-73.3295185	6.081004	118.195167
-36.391251	-2.993288	118.514679	-14.870121	13.580522	119.502167	44.975605	1.304355	120.788506	42.191879	40.971729	120.683456	43.583742	21.138042	120.735981	-73.323984	6.023002	118.268353
-37.113907	-2.242803	118.557907	-14.92351	13.478148	119.421616	44.877178	1.176813	120.5196	42.146671	40.830959	120.371841	43.5119245	21.003886	120.4457205	-73.3589445	5.95241	118.3975115
-37.776573	-1.494496	118.58255	-14.995117	13.359776	119.298347	44.771843	1.05161	120.181099	42.066734	40.71014	119.977501	43.4192885	20.880875	120.0793	-73.4095225	5.838677	118.517394
-38.428574	-0.771964	118.58255	-15.054708	13.249358	119.148232	44.662872	0.931068	119.754303	41.944359	40.579983	119.578995	43.3036155	20.7555255	119.666649	-73.4130315	5.7431905	118.629815
-39.124275	-0.059389	118.562401	-15.147797	13.150446	119.001427	44.539989	0.820004	119.359467	41.797272	40.454296	119.149338	43.1686305	20.63715	119.2544025	-73.4642245	5.663742	118.7484515
-39.804626	0.672161	118.516708	-15.229191	13.038219	118.860733	44.371056	0.732534	119.060944	41.657085	40.350414	118.851295	43.0140705	20.541474	118.9561195	-73.4724525	5.534964	118.7653465
-40.828869	1.794883	118.470833	-15.412949	12.875568	118.73243	44.180462	0.617545	118.672501	41.442383	40.21344	118.561516	42.8114225	20.4154925	118.6170085	-73.6373205	5.3356435	118.8478515
-41.45969	2.522192	118.445801	-15.536258	12.809719	118.649902	44.003963	0.597768	118.448662	41.270832	40.180229	118.396866	42.6373975	20.3889985	118.422764	-73.7099135	5.2304395	118.87704
-42.072708	3.294075	118.388657	-15.680766	12.768631	118.571808	43.795269	0.612795	118.174026	41.095901	40.180103	118.23275	42.445585	20.396449	118.203388	-73.807117	5.140813	118.940228
-42.742126	4.045939	118.413734	-15.818959	12.751227	118.500435	43.619415	0.597292	117.812309	40.905315	40.185802	118.015205	42.262365	20.391547	117.913757	-73.900283	5.110907	119.087113
-43.384525	4.803894	118.456375	-15.945406	12.756686	118.404839	43.405853	0.604965	117.418358	40.737431	40.202473	117.756447	42.071642	20.403719	117.5874025	-73.962454	5.109653	119.2222755
-43.94978	5.553171	118.465576	-16.031843	12.774619	118.292549	43.204063	0.645551	117.040421	40.601875	40.223351	117.564224	41.902969	20.434451	117.3023225	-73.966655	5.114787	119.2827755
-44.476952	6.30582	118.480766	-16.104088	12.785104	118.23317	43.1003	0.649819	116.712784	40.496426	40.245075	117.440018	41.798363	20.447447	117.076401	-74.006539	5.122761	119.389939
-45.205639	7.431816	118.55085	-16.184227	12.845103	118.180046	42.93948	0.699521	116.393326	40.35788	40.27824	117.2323	41.64868	20.4888805	116.812813	-74.017134	5.2013255	119.547279
-45.673782	8.182248	118.717529	-16.266335	12.894468	118.19191	42.814095	0.74454	116.171707	40.260838	40.318447	117.106354	41.5374665	20.5314935	116.6390305	-74.0701365	5.2574425	119.7447895
-46.096481	8.91623	118.88707	-16.358458	12.958538	118.205795	42.71077	0.766699	116.000076	40.133621	40.353237	116.90596	41.4221955	20.559968	116.453018	-74.1391115	5.357108	119.958572
-46.463459	9.596259	119.003059	-16.444372	13.005082	118.198158	42.602135	0.792029	115.842712	40.006283	40.37096	116.717232	41.304209	20.5814945	116.279972	-74.192953	5.4286695	120.116344
-46.739639	10.266448	119.028282	-16.514311	13.017084	118.16188	42.499813	0.767717	115.762711	39.918861	40.339523	116.620674	41.209337	20.55362	116.1916925	-74.237959	5.480548	120.1320675
-47.018944	10.901177	119.027092	-16.568777	12.996994	118.139206	42.438652	0.680962	115.755821	39.879173	40.278301	116.534294	41.1589125	20.4796315	116.1450575	-74.2964665	5.5143565	120.1333545
-47.272556	11.53216	118.964043	-16.639948	12.955813	118.111504	42.389084	0.571136	115.727341	39.838169	40.175949	116.500092	41.1136265	20.3735425	116.1137165	-74.3935225	5.5380835	120.1092915
-47.458111	12.475675	119.0019	-16.730026	12.858972	118.064774	42.261192	0.385135	115.61718	39.794739	40.013329	116.415558	41.0279655	20.199232	116.016369	-74.4880175	5.518712	120.113179
-47.5219	13.102642	119.053223	-16.779783	12.796566	118.043159	42.209267	0.255788	115.523079	39.767189	39.911346	116.381386	40.988228	20.083567	115.9522325	-74.547794	5.509565	120.1340855
-47.526062	13.682641	119.058731	-16.799158	12.740256	118.041931	42.157452	0.139868	115.478409	39.782143	39.797546	116.421257	40.9697975	19.968707	115.949833	-74.5681135	5.511805	120.134029
-47.462608	14.218479	119.087173	-16.807013	12.676732	118.087471	42.148945	0.010251	115.530899	39.847	39.688046	116.507278	40.9979725	19.8491485	116.0190885	-74.6119985	5.5043155	120.1558535
-47.388626	14.789933	119.14872	-16.819952	12.634513	118.181763	42.16486	-0.087136	115.596329	39.890537	39.592541	116.613922	41.0276985	19.7527025	116.1051255	-74.6676025	5.5163235	120.2584005
-47.229576	15.391047	119.209053	-16.815706	12.621281	118.238808	42.160717	-0.154922	115.620232	39.922077	39.531784	116.654587	41.041397	19.688431	116.1374095	-74.672809	5.554131	120.3402065
-46.850666	15.892026	119.252739	-16.816172	12.617554	118.278015	42.165009	-0.215588	115.615295	39.94355	39.471264	116.647247	41.0542795	19.627838	116.131271	-74.6866235	5.60727	120.424759
-46.5938	16.896282	119.278427	-16.772831	12.571256	118.261444	42.223679	-0.375067	115.65789	40.043812	39.337894	116.690575	41.1337455	19.4814135	116.1742325	-74.6794075	5.6610985	120.3486555
-46.285812	17.487503	119.229218	-16.723038	12.513857	118.25808	42.26897	-0.525931	115.788101	40.151085	39.204731	116.761993	41.2100275	19.3394	116.275047	-74.6561035	5.688314	120.241113
-45.954018	18.018026	119.156326	-16.701042	12.455832	118.301224	42.308762	-0.700731	116.014252	40.261974	39.056118	116.900848	41.285368	19.1776935	116.45755	-74.687452	5.7339705	120.144898
-45.601303	18.556549	119.128181	-16.682741	12.361426	118.389343	42.359848	-0.894028	116.299698	40.370346	38.882496	117.052795	41.365097	18.994234	116.6762465	-74.730579	5.728618	120.1024395
-45.22229	19.123615	119.130623	-16.687666	12.274729	118.524254	42.386253	-1.083165	116.61055	40.446602	38.679211	117.211761	41.4164275	18.798023	116.9111555	-74.7917595	5.751435	120.1373525
-44.785126	19.715191	119.15387	-16.660542	12.161097	118.662575	42.414856	-1.299649	116.96035	40.496819	38.444645	117.399887	41.4558375	18.572498	117.1801185	-74.7769215	5.749696	120.1450315
-44.298527	20.313761	119.172195	-16.654013	12.02218	118.810059	42.472076	-1.514864	117.350075	40.568596	38.187237	117.631706	41.520336	18.3361865	117.4908905	-74.828362	5.7081735	120.1292275
-43.548775	21.198645	119.174919	-16.597834	11.783942	119.058243	42.587307	-1.850697	118.058632	40.699951	37.840809	118.044746	41.643629	17.995056	118.051689	-74.839297	5.572828	120.064797
-43.023354	21.776043	119.14357	-16.597101	11.664821	119.245682	42.676746	-2.054636	118.504562	40.786964	37.646397	118.339607	41.731855	17.7958805	118.4220845	-74.926057	5.5337615	120.0692795
-42.471035	22.408638	119.121742	-16.59256	11.561699	119.408096	42.713703	-2.223979	118.924965	40.84787	37.44735	118.594528	41.7807865	17.6116855	118.7597465	-74.9659065	5.5117125	120.0564455
-41.862732	23.088652	119.11161	-16.583517	11.489129	119.547943	42.759796	-2.422295	119.26609	40.919319	37.269745	118.803726	41.8395575	17.423725	119.034908	-75.0065915	5.554533	120.060978
-41.266586	23.818018	119.155609	-16.57279	11.421629	119.645943	42.789856	-2.606054	119.514832	41.017563	37.113205	118.947067	41.9037095	17.2535755	119.2309495	-75.0492895	5.5896825	120.0609365
-40.643482	24.518492	119.167618	-16.549252	11.364802	119.708214	42.78606	-2.727501	119.631912	41.101131	37.014595	118.989883	41.9435955	17.143547	119.3108975	-75.0420995	5.586057	120.1055305
-40.011196	25.251575	119.233414	-16.511724	11.353471	119.760475	42.773979	-2.782632	119.591484	41.160728	36.954288	118.976425	41.9673535	17.085828	119.2839545	-74.9908015	5.621114	120.2369955
-39.022114	26.47439	119.357552	-16.455345	11.392522	119.807724	42.801239	-2.7944	119.423973	41.231842	36.943417	118.907547	42.0165405	17.0745085	119.16576	-74.9272305	5.7105355	120.449688
-38.352196	27.342939	119.426361	-16.416609	11.457922	119.806969	42.824196	-2.719298	119.316124	41.272308	36.991146	118.897919	42.048252	17.135924	119.1070215	-74.88147	5.77992	120.5069165
-37.639271	28.210938	119.3936	-16.380337	11.579264	119.769394	42.865799	-2.627689	119.207634	41.30751	37.099785	118.864548	42.0866545	17.236048	119.036091	-74.8473285	5.92248	120.502697
-36.912395	29.090336	119.287804	-16.375242	11.728904	119.68869	42.868851	-2.498161	119.085777	41.300243	37.219795	118.787476	42.084547	17.360817	118.9366265	-74.835031	6.096991	120.4407535
-36.197617	30.04826	119.161926	-16.384462	11.878223	119.58828	42.844421	-2.369025	118.981087	41.289787	37.335636	118.731758	42.067104	17.4833055	118.8564225	-74.836028	6.2731405	120.3201375
-35.429726	31.013987	119.042183	-16.394646	12.001707	119.494293	42.850273	-2.272492	118.937469	41.281891	37.436359	118.697807	42.066082	17.5819335	118.817638	-74.855374	6.4214805	120.170948
-34.669861	31.970961	118.926689	-16.412991	12.085313	119.420113	42.86132	-2.188102	118.894066	41.273926	37.519485	118.66877	42.067623	17.6656915	118.781418	-74.893605	6.5049345	120.058808
-33.50214	33.39473	118.771187	-16.45562	12.109813	119.327965	42.798798	-2.102816	118.809219	41.17651	37.603931	118.582657	41.987654	17.7505575	118.695938	-74.898894	6.4690685	119.959992
-32.719593	34.383739	118.731438	-16.511322	12.103185	119.299339	42.771221	-2.05519	118.808807	41.107086	37.641174	118.59726	41.9391535	17.792992	118.7030335	-74.9617975	6.413378	119.8956445
-31.893274	35.362381	118.656746	-16.573931	12.069996	119.288704	42.758266	-2.01377	118.862221	41.048206	37.693489	118.664726	41.903236	17.8398595	118.7634735	-75.051098	6.3001325	119.8139345
-31.064671	36.354164	118.557381	-16.645823	12.057374	119.260071	42.69553	-1.947528	118.884239	40.978046	37.747608	118.730995	41.836788	17.90004	118.807617	-75.128434	6.214708	119.712525
-30.230253	37.413097	118.510262	-16.722298	12.06946	119.211975	42.596401	-1.869977	118.836502	40.890453	37.821342	118.771957	41.743427	17.9756825	118.8042295	-75.188023	6.1632375	119.6197205
-29.352777	38.47435	118.506912	-16.805386	12.123569	119.115662	42.483334	-1.785825	118.70295	40.806	37.897293	118.835541	41.644667	18.055734	118.7692455	-75.255439	6.191404	119.4620785
-28.466003	39.545563	118.558159	-16.875467	12.176489	118.987946	42.357498	-1.701676	118.486572	40.730267	37.975933	118.921219	41.5438825	18.1371285	118.7038955	-75.2948165	6.2158495	119.2719965
-27.132616	41.246479	118.993401	-17.006687	12.305794	118.799957	42.127365	-1.571218	118.024506	40.651402	38.094337	119.161263	41.3893835	18.2615595	118.5928845	-75.4027575	6.3500285	119.0070295
-26.208412	42.331036	119.482025	-17.09824	12.423088	118.695045	41.932228	-1.448155	117.646301	40.595589	38.193546	119.410233	41.2639085	18.3726955	118.528267	-75.4603885	6.4734805	118.861823
-25.267782	43.426064	120.138512	-17.176437	12.571555	118.608414	41.744995	-1.258323	117.274857	40.585682	38.346146	119.754662	41.1653385	18.5439115	118.5147595	-75.5182125	6.5991985	118.7020685
-24.351871	44.486214	120.867813	-17.227896	12.788956	118.560921	41.63559	-0.975368	117.011665	40.57724	38.579464	120.18615	41.106415	18.802048	118.5989075	-75.562207	6.775864	118.5229345
-23.368067	45.507591	121.513489	-17.285364	13.048284	118.544182	41.561802	-0.625795	116.802467	40.58181	38.879265	120.653824	41.071806	19.126735	118.7281455	-75.642534	6.969833	118.3602185
-22.390837	46.462326	122.074127	-17.367847	13.409847	118.48822	41.486164	-0.225497	116.640297	40.532417	39.219013	120.995621	41.0092905	19.496758	118.817959	-75.7449845	7.322936	118.158481
-21.195084	47.27034	122.402702	-17.432602	13.762559	118.387901	41.411396	0.213803	116.424652	40.432522	39.580196	121.214256	40.921959	19.8969995	118.819454	-75.787163	7.6281185	117.956348
-19.693878	48.477737	122.727051	-17.533976	14.230725	118.199013	41.325317	0.838254	116.116562	40.302055	40.0919	121.43084	40.813686	20.465077	118.773701	-75.881638	7.996373	117.624325
-18.661383	49.188473	122.747528	-17.586956	14.530498	118.065331	41.298397	1.148666	116.045227	40.224438	40.40551	121.485901	40.7614175	20.777088	118.765564	-75.9353295	8.283908	117.365098
-17.595291	49.782501	122.665802	-17.66291	14.761784	117.967834	41.284718	1.417713	116.033241	40.113777	40.673264	121.460686	40.6992475	21.0454885	118.7469635	-76.0250675	8.4780795	117.1887045
-16.497799	50.296051	122.466255	-17.747019	14.97187	117.920151	41.246418	1.659831	116.060364	39.992886	40.897987	121.403824	40.619652	21.278909	118.732094	-76.11369	8.664831	117.108208
-15.486678	50.704288	122.330406	-17.809786	15.079302	117.886887	41.229324	1.839011	116.168655	39.889397	41.091568	121.362328	40.5593605	21.4652895	118.7654915	-76.1789325	8.6933145	117.0082825
-14.426867	50.99448	122.132301	-17.85298	15.123874	117.899826	41.255657	1.941226	116.368294	39.78772	41.254627	121.330597	40.5216885	21.5979265	118.8494455	-76.2276485	8.6498215	116.9502065
-13.332643	51.198399	121.995338	-17.906155	15.146251	117.921509	41.276577	2.052032	116.637825	39.684311	41.397053	121.33213	40.480444	21.7245425	118.9849775	-76.292754	8.5679595	116.8580405
-11.681082	51.392132	121.573517	-18.029673	15.245793	118.038216	41.282612	2.165665	117.167648	39.512207	41.620239	121.27652	40.3974095	21.892952	119.222084	-76.4567555	8.598634	116.854348
-10.569635	51.436066	121.155846	-18.134274	15.327098	118.152344	41.269489	2.264539	117.622795	39.370274	41.77972	121.192566	40.3198815	22.0221295	119.4076805	-76.5884295	8.6320665	116.8970075
-9.427105	51.462727	120.756973	-18.22628	15.467836	118.293701	41.264526	2.359324	118.099533	39.218323	41.946857	121.140251	40.2414245	22.1530905	119.619892	-76.6939845	8.7825815	116.96751
-8.474108	51.520466	120.405594	-18.317709	15.598948	118.400658	41.263054	2.449032	118.549171	39.106838	42.085224	121.14315	40.184946	22.267128	119.8461605	-76.820364	8.930768	116.9551555
-7.308237	51.467411	120.198509	-18.419794	15.665054	118.492271	41.208244	2.48412	118.857765	39.008392	42.155277	121.183563	40.108318	22.3196985	120.020664	-76.947906	9.0104095	116.963878
-5.936296	51.161911	120.145714	-18.498837	15.679172	118.55117	41.101906	2.449723	119.029709	38.926739	42.141838	121.266647	40.0143225	22.2957805	120.148178	-77.0119965	9.0625635	116.954162
-4.741256	50.948818	120.326973	-18.579205	15.66259	118.57444	40.978657	2.393319	119.102081	38.876896	42.087563	121.438347	39.9277765	22.240441	120.270214	-77.0861865	9.084739	116.878666
-2.845877	50.596077	120.76136	-18.675671	15.696713	118.60083	40.831509	2.395591	119.217834	38.842056	42.086418	121.811279	39.8367825	22.2410045	120.5145565	-77.1881245	9.1524215	116.6871035
-1.758042	50.26844	121.129166	-18.714651	15.813724	118.653717	40.751408	2.462703	119.343964	38.845253	42.124718	122.17115	39.7983305	22.2937105	120.757557	-77.2276325	9.3337375	116.549877
-0.500686	49.949272	121.406868	-18.701099	15.97849	118.733467	40.717514	2.521849	119.651642	38.863918	42.164017	122.618675	39.790716	22.342933	121.1351585	-77.192914	9.614047	116.3317755
0.763555	49.599869	121.736565	-18.695868	16.177713	118.899666	40.724518	2.565523	120.138596	38.907604	42.192398	123.183533	39.816061	22.3789605	121.6610645	-77.207797	9.9764655	116.1382675
1.981518	49.160137	122.059402	-18.668219	16.387859	119.109619	40.743519	2.588099	120.862808	38.940033	42.228138	123.883072	39.841776	22.4081185	122.37294	-77.178214	10.3675995	115.846298
3.227034	48.709953	122.552704	-18.615068	16.592932	119.403122	40.780148	2.650089	121.913788	39.012711	42.3339	124.752632	39.8964295	22.4919945	123.33321	-77.1265655	10.6938695	115.473034
4.42347	48.210068	123.130844	-18.5061	16.803602	119.817711	40.86359	2.749508	123.223022	39.112854	42.475594	125.80835	39.988222	22.612551	124.515686	-77.000422	10.994653	115.119736
6.160716	47.334435	124.284599	-18.333387	17.098795	120.691261	41.132946	2.781657	125.630913	39.345001	42.736145	127.65609	40.2389735	22.758901	126.6435015	-76.9057475	11.438689	114.7390205
7.343011	46.710442	125.151566	-18.182159	17.235977	121.387222	41.64872	2.525252	127.18203	39.575737	42.81646	128.897903	40.6122285	22.670856	128.0399665	-76.9765465	11.801098	114.7344775
8.430671	45.996655	125.937126	-18.033533	17.318085	122.108521	41.855633	2.338031	128.83606	40.137089	42.671455	129.922348	40.996361	22.504743	129.379204	-77.063427	12.131427	114.837838
9.546879	45.281075	126.640007	-17.520376	17.156387	122.595253	42.111252	2.098581	130.341736	40.474846	42.577885	130.998093	41.293049	22.338233	130.6699145	-76.333801	11.974541	114.5205915
10.504219	44.435753	127.335884	-17.230639	17.08271	123.144058	42.467453	1.797192	131.698929	40.858612	42.446392	131.984894	41.6630325	22.121792	131.8419115	-76.1243105	12.043628	114.4462045
11.402643	43.66642	127.98793	-16.860998	16.975878	123.577896	42.800972	1.539708	132.778351	41.260849	42.334358	132.887054	42.0309105	21.937033	132.8327025	-75.7529065	12.014723	114.3230895
12.285332	42.888824	128.603027	-16.500713	16.853325	123.921799	43.120979	1.327146	133.62117	41.649689	42.228348	133.615448	42.385334	21.777747	133.618309	-75.38676	11.928903	114.225289
13.34855	41.706985	129.436539	-16.010496	16.663866	124.224976	43.58189	1.022125	134.41066	42.123573	42.022911	134.608231	42.8527315	21.522518	134.5094455	-74.8737235	11.805214	113.9405065
13.915989	40.908466	129.858124	-15.727724	16.537764	124.266518	43.81036	0.883897	134.640503	42.448746	41.920002	135.094818	43.129553	21.4019495	134.8676605	-74.585001	11.6735785	113.6653755
14.441331	40.063728	129.988403	-15.534677	16.475044	124.160423	43.991726	0.734794	134.600159	42.703819	41.797569	135.34108	43.3477725	21.2661815	134.9706195	-74.4171265	11.6839065	113.3502265
14.722516	39.26482	129.971252	-15.407434	16.510693	123.911896	44.137707	0.636534	134.390594	42.856022	41.72298	135.304977	43.4968645	21.179757	134.8477855	-74.3117325	11.841629	112.9760065
15.040504	38.487511	129.689056	-15.285561	16.612955	123.538544	44.19701	0.665066	134.058365	42.947109	41.696079	135.112686	43.5720595	21.1805725	134.5855255	-74.1431815	12.0453375	112.4915625
15.202085	37.694859	129.357788	-15.196339	16.759666	123.152969	44.177742	0.760212	133.818298	43.012451	41.760948	134.913559	43.5950965	21.26058	134.3659285	-73.9877745	12.258752	111.9400095
15.239411	36.813889	129.085846	-15.554258	17.153286	123.060081	44.168468	0.828848	133.697586	43.081795	41.835312	134.807343	43.6251315	21.33208	134.2524645	-74.7336475	12.974492	111.8676975
15.157744	35.452591	128.724365	-15.079607	17.05056	122.634209	44.283546	0.906145	133.485962	43.243225	41.917007	134.456085	43.7633855	21.411576	133.9710235	-73.9225995	12.689544	111.2973945
14.926741	34.527172	128.35202	-15.466878	17.353525	122.778114	44.461784	1.006664	133.074127	43.424061	42.008022	133.818954	43.9429225	21.507343	133.4465405	-74.8766785	13.199707	112.1096875
14.669795	33.553997	127.638855	-15.441935	17.416821	122.597298	44.708645	1.168121	132.284241	43.548019	42.088242	132.817215	44.128332	21.6281815	132.550728	-75.012202	13.2054605	112.643868
14.352306	32.555794	126.623657	-15.371342	17.412483	122.2183	45.014309	1.367262	131.097641	43.628719	42.21331	131.575958	44.321514	21.790286	131.3367995	-75.064198	13.03468	113.0998005
14.065877	31.587353	125.372314	-15.323928	17.383705	121.70079	45.305752	1.560082	129.622116	43.707821	42.289066	129.893524	44.5067865	21.924574	129.75782	-75.1546425	12.842836	113.64376
13.476782	30.541361	123.930969	-15.212126	17.281609	121.044601	45.319412	1.757896	128.048874	43.363678	42.410202	128.360016	44.341545	22.084049	128.204445	-74.765797	12.479169	113.884757
12.935561	29.44903	122.537994	-15.027075	17.101652	120.349731	45.002098	2.003328	126.39949	43.314259	42.330395	126.385857	44.1581785	22.1668615	126.3926735	-74.2123285	12.0364425	114.3067885
11.80366	27.930328	120.135475	-15.005894	16.870155	119.180489	44.832836	1.830507	123.291687	43.135937	42.012035	123.35479	43.9843865	21.921271	123.3232385	-73.9961745	11.819039	115.0377395
11.230188	26.783102	118.491829	-14.864914	16.590498	118.188332	44.558273	1.707281	121.185196	42.99519	41.768307	121.255623	43.7767315	21.737794	121.2204095	-73.5065595	11.443202	115.1562545
10.647429	25.674507	116.939484	-14.800649	16.395746	117.094589	44.397442	1.551498	119.373688	42.864258	41.561474	119.322983	43.63085	21.556486	119.3483355	-73.232148	11.235006	114.8408425
10.047905	24.535488	115.690399	-14.785337	16.251196	116.089104	44.21003	1.551985	117.928658	42.750423	41.411011	118.168602	43.4802265	21.481498	118.04863	-73.0509005	11.020894	114.129578
9.394328	23.484968	114.970825	-14.85389	16.20944	115.335083	44.016842	1.607299	117.214378	42.668251	41.392754	117.452003	43.3425465	21.5000265	117.3331905	-73.0503265	10.9188535	113.3369755
8.81354	22.501244	114.666107	-14.97249	16.319853	114.938782	43.961189	1.689037	116.858223	42.627708	41.488342	117.174789	43.2944485	21.5886895	117.016506	-73.2394285	11.0510165	112.861058
8.265473	21.474138	114.532646	-15.091707	16.527472	114.738617	43.901363	1.871064	116.613708	42.583237	41.706715	117.161499	43.2423	21.7888895	116.8876035	-73.425714	11.2660545	112.5896305
7.402225	19.993582	114.284752	-15.220157	16.881124	114.591156	43.742489	2.289922	116.347466	42.410671	42.121487	117.035034	43.07658	22.2057045	116.69125	-73.516894	11.5565435	112.491062
6.894758	19.031843	114.12796	-15.267388	17.114763	114.485825	43.723236	2.60371	116.075981	42.279907	42.444923	116.923271	43.0015715	22.5243165	116.499626	-73.5363475	11.7052095	112.472024
6.43357	17.947163	113.840675	-15.298187	17.298847	114.307144	43.695709	2.882713	115.736328	42.150444	42.729229	116.759789	42.9230765	22.805971	116.2480585	-73.5194505	11.791723	112.3662295
5.930805	16.884481	113.457634	-15.357791	17.428104	114.070213	43.657429	3.108878	115.381706	42.006912	42.955692	116.259041	42.8321705	23.032285	115.8203735	-73.5477525	11.823923	112.3200525
5.484612	15.807875	113.021446	-15.384579	17.492062	113.757446	43.575481	3.269451	114.846695	41.844357	43.081711	115.703461	42.709919	23.175581	115.275078	-73.479077	11.808543	112.239814
5.114493	14.652822	112.642273	-15.424644	17.520712	113.501595	43.475502	3.381255	114.538559	41.702442	43.141479	115.183998	42.588972	23.261367	114.8612785	-73.43826	11.780057	112.1419115
4.73901	13.441214	112.53643	-15.447744	17.50913	113.421944	43.479198	3.425184	114.648262	41.653412	43.16647	114.902641	42.566305	23.295827	114.7754515	-73.461793	11.722433	112.0684365
4.244376	11.634471	113.011192	-15.460796	17.427891	113.618217	43.661674	3.43445	115.618942	41.633034	43.171547	115.010117	42.647354	23.3029985	115.3145295	-73.568946	11.5527835	111.9219045
3.987587	10.460695	113.669647	-15.455972	17.394274	113.96698	43.812737	3.461493	116.742264	41.589993	43.178555	115.171417	42.701365	23.320024	115.9568405	-73.613309	11.468524	111.9771195
3.727625	9.288258	114.519081	-15.428567	17.357197	114.485535	43.960796	3.510282	118.029617	41.632015	43.220673	115.55954	42.7964055	23.3654775	116.7945785	-73.6535395	11.3489165	112.1764915
3.470982	8.156739	115.593018	-15.383389	17.275015	115.106842	44.159897	3.502064	119.400253	41.726036	43.208607	115.966019	42.9429665	23.3553355	117.683136	-73.7097445	11.1946945	112.530548
3.251668	7.14784	116.567757	-15.362369	17.135735	115.677353	44.360767	3.445914	120.546898	41.805984	43.121723	116.327881	43.0833755	23.2838185	118.4373895	-73.8081135	10.9876515	112.9173165
3.041011	6.142119	117.304573	-15.334514	16.924517	116.085411	44.469315	3.348774	121.326492	41.851746	42.995174	116.597488	43.1605305	23.171974	118.96199	-73.8295585	10.67706	113.208832
2.817016	5.121996	117.724075	-15.327115	16.667219	116.319481	44.52824	3.228382	121.750847	41.878922	42.84206	116.770157	43.203581	23.035221	119.260502	-73.857811	10.299217	113.37846
2.450486	3.854789	117.817032	-15.328179	16.314529	116.357552	44.56612	3.015534	121.778511	41.886013	42.619759	116.942635	43.2260665	22.8176465	119.360573	-73.8824245	9.8114115	113.354531
2.176883	3.065146	117.680725	-15.307016	16.151981	116.260078	44.531811	2.92615	121.514687	41.908791	42.518703	117.056946	43.220301	22.7224265	119.2858165	-73.834333	9.5815355	113.2343395
1.941469	2.44119	117.426094	-15.267822	16.080345	116.166733	44.513817	2.898285	121.24485	41.94529	42.492279	117.059418	43.2295535	22.695282	119.152134	-73.7651975	9.465408	113.181332
1.73384	1.966829	117.188576	-15.206477	16.141865	116.086922	44.510654	2.978394	120.866417	41.973969	42.570175	117.153503	43.2423115	22.7742845	119.00996	-73.6552655	9.5094455	113.163884
1.516246	1.547	117.025314	-15.152036	16.295443	116.055336	44.543152	3.122412	120.59314	42.024734	42.729279	117.230522	43.283943	22.9258455	118.911831	-73.588015	9.6650405	113.198841
1.269204	1.137314	116.899178	-15.100433	16.499647	116.063118	44.603981	3.300926	120.504631	42.087547	42.933525	117.367661	43.345764	23.1172255	118.936146	-73.54663	9.8820685	113.19009
0.970979	0.846632	116.885086	-15.070562	16.735867	116.116478	44.661144	3.501707	120.49292	42.142033	43.152924	117.591492	43.4015885	23.3273155	119.042206	-73.5427125	10.1444185	113.19075
0.54925	0.447823	116.894104	-15.087828	17.016171	116.197823	44.671936	3.777926	120.481827	42.147102	43.445503	117.849625	43.409519	23.6117145	119.165726	-73.585175	10.4206275	113.22992
0.262476	0.197967	116.815544	-15.124459	17.129953	116.198288	44.653637	3.873985	120.432571	42.100723	43.568619	117.996277	43.37718	23.721302	119.214424	-73.626098	10.538604	113.182152
-0.006327	-0.001923	116.681778	-15.158799	17.143641	116.174843	44.629173	3.911028	120.390747	42.053562	43.626225	118.141243	43.3413675	23.7686265	119.265995	-73.6589655	10.5186555	113.083691
-0.278273	-0.159589	116.571739	-15.206536	17.099243	116.175697	44.572769	3.92151	120.326164	41.99847	43.642517	118.29863	43.2856195	23.7820135	119.312397	-73.6986915	10.4164725	113.038997
-0.520611	-0.296115	116.51239	-15.262769	17.040762	116.19693	44.51326	3.891009	120.241119	41.942772	43.637775	118.428123	43.228016	23.764392	119.334621	-73.753554	10.317132	113.059239
-0.83347	-0.389969	116.408646	-15.325599	16.984108	116.226341	44.466145	3.870679	120.161751	41.874184	43.621986	118.470177	43.1701645	23.7463325	119.315964	-73.8213625	10.2218835	113.136718
-1.17597	-0.332973	116.404892	-15.379444	16.95886	116.234161	44.42173	3.877292	120.093193	41.815712	43.624748	118.478729	43.118721	23.75102	119.285961	-73.877609	10.1667	113.182361
-1.662985	-0.215405	116.291084	-15.45593	16.976767	116.206833	44.387684	3.90807	119.948769	41.743343	43.65205	118.437645	43.0655135	23.78006	119.193207	-73.9773735	10.173474	113.220459
-2.040383	-0.074752	116.157303	-15.420358	16.965733	116.087952	44.376621	3.962114	119.814827	41.694489	43.688702	118.366394	43.035555	23.825408	119.0906105	-73.876271	10.106058	113.0852935
-2.445818	0.086109	115.993591	-15.450053	17.00169	116.041008	44.370476	4.021838	119.601486	41.675125	43.735111	118.395576	43.0228005	23.8784745	118.998531	-73.9229065	10.1249055	113.083485
-2.887752	0.273294	115.801262	-15.395078	16.968292	115.952515	44.379494	3.993555	119.381035	41.67894	43.73444	118.502487	43.029217	23.8639975	118.941761	-73.819373	10.0725865	112.963269
-3.35042	0.473792	115.492073	-15.385032	16.91976	115.900208	44.321529	3.946651	119.076942	41.7034	43.678234	118.713867	43.0124645	23.8124425	118.8954045	-73.7825285	10.0270775	112.9050115
-3.755372	0.631642	115.124428	-15.378464	16.835817	115.827667	44.219143	3.858495	118.720398	41.753162	43.579407	119.02491	42.9861525	23.718951	118.872654	-73.7430805	9.952683	112.78268
-4.179186	0.786768	114.737976	-15.407595	16.761763	115.793205	44.113697	3.750046	118.423637	41.815422	43.475784	119.429443	42.9645595	23.612915	118.92654	-73.7797495	9.910611	112.65987
-4.794255	0.941046	114.309326	-15.466945	16.765169	115.816223	43.95372	3.688482	118.066833	41.913052	43.400799	120.117096	42.933386	23.5446405	119.0919645	-73.867276	9.9856975	112.5404815
-5.21325	0.983535	114.090118	-15.528491	16.858837	115.857529	43.86697	3.77671	117.904938	41.92379	43.481552	120.437553	42.89538	23.629131	119.1712455	-73.952362	10.088543	112.5438125
-5.640565	0.993834	113.935913	-15.55989	17.04558	115.890953	43.830349	3.966919	117.799934	41.924961	43.646111	120.73008	42.877655	23.806515	119.265007	-73.997435	10.284645	112.516899
-6.060246	0.876397	113.761879	-15.581252	17.239576	115.903214	43.862526	4.186563	117.755737	41.891441	43.849018	120.974304	42.8769835	24.0177905	119.3650205	-74.0394875	10.4613615	112.4414075
-6.563727	0.68347	113.613083	-15.592628	17.404888	115.893341	43.888821	4.407072	117.718979	41.839828	44.043507	121.077789	42.8643245	24.2252895	119.398384	-74.0495805	10.5844865	112.388298
-7.022356	0.371255	113.466797	-15.59396	17.493895	115.86969	43.87645	4.613851	117.644501	41.798355	44.216061	121.059441	42.8374025	24.414956	119.351971	-74.0253225	10.572834	112.387409
-7.460765	-0.028584	113.373566	-15.602249	17.566511	115.827499	43.90855	4.792447	117.625824	41.754272	44.379566	120.926392	42.831411	24.5860065	119.276108	-74.035909	10.5470155	112.37889
-8.020763	-0.725403	113.39222	-15.524608	17.600212	115.772606	44.032372	5.056104	117.714798	41.683155	44.619896	120.704674	42.8577635	24.838	119.209736	-73.9069795	10.362424	112.335476
-8.400122	-1.283034	113.481537	-15.458208	17.613564	115.730415	44.139236	5.235348	117.89901	41.607952	44.815388	120.389648	42.873594	25.025368	119.144329	-73.79001	10.20176	112.316501
-8.893754	-1.90743	113.706223	-15.405832	17.631693	115.716766	44.241669	5.44121	118.110954	41.510742	44.946018	119.96167	42.8762055	25.193614	119.036312	-73.6878695	10.069772	112.39722
-9.355868	-2.623935	114.021179	-15.353065	17.648529	115.714226	44.360699	5.651256	118.384079	41.401608	45.177933	119.426414	42.8811535	25.4145945	118.9052465	-73.5872835	9.8824635	112.5232055
-9.840872	-3.34022	114.497742	-15.306891	17.663082	115.695061	44.489784	5.905012	118.679031	41.266449	45.39085	118.750015	42.8781165	25.647931	118.714523	-73.4918985	9.678233	112.675599
-10.261046	-4.03397	114.982132	-15.252779	17.656469	115.626762	44.618767	6.106294	118.901695	41.1343	45.554604	118.194305	42.8765335	25.830449	118.548	-73.3820915	9.482489	112.705524
-10.693155	-4.730682	115.422371	-15.195042	17.555655	115.577278	44.762218	6.195887	119.103447	41.061184	45.604034	117.630089	42.911701	25.8999605	118.366768	-73.301785	9.2113495	112.787788
-11.515059	-5.789368	115.881088	-15.103968	17.249268	115.445694	44.896152	6.140456	119.080795	40.943218	45.473331	116.92244	42.919685	25.8068935	118.0016175	-73.127621	8.6916425	112.8897705
-11.983029	-6.491788	115.925064	-15.057839	16.984875	115.340149	44.921059	5.996233	118.963715	40.887897	45.303699	116.519463	42.904478	25.649966	117.741589	-73.020156	8.319784	112.938709
-12.574987	-7.097085	116.072594	-14.994487	16.7376	115.248726	44.942467	5.878812	118.82634	40.871017	45.146454	116.148735	42.906742	25.512633	117.4875375	-72.895716	7.962567	113.0099145
-13.008642	-7.669137	116.064049	-14.951859	16.585028	115.155136	44.957352	5.828606	118.620743	40.86031	45.058891	115.899399	42.908831	25.4437485	117.260071	-72.812549	7.7263075	113.050201
-13.484197	-8.117976	116.111732	-14.921297	16.537437	115.06485	44.964867	5.847164	118.458847	40.843494	45.059593	115.590309	42.9041805	25.4533785	117.024578	-72.7467745	7.6214955	113.105122
-13.925336	-8.523629	116.12841	-14.896429	16.596041	114.951813	44.954231	5.920757	118.299721	40.823978	45.135574	115.371025	42.8891045	25.5281655	116.835373	-72.6819625	7.6639165	113.068253
-14.469435	-8.856906	116.092575	-14.897082	16.709896	114.883041	44.944252	6.057059	118.228828	40.81266	45.275391	115.245712	42.878456	25.666225	116.73727	-72.67262	7.753567	113.028812
-15.246571	-9.219297	116.016159	-14.866914	16.853691	114.88028	44.985916	6.215889	118.230949	40.839771	45.479855	115.323891	42.9128435	25.847872	116.77742	-72.6466715	7.85951	112.98314
-15.758677	-9.428815	115.983406	-14.82128	16.899052	114.932335	45.026989	6.323933	118.275452	40.873398	45.600422	115.482033	42.9501935	25.9621775	116.8787425	-72.5927535	7.8359265	112.9859275
-16.216795	-9.583517	115.927467	-14.781176	16.936995	115.009781	45.091927	6.421581	118.338524	40.915806	45.716244	115.648354	43.0038665	26.0689125	116.993439	-72.5662185	7.8050775	113.026123
-16.621416	-9.668787	115.934776	-14.718279	16.958061	115.081963	45.155342	6.550459	118.430626	40.937397	45.840767	115.795158	43.0463695	26.195613	117.112892	-72.4829275	7.720509	113.051034
-17.074936	-9.608093	116.035995	-14.678963	16.987957	115.143333	45.235268	6.659021	118.609116	40.933739	45.960346	115.852562	43.0845035	26.3096835	117.230839	-72.4424295	7.6662305	113.055827
-17.62108	-9.479323	116.289413	-14.652393	17.018768	115.228737	45.314823	6.777546	118.820992	40.925056	46.050449	115.820061	43.1199395	26.4139975	117.3205265	-72.4247255	7.6235385	113.1369475
-18.100317	-9.328357	116.587921	-14.627064	17.022091	115.306602	45.376366	6.911787	119.074806	40.872849	46.129177	115.674637	43.1246075	26.520482	117.3747215	-72.3787355	7.5237	113.2384825
-18.993647	-8.956523	117.162704	-14.619893	16.951256	115.445343	45.458729	7.016581	119.404411	40.770699	46.162998	115.44397	43.114714	26.5897895	117.4241905	-72.3545	7.3127225	113.4664955
-19.527575	-8.639478	117.468033	-14.615175	16.816347	115.546165	45.480473	6.99525	119.575035	40.719547	46.105045	115.307449	43.10001	26.5501475	117.441242	-72.33036	7.0825465	113.651088
-20.091965	-8.315569	117.578758	-14.604972	16.617702	115.627632	45.486187	6.904253	119.664063	40.698517	45.993721	115.29361	43.092352	26.448987	117.4788365	-72.302296	6.786417	113.7764275
-20.631817	-7.933259	117.516563	-14.595197	16.377792	115.699745	45.498814	6.727446	119.704971	40.688786	45.863106	115.4431	43.0938	26.295276	117.5740355	-72.284194	6.460308	113.8254545
-21.192461	-7.460624	117.233215	-14.572148	16.127705	115.7733	45.504261	6.4841	119.705894	40.71912	45.689083	115.726295	43.1116905	26.0865915	117.7160945	-72.2559865	6.1688185	113.8305055
-21.855726	-6.88869	116.910301	-14.551264	15.892872	115.848282	45.475574	6.20666	119.696724	40.782639	45.505028	116.138412	43.1291065	25.855844	117.917568	-72.2316345	5.9299	113.778996
-22.440779	-6.229885	116.59565	-14.53628	15.69523	115.979492	45.453793	5.976561	119.692314	40.887619	45.335705	116.661156	43.170706	25.656133	118.176735	-72.243266	5.734327	113.782249
-23.357973	-5.202438	116.189728	-14.482422	15.561337	116.232254	45.444443	5.781216	119.73703	41.078419	45.221748	117.543625	43.261431	25.501482	118.6403275	-72.226275	5.621192	113.8241805
-24.014759	-4.388138	115.903557	-14.443331	15.557281	116.38385	45.42255	5.735239	119.748329	41.232918	45.225559	118.136337	43.327734	25.480399	118.942333	-72.214396	5.634163	113.825367
-24.716776	-3.548221	115.665665	-14.388093	15.577205	116.514519	45.455639	5.661543	119.739555	41.390141	45.19817	118.746521	43.42289	25.4298565	119.243038	-72.199076	5.7245535	113.786
-25.36797	-2.699671	115.405258	-14.306108	15.592257	116.618027	45.499886	5.578276	119.714943	41.567913	45.134892	119.303368	43.5338995	25.356584	119.5091555	-72.1461155	5.82793	113.7268985
-26.028112	-1.892526	115.129662	-14.237253	15.599616	116.675331	45.521927	5.529524	119.657516	41.729393	45.113274	119.754913	43.62566	25.321399	119.7062145	-72.100166	5.877833	113.6444475
-26.693556	-1.080896	114.842857	-14.235197	15.641551	116.718948	45.518021	5.551993	119.568207	41.822189	45.093826	120.127365	43.670105	25.3229095	119.847786	-72.140499	5.9601925	113.59011
-27.465263	-0.277171	114.667381	-14.163306	15.652921	116.685066	45.545971	5.61948	119.500313	41.866482	45.107571	120.457985	43.7062265	25.3635255	119.979149	-72.0328385	5.9423165	113.390983
-28.521961	0.821147	114.424965	-14.168681	15.719641	116.658737	45.57869	5.737204	119.51355	41.863628	45.192822	120.816467	43.721159	25.465013	120.1650085	-72.058521	5.974269	113.1524655
-29.235914	1.494659	114.290283	-14.205536	15.747079	116.607094	45.583977	5.826389	119.461548	41.786602	45.246296	120.947937	43.6852895	25.5363425	120.2047425	-72.0963615	5.9578155	113.0094455
-29.852798	2.030005	114.070984	-14.268726	15.759845	116.515945	45.584236	5.896805	119.400497	41.700478	45.309277	120.980156	43.642357	25.603041	120.1903265	-72.179809	5.916649	112.8415635
-30.654594	2.585439	113.890923	-14.303645	15.723568	116.368233	45.592804	5.986799	119.271179	41.586327	45.360043	120.926033	43.5895655	25.673421	120.098606	-72.1968555	5.773715	112.63786
-31.533644	3.18234	113.710274	-14.315992	15.651171	116.181458	45.582821	6.039817	119.077919	41.459267	45.371502	120.831383	43.521044	25.7056595	119.954651	-72.153028	5.5966825	112.408265
-32.345085	3.587745	113.548531	-14.296645	15.522769	115.973816	45.570572	6.058719	118.891647	41.335957	45.364094	120.656441	43.4532645	25.7114065	119.774044	-72.0465545	5.3341315	112.173588
-33.003139	3.816899	113.376617	-14.279337	15.391161	115.81855	45.563091	6.05374	118.737091	41.252026	45.336529	120.472397	43.4075585	25.6951345	119.604744	-71.9662325	5.0871875	112.032356
-34.407433	4.342674	113.454315	-14.262284	15.164219	115.721825	45.600143	6.025983	118.630241	41.101559	45.300617	120.17852	43.350851	25.6633	119.4043805	-71.875419	4.665138	112.0392695
-35.236004	4.536857	113.670143	-14.245957	14.9767	115.794739	45.648064	6.002337	118.670128	40.991943	45.263706	119.916962	43.3200035	25.6330215	119.293545	-71.8119175	4.3203785	112.295933
-36.083515	4.63761	114.043686	-14.252067	14.756663	115.985886	45.700542	5.911767	118.758011	40.873566	45.158298	119.676208	43.287054	25.5350325	119.2171095	-71.791188	3.9782935	112.7546625
-36.813629	4.589869	114.46756	-14.291011	14.475277	116.256798	45.712154	5.74854	118.907272	40.745174	44.985016	119.456604	43.228664	25.366778	119.181938	-71.810686	3.583776	113.331658
-37.922832	4.749985	115.012108	-14.348611	14.15338	116.585831	45.679405	5.514135	119.101311	40.596615	44.744675	119.216217	43.13801	25.129405	119.158764	-71.835232	3.177355	114.012898
-38.830959	4.794524	115.623947	-14.429031	13.817607	116.93779	45.598671	5.250218	119.206856	40.467407	44.491081	119.073082	43.033039	24.8706495	119.139969	-71.891101	2.7645645	114.735611
-39.74358	4.815643	116.042778	-14.55219	13.493316	117.254677	45.472157	4.989281	119.341217	40.30761	44.236931	119.078468	42.8898835	24.613106	119.2098425	-71.9942635	2.373526	115.2995115
-41.003189	4.705809	116.442963	-14.842937	13.11757	117.656815	45.203648	4.649573	119.48774	40.091156	43.951393	119.253708	42.647402	24.300483	119.370724	-72.333276	1.934657	115.942906
-42.110901	4.863859	116.645554	-14.93734	12.896374	117.791817	44.989033	4.521798	119.530869	39.915802	43.854084	119.434631	42.4524175	24.187941	119.48275	-72.3270975	1.604807	116.100884
-43.080433	4.960093	116.811966	-15.175841	12.843582	117.963341	44.785233	4.510545	119.546677	39.690617	43.868198	119.573952	42.237925	24.1893715	119.5603145	-72.589607	1.4977925	116.3663675
-43.993008	5.045803	117.113136	-15.426725	12.911839	118.159714	44.56707	4.630475	119.497513	39.400257	43.981709	119.631363	41.9836635	24.306092	119.564438	-72.8371135	1.517586	116.75499
-44.912628	5.148535	117.444588	-15.684506	13.021499	118.365349	44.322117	4.802664	119.439926	39.116344	44.113335	119.567917	41.7192305	24.4579995	119.5039215	-73.0882425	1.5849985	117.2267765
-45.760414	5.184185	117.81311	-15.920999	13.130151	118.551994	44.089336	4.890637	119.427788	38.84605	44.175301	119.411469	41.467693	24.532969	119.4196285	-73.309691	1.727333	117.6843595
-46.596111	5.205096	118.206322	-16.140076	13.195237	118.748299	43.872501	4.902977	119.387459	38.621212	44.181072	119.189919	41.2468565	24.5420245	119.288689	-73.5270085	1.8484495	118.207909
-47.816296	5.19826	118.902542	-16.459366	13.261503	119.062637	43.576576	4.887842	119.34407	38.25663	44.134018	118.69696	40.916603	24.51093	119.020515	-73.835335	2.012076	119.104759
-48.616707	5.188989	119.405296	-16.665863	13.263605	119.30072	43.388817	4.859574	119.250725	38.00613	44.088287	118.394066	40.6974735	24.4739305	118.8223955	-74.0291995	2.0532795	119.7790445
-49.309723	5.174578	120.007278	-16.865044	13.221717	119.542786	43.129837	4.823874	119.116745	37.716675	44.030415	118.011536	40.423256	24.4271445	118.5641405	-74.153344	2.0162895	120.5214315
-49.988827	5.173517	120.626022	-17.086197	13.155292	119.777229	42.847305	4.745049	118.785545	37.427834	43.937103	117.600037	40.1375695	24.341076	118.192791	-74.3099635	1.969508	121.361667
-50.586105	5.207444	121.215179	-17.282221	13.057451	119.999954	42.554699	4.622892	118.454102	37.113892	43.816494	117.258224	39.8342955	24.219693	117.856163	-74.3987375	1.895209	122.143745
-50.921875	5.117705	121.713173	-17.464369	12.939445	120.228493	42.268883	4.561776	118.22287	36.851906	43.758152	116.990021	39.5603945	24.159964	117.6064455	-74.4891325	1.718926	122.8505405
-51.327072	5.240386	122.105789	-17.644936	12.863434	120.397423	42.053547	4.527656	117.976021	36.614788	43.771156	116.855072	39.3341675	24.149406	117.4155465	-74.6240395	1.577462	123.3792995
-51.720856	5.592313	122.479523	-17.879192	12.837384	120.550072	41.742126	4.572233	117.783066	36.30233	43.841179	116.749969	39.022228	24.206706	117.2665175	-74.780612	1.468062	123.8336265
-51.906498	5.916953	122.544273	-18.025631	12.905936	120.63353	41.593716	4.643585	117.765518	36.15443	43.923969	116.802124	38.874073	24.283777	117.283821	-74.925335	1.528095	123.983239
-52.033199	6.338892	122.614883	-18.167572	13.029917	120.712746	41.476334	4.730724	117.818619	36.042793	44.007378	116.871681	38.7595635	24.369051	117.34515	-75.0947075	1.690783	124.080342
-52.122505	6.85455	122.687218	-18.282358	13.152279	120.782829	41.378899	4.791128	117.940247	35.961784	44.081264	116.98848	38.6703415	24.436196	117.4643635	-75.2350575	1.868362	124.1012945
-52.123947	7.350334	122.681557	-18.388544	13.23882	120.894608	41.338703	4.833204	118.169403	35.940998	44.127464	117.169479	38.6398505	24.480334	117.669441	-75.4169385	1.997306	124.119775
-52.082592	7.893719	122.703339	-18.46081	13.277231	121.045479	41.33952	4.823764	118.514206	35.952236	44.150238	117.441246	38.645878	24.487001	117.977726	-75.567498	2.067461	124.113232
-51.968567	8.451745	122.629799	-18.528625	13.284519	121.2033	41.338108	4.778859	118.964096	35.993107	44.155632	117.876495	38.6656075	24.4672455	118.4202955	-75.7228575	2.1017925	123.9863045
-51.822662	9.316115	122.568039	-18.689112	13.257705	121.470932	41.324188	4.659884	119.733414	36.047249	44.154449	118.826042	38.6857185	24.4071665	119.279728	-76.0639425	2.1082435	123.662136
-51.696991	9.878746	122.462036	-18.838228	13.220267	121.648766	41.30032	4.537944	120.326439	36.06662	44.114716	119.509109	38.68347	24.32633	119.917774	-76.359926	2.114204	123.379758
-51.552261	10.49012	122.315025	-19.017189	13.18005	121.837448	41.244202	4.458586	120.941521	36.085205	44.116154	120.266327	38.6647035	24.28737	120.603924	-76.6990815	2.07273	123.070972
-51.384502	11.163221	122.150887	-19.208498	13.156423	122.002182	41.183655	4.406235	121.522057	36.07621	44.12479	120.990608	38.6299325	24.2655125	121.2563325	-77.0469285	2.0473335	122.7480315
-51.113255	11.819332	122.03553	-19.40291	13.13835	122.172775	41.114517	4.382667	121.992874	36.022797	44.149696	121.571457	38.568657	24.2661815	121.7821655	-77.374477	2.0105185	122.5633845
-51.048515	12.600234	122.004639	-19.565037	13.12667	122.266342	41.021046	4.343657	122.383537	35.919956	44.154198	122.046257	38.470501	24.2489275	122.214897	-77.600575	2.0044125	122.317787
-50.809212	13.258691	121.890404	-19.714661	13.120163	122.315308	40.962662	4.309207	122.685135	35.823223	44.124298	122.392845	38.3929425	24.2167525	122.53899	-77.8222645	2.0235735	122.091626
-50.48008	14.193802	121.696983	-19.880535	13.052933	122.281181	40.881195	4.247497	122.907845	35.678875	44.083832	122.718407	38.280035	24.1656645	122.813126	-78.041105	1.9402015	121.749236
-50.2113	14.858987	121.601151	-19.977299	12.977028	122.222481	40.815887	4.189742	122.938988	35.605652	44.030106	122.782555	38.2107695	24.109924	122.8607715	-78.1653675	1.844132	121.5841905
-49.940361	15.517169	121.505333	-20.038883	12.889677	122.156456	40.765739	4.133092	122.902702	35.560432	43.994961	122.765961	38.1630855	24.0640265	122.8343315	-78.2408515	1.7153275	121.4785805
-49.656933	16.165777	121.446251	-20.081255	12.815875	122.075714	40.732723	4.071819	122.838684	35.50325	43.943104	122.693184	38.1179865	24.0074615	122.765934	-78.2804965	1.6242885	121.385494
-49.398407	16.8016	121.367264	-20.131525	12.748554	122.001038	40.707867	4.022468	122.772049	35.456291	43.895226	122.55806	38.082079	23.958847	122.6650545	-78.345129	1.538261	121.3370215
-49.164455	17.413784	121.291008	-20.155487	12.682292	121.922043	40.661697	4.000182	122.706902	35.379433	43.855686	122.372986	38.020565	23.927934	122.539944	-78.331539	1.43665	121.304142
-48.915554	18.04751	121.239555	-20.223913	12.610714	121.875908	40.596874	3.977659	122.658386	35.262463	43.821449	122.208992	37.9296685	23.899554	122.433689	-78.3774945	1.321874	121.318127
-48.539654	19.039967	121.12368	-20.363113	12.47882	121.814575	40.484192	3.894742	122.659828	35.099804	43.725739	122.059776	37.791998	23.8102405	122.359802	-78.518224	1.1473995	121.269348
-48.285557	19.699377	121.085716	-20.464027	12.364919	121.79364	40.377552	3.801412	122.697136	34.987198	43.621056	122.002754	37.682375	23.711234	122.349945	-78.610429	1.018604	121.237335
-48.068737	20.349138	121.021721	-20.574818	12.252558	121.754585	40.260078	3.698514	122.700714	34.886166	43.533337	121.948051	37.573122	23.6159255	122.3243825	-78.722758	0.889190499999998	121.1847875
-47.865879	20.994822	120.976791	-20.693996	12.146412	121.703598	40.112549	3.62426	122.645309	34.751122	43.438747	121.909752	37.4318355	23.5315035	122.2775305	-78.8198275	0.7613205	121.1296655
-47.641228	21.676447	120.953575	-20.810949	12.06667	121.654961	39.983402	3.556962	122.596718	34.633011	43.378582	121.833839	37.3082065	23.467772	122.2152785	-78.9301045	0.665568	121.0946435
-47.44215	22.378633	120.975342	-20.897793	12.007854	121.647751	39.885071	3.545417	122.498322	34.513058	43.360386	121.792244	37.1990645	23.4529015	122.145283	-78.9946505	0.562806500000001	121.150219
-47.185711	23.100672	121.053314	-20.949509	11.951471	121.651543	39.803059	3.547513	122.37693	34.424789	43.322281	121.758942	37.113924	23.434897	122.067936	-79.012942	0.468045	121.23515
-46.858379	24.149628	121.108177	-21.043556	11.874752	121.621941	39.721718	3.483302	122.255959	34.350224	43.29755	121.743156	37.035971	23.390426	121.9995575	-79.123083	0.359078	121.2443245
-46.653324	24.852289	121.097801	-21.082571	11.872108	121.571259	39.637352	3.47612	122.147202	34.283665	43.281982	121.753242	36.9605085	23.379051	121.950222	-79.1256505	0.365165000000001	121.192296
-46.391373	25.609947	121.100578	-21.129749	11.903114	121.522202	39.582798	3.46708	122.05825	34.241001	43.291576	121.716751	36.9118995	23.379328	121.8875005	-79.1713975	0.4269	121.1569035
-46.17799	26.386007	121.122826	-21.187111	11.972686	121.507561	39.512566	3.501986	121.953751	34.202354	43.315651	121.679901	36.85746	23.4088185	121.816826	-79.231682	0.536553499999997	121.198296
-45.916275	27.183918	121.176025	-21.228365	12.063903	121.514549	39.442715	3.521863	121.890732	34.170349	43.339283	121.646179	36.806532	23.430573	121.7684555	-79.263262	0.697232999999997	121.2606425
-45.678814	27.982124	121.328461	-21.311306	12.146549	121.576775	39.341537	3.515866	121.829071	34.14735	43.354767	121.592621	36.7444435	23.4353165	121.710846	-79.3670555	0.857781499999998	121.442704
-45.423405	28.722404	121.492981	-21.397224	12.217818	121.70919	39.232109	3.494289	121.791283	34.107403	43.33931	121.550499	36.669756	23.4167995	121.670891	-79.464204	1.0188365	121.747489
-45.052399	29.858728	121.877945	-21.563345	12.327414	121.990822	39.039165	3.44743	121.814934	34.023216	43.304749	121.584427	36.5311905	23.3760895	121.6996805	-79.6578805	1.2787385	122.2819635
-44.776173	30.643484	122.168625	-21.680624	12.403538	122.250031	38.890896	3.413121	121.889664	33.965595	43.26902	121.654343	36.4282455	23.3410705	121.7720035	-79.7894935	1.4660055	122.7280585
-44.497993	31.462442	122.40834	-21.784384	12.503357	122.471497	38.784649	3.365102	122.03183	33.95578	43.257114	121.771828	36.3702145	23.311108	121.901829	-79.9389825	1.695606	123.041165
-44.187294	32.283535	122.626053	-21.879717	12.618203	122.6064	38.700958	3.332439	122.143959	33.968433	43.26717	121.935631	36.3346955	23.2998045	122.039795	-80.0941295	1.9366015	123.173005
-43.856285	33.075352	122.791496	-21.971695	12.739183	122.676529	38.585938	3.324863	122.129181	33.953747	43.271049	122.052917	36.2698425	23.297956	122.091049	-80.2132325	2.18041	123.262009
-43.524448	33.851524	122.936272	-22.042944	12.895769	122.699677	38.475349	3.350418	122.058853	33.944149	43.320221	122.129105	36.209749	23.3353195	122.093979	-80.295637	2.4562185	123.305375
-43.161747	34.656097	123.05471	-22.12212	13.061954	122.679482	38.364731	3.369106	121.95163	33.960678	43.349819	122.247078	36.1627045	23.3594625	122.099354	-80.4069445	2.7644455	123.25961
-42.591331	35.88488	123.116386	-22.228048	13.367598	122.57019	38.203182	3.459454	121.852348	33.99535	43.452255	122.393265	36.099266	23.4558545	122.1228065	-80.555362	3.2793415	123.0175735
-42.196171	36.694321	123.042679	-22.27751	13.516578	122.397018	38.146652	3.528347	121.776428	34.004704	43.549038	122.514091	36.075678	23.5386925	122.1452595	-80.630698	3.4944635	122.6487765
-41.796932	37.472038	122.978363	-22.34939	13.628273	122.190689	38.098633	3.597887	121.657799	33.975002	43.613308	122.581062	36.0368175	23.6055975	122.1194305	-80.7355975	3.6509485	122.2619475
-41.359474	38.150967	122.840897	-22.407537	13.728002	121.981239	38.023453	3.63079	121.512665	33.93119	43.652924	122.589981	35.9773215	23.641857	122.051323	-80.7923955	3.814147	121.911155
-40.938904	38.848412	122.754265	-22.469566	13.810404	121.810547	37.921158	3.647448	121.383026	33.909084	43.656296	122.573593	35.915121	23.651872	121.9783095	-80.854253	3.968936	121.6427845
-40.469666	39.53651	122.654305	-22.53327	13.943137	121.705818	37.820984	3.656524	121.323036	33.894924	43.663044	122.537376	35.857954	23.659784	121.930206	-80.924494	4.22649	121.48143
-40.000591	40.20224	122.522911	-22.612583	14.079235	121.650375	37.737076	3.667701	121.316422	33.890232	43.664871	122.487068	35.813654	23.666286	121.901745	-81.03882	4.492184	121.399005
-39.316151	41.198322	122.423729	-22.720753	14.284235	121.640945	37.620224	3.663541	121.31057	33.844231	43.658882	122.28907	35.7322275	23.6612115	121.79982	-81.1737335	4.9072585	121.48207
-38.799809	41.788612	122.375694	-22.736675	14.395566	121.679413	37.56361	3.632344	121.304169	33.829742	43.620476	122.16613	35.696676	23.62641	121.7351495	-81.170026	5.164722	121.6236765
-38.291389	42.319847	122.345779	-22.751434	14.425929	121.724831	37.522469	3.598671	121.338417	33.837292	43.581985	122.101059	35.6798805	23.590328	121.719738	-81.1827485	5.26153	121.729924
-37.804394	42.846909	122.438904	-22.767673	14.401424	121.768417	37.498558	3.557904	121.291756	33.830826	43.513565	122.160294	35.664692	23.5357345	121.726025	-81.200038	5.2671135	121.810809
-37.282528	43.339481	122.712852	-22.802887	14.312595	121.815697	37.433929	3.501095	121.138359	33.836018	43.411903	122.289993	35.6349735	23.456499	121.714176	-81.2407475	5.168691	121.917218
-36.798454	43.805099	123.165115	-22.824465	14.204137	121.797943	37.350025	3.414747	120.88604	33.846004	43.301437	122.486557	35.5980145	23.358092	121.6862985	-81.2469445	5.050182	121.9095875
-36.307339	44.257797	123.7836	-22.821108	14.089203	121.739067	37.239151	3.365776	120.557274	33.8433	43.213985	122.699066	35.5412255	23.2898805	121.62817	-81.1834415	4.8885255	121.849964
-35.442764	44.74831	124.650085	-22.774317	13.969822	121.677696	37.190998	3.396001	120.122192	33.905365	43.203602	123.075546	35.5481815	23.2998015	121.598869	-81.0968155	4.6398425	121.756523
-34.879139	45.048107	125.076782	-22.716419	13.919997	121.646027	37.278046	3.458294	119.966301	33.970844	43.232983	123.352112	35.624445	23.3456385	121.6592065	-81.057283	4.4943555	121.6328475
-34.277905	45.314949	125.28894	-22.62039	13.914733	121.605591	37.375793	3.561255	119.89061	34.011814	43.279724	123.555099	35.6938035	23.4204895	121.7228545	-80.9345835	4.4089765	121.4883275
-33.648487	45.519241	125.331512	-22.562132	13.913266	121.539139	37.467522	3.631906	119.796982	34.066738	43.321693	123.64743	35.76713	23.4767995	121.722206	-80.891394	4.3497325	121.356072
-32.985413	45.667252	125.251389	-22.503162	13.890483	121.38913	37.568462	3.658361	119.698288	34.079811	43.32859	123.679443	35.8241365	23.4934755	121.6888655	-80.8304605	4.2874905	121.0893945
-32.364822	45.727394	125.142693	-22.394297	13.827909	121.197533	37.691437	3.648112	119.670929	34.12228	43.307095	123.732315	35.9068585	23.4776035	121.701622	-80.6954525	4.1782145	120.693444
-31.679964	45.694111	125.00309	-22.288723	13.744349	121.006668	37.863659	3.578259	119.680893	34.230698	43.248951	123.861923	36.0471785	23.413605	121.771408	-80.6246245	4.075093	120.241928
-30.392906	45.344406	124.753937	-22.138147	13.619213	120.737335	38.074142	3.479006	119.673584	34.402454	43.152744	124.08149	36.238298	23.315875	121.877537	-80.514592	3.922551	119.597133
-29.675842	45.105175	124.800018	-22.012774	13.548941	120.537201	38.214844	3.454454	119.600716	34.530205	43.106861	124.178757	36.3725245	23.2806575	121.8897365	-80.3980725	3.8172245	119.1846655
-28.879198	44.784653	124.684998	-21.855343	13.520563	120.38549	38.364235	3.478391	119.506821	34.663185	43.11039	124.248672	36.51371	23.2943905	121.8777465	-80.224396	3.7467355	118.8932335
-28.121737	44.404133	124.661575	-21.694838	13.531319	120.289108	38.568508	3.566602	119.419189	34.791843	43.162849	124.285698	36.6801755	23.3647255	121.8524435	-80.0698515	3.6979125	118.7257725
-27.243698	43.944302	124.512421	-21.496141	13.583805	120.219437	38.832539	3.685874	119.330643	34.936531	43.291401	124.246025	36.884535	23.4886375	121.788334	-79.876817	3.6789725	118.65054
-26.554352	43.501198	124.358139	-21.292971	13.659809	120.135391	39.107487	3.847542	119.244156	35.072319	43.437572	124.139366	37.089903	23.642557	121.691761	-79.675845	3.677061	118.579021
-25.627083	42.931698	124.060265	-21.107267	13.74542	120.092964	39.366554	3.992926	119.260094	35.214622	43.586002	123.966095	37.290588	23.789464	121.6130945	-79.505122	3.701376	118.5728335
-24.194632	41.82658	123.350571	-20.804626	13.871145	120.025047	39.771889	4.158509	119.535591	35.401707	43.819756	123.627922	37.586798	23.9891325	121.5817565	-79.19605	3.7531575	118.4683375
-23.216091	41.014526	122.811554	-20.63475	13.914783	120.070137	40.023083	4.229395	119.903793	35.507565	43.920689	123.333969	37.765324	24.075042	121.618881	-79.034824	3.754524	118.521393
-22.225323	40.173546	122.22805	-20.512505	13.901056	120.15712	40.17741	4.293834	120.369019	35.549778	43.960979	123.023842	37.863594	24.1274065	121.6964305	-78.888604	3.6747055	118.6178095
-21.215677	39.172337	121.650711	-20.417685	13.820108	120.281471	40.299088	4.282912	120.88327	35.59021	43.975983	122.684288	37.944649	24.1294475	121.783779	-78.780019	3.5107685	118.779163
-20.151758	38.14967	121.073685	-20.370066	13.686262	120.40107	40.387554	4.21819	121.385452	35.586037	43.943878	122.258354	37.9867955	24.081034	121.821903	-78.7269275	3.29149	118.980237
-19.164877	37.112022	120.485687	-20.355858	13.550907	120.473717	40.421482	4.140707	121.848259	35.493935	43.825867	121.699188	37.9577085	23.983287	121.7737235	-78.6694245	3.118527	119.1737105
-18.103985	36.053955	119.927803	-20.369001	13.389258	120.464531	40.416851	3.996855	122.183464	35.422546	43.698521	121.226707	37.9196985	23.847688	121.7050855	-78.6577005	2.930828	119.2239765
-16.474054	34.522812	119.166252	-20.420269	13.116057	120.371452	40.395649	3.782737	122.607788	35.340694	43.44178	120.393776	37.8681715	23.6122585	121.500782	-78.7087095	2.6198555	119.242122
-15.485708	33.623806	118.808006	-20.461508	12.957115	120.28141	40.346569	3.676673	122.807678	35.29932	43.281841	120.007111	37.8229445	23.479257	121.4073945	-78.7459605	2.434973	119.1554255
-14.366624	32.707409	118.555435	-20.490023	12.798974	120.177391	40.307613	3.598268	122.934082	35.263157	43.153069	119.800125	37.785385	23.3756685	121.3671035	-78.765431	2.2222795	118.9876785
-13.248983	31.914564	118.452606	-20.524567	12.683103	120.101013	40.295818	3.527494	123.12262	35.229893	43.082203	119.650841	37.7628555	23.3048485	121.3867305	-78.8119895	2.0613575	118.8152955
-12.22675	31.21578	118.408218	-20.560616	12.630148	120.017853	40.254131	3.491651	123.177292	35.231197	43.064266	119.650688	37.742664	23.2779585	121.41399	-78.863896	1.9823375	118.621716
-11.114241	30.619007	118.406227	-20.603865	12.647279	119.90229	40.193882	3.521254	123.168686	35.203724	43.083534	119.724678	37.698803	23.302394	121.446682	-78.906533	1.992164	118.357898
-9.964758	30.135376	118.439186	-20.643784	12.709604	119.782959	40.153008	3.534642	123.14299	35.22472	43.137402	119.888748	37.688864	23.336022	121.515869	-78.976432	2.083186	118.050049
-8.412007	29.564529	118.706619	-20.711275	12.865026	119.705414	40.105766	3.536383	123.132744	35.2719	43.226059	120.345482	37.688833	23.381221	121.739113	-79.111383	2.348831	117.671715
-7.312828	29.275005	118.927383	-20.784578	13.019761	119.717911	40.058632	3.584131	123.189438	35.269123	43.336967	120.645233	37.6638775	23.460549	121.9173355	-79.2330335	2.578973	117.5184865
-6.236979	29.072813	119.153786	-20.872038	13.20526	119.755981	39.985588	3.692605	123.266205	35.255527	43.51107	120.869461	37.6205575	23.6018375	122.067833	-79.3646335	2.8086825	117.444129
-5.210977	28.910774	119.271194	-20.987743	13.420959	119.779968	39.896164	3.858207	123.294792	35.17189	43.686195	121.04274	37.534027	23.772201	122.168766	-79.509513	3.069717	117.39117
-4.230221	28.797871	119.338356	-21.09075	13.614371	119.808426	39.806286	3.985563	123.323166	35.064247	43.839924	121.16687	37.4352665	23.9127435	122.245018	-79.6167665	3.3159985	117.371834
-3.184887	28.716612	119.457123	-21.189476	13.76693	119.869026	39.725391	4.042253	123.425697	34.997513	43.920456	121.302101	37.361452	23.9813545	122.363899	-79.740404	3.5525055	117.374153
-2.224245	28.709898	119.691315	-21.29491	13.872915	119.967903	39.661678	4.041953	123.586235	34.946079	43.966972	121.530746	37.3038785	24.0044625	122.5584905	-79.8936985	3.7413675	117.3773155
-0.808673	28.73044	120.135513	-21.461349	13.987413	120.167252	39.594528	4.00771	124.059967	34.855419	44.084541	122.145317	37.2249735	24.0461255	123.102642	-80.1476715	3.9287005	117.231862
0.108824	28.816816	120.58873	-21.571863	14.102324	120.344963	39.554146	4.001001	124.621651	34.808758	44.17939	122.89299	37.181452	24.0901955	123.7573205	-80.325178	4.1144525	116.9326055
0.992178	28.979841	121.327232	-21.626423	14.25927	120.620728	39.593933	4.004517	125.435402	34.797539	44.315239	124.007248	37.195736	24.159878	124.721325	-80.448582	4.358662	116.520131
1.853977	29.209991	122.351036	-21.613628	14.452299	121.046318	39.652683	4.009736	126.606308	34.88575	44.416134	125.489853	37.2692165	24.212935	126.0480805	-80.4964725	4.691663	116.0445555
2.93663	29.265236	123.554085	-21.525093	14.652489	121.721146	40.13718	3.864332	128.008347	35.133579	44.630245	127.372269	37.6353795	24.2472885	127.690308	-80.6855655	5.0576895	115.751984
3.665782	29.503336	125.3265	-21.335272	14.907283	122.764397	40.479424	3.948391	129.730255	35.561611	44.95417	129.614288	38.0205175	24.4512805	129.6722715	-80.6910615	5.3632855	115.8565225
4.303499	29.711416	127.277084	-20.805782	15.019653	123.836029	40.882538	4.053606	131.444077	36.331573	45.186913	131.80687	38.6070555	24.6202595	131.6254735	-80.2186195	5.4190465	116.0465845
5.092501	29.977364	130.114777	-20.456003	15.437111	125.699631	41.575138	4.263345	133.655731	36.995689	45.647713	134.837418	39.2854135	24.955529	134.2465745	-80.1974195	5.918693	117.1526875
5.573987	30.164379	131.639282	-20.255249	15.73126	126.773346	41.992168	4.504318	134.633881	37.307938	45.8895	136.360794	39.650053	25.196909	135.4973375	-80.160551	6.265611	118.0493545
5.985301	30.328899	132.725174	-20.139124	16.032181	127.575668	42.215988	4.721333	135.302612	37.538998	46.14362	137.388855	39.877493	25.4324765	136.3457335	-80.155741	6.6318855	118.8056025
6.327666	30.472868	133.355042	-20.085253	16.334135	128.116257	42.320477	5.021178	135.526733	37.690907	46.365871	137.903992	40.005692	25.6935245	136.7153625	-80.176198	6.9747455	119.5171515
6.607705	30.595039	133.521973	-20.073553	16.652212	128.337906	42.364643	5.303142	135.501831	37.739418	46.570271	137.931549	40.0520305	25.9367065	136.71669	-80.1991365	7.3677175	119.959122
6.84253	30.664604	133.343399	-20.082193	16.974466	128.272995	42.343105	5.631513	135.259216	37.784458	46.833202	137.595612	40.0637815	26.2323575	136.427414	-80.2281675	7.7165745	120.118576
7.011168	30.672043	132.897415	-20.119268	17.283525	127.971245	42.252087	5.955406	134.845703	37.800877	47.05225	137.148071	40.026482	26.503828	135.996887	-80.265018	8.063222	119.945603
7.082808	30.549271	132.120255	-20.141821	17.70945	127.351524	42.140072	6.320525	134.317825	37.788788	47.298424	136.53302	39.96443	26.8094745	135.4254225	-80.248072	8.6094255	119.2776255
7.009543	30.38567	131.707214	-20.14118	17.970339	126.934814	42.105732	6.532734	134.03595	37.810482	47.498272	136.255341	39.958107	27.015503	135.1456455	-80.240467	8.925175	118.7239825
6.880057	30.127468	131.302124	-20.132896	18.242901	126.559845	42.142029	6.754752	133.703796	37.791412	47.677135	136.0047	39.9667205	27.2159435	134.854248	-80.2325125	9.2698585	118.265442
6.637311	29.735357	130.866577	-20.158358	18.518583	126.241196	42.151779	7.044611	133.199448	37.779945	47.89669	135.593826	39.965862	27.4706505	134.396637	-80.282578	9.5665155	118.085755
6.350065	29.288759	130.235016	-20.187622	18.815744	125.923553	42.190376	7.398974	132.619415	37.788334	48.123344	134.988434	39.989355	27.761159	133.8039245	-80.364599	9.87032899999999	118.0431815
6.007081	28.728395	129.53717	-20.147314	19.076986	125.414108	42.213154	7.841731	131.628342	37.807121	48.342335	134.102158	40.0101375	28.092033	132.86525	-80.3047655	10.061939	117.962966
5.590066	28.115358	128.470383	-20.176834	19.335041	124.772797	42.133751	8.324589	130.182541	37.768513	48.559124	132.861145	39.951132	28.4418565	131.521843	-80.3048	10.2282255	118.023751
4.89524	27.122625	126.334976	-20.277433	19.706257	123.409286	41.845356	8.785256	127.736641	37.257511	48.925652	130.530899	39.5514335	28.855454	129.13377	-80.1062995	10.55706	117.684802
4.408051	26.362207	124.424446	-20.303091	19.903349	122.252785	41.313026	9.187499	125.60527	37.072811	49.124493	128.628571	39.1929185	29.155996	127.1169205	-79.7991005	10.650702	117.3886495
3.58708	25.635811	122.548401	-20.500998	20.16993	121.093193	40.990097	9.369829	123.25174	36.822281	49.287739	126.555763	38.906189	29.328784	124.9037515	-79.908185	11.011076	117.2826345
3.117818	24.70437	120.534073	-20.403292	20.262552	119.814766	40.644474	9.530042	121.024307	36.663754	49.470783	124.331116	38.654114	29.5004125	122.6777115	-79.460698	11.0246915	116.9518205
2.625992	23.665451	118.729111	-20.262388	20.421366	118.698624	40.38509	9.736214	119.095337	36.567097	49.606815	122.569534	38.4760935	29.6715145	120.8324355	-79.0008695	11.1712175	116.5648125
2.130409	22.485788	117.493416	-20.143869	20.611195	117.854546	40.276405	9.907361	117.935303	36.445362	49.828468	121.054688	38.3608835	29.8679145	119.4949955	-78.6486215	11.3544755	116.2140965
1.66327	21.242121	116.675377	-20.098597	20.808575	117.308929	40.263733	10.080532	117.3507	36.419903	50.036018	120.11306	38.341818	30.058275	118.73188	-78.539012	11.558875	115.885978
1.027322	19.121788	116.215195	-20.116705	20.958731	116.99762	40.450874	10.155334	117.316353	36.254227	50.192451	119.1661	38.3525505	30.1738925	118.2412265	-78.5859605	11.7435695	115.7540135
0.617282	17.600574	116.163635	-20.179764	20.948792	116.954041	40.457348	10.159926	117.435524	36.139328	50.173302	118.761292	38.298338	30.166614	118.098408	-78.657866	11.73097	115.809674
0.285916	16.047237	116.213776	-20.231606	20.845093	117.007912	40.444733	10.071344	117.645302	36.077679	50.062752	118.510071	38.261206	30.067048	118.0776865	-78.724418	11.623138	115.9381375
-0.063566	14.462701	116.393578	-20.257145	20.680933	117.078125	40.45348	9.880773	117.972275	36.060051	49.879204	118.350563	38.2567655	29.8799885	118.161419	-78.7710555	11.4818775	115.994831
-0.365843	12.837462	116.523781	-20.259785	20.495836	117.151428	40.458939	9.700463	118.256828	36.061558	49.692951	118.318069	38.2602485	29.696707	118.2874485	-78.7798185	11.294965	116.0154075
-0.596236	11.237178	116.580772	-20.242367	20.329744	117.167046	40.468033	9.544932	118.422447	36.098942	49.537766	118.397202	38.2834875	29.541349	118.4098245	-78.7682215	11.118139	115.9242675
-0.839213	9.656611	116.57988	-20.202927	20.192638	117.131294	40.554123	9.418663	118.609688	36.147697	49.412174	118.52655	38.35091	29.4154185	118.568119	-78.756764	10.9698575	115.694469
-1.15811	7.350083	116.503632	-20.119102	20.142769	116.942909	40.738884	9.346126	118.851791	36.322376	49.364681	118.800697	38.53063	29.3554035	118.826244	-78.768834	10.9301345	115.059574
-1.344727	5.833255	116.340134	-20.035252	20.203609	116.726921	40.834217	9.36858	118.963394	36.448078	49.381649	118.849686	38.6411475	29.3751145	118.90654	-78.7116515	11.0321035	114.547302
-1.557292	4.287068	116.254173	-19.949862	20.309332	116.483879	40.876942	9.365216	119.068954	36.609673	49.385338	118.849693	38.7433075	29.375277	118.9593235	-78.6430315	11.243387	114.0084345
-1.723386	2.800186	116.256439	-19.855244	20.439432	116.319862	40.954651	9.334552	119.363007	36.808731	49.334423	118.869247	38.881691	29.3344875	119.116127	-78.592179	11.5443765	113.523597
-1.914876	1.322074	116.445122	-19.713911	20.554968	116.302582	41.054684	9.30831	119.944893	37.00618	49.267162	119.06414	39.030432	29.287736	119.5045165	-78.458254	11.8222	113.1006475
-2.13388	-0.145169	116.943062	-19.545521	20.640583	116.469528	41.233887	9.189032	120.861221	37.185303	49.161575	119.546318	39.209595	29.1753035	120.2037695	-78.300637	12.1058625	112.7352865
-2.305829	-1.625897	117.702393	-19.341902	20.63958	116.839897	41.518326	9.019804	122.072098	37.375561	49.039169	120.283333	39.4469435	29.0294865	121.1777155	-78.1307475	12.2496735	112.5020785
-2.695724	-3.812018	119.376907	-19.0397	20.444176	117.655251	41.900856	8.58849	124.370789	37.786995	48.781281	121.473991	39.8439255	28.6848855	122.92239	-77.9233255	12.2034665	112.388112
-2.997169	-5.191264	120.725456	-19.054369	20.342001	118.355606	42.19783	8.294503	125.997498	38.033466	48.615669	122.045563	40.115648	28.455086	124.0215305	-78.224386	12.228916	112.6896815
-3.378316	-6.522495	122.235275	-18.954676	20.192522	118.900009	42.815418	7.977772	127.39093	38.218609	48.487015	122.286156	40.5170135	28.2323935	124.838543	-78.4263655	12.1526505	112.961475
-3.75387	-7.694407	123.835587	-18.677197	19.954361	119.150673	43.081818	7.972287	128.606003	38.365921	48.404247	122.098228	40.7238695	28.188267	125.3521155	-78.0782635	11.720455	112.9492305
-4.060961	-8.936646	125.238022	-18.591635	19.78824	119.319191	43.294067	8.008608	129.484909	38.427376	48.213573	121.488663	40.8607215	28.1110905	125.486786	-78.0439915	11.4653895	113.151596
-4.617839	-9.897625	126.553345	-18.504311	19.54533	119.336525	43.374359	8.005109	129.99791	38.530434	47.864582	120.624802	40.9523965	27.9348455	125.311356	-77.9610185	11.1558145	113.361694
-5.218085	-10.80558	127.548264	-18.421097	19.208603	119.280968	43.407204	7.822119	130.205627	38.640427	47.355289	119.799629	41.0238155	27.588704	125.002628	-77.8660095	10.828502	113.559308
-6.182087	-11.934404	128.574341	-18.292696	18.584242	119.266426	43.510544	7.385498	130.216736	38.774471	46.516808	118.875145	41.1425075	26.951153	124.5459405	-77.7278995	10.217331	113.9869115
-6.878438	-12.573001	128.721985	-18.213684	18.132591	119.30983	43.508881	7.111544	129.975708	38.850563	46.081055	118.601013	41.179722	26.5962995	124.2883605	-77.60709	9.6688825	114.3312995
-7.560407	-13.08994	128.445282	-18.203648	17.757385	119.337975	43.49258	6.793428	129.747696	38.852539	45.746906	118.485046	41.1725595	26.270167	124.116371	-77.5798555	9.244603	114.559579
-8.313659	-13.468182	127.837349	-18.241375	17.461679	119.336678	43.402069	6.428937	129.375183	38.846031	45.519405	118.604454	41.12405	25.974171	123.9898185	-77.6068	8.949187	114.6835375
-9.208601	-13.701293	126.942467	-18.301443	17.245754	119.308022	43.284935	6.02963	128.978088	38.842316	45.309864	118.856956	41.0636255	25.669747	123.917522	-77.6665115	8.82176100000001	114.698522
-10.127475	-13.714751	126.037231	-18.367987	17.139929	119.260551	43.161186	5.676142	128.546631	38.877754	45.179623	119.239716	41.01947	25.4278825	123.8931735	-77.755444	8.8519755	114.6279285
-11.116555	-13.56038	125.043579	-18.418501	17.120306	119.219589	43.124763	5.284462	128.061401	38.939198	45.09502	119.719803	41.0319805	25.189741	123.890602	-77.8689825	9.050871	114.548576
-12.703063	-13.036522	123.652557	-18.431423	17.195343	119.19471	43.144218	4.918651	127.352272	39.002365	45.020382	120.361397	41.0732915	24.9695165	123.8568345	-77.9361375	9.4211695	114.5325855
-14.054224	-12.370401	122.864876	-18.412933	17.273325	119.24852	43.145473	4.729316	126.826897	39.142231	45.005592	120.848251	41.143852	24.867454	123.837574	-77.969718	9.679196	114.659466
-15.175149	-11.739668	121.990875	-18.322588	17.308653	119.360863	42.923637	4.66888	126.44249	39.30542	44.95224	121.47963	41.1145285	24.81056	123.96106	-77.7597045	9.806746	114.760666
-16.201635	-11.290718	120.997253	-18.450649	17.426313	119.738029	42.942711	4.494762	126.021408	39.535835	44.876907	122.183731	41.239273	24.6858345	124.1025695	-78.140571	10.1667915	115.3734885
-17.651754	-10.475251	120.157364	-18.084406	17.233715	119.774124	42.984261	4.330944	125.61895	39.759079	44.790615	122.96817	41.37167	24.5607795	124.29356	-77.540482	9.9066505	115.254688
-18.930105	-9.753963	119.457336	-17.991926	17.187414	119.987022	43.042889	4.221682	125.355377	39.897457	44.740944	123.67852	41.470173	24.481313	124.5169485	-77.454025	9.893515	115.4570955
-20.113369	-9.186828	118.803299	-17.921343	17.173912	120.213554	43.093239	4.210975	125.152519	40.019398	44.732391	124.312126	41.5563185	24.471683	124.7323225	-77.3990045	9.876141	115.6947855
-22.437735	-8.005505	118.474075	-17.920395	17.224052	120.509048	43.157112	4.155159	125.04747	40.09436	44.672157	124.968781	41.625736	24.413658	125.0081255	-77.466526	10.034446	116.0099705
-23.840828	-7.58869	118.452728	-17.942772	17.205978	120.628883	43.154449	4.139247	125.002686	40.114349	44.630104	125.117096	41.634399	24.3846755	125.059891	-77.519943	10.0272805	116.197875
-25.589767	-6.929022	118.544861	-17.94685	17.099197	120.669868	43.171234	4.063157	124.982155	40.109108	44.526314	125.075089	41.640171	24.2947355	125.028622	-77.533871	9.9036585	116.311114
-27.193966	-6.483654	118.708015	-17.948755	16.92326	120.700195	43.207203	3.915249	124.932602	40.095608	44.37254	124.890289	41.6514055	24.1438945	124.9114455	-77.5489155	9.7026255	116.4889445
-28.849325	-6.119543	118.7826	-17.924797	16.671762	120.713379	43.21867	3.705855	124.868393	40.073212	44.146431	124.62188	41.645941	23.926143	124.7451365	-77.495535	9.417381	116.6816215
-30.549961	-5.784035	118.904915	-17.900826	16.357882	120.703278	43.190495	3.441367	124.731613	40.062096	43.849762	124.333099	41.6262955	23.6455645	124.532356	-77.4279475	9.0701995	116.8742
-32.33395	-5.520718	118.904373	-17.910942	16.012667	120.62941	43.124195	3.19021	124.393234	40.008377	43.476856	123.972336	41.566286	23.333533	124.182785	-77.38817	8.691801	117.076035
-34.936172	-5.119991	118.698288	-17.972513	15.458904	120.313553	42.834965	2.813402	123.527954	39.756046	42.928211	123.059334	41.2955055	22.8708065	123.293644	-77.2405315	8.0470015	117.333462
-36.77422	-4.914262	118.412018	-18.107384	15.130368	119.935883	42.546333	2.654768	122.328697	39.470474	42.713142	122.122665	41.0084035	22.683955	122.225681	-77.2231715	7.576781	117.646085
-38.612877	-4.680798	118.122246	-18.294209	14.871408	119.357933	42.26899	2.456483	120.932899	39.022892	42.575356	120.625961	40.645941	22.5159195	120.77943	-77.234359	7.2268965	117.936436
-40.437351	-4.477264	117.834763	-18.489466	14.690214	118.596733	41.755684	2.521133	119.024811	38.547375	42.572353	118.928574	40.1515295	22.546743	118.9766925	-77.1304615	6.833685	118.2167735
-42.306774	-4.272578	117.396942	-18.702988	14.558354	117.645554	41.166035	2.549295	116.960526	37.924217	42.578312	116.892715	39.545126	22.5638035	116.9266205	-76.951102	6.5529045	118.3644875
-44.037838	-4.069431	117.14537	-18.949047	14.473677	116.65609	40.612766	2.545702	114.688911	37.278538	42.61031	114.749001	38.945652	22.578006	114.718956	-76.843746	6.369348	118.593224
-45.807899	-3.905403	116.959381	-19.211603	14.37979	115.661728	40.087959	2.52301	112.240341	36.5952	42.619797	112.554634	38.3415795	22.5714035	112.3974875	-76.7647855	6.1881765	118.9259685
-48.2556	-3.640357	117.056015	-19.618929	14.184393	114.40377	39.137341	2.423071	109.178749	35.584049	42.470978	109.546539	37.360695	22.4470245	109.362644	-76.598553	5.9217615	119.444896
-49.726124	-3.504439	117.322182	-19.892221	13.994211	113.80761	38.627399	2.295008	107.446381	34.904945	42.321579	107.821976	36.766172	22.3082935	107.6341785	-76.550614	5.6801285	119.9810415
-51.083256	-3.421601	117.609772	-20.136183	13.75717	113.346794	38.060425	2.14169	106.144371	34.329536	42.108894	106.5037	36.1949805	22.125292	106.3240355	-76.4673465	5.389048	120.3695525
-52.306259	-3.271553	118.028809	-20.348448	13.51575	113.073524	37.612373	1.949088	105.131294	33.863964	41.96069	105.410622	35.7381685	21.954889	105.270958	-76.4350645	5.076611	120.87609
-53.3339	-3.132039	118.393471	-20.566692	13.317326	112.81929	37.253746	1.744042	104.356644	33.422142	41.782219	104.376617	35.337944	21.7631305	104.3666305	-76.471328	4.8715215	121.2719495
-54.24741	-2.964981	118.731796	-20.761251	13.178496	112.560867	36.905384	1.633836	103.595146	33.062908	41.676498	103.588638	34.984146	21.655167	103.591892	-76.506648	4.701825	121.529842
-55.052959	-2.803683	118.876251	-20.973461	13.048352	112.313271	36.60437	1.538299	102.891396	32.746769	41.627663	102.80764	34.6755695	21.582981	102.849518	-76.6224915	4.513723	121.777024
-55.939991	-2.477678	118.987	-21.301723	12.853686	111.906433	36.237499	1.368841	101.85405	32.181091	41.423874	101.773407	34.209295	21.3963575	101.8137285	-76.812741	4.3110145	121.9991375
-56.320835	-2.234541	118.966805	-21.518713	12.719289	111.623611	35.985748	1.282828	101.197472	31.942255	41.365246	101.181221	33.9640015	21.324037	101.1893465	-77.0014275	4.114541	122.0578755
-56.58316	-1.995547	118.859306	-21.674438	12.554031	111.35125	35.787613	1.163109	100.685585	31.741121	41.259346	100.688469	33.764367	21.2112275	100.687027	-77.113243	3.8968345	122.015473
-56.68465	-1.745099	118.660439	-21.800718	12.410241	111.17524	35.686775	1.026347	100.399246	31.676998	41.16209	100.51545	33.6818865	21.0942185	100.457348	-77.2833225	3.7262635	121.893132
-56.598335	-1.481219	118.448273	-21.882992	12.293643	111.16481	35.705376	0.90912	100.504128	31.770342	41.083298	100.605751	33.737859	20.996209	100.5549395	-77.503843	3.591077	121.7746805
-56.313671	-1.202651	118.282875	-21.913517	12.209621	111.310051	35.842754	0.797515	100.989761	31.893772	41.014305	101.001801	33.868263	20.90591	100.995781	-77.695297	3.513332	121.624321
-55.790478	-0.856202	118.2174	-21.93556	12.165572	111.64991	35.982296	0.733852	101.75779	32.068851	40.967789	101.713196	34.0255735	20.8508205	101.735493	-77.8966935	3.4803235	121.564327
-54.643608	-0.283449	118.228897	-21.949619	12.085587	112.523888	36.327396	0.664344	103.541946	32.458462	40.905392	103.179062	34.392929	20.784868	103.360504	-78.292167	3.386306	121.687272
-53.719563	0.152861	118.409538	-21.942404	12.021946	113.280418	36.71542	0.577814	105.003319	32.738232	40.832687	104.481972	34.726826	20.7052505	104.7426455	-78.611634	3.3386415	121.8181905
-52.641697	0.581994	118.571922	-21.918627	11.978491	114.07299	37.085598	0.506365	106.590096	33.045666	40.776901	105.864929	35.065632	20.641633	106.2275125	-78.902886	3.315349	121.9184675
-51.422546	1.10052	118.698334	-21.896191	11.926338	114.848831	37.359917	0.481014	108.269814	33.322403	40.703728	107.274902	35.34116	20.592371	107.772358	-79.133542	3.260305	121.925304
-50.150234	1.662897	118.822083	-21.877411	11.879954	115.563202	37.595741	0.408009	109.893593	33.596317	40.615959	108.741608	35.596029	20.511984	109.3176005	-79.350851	3.247924	121.8088035
-48.72187	2.227992	118.854073	-21.90036	11.837773	116.24485	37.788998	0.269932	111.578896	33.881695	40.49593	110.133255	35.8353465	20.382931	110.8560755	-79.6360665	3.292615	121.6336245
-47.21228	2.879253	118.790184	-21.887943	11.800929	116.840683	37.90715	0.032247	113.210609	34.150505	40.279598	111.60437	36.0288275	20.1559225	112.4074895	-79.8047135	3.4459355	121.2738765
-44.860943	3.896652	118.708649	-21.824427	11.773787	117.715919	38.165588	-0.473998	116.022217	34.715508	39.931965	114.031425	36.440548	19.7289835	115.026821	-80.089402	3.8185905	120.405017
-43.157013	4.653611	118.622421	-21.655666	11.775875	118.353607	38.511753	-0.777391	118.072449	35.215752	39.645145	116.139809	36.8637525	19.433877	117.106129	-80.1750845	4.117873	119.601085
-41.429535	5.455323	118.689964	-21.45602	11.799058	119.13414	38.891392	-1.111297	120.539726	35.908199	39.572578	118.350555	37.3997955	19.2306405	119.4451405	-80.3118355	4.3674755	118.8231395
-39.661476	6.2467	119.025185	-21.215387	11.817034	120.049263	39.073517	-1.418617	122.841904	36.738384	39.518642	120.661568	37.9059505	19.0500125	121.751736	-80.3367245	4.5840555	118.34679
-37.873058	7.110212	119.386673	-20.955158	11.825027	120.881149	39.280167	-1.813582	125.106194	37.430328	39.375069	122.800323	38.3552475	18.7807435	123.9532585	-80.2655635	4.8693105	117.8090395
-36.202816	7.961156	119.778969	-20.6682	11.806689	121.645332	39.554489	-2.191929	127.187714	38.11478	39.272957	124.956963	38.8346345	18.540514	126.0723385	-80.1710345	5.072864	117.2183255
-34.518417	8.821233	120.073387	-20.398388	11.761266	122.305885	39.920471	-2.541675	129.281738	38.665524	39.097263	127.140495	39.2929975	18.277794	128.2111165	-80.0897735	5.244738	116.4006535
-31.992535	10.063269	120.496658	-19.805164	11.660847	123.131477	41.003971	-2.985892	132.149094	39.543076	38.901543	130.243057	40.2735235	17.9578255	131.1960755	-79.8838515	5.3638685	115.0668785
-30.646214	10.994878	120.989838	-19.587059	11.808765	123.720619	41.328087	-2.972615	133.911514	39.77457	38.935059	132.009003	40.5513285	17.981222	132.9602585	-79.7254465	5.636308	114.4809795
-29.399189	11.978151	121.477142	-19.390911	11.983123	124.227295	41.464378	-2.926513	135.319	39.95731	39.013115	133.240341	40.710844	18.043301	134.2796705	-79.492666	5.922945	114.1749195
-28.262917	12.948696	121.913956	-19.191256	12.115727	124.561859	41.508766	-2.791258	136.152542	40.153618	39.086224	134.004959	40.831192	18.147483	135.0787505	-79.213704	6.083971	114.0449675
-27.315382	13.893533	122.152039	-19.009317	12.227293	124.643707	41.592091	-2.716465	136.307068	40.34045	39.071934	134.409149	40.9662705	18.1777345	135.3581085	-78.9849045	6.2768515	113.9293055
-26.533504	14.884065	122.149124	-18.866974	12.28817	124.486504	41.71455	-2.755448	135.898132	40.514015	38.968407	134.392731	41.1142825	18.1064795	135.1454315	-78.8482305	6.4698605	113.8275765
-25.817024	15.87072	121.950531	-18.743555	12.294225	124.13192	41.699673	-2.832674	135.003418	40.691879	38.787315	134.054672	41.195776	17.9773205	134.529045	-78.682886	6.6111295	113.734795
-25.049555	17.309246	121.472946	-18.639549	12.27394	123.263084	41.638401	-2.976594	133.056213	40.853104	38.489777	133.042603	41.2457525	17.7565915	133.049408	-78.5248505	6.7912885	113.47676
-24.74728	18.228148	121.06855	-18.577965	12.283386	122.567413	41.5909	-2.981505	131.386703	40.941055	38.398453	132.214981	41.2659775	17.708474	131.800842	-78.4219075	6.858298	113.333984
-24.535145	19.18693	120.622086	-18.47226	12.353316	121.830963	41.604729	-2.990719	129.677719	40.982533	38.259113	131.431519	41.293631	17.634197	130.554619	-78.238151	7.072435	113.107307
-24.408051	20.117838	120.284889	-18.347776	12.478644	121.17926	41.596241	-2.960706	128.185394	41.014637	38.218105	130.613586	41.305439	17.6286995	129.39949	-78.000991	7.3285885	112.95903
-24.4195	21.002817	120.087067	-18.255281	12.676311	120.72673	41.309021	-2.543567	126.754364	41.124538	38.333279	129.939453	41.2167795	17.894856	128.3469085	-77.7273415	7.457766	113.1065515
-24.496281	21.768284	120.070099	-18.185389	12.941822	120.454559	41.284328	-2.269212	125.652405	41.083942	38.429672	129.354721	41.184135	18.08023	127.503563	-77.554913	7.803414	113.405555
-24.682579	22.384205	120.21669	-18.141518	13.187133	120.417404	41.275112	-1.900436	124.918259	41.049271	38.641254	128.979309	41.1621915	18.370409	126.948784	-77.4452275	8.003857	113.886024
-25.079292	22.997915	120.698509	-18.174156	13.497862	120.778214	41.328358	-1.410897	124.446678	40.938396	39.010696	128.774673	41.133377	18.7998995	126.6106755	-77.481689	8.1958245	114.9457525
-25.458399	23.25852	121.122154	-18.211973	13.642676	121.16188	41.320026	-1.173052	124.516022	40.875004	39.223579	128.818985	41.097515	19.0252635	126.6675035	-77.521461	8.2600885	115.6562565
-25.895714	23.402348	121.499298	-18.269684	13.738378	121.57811	41.366241	-1.040635	124.751236	40.839363	39.405209	128.967957	41.102802	19.182287	126.8595965	-77.64217	8.294469	116.2966235
-26.428812	23.4589	121.833649	-18.319439	13.808428	121.973717	41.412193	-0.980795	125.109016	40.792759	39.558849	129.020691	41.102476	19.289027	127.0648535	-77.741354	8.327829	116.8825805
-26.995245	23.400604	122.074593	-18.627275	14.00259	122.461487	41.40189	-0.900557	125.378128	40.434601	39.813007	129.070038	40.9182455	19.456225	127.224083	-78.1727955	8.548955	117.698891
-27.756866	23.401779	122.286972	-18.656385	14.013338	122.733345	41.353149	-0.78799	125.498535	40.336113	39.921436	128.816559	40.844631	19.566723	127.157547	-78.157401	8.459953	118.309143
-28.329971	23.174421	122.494659	-18.700596	14.010347	122.997978	41.303051	-0.636268	125.580002	40.186394	40.091415	128.379303	40.7447225	19.7275735	126.9796525	-78.1459145	8.2931205	119.0163035
-29.226246	22.750429	122.663483	-18.784147	14.033517	123.306778	41.273148	-0.317497	125.43763	39.960579	40.364834	127.604767	40.6168635	20.0236685	126.5211985	-78.1851575	8.0433655	120.0923575
-29.775234	22.421881	122.686829	-18.791826	14.056065	123.445526	41.331516	-0.18725	125.434303	39.790325	40.520035	127.045105	40.5609205	20.1663925	126.239704	-78.1445725	7.9457375	120.651348
-30.274673	22.005938	122.692596	-18.762527	14.049549	123.581398	41.441273	-0.031063	125.518867	39.661907	40.626759	126.584671	40.55159	20.297848	126.051769	-78.076644	7.80125	121.111027
-30.775169	21.564564	122.710762	-18.693581	14.03455	123.798225	41.568352	0.105128	125.834511	39.623348	40.725243	126.264061	40.59585	20.4151855	126.049286	-77.983012	7.6539145	121.547164
-31.381454	21.117132	122.845116	-18.592587	13.995893	124.122581	41.730801	0.170374	126.36515	39.670692	40.815231	126.138939	40.7007465	20.4928025	126.2520445	-77.8859205	7.4989835	121.9931175
-31.668367	20.544664	122.981728	-18.452129	13.873313	124.39579	41.887344	0.232145	126.858246	39.771961	40.839134	126.196312	40.8296525	20.5356395	126.527279	-77.7339105	7.2109865	122.264301
-32.395073	20.223213	123.241196	-18.323759	13.736804	124.631096	41.992722	0.193953	127.299408	39.865147	40.792458	126.366684	40.9289345	20.4932055	126.833046	-77.5764525	6.9804025	122.429146
-33.089031	19.586264	123.417786	-18.111717	13.526612	124.814903	42.324944	-0.164071	127.60379	40.128933	40.673454	126.748863	41.2269385	20.2546915	127.1763265	-77.4503725	6.7985325	122.4534795
-33.547806	19.18849	123.603989	-17.99596	13.429735	124.927948	42.351269	-0.355268	127.754066	40.267471	40.558182	127.111374	41.30937	20.101457	127.43272	-77.30129	6.758013	122.423176
-34.061569	18.800198	123.828056	-17.872391	13.354232	125.101212	42.364094	-0.391227	127.869652	40.463802	40.545238	127.541199	41.413948	20.0770055	127.7054255	-77.15873	6.6314585	122.4969985
-34.59066	18.397964	124.094711	-17.781494	13.322685	125.339828	42.405926	-0.263149	127.924576	40.618832	40.649601	127.995888	41.512379	20.193226	127.960232	-77.075367	6.452144	122.719424
-34.930584	17.844687	124.318695	-17.723188	13.342515	125.54171	42.540112	-0.104067	127.923798	40.659142	40.789135	128.24881	41.599627	20.342534	128.086304	-77.046003	6.342496	122.997116
-35.465672	17.437571	124.406013	-17.424431	13.247313	125.529671	42.696495	0.13028	127.841858	40.628975	40.968914	128.258331	41.662735	20.549597	128.0500945	-76.511597	5.945029	123.0092475
-35.953381	17.007107	124.318947	-17.590137	13.453963	125.55854	42.852604	0.377564	127.749207	40.561119	41.182877	128.001038	41.7068615	20.7802205	127.8751225	-76.8871355	6.1277055	123.2419575
-36.632408	16.284912	123.909912	-17.521574	13.548576	125.267578	43.135719	0.635201	127.604187	40.416664	41.44371	127.236115	41.7761915	21.0394555	127.420151	-76.8193395	6.0576965	123.115005
-37.075172	15.774682	123.635689	-17.533216	13.569448	125.0429	43.25531	0.734763	127.492966	40.274517	41.538486	126.569328	41.7649135	21.1366245	127.031147	-76.8313455	6.0022715	123.054653
-37.79195	15.391737	123.398674	-17.605642	13.536983	124.834648	43.271339	0.798567	127.467407	40.090935	41.566414	125.754585	41.681137	21.1824905	126.610996	-76.892421	5.8914755	123.0583
-38.281761	14.902531	123.243332	-17.715048	13.461569	124.673752	43.194435	0.877678	127.4366	39.902668	41.580051	125.007317	41.5485515	21.2288645	126.2219585	-76.9786475	5.6942735	123.1255455
-38.780872	14.456852	123.174706	-17.841051	13.337563	124.576843	43.119328	0.889037	127.419456	39.678646	41.498753	124.346497	41.398987	21.193895	125.8829765	-77.081089	5.481231	123.2707095
-39.235348	14.093593	123.169151	-17.986792	13.150023	124.525627	42.99189	0.845357	127.414307	39.433567	41.400803	123.815445	41.2127285	21.12308	125.614876	-77.1863125	5.176966	123.436378
-39.647125	13.821819	123.227844	-18.096926	12.926219	124.510826	42.828495	0.812982	127.327393	39.229782	41.289165	123.486099	41.0291385	21.0510735	125.406746	-77.2229905	4.8013645	123.614906
-40.152187	13.439743	123.239517	-18.22644	12.649591	124.501373	42.682392	0.702017	127.207947	39.022114	41.186405	123.25399	40.852253	20.944211	125.2309685	-77.305133	4.354971	123.7717775
-40.50708	13.307969	123.214813	-18.29184	12.552379	124.485718	42.309219	0.870951	127.219368	38.936657	41.206245	123.203346	40.622938	21.038598	125.211357	-77.206618	4.06616	123.760079
-40.903931	13.295868	123.208366	-18.322796	12.548107	124.447609	42.253048	0.939568	127.085899	38.910683	41.255161	123.175087	40.5818655	21.0973645	125.130493	-77.2274575	3.9988495	123.764725
-41.322006	13.411149	123.233322	-18.314493	12.640177	124.414276	42.198555	1.017273	126.963165	38.929836	41.306385	123.134102	40.5641955	21.161829	125.0486335	-77.1931815	4.118525	123.7799185
-41.709682	13.635413	123.247231	-18.30344	12.793411	124.414886	42.177246	1.06241	126.874252	38.982735	41.366611	123.103539	40.5799905	21.2145105	124.9888955	-77.1868705	4.3723115	123.8408765
-42.142712	13.967096	123.338737	-18.285896	12.96579	124.452354	42.15493	1.074845	126.806198	39.050629	41.416603	123.12851	40.6027795	21.245724	124.967354	-77.1745715	4.685856	123.937354
-42.525749	14.362125	123.359848	-18.279795	13.121353	124.520233	42.110748	1.072671	126.699173	39.117088	41.433735	123.214981	40.613918	21.253203	124.957077	-77.173508	4.989503	124.083389
-43.118561	15.009104	123.679008	-18.329042	13.216871	124.651863	41.97765	0.977601	126.436188	39.161789	41.389523	123.410294	40.5697195	21.183562	124.923241	-77.2278035	5.25018	124.380485
-43.476807	15.476191	123.790344	-18.412748	13.185373	124.709656	41.8521	0.917037	126.168404	39.136429	41.352924	123.547241	40.4942645	21.1349805	124.8578225	-77.3197605	5.2357655	124.5614895
-43.799381	15.949265	123.875107	-18.47328	13.100888	124.674698	41.745407	0.902612	125.80748	39.063297	41.354847	123.676918	40.404352	21.1287295	124.742199	-77.350912	5.0730465	124.607197
-44.057766	16.457647	123.857117	-18.537266	12.99977	124.574188	41.650047	0.939916	125.392548	38.983257	41.387104	123.817375	40.316652	21.16351	124.6049615	-77.391184	4.83603	124.5434145
-44.263695	16.987848	123.76963	-18.577154	12.912661	124.41214	41.574402	0.978127	124.947189	38.879425	41.418545	123.895935	40.2269135	21.198336	124.421562	-77.3812215	4.626986	124.402718
-44.399376	17.567522	123.652908	-18.618349	12.845613	124.247864	41.488811	1.018187	124.494789	38.775372	41.460411	123.923172	40.1320915	21.239299	124.2089805	-77.3687895	4.451927	124.2867475
-44.577965	18.203697	123.757301	-18.647257	12.787769	124.113556	41.39946	1.081129	124.050865	38.654835	41.49435	123.908112	40.0271475	21.2877395	123.9794885	-77.3216615	4.2877985	124.2476235
-44.710377	19.082649	123.906937	-18.749943	12.732899	124.035118	41.263702	1.134211	123.495308	38.463531	41.509876	123.774849	39.8636165	21.3220435	123.6350785	-77.3635025	4.1437545	124.4351575
-44.761486	19.645037	124.023613	-18.822857	12.663887	124.023354	41.176609	1.164405	123.21093	38.335522	41.509476	123.6894	39.7560655	21.3369405	123.450165	-77.4017795	3.9908335	124.596543
-44.709625	20.192339	124.120781	-18.890675	12.576983	124.013672	41.084347	1.153873	123.081909	38.220459	41.468979	123.608459	39.652403	21.311426	123.345184	-77.433753	3.84254	124.68216
-44.611404	20.722879	124.085327	-18.942257	12.498004	124.015007	41.045471	1.150732	123.054314	38.123882	41.454731	123.573425	39.5846765	21.3027315	123.3138695	-77.4691905	3.6932765	124.7161445
-44.501232	21.296532	123.991264	-19.005873	12.40969	124.01564	41.046955	1.135025	123.100426	38.032089	41.434963	123.580101	39.539522	21.284994	123.3402635	-77.551268	3.534386	124.6910165
-44.365959	21.827003	123.996262	-19.075607	12.323238	124.010803	41.037354	1.088387	123.220993	37.937943	41.390244	123.615356	39.4876485	21.2393155	123.4181745	-77.6388625	3.4071605	124.6034315
-44.145351	22.336079	123.907959	-19.156221	12.227021	123.999092	40.984848	1.028604	123.364807	37.863113	41.339691	123.630539	39.4239805	21.1841475	123.497673	-77.7364225	3.2698945	124.500511
-43.774429	23.043325	123.803795	-19.307142	12.059094	123.966621	40.853245	0.890711	123.440186	37.712688	41.227287	123.606766	39.2829665	21.058999	123.523476	-77.8972505	3.059189	124.409766
-43.398388	23.489166	123.774597	-19.420149	11.95044	123.935333	40.724426	0.8021	123.408722	37.594852	41.150219	123.536011	39.159639	20.9761595	123.4723665	-77.999937	2.9247205	124.3982995
-42.978848	23.938669	123.677002	-19.522419	11.859591	123.905853	40.586082	0.754976	123.301086	37.483452	41.105167	123.459969	39.034767	20.9300715	123.3805275	-78.079605	2.7891105	124.4311785
-42.583515	24.373144	123.846558	-19.616274	11.781343	123.875687	40.487595	0.744228	123.135612	37.363846	41.08392	123.404442	38.9257205	20.914074	123.270027	-78.1582685	2.648612	124.481347
-42.146233	24.844709	123.916206	-19.690559	11.73324	123.85038	40.390675	0.752375	122.981934	37.276455	41.095219	123.361542	38.833565	20.923797	123.171738	-78.214683	2.542683	124.529022
-41.64241	25.259697	124.000275	-19.740339	11.710713	123.842407	40.334572	0.79589	122.848534	37.220364	41.142326	123.368263	38.777468	20.969108	123.1083985	-78.258146	2.452318	124.5764155
-41.073055	25.660196	124.095665	-19.786266	11.735444	123.859299	40.290524	0.871137	122.748688	37.181492	41.186543	123.412308	38.736008	21.02884	123.080498	-78.30854	2.442048	124.6381
-40.085705	26.214001	124.068489	-19.81373	11.813601	123.881805	40.253448	0.987573	122.732414	37.150921	41.288383	123.516014	38.7021845	21.137978	123.124214	-78.3296445	2.489224	124.639396
-39.398491	26.560596	124.082222	-19.836557	11.855591	123.897156	40.270699	1.040056	122.770416	37.130955	41.347229	123.612747	38.700827	21.1936425	123.1915815	-78.373941	2.5175395	124.6027305
-38.819	26.977184	124.173248	-19.872147	11.876728	123.921112	40.296509	1.063902	122.842339	37.125854	41.374268	123.689987	38.7111815	21.219085	123.266163	-78.4554755	2.534371	124.576061
-38.104027	27.249676	124.14547	-19.88472	11.872539	123.947334	40.321167	1.037848	122.956787	37.139732	41.377514	123.73394	38.7304495	21.207681	123.3453635	-78.4998895	2.537397	124.5493045
-37.30674	27.44841	124.062347	-19.893671	11.838516	123.964844	40.337128	0.991332	123.077461	37.154476	41.339302	123.730042	38.745802	21.165317	123.4037515	-78.533144	2.511715	124.5259365
-36.458134	27.61462	123.903679	-19.902079	11.769243	123.956322	40.352455	0.92244	123.226723	37.152271	41.28384	123.659805	38.752363	21.10314	123.443264	-78.556521	2.435346	124.46938
-35.597733	27.772314	123.696564	-19.927919	11.696746	123.92086	40.373241	0.854459	123.40097	37.124821	41.200409	123.542694	38.749031	21.027434	123.471832	-78.604869	2.366058	124.369888
-34.224461	27.918905	123.395226	-19.946648	11.592247	123.901047	40.403198	0.731074	123.773766	37.074669	41.088459	123.333992	38.7389335	20.9097665	123.553879	-78.6322295	2.2747275	124.248215
-33.32671	28.01866	123.204819	-19.951727	11.533226	123.94223	40.385429	0.674565	124.094429	37.065968	41.006046	123.224899	38.7256985	20.8403055	123.659664	-78.6291525	2.2261465	124.224796
-32.341011	28.087946	123.062477	-19.960098	11.483967	124.038971	40.408333	0.594316	124.450447	37.089279	40.917988	123.154007	38.748806	20.756152	123.802227	-78.669002	2.211782	124.275715
-31.344574	28.161633	122.94519	-19.96298	11.446847	124.148476	40.449596	0.517824	124.780441	37.113983	40.849068	123.084389	38.7817895	20.683446	123.932415	-78.7077495	2.210248	124.364537
-30.314339	28.261557	122.892036	-19.948711	11.401829	124.220062	40.459713	0.453807	125.016113	37.14426	40.762791	123.0345	38.8019865	20.608299	124.0253065	-78.6994085	2.195359	124.4148175
-29.333916	28.360355	122.779503	-19.924105	11.342978	124.230896	40.475571	0.387849	125.159058	37.162601	40.691357	122.966339	38.819086	20.539603	124.0626985	-78.667296	2.146353	124.3990935
-28.296387	28.469139	122.672447	-19.900658	11.295211	124.193382	40.500359	0.332284	125.220451	37.188797	40.632748	122.878525	38.844578	20.482516	124.049488	-78.645894	2.107906	124.337276
-26.698238	28.718864	122.543808	-19.834986	11.247244	124.159637	40.51358	0.282599	125.151894	37.247643	40.563477	122.827019	38.8806115	20.423038	123.9894565	-78.5505835	2.07145	124.3298175
-25.641356	28.922382	122.66301	-19.777571	11.217653	124.185966	40.51976	0.24402	125.077797	37.310867	40.524105	122.833656	38.9153135	20.3840625	123.9557265	-78.4704555	2.0512435	124.4162055
-24.574232	29.146067	122.841003	-19.727037	11.189149	124.293839	40.557781	0.208897	124.961617	37.375706	40.498028	122.943069	38.9667435	20.3534625	123.952343	-78.4208175	2.0248355	124.635335
-23.442163	29.370466	123.09127	-19.65554	11.150648	124.42218	40.614239	0.175028	124.908897	37.447319	40.490753	123.191902	39.030779	20.3328905	124.0503995	-78.341859	1.9684055	124.7939605
-22.284224	29.619968	123.35659	-19.610727	11.128622	124.558517	40.710178	0.164829	124.948517	37.539921	40.51165	123.52037	39.1250495	20.3382395	124.2344435	-78.3465035	1.9190045	124.8825905
-21.146147	29.894361	123.666176	-19.577423	11.131174	124.690498	40.805527	0.179286	125.046883	37.63512	40.562038	123.885658	39.2203235	20.370662	124.4662705	-78.3751695	1.891686	124.9147255
-20.000463	30.163401	123.821869	-19.546322	11.172882	124.762703	40.874863	0.213736	125.167931	37.718838	40.61636	124.186325	39.2968505	20.415048	124.677128	-78.3894945	1.930716	124.848278
-18.17408	30.552217	123.85656	-19.487303	11.238522	124.77179	41.002304	0.266518	125.333618	37.829342	40.68552	124.464973	39.415823	20.476019	124.8992955	-78.390429	2.001025	124.6442845
-16.932495	30.809826	123.866013	-19.435219	11.254625	124.71933	41.101471	0.308984	125.366463	37.881592	40.714001	124.578011	39.4915315	20.5114925	124.972237	-78.3619695	1.9977575	124.466423
-15.711501	31.025177	123.822174	-19.388086	11.217903	124.632751	41.185642	0.281982	125.322617	37.934326	40.711109	124.686752	39.559984	20.4965455	125.0046845	-78.336156	1.9392605	124.2608175
-14.45752	31.202644	123.846725	-19.346073	11.140137	124.518288	41.21146	0.197538	125.250755	38.02047	40.622986	124.874664	39.615965	20.410262	125.0627095	-78.308111	1.870012	123.9738665
-13.095595	31.343105	123.970428	-19.312788	11.038661	124.406799	41.204025	0.103218	125.131187	38.134048	40.507164	125.19323	39.6690365	20.305191	125.1622085	-78.2946125	1.772131	123.6513895
-11.87835	31.474155	124.319733	-19.28133	10.95243	124.323364	41.181122	0.066978	125.015388	38.260345	40.443295	125.6091	39.7207335	20.2551365	125.312244	-78.2833935	1.6497235	123.334484
-10.599893	31.516748	124.779114	-19.246096	10.924568	124.285866	41.189533	0.124329	124.820419	38.36832	40.469322	126.154388	39.7789265	20.2968255	125.4874035	-78.2711185	1.5523105	123.0843285
-8.656179	31.54285	125.569237	-19.210564	10.98671	124.313805	41.167816	0.352187	124.484001	38.440315	40.587952	126.992249	39.8040655	20.4700695	125.738125	-78.2251935	1.5033505	122.889485
-7.16257	31.339512	125.942841	-19.193502	11.09654	124.355911	41.161987	0.604463	124.254013	38.482258	40.748692	127.541985	39.8221225	20.6765775	125.897999	-78.2091265	1.5165025	122.813823
-5.901799	31.161949	126.351967	-19.174265	11.274594	124.350342	41.188396	0.896203	124.109413	38.515614	40.93903	128.025192	39.852005	20.9176165	126.0673025	-78.200535	1.6315715	122.6333815
-4.582193	30.930445	126.480415	-19.155071	11.491394	124.316071	41.329613	1.154229	124.081192	38.530807	41.182228	128.400665	39.93021	21.1682285	126.2409285	-78.240352	1.8145595	122.3912135
-3.281358	30.604494	126.467178	-19.106813	11.755189	124.245155	41.450123	1.430316	124.125443	38.537018	41.432175	128.655334	39.9935705	21.4312455	126.3903885	-78.2071965	2.0791325	122.0999215
-2.06073	30.162674	126.356796	-19.049726	12.037148	124.151405	41.566868	1.660526	124.20665	38.533676	41.694164	128.726166	40.050272	21.677345	126.466408	-78.149724	2.396951	121.836402
-0.748309	29.608494	126.035378	-19.024984	12.291268	123.993317	41.647984	1.851543	124.280296	38.555801	41.916046	128.707428	40.1018925	21.8837945	126.493862	-78.1518605	2.6987415	121.492772
1.071845	28.542576	125.714729	-18.96879	12.580276	123.760429	41.838558	1.960455	124.597588	38.644115	42.149033	128.682251	40.2413365	22.054744	126.6399195	-78.1789165	3.105808	120.8809385
2.35646	27.61577	125.560188	-18.888542	12.766979	123.717896	42.076485	1.959143	125.019943	38.763229	42.299477	128.80603	40.419857	22.12931	126.9129865	-78.196941	3.404648	120.5228055
3.614114	26.59885	125.501396	-18.729303	12.955732	123.77375	42.375118	1.957512	125.620781	38.88163	42.439426	129.153976	40.628374	22.198469	127.3873785	-78.08698	3.712995	120.1601215
4.690524	25.454405	125.805305	-18.539146	13.185289	124.005104	42.746704	1.938775	126.554199	39.042915	42.699097	129.676529	40.8948095	22.318936	128.115364	-77.9731015	4.051642	119.894844
5.840033	24.125509	126.279854	-18.044346	13.228297	124.40152	43.433987	1.742085	127.728737	39.630615	42.94825	130.352859	41.532301	22.3451675	129.040798	-77.620993	4.1114265	119.762242
6.866933	22.772949	127.124405	-17.770872	13.48852	125.064896	43.956333	1.67605	129.316284	39.961613	43.281246	131.356033	41.958973	22.478648	130.3361585	-77.500717	4.498392	119.7936335
7.89558	21.275301	127.99147	-17.507605	13.77741	125.829292	44.593857	1.538262	131.182755	40.300232	43.616188	132.503647	42.4470445	22.577225	131.843201	-77.4622545	4.977595	119.815383
9.144776	18.887592	129.776321	-17.137913	14.20809	127.004051	45.493706	1.453568	134.221176	40.951645	44.133076	134.417862	43.2226755	22.793322	134.319519	-77.4985015	5.622858	119.688583
9.825078	17.184797	131.073349	-17.028658	14.446245	127.728745	46.046505	1.315012	136.345688	41.285923	44.443069	135.655426	43.666214	22.8790405	136.000557	-77.72353	6.0134495	119.456933
10.303792	15.469536	132.426315	-17.057274	14.592737	128.407257	46.451523	1.211432	138.075882	41.4907	44.643559	136.703232	43.9711115	22.9274955	137.389557	-78.0856595	6.2579785	119.424957
10.643831	13.673183	133.510056	-17.146496	14.678195	128.891129	46.644478	1.211875	139.295792	41.554268	44.679016	137.453766	44.099373	22.9454455	138.374779	-78.392365	6.4109445	119.407479
10.883307	11.928353	134.264389	-17.259714	14.712034	129.081711	46.709091	1.230416	140.157257	41.515682	44.659794	137.753555	44.1123865	22.945105	138.955406	-78.6318145	6.478963	119.208016
11.010844	10.179193	134.502731	-17.34236	14.690537	128.952454	46.693909	1.289155	140.686172	41.502388	44.658695	137.705368	44.0981485	22.973925	139.19577	-78.7828685	6.407149	118.709138
11.04048	8.394911	134.421173	-17.355923	14.673064	128.541306	46.679028	1.402801	140.885559	41.46413	44.687645	137.425812	44.071579	23.045223	139.1556855	-78.783425	6.300905	117.9269265
10.836819	5.857929	133.875305	-17.288103	14.642008	127.74575	46.620808	1.589747	140.959152	41.327919	44.781761	136.632126	43.9743635	23.185754	138.795639	-78.5505695	6.098262	116.695861
10.457439	4.179115	133.580887	-17.247747	14.655863	127.319862	46.630543	1.704071	140.891449	41.320225	44.842941	135.905975	43.975384	23.273506	138.398712	-78.470878	6.03822	116.241012
9.905588	2.614599	133.339386	-17.169151	14.676684	126.985207	46.692856	1.792297	140.821686	41.409286	44.861965	135.209732	44.051071	23.327131	138.015709	-78.389373	6.026237	115.954705
9.146952	1.03843	133.16835	-17.022568	14.688565	126.717056	46.764633	1.868511	140.819748	41.569145	44.851604	134.616302	44.166889	23.3600575	137.718025	-78.212025	6.0170725	115.716087
8.311232	-0.444829	133.057663	-16.890175	14.738504	126.527367	46.857128	1.974577	140.78743	41.731514	44.870937	134.179062	44.294321	23.422757	137.483246	-78.074671	6.054251	115.571488
7.268085	-1.863866	132.881607	-16.778067	14.756475	126.404655	46.958443	2.109294	140.655045	41.83083	44.880943	133.808167	44.3946365	23.4951185	137.231606	-77.9507705	6.0178315	115.577704
6.096483	-3.198055	132.543228	-16.69265	14.745776	126.326561	47.020073	2.276303	140.252762	41.930901	44.913639	133.511765	44.475487	23.594971	136.8822635	-77.860787	5.896581	115.7708585
4.04282	-5.024493	131.601257	-16.596615	14.628516	126.110825	47.005836	2.550206	139.085541	42.010254	44.76963	132.961746	44.508045	23.659918	136.0236435	-77.701275	5.597114	116.1980065
2.601144	-6.218932	130.551605	-16.53034	14.490011	125.799355	46.862976	2.849861	137.685883	42.040081	44.597321	132.49173	44.4515285	23.723591	135.0888065	-77.5122085	5.256431	116.5099035
1.033627	-7.347687	129.129776	-16.469982	14.363379	125.309135	46.620438	3.056709	136.256653	41.962013	44.359798	131.841324	44.2912255	23.7082535	134.0489885	-77.2311895	5.0185045	116.5692815
-0.645757	-8.421831	127.544693	-16.44735	14.24999	124.670876	46.310223	3.191668	134.562439	41.825699	44.127228	130.902908	44.067961	23.659448	132.7326735	-76.962661	4.840532	116.6090785
-2.460231	-9.421699	125.897888	-16.68833	14.280354	123.950554	45.979145	3.24151	132.512283	41.386372	44.028042	129.812744	43.6827585	23.634776	131.1625135	-77.0594185	4.925932	116.7385945
-4.595456	-10.223289	124.296295	-16.378353	14.060879	122.858727	45.646023	3.098718	130.641022	41.144131	43.710827	128.172668	43.395077	23.4047725	129.406845	-76.151783	4.7169855	116.310609
-6.608668	-11.07888	122.832558	-16.44227	14.156243	121.788872	45.304871	3.148936	128.322952	41.096222	43.649178	126.45739	43.2005465	23.399057	127.390171	-76.0850865	4.913429	116.187573
-9.774315	-12.2295	121.274208	-16.266464	14.268936	120.179794	44.848755	3.238265	125.791489	40.878506	43.406219	123.302666	42.8636305	23.322242	124.5470775	-75.3965585	5.21563	115.8125105
-11.836111	-12.952527	120.982346	-16.041422	14.289585	119.301498	44.822144	3.390346	124.252594	40.794258	43.382538	121.584686	42.808201	23.386442	122.91864	-74.891045	5.192728	115.684356
-14.1046	-13.429119	121.205223	-15.904575	14.229367	118.782104	44.90081	3.363767	123.572304	40.600571	43.191273	119.813789	42.7506905	23.27752	121.6930465	-74.5598405	5.181214	115.8711615
-16.441364	-13.782928	121.772995	-15.90388	14.066994	118.630775	44.921833	3.274803	123.279572	40.429146	42.914188	118.691948	42.6754895	23.0944955	120.98576	-74.4832495	5.0394925	116.27579
-18.867947	-13.963537	122.51812	-15.763346	13.597276	118.606415	44.916161	3.022923	123.479019	40.27346	42.533592	118.048164	42.5948105	22.7782575	120.7635915	-74.1215025	4.4162945	116.4492385
-21.431099	-13.977819	123.168671	-15.880148	13.081105	118.883636	44.800072	2.651795	124.010849	40.06023	42.053776	117.635712	42.430151	22.3527855	120.8232805	-74.190447	3.8094245	116.9439915
-23.708286	-14.080694	123.744377	-16.058737	12.465319	119.232368	44.471909	2.251193	124.341652	39.771976	41.493423	117.417511	42.1219425	21.872308	120.8795815	-74.2394165	3.05833	117.5851545
-27.328136	-13.63989	124.503448	-16.337086	11.504792	119.865288	43.838699	1.581664	124.964584	39.29451	40.625347	117.143188	41.5666045	21.1035055	121.053886	-74.2407765	1.9060785	118.67669
-29.782736	-13.243367	125.04612	-16.53138	10.915816	120.391129	43.468567	1.15355	125.22583	39.054127	40.120628	116.980812	41.261347	20.637089	121.103321	-74.324107	1.194543	119.678937
-32.186405	-12.519132	125.484482	-16.722412	10.444279	120.852615	43.548798	0.595373	125.049019	38.760582	39.702652	116.865479	41.15469	20.1490125	120.957249	-74.599514	0.739545499999998	120.747981
-34.59103	-11.557293	125.647339	-16.87726	10.11142	121.142387	42.983955	0.525884	125.090752	38.477551	39.400993	116.624748	40.730753	19.9634385	120.85775	-74.485273	0.259401500000003	121.427024
-36.920521	-10.448097	125.567924	-16.98838	9.916612	121.25676	42.558907	0.495489	124.689255	38.26535	39.228302	116.336235	40.4121285	19.8618955	120.512745	-74.3888885	-0.028671499999998	122.000775
-39.216553	-9.168358	125.078133	-17.078239	9.831185	121.158508	42.737736	0.211495	123.914658	38.076244	39.183811	116.191277	40.40699	19.697653	120.0529675	-74.563468	-0.0352829999999997	122.2640485
-41.472607	-7.650009	124.526215	-17.171595	9.859837	120.944473	42.420746	0.317893	123.182854	37.917892	39.301594	116.087738	40.169319	19.8097435	119.635296	-74.512509	-0.0900694999999985	122.25365
-44.73597	-5.065849	123.193726	-17.331553	9.998202	120.453751	41.985222	0.548197	121.482788	37.606003	39.760597	116.206741	39.7956125	20.154397	118.8447645	-74.4587185	-0.157993000000001	122.0627375
-46.8395	-3.096169	122.384811	-17.475363	10.127582	120.164238	41.584297	0.866554	120.07502	37.383823	40.223484	116.498566	39.48406	20.545019	118.286793	-74.434786	-0.289854999999999	122.041683
-48.942623	-0.957616	121.921066	-17.679014	10.325651	120.003166	41.049541	1.264551	118.609009	37.124748	40.697357	116.956161	39.0871445	20.980954	117.782585	-74.4451725	-0.329651999999996	122.223747
-50.933765	1.282716	121.841492	-17.913313	10.571498	119.946495	40.609749	1.771342	117.235336	36.864113	41.18298	117.583611	38.736931	21.477161	117.4094735	-74.563557	-0.334164999999999	122.4835165
-52.725124	3.502675	122.046112	-18.165142	10.846931	119.908943	40.311859	2.341042	116.214012	36.567825	41.722446	118.16478	38.439842	22.031744	117.189396	-74.770126	-0.337882	122.62849
-54.49699	5.757445	122.232506	-18.391502	11.132453	119.864799	40.153965	2.92766	115.257965	36.260193	42.186245	118.610619	38.207079	22.5569525	116.934292	-74.990083	-0.292046500000001	122.795306
-56.075733	7.9218	122.531723	-18.642456	11.30753	119.615685	40.055054	3.322766	114.473656	35.903286	42.504467	118.64402	37.97917	22.9136165	116.558838	-75.264082	-0.2985565	122.672532
-58.116997	11.001664	122.668015	-19.007097	11.398508	119.148956	40.009541	3.544462	113.637093	35.449501	42.730042	118.128632	37.729521	23.137252	115.8828625	-75.743715	-0.340236000000001	122.4150495
-58.898346	12.731978	122.386597	-19.226234	11.251916	118.844879	39.957066	3.471296	113.238014	35.268188	42.666336	117.794907	37.612627	23.068816	115.5164605	-76.065095	-0.564984000000003	122.1732975
-58.554649	13.789665	122.006859	-19.505814	10.983608	118.530273	39.842155	3.265829	112.879585	34.980598	42.510437	117.462624	37.4113765	22.888133	115.1711045	-76.4230045	-0.920917000000003	121.8894415
-58.148048	14.747437	121.87854	-19.818457	10.663032	118.343712	39.590382	3.060059	112.370636	34.658714	42.292805	117.218422	37.124548	22.676432	114.794529	-76.761462	-1.350368	121.892895
-57.53817	15.600377	122.082245	-20.120144	10.316897	118.296936	39.223145	2.853	111.977341	34.357342	42.096313	117.209671	36.7902435	22.4746565	114.593506	-77.0305315	-1.8408625	122.000366
-56.643188	16.323656	122.572121	-20.419659	9.987243	118.374374	38.889793	2.806017	111.68383	34.098015	41.995277	117.574951	36.493904	22.400647	114.6293905	-77.333222	-2.426161	122.1193575
-55.893856	17.047094	123.048851	-20.666836	9.782813	118.56105	38.58992	2.905784	111.501923	33.811092	42.040791	118.169678	36.200506	22.4732875	114.8358005	-77.534178	-2.9076615	122.2862995
-54.433472	17.965538	123.844864	-21.15844	9.68942	118.847618	38.032249	3.219244	111.503029	33.349789	42.140415	119.133255	35.691019	22.6798295	115.318142	-78.007899	-3.3009895	122.377094
-53.301422	18.491823	124.014114	-21.470284	9.678771	119.052017	37.693176	3.44037	111.935677	33.069756	42.222446	119.652031	35.381466	22.831408	115.793854	-78.322034	-3.473866	122.31018
-52.102154	18.936138	123.933983	-21.798744	9.710167	119.296196	37.542492	3.456278	112.727486	32.770504	42.301365	119.962273	35.156498	22.8788215	116.3448795	-78.753986	-3.4584875	122.2475125
-51.029087	19.405628	123.197578	-22.140188	9.784901	119.576706	37.619972	3.355334	113.879379	32.349895	42.378014	120.022949	34.9849335	22.866674	116.951164	-79.2653095	-3.296872	122.202248
-49.649723	19.728067	122.505234	-22.514553	9.859694	119.805359	37.733849	3.171708	115.283028	31.877962	42.431786	119.909195	34.8059055	22.801747	117.5961115	-79.8350115	-3.082359	122.0146065
-48.470055	20.030375	121.639023	-22.863522	9.896686	120.146606	37.869579	2.883716	116.741791	31.501944	42.407059	119.643318	34.6857615	22.6453875	118.1925545	-80.4128055	-2.8520155	122.1006575
-46.967342	20.096447	120.922897	-23.142069	9.836432	120.430138	37.998878	2.466594	118.180489	31.243027	42.211109	119.339279	34.6209525	22.3388515	118.759884	-80.9050905	-2.6659875	122.100392
-44.766857	20.23856	120.367279	-23.409601	9.556044	120.907066	37.794178	1.727376	120.128799	31.163099	41.503513	119.42086	34.4786385	21.6154445	119.7748295	-81.2978405	-2.5033565	122.0393025
-43.059151	20.320436	120.484177	-23.519352	9.341084	121.369682	37.542953	1.230172	121.332672	31.344875	41.102283	119.833649	34.443914	21.1662275	120.5831605	-81.482618	-2.4840595	122.1562035
-41.504936	20.482464	120.862236	-23.635838	9.191702	121.937439	37.377018	0.7652	122.353569	31.496891	40.78989	120.600639	34.4369545	20.777545	121.477104	-81.7086305	-2.394141	122.397774
-39.737366	20.689644	121.549568	-23.706095	9.183943	122.584824	37.188251	0.566188	123.125389	31.59791	40.60577	121.592163	34.3930805	20.585979	122.358776	-81.8052705	-2.218093	122.810872
-38.114849	21.004847	122.233246	-23.786644	9.306993	123.190941	36.942547	0.561539	123.821426	31.70602	40.644829	122.525894	34.3242835	20.603184	123.17366	-81.8975715	-1.989198	123.208222
-36.343796	21.32807	122.830498	-23.898584	9.592116	123.688736	36.686592	0.717825	124.377731	31.774843	40.819405	123.383842	34.2307175	20.768615	123.8807865	-82.0278855	-1.584383	123.4966855
-34.672321	21.723387	123.251793	-24.028345	9.985701	124.036255	36.504726	0.954626	124.853287	31.760523	41.020237	124.075653	34.1326245	20.9874315	124.46447	-82.1893145	-1.0160295	123.60804
-32.045753	22.338018	123.448692	-24.252569	10.659779	124.2985	36.354084	1.246992	125.665115	31.701828	41.349747	124.647232	34.027956	21.2983695	125.1561735	-82.533094	0.0211885000000009	123.4408265
-30.333153	22.716208	123.405396	-24.411156	11.058693	124.431465	36.185005	1.400539	126.241013	31.678402	41.509048	124.89624	33.9317035	21.4547935	125.5686265	-82.7540155	0.662592499999999	123.2943035
-28.590605	23.067261	123.455109	-24.581253	11.344192	124.628067	36.322174	1.313488	126.860985	31.617785	41.616219	125.041725	33.9699795	21.4648535	125.951355	-83.1324855	1.2235305	123.304779
-26.871115	23.368969	123.518524	-24.56027	11.333964	124.828911	36.144325	1.301698	127.716896	31.552521	41.680077	125.29026	33.848423	21.4908875	126.503578	-82.968963	1.1770405	123.154244
-25.151983	23.655138	123.743019	-24.793543	11.351174	125.201073	36.029579	1.196332	128.783554	31.400501	41.653687	125.684616	33.71504	21.4250095	127.234085	-83.302126	1.2773385	123.168061
-23.475105	23.918266	124.012482	-25.066126	11.267661	125.633469	35.91465	1.071793	130.011765	31.180033	41.608604	126.274849	33.5473415	21.3401985	128.143307	-83.6795935	1.1951235	123.123631
-21.836515	24.214653	124.460152	-25.388178	11.098562	126.100555	35.777466	0.906631	131.266129	30.939507	41.595444	126.993355	33.3584865	21.2510375	129.129742	-84.1348425	0.9460865	123.071368
-19.418087	24.709482	125.243828	-25.899944	10.711525	126.835785	35.43576	0.674137	132.938568	30.502335	41.512077	128.257736	32.9690475	21.093107	130.598152	-84.7689355	0.329943	123.073418
-17.913828	25.08733	125.963066	-26.238955	10.365468	127.456795	35.162529	0.452079	133.761246	30.20657	41.42292	129.064346	32.6845495	20.9374995	131.412796	-85.1624595	-0.206563499999998	123.500794
-16.208796	25.426928	126.78363	-26.52162	10.005169	128.131805	34.907032	0.233979	134.312668	29.944016	41.352787	129.861084	32.425524	20.793383	132.086876	-85.468764	-0.783044999999998	124.176734
-14.729446	25.914474	127.67733	-26.730495	9.681131	128.815323	34.672764	0.174176	134.523849	29.698635	41.315029	130.683929	32.1856995	20.7446025	132.603889	-85.6466895	-1.3823405	125.026757
-13.2538	26.483065	128.649918	-26.850039	9.40522	129.387756	34.469868	0.205097	134.509827	29.747099	41.215977	131.500381	32.1084835	20.710537	133.005104	-85.8085615	-1.900097	125.770408
-11.77042	27.079899	129.546707	-26.884663	9.183622	129.773361	34.394825	0.254365	134.599319	29.55093	41.344376	132.490829	31.9728775	20.7993705	133.545074	-85.7422035	-2.4321265	126.001648
-10.297506	27.717342	130.568726	-26.857271	9.032732	130.060104	34.518528	0.343773	134.862213	29.472324	41.617512	133.695343	31.995426	20.9806425	134.278778	-85.709968	-2.9151785	125.84143
-8.272123	28.658014	132.230011	-26.737291	9.029414	130.466461	34.958099	0.459167	135.947495	29.558525	42.058323	136.00412	32.258312	21.258745	135.9758075	-85.732894	-3.199917	124.9571145
-6.725184	29.157246	133.462097	-26.648682	9.160357	130.915329	35.437115	0.500577	136.902435	29.710165	42.291588	137.5914	32.57364	21.3960825	137.2469175	-85.871004	-3.0753685	124.5837405
-5.35994	29.591312	134.679489	-26.482491	9.350156	131.509567	35.992413	0.587721	138.085632	29.945803	42.502872	139.073151	32.969108	21.5452965	138.5793915	-85.93409	-2.8449845	124.4397425
-3.973393	30.037699	135.901154	-26.212893	9.56885	132.224487	36.700378	0.702849	139.435547	30.274925	42.81649	140.568527	33.4876515	21.7596695	140.002037	-85.9134375	-2.6219695	124.446937
-2.704495	30.364725	137.240051	-25.853058	9.806291	133.040573	37.54958	0.903117	140.715591	30.69449	43.158497	142.026657	34.122035	22.030807	141.371124	-85.828151	-2.418225	124.710022
-1.548804	30.613581	138.540924	-25.453224	10.035343	133.880096	38.37616	1.109855	141.992599	31.13673	43.49176	143.299835	34.756445	22.3008075	142.646217	-85.662893	-2.2301215	125.113975
-0.43791	30.742533	139.703339	-25.018566	10.256231	134.718857	39.11911	1.340996	143.097961	31.639177	43.79557	144.384888	35.3791435	22.568283	143.7414245	-85.4162755	-2.055821	125.6962895
1.113161	30.850857	141.191544	-24.361015	10.524804	135.723495	40.046196	1.826172	144.054855	32.405312	44.19165	145.559189	36.225754	23.008911	144.807022	-84.947784	-1.959303	126.639968
1.955613	30.835808	141.853195	-23.902777	10.694867	136.045166	40.544956	2.111597	144.374573	32.848461	44.375778	146.114899	36.6967085	23.2436875	145.244736	-84.5022625	-1.8539535	126.845596
2.727664	30.766508	142.27269	-23.485855	10.8528	136.118927	41.017838	2.302379	144.416458	33.275776	44.501514	146.496506	37.146807	23.4019465	145.456482	-84.118517	-1.6963465	126.781372
3.352386	30.545044	142.413498	-23.030266	10.962604	135.947189	41.47834	2.414556	144.184738	33.717583	44.592728	146.6203	37.5979615	23.503642	145.402519	-83.6584935	-1.578434	126.491859
4.020824	30.291397	142.168396	-22.567745	11.056723	135.603088	41.92997	2.512516	143.612274	34.201492	44.678112	146.370514	38.065731	23.595314	144.991394	-83.201221	-1.481868	126.214782
4.514325	29.946972	141.609711	-22.112545	11.200552	135.110718	42.369637	2.692909	142.723923	34.701538	44.897087	145.676422	38.5355875	23.794998	144.2001725	-82.7606775	-1.393894	126.0212635
5.10292	29.635357	140.63681	-21.596994	11.425358	134.454269	42.792439	3.10996	141.508789	35.198223	45.129539	144.520935	38.995331	24.1197495	143.014862	-82.189319	-1.2690335	125.893676
5.728524	29.168447	138.488846	-20.786703	11.865648	133.163391	43.299995	3.798825	139.269058	35.988365	45.644249	142.254669	39.64418	24.721537	140.7618635	-81.217586	-0.990241000000001	125.5649185
6.006753	28.724449	136.78363	-20.306013	12.13721	132.186203	43.471848	4.194983	137.761719	36.469032	45.997993	140.438492	39.97044	25.096488	139.1001055	-80.582466	-0.822068000000002	125.2723005
6.14126	28.134874	135.044296	-19.890558	12.345063	131.151291	43.648205	4.616889	136.147446	36.888374	46.115433	138.600723	40.2682895	25.366161	137.3740845	-80.0494055	-0.676035000000002	124.9284975
6.321084	27.472311	133.356827	-19.484562	12.47506	130.066132	43.85096	4.747473	134.988861	37.167286	46.12001	136.734024	40.509123	25.4337415	135.8614425	-79.478247	-0.483621500000002	124.2708215
6.313965	26.812284	131.852646	-19.079	12.532689	128.977829	43.987339	4.997806	133.752411	37.533745	46.192062	135.07515	40.760542	25.594934	134.4137805	-78.918542	-0.529555999999999	123.5418775
6.165427	26.03985	130.405151	-18.768213	12.559396	127.907707	44.222195	5.074505	132.680573	37.794388	46.078049	133.592056	41.0082915	25.576277	133.1363145	-78.5447175	-0.457485000000002	122.6790995
5.873953	25.227091	129.01915	-18.534512	12.537484	126.908646	44.58395	4.995544	131.510132	37.892452	46.003452	131.817459	41.238201	25.499498	131.6637955	-78.307225	-0.424530000000004	122.1534965
5.386088	23.998123	126.703201	-18.315777	12.408108	125.414505	44.407116	5.165754	129.018051	37.504871	46.050144	129.259811	40.9559935	25.607949	129.138931	-77.5875475	-0.791733000000001	121.690079
4.616771	23.371429	125.327408	-18.502316	12.47358	124.523613	44.28236	5.021513	127.434395	37.773014	45.919743	127.174889	41.027687	25.470628	127.304642	-78.032319	-0.523467999999998	121.742584
4.120568	22.504108	123.95533	-18.461218	12.420572	123.638832	43.807014	5.08381	125.797691	37.389214	45.795219	125.866638	40.598114	25.4395145	125.8321645	-77.52055	-0.598370500000001	121.4454995
3.600807	21.63028	122.959259	-18.458185	12.34446	122.977829	43.484695	4.846494	124.47908	37.337952	45.377182	124.895218	40.4113235	25.111838	124.687149	-77.3276935	-0.422917999999999	121.268509
3.000589	20.816538	122.472778	-18.543262	12.249265	122.621048	43.308777	4.528707	123.652771	37.352394	45.166008	124.221123	40.3305855	24.8473575	123.936947	-77.4171095	-0.348827499999999	121.305149
2.410517	20.038307	122.231438	-18.623964	12.178665	122.451103	43.1726	4.28207	122.997322	37.440475	44.945393	124.112854	40.3065375	24.6137315	123.555088	-77.5544655	-0.256401499999999	121.347118
1.775142	19.208881	122.083984	-18.726292	12.112437	122.324219	43.048649	4.034924	122.679558	37.405075	44.776043	124.113739	40.226862	24.4054835	123.3966485	-77.679446	-0.180609500000003	121.2517895
0.842059	17.977644	121.930023	-18.901365	12.093289	122.281456	42.856564	3.913738	122.218941	37.314938	44.710747	124.038406	40.085751	24.3122425	123.1286735	-77.888481	-0.125664499999999	121.4342385
0.260856	17.170513	121.833122	-18.958286	12.124883	122.220123	42.792923	3.87583	122.097221	37.254452	44.653603	124.014977	40.0236875	24.2647165	123.056099	-77.9402595	-0.0149504999999976	121.384147
-0.353446	16.362671	121.658119	-19.04937	12.184222	122.098793	42.778755	3.842691	122.054886	37.218605	44.622932	123.9506	39.99868	24.2328115	123.002743	-78.09742	0.1356325	121.194843
-0.936467	15.450646	121.445381	-19.087259	12.240252	121.896431	42.718281	3.826148	122.083076	37.214874	44.550106	123.864342	39.9665775	24.188127	122.973709	-78.1410955	0.292376999999998	120.819153
-1.517508	14.576475	121.211349	-19.11433	12.333327	121.639206	42.673374	3.823752	122.079002	37.202026	44.509827	123.678185	39.9377	24.1667895	122.8785935	-78.16636	0.499864500000001	120.3998185
-2.064045	13.684019	120.860413	-19.129692	12.390066	121.379044	42.622421	3.800755	121.910927	37.155441	44.502575	123.392311	39.888931	24.151665	122.651619	-78.148315	0.628466999999997	120.106469
-2.644446	12.773186	120.511307	-19.077349	12.441323	121.113983	42.54858	3.783334	121.709373	37.118141	44.44894	123.09269	39.8333605	24.116137	122.4010315	-77.9880585	0.766508999999999	119.8269345
-3.473179	11.341599	120.103371	-18.973515	12.49012	120.764198	42.625668	3.717782	121.455513	37.134716	44.453636	122.689232	39.880192	24.085709	122.0723725	-77.827222	0.894530999999997	119.4560235
-4.035542	10.41289	119.839073	-18.936218	12.537007	120.531975	42.630047	3.687447	121.235237	37.240402	44.438404	122.540222	39.9352245	24.0629255	121.8877295	-77.8076605	1.0110885	119.1762205
-4.608281	9.476053	119.524811	-18.913849	12.595783	120.30574	42.530079	3.681493	120.973373	37.320179	44.40078	122.360764	39.925129	24.0411365	121.6670685	-77.752827	1.1504295	118.9444115
-5.184704	8.480234	119.194183	-18.942652	12.682058	120.104095	42.424419	3.711886	120.572243	37.316929	44.3904	122.090706	39.870674	24.051143	121.3314745	-77.755978	1.312973	118.8767155
-5.776753	7.529633	118.837059	-18.945536	12.786714	119.84671	42.294346	3.793764	120.117783	37.301296	44.441265	121.906296	39.797821	24.1175145	121.0120395	-77.688893	1.4559135	118.6813805
-6.325053	6.587479	118.425308	-18.881208	12.895444	119.571983	42.238766	3.916911	119.811996	37.26881	44.519878	121.801888	39.753788	24.2183945	120.806942	-77.516204	1.5724935	118.337024
-6.862006	5.556844	118.125046	-18.782417	12.980342	119.355598	42.345024	4.026832	119.731354	37.292175	44.670723	121.839211	39.8185995	24.3487775	120.7852825	-77.3834335	1.6119065	117.9259135
-7.631861	4.02132	117.939224	-18.57111	13.084359	119.221985	42.626183	4.259119	119.930824	37.403545	44.959476	122.020386	40.014864	24.6092975	120.975605	-77.157084	1.5594205	117.468365
-8.107733	2.965301	118.029198	-18.405148	13.171732	119.291878	42.818272	4.440367	120.112885	37.517597	45.125828	122.038269	40.1679345	24.7830975	121.075577	-76.9782305	1.5603665	117.508179
-8.619373	1.852274	118.293617	-18.247417	13.250979	119.456161	42.996849	4.577678	120.346535	37.61615	45.238739	121.929619	40.3064995	24.9082085	121.138077	-76.8013335	1.5937495	117.774245
-9.145262	0.758368	118.628845	-18.052916	13.328998	119.646744	43.199318	4.653907	120.675186	37.716476	45.31451	121.73101	40.457897	24.9842085	121.203098	-76.563729	1.6737875	118.09039
-9.655719	-0.329307	119.012894	-17.871267	13.423112	119.818138	43.430126	4.685883	121.12352	37.816063	45.330681	121.479095	40.6230945	25.008282	121.3013075	-76.3656285	1.837942	118.3349685
-10.199526	-1.444215	119.543076	-17.690094	13.506082	119.951965	43.658775	4.721777	121.671715	38.045223	45.284668	121.192741	40.851999	25.0032225	121.432228	-76.232187	2.0089415	118.471702
-10.784771	-2.475775	120.127937	-17.500509	13.547936	120.087799	43.885342	4.715514	122.222588	38.19548	45.226353	120.947693	41.040411	24.9709335	121.5851405	-76.041429	2.1249385	118.5904575
-11.549243	-4.0306	120.785141	-17.243	13.532297	120.271301	44.102943	4.666698	122.843567	38.455143	45.103279	120.64624	41.279043	24.8849885	121.7449035	-75.765043	2.1796055	118.7976985
-12.138392	-5.001272	121.153328	-17.100201	13.426326	120.388733	44.196346	4.58742	123.136154	38.620502	45.016937	120.472694	41.408424	24.8021785	121.804424	-75.608826	2.0504735	118.973042
-12.752631	-5.877948	121.331581	-16.968454	13.30368	120.457207	44.38591	4.439837	123.302055	38.740578	44.953239	120.436836	41.563244	24.696538	121.8694455	-75.500152	1.910822	119.0449685
-13.385571	-6.686526	121.331169	-16.839066	13.173027	120.498657	44.527279	4.332011	123.378494	38.834652	44.863682	120.52375	41.6809655	24.5978465	121.951122	-75.3590975	1.7482075	119.046192
-13.978041	-7.43994	121.225418	-16.740368	13.055547	120.531059	44.578571	4.27163	123.376503	38.961681	44.827236	120.622322	41.770126	24.549433	121.9994125	-75.250862	1.561661	119.0627055
-14.649071	-8.097944	121.141197	-16.656082	12.98594	120.582283	44.566082	4.235168	123.213341	39.090149	44.782986	120.690407	41.8281155	24.509077	121.951874	-75.1402795	1.462803	119.212692
-15.344909	-8.641767	121.004639	-16.569338	12.982959	120.620171	44.570576	4.181827	123.031166	39.227345	44.723602	120.749924	41.8989605	24.4527145	121.890545	-75.0376365	1.5132035	119.349797
-16.346848	-9.273105	120.865189	-16.429356	13.075784	120.693359	44.609116	4.097583	122.804276	39.438847	44.662437	120.852898	42.0239815	24.38001	121.828587	-74.8826935	1.771558	119.558131
-17.017838	-9.631564	120.825806	-16.349365	13.187093	120.696709	44.660343	4.041177	122.710953	39.576393	44.605793	120.843658	42.118368	24.323485	121.7773055	-74.817098	2.050701	119.6161125
-17.7374	-9.944509	120.884918	-16.275707	13.278823	120.665001	44.710888	3.943845	122.613861	39.717968	44.500332	120.772484	42.214428	24.2220885	121.6931725	-74.765842	2.3355575	119.6368295
-18.407579	-10.246428	120.991776	-16.202766	13.301802	120.616768	44.761753	3.784866	122.547234	39.852982	44.33062	120.652794	42.3073675	24.057743	121.600014	-74.7128995	2.545861	119.633522
-19.046579	-10.451744	121.105385	-16.14003	13.229132	120.590698	44.807831	3.589034	122.501991	39.963531	44.125618	120.466972	42.385681	23.857326	121.4844815	-74.665741	2.600938	119.6969145
-19.678637	-10.60703	121.216461	-16.087896	13.066332	120.606064	44.848656	3.378913	122.40155	40.007576	43.890961	120.310066	42.428116	23.634937	121.355808	-74.603908	2.497727	119.85632
-20.336906	-10.734812	121.327354	-16.031853	12.829873	120.645058	44.894253	3.157493	122.321808	39.982773	43.630035	120.214691	42.438513	23.393764	121.2682495	-74.502219	2.265982	120.0218665
-21.331617	-10.780093	121.41172	-16.012821	12.414128	120.73526	44.925495	2.779242	122.243134	39.930874	43.22879	120.205544	42.4281845	23.004016	121.224339	-74.4538265	1.82424	120.246181
-21.954542	-10.815453	121.375511	-16.011448	12.100744	120.779823	44.887444	2.507155	122.206497	39.896763	42.919415	120.343018	42.3921035	22.713285	121.2747575	-74.4149995	1.488203	120.2848885
-22.543976	-10.731821	121.294083	-16.008701	11.810148	120.83297	44.821507	2.20547	122.206535	39.890732	42.622066	120.492897	42.3561195	22.413768	121.349716	-74.3735215	1.206528	120.316224
-23.090971	-10.570399	121.220947	-16.023804	11.566119	120.915619	44.750118	1.908638	122.164742	39.885796	42.378685	120.6511	42.317957	22.1436615	121.407921	-74.365565	0.988576500000001	120.423317
-23.650682	-10.342405	121.212349	-16.03089	11.378595	121.042038	44.666946	1.647559	122.123001	39.895508	42.137447	120.776627	42.281227	21.892503	121.449814	-74.343007	0.864687	120.634262
-24.182224	-10.021586	121.304405	-16.055376	11.240912	121.215691	44.611191	1.441948	122.096321	39.932564	41.968292	120.851578	42.2718775	21.70512	121.4739495	-74.3826295	0.776703999999999	120.9574325
-24.662107	-9.608147	121.428474	-16.068775	11.150619	121.378517	44.559925	1.301669	122.086227	39.961823	41.821903	120.898224	42.260874	21.561786	121.4922255	-74.398424	0.739452000000004	121.2648085
-25.384003	-9.01217	121.597733	-16.113857	11.065595	121.509705	44.543976	1.225169	122.069633	39.943947	41.734833	120.849678	42.2439615	21.480001	121.4596555	-74.4716755	0.651188999999999	121.5597545
-25.755041	-8.525754	121.63694	-16.137491	11.041806	121.486191	44.531422	1.223282	122.013283	39.87809	41.712654	120.738007	42.204756	21.467968	121.375645	-74.479738	0.615644	121.596737
-26.066097	-7.990339	121.6408	-16.128445	11.021802	121.436241	44.52243	1.202145	121.977959	39.839428	41.657051	120.634094	42.180929	21.429598	121.3060265	-74.437819	0.614005999999996	121.5664555
-26.378601	-7.396355	121.620689	-16.088282	10.979993	121.419891	44.564949	1.108084	122.043251	39.894814	41.552254	120.625671	42.2298815	21.330169	121.334461	-74.4064455	0.629817000000003	121.505321
-26.595041	-6.757681	121.549942	-16.002893	10.880685	121.446739	44.655022	0.923694	122.193001	40.0182	41.375454	120.784912	42.336611	21.149574	121.4889565	-74.342397	0.611796000000002	121.4045215
-26.761711	-6.115741	121.465645	-15.891451	10.739519	121.489311	44.724689	0.702608	122.349258	40.214474	41.148579	121.181213	42.4695815	20.9255935	121.7652355	-74.2524835	0.553444500000001	121.2133865
-26.952833	-5.463819	121.165466	-15.770924	10.565569	121.508827	44.78936	0.409777	122.629417	40.485893	40.903587	121.815804	42.6376265	20.656682	122.2226105	-74.1794745	0.474456	120.7950435
-27.062153	-4.37481	120.620598	-15.553053	10.401221	121.593498	44.898773	-0.053868	123.170341	40.999142	40.563446	123.185417	42.9489575	20.254789	123.177879	-74.0550635	0.547653	120.009117
-27.134382	-3.580515	120.21891	-15.408228	10.373883	121.66407	45.01128	-0.310011	123.638031	41.401043	40.403481	124.254822	43.2061615	20.046735	123.9464265	-74.0226175	0.701031	119.3817135
-27.155458	-2.792247	119.90007	-15.270451	10.410431	121.768127	45.177555	-0.521335	124.027992	41.775478	40.296249	125.335487	43.4765165	19.887457	124.6817395	-74.0174185	0.933405	118.8545145
-27.146376	-2.055475	119.639877	-15.105237	10.451768	121.829628	45.339531	-0.656731	124.371132	42.164192	40.213608	126.340141	43.7518615	19.7784385	125.3556365	-73.9623355	1.1250975	118.3036195
-27.03105	-1.482027	119.254471	-14.687687	10.36935	121.743858	45.579414	-0.75167	124.690544	42.561684	40.181931	127.228531	44.070549	19.7151305	125.9595375	-73.445923	1.0235695	117.5281785
-26.98439	-0.898458	118.934082	-14.553763	10.490024	121.769974	45.81535	-0.807889	124.907341	42.876835	40.145924	127.918793	44.3460925	19.6690175	126.413067	-73.4536185	1.3110305	117.126881
-27.012396	-0.314265	118.669388	-14.684291	10.746393	121.760498	46.025562	-0.819623	125.05056	43.150894	40.150715	128.383362	44.588228	19.665546	126.716961	-73.95681	1.82724	116.804035
-27.071131	0.40216	118.157982	-14.487007	10.889445	121.390938	46.240307	-0.753919	125.103783	43.379562	40.191071	128.559937	44.8099345	19.718576	126.83186	-73.7839485	2.060314	115.950016
-27.164619	0.769037	117.773148	-14.403325	10.984685	121.026733	46.336262	-0.734772	125.051521	43.439587	40.206196	128.39386	44.8879245	19.735712	126.7226905	-73.6945745	2.233658	115.3307755
-27.305836	1.037456	117.368332	-14.379735	11.091568	120.599617	46.399055	-0.722831	125.026215	43.4758	40.227623	128.114334	44.9374275	19.752396	126.5702745	-73.6968975	2.43074	114.6289595
-27.489344	1.199242	116.964249	-14.368052	11.153674	120.196411	46.402912	-0.744923	125.033463	43.46183	40.210884	127.753761	44.932371	19.7329805	126.393612	-73.668475	2.5743675	113.99921
-27.728161	1.332604	116.632751	-14.378902	11.18609	119.815536	46.400951	-0.824355	125.045464	43.45171	40.152626	127.342606	44.9263305	19.6641355	126.194035	-73.6841345	2.7080445	113.437037
-28.032812	1.390404	116.370499	-14.399743	11.164217	119.474983	46.352036	-0.936235	125.000092	43.400166	40.04554	126.913986	44.876101	19.5546525	125.957039	-73.675587	2.7737815	112.992927
-28.627968	1.54804	116.326546	-14.366022	11.053483	119.171463	46.264179	-1.081903	124.875816	43.354446	39.90836	126.408836	44.8093125	19.4132285	125.642326	-73.5413565	2.6937375	112.7006
-29.157558	1.46289	116.115746	-14.417833	10.929011	118.904785	46.146137	-1.28644	124.592484	43.318409	39.704506	125.774971	44.732273	19.209033	125.1837275	-73.567939	2.648989	112.6258425
-29.556889	1.38654	116.099503	-14.297003	10.788657	118.792343	46.107502	-1.401713	124.391403	43.288029	39.544373	125.416992	44.6977655	19.07133	124.9041975	-73.2917715	2.505984	112.6804885
-30.027046	1.32107	116.14772	-14.271541	10.733432	118.80188	46.072067	-1.445162	124.248192	43.2864	39.472523	125.178185	44.6792335	19.0136805	124.7131885	-73.2223155	2.4531835	112.8905715
-30.527523	1.281451	116.212891	-14.245582	10.747375	118.831169	46.073563	-1.431847	124.101326	43.295826	39.442791	125.053146	44.6846945	19.005472	124.577236	-73.1758585	2.489278	113.085102
-31.097368	1.243307	116.20742	-14.332991	10.852083	118.931213	46.110485	-1.42215	123.95356	43.310238	39.42226	124.873398	44.7103615	19.000055	124.413479	-73.3763435	2.704111	113.448947
-31.765327	1.212635	116.210518	-14.260517	10.893103	118.862686	46.11161	-1.384688	123.706543	43.288822	39.415485	124.534462	44.700216	19.0153985	124.1205025	-73.22125	2.7708075	113.6048695
-32.450912	1.152161	116.168869	-14.204402	10.948069	118.669914	46.059917	-1.323093	123.235809	43.236889	39.438438	123.964859	44.648403	19.0576725	123.600334	-73.057207	2.8384655	113.739494
-33.530819	1.077139	116.053261	-14.318182	11.004549	118.195068	45.850189	-1.248909	121.963074	43.029518	39.440395	122.349754	44.4398535	19.095743	122.156414	-73.0762175	2.913355	114.233722
-34.291615	1.032008	115.927635	-14.441993	11.044426	117.65773	45.644379	-1.224189	120.692276	42.766113	39.440842	120.832253	44.205246	19.1083265	120.7622645	-73.089232	2.9805255	114.5531955
-35.054306	1.010548	115.773438	-14.469989	10.996446	116.94075	45.37125	-1.25148	119.374481	42.429722	39.379406	119.193695	43.900486	19.063963	119.284088	-72.840464	2.928929	114.597412
-35.829521	1.01386	115.601303	-14.585741	10.918593	116.303741	45.069763	-1.317129	118.266388	42.021175	39.321712	117.420769	43.545469	19.0022915	117.8435785	-72.716951	2.8348945	114.7639035
-36.64246	1.026174	115.564133	-14.718296	10.762005	115.791641	44.753746	-1.346131	117.41571	41.61414	39.201908	116.002884	43.183943	18.9278885	116.709297	-72.620535	2.5961215	114.873985
-37.38467	1.089905	115.596939	-14.859735	10.512681	115.55954	44.52533	-1.44185	117.079567	41.280014	39.020638	115.116028	42.902672	18.789394	116.0977975	-72.622142	2.235968	115.0212825
-38.115997	1.199029	115.780327	-15.058229	10.26624	115.585342	44.401962	-1.629317	117.211464	41.019939	38.85392	114.60881	42.7109505	18.6123015	115.910137	-72.8274085	1.9201785	115.260547
-39.099979	1.554514	116.263176	-15.324818	9.916455	115.977814	44.082211	-1.919851	117.638863	40.752453	38.563545	114.610992	42.417332	18.321847	116.1249275	-73.066968	1.511063	115.8307005
-39.688782	1.952528	116.684364	-15.526904	9.773323	116.383408	43.88694	-2.122894	118.011749	40.635197	38.417873	114.746605	42.2610685	18.1474895	116.379177	-73.3148765	1.3991565	116.387639
-40.243355	2.509038	117.086449	-15.694092	9.717117	116.807106	43.736488	-2.266645	118.356575	40.562176	38.365982	115.004814	42.149332	18.0496685	116.6806945	-73.537516	1.3845655	116.9335175
-40.741413	3.172567	117.378914	-15.826728	9.73541	117.208229	43.632542	-2.294636	118.702126	40.56237	38.392918	115.416458	42.097456	18.049141	117.059292	-73.750912	1.421679	117.357166
-41.162838	3.916391	117.589592	-15.907044	9.794971	117.536201	43.575424	-2.294323	119.032715	40.600056	38.444424	115.923332	42.08774	18.0750505	117.4780235	-73.901828	1.5148915	117.5943785
-41.576111	4.709282	117.702248	-15.974969	9.892109	117.788757	43.508568	-2.292934	119.333115	40.658157	38.536469	116.515388	42.0833625	18.1217675	117.9242515	-74.0333005	1.6624505	117.6532625
-41.916752	5.57665	117.785797	-16.05415	9.995808	118.030586	43.439728	-2.212724	119.427658	40.728233	38.684681	117.191124	42.0839805	18.2359785	118.309391	-74.1922805	1.7556375	117.751781
-42.320297	7.027404	117.927841	-16.152283	10.185371	118.329285	43.263557	-2.00929	119.415459	40.76981	38.972584	118.142975	42.0166835	18.481647	118.779217	-74.3212495	1.889095	117.879353
-42.519081	8.084637	118.061172	-16.242868	10.316112	118.509003	43.097366	-1.820903	119.191383	40.736328	39.15485	118.773674	41.916847	18.6669735	118.9825285	-74.402583	1.9652505	118.0354775
-42.686089	9.038485	118.317451	-16.326445	10.469508	118.690025	42.956886	-1.596477	119.015358	40.703659	39.361691	119.294067	41.8302725	18.882607	119.1547125	-74.4831625	2.056409	118.2253375
-42.833801	10.016335	118.502296	-16.440577	10.630405	118.851128	42.859642	-1.345023	118.843964	40.651436	39.591499	119.793404	41.755539	19.123238	119.318684	-74.636693	2.137572	118.383572
-42.926582	10.954166	118.698463	-16.577349	10.799788	118.97905	42.747601	-1.098017	118.76445	40.559464	39.773609	120.190826	41.6535325	19.337796	119.477638	-74.8082305	2.26178	118.480462
-42.942604	11.90269	118.8172	-16.734667	10.966865	119.061508	42.639709	-0.842219	118.786201	40.430527	39.962597	120.371521	41.535118	19.560189	119.578861	-75.004452	2.373541	118.544155
-42.945694	12.809025	118.803062	-16.921789	11.146411	119.090965	42.519348	-0.615784	118.852448	40.243408	40.15115	120.390999	41.381378	19.767683	119.6217235	-75.224956	2.525139	118.5602065
-42.877163	14.022257	118.763008	-17.160324	11.321904	119.066986	42.400352	-0.427095	119.093742	39.917629	40.326115	120.201637	41.1589905	19.94951	119.6476895	-75.4796385	2.694298	118.4862825
-42.739086	14.778665	118.67057	-17.278538	11.351602	119.07489	42.381706	-0.484972	119.345818	39.752354	40.326336	120.043793	41.06703	19.920682	119.6948055	-75.624106	2.782522	118.4549745
-42.579475	15.448835	118.631889	-17.384417	11.299421	119.118927	42.346157	-0.610201	119.61306	39.634155	40.233459	119.934097	40.990156	19.811629	119.7735785	-75.75899	2.787213	118.4642755
-42.310604	16.161854	118.630562	-17.507448	11.204439	119.213226	42.278328	-0.767422	119.8284	39.566856	40.102924	119.880486	40.922592	19.667751	119.854443	-75.937488	2.741127	118.572009
-42.059319	16.842911	118.642784	-17.656641	11.106444	119.302437	42.153656	-0.98443	120.000984	39.503174	39.96907	119.82045	40.828415	19.49232	119.910717	-76.141697	2.720568	118.694157
-41.790009	17.553644	118.77475	-17.805223	11.068905	119.399765	41.991867	-1.148675	120.111801	39.41806	39.856865	119.795265	40.7049635	19.354095	119.953533	-76.3154095	2.783715	118.845997
-41.476036	18.265354	118.891441	-17.946829	11.092833	119.521347	41.824429	-1.196386	120.234871	39.305889	39.816975	119.803955	40.565159	19.3102945	120.019413	-76.458817	2.8753715	119.023281
-40.935596	19.296404	119.032539	-18.181767	11.243694	119.718842	41.663658	-1.086677	120.476402	39.095428	39.948376	119.885841	40.379543	19.4308495	120.1811215	-76.743077	3.0565385	119.2565625
-40.494991	20.035923	119.084122	-18.302151	11.366086	119.828186	41.589298	-0.903682	120.627769	38.954708	40.115921	119.945953	40.272003	19.6061195	120.286861	-76.876305	3.1260525	119.369511
-40.050728	20.723761	119.053101	-18.375561	11.487305	119.8964	41.556854	-0.71552	120.752945	38.856106	40.287163	119.995079	40.20648	19.7858215	120.374012	-76.957602	3.1887885	119.418788
-39.551579	21.42305	119.027054	-18.414072	11.562434	119.913567	41.552818	-0.55781	120.844711	38.797318	40.441223	120.011475	40.175068	19.9417065	120.428093	-77.003212	3.1831615	119.399041
-39.01561	22.127476	118.947128	-18.418346	11.644947	119.88195	41.547737	-0.438389	120.871231	38.739811	40.560295	119.997513	40.143774	20.060953	120.434372	-76.980466	3.228941	119.329528
-38.483616	22.795187	118.872681	-18.411129	11.699197	119.823334	41.536304	-0.330311	120.870193	38.711731	40.664936	119.934586	40.1240175	20.1673125	120.4023895	-76.9462755	3.2310815	119.2442785
-37.832867	23.513988	118.778358	-18.399363	11.758021	119.764076	41.526371	-0.212523	120.827698	38.6777	40.7771	119.859444	40.1020355	20.2822885	120.343571	-76.9007615	3.2337535	119.184581
-36.887474	24.567574	118.654106	-18.36644	11.828931	119.686066	41.51445	-0.041526	120.787605	38.6632	40.94294	119.774994	40.088825	20.450707	120.2812995	-76.821705	3.207155	119.0908325
-36.226543	25.318981	118.623421	-18.385895	11.898054	119.669579	41.486351	0.075839	120.770248	38.646652	41.059357	119.729927	40.0665015	20.567598	120.2500875	-76.8382915	3.22851	119.0890705
-35.534279	26.01519	118.642044	-18.402508	11.981585	119.690475	41.416733	0.168746	120.744637	38.603504	41.138496	119.731583	40.0101185	20.653621	120.23811	-76.8151345	3.309549	119.14284
-34.787457	26.780437	118.689835	-18.4536	12.066658	119.762276	41.337681	0.232019	120.757637	38.579922	41.194424	119.741692	39.9588015	20.7132215	120.2496645	-76.8660015	3.4200945	119.2748875
-34.050945	27.514585	118.770966	-18.497332	12.12662	119.848167	41.264091	0.287904	120.753189	38.553036	41.266064	119.763611	39.9085635	20.776984	120.2584	-76.9032275	3.476256	119.437934
-33.24453	28.281672	118.895592	-18.517241	12.14534	119.912125	41.188328	0.334129	120.740295	38.523724	41.31889	119.799828	39.856026	20.8265095	120.2700615	-76.890508	3.4641705	119.5541885
-32.435993	28.991854	118.986786	-18.511927	12.122391	119.943665	41.145721	0.355953	120.736038	38.520592	41.371441	119.838676	39.8331565	20.863697	120.287357	-76.8570105	3.381085	119.599973
-31.165895	30.100351	118.962219	-18.53545	12.098659	119.918839	41.096848	0.406891	120.773224	38.531422	41.460018	119.941841	39.814135	20.9334545	120.3575325	-76.885035	3.2638635	119.4801455
-30.242004	30.854521	118.924583	-18.568068	12.099107	119.87059	41.068417	0.447218	120.802711	38.515289	41.509514	120.018211	39.791853	20.978366	120.410461	-76.927989	3.219848	119.330719
-29.36573	31.604132	118.856491	-18.637684	12.141818	119.834602	41.038837	0.497966	120.804573	38.476517	41.574551	120.093224	39.757677	21.0362585	120.4488985	-77.033045	3.2473775	119.2203055
-28.41995	32.366383	118.795647	-18.688437	12.197646	119.759872	41.006355	0.584941	120.763824	38.416721	41.638153	120.194305	39.711538	21.111547	120.4790645	-77.088412	3.283745	119.0406795
-27.476439	33.115707	118.711349	-18.719444	12.263381	119.639229	41.01149	0.686452	120.682693	38.391918	41.713333	120.38649	39.701704	21.1998925	120.5345915	-77.140592	3.3268695	118.7438665
-26.476053	33.878349	118.791031	-18.730579	12.331398	119.499168	41.015743	0.796288	120.659935	38.40797	41.835987	120.706093	39.7118565	21.3161375	120.683014	-77.1730145	3.3466585	118.315322
-25.471344	34.585274	119.07618	-18.751816	12.431356	119.424232	40.983871	0.877047	120.727646	38.456676	41.937759	121.208824	39.7202735	21.407403	120.968235	-77.2239055	3.455309	117.880229
-23.936007	35.640877	119.97924	-18.774399	12.653865	119.566742	40.894791	1.013129	121.124413	38.588245	42.081367	122.527191	39.741518	21.547248	121.825802	-77.290316	3.760482	117.307682
-22.879066	36.260368	121.068367	-18.777748	12.8836	119.958542	40.934177	1.239745	121.733841	38.773926	42.329723	123.89119	39.8540515	21.784734	122.8125155	-77.4095475	3.982466	117.1045685
-21.899094	36.795303	122.435867	-18.747341	13.216994	120.551979	41.097626	1.601419	122.555328	39.006699	42.694775	125.570618	40.0521625	22.148097	124.062973	-77.5468445	4.285891	117.040985
-20.66678	37.066563	123.759094	-18.756304	13.588706	121.281693	41.267159	2.010948	123.399582	39.254074	43.042545	127.267227	40.2606165	22.5267465	125.3334045	-77.7732245	4.6506655	117.2299815
-19.654375	37.438698	125.118042	-18.486185	13.780143	121.797218	41.374771	2.374555	124.037575	39.725296	43.236702	128.55777	40.5500335	22.8056285	126.2976725	-77.5224035	4.7546575	117.2967635
-18.671015	37.6273	126.111031	-18.436277	14.107871	122.28949	41.475071	2.677362	124.483475	39.842979	43.505367	129.521851	40.659025	23.0913645	127.002663	-77.531579	5.1243775	117.576317
-17.718025	37.734192	126.727333	-18.360308	14.368449	122.596611	41.655888	3.005128	124.78492	39.936958	43.775211	130.17128	40.796423	23.3901695	127.4781	-77.517039	5.3467285	117.715122
-16.264345	37.595322	126.922943	-18.183931	14.690781	122.747078	41.961666	3.437649	125.092331	40.052734	44.177715	130.654968	41.0072	23.807682	127.8736495	-77.375062	5.57388	117.6205065
-15.339464	37.417313	126.804688	-18.110296	14.918254	122.692047	42.148415	3.641382	125.254547	40.111	44.425629	130.600891	41.1297075	24.0335055	127.927719	-77.3502995	5.8030025	117.456375
-14.45587	37.080528	126.39772	-18.084078	15.133567	122.578278	42.242786	3.83791	125.361015	40.143276	44.650894	130.366211	41.193031	24.244402	127.863613	-77.361187	6.022732	117.292943
-13.644067	36.652992	125.872086	-18.085575	15.377074	122.431145	42.284248	3.996716	125.489677	40.152843	44.856754	129.974945	41.2185455	24.426735	127.732311	-77.3896955	6.327413	117.129979
-12.896336	36.039833	125.281715	-18.117691	15.59982	122.275909	42.289612	4.134125	125.596573	39.812767	45.133076	129.57193	41.0511895	24.6336005	127.5842515	-77.2865715	6.5660395	116.9675665
-12.188805	35.262001	124.705139	-18.174706	15.782062	122.141716	42.270897	4.242791	125.713799	39.726871	45.255619	128.984406	40.998884	24.749205	127.3491025	-77.348296	6.814919	116.9343295
-11.495083	34.379719	124.106598	-18.215822	15.891494	122.014061	42.198334	4.368214	125.706741	39.674442	45.387783	128.466751	40.936388	24.8779985	127.086746	-77.368032	6.9049895	116.941376
-10.739047	32.849224	123.520729	-18.482779	16.145292	122.020866	42.195244	4.438978	125.647018	39.572243	45.495602	127.664124	40.8837435	24.96729	126.655571	-77.8493015	7.323294	117.386161
-10.251705	31.649368	123.156151	-18.435432	16.177677	121.922661	42.170689	4.534211	125.570908	39.560493	45.581604	127.220245	40.865591	25.0579075	126.3955765	-77.736455	7.2974465	117.4497455
-9.754816	30.4326	122.776176	-18.406485	16.222609	121.874573	42.164387	4.609529	125.466728	39.537037	45.629303	126.788071	40.850712	25.119416	126.1273995	-77.663682	7.325802	117.6217465
-9.400858	29.174623	122.436905	-18.35813	16.311462	121.811989	42.183502	4.675344	125.372398	39.504528	45.711517	126.268791	40.844015	25.1934305	125.8205945	-77.560275	7.4294935	117.8033835
-9.274934	27.95166	122.130455	-18.323465	16.460476	121.771149	42.236118	4.79824	125.21582	39.496677	45.829578	125.709274	40.8663975	25.313909	125.462547	-77.5133275	7.607043	118.079751
-9.03894	26.637342	121.812477	-18.267065	16.64328	121.724739	42.290394	4.963592	124.993149	39.473671	45.90638	125.0495	40.8820325	25.434986	125.0213245	-77.4161625	7.851574	118.4281535
-8.786489	25.289276	121.385941	-18.207136	16.841509	121.612656	42.364994	5.100385	124.659035	39.419277	45.957592	124.118507	40.8921355	25.5289885	124.388771	-77.3064075	8.1540295	118.836541
-8.537306	23.269918	120.673058	-18.088085	17.085951	121.238091	42.285866	5.30131	123.998451	39.365067	45.946712	122.622147	40.8254665	25.624011	123.310299	-77.0016365	8.547891	119.165883
-8.280605	21.927177	120.166695	-17.990793	17.192389	120.919647	42.240776	5.327367	123.667419	39.307827	45.831905	121.533333	40.7743015	25.579636	122.600376	-76.7558875	8.805142	119.238918
-8.166544	20.599659	119.786407	-17.906858	17.247007	120.646118	42.193501	5.233559	123.410942	39.31953	45.605762	120.765663	40.7565155	25.4196605	122.0883025	-76.5702315	9.0743535	119.2039335
-7.98951	19.308098	119.700775	-17.835459	17.212702	120.509338	42.153141	5.059881	123.471275	39.382008	45.358746	120.245132	40.7675745	25.2093135	121.8582035	-76.4384925	9.2160905	119.1604725
-8.018224	18.172886	119.791328	-17.835241	17.172081	120.482697	42.152485	4.865031	123.621048	39.448746	45.164429	119.943405	40.8006155	25.01473	121.7822265	-76.4710975	9.329432	119.1831675
-8.014405	17.123173	119.902527	-17.879183	17.126205	120.482277	42.06646	4.677319	123.705612	39.463036	44.976456	119.887138	40.764748	24.8268875	121.796375	-76.523114	9.4255225	119.168179
-8.063572	16.127304	119.98204	-17.954199	17.088587	120.499016	41.926792	4.556171	123.807785	39.448978	44.889084	119.874641	40.687885	24.7226275	121.841213	-76.596283	9.4545465	119.156819
-8.103765	14.801086	120.133507	-18.05069	17.100214	120.505966	41.766556	4.460658	123.994408	39.46011	44.868679	120.152298	40.613333	24.6646685	122.073353	-76.714713	9.5357595	118.938579
-8.320217	14.14383	120.299385	-18.07613	17.152151	120.50592	41.765862	4.455088	124.220528	39.51091	44.94989	120.466972	40.638386	24.702489	122.34375	-76.790646	9.601813	118.66809
-8.345446	13.497719	120.34787	-18.078749	17.239	120.5261	41.786163	4.549249	124.380829	39.557507	45.087975	120.757446	40.671835	24.818612	122.5691375	-76.829333	9.659388	118.4830625
-8.482824	12.96808	120.426956	-18.051285	17.333117	120.55365	41.842918	4.661314	124.472633	39.585461	45.21489	120.947731	40.7141895	24.938102	122.710182	-76.8167595	9.72813200000001	118.397118
-8.695055	12.50463	120.540253	-17.987366	17.391256	120.584297	41.938435	4.74676	124.537003	39.609318	45.320347	120.965752	40.7738765	25.0335535	122.7513775	-76.7486085	9.7489585	118.4172165
-8.841551	11.994999	120.578789	-17.909641	17.377327	120.658813	42.040657	4.806217	124.515007	39.652115	45.369198	120.880142	40.846386	25.0877075	122.6975745	-76.665668	9.6669465	118.6200515
-9.043545	11.580306	120.627853	-17.822023	17.290314	120.714081	42.130749	4.794808	124.458694	39.675999	45.333866	120.743118	40.903374	25.064337	122.600906	-76.54742	9.516291	118.827256
-9.347606	11.12153	120.684196	-17.70611	17.030212	120.778809	42.26482	4.714381	124.370827	39.691921	45.245213	120.563042	40.9783705	24.979797	122.4669345	-76.3905905	9.080627	119.0906835
-9.571312	10.923155	120.713974	-17.659634	16.825514	120.823082	42.341721	4.625183	124.35775	39.681362	45.173012	120.571556	41.0115415	24.8990975	122.464653	-76.3308095	8.7519305	119.181511
-9.795	10.848019	120.730103	-17.644442	16.62686	120.867691	42.392376	4.562522	124.412003	39.688438	45.126877	120.707085	41.040407	24.8446995	122.559544	-76.329291	8.4090205	119.175838
-10.011511	10.87607	120.65519	-17.631424	16.465542	120.828461	42.458309	4.510468	124.44706	39.716209	45.12455	120.926521	41.087259	24.817509	122.6867905	-76.350107	8.113575	118.9701315
-10.20027	11.017261	120.472885	-17.636541	16.364746	120.720543	42.473267	4.481699	124.353622	39.733635	45.13464	121.162651	41.103451	24.8081695	122.7581365	-76.376533	7.9213225	118.6829495
-10.371271	11.258635	120.230087	-17.62937	16.316313	120.539948	42.467148	4.458673	124.106384	39.746166	45.147602	121.31485	41.106657	24.8031375	122.710617	-76.365397	7.8294885	118.369279
-10.515472	11.574948	119.963646	-17.649157	16.305914	120.358528	42.429016	4.462104	123.669815	39.743366	45.175179	121.387444	41.086191	24.8186415	122.5286295	-76.384505	7.7931865	118.1884265
-10.702179	12.125542	119.567192	-17.674936	16.301792	120.151451	42.379986	4.454407	122.537849	39.663586	45.167747	121.325577	41.021786	24.811077	121.931713	-76.371658	7.792507	118.371189
-10.790133	12.497501	119.327179	-17.632792	16.294647	120.036842	42.304916	4.491444	121.743813	39.645023	45.198143	121.206512	40.9749695	24.8447935	121.4751625	-76.2405535	7.7445005	118.5985215
-10.848879	12.876652	119.062065	-17.562283	16.300209	119.898605	42.250988	4.552486	121.056511	39.666756	45.246429	121.115555	40.958872	24.8994575	121.086033	-76.083438	7.7009605	118.711177
-10.844703	13.233503	118.799278	-17.614096	16.371609	119.818008	42.251846	4.616858	120.378838	39.724743	45.322372	121.12925	40.9882945	24.969615	120.754044	-76.2164865	7.773603	118.881972
-10.787301	13.592596	118.557144	-17.336155	16.326406	119.544998	42.277771	4.708876	119.921043	39.796158	45.399803	121.133247	41.0369645	25.0543395	120.527145	-75.7092745	7.5984725	118.562851
-10.680718	13.919619	118.333282	-17.23982	16.396471	119.349434	42.294914	4.8785	119.66922	39.886726	45.521107	121.202179	41.09082	25.1998035	120.4356995	-75.57046	7.59313849999999	118.2631685
-10.537737	14.191718	118.210258	-17.193274	16.511217	119.209076	42.372616	5.06277	119.547318	39.914898	45.670113	121.239029	41.143757	25.3664415	120.3931735	-75.530305	7.6559925	118.0249785
-10.271221	14.541136	118.111374	-17.168194	16.712646	119.070541	42.484974	5.36068	119.640755	39.801945	45.87674	120.912468	41.1434595	25.61871	120.2766115	-75.4798475	7.806582	117.8644705
-10.043943	14.718888	118.110619	-17.179737	16.7929	119.027176	42.570732	5.600921	119.830254	39.673512	46.039539	120.497749	41.122122	25.82023	120.1640015	-75.481596	7.76557	117.8903505
-9.77263	14.829209	118.189178	-17.150921	16.827215	119.034576	42.723053	5.751188	120.134842	39.545628	46.095829	120.068214	41.1343405	25.9235085	120.101528	-75.4361825	7.7309215	117.967624
-9.494038	14.907988	118.338097	-17.119013	16.718304	119.103943	42.892052	5.694361	120.586632	39.451851	46.007366	119.575584	41.1719515	25.8508635	120.081108	-75.4099775	7.5857445	118.126778
-9.24095	14.993874	118.49176	-17.098957	16.486393	119.174614	43.005997	5.49004	121.018265	39.386833	45.765427	119.104454	41.196415	25.6277335	120.0613595	-75.394329	7.3450525	118.2878685
-8.872591	14.974215	118.56691	-17.085957	16.132223	119.243858	43.042606	5.199616	121.415375	39.330395	45.40852	118.685463	41.1865005	25.304068	120.050419	-75.3584145	6.960378	118.437297
-8.619072	15.009086	118.676392	-17.094292	15.725277	119.327225	43.104553	4.896048	121.896072	39.258202	45.045158	118.281593	41.1813775	24.970603	120.0888325	-75.3699615	6.479951	118.5656175
-8.257643	15.163692	118.771698	-17.159557	15.165071	119.44809	43.184452	4.583465	122.53553	39.106915	44.635181	117.953644	41.1456835	24.609323	120.244587	-75.4647975	5.720819	118.651593
-8.093139	15.445118	118.822113	-17.219742	14.842646	119.497391	43.194752	4.419057	122.890404	38.993626	44.438595	117.847237	41.094189	24.428826	120.3688205	-75.533673	5.256466	118.6259615
-7.916082	15.852888	118.785118	-17.278515	14.569105	119.529007	43.160862	4.254446	123.100113	38.907673	44.281723	117.831184	41.0342675	24.2680845	120.4656485	-75.5912975	4.8701255	118.5923655
-7.738923	16.407322	118.686966	-17.32695	14.32661	119.530045	43.089661	4.054952	123.105965	38.886139	44.124809	117.919716	40.9879	24.0898805	120.5128405	-75.6418	4.5633395	118.5472495
-7.502682	17.016766	118.544518	-17.339579	14.135729	119.486549	43.020695	3.831161	122.958138	38.907475	43.97884	118.097328	40.964085	23.9050005	120.527733	-75.643243	4.3664575	118.445365
-7.311458	17.739878	118.44249	-17.310659	14.000523	119.406281	42.936718	3.679487	122.652748	38.983875	43.917362	118.386101	40.9602965	23.7984245	120.5194245	-75.5816145	4.2026215	118.2931375
-7.144757	18.514542	118.371925	-17.272163	13.929457	119.327477	42.847095	3.633887	122.191895	39.051895	43.954163	118.749176	40.949495	23.794025	120.4705355	-75.493821	4.064889	118.1844185
-6.976516	19.897757	118.28009	-17.230118	13.951982	119.175247	42.668091	3.718135	121.290245	39.121307	44.146507	119.26458	40.894699	23.932321	120.2774125	-75.354935	3.971643	118.0730815
-6.892962	20.921551	118.293907	-17.19195	14.044137	119.068787	42.552944	3.908747	120.67804	39.148449	44.389946	119.67218	40.8506965	24.1493465	120.17511	-75.2345965	3.9389275	117.962464
-6.718651	21.907644	118.4739	-17.162647	14.200655	119.033882	42.513309	4.171638	120.221886	39.221764	44.693153	120.225693	40.8675365	24.4323955	120.2237895	-75.1928305	3.9689145	117.8439745
-6.593934	22.855415	118.777657	-17.135305	14.409527	119.062462	42.56625	4.451864	120.007095	39.30088	45.021126	120.876549	40.933565	24.736495	120.441822	-75.204175	4.082559	117.683102
-6.475588	23.724665	119.151352	-17.125294	14.620606	119.151672	42.595558	4.742203	119.86039	39.363548	45.291313	121.587494	40.979553	25.016758	120.723942	-75.230141	4.224454	117.579402
-6.397893	24.532452	119.54155	-17.166458	14.794508	119.259369	42.586792	4.961531	119.846901	39.397911	45.509094	122.158585	40.9923515	25.2353125	121.002743	-75.3252675	4.3537035	117.515995
-6.300344	25.266556	119.867752	-17.224184	14.901568	119.378006	42.588894	5.118385	119.863388	39.403526	45.649796	122.605301	40.99621	25.3840905	121.2343445	-75.444578	4.4190455	117.5216675
-6.138783	26.227484	120.143677	-17.247169	14.909392	119.397629	42.629028	5.213442	119.914223	39.384357	45.770741	123.016418	41.0066925	25.4920915	121.4653205	-75.5010305	4.3266925	117.3299375
-5.955709	26.69529	120.148216	-17.267094	14.890666	119.285156	42.648468	5.251757	119.853928	39.319683	45.822632	123.081314	40.9840755	25.5371945	121.467621	-75.5182635	4.2441375	117.102691
-5.804733	27.052698	120.064697	-17.315037	14.840858	119.141647	42.62661	5.225992	119.723549	39.24086	45.802437	122.994873	40.933735	25.5142145	121.359211	-75.563809	4.1675015	116.924083
-5.670462	27.28327	119.930496	-17.384022	14.780155	118.980644	42.561104	5.146802	119.535851	39.173954	45.720245	122.824265	40.867529	25.4335235	121.180058	-75.635573	4.1267865	116.78123
-5.504834	27.371767	119.792542	-17.49535	14.713833	118.857597	42.468906	5.037936	119.387688	39.083675	45.608509	122.63868	40.7762905	25.3232225	121.013184	-75.7669905	4.1044435	116.70201
-5.33218	27.354115	119.691017	-17.593159	14.670234	118.757309	42.365891	4.945793	119.280121	38.993904	45.522343	122.496269	40.6798975	25.234068	120.888195	-75.8662155	4.1064	116.626423
-5.115034	27.20714	119.638763	-17.712667	14.610702	118.64109	42.252956	4.883789	119.172356	38.910709	45.444839	122.479965	40.5818325	25.164314	120.8261605	-76.0071665	4.05709	116.4560195
-4.760755	26.854797	119.488953	-17.893442	14.60739	118.462265	42.062965	4.792648	119.065132	38.778168	45.370899	122.551277	40.4205665	25.0817735	120.8082045	-76.2074505	4.1330065	116.1163255
-4.504453	26.479084	119.413055	-18.044333	14.680451	118.380928	41.922333	4.765141	118.983147	38.689209	45.340672	122.617569	40.305771	25.0529065	120.800358	-76.394437	4.3079955	115.961498
-4.186538	26.023323	119.286858	-18.171612	14.818398	118.372688	41.767067	4.770511	118.957329	38.599079	45.347118	122.621323	40.183073	25.0588145	120.789326	-76.526297	4.5779815	115.95605
-3.950738	25.532967	119.285011	-18.309433	15.030283	118.486259	41.622402	4.796068	119.005676	38.544712	45.392525	122.558998	40.083557	25.0942965	120.782337	-76.702423	4.9662695	116.190181
-3.687305	24.966484	119.259819	-18.422325	15.294236	118.725464	41.484077	4.836797	119.139709	38.517319	45.452702	122.450172	40.000698	25.1447495	120.7949405	-76.845348	5.4437225	116.6559875
-3.555906	24.291241	119.373093	-18.51228	15.545786	119.055763	41.383152	4.883515	119.345215	38.494675	45.518936	122.237968	39.9389135	25.2012255	120.7915915	-76.9634735	5.8903465	117.3199345
-3.441206	23.493132	119.398499	-18.590843	15.771149	119.429382	41.297512	4.931085	119.575523	38.454075	45.59124	121.843765	39.8757935	25.2611625	120.709644	-77.0574795	6.2811355	118.14912
-3.204574	22.160133	119.346985	-18.690287	15.947554	119.847855	41.148102	4.95265	119.828163	38.362469	45.586544	121.007813	39.7552855	25.269597	120.417988	-77.1358595	6.625511	119.277722
-3.039843	21.203764	119.222389	-18.788435	15.964127	120.014366	41.077423	4.855642	120.007874	38.214626	45.502254	120.145523	39.6460245	25.178948	120.0766985	-77.2228945	6.749306	119.9520335
-2.9786	20.199001	119.066956	-18.887327	15.909478	120.120491	40.979397	4.708776	120.087494	38.04364	45.325855	119.204582	39.5115185	25.0173155	119.646038	-77.2861725	6.8016405	120.594944
-2.892314	19.145861	118.889915	-18.989681	15.803431	120.181358	40.840172	4.50563	120.156792	37.862938	45.03511	118.22361	39.351555	24.77037	119.190201	-77.330917	6.836492	121.172515
-2.760001	18.08547	118.784271	-19.083292	15.648486	120.199501	40.705662	4.231664	120.26738	37.714275	44.683395	117.286972	39.2099685	24.4575295	118.777176	-77.3765525	6.8394425	121.621826
-2.597545	17.146849	118.768654	-19.189081	15.464884	120.20092	40.588207	3.904878	120.354866	37.592125	44.284138	116.596779	39.090166	24.094508	118.4758225	-77.468328	6.83526	121.9260175
-2.419321	16.276899	118.764267	-19.30353	15.235957	120.18325	40.4636	3.5659	120.511459	37.519863	43.903866	116.141663	38.9917315	23.734883	118.326561	-77.5987915	6.737031	122.039939
-2.165037	15.141296	118.791664	-19.494745	14.924184	120.100166	40.285549	3.180785	120.72728	37.420597	43.511059	115.815353	38.853073	23.345922	118.2713165	-77.842563	6.502446	121.9290155
-1.983748	14.461726	118.815758	-19.641588	14.793268	120.059814	40.148239	3.025768	120.801567	37.321465	43.383743	115.771614	38.734852	23.2047555	118.2865905	-78.018028	6.3817805	121.8330375
-1.771697	13.938088	118.846001	-19.771347	14.76752	120.056412	40.026218	2.95999	120.899239	37.225983	43.371536	115.837418	38.6261005	23.165763	118.3683285	-78.1687945	6.369277	121.7444955
-1.4807	13.5025	119.022118	-19.894638	14.825087	120.144501	39.942028	2.976945	121.050392	37.166878	43.416523	116.03228	38.554453	23.196734	118.541336	-78.343729	6.45344	121.747666
-1.153464	13.199955	119.236526	-19.981039	14.927671	120.319893	39.88726	3.02096	121.272133	37.156704	43.483803	116.261116	38.521982	23.2523815	118.7666245	-78.48406	6.6029605	121.8731615
-0.867856	13.011265	119.514778	-20.048828	15.034665	120.506577	39.877243	3.032976	121.504807	37.181396	43.517529	116.525307	38.5293195	23.2752525	119.015057	-78.6269755	6.7940775	121.998097
-0.516649	12.920724	119.751831	-20.089245	15.068155	120.692322	39.892994	3.009348	121.819901	37.220661	43.531498	116.811729	38.5568275	23.270423	119.315815	-78.7353175	6.865887	122.068829
0.060788	12.895481	120.138695	-20.108622	15.006696	120.990166	39.979668	2.892751	122.509171	37.344124	43.499287	117.485428	38.661896	23.196019	119.9972995	-78.87914	6.817373	121.9830325
0.464057	13.008615	120.453812	-20.14435	14.927658	121.200539	40.082611	2.768158	123.028435	37.412872	43.47805	117.96312	38.7477415	23.123104	120.4957775	-79.0364415	6.732212	121.9053005
0.897014	13.219707	120.750931	-20.218546	14.827474	121.413208	40.097679	2.629711	123.473648	37.47876	43.411438	118.46212	38.7882195	23.0205745	120.967884	-79.2253115	6.6343735	121.858532
1.317764	13.525003	120.973709	-20.309973	14.722002	121.592354	40.03302	2.444701	123.844574	37.503242	43.269966	118.927383	38.768131	22.8573335	121.3859785	-79.388077	6.5866705	121.7987295
1.760746	13.9057	121.163414	-20.397741	14.623843	121.781776	39.965992	2.283884	124.142136	37.522312	43.153141	119.29071	38.744152	22.7185125	121.716423	-79.539634	6.5291735	121.847129
2.219528	14.345248	121.347702	-20.452276	14.545779	121.968391	39.914452	2.199888	124.361649	37.543304	43.087067	119.658089	38.728878	22.6434775	122.009869	-79.63343	6.4480805	121.926913
2.678466	14.833344	121.499481	-20.48218	14.493155	122.134605	39.884109	2.150644	124.546432	37.56974	43.082035	120.065285	38.7269245	22.6163395	122.3058585	-79.6912845	6.3699705	121.9633515
3.332442	15.773106	121.745995	-20.47967	14.465244	122.339806	39.918961	2.195015	124.801086	37.633331	43.198837	120.736801	38.776146	22.696926	122.7689435	-79.735486	6.233562	121.9106685
3.76025	16.553499	121.888474	-20.4848	14.475083	122.459641	39.92289	2.25727	124.863174	37.679352	43.293682	121.232948	38.801121	22.775476	123.048061	-79.770721	6.17469	121.871221
4.170876	17.403299	122.016083	-20.487453	14.502224	122.555748	39.914688	2.311982	124.897858	37.71843	43.364292	121.705688	38.816559	22.838137	123.301773	-79.791465	6.166311	121.809723
4.567378	18.238634	122.141907	-20.483206	14.532797	122.604691	39.904865	2.39356	124.863258	37.776356	43.45784	122.180199	38.8406105	22.9257	123.5217285	-79.8070225	6.139894	121.6876535
4.934521	19.06834	122.221481	-20.465887	14.562819	122.59874	39.906677	2.484232	124.788979	37.809925	43.559998	122.698471	38.858301	23.022115	123.743725	-79.790075	6.103523	121.453755
5.259434	19.983274	122.359421	-20.450205	14.60206	122.576942	39.91433	2.607845	124.725304	37.849327	43.705246	123.179329	38.8818285	23.1565455	123.9523165	-79.7822385	6.0475745	121.2015675
5.572858	20.928669	122.470406	-20.430908	14.653434	122.535362	39.923859	2.77379	124.621056	37.898331	43.878994	123.683609	38.911095	23.326392	124.1523325	-79.772911	5.980476	120.9183915
6.038544	22.353703	122.722198	-20.404869	14.784084	122.455124	39.941864	3.005628	124.332474	37.919888	44.111885	124.472687	38.930876	23.5587565	124.4025805	-79.740614	6.0094115	120.5076675
6.355144	23.168228	122.91069	-20.378708	14.901391	122.398224	39.907532	3.207948	124.033447	37.960777	44.293343	125.039581	38.9341545	23.7506455	124.536514	-79.6915705	6.0521365	120.259934
6.62675	23.95192	123.130653	-20.316999	15.047875	122.355186	39.888165	3.431999	123.638657	38.015339	44.458302	125.714218	38.951752	23.9451505	124.6764375	-79.58575	6.1505995	120.0339345
7.179487	24.549109	123.347786	-20.267263	15.258944	122.288658	39.905342	3.672921	123.256554	38.118832	44.646027	126.426743	39.012087	24.159474	124.8416485	-79.546613	6.358414	119.7356675
7.443474	25.210651	123.723747	-20.227415	15.557096	122.292313	39.886753	4.030599	122.878922	38.210632	44.900841	127.097878	39.0486925	24.46572	124.9884	-79.5035225	6.648472	119.596226
7.723725	25.78462	124.006943	-19.938314	15.682769	122.160782	39.831272	4.534727	122.527519	38.538204	45.046078	127.565727	39.184738	24.7904025	125.046623	-79.061366	6.5751355	119.274941
7.969388	26.281458	124.203705	-19.874189	16.041309	122.175423	39.854706	5.050289	122.282539	38.211903	45.509731	128.076645	39.0333045	25.28001	125.179592	-78.7816825	6.802608	119.171254
8.396767	26.776966	124.200691	-19.725891	16.564737	122.118423	40.060459	5.801661	122.221359	38.401932	46.040565	128.417603	39.2311955	25.921113	125.319481	-78.6829775	7.208361	118.917365
8.662848	26.907709	124.167488	-19.62562	16.839466	122.06881	40.265827	6.172076	122.356247	38.477184	46.434284	128.550003	39.3715055	26.30318	125.453125	-78.6227455	7.37575200000001	118.684495
8.87171	26.860964	124.241707	-19.538649	16.996431	122.083344	40.50441	6.378447	122.659004	38.474339	46.720539	128.625671	39.4893745	26.549493	125.6423375	-78.5666725	7.443369	118.5243505
9.096013	26.629158	124.305763	-19.469543	17.050289	122.171692	40.73341	6.485058	123.076294	38.475624	46.908089	128.609818	39.604517	26.6965735	125.843056	-78.543603	7.4040045	118.500328
9.275219	26.270428	124.29464	-19.382246	17.064924	122.316803	40.94001	6.512124	123.48484	38.179127	47.135624	128.630615	39.5595685	26.823874	126.0577275	-78.3240605	7.305974	118.5758785
9.453076	25.759047	124.130058	-19.260883	17.036381	122.385529	41.1297	6.534643	123.82959	38.188232	47.225399	128.473846	39.658966	26.880021	126.151718	-78.180732	7.19274099999999	118.61934
9.536512	25.080452	123.96814	-19.128138	16.934816	122.403	41.238068	6.540302	124.080978	38.234512	47.28838	128.313492	39.73629	26.914341	126.197235	-77.992566	6.95529100000001	118.608765
9.672283	23.814655	123.706291	-18.926912	16.829405	122.335159	41.413734	6.473418	124.359573	38.327442	47.312309	128.111786	39.870588	26.8928635	126.2356795	-77.724412	6.7659465	118.4346385
9.807008	22.839907	123.576065	-19.059183	16.978647	122.444725	41.54266	6.469039	124.536873	38.409508	47.349491	128.053009	39.976084	26.909265	126.294941	-78.09445	7.048029	118.594509
9.679652	21.941479	123.547745	-19.001078	17.083231	122.500229	41.668964	6.522593	124.748672	38.488121	47.440716	127.991676	40.0785425	26.9816545	126.370174	-78.0806985	7.1848075	118.630284
9.744787	20.859049	123.416565	-18.940941	17.236481	122.499756	41.776886	6.638764	124.96244	38.558533	47.589275	127.894592	40.1677095	27.1140195	126.428516	-78.0495915	7.3589425	118.570996
9.957761	19.594618	123.182968	-18.866056	17.485525	122.466805	41.800537	6.835053	125.077118	38.608849	47.751637	127.771042	40.204693	27.293345	126.42408	-77.936805	7.677705	118.50953
9.892029	18.458551	122.971298	-18.812382	17.724934	122.422516	41.79253	7.014066	125.137344	38.664814	47.912903	127.565941	40.228672	27.4634845	126.3516425	-77.853436	7.9863835	118.4933895
9.929982	17.157831	122.705444	-18.744419	17.950396	122.33683	41.803665	7.149122	125.195908	38.765343	48.069336	127.342094	40.284504	27.609229	126.269001	-77.773342	8.291563	118.404659
10.010912	15.010397	122.44455	-18.599195	18.178158	122.262444	41.927246	7.285487	125.296486	38.915333	48.250233	127.053711	40.4212895	27.76786	126.1750985	-77.6196795	8.588456	118.3497895
10.041045	13.493962	122.349739	-18.47636	18.253881	122.243027	42.0947	7.368194	125.364754	39.020096	48.312653	126.838852	40.557398	27.8404235	126.101803	-77.510118	8.6673385	118.384251
10.074248	11.909341	122.24456	-18.350758	18.276783	122.23024	42.277252	7.477506	125.396095	39.125542	48.381615	126.561081	40.701397	27.9295605	125.978588	-77.402913	8.62400550000001	118.481892
10.14193	10.244051	122.118523	-18.177778	18.267267	122.188774	42.434853	7.604373	125.353912	39.215847	48.437794	126.197311	40.82535	28.0210835	125.7756115	-77.180906	8.5134505	118.6019365
10.222504	8.539007	121.88665	-17.976282	18.266123	122.104958	42.59721	7.712176	125.305199	39.310722	48.493378	125.718857	40.953966	28.102777	125.512028	-76.90653	8.429469	118.697888
10.286305	6.849628	121.777893	-17.754223	18.303835	122.030746	42.772831	7.813978	125.275681	39.445831	48.548988	125.183105	41.109331	28.181483	125.229393	-76.617777	8.426187	118.832099
10.322992	5.129185	121.840775	-17.516853	18.349134	122.008621	42.962456	7.85555	125.329086	39.608356	48.57074	124.648956	41.285406	28.213145	124.989021	-76.319112	8.485123	119.028221
10.390478	2.520488	122.261444	-17.191576	18.408754	122.069481	43.252201	7.901165	125.686058	39.892334	48.550701	123.867813	41.5722675	28.225933	124.7769355	-75.9554195	8.591575	119.3620265
10.356809	0.833497	122.776619	-17.001429	18.401152	122.160355	43.464622	7.922121	126.058411	40.056099	48.520058	123.37117	41.7603605	28.2210895	124.7147905	-75.7632185	8.5812145	119.6059195
10.356871	-0.835206	123.414757	-16.795073	18.363794	122.258888	44.026833	7.795156	126.348709	40.218952	48.510929	122.874817	42.1228925	28.1530425	124.611763	-75.7130385	8.5745455	119.906013
10.602945	-2.611889	124.136482	-16.619431	18.300982	122.354576	44.282043	7.812067	126.860023	40.363361	48.457462	122.462036	42.322702	28.1347645	124.6610295	-75.561564	8.4671995	120.0481225
10.570536	-4.151313	125.03476	-16.437025	18.202234	122.446892	44.557209	7.793253	127.42852	40.503464	48.32951	122.144905	42.5303365	28.0613815	124.7867125	-75.4043865	8.3430865	120.1070715
10.53437	-5.591269	125.889885	-16.255615	18.058752	122.480324	44.784966	7.718815	128.008316	40.676975	48.167603	121.913612	42.7309705	27.943209	124.960964	-75.2422005	8.174295	119.999684
10.450235	-6.967631	126.714005	-16.083401	17.891634	122.480331	44.920788	7.578305	128.49794	40.839798	47.963722	121.748039	42.880293	27.7710135	125.1229895	-75.047095	8.0122545	119.8376725
10.319541	-8.866672	127.431107	-15.894543	17.603954	122.332207	45.027428	7.291935	129.032196	41.043953	47.617466	121.622375	43.0356905	27.4547005	125.3272855	-74.8247765	7.7532075	119.3371285
10.19248	-9.987487	127.638412	-15.820975	17.402479	122.17733	45.028568	7.112382	129.332199	41.167316	47.440372	121.655022	43.097942	27.276377	125.4936105	-74.739892	7.528581	118.8610495
10.075028	-11.004212	127.8339	-15.772036	17.250475	122.051201	45.002068	6.979031	129.584793	41.231831	47.323895	121.763573	43.1169495	27.151463	125.674183	-74.6610215	7.349487	118.428219
9.893955	-11.811893	128.086899	-15.758592	17.165998	121.984879	44.949001	6.912988	129.83609	41.263737	47.257172	121.889709	43.106369	27.08508	125.8628995	-74.623553	7.246916	118.1068585
9.697776	-12.45621	128.340393	-15.772828	17.145628	122.012901	44.928471	6.894644	130.063934	41.253204	47.233532	121.972038	43.0908375	27.064088	126.017986	-74.6364935	7.227168	118.007816
9.449849	-12.937646	128.612167	-15.777275	17.100769	122.073914	44.922657	6.885219	130.24054	41.250565	47.216423	121.962341	43.086611	27.050821	126.1014405	-74.641161	7.150717	118.0463875
9.184716	-13.330867	128.830002	-15.764551	17.011312	122.108803	44.932049	6.854203	130.276123	41.270752	47.14238	121.907402	43.1014005	26.9982915	126.0917625	-74.6305025	7.0243325	118.1258435
8.732596	-13.767015	128.941544	-15.690064	16.745068	122.029045	45.017448	6.718252	130.196976	41.282001	46.923031	121.683357	43.1497245	26.8206415	125.9401665	-74.5298525	6.6694945	118.1179235
8.403055	-13.926535	128.862854	-15.625813	16.502596	121.898972	45.047707	6.629152	130.067352	41.26614	46.771873	121.570602	43.1569235	26.7005125	125.818977	-74.4085495	6.3046795	117.978967
7.96848	-14.021627	128.721649	-15.563544	16.225166	121.747993	45.080715	6.487055	129.995422	41.228996	46.61673	121.517303	43.1548555	26.5518925	125.7563625	-74.2819435	5.89843950000001	117.7396235
7.483133	-14.025578	128.463226	-15.540603	15.938051	121.663055	44.455997	6.615648	130.182541	41.187103	46.452766	121.546242	42.82155	26.534207	125.8643915	-73.902756	5.341895	117.4617185
6.959106	-13.885887	128.224365	-15.536578	15.668964	121.660255	44.449383	6.380907	130.164749	41.155979	46.271065	121.656433	42.802681	26.325986	125.910591	-73.875837	5.011942	117.409919
6.400977	-13.617295	127.983223	-15.556097	15.441079	121.704552	45.11042	5.824471	129.977539	41.120419	46.119385	121.834137	43.1154195	25.971928	125.905838	-74.2276135	4.91023	117.503266
5.750776	-13.220101	127.727974	-15.593308	15.281887	121.78228	45.14489	5.685167	129.988159	41.096855	46.032139	122.058723	43.1208725	25.858653	126.023441	-74.3074885	4.705121	117.541119
4.652208	-12.333636	127.217545	-15.606859	15.135296	121.920692	45.125103	5.494462	129.96463	41.106693	45.958206	122.440407	43.115898	25.726334	126.2025185	-74.329616	4.544258	117.6388655
3.851322	-11.65009	126.689507	-15.349677	14.979313	121.948814	44.480194	5.671688	130.107513	41.202137	45.92395	122.820267	42.8411655	25.797819	126.46389	-73.5405195	4.160807	117.433738
3.05051	-10.878122	126.044701	-15.457715	15.139967	122.141609	44.366722	5.553954	130.035004	41.371513	45.890381	123.34198	42.8691175	25.7221675	126.688492	-73.7845475	4.5577665	117.594726
2.20288	-9.99887	125.334755	-15.529858	15.326221	122.48243	44.23893	5.437097	130.028503	41.592461	45.900337	124.077461	42.9156955	25.668717	127.052982	-73.9754115	4.983725	117.911878
1.216069	-9.065164	124.717072	-15.174688	15.310661	122.654007	45.046654	4.964383	129.754883	41.857956	45.975037	125.058273	43.452305	25.46971	127.406578	-73.801681	5.151612	117.901436
-0.017921	-7.869845	124.276665	-15.063249	15.442608	123.075989	45.105213	4.94291	129.835617	42.150585	46.09716	126.213715	43.627899	25.520035	128.024666	-73.754397	5.365181	118.127312
-1.08599	-6.845046	123.736557	-14.964925	15.582149	123.467896	45.151749	4.956655	129.911789	42.425491	46.215698	127.317955	43.78862	25.5861765	128.614872	-73.71847	5.5781215	118.32092
-2.776193	-5.401976	123.105331	-14.877584	15.757771	123.926796	45.218945	4.988663	129.829361	42.679211	46.319763	128.511078	43.949078	25.654213	129.1702195	-73.704246	5.861329	118.6833725
-3.980016	-4.434532	122.657433	-14.801794	15.862337	124.092804	45.269264	5.09551	129.553146	42.799397	46.415527	129.028137	44.0343305	25.7555185	129.2906415	-73.6379185	5.9691555	118.8949665
-5.182559	-3.567157	122.221222	-14.711759	15.93495	124.085197	44.424164	5.589712	129.540283	42.862335	46.450466	129.404785	43.6432495	26.020089	129.472534	-73.0667675	5.849811	118.69786
-6.50014	-2.787511	121.77919	-14.658104	15.969987	123.917603	44.744427	5.563028	129.261749	42.924034	46.40995	129.658768	43.8342305	25.986489	129.4602585	-73.1504385	5.953485	118.3749475
-7.855271	-2.174673	121.293594	-14.408937	15.806319	123.481926	45.4729	5.166805	128.826294	42.962765	46.288116	129.80072	44.2178325	25.7274605	129.313507	-73.0357065	5.8851775	117.650345
-9.318912	-1.65982	120.881248	-14.548313	15.834043	123.074188	45.413952	5.122532	128.644257	42.856777	46.134621	129.646927	44.1353645	25.6285765	129.145592	-73.2319905	6.0395095	117.002784
-10.590199	-1.376619	120.379295	-14.749457	15.897036	122.613235	45.330551	5.159531	128.256775	42.613243	46.075821	129.205582	43.971897	25.617676	128.7311785	-73.470811	6.176396	116.4952915
-12.949148	-0.942224	119.798157	-15.219225	16.095072	122.065613	45.093964	5.3247	127.495598	42.245384	46.061401	128.429642	43.669674	25.6930505	127.96262	-74.108124	6.4970935	116.168606
-14.534992	-0.792377	119.354073	-15.268029	16.025351	121.760666	45.024776	5.317714	126.937363	42.10899	45.994576	128.185043	43.566883	25.656145	127.561203	-74.102941	6.394557	115.960129
-16.148729	-0.693936	118.848526	-15.248328	15.8792	121.64743	44.59478	5.414073	126.584587	42.112305	45.828697	128.216217	43.3535425	25.621385	127.400402	-73.8501985	6.137015	115.894458
-17.828014	-0.732378	118.266151	-15.341313	15.824766	121.627213	44.477238	5.328537	126.0896	42.188896	45.64978	128.393326	43.333067	25.4891585	127.241463	-74.015693	6.1603735	116.012963
-19.520367	-0.796642	117.601898	-15.342036	15.868805	121.581909	44.372509	5.296143	125.571037	42.258804	45.5518	128.574036	43.3156565	25.4239715	127.0725365	-73.9997285	6.3136385	116.0912815
-21.235439	-1.067358	117.120781	-15.327515	16.070158	121.599899	44.280865	5.409188	125.073715	42.289658	45.560738	128.688965	43.2852615	25.484963	126.88134	-73.9402915	6.655353	116.318458
-22.979664	-1.406428	117.076477	-15.296772	16.386967	121.707008	44.231232	5.600471	124.876678	42.35981	45.675571	128.646698	43.295521	25.638021	126.761688	-73.889065	7.135913	116.652328
-25.583267	-2.423404	117.365417	-15.179664	16.804443	121.825012	44.420094	5.77339	125.016663	42.477783	45.850731	128.179123	43.4489385	25.8120605	126.597893	-73.8082665	7.7968255	117.052131
-27.515131	-3.219533	117.879974	-14.982717	16.888401	121.692001	44.584187	5.77627	125.218246	42.47319	45.8941	127.472565	43.5286885	25.835185	126.3454055	-73.4941225	7.941617	117.0385965
-29.254528	-4.321853	118.329025	-15.028243	16.925907	121.562286	44.686111	5.706083	125.340881	42.450706	45.874577	126.528404	43.5684085	25.79033	125.9346425	-73.6248945	8.061484	117.1899295
-30.994801	-5.520857	118.672737	-14.932695	16.753256	121.26049	44.76038	5.556078	125.379547	42.388077	45.715801	125.618553	43.5742285	25.6359395	125.49905	-73.4396185	7.8705725	117.02193
-32.743591	-6.777583	118.832123	-14.869937	16.470095	120.980194	44.794411	5.258307	125.440239	42.409443	45.430912	124.765587	43.601927	25.3446095	125.102913	-73.341801	7.5955805	116.857475
-34.492268	-8.07164	119.150612	-14.729212	16.110983	120.750656	44.805241	4.950337	125.408508	42.382683	45.082211	124.037567	43.593962	25.016274	124.7230375	-73.052386	7.205692	116.7782745
-36.282188	-9.328893	119.708763	-14.782974	15.879871	120.753098	44.781052	4.698883	125.337746	42.275505	44.77586	123.24276	43.5282785	24.7373715	124.290253	-73.0942265	7.0223705	117.215943
-38.940613	-11.202291	121.135521	-14.930229	15.755105	120.745895	44.643124	4.547433	125.176727	42.038128	44.461887	121.945358	43.340626	24.50466	123.5610425	-73.201084	7.00555	117.9307475
NaN	NaN	NaN	-15.060104	15.732972	120.65538	44.533161	4.504084	125.071526	41.855934	44.246056	120.769859	43.1945475	24.37507	122.9206925	-73.3147555	7.090874	118.3900675
NaN	NaN	NaN	-15.342922	15.681042	120.519432	44.424423	4.433909	124.656548	41.63409	43.938862	119.549881	43.0292565	24.1863855	122.1032145	-73.7151005	7.1756985	118.9356495
NaN	NaN	NaN	-15.264278	15.3402	120.111778	44.257324	4.185034	124.01992	41.361118	43.540634	118.336273	42.809221	23.862834	121.1780965	-73.337777	6.817566	119.0454595
NaN	NaN	NaN	-15.30814	15.020564	119.676437	44.071976	3.922843	123.318062	41.167599	43.150242	117.214455	42.6197875	23.5365425	120.2662585	-73.2360675	6.5045855	119.0866155
-41.479523	-12.492031	123.624611	-15.347947	14.691135	119.210342	43.957664	3.675672	122.611382	41.019733	42.862709	116.493057	42.4886985	23.2691905	119.5522195	-73.1845925	6.1130795	118.8684645
-41.229652	-12.387461	122.837814	-15.461263	14.44108	118.8367	43.83017	3.521872	121.981087	40.895298	42.733353	116.123688	42.362734	23.1276125	119.0523875	-73.28526	5.7545475	118.6210125
-40.838715	-11.861603	121.832695	-15.766141	14.269718	118.427086	43.448807	3.372657	120.936249	40.613106	42.726803	115.706635	42.0309565	23.04973	118.321442	-73.5632385	5.489706	118.53273
-40.988533	-11.094126	121.159065	-15.963684	14.292801	118.187477	43.138741	3.340758	120.202957	40.394928	42.734524	115.50425	41.7668345	23.037641	117.8536035	-73.6942025	5.547961	118.5213505
-40.752823	-10.264162	120.677032	-16.093327	14.346224	118.044952	42.905136	3.351684	119.701828	40.279015	42.771	115.416824	41.5920755	23.061342	117.559326	-73.7787295	5.631106	118.530578
-40.524597	-9.369664	120.361183	-16.153036	14.392149	118.037628	42.858147	3.338367	119.590233	40.217514	42.781509	115.641594	41.5378305	23.059938	117.6159135	-73.8439025	5.72436	118.4593425
-40.230415	-8.372736	120.277679	-16.209715	14.42215	118.215096	42.910534	3.286006	119.859352	40.167664	42.77845	116.03595	41.539099	23.032228	117.947651	-73.958529	5.812072	118.482541
-39.901466	-7.325185	120.456932	-16.283388	14.422819	118.536209	42.905163	3.214433	120.388474	40.117641	42.725773	116.504692	41.511402	22.970103	118.446583	-74.078178	5.875535	118.625835
-39.493061	-6.179754	120.741508	-16.37966	14.353498	118.911255	42.947094	3.068223	120.999298	40.015091	42.60659	117.057869	41.4810925	22.8374065	119.0285835	-74.2404125	5.8695895	118.7939265
-38.919277	-4.356402	121.081688	-16.573105	14.059313	119.46447	42.879078	2.632512	122.08593	39.906647	42.230495	117.885902	41.3928625	22.4315035	119.985916	-74.5390725	5.6871225	118.943024
-38.505192	-3.084317	121.091606	-16.705847	13.77752	119.77404	42.742546	2.232398	122.604111	39.85025	41.85545	118.455635	41.296398	22.043924	120.529873	-74.708092	5.511116	119.018207
-38.060997	-1.709159	121.049202	-16.850986	13.466224	120.024017	42.56321	1.756291	123.053726	39.774124	41.440781	118.895927	41.168667	21.598536	120.9748265	-74.870639	5.333912	119.0732075
-37.587688	-0.239834	120.882782	-16.989651	13.183433	120.207642	42.400215	1.348887	123.453224	39.714767	41.086605	119.300171	41.057491	21.217746	121.3766975	-75.036793	5.14912	119.0385865
-37.112404	1.263211	120.619728	-17.104757	12.963054	120.293571	42.276619	1.0736	123.927498	39.624626	40.820683	119.735275	40.9506225	20.9471415	121.8313865	-75.1601365	4.9789665	118.7557555
-36.585697	2.922698	120.323051	-17.241699	12.828318	120.284248	42.244549	0.920957	124.423775	39.528473	40.688641	119.956947	40.886511	20.804799	122.190361	-75.369909	4.851837	118.378135
-36.055508	4.678221	119.9021	-17.352737	12.765008	120.149567	42.200706	0.853463	124.805489	39.353451	40.597301	119.948402	40.7770785	20.725382	122.3769455	-75.4825525	4.804634	117.9221885
-35.243599	7.525822	119.249794	-17.709166	12.852754	120.074448	42.347435	0.58195	125.011566	39.208435	40.416245	119.690773	40.777935	20.4990975	122.3511695	-76.196267	5.2064105	117.7977265
-34.522072	9.414347	118.723297	-17.442778	12.597023	119.749046	41.62114	0.67664	125.459244	39.264641	40.188934	119.619034	40.4428905	20.432787	122.539139	-75.3284465	4.761259	116.958953
-34.130798	11.72994	118.197212	-17.391172	12.503367	119.64827	42.099289	0.107511	125.458839	39.447254	39.979752	119.792664	40.7732715	20.0436315	122.6257515	-75.5556155	4.9631025	116.6707885
-33.380585	13.878879	117.643311	-17.319382	12.408408	119.526016	41.962017	-0.126806	125.526497	39.669399	39.842892	120.184235	40.815708	19.858043	122.855366	-75.454472	4.958773	116.196666
-33.050629	16.453873	117.315926	-17.25009	12.316381	119.423141	41.81596	-0.285929	125.351837	39.834019	39.783329	120.760811	40.8249895	19.7487	123.056324	-75.3251695	4.884062	115.789958
-32.492126	18.956366	117.174736	-17.190031	12.257841	119.321312	41.648705	-0.324147	124.881721	39.95356	39.834427	121.451042	40.8011325	19.75514	123.1663815	-75.1811945	4.760542	115.4762425
-31.973923	21.588043	117.303299	-16.97415	12.12494	119.18364	41.430386	-0.240951	124.201813	40.037537	39.962914	122.301971	40.7339615	19.8609815	123.251892	-74.6822615	4.3888985	115.115388
-31.269476	25.652079	118.164154	-17.265112	12.446361	119.180382	40.846611	0.345286	123.135269	40.019382	40.220348	123.443878	40.4329965	20.282817	123.2895735	-74.9632205	4.609905	115.0711905
-30.836737	28.333075	118.809547	-17.296141	12.765874	119.013306	40.695923	0.696527	122.32312	39.999023	40.529339	123.912895	40.347473	20.612933	123.1180075	-74.939755	4.918815	114.9086045
-30.321848	31.043587	119.12365	-17.257223	13.235995	118.752899	40.719856	1.050168	121.603844	39.962021	40.806301	123.993958	40.3409385	20.9282345	122.798901	-74.8553845	5.5437555	114.706897
-29.783854	33.690929	119.117805	-17.116739	13.714433	118.384827	40.897663	1.370581	120.972427	39.990612	41.012165	123.834862	40.4441375	21.191373	122.4036445	-74.6776155	6.237493	114.3660095
-29.179522	36.289833	118.805	-16.992697	14.046057	117.994453	41.064507	1.513697	120.670654	40.062748	41.093643	123.511597	40.5636275	21.30367	122.0911255	-74.5490215	6.788444	113.8977805
-28.596943	38.703354	118.520889	-16.944576	14.138831	117.662308	41.20134	1.400756	120.491646	40.1297	41.040977	123.322441	40.66552	21.2208665	121.9070435	-74.554672	7.0567955	113.4175725
-28.013721	40.94297	118.481491	-17.153551	14.010564	117.558434	41.188698	1.248145	120.326744	40.020821	40.942383	123.207413	40.6047595	21.095264	121.7670785	-74.9118615	6.925864	113.3497895
-27.3276	43.885025	119.923004	-17.381931	13.300707	117.738068	40.98954	1.17265	119.438087	39.488369	40.822365	123.347595	40.2389545	20.9975075	121.392841	-75.0028165	5.6039065	114.083295
-26.677408	45.484398	121.891907	-17.628157	12.793775	118.144081	40.746323	1.221656	118.802094	39.136635	40.741318	123.775337	39.941479	20.981487	121.2887155	-75.197793	4.606063	114.9994465
-26.167107	47.072514	124.096893	-17.830795	12.605621	118.599953	40.530254	1.396389	118.374313	39.282562	40.657028	124.320457	39.906408	21.0267085	121.347385	-75.567998	4.1845335	115.852521
-25.566275	48.631134	126.014259	-17.919422	12.812713	119.065987	40.409088	1.713817	118.178223	38.936604	40.972626	124.95079	39.672846	21.3432215	121.5645065	-75.51169	4.2822045	116.5674675
-24.996614	50.04998	127.198936	-17.922033	13.515461	119.483444	40.374249	2.207764	118.221893	39.293819	41.273602	125.042702	39.834034	21.740683	121.6322975	-75.6781	5.290239	117.3345905
-24.274099	51.882874	127.0494	-17.794827	14.366446	119.749954	40.404694	2.734779	118.464569	39.435829	41.773891	125.035027	39.9202615	22.254335	121.749798	-75.5099155	6.478557	117.75011
-23.562092	52.553959	126.467255	-17.636917	15.077463	119.867149	40.567268	3.126119	118.83606	39.60556	42.220886	124.967041	40.086414	22.6735025	121.9015505	-75.360248	7.4814235	117.8327475
-22.305597	53.394413	125.743698	-17.377657	15.552613	119.97776	40.864578	3.466241	119.362663	39.796463	42.727791	124.770996	40.3305205	23.097016	122.0668295	-75.0858345	8.00820999999999	117.8886905
-21.53104	53.547729	125.5196	-17.230125	15.527272	120.035156	41.060535	3.593605	119.60878	39.515186	43.04129	124.738678	40.2878605	23.3174475	122.173729	-74.7481105	7.7370965	117.896583
-20.804279	53.313946	125.439194	-17.099915	15.367168	120.156815	41.252499	3.597451	119.872963	39.497337	43.15097	124.584068	40.374918	23.3742105	122.2285155	-74.574748	7.3601255	118.0851145
-20.097483	52.659935	125.534843	-17.041531	15.176378	120.339027	41.365269	3.555186	120.168373	39.506104	43.163536	124.52282	40.4356865	23.359361	122.3455965	-74.5187485	6.993395	118.3324575
-19.24222	52.418472	124.971809	-17.043118	15.140602	120.468315	41.420326	3.488831	120.535362	39.550823	43.15419	124.474442	40.4855745	23.3215105	122.504902	-74.5718105	6.9596935	118.431728
-18.404615	52.086838	124.225296	-17.053925	15.267242	120.570145	41.419132	3.505163	120.993408	39.602737	43.25248	124.317513	40.5109345	23.3788215	122.6554605	-74.6187845	7.1556625	118.4848295
-17.647129	51.614487	123.564217	-17.057634	15.530234	120.72216	41.436745	3.65373	121.505867	39.586899	43.49461	124.16391	40.511822	23.57417	122.8348885	-74.62709	7.486298	118.6094315
-16.591616	50.902893	122.784172	-16.997639	16.130182	121.081284	41.610519	4.006237	122.484741	39.639431	43.967945	124.265564	40.624975	23.987091	123.3751525	-74.620253	8.273273	118.7874155
-15.779198	50.2519	122.722481	-16.897825	16.507431	121.416916	41.788013	4.224291	123.269859	39.686905	44.270535	124.593269	40.737459	24.247413	123.931564	-74.533109	8.767449	118.902268
-14.917256	49.530899	123.013321	-16.73266	16.79458	121.79583	41.951389	4.370783	124.147324	39.762329	44.481762	125.254646	40.856859	24.4262725	124.700985	-74.322179	9.1628875	118.890675
-14.100678	48.728992	123.62603	-16.501665	17.042156	122.241722	42.087112	4.514805	125.390068	39.899841	44.659622	126.320358	40.9934765	24.5872135	125.855213	-73.9968065	9.4970985	118.628231
-13.192765	47.84446	124.454941	-16.190231	17.298471	122.769722	42.685875	4.439752	126.698433	40.211021	44.842316	127.948776	41.448448	24.641034	127.3236045	-73.82891	9.955908	118.2158395
-12.112573	46.846001	125.331924	-15.823496	17.538013	123.361115	42.947533	4.494308	128.13028	40.603966	44.962929	129.814331	41.7757495	24.7286185	128.9723055	-73.4227415	10.3474075	117.7499245
-11.32214	45.86248	126.285187	-15.452433	17.783108	124.009148	43.171856	4.588487	129.463821	41.26096	44.977913	131.363266	42.216408	24.7832	130.4135435	-73.121274	10.783016	117.6047525
-10.178148	44.300362	127.316376	-14.741695	18.047377	124.809738	43.5163	4.924685	131.011658	41.673477	45.353962	133.200562	42.5948885	25.1393235	132.10611	-72.0782785	10.9554305	117.513366
-9.606521	43.245689	127.676941	-14.625463	18.325806	125.275063	43.71838	5.155312	131.601852	41.865845	45.639507	133.726089	42.7921125	25.3974095	132.6639705	-72.0430385	11.2542025	117.8861555
-9.089308	42.106197	127.510895	-14.658215	18.583029	125.44651	43.812569	5.335917	131.809769	41.942215	45.830669	133.526382	42.877392	25.583293	132.6680755	-72.193822	11.582765	118.2249445
-8.496648	40.928154	126.713181	-15.06634	18.97455	125.463829	43.815811	5.542252	131.492798	41.911964	45.935417	132.726028	42.8638875	25.7388345	132.109413	-72.9965675	12.2102655	118.818245
-8.148849	39.756683	125.695892	-15.274145	19.179989	125.045921	43.746304	5.730064	130.711349	41.74086	46.06245	131.242462	42.743582	25.896257	130.9769055	-73.291872	12.463721	119.1149365
-8.00209	38.623779	124.376038	-15.577823	19.332561	124.435951	43.608604	6.005981	129.335205	41.139313	46.336216	129.299927	42.3739585	26.1710985	129.317566	-73.5296045	12.4940235	119.554336
-7.679573	37.344997	122.944138	-15.845787	19.401285	123.609314	43.316032	6.198088	127.596474	40.794834	46.419609	127.054321	42.055433	26.3088485	127.3253975	-73.747007	12.4937215	119.8932305
-7.330883	35.47961	121.196091	-16.211855	19.290897	122.255898	42.71965	6.315971	125.050079	40.433342	46.343578	123.864487	41.576496	26.3297745	124.457283	-74.000206	12.2520195	120.054513
-7.112315	34.198349	120.38485	-16.340456	19.070753	121.34613	42.088898	6.386297	123.667229	40.309174	46.128426	122.720421	41.199036	26.2573615	123.193825	-73.879948	11.8841445	119.498435
-6.775962	32.920551	119.926498	-16.46591	18.801617	120.584282	41.857357	6.227716	122.717392	40.267776	45.963036	122.33062	41.0625665	26.095376	122.524006	-73.9943865	11.507858	118.644558
-6.562551	31.721432	119.866013	-16.588806	18.647524	120.187927	41.730682	6.150384	122.075798	40.187378	45.953922	122.475769	40.95903	26.052153	122.2757835	-74.136642	11.242895	118.1000705
-6.283607	30.523148	119.943977	-16.648354	18.710377	120.125687	41.640129	6.342454	121.763718	40.019764	46.163754	122.782089	40.8299465	26.253104	122.2729035	-74.1266545	11.16765	117.9784705
-5.969442	29.372206	120.136246	-16.626101	19.021385	120.337555	41.723568	6.808038	121.968605	39.934803	46.640743	123.21019	40.8291855	26.7243905	122.5893975	-74.0813875	11.3183795	118.0857125
-5.627589	28.218838	120.487068	-16.476212	19.38287	120.728813	41.98418	7.250246	122.568802	40.077362	47.045837	123.867012	41.030771	27.1480415	123.217907	-73.983195	11.6176985	118.239719
-5.065761	26.285809	120.912262	-16.189707	19.70318	121.328041	42.484127	7.371464	123.820496	40.434929	47.270279	124.487053	41.459528	27.3208715	124.1537745	-73.838942	12.0854885	118.5023075
-4.697564	24.969608	121.094215	-15.999701	19.670614	121.589264	42.724792	7.258903	124.310089	40.613327	47.217621	124.455055	41.6690595	27.238262	124.382572	-73.6684615	12.102966	118.795956
-4.335343	23.542608	121.053108	-15.819493	19.484468	121.66246	42.867954	7.181562	124.562775	40.710827	47.142857	124.188293	41.7893905	27.1622095	124.375534	-73.4283765	11.8067265	118.949386
-4.035809	22.120922	120.942245	-15.670018	19.224089	121.556877	43.06852	7.083513	124.790932	40.763924	47.04475	123.912094	41.916222	27.0641315	124.351513	-73.256258	11.3840465	118.762241
-3.73223	20.720861	120.792603	-15.565629	18.934916	121.335831	43.323486	6.982807	125.079857	40.802544	46.978336	123.749565	42.063015	26.9805715	124.414711	-73.194273	10.8892605	118.256951
-3.46212	19.373415	120.622406	-15.48782	18.633884	121.058777	43.465015	6.884518	125.289108	40.817444	46.91481	123.592316	42.1412295	26.899664	124.440712	-73.1168695	10.368104	117.676842
-3.216698	18.007322	120.426308	-15.446396	18.385624	120.815979	43.504559	6.766376	125.346008	40.755238	46.792412	123.398613	42.1298985	26.779394	124.3723105	-73.0226905	9.991854	117.2596475
-2.910216	16.061939	120.432373	-15.388242	18.085199	120.702385	43.491585	6.589242	125.698181	40.785763	46.618172	123.294174	42.138674	26.603707	124.4961775	-72.915158	9.566691	116.9085925
-2.767319	14.88315	120.714676	-15.371606	17.951805	120.802795	43.59111	6.440009	126.117851	40.881119	46.51754	123.432968	42.2361145	26.4787745	124.7754095	-72.9793265	9.4248355	116.8301805
-2.645678	13.756704	120.979416	-15.359229	17.835661	120.958939	43.362984	6.45306	126.615799	40.92651	46.40921	123.569504	42.144747	26.431135	125.0926515	-72.863205	9.240187	116.8252265
-2.595782	12.67434	121.201637	-15.378128	17.739763	121.116104	43.403645	6.370567	126.823212	40.940453	46.3498	123.592445	42.172049	26.3601835	125.2078285	-72.928305	9.1193425	117.0243795
-2.544602	11.603535	121.347404	-15.381977	17.634764	121.217133	43.369972	6.352119	126.796532	40.966774	46.297562	123.588791	42.168373	26.3248405	125.1926615	-72.932327	8.9446875	117.2416045
-2.554443	10.676277	121.439453	-15.352734	17.513433	121.232437	43.393978	6.264767	126.67363	40.989773	46.229496	123.56179	42.1918755	26.2471315	125.11771	-72.8973435	8.7797345	117.347164
-2.486889	9.731008	121.291039	-15.261073	17.366888	121.178268	43.811653	6.015049	126.365219	41.072651	46.150925	123.532509	42.442152	26.082987	124.948864	-72.964298	8.650789	117.407672
-2.522525	8.405476	121.031609	-15.099798	17.182884	121.078453	43.918934	5.933296	125.965668	41.184834	46.069794	123.619965	42.551884	26.001545	124.7928165	-72.75148	8.364223	117.3640895
-2.615912	7.591345	120.92775	-15.013268	17.078739	121.060493	43.985912	5.91959	125.735916	41.252235	46.054546	123.638298	42.6190735	25.987068	124.687107	-72.6456095	8.17041	117.433879
-2.698605	6.764297	120.81971	-14.948567	16.970091	121.080872	44.030792	5.884761	125.522362	41.280956	46.021584	123.693764	42.655874	25.9531725	124.608063	-72.553008	7.9870095	117.553681
-2.825461	6.027219	120.779457	-15.046837	16.903725	121.134926	44.042603	5.791145	125.389442	41.306683	45.905396	123.732254	42.674643	25.8482705	124.560848	-72.768317	7.9591795	117.709004
-2.985855	5.318583	120.707878	-14.957513	16.71282	120.972839	44.050667	5.627423	125.358597	41.312206	45.75985	123.72168	42.6814365	25.6936365	124.5401385	-72.5964625	7.7320035	117.4055395
-3.200431	4.636557	120.658195	-15.063975	16.566921	120.874962	44.010017	5.426671	125.335716	41.244823	45.574913	123.681816	42.62742	25.500792	124.508766	-72.75537	7.63305	117.241158
-3.462491	3.93231	120.647942	-15.20132	16.398348	120.815872	43.897259	5.210458	125.356148	41.129951	45.347179	123.587051	42.513605	25.2788185	124.4715995	-72.916245	7.5178775	117.1601445
-3.909985	2.893924	120.69149	-15.436798	16.096352	120.826927	43.747242	4.840615	125.383423	40.969242	44.994591	123.486626	42.358242	24.917603	124.4350245	-73.231838	7.275101	117.2188295
-4.193225	2.185684	120.694351	-15.545116	15.846513	120.817673	43.686043	4.55464	125.343033	40.876438	44.729527	123.50856	42.2812405	24.6420835	124.4257965	-73.3714725	7.0509425	117.2095495
-4.444805	1.469549	120.580925	-15.625693	15.579062	120.763733	43.635757	4.273346	125.273407	40.82188	44.46217	123.520111	42.2288185	24.367758	124.396759	-73.4802045	6.790366	117.130707
-4.664931	0.823512	120.388924	-15.653486	15.30483	120.640144	43.576317	4.02367	125.118431	40.790157	44.198601	123.566391	42.183237	24.1111355	124.342411	-73.490209	6.4985245	116.937877
-4.906469	0.219052	120.148911	-15.741125	15.112145	120.560608	43.559746	3.799622	124.881111	40.770866	43.945717	123.631355	42.165306	23.8726695	124.256233	-73.647556	6.3516205	116.864983
-5.121054	-0.316165	119.873787	-15.674996	14.886292	120.395828	43.600159	3.590221	124.675323	40.793655	43.722946	123.684097	42.196907	23.6565835	124.17971	-73.546899	6.1160005	116.611946
-5.334321	-0.844818	119.593719	-15.467517	14.619141	120.165787	43.692463	3.388702	124.462738	40.817947	43.523129	123.787605	42.255205	23.4559155	124.1251715	-73.190239	5.7823665	116.2064025
-5.714226	-1.621498	119.281746	-15.375844	14.323047	120.048401	43.808094	3.126185	124.24585	40.883873	43.258972	123.94384	42.3459835	23.1925785	124.094845	-73.0976715	5.4535155	116.001957
-5.971416	-2.222465	119.138336	-15.333216	14.163442	120.036865	43.890675	2.973309	124.169945	40.96909	43.113853	124.080208	42.4298825	23.043581	124.1250765	-73.0963145	5.283303	115.9486535
-6.256744	-2.806419	119.050636	-15.287778	14.040775	120.053032	43.988861	2.84358	124.112129	41.036896	42.991543	124.167358	42.5128785	22.9175615	124.1397435	-73.0884345	5.1639885	115.9663205
-6.559312	-3.373441	119.008614	-15.236693	13.942612	120.057976	44.059544	2.740765	124.039421	41.091858	42.894222	124.2211	42.575701	22.8174935	124.1302605	-73.049087	5.0677305	115.9856915
-6.878974	-3.932414	118.907761	-15.214925	13.841661	120.01947	44.116653	2.646365	123.938583	41.140079	42.783882	124.299644	42.628366	22.7151235	124.1191135	-73.058216	4.9681985	115.9198265
-7.2036	-4.47539	118.724998	-15.159035	13.70723	119.95163	44.17952	2.533485	123.895584	41.159618	42.682823	124.444374	42.669569	22.608154	124.169979	-72.987639	4.806306	115.733281
-7.551332	-5.042726	118.549683	-15.276666	13.602029	119.989845	44.220467	2.41878	123.901764	41.151543	42.579987	124.66053	42.686005	22.4993835	124.281147	-73.239337	4.7046745	115.698543
-8.165797	-5.933841	118.384361	-15.139469	13.318851	119.983826	44.212433	2.268942	123.939194	41.146553	42.410316	124.880531	42.679493	22.339629	124.4098625	-72.958431	4.298073	115.5577895
-8.576221	-6.544053	118.362274	-15.256556	13.331185	120.126724	44.215054	2.216596	123.972061	41.14275	42.341156	124.806572	42.678902	22.278876	124.3893165	-73.192014	4.383494	115.8641315
-9.035999	-7.141379	118.46299	-15.102048	13.312812	120.126129	44.224842	2.228123	123.930786	41.120274	42.299877	124.581528	42.672558	22.264	124.256157	-72.876654	4.361624	115.996101
-9.561133	-7.724297	118.635391	-15.02886	13.413967	120.127998	44.256954	2.329925	123.855019	41.140263	42.314255	124.250587	42.6986085	22.32209	124.052803	-72.7563285	4.505844	116.203193
-10.141359	-8.249281	118.83136	-14.958935	13.496283	120.037628	44.30183	2.402702	123.851685	41.237789	42.362644	123.926094	42.7698095	22.382673	123.8888895	-72.6876795	4.609893	116.1863665
-10.605241	-8.888325	118.819893	-14.934736	13.505027	119.909096	44.386578	2.407153	123.879326	41.269444	42.355236	123.720642	42.828011	22.3811945	123.799984	-72.697483	4.6288595	116.018208
-11.159392	-9.512663	118.755974	-14.942962	13.462249	119.779205	44.424076	2.321134	123.922264	41.259602	42.269257	123.546638	42.841839	22.2951955	123.734451	-72.727763	4.6293025	115.823959
-12.093541	-10.441554	118.541039	-14.993215	13.308154	119.576683	44.289886	2.143155	123.802773	41.245914	42.083656	123.423279	42.7679	22.1134055	123.613026	-72.75433	4.5029025	115.54034
-12.719594	-11.029722	118.295334	-15.025741	13.207256	119.427025	44.19553	1.984213	123.693321	41.268806	41.926643	123.385262	42.732168	21.955428	123.5392915	-72.78365	4.459084	115.3147585
-13.346068	-11.571888	118.074715	-15.074712	13.136533	119.247803	44.124119	1.855457	123.664154	41.279877	41.833942	123.370399	42.701998	21.8446995	123.5172765	-72.851422	4.4283665	114.9783295
-14.03612	-12.10075	117.962196	-15.272241	13.122771	119.163963	44.046585	1.75585	123.722969	41.20108	41.75716	123.302094	42.6238325	21.756505	123.5125315	-73.1683145	4.489037	114.8153945
-14.741571	-12.647488	117.940414	-15.258743	12.996382	119.045624	43.981949	1.640712	123.746696	41.106899	41.625267	123.205116	42.544424	21.6329895	123.475906	-73.06191	4.3597745	114.615342
-15.581377	-13.159239	118.171982	-15.434311	12.91345	119.160446	43.903831	1.477143	123.785591	41.035778	41.44899	123.092628	42.4698045	21.4630665	123.4391095	-73.3384265	4.3638335	114.8817825
-16.354698	-13.690312	118.479607	-15.348811	12.689525	119.243645	43.857388	1.262381	123.835754	41.042316	41.211548	122.932884	42.449852	21.2369645	123.384319	-73.147474	4.1420855	115.102971
-17.580853	-14.387377	119.076981	-15.461604	12.427213	119.56723	43.816906	0.895603	123.838104	41.05822	40.775551	122.674789	42.437563	20.835577	123.2564465	-73.360771	4.018849	115.8780135
-18.393473	-14.762418	119.540047	-15.45458	12.260601	119.750336	43.823811	0.655856	123.855171	41.065338	40.489826	122.40918	42.4445745	20.572841	123.1321755	-73.3537345	3.948361	116.3684965
-19.216003	-15.105947	119.908943	-15.457142	12.118472	119.884003	43.832031	0.400213	123.886955	41.097328	40.22023	122.172035	42.4646795	20.3102215	123.029495	-73.3789635	3.9267225	116.738511
-20.150274	-15.394543	120.248566	-15.340856	11.890781	119.895844	43.809917	0.126217	123.895111	41.128315	39.937439	122.031937	42.469116	20.031828	122.963524	-73.150828	3.749734	116.828164
-20.999268	-15.645146	120.489105	-15.368949	11.664519	120.004967	43.762375	-0.187542	123.910225	41.111515	39.628002	121.90387	42.436945	19.72023	122.9070475	-73.174843	3.608808	117.1028865
-21.846216	-15.845317	120.696495	-15.406424	11.398211	120.145927	43.741501	-0.538345	123.94136	41.10672	39.314007	121.863617	42.4241105	19.387831	122.9024885	-73.2369585	3.408591	117.3893655
-22.67864	-15.963103	120.910751	-15.458668	11.127724	120.339203	43.700825	-0.840678	124.032768	41.107304	39.022392	121.939133	42.4040645	19.090857	122.9859505	-73.3214005	3.164591	117.6924555
-23.939827	-15.945684	121.239876	-15.578558	10.804311	120.716843	43.624416	-1.185843	124.15004	41.065239	38.72226	122.037331	42.3448275	18.7682085	123.0936855	-73.5019435	2.8404135	118.3400005
-24.785578	-15.85105	121.499954	-15.661118	10.633289	120.962021	43.525043	-1.338119	124.131798	40.973309	38.583973	122.083954	42.249176	18.622927	123.107876	-73.571412	2.643651	118.816166
-25.598928	-15.667467	121.675423	-15.745378	10.489816	121.182205	43.425186	-1.479107	124.101387	40.888317	38.474579	122.169838	42.1567515	18.497736	123.1356125	-73.6475075	2.481896	119.2287975
-26.400454	-15.452502	121.729004	-15.841908	10.371312	121.351715	43.359512	-1.581561	124.163696	40.804256	38.396259	122.24202	42.081884	18.407349	123.202858	-73.7657	2.335275	119.500572
-27.143393	-15.171213	121.774963	-15.941003	10.283653	121.487274	43.306602	-1.652884	124.14122	40.690899	38.345741	122.322937	41.9987505	18.3464285	123.2320785	-73.8807565	2.2208775	119.7424695
-27.884647	-14.795696	121.844116	-16.063061	10.211415	121.572998	43.190811	-1.646201	124.050713	40.561619	38.324463	122.317062	41.876215	18.339131	123.1838875	-74.002337	2.083699	119.9621085
-28.626787	-14.357837	121.857681	-16.16571	10.143904	121.58831	43.09267	-1.653938	123.956642	40.440144	38.317471	122.2603	41.766407	18.3317665	123.108471	-74.097827	1.9560415	120.068149
-29.63553	-13.621645	121.722046	-16.275108	10.012342	121.535561	43.035614	-1.734047	123.836044	40.310783	38.261574	122.256172	41.6731985	18.2637635	123.046108	-74.2234145	1.7609205	120.025014
-30.240616	-13.113396	121.542763	-16.314629	9.922264	121.470001	43.014324	-1.815807	123.799324	40.26915	38.222713	122.250298	41.641737	18.203453	123.024811	-74.270995	1.641075	119.915191
-30.774923	-12.557088	121.419037	-16.329762	9.841086	121.395111	42.975166	-1.852242	123.731659	40.200714	38.203857	122.236954	41.58794	18.1758075	122.9843065	-74.247464	1.5063645	119.8059155
-31.330627	-11.898725	121.330383	-16.347452	9.773372	121.364006	42.960201	-1.864933	123.638023	40.118614	38.207836	122.247658	41.5394075	18.1714515	122.9428405	-74.2343115	1.3752925	119.7851715
-31.824034	-11.176075	121.294418	-16.386261	9.708818	121.388115	42.965908	-1.856213	123.627243	40.057198	38.236309	122.317032	41.511553	18.190048	122.9721375	-74.284075	1.227588	119.8040925
-32.31311	-10.470409	121.273163	-16.396652	9.66745	121.469566	43.005096	-1.835481	123.625923	40.002693	38.275105	122.463783	41.5038945	18.219812	123.044853	-74.2971985	1.115088	119.894279
-32.730755	-9.738174	121.254898	-16.438671	9.62426	121.560684	42.995762	-1.800023	123.628296	39.934219	38.312866	122.625557	41.4649905	18.2564215	123.1269265	-74.3423325	0.992098500000001	119.9944415
-33.290695	-8.544316	121.251534	-16.546398	9.569816	121.684502	42.886387	-1.715935	123.669067	39.786606	38.405083	122.854553	41.3364965	18.344574	123.26181	-74.4292925	0.795058000000001	120.107194
-33.632442	-7.66319	121.22805	-16.644035	9.551446	121.751617	42.801556	-1.627825	123.710266	39.669098	38.479233	123.046074	41.235327	18.425704	123.37817	-74.523397	0.677188000000001	120.125064
-33.982071	-6.833041	121.205948	-16.784113	9.535142	121.807121	42.715038	-1.559801	123.805771	39.523518	38.568741	123.236671	41.119278	18.50447	123.521221	-74.687504	0.565814	120.093021
-34.2957	-5.979648	121.135727	-16.937258	9.508307	121.839905	42.610115	-1.485751	123.913452	39.353577	38.672741	123.395287	40.981846	18.593495	123.6543695	-74.856362	0.423119	120.0254405
-34.553982	-5.136919	121.110725	-17.099705	9.502523	121.851074	42.478546	-1.392706	124.016525	39.161575	38.759262	123.503448	40.8200605	18.683278	123.7599865	-75.0194705	0.321767999999999	119.9421615
-34.759594	-4.177576	121.069695	-17.245197	9.517256	121.844398	42.335968	-1.292516	124.113022	38.966599	38.851616	123.552368	40.6512835	18.77955	123.832695	-75.1416775	0.254961999999999	119.856101
-34.970764	-3.252115	121.081696	-17.392853	9.566098	121.836212	42.207153	-1.203329	124.211525	38.799606	38.935436	123.592148	40.5033795	18.8660535	123.9018365	-75.2890855	0.266142500000001	119.7705875
-35.218544	-1.814251	121.058235	-17.56815	9.675676	121.855568	42.011456	-1.072642	124.402794	38.623737	39.043758	123.637817	40.3175965	18.985558	124.0203055	-75.4538965	0.365794000000001	119.6908305
-35.330292	-0.845125	121.072151	-17.663923	9.794945	121.885147	41.912746	-0.993223	124.513153	38.549595	39.126133	123.677048	40.2311705	19.066455	124.0951005	-75.5590165	0.523434999999999	119.6751935
-35.335663	0.19823	121.079384	-17.712835	9.944437	121.913567	41.813133	-0.89224	124.597336	38.524929	39.22102	123.745331	40.169031	19.16439	124.1713335	-75.594701	0.724484	119.6558005
-35.363102	1.287136	121.078941	-17.725386	10.108337	121.950111	41.753494	-0.791991	124.628685	38.554169	39.317375	123.864243	40.1538315	19.262692	124.246464	-75.6046035	0.953982000000003	119.653758
-35.202332	2.270617	121.0765	-17.694695	10.316548	121.987091	41.744667	-0.713603	124.654663	38.642281	39.41621	124.025917	40.193474	19.3513035	124.34029	-75.582864	1.2817925	119.633892
-35.296574	3.479002	120.944832	-17.631701	10.526867	121.986794	41.756649	-0.59752	124.756584	38.794353	39.57021	124.290047	40.275501	19.486345	124.5233155	-75.538903	1.567389	119.4502725
-35.215313	4.536316	120.555733	-17.560396	10.685026	121.832153	41.819744	-0.457434	124.863472	38.974541	39.751762	124.757835	40.3971425	19.647164	124.8106535	-75.5179345	1.722888	118.8536525
-35.000835	6.1726	119.559334	-17.508091	10.817595	121.218613	41.944988	-0.341208	124.820122	39.149555	40.006641	125.511375	40.5472715	19.8327165	125.1657485	-75.5634535	1.8024735	117.2714775
-34.910492	7.20389	118.850922	-17.510309	10.917916	120.660675	41.855247	-0.246034	124.497078	39.233486	40.069256	125.929665	40.5443665	19.911611	125.2133715	-75.5649845	1.924221	116.1079785
-34.831024	8.234118	118.076965	-17.498947	11.049416	120.042183	41.697231	-0.088537	124.104568	39.340977	40.150513	126.211563	40.519104	20.030988	125.1580655	-75.516998	2.067844	114.9263005
-34.75293	9.209015	117.384567	-17.453524	11.308434	119.467911	41.658558	0.12637	123.625328	39.452423	40.306587	126.367554	40.5554905	20.2164785	124.996441	-75.4625385	2.4003895	113.939381
-34.658222	10.138759	116.77755	-17.387806	11.715012	118.8983	41.702835	0.441068	123.149193	39.563374	40.559074	126.43454	40.6331045	20.500071	124.7918665	-75.4087165	2.929953	113.0047335
-34.576153	11.010675	116.388176	-17.295729	12.157907	118.463203	41.754791	0.855064	122.662033	39.607533	40.857456	126.211319	40.681162	20.85626	124.436676	-75.27262	3.459554	112.48973
-34.46027	11.823748	116.149536	-17.141893	12.588303	118.141243	41.81189	1.275782	122.248924	39.707848	41.165371	125.971313	40.759869	21.2205765	124.1101185	-75.043655	3.9560295	112.1723675
-34.322884	12.852885	115.952042	-16.85915	13.092643	117.904388	42.050297	1.727499	122.107079	39.920624	41.556431	125.751091	40.9854605	21.641965	123.929085	-74.7037605	4.543321	111.879691
-34.257591	13.353088	115.950928	-16.7481	13.316715	117.911705	42.269398	1.902767	122.16169	40.063812	41.749252	125.687912	41.166605	21.8260095	123.924801	-74.662805	4.8074205	111.898609
-34.188007	13.731699	116.004585	-16.598831	13.432705	117.932106	42.433891	2.017667	122.251869	40.180458	41.867012	125.593338	41.3071745	21.9423395	123.9226035	-74.5048365	4.9230705	111.9416085
-34.146015	13.994244	116.089424	-16.503248	13.463458	117.970444	42.557236	2.076321	122.323654	40.282745	41.955944	125.383636	41.4199905	22.0161325	123.853645	-74.4264865	4.9107835	112.087243
-34.134705	14.184409	116.139412	-16.353916	13.459646	117.971161	42.649162	2.114944	122.296265	40.390015	42.007149	125.192139	41.5195885	22.0610465	123.744202	-74.2274205	4.8582455	112.19812
-34.130775	14.319319	116.103745	-16.415871	13.523044	117.987915	42.730278	2.135089	122.255745	40.482098	42.062405	124.874237	41.606188	22.098747	123.564991	-74.43793	4.947341	112.410839
-34.127117	14.397772	115.985527	-16.252937	13.522667	117.803383	42.815365	2.18182	122.098099	40.597404	42.150005	124.494675	41.7063845	22.1659125	123.296387	-74.2122585	4.8794215	112.310379
-34.162365	14.426555	115.726196	-16.109598	13.692735	117.535736	42.905769	2.334325	121.718895	40.688751	42.203949	124.077118	41.79726	22.269137	122.8980065	-74.016456	5.116333	112.1734655
-34.192089	14.417278	115.601143	-16.026184	13.836354	117.406235	42.945324	2.38947	121.46138	40.836948	42.269497	123.871338	41.891136	22.3294835	122.666359	-73.943504	5.3432245	112.146111
-34.251602	14.355227	115.557732	-16.028755	14.013879	117.388176	42.975529	2.42236	121.165764	41.00227	42.284821	123.750412	41.9888995	22.3535905	122.458088	-74.0464095	5.6741675	112.318264
-34.270531	14.240991	115.599991	-15.825018	14.130196	117.337265	43.029057	2.430778	120.92421	41.166386	42.298489	123.691216	42.0977215	22.3646335	122.307713	-73.7477575	5.8957585	112.366817
-34.301533	14.056598	115.726257	-15.824114	14.371628	117.482697	43.059128	2.542227	120.75827	41.318001	42.390366	123.686363	42.1885645	22.4662965	122.2223165	-73.8367925	6.2769595	112.7430775
-34.345482	13.819176	115.878403	-15.682907	14.621011	117.603668	43.105156	2.745663	120.72438	41.44278	42.584084	123.635529	42.273968	22.6648735	122.1799545	-73.639782	6.5771485	113.0273815
-34.416687	13.537532	116.080605	-15.564582	14.965698	117.811928	43.221889	3.048196	120.801308	41.524551	42.878551	123.453018	42.37322	22.9633735	122.127163	-73.502384	6.9680225	113.496693
-34.444466	12.996398	116.463005	-15.391824	15.584646	118.126503	43.4678	3.497179	121.24939	41.651108	43.377869	122.656013	42.559454	23.437524	121.9527015	-73.343102	7.731768	114.3003045
-34.475998	12.595386	116.603134	-15.102378	15.892439	118.107773	43.693153	3.754575	121.697426	41.744812	43.67363	121.695206	42.7189825	23.7141025	121.696316	-72.9237385	8.0707755	114.51923
-34.464386	12.175228	116.634056	-14.963839	16.153858	118.023323	43.927616	3.994716	122.048462	41.864773	43.851563	120.627892	42.8961945	23.9231395	121.338177	-72.8238725	8.3845765	114.708469
-34.434822	11.725142	116.674973	-14.773753	16.2178	117.85585	44.13031	4.114431	122.348152	41.882568	43.801468	119.470688	43.006439	23.9579495	120.90942	-72.553945	8.4776505	114.80228
-34.423603	11.265261	116.722122	-14.649744	16.065237	117.698547	44.268929	4.049169	122.587349	41.861324	43.57885	118.546127	43.0651265	23.8140095	120.566738	-72.3646145	8.3164645	114.830356
-34.428566	10.824389	116.752579	-14.648971	15.748034	117.683159	44.2845	3.862954	122.785614	41.846348	43.234222	118.11026	43.065424	23.548588	120.447937	-72.363366	7.94748	114.918381
-34.444149	10.445117	116.744301	-14.646858	15.305715	117.717377	44.289654	3.551414	123.159454	41.876377	42.911667	117.986145	43.0830155	23.2315405	120.5727995	-72.3767315	7.3798895	114.8619545
-34.445183	10.121623	116.820419	-14.521748	14.74078	117.869904	44.286022	3.178259	123.611412	41.938423	42.720299	118.35495	43.1122225	22.949279	120.983181	-72.1557185	6.532281	114.756627
-34.425228	10.117754	116.989243	-14.456614	14.673903	118.094269	44.33287	3.208215	123.864471	41.984592	42.849915	118.733963	43.158731	23.029065	121.299217	-72.071959	6.318741	114.889321
-34.366016	10.280773	117.208656	-14.307224	14.858172	118.351982	44.832947	3.269448	124.014267	42.127975	43.1493	119.144295	43.480461	23.209374	121.579281	-72.094909	6.50697	115.124683
-34.287052	10.592059	117.446579	-14.218092	15.246323	118.691322	45.102451	3.590751	124.357094	42.350597	43.522449	119.542519	43.726524	23.5566	121.9498065	-72.162708	6.936046	115.4328375
-34.200691	10.989431	117.644539	-13.990217	15.642118	118.945099	45.398499	3.901685	124.777512	42.624634	43.861015	119.933235	44.0115665	23.88135	122.3553735	-71.9920005	7.402886	115.5348245
-34.140728	11.432821	117.806366	-13.731917	15.981091	119.178841	45.713367	4.161492	125.235054	42.914375	44.152092	120.350754	44.313871	24.156792	122.792904	-71.777705	7.80539	115.564778
-34.103348	11.844872	117.887161	-13.50201	16.174311	119.440865	46.010132	4.338962	125.632713	43.206032	44.414608	120.832993	44.608082	24.376785	123.232853	-71.612102	7.971837	115.648877
-34.254749	12.518528	118.030144	-13.255486	16.200329	119.769432	46.318348	4.464517	125.892326	43.546635	44.687698	121.648933	44.9324915	24.5761075	123.7706295	-71.4434635	7.8245505	115.7682345
-34.430428	13.059986	118.011688	-13.147576	16.099039	119.937134	46.419247	4.488813	125.821129	43.695091	44.803127	122.156082	45.057169	24.64597	123.9886055	-71.352321	7.552108	115.8856625
-34.694603	13.688737	118.016922	-13.111602	16.017237	120.040833	46.118008	4.681724	125.806084	43.810863	44.93187	122.595581	44.9644355	24.806797	124.2008325	-71.1876395	7.227677	115.8808335
-34.972458	14.365413	117.949226	-13.089162	15.99773	120.039459	46.129772	4.751689	125.594101	43.875633	45.058899	122.892418	45.0027025	24.905294	124.2432595	-71.1810265	7.090166	115.8356585
-35.31842	15.088962	117.808441	-13.044119	16.037928	119.890884	46.156258	4.886637	125.217964	43.871178	45.211388	122.935883	45.013718	25.0490125	124.0769235	-71.101956	7.0268435	115.7048445
-35.722713	15.821012	117.589447	-13.079216	16.184086	119.624947	46.174862	5.087147	124.602875	43.78484	45.384972	122.616135	44.979851	25.2360595	123.609505	-71.138283	7.1321125	115.640389
-36.159966	16.554066	117.288338	-13.090031	16.329742	119.210037	46.131931	5.330641	123.902321	43.657677	45.610458	121.998001	44.894804	25.4705495	122.950161	-71.074866	7.1889345	115.469913
-36.853134	17.710915	116.708038	-13.109209	16.504055	118.545128	46.018852	5.781392	122.875786	43.46167	45.988441	120.954575	44.740261	25.8849165	121.9151805	-70.958679	7.1231935	115.1750755
-37.373508	18.482153	116.457619	-13.139333	16.557425	118.22023	45.985859	6.017969	122.355309	43.289417	46.163734	120.43074	44.637638	26.0908515	121.3930245	-70.916304	7.0239985	115.0474355
-37.931068	19.245235	116.358742	-13.215311	16.515814	118.072365	45.942013	6.144205	121.982658	43.118473	46.248295	120.065331	44.530243	26.19625	121.0239945	-70.960865	6.835378	115.1207355
-38.53371	19.964314	116.502853	-13.308854	16.399488	118.099251	45.842968	6.155901	121.75515	42.95042	46.251236	119.845543	44.396694	26.2035685	120.8003465	-71.014402	6.5954075	115.3981555
-39.147297	20.750212	116.764404	-13.442171	16.266895	118.287918	45.715034	6.106995	121.557129	42.746292	46.217926	119.72644	44.230663	26.1624605	120.6417845	-71.115005	6.37132950000001	115.9340515
-39.804401	21.56683	117.237724	-13.614244	16.105192	118.568459	45.516327	6.014547	121.362877	42.507259	46.119221	119.577873	44.011793	26.066884	120.470375	-71.240281	6.1435	116.666543
-40.515877	22.404884	117.797874	-13.752673	15.920218	118.839195	45.253162	5.917373	121.081558	42.196236	45.975101	119.371162	43.724699	25.946237	120.22636	-71.230045	5.894199	117.45203
-41.523201	23.606213	118.619087	-14.088366	15.633268	119.230843	44.768841	5.791757	120.478012	41.625248	45.787231	118.895889	43.1970445	25.789494	119.6869505	-71.3737765	5.477042	118.7747355
-42.22245	24.493214	119.151215	-14.463599	15.522279	119.491127	44.397961	5.710447	120.019341	41.235645	45.688499	118.440559	42.816803	25.699473	119.22995	-71.744001	5.345085	119.752304
-42.910301	25.417496	119.613518	-14.626093	15.373755	119.52076	44.064148	5.669811	119.437531	40.862461	45.652096	117.91346	42.4633045	25.6609535	118.6754955	-71.7154905	5.0865565	120.3660245
-43.568497	26.308065	119.893791	-14.917474	15.316597	119.474724	43.745857	5.633305	118.785629	40.492481	45.648849	117.382813	42.119169	25.641077	118.084221	-71.954117	4.992117	120.865227
-44.138111	27.22757	120.004311	-15.205242	15.268029	119.319466	43.440983	5.654646	118.039307	40.144493	45.647236	116.922554	41.792738	25.650941	117.4809305	-72.203222	4.885117	121.1580015
-44.683342	28.217979	120.086441	-15.487674	15.241601	119.062302	43.131744	5.683155	117.287506	39.840092	45.657646	116.509544	41.485918	25.6704005	116.898525	-72.461266	4.8128015	121.226079
-45.200233	29.240438	120.242783	-15.739738	15.25267	118.75808	42.837109	5.726667	116.516861	39.549248	45.713253	116.177238	41.1931785	25.71996	116.3470495	-72.6726545	4.78538	121.1691105
-45.809231	30.718964	120.527557	-16.028481	15.347354	118.44574	42.439491	5.850858	115.635277	39.216278	45.852203	116.032097	40.8278845	25.8515305	115.833687	-72.8848465	4.8431775	121.057793
-46.116776	31.716621	120.731667	-16.173	15.443829	118.371132	42.2696	5.966015	115.322769	39.081486	46.00877	116.124092	40.675543	25.9873925	115.7234305	-73.021543	4.9002655	121.0188335
-46.34074	32.70887	121.06311	-16.306669	15.563472	118.381882	42.115711	6.146173	115.068626	38.943565	46.169628	116.297043	40.529638	26.1579005	115.6828345	-73.142976	4.9690435	121.0809295
-46.525181	33.684853	121.471809	-16.449369	15.689492	118.444336	41.94252	6.361632	114.789772	38.759541	46.329353	116.48494	40.3510305	26.3454925	115.637356	-73.2497685	5.0334915	121.251316
-46.628426	34.579094	121.799614	-16.580456	15.825597	118.510139	41.796207	6.564005	114.656761	38.584866	46.485947	116.630699	40.1905365	26.524976	115.64373	-73.3514485	5.126218	121.376548
-46.642563	35.435822	122.124062	-16.678875	15.916803	118.628525	41.754578	6.729209	114.622482	38.478283	46.660023	116.88485	40.1164305	26.694616	115.753666	-73.4741805	5.13899	121.503384
-46.560238	36.218937	122.400261	-16.77523	15.967361	118.792496	41.732376	6.825452	114.663399	38.452343	46.771683	117.214897	40.0923595	26.7985675	115.939148	-73.6428195	5.1361545	121.645844
-46.363747	37.362659	122.960457	-16.921047	16.013191	118.978455	41.601833	6.903692	114.555756	38.380527	46.84325	117.56916	39.99118	26.873471	116.062458	-73.833274	5.152911	121.894452
-46.133541	38.064663	123.339104	-17.015062	16.056181	119.012131	41.453373	6.98937	114.34169	38.305016	46.883331	117.707489	39.8791945	26.9363505	116.0245895	-73.9093185	5.1760115	121.9996725
-45.801373	38.663502	123.551727	-17.088308	16.110527	118.971291	41.377335	7.05654	114.142464	38.195889	46.925392	117.826225	39.786612	26.990966	115.9843445	-73.963228	5.230088	121.9582375
-45.481514	39.223125	123.620583	-17.184486	16.175531	118.891571	41.344772	7.137034	114.089165	38.100014	46.994831	118.001724	39.722393	27.0659325	116.0454445	-74.091365	5.2851295	121.7376975
-45.076637	39.743813	123.564507	-17.272873	16.224306	118.827034	41.27206	7.252353	114.16861	38.02528	47.085617	118.217995	39.64867	27.168985	116.1933025	-74.194416	5.279627	121.4607655
-44.603008	40.227577	123.433617	-17.425703	16.304976	118.781158	41.180954	7.334244	114.328888	37.905388	47.183048	118.371582	39.543171	27.258646	116.350235	-74.394577	5.351306	121.212081
-44.080898	40.679897	123.227753	-17.586473	16.417633	118.777275	41.114262	7.404318	114.588837	37.741993	47.264717	118.523514	39.4281275	27.3345175	116.5561755	-74.6010735	5.5007485	120.9983745
-43.136673	41.227524	122.696915	-17.798243	16.602009	118.819794	41.130512	7.453517	115.26387	37.566662	47.374336	118.741287	39.348587	27.4139265	117.0025785	-74.945073	5.7900915	120.6370095
-42.483498	41.551579	122.168327	-17.911804	16.713057	118.835083	41.217628	7.427327	115.894615	37.47168	47.469688	118.901535	39.344654	27.4485075	117.398075	-75.168262	5.9776065	120.272091
-41.6936	41.843666	121.639999	-17.781635	16.638575	118.822418	41.318214	7.368635	116.634705	37.396465	47.496075	119.108566	39.3573395	27.432355	117.8716355	-74.9206095	5.844795	119.7732005
-40.813438	42.058868	121.208038	-18.083061	16.784466	119.061127	41.389061	7.211565	117.43573	37.390144	47.441231	119.351837	39.3896025	27.326398	118.3937835	-75.5557245	6.242534	119.7284705
-39.91925	42.246368	120.951805	-18.137697	16.716974	119.294548	41.406006	6.994331	118.268242	37.410412	47.324745	119.657158	39.408209	27.159538	118.9627	-75.683603	6.27441	119.626396
-39.009796	42.363415	120.810173	-18.168608	16.559128	119.598511	41.377213	6.778768	119.092598	37.43317	47.17775	120.058807	39.4051915	26.978259	119.5757025	-75.7424075	6.139997	119.6213195
-38.027359	42.485378	120.87529	-18.230747	16.380178	119.93837	41.367607	6.563404	119.87281	37.468002	47.041641	120.584038	39.4178045	26.8025225	120.228424	-75.8792985	5.9578335	119.648316
-36.499912	42.671352	121.18605	-18.346764	16.12306	120.440338	41.343868	6.318816	120.94371	37.45015	46.904217	121.511208	39.397009	26.6115165	121.227459	-76.090537	5.6346035	119.653217
-35.498333	42.793243	121.452179	-18.485821	16.002144	120.736694	41.217598	6.243631	121.483444	37.364979	46.862331	122.109695	39.2912885	26.552981	121.7965695	-76.2629305	5.451307	119.6768185
-34.520267	42.936237	121.74234	-18.655107	15.970045	120.99881	41.019855	6.24306	121.941566	37.233871	46.890095	122.591225	39.126863	26.5665775	122.2663955	-76.437077	5.3735125	119.7312245
-33.460739	43.141956	121.978043	-18.815798	16.0333	121.22345	40.836861	6.316622	122.314598	37.092964	46.964516	123.041176	38.9649125	26.640569	122.677887	-76.5965085	5.426031	119.769013
-32.394066	43.344025	122.186424	-18.968973	16.17823	121.413467	40.680077	6.416768	122.693192	36.967026	47.051205	123.453476	38.8235515	26.7339865	123.073334	-76.7614975	5.6224735	119.7536
-31.331453	43.523479	122.262062	-19.087736	16.338924	121.561096	40.561684	6.509805	123.032692	36.84351	47.156197	123.799454	38.702597	26.833001	123.416073	-76.878069	5.844847	119.706119
-30.250078	43.716	122.280075	-19.208302	16.471069	121.665726	40.464245	6.607579	123.288933	36.709328	47.223846	124.082901	38.5867865	26.9157125	123.685917	-77.0033905	6.0264255	119.645535
-28.565487	43.94017	122.299408	-19.369919	16.573055	121.73288	40.293289	6.700394	123.610344	36.49987	47.277527	124.413513	38.3965795	26.9889605	124.0119285	-77.1364175	6.1571495	119.4538315
-27.466795	44.028969	122.269295	-19.474279	16.580429	121.738983	40.152058	6.707398	123.805237	36.366703	47.277458	124.622055	38.2593805	26.992428	124.213646	-77.2079385	6.16843	119.26432
-26.402721	44.11739	122.30246	-19.592787	16.552427	121.761955	39.988335	6.69541	124.019882	36.219643	47.252346	124.834419	38.103989	26.973878	124.4271505	-77.289563	6.130976	119.0967595
-25.253979	44.205521	122.384476	-19.742779	16.513708	121.804474	39.802788	6.659126	124.209549	36.045956	47.217995	125.067429	37.924372	26.9385605	124.638489	-77.40993	6.0888555	118.970459
-24.19566	44.294991	122.542038	-19.926596	16.495483	121.90641	39.585987	6.606852	124.394867	35.876404	47.150906	125.278625	37.7311955	26.878879	124.836746	-77.5843875	6.112087	118.976074
-23.127739	44.372143	122.647202	-20.131918	16.500235	122.037361	39.374802	6.538026	124.553429	35.687237	47.09827	125.446846	37.5310195	26.818148	125.0001375	-77.7948555	6.182322	119.0745845
-22.033461	44.489861	122.730446	-20.311598	16.509426	122.137321	39.200542	6.483566	124.690117	35.531815	47.05262	125.5541	37.3661785	26.768093	125.1221085	-77.9893745	6.250759	119.1525335
-20.42926	44.626026	122.713074	-20.557005	16.552917	122.160049	38.988075	6.502228	124.841248	35.29377	47.060184	125.626442	37.1409225	26.781206	125.233845	-78.2549325	6.324628	119.086253
-19.353886	44.679794	122.615685	-20.64315	16.585333	122.105728	38.886002	6.542072	124.877106	35.166668	47.094181	125.612411	37.026335	26.8181265	125.2447585	-78.312635	6.3525395	118.9666975
-18.267635	44.793667	122.580124	-20.716646	16.624949	122.050034	39.124107	6.382473	124.735115	35.082279	47.104813	125.618401	37.103193	26.743643	125.176758	-78.536485	6.506255	118.92331
-17.147011	44.855339	122.71434	-20.753241	16.660645	122.053108	39.047867	6.379242	124.720909	35.059608	47.104568	125.691696	37.0537375	26.741905	125.2063025	-78.5602195	6.579385	118.8999135
-16.077843	44.950741	122.938683	-20.789021	16.706324	122.101936	38.958626	6.380336	124.67775	35.077946	47.097363	125.871254	37.018286	26.7388495	125.274502	-78.596328	6.6737985	118.92937
-15.036215	44.998219	123.260971	-20.837132	16.791573	122.178925	38.587631	6.535962	124.745094	35.072552	47.094952	126.129829	36.8300915	26.815457	125.4374615	-78.5043555	6.767689	118.9203885
-13.933473	45.101624	123.692032	-20.896723	16.904387	122.284378	38.532181	6.552876	124.721977	35.06068	47.147705	126.457825	36.7964305	26.8502905	125.589901	-78.5898765	6.9584835	118.978855
-12.363954	45.152874	124.543991	-20.989367	17.145365	122.473396	38.39566	6.692179	124.756325	35.019928	47.272579	127.199318	36.707794	26.982379	125.9778215	-78.686528	7.308351	118.9689705
-11.104369	45.004211	125.039528	-21.049564	17.312365	122.669029	38.60648	6.594046	124.739304	34.996315	47.328014	127.774223	36.8013975	26.96103	126.2567635	-78.9005255	7.6637	119.0812945
-9.997628	44.903629	125.487991	-21.090822	17.451054	122.887192	38.518402	6.666204	124.84552	35.008778	47.330944	128.346985	36.76359	26.998574	126.5962525	-78.945234	7.903534	119.1781315
-8.907426	44.797569	125.981476	-21.042049	17.552238	123.075905	38.45805	6.712996	124.993942	35.049656	47.248413	128.813858	36.753853	26.9807045	126.9039	-78.837951	8.1237715	119.24791
-7.715739	44.514767	126.276825	-20.936207	17.587996	123.241402	38.439163	6.721457	125.20089	35.139095	47.133453	129.316345	36.789129	26.927455	127.2586175	-78.661543	8.248537	119.2241865
-6.645357	44.211124	126.639954	-20.79092	17.565529	123.420761	38.532108	6.622671	125.569786	35.260685	46.961411	129.897339	36.8963965	26.792041	127.7335625	-78.4782365	8.33901700000001	119.1079595
-5.454458	43.785812	126.922775	-20.668848	17.477303	123.653397	38.647594	6.401265	126.128662	35.715168	46.665623	130.373505	37.181381	26.533444	128.2510835	-78.519077	8.421162	119.0557105
-3.801868	42.99202	127.49308	-20.575373	17.294512	124.146439	38.7859	6.02471	127.08831	35.853924	46.371613	131.189865	37.319912	26.1981615	129.1390875	-78.470658	8.3908625	119.1537905
-2.68435	42.353336	127.805328	-20.533852	17.195112	124.483109	38.875332	5.813397	127.843544	35.951279	46.258537	131.696243	37.4133055	26.035967	129.7698935	-78.4810095	8.354257	119.1963245
-1.576357	41.675625	128.098526	-20.182829	16.949493	124.710953	39.0481	5.62536	128.689896	36.055302	46.197765	132.19809	37.551701	25.9115625	130.443993	-77.917359	7.9874235	118.977913
-0.512606	40.937717	128.317841	-20.050238	16.854376	125.059235	39.273499	5.413359	129.535904	36.24976	46.132465	132.711487	37.7616295	25.772912	131.1236955	-77.8621055	7.93584	118.9947745
0.554398	40.115665	128.65593	-19.874699	16.744028	125.40773	39.530815	5.16631	130.308716	36.483902	46.002155	133.241272	38.0073585	25.5842325	131.774994	-77.7567565	7.9038235	119.040466
1.643864	39.211655	128.93663	-19.686132	16.606348	125.69944	39.802689	4.914022	130.921494	36.750774	45.849613	133.717667	38.2767315	25.3818175	132.3195805	-77.6489955	7.8308785	119.0792995
2.729195	38.270065	129.203369	-19.501001	16.48155	125.902786	40.03516	4.686499	131.362259	36.994507	45.701061	134.093689	38.5148335	25.19378	132.727974	-77.5168355	7.76932	119.077598
4.123065	36.780888	129.517899	-19.23333	16.381178	126.014496	40.323223	4.487741	131.892258	37.324692	45.58004	134.658691	38.8239575	25.0338905	133.2754745	-77.2906175	7.7284655	118.7535175
5.111423	35.70451	129.671204	-19.099171	16.400108	126.058235	40.484379	4.403672	132.287277	37.5364	45.577709	135.063797	39.0103895	24.9906905	133.675537	-77.2087315	7.8095255	118.440933
6.101991	34.612091	129.860641	-18.969891	16.431408	126.123764	40.623192	4.28161	132.74173	37.763786	45.563065	135.54451	39.193489	24.9223375	134.14312	-77.133271	7.9404785	118.104408
6.900277	33.452511	130.152969	-18.87031	16.501638	126.259682	40.751091	4.105194	133.322037	37.9767	45.548813	136.057953	39.3638955	24.8270035	134.689995	-77.1045155	8.1762725	117.829369
7.718293	32.17244	130.523361	-18.786058	16.550571	126.547585	40.935471	3.934736	134.01799	38.270638	45.567928	136.59259	39.6030545	24.751332	135.30529	-77.1751705	8.34981	117.78988
8.567301	30.893871	130.967087	-18.691975	16.597387	126.966583	41.198013	3.763715	134.860977	38.577869	45.598789	137.164459	39.887941	24.681252	136.012718	-77.271891	8.51352200000001	117.920448
9.240662	29.532766	131.43219	-18.480648	16.584829	127.317474	41.541447	3.598532	135.807297	38.870644	45.633144	137.619476	40.2060455	24.615838	136.7133865	-77.1673415	8.55382	117.9215615
10.285602	27.405748	131.959106	-18.19788	16.540098	127.864922	42.103939	3.444025	137.070572	39.283813	45.596043	138.053864	40.693876	24.520034	137.562218	-77.089636	8.560162	118.167626
10.961015	25.928583	132.082764	-17.971794	16.48922	128.121368	42.388844	3.339256	137.803726	39.482697	45.483746	138.138306	40.9357705	24.411501	137.971016	-76.8793585	8.566939	118.27172
11.44067	24.405764	132.233719	-17.747589	16.385868	128.291565	42.684898	3.199294	138.302689	39.713608	45.348709	138.042221	41.199253	24.2740015	138.172455	-76.694431	8.4977345	118.410675
11.957994	22.859434	132.159134	-17.536619	16.233103	128.344299	42.908649	3.018548	138.500122	39.952675	45.189556	137.74292	41.430662	24.104052	138.121521	-76.5039	8.362154	118.567077
12.47348	21.289078	131.787689	-17.337643	16.04018	128.230286	43.140556	2.806136	138.342026	40.149593	44.967529	137.190216	41.6450745	23.8868325	137.766121	-76.3203605	8.1935275	118.694451
12.762095	19.711742	131.398224	-17.117523	15.813048	127.938667	43.359989	2.636303	137.831238	40.349377	44.710583	136.448929	41.854683	23.673443	137.1400835	-76.089729	7.952653	118.7372505
13.141224	18.141256	130.704025	-16.861746	15.593791	127.470634	43.554668	2.598265	136.958817	40.583179	44.434204	135.309082	42.0689235	23.5162345	136.1339495	-75.7924155	7.6713475	118.8073185
13.675282	15.851482	128.955154	-16.47052	15.351139	126.354477	43.928406	2.59134	134.590012	40.885235	44.141777	133.086105	42.4068205	23.3665585	133.8380585	-75.3478605	7.3357195	118.8708955
13.85008	14.359447	127.567055	-16.458382	15.380444	125.466141	44.068066	2.598418	132.812286	40.876221	43.845688	131.279663	42.4721435	23.222053	132.0459745	-75.3889075	7.538835	118.8863075
13.814977	13.030873	126.309883	-16.225016	15.282907	124.472679	44.21423	2.710496	131.094223	41.092236	43.570759	129.724777	42.653233	23.1406275	130.4095	-75.103265	7.4251865	118.535858
14.038888	11.599822	125.125107	-15.882225	15.18606	123.553703	44.286877	2.765576	129.913208	41.091614	43.322659	128.66539	42.6892455	23.0441175	129.289299	-74.4536955	7.3280025	117.818107
14.232187	10.125057	124.383858	-15.564767	15.137375	122.903702	43.498493	3.062135	129.534714	41.422569	43.023907	127.800003	42.460531	23.043021	128.6673585	-73.590065	7.231729	117.1400455
14.363257	8.718424	123.983124	-15.264958	15.08432	122.524109	44.593136	2.424459	128.801697	41.751698	42.786598	127.388397	43.172417	22.6055285	128.095047	-73.702333	7.5631115	116.953171
14.466575	7.337801	123.892006	-15.022634	15.024922	122.438934	44.71801	2.144622	128.912476	42.044849	42.555351	127.071968	43.3814295	22.3499865	127.992222	-73.4266975	7.6998575	116.885646
14.56238	5.288752	124.30323	-14.733355	14.922086	122.619202	45.040108	1.821551	129.229111	42.517178	42.277916	126.892021	43.778643	22.0497335	128.060566	-73.245353	7.7944385	117.177838
14.617345	3.967204	124.6549	-14.696445	14.913601	122.799614	45.319511	1.558326	129.519547	42.747944	42.031879	126.636719	44.0337275	21.7951025	128.078133	-73.4266175	8.0320995	117.521095
14.645535	2.68432	124.902512	-14.542106	14.797247	122.875931	45.624271	1.222852	129.636398	42.996712	41.719296	126.216339	44.3104915	21.471074	127.9263685	-73.3947035	8.12342	117.8254935
14.641476	1.452666	125.09301	-14.310437	14.562985	122.830185	45.860859	0.833233	129.649368	43.236362	41.306053	125.780746	44.5486105	21.069643	127.715057	-73.1694845	8.056327	117.945313
14.647676	0.222644	125.27137	-14.076264	14.204456	122.773041	46.100357	0.383441	129.641205	43.488689	40.815632	125.410774	44.794523	20.5995365	127.5259895	-72.947051	7.8093755	118.0200925
14.63099	-0.939914	125.33448	-13.841706	13.766114	122.664574	45.591465	0.266933	129.838501	43.774269	40.322174	125.300201	44.682867	20.2945535	127.569351	-72.366279	7.2376745	117.759797
14.616078	-2.046027	125.211205	-13.606035	13.271442	122.492386	45.829453	-0.251833	129.689484	44.056347	39.833305	125.324806	44.9429	19.790736	127.507145	-72.15497	6.752148	117.477627
14.572223	-3.568863	124.660858	-13.312016	12.617569	122.106598	46.046543	-0.960378	129.360489	44.420441	39.212643	125.437073	45.233492	19.1261325	127.398781	-71.857524	6.1090055	116.814415
14.458542	-4.427609	124.247696	-13.128957	12.292667	121.821938	46.013485	-1.349699	129.17952	44.65419	38.892635	125.602516	45.3338375	18.771468	127.391018	-71.5917515	5.813866	116.252858
14.346819	-5.192794	123.946892	-12.911032	12.065857	121.555054	46.171616	-1.724726	129.081131	44.97205	38.607101	125.8172	45.571833	18.4411875	127.4491655	-71.393897	5.6905265	115.6609425
14.218597	-5.916397	123.802605	-12.735457	11.947784	121.37439	46.526741	-2.068571	129.044327	45.271694	38.377701	125.927605	45.8992175	18.154565	127.485966	-71.3701315	5.741003	115.262814
14.058304	-6.602329	123.639702	-12.536337	11.859064	121.209595	46.720238	-2.268095	128.94841	45.525063	38.20055	125.882431	46.1226505	17.9662275	127.4154205	-71.1953245	5.7519005	115.0037695
13.872759	-7.233907	123.478462	-12.330915	11.775051	121.066116	46.901756	-2.422888	128.82309	45.720654	38.063984	125.805412	46.311205	17.820548	127.314251	-70.973035	5.729554	114.817981
13.674958	-7.829444	123.302246	-12.03247	11.567344	120.90596	46.924828	-2.526039	128.819839	45.920094	37.932716	125.722359	46.422461	17.7033385	127.271099	-70.487401	5.4313495	114.540821
13.265009	-8.720353	123.13752	-11.777366	11.249514	120.768997	48.148262	-3.253631	128.613144	46.182404	37.691097	125.957214	47.165333	17.218733	127.285179	-70.720065	5.280295	114.252815
12.909421	-9.28442	122.987007	-11.627765	10.958282	120.714912	48.270954	-3.517587	128.729126	46.356262	37.506344	126.124123	47.313608	16.9943785	127.4266245	-70.569138	4.9221855	114.0031995
12.518242	-9.861515	122.921249	-11.453989	10.666355	120.697273	48.333282	-3.756539	128.846115	46.463726	37.283047	126.310242	47.398504	16.763254	127.5781785	-70.306482	4.569456	113.8163675
12.082735	-10.395454	122.981285	-11.363581	10.445788	120.72731	48.398567	-3.929754	129.051941	46.533272	37.099319	126.477585	47.4659195	16.5847825	127.764763	-70.1930815	4.3067935	113.689857
11.582761	-10.889264	123.073708	-11.389491	10.341836	120.809486	48.479279	-4.089937	129.322525	46.600395	36.970821	126.622757	47.539837	16.440442	127.972641	-70.318819	4.24323	113.646331
11.017566	-11.395899	123.139229	-11.326462	10.192362	120.767662	48.559212	-4.227865	129.54718	46.638977	36.85738	126.715454	47.5990945	16.3147575	128.131317	-70.2520185	4.0699665	113.404007
10.434439	-11.90502	123.137299	-11.222812	10.002791	120.62645	48.604233	-4.363977	129.644302	46.66608	36.743385	126.706467	47.6351565	16.189704	128.1753845	-70.0807805	3.815878	113.0775155
9.444796	-12.64541	122.856476	-11.118025	9.688795	120.360947	48.625954	-4.554925	129.509338	46.656548	36.55341	126.571106	47.641251	15.9992425	128.040222	-69.877301	3.3783475	112.681672
8.720513	-13.133055	122.654083	-11.162511	9.494678	120.212852	48.645027	-4.681491	129.390411	46.61932	36.408993	126.453781	47.6321735	15.863751	127.922096	-69.9571955	3.125605	112.503608
7.956107	-13.571668	122.480988	-11.157187	9.303212	120.060753	48.687553	-4.773466	129.303329	46.585304	36.317135	126.37973	47.6364285	15.7718345	127.8415295	-69.9508025	2.8345895	112.2799765
7.114162	-14.010942	122.316208	-11.178983	9.170667	119.923317	48.748844	-4.803478	129.261002	46.532253	36.269375	126.348137	47.6405485	15.7329485	127.8045695	-69.9985145	2.6083855	112.0420645
6.22683	-14.443724	122.222137	-11.197197	9.089294	119.818207	48.810284	-4.821545	129.253571	46.461613	36.260719	126.277985	47.6359485	15.719587	127.765778	-70.0303425	2.459001	111.870636
5.287481	-14.866747	122.113541	-11.220494	9.027149	119.718887	48.844799	-4.825522	129.205856	46.368965	36.251537	126.181351	47.606882	15.7130075	127.6936035	-70.04787	2.3412905	111.7441705
4.259049	-15.190516	121.954582	-11.257476	8.975484	119.641983	48.832928	-4.824661	129.130142	46.287987	36.236351	126.106224	47.5604575	15.705845	127.618183	-70.0754095	2.245123	111.665783
2.63126	-15.731004	121.61174	-11.309882	8.933208	119.537567	48.737789	-4.807012	128.95575	46.199623	36.225925	126.012398	47.468706	15.7094565	127.484074	-70.08847	2.1569595	111.59106
1.428438	-16.051304	121.408699	-11.315259	8.933753	119.473328	48.636208	-4.787791	128.766769	46.113316	36.228214	125.933624	47.374762	15.7202115	127.3501965	-70.00528	2.1472945	111.5964595
0.182656	-16.331282	121.130943	-11.473026	8.991185	119.498184	48.487507	-4.717236	128.409134	45.996601	36.225563	125.749992	47.242054	15.7541635	127.079563	-70.188106	2.2282065	111.916805
-1.108823	-16.547701	120.630013	-11.681074	9.102264	119.412704	48.314919	-4.590926	127.80088	45.789513	36.242893	125.356522	47.052216	15.8259835	126.578701	-70.414364	2.3785445	112.246707
-2.454443	-16.849566	119.93222	-11.808202	9.183888	119.02504	48.109322	-4.440793	126.902863	45.514858	36.35873	124.75499	46.81209	15.9589685	125.8289265	-70.428494	2.4088075	112.2211535
-3.853468	-17.060045	119.086052	-12.020308	9.316632	118.545937	47.876099	-4.271405	125.71962	45.201267	36.495472	124.041	46.538683	16.1120335	124.88031	-70.579299	2.5212305	112.211564
-5.268215	-17.236355	118.149269	-12.215673	9.469307	117.982773	47.576141	-4.148712	124.664291	44.889538	36.597744	123.281029	46.2328395	16.224516	123.97266	-70.6641855	2.714098	111.992886
-7.496026	-17.639578	117.019821	-12.498153	9.680488	117.257034	47.168999	-3.954494	123.140022	44.58102	36.697304	122.201012	45.8750095	16.371405	122.670517	-70.8713155	2.989571	111.843551
-9.022681	-17.888321	116.673241	-12.64191	9.764565	116.930794	46.645378	-3.725444	122.369705	44.365929	36.716969	121.427155	45.5056535	16.4957625	121.89843	-70.7894735	3.0333675	111.963158
-10.48241	-18.173414	116.59832	-12.745359	9.799557	116.780853	46.512146	-3.703155	121.65004	44.139935	36.718281	120.573982	45.3260405	16.507563	121.112011	-70.8167585	3.091551	112.449695
-12.028987	-18.536983	116.911865	-12.821352	9.754989	116.760979	46.468227	-3.704232	121.06041	43.964828	36.682667	119.752731	45.2165275	16.4892175	120.4065705	-70.8592315	3.0207605	113.1153875
-13.589436	-18.843996	117.577782	-12.907696	9.668262	116.827393	46.389507	-3.774008	120.659019	43.768307	36.589005	118.898979	45.078907	16.4074985	119.778999	-70.894299	2.9290255	113.875787
-15.060379	-19.1619	118.432274	-13.035804	9.525127	116.977547	46.272835	-3.95742	120.390793	43.542187	36.320057	118.060242	44.907511	16.1813185	119.2255175	-70.979119	2.8689355	114.7295765
-16.619263	-19.472664	119.367264	-13.252886	9.340969	117.190765	46.111782	-4.241851	120.412529	43.297073	35.923752	117.237404	44.7044275	15.8409505	118.8249665	-71.2101995	2.8409875	115.5565635
-18.954414	-19.780174	120.929611	-13.569091	8.914356	117.48185	45.738239	-4.745011	120.679962	42.931538	35.251419	116.252861	44.3348885	15.253204	118.4664115	-71.4730705	2.575508	116.4972885
-20.362074	-19.97323	121.840706	-13.906741	8.638318	117.722145	45.446892	-5.16138	121.093353	42.669643	34.736549	115.820023	44.0582675	14.7875845	118.456688	-71.8717495	2.4890515	116.987602
-21.937088	-19.969904	122.51387	-14.068622	8.254516	117.854454	45.148865	-5.4979	121.567093	42.486057	34.340786	115.526047	43.817461	14.421443	118.54657	-71.954705	2.087589	117.162338
-23.296526	-20.009115	122.8629	-14.352835	7.996389	118.04776	44.862915	-5.72364	121.767464	42.303726	34.102058	115.390076	43.5833205	14.189209	118.57877	-72.2889905	1.803569	117.51675
-24.738178	-19.798958	123.103142	-14.604066	7.835839	118.209648	44.571911	-5.885871	121.965042	42.090973	33.946098	115.30217	43.331442	14.0301135	118.633606	-72.539574	1.6415645	117.78569
-26.10906	-19.495663	123.077629	-14.819625	7.775154	118.38063	44.248928	-5.889575	122.024689	41.96413	33.989479	115.332115	43.106529	14.049952	118.678402	-72.745779	1.500356	118.082858
-27.533445	-19.072872	122.945999	-15.043341	7.818263	118.573654	43.895645	-5.707405	121.936272	41.845467	34.171825	115.515175	42.870556	14.23221	118.7257235	-72.957238	1.404316	118.4215845
-29.54784	-18.167673	122.697807	-15.323091	8.017677	118.82254	43.503143	-5.429509	121.658897	41.579773	34.522987	115.745247	42.541458	14.546739	118.702072	-73.18764	1.488615	118.943008
-30.833271	-17.403811	122.572937	-15.486211	8.224907	118.955147	43.318455	-5.14397	121.370697	41.401337	34.831081	115.931686	42.359896	14.8435555	118.6511915	-73.332318	1.6062585	119.2591025
-32.136883	-16.541695	122.415337	-15.626688	8.459095	119.075119	43.215813	-4.80238	121.1436	41.244835	35.172859	116.094139	42.230324	15.1852395	118.6188695	-73.4837	1.7329505	119.5313685
-33.340775	-15.606502	122.207977	-15.715477	8.689367	119.134453	43.184849	-4.455111	120.935783	41.107212	35.508717	116.219734	42.1460305	15.526803	118.5777585	-73.5769845	1.851931	119.6911475
-34.657207	-14.490512	121.988365	-15.787713	8.883404	119.139374	43.135864	-4.136753	120.63855	40.997322	35.839325	116.333328	42.066593	15.851286	118.485939	-73.642019	1.915522	119.792809
-35.85083	-13.417292	121.680161	-15.839961	9.010512	119.086647	43.046455	-3.877246	120.327209	40.882538	36.110249	116.372108	41.9644965	16.1165015	118.3496585	-73.6444185	1.9045225	119.8236355
-37.011368	-12.314944	121.366417	-15.894057	9.09121	119.011513	42.92271	-3.66515	120.025909	40.748234	36.327808	116.422356	41.835472	16.331329	118.2241325	-73.623586	1.851091	119.7988935
-38.697319	-10.546874	120.949158	-16.068354	9.145888	118.945221	42.739532	-3.355628	119.861473	40.493134	36.648853	116.584183	41.616333	16.6466125	118.222828	-73.753041	1.6451635	119.667614
-39.851524	-9.284566	120.826996	-16.257215	9.187089	118.966125	42.654018	-3.14523	119.922745	40.232964	36.861938	116.701889	41.443491	16.858354	118.312317	-73.957921	1.515824	119.619933
-40.944302	-7.983229	120.862114	-16.476868	9.21876	119.053734	42.543903	-2.93605	120.057121	39.938751	37.061756	116.775581	41.241327	17.062853	118.416351	-74.195063	1.374667	119.691117
-42.049553	-6.597598	120.984032	-16.699492	9.248834	119.18734	42.390633	-2.704541	120.221886	39.611515	37.235649	116.803238	41.001074	17.265554	118.512562	-74.400058	1.232114	119.862118
-43.153965	-5.182832	121.114098	-16.940506	9.227488	119.362198	42.205902	-2.511086	120.31115	39.27562	37.374271	116.813148	40.740761	17.4315925	118.562149	-74.621773	1.0233835	120.162247
-44.234612	-3.713608	121.157608	-17.179901	9.186259	119.5233	41.915119	-2.366219	120.327377	38.951439	37.476845	116.890717	40.433279	17.555313	118.609047	-74.793081	0.817205000000001	120.437553
-45.311283	-2.156706	121.144531	-17.437147	9.140164	119.654427	41.629635	-2.262563	120.103027	38.673695	37.580757	117.116081	40.151665	17.659097	118.609554	-75.025959	0.621231000000002	120.6993
-46.886036	0.255083	120.954132	-17.857582	9.097407	119.802834	41.061909	-1.990429	119.513474	38.329105	37.868835	117.57872	39.695507	17.939203	118.546097	-75.410671	0.255611000000002	121.059571
-47.947899	1.973294	120.938896	-18.139475	9.186617	119.846748	40.671684	-1.727566	118.72802	38.060974	38.10162	118.074455	39.366329	18.187027	118.4012375	-75.645279	0.186207000000003	121.2922585
-48.927479	3.719754	120.996559	-18.442039	9.378085	119.854698	40.255745	-1.2816	117.850197	37.799118	38.517696	118.391357	39.0274315	18.618048	118.120777	-75.9115095	0.138121999999999	121.588619
-49.878593	5.501753	121.124359	-18.717045	9.740151	119.760117	39.868431	-0.616371	116.771637	37.531334	39.007401	118.685936	38.6998825	19.195515	117.7287865	-76.1339725	0.284786999999998	121.7914475
-50.779716	7.24715	121.214447	-18.93083	10.251281	119.531403	39.567467	0.050608	115.696625	37.254295	39.535294	118.950714	38.410881	19.792951	117.3236695	-76.272541	0.709611000000002	121.7391365
-51.632397	8.966134	121.221336	-19.144541	10.775944	119.242348	39.355015	0.781423	114.85125	36.987568	40.180573	118.97274	38.1712915	20.480998	116.911995	-76.4603735	1.07089	121.572701
-52.410858	10.646908	121.206009	-19.32637	11.340584	118.92868	39.254562	1.502016	114.063347	36.779812	40.739895	119.065666	38.017187	21.1209555	116.5645065	-76.669927	1.5602125	121.2928535
-53.474468	12.872793	121.239563	-19.632132	11.953633	118.572769	39.061909	2.16438	113.196548	36.529408	41.399132	118.902588	37.7956585	21.781756	116.049568	-77.0599225	2.12551	121.09597
-54.111404	14.204555	121.388245	-19.929144	12.177281	118.404533	38.836826	2.470604	112.586655	36.272957	41.640446	118.735207	37.5548915	22.055525	115.660931	-77.4131795	2.299037	121.148135
-54.641384	15.349409	121.683708	-20.242426	12.218668	118.266258	38.488655	2.736353	111.841545	36.033115	41.81522	118.749702	37.260885	22.2757865	115.2956235	-77.745737	2.1615495	121.2368925
-54.547161	15.908259	122.317383	-20.616344	12.110408	118.186722	38.029366	2.940576	111.131203	35.689758	41.969654	118.836143	36.859562	22.455115	114.983673	-78.09225	1.765701	121.389771
-55.285599	16.882446	122.972694	-21.016232	12.126135	118.246269	37.538624	3.327433	110.436676	35.33646	42.08593	119.241081	36.437542	22.7066815	114.8388785	-78.470006	1.5455885	121.6536595
-55.595608	17.578796	123.645905	-21.432001	12.251261	118.465897	37.153946	3.821889	110.284569	35.10289	42.413532	119.846451	36.128418	23.1177105	115.06551	-78.99242	1.3848115	121.866284
-55.810131	18.227949	124.085342	-21.744623	12.62459	118.812515	37.016644	4.300868	110.677734	34.874596	42.951683	120.262123	35.94562	23.6262755	115.4699285	-79.434866	1.6229045	122.1551015
-55.987297	19.097898	123.902344	-21.983902	13.365516	119.270195	37.215389	4.969519	111.757568	34.361526	43.821873	119.798721	35.7884575	24.395696	115.7781445	-79.7562615	2.335336	122.7622455
-55.981613	19.505341	123.604477	-22.076298	13.821143	119.375	37.377831	5.500342	112.187553	33.912556	44.49221	118.919281	35.6451935	24.996276	115.553417	-79.7977895	2.64601	123.196583
-55.943741	19.768364	123.260284	-22.16284	14.052478	119.358421	37.368565	5.769412	112.3116	33.398228	44.94466	117.741463	35.3833965	25.357036	115.0265315	-79.7090765	2.74792	123.6903105
-55.781036	19.821552	123.369995	-22.285294	14.046481	119.400581	37.218987	5.740412	112.195763	32.89064	45.065804	116.599312	35.0548135	25.403108	114.3975375	-79.6254015	2.689854	124.4036245
-55.467426	19.686153	123.734787	-22.474688	13.812802	119.52121	36.911964	5.568141	111.80632	32.49334	44.865364	116.168091	34.702652	25.2167525	113.9872055	-79.652028	2.4088515	125.0552145
-55.1035	19.477278	124.089828	-22.796089	13.519027	119.617996	36.450455	5.474341	111.438217	32.228931	44.778023	115.974594	34.339693	25.126182	113.7064055	-79.931871	1.911872	125.5295865
-54.443901	19.189602	124.34919	-23.179098	13.40086	119.496872	35.810799	5.697311	110.634697	31.932201	44.891171	115.897163	33.8715	25.294241	113.26593	-80.229696	1.507479	125.727814
-53.633457	19.003937	124.285484	-23.637671	13.71137	118.824364	34.882538	6.508884	109.027824	31.281801	45.435307	115.452263	33.0821695	25.9720955	112.2400435	-80.3575115	1.4506445	125.4086845
-52.92598	18.829746	123.925438	-23.734043	14.243631	118.407265	34.630135	7.272997	108.202042	30.98704	46.079937	115.001549	32.8085875	26.676467	111.6017955	-80.2766735	1.810795	125.2127345
-51.960522	18.644686	123.475922	-23.644098	14.848053	118.227783	34.720745	7.956114	107.925858	30.891041	46.759102	114.550865	32.805893	27.357608	111.2383615	-80.094089	2.338498	125.2172045
-50.791378	18.346411	122.9645	-23.477869	15.372327	118.291939	35.08614	8.359179	108.39682	30.921417	47.286049	114.134827	33.0037785	27.822614	111.2658235	-79.9595165	2.92204	125.3180545
-49.439259	17.923784	122.595177	-23.252653	15.715274	118.635284	35.693748	8.460086	109.738068	31.141678	47.582355	114.122025	33.417713	28.0212205	111.9300465	-79.923019	3.4093275	125.3405215
-48.148502	17.588129	122.321358	-23.013895	15.855444	119.334351	36.614788	8.258679	112.072922	31.572336	47.748875	114.703659	34.093562	28.003777	113.3882905	-80.121352	3.707111	125.2804115
-46.300091	16.851908	122.24929	-22.745956	15.898982	120.408905	37.74353	7.900869	115.16465	32.076569	47.79932	115.907417	34.9100495	27.8500945	115.5360335	-80.4019615	3.9478695	125.2817765
-43.740284	16.13966	122.977364	-22.274771	15.805065	122.625603	39.432758	7.247375	120.895386	33.049099	47.70269	118.815948	36.2409285	27.4750325	119.855667	-80.7904705	4.1350975	125.395539
-41.632973	15.536814	123.761765	-21.905437	15.678094	124.401245	40.405773	6.883976	125.158218	33.78159	47.59005	121.220192	37.0936815	27.237013	123.189205	-80.9045555	4.119175	125.613285
-39.610977	15.148222	124.945137	-21.288893	15.35684	126.182106	41.299908	6.481808	129.149368	34.459042	47.525234	123.816391	37.879475	27.003521	126.4828795	-80.457261	3.710159	125.8813325
-37.718391	14.870438	126.295563	-20.975613	15.180757	128.04007	41.600319	6.291004	132.940918	35.070801	47.465439	126.436211	38.33556	26.8782215	129.6885645	-80.286786	3.4832925	126.3915755
-35.875648	14.770891	127.671112	-20.696091	14.973044	129.774796	41.80518	6.013609	136.462479	35.645027	47.380821	128.950958	38.7251035	26.697215	132.7067185	-80.1172855	3.248873	126.8428735
-34.097176	14.777992	128.917831	-20.440374	14.758394	131.248322	42.030106	5.813095	139.409714	36.167	47.377075	131.32193	39.098553	26.595085	135.365822	-79.979301	2.921703	127.130822
-32.526588	14.93926	129.76442	-20.217426	14.633767	132.321854	42.231586	5.793852	141.636688	36.829281	47.323273	133.269302	39.5304335	26.5585625	137.452995	-79.9652855	2.7089715	127.190713
-30.018312	15.448318	130.692535	-19.907661	14.657535	133.193787	42.492161	5.903867	143.467209	37.115307	47.490456	135.25972	39.803734	26.6971615	139.3634645	-79.619056	2.6179085	127.0241095
-28.536629	15.953729	130.925903	-19.679733	14.760457	133.296616	42.633423	6.047875	143.74205	37.279133	47.646107	135.823868	39.956278	26.846991	139.782959	-79.315744	2.673923	126.810273
-27.148155	16.529503	130.764404	-19.419258	14.874117	133.037201	42.777264	6.262573	143.410355	37.446747	47.787632	135.819427	40.1120055	27.0251025	139.614891	-78.9505215	2.7231315	126.459511
-25.764482	17.243097	130.34584	-19.136269	14.928715	132.486465	42.932804	6.442157	142.658493	37.583382	47.868683	135.402802	40.258093	27.15542	139.0306475	-78.530631	2.70201	125.9422825
-24.514385	17.992401	129.747467	-18.904272	14.947926	131.78215	43.010368	6.603327	141.815903	37.646156	47.884995	134.836487	40.328262	27.244161	138.326195	-78.136806	2.651691	125.238105
-23.429554	18.842278	129.158524	-18.734612	14.956806	131.15387	43.126369	6.739317	141.152161	37.66243	47.909527	134.297211	40.3943995	27.324422	137.724686	-77.8636235	2.58919	124.583054
-22.494219	19.815788	128.680283	-18.574009	14.962504	130.683304	43.224159	6.795327	140.714005	37.704624	47.954182	133.981384	40.4643915	27.3747545	137.3476945	-77.6124095	2.5502535	124.0189135
-21.276798	21.587782	128.240509	-18.454746	14.970941	130.295746	43.317429	6.769989	140.439636	37.760853	47.950848	133.922791	40.539141	27.3604185	137.1812135	-77.448633	2.5814635	123.4102785
-20.726124	22.845711	128.13942	-18.373625	14.897932	130.205811	43.317913	6.726187	140.305161	37.83292	47.953217	134.153549	40.5754165	27.339702	137.229355	-77.3226665	2.456162	123.182267
-20.241039	24.224512	128.072708	-18.250484	14.784344	130.124695	43.357151	6.687292	140.072693	37.906826	47.929298	134.510284	40.6319885	27.308295	137.2914885	-77.1329565	2.260393	122.9579015
-19.834602	25.683275	127.955589	-18.031467	14.659415	129.947113	43.428654	6.609056	139.766693	38.012207	47.900127	134.799713	40.7204305	27.2545915	137.283203	-76.7833645	2.0642385	122.611023
-19.535889	27.165222	127.78801	-17.726656	14.587982	129.675385	43.564575	6.571995	139.298004	38.193825	47.892811	135.016983	40.8792	27.232403	137.1574935	-76.332512	1.943561	122.1932765
-19.361124	28.79141	127.604187	-17.385378	14.623627	129.302399	43.816158	6.622296	138.818466	38.441582	47.955505	135.096863	41.12887	27.2889005	136.9576645	-75.899626	1.9583535	121.6471335
-19.245289	30.426893	127.246628	-17.010977	14.73054	128.840118	44.170918	6.784663	138.222961	38.788239	48.099701	135.058914	41.4795785	27.442182	136.6409375	-75.5015325	2.018898	121.0392985
-19.23246	32.910576	126.241814	-16.526358	14.956509	127.874496	44.754498	6.978487	137.121628	39.240448	48.252636	134.363403	41.997473	27.6155615	135.7425155	-75.050189	2.2974565	120.0064765
-19.381832	34.586845	125.243866	-16.328514	15.08467	127.057091	45.113735	7.119738	135.98172	39.384342	48.363663	133.414749	42.2490385	27.7417005	134.6982345	-74.9060665	2.4276395	119.4159475
-19.869699	36.360729	124.216148	-16.179317	15.112173	126.139137	45.258648	7.282239	134.70874	39.336258	48.346722	132.234192	42.297453	27.8144805	133.471466	-74.656087	2.4098655	118.806808
-20.020906	37.906567	123.018608	-16.155193	15.060051	125.276802	45.288242	7.439566	133.436691	39.198792	48.347767	130.830399	42.243517	27.8936665	132.133545	-74.553903	2.2264355	118.420059
-20.782846	39.674103	122.123993	-16.426544	15.102695	124.572777	45.216827	7.54288	131.934128	38.705002	48.444912	129.740768	41.9609145	27.993896	130.837448	-74.8140025	2.211494	118.308106
-21.458578	41.365341	121.440445	-16.359493	14.812258	123.829964	45.079151	7.52484	130.450806	38.438744	48.3423	128.63501	41.7589475	27.93357	129.542908	-74.4779335	1.690946	118.11702
-22.389572	43.11248	121.304527	-16.826797	14.813456	123.368416	44.890263	7.466398	128.875214	38.125877	48.224907	127.602158	41.50807	27.8456525	128.238686	-75.161664	1.7812595	118.498146
-23.728807	45.701584	121.588943	-17.123978	14.583872	122.678864	44.273849	7.523358	126.10701	37.684055	47.991314	126.2892	40.978952	27.757336	126.198105	-75.226908	1.410408	119.159623
-24.857742	47.504284	122.482285	-17.27293	14.53842	122.377464	43.412933	7.830442	124.327454	37.357185	47.856544	125.455902	40.385059	27.843493	124.891678	-74.930919	1.233347	119.86325
-25.836086	49.216782	123.74128	-17.395233	14.615824	122.236595	42.819305	8.146577	122.564377	37.097511	47.839207	125.142838	39.958408	27.992892	123.8536075	-74.748874	1.238756	120.6195825
-26.662928	50.748413	125.468216	-17.488707	14.818152	122.273422	42.392643	8.547705	121.25267	36.919552	47.948891	125.331711	39.6560975	28.248298	123.2921905	-74.6335115	1.388006	121.2546535
-27.627716	52.250927	127.341034	-17.571899	15.093965	122.349258	42.215511	8.963117	120.422577	36.740837	48.173149	125.787224	39.478174	28.568133	123.1049005	-74.621972	1.619797	121.5936155
-27.850576	51.181446	128.741119	-17.659714	15.43629	122.292328	42.184021	9.413961	119.812416	36.650417	48.455524	126.419952	39.417219	28.9347425	123.116184	-74.736647	1.9378375	121.468472
-28.392532	50.551182	129.136902	-17.712576	15.771534	122.196701	42.190193	9.802292	119.424347	36.708725	48.759895	126.87529	39.449459	29.2810935	123.1498185	-74.874611	2.2619745	121.2435835
-28.989285	49.581703	129.13385	-17.648394	16.311359	122.057747	42.342468	10.196916	119.172493	36.885258	49.116135	127.042641	39.613863	29.6565255	123.107567	-74.910651	2.9661925	121.007927
-29.249918	48.841835	128.748169	-17.544281	16.561962	122.077095	42.509262	10.241458	119.252563	37.047157	49.226482	126.950333	39.7782095	29.73397	123.101448	-74.8667715	3.389954	121.052742
-29.382509	47.873489	128.283813	-17.493725	16.712393	122.201553	42.70472	10.090278	119.69957	37.17157	49.291698	126.783035	39.938145	29.690988	123.2413025	-74.925595	3.733798	121.1618035
-29.55592	46.801949	127.622261	-17.490482	16.699392	122.43644	42.90564	9.855947	120.414925	37.210243	49.229809	126.62014	40.0579415	29.542878	123.5175325	-75.0389055	3.855906	121.3553475
-29.624733	45.616344	126.662231	-17.541842	16.647251	122.698555	43.0284	9.632457	121.32119	37.220451	49.118294	126.470497	40.1244255	29.3753755	123.8958435	-75.2081095	3.9191265	121.5012665
-29.869328	44.395542	125.839058	-17.632717	16.590063	122.979507	43.110474	9.422951	122.34565	37.156624	49.01804	126.225616	40.133549	29.2204955	124.285633	-75.398983	3.9596305	121.673381
-29.829502	43.018749	124.956528	-17.675158	16.548325	123.27018	43.141521	9.127687	123.364052	37.135525	48.819572	125.975952	40.138523	28.9736295	124.670002	-75.488839	4.1230205	121.870358
-29.645475	40.870605	123.855934	-17.613337	16.483332	123.733665	43.27211	8.571054	124.915985	37.352295	48.442818	125.538589	40.3122025	28.506936	125.227287	-75.5388765	4.459728	122.240043
-29.417601	39.404327	123.392998	-17.565588	16.426033	124.049973	43.399967	8.277339	125.701012	37.486519	48.203781	125.149574	40.443243	28.24056	125.425293	-75.574419	4.611506	122.674653
-29.205853	37.912811	123.008812	-17.474722	16.308031	124.314499	43.394241	8.139044	126.09066	37.589859	47.907173	124.699127	40.49205	28.0231085	125.3948935	-75.441494	4.5929535	123.2341045
-28.876617	36.399429	122.84787	-17.346657	16.106392	124.553299	43.729736	7.791462	126.121017	37.66494	47.6008	124.265083	40.697338	27.696131	125.19305	-75.390652	4.516653	123.913548
-28.536997	34.95451	122.904312	-17.166353	15.807096	124.777077	43.843487	7.480571	126.351929	37.819427	47.269264	123.994469	40.831457	27.3749175	125.173199	-75.164163	4.2392745	124.380955
-28.138975	33.57539	123.039902	-16.998962	15.470669	124.978935	43.984085	7.075936	126.610092	38.055153	46.889523	124.014557	41.019619	26.9827295	125.3123245	-75.017543	3.9586085	124.6455455
-27.682501	32.273357	123.183273	-16.877678	15.195921	125.125679	44.138805	6.635929	126.856125	38.294853	46.532215	124.123314	41.216829	26.584072	125.4897195	-74.972185	3.80777	124.7616385
-27.018047	30.509094	123.153564	-16.836105	15.006804	125.199806	44.249718	6.153687	127.194855	38.420609	46.116032	123.94117	41.3351635	26.1348595	125.5680125	-75.0073735	3.8787485	124.8315995
-26.538393	29.459711	122.880829	-16.845646	14.982621	125.111458	44.313286	5.981823	127.306129	38.455849	45.922745	123.675537	41.3845675	25.952284	125.490833	-75.0758595	4.012958	124.732083
-26.028786	28.494335	122.631859	-16.840527	14.92193	125.022758	44.381966	5.789678	127.472412	38.5355	45.718307	123.328972	41.458733	25.7539925	125.400692	-75.139787	4.0898675	124.644824
-25.483593	27.569473	122.530998	-16.80472	14.694001	124.999893	44.448505	5.446565	127.666809	38.675957	45.369705	123.136314	41.562231	25.408135	125.4015615	-75.171671	3.979867	124.5982245
-24.902571	26.778551	122.569969	-16.728521	14.270494	125.070953	44.534149	4.868226	127.877914	38.859219	44.845051	123.156845	41.696684	24.8566385	125.5173795	-75.153726	3.6843495	124.6245265
-24.277596	26.106808	122.786453	-16.680618	13.748381	125.213455	44.593094	4.174312	128.129333	39.049988	44.303127	123.271049	41.821541	24.2387195	125.700191	-75.182777	3.2580425	124.726719
-23.679356	25.509613	123.07975	-16.646645	13.201703	125.380562	44.571831	3.572945	128.19046	39.210258	43.815933	123.554298	41.8910445	23.694439	125.872379	-75.1843345	2.708967	124.888745
-22.720259	24.876078	123.505951	-16.586538	12.484848	125.584221	44.540451	2.80391	128.304916	39.442886	43.217777	124.104729	41.9916685	23.0108435	126.2048225	-75.1647445	1.9588525	124.9636195
-22.140507	24.614794	123.807129	-16.311239	11.986738	125.614975	44.551762	2.45782	128.4245	39.645081	42.95837	124.560234	42.0984215	22.708095	126.492367	-74.7208995	1.265381	124.737583
-21.568302	24.445641	123.98175	-16.267803	11.761441	125.674141	44.612335	2.199224	128.519714	39.797306	42.743599	125.074097	42.2048205	22.4714115	126.7969055	-74.7404265	1.0514705	124.5513765
-20.979265	24.411268	124.059586	-16.19714	11.630416	125.64827	44.721802	1.974695	128.616379	39.947723	42.559483	125.528458	42.3347625	22.267089	127.0724185	-74.7290425	0.993743000000002	124.2241215
-20.330803	24.458309	124.084915	-16.081902	11.542098	125.547066	44.850903	1.761591	128.666016	40.134411	42.399765	125.995949	42.492657	22.080678	127.3309825	-74.656461	1.003518	123.7631495
-19.699949	24.519262	124.083588	-16.135893	11.579004	125.458038	45.030373	1.525346	128.661484	40.321712	42.214447	126.568008	42.6760425	21.8698965	127.614746	-74.9478285	1.2881115	123.30133
-19.043533	24.611742	124.089012	-15.923985	11.458354	125.281563	45.203369	1.272565	128.681168	40.470032	42.03331	127.186295	42.8367005	21.6529375	127.9337315	-74.6846705	1.2637705	122.6293945
-18.171484	24.78854	124.323486	-15.622027	11.243968	125.173203	45.428215	0.981144	128.936798	40.680859	41.841816	128.190872	43.054537	21.41148	128.563835	-74.298591	1.076456	121.782571
-17.648468	24.961357	124.540649	-15.499104	11.121175	125.271751	45.584538	0.797233	129.282303	40.765892	41.746502	128.807526	43.175215	21.2718675	129.0449145	-74.173423	0.970482499999999	121.4985875
-17.208586	25.137165	124.791924	-15.478347	11.043644	125.517212	45.683987	0.571691	129.694031	40.84787	41.605862	129.269226	43.2659285	21.0887765	129.4816285	-74.2226225	0.998511499999999	121.5527955
-16.773991	25.35676	125.009361	-15.246902	10.848043	125.697121	45.750015	0.311801	130.185074	41.249031	41.317089	129.479813	43.499523	20.814445	129.8324435	-73.993327	0.881640999999998	121.5617985
-16.360758	25.59849	125.121284	-15.258419	10.835865	125.918106	45.838829	0.067174	130.659607	41.365314	41.132355	129.684464	43.6020715	20.5997645	130.1720355	-74.1189095	1.0719655	121.6641765
-15.970381	25.851351	125.09996	-15.250528	10.843734	126.021744	45.932518	-0.194631	131.06102	41.508179	40.940273	129.751282	43.7203485	20.372821	130.406151	-74.2214045	1.314647	121.637337
-15.63868	26.149071	125.004051	-15.223137	10.875735	126.014885	45.998466	-0.45224	131.332443	41.691345	40.770401	129.684967	43.8449055	20.1590805	130.508705	-74.2911795	1.5923895	121.521065
-15.110525	26.595736	124.631416	-15.096131	10.882083	125.823425	46.067539	-0.684493	131.421631	41.963039	40.57375	129.514954	44.015289	19.9446285	130.4682925	-74.207551	1.8195375	121.1785575
-14.880727	26.930788	124.472687	-14.998364	10.86647	125.660667	46.133324	-0.826175	131.357437	42.121002	40.452881	129.436523	44.127163	19.813353	130.39698	-74.123891	1.919587	120.924354
-14.712402	27.329403	124.463905	-15.108696	11.002587	125.634537	46.224682	-0.988525	131.214813	42.3009	40.328499	129.453796	44.262791	19.669987	130.3343045	-74.480183	2.335187	120.9347695
-14.580816	27.762407	124.521408	-15.015329	11.032985	125.569603	46.25642	-1.142867	131.013123	42.508987	40.225441	129.554153	44.3827035	19.541287	130.283638	-74.4133615	2.524683	120.855568
-14.496233	28.229517	124.658356	-14.931764	11.122558	125.543854	46.267075	-1.217524	130.765839	42.701836	40.168678	129.648392	44.4844555	19.475577	130.2071155	-74.3479835	2.769539	120.8805925
-14.464502	28.736391	124.847282	-14.878779	11.29969	125.553146	46.240982	-1.192299	130.525665	42.882454	40.21347	129.752945	44.561718	19.5105855	130.139305	-74.319276	3.0887945	120.966987
-14.471519	29.252962	125.029694	-14.834945	11.569273	125.583305	46.214394	-1.07492	130.350372	43.028946	40.334427	129.86409	44.62167	19.6297535	130.107231	-74.29156	3.5087925	121.059379
-14.559921	29.997938	125.271271	-14.81238	12.038009	125.640282	46.236378	-0.797079	130.18222	43.170795	40.611767	130.0383	44.7035865	19.907344	130.11026	-74.3283465	4.168674	121.170304
-14.686545	30.509054	125.294746	-14.812348	12.349319	125.651993	46.23682	-0.583564	130.120499	43.230865	40.808643	130.106659	44.7338425	20.1125395	130.113579	-74.3585385	4.5860985	121.190407
-14.840919	30.983185	125.253952	-14.809604	12.608354	125.607513	46.21497	-0.344035	130.010162	43.260216	40.986687	130.151825	44.737593	20.321326	130.0809935	-74.356801	4.895382	121.1340325
-15.057996	31.416458	125.181351	-14.788911	12.790987	125.522804	46.192886	-0.160259	129.853912	43.294281	41.11927	130.143448	44.7435835	20.4795055	129.99868	-74.3214055	5.1024685	121.046928
-15.300144	31.807888	125.063728	-14.744915	12.905483	125.398239	46.215107	-0.032751	129.645157	43.308628	41.213333	130.069382	44.7618675	20.590291	129.8572695	-74.2516975	5.220675	120.9392085
-15.531537	32.144836	124.90947	-14.682366	12.975385	125.25692	46.213238	0.068359	129.435822	43.338985	41.267593	129.899353	44.7761115	20.667976	129.6675875	-74.1408435	5.282794	120.8462525
-15.747796	32.412811	124.742722	-14.595609	13.000175	125.101318	46.209721	0.16777	129.253738	43.394955	41.276943	129.69368	44.802338	20.7223565	129.473709	-73.993556	5.2779935	120.728927
-16.183783	32.757435	124.439049	-14.445868	13.035384	124.905869	46.232754	0.253976	128.970032	43.17342	41.35355	129.395172	44.703087	20.803763	129.182602	-73.594823	5.267005	120.629136
-16.519648	32.936459	124.259636	-14.368479	13.06999	124.84201	46.249165	0.28151	128.870331	43.243622	41.349701	129.099289	44.7463935	20.8156055	128.98481	-73.4833515	5.3243745	120.69921
-16.930981	33.064522	124.138138	-14.287824	13.084547	124.832977	46.27076	0.354047	128.816574	43.325512	41.367611	128.848724	44.798136	20.860829	128.832649	-73.373784	5.308265	120.833305
-17.39712	33.176537	124.012413	-14.204791	13.091723	124.854912	46.304779	0.416881	128.829987	43.424488	41.424824	128.633499	44.8646335	20.9208525	128.731743	-73.2742155	5.2625935	120.978081
-17.867733	33.26535	123.949501	-14.131421	13.078024	124.866882	46.352818	0.473885	128.777939	43.49752	41.489853	128.376495	44.925169	20.981869	128.577217	-73.188011	5.174179	121.156547
-18.344732	33.338596	123.91703	-14.086805	13.036964	124.838768	46.371559	0.509178	128.532135	43.498756	41.470314	128.066315	44.9351575	20.989746	128.299225	-73.1087675	5.084182	121.378311
-18.763336	33.355198	123.905502	-14.044556	12.950375	124.790573	46.279778	0.488586	128.176239	43.484699	41.358986	127.741516	44.8822385	20.923786	127.9588775	-72.9713505	4.976964	121.6222685
-19.484585	33.200321	123.941231	-14.046786	12.756083	124.71579	46.080544	0.384261	127.592384	43.42804	41.225178	127.229881	44.754292	20.8047195	127.4111325	-72.847864	4.7074465	122.0204475
-20.017599	33.057838	123.963341	-14.073658	12.614094	124.648491	45.629875	0.520906	127.214882	43.347763	41.099274	127.034782	44.488819	20.81009	127.124832	-72.636135	4.418098	122.17215
-20.579205	32.8843	124.033295	-14.107223	12.457968	124.552368	45.555069	0.462241	126.824417	43.278561	41.021736	126.893044	44.416815	20.7419885	126.8587305	-72.631261	4.1739475	122.2460055
-21.18346	32.672173	124.055626	-14.184959	12.2989	124.416801	45.532993	0.379972	126.518715	43.198822	41.00885	126.790932	44.3659075	20.694411	126.6548235	-72.7358255	3.903389	122.1787785
-21.732601	32.436497	124.046638	-14.273882	12.139428	124.255135	45.470455	0.363751	126.143692	43.05077	40.973408	126.734985	44.2606125	20.6685795	126.4393385	-72.8083765	3.6102765	122.0709315
-22.266125	32.173264	124.023369	-14.407664	12.004536	124.087021	45.357807	0.356914	125.835892	42.860851	40.933281	126.610611	44.109329	20.6450975	126.2232515	-72.924657	3.3639745	121.9507905
-22.794071	31.874672	123.985718	-14.541239	11.896619	123.972252	45.172993	0.387837	125.610115	42.669754	40.932011	126.421417	43.9213735	20.659924	126.015766	-73.0038515	3.133314	121.928738
-23.491568	31.362953	123.80838	-14.698455	11.782716	123.853127	44.944962	0.481162	125.425705	42.391003	40.911438	126.125648	43.6679825	20.6963	125.7756765	-73.0648925	2.869132	121.9305775
-23.889421	30.959141	123.607758	-14.786248	11.717798	123.805939	44.925823	0.448641	125.473091	42.211491	40.894928	125.867119	43.568657	20.6717845	125.670105	-73.141153	2.7638115	121.941773
-24.247589	30.512491	123.357628	-14.862013	11.640986	123.776817	44.95052	0.420262	125.534836	42.054253	40.854912	125.616623	43.5023865	20.637587	125.5757295	-73.2264125	2.644385	121.9779045
-24.588327	30.067736	123.134697	-14.93463	11.557865	123.798195	44.959702	0.355359	125.649582	41.923668	40.803638	125.307953	43.441685	20.5794985	125.4787675	-73.310945	2.5362315	122.1176225
-24.880413	29.61046	122.96991	-15.021231	11.478808	123.888779	44.945877	0.267238	125.762955	41.820206	40.712322	124.983917	43.3830415	20.48978	125.373436	-73.4255035	2.467836	122.404122
-25.12019	29.154831	122.936562	-15.087621	11.411345	124.062431	44.879074	0.171929	125.884201	41.724201	40.571659	124.739777	43.3016375	20.371794	125.311989	-73.4768795	2.450896	122.812873
-25.304708	28.711987	123.025658	-15.15909	11.339574	124.286415	44.838711	0.040469	126.068413	41.652988	40.406246	124.608696	43.2458495	20.2233575	125.3385545	-73.5640295	2.4557905	123.2342755
-25.467772	28.088665	123.241196	-15.254019	11.248453	124.613556	44.77108	-0.149362	126.360489	41.586227	40.234566	124.655846	43.1786535	20.042602	125.5081675	-73.6866915	2.454304	123.7189445
-25.551466	27.744612	123.349716	-15.316884	11.211338	124.746109	44.726368	-0.205869	126.476166	41.548904	40.195156	124.706924	43.137636	19.9946435	125.591545	-73.771404	2.4280325	123.900673
-25.574192	27.435997	123.381653	-15.369083	11.208368	124.780418	44.656406	-0.187845	126.496696	41.475658	40.216637	124.7118	43.066032	20.014396	125.604248	-73.804198	2.40234	123.956588
-25.56946	27.18119	123.377403	-15.408172	11.243706	124.75132	44.581684	-0.130304	126.399529	41.386517	40.251915	124.657043	42.9841005	20.0608055	125.528286	-73.8004445	2.4266065	123.974354
-25.502283	26.947712	123.391197	-15.42288	11.292902	124.70726	44.523792	-0.063185	126.265755	41.314644	40.318592	124.577835	42.919218	20.1277035	125.421795	-73.764978	2.4581005	123.992725
-25.414022	26.759636	123.444458	-15.432899	11.335663	124.700417	44.46159	0.019816	126.167702	41.272095	40.392365	124.53598	42.8668425	20.2060905	125.351841	-73.7326405	2.4652355	124.048993
-25.301483	26.628044	123.549629	-15.450615	11.382936	124.754669	44.425411	0.115445	126.112404	41.228657	40.47464	124.571075	42.827034	20.2950425	125.3417395	-73.728264	2.4708295	124.1675985
-25.113836	26.510933	123.785278	-15.508842	11.477434	124.923111	44.36047	0.320567	126.170937	41.135487	40.652561	124.716866	42.7479785	20.486564	125.4439015	-73.7656625	2.468304	124.4023205
-24.977419	26.485039	123.920914	-15.56858	11.540806	125.06356	44.328014	0.472472	126.277222	41.047703	40.793495	124.849762	42.6878585	20.6329835	125.563492	-73.8250185	2.4486285	124.563628
-24.804886	26.508024	123.993973	-15.608268	11.581885	125.16346	44.310612	0.608935	126.410362	40.930447	40.920513	124.968948	42.6205295	20.764724	125.689655	-73.8370655	2.399046	124.637265
-24.594261	26.559824	123.973557	-15.656935	11.610697	125.220718	44.303513	0.696151	126.57962	40.850155	41.013588	125.02774	42.576834	20.8548695	125.80368	-73.890704	2.3665245	124.637756
-24.359354	26.645613	123.834564	-15.70213	11.630043	125.198242	44.299358	0.732441	126.779533	40.796818	41.078983	125.017883	42.548088	20.905712	125.898708	-73.952348	2.354374	124.497776
-24.142756	26.780647	123.622833	-15.752055	11.644089	125.134232	44.298332	0.746717	126.941177	40.733002	41.115025	124.948524	42.515667	20.930871	125.9448505	-74.019777	2.357307	124.3236135
-23.933878	26.972717	123.394264	-15.808495	11.679597	125.06591	44.278069	0.749809	127.088234	40.699455	41.101475	124.85434	42.488762	20.925642	125.971287	-74.105752	2.433552	124.160533
-23.617641	27.399952	123.104683	-15.867092	11.736738	125.024796	44.563545	0.523547	127.238701	40.731647	41.048588	124.751472	42.647596	20.7860675	125.9950865	-74.38178	2.6874085	124.0545055
-23.411217	27.755552	122.986603	-15.875247	11.749005	125.040733	44.56131	0.42644	127.475357	40.80043	40.956707	124.809456	42.68087	20.6915735	126.1424065	-74.431364	2.8064365	123.9390595
-23.257893	28.215609	122.953522	-15.858979	11.734081	125.094734	44.577595	0.262256	127.689362	40.903336	40.81852	124.99292	42.7404655	20.540388	126.341141	-74.4584235	2.927774	123.848327
-23.156061	28.754278	123.033455	-15.807348	11.668194	125.169479	44.56321	0.058104	127.903572	41.033535	40.691463	125.258186	42.7983725	20.3747835	126.580879	-74.4130685	2.9616045	123.758079
-23.047955	29.341623	123.233833	-15.737038	11.584444	125.248909	44.500984	-0.132794	128.088989	41.210575	40.594273	125.605461	42.8557795	20.2307395	126.847225	-74.3298555	2.9381485	123.650593
-22.986467	29.988277	123.517479	-15.677794	11.526834	125.344238	43.863022	0.076408	128.351944	41.393131	40.521301	126.029419	42.6280765	20.2988545	127.1906815	-73.9836645	2.7548135	123.4977945
-23.008554	30.655628	123.839256	-15.639917	11.514503	125.432083	43.828697	0.017681	128.303253	41.539795	40.479366	126.4048	42.684246	20.2485235	127.3540265	-73.96408	2.7804825	123.5101395
-23.047792	31.708231	124.287033	-15.647747	11.539386	125.497726	43.725327	-0.062546	127.939903	41.61158	40.437298	126.712486	42.6684535	20.187376	127.3261945	-73.9639475	2.891396	123.6692575
-23.056963	32.434566	124.485504	-15.687355	11.566797	125.461449	43.932281	-0.191375	127.370277	41.5793	40.42115	126.731346	42.7557905	20.1148875	127.0508115	-74.1305005	3.0187065	123.8720865
-23.18231	33.222191	124.580177	-15.765065	11.62291	125.342773	43.775974	-0.118927	126.840103	41.446114	40.446205	126.624283	42.611044	20.163639	126.732193	-74.141174	3.082181	123.953353
-23.313383	33.992455	124.637642	-15.89857	11.710802	125.158859	43.591618	0.036628	126.232819	41.213425	40.555458	126.296684	42.4025215	20.296043	126.2647515	-74.1996615	3.125561	124.0529665
-23.506699	34.795471	124.600044	-16.122692	11.860104	124.911331	43.417992	0.238869	125.402283	40.842106	40.741524	125.799988	42.130049	20.4901965	125.6011355	-74.375433	3.2300115	124.2215265
-23.71373	35.559185	124.476883	-16.415119	12.036152	124.605789	43.129517	0.501733	124.43335	40.385864	40.886402	125.219299	41.7576905	20.6940675	124.8263245	-74.5879285	3.3782365	124.3852535
-23.921112	36.30479	124.418747	-16.699699	12.187107	124.333466	42.781918	0.724048	123.678314	39.992912	41.017193	124.745178	41.387415	20.8706205	124.211746	-74.786813	3.5035935	124.455186
-24.138584	37.39661	124.602486	-17.0886	12.347918	124.1745	42.354321	0.94911	122.960052	39.566105	41.167141	124.454903	40.960213	21.0581255	123.7074775	-75.137413	3.6377105	124.6415225
-24.343609	38.146782	124.905144	-17.350595	12.417455	124.2192	42.069267	1.064513	122.695229	39.326675	41.26313	124.461075	40.697971	21.1638215	123.578152	-75.399161	3.6710885	124.860248
-24.499216	38.845062	125.267578	-17.598623	12.486442	124.30545	41.799946	1.173537	122.586372	39.080261	41.398312	124.522575	40.4401035	21.2859245	123.5544735	-75.6373495	3.6869595	125.0564265
-24.613499	39.505802	125.597252	-17.847527	12.551745	124.432121	41.646717	1.288589	122.589493	38.854427	41.530575	124.729706	40.250572	21.409582	123.6595995	-75.945626	3.693908	125.2046425
-24.676687	40.088955	125.859749	-18.046274	12.614303	124.586853	41.531406	1.412537	122.768066	38.679714	41.653271	125.007835	40.10556	21.532904	123.8879505	-76.198108	3.695702	125.2857555
-24.689566	40.63028	126.044212	-18.212786	12.668615	124.731377	41.453915	1.481498	123.075333	38.520657	41.79398	125.239632	39.987286	21.637739	124.1574825	-76.412858	3.699491	125.3052715
-24.688324	41.152802	126.068901	-18.359509	12.69349	124.844086	41.440426	1.534698	123.33596	38.375446	41.854053	125.455643	39.907936	21.6943755	124.3958015	-76.626954	3.6926045	125.2923705
-24.604378	41.92519	125.951889	-18.493004	12.741857	124.978683	41.445915	1.593094	123.787918	38.212456	41.930569	125.677856	39.8291855	21.7618315	124.732887	-76.8151935	3.7218825	125.224479
-24.560743	42.440495	125.939194	-18.559187	12.755988	125.098183	41.426079	1.619377	124.044121	38.13792	41.971668	125.818466	39.7819995	21.7955225	124.9312935	-76.9003735	3.7164535	125.2650725
-24.494349	42.925873	126.033714	-18.640366	12.774524	125.247719	41.390236	1.605594	124.264946	38.054432	41.999302	125.929108	39.722334	21.802448	125.097027	-77.003066	3.7466	125.398411
-24.413635	43.356922	126.236198	-18.523212	12.649587	125.35527	41.307014	1.612354	124.469162	38.001526	42.037518	126.049515	39.65427	21.824936	125.2593385	-76.700694	3.474238	125.4512015
-24.275078	43.759258	126.500214	-18.587978	12.678556	125.544182	41.234802	1.67317	124.58905	37.953533	42.112167	126.209572	39.5941675	21.8926685	125.399311	-76.7701235	3.4644435	125.689053
-24.110525	44.103535	126.787079	-18.665369	12.749405	125.676575	41.175133	1.776241	124.590698	37.879082	42.231476	126.328697	39.5271075	22.0038585	125.4596975	-76.8578455	3.4949515	125.8934525
-23.95591	44.437939	127.086487	-18.715685	12.835911	125.723907	41.087746	1.962662	124.42112	37.769432	42.395599	126.409279	39.428589	22.1791305	125.4151995	-76.859959	3.4926915	126.0326145
-23.447926	44.76112	127.43335	-18.829069	12.928276	125.573364	40.902676	2.338688	123.865845	37.55949	42.688206	126.469109	39.231083	22.513447	125.167477	-76.889221	3.343105	125.979251
-23.298538	45.055138	127.776352	-18.889622	13.020736	125.370422	40.766552	2.592138	123.416725	37.426079	42.878387	126.455734	39.0963155	22.7352625	124.9362295	-76.8755595	3.3062095	125.8046145
-22.997107	45.320415	127.969048	-19.160379	13.309291	125.261627	40.623222	2.857674	123.028183	37.33852	43.073658	126.496864	38.980871	22.965666	124.7625235	-77.301629	3.652916	125.7607305
-22.653067	45.557034	128.136963	-19.177465	13.501366	125.106285	40.546169	3.13569	122.808006	37.305122	43.295433	126.573883	38.9256455	23.2155615	124.6909445	-77.2805755	3.7871705	125.5216255
-22.256868	45.761971	128.308838	-19.160099	13.719765	125.036919	40.563232	3.390782	122.74157	37.279961	43.544987	126.702965	38.9215965	23.4678845	124.7222675	-77.2417945	3.9716455	125.3515705
-21.757832	45.947819	128.436691	-19.155836	13.935653	125.07621	40.595524	3.647719	122.752968	37.286297	43.751511	126.868629	38.9409105	23.699615	124.8107985	-77.2525825	4.171691	125.3416215
-21.267338	46.054844	128.509827	-19.140385	14.123122	125.164749	40.653572	3.83644	122.85099	37.297695	43.954067	127.002182	38.9756335	23.8952535	124.926586	-77.2564035	4.3509905	125.402912
-20.510494	46.129738	128.618271	-19.090027	14.34446	125.290787	40.772934	4.054798	123.065651	37.31945	44.16679	127.165497	39.046192	24.110794	125.115574	-77.226246	4.578126	125.466
-19.916496	46.069973	128.51593	-19.047171	14.428566	125.321411	40.874249	4.15579	123.188004	37.364796	44.272182	127.211807	39.1195225	24.213986	125.1999055	-77.2138645	4.643146	125.4429165
-19.254873	45.959705	128.316025	-18.966915	14.504416	125.280556	40.993122	4.200892	123.312607	37.418694	44.366531	127.180466	39.205908	24.2837115	125.2465365	-77.139738	4.7251205	125.3145755
-18.558578	45.800625	128.054871	-18.88534	14.535044	125.225899	41.110352	4.229056	123.392487	37.473194	44.411243	127.128731	39.291773	24.3201495	125.260609	-77.062453	4.7499385	125.191189
-17.786234	45.590462	127.76712	-18.819971	14.58873	125.15155	41.184593	4.226137	123.478424	37.561634	44.422676	127.063408	39.3731135	24.3244065	125.270916	-77.0130555	4.8530535	125.032184
-17.120152	45.429031	127.627907	-18.770098	14.607298	125.124397	41.248375	4.172337	123.59346	37.662983	44.393818	127.003944	39.455679	24.2830775	125.298702	-76.995875	4.9315185	124.950092
-16.249781	45.097778	127.43795	-18.696281	14.615859	125.088158	41.318466	4.083119	123.722687	37.773785	44.337994	126.97493	39.5461255	24.2105565	125.3488085	-76.9386875	5.0211615	124.8275075
-14.9262	44.531223	127.159096	-18.643408	14.646584	125.019226	41.424568	3.902489	123.901878	37.916138	44.232204	126.944603	39.670353	24.0673465	125.4232405	-76.957169	5.2258215	124.6152115
-13.928512	44.07304	126.972641	-18.625196	14.712689	124.980011	41.480343	3.786697	124.07756	37.992077	44.171944	126.971794	39.73621	23.9793205	125.524677	-76.986602	5.4460575	124.435345
-12.845797	43.59697	126.81559	-18.567533	14.79742	124.945999	41.500645	3.675427	124.371338	38.106915	44.115978	127.119301	39.80378	23.8957025	125.7453195	-76.938846	5.6991375	124.1466785
-11.780846	43.073402	126.740646	-18.514683	14.918577	125.008942	41.525398	3.542771	124.816635	38.25148	44.056461	127.385368	39.888439	23.799616	126.1010015	-76.917805	6.037538	123.9168825
-10.679152	42.562229	126.726547	-18.512596	15.067734	125.119293	41.62545	3.335121	125.389877	38.390762	44.000042	127.773224	40.008106	23.6675815	126.5815505	-77.033298	6.4678865	123.6570355
-9.510043	41.959881	126.800957	-18.530506	15.214462	125.292656	41.744854	3.1201	126.038719	38.52721	43.933483	128.205917	40.136032	23.5267915	127.122318	-77.197044	6.9021325	123.462994
-8.287701	41.348656	126.880608	-18.595098	15.34815	125.489532	41.797634	2.950125	126.712357	38.632771	43.882137	128.604645	40.2152025	23.416131	127.658501	-77.4053985	7.280169	123.320563
-6.48247	40.387802	126.979492	-18.430227	15.385996	125.758537	42.260792	2.605191	127.641006	38.795158	43.926765	129.19075	40.527975	23.265978	128.415878	-77.388429	7.506014	123.101196
-5.115235	39.617008	127.19458	-18.461092	15.489549	126.057037	42.432869	2.515138	128.423233	38.949306	44.001781	129.700668	40.6910875	23.2584595	129.0619505	-77.6132715	7.7206385	123.0521235
-3.840112	38.902946	127.568733	-18.466694	15.529889	126.429916	42.661263	2.378804	129.278214	39.44952	43.957199	130.167923	41.0553915	23.1680015	129.7230685	-77.9887795	7.8917765	123.1367635
-2.601254	38.193214	128.021515	-18.473923	15.543781	126.820946	42.914314	2.213475	130.12146	39.671406	44.031109	130.768463	41.29286	23.122292	130.4449615	-78.240706	7.96527	123.1969305
-1.428463	37.508675	128.568115	-18.51557	15.567082	127.201401	43.14238	2.101656	130.864578	39.853039	44.059296	131.337311	41.4977095	23.080476	131.1009445	-78.5288495	8.053688	123.3018575
-0.180227	36.775677	129.019348	-18.557899	15.633541	127.501534	43.308155	2.026143	131.50769	40.004677	44.07299	131.847931	41.656416	23.0495665	131.6778105	-78.772214	8.2175155	123.3252575
1.049028	36.075947	129.307404	-18.62755	15.754694	127.677307	43.421391	1.997016	132.074112	40.142529	44.097988	132.298615	41.78196	23.047502	132.1863635	-79.03706	8.461886	123.1682505
2.691156	35.0826	129.726486	-18.716843	16.010178	127.675713	43.483067	2.070178	132.590775	40.25174	44.205734	132.768723	41.8674035	23.137956	132.679749	-79.3010895	8.8824	122.671677
3.803952	34.395035	129.771576	-18.786211	16.2215	127.449509	43.455345	2.126636	132.708618	40.280243	44.293221	132.948212	41.867794	23.2099285	132.828415	-79.440216	9.2330715	122.070603
4.882435	33.741142	129.653503	-18.848459	16.427086	127.129662	43.349751	2.2088	132.628708	40.256912	44.369579	132.946823	41.8033315	23.2891895	132.7877655	-79.5002495	9.5649825	121.4715585
5.840604	33.071705	129.526688	-18.89694	16.614227	126.771164	43.18248	2.321133	132.315887	40.246994	44.425819	132.818817	41.714737	23.373476	132.567352	-79.508617	9.854978	120.974976
6.863261	32.368614	129.240448	-18.883919	16.768063	126.356415	43.016396	2.45378	131.879349	40.231575	44.467335	132.63945	41.6239855	23.4605575	132.2593995	-79.3918235	10.0755685	120.4534305
7.847422	31.670805	128.893555	-18.863668	16.930099	125.985023	42.914288	2.609274	131.432098	40.219265	44.519127	132.429749	41.5667765	23.5642005	131.9309235	-79.2941125	10.2959975	120.0391225
8.079797	31.35792	129.003922	-18.788027	17.101376	125.61792	42.898163	2.805406	131.099319	40.242447	44.646355	132.289581	41.570305	23.7258805	131.69445	-79.146359	10.4768715	119.54139
9.411758	30.234993	128.653122	-18.688982	17.406494	125.215759	42.940865	3.139527	130.762024	40.212044	44.902409	132.077042	41.5764545	24.020968	131.419533	-78.9544185	10.79202	119.011985
10.886944	29.079945	128.071182	-18.650835	17.611761	125.013695	42.971516	3.385222	130.657516	40.169018	45.096081	131.832504	41.570267	24.2406515	131.24501	-78.871937	10.9828705	118.78238
11.595881	28.272697	127.856979	-18.609615	17.822744	124.854813	42.995808	3.61329	130.60498	40.142174	45.296963	131.541779	41.568991	24.4551265	131.0733795	-78.788221	11.1903615	118.6362465
12.334981	27.412281	127.608505	-18.5571	17.985518	124.708771	43.061085	3.825809	130.672867	40.145187	45.480156	131.153687	41.603136	24.6529825	130.913277	-78.717336	11.3180535	118.504265
13.074428	26.53676	127.352844	-18.749794	18.270321	124.665985	43.163242	4.003714	130.838028	40.147083	45.655476	130.767517	41.6551625	24.829595	130.8027725	-79.1547505	11.711047	118.5291975
13.727559	25.642937	127.128181	-18.619411	18.317616	124.41362	43.308025	4.1784	130.9487	40.155685	45.795433	130.428711	41.731855	24.9869165	130.6887055	-78.970677	11.6483155	118.1385345
14.319684	24.715942	127.027786	-18.516741	18.297886	124.193047	43.452091	4.245789	131.093842	40.201981	45.857922	130.154572	41.827036	25.0518555	130.624207	-78.860518	11.5439165	117.761887
15.265365	23.322695	126.831009	-18.272068	18.153503	123.772987	43.678898	4.212813	131.393799	40.030624	45.926891	129.875595	41.854761	25.069852	130.634697	-78.398897	11.237154	116.911277
15.857263	22.403917	126.689873	-18.082155	18.078438	123.472725	43.818661	4.173436	131.529541	40.189362	45.892326	129.758163	42.0040115	25.032881	130.643852	-78.1683215	11.123995	116.301598
16.354244	21.512934	126.600792	-17.884258	18.034603	123.191277	43.998657	4.131306	131.658615	40.361099	45.887344	129.651947	42.179878	25.009325	130.655281	-77.948394	11.059881	115.727273
16.501415	20.824232	126.677261	-17.693737	18.045561	123.004089	44.136124	4.150203	131.709045	40.555779	45.943787	129.558807	42.3459515	25.046995	130.633926	-77.7334255	11.044127	115.374252
16.929937	20.032413	126.638832	-17.513329	18.109016	122.884354	44.2985	4.239668	131.693939	40.723091	46.013771	129.528824	42.5107955	25.1267195	130.6113815	-77.5374535	11.0913125	115.1573265
17.60825	19.152611	126.523361	-17.369928	18.208916	122.882545	44.459869	4.310756	131.658829	40.853901	46.086796	129.426834	42.656885	25.198776	130.5428315	-77.396741	11.219056	115.2222585
17.95611	18.435068	126.471779	-17.235003	18.326893	122.890602	44.588234	4.449808	131.65918	40.980633	46.188717	129.342834	42.7844335	25.3192625	130.501007	-77.2544395	11.3345235	115.280197
17.964443	17.553993	126.634109	-17.088982	18.503323	122.875954	44.761951	4.686722	131.655548	41.097168	46.412632	129.164169	42.9295595	25.549677	130.4098585	-77.1075235	11.456969	115.3420495
18.121124	16.915579	126.571831	-17.046675	18.612677	122.821877	44.864269	4.865288	131.629166	41.093491	46.594856	129.015732	42.97888	25.730072	130.322449	-77.07223	11.495282	115.321305
18.245323	16.279936	126.502396	-17.003443	18.668083	122.742165	44.928722	5.012414	131.584305	41.059914	46.737751	128.860443	42.994318	25.8750825	130.222374	-77.001204	11.4610835	115.261956
18.632135	15.516388	126.319588	-16.974403	18.687786	122.697578	44.969833	5.110098	131.562012	41.041039	46.803848	128.677963	43.005436	25.956973	130.1199875	-76.954242	11.418599	115.2751685
18.671387	14.885261	126.272873	-16.911631	18.662481	122.673759	45.014908	5.167214	131.554031	41.035465	46.832993	128.544739	43.0251865	26.0001035	130.049385	-76.8484485	11.3248585	115.298133
18.743038	14.288378	126.255943	-16.855705	18.62361	122.670639	45.065136	5.187307	131.601578	41.085514	46.809727	128.407639	43.075325	25.998517	130.0046085	-76.786735	11.248703	115.3366695
18.386358	13.888359	126.441666	-16.759426	18.561094	122.63501	45.142891	5.206906	131.658905	41.157902	46.810429	128.316849	43.1503965	26.0086675	129.987877	-76.6692485	11.1135205	115.282143
18.538523	12.898241	126.303864	-16.607237	18.458595	122.562347	45.296555	5.236335	131.651382	41.257839	46.784691	128.122131	43.277197	26.010513	129.8867565	-76.491671	10.906677	115.2379375
18.421085	12.384171	126.20015	-16.494387	18.390856	122.478783	45.367081	5.254745	131.612839	41.327171	46.782257	127.988937	43.347126	26.018501	129.800888	-76.3359	10.763211	115.156678
18.013344	12.028056	126.209007	-16.411448	18.344488	122.422028	45.436947	5.292812	131.549698	41.39185	46.769184	127.882957	43.4143985	26.030998	129.7163275	-76.2372945	10.657978	115.1277285
17.7887	11.563302	126.119995	-16.312902	18.286533	122.376572	45.51186	5.342149	131.497528	41.446526	46.7798	127.861115	43.479193	26.0609745	129.6793215	-76.104997	10.5120915	115.0738225
17.670744	11.02017	125.948463	-16.241766	18.246647	122.403381	45.588497	5.37005	131.464645	41.508919	46.801682	127.891312	43.548708	26.085866	129.6779785	-76.03224	10.407428	115.1287835
17.12723	10.689699	125.979507	-16.169998	18.212349	122.464439	45.670963	5.423568	131.425797	41.56879	46.849354	127.977943	43.6198765	26.136461	129.70187	-75.9598725	10.288237	115.227008
16.902225	10.195229	125.862732	-16.125957	18.202341	122.558578	45.727184	5.496419	131.335373	41.619888	46.909107	128.096832	43.673536	26.202763	129.7161025	-75.92545	10.201919	115.4010535
15.949665	9.746572	125.871811	-15.855463	18.067453	122.579506	45.8069	5.613861	131.079605	41.68478	47.00248	128.351578	43.74584	26.3081705	129.7155915	-75.456766	9.8267355	115.4434205
15.64735	9.220583	125.553986	-15.830413	18.079096	122.603897	45.844627	5.68405	130.88739	41.719246	47.077404	128.557465	43.7819365	26.380727	129.7224275	-75.4427625	9.777465	115.4853665
14.814999	8.958226	125.455246	-16.246738	18.367622	122.838257	45.858643	5.758503	130.69722	41.733536	47.164597	128.783157	43.7960895	26.46155	129.7401885	-76.2895655	10.273694	115.9363255
14.209613	8.497686	125.156197	-16.028988	18.29812	122.683891	45.826656	5.893516	130.515762	41.737038	47.263691	128.989746	43.781847	26.5786035	129.752754	-75.839823	10.0176365	115.615028
13.497292	8.098438	124.884605	-16.01664	18.367476	122.653366	45.767212	6.033593	130.288544	41.731895	47.393421	129.169388	43.7495535	26.713507	129.728966	-75.7828335	10.021445	115.577766
12.763593	7.656719	124.650871	-16.020725	18.465014	122.635078	45.753403	6.194331	130.112701	41.701279	47.521496	129.269073	43.727341	26.8579135	129.690887	-75.768791	10.0721145	115.579269
11.973285	7.154488	124.388634	-15.999333	18.577627	122.631332	45.767784	6.362884	130.038391	41.684975	47.661911	129.312027	43.7263795	27.0123975	129.675209	-75.7250455	10.1428565	115.587455
10.719098	6.277271	124.097565	-15.945652	18.747171	122.637985	45.866844	6.674549	129.954132	41.673985	47.953209	129.278503	43.7704145	27.313879	129.6163175	-75.6617185	10.180463	115.6596525
9.831989	5.691897	123.99514	-15.887753	18.813131	122.609344	45.974358	6.883419	129.837112	41.63924	48.13274	129.153107	43.806799	27.5080795	129.4951095	-75.582305	10.1181825	115.7235785
8.927963	4.946982	123.779129	-15.824035	18.839535	122.576248	46.090733	7.062769	129.648804	41.609753	48.29208	128.953369	43.850243	27.6774245	129.3010865	-75.498313	10.0016455	115.8514095
8.023104	4.108675	123.511711	-15.734765	18.816771	122.5075	46.186974	7.191288	129.473145	41.635105	48.373146	128.699829	43.9110395	27.782217	129.086487	-75.3805695	9.851325	115.928513
7.036932	3.305851	123.285034	-15.653441	18.766994	122.416901	46.233521	7.27578	129.296631	41.688408	48.414894	128.464584	43.9609645	27.845337	128.8806075	-75.2678465	9.688651	115.9531945
6.015806	2.390188	123.011795	-15.569103	18.691364	122.290764	46.269485	7.343468	129.0047	41.756165	48.424728	128.210907	44.012825	27.884098	128.6078035	-75.151031	9.49863	115.9737245
5.001374	1.392797	122.600899	-15.513145	18.645012	122.149506	46.263741	7.384176	128.56662	41.780388	48.381901	127.915642	44.0220645	27.8830385	128.241131	-75.0483545	9.4069855	116.057881
3.362468	-0.057241	121.995544	-15.422069	18.604748	121.911301	46.241486	7.419835	127.862991	41.805996	48.313839	127.374306	44.023741	27.866837	127.6186485	-74.867879	9.342659	116.2039535
2.229553	-1.128747	121.551941	-15.369972	18.593983	121.758652	46.215515	7.488485	127.244553	41.868435	48.268208	127.050697	44.041975	27.8783465	127.147625	-74.781919	9.3096195	116.369679
1.056055	-2.174574	121.166626	-15.283677	18.579422	121.570244	46.268566	7.455774	126.801834	41.856438	48.174389	126.619812	44.062502	27.8150815	126.710823	-74.629856	9.3437625	116.429665
-0.113708	-3.280434	120.985756	-15.218923	18.574173	121.440269	46.367512	7.474942	126.3675	41.897747	48.129822	126.20163	44.1326295	27.802382	126.284565	-74.5704755	9.345964	116.595973
-1.31346	-4.465302	121.013794	-15.142629	18.558811	121.399055	46.126301	7.738033	126.135826	41.933632	48.116566	125.776825	44.0299665	27.9272995	125.9563255	-74.3152245	9.1903225	116.8417845
-2.577698	-5.614626	121.378899	-15.044759	18.493301	121.418907	46.238914	7.778253	125.949692	41.905807	48.093605	125.095985	44.0723605	27.935929	125.5228385	-74.1618785	9.050673	117.3149755
-3.824502	-6.864222	121.933594	-14.967134	18.4298	121.468506	46.370407	7.849292	125.76722	41.842705	48.029537	124.239433	44.106556	27.9394145	125.0033265	-74.040824	8.9201855	117.9336855
-5.656101	-8.66853	123.460342	-14.769058	18.245531	121.617172	46.538208	7.899667	125.648628	41.766243	47.691525	122.913338	44.1522255	27.795596	124.280983	-73.6903415	8.695466	118.953361
-6.937491	-9.835382	124.675575	-14.825942	18.134401	121.899811	46.65617	7.774671	125.797188	41.733864	47.375141	122.011414	44.195017	27.574906	123.904301	-73.846901	8.693896	119.895321
-7.997068	-11.068632	125.85614	-14.504337	17.716465	122.01432	47.002201	7.388901	125.770256	41.710957	46.915043	121.319412	44.356579	27.151972	123.544834	-73.365253	8.280958	120.483806
-9.227782	-12.048061	126.965057	-14.416453	17.343702	122.325623	47.016453	7.065527	126.061012	41.67527	46.399269	120.753334	44.3458615	26.732398	123.407173	-73.1787675	7.955006	121.244073
-10.509037	-12.939361	127.914978	-14.346012	16.964899	122.668411	47.060524	6.690132	126.345024	41.710766	45.931774	120.413033	44.385645	26.310953	123.3790285	-73.077669	7.618845	121.9577935
-11.752696	-13.743981	128.676361	-14.297125	16.627043	122.988083	47.05743	6.263886	126.644836	41.77182	45.52356	120.32621	44.414625	25.893723	123.485523	-73.008875	7.360363	122.490643
-12.909196	-14.40527	129.167862	-14.240664	16.337303	123.230888	47.076782	5.911948	127.060722	41.827221	45.217442	120.338379	44.4520015	25.564695	123.6995505	-72.9333295	7.109911	122.7622255
-14.746287	-15.150167	129.456757	-14.164773	16.08164	123.477173	47.126301	5.570261	127.518402	42.011028	45.033981	120.559166	44.5686645	25.302121	124.038784	-72.8982105	6.861159	122.915562
-15.934618	-15.451694	129.496384	-14.123334	16.033756	123.580315	47.207333	5.435514	127.746078	42.103394	44.97784	120.815155	44.6553635	25.206677	124.2806165	-72.9020315	6.860835	122.8800135
-17.10215	-15.616541	129.49469	-14.088734	16.019089	123.690102	47.227207	5.387016	127.893303	42.231499	44.97028	121.015335	44.729353	25.178648	124.454319	-72.906821	6.85953	122.925885
-18.269516	-15.617573	129.542236	-14.070734	16.011215	123.829803	47.18544	5.355367	127.848541	42.32888	44.964825	121.143326	44.75716	25.160096	124.4959335	-72.898628	6.862334	123.1636725
-19.49667	-15.51743	129.613113	-14.044266	15.980855	124	47.21032	5.31728	127.829338	42.319164	44.94593	121.144798	44.764742	25.131605	124.487068	-72.853274	6.830105	123.512932
-20.66127	-15.259468	129.879028	-14.007362	15.918255	124.210701	47.261089	5.326841	127.805969	42.32663	44.939465	121.062004	44.7938595	25.133153	124.4339865	-72.8085835	6.703357	123.9874155
-21.757206	-14.864037	130.147781	-13.957278	15.798391	124.421021	47.331631	5.318446	127.886162	42.356533	44.886494	120.95829	44.844082	25.10247	124.422226	-72.758638	6.494312	124.419816
-23.581114	-14.037212	130.558823	-13.861992	15.613296	124.668373	47.515671	5.21804	128.17572	42.437759	44.739922	120.840744	44.976715	24.978981	124.508232	-72.700699	6.247611	124.828514
-24.74555	-13.341331	130.643753	-13.794052	15.430339	124.770882	47.537457	5.050565	128.298172	42.531109	44.570362	120.842453	45.034283	24.8104635	124.5703125	-72.622387	6.0502145	124.9714515
-25.940737	-12.528689	130.514755	-13.722156	15.234153	124.861145	47.519703	4.853696	128.348312	42.639069	44.370987	120.907036	45.079386	24.6123415	124.627674	-72.523698	5.8559645	125.094616
-27.134632	-11.601371	130.100677	-13.657424	15.035774	124.934685	47.552933	4.615501	128.302246	42.752628	44.217808	121.082329	45.1527805	24.4166545	124.6922875	-72.4676285	5.6548935	125.1770825
-28.308189	-10.560426	129.516846	-13.588031	14.850386	125.013138	47.565037	4.441752	128.139343	42.861549	44.147636	121.405457	45.213293	24.294694	124.7724	-72.389355	5.406078	125.253876
-29.54615	-9.364112	128.794678	-13.537021	14.703679	125.097954	47.569553	4.351223	127.89122	42.977253	44.15736	121.802971	45.273403	24.2542915	124.8470955	-72.347445	5.1530665	125.3488125
-30.743679	-8.043275	128.159958	-13.519958	14.624156	125.171852	47.577148	4.319253	127.601151	42.997936	44.235901	122.121788	45.287542	24.277577	124.8614695	-72.327458	4.970735	125.4822345
-32.605762	-5.704146	127.498352	-13.552244	14.678428	125.30378	47.572605	4.450694	127.054405	42.968212	44.411354	122.493813	45.2704085	24.431024	124.774109	-72.3748965	4.925832	125.833451
-33.874302	-4.022463	127.293221	-13.547583	14.734406	125.362373	47.589867	4.574391	126.863388	42.935688	44.550037	122.637131	45.2627775	24.562214	124.7502595	-72.3579435	4.906598	125.9744865
-35.092224	-2.188939	127.029205	-13.534263	14.781528	125.412071	47.623589	4.697802	126.717674	42.908581	44.655136	122.717514	45.266085	24.676469	124.717594	-72.334611	4.886587	126.106548
-36.336636	-0.387168	126.757858	-13.526967	14.776215	125.382576	47.344234	4.884621	126.701149	42.874016	44.684483	122.813324	45.109125	24.784552	124.7572365	-72.163059	4.767878	126.0079155
-37.597729	1.549976	126.353073	-13.542067	14.643436	125.310852	47.330822	4.786993	126.619019	42.805618	44.603451	122.82724	45.06822	24.695222	124.7231295	-72.152354	4.59165	125.8985745
-38.879032	3.481178	125.951401	-13.546978	14.382784	125.243591	47.262634	4.622064	126.446281	42.792042	44.46804	122.955849	45.027338	24.545052	124.701065	-72.121294	4.220516	125.786117
-40.115776	5.435758	125.523033	-13.563143	14.078326	125.203499	47.216339	4.399379	126.399567	42.767593	44.2981	123.189545	44.991966	24.3487395	124.794556	-72.118252	3.8079125	125.612442
-42.022717	8.562458	125.199425	-13.594872	13.65025	125.312149	47.180767	4.184326	126.231644	42.767654	44.184494	123.655319	44.9742105	24.18441	124.9434815	-72.1639545	3.11609	125.6808165
-43.300014	10.753934	125.133827	-13.618536	13.436421	125.416481	47.15213	4.130398	126.126312	42.696579	44.142796	123.974655	44.9243545	24.136597	125.0504835	-72.1614265	2.736245	125.7824785
-44.543686	12.988642	125.156494	-13.645191	13.284842	125.54113	47.121342	4.145226	125.871468	42.650528	44.167099	124.341759	44.885935	24.1561625	125.1066135	-72.176317	2.4135215	125.9756465
-45.794056	15.332915	125.214127	-13.630918	13.192829	125.637474	47.082066	4.205934	125.630226	42.602959	44.198711	124.710144	44.8425125	24.2023225	125.170185	-72.1043485	2.1833355	126.104763
-47.070347	17.68593	125.387665	-13.631389	13.148287	125.699699	47.035999	4.338037	125.230156	42.594078	44.304008	125.057457	44.8150385	24.3210225	125.1438065	-72.0778165	1.9755515	126.2555915
-48.279182	20.000492	125.73761	-13.597587	13.118951	125.693985	46.933762	4.459516	124.753616	42.56271	44.348202	125.390221	44.748236	24.403859	125.0719185	-71.94341	1.834043	126.3160515
-49.520824	22.425226	126.037643	-13.576937	13.106882	125.635551	46.89212	4.655581	124.346649	42.484341	44.478668	125.573158	44.6882305	24.5671245	124.9599035	-71.8421045	1.6466395	126.3111985
-49.206276	24.458616	126.324478	-13.576274	13.202344	125.417175	46.985214	5.025103	123.920975	42.320927	44.843918	125.820793	44.6530705	24.9345105	124.870884	-71.8056185	1.4701775	125.963466
-48.140903	25.290161	125.909843	-13.572385	13.288781	125.289452	47.110176	5.151877	124.121307	42.277939	45.073479	125.847374	44.6940575	25.112678	124.9843405	-71.8388275	1.464884	125.5945635
-47.267353	26.449432	125.339676	-13.598794	13.377665	125.219414	47.233002	5.205822	124.462273	42.27438	45.200371	125.777985	44.753691	25.2030965	125.120129	-71.951279	1.5522335	125.318699
-45.986176	27.449474	124.928574	-13.613519	13.415366	125.140511	47.342117	5.149326	124.83773	42.208473	45.157539	125.53524	44.775295	25.1534325	125.186485	-72.002333	1.6772995	125.094537
-45.359543	28.61762	124.243835	-13.638379	13.350755	125.083839	47.440563	4.989497	125.189499	42.124252	45.025398	125.170532	44.7824075	25.0074475	125.1800155	-72.0591655	1.6940625	124.9876625
-44.66169	29.85552	123.641296	-13.666107	13.138297	125.075874	47.509277	4.737354	125.570129	42.083462	44.782558	124.822197	44.7963695	24.759956	125.196163	-72.1285835	1.516638	124.955585
-43.80825	30.942764	123.120796	-13.672988	12.805258	125.101326	47.572834	4.471305	125.994431	42.07262	44.528522	124.620995	44.822727	24.4999135	125.307713	-72.168703	1.1106025	124.894939
-42.408066	32.641006	122.479614	-13.737784	12.257994	125.119019	47.580486	4.216584	126.43026	41.974018	44.250031	124.54493	44.777252	24.2333075	125.487595	-72.25282	0.282680500000001	124.750443
-41.639954	33.870525	122.31041	-13.844631	11.937755	125.053802	47.483864	4.061453	126.494614	41.793686	44.134277	124.485077	44.638775	24.097865	125.4898455	-72.328037	-0.222355	124.6177585
-40.867031	35.264572	122.247421	-13.954914	11.666105	124.891113	47.351276	3.932209	126.363075	41.596893	44.032173	124.48555	44.4740845	23.982191	125.4243125	-72.3839125	-0.649981	124.3579135
-40.160328	36.733486	122.451607	-14.066473	11.465178	124.695145	47.18092	3.906915	126.096519	41.431751	44.029976	124.583801	44.3063355	23.9684455	125.34016	-72.4392815	-1.0380895	124.05013
-39.443424	38.339417	122.941231	-14.18554	11.366918	124.492157	46.987598	3.99986	125.705429	41.308899	44.161041	124.781166	44.1482485	24.0804505	125.2432975	-72.5193285	-1.3466145	123.7410165
-38.826565	39.994034	123.634979	-14.321039	11.413383	124.263298	46.750725	4.219974	125.25071	41.255856	44.394993	125.154709	44.0032905	24.3074835	125.2027095	-72.6453685	-1.4807175	123.3238865
-38.16338	41.711906	124.41864	-14.478972	11.634224	124.020432	46.496399	4.568083	124.811485	41.147434	44.711983	125.548996	43.8219165	24.640033	125.1802405	-72.7798605	-1.371585	122.8606235
-37.027203	44.200481	125.495956	-14.719512	12.211096	123.647499	46.199017	5.300935	124.19046	40.897457	45.319504	126.052094	43.548237	25.3102195	125.121277	-72.987261	-0.888027500000003	122.173721
-36.438595	45.932838	126.124313	-14.901286	12.718979	123.359299	46.012421	5.881211	123.743057	40.687225	45.819427	126.3666	43.349823	25.850319	125.0548285	-73.152395	-0.412361000000001	121.6637695
-35.889126	47.475346	126.707947	-15.078156	13.211337	123.090614	45.817795	6.480206	123.437775	40.423195	46.315701	126.525352	43.120495	26.3979535	124.9815635	-73.276807	0.0247205000000008	121.1996645
-35.289101	49.17662	126.885841	-15.278278	13.619377	122.825195	45.669712	7.044696	123.280922	40.131977	46.781052	126.513931	42.9008445	26.912874	124.8974265	-73.4574005	0.325879999999998	120.7529635
-34.591988	49.511143	126.603676	-15.427226	14.068313	122.579147	45.552807	7.488689	123.153076	39.927616	47.183582	126.502213	42.7402115	27.3361355	124.8276445	-73.5946635	0.800490499999999	120.3306495
-33.998825	49.598686	126.585388	-15.544451	14.390619	122.383499	45.490856	7.762334	123.162712	39.762135	47.456612	126.388786	42.6264955	27.609473	124.775749	-73.7153975	1.171765	119.991249
-33.222599	49.819538	126.194656	-15.80508	14.696743	122.376884	45.428013	7.929747	123.227921	39.629196	47.648312	126.316391	42.5286045	27.7890295	124.772156	-74.1387645	1.6044565	119.981612
-32.009995	49.919468	125.911629	-15.839931	14.693125	122.290314	45.279648	8.001857	123.310593	39.457275	47.70871	126.341927	42.3684615	27.8552835	124.82626	-74.0483235	1.5309665	119.754368
-31.205051	49.949627	125.979103	-16.137718	14.788198	122.362778	45.152779	7.999739	123.39463	39.337223	47.700325	126.437912	42.245001	27.850032	124.916271	-74.520437	1.726364	119.809285
-30.446762	49.839161	126.104774	-16.104605	14.639454	122.224197	45.032398	7.995216	123.388252	39.238693	47.69368	126.618324	42.1355455	27.844448	125.003288	-74.3447555	1.43446	119.445106
-29.647911	49.69838	126.222931	-16.229755	14.675922	122.069763	44.914902	8.054814	123.293114	39.13266	47.716736	126.798462	42.023781	27.885775	125.045788	-74.483291	1.466069	119.093738
-28.876266	49.484978	126.331696	-16.336399	14.740393	121.932838	44.781879	8.182386	123.189941	39.016045	47.817497	126.925491	41.898962	27.9999415	125.057716	-74.57176	1.4808445	118.80796
-28.079622	49.226864	126.38266	-16.427948	14.93147	121.817657	44.660976	8.402129	123.094986	38.905064	47.986313	126.969017	41.78302	28.194221	125.0320015	-74.638916	1.668719	118.6033125
-27.21771	48.896881	126.287041	-16.525263	15.19271	121.752571	44.566734	8.629539	123.06749	38.780098	48.19569	126.934387	41.673416	28.4126145	125.0009385	-74.723942	1.9728055	118.5042035
-25.89629	48.264786	125.8311	-16.629717	15.568416	121.69838	44.479591	8.971977	123.073685	38.60973	48.47377	126.743141	41.5446605	28.7228735	124.908413	-74.8040945	2.4139585	118.488347
-25.065819	47.699177	125.555489	-16.673952	15.665311	121.692047	44.436935	9.148799	123.131004	38.498276	48.646873	126.566574	41.4676055	28.897836	124.848789	-74.8155095	2.432786	118.535305
-24.15391	47.046093	125.186501	-16.730112	15.706743	121.701492	44.415768	9.256001	123.187004	38.3778	48.745586	126.399521	41.396784	29.0007935	124.7932625	-74.857008	2.4126925	118.6097215
-23.463865	46.38443	124.956642	-16.767027	15.649351	121.710716	44.398083	9.290803	123.23053	38.257496	48.77113	126.254356	41.3277895	29.0309665	124.742443	-74.8618435	2.2677355	118.678989
-22.548111	45.506634	124.713364	-16.787106	15.539344	121.703804	44.380039	9.278408	123.328766	38.149837	48.767506	126.112701	41.264938	29.022957	124.7207335	-74.83915	2.055731	118.6868745
-21.561703	44.5723	124.443069	-16.825726	15.383596	121.701942	44.382	9.229585	123.435883	38.076813	48.741783	126.029984	41.2294065	28.985684	124.7329335	-74.8808585	1.781508	118.6709505
-20.641411	43.592983	124.182037	-16.838909	15.273057	121.6661	44.366001	9.188848	123.444748	37.996559	48.696358	125.970757	41.18128	28.942603	124.7077525	-74.859098	1.603511	118.6244475
-19.155008	42.015583	123.807228	-16.889009	15.185803	121.547508	44.302494	9.260433	123.472008	37.88287	48.703156	125.766579	41.092682	28.9817945	124.6192935	-74.8707	1.3898115	118.4757225
