# Supplementary material for: How to jointly control a ball trajectory on a moving board: Methodological insights into Motor Learning and Rehabilitation
Source: PLoS One. 2025 Oct 15;20(10):e0334588. doi: 10.1371/journal.pone.0334588 (PMC12527165; doi:10.1371/journal.pone.0334588)
Supplement: S2 Data — (ZIP) [file pone.0334588.s002.zip › D11_004.csv]

Ball_X	Ball_Y	Ball_Z	BoardCentre_X	BoardCentre_Y	BoardCentre_Z	P1LeftHand_X	P1LeftHand_Y	P1LeftHand_Z	P1RightHand_X	P1RightHand_Y	P1RightHand_Z	P1MidHands_X	P1MidHands_Y	P1MidHands_Z	P2MidHands_X	P2MidHands_Y	P2MidHands_Z
-42.155994	18.877234	126.906143	-16.089485	15.93795	126.924828	44.95277	7.943083	125.77317	39.793472	48.935791	124.525093	42.373121	28.439437	125.1491315	-74.552091	3.436463	128.7005245
-41.57716	19.016781	126.476479	-16.004402	15.789259	126.699738	45.034302	7.787478	125.942932	39.886749	48.678482	124.259697	42.4605255	28.23298	125.1013145	-74.4693295	3.345538	128.2981615
-41.013031	19.173782	126.140068	-15.923002	15.661359	126.581108	45.132702	7.552314	126.254822	39.951828	48.386444	124.016357	42.542265	27.969379	125.1355895	-74.388269	3.353339	128.0266265
-40.405361	19.30467	125.971863	-15.89123	15.523166	126.594856	45.430916	7.119694	126.428413	40.042889	48.047451	123.855247	42.7369025	27.5835725	125.14183	-74.5193625	3.4627595	128.047882
-39.781719	19.385838	125.917648	-15.875671	15.359834	126.674797	45.427425	6.774309	126.764717	40.136395	47.684002	123.777832	42.78191	27.2291555	125.2712745	-74.533252	3.4905125	128.0783195
-39.015751	19.471451	125.81221	-15.849522	15.126112	126.782295	45.444973	6.423211	127.097389	40.222832	47.352516	123.807457	42.8339025	26.8878635	125.452423	-74.5329465	3.3643605	128.112167
-37.982899	19.74679	125.810387	-15.793234	14.675745	126.867355	45.517105	5.888097	127.328285	40.332504	46.871628	123.919441	42.9248045	26.3798625	125.623863	-74.5112725	2.9716275	128.110847
-37.268356	19.952652	125.755669	-15.777673	14.347946	126.798584	45.535843	5.543641	127.332794	40.379543	46.557594	123.888779	42.957693	26.0506175	125.6107865	-74.513039	2.6452745	127.9863815
-36.607254	20.23501	125.64695	-15.733891	14.057638	126.666794	45.50005	5.222498	127.147934	40.467331	46.252537	123.842262	42.9836905	25.7375175	125.495098	-74.4514725	2.3777585	127.83849
-36.018597	20.657282	125.525558	-15.686237	13.837777	126.482239	45.462097	4.890678	126.993195	40.581642	45.948353	123.779907	43.0218695	25.4195155	125.386551	-74.3943435	2.2560385	127.577927
-35.339314	21.125025	125.171593	-15.628931	13.714907	126.324066	45.482124	4.617058	126.949646	40.719921	45.720715	123.739944	43.1010225	25.1688865	125.344795	-74.3588845	2.2609275	127.303337
-34.740086	21.768694	124.978065	-15.586903	13.676781	126.175903	45.524509	4.4393	126.973328	40.853027	45.540665	123.737274	43.188768	24.9899825	125.355301	-74.362574	2.3635795	126.996505
-34.074467	22.41782	124.672844	-15.573792	13.681865	126.037178	45.548622	4.294489	127.059113	40.921211	45.395531	123.675713	43.2349165	24.84501	125.367413	-74.3825005	2.51872	126.706943
-33.360943	23.509899	124.475845	-15.563862	13.634084	125.868591	45.569279	4.096393	127.092743	40.995602	45.182793	123.524597	43.2824405	24.639593	125.30867	-74.4101645	2.628575	126.428512
-32.8997	24.08267	124.191986	-15.54846	13.53826	125.787102	45.597401	3.877908	127.15081	41.048275	44.97121	123.460754	43.322838	24.424559	125.305782	-74.419758	2.651961	126.268422
-32.410709	24.759106	124.108398	-15.510696	13.350068	125.765549	45.58902	3.577358	127.172112	41.145203	44.704266	123.505997	43.3671115	24.140812	125.3390545	-74.3885035	2.559324	126.1920435
-31.870974	25.445211	124.097061	-15.479848	13.103497	125.778458	45.560802	3.246073	127.14994	41.226795	44.414665	123.685883	43.3937985	23.830369	125.4179115	-74.3534945	2.376625	126.1390045
-31.375673	26.171732	124.225029	-15.469906	12.817664	125.805664	45.505909	2.938811	127.048409	41.285839	44.138302	123.930069	43.395874	23.5385565	125.489239	-74.335686	2.0967715	126.122089
-30.878956	26.921698	124.423668	-15.48615	12.542686	125.816139	45.131855	2.788574	126.992859	41.306812	43.898411	124.209579	43.2193335	23.3434925	125.601219	-74.1916335	1.7418795	126.031059
-30.381989	27.736691	124.584961	-15.498411	12.292079	125.774612	45.09132	2.502295	126.731026	41.323975	43.681194	124.546143	43.2076475	23.0917445	125.6385845	-74.2044695	1.4924135	125.9106395
-29.557306	28.986443	125.005402	-15.538162	12.001534	125.666641	45.014999	2.169507	126.333366	41.390331	43.455421	125.023972	43.202665	22.812464	125.678669	-74.278989	1.190604	125.654613
-29.068422	29.855282	125.211761	-15.855141	12.046388	125.663666	44.897518	2.044703	126.018463	41.395992	43.351646	125.277641	43.146755	22.6981745	125.648052	-74.857037	1.3946015	125.67928
-28.718626	30.73144	125.362061	-15.940823	11.994984	125.527084	44.781666	1.958256	125.712715	41.330544	43.266994	125.505486	43.056105	22.612625	125.6091005	-74.937751	1.377343	125.4450675
-28.353992	31.653229	125.511681	-16.06193	11.990264	125.396408	44.661842	1.90313	125.471855	41.242279	43.219357	125.686203	42.9520605	22.5612435	125.579029	-75.0759205	1.4192845	125.213787
-27.902964	32.491978	125.620033	-16.1681	12.021984	125.309563	44.500397	1.900351	125.238373	41.188232	43.19614	125.903908	42.8443145	22.5482455	125.5711405	-75.1805145	1.4957225	125.0479855
-27.533499	33.325111	125.913795	-16.301758	12.0666	125.280975	44.367386	1.813189	125.059784	41.124859	43.13868	126.115845	42.7461225	22.4759345	125.5878145	-75.3496385	1.6572655	124.9741355
-27.043587	34.021534	126.182343	-16.443937	12.108853	125.3311	44.201519	1.719133	124.868027	41.092342	43.056179	126.328018	42.6469305	22.387656	125.5980225	-75.5348045	1.83005	125.0641775
-26.480125	35.169476	126.948181	-16.678535	12.122068	125.554642	43.875416	1.559761	124.396561	40.99559	42.880226	126.657654	42.435503	22.2199935	125.5271075	-75.792573	2.0241425	125.5821765
-26.182333	35.86673	127.78524	-16.59734	11.965578	125.648941	43.62859	1.508208	124.070168	40.914146	42.788376	126.879272	42.271368	22.148292	125.47472	-75.466048	1.782864	125.823162
-25.760635	36.416416	128.513947	-16.726959	11.952726	125.848877	43.485783	1.470406	123.785065	40.843056	42.722324	127.206055	42.1644195	22.096365	125.49556	-75.6183375	1.809087	126.202194
-25.355566	36.855541	129.210022	-16.807152	11.92332	126.006187	43.379211	1.513853	123.572174	40.761765	42.687733	127.593925	42.070488	22.100793	125.5830495	-75.684792	1.745847	126.4293245
-25.004662	37.250771	129.811234	-16.895161	11.897575	126.098572	43.291286	1.597271	123.359299	40.959751	42.570477	127.84549	42.1255185	22.083874	125.6023945	-75.9158405	1.711276	126.5947495
-24.553207	37.551491	130.251373	-16.982162	11.909094	126.139816	43.195854	1.714061	123.142258	40.824471	42.587273	128.07811	42.0101625	22.150667	125.610184	-75.9744865	1.667521	126.669448
-24.101496	37.778137	130.436676	-17.041628	11.925383	126.148209	43.130814	1.82236	122.953712	40.694786	42.615681	128.21521	41.9128	22.2190205	125.584461	-75.996056	1.6317455	126.711957
-23.360909	37.9506	130.556671	-17.120031	11.971369	126.166824	43.072556	1.895817	122.853386	40.608299	42.636463	128.283722	41.8404275	22.26614	125.568554	-76.0804895	1.676598	126.765094
-22.803802	37.928795	130.449005	-17.167511	11.977793	126.187119	43.071144	1.819032	122.929573	40.573715	42.564629	128.232971	41.8224295	22.1918305	125.581272	-76.1574515	1.7637555	126.792966
-22.244726	37.803326	130.227615	-17.234537	11.953948	126.217361	43.055458	1.694632	123.037567	40.515461	42.451332	128.085892	41.7854595	22.072982	125.5617295	-76.2545335	1.834914	126.8729925
-21.670361	37.549686	129.902145	-17.323803	11.895206	126.249565	42.972919	1.545879	123.163925	40.433445	42.315147	127.901909	41.703182	21.930513	125.532917	-76.350788	1.859899	126.966213
-21.108923	37.280052	129.662674	-17.431396	11.788936	126.283714	42.893074	1.344352	123.303223	40.026466	42.264023	127.805855	41.45977	21.8041875	125.554539	-76.322562	1.7736845	127.012889
-20.411945	36.898376	129.26947	-17.554388	11.645497	126.325073	42.814133	1.126185	123.482849	39.911366	42.089622	127.606377	41.3627495	21.6079035	125.544613	-76.4715255	1.6830905	127.105533
-19.734732	36.382	129.087402	-17.689545	11.461329	126.366341	42.716831	0.910408	123.657608	39.774082	41.915672	127.441895	41.2454565	21.41304	125.5497515	-76.6245465	1.509618	127.1829305
-18.615501	35.462074	128.672241	-17.911747	11.202012	126.476982	42.519913	0.576281	123.853516	39.516857	41.619148	127.156998	41.018385	21.0977145	125.505257	-76.841879	1.3063095	127.448707
-17.986265	34.878956	128.670609	-18.0683	11.054957	126.565598	42.381935	0.377938	123.981049	39.322411	41.447861	126.904747	40.852173	20.9128995	125.442898	-76.988773	1.1970145	127.688298
-17.307331	34.343864	128.209915	-18.218494	10.938378	126.681519	42.237984	0.225609	124.10717	39.145859	41.294853	126.637222	40.6919215	20.760231	125.372196	-77.1289095	1.116525	127.990842
-16.514029	33.728798	127.872864	-18.344198	10.854221	126.779236	42.132477	0.078524	124.267921	38.980434	41.151272	126.345894	40.5564555	20.614898	125.3069075	-77.2448515	1.093544	128.2515645
-15.714124	33.073235	127.561317	-18.45437	10.783495	126.885132	42.032433	-0.036726	124.440231	38.834072	41.038834	126.055481	40.4332525	20.501054	125.247856	-77.3419925	1.065936	128.522408
-14.949058	32.384464	127.281586	-18.551046	10.703079	126.980064	41.945881	-0.185852	124.6362	38.713272	40.908222	125.810661	40.3295765	20.361185	125.2234305	-77.4316685	1.044973	128.7366975
-14.193951	31.794464	127.306976	-18.64163	10.606286	127.099525	41.869278	-0.332399	124.875511	38.596893	40.77626	125.588394	40.2330855	20.2219305	125.2319525	-77.5163455	0.990641500000002	128.9670975
-13.149838	31.005848	126.99205	-18.766375	10.437156	127.265213	41.791512	-0.526673	125.234482	38.44297	40.607841	125.386406	40.117241	20.040584	125.310444	-77.649991	0.833728000000001	129.219982
-12.268585	30.367432	126.975502	-18.813837	10.287556	127.357948	41.751968	-0.684049	125.423195	38.372749	40.477215	125.38369	40.0623585	19.896583	125.4034425	-77.6900325	0.678529000000001	129.3124535
-11.304326	29.730589	126.786591	-18.861822	10.091031	127.449951	41.72691	-0.924417	125.59687	38.335194	40.312469	125.440468	40.031052	19.694026	125.518669	-77.754696	0.488035999999997	129.381233
-10.243247	29.072935	126.863144	-18.897448	9.880381	127.510902	41.697826	-1.172296	125.729095	38.338844	40.131874	125.639847	40.018335	19.479789	125.684471	-77.813231	0.280972999999999	129.337333
-9.09549	28.387695	127.046143	-18.935217	9.690647	127.566025	41.664165	-1.372845	125.910202	38.350395	39.987392	125.970306	40.00728	19.3072735	125.940254	-77.877714	0.0740204999999996	129.191796
-7.942482	27.726555	127.324036	-18.97998	9.525223	127.642426	41.698536	-1.494568	126.109695	38.375618	39.910812	126.416336	40.037077	19.208122	126.2630155	-77.997037	-0.157675999999999	129.0218365
-6.663694	26.982058	127.747765	-19.038877	9.44211	127.678719	41.687481	-1.542962	126.307655	38.366104	39.872215	126.927437	40.0267925	19.1646265	126.617546	-78.1045465	-0.280406499999998	128.739892
-5.025528	26.114801	127.936707	-19.202127	9.343169	127.683853	41.593353	-1.617955	126.594841	38.290745	39.818363	127.601067	39.942049	19.100204	127.097954	-78.346303	-0.413865999999999	128.269752
-3.917499	25.49733	128.069321	-19.326958	9.304143	127.613243	41.474411	-1.668666	126.678513	38.202209	39.776577	127.965942	39.83831	19.0539555	127.3222275	-78.492226	-0.445669500000001	127.9042585
-2.83492	24.836494	127.957893	-19.450514	9.304829	127.463425	41.37785	-1.707518	126.757118	38.102539	39.76012	128.220169	39.7401945	19.026301	127.4886435	-78.6412225	-0.416643000000001	127.4382065
-1.658942	24.136612	127.797661	-19.542036	9.336236	127.256821	41.332047	-1.699172	126.834274	38.012756	39.797367	128.410599	39.6724015	19.0490975	127.6224365	-78.7564735	-0.376625500000003	126.8912055
-0.485544	23.415495	127.558113	-19.618477	9.393233	127.018044	41.316399	-1.66849	126.918915	37.965347	39.853893	128.570847	39.640873	19.0927015	127.744881	-78.877827	-0.3062355	126.291207
0.593393	22.60915	127.42128	-19.653183	9.497654	126.760078	41.355999	-1.667135	127.154091	37.948952	39.907784	128.778732	39.6524755	19.1203245	127.9664115	-78.9588415	-0.125016499999997	125.5537445
1.795062	21.771788	127.230881	-19.647144	9.667299	126.532539	41.449715	-1.683989	127.646721	37.977974	39.948128	129.102478	39.7138445	19.1320695	128.3745995	-79.0081325	0.2025285	124.6904785
3.417933	20.429596	127.672615	-19.568491	10.044687	126.384483	42.103348	-1.891396	128.956543	38.465767	40.002686	130.04097	40.2845575	19.055645	129.4987565	-79.4215395	1.033729	123.2702095
4.497765	19.447569	128.089142	-19.477409	10.352471	126.569954	42.427845	-1.896322	130.379639	38.654182	40.231064	131.053802	40.5410135	19.167371	130.7167205	-79.4958315	1.537571	122.4231875
5.528297	18.393517	128.963181	-19.333784	10.671155	126.975266	42.802284	-1.911115	132.075958	38.915859	40.467747	132.306488	40.8590715	19.278316	132.191223	-79.5266395	2.063994	121.759309
6.383924	17.409134	130.149017	-19.169859	10.893358	127.610191	43.111542	-1.906565	133.756332	39.149155	40.636478	133.569916	41.1303485	19.3649565	133.663124	-79.4700665	2.4217595	121.557258
7.056784	16.621178	131.562363	-19.021202	10.979421	128.354034	43.355637	-1.914842	135.270172	39.370953	40.749222	134.737427	41.363295	19.41719	135.0037995	-79.405699	2.541652	121.7042685
7.797848	15.827616	132.297821	-18.886833	10.977839	129.020737	43.580376	-1.993429	136.689484	39.524029	40.77589	135.779312	41.5522025	19.3912305	136.234398	-79.3258685	2.5644475	121.807076
8.34169	14.938026	133.38858	-18.740469	10.862578	129.56929	43.73838	-2.053147	137.799011	39.686672	40.744675	136.711105	41.712526	19.345764	137.255058	-79.193464	2.379392	121.883522
8.817923	13.849434	134.377304	-18.552502	10.612703	130.023117	43.946266	-2.30738	138.752258	39.903889	40.479885	137.581848	41.9250775	19.0862525	138.167053	-79.0300815	2.1391535	121.879181
8.961509	13.263241	134.577148	-18.466999	10.422933	130.080215	43.980259	-2.515539	138.845459	40.048264	40.263306	137.763168	42.0142615	18.8738835	138.3043135	-78.9482595	1.9719825	121.8561165
9.079084	12.669198	133.879684	-18.385021	10.297037	129.912857	43.96941	-2.633416	138.623734	40.139256	40.03772	137.723816	42.054333	18.702152	138.173775	-78.824375	1.891922	121.651939
9.021279	11.994938	133.880859	-18.339962	10.270946	129.558823	43.941044	-2.645358	138.301117	40.203823	39.942013	137.563034	42.0724335	18.6483275	137.9320755	-78.7523575	1.8935645	121.1855705
8.919954	11.277652	133.019287	-18.313486	10.328689	129.088821	43.891289	-2.578468	137.815018	40.260933	39.950638	137.294357	42.076111	18.686085	137.5546875	-78.703083	1.971293	120.6229545
8.630805	10.588037	132.659409	-18.313173	10.444377	128.533707	43.832458	-2.52325	137.323715	40.245579	39.965202	136.982254	42.0390185	18.720976	137.1529845	-78.6653645	2.167778	119.9144295
8.298414	9.872111	131.891937	-18.335081	10.566748	128.044281	43.738682	-2.438043	136.803513	40.204056	40.029446	136.662811	41.971369	18.7957015	136.733162	-78.641531	2.3377945	119.3554
7.500021	8.777253	131.026917	-18.322519	10.764429	127.513	43.68269	-2.343348	136.23175	40.231873	40.100224	136.330673	41.9572815	18.878438	136.2812115	-78.6023195	2.65042	118.7447885
6.769433	7.941648	130.49614	-18.306318	10.86663	127.332893	43.724247	-2.318286	135.929657	40.25766	40.098618	136.116425	41.9909535	18.890166	136.023041	-78.6035895	2.843094	118.642745
5.95587	7.016198	130.016632	-18.292057	10.934457	127.25502	43.763153	-2.236611	135.498947	40.255184	40.064034	135.815323	42.0091685	18.9137115	135.657135	-78.5932825	2.9552025	118.852905
5.044044	6.04456	129.535202	-18.304821	10.970598	127.17308	43.702461	-2.085283	134.82811	40.245377	39.992012	135.264923	41.973919	18.9533645	135.0465165	-78.583561	2.9878315	119.2996435
4.01418	5.000119	128.875107	-18.326124	11.016312	126.99852	43.584011	-1.960828	133.981094	40.278919	39.959236	134.509201	41.931465	18.999204	134.2451475	-78.583713	3.03342	119.7518925
2.908395	3.871793	128.17984	-18.319767	11.114683	126.708694	43.516293	-1.854797	133.085709	40.315063	39.892033	133.648178	41.915678	19.018618	133.3669435	-78.555212	3.210748	120.0504445
1.729707	2.790296	127.540588	-18.29818	11.247446	126.340881	43.471424	-1.74477	132.161835	40.34222	39.84425	132.781799	41.906822	19.04974	132.471817	-78.503182	3.445152	120.209945
-0.190279	1.187612	126.446487	-18.231663	11.508566	125.768753	43.393124	-1.592203	130.941147	40.385399	39.860085	131.507782	41.8892615	19.133941	131.2244645	-78.3525875	3.883191	120.3130415
-1.847162	0.294507	126.004959	-18.199726	11.664887	125.481461	43.339245	-1.538519	130.20546	40.383011	39.847965	130.714722	41.861128	19.154723	130.460091	-78.26058	4.175051	120.502831
-3.25861	-0.848954	125.448967	-18.387911	11.954455	125.34478	43.236549	-1.451719	129.463531	40.371387	39.838696	130.001587	41.803968	19.1934885	129.732559	-78.57979	4.7154215	120.957001
-4.701289	-2.06332	125.010208	-18.387083	12.078976	125.150322	43.121246	-1.399378	128.842392	40.324776	39.834007	129.264511	41.723011	19.2173145	129.0534515	-78.497177	4.9406375	121.2471925
-6.23097	-3.209886	124.700508	-18.417786	12.222156	125.008789	42.996418	-1.33012	128.29985	39.968117	39.977394	128.693268	41.4822675	19.323637	128.496559	-78.3178395	5.120675	121.521019
-7.7174	-4.483335	124.417435	-18.452312	12.372349	124.884567	42.823689	-1.268078	127.764282	39.928619	39.973896	128.166534	41.376154	19.352909	127.965408	-78.280778	5.391789	121.803726
-9.318808	-5.556304	124.42392	-18.528881	12.50835	124.830116	42.383255	-1.12266	127.51992	39.825134	39.906235	127.581444	41.1041945	19.3917875	127.550682	-78.1619565	5.6249125	122.10955
-11.906392	-7.080946	124.560692	-18.70088	12.675473	124.890137	42.102055	-1.154792	127.256599	39.654964	39.797077	126.930687	40.8785095	19.3211425	127.093643	-78.2802695	6.0298035	122.686631
-13.373309	-8.049963	125.174438	-18.837599	12.745589	125.063301	41.926853	-1.229854	127.246391	39.51733	39.716602	126.55703	40.7220915	19.243374	126.9017105	-78.3972895	6.247804	123.2248915
-15.080855	-8.838275	125.194908	-18.960911	12.755072	125.240036	41.7719	-1.339939	127.386139	39.300755	39.598419	126.061401	40.5363275	19.12924	126.72377	-78.4581495	6.380904	123.756302
-16.77413	-9.541835	126.186348	-18.761168	12.496476	125.34288	41.946938	-1.529682	127.500061	39.115715	39.468109	125.452682	40.5313265	18.9692135	126.4763715	-78.0536625	6.0237385	124.2093885
-18.368015	-10.269514	126.823105	-18.727791	12.275009	125.663742	41.910683	-1.639411	127.796112	39.066978	39.294407	124.970161	40.4888305	18.827498	126.3831365	-77.9444125	5.72252	124.9443475
-19.984194	-11.009626	127.577293	-18.672037	11.915904	126.076088	42.003765	-1.996229	128.363876	39.010708	38.944393	124.541679	40.5072365	18.474082	126.4527775	-77.8513105	5.357726	125.6993985
-21.547041	-11.626575	128.851074	-18.666979	11.481242	126.503822	42.007305	-2.457229	128.892548	39.014969	38.488705	124.345436	40.511137	18.015738	126.618992	-77.845095	4.946746	126.388652
-23.950325	-12.405498	129.968506	-18.85499	10.926857	127.10321	41.804039	-3.140214	129.710495	38.851254	37.798923	124.085129	40.3276465	17.3293545	126.897812	-78.0376265	4.5243595	127.308608
-25.530989	-12.803785	130.34108	-18.963339	10.667897	127.569641	41.634331	-3.421076	129.932022	38.791142	37.47171	124.143013	40.2127365	17.025317	127.0375175	-78.1394145	4.310477	128.1017645
-27.157396	-13.09819	130.690659	-18.9526	10.485765	128.030197	41.620918	-3.699454	130.125885	38.842278	37.274376	124.380455	40.231598	16.787461	127.25317	-78.136798	4.184069	128.807224
-28.719854	-13.286638	130.909119	-18.862516	10.398536	128.482056	41.693993	-3.837273	130.160904	38.99287	37.239391	124.780334	40.3434315	16.701059	127.470619	-78.0684635	4.096013	129.493493
-30.171654	-13.35361	130.888855	-18.751692	10.408051	128.884766	41.71899	-3.884327	129.872833	39.170185	37.283531	125.32402	40.4445875	16.699602	127.5984265	-77.9479715	4.1165	130.1711055
-31.667175	-13.310949	130.707199	-18.658817	10.496302	129.229904	41.70153	-3.819355	129.532639	39.293232	37.411877	125.774155	40.497381	16.796261	127.653397	-77.815015	4.196343	130.806411
-33.134064	-13.224196	130.514816	-18.576916	10.621305	129.488556	41.64447	-3.641107	129.037552	39.397552	37.595604	126.241623	40.521011	16.9772485	127.6395875	-77.674843	4.2653615	131.3375245
-35.153767	-12.904689	130.323715	-18.528757	10.876788	129.827621	41.610245	-3.403866	128.482956	39.461086	37.826153	126.665833	40.5356655	17.2111435	127.5743945	-77.5931795	4.5424325	132.0808475
-36.455692	-12.633455	130.348022	-18.473457	11.06306	129.982788	41.583904	-3.232858	128.225311	39.578991	37.981098	126.900902	40.5814475	17.37412	127.5631065	-77.5283615	4.752	132.4024695
-37.707932	-12.386763	130.496155	-18.440767	11.242129	130.073959	41.613468	-3.148998	128.1194	39.646515	38.050087	126.926994	40.6299915	17.4505445	127.523197	-77.5115255	5.0337135	132.624721
-38.842121	-12.131831	130.678665	-18.413589	11.362952	130.06369	41.632668	-3.113099	128.005966	39.648064	38.053574	126.745514	40.640366	17.4702375	127.37574	-77.467544	5.2556665	132.75164
-39.949821	-11.819358	130.936737	-18.391058	11.408171	129.964447	41.626228	-3.098889	127.866638	39.624027	38.018894	126.42746	40.6251275	17.4600025	127.147049	-77.4072435	5.3563395	132.781845
-40.981873	-11.552321	131.241318	-18.373119	11.387585	129.807663	41.655521	-3.089502	127.745689	39.561085	37.966652	125.93615	40.608303	17.438575	126.8409195	-77.354541	5.336595	132.7744065
-41.947083	-11.28968	131.498184	-18.349506	11.280678	129.666824	41.36393	-2.897	127.591774	39.456974	37.886322	125.376846	40.410452	17.494661	126.48431	-77.109464	5.066695	132.849338
-43.145012	-10.696177	132.015961	-18.370962	11.019417	129.47467	41.294891	-2.98057	127.083054	39.168839	37.705822	124.240921	40.231865	17.362626	125.6619875	-76.973789	4.676208	133.2873525
-43.939388	-10.194438	132.330185	-18.404629	10.788929	129.32959	41.150387	-3.044288	126.453438	38.96249	37.556015	123.513367	40.0564385	17.2558635	124.9834025	-76.8656965	4.3219945	133.6757775
-44.640697	-9.695176	132.535736	-18.416166	10.50623	129.197525	41.021778	-3.184137	125.949158	38.698891	37.400505	122.739937	39.8603345	17.108184	124.3445475	-76.6926665	3.904276	134.0505025
-45.187252	-9.166265	132.57782	-18.441813	10.22268	129.078476	40.878342	-3.19489	125.335121	38.476978	37.348698	122.11422	39.67766	17.076904	123.7246705	-76.561286	3.368456	134.4322815
-45.653313	-8.549092	132.487564	-18.445992	9.958773	128.948578	40.778172	-3.241908	124.773895	38.288601	37.320847	121.783676	39.5333865	17.0394695	123.2787855	-76.4253705	2.8780765	134.6183705
-46.083614	-7.833099	132.348984	-18.414125	9.736754	128.895981	40.761135	-3.266785	124.404121	38.224556	37.352856	121.612106	39.4928455	17.0430355	123.0081135	-76.3210955	2.4304725	134.7838485
-46.362194	-7.040668	132.15892	-18.355618	9.591907	128.882843	40.851997	-3.211549	124.110985	38.283314	37.438358	121.75959	39.5676555	17.1134045	122.9352875	-76.2788915	2.0704095	134.8303985
-46.486019	-5.81284	131.818192	-18.163	9.495365	128.932465	41.159569	-3.055215	124.008682	38.505875	37.667435	122.204826	39.832722	17.30611	123.106754	-76.158722	1.68462	134.758176
-46.458401	-4.861437	131.659912	-17.995262	9.509664	129.025864	41.424343	-2.940139	124.113205	38.780167	37.83683	122.691391	40.102255	17.4483455	123.402298	-76.092779	1.5709825	134.64943
-46.361885	-3.886745	131.538696	-17.790634	9.549876	129.162125	41.737885	-2.962336	124.560127	39.110138	37.924637	123.317635	40.4240115	17.4811505	123.938881	-76.0052795	1.6186015	134.385369
-46.135101	-2.872112	131.437698	-17.568394	9.599646	129.436447	42.130524	-3.050838	125.28801	39.499451	37.944366	124.155472	40.8149875	17.446764	124.721741	-75.9517755	1.752528	134.151153
-45.794479	-1.916616	131.366989	-17.379948	9.643568	129.813385	42.560993	-3.140587	126.274422	39.934597	37.984444	125.166275	41.247795	17.4219285	125.7203485	-76.007691	1.8652075	133.9064215
-45.418148	-0.901671	131.38855	-17.229958	9.677435	130.257751	42.967941	-3.284244	127.420723	40.289707	37.971722	126.169334	41.628824	17.343739	126.7950285	-76.08874	2.011131	133.7204735
-44.900642	0.104687	131.54216	-17.104418	9.640069	130.685196	43.539642	-3.655762	128.270889	40.594501	37.826546	127.082085	42.0670715	17.085392	127.676487	-76.2759075	2.194746	133.693905
-44.113216	1.596097	131.761581	-16.948153	9.422749	131.220001	43.822506	-4.147502	129.481812	40.996548	37.463406	128.056931	42.409527	16.657952	128.7693715	-76.305833	2.187546	133.6706305
-43.372597	2.717006	131.819748	-16.818893	9.186602	131.499771	44.004265	-4.618993	130.166977	41.269432	37.148483	128.616531	42.6368485	16.264745	129.391754	-76.2746345	2.108459	133.607788
-42.8629	3.517367	131.842941	-16.696886	8.951722	131.743576	44.173882	-5.094619	130.816956	41.910423	36.696114	129.086624	43.0421525	15.8007475	129.95179	-76.4359245	2.1026965	133.535362
-42.197357	4.561001	131.738281	-16.600422	8.736504	131.942123	44.330292	-5.5095	131.485168	42.240078	36.434616	129.646042	43.285185	15.462558	130.565605	-76.486029	2.01045	133.318641
-41.49287	5.558451	131.613281	-16.521366	8.594042	132.091003	44.471169	-5.834813	132.070572	42.512531	36.253468	130.22641	43.49185	15.2093275	131.148491	-76.534582	1.9787565	133.033515
-40.824772	6.597767	131.473801	-16.46991	8.519045	132.196854	44.572254	-6.09182	132.5522	42.731335	36.12085	130.742065	43.6517945	15.014515	131.6471325	-76.5916145	2.023575	132.7465755
-40.02866	7.705514	131.397354	-16.423372	8.467206	132.280212	44.584641	-6.235998	132.988281	42.924137	36.038292	131.141968	43.754389	14.901147	132.0651245	-76.601133	2.033265	132.4952995
-38.917221	9.336688	131.299179	-16.354774	8.463551	132.356003	44.622284	-6.394218	133.494263	43.131203	35.893906	131.612518	43.8767435	14.749844	132.5533905	-76.5862915	2.177258	132.1586155
-38.207241	10.429432	131.170029	-16.308681	8.489615	132.386078	44.694286	-6.414518	133.737976	43.236588	35.893299	131.805771	43.965437	14.7393905	132.7718735	-76.582799	2.2398395	132.0002825
-37.401505	11.591517	131.110565	-16.281693	8.531652	132.392471	44.739792	-6.431906	133.948334	43.276768	35.879101	131.844681	44.00828	14.7235975	132.8965075	-76.571666	2.3397065	131.8884345
-36.674999	12.762907	131.008835	-16.306887	8.607706	132.372635	44.768311	-6.382317	134.019684	43.261494	35.914284	131.716888	44.0149025	14.7659835	132.868286	-76.6286765	2.4494285	131.876984
-35.96843	13.86616	130.913605	-16.332722	8.661057	132.29863	44.75658	-6.301235	134.010834	43.203827	35.942833	131.50325	43.9802035	14.820799	132.757042	-76.6456475	2.501315	131.840218
-35.191578	15.058056	130.756256	-16.344294	8.686039	132.201019	44.763763	-6.2262	133.977478	43.145813	35.97892	131.244171	43.954788	14.87636	132.6108245	-76.643376	2.495718	131.7912135
-34.466324	16.263487	130.580765	-16.349724	8.702341	132.082138	44.746376	-6.143199	133.905777	43.074387	36.021931	130.996658	43.9103815	14.939366	132.4512175	-76.6098295	2.465316	131.7130585
-33.458874	18.076569	130.263809	-16.362282	8.745776	131.880768	44.746868	-6.010566	133.761261	42.961327	36.096767	130.545868	43.8540975	15.0431005	132.1535645	-76.5786615	2.4484515	131.6079715
-32.70319	19.416822	130.032303	-16.357342	8.796511	131.726929	44.719036	-5.859941	133.606003	42.874245	36.17712	130.23761	43.7966405	15.1585895	131.9218065	-76.5113245	2.4344325	131.5320515
-32.020714	20.756174	129.764862	-16.324667	8.874207	131.566513	44.730984	-5.658978	133.479584	42.820412	36.305119	129.903687	43.775698	15.3230705	131.6916355	-76.425032	2.4253435	131.4413905
-31.380007	22.177578	129.478973	-16.283913	8.980994	131.395493	44.723705	-5.443295	133.24704	42.788845	36.437489	129.58873	43.756275	15.497097	131.417885	-76.324101	2.464891	131.373101
-30.666929	23.728558	129.223892	-16.248663	9.08355	131.208908	44.662876	-5.277654	133.017456	42.741249	36.505882	129.266129	43.7020625	15.614114	131.1417925	-76.1993885	2.552986	131.2760235
-29.989222	25.297457	128.997986	-16.211859	9.205606	131.069809	44.614403	-5.106618	132.74234	42.719105	36.578613	128.985336	43.666754	15.7359975	130.863838	-76.090472	2.6752145	131.27578
-29.378399	26.948339	128.859955	-16.174911	9.313123	130.939362	44.583019	-4.953642	132.505447	42.677128	36.66238	128.849533	43.6300735	15.854369	130.67749	-75.9798955	2.771877	131.201234
-28.334373	29.52437	128.712708	-16.128298	9.469119	130.824814	44.579788	-4.715472	132.241577	42.65638	36.882511	128.898926	43.618084	16.0835195	130.5702515	-75.87468	2.8547185	131.0793765
-27.714869	31.312817	128.746918	-16.107229	9.565633	130.745621	44.569313	-4.592793	132.027313	42.615993	37.018566	129.097519	43.592653	16.2128865	130.562416	-75.807111	2.9183795	130.928826
-27.017134	33.174026	128.939575	-16.100906	9.688551	130.636978	44.459244	-4.420784	131.720535	42.611279	37.171837	129.30249	43.5352615	16.3755265	130.5115125	-75.7370735	3.0015755	130.7624435
-26.39851	35.060398	129.271423	-16.131666	9.882729	130.462616	44.314693	-4.225724	131.19812	42.587479	37.358677	129.589844	43.451086	16.5664765	130.393982	-75.714418	3.1989815	130.53125
-25.632881	36.999722	129.779236	-16.178564	10.171652	130.207779	44.15818	-3.95871	130.544708	42.55579	37.597313	129.896744	43.356985	16.8193015	130.220726	-75.714113	3.5240025	130.194832
-24.94779	38.947617	130.522171	-16.240797	10.556848	129.884003	43.863014	-3.537713	129.599945	42.577656	37.904236	130.26088	43.220335	17.1832615	129.9304125	-75.701929	3.9304345	129.8375935
-24.325981	40.883862	131.600525	-16.41643	11.010858	129.504669	43.483433	-3.148993	128.414963	42.486008	38.179161	130.542023	42.9847205	17.515084	129.478493	-75.8175805	4.506632	129.530845
-23.303879	43.648197	133.645996	-16.752302	11.906464	128.919998	42.448219	-1.96167	126.468216	42.235023	38.811142	130.918945	42.341621	18.424736	128.6935805	-75.846225	5.388192	129.1464155
-22.682745	45.266869	135.121872	-16.93825	12.474086	128.580338	42.003933	-1.17095	125.102974	42.124176	39.249657	131.343704	42.0640545	19.0393535	128.223339	-75.9405545	5.9088185	128.937337
-21.90531	46.729889	136.646851	-17.045143	12.941705	128.286285	41.849945	-0.448013	124.103905	41.973152	39.72945	131.696991	41.9115485	19.6407185	127.900448	-76.0018345	6.2426915	128.672122
-21.218283	47.869781	137.909424	-17.326849	13.575184	128.176468	41.894749	0.317765	123.409531	41.888767	40.264095	132.114807	41.891758	20.29093	127.762169	-76.545456	6.859438	128.590767
-20.511961	48.884796	138.845673	-16.948944	13.765841	127.986565	42.006062	0.992673	123.126892	41.83448	40.771885	132.403381	41.920271	20.882279	127.7651365	-75.818159	6.649403	128.2079935
NaN	NaN	NaN	-16.963612	14.113605	127.908386	42.204842	1.474895	123.288559	41.752476	41.271622	132.392914	41.978659	21.3732585	127.8407365	-75.905883	6.8539515	127.9760355
NaN	NaN	NaN	-16.876431	14.435205	127.833351	42.430408	1.726035	123.643044	41.685875	41.660797	132.191711	42.0581415	21.693416	127.9173775	-75.8110035	7.176994	127.7493245
NaN	NaN	NaN	-16.761137	14.753521	127.840004	42.655888	1.695432	124.486519	41.695004	42.008808	131.436234	42.175446	21.85212	127.9613765	-75.69772	7.654922	127.7186315
NaN	NaN	NaN	-16.689804	14.779082	127.822701	42.691422	1.51679	124.966827	41.747276	42.001244	130.891876	42.219349	21.759017	127.9293515	-75.598957	7.799147	127.7160505
NaN	NaN	NaN	-16.651722	14.652186	127.840759	42.776741	1.197588	125.337158	41.814568	41.8592	130.39975	42.2956545	21.528394	127.868454	-75.5990985	7.775978	127.813064
NaN	NaN	NaN	-16.625332	14.413774	127.930954	42.813282	0.91461	125.606682	41.857918	41.623444	130.171646	42.3356	21.269027	127.889164	-75.586264	7.558521	127.972744
-13.917542	52.007877	134.059235	-16.592201	14.182562	128.034103	42.831623	0.726912	125.712456	41.930813	41.439316	130.2108	42.381218	21.083114	127.961628	-75.56562	7.28201	128.106578
-12.900305	51.516342	134.285919	-16.526148	14.060905	128.083664	42.86602	0.709118	125.649796	41.999653	41.405182	130.347336	42.4328365	21.05715	127.998566	-75.4851325	7.06466	128.168762
-11.847661	50.879406	134.557755	-16.441486	14.110666	128.024414	42.830242	0.880619	125.389038	42.109577	41.461689	130.575058	42.4699095	21.171154	127.982048	-75.3528815	7.050178	128.06678
-10.143681	49.770077	134.912582	-16.266228	14.447162	127.79126	42.888317	1.304398	124.927673	42.315231	41.703384	130.937439	42.601774	21.503891	127.932556	-75.13423	7.390433	127.649964
-9.007463	48.838028	134.899979	-16.139469	14.786071	127.617775	42.98637	1.626877	124.807373	42.472874	41.960587	131.168701	42.729622	21.793732	127.988037	-75.00856	7.77841	127.247513
-7.805617	47.884033	134.632996	-16.014809	15.177425	127.483078	43.166912	1.980297	124.809204	42.612122	42.297451	131.293106	42.889517	22.138874	128.051155	-74.919135	8.215976	126.915001
-6.568102	46.847733	133.974854	-15.916893	15.531862	127.342865	43.345798	2.26701	124.873734	42.619247	42.592758	131.128448	42.9825225	22.429884	128.001091	-74.8163085	8.63384	126.684639
-5.349804	45.688091	132.904282	-15.786465	15.809801	127.130333	43.451923	2.468437	124.921883	42.621395	42.825188	130.670898	43.036659	22.6468125	127.7963905	-74.609589	8.9727895	126.4642755
-4.051184	44.403564	131.488953	-15.613428	16.033449	126.855171	43.583584	2.573649	124.958672	42.648415	42.96035	129.924561	43.1159995	22.7669995	127.4416165	-74.3428555	9.2998985	126.2687255
-2.735874	43.054321	129.854568	-15.379427	16.209148	126.520813	43.761456	2.50489	124.964561	42.38459	43.089344	129.085129	43.073023	22.797117	127.024845	-73.831877	9.621179	126.016781
-0.779943	40.798302	127.518631	-15.200099	16.455332	125.932838	44.044064	2.285847	124.908829	42.524673	42.943546	127.5233	43.2843685	22.6146965	126.2160645	-73.6845665	10.2959675	125.6496115
0.765687	39.058712	126.105835	-14.943789	16.410917	125.431274	44.159172	2.025976	124.724808	42.630924	42.651878	126.52652	43.395048	22.338927	125.625664	-73.282626	10.482907	125.236884
2.308929	37.271107	124.936272	-14.72795	16.269434	124.922623	44.223984	1.693812	124.470047	42.695107	42.273788	125.569832	43.4595455	21.9838	125.0199395	-72.9154455	10.555068	124.8253065
3.911024	35.399799	123.945282	-14.592518	16.09314	124.434319	44.304913	1.32785	124.090622	42.735867	41.886894	124.807617	43.52039	21.607372	124.4491195	-72.705426	10.578908	124.4195185
5.569169	33.552067	123.153267	-14.471992	15.904638	123.936417	44.325642	1.041298	123.694565	42.794209	41.569256	124.211906	43.5599255	21.305277	123.9532355	-72.5039095	10.503999	123.9195985
7.232162	31.636894	122.443649	-14.405746	15.716229	123.429405	44.253593	0.82873	123.206642	42.846436	41.299824	123.688148	43.5500145	21.064277	123.447395	-72.3615065	10.368181	123.411415
8.968987	29.780775	121.772789	-14.403753	15.555513	122.904526	44.131573	0.58867	122.665154	42.846672	41.045387	123.242043	43.4891225	20.8170285	122.9535985	-72.2966285	10.2939975	122.8554535
11.643408	27.002499	120.96875	-14.417854	15.425009	122.144058	43.977036	0.357505	121.982918	42.921436	40.803181	122.829147	43.449236	20.580343	122.4060325	-72.284944	10.269675	121.8820835
13.476038	25.129383	120.472191	-14.421269	15.396653	121.648254	43.898834	0.27225	121.581604	42.963985	40.687836	122.705162	43.4314095	20.480043	122.143383	-72.2739475	10.313263	121.153125
15.387135	23.260653	120.002556	-14.408263	15.427823	121.157524	43.874866	0.213836	121.208023	42.99828	40.627365	122.541107	43.436573	20.4206005	121.874565	-72.253099	10.4350455	120.440483
17.29772	21.443436	119.519257	-14.33693	15.454011	120.66642	43.834217	0.268534	120.797363	43.011051	40.612682	122.29557	43.422634	20.440608	121.5464665	-72.096494	10.467414	119.7863735
19.279327	19.583668	118.762733	-14.211059	15.531683	120.134331	43.837852	0.342851	120.472672	43.036114	40.635269	122.01049	43.436983	20.48906	121.241581	-71.859101	10.574306	119.027081
21.292187	17.786634	118.144249	-14.031437	15.616337	119.62278	43.956287	0.429684	120.256783	43.1269	40.693668	121.675255	43.5415935	20.561676	120.966019	-71.6044675	10.670998	118.279541
23.379076	15.844687	117.716705	-13.797031	15.658482	119.156876	44.106205	0.474908	120.185783	43.221973	40.71146	121.352318	43.664089	20.593184	120.7690505	-71.258151	10.72378	117.5447015
26.558567	12.935354	117.25061	-13.444792	15.599772	118.616722	44.473846	0.379372	120.226196	43.452137	40.628689	120.879089	43.9629915	20.5040305	120.5526425	-70.8525755	10.6955135	116.6808015
29.001024	10.799387	116.882446	-13.276423	15.453403	118.365875	44.680458	0.217604	120.318901	43.623604	40.456242	120.567337	44.152031	20.336923	120.443119	-70.704877	10.569883	116.288631
28.223988	10.622687	116.963326	-13.04307	15.229331	118.083557	44.892647	-0.029204	120.40329	43.851322	40.190163	120.310799	44.3719845	20.0804795	120.3570445	-70.4581245	10.3781825	115.8100695
27.385574	10.416261	116.819023	-12.81517	14.939562	117.758026	45.116257	-0.332499	120.473648	44.074898	39.893356	120.058182	44.5955775	19.7804285	120.265915	-70.2259175	10.0986955	115.250137
26.550886	10.210046	116.624702	-12.626974	14.619726	117.43705	45.289509	-0.602363	120.476219	44.221104	39.600624	119.849602	44.7553065	19.4991305	120.1629105	-70.0092545	9.7403215	114.7111895
25.715834	10.006309	116.486336	-12.482457	14.309534	117.088249	45.426311	-0.779524	120.405937	44.350529	39.37328	119.782532	44.88842	19.296878	120.0942345	-69.853334	9.32219	114.0822635
24.93837	9.815591	116.356087	-12.416146	14.010553	116.812469	45.512287	-0.940444	120.346939	44.429401	39.229927	119.797638	44.970844	19.1447415	120.0722885	-69.803136	8.8763645	113.5526495
23.69471	9.601193	116.157623	-12.401589	13.635259	116.43264	45.555584	-1.083059	120.155106	44.418148	39.036045	120.137527	44.986866	18.976493	120.1463165	-69.790044	8.294025	112.7189635
22.822983	9.499779	116.008606	-12.442336	13.454885	116.180466	45.524006	-1.147723	120.000755	44.413776	39.006382	120.4216	44.968891	18.9293295	120.2111775	-69.853563	7.9804405	112.1497545
21.972721	9.369242	115.845085	-12.484917	13.321776	115.962006	45.452545	-1.153255	119.842888	44.377068	38.976768	120.699715	44.9148065	18.9117565	120.2713015	-69.8846405	7.7317955	111.6527105
21.164425	9.271059	115.733597	-12.556805	13.312782	115.768753	45.391239	-1.094701	119.660866	44.350918	39.0107	120.979218	44.8710785	18.9579995	120.320042	-69.9846885	7.6675645	111.217464
20.332621	9.177548	115.57016	-12.621882	13.343822	115.610847	45.310192	-0.984527	119.50309	44.300442	39.106113	121.083466	44.805317	19.060793	120.293278	-70.049081	7.626851	110.928416
19.481567	9.036122	115.330887	-12.692896	13.424211	115.480591	45.259064	-0.836422	119.296646	44.215931	39.193924	121.027992	44.7374975	19.178751	120.162319	-70.1232895	7.669671	110.798863
18.597111	8.862928	115.102913	-12.735309	13.503754	115.347275	45.228558	-0.666113	118.987083	44.121567	39.259701	120.856049	44.6750625	19.296794	119.921566	-70.1456805	7.710714	110.772984
17.309553	8.486221	114.658295	-12.818214	13.551885	115.099762	45.149269	-0.459174	118.374016	43.974796	39.266743	120.165787	44.5620325	19.4037845	119.2699015	-70.1984605	7.6999855	110.9296225
16.45517	8.215879	114.193001	-12.854994	13.546102	114.844894	45.063335	-0.294347	117.678879	43.840824	39.298874	119.65464	44.4520795	19.5022635	118.6667595	-70.1620675	7.5899405	111.0230285
15.586337	7.909448	113.613869	-12.910022	13.528398	114.495361	44.913063	-0.140405	117.0606	43.647678	39.368946	118.977448	44.2803705	19.6142705	118.019024	-70.1004145	7.4425255	110.971698
14.721237	7.568055	113.093887	-12.991226	13.545653	114.145538	44.841022	0.068182	116.482712	43.408226	39.475845	118.430626	44.124624	19.7720135	117.456669	-70.107076	7.3192925	110.834407
13.87064	7.18497	112.7314	-13.078031	13.564913	113.850571	44.804825	0.280836	115.996864	43.195148	39.580555	118.261566	43.9999865	19.9306955	117.129215	-70.1560485	7.1991305	110.571927
13.029679	6.770206	112.484428	-13.158875	13.52699	113.677071	44.724865	0.396329	115.821251	43.057228	39.675159	118.159142	43.8910465	20.035744	116.9901965	-70.2087965	7.018236	110.3639455
12.175462	6.281322	112.282356	-13.212729	13.4765	113.624825	44.718258	0.455509	115.668831	42.933044	39.748985	118.159081	43.825651	20.102247	116.913956	-70.251109	6.850753	110.335694
10.945656	5.483151	112.041367	-13.193764	13.46542	113.549759	44.769215	0.64773	115.459419	42.795952	39.94875	118.172333	43.7825835	20.29824	116.815876	-70.1701115	6.6326	110.283642
10.148554	4.92382	111.91301	-13.137666	13.521539	113.443146	44.870739	0.800135	115.396629	42.76215	40.110168	118.146896	43.8164445	20.4551515	116.7717625	-70.0917765	6.5879265	110.1145295
9.389524	4.336471	111.789742	-13.048161	13.564767	113.30957	45.017139	0.904303	115.457474	42.80891	40.22543	118.155495	43.9130245	20.5648665	116.8064845	-70.0093465	6.5646675	109.8126555
8.600771	3.602468	111.615669	-12.968567	13.580729	113.134232	45.157589	0.93112	115.539383	42.893284	40.290993	118.127861	44.0254365	20.6110565	116.833622	-69.9625705	6.5504015	109.434842
7.830026	2.849949	111.415565	-12.897746	13.555157	112.945084	45.26725	0.922733	115.507652	42.933262	40.279972	118.01828	44.100256	20.6013525	116.762966	-69.895748	6.5089615	109.127202
7.073042	2.015358	111.122826	-12.848006	13.480756	112.70015	45.341953	0.873732	115.33123	42.940674	40.241371	117.795654	44.1413135	20.5575515	116.563442	-69.8373255	6.4039605	108.836858
6.272045	1.163643	110.754967	-12.800558	13.3562	112.458649	45.35083	0.776392	115.107933	42.971771	40.122738	117.579292	44.1613005	20.449565	116.3436125	-69.7624165	6.262835	108.5736855
5.044339	-0.334904	110.377907	-12.76851	13.098303	112.147186	45.351429	0.545175	114.923767	43.067345	39.898094	117.447914	44.209387	20.2216345	116.1858405	-69.746407	5.9749715	108.1085315
4.233291	-1.374342	110.112083	-12.805523	12.962868	111.970642	45.348717	0.413753	114.862183	43.077164	39.803356	117.376343	44.2129405	20.1085545	116.119263	-69.8239865	5.8171815	107.822021
3.380712	-2.416361	109.848572	-12.851988	12.874228	111.802399	45.308022	0.399676	114.766953	43.014465	39.774773	117.233696	44.1612435	20.0872245	116.0003245	-69.8652195	5.6612315	107.6044735
2.508871	-3.567364	109.630669	-12.910542	12.851606	111.632431	45.281536	0.445993	114.602455	42.9086	39.806576	116.997925	44.095068	20.1262845	115.80019	-69.916152	5.5769275	107.464672
1.62991	-4.70942	109.417168	-12.975219	12.865146	111.439064	45.212616	0.528651	114.408669	42.750469	39.855515	116.627823	43.9815425	20.192083	115.518246	-69.9319805	5.538209	107.359882
0.728128	-5.869432	109.182404	-13.048802	12.89853	111.252151	45.125996	0.647694	114.206779	42.571041	39.913208	116.224113	43.8485185	20.280451	115.215446	-69.9461225	5.516609	107.288856
-0.216852	-7.13497	109.086357	-13.141354	12.960773	111.073578	45.038658	0.751135	114.0718	42.423679	39.971581	115.82415	43.7311685	20.361358	114.947975	-70.0138765	5.560188	107.199181
-1.637779	-8.989767	108.973625	-13.266796	13.052872	110.867188	44.87138	0.882052	113.878891	42.191025	40.039242	115.246475	43.5312025	20.460647	114.562683	-70.0647945	5.645097	107.171693
-2.585294	-10.286138	108.894943	-13.331148	13.08244	110.775124	44.763634	0.959538	113.739525	42.04084	40.059792	114.839066	43.402237	20.509665	114.2892955	-70.064533	5.655215	107.2609525
-3.541122	-11.586141	108.949516	-13.404952	13.135613	110.68441	44.675663	1.013301	113.53936	41.903454	40.053066	114.474251	43.2895585	20.5331835	114.0068055	-70.0994625	5.7380425	107.3620145
-4.498419	-12.884744	108.976425	-13.448962	13.134389	110.613754	44.56216	1.063582	113.307632	41.784683	40.004398	113.983452	43.1734215	20.53399	113.645542	-70.0713455	5.734788	107.581966
-5.467447	-14.230413	109.158501	-13.476422	13.128286	110.519432	44.437485	1.083296	113.107071	41.676472	39.997051	113.398552	43.0569785	20.5401735	113.2528115	-70.0098225	5.7163985	107.7860525
-6.411398	-15.527189	109.352448	-13.478865	13.112354	110.412048	44.359295	1.097483	112.916504	41.58725	39.937164	112.963852	42.9732725	20.5173235	112.940178	-69.9310025	5.7073845	107.883918
-7.350819	-16.825237	109.629265	-13.495284	13.086022	110.340523	44.333916	1.043199	112.933434	41.559772	39.857735	112.559006	42.946844	20.450467	112.74622	-69.937412	5.721577	107.934826
-8.819367	-18.726692	110.384438	-13.534681	13.042341	110.233032	44.321186	0.935387	113.187553	41.502754	39.727497	111.928818	42.91197	20.331442	112.5581855	-69.981332	5.75324	107.9078785
-9.776645	-19.909063	111.002037	-13.579464	12.999662	110.201096	44.246704	0.851138	113.302933	41.435219	39.607471	111.519707	42.8409615	20.2293045	112.41132	-69.9998895	5.7700195	107.990872
-10.741117	-21.041309	111.763313	-13.611171	12.92865	110.217407	44.180984	0.724487	113.503708	41.39595	39.438499	111.174896	42.788467	20.081493	112.339302	-70.010809	5.775807	108.095512
-11.723343	-22.105448	112.52356	-13.658248	12.786381	110.295547	44.176426	0.534667	113.849785	41.34737	39.220539	110.948158	42.761898	19.877603	112.3989715	-70.078394	5.695159	108.1921225
-12.642985	-23.049957	113.052666	-13.710415	12.605165	110.393105	44.151253	0.330043	114.163864	41.345642	39.044605	110.973526	42.7484475	19.687324	112.568695	-70.1692775	5.523006	108.217515
-13.660028	-23.905968	113.568649	-13.797347	12.389754	110.487938	44.095535	0.152649	114.43367	41.336643	38.892189	111.080406	42.716089	19.522419	112.757038	-70.310783	5.257089	108.218838
-14.516645	-24.877232	113.577095	-13.889924	12.208587	110.56752	44.014736	-0.02495	114.64608	41.268982	38.789745	111.305153	42.641859	19.3823975	112.9756165	-70.421707	5.0347765	108.1594235
-16.018208	-25.749947	113.537086	-14.073306	12.048576	110.702393	43.760628	-0.175076	114.883385	41.205154	38.758701	111.753487	42.482891	19.2918125	113.318436	-70.629503	4.8053395	108.08635
-16.993908	-26.290142	113.425407	-14.20024	12.096296	110.848854	43.633507	-0.200518	115.076553	41.17762	38.860466	112.081383	42.4055635	19.329974	113.578968	-70.8060435	4.862618	108.11874
-17.983536	-26.653397	113.508728	-14.333995	12.260727	111.011299	43.514267	-0.075789	115.250252	41.104607	39.011963	112.294563	42.309437	19.468087	113.7724075	-70.977427	5.053367	108.2501905
-18.897491	-26.639593	113.757919	-14.455372	12.524814	111.134361	43.389557	0.149094	115.365158	41.007339	39.219837	112.247726	42.198448	19.6844655	113.806442	-71.109192	5.3651625	108.46228
-19.64921	-26.387518	113.911354	-14.570048	12.772371	111.175606	43.292038	0.359691	115.406036	40.893494	39.386082	112.101021	42.092766	19.8728865	113.7535285	-71.232862	5.6718555	108.5976835
-20.508648	-25.872677	114.178207	-14.615033	12.909754	111.169556	43.2341	0.462628	115.496086	40.824135	39.449348	111.935654	42.0291175	19.955988	113.71587	-71.2591835	5.86352	108.623242
-21.398899	-25.426001	114.439262	-14.659657	12.906533	111.154724	43.194252	0.426802	115.581497	40.792767	39.382381	111.756042	41.9935095	19.9045915	113.6687695	-71.3128235	5.9084745	108.6406785
-22.615328	-24.575508	114.574707	-14.761789	12.622659	111.059509	43.081619	0.184684	115.567734	40.63818	39.116177	111.488831	41.8598995	19.6504305	113.5282825	-71.3834775	5.5948875	108.5907355
-23.381298	-23.941385	114.507973	-14.868015	12.336817	111.015343	42.983055	0.003705	115.517342	40.488293	38.939495	111.363647	41.735674	19.4716	113.4404945	-71.471704	5.202034	108.5901915
-24.217155	-23.276783	114.413414	-15.010767	12.029328	111.047401	42.882378	-0.20806	115.531036	40.34639	38.759056	111.451469	41.614384	19.275498	113.4912525	-71.635918	4.783158	108.6035495
-25.019989	-22.461327	114.287506	-15.147829	11.764721	111.155197	42.778015	-0.436464	115.652725	40.232807	38.611176	111.610703	41.505411	19.087356	113.631714	-71.801069	4.442086	108.67868
-25.745865	-21.529055	114.083504	-15.299895	11.581315	111.27317	42.650944	-0.595667	115.694389	40.122444	38.518627	111.825272	41.386694	18.96148	113.7598305	-71.986484	4.20115	108.7865095
-26.522518	-20.488361	113.857773	-15.406719	11.467845	111.400009	42.508133	-0.724301	115.644875	40.035324	38.457088	112.096069	41.2717285	18.8663935	113.870472	-72.0851665	4.0692965	108.929546
-27.214857	-19.298775	113.496658	-15.480789	11.422019	111.540482	42.400097	-0.803148	115.612968	40.02161	38.442402	112.403091	41.2108535	18.819627	114.0080295	-72.1724315	4.024411	109.0729345
-28.233566	-17.373144	112.911903	-15.55116	11.459822	111.733582	42.313705	-0.796619	115.56089	40.046207	38.537807	112.929764	41.179956	18.870594	114.245327	-72.282276	4.04905	109.221837
-28.838963	-15.988331	112.62252	-15.592803	11.55651	111.811623	42.278332	-0.684069	115.461906	40.036411	38.682735	113.216141	41.1573715	18.999333	114.3390235	-72.3429775	4.113687	109.2842225
-29.416094	-14.498679	112.37764	-15.607368	11.704411	111.855789	42.256527	-0.532965	115.369774	40.029381	38.857021	113.448784	41.142954	19.162028	114.409279	-72.35769	4.246794	109.302299
-29.976606	-13.026297	112.177185	-15.61159	11.825844	111.886253	42.263355	-0.384329	115.361496	40.031147	39.018105	113.576698	41.147251	19.316888	114.469097	-72.370431	4.3348	109.303409
-30.497929	-11.436579	112.033989	-15.598455	11.936778	111.903786	42.294193	-0.308038	115.314171	40.055626	39.109085	113.747826	41.1749095	19.4005235	114.5309985	-72.3718195	4.4730325	109.2765735
-30.995455	-9.89317	111.925468	-15.571486	11.962852	111.943604	42.307613	-0.316055	115.316711	40.097378	39.10619	113.933739	41.2024955	19.3950675	114.625225	-72.3454675	4.5306365	109.261983
-31.487993	-8.301864	111.861168	-15.534684	11.905795	112.009048	42.331989	-0.419127	115.319107	40.165649	39.021599	114.105583	41.248819	19.301236	114.712345	-72.318187	4.510354	109.305751
-32.156395	-5.889104	111.673668	-15.526448	11.713676	112.137878	42.313309	-0.680727	115.2285	40.239422	38.806892	114.558006	41.2763655	19.0630825	114.893253	-72.3292615	4.3642695	109.382503
-32.608364	-4.295028	111.537994	-15.545309	11.56392	112.248756	42.289703	-0.878424	115.128387	40.301102	38.663666	114.910301	41.2954025	18.892621	115.019344	-72.3860205	4.235219	109.478168
-32.868896	-2.750517	111.416916	-15.543435	11.440967	112.337341	42.248348	-1.039845	114.961494	40.371277	38.524342	115.288994	41.3098125	18.7422485	115.125244	-72.3966825	4.1396855	109.549438
-33.388699	-0.989034	111.361206	-15.549082	11.409642	112.452927	42.185783	-1.111092	114.793159	40.437561	38.441891	115.681473	41.311672	18.6653995	115.237316	-72.409836	4.1538845	109.668538
-33.748348	0.739139	111.32444	-15.547876	11.459665	112.576233	42.145519	-1.092997	114.643143	40.531425	38.454266	116.079643	41.338472	18.6806345	115.361393	-72.434224	4.2386955	109.791073
-34.036812	2.399373	111.355339	-15.533236	11.587594	112.668404	42.141594	-0.968891	114.55027	40.610222	38.577049	116.37635	41.375908	18.804079	115.46331	-72.44238	4.371109	109.873498
-34.299198	4.087119	111.434814	-15.496304	11.788587	112.713257	42.163609	-0.693747	114.39048	40.638126	38.818756	116.502831	41.4008675	19.0625045	115.4466555	-72.3934755	4.5146695	109.9798585
-34.631592	6.537259	111.593338	-15.392035	12.139788	112.684822	42.247345	-0.221074	114.187393	40.579166	39.200668	116.39798	41.4132555	19.489797	115.2926865	-72.1973255	4.789779	110.0769575
-34.786999	8.08869	111.664543	-15.325027	12.28612	112.672768	42.358311	-0.004147	114.21814	40.591915	39.392536	116.314545	41.475113	19.6941945	115.2663425	-72.125167	4.8780455	110.0791935
-34.942673	9.623575	111.763123	-15.26158	12.325556	112.706932	42.465939	0.047094	114.395462	40.627636	39.454811	116.294411	41.5467875	19.7509525	115.3449365	-72.0699475	4.9001595	110.0689275
-35.051819	11.028755	111.910645	-15.227893	12.240473	112.774673	42.553913	-0.070137	114.581886	40.660259	39.381721	116.187813	41.607086	19.655792	115.3848495	-72.062872	4.825154	110.1644965
-35.15379	12.415803	112.044815	-15.195286	12.062349	112.852409	42.574032	-0.281012	114.664711	40.660137	39.212128	116.058144	41.6170845	19.465558	115.3614275	-72.0076565	4.65914	110.3433905
-35.246788	13.751611	112.214149	-15.15766	11.815698	112.923027	42.569714	-0.512234	114.736382	40.682457	39.018742	115.980507	41.6260855	19.253254	115.3584445	-71.9414055	4.378142	110.4876095
-35.311646	15.057252	112.292458	-15.158107	11.555102	113.016663	42.598366	-0.726435	114.8918	40.697758	38.83427	115.987312	41.648062	19.0539175	115.439556	-71.964276	4.0562865	110.59377
-35.366104	17.052973	112.45195	-15.172108	11.255131	113.163628	42.688496	-0.945434	115.126312	40.689331	38.641922	116.132164	41.6889135	18.848244	115.629238	-72.0331295	3.662018	110.698018
-35.350834	18.361422	112.538895	-15.171872	11.117818	113.261475	42.686947	-1.008986	115.220985	40.674011	38.575085	116.206207	41.680479	18.7830495	115.713596	-72.024223	3.4525865	110.809354
-35.321434	19.735455	112.615822	-15.182917	11.035771	113.323174	42.68293	-1.054569	115.216896	40.66581	38.536598	116.259621	41.67437	18.7410145	115.7382585	-72.040204	3.3305275	110.9080895
-35.222672	21.059666	112.826706	-15.196498	11.015703	113.370285	42.642284	-1.022568	115.098633	40.643543	38.564785	116.33242	41.6429135	18.7711085	115.7155265	-72.0359095	3.2602975	111.0250435
-35.143166	22.382973	113.021706	-15.23391	11.05878	113.39682	42.542889	-0.919681	114.897331	40.622807	38.641685	116.433372	41.582848	18.861002	115.6653515	-72.050668	3.256558	111.1282885
-35.035324	23.757153	113.237312	-15.315395	11.177323	113.406715	42.434322	-0.75013	114.630295	40.56559	38.794838	116.564003	41.499956	19.022354	115.597149	-72.130746	3.332292	111.216281
-34.877239	25.066195	113.644341	-15.428868	11.336073	113.423729	42.275864	-0.518389	114.31398	40.472557	38.999897	116.714691	41.3742105	19.240754	115.5143355	-72.2319465	3.431392	111.3331225
-34.59412	26.9685	114.363846	-15.660307	11.667636	113.524094	41.968773	-0.023069	113.732803	40.233364	39.436993	116.945244	41.1010685	19.706962	115.3390235	-72.4216825	3.62831	111.7091645
-34.350079	28.177214	114.933868	-15.830983	11.92122	113.700195	41.805153	0.338535	113.412842	40.045341	39.751663	117.128265	40.925247	20.045099	115.2705535	-72.587213	3.797341	112.1298365
-34.05521	29.244173	115.622353	-15.953133	12.171618	113.948227	41.676025	0.703371	113.264343	39.895241	40.087807	117.350815	40.785633	20.395589	115.307579	-72.691899	3.947647	112.588875
-33.677273	30.248495	116.227806	-16.032223	12.38167	114.263069	41.617039	1.057332	113.321877	39.776169	40.411098	117.56778	40.696604	20.734215	115.4448285	-72.76105	4.029125	113.0813095
-33.244057	31.188437	116.705879	-16.066097	12.60556	114.589882	41.636608	1.418166	113.415909	39.705025	40.728504	117.780861	40.6708165	21.073335	115.598385	-72.8030105	4.137785	113.581379
-32.739029	32.014404	117.095123	-16.030138	12.77701	114.882111	41.694668	1.719492	113.527405	39.654289	41.015537	117.853104	40.6744785	21.3675145	115.6902545	-72.7347545	4.1865055	114.0739675
-32.150871	32.736633	117.386154	-15.95521	12.916502	115.123238	41.777489	1.929102	113.572456	39.634991	41.211155	117.877113	40.70624	21.5701285	115.7247845	-72.61666	4.2628755	114.5216915
-31.177135	33.576752	117.730583	-15.865962	12.988584	115.426529	41.92387	2.051657	113.703171	39.697231	41.341461	117.862061	40.8105505	21.696559	115.782616	-72.5424745	4.280609	115.070442
-30.44964	34.024315	117.847847	-15.720287	12.914376	115.545479	42.05407	2.089486	113.860298	39.747864	41.382496	117.892029	40.900967	21.735991	115.8761635	-72.341541	4.092761	115.2147945
-29.70615	34.379948	117.873108	-15.642449	12.875548	115.706085	42.175575	2.142184	114.093445	39.7887	41.440853	117.95533	40.9821375	21.7915185	116.0243875	-72.2670355	3.9595775	115.3877825
-28.820345	34.666641	117.902283	-15.598935	12.845905	115.888802	42.297054	2.183679	114.446579	39.797569	41.527241	118.067574	41.0473115	21.85546	116.2570765	-72.2451815	3.83635	115.5205275
-27.992048	34.871048	117.912552	-15.584445	12.839538	116.108192	42.419273	2.192621	114.901054	39.816002	41.588776	118.271866	41.1176375	21.8906985	116.58646	-72.2865275	3.7883775	115.629924
-27.129793	34.990372	117.949905	-15.580855	12.828228	116.366531	42.529285	2.184877	115.422531	39.855881	41.648464	118.481575	41.192583	21.9166705	116.952053	-72.354293	3.7397855	115.781009
-26.219612	35.039799	117.973946	-15.579048	12.829526	116.631165	42.637886	2.154088	115.880142	39.851154	41.686794	118.631866	41.24452	21.920441	117.256004	-72.402616	3.738611	116.006326
-24.653711	35.021435	117.97142	-15.548139	12.825624	116.936111	42.77895	2.170416	116.363594	39.832661	41.740791	118.727516	41.3058055	21.9556035	117.545555	-72.4020835	3.6956445	116.326667
-23.656681	34.944511	117.906654	-15.506598	12.848311	117.072121	42.860485	2.224918	116.566643	39.836094	41.800293	118.721008	41.3482895	22.0126055	117.6438255	-72.3614855	3.6840165	116.5004165
-22.619852	34.812717	117.831673	-15.476711	12.847826	117.154602	42.937965	2.24758	116.6707	39.830734	41.837475	118.649376	41.3843495	22.0425275	117.660038	-72.3377715	3.6531245	116.649166
-21.493088	34.634972	117.69912	-15.435296	12.852451	117.176186	42.977589	2.258636	116.677139	39.82785	41.843864	118.542946	41.4027195	22.05125	117.6100425	-72.2733115	3.653652	116.7423295
-20.324841	34.419659	117.642822	-15.339121	12.833768	117.148842	42.973431	2.251143	116.630028	39.823994	41.815609	118.422821	41.3987125	22.033376	117.5264245	-72.0769545	3.63416	116.7712595
-19.169138	34.175674	117.538155	-15.318513	12.832891	117.152893	42.956802	2.233991	116.580009	39.824799	41.780346	118.310905	41.3908005	22.0071685	117.445457	-72.0278265	3.6586135	116.860329
-18.0522	33.892979	117.47184	-15.302939	12.843396	117.16304	42.928925	2.228501	116.572044	39.839184	41.774643	118.233871	41.3840545	22.001572	117.4029575	-71.9899325	3.68522	116.9231225
-16.09663	33.409626	117.318748	-15.340837	12.932761	117.201424	42.915188	2.257744	116.626968	39.872829	41.814331	118.109894	41.3940085	22.0360375	117.368431	-72.0756825	3.8294845	117.034417
-14.806871	33.057419	117.106293	-15.265505	12.999019	117.135605	42.912014	2.273825	116.66964	39.8923	41.842709	118.031242	41.402157	22.058267	117.350441	-71.933167	3.939771	116.920769
-13.477394	32.65554	116.885994	-15.319567	13.079082	117.107681	42.896755	2.287859	116.723785	39.905354	41.870796	117.93914	41.4010545	22.0793275	117.3314625	-72.0401885	4.0788365	116.8838995
-12.073679	32.237789	116.719223	-15.282275	13.151209	117.021164	42.879589	2.296716	116.774834	39.903374	41.892548	117.846718	41.3914815	22.094632	117.310776	-71.9560315	4.207786	116.731552
-10.690773	31.769232	116.518974	-15.306711	13.190593	116.952362	42.854374	2.294317	116.820457	39.879063	41.908981	117.793953	41.3667185	22.101649	117.307205	-71.9801405	4.279537	116.597519
-9.267791	31.248671	116.384315	-15.333838	13.207457	116.897049	42.809353	2.290367	116.856972	39.853794	41.915562	117.850922	41.3315735	22.1029645	117.353947	-71.9992495	4.3119495	116.440151
-7.762784	30.696976	116.37999	-15.37915	13.204712	116.859482	42.738831	2.247055	117.020439	39.854717	41.907139	118.060265	41.296774	22.077097	117.540352	-72.055074	4.332327	116.178612
-5.563507	29.816309	116.497635	-15.458073	13.230723	116.900925	42.731606	2.130618	117.501854	39.879539	41.876511	118.783585	41.3055725	22.0035645	118.1427195	-72.2217185	4.4578815	115.6591305
-3.995437	29.176432	116.820869	-15.503303	13.270754	117.026543	42.778172	2.06117	118.12149	39.941517	41.901432	119.557045	41.3598445	21.981301	118.8392675	-72.3664505	4.560207	115.2138185
-2.46752	28.467518	117.266785	-15.60961	13.379192	117.311691	42.908173	2.017388	118.928635	40.067028	41.958576	120.518433	41.4876005	21.987982	119.723534	-72.7068205	4.770402	114.899848
-0.959824	27.749577	117.824341	-15.58569	13.456221	117.616364	43.062325	2.000189	119.791199	40.236771	42.054943	121.504715	41.649548	22.027566	120.647957	-72.820928	4.884876	114.584771
0.624295	26.970371	118.373642	-15.70465	13.630878	118.048561	43.224396	1.977657	120.589531	40.401627	42.158447	122.455368	41.8130115	22.068052	121.5224495	-73.2223115	5.193704	114.5746725
2.147555	26.150217	118.888702	-15.608941	13.704949	118.40683	43.388935	1.951515	121.448013	40.598751	42.2565	123.290321	41.993843	22.1040075	122.369167	-73.211725	5.3058905	114.444493
3.694807	25.237671	119.535873	-15.490153	13.802059	118.783676	43.672222	1.900261	122.432564	40.820419	42.373882	124.092888	42.2463205	22.1370715	123.262726	-73.2266265	5.4670465	114.304626
5.909946	23.74398	120.424202	-15.291244	13.947049	119.373596	44.241188	1.823912	124.107132	41.209236	42.573433	125.432907	42.725212	22.1986725	124.7700195	-73.3077	5.6954255	113.9771725
7.382514	22.64945	121.161064	-15.243609	14.075884	119.879509	44.675686	1.775206	125.370895	41.49461	42.741684	126.305298	43.085148	22.258445	125.8380965	-73.572366	5.893323	113.9209215
8.772154	21.504223	121.836052	-14.926731	14.088591	120.242516	45.101254	1.697266	126.568474	41.800205	42.876305	127.144501	43.4507295	22.2867855	126.8564875	-73.3041915	5.8903965	113.6285445
10.115631	20.289192	122.474609	-14.788077	14.202256	120.704559	45.83704	1.45548	127.49556	42.055233	42.956944	127.747704	43.9461365	22.206212	127.621632	-73.5222905	6.1983	113.787486
11.42457	19.108032	122.944916	-14.402138	14.219126	120.943283	46.203663	1.446888	128.346268	42.319374	43.034744	128.136261	44.2615185	22.240816	128.2412645	-73.0657945	6.197436	113.6453015
12.661666	17.841139	123.225807	-14.199327	14.333627	121.169701	46.52597	1.457733	128.96817	42.623478	43.109657	128.427704	44.574724	22.283695	128.697937	-72.973378	6.383559	113.641465
13.830023	16.564009	123.501358	-13.782425	14.338665	121.212128	46.830372	1.423911	129.51326	42.899036	43.114033	128.516327	44.864704	22.268972	129.0147935	-72.429554	6.408358	113.4094625
15.391707	14.560321	123.713089	-13.352129	14.351949	121.247887	47.213882	1.315166	129.95015	43.346996	43.036507	128.65683	45.280439	22.1758365	129.30349	-71.984697	6.5280615	113.192284
16.273787	13.210051	123.819397	-13.136604	14.30977	121.262489	47.369049	1.160644	130.021774	43.596611	42.88414	128.649673	45.48283	22.022392	129.3357235	-71.756038	6.597148	113.1892545
17.071169	11.815537	123.813232	-13.067044	14.275408	121.28363	47.451286	0.982556	129.96167	43.827469	42.677395	128.619125	45.6393775	21.8299755	129.2903975	-71.7734655	6.7208405	113.2768625
17.740654	10.433025	123.656822	-12.819174	14.16132	121.13401	47.474232	0.813528	129.871552	43.96014	42.481178	128.539459	45.717186	21.647353	129.2055055	-71.355534	6.675287	113.0625145
18.352659	9.018738	123.551682	-12.721999	14.153786	121.006409	47.503887	0.739349	129.791016	44.054447	42.376171	128.374588	45.779167	21.55776	129.082802	-71.223165	6.749812	112.930016
18.857161	7.63053	123.418655	-12.707559	14.220262	120.871078	47.523998	0.734185	129.711517	44.079552	42.349773	128.215866	45.801775	21.541979	128.9636915	-71.216893	6.898545	112.7784645
19.192379	6.249652	123.312042	-12.624553	14.288653	120.730019	47.512253	0.765261	129.709991	44.069744	42.364857	127.944695	45.7909985	21.565059	128.827343	-71.0401045	7.012247	112.632695
19.508148	4.198097	123.415199	-12.715975	14.463893	120.733215	47.481922	0.780264	129.779129	44.02739	42.339142	127.5401	45.754656	21.559703	128.6596145	-71.186606	7.368083	112.8068155
19.569843	2.795496	123.497711	-12.722079	14.502037	120.755173	47.475075	0.723799	129.86203	44.00938	42.266899	127.263153	45.7422275	21.495349	128.5625915	-71.1863855	7.508725	112.9477545
19.575058	1.384648	123.629547	-12.659412	14.419971	120.752403	47.450909	0.635434	129.986206	44.039375	42.160782	127.056274	45.745142	21.398108	128.52124	-71.063966	7.441834	112.983566
19.440472	0.048373	123.803032	-12.74949	14.372249	120.827881	47.417709	0.510953	130.08194	44.058441	42.005867	126.925835	45.738075	21.25841	128.5038875	-71.237055	7.486088	113.1518745
19.298616	-1.333962	123.871002	-12.765265	14.24728	120.848228	47.386272	0.353292	130.138092	44.078968	41.835037	126.767876	45.73262	21.0941645	128.452984	-71.26315	7.4003955	113.243472
19.240633	-2.815716	123.695778	-12.762371	14.100713	120.826424	47.341091	0.217473	130.039413	44.105293	41.690834	126.662842	45.723192	20.9541535	128.3511275	-71.247934	7.2472725	113.3017205
18.63998	-3.932059	123.690987	-12.74533	13.97846	120.763374	47.317402	0.081284	129.879135	44.131863	41.552563	126.517975	45.7246325	20.8169235	128.198555	-71.2152925	7.1399965	113.328193
18.205124	-5.838902	123.266861	-12.729378	13.881418	120.637299	47.257271	-0.048957	129.519302	44.23164	41.378098	126.37249	45.7444555	20.6645705	127.945896	-71.2032115	7.0982655	113.328702
17.391487	-6.829084	123.067543	-12.64042	13.839683	120.494019	47.188778	-0.065716	129.23111	44.289478	41.293518	126.335999	45.739128	20.613901	127.7835545	-71.019968	7.065465	113.2044835
16.742874	-7.877282	122.712914	-12.778968	13.926437	120.4785	47.125965	-0.086119	128.968338	44.320126	41.218887	126.274719	45.7230455	20.566384	127.6215285	-71.2809815	7.28649	113.3354715
16.23847	-9.017942	122.30809	-12.781323	13.98161	120.37706	47.04055	-0.075662	128.704254	44.355995	41.1866	126.197983	45.6982725	20.555469	127.4511185	-71.2609185	7.407751	113.3030015
15.40595	-9.985261	122.051598	-12.835184	14.086639	120.336365	46.929134	-0.037554	128.469009	44.319149	41.198956	126.100624	45.6241415	20.580701	127.2848165	-71.2945095	7.592577	113.3879135
14.524142	-10.922192	121.827339	-12.93257	14.235052	120.353958	46.867752	0.021578	128.317688	44.278019	41.235279	125.931168	45.5728855	20.6284285	127.124428	-71.4380255	7.8416755	113.583488
13.311535	-11.642839	121.951416	-12.969356	14.329286	120.359993	46.844074	0.106883	128.21579	44.209854	41.289993	125.738693	45.526964	20.698438	126.9772415	-71.465676	7.960134	113.7427445
11.739711	-12.920496	122.039162	-12.925684	14.318124	120.249222	46.834549	0.205453	128.119797	44.066387	41.304966	125.314919	45.450468	20.7552095	126.717358	-71.301836	7.8810385	113.781086
10.845719	-13.890685	121.979591	-13.075821	14.312317	120.190323	46.823738	0.247846	128.029175	43.924828	41.270149	124.831352	45.374283	20.7589975	126.4302635	-71.525925	7.8656365	113.9503825
9.678136	-14.667511	122.120773	-13.107057	14.21604	120.018089	46.787998	0.249939	127.863205	43.797306	41.184467	124.351013	45.292652	20.717203	126.107109	-71.506766	7.714877	113.929069
8.189826	-15.212803	122.439812	-13.165517	14.040193	119.863358	46.725586	0.243329	127.640427	43.621166	41.044724	123.708199	45.173376	20.6440265	125.674313	-71.50441	7.4363595	114.052403
6.85874	-15.891213	122.517303	-13.124485	13.751369	119.639954	46.261551	0.369643	127.419853	43.398663	40.808674	123.049118	44.830107	20.5891585	125.2344855	-71.079077	6.9135795	114.0454225
5.564685	-16.476358	122.674492	-13.325262	13.478969	119.586159	46.104923	0.239241	127.051483	43.184879	40.483608	122.516945	44.644901	20.3614245	124.784214	-71.295425	6.5965135	114.388104
4.199487	-16.985065	122.894821	-13.434482	13.140466	119.544861	45.958591	0.07709	126.965012	43.000748	40.200378	122.011093	44.4796695	20.138734	124.4880525	-71.3486335	6.142198	114.6016695
2.089975	-17.546549	123.132645	-13.63593	12.702845	119.607864	45.784016	-0.236198	126.890121	42.79137	39.846329	121.779121	44.287693	19.8050655	124.334621	-71.559553	5.6006245	114.881107
0.705193	-17.722391	123.176575	-13.732055	12.419933	119.669983	45.682549	-0.474469	126.863274	42.642212	39.647373	121.737038	44.1623805	19.586452	124.300156	-71.6264905	5.253414	115.03981
-0.724781	-17.826546	123.004295	-13.797485	12.153112	119.744781	45.584396	-0.648229	126.717819	42.531036	39.53936	121.660851	44.057716	19.4455655	124.189335	-71.652686	4.8606585	115.300227
-2.197879	-17.815145	122.675194	-13.810125	11.934134	119.792297	45.495827	-0.752177	126.359055	42.458229	39.448917	121.7183	43.977028	19.34837	124.0386775	-71.597278	4.519898	115.5459165
-3.554776	-17.691473	122.385368	-13.666325	11.707931	119.810471	45.461491	-0.901295	126.16291	42.418797	39.335201	121.733154	43.940144	19.216953	123.948032	-71.272794	4.198909	115.67291
-4.828475	-17.551523	122.181908	-13.748402	11.644945	120.049835	45.486805	-1.000681	126.02494	42.49506	39.258556	121.895721	43.9909325	19.1289375	123.9603305	-71.4877365	4.1609525	116.1393395
-6.497558	-17.029753	122.185722	-13.71994	11.574317	120.263672	45.497883	-1.047403	126.00869	42.596832	39.230694	122.111603	44.0473575	19.0916455	124.0601465	-71.4872375	4.0569885	116.4671975
-8.732996	-16.15406	122.305634	-13.73709	11.57903	120.53981	45.511257	-1.041054	125.919083	42.653877	39.273609	122.309471	44.082567	19.1162775	124.114277	-71.556747	4.0417825	116.965343
-10.101126	-15.538816	122.032677	-13.77759	11.615816	120.66275	45.499634	-1.066598	125.767776	42.656906	39.304268	122.434853	44.07827	19.118835	124.1013145	-71.63345	4.112797	117.2241855
-11.547185	-14.808115	121.760048	-13.697455	11.5533	120.67244	45.414337	-1.088437	125.599518	42.676582	39.32642	122.611427	44.0454595	19.1189915	124.1054725	-71.4403695	3.9876085	117.2394075
-12.982513	-14.016419	121.372093	-13.88384	11.588044	120.792595	45.32888	-1.166113	125.351082	42.707081	39.314602	122.906876	44.0179805	19.0742445	124.128979	-71.7856605	4.1018435	117.456211
-14.458014	-13.117187	120.893181	-13.941105	11.551104	120.840858	45.235958	-1.257355	125.120781	42.722366	39.290649	123.223434	43.979162	19.016647	124.1721075	-71.861372	4.085561	117.5096085
-15.805832	-12.214355	120.508125	-13.895874	11.492046	120.821365	45.159943	-1.303761	124.843239	42.720928	39.305851	123.504211	43.9404355	19.001045	124.173725	-71.7321835	3.983047	117.469005
-17.207542	-11.227517	120.191109	-14.088561	11.567601	120.930389	45.107407	-1.29733	124.615074	42.673534	39.346962	123.721062	43.8904705	19.024816	124.168068	-72.0675925	4.110386	117.69271
-19.197067	-9.673742	119.954132	-14.027061	11.6182	120.916176	45.080559	-1.116186	124.396645	42.614292	39.552174	123.981163	43.8474255	19.217994	124.188904	-71.9015475	4.018406	117.643448
-20.513464	-8.579322	119.882904	-14.04424	11.709922	120.935883	45.092918	-0.964096	124.322144	42.567543	39.699104	124.052597	43.8302305	19.367504	124.1873705	-71.9187105	4.05234	117.6843955
-21.83341	-7.467862	119.793655	-14.07228	11.788069	120.91774	45.116173	-0.850381	124.206177	42.501305	39.802956	124.103546	43.808739	19.4762875	124.1548615	-71.953299	4.0998505	117.6806185
-23.039675	-6.380847	119.652939	-14.197101	11.854241	120.917961	45.113789	-0.811618	124.07962	42.458431	39.817245	124.15435	43.78611	19.5028135	124.116985	-72.180312	4.2056685	117.718937
-24.279516	-5.262598	119.45565	-14.094764	11.753176	120.749008	45.096436	-0.854854	123.947311	42.435482	39.798649	124.216095	43.765959	19.4718975	124.081703	-71.955487	4.0344545	117.416313
-25.482491	-4.191492	119.205223	-14.106567	11.675945	120.628296	45.078705	-0.908319	123.817535	42.392799	39.77528	124.325821	43.735752	19.4334805	124.071678	-71.948886	3.9184095	117.184914
-26.641052	-3.080451	119.020187	-14.255849	11.673486	120.629951	45.025677	-0.923964	123.726654	42.365131	39.788742	124.493637	43.695404	19.432389	124.1101455	-72.207102	3.914583	117.1497565
-28.241253	-1.493263	118.771812	-14.304646	11.679729	120.638336	44.979965	-0.854089	123.587631	42.335327	39.882034	124.816765	43.657646	19.5139725	124.202198	-72.266938	3.8454855	117.074474
-29.320713	-0.354295	118.826202	-14.305939	11.740288	120.671806	44.954742	-0.763245	123.440514	42.352158	39.975201	125.007919	43.65345	19.605978	124.2242165	-72.265328	3.874598	117.1193955
-30.535067	0.873235	118.798492	-14.170822	11.788663	120.620712	44.934181	-0.631873	123.204628	42.390583	40.085335	125.244781	43.662382	19.726731	124.2247045	-72.004026	3.850595	117.0167195
-31.569212	1.95174	118.698166	-14.252485	11.947572	120.666489	44.908703	-0.47568	122.960602	42.435745	40.189407	125.4786	43.672224	19.8568635	124.219601	-72.177194	4.0382805	117.113377
-32.517071	3.016521	118.645668	-14.223625	12.053379	120.645866	44.899879	-0.297853	122.700974	42.453499	40.331207	125.706223	43.676689	20.016677	124.2035985	-72.123939	4.090081	117.0881335
-33.490337	4.061512	118.644623	-14.197062	12.173269	120.621429	44.875591	-0.063574	122.453415	42.453747	40.496357	125.868134	43.664669	20.2163915	124.1607745	-72.058793	4.1301465	117.0820835
-34.436192	5.023136	118.666748	-14.191521	12.332973	120.606598	44.851368	0.215372	122.298645	42.416294	40.72081	125.938393	43.633831	20.468091	124.118519	-72.016873	4.197855	117.094677
-35.73267	6.325087	118.834068	-14.104634	12.531511	120.523277	44.882004	0.580574	122.305069	42.282833	41.073219	125.80677	43.5824185	20.8268965	124.0559195	-71.7916865	4.2361255	116.9906345
-36.619274	7.114032	118.985222	-14.149077	12.619512	120.533096	44.898884	0.767225	122.493919	42.145985	41.265289	125.530029	43.5224345	21.016257	124.011974	-71.8205885	4.222767	117.054218
-37.480892	7.815963	119.152359	-14.198935	12.620981	120.549622	44.945152	0.938987	122.686913	41.944561	41.440643	125.119293	43.4448565	21.189815	123.903103	-71.8427265	4.052147	117.196141
-38.260033	8.404484	119.317368	-14.262117	12.548663	120.557472	44.967499	1.079727	122.82177	41.71936	41.543102	124.617783	43.3434295	21.3114145	123.7197765	-71.8676635	3.7859115	117.3951675
-39.017578	8.997539	119.492874	-14.328496	12.408761	120.570419	44.959747	1.185568	122.91732	41.466778	41.602463	124.027	43.2132625	21.3940155	123.47216	-71.8702545	3.4235065	117.668678
-39.770638	9.588297	119.652893	-14.500286	12.296783	120.631493	44.926945	1.300328	122.896698	41.241871	41.662781	123.442902	43.084408	21.4815545	123.1698	-72.08498	3.1120115	118.093186
-40.492416	10.164075	119.779251	-14.413716	12.090947	120.565483	44.864948	1.466688	122.733177	41.052608	41.726189	123.023987	42.958778	21.5964385	122.878582	-71.78621	2.5854555	118.252384
-41.409519	11.04929	119.95797	-14.451363	11.991557	120.58783	44.851753	1.741418	122.517586	40.773037	41.987797	122.654762	42.812395	21.8646075	122.586174	-71.715121	2.1185065	118.589486
-42.003834	11.737988	120.109894	-14.608258	12.09298	120.707092	44.860088	2.023377	122.312912	40.632519	42.273991	122.608757	42.7463035	22.148684	122.4608345	-71.9628195	2.037276	118.9533495
-42.521591	12.495119	120.301567	-14.62268	12.197626	120.740021	44.823967	2.357359	122.045433	40.530567	42.594471	122.63031	42.677267	22.475915	122.3378715	-71.922627	1.919337	119.1421705
-42.996113	13.243447	120.494171	-14.513266	12.336397	120.662544	44.75647	2.689613	121.687828	40.440464	42.909592	122.537148	42.598467	22.7996025	122.112488	-71.624999	1.8731915	119.2126
-43.424217	13.989481	120.669304	-14.511877	12.592352	120.587051	44.658897	3.069518	121.160759	40.332897	43.238625	122.336555	42.495897	23.1540715	121.748657	-71.519651	2.0306325	119.425445
-43.755951	14.742562	120.805016	-14.50457	12.911423	120.463898	44.529823	3.498304	120.605423	40.233627	43.610973	122.092293	42.381725	23.5546385	121.348858	-71.390865	2.2682075	119.578938
-44.028908	15.486944	120.868805	-14.507551	13.238393	120.298576	44.459869	3.955417	120.15535	40.126301	44.010834	121.800171	42.293085	23.9831255	120.9777605	-71.308187	2.4936605	119.6193915
-44.413174	16.637918	120.806061	-14.599845	13.723119	120.045914	44.431385	4.577889	119.529549	39.898247	44.57811	121.49221	42.164816	24.5779995	120.5108795	-71.364506	2.8682385	119.5809485
-44.589371	17.357327	120.710564	-14.694749	14.003738	119.871498	44.349308	4.916046	119.295265	39.741905	44.901459	121.259605	42.0456065	24.9087525	120.277435	-71.4351045	3.0987235	119.465561
-44.680073	18.014429	120.639206	-14.790397	14.196856	119.793892	44.333752	5.122418	119.209763	39.619644	45.130127	121.137619	41.976698	25.1262725	120.173691	-71.557492	3.2674395	119.414093
-44.704895	18.5874	120.577873	-14.855708	14.312206	119.803833	44.382977	5.18547	119.355774	39.582893	45.244526	121.115898	41.982935	25.214998	120.235836	-71.694351	3.409414	119.37183
-44.619335	19.103006	120.589874	-14.88287	14.332138	119.889107	44.446526	5.169026	119.637527	39.580173	45.309196	121.094429	42.0133495	25.239111	120.365978	-71.7790895	3.425165	119.412236
-44.528694	19.554966	120.598373	-14.873207	14.315918	120.000824	44.523087	5.123308	119.944176	39.589836	45.30962	121.039024	42.0564615	25.216464	120.4916	-71.8028755	3.415372	119.510048
-44.324368	19.958948	120.600548	-14.822125	14.243519	120.134041	44.593746	5.053702	120.296143	39.643623	45.254093	120.981285	42.1186845	25.1538975	120.638714	-71.7629345	3.3331405	119.629368
-43.86097	20.546803	120.577583	-14.72314	14.074167	120.372513	44.712921	4.836719	120.979965	39.808933	45.060131	120.899582	42.260927	24.948425	120.9397735	-71.707207	3.199909	119.8052525
-43.469856	20.945484	120.508995	-14.664933	13.944505	120.521454	44.795574	4.610023	121.416161	39.918098	44.879223	120.877052	42.356836	24.744623	121.1466065	-71.686702	3.144387	119.8963015
-43.06926	21.316238	120.426918	-14.607911	13.799459	120.628288	44.816475	4.419496	121.830284	40.038567	44.706318	120.873085	42.427521	24.562907	121.3516845	-71.643343	3.036011	119.9048915
-42.594051	21.699663	120.330666	-14.603947	13.682978	120.728073	44.802147	4.268704	122.218147	40.140022	44.579533	120.898422	42.4710845	24.4241185	121.5582845	-71.6789785	2.9418375	119.8978615
-42.121422	22.116022	120.228088	-14.598659	13.599289	120.785316	44.781086	4.184351	122.512077	40.189899	44.498718	120.959518	42.4854925	24.3415345	121.7357975	-71.6828105	2.8570435	119.8348345
-41.621269	22.516069	120.160484	-14.639795	13.584738	120.828697	44.745075	4.169466	122.723602	40.18573	44.495159	120.990227	42.4654025	24.3323125	121.8569145	-71.7449925	2.8371635	119.8004795
-41.041748	22.950035	120.156136	-14.666903	13.627139	120.850548	44.692772	4.214718	122.782776	40.175144	44.53302	121.047333	42.433958	24.373869	121.9150545	-71.767764	2.880409	119.7860415
-40.166119	23.701014	120.097305	-14.654387	13.757472	120.82888	44.662148	4.282652	122.751129	40.215321	44.612663	121.159103	42.4387345	24.4476575	121.955116	-71.7475085	3.0672865	119.702644
-39.480831	24.218224	120.090508	-14.622656	13.868807	120.762848	44.692451	4.31035	122.659874	40.290703	44.680237	121.230972	42.491577	24.4952935	121.945423	-71.736889	3.2423205	119.580273
-38.727375	24.744257	120.042648	-14.558337	13.979856	120.663872	44.705856	4.368032	122.505844	40.382439	44.730885	121.28688	42.5441475	24.5494585	121.896362	-71.6608215	3.4102535	119.431382
-38.06036	25.262218	119.995483	-14.499962	14.109381	120.551537	44.694599	4.434971	122.309792	40.446846	44.775467	121.302757	42.5707225	24.605219	121.8062745	-71.5706465	3.613543	119.2967995
-37.281864	25.745005	119.961693	-14.464346	14.231767	120.437912	44.66375	4.497398	122.157082	40.485115	44.818401	121.303261	42.5744325	24.6578995	121.7301715	-71.5031245	3.8056345	119.1456525
-36.505795	26.248688	119.889366	-14.44688	14.360916	120.350578	44.640652	4.54853	122.06665	40.513687	44.871338	121.35743	42.5771695	24.709934	121.71204	-71.4709295	4.011898	118.989116
-35.7183	26.739294	119.817604	-14.454455	14.494689	120.309959	44.632538	4.602939	122.074089	40.539352	44.941658	121.425926	42.585945	24.7722985	121.7500075	-71.494855	4.2170795	118.8699105
-34.404354	27.469444	119.778885	-14.509815	14.677614	120.348061	44.617912	4.687423	122.212326	40.514332	45.032196	121.444252	42.566122	24.8598095	121.828289	-71.585752	4.4954185	118.867833
-33.571712	27.900568	119.737862	-14.538911	14.776688	120.387314	44.600826	4.759593	122.304413	40.459755	45.078087	121.37693	42.5302905	24.91884	121.8406715	-71.6081125	4.634536	118.9339565
-32.646744	28.312004	119.664589	-14.547801	14.821289	120.412758	44.594349	4.802327	122.397614	40.404499	45.096439	121.250984	42.499424	24.949383	121.824299	-71.595026	4.693195	119.001217
-31.756683	28.726604	119.509956	-14.54775	14.82725	120.422279	44.615494	4.815999	122.519135	40.384823	45.105579	121.088753	42.5001585	24.960789	121.803944	-71.5956585	4.693711	119.040614
-30.721277	29.157724	119.349434	-14.525088	14.800528	120.409416	44.657055	4.802573	122.654091	40.424328	45.10067	120.95137	42.5406915	24.9516215	121.8027305	-71.5908675	4.6494345	119.0161015
-29.79118	29.555264	119.158432	-14.473883	14.746462	120.382378	44.703011	4.774003	122.775528	40.467289	45.068695	120.82666	42.58515	24.921349	121.801094	-71.532916	4.571575	118.963662
-28.738382	29.959705	119.019333	-14.450937	14.706616	120.354553	44.750015	4.712374	122.879478	40.506882	45.004196	120.663689	42.6284485	24.858285	121.7715835	-71.5303225	4.554947	118.9375225
-27.153036	30.665558	118.790802	-14.423216	14.676444	120.306755	44.746944	4.638257	122.957314	40.54911	44.911167	120.414375	42.648027	24.774712	121.6858445	-71.494459	4.578176	118.9276655
-26.116709	31.198259	118.646095	-14.420995	14.650813	120.28878	44.728153	4.607686	122.987961	40.590305	44.854393	120.283417	42.659229	24.7310395	121.635689	-71.501219	4.5705865	118.941871
-25.023285	31.677404	118.572113	-14.413988	14.620836	120.276031	44.720646	4.571603	123.04406	40.631943	44.814087	120.250999	42.6762945	24.692845	121.6475295	-71.5042705	4.548827	118.9045325
-23.95447	32.234955	118.475815	-14.396053	14.578843	120.264503	44.69939	4.534208	123.116005	40.689915	44.777634	120.312096	42.6946525	24.655921	121.7140505	-71.4867585	4.501765	118.8149555
-22.742197	32.853203	118.496239	-14.52329	14.604275	120.3153	44.674782	4.47628	123.157188	40.745262	44.741184	120.416412	42.710022	24.608732	121.7868	-71.756602	4.599818	118.8438
-21.642876	33.45237	118.510078	-14.541595	14.580563	120.257416	44.654079	4.374648	123.103287	40.773235	44.694778	120.559647	42.713657	24.534713	121.831467	-71.796847	4.626413	118.683365
-20.474485	34.085606	118.548454	-14.434793	14.505688	120.106796	44.595512	4.27386	122.966675	40.78735	44.650276	120.72995	42.691431	24.462068	121.8483125	-71.561017	4.549308	118.3652795
-18.660669	35.134964	118.797729	-14.506256	14.478944	119.96608	44.448814	4.158963	122.613586	40.812218	44.564648	121.066895	42.630516	24.3618055	121.8402405	-71.643028	4.5960825	118.0919195
-17.443993	35.751999	119.053612	-14.552628	14.476559	119.851044	44.327465	4.060233	122.254013	40.811275	44.469601	121.420898	42.56937	24.264917	121.8374555	-71.674626	4.688201	117.8646325
-16.221815	36.406422	119.353088	-14.620654	14.475828	119.719231	44.186764	3.954538	121.908401	40.819786	44.412113	121.817802	42.503275	24.1833255	121.8631015	-71.744583	4.7683305	117.5753605
-14.91455	37.059635	119.779984	-14.67819	14.484222	119.580368	44.035847	3.875567	121.556892	40.836239	44.343864	122.255089	42.436043	24.1097155	121.9059905	-71.792423	4.8587285	117.2547455
-13.7164	37.602726	120.196068	-14.778449	14.558606	119.475067	43.883221	3.88847	121.188126	40.778618	44.328682	122.64534	42.3309195	24.108576	121.916733	-71.8878175	5.008636	117.033401
-12.386764	38.129871	120.415558	-14.900576	14.689713	119.353783	43.704636	3.999142	120.893204	40.670113	44.411942	122.845032	42.1873745	24.205542	121.869118	-71.9885265	5.173884	116.838448
-11.038231	38.664124	120.506981	-15.005273	14.901301	119.206787	43.584873	4.209139	120.534256	40.484352	44.542057	122.883247	42.0346125	24.375598	121.7087515	-72.0451585	5.427004	116.7048225
-9.101552	39.26368	120.251274	-15.139191	15.240106	118.922043	43.436996	4.577329	120.123329	40.209396	44.828495	122.729492	41.823196	24.702912	121.4264105	-72.101578	5.7773	116.4176755
-7.69988	39.553738	120.071266	-15.181899	15.410612	118.750359	43.435814	4.692264	119.993141	40.09848	44.933548	122.650734	41.767147	24.812906	121.3219375	-72.130945	6.008318	116.1787805
-6.317332	39.772614	119.911018	-15.29026	15.501746	118.657555	43.467373	4.68447	119.942963	39.997959	44.961208	122.585571	41.732666	24.822839	121.264267	-72.313186	6.180653	116.050843
-4.936577	39.814987	119.853554	-15.287616	15.497541	118.548691	43.447689	4.617952	119.877495	39.920845	44.905956	122.569641	41.684267	24.761954	121.223568	-72.259499	6.233128	115.873814
-3.436199	39.769318	119.864784	-15.340996	15.449056	118.522263	43.372459	4.538583	119.803497	39.879883	44.80183	122.656273	41.626171	24.6702065	121.229885	-72.308163	6.2279055	115.814641
-2.007086	39.660366	119.954826	-15.414566	15.383214	118.523201	43.334778	4.422706	119.845093	39.869232	44.721161	122.796715	41.602005	24.5719335	121.320904	-72.431137	6.1944945	115.725498
-0.560882	39.430408	120.078468	-15.462011	15.374539	118.515289	43.342148	4.356026	119.966629	39.861603	44.685879	123.049019	41.6018755	24.5209525	121.507824	-72.5258975	6.2281255	115.522754
1.67605	38.998508	120.329582	-15.476428	15.481297	118.520882	43.289459	4.435359	120.261154	39.82423	44.730438	123.493263	41.5568445	24.5828985	121.8772085	-72.5097005	6.3796955	115.1645555
3.17433	38.564713	120.429932	-15.488736	15.631136	118.638123	43.251831	4.539753	120.629761	39.780815	44.78698	123.907578	41.516323	24.6633665	122.2686695	-72.493795	6.5989055	115.0075765
4.66856	38.046677	120.748886	-15.35739	15.788067	118.851921	43.322598	4.631412	121.16684	39.803772	44.824554	124.569359	41.563185	24.727983	122.8680995	-72.277965	6.848151	114.8357425
6.389867	37.2887	121.193375	-15.251753	15.910832	119.247963	43.448181	4.609142	122.014412	39.90807	44.832916	125.344299	41.6781255	24.721029	123.6793555	-72.1816315	7.100635	114.8165705
7.892846	36.50568	121.731995	-15.09918	15.992266	119.705154	43.606544	4.526234	123.033295	40.033901	44.805935	126.204208	41.8202225	24.6660845	124.6187515	-72.0185825	7.3184475	114.7915565
9.359221	35.627918	122.271133	-15.006431	16.075737	120.268967	44.11961	4.295959	124.153725	40.183102	44.821022	127.047501	42.151356	24.5584905	125.600613	-72.164218	7.5929835	114.937321
10.137844	34.916191	123.066757	-14.674638	16.11364	120.76622	44.426407	4.260494	125.710381	40.346432	44.922775	128.031616	42.3864195	24.5916345	126.8709985	-71.7356955	7.6356455	114.6614415
12.988085	33.051266	124.252823	-14.26349	16.097006	121.90126	45.000664	4.02664	128.590103	41.100735	44.929604	129.865295	43.0506995	24.478122	129.227699	-71.5776795	7.71589	114.574821
14.300542	31.804556	125.565292	-13.973342	16.000328	122.863472	45.40897	3.659793	130.841187	41.517075	44.887428	131.397461	43.4630225	24.2736105	131.119324	-71.4097065	7.7270455	114.60762
15.514877	30.472174	127.060234	-13.692228	15.856993	124.028267	45.82122	3.269343	133.108215	41.975601	44.790783	133.118103	43.8984105	24.030063	133.113159	-71.2828665	7.683923	114.943375
16.588074	29.095516	128.615646	-13.080603	15.503677	125.012268	46.160461	2.908255	135.272903	42.440952	44.679821	134.768234	44.3007065	23.794038	135.0205685	-70.4619125	7.213316	115.0039675
17.600948	27.673717	130.006653	-12.697607	15.282318	126.036919	46.467392	2.601465	137.061783	42.892441	44.519714	136.274536	44.6799165	23.5605895	136.6681595	-70.0751305	7.0040465	115.4056785
18.520365	26.223284	131.116791	-12.268623	15.077654	126.850769	46.782978	2.313088	138.383743	43.375282	44.373894	137.596146	45.07913	23.343491	137.9899445	-69.616376	6.811817	115.7115935
19.328257	24.813093	131.989807	-11.874645	14.93681	127.45649	47.126659	2.037198	139.32045	43.868973	44.215263	138.506058	45.497816	23.1262305	138.913254	-69.247106	6.7473895	115.999726
20.392981	22.659056	132.545776	-11.369111	14.832561	127.857574	47.692711	1.717938	139.67746	44.569511	43.98246	139.106232	46.131111	22.850199	139.391846	-68.869333	6.814923	116.323302
20.96986	21.229357	132.339645	-11.101601	14.806936	127.798355	48.038151	1.585026	139.279144	44.967514	43.83205	138.866531	46.5028325	22.708538	139.0728375	-68.7060345	6.905334	116.5238725
21.466892	19.811571	131.787552	-10.89093	14.797372	127.449013	48.345676	1.516775	138.382217	45.297787	43.755394	138.231476	46.8217315	22.6360845	138.3068465	-68.6035915	6.9586595	116.5911795
21.84947	18.375999	130.846634	-10.79984	14.821204	126.900246	48.61816	1.498763	137.130493	45.485992	43.7048	137.164749	47.052076	22.6017815	137.147621	-68.651756	7.0406265	116.652871
22.09054	16.912233	129.654388	-10.766711	14.849074	126.169228	48.829517	1.537373	135.64003	45.606102	43.643932	135.833115	47.2178095	22.5906525	135.7365725	-68.7512315	7.1074955	116.6018835
22.215702	15.459763	128.399582	-10.784404	14.892742	125.407349	48.990479	1.661951	134.06636	45.640923	43.599518	134.426834	47.315701	22.6307345	134.246597	-68.884509	7.1547495	116.568101
22.267393	13.944699	127.192497	-11.019487	15.102167	124.736427	49.07832	1.829455	132.787674	45.648746	43.596363	132.974106	47.363533	22.712909	132.88089	-69.402507	7.491425	116.591964
22.081215	11.634069	125.696609	-10.967285	15.216812	123.670387	48.426167	2.499169	131.65448	45.448997	43.571198	131.233032	46.937582	23.0351835	131.443756	-68.872152	7.3984405	115.897018
21.589659	10.187371	125.195541	-10.940948	15.24141	123.16581	48.280643	2.641153	131.171539	45.341747	43.6087	130.386597	46.811195	23.1249265	130.779068	-68.693091	7.3578935	115.552552
21.184048	8.582856	124.863434	-10.945007	15.225279	122.863678	49.163479	2.212436	130.864029	45.133572	43.558083	129.737823	47.1485255	22.8852595	130.300926	-69.0385395	7.5652985	115.42643
20.634083	7.029252	124.943588	-11.00303	15.163933	122.751068	49.102333	2.166305	131.116592	44.656403	43.682255	129.583725	46.879368	22.92428	130.3501585	-68.885428	7.403586	115.1519775
19.984224	5.462378	125.25061	-11.152337	15.055974	122.837738	48.998112	2.120917	131.571457	44.608044	43.667076	129.484619	46.803078	22.8939965	130.528038	-69.107752	7.2179515	115.147438
19.221573	3.895398	125.516632	-11.349315	14.950529	122.979652	48.93145	1.979447	131.967743	44.521973	43.574203	129.378372	46.7267115	22.776825	130.6730575	-69.4253415	7.124233	115.2862465
18.379396	2.420502	125.631317	-11.48897	14.790037	122.968712	48.83173	1.864146	132.043427	44.400185	43.438568	129.179459	46.6159575	22.651357	130.611443	-69.5938975	6.928717	115.325981
17.016407	0.230546	125.220642	-11.61751	14.536712	122.596146	48.676037	1.709622	131.644958	44.190071	43.208851	128.510208	46.433054	22.4592365	130.077583	-69.668074	6.6141875	115.114709
16.046701	-1.116796	124.676361	-11.649367	14.382151	122.137665	48.587814	1.648994	130.986893	44.067059	43.105873	127.943611	46.3274365	22.3774335	129.465252	-69.6261705	6.3868685	114.810078
14.988602	-2.393134	123.985199	-11.714814	14.263803	121.59008	48.493809	1.590377	130.169952	43.955738	43.06271	127.204086	46.2247735	22.3265435	128.687019	-69.6544015	6.2010625	114.493141
13.861439	-3.620068	123.083412	-11.775281	14.156092	120.972404	48.46981	1.473786	129.171677	43.835011	43.015053	126.304138	46.1524105	22.2444195	127.7379075	-69.7029725	6.0677645	114.2069005
12.655764	-4.751412	122.19278	-11.815822	14.058885	120.312393	48.377518	1.394367	128.063446	43.668461	42.900517	125.415077	46.0229895	22.147442	126.7392615	-69.6546335	5.970328	113.8855245
11.384008	-5.842017	121.33226	-11.896883	13.98162	119.690147	48.2132	1.34618	127.038132	43.53627	42.736595	124.523949	45.874735	22.0413875	125.7810405	-69.668501	5.9218525	113.5992535
10.063763	-6.841346	120.523544	-11.958127	13.912533	119.094658	48.09164	1.33635	126.072456	43.499069	42.616852	123.739662	45.7953545	21.976601	124.906059	-69.7116085	5.848465	113.283257
7.980346	-8.181436	119.604134	-12.029057	13.833076	118.341293	47.51783	1.504625	125.076973	43.406952	42.458065	122.790787	45.462391	21.981345	123.93388	-69.520505	5.684807	112.748706
6.520083	-8.97323	119.087509	-12.101652	13.79043	117.982567	47.499336	1.454359	124.480698	43.269405	42.365017	122.21022	45.3843705	21.909688	123.345459	-69.5876745	5.671172	112.619675
5.055583	-9.682768	118.729637	-12.165756	13.771549	117.681381	47.377163	1.532301	123.930679	43.099327	42.35767	121.750793	45.238245	21.9449855	122.840736	-69.569757	5.5981125	112.522026
3.519828	-10.317575	118.485222	-12.269818	13.773225	117.44603	47.194309	1.731706	123.437729	42.951405	42.444439	121.306755	45.072857	22.0880725	122.372242	-69.612493	5.4583775	112.519818
1.966917	-10.8298	118.243111	-12.384495	13.809696	117.245247	47.089523	1.899254	123.108528	42.706646	42.532242	120.93148	44.8980845	22.215748	122.020004	-69.6670745	5.403644	112.47049
0.409826	-11.266942	118.121803	-12.478473	13.87648	117.112968	47.037701	2.089859	122.894966	42.46513	42.643208	120.74176	44.7514155	22.3665335	121.818363	-69.7083615	5.3864265	112.407573
-1.187934	-11.64065	118.048859	-12.545813	13.946441	117.080605	46.942596	2.312993	122.776924	42.351883	42.825573	120.582054	44.6472395	22.569283	121.679489	-69.7388655	5.323599	112.481721
-3.569889	-12.044521	118.105995	-12.561382	14.036266	117.184761	46.802006	2.570372	122.534798	42.251766	43.039997	120.318092	44.526886	22.8051845	121.426445	-69.64965	5.2673475	112.943077
-5.201962	-12.188332	118.239738	-12.519842	14.09027	117.340073	46.806213	2.67981	122.318375	42.21664	43.092724	120.161888	44.5114265	22.886267	121.2401315	-69.5511105	5.294273	113.4400145
-6.839698	-12.257198	118.417694	-12.443105	14.116745	117.5485	46.84082	2.757014	122.230827	42.269176	43.154068	119.955803	44.554998	22.955541	121.093315	-69.441208	5.277949	114.003685
-8.370135	-12.230859	118.736229	-12.391681	14.129861	117.821373	46.879818	2.86112	122.105942	42.322182	43.214668	119.799782	44.601	23.037894	120.952862	-69.384362	5.221828	114.689884
-9.961487	-12.109962	119.169273	-12.368075	14.126664	118.133209	46.89072	2.957617	122.055946	42.316574	43.23764	119.642876	44.603647	23.0976285	120.849411	-69.339797	5.1556995	115.417007
-11.546886	-11.920568	119.653687	-12.384282	14.112769	118.492722	46.866039	3.033037	122.124352	42.289677	43.244701	119.504799	44.577858	23.138869	120.8145755	-69.346422	5.086669	116.1708685
-13.101372	-11.626797	120.201889	-12.43116	14.066946	118.857407	46.811848	3.060752	122.279312	42.25703	43.220966	119.54628	44.534439	23.140859	120.912796	-69.396759	4.993033	116.802018
-15.474801	-11.027781	120.926704	-12.486545	13.921982	119.424294	46.746426	2.872576	123.033615	42.188732	43.079723	119.91153	44.467579	22.9761495	121.4725725	-69.440669	4.8678145	117.3760155
-16.954596	-10.523046	121.408249	-12.569245	13.791995	119.850708	46.735279	2.69312	123.731934	42.173557	42.979946	120.34893	44.454418	22.836533	122.040432	-69.592908	4.747457	117.660984
-18.468983	-9.931355	121.814255	-12.757482	13.689609	120.332764	46.680847	2.499909	124.473366	42.153904	42.898254	120.80574	44.4173755	22.6990815	122.639553	-69.9323395	4.6801365	118.025975
-19.956116	-9.244417	122.100052	-12.744949	13.521231	120.64463	46.61594	2.38935	124.922714	42.16568	42.828175	121.18837	44.39081	22.6087625	123.055542	-69.880708	4.4336995	118.233718
-21.357447	-8.474825	122.241547	-12.896584	13.433613	120.954956	46.577812	2.2051	125.212631	42.16647	42.744453	121.421692	44.372141	22.4747765	123.3171615	-70.165309	4.3924495	118.5927505
-22.787338	-7.577676	122.218613	-12.901311	13.308361	121.143433	46.525921	2.063021	125.387314	42.20718	42.657757	121.67907	44.3665505	22.360389	123.533192	-70.1691725	4.256333	118.753674
-24.120014	-6.650895	122.049286	-12.86939	13.16457	121.284927	46.534626	1.952634	125.403038	42.325829	42.587044	121.99192	44.4302275	22.269839	123.697479	-70.1690075	4.059301	118.872375
-26.111715	-5.042842	121.662773	-12.656271	12.928226	121.29409	46.60894	1.801806	125.212944	42.476101	42.515789	122.379517	44.5425205	22.1587975	123.7962305	-69.8550625	3.6976545	118.7919495
-27.36722	-3.905237	121.407616	-12.71538	12.913174	121.336983	46.630333	1.800702	124.960457	42.536945	42.534214	122.528984	44.583639	22.167458	123.7447205	-70.014399	3.65889	118.9292455
-28.632992	-2.636265	121.109268	-12.539655	12.865397	121.190819	46.656563	1.860527	124.679718	42.572536	42.596138	122.585388	44.6145495	22.2283325	123.632553	-69.6938595	3.5024615	118.749085
-29.83905	-1.319008	120.84153	-12.47549	12.919693	121.082626	46.718685	1.982978	124.408279	42.60173	42.705582	122.609711	44.6602075	22.34428	123.508995	-69.6111875	3.495106	118.656257
-31.001991	0.08484	120.633278	-12.399968	12.993412	120.96804	46.779697	2.12396	124.188278	42.613869	42.814224	122.597778	44.696783	22.469092	123.393028	-69.496719	3.517732	118.543052
-32.134064	1.552726	120.453094	-12.427564	13.12476	120.930756	46.854328	2.234252	124.012985	42.593971	42.919205	122.564903	44.7241495	22.5767285	123.288944	-69.5792775	3.6727915	118.572568
-33.204769	3.012904	120.355896	-12.238959	13.122876	120.800003	46.92667	2.342903	123.922585	42.580364	42.996796	122.567795	44.753517	22.6698495	123.24519	-69.231435	3.5759025	118.354816
-34.813522	5.306121	120.258919	-12.109287	13.124676	120.822144	47.067478	2.468034	123.932243	42.59491	43.103771	122.685944	44.831194	22.7859025	123.3090935	-69.049768	3.4634495	118.3351945
-35.812397	6.84432	120.306847	-12.032907	13.071288	120.911148	47.176704	2.504857	123.98893	42.613873	43.126087	122.825935	44.8952885	22.815472	123.4074325	-68.9611025	3.327104	118.4148635
-36.783463	8.435266	120.433792	-12.075886	13.008885	121.113823	47.265488	2.480464	123.97863	42.620461	43.074371	122.931541	44.9429745	22.7774175	123.4550855	-69.0947465	3.2403525	118.7725605
-37.684116	10.039377	120.646011	-12.013483	12.858103	121.273445	47.289116	2.435203	123.798393	42.607574	42.955776	123.001633	44.948345	22.6954895	123.400013	-68.975311	3.0207165	119.146877
-38.562233	11.685211	120.963478	-11.863052	12.630902	121.341599	47.197796	2.42401	123.393806	42.599697	42.839611	122.956253	44.8987465	22.6318105	123.1750295	-68.6248505	2.6299935	119.5081685
-39.383907	13.31353	121.321999	-11.885168	12.456266	121.417168	47.055923	2.445982	122.672234	42.520283	42.730839	122.767685	44.788103	22.5884105	122.7199595	-68.558439	2.3241215	120.1143765
-40.138588	15.030106	121.74511	-11.797412	12.289453	121.333527	46.869175	2.489196	121.735123	42.392582	42.645142	122.560516	44.6308785	22.567169	122.1478195	-68.2257025	2.011737	120.5192345
-41.108673	17.528578	122.408546	-11.786718	12.154615	121.21521	46.630165	2.626731	120.379982	42.20153	42.658493	122.397652	44.4158475	22.642612	121.388817	-67.9892835	1.666618	121.041603
-41.662872	19.190207	122.900513	-11.775519	12.143519	121.159721	46.503746	2.872574	119.704308	42.130909	42.80402	122.524963	44.3173275	22.838297	121.1146355	-67.8683655	1.448741	121.2048065
-42.108421	20.870934	123.317955	-11.863223	12.261738	121.143578	46.444305	3.221462	119.19223	42.044926	43.066223	122.759399	44.2446155	23.1438425	120.9758145	-67.9710615	1.3796335	121.3113415
-42.308296	22.419823	123.702003	-11.897411	12.468364	121.117989	46.429298	3.614615	118.885971	41.875858	43.40855	122.957787	44.152578	23.5115825	120.921879	-67.9474	1.4251455	121.314099
-42.551189	23.956701	124.064041	-11.941656	12.753284	121.121468	46.478935	4.024575	118.715714	41.700687	43.783764	123.084518	44.089811	23.9041695	120.900116	-67.973123	1.6023985	121.34282
-42.669662	25.480875	124.362648	-11.919745	13.045732	121.148941	46.537941	4.387538	118.66243	41.559856	44.154064	123.196556	44.0488985	24.270801	120.929493	-67.8883885	1.820663	121.368389
-42.86121	27.041403	124.551132	-12.02219	13.302228	121.306183	46.574108	4.634613	118.724785	41.458187	44.432987	123.196007	44.0161475	24.5338	120.960396	-68.0605275	2.070656	121.65197
-42.760452	29.010466	124.963905	-12.036723	13.522416	121.557823	46.668999	4.811343	118.850067	41.377701	44.643116	123.113213	44.02335	24.7272295	120.98164	-68.096796	2.3176025	122.134006
-42.60429	30.258242	125.181137	-12.003039	13.557592	121.755089	46.772118	4.822214	118.972443	41.403778	44.693707	123.044136	44.087948	24.7579605	121.0082895	-68.094026	2.3572235	122.5018885
-42.296017	31.421068	125.449577	-11.878469	13.505769	121.928047	46.891151	4.774225	119.108185	41.485241	44.680824	123.044144	44.188196	24.7275245	121.0761645	-67.945134	2.2840135	122.7799295
-41.916958	32.471588	125.721169	-11.801564	13.425218	122.114792	46.995838	4.74344	119.160423	41.577972	44.622967	123.158623	44.286905	24.6832035	121.159523	-67.890033	2.1672325	123.070061
-41.427834	33.397354	126.085075	-11.718735	13.304511	122.272697	47.040031	4.809847	119.140335	41.661827	44.640881	123.328445	44.350929	24.725364	121.23439	-67.788399	1.883658	123.311004
-40.782356	34.252548	126.531235	-11.631389	13.231423	122.367241	47.070538	4.939153	118.894493	41.748238	44.660229	123.634163	44.409388	24.799691	121.264328	-67.672166	1.663155	123.470154
-40.053837	35.016354	127.14286	-11.524661	13.175091	122.393456	47.073376	5.052953	118.620811	41.836159	44.705265	123.934914	44.4547675	24.879109	121.2778625	-67.5040895	1.471073	123.5090495
-38.767586	35.983582	128.020554	-11.429356	13.235638	122.446037	47.155849	5.295287	118.334435	41.993809	44.896957	124.50972	44.574829	25.096122	121.4220775	-67.433541	1.375154	123.4699965
-37.817177	36.531952	128.440018	-11.322926	13.340491	122.566078	47.254784	5.587931	118.29332	42.126965	45.130657	124.977203	44.6908745	25.359294	121.6352615	-67.3367265	1.321688	123.4968945
-36.764858	36.965248	128.607712	-11.240603	13.553752	122.689453	47.399963	5.902397	118.359756	42.233448	45.404949	125.332222	44.8167055	25.653673	121.845989	-67.2979115	1.453831	123.532917
-35.561722	37.38842	128.695496	-11.043868	13.772782	122.749542	47.630779	6.143512	118.565521	42.292641	45.673267	125.463356	44.96171	25.9083895	122.0144385	-67.049446	1.6371745	123.4846455
-34.43182	37.720413	128.279312	-10.950772	14.043063	122.811386	47.961853	6.310263	118.94529	42.358902	45.973927	125.490082	45.1603775	26.142095	122.217686	-67.0619215	1.944031	123.405086
-33.179028	37.908943	127.65789	-10.75152	14.292753	122.840141	48.347492	6.434152	119.549347	42.498062	46.261909	125.54953	45.422777	26.3480305	122.5494385	-66.925817	2.2374755	123.1308435
-31.802433	37.996571	126.937866	-10.559462	14.510936	122.92968	48.787102	6.452639	120.491478	42.659988	46.490063	125.720741	45.723545	26.471351	123.1061095	-66.842469	2.550521	122.7532505
-29.638735	37.846581	125.938377	-10.208246	14.665636	123.363029	49.612301	6.234071	122.605156	42.918892	46.693138	126.523575	46.2655965	26.4636045	124.5643655	-66.6820885	2.8676675	122.1616925
-28.381502	37.706741	125.628998	-10.102445	14.713943	123.968697	50.155979	6.028125	124.482933	43.141586	46.813084	127.386223	46.6487825	26.4206045	125.934578	-66.8536725	3.0072815	122.002816
-26.79648	37.311146	125.465164	-10.028962	14.698426	124.72364	50.689369	5.803296	126.570404	43.377056	46.986732	128.418335	47.0332125	26.395014	127.4943695	-67.0911365	3.001838	121.9529105
-25.349295	36.863384	125.461945	-9.974575	14.663504	125.557861	51.500511	5.424104	128.526245	43.652283	47.212242	129.593002	47.576397	26.318173	129.0596235	-67.525547	3.008835	122.0560985
-23.856159	36.347363	125.62767	-9.952059	14.617041	126.407028	51.913059	5.222207	130.569763	44.273628	47.358562	130.629578	48.0933435	26.2903845	130.5996705	-67.9974615	2.9436975	122.2143855
-22.340199	35.782684	126.011467	-9.741138	14.362831	127.163231	52.240383	5.052478	132.386261	44.596966	47.562389	131.705917	48.4186745	26.3074335	132.046089	-67.9009505	2.4182285	122.280373
-20.975681	35.192451	126.421333	-9.789005	14.248551	127.892067	52.439522	4.871243	133.911484	44.881039	47.650383	132.656235	48.6602805	26.260813	133.2838595	-68.2382905	2.236289	122.5002745
-18.755463	34.176609	126.916542	-9.90432	14.073875	128.688629	52.590805	4.681502	135.594299	45.216389	47.721786	133.706635	48.903597	26.201644	134.650467	-68.712237	1.946106	122.726791
-17.484116	33.581268	127.200493	-9.991048	14.028099	129.002518	52.666992	4.609447	136.279236	45.361031	47.759655	134.159866	49.0140115	26.184551	135.219551	-68.9961075	1.871647	122.785485
-16.325006	33.00444	127.390526	-10.069567	14.023535	129.159515	52.728428	4.589607	136.719055	45.409222	47.817524	134.394913	49.068825	26.2035655	135.556984	-69.207959	1.8435045	122.762046
-15.236563	32.45462	127.53215	-10.176523	14.079552	129.22052	52.703537	4.643546	136.91954	45.423664	47.911747	134.4664	49.0636005	26.2776465	135.69297	-69.4166465	1.8814575	122.74807
-14.190147	31.925005	127.621269	-10.276663	14.168273	129.202026	52.650219	4.737463	137.007492	45.428219	48.029129	134.450455	49.039219	26.383296	135.7289735	-69.592545	1.95325	122.6750785
-13.285379	31.416378	127.630409	-10.393425	14.303271	129.119843	52.591991	4.875215	137.016296	45.447502	48.177513	134.399094	49.0197465	26.526364	135.707695	-69.8065965	2.080178	122.531991
-12.433197	30.931631	127.621078	-10.543332	14.478682	129.014725	52.484631	5.00858	136.947372	45.439888	48.310287	134.316589	48.9622595	26.6594335	135.6319805	-70.0489235	2.2979305	122.3974695
-11.325538	30.186295	127.622856	-10.760817	14.703469	128.794495	52.218933	5.159394	136.721008	45.328091	48.401699	134.067841	48.773512	26.7805465	135.3944245	-70.295146	2.6263915	122.1945655
-10.718081	29.688713	127.560356	-10.904146	14.835736	128.619568	51.986069	5.25389	136.374863	45.245926	48.442268	133.846146	48.6159975	26.848079	135.1105045	-70.4242895	2.823393	122.1286315
-10.178684	29.204136	127.438652	-11.031204	14.944304	128.400055	51.779373	5.332801	135.966354	45.169979	48.406021	133.577789	48.474676	26.869411	134.7720715	-70.537084	3.019197	122.0280385
-9.936508	28.839224	127.358337	-11.133614	15.046779	128.136215	51.584309	5.375383	135.559967	45.122414	48.379238	133.294678	48.3533615	26.8773105	134.4273225	-70.6205895	3.2162475	121.8451075
-9.586586	28.334948	127.170204	-11.239994	15.150459	127.850578	51.419563	5.458983	135.125778	45.066986	48.389702	132.942123	48.2432745	26.9243425	134.0339505	-70.7232625	3.3765755	121.6672055
-9.296546	27.85874	126.938927	-11.388498	15.272185	127.567497	51.248787	5.535413	134.607864	44.961861	48.417713	132.517197	48.105324	26.976563	133.5625305	-70.88232	3.567807	121.5724635
-9.071549	27.359396	126.646332	-11.553166	15.394222	127.260986	51.032467	5.569556	134.132431	44.792301	48.339542	132.014359	47.912384	26.954549	133.073395	-71.018716	3.833895	121.448577
-8.900374	26.67923	126.099487	-11.809264	15.555924	126.791039	50.696556	5.616383	133.438278	44.487881	48.106567	131.006775	47.5922185	26.861475	132.2225265	-71.2107465	4.250373	121.3595515
-8.886713	26.217138	125.629128	-12.024338	15.616783	126.411331	50.382359	5.643107	132.977692	44.298393	47.99818	130.297958	47.340376	26.8206435	131.637825	-71.389052	4.4129225	121.184837
-8.752537	25.644836	125.063858	-12.493841	15.820986	126.083694	50.061966	5.721868	132.621719	43.722107	47.874184	129.490219	46.8920365	26.798026	131.055969	-71.8797185	4.843946	121.111419
-8.882943	25.21454	124.510864	-12.73544	15.850389	125.652504	49.767448	5.82533	132.301514	43.457684	47.698223	128.586334	46.612566	26.7617765	130.443924	-72.083446	4.9390015	120.861084
-9.317074	24.948627	124.005486	-12.927172	15.872648	125.200035	49.397442	5.811297	131.960464	43.272053	47.581905	127.897308	46.3347475	26.696601	129.928886	-72.1890915	5.048695	120.471184
-9.589527	24.632622	123.509087	-13.097107	15.87325	124.793175	49.143837	5.71454	131.78006	43.051949	47.383656	127.147118	46.097893	26.549098	129.463589	-72.292107	5.197402	120.122761
-9.932802	24.404161	123.107864	-13.218816	15.852456	124.459709	48.949097	5.573202	131.525375	42.934006	47.233032	126.742981	45.9415515	26.403117	129.134178	-72.3791835	5.301795	119.78524
-10.30405	24.148232	122.727272	-13.390228	15.801188	124.1819	48.624649	5.300687	131.295654	42.933472	46.97789	126.620575	45.7790605	26.1392885	128.9581145	-72.5595165	5.4630875	119.4056855
-10.988062	24.299318	122.753166	-13.529223	15.769042	124.058151	48.431465	5.084939	131.172958	42.934429	46.856575	126.744736	45.682947	25.970757	128.958847	-72.741393	5.567327	119.157455
-11.505987	24.432165	122.686478	-13.694675	15.791416	123.920128	48.213539	4.90569	130.976807	42.891388	46.749645	127.043961	45.5524635	25.8276675	129.010384	-72.9418135	5.7551645	118.829872
-12.044617	24.632784	122.645569	-13.870989	15.855351	123.766121	47.926937	4.777903	130.735916	42.843552	46.667446	127.37925	45.3852445	25.7226745	129.057583	-73.1272225	5.9880275	118.474659
-12.597348	24.885899	122.658875	-14.048372	15.954722	123.660492	47.626564	4.651367	130.374893	42.808075	46.574326	127.707504	45.2173195	25.6128465	129.0411985	-73.3140635	6.2965975	118.2797855
-13.149519	25.23632	122.734901	-14.20527	16.086567	123.578217	47.311775	4.571276	129.922653	42.716045	46.455894	127.928673	45.01391	25.513585	128.925663	-73.42445	6.659549	118.230771
-13.718735	25.608513	122.778175	-14.395987	16.238466	123.50264	46.979301	4.582457	129.2845	42.599571	46.370621	127.930191	44.789436	25.476539	128.6073455	-73.58141	7.000393	118.3979345
-14.658679	26.210445	122.675026	-14.67775	16.447281	123.279396	46.375393	4.688783	128.32132	42.289356	46.206406	127.416481	44.3323745	25.4475945	127.8689005	-73.6878745	7.4469675	118.6898915
-15.334982	26.620718	122.335518	-14.85333	16.616068	122.978676	46.06461	4.778266	127.63678	42.05872	46.192047	126.913574	44.061665	25.4851565	127.275177	-73.768325	7.74697949999999	118.682175
-16.009607	27.047998	121.82888	-15.049723	16.768904	122.571159	45.7682	4.76931	127.048027	41.823174	46.123283	126.30378	43.795687	25.4462965	126.6759035	-73.895133	8.0915115	118.4664145
-16.695982	27.484745	121.232689	-15.244047	16.856365	122.106155	45.5061	4.666735	126.628998	41.569363	46.02375	125.575874	43.5377315	25.3452425	126.102436	-74.0258255	8.3674875	118.109874
-17.347776	27.825256	120.713791	-15.578535	16.944849	121.764542	44.906418	4.742508	126.316383	41.262333	45.853176	124.985519	43.0843755	25.297842	125.650951	-74.2414455	8.591856	117.878133
-17.971439	28.160698	120.315514	-15.636643	16.825951	121.380341	44.60952	4.568888	125.953064	40.983875	45.632874	124.55114	42.7966975	25.100881	125.252102	-74.0699835	8.551021	117.50858
-18.583817	28.533012	120.081306	-15.970664	16.772141	121.285042	44.354553	4.341113	125.705574	40.757755	45.375805	124.204727	42.556154	24.858459	124.9551505	-74.497482	8.685823	117.6149335
-19.537247	29.124912	119.832886	-16.059553	16.443981	120.985962	43.980209	3.996023	125.272224	40.502438	44.924702	123.821518	42.2413235	24.4603625	124.546871	-74.3604295	8.4275995	117.425053
-20.137484	29.592913	119.582985	-16.158564	16.257004	120.773605	43.739357	3.71426	124.999191	40.381863	44.638596	123.619858	42.06061	24.176428	124.3095245	-74.377738	8.33758	117.2376855
-20.71246	30.087957	119.313454	-16.24996	16.095634	120.494629	43.529152	3.436038	124.747299	40.280876	44.370522	123.447166	41.905014	23.90328	124.0972325	-74.404934	8.287988	116.8920255
-21.274534	30.547541	119.045982	-16.344213	15.942133	120.211563	43.31662	3.170356	124.555656	40.171383	44.109116	123.367584	41.7440015	23.639736	123.96162	-74.4324275	8.24453	116.461506
-21.807194	31.089777	118.862518	-16.491522	15.815951	120.017265	43.096561	2.954152	124.427414	40.044273	43.910034	123.365189	41.570417	23.432093	123.8963015	-74.553461	8.199809	116.1382285
-22.401159	31.649326	118.821968	-16.681047	15.67693	119.924339	42.860207	2.793575	124.31266	39.862186	43.736763	123.357414	41.3611965	23.265169	123.835037	-74.7232905	8.088691	116.013641
-22.976011	32.272923	118.868744	-16.902073	15.545273	119.921997	42.60458	2.679919	124.149826	39.642414	43.580574	123.359886	41.123497	23.1302465	123.754856	-74.927643	7.9602995	116.089138
-23.790606	33.177334	119.031433	-17.156288	15.267187	119.942818	42.340923	2.481899	123.780884	39.344978	43.34655	123.299553	40.8429505	22.9142245	123.5402185	-75.1555265	7.6201495	116.3454175
-24.30703	33.731796	119.150307	-17.289047	15.072395	119.963196	42.146484	2.347662	123.461761	39.190002	43.179279	123.153564	40.668243	22.7634705	123.3076625	-75.246337	7.3813195	116.6187295
-24.764315	34.3438	119.28569	-17.394905	14.861052	119.98291	41.937916	2.220942	123.028145	39.00658	42.967644	122.921982	40.472248	22.594293	122.9750635	-75.262058	7.127811	116.9907565
-25.223001	34.974354	119.454178	-17.470949	14.729955	120.017181	41.693241	2.141291	122.569359	38.81604	42.754349	122.530495	40.2546405	22.44782	122.549927	-75.1965385	7.01209	117.484435
-25.610382	35.687344	119.589294	-17.572649	14.664762	120.066856	41.439907	2.118855	122.033356	38.645454	42.629044	122.018227	40.0426805	22.3739495	122.0257915	-75.1879785	6.9555745	118.1079205
-25.985695	36.361919	119.722794	-17.677399	14.638861	120.106216	41.232967	2.079051	121.483734	38.465057	42.527523	121.526573	39.849012	22.303287	121.5051535	-75.20381	6.974435	118.7072785
-26.28541	37.015907	119.786682	-17.798794	14.629711	120.095535	41.073284	2.016616	120.948448	38.305832	42.444592	121.052643	39.689558	22.230604	121.0005455	-75.287146	7.028818	119.1905245
-26.603386	38.008648	119.855499	-17.920631	14.57995	120.015785	40.739983	1.972659	120.348099	38.097126	42.311077	120.57103	39.4185545	22.141868	120.4595645	-75.2598165	7.018032	119.5720055
-26.763254	38.686367	119.945953	-18.026999	14.520269	119.950035	40.644127	1.891526	120.063461	37.963848	42.211723	120.499146	39.3039875	22.0516245	120.2813035	-75.3579855	6.9889135	119.6187665
-26.833408	39.348152	120.050133	-18.122955	14.431456	119.873154	40.546783	1.822849	119.923698	37.881268	42.165203	120.499062	39.2140255	21.994026	120.21138	-75.4599355	6.868886	119.534928
-26.854546	39.930443	120.197174	-18.25565	14.335452	119.755089	40.406105	1.79345	119.778694	37.806343	42.13335	120.645508	39.106224	21.9634	120.212101	-75.617524	6.707504	119.298077
-26.819378	40.509609	120.390427	-18.382198	14.27381	119.63929	40.276257	1.783174	119.58876	37.703156	42.100067	120.923851	38.9897065	21.9416205	120.2563055	-75.7541025	6.6059995	119.0222745
-26.706573	41.036701	120.624245	-18.519672	14.225849	119.550743	40.15189	1.782496	119.551849	37.58923	42.079582	121.254204	38.87056	21.931039	120.4030265	-75.909904	6.520659	118.6984595
-26.550177	41.535534	120.934906	-18.671669	14.238318	119.55352	40.062527	1.788875	119.586906	37.534435	42.091698	121.735367	38.798481	21.9402865	120.6611365	-76.141819	6.5363495	118.4459035
-26.220312	42.217911	121.475449	-18.883606	14.354854	119.657433	39.929909	1.808067	119.660416	37.476738	42.122105	122.448303	38.7033235	21.965086	121.0543595	-76.4705355	6.744622	118.2605065
-25.918678	42.586464	121.831833	-19.00371	14.455399	119.741104	39.816658	1.836889	119.626167	37.43301	42.117191	122.824799	38.624834	21.97704	121.225483	-76.632254	6.933758	118.256725
-25.549633	42.883621	122.162415	-19.066109	14.576708	119.790184	39.714985	1.869556	119.570175	37.435368	42.108841	123.149254	38.5751765	21.9891985	121.3597145	-76.7073945	7.1642175	118.2206535
-25.110304	43.124336	122.444443	-19.123852	14.676313	119.841614	39.669548	1.887955	119.563255	37.463043	42.126476	123.374405	38.5662955	22.0072155	121.46883	-76.8139995	7.3454105	118.214398
-24.649578	43.264389	122.627899	-19.116173	14.780085	119.859001	39.65379	1.913047	119.534561	37.474136	42.118343	123.581734	38.563963	22.015695	121.5581475	-76.796309	7.544475	118.1598545
-24.206261	43.331711	122.759544	-19.109644	14.848328	119.89595	39.645611	1.942666	119.530762	37.47644	42.110855	123.739647	38.5610255	22.0267605	121.6352045	-76.7803135	7.6698955	118.1566955
-23.768784	43.305847	122.807205	-19.090015	14.939061	119.913712	39.660736	1.940999	119.601997	37.517921	42.134373	123.811653	38.5893285	22.037686	121.706825	-76.7693585	7.840436	118.120599
-23.076694	43.133919	122.756973	-19.056332	14.99837	119.994675	39.736359	1.889076	119.765213	37.550243	42.119438	123.91523	38.643301	22.004257	121.8402215	-76.755965	7.992483	118.1491285
-22.574663	42.847412	122.628998	-19.014795	15.040135	120.005943	39.779697	1.810936	120.003593	37.615868	42.091068	123.934784	38.6977825	21.951002	121.9691885	-76.7273725	8.129268	118.0426975
-22.034807	42.478855	122.415794	-18.977856	15.018522	120.059357	39.866795	1.707875	120.266258	37.651192	42.056168	123.91124	38.7589935	21.8820215	122.088749	-76.7147055	8.1550225	118.029965
-21.488827	42.035378	122.166786	-18.953136	14.991397	120.103943	39.958191	1.575822	120.547142	37.689835	41.978065	123.839127	38.824013	21.7769435	122.1931345	-76.730285	8.2058505	118.0147515
-21.023958	41.471775	121.872673	-18.908947	14.916353	120.171753	40.023277	1.444489	120.845779	37.733952	41.89785	123.694138	38.8786145	21.6711695	122.2699585	-76.6965085	8.1615365	118.0735475
-20.544514	40.85479	121.56601	-18.881004	14.82283	120.225975	40.103851	1.274021	121.126389	37.772991	41.806705	123.448906	38.938421	21.540363	122.2876475	-76.700429	8.105297	118.1643025
-20.022186	40.163864	121.241798	-18.838274	14.715138	120.321671	40.176315	1.12753	121.311142	37.777649	41.664604	123.149963	38.976982	21.396067	122.2305525	-76.65353	8.034209	118.4127895
-19.187319	38.994263	120.743523	-18.795042	14.590051	120.462372	40.244057	0.911851	121.462059	37.794952	41.421997	122.622742	39.0195045	21.166924	122.0424005	-76.6095885	8.013178	118.8823435
-18.672537	38.202793	120.530106	-18.796272	14.504994	120.585678	40.261547	0.768424	121.526649	37.787228	41.259876	122.312653	39.0243875	21.01415	121.919651	-76.6169315	7.995838	119.251705
-18.22196	37.35355	120.42836	-18.777891	14.439143	120.699142	40.253761	0.638656	121.578621	37.789974	41.117863	122.078529	39.0218675	20.8782595	121.828575	-76.5776495	8.0000265	119.569709
-17.712906	36.526127	120.40834	-18.775549	14.369361	120.808517	40.229076	0.551471	121.61721	37.795876	40.999084	121.963928	39.012476	20.7752775	121.790569	-76.563574	7.9634445	119.826465
-17.154964	35.664021	120.462921	-18.784609	14.318278	120.913544	40.207066	0.495813	121.66964	37.827389	40.937557	121.929375	39.0172275	20.716685	121.7995075	-76.5864455	7.919871	120.0275805
-16.602615	34.782795	120.482849	-18.786112	14.303292	120.969437	40.180012	0.447775	121.687912	37.866554	40.90564	121.963844	39.023283	20.6767075	121.825878	-76.595507	7.9298765	120.112996
-16.078808	33.91507	120.56427	-18.807585	14.324753	121.026215	40.132477	0.441018	121.728851	37.904716	40.912315	122.020576	39.0185965	20.6766665	121.8747135	-76.6337665	7.9728395	120.1777165
-15.363166	32.648853	120.650414	-18.833607	14.466293	121.100105	40.072174	0.511158	121.78054	37.939674	40.980675	122.128067	39.005924	20.7459165	121.9543035	-76.673138	8.1866695	120.2459065
-14.730029	31.753496	120.627808	-18.882729	14.609337	121.145462	40.036659	0.605955	121.842995	37.938915	41.080582	122.132278	38.987787	20.8432685	121.9876365	-76.753245	8.3754055	120.3032875
-14.182058	30.874735	120.576942	-18.916945	14.778217	121.190193	40.004559	0.737676	121.891609	37.928593	41.221336	122.143494	38.966576	20.979506	122.0175515	-76.800466	8.576928	120.3628345
-13.717469	29.992762	120.603325	-18.934267	14.916886	121.228088	40.012543	0.866815	121.95829	37.918159	41.359909	122.135284	38.965351	21.113362	122.046787	-76.833885	8.72041	120.409389
-13.102029	29.084793	120.534561	-18.95845	15.020646	121.226059	40.037228	0.95406	122.012077	37.921585	41.478081	122.140503	38.9794065	21.2160705	122.07629	-76.8963065	8.8252215	120.375828
-12.502557	28.114403	120.464066	-18.96759	15.075627	121.190773	40.052925	1.028871	122.051765	37.915512	41.568096	122.134529	38.9842185	21.2984835	122.093147	-76.9193985	8.8527705	120.288399
-11.894439	27.143053	120.392967	-18.969156	15.084122	121.152328	40.056129	1.074426	122.062004	37.900188	41.631336	122.118103	38.9781585	21.352881	122.0900535	-76.9164705	8.815363	120.2146025
-10.992401	25.679749	120.384109	-19.005779	15.089687	121.206978	40.029091	1.108235	122.140244	37.837742	41.701214	122.118141	38.9334165	21.4047245	122.1291925	-76.9449745	8.7746495	120.2847635
-10.3748	24.675425	120.468185	-19.024281	15.105369	121.359337	40.025326	1.125057	122.372093	37.810944	41.764214	122.145905	38.918135	21.4446355	122.258999	-76.966697	8.7661025	120.459675
-9.766802	23.665047	120.608688	-19.044689	15.167907	121.575905	40.080879	1.156056	122.773979	37.781101	41.855587	122.224548	38.93099	21.5058215	122.4992635	-77.020368	8.8299925	120.6525465
-9.176301	22.688698	120.797523	-19.06332	15.273356	121.808372	40.186924	1.223906	123.32753	37.770252	41.972847	122.318207	38.978588	21.5983765	122.8228685	-77.105228	8.9483355	120.7938755
-8.510949	21.715897	120.926056	-19.06288	15.408334	121.998512	40.31583	1.294376	123.960411	37.761951	42.110321	122.349236	39.0388905	21.7023485	123.1548235	-77.1646505	9.1143195	120.8422005
-7.883548	20.728203	121.029785	-19.070618	15.552103	122.138145	40.413868	1.372144	124.637184	37.738972	42.231419	122.312187	39.07642	21.8017815	123.4746855	-77.217656	9.3024245	120.8016045
-7.292572	19.783484	121.177422	-19.10833	15.678295	122.269943	40.50898	1.416983	125.308434	37.702953	42.320217	122.252098	39.1059665	21.8686	123.780266	-77.3226265	9.48799	120.75962
-6.402478	18.450764	121.479713	-19.217445	15.778205	122.483841	40.562119	1.418056	126.349434	37.635082	42.360004	122.110161	39.0986005	21.88903	124.2297975	-77.5334905	9.66738	120.7378845
-5.908469	17.642345	121.759735	-19.306004	15.778836	122.624123	40.88443	1.194305	126.844429	37.605453	42.321152	122.147476	39.2449415	21.7577285	124.4959525	-77.8569495	9.7999435	120.7522935
-5.39082	16.860956	122.090233	-19.374218	15.735653	122.78463	40.867069	1.106458	127.50071	37.597157	42.256783	122.263397	39.232113	21.6816205	124.8820535	-77.980549	9.7896855	120.6872065
-4.854428	16.119419	122.427536	-19.450592	15.649812	122.951851	40.847511	1.00553	128.070572	37.609711	42.158279	122.476364	39.228611	21.5819045	125.273468	-78.129795	9.7177195	120.630234
-4.349694	15.456428	122.673813	-19.51989	15.57866	123.11171	40.816078	0.886622	128.492676	37.626354	42.070557	122.717201	39.221216	21.4785895	125.6049385	-78.260996	9.6787305	120.6184815
-3.795875	14.921677	122.888336	-19.578773	15.534822	123.252831	40.767464	0.815033	128.770966	37.641724	42.032169	122.937263	39.204594	21.423601	125.8541145	-78.36214	9.646043	120.6515475
-3.313143	14.508477	123.061028	-19.62075	15.5407	123.358032	40.726906	0.769279	128.942673	37.677658	42.034184	123.159683	39.202282	21.4017315	126.051178	-78.443782	9.6796685	120.664886
-2.622603	14.030649	123.224548	-19.659756	15.671542	123.420845	40.700283	0.757777	129.066315	37.777756	42.111809	123.515358	39.2390195	21.434793	126.2908365	-78.5585315	9.908291	120.5508535
-2.004688	13.713511	123.254982	-19.67424	15.817393	123.406235	40.689411	0.789015	129.084366	37.864712	42.221786	123.762962	39.2770615	21.5054005	126.423664	-78.6255415	10.1293855	120.388806
-1.961957	13.79962	123.491623	-19.701481	15.986128	123.382843	40.671715	0.852342	129.053513	37.934399	42.34827	124.001945	39.303057	21.600306	126.527729	-78.706019	10.37195	120.237957
-1.598938	13.709523	123.462379	-19.73996	16.158173	123.367844	40.622349	0.95181	128.99173	37.967552	42.503742	124.240021	39.2949505	21.727776	126.6158755	-78.7748705	10.58857	120.1198125
-1.295614	13.738111	123.488632	-19.782568	16.312963	123.38134	40.566166	1.059766	128.944	37.95784	42.655937	124.433327	39.262003	21.8578515	126.6886635	-78.827139	10.7680745	120.0740165
-1.011991	13.823271	123.502182	-19.838078	16.427418	123.4104	40.516533	1.176484	128.942947	37.926762	42.808384	124.598289	39.2216475	21.992434	126.770618	-78.8978035	10.862402	120.050182
-0.816452	14.000792	123.563858	-19.89175	16.528849	123.426422	40.476437	1.30792	128.966019	37.884922	42.960148	124.724319	39.1806795	22.134034	126.845169	-78.9641795	10.923664	120.007675
-0.49209	14.276934	123.595474	-20.003765	16.668964	123.445801	40.011864	1.714548	129.229874	37.756779	43.186119	124.812904	38.8843215	22.4503335	127.021389	-78.8918515	10.8875945	119.870213
-0.278964	14.500875	123.656616	-20.087877	16.764338	123.470512	40.34264	1.636375	129.224518	37.672165	43.303413	124.844948	39.0074025	22.469894	127.034733	-79.1831565	11.058782	119.906291
-0.081734	14.824168	123.767624	-20.175188	16.836683	123.511574	40.294109	1.711356	129.358749	37.615894	43.383091	124.873749	38.9550015	22.5472235	127.116249	-79.3053775	11.1261425	119.906899
0.151039	15.201877	123.831924	-20.239058	16.884871	123.556839	40.256336	1.747034	129.464859	37.560863	43.42593	124.91008	38.9085995	22.586482	127.1874695	-79.3867155	11.18326	119.9262085
0.375896	15.63607	123.835007	-20.292093	16.920439	123.601593	40.223324	1.78686	129.494049	37.549072	43.449703	124.947632	38.886198	22.6182815	127.2208405	-79.470384	11.2225965	119.9823455
0.665491	16.068748	123.755119	-20.297251	16.942633	123.606697	40.198078	1.833786	129.405365	37.550976	43.474808	125.023972	38.874527	22.654297	127.2146685	-79.469029	11.230969	119.9987255
0.963918	16.566046	123.663177	-20.274996	16.958698	123.58886	40.173748	1.841559	129.253799	37.577045	43.483089	125.141373	38.8753965	22.662324	127.197586	-79.4253885	11.255072	119.980134
1.381971	17.475672	123.523544	-20.227451	16.973402	123.552856	40.074825	1.867152	128.859924	37.696247	43.490669	125.441444	38.885536	22.6789105	127.150684	-79.340438	11.2678935	119.955028
1.654188	18.12393	123.44043	-20.198761	17.005194	123.516129	39.990746	1.932454	128.466797	37.780029	43.525143	125.742844	38.8853875	22.7287985	127.1048205	-79.2829095	11.2815895	119.9274375
1.936866	18.851202	123.3955	-20.160206	17.094906	123.466301	39.920033	1.97992	128.110321	37.874706	43.621681	126.05928	38.8973695	22.8008005	127.0848005	-79.2177815	11.3890115	119.8478015
2.231061	19.630587	123.31942	-20.15007	17.227354	123.439621	39.829205	2.128015	127.59581	37.988476	43.750019	126.437546	38.9088405	22.939017	127.016678	-79.2089805	11.515691	119.862564
2.513688	20.393568	123.262634	-20.133158	17.374905	123.375748	39.708538	2.274976	127.013885	38.087574	43.847614	126.754669	38.898056	23.061295	126.884277	-79.164372	11.688515	119.867219
2.831407	21.129723	123.206642	-20.133837	17.551838	123.31073	39.285393	2.562902	126.576111	38.156189	43.933704	126.931717	38.720791	23.248303	126.753914	-78.988465	11.855373	119.867546
3.153013	21.834724	123.129532	-20.117149	17.729809	123.208389	39.205299	2.802045	125.930275	38.218891	44.074066	127.045975	38.712095	23.4380555	126.488125	-78.946393	12.0215625	119.928653
3.667443	22.774261	122.965897	-19.985313	18.012651	122.96019	39.120335	3.189357	125.128601	38.388023	44.314438	127.192459	38.754179	23.7518975	126.16053	-78.724805	12.2734045	119.75985
4.031557	23.283438	122.909081	-19.858145	18.181396	122.788689	39.156132	3.368712	124.828079	38.536694	44.455196	127.23864	38.846413	23.911954	126.0333595	-78.562703	12.450838	119.5440185
4.447451	23.712587	122.826477	-19.713484	18.335571	122.63427	39.269878	3.486968	124.663376	38.681068	44.580967	127.335884	38.975473	24.0339675	125.99963	-78.402441	12.6371745	119.26891
4.855249	24.071236	122.798325	-19.606125	18.489296	122.504494	39.430279	3.570951	124.556641	38.81424	44.674717	127.417664	39.1222595	24.122834	125.9871525	-78.3345095	12.855758	119.0218355
5.254603	24.333887	122.74321	-19.495485	18.596733	122.41703	39.600861	3.641353	124.535439	38.882793	44.784145	127.408768	39.241827	24.212749	125.9721035	-78.232797	12.980717	118.8619565
5.708707	24.475405	122.689774	-19.38529	18.665514	122.355568	39.738419	3.67162	124.558029	38.941517	44.884445	127.470825	39.339968	24.2780325	126.014427	-78.110548	13.0529955	118.696709
6.199701	24.461613	122.76368	-19.255941	18.65114	122.351303	39.884346	3.634832	124.665962	39.033104	44.884602	127.596626	39.458725	24.259717	126.131294	-77.970607	13.042563	118.571312
6.918075	24.227493	122.947571	-19.092405	18.536877	122.435402	40.131725	3.42698	124.814964	39.239464	44.760765	127.891602	39.6855945	24.0938725	126.353283	-77.8704045	12.9798815	118.517521
7.334827	23.968904	123.051003	-18.964081	18.415636	122.525581	40.21619	3.294856	124.92424	39.352242	44.621349	128.062775	39.784216	23.9581025	126.4935075	-77.712378	12.8731695	118.5576545
7.747898	23.619961	123.177849	-18.8246	18.293743	122.626968	40.364372	3.21324	125.033997	39.479191	44.522552	128.283112	39.9217815	23.867896	126.6585545	-77.5709815	12.71959	118.5953815
8.146994	23.212526	123.263077	-18.631788	18.243252	122.688698	40.585682	3.190202	125.210167	39.601707	44.500977	128.533112	40.0936945	23.8455895	126.8716395	-77.3572705	12.6409145	118.5057565
8.528109	22.74658	123.327682	-18.423578	18.251295	122.730324	40.860146	3.20644	125.501289	39.72179	44.570896	128.730286	40.290968	23.888668	127.1157875	-77.138124	12.613922	118.3448605
8.851044	22.216242	123.361267	-18.146465	18.31831	122.772324	41.189194	3.232311	125.881866	39.862286	44.669437	128.866348	40.52574	23.950874	127.374107	-76.81867	12.685746	118.170541
9.190241	21.541878	123.320427	-17.804926	18.441647	122.81427	41.520683	3.254615	126.387894	40.017776	44.762409	128.964722	40.7692295	24.008512	127.676308	-76.3790815	12.874782	117.952232
9.593793	20.413797	123.475334	-17.21653	18.64856	122.949837	42.424385	3.039091	127.47599	40.295429	44.953075	129.042328	41.359907	23.996083	128.259159	-75.792967	13.301037	117.640515
9.841656	19.557989	123.779274	-16.856255	18.751427	123.125244	42.865574	2.952506	128.558823	40.515549	45.055656	129.15979	41.6905615	24.004081	128.8593065	-75.4030715	13.498773	117.3911815
10.002904	18.697334	124.317039	-16.527115	18.766628	123.380615	43.273193	2.839151	129.807343	40.767063	45.059921	129.341858	42.020128	23.949536	129.5746005	-75.074358	13.58372	117.1866295
10.046988	17.812943	124.85112	-16.241615	18.724049	123.628845	43.619888	2.673484	130.981064	41.115784	44.957909	129.61412	42.367836	23.8156965	130.297592	-74.851066	13.6324015	116.960098
10.088213	16.818445	125.255112	-16.012838	18.618265	123.832214	43.859058	2.418297	131.932495	41.485752	44.779949	129.773315	42.672405	23.599123	130.852905	-74.698081	13.637407	116.811523
10.046235	15.858725	125.458778	-15.77349	18.477968	123.87587	44.012039	2.181625	132.419403	42.173241	44.435143	129.784958	43.09264	23.308384	131.1021805	-74.63962	13.647552	116.6495595
9.93494	14.963201	125.373367	-15.505505	18.354723	123.776917	43.162178	2.358878	132.744522	42.51516	44.141628	129.813843	42.838669	23.250253	131.2791825	-73.849679	13.459193	116.2746515
9.690998	13.788477	125.003944	-15.090919	18.281433	123.442635	43.285679	2.283096	132.432434	43.024933	43.926968	129.937912	43.155306	23.105032	131.185173	-73.337144	13.457834	115.700097
9.414842	13.086997	124.694427	-14.873558	18.355633	123.226723	43.423271	2.408367	132.067123	43.309078	43.966938	130.195648	43.3661745	23.1876525	131.1313855	-73.1132905	13.5236135	115.3220605
9.29654	12.253437	124.268112	-14.693965	18.523779	123.047813	43.643986	2.555472	131.75705	43.504288	44.107151	130.4552	43.574137	23.3313115	131.106125	-72.962067	13.7162465	114.989501
8.532783	11.741041	124.080917	-14.55673	18.739622	122.905197	43.873085	2.730364	131.436447	43.660351	44.298084	130.715561	43.766718	23.514224	131.076004	-72.880178	13.96502	114.73439
8.005006	11.086181	123.761627	-14.444804	18.936321	122.804688	44.952744	2.53245	130.928284	43.77076	44.460464	130.810638	44.361752	23.496457	130.869461	-73.25136	14.376185	114.739915
7.352825	10.421861	123.453369	-14.355445	19.080523	122.700356	45.131828	2.696574	130.668823	43.862274	44.580059	130.7883	44.497051	23.6383165	130.7285615	-73.207941	14.5227295	114.6721505
6.590582	9.67692	123.154579	-14.251013	19.159273	122.580215	45.300091	2.853016	130.355621	43.934731	44.633656	130.664108	44.617411	23.743336	130.5098645	-73.119437	14.57521	114.6505655
5.291528	8.553947	122.710953	-14.142421	19.133884	122.430481	45.486233	3.088317	129.728928	43.973106	44.609375	130.155777	44.7296695	23.848846	129.9423525	-73.0145115	14.418922	114.9186095
4.33285	7.772194	122.385384	-14.092079	19.052568	122.298515	45.607285	3.387933	129.033478	43.969185	44.579487	129.815735	44.788235	23.98371	129.4246065	-72.972393	14.121426	115.1724235
3.326042	6.952509	121.905228	-14.198847	18.996225	122.094688	45.656567	3.735916	128.153488	43.577934	44.657207	129.541855	44.6172505	24.1965615	128.8476715	-73.0149445	13.7958885	115.3417045
2.234906	6.136325	121.244141	-14.188179	18.912338	121.682465	45.696724	3.947247	127.307495	43.81551	44.487625	128.866714	44.756117	24.217436	128.0871045	-73.132475	13.60724	115.2778255
1.134259	5.29211	120.513702	-14.084351	18.797073	121.189796	45.384399	4.411739	126.388023	43.665802	44.463898	128.440445	44.5251005	24.4378185	127.414234	-72.6938025	13.1563275	114.965358
-0.042354	4.431537	119.842621	-14.14548	18.758509	120.869217	45.291615	4.592513	125.584724	43.521629	44.470806	127.917038	44.406622	24.5316595	126.750881	-72.697582	12.9853585	114.987553
-1.283828	3.521493	119.34713	-14.118093	18.755943	120.646683	45.272144	4.799022	124.792587	43.0826	44.604435	127.559433	44.177372	24.7017285	126.17601	-72.413558	12.8101575	115.117356
-3.182985	2.148392	118.718651	-14.095013	18.817629	120.412148	45.213734	5.01695	123.878311	43.019558	44.64402	127.054634	44.116646	24.830485	125.4664725	-72.306672	12.804773	115.3578235
-4.542459	1.158437	118.431854	-14.137692	18.883532	120.316147	45.249222	5.085323	123.645828	43.039879	44.692402	126.756439	44.1445505	24.8888625	125.2011335	-72.4199345	12.8782015	115.4311605
-5.898398	0.169639	118.140518	-14.118652	18.975853	120.167946	45.315269	5.154791	123.438934	43.019024	44.77393	126.547836	44.1671465	24.9643605	124.993385	-72.4044505	12.9873455	115.342507
-7.286783	-0.888232	117.871185	-14.123966	19.052309	119.993576	45.315056	5.236305	123.232124	42.95929	44.882389	126.166359	44.137173	25.059347	124.6992415	-72.385105	13.045271	115.2879105
-8.729934	-1.968808	117.654892	-14.102989	19.111589	119.793678	45.283028	5.34549	122.969612	42.839985	45.015728	125.63813	44.0615065	25.180609	124.303871	-72.2674845	13.042569	115.283485
-10.096871	-3.097926	117.489204	-14.145205	19.175846	119.606575	45.260029	5.492788	122.646454	42.67046	45.116894	125.046692	43.9652445	25.304841	123.846573	-72.2556545	13.046851	115.366577
-11.609363	-4.262592	117.481026	-14.169136	19.182106	119.400658	45.231743	5.622111	122.399376	42.514946	45.217541	124.277046	43.8733445	25.419826	123.338211	-72.2116165	12.944386	115.463105
-13.817003	-6.047287	117.697464	-14.17994	19.074444	119.094574	45.217041	5.74763	122.179367	42.301823	45.301479	123.040771	43.759432	25.5245545	122.610069	-72.119312	12.6243335	115.579079
-15.317512	-7.242891	118.100403	-14.062309	18.895338	118.907227	45.285179	5.773853	122.203636	42.116692	45.270367	122.220016	43.7009355	25.52211	122.211826	-71.8255535	12.268566	115.602628
-16.796082	-8.41631	118.688072	-14.050078	18.657127	118.863426	45.353916	5.769715	122.31337	41.962776	45.228085	121.421432	43.658346	25.4989	121.867401	-71.758502	11.815354	115.859451
-18.317051	-9.589149	119.510139	-13.943855	18.325487	118.835297	45.420471	5.721212	122.466812	41.794155	45.067196	120.57798	43.607313	25.394204	121.522396	-71.495023	11.25677	116.148198
-19.817207	-10.593389	120.448624	-13.904553	17.966841	118.853287	45.481224	5.576778	122.61174	41.629906	44.781425	119.829475	43.555565	25.1791015	121.2206075	-71.364671	10.7545805	116.4859665
-21.4063	-11.575693	121.44593	-13.894889	17.582426	118.876518	45.508923	5.326283	122.858742	41.524357	44.400345	119.093796	43.51664	24.863314	120.976269	-71.306418	10.301538	116.776767
-23.122007	-12.246716	122.461929	-13.925293	17.18078	118.908775	45.479824	5.067719	123.018982	41.423584	44.002071	118.483063	43.451704	24.534895	120.7510225	-71.30229	9.826665	117.0665275
-25.140619	-13.515477	123.089684	-14.003274	16.621414	118.993591	45.302464	4.578259	123.093834	41.308662	43.482983	118.093575	43.305563	24.030621	120.5937045	-71.312111	9.212207	117.3934775
-26.655037	-14.106875	123.196014	-14.037326	16.309027	119.048546	45.204914	4.288507	123.068962	41.232094	43.23304	117.932388	43.218504	23.7607735	120.500675	-71.293156	8.8572805	117.596417
-28.479504	-14.221329	123.217056	-14.207302	16.129536	119.191727	45.074703	3.995074	122.956978	41.166187	43.049812	118.034378	43.120445	23.522443	120.495678	-71.535049	8.736629	117.887776
-29.731686	-14.705211	122.767326	-14.141208	15.953434	119.267715	44.92445	3.883319	122.870979	41.177021	43.033905	118.315552	43.0507355	23.458612	120.5932655	-71.3331515	8.448256	117.9421645
-31.184986	-14.803598	122.496605	-14.326424	16.043053	119.561562	44.825611	3.998897	122.771492	41.228676	43.198799	118.664528	43.0271435	23.598848	120.71801	-71.6799915	8.487258	118.405114
-32.622227	-14.695923	122.305908	-14.415116	16.209785	119.745789	44.724365	4.201812	122.564438	41.155598	43.459148	118.902161	42.9399815	23.83048	120.7332995	-71.7702135	8.58909	118.7582785
-34.083534	-14.405001	122.302399	-14.414819	16.39798	119.741943	44.548489	4.460332	122.171356	40.987267	43.716911	118.713333	42.767878	24.0886215	120.4423445	-71.597516	8.7073385	119.0415415
-36.216675	-13.736047	122.504166	-14.781827	16.814596	119.537735	44.290115	4.787551	120.823494	40.587536	43.973942	117.624641	42.4388255	24.3807465	119.2240675	-72.0024795	9.2484455	119.8514025
-37.666656	-13.087964	122.674438	-14.856258	16.900108	118.967911	44.029045	4.887795	119.529297	40.237679	43.954269	116.276024	42.133362	24.421032	117.9026605	-71.845878	9.379184	120.0331615
-38.980038	-12.395716	122.81234	-15.045549	16.897604	118.225952	43.702423	4.871161	117.801285	39.805111	43.793354	114.428581	41.753767	24.3322575	116.114933	-71.844865	9.4629505	120.336971
-40.174061	-11.66128	122.750786	-15.249793	16.770702	117.215408	43.31675	4.664902	116.088913	39.250751	43.519859	112.217415	41.2837505	24.0923805	114.153164	-71.7833365	9.4490235	120.277652
-41.297798	-10.838795	122.505798	-15.515511	16.53491	116.185638	42.928974	4.409928	114.293884	38.703796	43.146923	110.218452	40.816385	23.7784255	112.256168	-71.847407	9.2913945	120.115108
-42.29966	-9.951151	121.991798	-15.750927	16.214973	115.163994	42.56707	4.086164	112.570534	38.244743	42.80291	108.310402	40.4059065	23.444537	110.440468	-71.9077605	8.985409	119.88752
-43.188461	-8.932689	121.305504	-16.003868	15.889256	114.130295	42.133118	3.796049	110.73127	37.649235	42.481602	106.332947	39.8911765	23.1388255	108.5321085	-71.8989125	8.6396865	119.7284815
-44.253311	-7.158511	120.147667	-16.386948	15.558942	112.645515	41.184608	3.607921	107.639885	36.643326	42.256927	103.960266	38.913967	22.932424	105.8000755	-71.687863	8.18546	119.4909545
-44.814629	-5.806013	119.219849	-16.626221	15.435186	112.03775	40.663528	3.615278	106.348442	36.311131	42.298988	103.312889	38.4873295	22.957133	104.8306655	-71.7397715	7.913239	119.2448345
-45.222244	-4.30082	118.332359	-16.848928	15.452337	111.973953	40.587696	3.785576	106.167221	36.358978	42.549248	103.675819	38.473337	23.167412	104.92152	-72.171193	7.737262	119.026386
-45.319458	-2.615927	117.840424	-17.028028	15.657875	112.378922	40.787029	4.138912	107.012329	36.639637	43.022312	104.904747	38.713333	23.580612	105.958538	-72.769389	7.735138	118.799306
-45.205135	-0.759909	117.804062	-17.099016	16.031216	113.258003	41.166264	4.586243	108.898834	37.066372	43.594528	106.896034	39.116318	24.0903855	107.897434	-73.31435	7.9720465	118.618572
-44.818382	1.19194	118.156502	-17.049631	16.422874	114.614738	41.807659	5.0092	111.573326	37.691231	44.173679	109.401535	39.749445	24.5914395	110.4874305	-73.848707	8.2543085	118.7420455
-44.272732	3.205671	118.798676	-16.867786	16.727247	116.198982	42.485142	5.253656	114.84137	38.314377	44.655796	112.237907	40.3997595	24.954726	113.5396385	-74.1353315	8.499768	118.8583255
-43.150749	6.27181	119.973961	-16.608967	16.968613	118.864014	43.419151	5.374805	119.723663	39.204086	45.207039	116.92907	41.3116185	25.290922	118.3263665	-74.5295525	8.646304	119.4016615
-42.331657	8.35331	120.702278	-16.398855	16.898605	120.518257	43.792957	5.242302	122.476402	39.757893	45.400738	120.058823	41.775425	25.32152	121.2676125	-74.573135	8.47569	119.7689015
-41.432652	10.417894	121.36586	-16.229637	16.70944	121.964348	43.905067	4.966804	124.694145	40.270218	45.512615	122.838951	42.0876425	25.2397095	123.766548	-74.5469165	8.17917050000001	120.162148
-40.524654	12.567461	122.021759	-16.107979	16.501661	123.182991	43.932285	4.615873	126.216591	40.673603	45.49136	125.436188	42.302944	25.0536165	125.8263895	-74.518902	7.9497055	120.5395925
-39.590363	14.720456	122.729813	-15.998927	16.335234	124.18116	44.198902	4.126109	127.241829	40.933174	45.352283	127.821899	42.566038	24.739196	127.531864	-74.563892	7.931272	120.830456
-38.651089	16.919956	123.50367	-15.95717	16.318731	125.056824	44.030319	4.157992	127.991463	41.49202	45.269375	129.976929	42.7611695	24.7136835	128.984196	-74.6755095	7.9237785	121.129452
-37.561493	18.941847	124.274048	-15.988663	16.41869	125.734177	43.922955	4.240415	128.634308	41.583759	45.354496	131.858521	42.753357	24.7974555	130.2464145	-74.730683	8.03992450000001	121.2219395
-36.167408	22.039097	125.270523	-15.796888	16.564804	126.30407	43.887062	4.581996	129.462616	41.539253	45.551743	133.882919	42.7131575	25.0668695	131.6727675	-74.3069335	8.06273849999999	120.9353725
-35.195305	23.989536	125.662399	-15.797191	16.77817	126.502953	43.869095	4.656046	129.931015	41.572807	45.634956	134.904236	42.720951	25.145501	132.4176255	-74.315333	8.410839	120.5882805
-34.210041	25.803078	125.831512	-15.786022	16.979126	126.553497	43.978508	4.553468	130.482498	41.507599	45.671093	135.374313	42.7430535	25.1122805	132.9284055	-74.3150975	8.8459715	120.1785885
-33.203907	27.500147	126.019897	-15.77846	17.134056	126.53508	44.06427	4.634386	130.634232	41.444183	45.725945	135.65535	42.7542265	25.1801655	133.144791	-74.3111465	9.0879465	119.925369
-32.262039	29.065508	126.22142	-15.755664	17.180233	126.484886	44.054062	4.762978	130.619781	41.360413	45.726479	135.663101	42.7072375	25.2447285	133.141441	-74.2185655	9.1157375	119.828331
-31.31727	30.413746	126.470581	-15.737846	17.163168	126.469589	44.055401	4.805975	130.616379	41.321831	45.773529	135.629089	42.688616	25.289752	133.122734	-74.164308	9.036584	119.816444
-30.369686	31.664261	126.801025	-15.682774	17.107903	126.497986	44.105034	4.837356	130.663162	41.30859	45.80481	135.680664	42.706812	25.321083	133.171913	-74.07236	8.894723	119.824059
-28.996092	33.274521	127.256798	-15.652617	17.059097	126.620186	44.18626	4.799841	130.899643	41.347931	45.840076	135.926483	42.7670955	25.3199585	133.413063	-74.0723295	8.7982355	119.827309
-28.081173	34.178474	127.601768	-15.67696	17.054882	126.771393	44.190563	4.791732	131.137039	41.351444	45.894821	136.053192	42.7710035	25.3432765	133.5951155	-74.1249235	8.7664875	119.9476705
-27.21492	35.053391	127.826759	-15.750006	17.136948	126.910675	44.220184	4.870782	131.387878	41.319118	46.039856	136.073669	42.769651	25.455319	133.7307735	-74.269663	8.818577	120.0905765
-26.352396	35.779541	127.771713	-15.788332	17.266796	126.978889	44.296631	5.056122	131.611069	41.246803	46.290104	135.990555	42.771717	25.673113	133.800812	-74.348381	8.860479	120.156966
-25.548592	36.486938	127.653801	-15.836032	17.447613	126.923767	44.401474	5.304996	131.709473	41.127716	46.581341	135.692245	42.764595	25.9431685	133.700859	-74.436659	8.9520575	120.146675
-24.735247	37.041435	127.302376	-15.894802	17.627567	126.699615	44.450035	5.57018	131.635315	40.920403	46.869995	135.134247	42.685219	26.2200875	133.384781	-74.474823	9.0350465	120.014449
-23.970503	37.518917	126.856934	-15.964399	17.786144	126.349655	44.383068	5.901025	131.283264	40.749199	47.166245	134.368103	42.5661335	26.533635	132.8256835	-74.4949315	9.038653	119.8736265
-22.846647	38.03064	125.895485	-16.325602	18.136641	125.743126	44.212254	6.281161	130.637085	40.531178	47.525356	133.213165	42.371716	26.9032585	131.925125	-75.02292	9.3700235	119.561127
-22.190117	38.290325	125.416733	-16.393957	18.219748	125.227448	44.10442	6.433754	130.165558	40.415352	47.694725	132.563354	42.259886	27.0642395	131.364456	-75.0478	9.3752565	119.09044
-21.588362	38.426544	124.995445	-16.523403	18.291473	124.740829	43.956329	6.552432	129.633987	40.26786	47.791855	132.039673	42.1120945	27.1721435	130.83683	-75.1589005	9.4108025	118.644828
-21.005674	38.435467	124.675957	-16.659941	18.353262	124.285828	43.759201	6.674936	129.197723	40.189198	47.906044	131.65329	41.9741995	27.29049	130.4255065	-75.2940815	9.416034	118.1461495
-20.473269	38.397934	124.481621	-16.801409	18.451977	123.91925	43.582283	6.837399	128.869934	40.131329	48.048134	131.409454	41.856806	27.4427665	130.139694	-75.459624	9.4611875	117.698806
-19.977657	38.309052	124.295639	-16.925802	18.593555	123.628639	43.445145	7.044888	128.619965	40.051773	48.229446	131.258545	41.748459	27.637167	129.939255	-75.600063	9.549943	117.318023
-19.516628	38.131054	124.063004	-17.008059	18.809427	123.4272	43.326347	7.312062	128.496109	39.954094	48.481949	131.121216	41.6402205	27.8970055	129.8086625	-75.6563385	9.7218485	117.0457375
-19.029921	37.776897	123.92775	-17.068451	19.23815	123.338303	43.245705	7.828535	128.591125	39.791199	48.924545	130.926651	41.518452	28.37654	129.758888	-75.655354	10.09976	116.917718
-18.725298	37.433357	123.767113	-17.04991	19.493475	123.385002	43.255539	8.156515	128.822418	39.721985	49.212532	130.768387	41.488762	28.6845235	129.7954025	-75.588582	10.3024265	116.9746015
-18.865255	37.172935	123.769394	-17.031378	19.719652	123.482468	43.297325	8.430305	129.151413	39.374718	49.623123	130.537231	41.3360215	29.026714	129.844322	-75.3987775	10.41259	117.120614
-18.653975	36.695244	123.474251	-16.994144	19.903894	123.585678	43.376194	8.689388	129.482452	39.340355	49.885689	130.050415	41.3582745	29.2875385	129.7664335	-75.3465625	10.5202495	117.4049225
-18.549925	36.192139	123.142159	-16.936134	20.050678	123.671318	43.451508	8.941495	129.818207	39.334755	50.098454	129.522781	41.3931315	29.5199745	129.670494	-75.2653995	10.5813815	117.672142
-18.570032	35.683487	122.763893	-16.911062	20.145123	123.740616	43.525997	9.126592	130.19606	39.355278	50.288223	128.959778	41.4406375	29.7074075	129.577919	-75.2627615	10.5828385	117.903313
-18.664728	35.163223	122.461784	-16.88447	20.184591	123.786018	42.919247	9.550212	130.715897	39.36002	50.375164	128.392273	41.1396335	29.962688	129.554085	-74.9085735	10.406494	118.017951
-18.883476	34.424255	121.992889	-16.879671	20.142509	123.767746	42.884808	9.581344	130.99501	39.341892	50.321518	127.623955	41.11335	29.951431	129.3094825	-74.872692	10.333587	118.2260095
-19.193048	34.03614	121.774529	-16.914644	20.094177	123.714951	42.860184	9.592361	131.052979	39.379555	50.339973	127.198944	41.1198695	29.966167	129.1259615	-74.9491575	10.222187	118.3039405
-19.580503	33.7579	121.593094	-16.936405	20.059925	123.610474	42.831627	9.610703	130.910278	39.419739	50.361134	126.904343	41.125683	29.9859185	128.9073105	-74.998493	10.1339315	118.3136375
-19.995962	33.588463	121.449387	-16.954006	20.05061	123.44754	43.523067	9.231467	130.317841	39.461952	50.345844	126.651657	41.4925095	29.7886555	128.484749	-75.4005215	10.3125645	118.410331
-20.458654	33.530407	121.364532	-16.956379	20.066858	123.264633	43.444004	9.218819	129.903992	39.530159	50.331097	126.397217	41.4870815	29.774958	128.1506045	-75.3998395	10.358758	118.3786615
-20.971008	33.589371	121.385864	-16.93346	20.142796	123.134468	43.320374	9.259573	129.482574	39.633881	50.324875	126.297173	41.4771275	29.792224	127.8898735	-75.3440475	10.493368	118.3790625
-21.431061	33.729477	121.434593	-16.856283	20.279636	123.074257	43.247147	9.353058	129.180771	39.75341	50.379719	126.400124	41.5002785	29.8663885	127.7904475	-75.2128445	10.6928835	118.3580665
-22.21319	34.12711	121.694626	-16.777403	20.566118	123.213699	43.224201	9.482497	129.065155	39.928219	50.536476	126.709641	41.57621	30.0094865	127.887398	-75.131016	11.1227495	118.54
-22.747629	34.508751	121.896568	-16.772854	20.748585	123.356522	43.249111	9.580971	128.963684	39.968048	50.651741	126.94101	41.6085795	30.116356	127.952347	-75.1542875	11.380814	118.760697
-23.323206	34.927067	122.059288	-16.791985	20.867376	123.46904	43.24395	9.648297	128.804459	39.95274	50.731968	127.095886	41.598345	30.1901325	127.9501725	-75.182315	11.5446195	118.9879075
-23.91778	35.386269	122.197235	-16.827164	20.892357	123.532448	43.208534	9.635753	128.595322	39.906033	50.720085	127.149513	41.5572835	30.177919	127.8724175	-75.2116115	11.606795	119.1924785
-24.491909	35.856236	122.256317	-16.894482	20.847305	123.523621	43.198849	9.539879	128.43573	39.843758	50.648361	127.151169	41.5213035	30.09412	127.7934495	-75.3102675	11.60049	119.2537925
-25.067812	36.312725	122.22953	-16.943722	20.768332	123.488068	43.207054	9.443794	128.336151	39.800415	50.573517	127.14753	41.5037345	30.0086555	127.7418405	-75.3911785	11.5280085	119.2342955
-25.662432	36.753696	122.150375	-17.019926	20.66177	123.475197	42.55267	9.663095	128.548584	39.721313	50.471569	127.096901	41.1369915	30.067332	127.8227425	-75.1768435	11.256208	119.1276515
-26.49073	37.470158	122.025261	-17.127239	20.429668	123.501274	43.226669	9.12694	128.234451	39.588528	50.247585	126.936874	41.4075985	29.6872625	127.5856625	-75.6620765	11.1720735	119.4168855
-27.06365	38.029434	121.948196	-17.199984	20.271669	123.562012	43.201958	8.994258	128.284988	39.519733	50.088818	126.715599	41.3608455	29.541538	127.5002935	-75.7608135	11.0018	119.6237305
-27.628386	38.60535	121.895386	-17.235615	20.128807	123.676659	43.184715	8.905021	128.3349	39.45689	49.983475	126.549622	41.3208025	29.444248	127.442261	-75.7920325	10.813366	119.911057
-28.200233	39.216599	121.83287	-17.285582	20.038033	123.844673	43.176392	8.810594	128.377213	39.394222	49.894783	126.315132	41.285307	29.3526885	127.3461725	-75.856471	10.7233775	120.3431735
-28.738466	39.850655	121.836761	-17.322912	19.971886	124.012161	43.107719	8.725121	128.290665	39.333664	49.772636	125.996819	41.2206915	29.2488785	127.143742	-75.8665155	10.6948935	120.88058
-29.234373	40.597988	121.865692	-17.346338	19.878025	124.126602	42.415047	8.92684	128.173874	39.242474	49.604465	125.664047	40.8287605	29.2656525	126.9189605	-75.5214365	10.4903975	121.3342435
-29.747242	41.409397	121.893288	-17.35779	19.755722	124.09166	42.277397	8.756503	127.714745	39.169174	49.372055	125.205978	40.7232855	29.064279	126.4603615	-75.4388655	10.447165	121.7229585
-30.437187	42.628242	121.81295	-17.320396	19.466064	123.722771	42.062698	8.494435	126.695084	39.109035	49.075706	124.634483	40.5858665	28.7850705	125.6647835	-75.2266585	10.1470575	121.7807585
-30.82962	43.45805	121.756836	-17.269594	19.244776	123.293602	42.295273	8.222282	125.777924	39.104088	48.893208	124.362274	40.6996805	28.557745	125.070099	-75.2388685	9.931807	121.517105
-31.149906	44.421585	121.734619	-17.224472	19.046007	122.785057	42.169937	8.112955	125.007034	39.092289	48.788731	124.187935	40.631113	28.450843	124.5974845	-75.080057	9.641171	120.9726295
-31.476646	45.354633	121.898422	-17.192904	18.933294	122.361687	42.110947	8.093795	124.277618	39.074986	48.736141	124.17115	40.5929665	28.414968	124.224384	-74.9787745	9.45162	120.49899
-31.753836	46.323986	122.039841	-17.179417	18.891802	122.014572	42.062851	8.137066	123.695053	39.04631	48.731995	124.245705	40.5545805	28.4345305	123.970379	-74.9134145	9.3490735	120.058765
-31.962963	47.261414	122.185181	-17.216171	18.913355	121.686996	41.986031	8.20748	123.205338	38.966705	48.797371	124.318298	40.476368	28.5024255	123.761818	-74.90871	9.3242845	119.612174
-32.134636	48.25703	122.243919	-17.256401	18.95981	121.335693	41.893642	8.32005	122.705009	38.831635	48.866982	124.330414	40.3626385	28.593516	123.5177115	-74.8754405	9.326104	119.1536745
-32.341179	49.597816	122.077576	-17.341801	19.007887	120.709549	41.855915	8.415403	122.156433	38.625751	48.99234	124.241112	40.240833	28.7038715	123.1987725	-74.924435	9.3119025	118.2203255
-32.454063	50.446762	121.789444	-17.38936	18.998741	120.257423	41.829254	8.452783	121.812943	38.495605	49.011639	124.154594	40.1624295	28.732211	122.9837685	-74.9411495	9.265271	117.5310775
-32.515072	51.210648	121.451698	-17.466654	18.949036	119.76162	41.738384	8.421239	121.463921	38.358643	48.992622	123.981323	40.0485135	28.7069305	122.722622	-74.9818215	9.1911415	116.800618
-32.482544	51.93578	121.142876	-17.537779	18.861155	119.293907	41.662502	8.301381	121.088562	38.20438	48.898159	123.733543	39.933441	28.59977	122.4110525	-75.008999	9.12254	116.1767615
-32.413479	52.554493	120.843552	-17.585367	18.737869	118.862137	41.628044	8.13611	120.778893	38.115292	48.75639	123.608467	39.871668	28.44625	122.19368	-75.042402	9.029488	115.530594
-32.107475	52.988087	120.629051	-17.600973	18.557631	118.534698	41.592976	7.930869	120.613716	38.112457	48.556423	123.549339	39.8527165	28.243646	122.0815275	-75.0546625	8.871616	114.9878685
-31.94515	53.468002	120.503616	-17.619438	18.35685	118.300629	41.588383	7.697484	120.539131	38.147312	48.323692	123.563194	39.8678475	28.010588	122.0511625	-75.1067235	8.703112	114.5500955
-31.628025	53.974312	120.400223	-17.611176	18.051474	118.053497	41.63044	7.360698	120.446609	38.193874	47.955036	123.755753	39.912157	27.657867	122.101181	-75.134509	8.445081	114.005813
-31.389004	54.138683	120.563652	-17.614906	17.850126	117.94648	41.627789	7.161877	120.349266	38.195454	47.741817	123.855362	39.9116215	27.451847	122.102314	-75.1414335	8.248405	113.790646
-31.125557	54.32811	120.717834	-17.65765	17.675041	117.881119	41.592903	6.97968	120.155426	38.171654	47.516319	123.960663	39.8822785	27.2479995	122.0580445	-75.1975785	8.1020825	113.7041935
-30.819405	54.121536	121.132423	-17.670521	17.511562	117.842445	41.543858	6.785679	120.006668	38.108158	47.289772	124.051453	39.826008	27.0377255	122.0290605	-75.16705	7.9853985	113.6558295
-30.542612	54.128082	121.503021	-17.702171	17.34235	117.843071	41.515686	6.646086	119.906723	38.077957	47.124352	124.208786	39.7968215	26.885219	122.0577545	-75.2011635	7.799481	113.6283875
-30.277193	54.029594	121.7257	-17.741938	17.215408	117.856956	41.493553	6.555077	119.917854	38.04739	47.015892	124.392487	39.7704715	26.7854845	122.1551705	-75.2543475	7.6453315	113.5587415
-30.001904	53.920616	121.828125	-17.751282	17.097767	117.863525	41.540207	6.494368	119.959	37.979599	46.940792	124.522034	39.759903	26.71758	122.240517	-75.262467	7.477954	113.486533
-29.51189	53.565552	121.560516	-17.751287	16.92598	117.82901	41.630775	6.321931	119.985222	37.915859	46.803223	124.518333	39.773317	26.562577	122.2517775	-75.275891	7.289383	113.4062425
-29.19577	53.270149	121.234299	-17.750818	16.826424	117.804977	41.640007	6.193714	120.076004	37.928116	46.686234	124.418404	39.7840615	26.439974	122.247204	-75.2856975	7.212874	113.36275
-28.992144	52.888031	120.827591	-17.739138	16.6994	117.795357	41.672653	6.063158	120.261787	37.964188	46.590034	124.291573	39.8184205	26.326596	122.27668	-75.2966965	7.072204	113.314034
-28.803926	52.359993	120.370605	-17.719208	16.619936	117.80481	41.757469	5.913826	120.492409	37.996407	46.491642	124.159225	39.876938	26.202734	122.325817	-75.315354	7.037138	113.283803
-28.630028	51.725578	119.909073	-17.671579	16.523262	117.834473	41.853378	5.779689	120.753326	38.044563	46.406116	123.921219	39.9489705	26.0929025	122.3372725	-75.2921285	6.9536215	113.3316735
-28.508259	51.018532	119.515976	-17.594873	16.425289	117.871048	41.932724	5.689102	120.999443	38.089737	46.318974	123.670563	40.0112305	26.004038	122.335003	-75.2009765	6.84654	113.407093
-28.64151	50.325703	119.237503	-17.486948	16.300552	117.918686	42.022602	5.578754	121.239998	38.155796	46.195457	123.486801	40.089199	25.8871055	122.3633995	-75.063095	6.7139985	113.4739725
-28.571489	49.109627	118.789078	-17.420597	16.127375	118.068138	42.2132	5.36086	121.668396	38.328533	45.989151	123.313232	40.2708665	25.6750055	122.490814	-75.1120605	6.5797445	113.645462
-28.501457	48.257317	118.558502	-17.18289	15.919858	118.057266	42.346287	5.185418	121.91423	38.45266	45.833775	123.266136	40.3994735	25.5095965	122.590183	-74.7652535	6.3301195	113.524349
-28.438732	47.379501	118.375458	-17.083143	15.755499	118.079712	42.442059	4.996389	122.04715	38.569618	45.647327	123.198715	40.5058385	25.321858	122.6229325	-74.6721245	6.18914	113.5364915
-28.465513	46.48822	118.23555	-17.036949	15.602787	118.083656	42.427624	4.851195	122.033813	38.643013	45.451614	123.033417	40.5353185	25.1514045	122.533615	-74.6092165	6.0541695	113.633697
-28.529316	45.589371	118.09436	-17.051199	15.506037	118.067337	42.345943	4.729858	121.901108	38.679314	45.249954	122.738289	40.5126285	24.989906	122.3196985	-74.6150265	6.022168	113.8149755
-28.664076	44.701405	117.907799	-17.080536	15.444324	118.008484	42.230274	4.644203	121.644318	38.663731	45.075058	122.33696	40.4470025	24.8596305	121.990639	-74.6080745	6.0290175	114.026329
-28.820047	43.831581	117.666924	-17.122011	15.420201	117.947296	42.109768	4.59265	121.395668	38.592403	44.956055	121.877625	40.3510855	24.7743525	121.6366465	-74.5951075	6.0660495	114.2579455
-29.093128	42.542736	117.302574	-17.166725	15.432612	117.930138	42.01553	4.580396	120.992043	38.488892	44.820938	121.219635	40.252211	24.700667	121.105839	-74.585661	6.164557	114.754437
-29.260359	41.686089	117.187965	-17.168163	15.419012	118.000237	41.98439	4.553843	120.883087	38.416237	44.751621	120.874939	40.2003135	24.652732	120.879013	-74.5366395	6.185292	115.121461
-29.488485	40.819599	117.227844	-17.151207	15.359057	118.172966	42.006855	4.504852	120.838379	38.404205	44.664936	120.680283	40.20553	24.584894	120.759331	-74.507944	6.13322	115.586601
-29.713947	39.969959	117.401711	-17.101475	15.25528	118.413857	42.033432	4.391046	120.875763	38.463394	44.518784	120.669617	40.248413	24.454915	120.77269	-74.451363	6.055645	116.055024
-29.929941	39.161865	117.684196	-17.031473	15.088812	118.667641	42.083649	4.16556	120.938446	38.593449	44.289993	120.713997	40.338549	24.2277765	120.8262215	-74.401495	5.9498475	116.5090605
-30.097357	38.373795	117.948441	-17.098703	14.93962	118.912865	42.132111	3.903045	120.982422	38.736427	44.043045	120.711502	40.434269	23.973045	120.846962	-74.631675	5.906195	116.978768
-30.280605	37.60516	118.102371	-16.884584	14.666202	118.911758	42.154099	3.670817	120.914017	38.865631	43.782192	120.603714	40.509865	23.7265045	120.7588655	-74.279033	5.6058995	117.0646505
-30.588875	36.499382	118.014168	-16.794842	14.377102	118.787476	42.082699	3.418335	120.709549	38.967674	43.456207	120.353844	40.5251865	23.437271	120.5316965	-74.1148705	5.316933	117.0432555
-30.814573	35.823654	117.816689	-16.794903	14.262347	118.638969	42.062645	3.286155	120.621849	39.001881	43.310593	120.190552	40.532263	23.298374	120.4062005	-74.122069	5.22632	116.8717375
-31.045502	35.199078	117.630997	-16.812641	14.230101	118.536163	42.070816	3.174626	120.68013	39.017849	43.242081	120.052971	40.5443325	23.2083535	120.3665505	-74.1696145	5.2518485	116.7057755
-31.28837	34.641941	117.485916	-16.86562	14.238185	118.517448	42.06768	3.11442	120.77211	38.972073	43.216782	119.975212	40.5198765	23.165601	120.373661	-74.2511165	5.310769	116.661235
-31.550915	34.141407	117.391823	-16.922144	14.258714	118.522003	42.045448	3.089771	120.846794	38.938587	43.19949	119.926628	40.4920175	23.1446305	120.386711	-74.3363055	5.3727975	116.657295
-31.772921	33.631977	117.328407	-16.967947	14.263656	118.528175	42.025467	3.067734	120.921837	38.915173	43.198547	119.932816	40.47032	23.1331405	120.4273265	-74.406214	5.3941715	116.6290235
-31.970501	33.140091	117.314079	-16.948656	14.214857	118.527367	42.037506	3.015196	120.96225	38.958931	43.159527	120.044777	40.4982185	23.0873615	120.5035135	-74.3955305	5.3423525	116.5512205
-32.28167	32.468376	117.48291	-16.883356	14.072241	118.532814	42.087509	2.836245	120.962952	39.105145	43.035133	120.290268	40.596327	22.935689	120.62661	-74.363039	5.208793	116.439018
-32.506245	32.068737	117.640213	-16.819279	13.969051	118.522408	42.106636	2.714064	120.910713	39.196091	42.928383	120.420547	40.6513635	22.8212235	120.66563	-74.2899215	5.1168785	116.379186
-32.721684	31.699471	117.7593	-16.769543	13.875927	118.496361	42.116783	2.623438	120.816444	39.264675	42.837837	120.520081	40.690729	22.7306375	120.6682625	-74.229815	5.0212165	116.3244595
-32.922207	31.364769	117.801369	-16.753967	13.819363	118.449249	42.114792	2.58588	120.721123	39.2794	42.80143	120.577957	40.697096	22.693655	120.64954	-74.20503	4.945071	116.248958
-33.105545	31.066963	117.786324	-16.741747	13.792761	118.400398	42.105339	2.590488	120.652748	39.277557	42.789669	120.564041	40.691448	22.6900785	120.6083945	-74.174942	4.8954435	116.1924015
-33.273594	30.814966	117.739014	-16.858143	13.871217	118.427567	42.089947	2.602314	120.616173	39.26466	42.784695	120.513474	40.6773035	22.6935045	120.5648235	-74.3935895	5.0489295	116.2903105
-33.449055	30.60216	117.696991	-16.719536	13.853474	118.341789	42.081421	2.587893	120.617607	39.255222	42.772705	120.451096	40.6683215	22.680299	120.5343515	-74.1073935	5.026649	116.1492265
-33.726505	30.33539	117.702271	-16.684717	13.848698	118.397057	42.121151	2.509942	120.679565	39.282509	42.692791	120.379448	40.70183	22.6013665	120.5295065	-74.071264	5.0960295	116.2646075
-33.928318	30.155117	117.740082	-16.645216	13.784801	118.44249	42.174911	2.429356	120.723045	39.280869	42.60767	120.333626	40.72789	22.518513	120.5283355	-74.018322	5.051089	116.3566445
-34.079723	29.97695	117.74942	-16.60158	13.671778	118.476173	42.209316	2.337328	120.721832	39.276299	42.499016	120.285675	40.7428075	22.418172	120.5037535	-73.9459675	4.925384	116.4485925
-34.246429	29.796824	117.770157	-16.577187	13.542311	118.517746	42.227566	2.231978	120.684303	39.293785	42.379635	120.243668	40.7606755	22.3058065	120.4639855	-73.9150495	4.7788155	116.5715065
-34.420498	29.635548	117.852959	-16.554972	13.406615	118.587769	42.236057	2.086389	120.63459	39.315422	42.233501	120.223045	40.7757395	22.159945	120.4288175	-73.8856835	4.653285	116.7467205
-34.611893	29.500685	118.016647	-16.525967	13.266903	118.681702	42.233181	1.92768	120.63047	39.337662	42.069427	120.187675	40.7854215	21.9985535	120.4090725	-73.8373555	4.5352525	116.9543315
-34.791668	29.378664	118.17247	-16.505047	13.127652	118.782318	42.238499	1.788239	120.622375	39.361893	41.930393	120.168686	40.800196	21.859316	120.3955305	-73.81029	4.395988	117.1691055
-35.039207	29.232567	118.285538	-16.485035	12.972847	118.866814	42.265926	1.670658	120.583176	39.34866	41.788879	120.14418	40.807293	21.7297685	120.363678	-73.777363	4.2159255	117.36995
-35.144958	29.157934	118.266609	-16.439468	12.88765	118.845177	42.298454	1.62783	120.532188	39.359207	41.738831	120.09581	40.8288305	21.6833305	120.313999	-73.7077665	4.0919695	117.376355
-35.200356	29.097799	118.211105	-16.394487	12.835537	118.780609	42.33971	1.582784	120.467865	39.381084	41.695297	120.048653	40.860397	21.6390405	120.258259	-73.649371	4.0320335	117.302959
-35.227932	29.059523	118.138298	-16.339682	12.799816	118.709755	42.374298	1.546772	120.438789	39.43185	41.661037	120.033119	40.903074	21.6039045	120.235954	-73.582438	3.9957275	117.183556
-35.209347	29.043802	118.089783	-16.317524	12.79682	118.652763	42.403648	1.510727	120.426285	39.494255	41.64917	120.069588	40.9489515	21.5799485	120.2479365	-73.5839995	4.0136915	117.0575895
-35.138367	29.034584	118.086777	-16.311588	12.805777	118.623856	42.415295	1.4903	120.413986	39.532761	41.641544	120.109955	40.974028	21.565922	120.2619705	-73.597204	4.045632	116.9857415
-35.030903	29.02013	118.121864	-16.323505	12.823624	118.62072	42.408802	1.50264	120.388351	39.543591	41.656921	120.150078	40.9761965	21.5797805	120.2692145	-73.6232065	4.0674675	116.9722255
-34.817947	29.008631	118.185898	-16.33955	12.837604	118.619469	42.394142	1.553401	120.369255	39.537956	41.726036	120.229927	40.966049	21.6397185	120.299591	-73.645149	4.0354895	116.939347
-34.644855	28.999454	118.245674	-16.340885	12.834597	118.62767	42.417572	1.576556	120.334717	39.534988	41.761478	120.280769	40.97628	21.669017	120.307743	-73.65805	4.000177	116.947597
-34.449093	28.988426	118.322121	-16.336752	12.835817	118.660759	42.425514	1.610777	120.294228	39.528877	41.784538	120.303932	40.9771955	21.6976575	120.29908	-73.6506995	3.9739765	117.022438
-34.255291	28.985023	118.390251	-16.310032	12.813786	118.711342	42.434914	1.635991	120.263382	39.525627	41.806355	120.31559	40.9802705	21.721173	120.289486	-73.6003345	3.906399	117.133198
-34.055676	28.991041	118.438248	-16.279074	12.808953	118.749832	42.46933	1.670425	120.259857	39.52367	41.840446	120.32312	40.9965	21.7554355	120.2914885	-73.554648	3.8624705	117.2081755
-33.848839	28.979229	118.479385	-16.256073	12.79812	118.784096	42.527809	1.695547	120.289314	39.536274	41.869442	120.311996	41.0320415	21.7824945	120.300655	-73.5441875	3.8137455	117.267537
-33.640755	28.971321	118.494019	-16.211525	12.786302	118.807182	42.569336	1.727062	120.328987	39.556568	41.886681	120.269836	41.062952	21.8068715	120.2994115	-73.486002	3.7657325	117.3149525
-33.3186	28.950954	118.433525	-16.146345	12.749919	118.828545	42.638748	1.747389	120.4021	39.565845	41.893898	120.130074	41.1022965	21.8206435	120.266087	-73.3949865	3.6791945	117.391003
-33.075085	28.949171	118.387878	-16.105215	12.719786	118.858734	42.681339	1.761709	120.448433	39.559658	41.89785	120.017578	41.1204985	21.8297795	120.2330055	-73.3309285	3.6097925	117.4844625
-32.866703	28.96771	118.351402	-16.07073	12.686766	118.904472	42.734085	1.765658	120.535851	39.560226	41.89682	119.935799	41.1471555	21.831239	120.235825	-73.2886155	3.542293	117.573119
-32.638	28.995884	118.352821	-16.023539	12.636364	118.975784	42.777695	1.762131	120.660461	39.573051	41.889114	119.887146	41.175373	21.8256225	120.2738035	-73.222451	3.4471055	117.6777645
-32.412334	29.050133	118.382492	-15.992276	12.583649	119.081268	42.829544	1.759857	120.803764	39.606094	41.886307	119.876114	41.217819	21.823082	120.339939	-73.202371	3.344216	117.822597
-32.1287	29.122534	118.434921	-15.949993	12.525673	119.198051	42.870392	1.755738	120.952812	39.643173	41.884945	119.894646	41.2567825	21.8203415	120.423729	-73.1567685	3.2310045	117.972373
-31.81208	29.247452	118.493965	-15.910419	12.47881	119.316017	42.93729	1.773321	121.052971	39.670551	41.893749	119.947281	41.3039205	21.833535	120.500126	-73.1247585	3.124085	118.131908
-31.273827	29.529917	118.636612	-15.841828	12.398108	119.496941	42.995399	1.791119	121.26918	39.730297	41.923565	120.053246	41.362848	21.857342	120.661213	-73.046504	2.938874	118.332669
-30.881638	29.789089	118.738129	-15.927858	12.407652	119.689301	43.077354	1.821175	121.329208	39.758121	41.963963	120.112	41.4177375	21.892569	120.720604	-73.2734535	2.922735	118.657998
-30.439154	30.086052	118.824219	-15.765948	12.328076	119.71096	43.11845	1.891492	121.316933	39.748867	42.036621	120.144867	41.4336585	21.9640565	120.7309	-72.9655545	2.6920955	118.69102
-30.026207	30.422338	118.92662	-15.729926	12.31591	119.780479	43.134983	1.983401	121.242943	39.739536	42.095612	120.159294	41.4372595	22.0395065	120.7011185	-72.8971115	2.5923135	118.8598395
-29.596457	30.75985	119.0989	-15.675809	12.293239	119.82267	43.133839	2.037404	121.119392	39.763348	42.141895	120.247887	41.4485935	22.0896495	120.6836395	-72.8002115	2.4968285	118.9617005
-29.104519	31.066175	119.255867	-15.62286	12.236159	119.848145	43.142315	2.048022	120.998619	39.822052	42.146381	120.396042	41.4821835	22.0972015	120.6973305	-72.7279035	2.3751165	118.9989595
-28.630756	31.388479	119.481636	-15.566	12.157702	119.838631	43.150246	2.019116	120.892059	39.883316	42.146492	120.602081	41.516781	22.082804	120.74707	-72.648781	2.2326	118.930192
-27.849525	31.912003	119.796455	-15.520456	12.024494	119.752144	43.121944	2.03824	120.585014	39.965488	42.198528	121.000481	41.543716	22.118384	120.7927475	-72.584628	1.930604	118.7115405
-27.263653	32.271809	120.001724	-15.53586	11.971143	119.681549	43.074562	2.093037	120.33461	39.971397	42.250317	121.217705	41.5229795	22.171677	120.7761575	-72.5946995	1.770609	118.5869405
-26.687267	32.620934	120.185814	-15.547087	11.985037	119.575989	43.013245	2.197371	120.024887	39.942871	42.341595	121.412552	41.478058	22.269483	120.7187195	-72.572232	1.700591	118.4332585
-26.103834	32.944065	120.443748	-15.712939	12.123461	119.566833	42.95343	2.337752	119.727242	39.906616	42.456551	121.576324	41.430023	22.3971515	120.651783	-72.855901	1.8497705	118.481883
-25.482204	33.239719	120.588699	-15.560381	12.121065	119.440758	42.939663	2.509935	119.5037	39.861736	42.598721	121.69957	41.4006995	22.554328	120.601635	-72.5214615	1.687802	118.279881
-24.838594	33.501225	120.715843	-15.518874	12.256463	119.415413	42.968246	2.682592	119.35968	39.84293	42.748032	121.824959	41.405588	22.715312	120.5923195	-72.443336	1.797614	118.2385065
-24.114	33.763157	120.806763	-15.445265	12.377531	119.449867	43.070213	2.844737	119.31031	39.850136	42.868584	121.953026	41.4601745	22.8566605	120.631668	-72.3507045	1.8984015	118.268066
-22.925858	34.034389	120.891678	-15.282976	12.426314	119.587837	43.296463	2.95502	119.430252	39.930733	42.976563	122.071144	41.613598	22.9657915	120.750698	-72.17955	1.8868365	118.424976
-22.1038	34.127304	120.924339	-15.169912	12.401797	119.706848	43.449631	2.922465	119.596565	40.027321	42.945976	122.178963	41.738476	22.9342205	120.887764	-72.0783	1.8693735	118.525932
-21.248703	34.166412	120.980942	-15.203791	12.376162	119.915482	43.625816	2.786754	119.828644	40.141972	42.860714	122.259544	41.883894	22.823734	121.044094	-72.291476	1.92859	118.78687
-20.39987	34.142166	120.959297	-14.960649	12.183739	119.969414	43.780128	2.577983	120.083176	40.259846	42.720943	122.297646	42.019987	22.649463	121.190411	-71.941285	1.718015	118.748417
-19.502258	34.096649	120.880798	-14.907624	12.014256	120.103325	43.898506	2.342104	120.31813	40.352974	42.531075	122.295357	42.12574	22.4365895	121.3067435	-71.940988	1.5919225	118.8999065
-18.545406	34.053612	120.734451	-14.860503	11.865866	120.175934	43.988853	2.094863	120.518181	40.449463	42.321754	122.245193	42.219158	22.2083085	121.381687	-71.940164	1.5234235	118.970181
-17.534149	33.949409	120.547165	-14.803444	11.727006	120.209328	44.070454	1.842925	120.695854	40.559685	42.115452	122.154358	42.3150695	21.9791885	121.425106	-71.9219575	1.4748235	118.99355
-16.063734	33.793011	120.372681	-14.726171	11.545871	120.23394	44.179581	1.49524	120.920334	40.73914	41.815243	122.04599	42.4593605	21.6552415	121.483162	-71.9117025	1.4365005	118.984718
-15.045788	33.66851	120.288506	-14.660843	11.466709	120.273743	44.25087	1.287183	121.078125	40.861717	41.66119	121.996925	42.5562935	21.4741865	121.537525	-71.8779795	1.4592315	119.009961
-13.960531	33.578091	120.244827	-14.61885	11.421912	120.355629	44.314896	1.101345	121.245598	40.9916	41.533226	121.987961	42.653248	21.3172855	121.6167795	-71.890948	1.5265385	119.0944785
-12.863024	33.453148	120.253983	-14.572796	11.40234	120.455376	44.355621	0.974549	121.4123	41.108353	41.416946	122.040627	42.731987	21.1957475	121.7264635	-71.877579	1.6089325	119.1842885
-11.787829	33.341602	120.418808	-14.533457	11.4	120.597824	44.410954	0.887605	121.626709	41.208725	41.347702	122.16095	42.8098395	21.1176535	121.8938295	-71.8767535	1.6823465	119.3018185
-10.603634	33.222511	120.514389	-14.48635	11.421056	120.751526	44.496578	0.842341	121.944656	41.326271	41.355598	122.442154	42.9114245	21.0989695	122.193405	-71.8841245	1.7431425	119.309647
-9.488893	33.139194	120.778069	-14.419002	11.439264	120.933083	44.637905	0.791905	122.355988	41.460629	41.394104	122.883438	43.049267	21.0930045	122.619713	-71.887271	1.7855235	119.246453
-7.623237	32.9081	121.184303	-14.543828	11.540819	121.336937	44.865307	0.666743	123.11087	41.698685	41.485493	123.660126	43.281996	21.076118	123.385498	-72.369652	2.00552	119.288376
-6.460215	32.788258	121.552193	-14.442097	11.504873	121.492493	44.965092	0.568725	123.615944	41.847252	41.565323	124.221054	43.406172	21.067024	123.918499	-72.290366	1.942722	119.066487
-5.26961	32.668274	121.911453	-14.616566	11.608144	121.778145	45.032425	0.488014	124.176384	41.990269	41.662525	124.800743	43.511347	21.0752695	124.4885635	-72.744479	2.1410185	119.0677265
-4.032156	32.508862	122.253906	-14.708428	11.700538	122.027229	45.134892	0.391984	124.811363	42.144104	41.78241	125.392982	43.639498	21.087197	125.1021725	-73.056354	2.313879	118.9522855
-2.861372	32.357193	122.698936	-14.796167	11.795547	122.302246	45.254272	0.322718	125.482979	42.288635	41.919361	126.009834	43.7714535	21.1210395	125.7464065	-73.3637875	2.4700545	118.8580855
-1.694939	32.178196	123.138939	-14.742958	11.833723	122.53064	45.379795	0.273323	126.157745	42.389713	42.04575	126.58622	43.884754	21.1595365	126.3719825	-73.37067	2.5079095	118.6892975
-0.540796	32.027798	123.579323	-14.818618	11.927345	122.849724	45.508598	0.251781	126.779854	42.455013	42.196892	127.09227	43.9818055	21.2243365	126.936062	-73.6190415	2.6303535	118.763386
1.180209	31.742794	124.276863	-14.926204	12.086182	123.313263	46.049858	0.147543	127.579788	42.517544	42.481632	127.79026	44.283701	21.3145875	127.685024	-74.136109	2.8577765	118.941502
2.258533	31.576862	124.702248	-14.977098	12.186484	123.648026	46.24321	0.288194	128.229843	42.566429	42.696751	128.248413	44.4048195	21.4924725	128.239128	-74.3590155	2.8804955	119.056924
3.32904	31.408054	125.167671	-15.04987	12.282619	124.047592	46.426537	0.411211	128.865189	42.59079	42.90522	128.701797	44.5086635	21.6582155	128.783493	-74.6084035	2.9070225	119.311691
4.400442	31.188286	125.706657	-15.131077	12.363958	124.519028	46.57267	0.504306	129.508423	42.600449	43.096893	129.136414	44.5865595	21.8005995	129.3224185	-74.8487135	2.9273165	119.7156375
5.636109	30.822298	126.18605	-15.192678	12.426	125.034592	46.715199	0.611833	130.159393	42.634895	43.244923	129.596893	44.675047	21.928378	129.878143	-75.060403	2.923622	120.191041
6.565643	30.618324	126.859459	-15.242399	12.494799	125.568077	46.919106	0.698556	130.872238	43.033073	43.285324	129.996735	44.9760895	21.99194	130.4344865	-75.4608875	2.997658	120.7016675
7.558543	30.397085	127.491333	-15.032604	12.412458	126.00042	47.162781	0.774322	131.617432	43.193882	43.436039	130.584167	45.1783315	22.1051805	131.1007995	-75.2435395	2.7197355	120.9000405
8.85813	30.02302	128.551819	-15.043301	12.500665	126.677681	47.528065	0.809872	132.645111	43.449955	43.590813	131.464569	45.48901	22.2003425	132.05484	-75.575612	2.8009875	121.300522
9.598935	29.787136	129.170731	-15.075382	12.570365	127.046028	47.729374	0.784409	133.215378	43.576813	43.672508	131.983276	45.6530935	22.2284585	132.599327	-75.8038575	2.9122715	121.492729
10.272084	29.57086	129.786758	-15.105735	12.659393	127.355942	47.878189	0.818068	133.644852	43.712067	43.740688	132.48645	45.795128	22.279378	133.065651	-76.006598	3.039408	121.646233
11.04165	29.356524	130.31842	-15.125521	12.775713	127.604553	47.997993	0.894667	134.01474	43.844696	43.820396	132.985107	45.9213445	22.3575315	133.4999235	-76.1723865	3.1938945	121.7091825
11.629673	29.068077	130.784256	-15.140575	12.899278	127.789093	48.109894	0.951159	134.322403	43.965958	43.90509	133.431015	46.037926	22.4281245	133.876709	-76.319076	3.3704315	121.701477
12.188794	28.802008	131.248123	-15.162031	13.03047	127.88826	48.175163	1.005374	134.499023	44.076408	43.961708	133.840134	46.1257855	22.483541	134.1695785	-76.4498475	3.577399	121.6069415
12.723176	28.463074	131.571823	-15.138141	13.162989	127.920303	48.23848	1.060377	134.616089	44.145054	43.980988	134.182037	46.191767	22.5206825	134.399063	-76.468049	3.8052955	121.441543
13.309236	27.978489	131.844131	-15.087138	13.348929	127.794838	48.360229	1.092786	134.737503	44.228218	44.041367	134.55188	46.2942235	22.5670765	134.6446915	-76.4684995	4.1307815	120.9449845
13.610582	27.610313	131.912476	-15.039462	13.480113	127.665947	48.448517	1.124766	134.814697	44.296352	44.101871	134.747101	46.3724345	22.6133185	134.780899	-76.4513585	4.3469075	120.550995
13.877403	27.146902	131.960526	-14.965672	13.626604	127.53582	48.546879	1.192147	134.970062	44.334812	44.1548	134.911972	46.4408455	22.6734735	134.941017	-76.3721895	4.5797345	120.130623
14.108482	26.649055	131.902542	-14.887449	13.792339	127.448746	48.614948	1.229032	135.223175	44.379581	44.230473	135.079178	46.4972645	22.7297525	135.1511765	-76.2721625	4.8549255	119.7463155
14.298576	26.067957	131.88501	-14.861779	13.972375	127.458298	48.719372	1.302744	135.518143	44.383041	44.322273	135.200806	46.5512065	22.8125085	135.3594745	-76.2747645	5.1322415	119.5571215
14.258758	25.442898	131.975311	-14.826055	14.133217	127.537537	48.802155	1.36931	135.847885	44.410515	44.452213	135.295883	46.606335	22.9107615	135.571884	-76.258445	5.3556725	119.50319
14.272226	24.787544	131.967804	-14.815813	14.288528	127.67025	48.875103	1.434131	136.153488	44.448784	44.550533	135.361832	46.6619435	22.992332	135.75766	-76.2935695	5.584724	119.58284
14.079538	23.721804	132.035919	-14.782908	14.400148	127.861046	48.990967	1.514464	136.470291	44.485859	44.576187	135.299789	46.738413	23.0453255	135.88504	-76.304229	5.7549705	119.837052
13.837044	22.864393	131.898499	-14.778252	14.417824	127.91243	49.05106	1.585785	136.460953	44.47263	44.548462	135.116791	46.761845	23.0671235	135.788872	-76.318349	5.7685245	120.035988
13.611233	22.001434	131.597763	-14.79991	14.394877	127.873627	49.028793	1.728233	136.158875	44.430031	44.482685	134.772858	46.729412	23.105459	135.4658665	-76.329232	5.684295	120.2813875
13.20361	21.111374	131.207016	-14.838417	14.350709	127.6996	48.875065	2.050113	135.541107	44.28405	44.307659	134.199829	46.5795575	23.178886	134.870468	-76.2563915	5.522532	120.528732
12.833063	20.321079	130.529587	-14.901334	14.322765	127.379608	48.638748	2.385638	134.777725	44.113178	44.224281	133.564697	46.375963	23.3049595	134.171211	-76.178631	5.3405705	120.588005
12.336979	19.457636	129.831726	-14.978817	14.3657	126.989067	48.446541	2.653862	134.029968	43.904472	44.217548	132.960678	46.1755065	23.435705	133.495323	-76.1331405	5.295695	120.482811
11.769977	18.536438	129.067596	-15.026901	14.442913	126.576218	48.276337	2.906072	133.391708	43.710243	44.1931	132.362137	45.99329	23.549586	132.8769225	-76.047092	5.33624	120.2755135
10.806823	17.169527	128.217407	-15.142637	14.625332	126.06189	48.036232	3.220454	132.54953	43.498402	44.318985	131.54213	45.767317	23.7697195	132.04583	-76.052591	5.4809445	120.07795
10.130026	16.315912	127.704346	-15.238216	14.771477	125.784805	47.845692	3.42652	131.9814	43.319054	44.380833	131.034988	45.582373	23.9036765	131.508194	-76.058805	5.6392775	120.061416
9.298819	15.338916	127.132729	-15.591623	15.070488	125.61364	47.640453	3.632491	131.394272	43.11219	44.482101	130.581146	45.3763215	24.057296	130.987709	-76.5595675	6.08368	120.239571
8.200745	14.540122	126.765129	-15.683643	15.218292	125.335609	47.461082	3.842229	130.847092	42.929737	44.571068	130.128479	45.1954095	24.2066485	130.4877855	-76.5626955	6.2299355	120.1834325
7.640377	13.480796	126.086853	-15.771272	15.362718	125.033142	47.258228	4.057241	130.231613	42.45377	44.801731	129.774811	44.855999	24.429486	130.003212	-76.398543	6.29595	120.063072
6.466773	12.588128	125.582657	-15.887383	15.488179	124.666504	46.973618	4.240959	129.553879	42.244705	44.892277	129.287094	44.6091615	24.566618	129.4204865	-76.3839275	6.40974	119.9125215
5.501067	11.611347	124.962524	-16.009968	15.62532	124.272278	46.612743	4.409774	128.854568	41.988937	44.964809	128.731934	44.30084	24.6872915	128.793251	-76.320776	6.5633485	119.751305
4.083676	10.112164	123.875893	-16.235382	15.905412	123.586487	46.01527	4.640332	127.738174	41.459263	45.247711	127.796425	43.7372665	24.9440215	127.7672995	-76.2080305	6.8668025	119.4056745
3.056879	9.061096	123.085869	-16.398991	16.13467	123.062279	45.610435	4.872237	126.94429	41.099842	45.311184	127.186676	43.3551385	25.0917105	127.065483	-76.1531205	7.1776295	119.059075
2.046003	7.988672	122.423683	-16.565605	16.375259	122.603462	44.955093	5.203057	126.518715	40.781315	45.402985	126.494873	42.868204	25.303021	126.506794	-75.999414	7.447497	118.70013
1.039951	6.966658	121.886429	-16.705967	16.603828	122.185242	44.645302	5.428745	125.868774	40.509911	45.594646	125.972954	42.5776065	25.5116955	125.920864	-75.9895405	7.6959605	118.44962
-0.040687	5.88182	121.358261	-16.864159	16.776997	121.823708	44.369102	5.620976	125.33252	40.208298	45.674961	125.461784	42.2887	25.6479685	125.397152	-76.017018	7.9060255	118.250264
-1.092271	4.716881	120.973763	-16.989258	16.88098	121.511307	44.168949	5.739237	124.940941	39.947815	45.726353	124.941566	42.058382	25.732795	124.9412535	-76.036898	8.029165	118.0813605
-2.087581	3.563611	120.638191	-17.091719	16.930658	121.219215	43.978714	5.858034	124.538231	39.739895	45.78289	124.574936	41.8593045	25.820462	124.5565835	-76.0427425	8.040854	117.8818465
-3.642996	1.764979	120.206573	-17.250538	16.942158	120.843002	43.704082	5.960138	124.069893	39.392117	45.734051	123.956619	41.5480995	25.8470945	124.013256	-76.0491755	8.0372215	117.672748
-4.626371	0.590629	119.983086	-17.334274	16.931993	120.639359	43.557438	5.951257	123.849579	39.199646	45.72739	123.563255	41.378542	25.8393235	123.706417	-76.04709	8.0246625	117.572301
-5.639495	-0.6604	119.883858	-17.406469	16.913492	120.464233	43.415932	5.962286	123.633453	39.075535	45.710308	123.276436	41.2457335	25.836297	123.4549445	-76.0586715	7.990687	117.4735215
-6.62558	-1.905181	119.858932	-17.445013	16.884672	120.358002	43.262318	5.903808	123.541664	38.962547	45.657166	122.950867	41.1124325	25.780487	123.2462655	-76.0024585	7.988857	117.4697385
-7.562531	-3.098993	119.867996	-17.486958	16.834513	120.31723	43.156719	5.877602	123.440865	38.865208	45.591137	122.686974	41.0109635	25.7343695	123.0639195	-75.9848795	7.9346565	117.5705405
-8.51333	-4.332576	119.968399	-17.495445	16.765497	120.317375	43.097	5.853025	123.367287	38.823719	45.524155	122.517326	40.9603595	25.68859	122.9423065	-75.9512495	7.842404	117.6924435
-9.380612	-5.583745	120.155823	-17.452353	16.633081	120.354774	43.098251	5.82292	123.393059	38.773994	45.478256	122.321365	40.9361225	25.650588	122.857212	-75.8408285	7.615574	117.852336
-10.667213	-7.391757	120.642853	-17.336988	16.325171	120.492485	43.207455	5.786663	123.388847	38.649578	45.360741	121.939087	40.9285165	25.573702	122.663967	-75.6024925	7.07664	118.321003
-11.4488	-8.588158	121.146179	-17.240707	16.058668	120.625725	43.285305	5.710607	123.448708	38.574539	45.223095	121.65905	40.929922	25.466851	122.553879	-75.411336	6.650485	118.697571
-12.289631	-9.761667	121.846794	-17.142124	15.763394	120.805611	43.397099	5.526229	123.759171	38.535187	45.01326	121.315063	40.966143	25.2697445	122.537117	-75.250391	6.2570435	119.074105
-13.031168	-10.850082	122.706818	-17.055222	15.456303	121.013199	43.556831	5.285162	124.273178	38.575523	44.733597	121.091225	41.066177	25.0093795	122.6822015	-75.176621	5.9032265	119.3441965
-13.836869	-11.848655	123.663055	-16.984362	15.167104	121.251389	43.710041	5.007551	124.986671	38.629894	44.451378	120.950867	41.1699675	24.7294645	122.968769	-75.1386915	5.6047435	119.534009
-14.308339	-12.943257	124.612	-16.978756	14.90197	121.519676	43.74345	4.672975	125.750969	38.674351	44.168118	120.783768	41.2089005	24.4205465	123.2673685	-75.1664125	5.3833935	119.7719835
-15.109916	-13.760355	125.420906	-16.993952	14.620751	121.751335	43.632221	4.369984	126.223328	38.729115	43.826839	120.704948	41.180668	24.0984115	123.464138	-75.168572	5.1430905	120.038532
-16.146513	-14.861391	125.979248	-17.151096	14.260271	122.220764	43.919701	3.489661	126.926315	38.900585	43.332863	120.768631	41.410143	23.411262	123.847473	-75.712335	5.10928	120.594055
-16.843395	-15.526484	126.079689	-16.891098	13.830541	122.349129	43.980713	3.222975	127.185585	39.077328	43.17062	121.20533	41.5290205	23.1967975	124.1954575	-75.3112165	4.4642845	120.5028005
-17.535704	-16.068836	125.999496	-16.877769	13.577914	122.667099	43.957664	3.087927	127.406715	39.208294	43.148903	121.638931	41.582979	23.118415	124.522823	-75.338517	4.037413	120.811375
-18.197222	-16.451784	126.036453	-16.880672	13.442126	122.944153	43.943279	3.086872	127.43145	39.227554	43.213749	122.034195	41.5854165	23.1503105	124.7328225	-75.3467605	3.7339415	121.1554835
-18.859663	-16.672981	125.997253	-16.880026	13.424188	123.163795	43.957401	3.20075	127.417824	39.144917	43.344994	122.346985	41.551159	23.272872	124.8824045	-75.311211	3.575504	121.4451855
-19.471233	-16.795971	126.044716	-16.866863	13.507568	123.34008	43.999092	3.442709	127.459251	39.090546	43.571991	122.484543	41.544819	23.50735	124.971897	-75.278545	3.507786	121.708263
-20.063641	-16.806156	126.119026	-16.865799	13.645448	123.438957	44.071632	3.706786	127.446655	39.041973	43.831379	122.575737	41.5568025	23.7690825	125.011196	-75.2884005	3.5218135	121.866718
-21.084251	-16.710764	126.275063	-16.868029	13.803512	123.482895	44.151627	3.96874	127.50499	38.952114	44.08852	122.47094	41.5518705	24.02863	124.987965	-75.2879285	3.578394	121.977825
-21.711754	-16.566177	126.389679	-16.897478	13.856001	123.481918	44.189758	4.122819	127.490662	38.896446	44.203545	122.382927	41.543102	24.163182	124.9367945	-75.338058	3.54882	122.0270415
-22.346657	-16.303509	126.411613	-16.927519	13.826208	123.47361	44.20739	4.19446	127.551353	38.812157	44.26236	122.335266	41.5097735	24.22841	124.9433095	-75.3648115	3.424006	122.0039105
-22.93914	-16.043119	126.453506	-16.955311	13.743361	123.499008	44.224323	4.213551	127.682045	38.735435	44.2883	122.329414	41.479879	24.2509255	125.0057295	-75.390501	3.2357965	121.9922865
-23.564896	-15.71157	126.513168	-17.003096	13.615845	123.569344	44.250332	4.207603	127.838326	38.673515	44.295406	122.363472	41.4619235	24.2515045	125.100899	-75.4681155	2.9801855	122.037789
-24.237669	-15.267508	126.560417	-17.039997	13.479166	123.651932	44.273968	4.162509	128.02182	38.603786	44.29454	122.411263	41.438877	24.2285245	125.2165415	-75.518871	2.7298075	122.0873225
-24.933226	-14.740994	126.549278	-17.035305	13.340442	123.69838	44.285618	4.150479	128.159393	38.569214	44.299889	122.459518	41.427416	24.225184	125.3094555	-75.498026	2.4557	122.0873045
-25.896873	-13.711273	126.471329	-17.039213	13.202744	123.763428	44.333015	4.15861	128.234344	38.558083	44.331173	122.460472	41.445549	24.2448915	125.347408	-75.523975	2.1605965	122.179448
-26.56287	-12.953898	126.310837	-17.010935	13.151405	123.724686	44.361382	4.167984	128.172165	38.560329	44.356857	122.408691	41.4608555	24.2624205	125.290428	-75.4827255	2.0403895	122.158944
-27.252415	-12.063141	126.041534	-16.992079	13.149777	123.683319	44.394703	4.203721	128.039917	38.592701	44.383381	122.328461	41.493702	24.293551	125.184189	-75.47786	2.006003	122.182449
-27.93619	-11.041595	125.698593	-16.907812	13.14718	123.543167	44.440948	4.277324	127.90052	38.625698	44.463501	122.240242	41.533323	24.3704125	125.070381	-75.348947	1.9239475	122.015953
-28.579163	-9.994094	125.346169	-16.831127	13.176173	123.410057	44.502243	4.385009	127.772247	38.662945	44.591705	122.216431	41.582594	24.488357	124.994339	-75.244848	1.863989	121.825775
-29.279676	-8.828369	125.023819	-16.771746	13.208641	123.316467	44.572399	4.499576	127.676308	38.68663	44.721035	122.25071	41.6295145	24.6103055	124.963509	-75.1730065	1.8069765	121.669425
-29.982033	-7.547866	124.712135	-16.724308	13.258377	123.290993	44.622269	4.569812	127.617859	38.711945	44.825699	122.342972	41.667107	24.6977555	124.9804155	-75.115723	1.8189985	121.6015705
-30.995783	-5.518956	124.356377	-16.642344	13.340378	123.335457	44.667358	4.631505	127.50882	38.786045	44.938839	122.623085	41.7267015	24.785172	125.0659525	-75.0113895	1.895584	121.6049615
-31.762039	-3.986426	124.109245	-16.568186	13.392856	123.380577	44.695885	4.644829	127.448143	38.888992	45.014198	122.904289	41.7924385	24.8295135	125.176216	-74.9288105	1.9561985	121.584938
-32.406036	-2.461452	123.729706	-16.460415	13.43122	123.42318	44.742672	4.651371	127.40638	39.025291	45.113174	123.277115	41.8839815	24.8822725	125.3417475	-74.8048115	1.9801675	121.5046125
-33.175133	-0.870221	123.446533	-16.372623	13.459919	123.468208	44.803329	4.621872	127.343353	39.183422	45.199986	123.697899	41.9933755	24.910929	125.520626	-74.7386215	2.008909	121.41579
-33.9603	0.793166	123.174789	-16.281452	13.484054	123.509598	44.86364	4.565516	127.264236	39.336872	45.266983	124.138275	42.100256	24.9162495	125.7012555	-74.66316	2.0518585	121.3179405
-34.930817	2.580395	122.969421	-16.192329	13.512489	123.567596	44.88908	4.539498	127.136147	39.49995	45.32621	124.576126	42.194515	24.932854	125.8561365	-74.579173	2.092124	121.2790555
-35.680626	4.292661	122.82119	-16.125492	13.529773	123.617531	44.927937	4.507129	126.990463	39.652447	45.351524	124.929955	42.290192	24.9293265	125.960209	-74.541176	2.1302195	121.274853
-36.951427	6.91921	122.654701	-16.027775	13.569541	123.68084	45.006256	4.44567	126.743248	39.852863	45.412571	125.344719	42.4295595	24.9291205	126.0439835	-74.4851095	2.2099615	121.3176965
-37.775414	8.682734	122.697517	-15.976484	13.606397	123.711266	44.684036	4.642821	126.737144	39.993183	45.447117	125.545776	42.3386095	25.044969	126.14146	-74.2915775	2.167825	121.281072
-38.67469	10.416772	122.660736	-15.966964	13.6573	123.719452	44.655373	4.671177	126.54554	40.077316	45.482864	125.692619	42.3663445	25.0770205	126.1190795	-74.3002725	2.2375795	121.3198245
-39.505489	12.139129	122.705078	-16.029501	13.738661	123.703041	44.540665	4.737231	126.237953	40.057266	45.496632	125.71608	42.2989655	25.1169315	125.9770165	-74.3579675	2.3603905	121.4290655
-40.515491	13.893723	122.786346	-16.160492	13.8505	123.611626	44.291862	4.889809	125.766739	39.903538	45.546684	125.608322	42.0977	25.2182465	125.6875305	-74.418684	2.4827535	121.5357215
-41.437313	15.583282	122.793533	-16.337547	14.002845	123.415688	43.923115	5.140752	125.001678	39.63448	45.631989	125.336182	41.7787975	25.3863705	125.16893	-74.4538915	2.6193195	121.662446
-42.456558	17.251875	122.873947	-16.573978	14.195079	123.045364	43.500198	5.419331	123.888016	39.263828	45.804852	124.884056	41.382013	25.6120915	124.386036	-74.529969	2.7780665	121.704692
-43.902374	19.653193	122.741005	-16.903725	14.496793	122.136642	42.673519	5.926071	121.73983	38.623775	46.032261	124.027084	40.648647	25.979166	122.883457	-74.456097	3.01442	121.389827
-44.762581	21.166676	122.73912	-17.072479	14.731586	121.419868	42.104065	6.28323	120.275688	38.265121	46.233509	123.376953	40.184593	26.2583695	121.8263205	-74.329551	3.2048025	121.0134155
-45.68364	22.649691	122.723473	-17.194357	14.988272	120.759178	41.676105	6.665173	118.867477	37.941242	46.453606	122.797989	39.8086735	26.5593895	120.832733	-74.1973875	3.4171545	120.685623
-46.434956	23.94219	122.699249	-17.278282	15.304084	120.26442	41.373177	7.087198	117.868912	37.670807	46.718121	122.342598	39.521992	26.9026595	120.105755	-74.078556	3.7055085	120.423085
-47.131695	25.149855	122.957275	-17.329121	15.637682	120.036003	41.229118	7.543946	117.340645	37.528366	47.109692	122.145844	39.378742	27.326819	119.7432445	-74.036984	3.948545	120.3287615
-47.853008	26.271143	123.178711	-17.358917	15.962193	120.053612	41.283829	7.950168	117.339874	37.435066	47.490784	122.145149	39.3594475	27.720476	119.7425115	-74.0772815	4.20391	120.3647125
-48.206089	27.07909	123.433449	-17.381716	16.284603	120.293701	41.466095	8.246757	117.726151	37.401287	47.837025	122.277794	39.433691	28.041891	120.0019725	-74.197123	4.527315	120.5854295
-48.955643	28.355202	123.769585	-17.386648	16.596586	120.890198	41.772732	8.464728	118.649689	37.411335	48.184723	122.436798	39.5920335	28.3247255	120.5432435	-74.3653295	4.8684465	121.2371525
-49.480827	29.11627	123.90963	-17.356411	16.655424	121.307907	41.945969	8.43658	119.269302	37.41515	48.246849	122.416756	39.6805595	28.3417145	120.843029	-74.3933815	4.9691335	121.772785
-49.872108	29.678759	124.057297	-17.285755	16.586853	121.633926	42.114658	8.333238	119.739662	37.45182	48.194855	122.329926	39.783239	28.2640465	121.034794	-74.354749	4.9096595	122.233058
-50.171368	30.11393	124.12101	-17.207666	16.435308	121.835884	42.275162	8.159928	120.031975	37.504841	48.075233	122.178734	39.8900015	28.1175805	121.1053545	-74.3053335	4.7530355	122.5664135
-50.417805	30.485851	124.16272	-17.095385	16.249067	121.864296	42.40078	7.934479	120.137314	37.614979	47.902184	121.985138	40.0078795	27.9183315	121.061226	-74.1986495	4.5798025	122.667366
-50.349026	30.666882	124.072708	-16.985411	16.066973	121.754433	42.481945	7.712851	120.037033	37.705814	47.718956	121.815216	40.0938795	27.7159035	120.9261245	-74.0647015	4.4180425	122.5827415
-50.833858	31.204548	123.935127	-16.877914	15.930416	121.543793	42.538406	7.538636	119.847809	37.821789	47.581036	121.657097	40.1800975	27.559836	120.752453	-73.9359255	4.300996	122.335133
-50.921597	31.613117	123.922874	-16.724005	15.876373	121.261871	42.61113	7.523884	119.459976	37.990398	47.557293	121.521744	40.300764	27.5405885	120.49086	-73.748774	4.2121575	122.032882
-50.777523	31.721508	123.996971	-16.794468	16.021872	121.262383	42.667553	7.645444	119.226776	38.074421	47.67379	121.473167	40.370987	27.659617	120.3499715	-73.959923	4.384127	122.1747945
-50.538151	31.743313	124.114563	-16.690897	16.146997	121.22583	42.72681	7.862069	119.018814	38.136177	47.862492	121.495941	40.4314935	27.8622805	120.2573775	-73.8132875	4.4317135	122.1942825
-50.183887	31.66469	124.241066	-16.402317	16.191444	121.124329	42.803165	8.120899	118.851349	38.229683	48.092247	121.568298	40.516424	28.106573	120.2098235	-73.321058	4.276315	122.0388345
-49.450729	31.306955	124.453926	-16.289007	16.316494	121.124908	42.886875	8.372234	118.708351	38.31221	48.327454	121.656952	40.5995425	28.349844	120.1826515	-73.1775565	4.283144	122.0671645
-49.152805	31.19854	124.502472	-16.186657	16.417923	121.094215	42.972469	8.575522	118.53746	38.381546	48.516178	121.701172	40.6770075	28.54585	120.119316	-73.0503215	4.289996	122.069114
-48.728214	30.884644	124.436508	-16.100742	16.476063	121.015991	43.035419	8.702307	118.367477	38.449821	48.628754	121.71965	40.74262	28.6655305	120.0435635	-72.944104	4.2865955	121.9884185
-47.797783	30.243576	124.310577	-15.970717	16.521866	120.935349	43.123253	8.808243	118.308746	38.582657	48.737995	121.75988	40.852955	28.773119	120.034313	-72.794389	4.270613	121.836385
-46.927025	29.594904	124.209465	-15.906135	16.537403	120.959114	43.244633	8.859251	118.481895	38.659885	48.786633	121.861328	40.952259	28.822942	120.1716115	-72.764529	4.251864	121.7466165
-46.471077	29.064766	123.933746	-15.819141	16.539648	121.054352	43.427959	8.888721	118.85437	38.703445	48.854427	121.952454	41.065702	28.871574	120.403412	-72.703984	4.207722	121.705292
-45.943882	28.492434	123.670616	-15.941188	16.604559	121.346603	43.643276	8.891953	119.468712	38.697578	48.911453	122.030548	41.170427	28.901703	120.74963	-73.052803	4.307415	121.943576
-45.225624	27.704441	123.411469	-15.720686	16.511139	121.509079	43.952255	8.833554	120.352051	38.726814	48.878189	122.125267	41.3395345	28.8558715	121.238659	-72.7809065	4.1664065	121.779499
-44.341652	26.867775	123.125473	-15.663904	16.474207	121.895645	44.359612	8.725565	121.504448	38.819756	48.88987	122.229027	41.589684	28.8077175	121.8667375	-72.917492	4.1406965	121.9245525
-43.513794	25.956476	122.804176	-15.580444	16.437092	122.36216	44.79549	8.57435	122.898399	38.944035	48.868908	122.377205	41.8697625	28.721629	122.637802	-73.0306505	4.152555	122.086518
-42.266048	24.614277	122.597076	-15.431447	16.36145	123.229599	45.533573	8.297678	125.15255	39.261497	48.773773	122.792328	42.397535	28.5357255	123.972439	-73.260429	4.1871745	122.486759
-41.360416	23.690369	122.65979	-15.334914	16.243666	123.892799	46.330975	7.862489	126.59581	39.501846	48.653786	123.102936	42.9164105	28.2581375	124.849373	-73.5862385	4.22919450000001	122.936225
-40.477348	22.775558	122.786209	-15.21946	16.065561	124.539314	46.734177	7.546368	128.145447	39.757286	48.49823	123.443542	43.2457315	28.022299	125.7944945	-73.6846515	4.108823	123.2841335
-39.667694	21.909275	122.974106	-15.127465	15.853207	125.145172	47.107811	7.226064	129.558975	39.974644	48.314178	123.733727	43.5412275	27.770121	126.646351	-73.7961575	3.936293	123.643993
-38.902565	21.184504	123.32473	-15.028602	15.616338	125.732826	47.392334	6.991111	130.715149	40.169838	48.097084	123.995461	43.781086	27.5440975	127.355305	-73.83829	3.6885785	124.110347
-38.157478	20.485815	123.640533	-14.691341	15.221148	126.183784	47.623096	6.720587	131.762314	40.395954	47.834644	124.277069	44.009525	27.2776155	128.0196915	-73.392207	3.1646805	124.3478765
-37.301472	19.824654	123.908142	-14.568299	14.949538	126.674782	47.88237	6.406816	132.73642	40.639568	47.534351	124.557785	44.260969	26.9705835	128.6471025	-73.397567	2.9284925	124.7024615
-36.271523	19.219389	124.356209	-14.403164	14.544394	127.3181	48.217518	5.903978	133.805969	41.032604	47.138283	125.160202	44.625061	26.5211305	129.4830855	-73.431389	2.5676575	125.1531145
-35.699734	18.963104	124.65519	-14.336164	14.28683	127.695343	48.351131	5.585341	134.300369	41.245983	46.903793	125.528084	44.798557	26.244567	129.9142265	-73.470885	2.329093	125.4764595
-35.150028	18.821671	124.925911	-14.298205	14.048605	127.979782	48.406387	5.308157	134.542755	41.418083	46.714481	125.854553	44.912235	26.011319	130.198654	-73.508645	2.085891	125.76091
-34.62434	18.84586	125.151299	-14.253942	13.845141	128.145721	48.437862	5.074825	134.627289	41.530399	46.527214	126.125381	44.9841305	25.8010195	130.376335	-73.4920145	1.8892625	125.915107
-34.088829	18.980423	125.28286	-14.212237	13.694898	128.22757	48.459797	4.935582	134.487122	41.606575	46.372597	126.337944	45.033186	25.6540895	130.412533	-73.45766	1.7357065	126.042607
-33.559029	19.211796	125.351288	-14.144245	13.556693	128.20549	48.464401	4.774447	134.197021	41.680996	46.206329	126.477936	45.0726985	25.490388	130.3374785	-73.3611885	1.622998	126.0735015
-33.002869	19.514591	125.375572	-14.077701	13.41681	128.117828	48.479492	4.550515	133.785339	41.734295	46.02227	126.506699	45.1068935	25.2863925	130.146019	-73.2622955	1.5472275	126.089637
-32.272945	20.226271	125.348007	-13.9622	13.167593	127.888695	48.383919	4.220609	133.065155	41.817326	45.735847	126.45192	45.1006225	24.978228	129.7585375	-73.0250225	1.356958	126.0188525
-31.752184	20.808163	125.219215	-13.893575	13.001682	127.757179	48.334908	3.994003	132.703491	41.858006	45.526676	126.479401	45.096457	24.7603395	129.591446	-72.883607	1.2430245	125.922912
-31.272598	21.461649	125.158478	-13.827169	12.855569	127.669998	48.36079	3.775205	132.507736	41.933258	45.346672	126.579491	45.147024	24.5609385	129.5436135	-72.801362	1.1501995	125.7963825
-30.741411	22.195509	125.103485	-13.795095	12.68994	127.643288	48.390709	3.557049	132.449951	41.998619	45.164318	126.767525	45.194664	24.3606835	129.608738	-72.784854	1.0191965	125.677838
-30.228842	23.042328	125.071564	-13.765827	12.512843	127.663574	48.380356	3.328502	132.495834	42.041	44.961708	126.967621	45.210678	24.145105	129.7317275	-72.742332	0.880580999999999	125.5954205
-29.647156	23.954466	124.990532	-13.758024	12.298383	127.717445	48.362301	3.085241	132.547653	42.0826	44.734444	127.150978	45.2224505	23.9098425	129.8493155	-72.7384985	0.686923499999995	125.5855745
-29.113489	24.890274	124.953506	-13.74974	12.05602	127.772629	48.353897	2.804907	132.611252	42.116623	44.471806	127.30938	45.23526	23.6383565	129.960316	-72.73474	0.4736835	125.584942
-28.251059	26.472347	124.884102	-13.719424	11.653199	127.821037	48.359299	2.415936	132.579773	42.170223	44.066517	127.483452	45.264761	23.2412265	130.0316125	-72.703609	0.0651715000000017	125.6104615
-27.598864	27.574316	124.741425	-13.676638	11.362822	127.786613	48.369736	2.165689	132.393448	42.19223	43.796371	127.526367	45.280983	22.98103	129.9599075	-72.634259	-0.255386000000001	125.6133185
-26.993639	28.75773	124.711868	-13.637214	11.096646	127.706764	48.356991	1.913779	132.061996	42.193459	43.495251	127.488503	45.275225	22.704515	129.7752495	-72.549653	-0.511223000000001	125.6382785
-26.673805	30.253592	124.852791	-13.60794	10.847027	127.554413	48.279194	1.703556	131.487244	42.182732	43.205593	127.424469	45.230963	22.4545745	129.4558565	-72.446843	-0.760520499999998	125.6529695
-25.880974	31.498611	124.687065	-13.61685	10.591203	127.30378	48.102589	1.558155	130.612656	42.143692	42.896317	127.279427	45.1231405	22.227236	128.9460415	-72.3568405	-1.04483	125.6615185
-25.194416	32.877205	124.697182	-13.68483	10.358887	126.911232	47.807877	1.390568	129.607864	42.008289	42.640877	126.925812	44.908083	22.0157225	128.266838	-72.277743	-1.2979485	125.555626
-24.503359	34.309238	124.621216	-13.816759	10.169687	126.336578	47.425285	1.37209	128.228836	41.78933	42.456184	126.493408	44.6073075	21.914137	127.361122	-72.2408255	-1.574763	125.312034
-23.428951	36.494312	124.464127	-14.394544	10.202409	125.228333	46.396175	1.604582	126.086578	41.201271	42.250217	125.723076	43.798723	21.9273995	125.904827	-72.587811	-1.5225815	124.551839
-22.66853	37.970345	124.234482	-14.656539	10.285945	124.276146	45.824951	1.766887	124.742065	40.755444	42.282104	125.292015	43.2901975	22.0244955	125.01704	-72.6032755	-1.4526055	123.535252
-21.833941	39.426514	124.155464	-14.93748	10.486407	123.394142	45.303719	2.013486	123.579941	40.428394	42.411621	125.158653	42.8660565	22.2125535	124.369297	-72.7410165	-1.2397395	122.418987
-20.720335	40.733673	124.320396	-15.215824	10.778476	122.645889	44.876263	2.193515	122.718262	40.154995	42.547539	125.218513	42.515629	22.370527	123.9683875	-72.947277	-0.813575	121.3233905
-19.94631	42.166855	124.788902	-15.534862	11.065365	122.15377	44.472713	2.384389	122.086182	39.901646	42.697811	125.397194	42.1871795	22.5411	123.741688	-73.2569035	-0.41037	120.565852
-18.924665	43.363323	125.305069	-15.803942	11.431847	121.763901	44.093479	2.676457	121.472572	39.67025	42.860249	125.78138	41.8818645	22.768353	123.626976	-73.4897485	0.0953409999999977	119.900826
-17.84062	44.421837	125.912003	-16.020935	11.728207	121.458015	43.853172	2.94111	121.082031	39.423847	43.030945	126.167488	41.6385095	22.9860275	123.6247595	-73.6803795	0.470386499999996	119.2912705
-15.936862	45.666515	126.489517	-16.259502	12.150171	121.170425	43.747063	3.267217	120.849022	39.132252	43.37151	126.764488	41.4396575	23.3193635	123.806755	-73.9586615	0.980978499999999	118.534095
-14.732772	46.376316	126.739273	-16.385015	12.43524	121.042465	43.699299	3.447639	120.895264	38.957317	43.557957	127.032112	41.328308	23.502798	123.963688	-74.098338	1.367682	118.121242
-13.481708	47.021149	126.64212	-16.484735	12.704248	120.964607	43.706745	3.556682	121.158028	38.764412	43.752563	127.138031	41.2355785	23.6546225	124.1480295	-74.2050485	1.7538735	117.7811845
-12.214453	47.55751	126.265083	-16.555691	12.941944	120.901917	43.798725	3.577878	121.607376	38.611496	43.895409	127.170959	41.2051105	23.7366435	124.3891675	-74.3164925	2.1472445	117.4146665
-10.906531	47.925625	125.703285	-16.588348	13.103132	120.875145	43.913055	3.50407	122.172523	38.533154	43.927238	127.168152	41.2231045	23.715654	124.6703375	-74.3998005	2.49061	117.0799525
-9.536835	48.136131	125.105476	-16.558355	13.074261	120.852066	44.021095	3.283801	122.818909	38.518772	43.877079	127.079597	41.2699335	23.58044	124.949253	-74.3866435	2.568082	116.754879
-8.164914	48.124352	124.680344	-16.541044	12.926199	120.879829	44.133396	2.922639	123.56385	38.57642	43.71114	127.112854	41.354908	23.3168895	125.338352	-74.436996	2.5355085	116.421306
-6.119385	47.75074	124.529243	-16.386484	12.533593	121.1493	44.412067	2.221283	124.843407	38.730118	43.244804	127.629555	41.5710925	22.7330435	126.236481	-74.3440605	2.3341425	116.062119
-4.738241	47.355312	124.713943	-16.223543	12.261393	121.439018	44.663902	1.75197	125.813782	38.828426	42.944424	128.235382	41.746164	22.348197	127.024582	-74.19325	2.174589	115.853454
-3.370697	46.833122	125.085022	-16.006855	12.028712	121.80159	44.915333	1.351616	126.902649	38.959736	42.677151	129.096649	41.9375345	22.0143835	127.999649	-73.9512445	2.0430405	115.603531
-2.170372	46.254158	125.658882	-15.763892	11.877376	122.271896	45.544098	0.870235	127.956322	39.471703	42.384727	130.06282	42.5079005	21.627481	129.009571	-74.0356845	2.127271	115.534221
-0.732827	45.48008	126.447449	-15.520297	11.779481	122.89492	45.774033	0.618092	129.350647	39.744572	42.292973	131.27417	42.7593025	21.4555325	130.3124085	-73.7998965	2.1034295	115.4774315
0.464792	44.648151	127.370644	-14.998527	11.590652	123.455406	46.039948	0.406347	130.806931	40.033073	42.233955	132.669113	43.0365105	21.320151	131.738022	-73.0335645	1.861153	115.17279
1.539013	43.777447	128.431854	-14.805491	11.645941	124.266449	46.188091	0.265779	132.542023	40.351234	42.301113	134.057312	43.2696625	21.283446	133.2996675	-72.8806445	2.008436	115.2332305
2.965274	42.283653	130.048996	-14.497489	11.754048	125.540497	47.014839	-0.2149	134.917572	40.855408	42.445885	136.288361	43.9351235	21.1154925	135.6029665	-72.9301015	2.3926035	115.4780275
3.812132	41.17931	130.978943	-14.270994	11.768502	126.332947	47.255981	-0.387109	136.315399	41.207958	42.459888	137.427551	44.2319695	21.0363895	136.871475	-72.7739575	2.5006145	115.794419
4.568845	40.048492	131.671829	-14.086453	11.766117	126.938675	47.380768	-0.49007	137.215607	41.556259	42.471523	138.211182	44.4685135	20.9907265	137.7133945	-72.6414195	2.5415075	116.1639555
5.253416	38.850498	132.058289	-13.915573	11.775545	127.27388	47.496449	-0.482236	137.550858	41.824486	42.427204	138.521378	44.6604675	20.972484	138.036118	-72.4916135	2.578606	116.511642
5.846563	37.62344	131.969299	-13.822682	11.814231	127.281952	47.566978	-0.480465	137.467636	41.909359	42.370182	138.387314	44.7381685	20.9448585	137.927475	-72.3835325	2.6836035	116.636429
6.358706	36.375713	131.497574	-13.779984	11.879666	127.009598	47.538124	-0.41744	137.050003	41.886814	42.351124	137.991379	44.712469	20.966842	137.520691	-72.272437	2.79249	116.498505
6.727277	35.0807	130.823318	-13.816692	11.929055	126.564148	47.398701	-0.264886	136.473862	41.783455	42.348866	137.354523	44.591078	21.04199	136.9141925	-72.224462	2.81612	116.2141035
7.021655	32.954483	129.69957	-14.027301	11.993116	125.797607	47.126759	-0.090595	135.633179	41.507957	42.385681	136.341782	44.317358	21.147543	135.9874805	-72.37196	2.838689	115.6077335
7.079835	31.498909	128.997131	-14.248308	12.011028	125.363861	46.959263	-0.038893	135.060379	41.33527	42.326317	135.604675	44.1472665	21.143712	135.332527	-72.6438825	2.878344	115.395195
7.024378	29.932394	128.287994	-14.483937	12.018529	124.944351	46.763504	0.004495	134.473999	41.180332	42.319302	134.807907	43.971918	21.1618985	134.640953	-72.939792	2.8751595	115.247749
6.874405	28.323606	127.55777	-14.708201	12.04307	124.538254	46.666954	0.114684	133.690384	41.056	42.265869	133.952713	43.861477	21.1902765	133.8215485	-73.277879	2.8958635	115.2549595
6.648671	26.718622	126.657661	-14.928566	12.070402	123.974243	46.615711	0.297839	132.50621	40.923267	42.260654	132.908417	43.769489	21.2792465	132.7073135	-73.626621	2.8615575	115.2411725
5.985623	25.187847	125.691139	-15.122965	12.090807	123.214409	46.547176	0.590991	130.80899	40.806702	42.262508	131.601578	43.676939	21.4267495	131.205284	-73.922869	2.7548645	115.223534
5.988492	23.334635	124.123123	-15.562637	12.228559	122.377548	46.328629	1.054021	128.519211	40.712013	42.207001	129.836105	43.520321	21.630511	129.177658	-74.645595	2.826607	115.577438
5.088073	20.893717	121.587669	-15.807668	12.305572	120.559547	45.3419	1.690283	125.449265	39.883972	42.159035	126.85453	42.612936	21.924659	126.1518975	-74.228272	2.686485	114.9671965
4.62777	19.182327	119.909683	-16.020363	12.48244	119.492104	45.05077	2.104113	123.360214	39.596451	42.122387	125.079407	42.3236105	22.11325	124.2198105	-74.3643365	2.85163	114.7643975
4.103319	17.422493	118.543388	-15.929416	12.569916	118.43306	44.685528	2.397937	122.004593	39.401257	42.162697	123.656509	42.0433925	22.280317	122.830551	-73.9022245	2.859515	114.035569
3.563357	15.609256	117.583931	-16.14711	12.762712	117.785027	44.399181	2.671062	120.906845	39.224396	42.281982	122.548401	41.8117885	22.476522	121.727623	-74.1060085	3.048902	113.842431
2.925697	13.787031	116.802834	-16.18396	12.857482	117.162689	44.339584	2.672795	120.081482	38.943241	42.375038	121.761154	41.6414125	22.5239165	120.921318	-74.0093325	3.1910475	113.40406
2.249798	11.928286	116.232719	-16.434788	13.003717	116.816078	44.145947	2.655234	119.790016	38.63052	42.387726	121.113541	41.3882335	22.52148	120.4517785	-74.2578095	3.485954	113.1803775
1.566682	10.061641	115.860817	-16.56497	13.074918	116.509209	43.920509	2.794679	119.581627	38.47646	42.525597	120.710625	41.1984845	22.660138	120.146126	-74.3284245	3.489698	112.872292
0.53373	7.177217	115.597023	-16.737062	13.154737	116.297211	43.615765	2.889191	119.519066	38.208454	42.598404	120.504425	40.9121095	22.7437975	120.0117455	-74.3862335	3.5656765	112.5826765
-0.202783	5.252828	115.576385	-16.870918	13.192179	116.304359	43.525402	2.863202	119.624474	38.123436	42.61264	120.380188	40.824419	22.737921	120.002331	-74.566255	3.646437	112.606387
-0.947213	3.293493	115.528847	-16.974508	13.205568	116.314995	43.430416	2.851288	119.642258	38.035698	42.624401	120.289742	40.733057	22.7378445	119.966	-74.682073	3.6732915	112.66399
-1.696246	1.382263	115.484703	-17.055811	13.229829	116.302696	43.332161	2.885027	119.688263	37.926533	42.642086	120.081245	40.629347	22.7635565	119.884754	-74.740969	3.6961015	112.720638
-2.454803	-0.552808	115.487015	-17.106224	13.277899	116.263947	43.289772	3.000305	119.685654	37.818417	42.71339	119.820534	40.5540945	22.8568475	119.753094	-74.7665425	3.6989505	112.7748
-3.230008	-2.438409	115.537987	-17.152382	13.358371	116.198524	43.27692	3.17046	119.66095	37.65947	42.795528	119.489479	40.468195	22.982994	119.5752145	-74.772959	3.733748	112.8218335
-4.021024	-4.32003	115.679207	-17.177763	13.448156	116.134834	43.250797	3.374106	119.688782	37.474171	42.899506	119.09127	40.362484	23.136806	119.390026	-74.71801	3.759506	112.879642
-5.219312	-7.084951	116.138092	-17.227499	13.56637	116.124191	43.19632	3.689805	119.664978	37.231991	43.056992	118.459274	40.2141555	23.3733985	119.062126	-74.6691535	3.7593415	113.186256
-6.047791	-8.86825	116.485107	-17.225164	13.608888	116.131851	43.152847	3.827571	119.647385	37.064419	43.089642	118.040482	40.108633	23.4586065	118.8439335	-74.558961	3.7591695	113.4197685
-6.906594	-10.619099	116.904663	-17.228701	13.594323	116.147102	43.087742	3.907785	119.638954	36.953537	43.095886	117.586205	40.0206395	23.5018355	118.6125795	-74.4780415	3.6868105	113.6816245
-7.687109	-12.307793	117.231262	-17.23193	13.517735	116.141678	43.017025	3.898671	119.515404	36.861618	43.024906	117.185463	39.9393215	23.4617885	118.3504335	-74.4031815	3.5736815	113.9329225
-8.518628	-13.955392	117.495361	-17.21109	13.346279	116.130211	42.910545	3.79306	119.285942	36.791771	42.855732	116.818527	39.851158	23.324396	118.0522345	-74.273338	3.368162	114.2081875
-9.352374	-15.556054	117.749229	-17.167011	13.132713	116.127777	42.834827	3.649279	119.151375	36.76091	42.649067	116.412521	39.7978685	23.149173	117.781948	-74.1318905	3.116253	114.473606
-10.248976	-16.990675	118.181183	-17.127497	12.922798	116.176247	42.819069	3.458053	119.042572	36.760773	42.461853	116.156807	39.789921	22.959953	117.5996895	-74.044915	2.885643	114.7528045
-11.506794	-18.966654	119.147766	-17.124016	12.678963	116.369225	42.764008	3.131148	119.353577	36.757225	42.200043	115.891739	39.7606165	22.6655955	117.622658	-74.0086485	2.6923305	115.115792
-12.38301	-20.10186	120.057808	-17.204834	12.595505	116.617294	42.785561	2.977836	119.838806	36.713474	42.060291	115.81044	39.7495175	22.5190635	117.824623	-74.1591855	2.6719465	115.409965
-13.0354	-21.217299	121.042809	-17.300758	12.537185	116.8834	42.860039	2.782497	120.397713	36.651222	41.956764	115.914574	39.7556305	22.3696305	118.1561435	-74.3571465	2.7047395	115.6106565
-13.902514	-22.059713	121.980858	-17.38048	12.471274	117.157257	42.886078	2.622234	121.088768	36.601143	41.847221	116.047989	39.7436105	22.2347275	118.5683785	-74.5045705	2.7078205	115.7461355
-14.930332	-22.68441	122.736206	-17.453499	12.384655	117.438301	42.828823	2.561647	121.539185	36.646687	41.763233	116.31105	39.737755	22.16244	118.9251175	-74.644753	2.60687	115.9514845
-15.575486	-23.502087	122.913383	-17.491163	12.285987	117.739311	42.866943	2.425484	121.907852	36.744766	41.735157	116.832687	39.8058545	22.0803205	119.3702695	-74.7881805	2.4916535	116.1083525
-16.334494	-24.122292	122.674072	-17.512741	12.208499	118.103897	42.85149	2.34821	122.04808	36.877216	41.772697	117.481056	39.864353	22.0604535	119.764568	-74.889835	2.3565445	116.443226
-17.668833	-24.582621	121.846092	-17.586443	12.238094	118.561043	42.555126	2.419767	121.639847	36.944267	42.035759	118.27874	39.7496965	22.227763	119.9592935	-74.9225825	2.248425	117.1627925
-18.280727	-25.002605	121.193039	-17.63814	12.424441	118.848244	42.439098	2.656969	121.227249	36.869041	42.269863	118.631241	39.6540695	22.463416	119.929245	-74.9303495	2.385466	117.767243
-19.1919	-24.905807	120.972679	-17.670671	12.693791	119.153824	42.345436	2.989643	121.015129	36.856693	42.61446	118.968597	39.6010645	22.8020515	119.991863	-74.9424065	2.5855305	118.315785
-19.908039	-24.850666	121.076378	-17.688356	12.98068	119.432091	42.268665	3.366706	121.065117	36.893742	42.957043	119.135139	39.5812035	23.1618745	120.100128	-74.9579155	2.7994855	118.764054
-20.564566	-24.685812	121.542702	-17.733952	13.277608	119.591019	42.285885	3.646088	121.145538	36.833241	43.133553	119.038162	39.559563	23.3898205	120.09185	-75.027467	3.1653955	119.090188
-21.212631	-24.4013	122.170349	-17.774141	13.453643	119.586288	42.281208	3.7149	121.340073	36.765423	43.170925	118.703934	39.5233155	23.4429125	120.0220035	-75.0715975	3.4643735	119.1505725
-21.714767	-24.225441	122.785744	-17.826317	13.454451	119.488487	42.284317	3.605419	121.510712	36.723621	43.045746	118.321266	39.503969	23.3255825	119.915989	-75.156603	3.5833195	119.060985
-22.558317	-23.650272	123.526848	-17.928509	13.163032	119.358185	42.253689	3.166563	122.013092	36.633701	42.611233	117.843231	39.443695	22.888898	119.9281615	-75.300713	3.437166	118.7882085
-23.202959	-23.150974	123.879837	-18.043953	12.873825	119.396713	42.22184	2.860173	122.289429	36.526031	42.310505	117.75293	39.3739355	22.585339	120.0211795	-75.4618415	3.162311	118.7722465
-23.665651	-22.616621	124.038544	-18.179897	12.578247	119.547653	42.122459	2.586231	122.572456	36.397751	42.064369	117.765854	39.260105	22.3253	120.169155	-75.619899	2.831194	118.926151
-24.125277	-21.923027	124.100471	-18.320724	12.331859	119.76342	41.980068	2.404107	122.710297	36.29044	41.903336	117.903969	39.135254	22.1537215	120.307133	-75.776702	2.5099965	119.219707
-24.482481	-21.115414	123.936798	-18.442978	12.156814	120.009315	41.801502	2.253296	122.91243	36.201839	41.809116	118.110512	39.0016705	22.031206	120.511471	-75.8876265	2.282422	119.507159
-24.922857	-20.110386	123.885414	-18.561962	12.080538	120.298401	41.67522	2.222203	122.994743	36.158348	41.816559	118.40683	38.916784	22.019381	120.7007865	-76.040708	2.141695	119.8960155
-25.236177	-19.050173	123.704826	-18.680037	12.073505	120.54361	41.531002	2.22664	123.049332	36.092548	41.904667	118.754837	38.811775	22.0656535	120.9020845	-76.171849	2.0813565	120.1851355
-25.505861	-17.284021	123.208046	-18.824841	12.132563	120.833984	41.333149	2.35705	123.078285	36.041405	42.101212	119.224213	38.687277	22.229131	121.151249	-76.336959	2.035995	120.516719
-25.727535	-15.86372	123.043571	-18.864189	12.221786	120.931831	41.270454	2.44754	123.080048	36.048248	42.227009	119.50663	38.659351	22.3372745	121.293339	-76.387729	2.1062975	120.570323
-26.007166	-14.337194	122.721016	-18.868742	12.375905	120.96769	41.285591	2.540957	123.155197	36.100597	42.346008	119.763435	38.693094	22.4434825	121.459316	-76.430578	2.3083275	120.476064
-26.002771	-12.846356	122.400925	-18.806999	12.598634	120.936417	41.3895	2.639424	123.258354	36.283554	42.516365	120.042786	38.836527	22.5778945	121.65057	-76.450525	2.6193735	120.222264
-25.95492	-11.221979	121.99411	-18.721127	12.851117	120.825592	41.489265	2.681693	123.382988	36.506168	42.677204	120.366684	38.9977165	22.6794485	121.874836	-76.4399705	3.0227855	119.776348
-25.9049	-9.563168	121.449173	-18.587746	13.112548	120.655586	41.583427	2.723799	123.401009	36.73782	42.796951	120.729767	39.1606235	22.760375	122.065388	-76.3361155	3.464721	119.245784
-25.815531	-7.888094	120.719185	-18.42112	13.386382	120.414055	41.665226	2.737602	123.370598	36.997337	42.913189	121.249283	39.3312815	22.8253955	122.3099405	-76.1735215	3.9473685	118.5181695
-25.523197	-5.234483	119.543686	-18.111355	13.833282	120.025742	41.782879	2.779329	123.657974	37.512268	43.130943	122.504234	39.6475735	22.955136	123.081104	-75.8702835	4.711428	116.97038
-25.347878	-3.436294	118.721748	-17.935595	14.174143	119.804474	41.924671	2.81893	124.040199	37.903458	43.292923	123.654114	39.9140645	23.0559265	123.8471565	-75.7852545	5.2923595	115.7617915
-25.073116	-1.629601	118.093742	-17.727793	14.574711	119.63179	42.058228	2.899137	124.603401	38.306541	43.458782	124.893295	40.1823845	23.1789595	124.748348	-75.6379705	5.9704625	114.515232
-24.66766	0.042385	117.617142	-17.499947	15.020935	119.52243	42.234486	3.020393	125.338516	38.750286	43.672211	126.140953	40.492386	23.346302	125.7397345	-75.49228	6.695568	113.3051255
-24.610918	1.920676	117.272499	-17.247278	15.496624	119.413422	42.505394	3.138824	126.108208	39.157944	43.902622	127.206932	40.831669	23.520723	126.65757	-75.326225	7.472525	112.169274
-24.371017	3.61738	116.9739	-16.918653	15.961245	119.268776	42.848969	3.248943	126.766716	39.511604	44.106892	128.069443	41.1802865	23.6779175	127.4180795	-75.0175925	8.2445725	111.1194725
-24.071705	5.296	116.666412	-16.518305	16.386375	119.012115	43.513996	3.215271	127.1315	39.917107	44.313858	128.768616	41.7155515	23.7645645	127.950058	-74.7521615	9.0081855	110.074172
-23.681774	7.527012	116.027512	-16.014942	16.879501	118.570755	44.005264	3.32445	127.512978	40.514824	44.56319	129.348434	42.260044	23.94382	128.430706	-74.289928	9.815182	108.710804
-23.549307	8.970802	115.50248	-15.660198	17.087009	118.133224	44.306206	3.333336	127.497543	40.869076	44.596954	129.585236	42.587641	23.965145	128.5413895	-73.908037	10.208873	107.7250585
-23.444124	10.399381	115.044907	-15.339324	17.238251	117.746437	44.571758	3.350543	127.371422	41.166283	44.599148	129.695007	42.8690205	23.9748455	128.5332145	-73.5476685	10.5016565	106.9596595
-23.614826	11.749315	114.788727	-15.096574	17.359316	117.432678	44.769974	3.387176	127.174911	41.443356	44.62373	129.73262	43.106665	24.005453	128.4537655	-73.299813	10.713179	106.4115905
-23.765999	13.022466	114.480225	-14.896317	17.455965	117.138016	44.956226	3.414853	126.86541	41.645016	44.603039	129.759338	43.300621	24.008946	128.312374	-73.093255	10.902984	105.963658
-23.942547	14.210446	114.146713	-14.75225	17.557175	116.879013	44.775776	3.613959	126.669952	41.814224	44.575813	129.677795	43.295	24.094886	128.1738735	-72.7995	11.019464	105.5841525
-24.336456	15.385519	114.02874	-14.635343	17.653463	116.699661	44.816963	3.737934	126.227226	42.008648	44.559391	129.499207	43.4128055	24.1486625	127.8632165	-72.6834915	11.1582635	105.5361055
-25.098436	17.00453	114.045715	-14.516023	17.849266	116.533295	44.885933	4.101692	125.027321	42.558064	44.415604	128.901367	43.7219985	24.258648	126.964344	-72.7540445	11.439884	106.102246
-25.624708	17.941824	113.934471	-14.411667	17.991291	116.377304	44.887291	4.318079	124.241791	42.312267	44.52319	128.343781	43.599779	24.4206345	126.292786	-72.423113	11.5619475	106.461822
-26.207108	18.921072	113.947235	-14.281103	18.194679	116.163544	44.895405	4.66888	123.206642	42.385536	44.652184	127.488396	43.6404705	24.660532	125.347519	-72.2026765	11.728826	106.979569
-27.057823	19.910349	113.845375	-14.07986	18.365978	115.806648	44.904591	5.030026	121.98571	42.452312	44.851154	126.525436	43.6784515	24.94059	124.255573	-71.8381715	11.791366	107.357723
-27.658813	20.735832	113.565674	-13.878785	18.571775	115.335869	44.934498	5.292882	120.81562	42.498623	45.070145	125.15918	43.7165605	25.1815135	122.9874	-71.4741305	11.9620365	107.684338
-28.345156	21.501987	113.170685	-13.619712	18.79817	114.738693	44.990833	5.585086	119.410194	42.529633	45.380344	123.676407	43.760233	25.482715	121.5433005	-70.999657	12.113625	107.9340855
-28.989267	22.241047	112.8088	-13.320738	19.019648	114.125038	45.013218	5.880569	117.970619	42.507454	45.611744	122.04435	43.760336	25.7461565	120.0074845	-70.401812	12.2931395	108.2425915
-29.998419	23.224026	112.424294	-12.874326	19.271275	113.38739	45.046799	6.136549	116.29155	42.593266	45.931347	119.712379	43.8200325	26.033948	118.0019645	-69.5686845	12.508602	108.7728155
-30.634706	23.856901	112.323296	-12.643921	19.381577	113.132904	45.09087	6.172793	115.588203	42.700272	45.970081	118.594719	43.895571	26.071437	117.091461	-69.183413	12.691717	109.174347
-31.347862	24.413944	112.383377	-12.538062	19.41151	113.096893	45.134884	6.14137	115.230354	42.814888	45.949909	117.678047	43.974886	26.0456395	116.4542005	-69.05101	12.7773805	109.7395855
-31.996367	24.99785	112.561104	-12.517614	19.404633	113.150085	45.124962	6.037948	114.964165	42.83115	45.829506	117.145622	43.978056	25.933727	116.0548935	-69.013284	12.875539	110.2452765
-32.658798	25.529882	112.748657	-12.531342	19.318924	113.251816	45.051277	5.842763	114.791534	42.837749	45.683849	116.881561	43.944513	25.763306	115.8365475	-69.007197	12.874542	110.6670845
-33.273853	26.03392	112.988731	-12.616581	19.183836	113.361504	44.910965	5.62391	114.731583	42.834057	45.523304	116.76812	43.872511	25.573607	115.7498515	-69.105673	12.794065	110.9731565
-33.813957	26.556068	113.249763	-12.684272	19.004335	113.470734	44.770725	5.44336	114.569832	42.8405	45.346779	117.026161	43.8056125	25.3950695	115.7979965	-69.1741565	12.6136005	111.1434715
-34.578526	27.310801	113.710953	-12.779346	18.779543	113.670815	44.607937	5.121389	114.588737	42.927769	45.190945	117.647346	43.767853	25.156167	116.1180415	-69.326545	12.402919	111.2235885
-34.964638	27.844597	114.143898	-12.843804	18.743454	113.887062	44.563591	5.027238	114.617905	42.974976	45.129166	118.146172	43.7692835	25.078202	116.3820385	-69.4568915	12.408706	111.3920855
-35.302818	28.37693	114.592018	-12.899203	18.812544	114.151726	44.501804	5.067343	114.654144	43.017807	45.158325	118.559097	43.7598055	25.112834	116.6066205	-69.5582115	12.512254	111.6968315
-35.578938	28.875622	114.979004	-12.95957	19.02055	114.419891	44.451458	5.200884	114.76088	43.063755	45.243549	118.917549	43.7576065	25.2222165	116.8392145	-69.6767465	12.8188835	112.0005675
-35.797195	29.335293	115.275787	-12.993191	19.255093	114.66082	44.471542	5.337008	114.985039	43.082062	45.34478	119.300423	43.776802	25.340894	117.142731	-69.763184	13.169292	112.178909
-35.971516	29.747206	115.503487	-13.035028	19.465055	114.895584	44.542145	5.421524	115.296471	43.154362	45.434105	119.667793	43.8482535	25.4278145	117.482132	-69.9183095	13.5022955	112.309036
-36.091892	30.086208	115.687729	-13.088974	19.598585	115.124222	44.579529	5.444583	115.649712	43.198734	45.492912	119.943321	43.8891315	25.4687475	117.7965165	-70.0670795	13.7284225	112.4519275
-36.220867	30.433157	115.954124	-13.192049	19.644699	115.454041	44.498489	5.413341	116.087555	43.14024	45.432289	120.299171	43.8193645	25.422815	118.193363	-70.2034625	13.866583	112.714719
-36.267315	30.57704	116.14901	-13.303782	19.587767	115.687035	44.402851	5.327575	116.349579	43.046509	45.345287	120.435127	43.72468	25.336431	118.392353	-70.332244	13.839103	112.981717
-36.301334	30.646845	116.402908	-13.47127	19.477085	115.937317	44.305054	5.155191	116.577446	42.887352	45.24139	120.483528	43.596203	25.1982905	118.530487	-70.538743	13.7558795	113.344147
-36.289993	30.665974	116.692665	-13.685287	19.307299	116.216255	44.146915	4.944192	116.727974	42.673473	45.066124	120.470253	43.410194	25.005158	118.5991135	-70.780768	13.60944	113.8333965
-36.255833	30.643536	117.048073	-13.903231	19.069717	116.526291	43.92326	4.684717	116.839264	42.445824	44.852501	120.372261	43.184542	24.768609	118.6057625	-70.991004	13.370825	114.4468195
-36.189377	30.577396	117.442581	-14.096616	18.793304	116.866257	43.690437	4.402429	116.962097	42.200104	44.599701	120.2575	42.9452705	24.501065	118.6097985	-71.1385025	13.085543	115.1227155
-36.080925	30.454599	117.816185	-14.271426	18.498295	117.225121	43.529156	4.149479	117.092422	41.97945	44.347958	120.227173	42.754303	24.2487185	118.6597975	-71.297155	12.7478715	115.7904445
-35.867146	30.208138	118.39222	-14.453043	18.132759	117.737068	43.375214	3.843842	117.33371	41.77	44.060459	120.27581	42.572607	23.9521505	118.80476	-71.478693	12.3133675	116.669376
-35.705662	30.006256	118.777	-14.533668	17.921154	118.045761	43.302872	3.649666	117.507805	41.682713	43.888157	120.498993	42.4927925	23.7689115	119.003399	-71.5601285	12.0733965	117.088123
-35.522987	29.762516	119.15741	-14.528028	17.726398	118.325958	43.225376	3.489111	117.713249	41.666134	43.745457	120.839119	42.445755	23.617284	119.276184	-71.501811	11.835512	117.375732
-35.274117	29.477102	119.477936	-14.630672	17.612257	118.634071	43.150501	3.33288	117.998802	41.681213	43.612823	121.279907	42.415857	23.4728515	119.6393545	-71.677201	11.7516625	117.6287875
-35.019035	29.142767	119.759346	-14.618775	17.506025	118.897606	43.124252	3.210844	118.263939	41.678665	43.465839	121.786713	42.4014585	23.3383415	120.025326	-71.6390085	11.6737085	117.769886
-34.743519	28.786274	119.969681	-14.698811	17.459627	119.177696	43.125114	3.08493	118.680702	41.655861	43.356308	122.233986	42.3904875	23.220619	120.457344	-71.7881095	11.698635	117.898048
-34.413792	28.369167	120.07811	-14.778548	17.450445	119.4618	43.178551	2.923182	119.234299	41.654148	43.253593	122.669922	42.4163495	23.0883875	120.9521105	-71.9734455	11.8125025	117.9714895
-33.940842	27.642178	120.062325	-14.890824	17.375448	119.901535	43.310997	2.538312	120.370743	41.628513	43.053177	123.117043	42.469755	22.7957445	121.743893	-72.251403	11.9551515	118.059177
-33.63604	27.096691	119.971344	-14.94805	17.255341	120.172241	43.434517	2.171723	121.364151	41.635319	42.881603	123.231354	42.534918	22.526663	122.2977525	-72.431018	11.984019	118.0467295
-33.292328	26.529905	119.881912	-15.001592	17.085333	120.450996	43.586658	1.794714	122.388733	41.654667	42.651112	123.261024	42.6206625	22.222913	122.8248785	-72.6238465	11.947753	118.0771135
-32.910614	25.925631	119.782707	-15.17147	16.889851	120.831741	43.720921	1.401122	123.423325	41.666508	42.351322	123.177208	42.6937145	21.876222	123.3002665	-73.0366545	11.90348	118.3632155
-32.556339	25.287491	119.717682	-15.249008	16.586777	121.157608	43.790237	0.973047	124.403931	41.643173	41.991295	123.047958	42.716705	21.482171	123.7259445	-73.214721	11.691383	118.5892715
-32.237556	24.675688	119.708374	-15.322748	16.224749	121.434486	43.828686	0.630254	125.179741	41.599487	41.646046	122.992996	42.7140865	21.13815	124.0863685	-73.3595825	11.311348	118.7826035
-31.958767	24.123987	119.770691	-15.378028	15.830956	121.654785	43.815182	0.300727	125.766624	41.564487	41.31918	123.022064	42.6898345	20.8099535	124.394344	-73.4458905	10.8519585	118.915226
-31.286446	23.242847	119.891869	-15.515377	15.293117	121.883865	43.724876	-0.213365	126.273857	41.499474	40.899117	123.259415	42.612175	20.342876	124.766636	-73.642929	10.243358	119.001094
-31.162807	22.963589	120.057617	-15.599812	14.994219	121.965149	43.607224	-0.493945	126.316574	41.424484	40.6693	123.507668	42.515854	20.0876775	124.912121	-73.715478	9.9007605	119.018177
-30.852055	22.664652	120.236359	-15.688811	14.743526	122.022675	43.44458	-0.627126	126.239273	41.352867	40.546936	123.772522	42.3987235	19.959905	125.0058975	-73.7763455	9.527147	119.0394525
-30.449713	22.430601	120.404884	-15.784742	14.65505	122.095238	43.278744	-0.60946	126.108757	41.303207	40.551876	124.069214	42.2909755	19.971208	125.0889855	-73.8604595	9.338892	119.1014905
-29.969376	22.188904	120.508125	-15.86528	14.668296	122.148285	43.234684	-0.578702	126.039551	41.23941	40.622036	124.346771	42.237047	20.021667	125.193161	-73.967607	9.314925	119.103409
-29.844955	22.229429	120.650421	-15.929339	14.733945	122.181442	43.238316	-0.556415	126.051735	41.2547	40.698051	124.593498	42.246508	20.070818	125.3226165	-74.105186	9.397072	119.0402675
-29.574972	22.162352	120.625671	-15.910821	14.77976	122.127342	43.250305	-0.53685	126.109589	41.319031	40.727852	124.746811	42.284668	20.095501	125.4282	-74.10631	9.464019	118.826484
-29.178915	22.050785	120.390007	-15.870558	14.803144	121.918198	43.282166	-0.60649	126.118851	41.40823	40.664406	124.701622	42.345198	20.028958	125.4102365	-74.086314	9.57733	118.4261595
-28.91601	21.982162	120.141068	-15.836308	14.731562	121.729233	43.28455	-0.72392	126.085266	41.40424	40.538155	124.541687	42.344395	19.9071175	125.3134765	-74.017011	9.5560065	118.1449895
-28.690159	21.928574	119.905518	-15.820858	14.601011	121.566429	43.290062	-0.891875	126.099762	41.423817	40.36285	124.38195	42.3569395	19.7354875	125.240856	-73.9986555	9.4665345	117.892002
-28.517702	21.922659	119.699097	-15.782454	14.419455	121.439384	43.328793	-1.107552	126.222443	41.414509	40.159729	124.285469	42.371651	19.5260885	125.253956	-73.936559	9.3128215	117.624812
-28.052065	21.775841	119.543243	-15.826471	14.197658	121.431305	43.379147	-1.329146	126.417252	41.3713	39.972946	124.206459	42.3752235	19.3219	125.3118555	-74.0281655	9.073416	117.5507545
-28.008434	21.848776	119.529739	-15.876458	13.98397	121.459053	43.411278	-1.484124	126.577164	41.31638	39.809311	124.121536	42.363829	19.1625935	125.34935	-74.116745	8.8053465	117.568756
-27.787634	21.873045	119.513512	-15.923768	13.754803	121.512917	43.412956	-1.638512	126.722382	41.226494	39.635391	124.042976	42.319725	18.9984395	125.382679	-74.167261	8.5111665	117.643155
-27.410725	22.048141	119.531235	-15.767164	13.232512	121.486282	43.414238	-1.894919	126.775742	41.155735	39.331596	124.027039	42.2849865	18.7183385	125.4013905	-73.8193145	7.7466855	117.5711735
-27.149576	22.271742	119.539246	-15.772828	12.930502	121.509872	43.412853	-2.140494	126.770638	41.114124	39.106308	124.050812	42.2634885	18.482907	125.410725	-73.8091445	7.378097	117.609019
-26.834095	22.523935	119.548714	-15.747258	12.652339	121.501205	43.387207	-2.357431	126.688576	41.111382	38.878639	124.099503	42.2492945	18.260604	125.3940395	-73.7438105	7.044074	117.6083705
-26.561201	22.880316	119.561638	-15.732098	12.423268	121.475647	43.38578	-2.540724	126.566185	41.118053	38.705471	124.138664	42.2519165	18.0823735	125.3524245	-73.7161125	6.7641625	117.5988695
-26.288244	23.277554	119.558403	-15.696449	12.245001	121.440712	43.381306	-2.673944	126.454971	41.154457	38.568031	124.189316	42.2678815	17.9470435	125.3221435	-73.6607795	6.5429585	117.5592805
-26.042229	23.742254	119.54023	-15.652336	12.108567	121.414505	43.407639	-2.781599	126.357941	41.196289	38.460102	124.259926	42.301964	17.8392515	125.3089335	-73.606636	6.3778825	117.5200765
-25.814306	24.27352	119.507942	-15.619087	11.9982	121.395241	43.459698	-2.875963	126.257011	41.262245	38.3694	124.358055	42.3609715	17.7467185	125.307533	-73.5991455	6.2496815	117.482949
-25.44849	25.22975	119.511581	-15.486071	11.789819	121.357178	43.50539	-2.975944	125.91256	41.368645	38.192322	124.574745	42.4370175	17.608189	125.2436525	-73.4091595	5.971449	117.4707035
-25.204464	25.880177	119.661125	-15.398572	11.601897	121.306099	43.488899	-3.02183	125.461006	41.466404	38.026352	124.706482	42.4776515	17.502261	125.083744	-73.2747955	5.701533	117.528454
-24.942545	26.548779	119.823608	-15.321151	11.404128	121.191277	43.410896	-3.093666	124.799118	41.508694	37.841328	124.716057	42.459795	17.373831	124.7575875	-73.102097	5.434425	117.6249665
-24.693197	27.228638	120.008102	-15.285519	11.212075	120.942604	43.305172	-3.164398	123.790894	41.463806	37.636089	124.545197	42.384489	17.2358455	124.1680455	-72.955527	5.1883045	117.7171625
-24.447088	27.924225	120.125305	-15.267809	11.070928	120.521484	43.123703	-3.212963	122.659279	41.366734	37.484135	124.349197	42.2452185	17.135586	123.504238	-72.7808365	5.00627	117.53873
-24.219162	28.655539	120.232262	-15.294504	11.015983	120.042564	42.866863	-3.148533	121.527412	41.32526	37.403065	124.251625	42.0960615	17.127266	122.8895185	-72.6850695	4.9047	117.1956095
-23.897854	29.314772	120.420837	-15.320657	11.046013	119.567398	42.612556	-3.029103	120.470879	41.311714	37.382038	124.302948	41.962135	17.1764675	122.3869135	-72.603449	4.9155585	116.7478825
-23.417585	30.240339	120.793953	-15.51498	11.355005	119.195953	42.374691	-2.811191	119.448532	41.234882	37.465118	124.407486	41.8047865	17.3269635	121.928009	-72.8347465	5.3830465	116.463897
-23.062216	30.74168	120.996475	-15.48805	11.642488	119.10746	42.35051	-2.521861	119.118919	41.567596	37.526276	124.482361	41.959053	17.5022075	121.80064	-72.935153	5.7827685	116.41428
-22.65346	31.126019	121.13385	-15.402367	11.895918	119.164505	42.484425	-2.229351	119.163338	41.609104	37.798645	124.595581	42.0467645	17.784647	121.8794595	-72.8514985	6.007189	116.4495505
-22.007866	31.305376	121.127029	-15.259255	12.168815	119.268646	42.824528	-2.037324	119.367836	41.608871	38.039829	124.604668	42.2166995	18.0012525	121.986252	-72.7352095	6.3363775	116.55104
-21.65213	31.582159	121.004257	-15.042668	12.280329	119.445183	43.172924	-1.955765	119.671394	41.376595	38.291759	124.671051	42.2747595	18.167997	122.1712225	-72.3600955	6.392661	116.7191435
-21.085968	31.606144	120.766747	-14.736423	12.243473	119.507637	43.465061	-2.098013	120.055077	41.56987	38.227386	124.533394	42.5174655	18.0646865	122.2942355	-71.9903115	6.4222595	116.7210385
-20.463783	31.506077	120.549515	-14.549666	12.066628	119.655457	43.736416	-2.496879	120.40799	41.822327	37.932308	124.364128	42.7793715	17.7177145	122.386059	-71.8787035	6.4155415	116.924855
-19.607433	31.235302	120.312584	-14.382815	11.585502	119.801239	43.980972	-3.328863	120.821419	42.170467	37.273045	123.972275	43.0757195	16.972091	122.396847	-71.8413495	6.198913	117.205631
-18.839403	30.846891	120.030296	-14.222747	11.192729	119.833542	44.086288	-3.874908	121.116379	42.321789	36.816162	123.599327	43.2040385	16.470627	122.357853	-71.6495325	5.914831	117.309231
-18.235579	30.462746	119.759689	-14.177685	10.866873	119.927475	44.221653	-4.334997	121.604431	42.415272	36.438732	123.243202	43.3184625	16.0518675	122.4238165	-71.6738325	5.6818785	117.4311335
-17.633146	30.059767	119.386482	-14.239946	10.65857	120.139351	44.390205	-4.696234	122.214653	42.51749	36.133011	123	43.4538475	15.7183885	122.6073265	-71.9337395	5.5987515	117.6713755
-17.047031	29.688608	119.012939	-14.197145	10.48424	120.327805	44.520988	-4.962653	122.955299	42.578411	35.89304	122.71994	43.5496995	15.4651935	122.8376195	-71.9439895	5.5032865	117.8179905
-16.422575	29.29368	118.667999	-14.156881	10.336546	120.499039	44.617126	-5.200329	123.573135	42.647018	35.662148	122.475098	43.632072	15.2309095	123.0241165	-71.945834	5.4421825	117.9739615
-15.776472	28.943283	118.4095	-14.120297	10.189889	120.641327	44.629467	-5.432657	124.012352	42.777508	35.414112	122.34491	43.7034875	14.9907275	123.178631	-71.9440815	5.3890505	118.104023
-14.752604	28.488918	118.395103	-14.030464	9.879952	120.74157	44.672962	-5.948255	124.341415	43.030266	34.985054	122.327957	43.851614	14.5183995	123.334686	-71.912542	5.2415045	118.148454
-14.194088	28.291126	118.63147	-13.987146	9.716746	120.770454	44.646343	-6.209402	124.234879	43.169689	34.76482	122.40596	43.908016	14.277709	123.3204195	-71.882308	5.155783	118.2204885
-13.600402	28.116348	118.870247	-13.949256	9.639079	120.771362	44.603996	-6.329436	124.004105	43.250893	34.661423	122.429886	43.9274445	14.1659935	123.2169955	-71.8259565	5.1121645	118.3257285
-13.016637	28.010536	119.05658	-13.917926	9.664112	120.774948	44.571365	-6.312247	123.768829	43.303577	34.682766	122.449432	43.937471	14.1852595	123.1091305	-71.773323	5.1429645	118.4407655
-12.428795	27.96191	119.177948	-13.890244	9.765886	120.799911	44.589417	-6.204916	123.609505	43.361153	34.763771	122.488388	43.975285	14.2794275	123.0489465	-71.755773	5.2523445	118.5508755
-11.78355	27.921463	119.185425	-13.869553	9.893135	120.806442	44.628151	-6.120788	123.592102	43.424232	34.835842	122.461632	44.0261915	14.357527	123.026867	-71.7652975	5.428743	118.586017
-11.137184	27.885113	119.009567	-13.70565	9.92416	120.675514	44.69231	-6.110798	123.638496	43.471828	34.8535	122.3722	44.082069	14.371351	123.005348	-71.493369	5.476969	118.34568
-10.147702	27.78957	118.624374	-13.676441	9.919887	120.542107	44.723778	-6.181137	123.836769	43.481079	34.771255	122.08902	44.1024285	14.295059	122.9628945	-71.4553105	5.544715	118.1213195
-9.550388	27.752787	118.368134	-13.830987	9.888234	120.532097	44.729492	-6.274056	123.984268	43.443569	34.670048	121.894859	44.0865305	14.197996	122.9395635	-71.7485045	5.578472	118.1246305
-8.96638	27.71998	118.147873	-13.884136	9.70898	120.494858	44.716019	-6.416808	124.156693	43.384892	34.521358	121.704445	44.0504555	14.052275	122.930569	-71.8187275	5.365685	118.059147
-8.320557	27.676434	118.012787	-13.970544	9.49189	120.487831	44.665672	-6.571901	124.287392	43.312298	34.352932	121.515511	43.988985	13.8905155	122.9014515	-71.930073	5.0932645	118.0742105
-7.671059	27.743488	117.869293	-14.029881	9.248098	120.466469	44.612251	-6.763034	124.300194	43.226437	34.153183	121.385262	43.919344	13.6950745	122.842728	-71.979106	4.8011215	118.09021
-6.987413	27.854391	117.760941	-13.967013	8.970793	120.380875	44.508644	-6.945054	124.289383	43.171715	33.939819	121.314392	43.8401795	13.4973825	122.8018875	-71.7742055	4.4442035	117.9598625
-6.236662	28.047899	117.765236	-14.131013	8.856333	120.43512	44.403339	-7.106201	124.220978	43.170078	33.785416	121.332863	43.7867085	13.3396075	122.7769205	-72.0487345	4.3730585	118.0933195
-5.19694	28.462938	117.941856	-14.150519	8.704638	120.409096	44.314152	-7.259673	123.903915	43.207485	33.659431	121.526733	43.7608185	13.199879	122.715324	-72.0618565	4.209397	118.102868
-4.427805	28.798523	118.170944	-14.151442	8.675407	120.33316	44.234119	-7.295356	123.605606	43.244915	33.654762	121.770142	43.739517	13.179703	122.687874	-72.042401	4.171111	117.978446
-3.673034	29.244289	118.40451	-14.168312	8.700861	120.20652	44.155846	-7.295475	123.24897	43.271439	33.710453	122.114685	43.7136425	13.207489	122.6818275	-72.0502665	4.194233	117.7312125
-2.863266	29.701593	118.70871	-14.203487	8.816293	120.03907	44.06406	-7.253276	122.872559	43.310677	33.837692	122.524986	43.6873685	13.292208	122.6987725	-72.0943425	4.340378	117.3793675
-2.064413	30.187393	119.120338	-14.268346	9.016534	119.915215	43.95882	-7.105063	122.427116	43.31723	34.029346	122.972893	43.638025	13.4621415	122.7000045	-72.174717	4.5709265	117.1304255
-1.307534	30.678112	119.627907	-14.302979	9.25681	119.868324	43.841877	-6.845841	122.003319	43.291424	34.270344	123.48201	43.5666505	13.7122515	122.7426645	-72.1726085	4.8013685	116.9939835
-0.504119	31.073961	120.278214	-14.34541	9.529873	119.919876	43.762077	-6.508879	121.634399	43.282482	34.564743	124.08168	43.5222795	14.027932	122.8580395	-72.2130995	5.031814	116.9817125
0.748228	31.619087	121.274689	-14.363931	9.919823	120.003082	43.721916	-5.954118	121.198547	43.309231	35.019814	125.042961	43.5155735	14.532848	123.120754	-72.2434355	5.306798	116.88541
1.806835	31.749491	121.760941	-14.325301	10.250513	119.963524	43.758495	-5.585158	120.960976	43.304932	35.293991	125.629272	43.5317135	14.8544165	123.295124	-72.1823155	5.6466095	116.631924
2.639122	31.910648	122.156372	-14.294741	10.585705	119.863823	43.845097	-5.168586	120.806084	43.305119	35.605663	126.136253	43.575108	15.2185385	123.4711685	-72.16459	5.9528715	116.2564775
3.465071	31.977697	122.424934	-14.205891	10.946061	119.794952	43.957638	-4.764434	120.827675	43.620884	35.801121	126.523483	43.789261	15.5183435	123.675579	-72.201043	6.3737785	115.914325
4.385739	31.912848	122.579666	-14.016843	11.26474	119.800255	44.089825	-4.378427	121.088501	43.619148	36.139072	127.013672	43.8544865	15.8803225	124.0510865	-71.8881725	6.6491575	115.5494235
5.257617	31.701067	122.78421	-13.982781	11.654388	120.014763	44.284252	-4.055656	121.58419	43.64703	36.465782	127.488388	43.965641	16.205063	124.536289	-71.931203	7.103713	115.493237
6.086831	31.347912	122.958626	-13.831621	11.891231	120.306244	44.513012	-3.821682	122.174515	43.672249	36.749157	127.929268	44.0926305	16.4637375	125.0518915	-71.7558725	7.3187245	115.5605965
7.242106	30.569767	123.165344	-13.623878	12.096929	120.710098	44.85804	-3.629435	123.244186	43.739044	37.09885	128.469604	44.298542	16.7347075	125.856895	-71.546298	7.4591505	115.563301
8.013897	29.843494	123.31958	-13.441102	12.143844	121.005371	45.101292	-3.621681	124.059799	43.84338	37.236492	128.948074	44.472336	16.8074055	126.5039365	-71.35454	7.4802825	115.5068055
8.734067	28.956455	123.620094	-13.152374	12.092091	121.281311	45.341366	-3.70542	125.044426	44.055031	37.309937	129.549896	44.6981985	16.8022585	127.297161	-71.0029465	7.3819235	115.265461
9.415122	27.967754	124.007431	-13.063007	12.052972	121.696785	45.577766	-3.815104	126.050499	44.259148	37.376953	130.210159	44.918457	16.7809245	128.130329	-71.044471	7.3250195	115.263241
9.97246	26.915901	124.428619	-12.92484	12.046155	122.106064	45.805027	-3.846092	126.850723	44.44286	37.451584	130.786102	45.1239435	16.802746	128.8184125	-70.9736235	7.289564	115.3937155
10.490871	25.786066	124.667587	-12.817842	12.123524	122.396019	45.961674	-3.76469	127.476463	44.600441	37.578659	131.243912	45.2810575	16.9069845	129.3601875	-70.9167415	7.3400635	115.4318505
10.951547	24.595173	124.778542	-12.668843	12.215896	122.56205	46.065948	-3.602452	127.866852	44.73428	37.71867	131.595856	45.400114	17.058109	129.731354	-70.7378	7.373683	115.392746
11.529277	22.725483	124.69606	-12.474787	12.405272	122.576569	45.667397	-3.19643	128.267044	44.929142	37.91333	131.845581	45.2982695	17.35845	130.0563125	-70.2478435	7.452094	115.0968255
11.77945	21.37085	124.546585	-12.406059	12.590493	122.503662	45.736649	-3.054351	128.291626	45.020863	38.071926	131.872635	45.378756	17.5087875	130.0821305	-70.190874	7.6721985	114.9251935
12.077397	19.968672	124.222931	-12.340268	12.778775	122.413658	45.76862	-2.820766	128.191254	45.092705	38.261978	131.801956	45.4306625	17.720606	129.996605	-70.1111985	7.836944	114.830711
11.930975	18.655117	124.027428	-12.326117	13.017339	122.304283	46.288223	-2.748743	127.921295	45.130444	38.482208	131.615036	45.7093335	17.8667325	129.7681655	-70.3615675	8.1679455	114.8404005
11.98653	17.119295	123.628578	-12.34903	13.264248	122.181381	46.319294	-2.48319	127.722786	45.134956	38.727715	131.339996	45.727125	18.1222625	129.531391	-70.425185	8.4062335	114.831371
12.011452	15.55101	123.184395	-12.381424	13.537783	122.018158	46.361492	-2.146235	127.510429	45.100262	39.011192	130.97319	45.730877	18.4324785	129.2418095	-70.493725	8.6430875	114.7945065
11.956006	13.849102	122.668854	-12.372829	13.777679	121.794823	46.401089	-1.788434	127.211823	45.052464	39.351929	130.495667	45.7267765	18.7817475	128.853745	-70.4724345	8.7736105	114.735901
11.722897	11.262122	121.873024	-12.425834	14.177982	121.392311	46.566139	-1.221548	126.645325	44.86327	39.839016	129.518204	45.7147045	19.308734	128.0817645	-70.5663725	9.04723	114.7028575
11.496452	9.429891	121.38739	-12.454216	14.425935	121.144043	46.661152	-0.824241	126.287804	44.452198	40.322311	128.972107	45.556675	19.749035	127.6299555	-70.465107	9.102835	114.6581305
11.213079	7.570523	120.98436	-12.459273	14.630032	120.948586	46.765484	-0.440025	126.033035	44.359222	40.687416	128.295593	45.562353	20.1236955	127.164314	-70.480899	9.1363685	114.732858
10.874702	5.628745	120.698807	-12.388761	14.78672	120.801315	46.867733	-0.102881	125.933861	44.560074	40.848553	127.490662	45.7139035	20.372836	126.7122615	-70.4914255	9.200604	114.8903685
10.486064	3.70488	120.528351	-12.277226	14.913119	120.687469	46.952511	0.229121	125.914177	44.194069	41.23473	127.038971	45.57329	20.7319255	126.476574	-70.127742	9.0943125	114.898364
10.023752	1.682475	120.518684	-12.197063	15.017465	120.646194	47.071941	0.420716	126.02832	44.199768	41.450981	126.471306	45.6358545	20.9358485	126.249813	-70.0299805	9.0990815	115.042575
9.527328	-0.294431	120.639954	-12.025081	15.025897	120.581123	47.16713	0.519781	126.295258	44.211452	41.555931	125.907837	45.689291	21.037856	126.1015475	-69.739453	9.013938	115.0606985
8.654093	-3.369884	121.160332	-11.916111	15.037939	120.587288	47.311539	0.679485	126.711037	44.332474	41.629448	125.194824	45.8220065	21.1544665	125.9529305	-69.6542285	8.9214115	115.2216455
7.971775	-5.342062	121.702446	-11.787915	14.94117	120.542862	47.433533	0.728911	127.065598	44.3605	41.61433	124.59481	45.8970165	21.1716205	125.830204	-69.4728465	8.7107195	115.25552
7.246374	-7.26377	122.268745	-11.708108	14.835966	120.494202	47.497581	0.803961	127.297005	44.354134	41.532986	123.958496	45.9258575	21.1684735	125.6277505	-69.3420735	8.5034585	115.3606535
6.509361	-9.08226	122.896004	-11.672111	14.717485	120.446182	47.829021	0.646452	127.34761	44.35939	41.422482	123.344482	46.0942055	21.034467	125.346046	-69.4384275	8.400503	115.546318
5.680824	-10.852882	123.581314	-11.634799	14.550957	120.384361	47.79887	0.698411	127.59774	44.359806	41.299416	122.693886	46.079338	20.9989135	125.145813	-69.348936	8.1030005	115.622909
4.826183	-12.431118	124.234436	-11.625876	14.395674	120.310699	47.802917	0.704818	127.764366	44.300781	41.196579	122.202171	46.051849	20.9506985	124.9832685	-69.303601	7.8406495	115.6381295
4.142295	-14.086309	124.768761	-11.498543	14.169834	120.104324	47.754223	0.667878	127.994827	44.235035	41.110104	121.851982	45.994629	20.888991	124.9234045	-68.991715	7.450677	115.2852435
2.70167	-16.003248	125.526382	-11.581072	13.952658	119.972336	47.708412	0.615546	128.296906	44.123524	41.029316	121.490242	45.915968	20.822431	124.893574	-69.078112	7.082885	115.051098
1.681746	-17.108419	125.786987	-11.647404	13.83516	119.860161	47.61705	0.498893	128.381851	44.044041	40.983994	121.345177	45.8305455	20.7414435	124.863514	-69.1253535	6.9288765	114.856808
0.598406	-18.05785	125.922203	-11.714361	13.761306	119.814835	47.493233	0.512687	128.455811	44.003262	41.012291	121.229218	45.7482475	20.762489	124.8425145	-69.1769695	6.760123	114.7871555
-0.457049	-18.808897	125.882805	-11.757887	13.790776	119.855293	47.437149	0.622148	128.397324	43.978165	41.162659	121.339249	45.707657	20.8924035	124.8682865	-69.223431	6.6891485	114.8422995
-1.382783	-19.221767	125.739731	-11.78839	13.920996	119.967415	47.4524	0.778632	128.338898	43.965042	41.388275	121.630432	45.708721	21.0834535	124.984665	-69.285501	6.7585385	114.950165
-2.737461	-19.76602	125.550018	-11.794368	14.122863	120.111588	47.453991	1.031271	128.18602	44.016697	41.683434	121.840179	45.735344	21.3573525	125.0130995	-69.32408	6.8883735	115.2100765
-3.892332	-20.032284	125.193001	-11.558676	14.22725	120.130585	47.438679	1.314554	127.878365	44.036736	41.980671	121.897469	45.7377075	21.6476125	124.887917	-68.8550595	6.8068875	115.373253
-5.729161	-20.009474	124.937584	-11.917494	14.919667	120.351898	47.451153	1.772972	127.554443	43.969013	42.432468	121.747658	45.710083	22.10272	124.6510505	-69.545071	7.736614	116.0527455
-6.999815	-19.759642	125.05188	-11.498728	14.950787	120.131752	47.50576	2.106164	127.582764	43.971134	42.731277	121.640396	45.738447	22.4187205	124.61158	-68.735903	7.4828535	115.651924
-8.276711	-19.42433	125.247871	-11.761213	15.329917	120.215729	47.568531	2.398964	127.747429	43.958946	42.980274	121.490181	45.7637385	22.689619	124.618805	-69.2861645	7.970215	115.812653
-9.608414	-18.844286	125.529442	-11.806081	15.461424	120.167526	47.572071	2.612199	127.805183	43.872452	43.149853	121.273788	45.7222615	22.881026	124.5394855	-69.3344235	8.041822	115.7955665
-10.922495	-18.267895	125.656525	-11.911033	15.498386	120.095909	47.508778	2.760674	127.740158	43.732899	43.239666	121.042801	45.6208385	23.00017	124.3914795	-69.4429045	7.996602	115.8003385
-12.265113	-17.506763	125.493942	-12.046109	15.435937	119.988426	47.436966	2.854946	127.5924	43.537376	43.299419	120.816589	45.487171	23.0771825	124.2044945	-69.579389	7.7946915	115.7723575
-13.532154	-16.68478	125.055542	-12.190643	15.353356	119.892647	47.355068	2.909866	127.372948	43.328907	43.366726	120.742355	45.3419875	23.138296	124.0576515	-69.7232735	7.568416	115.7276425
-15.493214	-15.163168	124.138954	-12.383448	15.242126	119.871643	47.221558	2.962333	126.974762	43.081844	43.510941	120.962456	45.151701	23.236637	123.968609	-69.918597	7.247615	115.774677
-16.950443	-13.833022	123.520111	-12.281033	15.07851	119.897316	47.1087	3.047642	126.664177	42.976528	43.686203	121.235825	45.042614	23.3669225	123.950001	-69.60468	6.7900975	115.844631
-18.246933	-12.461403	122.915314	-12.703005	15.332401	120.181702	46.971569	3.159288	126.285461	42.899361	43.891506	121.597015	44.935465	23.525397	123.941238	-70.341475	7.139405	116.422166
-19.676334	-10.866529	122.438774	-12.737483	15.460445	120.315971	46.856167	3.326993	125.937607	42.84737	44.120171	121.979355	44.8517685	23.723582	123.958481	-70.3267345	7.197308	116.673461
-20.789606	-9.323957	121.718597	-12.756962	15.651759	120.462059	46.794964	3.528099	125.564781	42.874508	44.37788	122.43956	44.834736	23.9529895	124.0021705	-70.34866	7.3505285	116.9219475
-22.00153	-7.524463	121.189545	-12.759516	15.891979	120.586548	46.719135	3.71351	125.322845	42.908104	44.628788	122.886261	44.8136195	24.171149	124.104553	-70.3326515	7.612809	117.068543
-23.208511	-5.719862	120.794693	-12.769472	16.163408	120.68074	46.707733	3.943866	125.110123	42.942951	44.916477	123.290863	44.825342	24.4301715	124.200493	-70.364286	7.8966445	117.160987
-25.020929	-2.865639	120.321381	-12.77992	16.588528	120.707405	46.733341	4.313422	124.840927	42.914711	45.345165	123.726166	44.824026	24.8292935	124.2835465	-70.383866	8.3477625	117.1312635
-26.198002	-0.871285	120.086754	-12.671959	16.782965	120.62516	46.770359	4.560144	124.729408	42.870316	45.576866	124.019791	44.8203375	25.068505	124.3745995	-70.1642555	8.497425	116.8757205
-27.372242	1.098405	119.812881	-12.809412	17.02943	120.642029	46.829201	4.716601	124.629486	42.807373	45.752666	124.346115	44.818287	25.2346335	124.4878005	-70.437111	8.82422650000001	116.7962575
-28.509489	3.108985	119.583191	-12.819375	17.14101	120.593521	46.531868	4.955614	124.640526	42.773277	45.833702	124.690971	44.6525725	25.394658	124.6657485	-70.2913225	8.887362	116.5212935
-29.628101	5.110415	119.361404	-12.844245	17.216459	120.595428	46.514923	4.998313	124.462677	42.740082	45.892166	125.012245	44.6275025	25.4452395	124.737461	-70.3159925	8.9876785	116.453395
-30.719522	7.142456	119.332634	-12.799793	17.232553	120.626366	46.516563	5.019701	124.198006	42.708778	45.919685	125.317215	44.6126705	25.469693	124.7576105	-70.2122565	8.995413	116.4951215
-31.776875	9.173219	119.365288	-12.82188	17.315594	120.772957	46.512688	5.095185	123.963806	42.668327	45.981503	125.648117	44.5905075	25.538344	124.8059615	-70.2342675	9.092844	116.7399525
-33.291771	12.223211	119.600357	-12.689124	17.404963	120.946327	46.56255	5.315893	123.711609	42.7108	46.170746	126.212929	44.636675	25.7433195	124.962269	-70.014923	9.0666065	116.930385
-34.245148	14.242692	119.762489	-12.637538	17.522551	121.060196	46.595898	5.453121	123.531914	42.786636	46.268257	126.493217	44.691267	25.860689	125.0125655	-69.966343	9.184413	117.1078265
-35.205097	16.229349	119.973198	-12.516992	17.627512	121.060181	46.557804	5.560438	123.27639	42.852085	46.318878	126.55352	44.7049445	25.939658	124.914955	-69.7389285	9.315366	117.205407
-36.122921	18.212221	120.105949	-12.511677	17.739927	121.011971	46.488144	5.591718	122.936317	42.91835	46.303532	126.397766	44.703247	25.947625	124.6670415	-69.726601	9.532229	117.3569005
-37.003075	20.147469	120.124229	-12.399031	17.820164	120.793617	46.429043	5.58284	122.580597	42.947285	46.26012	126.112938	44.688164	25.92148	124.3467675	-69.486226	9.718848	117.2404665
-37.834801	22.045248	120.018051	-12.449182	17.906645	120.588593	46.355423	5.591157	122.26828	42.966961	46.198105	125.753105	44.661192	25.894631	124.0106925	-69.559556	9.918659	117.1664935
-38.655796	23.90383	119.832947	-12.467781	17.960911	120.2855	46.250893	5.625717	121.932648	42.934814	46.163795	125.262764	44.5928535	25.894756	123.597706	-69.5284155	10.027066	116.973294
-39.777214	26.655392	119.493736	-12.588774	18.056957	119.805733	46.107548	5.786691	121.285095	42.69862	46.174137	124.408356	44.403084	25.980414	122.8467255	-69.580632	10.1335	116.7647405
-40.519386	28.456207	119.356285	-12.706731	18.131901	119.537582	45.980801	5.973868	120.79184	42.495487	46.248737	123.737427	44.238144	26.1113025	122.2646335	-69.651606	10.1524995	116.8105305
-41.196003	30.198456	119.31797	-12.837039	18.21273	119.293037	45.753174	6.209232	120.229446	42.251148	46.377808	123.010468	44.002161	26.29352	121.619957	-69.676239	10.13194	116.966117
-41.808327	31.948709	119.409134	-12.950171	18.27429	119.110313	45.523357	6.496382	119.37249	41.990356	46.487782	122.502007	43.7568565	26.492082	120.9372485	-69.6571985	10.056498	117.2833775
-42.367584	33.689823	119.660172	-13.100635	18.330154	118.953094	45.22052	6.700481	118.704811	41.735798	46.582142	121.929001	43.478159	26.6413115	120.316906	-69.679429	10.0189965	117.589282
-42.80658	35.353855	120.107971	-13.247011	18.407591	118.842766	44.949371	6.961562	117.877831	41.513027	46.714218	121.676933	43.231199	26.83789	119.777382	-69.725221	9.977292	117.90815
-43.201946	37.046017	120.719101	-13.359481	18.514637	118.782112	44.705231	7.220011	117.099785	41.35527	46.851818	121.65892	43.0302505	27.0359145	119.3793525	-69.7492125	9.9933595	118.1848715
-43.320511	39.275829	121.949898	-13.505441	18.812885	118.786751	44.366261	7.777138	116.167427	41.206314	47.222919	121.845161	42.7862875	27.5000285	119.006294	-69.7971695	10.1257415	118.567208
-43.316895	40.774837	122.941925	-13.559607	19.13357	118.824326	44.535919	8.154182	115.387276	41.459991	47.454147	122.077682	42.997955	27.8041645	118.732479	-70.117169	10.4629755	118.916173
-43.528931	42.468761	123.785362	-13.574775	19.546495	118.837463	44.395523	8.725312	115.037445	41.443813	47.925247	122.367081	42.919668	28.3252795	118.702263	-70.069218	10.7677105	118.972663
-43.361557	43.884136	124.440407	-13.584405	20.046869	118.850723	44.380836	9.269166	114.853966	41.424709	48.415676	122.66291	42.9027725	28.842421	118.758438	-70.0715825	11.251317	118.943008
-43.060711	45.240498	124.724724	-13.56941	20.560417	118.850281	44.475395	9.672673	114.912094	41.440434	48.822971	122.874573	42.9579145	29.247822	118.8933335	-70.0967345	11.873012	118.8072285
-42.724533	46.579117	124.50296	-13.535656	21.051861	118.827698	44.682217	9.922718	115.312958	41.502537	49.170872	122.929955	43.092377	29.546795	119.1214565	-70.163689	12.556927	118.5339395
-42.276901	47.835812	123.815788	-13.450771	21.470112	118.811707	44.940331	10.07001	115.97419	41.647823	49.429749	123.025238	43.294077	29.7498795	119.499714	-70.195619	13.1903445	118.1237
-41.437305	49.411171	122.564911	-13.298938	21.846674	118.832779	45.05283	10.161306	117.262566	41.511051	49.787197	123.147514	43.2819405	29.9742515	120.20504	-69.8798165	13.7190965	117.460518
-40.800934	50.212616	122.007462	-13.231805	21.895273	118.886742	45.243309	10.01694	117.798233	41.532391	49.793003	123.137856	43.38785	29.9049715	120.4680445	-69.85146	13.8855745	117.3054395
-39.77684	50.587742	121.891342	-13.207911	21.778458	118.966888	45.330627	9.848219	118.046501	41.547882	49.676331	123.148849	43.4392545	29.762275	120.597675	-69.8550765	13.794641	117.336101
-39.163025	51.171143	122.071541	-13.181889	21.607634	119.010719	45.375942	9.663824	118.095924	41.547043	49.529041	123.236549	43.4614925	29.5964325	120.6662365	-69.8252705	13.6188355	117.3552015
-38.326118	51.501633	122.441422	-13.156514	21.439579	119.050812	45.401554	9.548833	118.081009	41.56768	49.424816	123.435997	43.484617	29.4868245	120.758503	-69.797645	13.3923335	117.343121
-37.487167	51.763947	122.8349	-13.116657	21.350723	119.102119	45.422962	9.57069	118.001045	41.640083	49.404423	123.742722	43.5315225	29.4875565	120.8718835	-69.7648365	13.2138895	117.3323545
-36.518936	51.921021	123.230125	-13.092002	21.395224	119.129906	45.39769	9.722872	117.868591	41.725704	49.491066	124.042282	43.561697	29.606969	120.9554365	-69.745701	13.183479	117.3043755
-34.939018	52.066219	123.610054	-13.042663	21.69463	119.053802	45.310997	9.984223	117.632843	42.187164	49.583771	124.173889	43.7490805	29.783997	120.903366	-69.8344065	13.605263	117.204238
-33.879936	52.083771	123.717484	-12.969795	21.945173	118.92704	45.351189	10.09199	117.47934	42.320702	49.677555	124.347893	43.8359455	29.8847725	120.9136165	-69.7755355	14.0055735	116.9404635
-32.730839	51.987003	123.644211	-12.868169	22.173111	118.747986	45.414562	10.112795	117.474533	42.518204	49.755863	124.477936	43.966383	29.934329	120.9762345	-69.702721	14.411893	116.5197375
-31.607746	51.74921	123.433258	-12.782426	22.373898	118.583588	45.482464	10.137326	117.540764	42.689205	49.838779	124.51062	44.0858345	29.9880525	121.025692	-69.6506865	14.7597435	116.141484
-30.481779	51.382381	123.012413	-12.72255	22.569151	118.458954	45.572674	10.168687	117.657066	42.754066	49.925129	124.421669	44.16337	30.046908	121.0393675	-69.60847	15.091394	115.8785405
-29.357315	50.906395	122.406479	-12.643567	22.724228	118.417297	45.657085	10.192209	117.990425	42.771114	50.055225	124.273727	44.2140995	30.123717	121.132076	-69.5012335	15.324739	115.702518
-28.192219	50.31076	121.722755	-12.609599	22.825819	118.501305	45.793861	10.184036	118.557419	42.492607	50.26955	124.263344	44.143234	30.226793	121.4103815	-69.362432	15.424845	115.5922285
-26.48584	49.123569	120.761848	-12.555441	22.776669	118.806946	46.051357	9.911976	119.677353	42.489143	50.247925	123.845741	44.27025	30.0799505	121.761547	-69.381132	15.4733875	115.852345
-25.344368	48.161209	120.064178	-12.545891	22.619761	119.084999	46.150894	9.651442	120.443253	42.468704	50.062744	123.471138	44.309799	29.857093	121.9571955	-69.401581	15.382429	116.2128025
-24.21003	47.148849	119.424355	-12.53268	22.359009	119.431618	46.180401	9.335365	121.235947	42.465443	49.764019	123.051003	44.322922	29.549692	122.143475	-69.388282	15.168326	116.719761
-22.889223	45.933578	118.85817	-12.537746	22.023796	119.825653	46.21059	8.918992	122.144936	42.483761	49.380409	122.645844	44.3471755	29.1497005	122.39539	-69.4226675	14.8978915	117.255916
-21.912088	44.877689	118.557991	-12.504757	21.599617	120.247124	46.296043	8.402898	123.110344	42.484684	48.933853	122.417236	44.3903635	28.6683755	122.76379	-69.3998775	14.5308585	117.730458
-20.755077	43.760433	118.29702	-12.492008	21.156866	120.692101	46.370235	7.941599	124.050713	42.533173	48.479538	122.37487	44.451704	28.2105685	123.2127915	-69.43572	14.1031635	118.1714105
-19.699646	42.659126	118.239914	-12.611261	20.766582	121.163704	46.713371	7.347698	124.847069	42.605614	48.069168	122.371758	44.6594925	27.708433	123.6094135	-69.8820145	13.824731	118.7179945
-18.044455	41.180286	118.30629	-12.609111	20.205284	121.626541	46.6833	6.757288	125.852081	42.674801	47.489101	122.600868	44.6790505	27.1231945	124.2264745	-69.8972725	13.2873735	119.0266075
-16.944481	40.287327	118.457771	-12.449533	19.822821	121.785866	46.589108	6.404988	126.46196	42.79031	47.138149	122.803375	44.689709	26.7715685	124.6326675	-69.588775	12.8740735	118.9390645
-15.926002	39.509762	118.715034	-12.39767	19.529966	121.973083	46.544079	6.058953	126.889549	42.957573	46.822273	123.16301	44.750826	26.440613	125.0262795	-69.546166	12.619319	118.9198865
-14.876545	38.80476	119.013885	-12.34261	19.292875	122.136963	46.477692	5.727032	127.310669	43.13493	46.521427	123.551735	44.806311	26.1242295	125.431202	-69.491531	12.4615205	118.842724
-13.843076	38.222713	119.280205	-12.287834	19.116207	122.27845	46.434944	5.484173	127.632866	43.302208	46.313427	123.982552	44.868576	25.8988	125.807709	-69.444244	12.333614	118.749191
-12.834954	37.696106	119.53241	-12.249424	18.999989	122.37854	46.448593	5.303333	127.768837	43.430668	46.176464	124.418983	44.9396305	25.7398985	126.09391	-69.4384785	12.2600795	118.66317
-11.892802	37.260578	119.801666	-12.202177	18.879295	122.408569	46.423138	5.131754	127.799812	43.532761	46.041267	124.744431	44.9779495	25.5865105	126.2721215	-69.3823035	12.1720795	118.5450165
-10.52125	36.656399	120.074104	-12.125752	18.656057	122.243416	46.367897	4.842657	127.525841	43.604248	45.802654	125.080421	44.9860725	25.3226555	126.303131	-69.2375765	11.9894585	118.183701
-9.613603	36.324696	120.212975	-12.078573	18.480455	122.098312	46.310978	4.667401	127.494133	43.633865	45.660805	125.273094	44.9724215	25.164103	126.3836135	-69.1295675	11.796807	117.8130105
-8.743405	35.979565	120.318581	-12.104836	18.337402	122.027519	46.32016	4.555659	127.602295	43.694202	45.594101	125.497902	45.007181	25.07488	126.5500985	-69.216853	11.599924	117.5049395
-7.916687	35.686897	120.38205	-12.288225	18.280165	122.065201	46.304684	4.482009	127.774094	43.712036	45.566494	125.668808	45.00836	25.0242515	126.721451	-69.58481	11.5360785	117.408951
-7.105746	35.362282	120.339439	-12.40714	18.183336	122.041084	46.251114	4.437599	127.943672	43.66156	45.487812	125.677094	44.956337	24.9627055	126.810383	-69.770617	11.4039665	117.271785
-6.326632	35.106983	120.220459	-12.374897	17.967478	121.899925	46.230221	4.283983	128.064087	43.556469	45.328663	125.595764	44.893345	24.806323	126.8299255	-69.643139	11.128633	116.9699245
-5.578459	34.822983	120.093704	-12.426809	17.729635	121.808731	46.268715	4.032774	128.158386	43.45974	45.111076	125.558647	44.8642275	24.571925	126.8585165	-69.7178455	10.887345	116.7589455
-4.502217	34.391621	120.006813	-12.619803	17.295496	121.772072	46.28841	3.58759	128.22438	43.375389	44.76012	125.560089	44.8318995	24.173855	126.8922345	-70.0715055	10.417137	116.6519095
-3.806497	34.127884	120.024849	-12.660773	16.931015	121.751663	46.285782	3.295609	128.091843	43.264259	44.477295	125.516663	44.7750205	23.886452	126.804253	-70.0965665	9.975578	116.699073
-3.140532	33.894772	120.116554	-12.596366	16.505957	121.709908	46.253777	3.040943	127.895798	43.178894	44.201599	125.465118	44.7163355	23.621271	126.680458	-69.9090675	9.390643	116.739358
-2.519789	33.734154	120.304916	-12.736843	16.184599	121.830093	46.194763	2.789905	127.694275	43.113979	43.931122	125.522873	44.654371	23.3605135	126.608574	-70.128057	9.0086845	117.051612
-1.898024	33.582161	120.545868	-12.790878	15.839674	121.875854	46.099998	2.504987	127.475693	43.0858	43.630203	125.701073	44.592899	23.067595	126.588383	-70.174655	8.611753	117.163325
-1.307537	33.417255	120.780373	-12.871861	15.520411	121.86087	45.974689	2.207252	127.17643	43.044613	43.349941	125.933243	44.509651	22.7785965	126.5548365	-70.253373	8.2622255	117.1669035
-0.728855	33.303501	120.958237	-12.967905	15.265868	121.731186	45.777069	1.943264	126.863625	42.96674	43.090893	126.156822	44.3719045	22.5170785	126.5102235	-70.3077145	8.0146575	116.9521485
0.1036	33.158203	121.164497	-13.048895	15.001005	121.291542	45.522041	1.676977	126.275459	42.801483	42.849537	126.558723	44.161762	22.263257	126.417091	-70.259552	7.738753	116.165993
0.612291	33.042137	121.189629	-13.248156	14.972835	120.943306	45.309212	1.551626	125.803436	42.633354	42.770775	126.681244	43.971283	22.1612005	126.24234	-70.467595	7.7844695	115.644272
1.107833	32.944752	121.133636	-13.597439	15.068352	120.637939	45.047615	1.499508	125.211739	42.354462	42.702736	126.589516	43.7010385	22.101122	125.9006275	-70.8959165	8.035582	115.3752505
1.521439	32.786491	121.007118	-13.766374	15.081305	120.211853	44.725677	1.514052	124.489677	42.072495	42.654697	126.487938	43.399086	22.0843745	125.4888075	-70.931834	8.0782355	114.9348985
1.915968	32.560791	120.929596	-14.076488	15.155834	119.889961	44.351765	1.547598	123.792587	41.857929	42.635719	126.396431	43.104847	22.0916585	125.094509	-71.257823	8.2200095	114.685413
2.268951	32.259796	120.885727	-14.36561	15.189701	119.581558	43.767132	1.735072	123.308037	41.619972	42.634987	126.323112	42.693552	22.1850295	124.8155745	-71.424772	8.1943725	114.3475415
2.582112	31.865385	120.797516	-14.624029	15.193354	119.240463	43.550808	1.742799	122.685516	41.409393	42.606274	126.251968	42.4801005	22.1745365	124.468742	-71.7281585	8.2121715	114.012184
3.112541	31.085882	120.510101	-15.033455	15.218252	118.787537	43.310753	1.880056	121.77298	41.121807	42.685699	126.033844	42.21628	22.2828775	123.903412	-72.28319	8.1536265	113.671662
3.402421	30.465689	120.165619	-15.160995	15.234261	118.414238	43.260521	1.999654	121.238861	40.903622	42.762646	125.751701	42.0820715	22.38115	123.495281	-72.4040615	8.087372	113.333195
3.714327	29.767084	119.685623	-15.165229	15.278331	118.025169	43.287724	2.182981	120.758286	40.681961	42.872871	125.460983	41.9848425	22.527926	123.1096345	-72.3153005	8.028736	112.9407035
3.975257	28.977036	119.248672	-15.154487	15.390748	117.746117	43.365349	2.404876	120.510223	40.523312	43.056698	125.200882	41.9443305	22.730787	122.8555525	-72.2533045	8.050709	112.6366815
4.219535	28.04195	118.92823	-15.096148	15.463156	117.571152	43.553917	2.569743	120.472252	40.432762	43.234097	125.092781	41.9933395	22.90192	122.7825165	-72.1856355	8.024392	112.3597875
4.433792	27.008953	118.772491	-15.014063	15.503266	117.531456	43.76162	2.655786	120.619026	40.410442	43.341125	125.149178	42.086031	22.9984555	122.884102	-72.114157	8.0080765	112.17881
4.592526	25.844309	118.660126	-14.913857	15.506212	117.576111	43.906979	2.67503	120.881256	40.448692	43.396004	125.280701	42.1778355	23.035517	123.0809785	-72.0055495	7.976907	112.0712435
4.761557	23.922501	118.638977	-14.769986	15.475411	117.721176	44.054829	2.664795	121.20179	40.561745	43.390507	125.566628	42.308287	23.027651	123.384209	-71.848259	7.923171	112.058143
4.830012	22.495783	118.598343	-14.670059	15.378202	117.824219	44.105412	2.600716	121.399376	40.691948	43.325359	125.77652	42.39868	22.9630375	123.587948	-71.738798	7.7933665	112.06049
4.862694	20.984734	118.515182	-14.5862	15.26681	117.934158	44.172913	2.486748	121.69104	40.840641	43.242523	125.962509	42.506777	22.8646355	123.8267745	-71.679177	7.6689845	112.0415415
4.793282	19.438231	118.535446	-14.562805	15.237887	118.061676	44.236298	2.401508	121.962334	41.010506	43.174057	126.15818	42.623402	22.7877825	124.060257	-71.749012	7.6879915	112.063095
4.72553	17.776592	118.39595	-14.463321	15.191211	118.092934	44.277718	2.350455	122.215393	41.123943	43.161068	126.160515	42.7008305	22.7557615	124.187954	-71.6274725	7.6266605	111.997914
4.589334	16.108965	118.129158	-14.438291	15.267791	118.064758	44.278126	2.407061	122.36602	41.156456	43.199928	125.93293	42.717291	22.8034945	124.149475	-71.593873	7.7320875	111.980041
4.414469	14.379162	117.812027	-14.401632	15.394148	117.96991	44.273804	2.552622	122.423386	41.076115	43.306316	125.582214	42.6749595	22.929469	124.0028	-71.4782235	7.858827	111.93702
4.07197	11.666703	117.359207	-14.337408	15.613148	117.755714	44.303165	2.841711	122.597183	41.001209	43.571697	124.944328	42.652187	23.206704	123.7707555	-71.327003	8.019592	111.7406725
3.781773	9.775826	117.22789	-14.264302	15.725734	117.641136	44.389473	2.997887	122.743759	40.973961	43.715607	124.526581	42.681717	23.356747	123.63517	-71.210321	8.094721	111.647102
3.420519	7.855494	117.144142	-14.18533	15.789153	117.576469	44.502636	3.074595	122.881004	40.986095	43.778996	124.014977	42.7443655	23.4267955	123.4479905	-71.1150255	8.1515105	111.7049475
3.013189	5.919367	117.131821	-14.076129	15.810755	117.496574	44.650978	3.102069	122.922577	41.016586	43.776699	123.534737	42.833782	23.439384	123.228657	-70.98604	8.182126	111.764491
2.522739	3.950155	117.16143	-13.951056	15.762413	117.426277	44.772316	3.05838	123.015167	41.143696	43.690041	123.108528	42.958006	23.3742105	123.0618475	-70.860118	8.1506155	111.7907065
2.020648	1.982103	117.297745	-13.802782	15.636213	117.400764	44.858273	2.900737	123.239136	41.317333	43.524071	122.695709	43.087803	23.212404	122.9674225	-70.693367	8.060022	111.8341055
1.42939	0.006611	117.464211	-13.658224	15.4496	117.378319	44.931557	2.68915	123.45945	41.519592	43.325802	122.432388	43.2255745	23.007476	122.945919	-70.5420225	7.891724	111.810719
0.450649	-2.832193	117.831398	-13.482954	15.140634	117.385773	45.033367	2.384529	123.769638	41.80674	43.002586	122.114456	43.4200535	22.6935575	122.942047	-70.3859615	7.5877105	111.829499
-0.294701	-4.681816	118.091942	-13.383554	14.978192	117.416092	45.405598	2.034404	123.863815	41.947071	42.815842	121.89978	43.6763345	22.425123	122.8817975	-70.4434425	7.531261	111.9503865
-1.090523	-6.396104	118.42778	-13.32802	14.850564	117.428635	45.466991	1.911116	124.091812	42.058277	42.694542	121.701157	43.762634	22.302829	122.8964845	-70.418674	7.398299	111.9607855
-1.926037	-8.094646	118.794785	-13.279139	14.773228	117.458412	45.516693	1.835593	124.260315	42.148636	42.585556	121.457436	43.8326645	22.2105745	122.8588755	-70.3909425	7.3358815	112.0579485
-2.833851	-9.649423	119.141876	-13.284235	14.760323	117.547546	45.555012	1.769075	124.352348	42.244053	42.464901	121.310493	43.8995325	22.116988	122.8314205	-70.4680025	7.403658	112.2636715
-3.832536	-11.074788	119.580933	-13.181951	14.680105	117.582596	45.626392	1.688892	124.504112	42.349586	42.367191	121.153618	43.987989	22.0280415	122.828865	-70.351891	7.3321685	112.336327
-4.719846	-12.519297	119.805695	-13.097782	14.616968	117.65593	45.735352	1.604682	124.608528	42.468536	42.287426	121.000206	44.101944	21.946054	122.804367	-70.297508	7.287882	112.507493
-6.191747	-14.415582	120.243286	-12.940145	14.48316	117.752983	45.902027	1.476664	124.638786	42.652657	42.142277	120.872787	44.277342	21.8094705	122.7557865	-70.157632	7.1568495	112.7501795
-7.267687	-15.561658	120.530113	-12.830676	14.34807	117.830368	46.031216	1.34356	124.629959	42.74897	41.998707	120.707642	44.390093	21.6711335	122.6688005	-70.051445	7.0250065	112.9919355
-8.306737	-16.577171	120.81134	-12.711306	14.198427	117.887703	46.15892	1.173298	124.609711	42.855789	41.795071	120.541527	44.5073545	21.4841845	122.575619	-69.9299665	6.9126695	113.199787
-9.403943	-17.466255	121.137558	-12.627488	14.037144	117.92308	46.290989	1.007975	124.649681	42.941944	41.612751	120.413116	44.6164665	21.310363	122.5313985	-69.8714425	6.763925	113.3147615
-10.396049	-18.380083	121.559181	-12.619287	13.923697	117.927567	46.406651	0.891597	124.872589	42.982986	41.458927	120.187904	44.6948185	21.175262	122.5302465	-69.9333925	6.672132	113.3248875
-11.772091	-18.828388	122.159431	-12.719419	13.880125	117.961868	46.503056	0.807753	125.128159	42.948067	41.336109	119.964874	44.7255615	21.071931	122.5465165	-70.1643995	6.688319	113.3772195
-12.973965	-19.222582	122.749588	-12.619421	13.716462	117.816315	46.588596	0.759936	125.419525	42.907734	41.211063	119.775215	44.748165	20.9854995	122.59737	-69.987007	6.4474245	113.03526
-14.81427	-19.675678	123.320808	-12.428861	13.31981	117.773804	46.580635	0.651422	125.739799	42.929115	41.048264	119.799446	44.754875	20.849843	122.7696225	-69.612597	5.789777	112.7779855
-16.045486	-19.904047	123.163017	-12.607573	13.179838	117.905067	46.548031	0.46274	125.625633	42.991734	40.824196	119.95565	44.7698825	20.643468	122.7906415	-69.9850285	5.716208	113.0194925
-17.262897	-20.026081	122.559509	-12.544926	12.884498	117.939888	46.527054	0.10247	125.460281	43.095215	40.613083	120.154953	44.8111345	20.3577765	122.807617	-69.9009865	5.4112195	113.072159
-18.493973	-19.996189	121.785614	-12.629951	12.770096	118.113663	46.512623	-0.076716	125.112007	43.23431	40.551056	120.472649	44.8734665	20.23717	122.792328	-70.1333685	5.303022	113.434998
-19.74906	-19.763803	121.038643	-12.490578	12.692923	118.144928	46.500645	0.000214	124.763443	43.330116	40.667374	120.773926	44.9153805	20.333794	122.7686845	-69.8965365	5.052052	113.5211715
-20.964397	-19.351572	120.586411	-12.473094	12.894344	118.273399	46.501038	0.293301	124.464882	43.351574	40.978767	120.94957	44.926306	20.636034	122.707226	-69.872494	5.152654	113.839572
-22.196011	-18.796263	120.343491	-12.433336	13.216123	118.354942	46.516792	0.686798	124.153671	43.340042	41.339031	121.016266	44.928417	21.0129145	122.5849685	-69.795089	5.4193315	114.1249155
-24.176723	-17.584974	120.094551	-12.279158	13.711071	118.389343	46.657478	1.188836	123.873398	43.431683	41.790897	121.057724	45.0445805	21.4898665	122.465561	-69.6028965	5.9322755	114.313125
-25.477196	-16.733616	119.942978	-12.205696	13.960661	118.394516	46.824684	1.330461	123.855995	43.552677	41.972904	121.09655	45.1886805	21.6516825	122.4762725	-69.6000725	6.2696395	114.3127595
-26.782209	-15.790008	119.733665	-12.061913	14.034801	118.306038	46.969109	1.363997	123.825706	43.658409	42.03323	121.099724	45.313759	21.6986135	122.462715	-69.437585	6.3709885	114.149361
-28.076416	-14.84339	119.53318	-11.996343	14.033337	118.220993	47.015335	1.35538	123.784569	43.727158	42.011677	121.035828	45.3712465	21.6835285	122.4101985	-69.3639325	6.3831455	114.0317875
-29.370476	-13.804536	119.338837	-11.968824	13.942875	118.122246	47.009678	1.300423	123.742851	43.770905	41.948311	120.927811	45.3902915	21.624367	122.335331	-69.3279395	6.261383	113.909161
-30.698717	-12.666215	119.096779	-11.96936	13.838893	118.012749	47.035591	1.195502	123.719025	43.778187	41.868755	120.818642	45.406889	21.5321285	122.2688335	-69.345609	6.1456575	113.7566645
-31.955168	-11.466117	118.906593	-11.971302	13.725318	117.910194	47.066448	1.081977	123.739883	43.775234	41.785282	120.698181	45.420841	21.4336295	122.219032	-69.363445	6.0170065	113.601356
-33.93652	-9.456941	118.601082	-11.984071	13.635105	117.776718	47.071068	1.028327	123.768723	43.742947	41.715042	120.461121	45.4070075	21.3716845	122.114922	-69.3751495	5.8985255	113.438514
-35.216602	-7.972963	118.448929	-11.988158	13.635259	117.692741	47.092239	1.071849	123.693779	43.701206	41.714729	120.276306	45.3967225	21.393289	121.9850425	-69.3730385	5.877229	113.4004395
-36.531212	-6.377532	118.167175	-11.964473	13.666608	117.583466	46.777096	1.358195	123.678139	43.675293	41.755005	120.083466	45.2261945	21.5566	121.8808025	-69.1551405	5.776616	113.2861295
-37.777786	-4.699826	117.773315	-11.923853	13.721461	117.432068	46.738644	1.500347	123.359474	43.660854	41.831787	119.911491	45.199749	21.666067	121.6354825	-69.047455	5.776855	113.2286535
-39.094265	-2.901435	117.233192	-11.909009	13.829825	117.197479	46.660206	1.59383	122.945961	43.652157	41.92432	119.761108	45.1561815	21.759075	121.3535345	-68.9741995	5.900575	113.0414235
-40.343594	-1.025434	116.628601	-11.897556	13.950747	116.921875	46.541538	1.733397	122.409653	43.634766	42.070232	119.617332	45.088152	21.9018145	121.0134925	-68.883264	5.9996795	112.8302575
-41.654995	0.982277	116.080582	-11.925292	14.132105	116.644287	46.415508	1.943537	121.669838	43.57795	42.245354	119.508789	44.996729	22.0944455	120.5893135	-68.847313	6.1697645	112.6992605
-43.534672	4.162412	115.449226	-11.95863	14.492002	116.26297	46.338371	2.34163	120.503441	43.498428	42.601143	119.323288	44.9183995	22.4713865	119.9133645	-68.8356595	6.5126175	112.6125755
-44.735394	6.335858	115.186691	-11.926561	14.760563	116.07058	46.317364	2.70648	119.675446	43.477745	42.886169	119.249023	44.8975545	22.7963245	119.4622345	-68.7506765	6.7248015	112.6789255
-45.938259	8.61228	115.089867	-11.881373	15.035121	115.888908	46.323803	3.064249	118.769203	43.471821	43.156422	119.141945	44.897812	23.1103355	118.955574	-68.660558	6.9599065	112.822242
-47.05687	10.849302	115.032112	-11.819283	15.296611	115.657654	46.260674	3.381925	117.889275	43.482922	43.371876	118.948341	44.871798	23.3769005	118.418808	-68.510364	7.2163215	112.8965
-48.116383	13.225645	115.079224	-11.755219	15.533813	115.444626	46.194523	3.711345	116.889229	43.493774	43.595131	118.84967	44.8441485	23.653238	117.8694495	-68.3545865	7.414388	113.0198025
-49.195263	15.448716	115.29303	-11.706428	15.722511	115.264496	46.137936	3.994467	115.949776	43.486671	43.795933	118.75528	44.8123035	23.8952	117.352528	-68.2251595	7.549822	113.176464
-50.19735	17.727112	115.643143	-11.650566	15.892876	115.117287	46.066158	4.2752	115.105606	43.48436	43.992882	118.755234	44.775259	24.134041	116.93042	-68.076391	7.651711	113.304154
-51.379101	20.846235	116.366753	-11.628007	16.168795	115.025879	46.02174	4.709059	114.162315	43.541138	44.340954	118.951141	44.781439	24.5250065	116.556728	-68.037453	7.8125835	113.49503
-50.584179	21.815405	116.661057	-11.622418	16.382332	115.038803	46.088516	4.95827	113.819946	43.56741	44.628273	119.112602	44.827963	24.7932715	116.466274	-68.072799	7.9713925	113.611332
-49.903297	22.937757	116.880333	-11.620821	16.636576	115.053963	46.227459	5.240661	113.598564	43.553871	44.909172	119.226822	44.890665	25.0749165	116.412693	-68.132307	8.1982355	113.695233
-49.147423	23.972963	116.922043	-11.607836	16.897968	115.013062	46.382351	5.486618	113.483742	43.522186	45.174713	119.246063	44.9522685	25.3306655	116.3649025	-68.1679405	8.4652705	113.6612215
-48.371059	24.941196	116.803635	-11.5652	17.135452	114.939796	46.50716	5.632651	113.573311	43.535797	45.385838	119.194206	45.0214785	25.5092445	116.3837585	-68.1518785	8.7616595	113.4958335
-47.273781	25.687843	116.674683	-11.511586	17.314322	114.919487	46.647488	5.662289	113.882813	43.593277	45.531155	119.191132	45.1203825	25.596722	116.5369725	-68.1435545	9.031922	113.3020015
-46.554581	26.606188	116.444717	-11.460426	17.417353	114.990532	46.780235	5.655455	114.390739	43.63427	45.616524	119.342377	45.2072525	25.6359895	116.866558	-68.1281045	9.1987165	113.114506
-45.150009	27.530237	116.266716	-11.437692	17.468746	115.343819	46.910503	5.571606	115.600014	43.680607	45.681114	119.823265	45.295555	25.62636	117.7116395	-68.170939	9.311132	112.9759985
-44.162128	28.030088	116.143524	-11.464272	17.459072	115.652756	47.008636	5.467142	116.535736	43.681126	45.700474	120.283821	45.344881	25.583808	118.4097785	-68.273425	9.334336	112.8957335
-43.152615	28.46944	116.000732	-11.493208	17.426188	115.959251	47.016232	5.350276	117.587303	43.681065	45.71323	120.761002	45.3486485	25.531753	119.1741525	-68.3350645	9.320623	112.7443495
-42.125805	28.804142	115.906189	-11.530602	17.392294	116.269012	46.948494	5.256329	118.581947	43.707886	45.724686	121.255089	45.32819	25.4905075	119.918518	-68.389394	9.2940805	112.619506
-41.093929	29.155468	115.766357	-11.570978	17.391794	116.535309	46.886639	5.122216	119.525162	43.70834	45.705338	121.686485	45.2974895	25.413777	120.6058235	-68.4394455	9.369811	112.4647945
-40.01717	29.456982	115.649094	-11.633262	17.432018	116.725288	46.880669	4.936567	120.334969	43.708103	45.638477	122.091766	45.294386	25.287522	121.2133675	-68.56091	9.576514	112.2372085
-39.02021	29.712543	115.539398	-11.667927	17.446413	116.857925	46.823624	4.77306	120.994209	43.737034	45.529373	122.471893	45.280329	25.1512165	121.733051	-68.616183	9.7416095	111.982799
-37.457882	30.040556	115.311829	-11.709887	17.43313	116.925537	46.633736	4.57237	121.669624	43.828697	45.334114	122.901276	45.2312165	24.953242	122.28545	-68.6509905	9.913018	111.565624
-36.446548	30.222385	115.237167	-11.741862	17.393581	116.896118	46.529827	4.440879	121.858635	43.863495	45.222168	123.045692	45.196661	24.8315235	122.4521635	-68.680385	9.9556385	111.3400725
-35.505615	30.352974	115.159882	-11.773598	17.351891	116.815422	46.418736	4.390045	121.936211	43.836411	45.145805	123.068748	45.1275735	24.767925	122.5024795	-68.6747695	9.935857	111.1283645
-34.550934	30.4582	115.01136	-11.816892	17.335461	116.707504	46.335274	4.421514	121.992683	43.777222	45.142651	122.975052	45.056248	24.7820825	122.4838675	-68.690032	9.8888395	110.9311405
-33.603085	30.535149	114.791191	-11.870826	17.322388	116.615616	46.313812	4.49109	122.132858	43.727505	45.216301	122.810532	45.0206585	24.8536955	122.471695	-68.7623105	9.7910805	110.759537
-32.765766	30.575958	114.528358	-11.935508	17.290207	116.543755	46.37281	4.513592	122.412422	43.651245	45.271965	122.570564	45.0120275	24.8927785	122.491493	-68.8830435	9.6876355	110.596017
-31.892315	30.622551	114.114418	-11.985451	17.22205	116.471741	46.49612	4.452316	122.795555	43.554825	45.260998	122.235977	45.0254725	24.856657	122.515766	-68.9963745	9.587443	110.427716
-30.690214	30.669031	113.462471	-12.069978	17.004126	116.347977	46.615032	4.286617	123.346771	43.412434	45.109142	121.559784	45.013733	24.6978795	122.4532775	-69.153689	9.3103725	110.2426765
-29.888836	30.714174	113.054237	-12.12338	16.759945	116.314743	46.600483	4.150315	123.613647	43.343391	44.893707	121.106064	44.971937	24.522011	122.3598555	-69.218697	8.997879	110.2696305
-29.152601	30.77038	112.79187	-12.162037	16.442865	116.358017	46.533802	3.930851	123.837891	43.290112	44.575062	120.807228	44.911957	24.2529565	122.3225595	-69.236031	8.6327735	110.3934745
-28.490337	30.933836	112.812683	-12.197988	16.076378	116.475105	46.474655	3.661279	124.005447	43.250893	44.282265	120.655045	44.862774	23.971772	122.330246	-69.25875	8.180984	110.619964
-27.821102	31.147892	113.017502	-12.214751	15.702341	116.619698	46.479443	3.367789	123.986366	43.220921	44.022114	120.683228	44.850182	23.6949515	122.334797	-69.279684	7.7097305	110.904599
-27.21406	31.452932	113.349083	-12.191842	15.34191	116.783783	46.458706	3.138313	123.800697	43.203621	43.797855	120.789597	44.8311635	23.468084	122.295147	-69.2148475	7.215736	111.272419
-26.629499	31.85302	113.821701	-12.155716	15.038843	116.900787	46.407253	3.025499	123.412254	43.231384	43.662758	120.950653	44.8193185	23.3441285	122.1814535	-69.1307505	6.7335575	111.6201205
-25.704012	32.613995	114.495293	-12.089257	14.787975	116.936707	46.394547	2.997561	122.568092	43.28545	43.610035	121.213661	44.8399985	23.303798	121.8908765	-69.0185125	6.272152	111.9825375
-25.126532	33.19873	114.877678	-12.01299	14.748387	116.835007	46.34885	3.117815	121.929512	43.327045	43.664421	121.359756	44.8379475	23.391118	121.644634	-68.8639275	6.105656	112.02538
-24.532511	33.840321	115.193024	-11.962039	14.845234	116.667221	46.275967	3.292606	121.273315	43.351929	43.771248	121.516403	44.813948	23.531927	121.394859	-68.738026	6.158541	111.939583
-23.90716	34.493523	115.427734	-11.952808	14.970253	116.464088	46.189491	3.430582	120.68206	43.339775	43.845264	121.712029	44.764633	23.637923	121.1970445	-68.670249	6.302583	111.7311315
-23.322634	35.141911	115.663933	-12.000041	15.119943	116.264854	46.093685	3.513894	120.25	43.27776	43.924252	121.952568	44.6857225	23.719073	121.101284	-68.6858045	6.520813	111.428424
-22.889223	35.821686	116.043922	-12.120412	15.263574	116.163376	46.040451	3.601436	119.863739	43.172935	44.023075	122.231247	44.606693	23.8122555	121.047493	-68.847517	6.7148925	111.279259
-22.190369	36.279926	116.388008	-12.258627	15.389853	116.145691	45.950466	3.735669	119.492302	42.992916	44.102974	122.500656	44.471691	23.9193215	120.996479	-68.988945	6.8603845	111.294903
-21.359547	36.911575	116.866074	-12.479509	15.512231	116.10849	45.795845	3.959919	118.91526	42.750927	44.250854	122.723923	44.273386	24.1053865	120.8195915	-69.232404	6.9190755	111.3973885
-20.750809	37.258854	117.097214	-12.569674	15.549385	116.022781	45.735012	4.055275	118.631454	42.564938	44.326	122.785118	44.149975	24.1906375	120.708286	-69.289323	6.9081325	111.337276
-20.179104	37.526997	117.205582	-12.658596	15.576784	115.956924	45.705688	4.158081	118.460487	42.417221	44.375072	122.889671	44.0614545	24.2665765	120.675079	-69.3786465	6.8869915	111.238769
-19.605644	37.706345	117.211678	-12.708492	15.555644	115.900085	45.720715	4.195512	118.475113	42.315041	44.407391	122.969734	44.017878	24.3014515	120.7224235	-69.434862	6.8098365	111.0777465
-18.97621	37.78701	117.06179	-12.743103	15.529389	115.808334	45.792065	4.162332	118.584549	42.221035	44.416908	123.001564	44.00655	24.28962	120.7930565	-69.492756	6.769158	110.8236115
-18.407795	37.826401	116.954895	-12.766783	15.482195	115.724709	45.857838	4.130509	118.67337	42.124241	44.409702	122.98024	43.9910395	24.2701055	120.826805	-69.5246055	6.6942845	110.622613
-17.824362	37.805416	116.728447	-12.780515	15.366117	115.676186	45.874775	4.034855	118.81292	42.040028	44.344177	122.858299	43.9574015	24.189516	120.8356095	-69.5184315	6.542718	110.5167625
-16.904354	37.482475	116.485153	-12.848328	15.192051	115.758873	45.850044	3.752338	119.060921	42.004478	44.127922	122.730995	43.927261	23.94013	120.895958	-69.623917	6.443972	110.621788
-16.28849	37.215508	116.477203	-12.898827	15.089905	115.909264	45.792301	3.540867	119.31987	42.060089	43.977348	122.674667	43.926195	23.7591075	120.9972685	-69.723849	6.4207025	110.8212595
-15.629838	36.859592	116.522552	-12.949265	15.026954	116.086327	45.730217	3.365963	119.524872	42.091187	43.852253	122.669075	43.910702	23.609108	121.0969735	-69.809232	6.4448	111.0756805
-15.170439	36.545486	116.664207	-13.005903	14.987627	116.242531	45.654938	3.28143	119.630203	42.10173	43.780655	122.671783	43.878334	23.5310425	121.150993	-69.89014	6.4442115	111.334069
-14.667167	36.125771	116.802277	-13.062222	14.980413	116.356125	45.561535	3.256389	119.629845	42.090218	43.750797	122.69622	43.8258765	23.503593	121.1630325	-69.9503205	6.457233	111.5492175
-14.258744	35.669743	117.004272	-13.099413	14.981762	116.438354	45.469967	3.317212	119.538986	42.067127	43.78257	122.729919	43.768547	23.549891	121.1344525	-69.967373	6.413633	111.7422555
-13.776369	35.123619	117.201744	-13.129717	14.997888	116.508247	45.375694	3.436075	119.37709	42.033127	43.882156	122.787567	43.7044105	23.6591155	121.0823285	-69.9638445	6.3366605	111.9341655
-13.135539	34.27634	117.461037	-13.154441	15.024246	116.565689	45.231087	3.736554	119.227409	41.92907	44.05257	122.848846	43.5800785	23.894562	121.0381275	-69.8889605	6.15393	112.0932505
-12.697222	33.63438	117.412064	-13.17988	15.091623	116.534546	45.203735	3.973668	119.270798	41.826202	44.232574	122.800293	43.5149685	24.103121	121.0355455	-69.8747285	6.080125	112.0335465
-12.346988	32.969238	117.232086	-13.179334	15.179942	116.462311	45.24081	4.216763	119.384399	41.671837	44.444702	122.60746	43.4563235	24.3307325	120.9959295	-69.8149915	6.0291515	111.9286925
-11.93411	32.235832	116.866936	-13.175504	15.278104	116.357719	45.282566	4.452401	119.580315	41.538601	44.652241	122.313644	43.4105835	24.552321	120.9469795	-69.7615915	6.003887	111.7684585
-11.524928	31.46978	116.386795	-13.169406	15.370406	116.246773	45.312588	4.604302	119.859245	41.474281	44.798492	121.975235	43.3934345	24.701397	120.91724	-69.7322465	6.039415	111.576306
-11.118337	30.627808	115.908287	-13.162277	15.407127	116.15844	45.397587	4.620828	120.227036	41.431454	44.828022	121.569374	43.4145205	24.724425	120.898205	-69.7390745	6.089829	111.418675
-10.815785	29.751772	115.526367	-13.176206	15.41534	116.112366	45.521286	4.52313	120.569382	41.41473	44.784626	121.167221	43.468008	24.653878	120.8683015	-69.82042	6.176802	111.3564305
-10.364841	28.418964	115.216682	-13.213919	15.338882	116.159996	45.501663	4.41181	120.862129	41.374428	44.632793	120.538506	43.4380455	24.5223015	120.7003175	-69.8658835	6.1554625	111.6196745
-10.146103	27.54944	115.114594	-13.244896	15.236287	116.254066	45.445789	4.33064	120.918045	41.319016	44.5266	120.138397	43.3824025	24.42862	120.528221	-69.8721945	6.043954	111.979911
-9.941881	26.679811	115.183365	-13.29557	15.103105	116.395142	45.385502	4.210219	120.967392	41.280972	44.393745	119.852829	43.333237	24.301982	120.4101105	-69.924377	5.904228	112.3801735
-9.801759	25.839281	115.302361	-13.332202	14.944105	116.573463	45.318775	4.119925	121.040665	41.247669	44.286911	119.681641	43.283222	24.203418	120.361153	-69.947626	5.684792	112.785773
-9.683786	25.064159	115.483452	-13.409296	14.79476	116.767815	45.263676	4.05022	121.144234	41.160946	44.204323	119.52932	43.212311	24.1272715	120.336777	-70.030903	5.4622485	113.198853
-9.549319	24.321978	115.619827	-13.489035	14.656347	116.937759	45.219322	4.050438	121.231285	41.023327	44.163712	119.384697	43.1213245	24.107075	120.307991	-70.0993945	5.205619	113.567527
-9.487872	23.650454	115.686188	-13.555771	14.519694	117.064499	45.171543	4.085196	121.316826	40.861946	44.156727	119.277229	43.0167445	24.1209615	120.2970275	-70.1282865	4.9184265	113.8319705
-9.39682	22.69173	115.76519	-13.6353	14.325576	117.147888	45.146912	4.055612	121.573112	40.713863	44.115562	119.167007	42.9303875	24.085587	120.3700595	-70.2009875	4.565565	113.9257165
-9.356408	22.130434	115.718781	-13.659419	14.196502	117.117966	45.170876	3.958457	121.730553	40.659004	44.054661	119.089172	42.91494	24.006559	120.4098625	-70.233778	4.386445	113.8260695
-9.308649	21.655346	115.658997	-13.678601	14.092541	117.075287	45.162262	3.855424	121.775581	40.621311	43.939369	118.962273	42.8917865	23.8973965	120.368927	-70.2489885	4.2876855	113.781647
-9.254804	21.288269	115.634979	-13.683205	13.982089	117.051376	45.103306	3.748664	121.7659	40.603439	43.81073	118.80484	42.8533725	23.779697	120.28537	-70.2197825	4.184481	113.817382
-9.199376	20.970705	115.659462	-13.683583	13.872005	117.074142	45.053909	3.646046	121.749619	40.59766	43.67157	118.627319	42.8257845	23.658808	120.188469	-70.1929505	4.085202	113.959815
-9.171452	20.72183	115.698219	-13.666979	13.776834	117.138359	45.008163	3.593658	121.698273	40.59301	43.601357	118.595398	42.8005865	23.5975075	120.1468355	-70.1345445	3.9561605	114.1298825
-9.141637	20.575058	115.774155	-13.660875	13.695606	117.229889	44.98156	3.583498	121.682869	40.605373	43.577473	118.639778	42.7934665	23.5804855	120.1613235	-70.1152165	3.8107265	114.2984545
-9.054832	20.496399	115.877403	-13.625066	13.609245	117.288101	45.024498	3.605014	121.691086	40.568226	43.635635	118.708672	42.796362	23.6203245	120.199879	-70.046494	3.5981655	114.376323
-8.981403	20.533617	115.887138	-13.615311	13.567689	117.27475	45.05806	3.647204	121.669495	40.511177	43.673706	118.747772	42.7846185	23.660455	120.2086335	-70.0152405	3.474923	114.3408665
-8.920121	20.670389	115.809669	-13.618396	13.519846	117.221024	45.067474	3.681881	121.661438	40.453701	43.700363	118.713188	42.7605875	23.691122	120.187313	-69.9973795	3.34857	114.254735
-8.834736	20.842331	115.656593	-13.624106	13.457225	117.118965	45.078041	3.70579	121.632317	40.370567	43.727142	118.615005	42.724304	23.716466	120.123661	-69.972516	3.197984	114.114269
-8.756874	21.062141	115.491577	-13.653132	13.395657	117.000809	45.063747	3.707073	121.625092	40.285446	43.700554	118.463829	42.6745965	23.7038135	120.0444605	-69.9808605	3.0875005	113.9571575
-8.673548	21.347246	115.327858	-13.717343	13.326057	116.909409	45.022369	3.686895	121.682312	40.202244	43.658428	118.281998	42.6123065	23.6726615	119.982155	-70.0469925	2.9794525	113.836663
-8.565766	21.697144	115.146317	-13.80313	13.240187	116.800644	44.984325	3.654719	121.771255	40.104355	43.616215	118.099823	42.54434	23.635467	119.935539	-70.1506	2.844907	113.665749
-8.402783	22.360136	114.841553	-13.956855	13.051672	116.67347	44.899811	3.551413	121.918655	39.957516	43.502327	117.929184	42.4286635	23.52687	119.9239195	-70.3423735	2.576474	113.4230205
-8.284206	22.872551	114.660194	-14.055322	12.876465	116.611145	44.824566	3.464106	121.997383	39.868484	43.42802	117.866478	42.346525	23.446063	119.9319305	-70.457169	2.306867	113.2903595
-8.121599	23.460693	114.560844	-14.127668	12.701152	116.56572	44.76416	3.363003	121.924957	39.770329	43.350693	117.903389	42.2672445	23.356848	119.914173	-70.5225805	2.045456	113.217267
-7.936277	24.17737	114.533577	-14.216841	12.570257	116.577065	44.666649	3.268134	121.738281	39.700443	43.274738	118.021454	42.183546	23.271436	119.8798675	-70.617228	1.869078	113.2742625
-7.791692	25.030624	114.577209	-14.210846	12.413257	116.524208	44.52866	3.216393	121.426941	39.685219	43.285252	118.208244	42.1069395	23.2508225	119.8175925	-70.5286315	1.5756915	113.2308235
-7.574581	25.939184	114.653709	-14.22887	12.332958	116.493134	44.427944	3.199708	120.837822	39.680294	43.315144	118.497025	42.054119	23.257426	119.6674235	-70.511859	1.40849	113.3188445
-7.352372	26.924988	114.879402	-14.241025	12.343736	116.440979	44.302589	3.161322	120.154831	39.681278	43.345215	118.760826	41.9919335	23.2532685	119.4578285	-70.4739835	1.4342035	113.4241295
-6.893626	28.546289	115.370575	-14.254538	12.5229	116.3806	44.059303	3.327207	119.258865	39.737	43.603497	119.241547	41.8981515	23.465352	119.250206	-70.4072275	1.580448	113.510994
-6.572722	29.68741	115.749947	-14.29151	12.814013	116.455803	43.963032	3.679744	118.859772	39.783539	43.946918	119.694672	41.8732855	23.813331	119.277222	-70.4563055	1.814695	113.634384
-6.199964	30.817944	116.083405	-14.335257	13.234699	116.509964	43.963234	4.103099	118.665588	39.781036	44.36974	120.091942	41.872135	24.2364195	119.378765	-70.542649	2.2329785	113.641163
-5.807752	31.965414	116.331802	-14.384444	13.696959	116.513634	43.991695	4.544018	118.550964	39.740623	44.793095	120.427216	41.866159	24.6685565	119.48909	-70.635047	2.7253615	113.538178
-5.332971	33.00602	116.54155	-14.406094	14.137209	116.439331	43.987419	4.92472	118.489059	39.735825	45.168427	120.704613	41.861622	25.0465735	119.596836	-70.67381	3.2278445	113.281826
-4.85323	34.011681	116.699615	-14.429786	14.511405	116.359154	43.98325	5.221486	118.442299	39.759369	45.494205	120.975517	41.8713095	25.3578455	119.708908	-70.7308815	3.6649645	113.0094
-4.344716	34.939594	116.88253	-14.459568	14.819534	116.303253	43.962681	5.448429	118.407127	39.802185	45.734722	121.344139	41.882433	25.5915755	119.875633	-70.801569	4.0474925	112.730873
-3.485923	36.132011	117.393921	-14.498025	15.199666	116.319717	43.928303	5.766631	118.645599	39.880867	46.116154	122.005966	41.904585	25.9413925	120.3257825	-70.900635	4.4579395	112.3136515
-2.930492	36.835213	117.864456	-14.545981	15.472102	116.435875	43.986675	5.989742	118.952438	39.880173	46.431767	122.652367	41.933424	26.2107545	120.8024025	-71.025386	4.7334495	112.0693475
-2.348758	37.384617	118.457878	-14.571494	15.769346	116.667381	44.045959	6.281931	119.449806	39.872826	46.781006	123.452248	41.9593925	26.5314685	121.451027	-71.1023805	5.0072235	111.883735
-1.758015	37.850914	119.144287	-14.605159	16.082041	116.954384	44.117489	6.604061	120.082054	39.909451	47.193169	124.308136	42.01347	26.898615	122.195095	-71.223788	5.265467	111.713673
-1.127553	38.251129	119.767929	-14.598891	16.40938	117.264153	44.218224	6.901256	120.673584	39.951927	47.591778	125.17762	42.0850755	27.246517	122.925602	-71.2828575	5.572243	111.602704
-0.497542	38.506599	120.318687	-14.579813	16.771662	117.565796	44.320698	7.205613	121.242226	39.977673	47.94939	125.939621	42.1491855	27.5775015	123.5909235	-71.3088115	5.9658225	111.5406685
0.377191	38.512577	120.714882	-14.53379	17.099909	117.845383	44.429848	7.481147	121.776649	40.065781	48.274914	126.555237	42.2478145	27.8780305	124.165943	-71.3153945	6.3217875	111.524823
1.268449	38.517845	121.131729	-14.436486	17.541153	118.222549	44.586517	7.840981	122.437798	40.19603	48.703186	127.222481	42.3912735	28.2720835	124.8301395	-71.2642455	6.8102225	111.6149585
1.699016	38.322769	121.333763	-14.392291	17.824945	118.417885	44.697788	8.053846	122.774017	40.255714	48.969345	127.418304	42.476751	28.5115955	125.0961605	-71.261333	7.1382945	111.7396095
2.232646	37.999115	121.281662	-14.355627	18.061117	118.533409	44.766033	8.271192	122.954414	40.320404	49.222927	127.511871	42.5432185	28.7470595	125.2331425	-71.2544725	7.3751745	111.8336755
2.600758	37.549099	121.252213	-14.315438	18.248602	118.55719	44.824383	8.459644	123.021606	40.353821	49.416672	127.460503	42.589102	28.938158	125.2410545	-71.219978	7.559046	111.8733255
3.062916	37.036167	121.017746	-14.303793	18.430132	118.501213	44.841026	8.624195	123.0158	40.369202	49.573662	127.372719	42.605114	29.0989285	125.1942595	-71.2127	7.7613355	111.8081665
3.098973	36.56839	120.960083	-14.301738	18.601568	118.422783	44.849022	8.784618	122.962997	40.411102	49.716507	127.280876	42.630062	29.2505625	125.1219365	-71.233538	7.9525735	111.7236295
3.337135	35.865803	120.783066	-14.307163	18.792406	118.343857	44.855824	8.95602	122.964523	40.428169	49.902195	127.167847	42.6419965	29.4291075	125.066185	-71.2563225	8.1557045	111.621529
3.659996	34.584568	120.463005	-14.322848	19.141813	118.272102	44.876507	9.24897	122.935257	40.466576	50.205708	127.087799	42.6715415	29.727339	125.011528	-71.3172375	8.556287	111.532676
3.798015	33.669891	120.278786	-14.320254	19.388208	118.245682	44.867905	9.463686	122.958839	40.506187	50.420017	126.989685	42.687046	29.9418515	124.974262	-71.327554	8.8345645	111.517102
3.901507	32.694778	120.050369	-14.324859	19.658762	118.201698	44.870369	9.664264	122.927902	40.565529	50.627296	126.828896	42.717949	30.14578	124.878399	-71.367667	9.171744	111.524997
3.956345	31.570807	119.681458	-14.349288	19.93161	118.12886	44.859459	9.862174	122.80687	40.570324	50.82584	126.558388	42.7148915	30.344007	124.682629	-71.4134675	9.519213	111.575091
3.936187	30.39402	119.344307	-14.391108	20.18252	118.023933	44.818436	10.098572	122.594833	40.56118	51.016415	126.142326	42.689808	30.5574935	124.3685795	-71.472024	9.8075465	111.6792865
3.880554	29.190329	118.915878	-14.481317	20.427238	117.889511	44.773064	10.365931	122.248367	40.525871	51.221329	125.550354	42.6494675	30.79363	123.8993605	-71.6121015	10.060846	111.8796615
3.784442	27.825371	118.344376	-14.578609	20.622812	117.732796	44.701965	10.62691	121.778358	40.438095	51.397697	124.795784	42.57003	31.0123035	123.287071	-71.727248	10.2333205	112.178521
3.551245	25.704538	117.50032	-14.750322	20.869705	117.421738	44.555473	11.02592	120.873169	40.238476	51.667011	123.403481	42.3969745	31.3464655	122.138325	-71.8976185	10.3929445	112.705151
3.341836	24.1633	116.883957	-14.866531	20.964603	117.153358	44.464096	11.214602	120.232986	40.122128	51.779453	122.543121	42.293112	31.4970275	121.3880535	-72.026174	10.4321785	112.9186625
3.117387	22.547075	116.400818	-14.950989	20.959507	116.90345	44.402237	11.291506	119.650887	39.994022	51.81818	121.778442	42.1981295	31.554843	120.7146645	-72.1001075	10.364171	113.0922355
2.872912	20.92234	115.942703	-15.051673	20.869373	116.669212	44.364353	11.298478	119.067741	39.863831	51.805096	121.14035	42.114092	31.551787	120.1040455	-72.217438	10.186959	113.2343785
2.629847	19.14048	115.517006	-15.126665	20.72648	116.457893	44.243317	11.30862	118.53492	39.757126	51.698296	120.738449	42.0002215	31.503458	119.6366845	-72.2535515	9.949502	113.2791015
2.36866	17.37455	115.17469	-15.190999	20.557156	116.299995	44.149323	11.296649	118.144814	39.705246	51.584446	120.489098	41.9272845	31.4405475	119.316956	-72.3092825	9.6737645	113.283034
2.108587	15.568389	114.820496	-15.246807	20.412878	116.145576	44.106426	11.202529	117.893097	39.655312	51.487518	120.321762	41.880869	31.3450235	119.1074295	-72.374483	9.4807325	113.1837225
1.732234	12.755699	114.365158	-15.329212	20.281986	115.961609	44.038738	11.070243	117.695358	39.595043	51.333748	120.242073	41.8168905	31.2019955	118.9687155	-72.4753145	9.3619765	112.9545025
1.45267	10.82152	114.13665	-15.375786	20.239704	115.939941	43.981693	10.968893	117.688667	39.58551	51.25676	120.16909	41.7836015	31.1128265	118.9288785	-72.5351735	9.3665815	112.9510035
1.180622	8.837466	113.997421	-15.406923	20.213274	115.95256	43.90361	10.86853	117.72554	39.558292	51.140793	120.023224	41.730951	31.0046615	118.874382	-72.544797	9.4218865	113.030738
0.885759	6.842937	113.900421	-15.430023	20.203594	115.976479	43.849121	10.768199	117.752907	39.493519	51.024418	119.768105	41.67132	30.8963085	118.760506	-72.531366	9.5108795	113.192452
0.610596	4.717802	113.879227	-15.444573	20.186632	115.96508	43.821815	10.659339	117.86274	39.420738	50.913612	119.380653	41.6212765	30.7864755	118.6216965	-72.5104225	9.5867885	113.3084635
0.321114	2.614659	113.918449	-15.430047	20.122717	115.905823	43.820198	10.538746	118.029747	39.389343	50.761574	119.021309	41.6047705	30.65016	118.525528	-72.4648645	9.595274	113.286118
0.056286	0.404633	114.155869	-15.400301	19.963226	115.85791	43.873901	10.360548	118.272614	39.35141	50.502785	118.682289	41.6126555	30.4316665	118.4774515	-72.4132575	9.4947855	113.2383685
-0.410351	-2.888864	114.76915	-15.280885	19.531557	115.854324	44.046402	10.014088	118.78569	39.32143	50.010086	118.10218	41.683916	30.012087	118.443935	-72.245686	9.051027	113.264713
-0.706659	-5.121196	115.458557	-15.158931	19.159536	115.923431	44.173176	9.771393	119.2397	39.307125	49.637074	117.654816	41.7401505	29.7042335	118.447258	-72.0580125	8.6148385	113.399604
-0.991094	-7.322279	116.34314	-14.974542	18.714239	116.021034	44.36676	9.504086	119.765327	39.355392	49.231903	117.130241	41.861076	29.3679945	118.447784	-71.81016	8.0604835	113.594284
-1.349898	-9.45246	117.588486	-14.739403	18.228552	116.099403	44.627728	9.20212	120.346405	39.434612	48.764057	116.486534	42.03117	28.9830885	118.4164695	-71.509976	7.4740155	113.7823365
-1.654009	-11.448767	118.963028	-14.474794	17.7146	116.124985	44.939602	8.820582	120.966759	39.527683	48.181435	115.642464	42.2336425	28.5010085	118.3046115	-71.1832305	6.9281915	113.9453585
-1.787117	-13.465902	120.570663	-14.212481	17.191544	116.084122	45.257847	8.364103	121.490517	39.641727	47.449448	114.657387	42.449787	27.9067755	118.073952	-70.874749	6.4763125	114.094292
-2.248424	-15.112643	122.570053	-13.941113	16.622604	115.945686	45.434555	7.848194	122.08477	39.771137	46.542156	113.704178	42.602846	27.195175	117.894474	-70.485072	6.050033	113.996898
-3.042943	-17.175283	125.387177	-13.812799	15.681693	115.890793	45.539028	7.034796	123.01487	39.898102	45.165119	112.510971	42.718565	26.0999575	117.7629205	-70.344163	5.2634285	114.0186655
-3.62663	-18.412996	126.619133	-13.813909	14.941865	116.002808	45.523731	6.252813	123.474693	39.89378	44.354336	112.580109	42.7087555	25.3035745	118.027401	-70.3365735	4.5801555	113.978215
-4.152385	-19.682512	126.802757	-13.873071	14.137262	116.298615	45.418362	5.559362	123.815346	39.971901	43.793213	113.169479	42.6951315	24.6762875	118.4924125	-70.4412735	3.5982365	114.1048175
-4.650528	-20.932755	125.862488	-13.924585	13.432625	116.592148	45.367893	4.875937	123.706696	40.056438	43.563316	114.241051	42.7121655	24.2196265	118.9738735	-70.5613355	2.6456235	114.2104225
-5.115077	-22.169123	124.235748	-13.947569	13.016735	116.817451	45.251934	4.373649	123.264709	40.03064	43.563976	115.377441	42.641287	23.9688125	119.321075	-70.536425	2.0646575	114.313827
-5.949453	-23.322424	122.897682	-14.081327	13.081676	117.115761	45.041176	4.399119	122.696983	40.037323	43.832134	116.122879	42.5392495	24.1156265	119.409931	-70.7019035	2.0477255	114.821591
-6.477673	-23.711535	121.873024	-14.029862	13.406493	117.276253	44.931011	4.691813	122.088852	40.087681	44.168953	116.569885	42.509346	24.430383	119.3293685	-70.56907	2.382603	115.2231375
-7.423204	-23.732996	121.410873	-13.94186	14.109641	117.382469	44.751476	5.106383	121.87941	40.242611	44.450809	116.754242	42.4970435	24.778596	119.316826	-70.3807635	3.440686	115.448112
-8.118467	-23.767412	121.756653	-13.957612	14.427251	117.372528	44.776951	5.128602	122.044289	40.37204	44.479362	116.640343	42.5744955	24.803982	119.342316	-70.4897195	4.05052	115.40274
-8.831671	-23.659956	122.395851	-13.891753	14.510718	117.270958	44.814934	5.005737	122.355965	40.410828	44.2948	116.379204	42.612881	24.6502685	119.3675845	-70.396387	4.3711675	115.1743315
-9.570562	-23.468458	123.149094	-14.031723	14.436949	117.25618	44.831379	4.907022	122.669754	40.391987	44.074162	115.881523	42.611683	24.490592	119.2756385	-70.675129	4.383306	115.2367215
NaN	NaN	NaN	-13.987339	14.143745	117.12912	44.902618	4.748866	122.850372	40.240822	43.815266	115.426514	42.57172	24.282066	119.138443	-70.546398	4.005424	115.119797
-10.709181	-23.070189	124.479416	-14.27736	13.888931	117.229721	44.916084	4.612721	123.131325	40.089245	43.555279	115.031395	42.5026645	24.084	119.08136	-71.0573845	3.693862	115.378082
-11.283171	-22.742266	124.698769	-14.19363	13.318769	117.062675	44.907406	4.386731	123.325142	39.926163	43.285362	114.763847	42.4167845	23.8360465	119.0444945	-70.8040445	2.8014915	115.0808555
-12.145051	-21.872517	124.533043	-14.311325	12.578262	117.069969	44.820717	3.895785	123.452446	39.695557	42.820072	114.779732	42.258137	23.3579285	119.116089	-70.880787	1.7985955	115.023849
-12.769878	-21.108641	124.21209	-14.359659	12.143965	117.164635	44.786392	3.574901	123.475983	39.669029	42.570747	115.057732	42.2277105	23.072824	119.2668575	-70.9470285	1.215106	115.0624125
-13.36086	-20.212904	123.564957	-14.393379	11.81766	117.316124	44.775585	3.275941	123.409393	39.665649	42.415192	115.488663	42.220617	22.8455665	119.449028	-71.007375	0.7897535	115.18322
-14.026504	-18.925846	122.779037	-14.382659	11.661567	117.512764	44.766338	3.099942	123.164787	39.686169	42.414417	116.059723	42.2262535	22.7571795	119.612255	-70.9915715	0.5659545	115.413273
-14.606195	-17.618734	121.902153	-14.465313	11.680414	117.736496	44.752167	3.083926	122.845268	39.743679	42.599186	116.731819	42.247923	22.841556	119.7885435	-71.178549	0.519272000000001	115.6844485
-15.155189	-16.215586	120.872917	-14.314336	11.712751	117.836952	44.742168	3.181341	122.511292	39.82885	42.877377	117.556107	42.285509	23.029359	120.0336995	-70.914181	0.396142999999999	115.6402045
-15.657984	-14.636196	119.77533	-14.278258	11.862525	117.995941	44.734238	3.268843	122.098206	39.955982	43.138813	118.558693	42.34511	23.203828	120.3284495	-70.901626	0.521222000000002	115.6634325
-16.42107	-12.103961	118.18087	-14.352804	12.160707	118.250298	44.693348	3.377663	121.560539	40.161995	43.488117	120.17244	42.4276715	23.43289	120.8664895	-71.1332795	0.888524	115.6341065
-16.926144	-10.32905	117.265701	-14.234416	12.328836	118.303696	44.703377	3.459099	121.209023	40.265079	43.674759	121.317085	42.484228	23.566929	121.263054	-70.95306	1.090743	115.344338
-17.419033	-8.545377	116.615356	-14.207132	12.540634	118.391357	44.712372	3.567882	120.921341	40.367718	43.841816	122.400459	42.540045	23.704849	121.6609	-70.954309	1.376419	115.121814
-17.835197	-6.805787	116.077194	-14.210643	12.743197	118.486069	44.718315	3.692075	120.689964	40.504883	43.966698	123.33239	42.611599	23.8293865	122.011177	-71.032885	1.6570075	114.960961
-18.234022	-5.117845	115.688667	-14.097406	12.971343	118.445946	44.763203	3.849524	120.492378	40.636463	44.066818	124.112213	42.699833	23.958171	122.3022955	-70.894645	1.984515	114.5895965
-18.607056	-3.53035	115.412544	-14.091163	13.196617	118.422089	44.821587	3.974308	120.380272	40.777412	44.149513	124.739059	42.7994995	24.0619105	122.5596655	-70.9818255	2.3313235	114.2845125
-18.921558	-2.036161	115.201889	-14.044327	13.44223	118.381454	44.877697	4.071752	120.329758	40.954895	44.198532	125.223228	42.916296	24.135142	122.776493	-71.00495	2.749318	113.986415
-19.430267	-0.011656	115.056313	-13.917435	13.698657	118.193481	44.958981	4.030825	120.39814	41.176487	44.152718	125.643135	43.067734	24.0917715	123.0206375	-70.902604	3.3055425	113.3663245
-19.752485	1.139962	115.045868	-13.897552	13.824553	118.065453	44.981049	3.891376	120.425758	41.319244	44.014408	125.88134	43.1501465	23.952892	123.153549	-70.9452505	3.696214	112.977357
-20.042778	2.148003	115.029617	-13.925931	13.890919	118.008339	44.950584	3.720081	120.4963	41.433968	43.847652	126.018486	43.192276	23.7838665	123.257393	-71.044138	3.9979715	112.759285
-20.336481	3.046052	115.002075	-13.889951	13.851544	117.883286	45.247032	3.324485	120.368576	41.839375	43.551235	126.0326	43.5432035	23.43786	123.200588	-71.3231055	4.265228	112.565984
-20.639975	3.804521	114.992973	-13.970995	13.836193	117.842636	45.182991	3.117534	120.347488	41.895615	43.341896	126.157425	43.539303	23.229715	123.2524565	-71.481293	4.442671	112.4328155
-20.90942	4.387974	115.051208	-14.014599	13.75174	117.74604	44.784279	3.077199	120.503273	41.93153	43.162327	126.241112	43.3579045	23.119763	123.3721925	-71.3871025	4.383717	112.1198875
-21.089108	4.805424	115.00074	-14.103487	13.753525	117.709747	44.700134	2.875247	120.47596	41.945881	42.986538	126.33252	43.3230075	22.9308925	123.40424	-71.5299815	4.5761575	112.015254
-21.705086	5.382307	115.09346	-14.175807	13.801171	117.685959	44.574966	2.620445	120.431709	41.913414	42.710278	126.370987	43.24419	22.6653615	123.401348	-71.595804	4.9369805	111.97057
-21.774576	5.441861	115.019485	-14.32058	13.839078	117.661835	44.514614	2.439359	120.440041	41.922588	42.543472	126.373276	43.218601	22.4914155	123.4066585	-71.859761	5.1867405	111.9170115
-22.020044	5.446953	114.942551	-14.333691	13.864557	117.647675	44.499664	2.265067	120.502602	41.976349	42.381721	126.386108	43.2380065	22.323394	123.444355	-71.9053885	5.40572	111.850995
-22.21072	5.245478	114.828217	-14.35341	13.886822	117.586807	44.489819	2.072406	120.630196	42.054379	42.25882	126.325272	43.272099	22.165613	123.477734	-71.978919	5.608031	111.69588
-22.484842	5.016231	114.750656	-14.344777	13.899138	117.469131	44.788944	1.747223	120.552277	42.097298	42.149498	126.174904	43.443121	21.9483605	123.3635905	-72.132675	5.8499155	111.5746715
-22.490448	4.450867	114.561844	-14.313682	13.886875	117.362785	44.743492	1.644577	120.51506	42.1208	42.050461	125.931587	43.432146	21.847519	123.2233235	-72.05951	5.926231	111.5022465
-22.623465	3.787351	114.364075	-14.356189	13.904172	117.294655	44.699162	1.536981	120.455154	42.139141	41.945038	125.633682	43.4191515	21.7410095	123.044418	-72.1315295	6.0673345	111.544892
-23.056013	2.655312	114.296745	-14.28056	13.730508	117.172478	44.353867	1.546039	120.520035	41.847935	41.878326	125.339653	43.100901	21.7121825	122.929844	-71.662021	5.7488335	111.415112
-23.273399	1.720918	114.180305	-14.274004	13.63634	117.113937	44.362442	1.439801	120.530853	41.803265	41.774799	125.115349	43.0828535	21.6073	122.823101	-71.6308615	5.66538	111.404773
-23.454628	0.726538	114.055695	-14.297959	13.503008	117.05793	44.370182	1.360821	120.618332	41.740192	41.705688	124.860001	43.055187	21.5332545	122.7391665	-71.651105	5.4727615	111.3766935
-23.542116	-0.404779	113.964485	-14.352252	13.393567	116.957748	44.378998	1.284584	120.729935	41.643158	41.668804	124.560204	43.011078	21.476694	122.6450695	-71.715582	5.31044	111.2704265
-23.750212	-1.599252	113.92775	-14.411924	13.301953	116.854263	44.378521	1.16608	120.863815	41.528847	41.620148	124.17849	42.953684	21.393114	122.5211525	-71.777532	5.210792	111.1873735
-23.932327	-2.944266	113.988426	-14.481653	13.2174	116.71727	44.385071	1.035664	121.046448	41.416042	41.552197	123.698547	42.9005565	21.2939305	122.3724975	-71.8638625	5.1408695	111.0620425
-24.132206	-4.266973	114.25222	-14.542026	13.13023	116.623512	44.39753	0.901937	121.298363	41.285168	41.489574	123.094513	42.841349	21.1957555	122.196438	-71.925401	5.0647045	111.050586
-24.35088	-6.300444	114.923454	-14.692545	13.027988	116.552628	44.454819	0.679657	121.849487	41.09338	41.286282	122.088448	42.7740995	20.9829695	121.9689675	-72.1591895	5.0730065	111.1362885
-24.529787	-7.730597	115.451706	-14.705793	12.863602	116.445793	44.482269	0.507711	122.27565	41.028572	41.095047	121.548637	42.7554205	20.801379	121.9121435	-72.1670065	4.925825	110.9794425
-24.72504	-9.094779	115.934959	-14.756027	12.640363	116.359962	44.45446	0.302219	122.719299	40.975605	40.837158	121.013557	42.7150325	20.5696885	121.866428	-72.2270865	4.7110375	110.853496
-24.828543	-10.412026	116.449318	-14.838207	12.360642	116.308334	44.388287	0.046686	123.012695	40.936371	40.540249	120.587791	42.662329	20.2934675	121.800243	-72.338743	4.4278165	110.816425
-25.026714	-11.671756	116.824425	-14.873041	12.043706	116.273163	44.345421	-0.244193	123.246765	40.925018	40.232502	120.350113	42.6352195	19.9941545	121.798439	-72.3813015	4.0932575	110.747887
-25.208382	-12.904493	117.093872	-14.862193	11.700159	116.277672	44.619343	-0.673539	123.439453	40.952839	40.011909	120.22213	42.786091	19.669185	121.8307915	-72.510477	3.731133	110.7245525
-25.413195	-13.992411	117.295059	-14.959058	11.530398	116.367363	44.582188	-0.756784	123.626221	40.993546	39.952785	120.238541	42.787867	19.5980005	121.932381	-72.705983	3.4627955	110.802345
-25.618294	-15.246216	117.582466	-14.958325	11.460121	116.392113	44.484642	-0.672713	123.679337	40.887337	40.005676	120.110634	42.6859895	19.6664815	121.8949855	-72.6026395	3.2537605	110.8892405
-25.790569	-16.058365	117.639389	-15.063516	11.606355	116.445648	44.393612	-0.500979	123.650696	40.815094	40.139301	120.020378	42.604353	19.819161	121.835537	-72.731385	3.393549	111.055759
-25.996027	-16.677416	117.790009	-15.103859	11.768857	116.48307	44.321999	-0.314179	123.689583	40.801575	40.32753	120.041786	42.561787	20.0066755	121.8656845	-72.769505	3.5310385	111.1004555
-26.236824	-17.284472	117.869499	-15.151943	11.932055	116.546341	44.279209	-0.184212	123.790482	40.813046	40.486732	120.140312	42.5461275	20.15126	121.965397	-72.8500135	3.71285	111.127285
-26.52206	-17.743666	117.93885	-15.134022	12.061019	116.56971	44.220387	-0.082395	123.855743	40.798622	40.590191	120.199547	42.5095045	20.253898	122.027645	-72.7775485	3.86814	111.111775
-26.817307	-18.082863	118.045639	-15.203929	12.179241	116.618576	44.165649	-0.010092	123.830452	40.782528	40.646519	120.147858	42.4740885	20.3182135	121.989155	-72.8819465	4.0402685	111.247997
-27.121675	-18.341881	118.208206	-15.207807	12.267138	116.605019	44.132301	0.063441	123.798058	40.757038	40.693394	120.034836	42.4446695	20.3784175	121.916447	-72.8602835	4.1558585	111.293591
-27.605671	-18.689138	118.374695	-15.129794	12.321182	116.550217	44.207211	0.097234	123.894104	40.760628	40.705509	119.882774	42.4839195	20.4013715	121.888439	-72.7435075	4.2409925	111.211995
-27.893103	-18.997419	118.510727	-15.235418	12.360213	116.580734	44.274918	0.09115	124.006569	40.7948	40.667435	119.771973	42.534859	20.3792925	121.889271	-73.005695	4.3411335	111.272197
-28.528994	-18.890263	118.738625	-15.255044	12.32399	116.532768	44.268688	0.037623	124.125648	40.795033	40.597168	119.610527	42.5318605	20.3173955	121.8680875	-73.0419485	4.3305845	111.1974485
-29.017365	-18.827826	118.971565	-15.344463	12.324436	116.51635	44.225727	-0.054706	124.232864	40.786926	40.470669	119.403267	42.5063265	20.2079815	121.8180655	-73.1952525	4.4408905	111.2146345
-29.419052	-18.835487	119.147614	-15.37269	12.263658	116.451073	44.166573	-0.18013	124.284187	40.7743	40.334694	119.2379	42.4704365	20.077282	121.7610435	-73.2158165	4.450034	111.1411025
-30.141655	-18.483871	119.234123	-15.43068	12.180691	116.448822	44.081833	-0.302289	124.305725	40.766438	40.178658	119.127068	42.4241355	19.9381845	121.7163965	-73.2854955	4.4231975	111.1812475
-30.543331	-18.345591	119.149658	-15.339819	12.034708	116.375984	43.989769	-0.426532	124.255608	40.752361	40.063961	119.066536	42.371065	19.8187145	121.661072	-73.050703	4.2507015	111.090896
-31.624868	-17.661131	119.020332	-15.576987	12.034524	116.578316	43.846165	-0.510586	124.035248	40.707584	39.970432	119.023827	42.2768745	19.729923	121.5295375	-73.4308485	4.339125	111.6270945
-32.311317	-17.186874	118.845116	-15.578736	12.020545	116.625687	43.746548	-0.476197	123.86689	40.680485	39.990906	119.041512	42.2135165	19.7573545	121.454201	-73.3709885	4.2837355	111.797173
-33.028763	-16.515749	118.657455	-15.578949	12.086066	116.694618	43.721066	-0.424235	123.713875	40.678539	40.074963	119.087624	42.1998025	19.825364	121.4007495	-73.3577005	4.346768	111.9884865
-33.76696	-15.789143	118.496826	-15.450541	12.121641	116.689537	43.726082	-0.367013	123.634781	40.691845	40.178555	119.128098	42.2089635	19.905771	121.3814395	-73.1100455	4.337511	111.9976345
-34.468838	-15.012709	118.446014	-15.443718	12.255251	116.73336	43.751614	-0.277483	123.552704	40.711529	40.301083	119.158051	42.2315715	20.0118	121.3553775	-73.1190075	4.498702	112.1113425
-35.143383	-14.353493	118.279037	-15.405682	12.378343	116.753052	43.482956	0.027576	123.604057	40.724426	40.416927	119.128166	42.103691	20.2222515	121.3661115	-72.915055	4.5344345	112.1399925
-35.971851	-13.579666	118.265091	-15.400653	12.489341	116.753616	43.513115	0.14192	123.500862	40.70784	40.518166	119.040787	42.1104775	20.330043	121.2708245	-72.9117835	4.648639	112.2364075
-37.168755	-12.214856	118.269745	-15.38724	12.588509	116.795662	43.567169	0.264007	123.272499	40.631779	40.621368	118.851326	42.099474	20.4426875	121.0619125	-72.873954	4.7343305	112.5294115
-37.989773	-11.202167	118.400726	-15.389419	12.63396	116.939102	43.578606	0.312826	123.143074	40.56884	40.650364	118.708084	42.073723	20.481595	120.925579	-72.852561	4.786325	112.952625
-38.853382	-10.120165	118.501129	-15.486689	12.67794	117.192963	43.582642	0.387242	122.942421	40.532009	40.687584	118.622574	42.0573255	20.537413	120.7824975	-73.0307035	4.818467	113.6034285
-39.682907	-8.928474	118.638458	-15.377119	12.604557	117.32193	43.59269	0.47142	122.674576	40.468235	40.730549	118.562592	42.0304625	20.6009845	120.618584	-72.7847005	4.6081295	114.025276
-40.430489	-7.812879	119.064819	-15.493618	12.641564	117.533958	43.573696	0.538727	122.389153	40.367115	40.756668	118.454453	41.9704055	20.6476975	120.421803	-72.9576415	4.6354305	114.646113
-41.053951	-6.818109	119.41185	-15.52665	12.634626	117.633987	43.483727	0.680312	121.954414	40.257999	40.819412	118.283905	41.870863	20.749862	120.1191595	-72.924163	4.51939	115.1488145
-41.645535	-5.767974	118.785248	-15.58243	12.631223	117.645287	43.366959	0.855509	121.268295	40.119484	40.885048	117.963112	41.7432215	20.8702785	119.6157035	-72.9080815	4.3921675	115.6748705
-42.508244	-4.037735	119.25882	-15.530814	12.577674	117.354187	43.119946	0.979043	120.050476	39.790993	40.994518	117.255318	41.4554695	20.9867805	118.652897	-72.5170975	4.1685675	116.055477
-43.070541	-2.86072	118.341553	-15.563398	12.564662	117.144516	42.893787	1.13238	119.14991	39.630787	41.099419	116.900406	41.262287	21.1158995	118.025158	-72.389083	4.0134245	116.263874
-43.566822	-1.502901	118.530701	-15.615799	12.574081	116.911842	42.680233	1.264243	118.302414	39.492615	41.264698	116.636971	41.086424	21.2644705	117.4696925	-72.318022	3.8836915	116.3539915
-44.041557	-0.16585	117.725227	-15.687503	12.667487	116.649712	42.515255	1.421809	117.411514	39.329212	41.455647	116.502487	40.9222335	21.438728	116.9570005	-72.2972395	3.896246	116.3424235
-44.419331	1.104761	118.022095	-15.763021	12.844544	116.405785	42.343597	1.644884	116.548668	39.173664	41.689312	116.393219	40.7586305	21.667098	116.4709435	-72.2846725	4.02199	116.3406265
-44.835754	2.410514	117.211617	-15.870665	13.136704	116.182068	42.174709	1.968994	115.837166	39.041378	42.014393	116.24894	40.6080435	21.9916935	116.043053	-72.3493735	4.2817145	116.321083
-45.049023	3.782739	117.500153	-15.836014	13.473639	115.97583	42.102886	2.40724	115.346268	38.93372	42.416077	116.275024	40.518303	22.4116585	115.810646	-72.190331	4.5356195	116.141014
-45.358017	5.82026	117.054115	-15.821496	14.071841	115.926491	42.273785	3.031165	115.274559	38.919071	43.051331	116.540016	40.596428	23.041248	115.9072875	-72.23942	5.102434	115.9456945
-45.454895	7.297679	117.008125	-15.882948	14.457989	116.016373	42.460968	3.378252	115.470146	38.937584	43.45359	116.722679	40.699276	23.415921	116.0964125	-72.465172	5.500057	115.9363335
-45.501255	8.689078	117.11203	-15.815195	14.767302	116.081955	42.557461	3.652961	115.695236	38.95853	43.729324	116.852081	40.7579955	23.6911425	116.2736585	-72.3883855	5.8434615	115.8902515
-45.456188	10.102142	117.02182	-15.84919	14.976541	116.220711	42.586651	3.842296	115.873924	39.014877	43.913677	116.921547	40.800764	23.8779865	116.3977355	-72.499144	6.0750955	116.0436865
-45.37373	11.515244	117.042648	-15.825051	15.069153	116.342422	42.634071	3.867045	115.993973	39.074741	43.977001	116.996452	40.854406	23.922023	116.4952125	-72.504508	6.216283	116.1896315
-45.234604	12.984393	117.177048	-15.776485	15.037516	116.455055	42.714211	3.768365	116.129601	39.15691	43.936749	117.067825	40.9355605	23.852557	116.598713	-72.4885305	6.222475	116.311397
-45.00256	14.389245	117.237595	-15.739204	14.935263	116.56076	42.823677	3.592137	116.274521	39.248432	43.869968	117.143715	41.0360545	23.7310525	116.709118	-72.5144625	6.1394735	116.412402
-44.732891	16.258419	117.455734	-15.707469	14.747252	116.651962	42.869808	3.423308	116.419998	39.344681	43.749153	117.202461	41.1072445	23.5862305	116.8112295	-72.5221825	5.9082735	116.4926945
