# Supplementary material for: How to jointly control a ball trajectory on a moving board: Methodological insights into Motor Learning and Rehabilitation
Source: PLoS One. 2025 Oct 15;20(10):e0334588. doi: 10.1371/journal.pone.0334588 (PMC12527165; doi:10.1371/journal.pone.0334588)
Supplement: S2 Data — (ZIP) [file pone.0334588.s002.zip › D11_005.csv]

Ball_X	Ball_Y	Ball_Z	BoardCentre_X	BoardCentre_Y	BoardCentre_Z	P1LeftHand_X	P1LeftHand_Y	P1LeftHand_Z	P1RightHand_X	P1RightHand_Y	P1RightHand_Z	P1MidHands_X	P1MidHands_Y	P1MidHands_Z	P2MidHands_X	P2MidHands_Y	P2MidHands_Z
-31.596289	25.840616	112.359772	-15.481771	10.421053	112.988365	44.490582	1.292382	113.760338	40.7304	39.923019	113.919807	42.610491	20.6077005	113.8400725	-73.574033	0.234405500000001	112.1366575
-31.317913	26.717258	112.397537	-15.537116	10.362426	112.997353	44.426609	1.228823	113.768326	40.695198	39.871365	113.981834	42.5609035	20.550094	113.87508	-73.6351355	0.174758000000001	112.119626
-31.019402	27.577206	112.499062	-15.593473	10.331794	112.993195	44.377583	1.198116	113.745972	40.640915	39.864532	114.068138	42.509249	20.531324	113.907055	-73.696195	0.132264000000003	112.079335
-30.748817	28.428272	112.607018	-15.639816	10.340849	112.994637	44.311462	1.245854	113.661125	40.587513	39.908363	114.155052	42.4494875	20.5771085	113.9080885	-73.7291195	0.104589499999999	112.0811855
-30.525467	29.263714	112.771797	-15.69106	10.405025	113.011574	44.278446	1.342664	113.506424	40.526928	40.013355	114.203087	42.402687	20.6780095	113.8547555	-73.784807	0.132040500000002	112.1683925
-30.265963	30.133099	112.962631	-15.73751	10.508488	113.011261	44.210606	1.488209	113.281998	40.452934	40.158741	114.241982	42.33177	20.823475	113.76199	-73.80679	0.193501000000001	112.260532
-29.923035	31.438869	113.307526	-15.800001	10.713821	112.971413	44.104092	1.764961	112.792793	40.347328	40.427898	114.243591	42.22571	21.0964295	113.518192	-73.825712	0.331212499999999	112.424634
-29.665184	32.271881	113.541397	-15.84834	10.880175	112.876663	44.021923	1.975441	112.444077	40.280869	40.633743	114.194656	42.151396	21.304592	113.3193665	-73.848076	0.455757999999999	112.4339595
-29.380518	33.04055	113.651535	-15.883493	11.06683	112.740417	43.933693	2.206945	112.0476	40.19746	40.853603	114.160606	42.0655765	21.530274	113.104103	-73.8325625	0.603386	112.376731
-29.146317	33.770267	113.745842	-15.945864	11.276787	112.559906	43.823223	2.460332	111.654678	40.098251	41.087479	114.099144	41.960737	21.7739055	112.876911	-73.852465	0.7796685	112.242901
-28.895069	34.486778	113.804588	-16.011248	11.491403	112.38295	43.682117	2.700586	111.328949	39.994003	41.310562	114.022888	41.83806	22.005574	112.6759185	-73.860556	0.977232000000001	112.0899815
-28.614244	35.171665	113.859268	-16.080166	11.706939	112.23732	43.562843	2.929339	111.060333	39.920765	41.51178	114.013245	41.741804	22.2205595	112.536789	-73.902136	1.1933185	111.937851
-28.299555	35.811569	113.948418	-16.154211	11.897751	112.190643	43.487316	3.120636	110.961128	39.860405	41.694584	114.050056	41.6738605	22.40761	112.505592	-73.9822825	1.387892	111.875694
-27.832163	36.662743	114.121498	-16.247231	12.180426	112.169838	43.440636	3.384146	110.982765	39.798721	41.946941	114.204231	41.6196785	22.6655435	112.593498	-74.1141405	1.6953085	111.746178
-27.463728	37.121704	114.205696	-16.285486	12.336506	112.225662	43.419678	3.517695	111.032715	39.770172	42.074043	114.278748	41.594925	22.795869	112.6557315	-74.165897	1.877143	111.7955925
-27.084026	37.483765	114.215599	-16.336922	12.426834	112.224258	43.374844	3.597043	111.04953	39.724632	42.161701	114.31456	41.549738	22.879372	112.682045	-74.223582	1.974296	111.766471
-26.744091	37.791313	114.23336	-16.372339	12.474273	112.21756	43.326653	3.632478	111.056648	39.703392	42.19603	114.323471	41.5150225	22.914254	112.6900595	-74.2597005	2.034292	111.7450605
-26.409891	38.083122	114.218536	-16.42186	12.519606	112.23394	43.309765	3.641601	111.104408	39.700481	42.211731	114.360832	41.505123	22.926666	112.73262	-74.348843	2.112546	111.73526
-26.034836	38.321751	114.216705	-16.413143	12.529511	112.209084	43.31385	3.639005	111.209061	39.715801	42.235626	114.414261	41.5148255	22.9373155	112.811661	-74.3411115	2.1217065	111.606507
-25.588203	38.511761	114.177498	-16.424118	12.550571	112.231018	43.328693	3.64598	111.33593	39.725101	42.26511	114.449348	41.526897	22.955545	112.892639	-74.375133	2.145597	111.569397
-24.892401	38.715038	114.062622	-16.423656	12.606403	112.257004	43.362667	3.67353	111.480057	39.724812	42.326225	114.456268	41.5437395	22.9998775	112.9681625	-74.3910515	2.2129285	111.5458455
-24.38846	38.775955	113.954971	-16.41831	12.644301	112.256714	43.377495	3.699047	111.569321	39.733044	42.36174	114.40638	41.5552695	23.0303935	112.9878505	-74.3918895	2.2582085	111.5255775
-23.912575	38.815926	113.858047	-16.43055	12.68812	112.252342	43.396652	3.746549	111.642006	39.725292	42.415733	114.350296	41.560972	23.081141	112.996151	-74.422072	2.295099	111.508533
-23.444128	38.807915	113.759026	-16.443546	12.727088	112.27565	43.411861	3.804158	111.704849	39.705692	42.487534	114.310432	41.5587765	23.145846	113.0076405	-74.4458685	2.30833	111.5436595
-22.938997	38.760139	113.684883	-16.449978	12.777485	112.312248	43.421421	3.86566	111.762604	39.686417	42.565262	114.267769	41.553919	23.215461	113.0151865	-74.453875	2.339509	111.6093095
-22.447348	38.693802	113.63504	-16.438101	12.853892	112.349426	43.427334	3.944252	111.818359	39.676155	42.639782	114.256577	41.5517445	23.292017	113.037468	-74.4279465	2.415767	111.661384
-21.950413	38.607201	113.661041	-16.424427	12.913945	112.415222	43.437222	4.013847	111.893547	39.682289	42.706024	114.239929	41.5597555	23.3599355	113.066738	-74.4086095	2.4679545	111.763706
-21.053656	38.380257	113.641724	-16.419559	13.011311	112.514915	43.45269	4.105591	112.017288	39.696598	42.811111	114.235291	41.574644	23.458351	113.1262895	-74.413762	2.564271	111.9035405
-20.295975	38.169903	113.577362	-16.413012	13.069709	112.575699	43.469025	4.159084	112.071213	39.697357	42.875477	114.209679	41.583191	23.5172805	113.140446	-74.409215	2.6221375	112.010952
-19.655027	37.96104	113.545799	-16.404951	13.129321	112.635338	43.463467	4.204909	112.11132	39.698837	42.910721	114.142441	41.581152	23.557815	113.1268805	-74.391054	2.700827	112.1437955
-19.039972	37.719509	113.49189	-16.411938	13.187265	112.68779	43.449268	4.226278	112.148689	39.690571	42.954094	114.070236	41.5699195	23.590186	113.1094625	-74.3937955	2.784344	112.2661175
-18.3223	37.468384	113.368866	-16.43269	13.240981	112.723335	43.432243	4.22395	112.205338	39.69313	42.968006	113.982864	41.5626865	23.595978	113.094101	-74.4280665	2.885984	112.352569
-17.653782	37.238293	113.290657	-16.45434	13.292467	112.777565	43.400528	4.225453	112.277435	39.689075	42.968071	113.874306	41.5448015	23.596762	113.0758705	-74.4534815	2.988172	112.4792595
-16.908438	36.921349	113.167862	-16.48842	13.362002	112.833511	43.377228	4.20802	112.364456	39.686962	42.963657	113.725449	41.532095	23.5858385	113.0449525	-74.508935	3.1381655	112.6220695
-15.652052	36.446934	112.892616	-16.50412	13.426561	112.874374	43.363716	4.172603	112.495216	39.69091	42.943871	113.476517	41.527313	23.558237	112.9858665	-74.535553	3.294885	112.7628815
-14.878485	36.124496	112.685921	-16.511137	13.448812	112.884377	43.345608	4.148838	112.594162	39.706276	42.921116	113.299835	41.525942	23.534977	112.9469985	-74.548216	3.362647	112.8217555
-14.079304	35.817207	112.499535	-16.508043	13.448557	112.889412	43.340103	4.081895	112.698982	39.750977	42.861752	113.218399	41.54554	23.4718235	112.9586905	-74.561626	3.4252905	112.8201335
-13.202612	35.537994	112.417099	-16.503317	13.422397	112.911102	43.33215	3.968905	112.825394	39.812485	42.765495	113.212654	41.5723175	23.3672	113.019024	-74.5789515	3.477594	112.80318
-12.274384	35.194656	112.432304	-16.506031	13.370185	112.982643	43.312561	3.808637	112.9673	39.881355	42.629402	113.252319	41.596958	23.2190195	113.1098095	-74.60902	3.5213505	112.8554765
-11.381089	34.925739	112.590454	-16.502138	13.33185	113.070969	43.276524	3.653089	113.109802	39.945267	42.491394	113.386368	41.6108955	23.0722415	113.248085	-74.6151715	3.5914585	112.893853
-10.427298	34.648724	112.75135	-16.505789	13.310911	113.216309	43.250294	3.561475	113.312599	40.015461	42.383991	113.598145	41.6328775	22.972733	113.455372	-74.6444555	3.649089	112.977246
-9.034076	34.348316	113.066605	-16.502506	13.342875	113.493118	43.244858	3.511206	113.676361	40.141781	42.306313	114.040886	41.6933195	22.9087595	113.8586235	-74.6983315	3.7769905	113.1276125
-8.035978	34.129025	113.255119	-16.498371	13.402493	113.667084	43.280323	3.494421	113.936913	40.223381	42.30587	114.339867	41.751852	22.9001455	114.13839	-74.748594	3.9048405	113.195778
-7.044288	33.954411	113.458344	-16.479893	13.498346	113.816223	43.317364	3.49213	114.187515	40.315292	42.296886	114.630676	41.816328	22.894508	114.4090955	-74.776114	4.102184	113.2233505
-6.029512	33.775894	113.603935	-16.489756	13.6272	113.935432	43.353188	3.498809	114.404655	40.392731	42.303982	114.917305	41.8729595	22.9013955	114.66098	-74.8524715	4.3530045	113.209884
-5.050071	33.6371	113.724686	-16.512615	13.7544	114.035652	43.380463	3.518352	114.553665	40.462593	42.336536	115.129021	41.921528	22.927444	114.841343	-74.946758	4.581356	113.229961
-3.993289	33.51757	113.80584	-16.533777	13.890161	114.052055	43.372978	3.55831	114.648483	40.501369	42.378441	115.284729	41.9371735	22.9683755	114.966606	-75.0047275	4.8119465	113.137504
-2.967606	33.392643	113.903618	-16.571608	14.034115	114.025009	43.333633	3.629319	114.682449	40.519833	42.449242	115.429497	41.926733	23.0392805	115.055973	-75.069949	5.0289495	112.994045
-1.42432	33.223248	114.025101	-16.651682	14.254364	113.922523	43.294479	3.776832	114.755714	40.539307	42.567226	115.754852	41.916893	23.172029	115.255283	-75.220257	5.336699	112.589763
-0.401489	33.16061	114.207504	-16.667442	14.433575	113.877449	43.264381	3.906465	114.899994	40.559013	42.651592	116.14444	41.911697	23.2790285	115.522217	-75.246581	5.5881215	112.232681
0.690979	33.041073	114.477432	-16.672941	14.619082	113.883469	43.269623	4.066195	115.144989	40.588879	42.768993	116.674187	41.929251	23.417594	115.909588	-75.275133	5.82057	111.85735
1.742837	32.931725	114.90934	-16.651104	14.825308	113.987015	43.306633	4.269278	115.485954	40.625179	42.89571	117.289795	41.965906	23.582494	116.3878745	-75.268114	6.068122	111.5861555
2.781145	32.793739	115.335205	-16.595463	15.074327	114.209656	43.385525	4.527481	115.913155	40.698334	43.089561	117.929794	42.0419295	23.808521	116.9214745	-75.2328555	6.340133	111.4978375
3.83673	32.715603	115.791847	-16.517714	15.348254	114.49752	43.518528	4.810973	116.412018	40.826492	43.353909	118.52018	42.17251	24.082441	117.466099	-75.207938	6.614067	111.528941
4.930489	32.524471	116.19902	-16.395559	15.668899	114.805984	43.725922	5.114868	116.972733	40.954319	43.635788	119.039223	42.3401205	24.375328	118.005978	-75.1312385	6.96247	111.60599
6.544965	32.223923	116.785034	-16.15276	16.156725	115.346977	44.131081	5.58151	117.949043	41.21896	44.102573	119.727966	42.6750205	24.8420415	118.8385045	-74.9805405	7.4714085	111.8554495
7.582826	31.993877	117.125298	-15.959038	16.455273	115.71138	44.42638	5.824626	118.576874	41.419666	44.372402	120.104599	42.923023	25.098514	119.3407365	-74.841099	7.81203199999999	112.0820235
8.668072	31.759804	117.386688	-15.752493	16.67926	116.01973	44.72102	5.98967	119.148872	41.628021	44.558987	120.431923	43.1745205	25.2743285	119.7903975	-74.6795065	8.0841915	112.2490625
9.761364	31.410194	117.664482	-15.551178	16.845909	116.234634	44.989941	6.07398	119.687294	41.864491	44.687958	120.734787	43.427216	25.380969	120.2110405	-74.529572	8.310849	112.2582275
10.795562	31.053383	117.958466	-15.341822	16.982838	116.373695	45.243061	6.107944	120.204712	42.145191	44.741638	121.08165	43.694126	25.424791	120.643181	-74.37777	8.540885	112.104209
11.790441	30.674366	118.229736	-15.136472	17.11445	116.467796	45.468529	6.084903	120.823051	42.422531	44.793327	121.465363	43.94553	25.439115	121.144207	-74.218474	8.78978500000001	111.791385
12.732482	30.336555	118.631577	-14.930844	17.225622	116.572937	45.660305	6.050096	121.533325	42.728046	44.814487	122.036598	44.1941755	25.4322915	121.7849615	-74.0558635	9.0189525	111.3609125
14.160399	29.720297	119.590996	-14.598459	17.453754	116.996193	45.948463	6.115885	123.054871	43.19268	44.926075	123.437546	44.5705715	25.52098	123.2462085	-73.7674895	9.386528	110.7461775
14.963675	29.331455	120.744537	-14.25657	17.606861	117.521034	46.184303	6.253263	124.503685	43.571629	45.123199	124.769867	44.877966	25.688231	124.636776	-73.391106	9.525491	110.405292
15.752624	28.91143	121.960175	-13.929094	17.801079	118.276932	46.498558	6.395821	126.120506	43.928688	45.348228	126.343048	45.213623	25.8720245	126.231777	-73.071811	9.7301335	110.322087
16.242382	27.848593	123.506691	-13.655663	18.010265	119.157982	47.116249	6.340793	127.596008	44.282116	45.571743	127.871536	45.6991825	25.956268	127.733772	-73.0105085	10.064262	110.582192
17.338329	27.916819	124.433586	-13.406335	18.17416	120.005608	47.433533	6.35592	128.912964	44.638401	45.715439	129.206512	46.035967	26.0356795	129.059738	-72.848637	10.3126405	110.951478
17.982227	27.438795	125.234261	-13.173681	18.301783	120.663368	47.753506	6.323662	129.846039	45.239727	45.668121	130.054611	46.4966165	25.9958915	129.950325	-72.8439785	10.6076745	111.376411
18.392487	26.856667	125.811539	-13.031233	18.407087	121.085976	47.981846	6.289303	130.357208	45.50679	45.699459	130.582382	46.744318	25.994381	130.469795	-72.806784	10.819793	111.702157
18.925156	26.007101	125.926567	-12.896646	18.520859	121.14518	48.210758	6.356302	130.306915	45.768261	45.757191	130.478561	46.9895095	26.0567465	130.392738	-72.7828015	10.9849715	111.897622
19.254631	25.45797	125.366302	-12.844457	18.6129	120.780922	48.309525	6.51401	129.695648	45.435394	45.957069	129.877747	46.8724595	26.2355395	129.7866975	-72.5613735	10.9902605	111.7751465
19.480341	24.934351	124.521912	-12.869801	18.729752	120.193161	48.34993	6.774221	128.777115	45.317223	46.120739	128.752335	46.8335765	26.44748	128.764725	-72.5731785	11.012024	111.621597
19.595753	24.36092	123.537781	-12.923835	18.808863	119.489243	48.382317	7.0431	127.706085	45.199375	46.304787	127.604149	46.790846	26.6739435	127.655117	-72.638516	10.9437825	111.323369
19.448767	23.938847	122.607376	-12.934247	18.898602	118.726639	48.408287	7.306409	126.679588	45.021423	46.388138	126.497391	46.714855	26.8472735	126.5884895	-72.583349	10.9499305	110.8647885
19.465933	23.265471	121.820221	-12.936708	18.959991	118.129875	48.125942	7.666349	126.15509	44.883911	46.456573	125.429062	46.5049265	27.061461	125.792076	-72.3783425	10.858521	110.467674
19.400797	22.655489	121.236252	-12.850746	18.969793	117.713081	48.138092	7.859234	125.625099	44.837608	46.533623	124.760887	46.48785	27.1964285	125.192993	-72.189342	10.7431575	110.233169
19.237909	21.735497	120.626114	-12.710182	18.898027	117.361771	48.208542	7.909663	125.166428	44.789352	46.537834	124.003723	46.498947	27.2237485	124.5850755	-71.919311	10.5723055	110.1384665
19.028156	21.126883	120.363487	-12.662068	18.827833	117.194839	48.188568	7.897713	125.015297	44.800179	46.551037	123.69548	46.4943735	27.224375	124.3553885	-71.8185095	10.431291	110.0342895
18.731705	20.460894	120.117332	-12.63178	18.742023	117.064476	48.148529	7.883619	124.80986	44.780346	46.509872	123.542488	46.4644375	27.1967455	124.176174	-71.7279975	10.2873005	109.952778
18.31715	19.838614	119.894043	-12.66818	18.691406	116.919792	48.122738	7.826242	124.600395	44.731094	46.468868	123.341072	46.426916	27.147555	123.9707335	-71.763276	10.235257	109.8688505
17.836664	19.270752	119.658371	-12.748736	18.67355	116.766373	48.050846	7.841825	124.194336	44.665848	46.46986	123.081848	46.358347	27.1558425	123.638092	-71.855819	10.1912575	109.894654
17.293304	18.656784	119.233551	-12.859142	18.722303	116.516838	47.933449	7.959471	123.539139	44.503567	46.538605	122.75386	46.218508	27.249038	123.1464995	-71.936792	10.195568	109.8871765
16.762716	18.104931	118.641769	-12.957714	18.824488	116.160629	47.758709	8.134131	122.953247	44.337906	46.666328	122.339272	46.0483075	27.4002295	122.6462595	-71.9637355	10.2487465	109.6749985
15.847069	17.30381	117.802605	-13.074434	19.040344	115.598938	47.541279	8.460587	122.05632	44.12442	46.956947	121.86985	45.8328495	27.708767	121.963085	-71.9817175	10.371921	109.234791
15.17044	16.75174	117.276741	-13.158464	19.214312	115.270958	47.415127	8.645225	121.562912	43.954311	47.133774	121.656776	45.684719	27.8894995	121.609844	-72.001647	10.5391245	108.932072
14.394169	16.18338	116.90506	-13.28196	19.391689	115.06842	47.252129	8.86411	121.113564	43.82291	47.321053	121.445068	45.5375195	28.0925815	121.279316	-72.1014395	10.6907965	108.857524
13.621566	15.585431	116.529533	-13.385585	19.565357	114.934937	47.1073	9.058412	120.699753	43.694641	47.522079	121.254852	45.4009705	28.2902455	120.9773025	-72.1721405	10.8404685	108.8925715
12.801226	14.971946	116.205788	-13.516289	19.727125	114.821983	46.965786	9.25723	120.302979	43.517532	47.713722	120.992805	45.241659	28.485476	120.647892	-72.274237	10.968774	108.996074
11.907807	14.340951	115.792343	-13.677009	19.908009	114.691422	46.801453	9.467236	119.858849	43.356655	47.902237	120.630859	45.079054	28.6847365	120.244854	-72.433072	11.1312815	109.13799
10.985538	13.646986	115.400734	-13.824892	20.049313	114.501938	46.630009	9.655685	119.382187	43.155346	48.085659	120.180214	44.8926775	28.870672	119.7812005	-72.5424615	11.227954	109.2226755
9.586361	12.573981	114.750542	-14.070093	20.262287	114.15197	46.339039	9.949911	118.687881	42.799015	48.39872	119.311485	44.569027	29.1743155	118.999683	-72.709213	11.3502585	109.304257
8.586027	11.801867	114.309204	-14.237555	20.375694	113.90239	46.139034	10.139345	118.247604	42.528526	48.554714	118.740997	44.33378	29.3470295	118.4943005	-72.80889	11.4043585	109.3104795
7.587486	11.015928	114.045967	-14.385313	20.463072	113.690758	45.95031	10.314644	117.948914	42.248405	48.706753	118.143867	44.0993575	29.5106985	118.0463905	-72.8699835	11.4154455	109.3351255
6.561731	10.194599	113.871536	-14.533375	20.528366	113.58329	45.790791	10.445328	117.719505	42.016129	48.825939	117.65834	43.90346	29.6356335	117.6889225	-72.97021	11.4210985	109.4776575
5.53067	9.334898	113.82933	-14.663453	20.550505	113.535728	45.677639	10.522224	117.630211	41.797081	48.893929	117.254364	43.73736	29.7080765	117.4422875	-73.064266	11.3929335	109.6291685
4.501521	8.4874	113.887192	-14.773612	20.539085	113.527504	45.598351	10.560906	117.643295	41.611897	48.907082	116.913017	43.605124	29.733994	117.278156	-73.152348	11.344176	109.776852
3.439182	7.593862	113.977623	-14.881231	20.453682	113.539162	45.500568	10.530222	117.616928	41.467632	48.856861	116.75209	43.4841	29.6935415	117.184509	-73.246562	11.2138225	109.893815
1.901647	6.219741	113.902237	-15.020127	20.184097	113.540314	45.294266	10.241734	117.508636	41.301014	48.584503	116.621063	43.29764	29.4131185	117.0648495	-73.337894	10.9550755	110.0157785
0.856663	5.308714	113.696754	-15.092538	19.952812	113.515961	45.095501	10.008436	117.31311	41.220779	48.358086	116.642204	43.15814	29.183261	116.977657	-73.343216	10.722363	110.054265
-0.192574	4.423051	113.423477	-15.172982	19.764984	113.475395	44.925861	9.807575	117.136703	41.153656	48.194881	116.709076	43.0397585	29.001228	116.9228895	-73.3857225	10.52874	110.0279005
-1.212672	3.555666	113.12587	-15.242228	19.664658	113.431015	44.811775	9.743387	116.963387	41.070992	48.155037	116.844193	42.9413835	28.949212	116.90379	-73.4258395	10.380104	109.95824
-2.28185	2.73748	112.839294	-15.340966	19.702633	113.396622	44.682236	9.815903	116.792694	40.977592	48.230145	117.000534	42.829914	29.023024	116.896614	-73.511846	10.382242	109.89663
-3.305427	1.89299	112.682281	-15.441002	19.848328	113.369926	44.56918	9.981839	116.690002	40.887646	48.381374	117.065903	42.728413	29.1816065	116.8779525	-73.610417	10.5150495	109.8618995
-4.341021	1.076352	112.588211	-15.531926	20.070183	113.35437	44.503727	10.204918	116.642738	40.787758	48.596458	117.094711	42.6457425	29.400688	116.8687245	-73.7095945	10.739678	109.8400155
-5.878508	-0.145253	112.602982	-15.642609	20.435024	113.365517	44.459984	10.551734	116.679993	40.639717	48.944107	117.040909	42.5498505	29.7479205	116.860451	-73.8350685	11.1221275	109.870583
-6.916072	-1.053197	112.713196	-15.710237	20.595755	113.377678	44.452003	10.72217	116.735283	40.543751	49.112377	116.92041	42.497877	29.9172735	116.8278465	-73.918351	11.2742365	109.9275095
-7.894641	-1.99698	112.834	-15.759789	20.644409	113.399712	44.430737	10.804371	116.799911	40.460785	49.186562	116.755272	42.445761	29.9954665	116.7775915	-73.965339	11.2933515	110.0218325
-8.950281	-2.912194	112.978508	-15.794152	20.59446	113.436401	44.404236	10.793893	116.880104	40.386692	49.164291	116.588913	42.395464	29.979092	116.7345085	-73.983768	11.209828	110.1382935
-9.936353	-3.91703	113.21489	-15.804678	20.450607	113.48851	44.379471	10.736447	116.981461	40.330254	49.074501	116.382835	42.3548625	29.905474	116.682148	-73.9642185	10.99574	110.294872
-10.873098	-4.930596	113.486801	-15.798717	20.22529	113.528458	44.354527	10.609757	117.105934	40.288822	48.915802	116.068756	42.3216745	29.7627795	116.587345	-73.9191085	10.6878005	110.469571
-11.897133	-5.922565	113.820587	-15.802336	19.968391	113.549149	44.336433	10.493321	117.164658	40.240757	48.72617	115.622139	42.288595	29.6097455	116.3933985	-73.893267	10.3270365	110.7048995
-13.291862	-7.321551	114.448166	-15.783898	19.566818	113.530823	44.335125	10.276731	117.227982	40.114651	48.413231	114.911308	42.224888	29.344981	116.069645	-73.792684	9.788655	110.992001
-14.258645	-8.227364	114.922844	-15.782772	19.294392	113.544632	44.350468	10.097775	117.369286	40.05542	48.181656	114.560028	42.202944	29.1397155	115.964657	-73.768488	9.4490685	111.124607
-15.248601	-9.103276	115.334106	-15.779222	18.999819	113.617279	44.336967	9.884643	117.581322	40.054752	47.936203	114.407944	42.1958595	28.910423	115.994633	-73.7543035	9.089215	111.239925
-16.199636	-9.874239	115.690704	-15.793005	18.7099	113.780235	44.340553	9.632947	117.865822	40.050999	47.712219	114.379623	42.195776	28.672583	116.1227225	-73.781786	8.747217	111.4377475
-17.141062	-10.600418	115.95787	-15.812285	18.446455	114.016708	44.362503	9.389678	118.068077	40.030514	47.50119	114.487144	42.1965085	28.445434	116.2776105	-73.8210785	8.447476	111.7558055
-18.093903	-11.318198	116.163567	-15.812272	18.201111	114.271782	44.343216	9.148559	118.189857	40.017765	47.327248	114.669861	42.1804905	28.2379035	116.429859	-73.8050345	8.1643185	112.113705
-19.062277	-11.942848	116.231247	-15.845304	18.009558	114.5411	44.298054	8.98342	118.262291	40.020008	47.190891	114.856133	42.159031	28.0871555	116.559212	-73.849639	7.9319605	112.522988
-20.441385	-12.705954	116.366364	-15.849517	17.797861	114.922058	44.283791	8.837483	118.166985	40.018547	47.069508	115.160431	42.151169	27.9534955	116.663708	-73.850203	7.6422265	113.180408
-21.364664	-13.107857	116.356888	-15.835672	17.701935	115.122971	44.295376	8.811977	118.068108	40.018925	47.04179	115.275574	42.1571505	27.9268835	116.671841	-73.8284945	7.4769865	113.574101
-22.221493	-13.558637	116.342438	-15.801228	17.659521	115.272797	44.323139	8.818014	117.943062	40.031776	47.042095	115.324257	42.1774575	27.9300545	116.6336595	-73.7799135	7.3889875	113.9119345
-23.170181	-13.909647	116.381302	-15.675363	17.61096	115.3638	44.387745	8.8032	117.825699	40.07732	47.029652	115.362999	42.2325325	27.916426	116.594349	-73.5832585	7.305494	114.133251
-24.016785	-14.196573	116.50808	-15.659407	17.586164	115.507759	44.464745	8.740382	117.774406	40.140865	46.973793	115.354752	42.302805	27.8570875	116.564579	-73.621619	7.3152405	114.450939
-24.825077	-14.468962	116.672043	-15.58646	17.531269	115.618263	44.538395	8.634004	117.730415	40.229774	46.853371	115.327011	42.3840845	27.7436875	116.528713	-73.5570045	7.3188505	114.707813
-25.638523	-14.72661	116.921043	-15.504201	17.44347	115.715958	44.609264	8.47809	117.69146	40.318554	46.691872	115.258301	42.463909	27.584981	116.4748805	-73.472311	7.301959	114.9570355
-26.82209	-15.072086	117.262306	-15.367049	17.234926	115.868652	44.702957	8.171135	117.716156	40.460579	46.372517	115.131126	42.581768	27.271826	116.423641	-73.315866	7.198026	115.313663
-27.65036	-15.236566	117.575157	-15.281958	17.06568	116.024506	44.792156	7.957034	117.795776	40.551014	46.155758	115.107849	42.671585	27.056396	116.4518125	-73.235501	7.074964	115.5971995
-28.368256	-15.388295	117.887245	-15.198869	16.879494	116.196846	44.888386	7.748646	117.922234	40.634064	45.930542	115.128769	42.761225	26.839594	116.5255015	-73.158963	6.919394	115.8681905
-29.056171	-15.484964	118.160164	-15.132133	16.687078	116.377594	44.973598	7.530567	118.008972	40.693768	45.703659	115.182861	42.833683	26.617113	116.5959165	-73.097949	6.757043	116.1592715
-29.778582	-15.576386	118.41391	-15.071003	16.461878	116.541649	45.032951	7.296275	118.061813	40.747948	45.464142	115.229561	42.8904495	26.3802085	116.645687	-73.0324555	6.5435475	116.437611
-30.465816	-15.635422	118.509689	-15.01712	16.230291	116.682076	45.08181	7.051364	118.066109	40.804077	45.214855	115.302299	42.9429435	26.1331095	116.684204	-72.9771835	6.3274725	116.679948
-31.172157	-15.628661	118.540787	-14.959158	15.998968	116.795441	45.139202	6.795589	118.068085	40.86491	44.983898	115.421417	43.002056	25.8897435	116.744751	-72.920372	6.1081925	116.846131
-32.108501	-15.518761	118.458763	-14.894438	15.682985	116.928658	45.22575	6.471144	118.037018	40.947697	44.699306	115.645836	43.0867235	25.585225	116.841427	-72.8755995	5.780745	117.015889
-32.691906	-15.385917	118.326912	-14.869635	15.524443	116.966454	45.221062	6.305801	117.928482	40.999073	44.55032	115.717712	43.1100675	25.4280605	116.823097	-72.8493375	5.6208255	117.109811
-33.259602	-15.218534	118.206131	-14.855473	15.408166	116.942825	45.208473	6.180441	117.688278	41.028625	44.423809	115.694382	43.118549	25.302125	116.69133	-72.829495	5.514207	117.19432
-33.885769	-15.025161	118.003822	-14.817752	15.314421	116.856422	45.223057	6.068583	117.35096	41.061661	44.318584	115.629509	43.142359	25.1935835	116.4902345	-72.777863	5.4352585	117.2226095
-34.38776	-14.783375	117.75267	-14.754221	15.255843	116.747116	45.24305	5.956578	117.077003	41.120625	44.229279	115.520271	43.1818375	25.0929285	116.298637	-72.6902795	5.4187575	117.195595
-34.941479	-14.487335	117.569031	-14.680825	15.21549	116.639626	45.278164	5.872568	116.837524	41.200359	44.140755	115.452431	43.2392615	25.0066615	116.1449775	-72.6009115	5.4243185	117.1342745
-35.413319	-14.159931	117.431053	-14.600211	15.17156	116.545341	45.356335	5.776235	116.625153	41.279739	44.045296	115.406891	43.318037	24.9107655	116.016022	-72.518459	5.4323545	117.07466
-36.034622	-13.67981	117.288124	-14.481894	15.101817	116.457619	45.419605	5.613846	116.48468	41.401741	43.866138	115.361908	43.410673	24.739992	115.923294	-72.374461	5.463642	116.991944
-36.417015	-13.344198	117.296219	-14.4083	15.010093	116.464104	45.481483	5.499199	116.444031	41.482967	43.738258	115.400291	43.482225	24.6187285	115.922161	-72.298825	5.4014575	117.006047
-36.806355	-12.949374	117.333282	-14.345683	14.883404	116.513741	45.542465	5.33598	116.453529	41.546329	43.597839	115.434555	43.544397	24.4669095	115.944042	-72.235763	5.2998985	117.08344
-37.057312	-12.793175	117.387939	-14.28308	14.741991	116.568398	45.592342	5.181745	116.450409	41.612946	43.430927	115.422424	43.602644	24.306336	115.9364165	-72.168804	5.177646	117.2003795
-37.552086	-12.258637	117.483009	-14.241404	14.561878	116.616676	45.658978	4.989641	116.389214	41.648502	43.275089	115.35778	43.65374	24.132365	115.873497	-72.136548	4.991391	117.359855
-37.8386	-11.862458	117.596939	-14.212172	14.384696	116.61335	45.735168	4.818091	116.19474	41.654972	43.123055	115.159187	43.69507	23.970573	115.6769635	-72.119414	4.798819	117.5497365
-38.153122	-11.451368	117.692612	-14.188472	14.217178	116.539848	45.75938	4.675177	115.925468	41.615017	42.991005	114.833977	43.6871985	23.833091	115.3797225	-72.0641425	4.601265	117.6999735
-38.552139	-10.794106	117.70713	-14.17053	13.988008	116.308167	45.722195	4.501391	115.422585	41.505344	42.841591	114.199173	43.6137695	23.671491	114.810879	-71.9548295	4.304525	117.805455
-38.80571	-10.303595	117.632202	-14.176017	13.841372	116.110626	45.703293	4.402764	114.963058	41.409512	42.74263	113.738846	43.5564025	23.572697	114.350952	-71.9084365	4.110047	117.8703
-39.067829	-9.784431	117.414246	-14.169385	13.708729	115.860352	45.630417	4.319342	114.466347	41.311184	42.644981	113.326172	43.4708005	23.4821615	113.8962595	-71.8095705	3.9352965	117.8244445
-39.228851	-9.170547	117.159286	-14.152521	13.590355	115.614388	45.528957	4.229233	113.988556	41.255142	42.561523	113.032951	43.3920495	23.395378	113.5107535	-71.6970915	3.785332	117.7180225
-39.376579	-8.555234	116.870033	-14.137612	13.505617	115.394142	45.472042	4.156237	113.555237	41.240482	42.491196	112.827942	43.356262	23.3237165	113.1915895	-71.631486	3.6875175	117.5966945
-39.545803	-7.92634	116.543686	-14.097357	13.444715	115.198372	45.414917	4.063731	113.215103	41.244564	42.414371	112.774422	43.3297405	23.239051	112.9947625	-71.5244545	3.650379	117.4019815
-39.618385	-7.272242	116.24836	-14.069714	13.406979	115.083488	45.34177	4.016544	112.98056	41.318653	42.371105	112.840591	43.3302115	23.1938245	112.9105755	-71.4696395	3.6201335	117.2564005
-39.70396	-6.203556	115.895065	-14.019436	13.38172	115.0411	45.369637	3.989671	112.841782	41.448631	42.352623	113.148239	43.409134	23.171147	112.9950105	-71.448006	3.592293	117.0871895
-39.731079	-5.465872	115.727196	-13.969724	13.397016	115.082527	45.445404	4.010071	112.921394	41.51939	42.387081	113.411499	43.482397	23.198576	113.1664465	-71.421845	3.595456	116.9986075
-39.670059	-4.691185	115.701088	-13.905078	13.440487	115.148201	45.546532	4.044321	113.144424	41.587395	42.417088	113.679588	43.5669635	23.2307045	113.412006	-71.3771195	3.6502695	116.884396
-39.600533	-3.953953	115.741943	-13.830209	13.463829	115.24427	45.719318	4.031792	113.522186	41.682091	42.384861	113.991608	43.7007045	23.2083265	113.756897	-71.3611225	3.7193315	116.731643
-39.485256	-3.253943	115.747406	-13.743232	13.451537	115.378723	45.950943	3.926982	114.130127	41.832794	42.268002	114.440521	43.8918685	23.097492	114.285324	-71.3783325	3.805582	116.472122
-39.340729	-2.522399	115.810562	-13.636786	13.389235	115.561523	46.200451	3.751742	114.980827	42.093601	42.130848	114.954391	44.147026	22.941295	114.967609	-71.420598	3.837175	116.155437
-39.253529	-1.811345	115.870117	-13.524856	13.289517	115.815208	46.453182	3.503051	115.875153	42.362099	41.901428	115.527985	44.4076405	22.7022395	115.701569	-71.4573525	3.8767945	115.928847
-39.064415	-0.662895	116.042015	-13.349441	13.020691	116.216064	46.760796	3.052276	117.155289	42.767757	41.498459	116.239532	44.7642765	22.2753675	116.6974105	-71.4631585	3.7660145	115.7347175
-38.940174	0.073053	116.202805	-13.240685	12.761076	116.488007	46.948517	2.724288	117.838799	43.016197	41.191528	116.675018	44.982357	21.957908	117.2569085	-71.463727	3.564244	115.7191055
-38.799484	0.802639	116.285492	-13.113132	12.475295	116.713631	47.146351	2.3604	118.434967	43.23531	40.869564	117.058922	45.1908305	21.614982	117.7469445	-71.4170945	3.335608	115.6803175
-38.685448	1.589418	116.329361	-12.982617	12.185388	116.908936	47.311779	2.028695	118.90023	43.450665	40.580673	117.390564	45.381222	21.304684	118.145397	-71.346456	3.066092	115.672475
-38.6171	2.463926	116.349899	-12.841434	11.929108	117.076912	47.449566	1.743189	119.174782	43.630684	40.297398	117.69278	45.540125	21.0202935	118.433781	-71.222993	2.8379225	115.720043
-38.534634	3.373031	116.422882	-12.725967	11.731238	117.216957	47.576283	1.499296	119.342506	43.803318	40.064301	117.956413	45.6898005	20.7817985	118.6494595	-71.1417345	2.6806775	115.7844545
-38.479591	4.275892	116.44075	-12.598224	11.583773	117.322014	47.680756	1.331298	119.436836	43.981754	39.881821	118.160263	45.831255	20.6065595	118.7985495	-71.027703	2.5609865	115.8454785
-38.485733	5.770107	116.341911	-12.445234	11.479912	117.362526	47.784763	1.210184	119.354126	44.166943	39.770653	118.380592	45.975853	20.4904185	118.867359	-70.866321	2.4694055	115.857693
-38.478565	6.841876	116.259087	-12.368707	11.481726	117.305351	47.805187	1.236524	119.206001	44.227715	39.751354	118.472778	46.016451	20.493939	118.8393895	-70.753865	2.469513	115.7713125
-38.537197	7.905787	116.165771	-12.335654	11.522835	117.206665	47.800007	1.307925	119.037376	44.264626	39.812012	118.499908	46.0323165	20.5599685	118.768642	-70.7036245	2.4857015	115.644688
-38.594269	8.933966	116.020409	-12.351393	11.566568	117.082977	47.782906	1.386216	118.806221	44.241081	39.893784	118.49054	46.0119935	20.64	118.6483805	-70.7147795	2.493136	115.5175735
-38.71508	10.009592	115.84375	-12.374501	11.601752	116.934349	47.728207	1.471374	118.566147	44.180622	39.955158	118.446335	45.9544145	20.713266	118.506241	-70.7034165	2.490238	115.362457
-38.827969	11.116969	115.701149	-12.413054	11.620613	116.781357	47.667603	1.534147	118.337425	44.1241	40.002853	118.360329	45.8958515	20.7685	118.348877	-70.7219595	2.472726	115.213837
-38.991909	12.190127	115.594467	-12.463785	11.621283	116.606712	47.61739	1.564829	118.064163	44.035263	40.037952	118.253944	45.8263265	20.8013905	118.1590535	-70.7538965	2.4411755	115.0543705
-39.195507	13.7027	115.379608	-12.575811	11.577112	116.339157	47.496918	1.56825	117.632141	43.872757	40.032753	118.0336	45.6848375	20.8005015	117.8328705	-70.8364595	2.3537225	114.8454435
-39.44907	14.756304	115.259003	-12.661953	11.524582	116.19265	47.45446	1.528192	117.265724	43.744408	40.015514	117.891373	45.599434	20.771853	117.5785485	-70.92334	2.277311	114.8067515
-39.646976	15.771487	115.306328	-12.738533	11.462601	116.080711	47.405518	1.489395	116.909149	43.605824	39.976288	117.746735	45.505671	20.7328415	117.327942	-70.982737	2.1923605	114.83348
-39.909523	16.747362	115.349281	-12.781265	11.393712	115.994286	47.256832	1.493739	116.586624	43.503155	39.930901	117.644432	45.3799935	20.71232	117.115528	-70.9425235	2.075104	114.873044
-40.111015	17.657423	115.444374	-12.822034	11.332209	115.928757	47.144241	1.421757	116.232506	43.452396	39.848557	117.526863	45.2983185	20.635157	116.8796845	-70.9423865	2.029261	114.9778295
-40.381401	18.626423	115.503242	-12.832477	11.278419	115.852798	47.054058	1.348208	115.814606	43.423477	39.741203	117.411911	45.2387675	20.5447055	116.6132585	-70.9037215	2.0121325	115.0923375
-40.574913	19.546637	115.661896	-12.836239	11.252843	115.761421	46.933331	1.3028	115.427162	43.416615	39.679401	117.248215	45.174973	20.4911005	116.3376885	-70.847451	2.0145855	115.1851535
-40.958183	20.866583	115.965019	-12.832858	11.257874	115.673538	46.795506	1.282067	114.801559	43.392891	39.626579	117.017281	45.0941985	20.454323	115.90942	-70.7599145	2.061425	115.437656
-41.15453	21.659323	116.210114	-12.834229	11.26185	115.655388	46.667351	1.321699	114.396286	43.384384	39.606941	116.914726	45.0258675	20.46432	115.655506	-70.6943255	2.05938	115.65527
-41.347401	22.449598	116.498161	-12.860296	11.258073	115.646706	46.528362	1.369938	114.005005	43.374619	39.635052	116.764091	44.9514905	20.502495	115.384548	-70.6720825	2.013651	115.908864
-41.534286	23.19405	116.873421	-12.912561	11.268364	115.614761	46.362396	1.430524	113.410553	43.308578	39.613518	116.658386	44.835487	20.522021	115.0344695	-70.660609	2.014707	116.1950525
-41.694721	23.863674	117.385849	-12.96903	11.254313	115.581154	46.125443	1.511335	112.635529	43.212761	39.62962	116.469971	44.669102	20.5704775	114.55275	-70.607162	1.9381485	116.609558
-41.877018	24.448332	117.949905	-13.023026	11.271652	115.535118	45.803493	1.601112	111.875931	43.109737	39.657688	116.115738	44.456615	20.6294	113.9958345	-70.502667	1.913904	117.0744015
-41.992405	24.944412	118.480507	-13.08332	11.325085	115.447174	45.504105	1.715194	111.001755	42.98037	39.694954	115.831612	44.2422375	20.705074	113.4166835	-70.4088775	1.945096	117.4776645
-42.110489	25.575596	118.99543	-13.145571	11.471729	115.3172	45.143257	1.938331	110.090088	42.815937	39.82901	115.35717	43.979597	20.8836705	112.723629	-70.270739	2.0597875	117.910771
-42.075912	25.921831	119.064095	-13.182452	11.68112	115.261581	45.068596	2.12967	109.862152	42.720825	39.964489	115.182701	43.8947105	21.0470795	112.5224265	-70.2596145	2.3151605	118.0007355
-41.973335	26.22463	118.894852	-13.230388	11.947475	115.250793	45.121643	2.29399	110.021385	42.670273	40.172043	115.051094	43.895958	21.2330165	112.5362395	-70.356734	2.6619335	117.9653465
-41.845695	26.500278	118.570328	-13.240621	12.15092	115.325798	45.247757	2.400914	110.485138	42.613289	40.360687	114.934631	43.930523	21.3808005	112.7098845	-70.411765	2.9210395	117.9417115
-41.678516	26.697433	118.225983	-13.287771	12.301856	115.448013	45.423569	2.435486	111.085716	42.569168	40.482655	114.889229	43.9963685	21.4590705	112.9874725	-70.5719105	3.1446415	117.9085535
-41.449768	26.803949	117.952576	-13.32451	12.327399	115.63575	45.541416	2.3975	111.698402	42.525547	40.52895	114.827835	44.0334815	21.463225	113.2631185	-70.6825015	3.191573	118.0083815
-41.134132	26.829771	117.77108	-13.382895	12.228823	115.819237	45.569057	2.257653	112.259529	42.453407	40.42659	114.750114	44.011232	21.3421215	113.5048215	-70.777022	3.1155245	118.1336525
-40.504059	26.776659	117.725006	-13.491808	11.840155	116.124199	45.517803	1.845659	112.955978	42.357681	40.113457	114.687515	43.937742	20.979558	113.8217465	-70.921358	2.700752	118.4266515
-39.974689	26.708523	117.746056	-13.589213	11.503759	116.345596	45.456146	1.51323	113.481499	42.308121	39.821648	114.784119	43.8821335	20.667439	114.132809	-71.0605595	2.340079	118.558383
-39.406769	26.634079	117.747581	-13.643283	11.194281	116.582558	45.394192	1.215067	114.00087	42.264042	39.572117	115.004051	43.829117	20.393592	114.5024605	-71.115683	1.99497	118.6626555
-38.855801	26.590645	117.841743	-13.848851	10.978909	116.872215	45.32502	1.027067	114.50074	42.183971	39.427048	115.170334	43.7544955	20.2270575	114.835537	-71.4521975	1.7307605	118.908893
-38.220383	26.551168	117.805038	-13.992331	10.845378	117.10955	45.246071	0.965467	114.924072	42.038258	39.361542	115.27314	43.6421645	20.1635045	115.098606	-71.6268265	1.5272515	119.120494
-37.530006	26.460907	117.74691	-14.091691	10.76992	117.269753	45.225475	0.962592	115.259895	41.910862	39.331455	115.336182	43.5681685	20.1470235	115.2980385	-71.7515505	1.3928165	119.2414675
-36.739876	26.416805	117.591034	-14.05432	10.685124	117.301285	45.249821	0.977631	115.555641	41.858093	39.341099	115.418503	43.553957	20.159365	115.487072	-71.662597	1.210883	119.115498
-35.459919	26.303009	117.353561	-14.101787	10.583899	117.330811	45.32988	0.917917	115.801025	41.888176	39.295288	115.688011	43.609028	20.1066025	115.744518	-71.812602	1.0611955	118.917104
-34.55632	26.276184	117.383232	-14.079484	10.481365	117.303635	45.312397	0.839576	115.869545	41.965981	39.238312	115.918686	43.639189	20.038944	115.8941155	-71.798157	0.923786	118.7131545
-33.647995	26.238581	117.445229	-14.114644	10.388687	117.264328	45.246201	0.736443	115.941536	42.019344	39.169178	116.147804	43.6327725	19.9528105	116.04467	-71.8620605	0.824563499999996	118.483986
-32.737469	26.142567	117.505386	-14.170043	10.309436	117.209259	45.166924	0.644341	116.055969	42.01989	39.126312	116.397224	43.593407	19.8853265	116.2265965	-71.933493	0.733545500000002	118.1919215
-31.771469	26.038643	117.429245	-14.244871	10.287981	117.212425	45.093071	0.651985	116.239861	42.009003	39.135284	116.656342	43.551037	19.8936345	116.4481015	-72.040779	0.6823275	117.9767485
-30.813772	25.939333	117.340706	-14.338223	10.347514	117.254189	45.076828	0.745795	116.624619	41.951202	39.231796	116.805862	43.514015	19.9887955	116.7152405	-72.190461	0.706232499999999	117.7931375
-29.827377	25.850624	117.139778	-14.411667	10.439365	117.343475	45.130688	0.886707	117.078194	41.847313	39.331909	116.840698	43.4890005	20.109308	116.959446	-72.3123345	0.769421999999999	117.727504
-28.249252	25.67767	116.722107	-14.445752	10.547632	117.469772	45.231785	1.100326	117.925583	41.738918	39.495586	116.730621	43.4853515	20.297956	117.328102	-72.3768555	0.797307999999997	117.611442
-27.160477	25.502506	116.350937	-14.371744	10.533504	117.524979	45.383572	1.151916	118.585632	41.698952	39.506157	116.562416	43.541262	20.3290365	117.574024	-72.28475	0.7379715	117.475934
-26.078457	25.380056	116.038857	-14.375031	10.462582	117.651787	45.529278	1.15592	119.308128	41.696037	39.42907	116.557907	43.6126575	20.292495	117.9330175	-72.3627195	0.632668999999996	117.3705565
-24.967262	25.279367	115.774956	-14.324501	10.318257	117.815872	45.726841	1.067109	120.232437	41.728653	39.313564	116.663994	43.727747	20.1903365	118.4482155	-72.376749	0.446177499999997	117.1835285
-23.848293	25.234068	115.640678	-14.368346	10.162378	118.131302	45.929688	0.935454	121.239555	41.799805	39.180275	117.032875	43.8647465	20.0578645	119.136215	-72.6014385	0.2668915	117.126389
-22.711143	25.255236	115.674759	-14.245403	9.889441	118.44838	46.109459	0.763797	122.338699	41.886425	39.038029	117.65107	43.997942	19.900913	119.9948845	-72.488748	-0.122031	116.9018755
-21.66651	25.402121	115.927734	-14.416445	9.732374	118.983017	46.282516	0.55322	123.476112	41.977448	38.86422	118.323601	44.129982	19.70872	120.8998565	-72.962872	-0.243972000000003	117.0661775
-20.103046	25.748734	116.505302	-14.478196	9.387105	119.725754	46.401726	0.24416	124.724579	42.060268	38.62394	119.46167	44.230997	19.43405	122.0931245	-73.187389	-0.659839999999999	117.3583835
-19.229149	26.201674	117.089294	-14.505649	9.169861	120.167503	46.474045	0.037918	125.251297	42.152874	38.474579	120.215134	44.3134595	19.2562485	122.7332155	-73.3247575	-0.9165265	117.6017905
-18.227774	26.646917	117.608368	-14.348051	8.909473	120.437744	46.562813	-0.24712	125.544151	42.26902	38.306828	120.955452	44.4159165	19.029854	123.2498015	-73.1120185	-1.210908	117.6256865
-17.121397	27.12182	117.982841	-14.285469	8.761711	120.699562	46.619049	-0.526816	125.629547	42.450871	38.137646	121.597778	44.53496	18.805415	123.6136625	-73.105898	-1.281993	117.7854615
-16.12867	27.747229	118.492493	-14.184833	8.714847	120.879807	46.690586	-0.744678	125.601662	42.685703	38.031395	122.163483	44.6881445	18.6433585	123.8825725	-73.0578105	-1.2136645	117.8770415
-15.161121	28.505722	119.029091	-14.034332	8.765379	121.029533	46.832195	-0.846401	125.516403	42.958218	38.044601	122.734749	44.8952065	18.5991	124.125576	-72.9638705	-1.068342	117.93349
-14.32489	29.354937	119.634102	-14.01505	8.99189	121.205772	47.014381	-0.829406	125.282059	43.235149	38.134853	123.282692	45.124765	18.6527235	124.2823755	-73.154865	-0.668943500000001	118.1291685
-13.0078	30.619118	120.383331	-13.692841	9.223927	121.132973	47.171776	-0.800281	124.334862	43.60643	38.196201	123.765907	45.389103	18.69796	124.0503845	-72.774785	-0.250106000000002	118.2155615
-12.149965	31.449594	120.754944	-13.757028	9.429706	120.985619	47.198895	-0.833222	123.175415	43.748856	38.079475	123.757278	45.4738755	18.6231265	123.4663465	-72.9879315	0.236285499999997	118.5048915
-11.308529	32.271542	120.956787	-13.69462	9.516109	120.51786	47.071857	-0.748449	121.694481	43.757431	37.959896	123.454453	45.414644	18.6057235	122.574467	-72.803884	0.4264945	118.461253
-10.537167	33.061558	121.038139	-13.63492	9.621822	119.815109	46.675266	-0.423794	120.34539	43.672001	37.979397	122.929253	45.1736335	18.7778015	121.6373215	-72.4434735	0.465842500000001	117.9928965
-9.71145	33.759537	121.015953	-13.63101	9.899391	119.136307	46.290527	0.032804	119.089638	43.592922	38.202293	122.607101	44.9417245	19.1175485	120.8483695	-72.2037445	0.681233500000001	117.4242445
-8.939695	34.395638	121.099297	-13.691239	10.267362	118.658089	46.089355	0.464129	118.302917	43.47263	38.480194	122.560608	44.7809925	19.4721615	120.4317625	-72.1634705	1.0625625	116.8844155
-8.117364	34.957573	121.259537	-13.786181	10.686409	118.383492	45.919918	0.850076	118.046967	43.402592	38.764336	122.73822	44.661255	19.807206	120.3925935	-72.233617	1.565612	116.3743905
-6.655304	35.460949	121.385803	-13.957989	11.395351	118.262611	45.839706	1.374181	118.280914	43.313023	39.253429	123.160187	44.5763645	20.313805	120.7205505	-72.4923425	2.476897	115.8046715
-5.829798	35.767368	121.420876	-13.995047	11.766519	118.264999	45.944248	1.65064	118.682632	43.280449	39.576107	123.517776	44.6123485	20.6133735	121.100204	-72.6024425	2.9196645	115.429794
-4.971594	35.913979	121.432831	-13.951935	12.066359	118.382935	46.132011	1.876648	119.279572	43.293648	39.896595	123.883354	44.7128295	20.8866215	121.581463	-72.6166995	3.2460965	115.184407
-3.969651	35.964413	121.396782	-13.887723	12.256863	118.528572	46.370285	2.002348	119.984344	43.363567	40.108135	124.324356	44.866926	21.0552415	122.15435	-72.642372	3.4584845	114.902794
-3.140854	35.800755	121.494507	-13.780279	12.335114	118.741776	46.605961	2.0245	120.709656	43.459103	40.265053	124.715759	45.032532	21.1447765	122.7127075	-72.59309	3.5254515	114.7708445
-2.302382	35.559566	121.677032	-13.71235	12.400522	119.025841	46.816685	1.974188	121.429047	43.573616	40.348564	125.056145	45.1951505	21.161376	123.242596	-72.6198505	3.639668	114.809086
-1.428351	35.231049	121.835365	-13.679199	12.428126	119.366898	47.034805	1.91295	122.147301	43.71627	40.415825	125.418533	45.3755375	21.1643875	123.782917	-72.7339355	3.6918645	114.950879
-0.3104	34.516945	122.37278	-13.447477	12.362186	119.825378	47.46254	1.847318	123.282814	44.019463	40.5359	126.166626	45.7410015	21.191609	124.72472	-72.6359555	3.532763	114.926036
0.478355	33.940125	122.72644	-13.24106	12.35296	120.175262	47.819965	1.871993	124.077843	44.210518	40.676968	126.779114	46.0152415	21.2744805	125.4284785	-72.4973615	3.4314395	114.9220455
1.09304	33.245514	123.274002	-13.187345	12.38205	120.633522	48.137325	1.944213	124.756874	44.392796	40.851337	127.380791	46.2650605	21.397775	126.0688325	-72.6397505	3.366325	115.1982115
1.810202	32.524246	123.654366	-13.155781	12.50761	121.008217	48.383999	2.041414	125.254097	44.504555	41.013943	127.855804	46.444277	21.5276785	126.5549505	-72.755839	3.4875415	115.4614835
2.407466	31.80303	123.987221	-13.107424	12.598655	121.33033	48.519592	2.187281	125.661346	44.585724	41.202484	128.201477	46.552658	21.6948825	126.9314115	-72.767506	3.5024275	115.7292485
2.909957	30.977222	124.275124	-13.085882	12.753627	121.609756	48.608379	2.369848	125.986435	44.65686	41.406754	128.518555	46.6326195	21.888301	127.252495	-72.8043835	3.618953	115.967017
3.46165	30.08478	124.330223	-13.071177	12.93807	121.829079	48.721649	2.543296	126.278854	44.681709	41.595001	128.778	46.701679	22.0691485	127.528427	-72.844033	3.8069915	116.129731
4.126387	28.711918	124.467133	-13.074632	13.214396	122.035301	48.785667	2.790536	126.604935	44.672318	41.865757	128.95755	46.7289925	22.3281465	127.7812425	-72.8782565	4.1006455	116.2893595
4.534326	27.657022	124.337746	-13.106531	13.394525	122.090378	48.782845	2.934333	126.706314	44.642399	42.012573	128.899887	46.712622	22.473453	127.8031005	-72.925684	4.315597	116.3776555
4.917758	26.554771	124.027809	-13.16553	13.528505	122.071747	48.724998	3.071169	126.705399	44.584465	42.146759	128.725662	46.6547315	22.608964	127.7155305	-72.9857915	4.448046	116.4279635
5.213464	25.442177	123.820854	-13.22896	13.67276	121.967209	48.639194	3.199165	126.684036	44.516113	42.273785	128.494003	46.5776535	22.736475	127.5890195	-73.0355735	4.609045	116.3453985
5.491558	24.227909	123.539749	-13.257839	13.750728	121.831047	48.560131	3.323429	126.624474	44.424458	42.388943	128.236801	46.4922945	22.856186	127.4306375	-73.0079725	4.64527	116.2314565
5.48928	23.108576	123.308029	-13.340192	13.848376	121.676979	48.477043	3.416553	126.540527	44.34087	42.476494	127.971687	46.4089565	22.9465235	127.256107	-73.0893405	4.7502285	116.097851
5.722336	21.771666	123.083725	-13.35067	13.913891	121.516731	48.414223	3.513438	126.422203	44.256393	42.564251	127.723816	46.335308	23.0388445	127.0730095	-73.036648	4.7889375	115.9604525
5.969614	19.671104	122.687782	-13.475725	14.039375	121.375259	48.344238	3.729328	126.215874	44.147572	42.73399	127.343002	46.245905	23.231659	126.779438	-73.197355	4.847091	115.97108
6.098814	18.247175	122.400894	-13.492505	14.119576	121.250824	48.315903	3.908964	126.066551	44.083958	42.875748	127.088821	46.1999305	23.392356	126.577686	-73.1849405	4.846796	115.923962
6.179345	16.813183	122.173607	-13.494603	14.231889	121.124962	48.287563	4.148213	125.897583	44.03022	43.052425	126.858841	46.1588915	23.600319	126.378212	-73.1480975	4.863459	115.871712
6.264957	15.292234	121.855247	-13.406281	14.34194	120.969345	48.271629	4.390526	125.735199	44.0075	43.231823	126.560318	46.1395645	23.8111745	126.1477585	-72.9521265	4.8727055	115.7909315
6.268783	13.791135	121.580818	-13.377091	14.504227	120.843887	48.262863	4.594598	125.556274	43.97422	43.378971	126.201859	46.1185415	23.9867845	125.8790665	-72.8727235	5.0216695	115.8087075
6.220604	12.261953	121.303085	-13.476033	14.731407	120.827805	48.252808	4.773369	125.322578	43.928207	43.55204	125.685097	46.0905075	24.1627045	125.5038375	-73.0425735	5.3001095	116.1517725
6.135573	10.644177	121.062828	-13.364206	14.864142	120.712402	48.235588	4.978343	125.080406	43.87912	43.727093	124.939987	46.057354	24.352718	125.0101965	-72.785766	5.375566	116.4146075
5.963045	8.26834	121.007645	-13.439035	15.193256	120.656357	48.248474	5.320389	124.900284	43.688236	43.925201	123.460182	45.968355	24.622795	124.180233	-72.846425	5.763717	117.132481
5.824942	6.626138	121.096924	-13.39754	15.31219	120.51519	48.25901	5.566838	124.744102	43.571121	43.957642	122.397018	45.9150655	24.76224	123.57056	-72.7101455	5.86214	117.45982
5.680993	5.126358	121.383797	-13.216103	15.269275	120.251907	48.196732	5.635802	124.608627	43.476109	43.809364	121.481277	45.8364205	24.722583	123.044952	-72.2686265	5.815967	117.458862
5.520258	3.580446	121.514366	-13.13896	15.052521	120.12632	48.031361	5.456183	124.4562	43.434906	43.489376	120.680573	45.7331335	24.4727795	122.5683865	-72.0110535	5.6322625	117.6842535
5.389229	2.03495	121.417595	-13.01097	14.612823	120.020439	47.84708	4.943135	124.307182	43.471859	42.958065	120.211983	45.6594695	23.9506	122.2595825	-71.6814095	5.275046	117.7812955
5.245389	0.526009	121.334579	-13.008627	14.157927	120.059097	47.778397	4.421805	124.319862	43.604015	42.499233	120.187187	45.691206	23.460519	122.2535245	-71.70846	4.855335	117.8646695
5.120322	-0.787615	121.247932	-12.804259	13.71674	120.058632	47.782009	4.132982	124.436043	43.784504	42.319412	120.616241	45.7832565	23.226197	122.526142	-71.3917745	4.207283	117.591122
4.897582	-2.561568	121.210266	-12.75287	13.691086	120.308067	47.793312	4.262634	124.669861	43.81567	42.55024	121.421745	45.804491	23.406437	123.045803	-71.310231	3.975735	117.570331
4.710855	-3.551967	121.265053	-12.855582	14.049488	120.530907	47.737209	4.61124	124.694908	43.774559	42.903225	121.765518	45.755884	23.7572325	123.230213	-71.467048	4.3417435	117.831601
4.52042	-4.394722	121.36747	-12.734112	14.427103	120.547127	47.727921	4.964845	124.733337	43.756466	43.266689	121.874146	45.7421935	24.115767	123.3037415	-71.2104175	4.738439	117.7905125
4.330709	-5.281283	121.494736	-12.781578	14.88462	120.622726	47.76136	5.271633	124.821388	43.823414	43.577705	121.94519	45.792387	24.424669	123.383289	-71.355543	5.344571	117.862163
4.090444	-6.059251	121.660439	-12.70686	15.206268	120.610382	47.855782	5.516624	124.987793	43.923283	43.791382	121.873299	45.8895325	24.654003	123.430546	-71.3032525	5.758533	117.790218
3.867866	-6.837615	121.869293	-12.619793	15.39554	120.568886	47.944126	5.678832	125.078606	43.989136	43.922222	121.698036	45.966631	24.800527	123.388321	-71.206217	5.990553	117.749451
3.675406	-7.546683	122.134987	-12.434778	15.393093	120.453941	48.013962	5.774941	125.112389	44.001858	43.956341	121.406326	46.00791	24.865641	123.2593575	-70.877466	5.920545	117.6485245
3.397398	-8.673139	122.574326	-12.456431	15.324698	120.446899	48.132278	5.797873	125.342056	43.975693	43.90443	121.00351	46.0539855	24.8511515	123.172783	-70.9668475	5.7982445	117.721015
3.117794	-9.327518	123.024628	-12.451676	15.171993	120.445923	48.218956	5.750343	125.692787	43.956955	43.819599	120.865318	46.0879555	24.784971	123.2790525	-70.9913075	5.559015	117.6127935
2.824406	-9.838984	123.529289	-12.517865	15.043998	120.531906	48.25898	5.688462	126.133362	43.901371	43.688248	120.715462	46.0801755	24.688355	123.424412	-71.1159055	5.399641	117.6394
2.560105	-10.301394	124.146202	-12.575975	14.904338	120.57872	48.245319	5.644855	126.52758	43.794868	43.550388	120.504547	46.0200935	24.5976215	123.5160635	-71.1720435	5.2110545	117.6413765
2.188717	-10.596362	124.770233	-12.441373	14.637091	120.467087	48.517815	5.473076	126.712975	43.68441	43.431835	120.261787	46.1011125	24.4524555	123.487381	-70.9838585	4.8217265	117.446793
1.910258	-10.79755	125.251411	-12.477622	14.490024	120.554947	48.496334	5.483875	127.039703	43.603363	43.336487	120.136551	46.0498485	24.410181	123.588127	-71.0050925	4.569867	117.521767
1.811521	-10.973946	125.525177	-12.512279	14.34084	120.655502	48.506897	5.451783	127.335831	43.554634	43.270596	120.124077	46.0307655	24.3611895	123.729954	-71.0553235	4.3204905	117.58105
1.38138	-10.829456	125.51638	-12.544248	14.120975	120.794357	48.442734	5.366695	127.473763	43.499901	43.190037	120.239815	45.9713175	24.278366	123.856789	-71.0598135	3.963584	117.731925
1.074992	-10.550246	125.299789	-12.306127	13.912918	120.769547	48.41861	5.360698	127.452827	43.515247	43.22945	120.379295	45.9669285	24.295074	123.916061	-70.5791825	3.530762	117.623033
0.695457	-10.026142	125.017204	-12.456409	14.091994	120.898376	48.462997	5.415446	127.40506	43.572624	43.354301	120.623756	46.0178105	24.3848735	124.014408	-70.9306285	3.7991145	117.782344
0.14157	-9.184038	124.802544	-12.368526	14.250331	120.986572	48.536919	5.534351	127.377975	43.676231	43.563698	120.969215	46.106575	24.5490245	124.173595	-70.843627	3.9516375	117.799549
-0.183362	-8.348255	124.486748	-12.231807	14.477449	121.100632	48.647022	5.698175	127.443298	43.831047	43.810638	121.399376	46.2390345	24.7544065	124.421337	-70.7026485	4.2004915	117.779927
-0.620725	-7.438449	124.308052	-12.249387	14.871475	121.417915	48.813328	5.860777	127.564323	44.000938	44.117607	122.073997	46.407133	24.989192	124.81916	-70.905907	4.753758	118.01667
-0.961396	-6.382641	124.09259	-12.031353	15.151659	121.707535	49.018291	5.991775	127.881477	44.224174	44.454784	123.054649	46.6212325	25.2232795	125.468063	-70.6839385	5.0800385	117.947007
-1.592986	-4.544259	123.799286	-11.696037	15.625029	122.406235	49.331207	6.220819	128.599472	44.615528	44.967358	125.065407	46.9733675	25.5940885	126.8324395	-70.3654415	5.6559695	117.9800305
-1.980272	-3.298413	123.595253	-11.313491	15.819921	122.859573	49.430717	6.394493	129.077957	44.936775	45.288517	126.591751	47.183746	25.841505	127.834854	-69.810728	5.798337	117.884292
-2.405833	-2.016171	123.467865	-11.128458	16.128366	123.451317	49.498516	6.557344	129.534164	45.260757	45.577206	128.136856	47.3796365	26.067275	128.83551	-69.6365525	6.189457	118.067124
-2.863041	-0.656821	123.371864	-10.951458	16.43416	124.001762	49.604908	6.683153	129.916519	45.623322	45.819767	129.631531	47.614115	26.25146	129.774025	-69.517031	6.61686	118.229499
-3.3741	0.73142	123.220535	-10.772818	16.751156	124.425797	49.72673	6.820342	130.176727	46.341476	45.933788	130.858902	48.034103	26.377065	130.5178145	-69.579739	7.125247	118.3337795
-3.908544	2.051077	122.943619	-10.322489	16.940529	124.591995	49.901924	7.028316	130.275467	46.673767	46.183056	131.987305	48.2878455	26.605686	131.131386	-68.9328235	7.275372	118.052604
-4.400193	3.291647	122.738518	-10.129406	17.313465	124.739708	50.054134	7.308661	130.186172	46.946701	46.416821	132.825607	48.5004175	26.862741	131.5058895	-68.7592295	7.764189	117.9735265
-5.35847	5.01629	122.523224	-9.918592	17.850586	124.835571	50.240101	7.747926	129.997269	47.288124	46.789188	133.426575	48.7641125	27.268557	131.711922	-68.6012965	8.432615	117.95922
-5.989829	6.002718	122.435234	-9.81993	18.191532	124.800446	50.362164	8.051458	129.834381	47.417419	47.00946	133.527069	48.8897915	27.530459	131.680725	-68.5296515	8.852605	117.920167
-6.726744	6.850134	122.363152	-9.761887	18.501312	124.674797	50.488003	8.304967	129.738785	47.449039	47.217716	133.40332	48.968521	27.7613415	131.5710525	-68.492295	9.2412825	117.7785415
-7.143207	7.384625	122.180138	-9.753366	18.714148	124.516953	50.55315	8.5204	129.635635	47.448246	47.403191	133.174927	49.000698	27.9617955	131.405281	-68.50743	9.4665005	117.628625
-8.223709	8.148275	122.172119	-9.770099	18.821026	124.307991	50.58316	8.614164	129.558548	47.41766	47.474976	132.91481	49.00041	28.04457	131.236679	-68.540608	9.597482	117.379303
-9.173212	8.675735	122.045685	-9.837298	18.828878	124.107613	50.570534	8.668392	129.450623	47.309494	47.489693	132.553848	48.940014	28.0790425	131.0022355	-68.61461	9.5787135	117.2129905
-10.060387	9.023828	121.876801	-9.921129	18.774792	123.891472	50.530155	8.748796	129.167755	47.162186	47.503288	132.130096	48.8461705	28.126042	130.6489255	-68.6884285	9.423542	117.1340185
-11.477213	9.451238	121.601257	-10.035936	18.703213	123.571136	50.379215	8.934494	128.563065	46.959801	47.59309	131.429123	48.669508	28.263792	129.996094	-68.74138	9.142634	117.146178
-12.090991	9.437716	121.232559	-10.074917	18.691711	123.372223	50.334793	9.045466	128.142136	46.830448	47.622993	131.010941	48.5826205	28.3342295	129.5765385	-68.7324545	9.0491925	117.1679075
-13.464272	9.775309	121.109306	-10.081137	18.714563	123.203529	50.27597	9.138919	127.82798	46.794762	47.665768	130.76564	48.535366	28.4023435	129.29681	-68.69764	9.0267825	117.110248
-14.47924	9.828634	120.935699	-10.069961	18.787025	123.123573	50.255001	9.234771	127.630524	46.818218	47.75721	130.600433	48.5366095	28.4959905	129.1154785	-68.6765315	9.0780595	117.1316675
-15.170732	9.628008	120.634552	-10.065203	18.893101	123.087273	50.256943	9.332505	127.411903	46.858044	47.838219	130.514771	48.5574935	28.585362	128.963337	-68.6878995	9.20084	117.211209
-16.265881	9.578666	120.454338	-10.034219	19.006662	123.01561	50.22477	9.41866	127.148102	46.906166	47.894554	130.42485	48.565468	28.656607	128.786476	-68.633906	9.356717	117.244744
-17.387787	9.409641	120.097061	-10.027636	19.097099	122.872147	50.171299	9.517184	126.852097	46.955414	47.950436	130.264313	48.5633565	28.73381	128.558205	-68.6186285	9.460388	117.186089
-19.12953	8.989662	119.501747	-10.033201	19.258667	122.520958	50.071533	9.686149	126.343597	46.928932	48.050278	130.038376	48.5002325	28.8682135	128.1909865	-68.5666345	9.6491205	116.8509295
-20.349213	8.605183	119.209969	-10.078835	19.359905	122.297218	50.005138	9.796988	126.050278	46.511112	48.278271	129.75975	48.258125	29.0376295	127.905014	-68.415795	9.6821805	116.689422
-21.579315	8.069564	119.008125	-10.464441	19.65962	122.296883	49.571644	10.105302	125.985786	46.340122	48.414211	129.203979	47.955883	29.2597565	127.5948825	-68.884765	10.0594835	116.9988835
-22.860489	7.392701	119.127594	-10.476087	19.73951	122.232483	49.521221	10.226628	125.926987	46.154709	48.565247	128.565155	47.837965	29.3959375	127.246071	-68.790139	10.0830825	117.218895
-24.185869	6.663664	119.575943	-10.225315	19.653383	122.174683	49.917645	10.156469	125.940071	45.994934	48.713013	127.629433	47.9562895	29.434741	126.784752	-68.4069195	9.872025	117.564614
-25.492228	5.800793	120.130585	-10.224763	19.659744	122.236481	50.007431	10.205278	126.202538	45.809185	48.719196	126.497887	47.908308	29.462237	126.3502125	-68.357834	9.857251	118.1227495
-27.003407	5.037834	120.967606	-10.407688	19.701912	122.37011	50.097076	10.158749	126.414963	45.669521	48.557697	125.469719	47.8832985	29.358223	125.942341	-68.6986745	10.045601	118.797879
-28.999514	3.710034	122.075424	-10.271956	19.214922	122.499756	50.252754	9.809802	127.179352	45.629162	48.026306	123.960533	47.940958	28.918054	125.5699425	-68.48487	9.51179	119.4295695
-30.201241	2.748366	122.785721	-10.242639	18.718224	122.726784	50.25555	9.490842	127.453934	45.596443	47.496326	123.263573	47.9259965	28.493584	125.3587535	-68.4112745	8.942864	120.0948145
-31.547054	1.993949	123.450729	-10.234287	18.166624	122.921524	50.185413	9.155735	127.580032	45.53516	46.942398	122.61853	47.8602865	28.0490665	125.099281	-68.3288605	8.2841815	120.743767
-32.964783	1.385901	124.013672	-10.256401	17.717058	123.098694	50.149452	8.91925	127.480988	45.456741	46.512913	121.919426	47.8030965	27.7160815	124.700207	-68.3158985	7.71803450000001	121.497181
-34.366589	0.962489	124.475327	-10.29141	17.423161	123.136971	50.094299	8.821114	126.923897	45.292225	46.211632	121.138275	47.693262	27.516373	124.031086	-68.276082	7.329949	122.242856
-35.729534	0.695612	124.745682	-10.346254	17.285271	122.986603	49.62635	8.988545	126.127373	45.050163	46.010952	120.054031	47.3382565	27.4997485	123.090702	-68.0307645	7.0707935	122.882504
-37.128792	0.651442	124.952888	-10.410334	17.234653	122.681831	49.407162	8.943639	124.800613	44.806854	45.896072	118.81987	47.107008	27.4198555	121.8102415	-67.927676	7.04945050000001	123.5534205
-39.191402	0.885098	125.087212	-10.499559	17.17152	122.126541	48.990215	8.73824	122.962555	44.485413	45.712776	117.178833	46.737814	27.225508	120.070694	-67.736932	7.117532	124.182388
-40.423	1.178813	124.992462	-10.560801	17.173199	121.877144	48.728584	8.710574	122.04232	44.365829	45.702847	116.600739	46.5472065	27.2067105	119.3215295	-67.6688085	7.1396875	124.4327585
-41.732262	1.72065	125.000763	-10.668807	17.210386	121.839378	48.533897	8.692176	121.479942	44.289215	45.802113	116.466965	46.411556	27.2471445	118.9734535	-67.74917	7.1736275	124.7053025
-43.02121	2.4854	125.159286	-10.910428	17.339981	122.019371	48.376354	8.695249	121.07885	44.167717	45.995296	116.533768	46.2720355	27.3452725	118.806309	-68.0928915	7.3346895	125.232433
-44.133526	3.258141	125.331352	-11.011885	17.423077	122.117958	48.169632	8.759049	120.561043	43.961586	46.183502	116.592896	46.065609	27.4712755	118.5769695	-68.089379	7.3748785	125.6589465
-45.070858	4.165774	125.599442	-11.10127	17.529573	122.220039	47.90464	8.897221	119.949928	43.681782	46.391556	116.570328	45.793211	27.6443885	118.260128	-67.995751	7.4147575	126.17995
-45.958401	5.197129	125.914474	-11.209256	17.637983	122.400818	47.697166	9.077475	119.500565	43.441826	46.612911	116.594063	45.569496	27.845193	118.047314	-67.988008	7.430773	126.754322
-47.076885	6.81735	126.409576	-11.358278	17.773647	122.740265	47.526421	9.292637	119.008446	43.248199	46.956421	116.798172	45.38731	28.124529	117.903309	-68.103866	7.422765	127.577221
-47.613419	7.973154	126.691734	-11.477904	17.861452	122.880234	47.32383	9.402716	118.752205	43.05851	47.046738	116.810844	45.19117	28.224727	117.7815245	-68.146978	7.498177	127.9789435
-47.912365	9.16271	126.884094	-11.627334	17.923822	122.985313	47.105934	9.441034	118.504044	42.911427	47.082977	116.814384	45.0086805	28.2620055	117.659214	-68.2633485	7.5856385	128.311412
-48.219269	10.41657	127.073517	-11.7613	17.961857	123.075233	46.937691	9.40022	118.385681	42.770676	47.079121	116.887344	44.8541835	28.2396705	117.6365125	-68.3767835	7.6840435	128.5139535
-48.447876	11.67105	127.108109	-11.886158	17.960073	123.147133	46.773834	9.382215	118.348953	42.669239	47.09824	117.052147	44.7215365	28.2402275	117.70055	-68.4938525	7.6799185	128.593716
-48.5443	13.011439	126.909515	-12.058276	17.940674	123.163757	46.617538	9.335866	118.278145	42.522346	47.103153	117.234528	44.569942	28.2195095	117.7563365	-68.686494	7.6618385	128.5711775
-48.544701	14.362711	126.928802	-12.253286	17.887234	123.112152	46.410645	9.279158	118.206215	42.306438	47.082367	117.446198	44.3585415	28.1807625	117.8262065	-68.8651135	7.5937055	128.3980975
-48.288311	16.350836	126.711906	-12.591309	17.784157	123.108315	46.065788	9.192717	118.200256	42.081882	47.064735	118.026337	44.073835	28.128726	118.1132965	-69.256453	7.439588	128.1033335
-48.142887	17.615456	126.612961	-12.817921	17.737284	123.211578	45.960114	9.150071	118.466042	41.960453	47.058647	118.704857	43.9602835	28.104359	118.5854495	-69.5961255	7.370209	127.8377065
-47.671249	19.061979	126.480659	-13.031466	17.715736	123.422478	45.930004	9.169868	118.966331	41.894863	47.123795	119.697151	43.9124335	28.1468315	119.331741	-69.9753655	7.2846405	127.513215
-47.114296	20.37652	126.359688	-13.215865	17.682394	123.756317	45.920647	9.224753	119.694778	41.89407	47.196465	120.851662	43.9073585	28.210609	120.27322	-70.3390885	7.154179	127.239414
-46.517475	21.662338	126.586571	-13.407692	17.675303	124.211411	45.995335	9.226787	120.736816	41.881313	47.223835	122.173798	43.938324	28.225311	121.455307	-70.753708	7.125295	126.967515
-45.79615	22.899559	126.625	-13.585208	17.689104	124.836517	46.239388	9.2749	122.197296	41.925835	47.298481	123.734985	44.0826115	28.2866905	122.9661405	-71.2530275	7.0915175	126.7068935
-44.904579	24.071764	126.709213	-13.699833	17.699776	125.615646	46.565933	9.323251	123.924744	42.058094	47.442169	125.429558	44.3120135	28.38271	124.677151	-71.7116795	7.016842	126.554141
-43.471741	25.814888	127.097343	-13.640992	17.582428	126.775513	47.476822	9.026793	126.524666	42.265438	47.582043	127.711639	44.87113	28.304418	127.1181525	-72.153114	6.860438	126.4328735
-42.409878	26.835573	127.22995	-13.716719	17.547752	127.61087	47.884552	8.787655	128.316223	42.406952	47.605316	129.004425	45.145752	28.1964855	128.660324	-72.57919	6.8990185	126.561416
-41.398212	27.85902	127.432396	-13.760495	17.452053	128.364716	48.240582	8.473234	130.003601	42.616989	47.592464	130.028961	45.4287855	28.032849	130.016281	-72.9497755	6.871257	126.713151
-40.287548	28.808821	127.462753	-13.77245	17.258512	129.01741	48.555172	8.116454	131.510818	43.139111	47.340523	130.760941	45.8471415	27.7284885	131.1358795	-73.3920415	6.7885355	126.8989405
-39.17421	29.685316	127.493309	-13.792574	16.992914	129.588455	48.829517	7.719096	132.776215	43.329189	47.136776	131.467468	46.079353	27.427936	132.1218415	-73.664501	6.557892	127.0550685
-38.100941	30.578991	127.697037	-13.818334	16.679377	130.104965	49.011536	7.3175	133.83905	43.503536	46.930676	132.047623	46.257536	27.124088	132.9433365	-73.894204	6.234666	127.2665935
-37.03653	31.424913	127.91964	-13.857919	16.356602	130.570663	49.110348	6.968041	134.583908	43.64809	46.678802	132.616394	46.379219	26.8234215	133.600151	-74.095057	5.8897825	127.541175
-35.529793	32.724346	128.434021	-13.970206	15.924006	131.118286	49.166031	6.464888	135.325928	43.688034	46.311916	133.27562	46.4270325	26.388402	134.300774	-74.3674445	5.45961	127.935798
-34.551968	33.668144	128.828354	-14.041901	15.689804	131.372421	49.097446	6.256029	135.543182	43.669876	46.146194	133.63176	46.383661	26.2011115	134.587471	-74.467463	5.1784965	128.157371
-33.625252	34.569168	129.202469	-14.101081	15.518115	131.54715	49.015285	6.128794	135.66597	43.61153	46.013172	133.907425	46.3134075	26.070983	134.7866975	-74.5155695	4.965247	128.3076025
-32.717506	35.490459	129.646027	-14.132854	15.382886	131.660294	48.994068	6.079712	135.656555	43.565804	45.948715	134.137482	46.279936	26.0142135	134.8970185	-74.545644	4.7515585	128.4235695
-31.812557	36.447819	129.985458	-14.141888	15.268448	131.706635	48.949451	6.03974	135.610092	43.524166	45.898834	134.330231	46.2368085	25.969287	134.9701615	-74.5205845	4.567609	128.4431085
-30.948118	37.367985	130.256088	-14.165656	15.190337	131.725128	48.882641	6.011588	135.51622	43.482746	45.844276	134.379166	46.1826935	25.927932	134.947693	-74.5140055	4.452742	128.502563
-30.122042	38.267181	130.461639	-14.229701	15.133631	131.682999	48.794334	6.013334	135.280991	43.409271	45.807842	134.32048	46.1018025	25.910588	134.8007355	-74.5612045	4.356674	128.5652625
-28.877029	39.608662	130.439117	-14.352838	15.068054	131.489594	48.628853	6.043602	134.888901	43.183903	45.716175	134.042542	45.906378	25.8798885	134.4657215	-74.612054	4.2562195	128.5134665
-28.128035	40.434898	130.241531	-14.462627	15.025015	131.309998	48.575962	6.084516	134.64241	43.012089	45.725624	133.800964	45.7940255	25.90507	134.221687	-74.7192795	4.14496	128.398309
-27.364904	41.259296	130.070328	-14.566687	14.962909	131.100876	48.526676	6.102309	134.44841	42.808929	45.724182	133.547638	45.6678025	25.9132455	133.998024	-74.8011765	4.0125725	128.203728
-26.596685	42.047058	129.867264	-14.675477	14.861965	130.884415	48.424694	6.105695	134.234589	42.607037	45.680832	133.265411	45.5158655	25.8932635	133.75	-74.8668195	3.8306665	128.01883
-25.848896	42.770576	129.626877	-14.800437	14.708039	130.648575	48.290363	6.030261	133.903534	42.41787	45.593071	133.000229	45.3541165	25.811666	133.4518815	-74.9549905	3.604412	127.8452685
-25.170507	43.453255	129.488403	-14.924969	14.496054	130.382797	48.082317	5.868528	133.561829	42.226402	45.397038	132.685333	45.1543595	25.632783	133.123581	-75.0042975	3.359325	127.642013
-24.494829	44.16188	129.422455	-15.057395	14.272854	130.067841	47.85825	5.736357	133.114624	42.031452	45.19175	132.360489	44.944851	25.4640535	132.7375565	-75.059641	3.0816545	127.3981255
-23.466232	45.105927	129.379852	-15.283038	14.017735	129.522049	47.492603	5.550074	132.26561	41.759132	44.933804	132.042557	44.6258675	25.241939	132.1540835	-75.1919435	2.793531	126.8900145
-22.820683	45.705357	129.522583	-15.473077	13.898084	129.129456	47.224575	5.424835	131.648499	41.535828	44.76965	131.908554	44.3802015	25.0972425	131.7785265	-75.3263555	2.6989255	126.4803855
-22.176485	46.298744	129.810425	-15.708915	13.854803	128.72525	46.86425	5.356908	131.005722	41.282921	44.674706	131.8358	44.0735855	25.015807	131.420761	-75.4914155	2.693799	126.029739
-21.55064	46.80484	130.237717	-15.952391	13.866147	128.335159	46.469803	5.360986	130.406967	41.023056	44.644867	131.86087	43.7464295	25.0029265	131.1339185	-75.6512115	2.7293675	125.5363995
-20.948359	47.2043	130.705536	-16.173738	13.913514	128.024155	46.201088	5.354669	129.931671	40.797623	44.632263	132.063446	43.4993555	24.993466	130.9975585	-75.8468315	2.833562	125.0507515
-20.308451	47.526058	131.312424	-16.379728	14.017164	127.791763	45.983173	5.338006	129.565552	40.653465	44.63171	132.441193	43.318319	24.984858	131.0033725	-76.077775	3.04947	124.5801535
-19.664457	47.714348	131.999344	-16.582697	14.122913	127.66304	45.787781	5.289298	129.348343	40.538349	44.623795	132.797394	43.163065	24.9565465	131.0728685	-76.328459	3.2892795	124.2532115
-18.732821	47.793121	132.737	-16.791002	14.334911	127.531471	45.640621	5.315572	129.116379	40.353672	44.645973	133.210068	42.9971465	24.9807725	131.1632235	-76.5791505	3.6890495	123.8997185
-18.109741	47.691078	132.853516	-16.822914	14.453665	127.377762	45.654362	5.392092	128.995163	40.323032	44.675968	133.413406	42.988697	25.03403	131.2042845	-76.634525	3.8733	123.5512395
-17.481972	47.481224	132.641037	-16.752861	14.594791	127.194962	45.793343	5.459584	128.908112	40.348335	44.716228	133.419174	43.070839	25.087906	131.163643	-76.576561	4.101676	123.226281
-16.823324	47.166748	132.21611	-16.664619	14.634768	126.996086	45.905704	5.459086	128.787094	40.37936	44.727058	133.238708	43.142532	25.093072	131.012901	-76.47177	4.176464	122.979271
-16.171146	46.721745	131.637665	-16.546782	14.636235	126.816162	45.998894	5.380105	128.743118	40.429886	44.662186	132.879074	43.21439	25.0211455	130.811096	-76.307954	4.2513245	122.821228
-15.546307	46.149139	130.980652	-16.40729	14.575502	126.717735	46.104301	5.254785	128.773331	40.547405	44.54789	132.505219	43.325853	24.9013375	130.639275	-76.140433	4.2496665	122.796195
-14.969913	45.447834	130.303101	-16.264091	14.487161	126.659241	46.241341	5.064173	128.925674	40.695305	44.378872	132.132584	43.468323	24.7215225	130.529129	-75.996505	4.2527995	122.789353
-14.270295	44.144196	129.380371	-16.12834	14.271027	126.585342	46.403225	4.659245	129.180832	40.897308	44.015892	131.573074	43.6502665	24.3375685	130.376953	-75.9069465	4.2044855	122.793731
-13.825565	43.118256	128.802795	-16.094643	14.067719	126.484871	46.379078	4.338701	129.255249	41.001926	43.680935	131.165863	43.690502	24.009818	130.210556	-75.879788	4.12562	122.759186
-13.414606	42.017975	128.27272	-16.108042	13.816978	126.298561	46.29216	3.992848	129.201813	41.079556	43.327541	130.72081	43.685858	23.6601945	129.9613115	-75.901942	3.9737615	122.6358105
-13.091241	40.844837	127.780914	-16.151142	13.569413	126.034454	46.201481	3.681566	129.050751	41.10173	42.990284	130.281448	43.6516055	23.335925	129.6660995	-75.9538895	3.802901	122.4028085
-12.878601	39.620514	127.377617	-16.200317	13.332459	125.716782	46.079777	3.445689	128.772644	41.077553	42.708485	129.921402	43.578665	23.077087	129.347023	-75.979299	3.587831	122.086541
-12.661812	38.321037	126.84668	-16.509619	13.280635	125.439163	45.928696	3.235465	128.356201	40.719273	42.588257	129.552139	43.3239845	22.911861	128.95417	-76.3432225	3.649409	121.924156
-12.534501	36.990273	126.34758	-16.612165	13.065976	124.985329	45.69001	3.062448	127.753136	40.625305	42.306183	128.881866	43.1576575	22.6843155	128.317501	-76.3819875	3.4476365	121.653157
-12.632668	35.043743	125.403442	-16.763765	12.786457	124.100983	44.936459	2.935715	126.485992	40.499012	41.892769	127.517868	42.7177355	22.414242	127.00193	-76.2452655	3.158672	121.200036
-12.576847	33.60062	124.33699	-16.81142	12.624146	123.290146	44.586506	2.861774	125.338623	40.376171	41.648079	126.392578	42.4813385	22.2549265	125.8656005	-76.1041785	2.9933655	120.7146915
-12.494307	32.119675	123.270859	-16.82337	12.476501	122.415909	44.325275	2.807486	124.044586	40.217979	41.399986	125.229034	42.271627	22.103736	124.63681	-75.918367	2.849266	120.195008
-12.457995	30.630095	122.25016	-16.786732	12.31966	121.59095	44.129013	2.739545	122.954964	40.077675	41.158409	124.008324	42.103344	21.948977	123.481644	-75.676808	2.690343	119.700256
-12.425329	29.052881	121.265427	-16.738674	12.19277	120.857765	43.927948	2.707687	121.891701	40.000343	40.97031	123.017479	41.9641455	21.8389985	122.45459	-75.4414935	2.5465415	119.26094
-12.394163	27.448559	120.453667	-16.69821	12.088018	120.254723	43.777637	2.592117	121.132065	39.895897	40.778957	122.109665	41.836767	21.685537	121.620865	-75.233187	2.490499	118.888581
-12.447114	25.866615	119.771873	-16.713274	12.024346	119.724617	43.711697	2.491483	120.615974	39.816196	40.673317	121.32428	41.7639465	21.5824	120.970127	-75.1904945	2.466292	118.479107
-12.393447	23.337385	118.700775	-16.741421	11.958447	118.955215	43.591171	2.389827	119.912407	39.755688	40.500874	120.671906	41.6734295	21.4453505	120.2921565	-75.1562715	2.4715435	117.6182735
-12.459182	21.684643	118.170227	-16.754454	11.883494	118.465111	43.493546	2.239666	119.64756	39.712013	40.376625	120.222153	41.6027795	21.3081455	119.9348565	-75.1116875	2.4588425	116.9953655
-12.4891	19.950315	117.642853	-16.809288	11.846563	118.033562	43.355415	2.136507	119.327286	39.672981	40.267155	119.968124	41.514198	21.201831	119.647705	-75.132774	2.491295	116.419419
-12.590729	18.258686	117.316177	-16.880199	11.789993	117.698074	43.174755	2.035217	119.084465	39.637527	40.173786	119.820198	41.406141	21.1045015	119.4523315	-75.166539	2.4754845	115.9438165
-12.539133	16.446333	116.966125	-16.958349	11.776285	117.460724	43.02634	1.94456	118.909409	39.613472	40.109837	119.802582	41.319906	21.0271985	119.3559955	-75.236604	2.5253715	115.5654525
-12.679725	14.679618	116.689384	-16.795649	11.65258	117.187653	42.881317	1.945957	118.829636	39.571651	40.082577	119.878128	41.226484	21.014267	119.353882	-74.817782	2.290893	115.021424
-12.674559	12.871716	116.479584	-17.102003	11.896238	117.164909	42.771118	2.030836	118.804131	39.506737	40.158085	119.985474	41.1389275	21.0944605	119.3948025	-75.3429335	2.6980155	114.9350155
-12.694545	10.100564	116.147888	-17.157856	12.151774	117.05072	42.707958	2.343271	118.839981	39.393196	40.448193	120.056709	41.050577	21.395732	119.448345	-75.366289	2.907816	114.653095
-12.826814	8.243	115.98053	-17.149824	12.362502	117.042053	42.709576	2.628661	118.952141	39.349518	40.692421	119.916275	41.029547	21.660541	119.434208	-75.329195	3.064463	114.649898
-12.817463	6.312974	115.826859	-17.086939	12.534411	117.030655	42.757118	2.894723	119.10585	39.326523	40.88855	119.578888	41.0418205	21.8916365	119.342369	-75.2156985	3.1771855	114.718941
-12.961594	4.380515	115.783051	-16.952637	12.690611	116.964493	42.819107	3.151444	119.290794	39.286579	41.049404	119.020554	41.052843	22.100424	119.155674	-74.958117	3.280798	114.773312
-12.978172	2.32974	115.831566	-16.816374	12.776057	116.866447	42.877766	3.381924	119.541977	39.257744	41.136959	118.235909	41.067755	22.2594415	118.888943	-74.700503	3.2926725	114.843951
-13.13248	0.328276	116.141045	-16.652868	12.771924	116.738319	42.980762	3.524662	119.840324	39.241962	41.106117	117.491722	41.111362	22.3153895	118.666023	-74.417098	3.2284585	114.810615
-13.237036	-1.747587	116.635201	-16.519283	12.664014	116.658691	43.116249	3.51589	120.328209	39.210537	40.92857	116.710983	41.163393	22.22223	118.519596	-74.201959	3.105798	114.797786
-13.583385	-4.636316	117.879852	-16.407446	12.349078	116.699409	43.253086	3.326725	121.081696	39.15662	40.421967	115.642998	41.204853	21.874346	118.362347	-74.019745	2.82381	115.036471
-13.788716	-6.479115	118.755974	-16.371691	12.06537	116.788338	43.267632	3.026743	121.555588	39.160011	39.974178	115.166092	41.2138215	21.5004605	118.36084	-73.9572035	2.6302795	115.215836
-13.875644	-8.270729	119.614769	-16.345295	11.757598	117.016792	43.303574	2.713991	122.187172	39.222996	39.537598	114.865158	41.263285	21.1257945	118.526165	-73.953875	2.3894015	115.507419
-14.225841	-9.777327	120.58593	-16.342659	11.529791	117.326424	43.366657	2.512146	122.821655	39.304642	39.214699	114.784416	41.3356495	20.8634225	118.8030355	-74.0209675	2.1961595	115.8498125
-14.61441	-11.110245	121.36985	-16.341534	11.415075	117.546288	43.381721	2.365721	123.151985	39.33643	39.039246	114.76313	41.3590755	20.7024835	118.9575575	-74.0421435	2.1276665	116.1350185
-14.981771	-12.253093	121.844933	-16.538078	11.517669	117.800056	43.323967	2.349088	123.221138	39.253471	38.99551	114.551147	41.288719	20.672299	118.8861425	-74.364875	2.363039	116.7139695
-15.398748	-13.193769	122.158066	-16.399006	11.524131	117.636528	43.254173	2.517579	123.081612	39.137306	39.072445	114.200661	41.1957395	20.795012	118.6411365	-73.9937515	2.25325	116.6319195
-16.070667	-14.315525	122.363235	-16.455545	11.867473	117.533966	43.217609	2.891064	122.860275	39.033894	39.381199	114.010193	41.1257515	21.1361315	118.435234	-74.0368415	2.5988145	116.632698
-16.536175	-14.82476	122.432961	-16.456738	12.123897	117.508331	43.198864	3.116749	122.826958	39.122356	39.6408	114.158974	41.16061	21.3787745	118.492966	-74.074086	2.8690195	116.523696
-16.987677	-15.170156	122.383728	-16.45286	12.333519	117.585587	43.199619	3.244063	122.811905	39.194817	39.861111	114.388847	41.197218	21.552587	118.600376	-74.102938	3.114451	116.570798
-17.474426	-15.340076	122.328423	-16.4597	12.508933	117.726479	43.176796	3.330346	122.766754	39.249554	40.034412	114.626137	41.213175	21.682379	118.6964455	-74.132575	3.335487	116.7565125
-17.965725	-15.364109	122.234344	-16.463875	12.665669	117.851807	43.15377	3.416508	122.734451	39.29414	40.215382	114.851143	41.223955	21.815945	118.792797	-74.151705	3.515393	116.910817
-18.48777	-15.226376	122.134186	-16.506586	12.792559	118.005013	43.142086	3.541099	122.682953	39.287811	40.42688	115.128647	41.2149485	21.9839895	118.9058	-74.2281205	3.6011285	117.104226
-19.004185	-14.944501	122.056854	-16.534294	12.925684	118.20195	43.162758	3.661168	122.712837	39.302711	40.652496	115.494499	41.2327345	22.156832	119.103668	-74.3013225	3.694536	117.300232
-19.888962	-14.065233	121.990013	-16.591694	13.072668	118.57901	43.203869	3.774501	122.839607	39.356876	40.939201	116.167999	41.2803725	22.356851	119.503803	-74.4637605	3.788485	117.654217
-20.384552	-13.477832	121.871971	-16.619497	13.154263	118.840897	43.229492	3.861094	122.844467	39.366257	41.10416	116.51297	41.2978745	22.482627	119.6787185	-74.5368685	3.825899	118.0030755
-20.75275	-12.80525	121.662483	-16.607944	13.228957	119.013596	43.216888	3.995514	122.690857	39.349392	41.290592	116.749718	41.28314	22.643053	119.7202875	-74.499028	3.814861	118.3069045
-21.101656	-11.952868	121.395554	-16.566225	13.368362	119.067589	43.240402	4.214959	122.391914	39.300777	41.5471	116.828957	41.2705895	22.8810295	119.6104355	-74.4030395	3.8556945	118.5247425
-21.440603	-10.971095	121.074364	-16.486897	13.533002	119.041847	43.312511	4.486156	122.061089	39.278595	41.854565	116.990196	41.295553	23.1703605	119.5256425	-74.269347	3.8956435	118.5580515
-21.683903	-9.906722	120.624374	-16.389824	13.706083	119.012238	43.435905	4.702363	121.911171	39.37418	42.156578	117.356552	41.4050425	23.4294705	119.6338615	-74.1846905	3.9826955	118.3906145
-21.991777	-8.794187	120.165375	-16.295771	13.875797	119.006775	43.591629	4.802893	122.019936	39.529667	42.417152	117.925491	41.560648	23.6100225	119.9727135	-74.15219	4.1415715	118.0408365
-22.293568	-6.976054	119.570648	-16.194557	14.142852	119.145653	43.668194	4.827045	122.540321	39.767502	42.725346	119.187546	41.717848	23.7761955	120.8639335	-74.106962	4.5095085	117.4273725
-22.480288	-5.626557	119.379333	-16.170593	14.350198	119.444252	43.752251	4.875249	123.242447	39.945358	42.966335	120.227432	41.8488045	23.920792	121.7349395	-74.1899905	4.779604	117.1535645
-22.632292	-4.285296	119.479439	-16.147573	14.611256	119.870148	43.920689	5.042886	124.001022	40.085533	43.272591	121.449455	42.003111	24.1577385	122.7252385	-74.298257	5.0647735	117.0150575
-22.829609	-2.910694	119.715752	-16.12286	14.873049	120.374641	44.02953	5.331081	124.73143	40.210869	43.628548	122.507027	42.1201995	24.4798145	123.6192285	-74.3659195	5.2662835	117.1300535
-22.947315	-1.496418	120.028366	-16.060236	15.11945	120.861504	44.180187	5.612495	125.350677	40.344517	43.968784	123.413315	42.262352	24.7906395	124.381996	-74.382824	5.4482605	117.341012
-23.042082	-0.040567	120.337105	-15.930218	15.337589	121.328178	44.417416	5.864336	126.002693	40.577	44.317532	124.169716	42.497208	25.090934	125.0862045	-74.357644	5.584244	117.5701515
-23.151089	1.352042	120.639313	-15.896851	15.59164	121.815468	44.72422	6.064185	126.496994	40.850334	44.639225	124.784431	42.787277	25.351705	125.6407125	-74.580979	5.831575	117.9902235
-23.203499	3.439844	120.957687	-15.427573	15.691241	122.104141	45.400864	6.140282	126.638924	41.151226	44.906071	125.140892	43.276045	25.5231765	125.889908	-74.131191	5.8593055	118.318374
-23.250706	4.874656	121.066795	-15.372891	15.841434	122.266052	45.580662	6.346716	126.525986	41.345306	45.077473	125.139725	43.462984	25.7120945	125.8328555	-74.208766	5.9707735	118.6992485
-23.315672	6.245744	120.98484	-15.017387	15.83612	122.135017	45.808262	6.495944	126.394547	41.526447	45.236977	125.082542	43.6673545	25.8664605	125.7385445	-73.7021285	5.8057795	118.5314895
-23.161867	7.538217	120.82045	-14.964048	15.971189	122.096024	45.703671	6.80865	126.422119	41.678783	45.385136	125.071014	43.691227	26.096893	125.7465665	-73.619323	5.845485	118.4454815
-23.176804	8.961935	120.561729	-14.708633	15.986625	121.888329	45.854794	6.907479	126.287689	41.825481	45.533497	125.0923	43.8401375	26.220488	125.6899945	-73.2574035	5.752762	118.0866635
-23.251196	10.355403	120.40789	-14.745176	16.116732	121.801804	45.929035	7.001177	126.104477	41.903748	45.663918	125.035683	43.9163915	26.3325475	125.57008	-73.4067435	5.9009165	118.033528
-23.530813	11.84837	120.421959	-14.56377	16.170275	121.608696	45.940178	7.146571	125.819221	41.953594	45.800694	124.973801	43.946886	26.4736325	125.396511	-73.074426	5.8669175	117.820881
-23.626074	13.99208	120.324753	-14.452633	16.3673	121.497978	45.988541	7.41699	125.450943	42.059471	46.080551	124.906174	44.024006	26.7487705	125.1785585	-72.929272	5.9858295	117.8173975
-23.687973	15.359955	120.361862	-14.364511	16.536915	121.494629	46.070965	7.636393	125.203339	42.1353	46.273556	124.918221	44.1031325	26.9549745	125.06078	-72.8321545	6.1188555	117.928478
-23.713715	16.676001	120.458138	-14.234802	16.692207	121.501816	46.163742	7.849659	124.967941	42.222946	46.463696	124.914337	44.193344	27.1566775	124.941139	-72.662948	6.2277365	118.062493
-23.725983	18.052526	120.497223	-14.099184	16.84775	121.487617	46.269833	8.06913	124.767601	42.336224	46.647682	124.877975	44.3030285	27.358406	124.822788	-72.5013965	6.337094	118.152446
-23.725857	19.325565	120.537338	-13.961803	17.033209	121.408096	46.404423	8.292522	124.58876	42.415829	46.830994	124.833023	44.410126	27.561758	124.7108915	-72.333732	6.50466	118.1053005
-23.760267	20.582941	120.437828	-13.854615	17.203447	121.287666	46.509834	8.500434	124.432945	42.444523	47.01952	124.690689	44.4771785	27.759977	124.561817	-72.1864085	6.646917	118.013515
-23.727472	21.752306	120.358566	-13.855474	17.384722	121.180153	46.575905	8.700434	124.313805	42.441303	47.201199	124.540779	44.508604	27.9508165	124.427292	-72.219552	6.8186275	117.933014
-23.669735	23.527313	120.204613	-13.896348	17.611595	121.059624	46.667873	8.923503	124.291801	42.40369	47.424667	124.388634	44.5357815	28.174085	124.3402175	-72.3284775	7.049105	117.7790305
-23.595831	24.644056	120.165596	-13.902764	17.684742	121.0037	46.725365	8.992737	124.380577	42.38562	47.524738	124.328148	44.5554925	28.2587375	124.3543625	-72.3610205	7.1107465	117.6530375
-23.573591	25.674635	120.13607	-13.767708	17.661459	120.904091	46.773773	9.044274	124.460457	42.384048	47.583099	124.298355	44.5789105	28.3136865	124.379406	-72.1143265	7.0092315	117.428776
-23.450821	26.673647	120.16095	-13.752357	17.679834	120.917999	46.822685	9.054954	124.548218	42.391876	47.6194	124.237633	44.6072805	28.337177	124.3929255	-72.1119945	7.022491	117.4430725
-23.346153	27.697897	120.171761	-13.737843	17.700615	120.95488	46.880802	9.062777	124.572281	42.409138	47.655239	124.195053	44.64497	28.359008	124.383667	-72.120656	7.042222	117.526093
-23.035925	28.541872	120.236298	-13.712603	17.71261	120.994331	46.909981	9.067193	124.556007	42.453487	47.656136	124.131325	44.681734	28.3616645	124.343666	-72.10694	7.06355550000001	117.644996
-23.081587	29.602245	120.308014	-13.683984	17.713625	121.029678	46.936409	9.053	124.506737	42.495365	47.650249	124.090492	44.715887	28.3516245	124.2986145	-72.083855	7.0756255	117.7607415
-22.796707	30.908579	120.445236	-13.649109	17.713272	121.059563	46.953793	9.050283	124.434158	42.566837	47.627911	124.122795	44.760315	28.339097	124.2784765	-72.058533	7.087447	117.8406495
-22.594942	31.810553	120.486794	-13.635143	17.738543	121.060089	46.964771	9.052678	124.386581	42.611771	47.627102	124.170647	44.788271	28.33989	124.278614	-72.058557	7.137196	117.841564
-22.400152	32.650398	120.577576	-13.627651	17.781654	121.043846	46.947952	9.082578	124.336449	42.621758	47.642101	124.209679	44.784855	28.3623395	124.273064	-72.040157	7.2009685	117.814628
-22.175676	33.503078	120.634148	-13.610038	17.837111	121.025505	46.922157	9.135925	124.230362	42.634724	47.644951	124.227058	44.7784405	28.390438	124.22871	-71.9985165	7.283784	117.8223
-21.983047	34.273819	120.691406	-13.633943	17.895	121.004166	46.915634	9.182182	124.027588	42.638504	47.661564	124.179062	44.777069	28.421873	124.103325	-72.044955	7.368127	117.905007
-21.733929	35.004379	120.78569	-13.647068	17.944809	120.94207	46.896507	9.237951	123.736778	42.614685	47.679562	124.038338	44.755596	28.4587565	123.887558	-72.049732	7.4308615	117.996582
-21.43857	35.75721	120.808983	-13.653922	18.002827	120.838562	46.812397	9.298781	123.442719	42.556667	47.68684	123.876938	44.684532	28.4928105	123.6598285	-71.992376	7.5128435	118.0172955
-21.015331	36.772461	120.797989	-13.710973	18.091768	120.619438	46.685505	9.300554	123.063614	42.537884	47.650089	123.731277	44.6116945	28.4753215	123.3974455	-72.0336405	7.7082145	117.8414305
-20.673561	37.422256	120.783997	-13.883221	18.205818	120.565918	46.574188	9.278827	122.939049	42.502079	47.620777	123.698891	44.5381335	28.449802	123.31897	-72.3045755	7.961834	117.812866
-20.344584	37.991653	120.796097	-13.871405	18.248428	120.449211	46.450996	9.241867	122.87326	42.444462	47.598751	123.724052	44.447729	28.420309	123.298656	-72.190539	8.076547	117.599766
-20.026541	38.474491	120.85775	-13.994826	18.337423	120.45134	46.33213	9.192745	122.865967	42.376514	47.548775	123.759697	44.354322	28.37076	123.312832	-72.343974	8.304086	117.589848
-19.67869	38.912224	120.932579	-14.124267	18.41823	120.468399	46.208412	9.115584	122.883202	42.32019	47.486408	123.777855	44.264301	28.300996	123.3305285	-72.512835	8.535464	117.6062695
-19.295225	39.288422	120.913971	-14.242453	18.470959	120.464966	46.092487	9.035138	122.893372	42.283466	47.432106	123.761772	44.1879765	28.233622	123.327572	-72.6728825	8.708296	117.60236
-18.89505	39.614697	120.890831	-14.325871	18.487352	120.430283	45.99118	8.949874	122.873055	42.232586	47.357445	123.715881	44.111883	28.1536595	123.294468	-72.763625	8.8210445	117.566098
-18.189854	39.974361	120.833672	-14.442097	18.486305	120.366478	45.813587	8.75159	122.810875	42.197895	47.180347	123.556755	44.005741	27.9659685	123.183815	-72.889935	9.0066415	117.549141
-17.723206	40.130615	120.768547	-14.543661	18.451752	120.313034	45.659245	8.595199	122.751595	42.164261	47.034531	123.361755	43.911753	27.814865	123.056675	-72.999075	9.088639	117.569393
-17.319996	40.240467	120.622192	-14.649012	18.410196	120.226334	45.479729	8.449224	122.674133	42.058964	46.890648	123.157417	43.7693465	27.669936	122.915775	-73.0673705	9.150456	117.536893
-16.934078	40.268425	120.437256	-14.794747	18.364105	120.13208	45.303928	8.324393	122.574768	41.928127	46.747471	122.940918	43.6160275	27.535932	122.757843	-73.2055215	9.192278	117.506317
-16.51791	40.221336	120.258102	-14.946379	18.323704	120.036781	45.114994	8.202703	122.561279	41.781658	46.601704	122.780945	43.448326	27.4022035	122.671112	-73.341084	9.2452045	117.40245
-16.101746	40.152443	120.113708	-15.098816	18.276415	119.993088	44.931705	8.074247	122.633888	41.636806	46.461914	122.725281	43.2842555	27.2680805	122.6795845	-73.4818875	9.2847495	117.3065915
-15.660773	40.029827	120.044617	-15.249833	18.228825	119.991478	44.781147	7.900759	122.743134	41.530769	46.309738	122.729362	43.155958	27.1052485	122.736248	-73.655624	9.3524015	117.246708
-14.923367	39.736115	120.026817	-15.528253	18.146187	120.027054	44.533337	7.60977	122.830673	41.353767	46.061916	122.750404	42.943552	26.835843	122.7905385	-74.000058	9.45653100000001	117.2635695
-14.489767	39.520306	120.069649	-15.710662	18.08392	120.024704	44.325058	7.422038	122.789108	41.21254	45.871387	122.745071	42.768799	26.6467125	122.7670895	-74.190123	9.5211275	117.2823185
-14.078602	39.241184	120.130798	-15.906033	18.019348	120.008781	44.079227	7.270417	122.692123	41.060623	45.705284	122.748413	42.569925	26.4878505	122.720268	-74.381991	9.5508455	117.297294
-13.715034	38.936481	120.187019	-16.084093	17.944775	120.002487	43.829788	7.121877	122.60257	40.910488	45.557072	122.803024	42.370138	26.3394745	122.702797	-74.538324	9.5500755	117.302177
-13.324589	38.580486	120.292747	-16.277157	17.902861	120.006325	43.593567	6.991908	122.516571	40.783127	45.415108	122.874542	42.188347	26.203508	122.6955565	-74.742661	9.602214	117.3170935
-12.93719	38.17984	120.357597	-16.448349	17.862944	119.987335	43.365082	6.858365	122.439919	40.655811	45.284836	122.951866	42.0104465	26.0716005	122.6958925	-74.9071445	9.6542875	117.2787775
-12.555976	37.713036	120.390106	-16.629229	17.842487	119.955696	43.131504	6.72584	122.385994	40.545517	45.150509	122.991264	41.8385105	25.9381745	122.688629	-75.0969685	9.7467995	117.222763
-12.019267	36.966309	120.389999	-16.890808	17.818958	119.899391	42.81179	6.528039	122.428581	40.388065	44.995602	122.912918	41.5999275	25.7618205	122.6707495	-75.3815435	9.8760955	117.1280325
-11.640342	36.404537	120.269485	-17.055841	17.800508	119.881035	42.626617	6.402163	122.537376	40.265182	44.862049	122.662102	41.4458995	25.632106	122.599739	-75.5575815	9.96891	117.162331
-11.261418	35.784119	119.981171	-17.229055	17.791506	119.853638	42.45343	6.277534	122.670532	40.108536	44.711937	122.287842	41.280983	25.4947355	122.479187	-75.739093	10.0882765	117.228089
-10.82934	35.118465	119.596634	-17.394915	17.732872	119.82621	42.282242	6.1432	122.772964	39.95575	44.513474	121.879921	41.118996	25.328337	122.3264425	-75.908826	10.137407	117.3259775
-10.638609	34.490372	119.254974	-17.581429	17.63229	119.795944	42.117825	5.96867	122.934509	39.764034	44.289524	121.251358	40.9409295	25.129097	122.0929335	-76.1037875	10.135483	117.4989545
-10.293161	33.73737	118.775368	-17.775803	17.507914	119.725098	41.909172	5.822978	122.993088	39.528725	44.04945	120.584717	40.7189485	24.936214	121.7889025	-76.2705545	10.079614	117.6612935
-9.986666	33.030964	118.312881	-17.98394	17.375017	119.606949	41.664173	5.681655	122.954391	39.268814	43.769119	119.962036	40.4664935	24.725387	121.4582135	-76.4343735	10.024647	117.7556845
-9.557745	31.995943	117.738083	-18.28688	17.124977	119.408951	41.343353	5.337911	122.972633	38.938065	43.345699	119.099274	40.140709	24.341805	121.0359535	-76.714469	9.908149	117.7819485
-9.309919	31.369894	117.4767	-18.491714	16.945398	119.331764	41.091805	5.057657	122.915909	38.710915	43.029705	118.721031	39.90136	24.043681	120.81847	-76.884788	9.847115	117.845058
-9.052816	30.808496	117.363914	-18.734575	16.770628	119.340149	40.788662	4.770786	122.859085	38.500233	42.690685	118.401184	39.6444475	23.7307355	120.6301345	-77.1135975	9.8105205	118.0501635
-8.811717	30.284637	117.391251	-18.971643	16.609596	119.429054	40.505524	4.528416	122.832848	38.319759	42.396919	118.231621	39.4126415	23.4626675	120.5322345	-77.3559275	9.7565245	118.3258735
-8.577578	29.831421	117.529915	-19.166443	16.488712	119.539116	40.296181	4.295842	122.863808	38.202408	42.190735	118.337593	39.2492945	23.2432885	120.6007005	-77.5821805	9.7341355	118.4775315
-8.306058	29.443932	117.709778	-19.321161	16.40078	119.615646	40.122143	4.091367	122.914482	38.14254	42.039089	118.544724	39.1323415	23.065228	120.729603	-77.7746635	9.736332	118.501689
-8.05383	29.147625	117.856064	-19.458351	16.333054	119.614685	39.941307	3.900348	122.874939	38.072578	41.941341	118.722809	39.0069425	22.9208445	120.798874	-77.9236445	9.7452635	118.430496
-7.644505	28.810177	117.943428	-19.641779	16.315229	119.508018	39.63332	3.761455	122.629478	37.936325	41.824535	118.75869	38.7848225	22.792995	120.694084	-78.0683805	9.837463	118.321952
-7.387353	28.645786	117.882172	-19.727785	16.369308	119.409927	39.472923	3.788988	122.413231	37.827385	41.83606	118.704834	38.650154	22.812524	120.5590325	-78.105724	9.926092	118.2608215
-7.131711	28.536077	117.779907	-19.823298	16.458881	119.338676	39.360733	3.876747	122.282013	37.709911	41.892181	118.604576	38.535322	22.884464	120.4432945	-78.181918	10.033298	118.2340575
-6.856393	28.470781	117.683426	-19.915411	16.544041	119.293823	39.299541	3.986397	122.264771	37.586563	41.964584	118.453323	38.443052	22.9754905	120.359047	-78.273874	10.1125915	118.228599
-6.557149	28.436317	117.567787	-19.998676	16.594736	119.246841	39.279755	4.029848	122.283997	37.466114	42.001247	118.31398	38.3729345	23.0155475	120.2989885	-78.3702865	10.1739245	118.1946935
-6.249585	28.416431	117.461845	-20.088549	16.592833	119.244423	39.248249	3.994307	122.321976	37.352127	41.962002	118.19252	38.300188	22.9781545	120.257248	-78.477286	10.2075115	118.231598
-5.909822	28.360493	117.425919	-20.172014	16.516439	119.303596	39.188828	3.895711	122.358093	37.256222	41.860722	118.102119	38.222525	22.8782165	120.230106	-78.566553	10.1546615	118.377086
-5.332578	28.317768	117.517006	-20.312859	16.322229	119.501404	39.073826	3.641964	122.337868	37.144444	41.632824	118.053963	38.109135	22.637394	120.1959155	-78.734853	10.007064	118.8068925
-4.934733	28.327999	117.676796	-20.437517	16.182638	119.6987	38.951603	3.458455	122.317444	37.073219	41.476727	118.152466	38.012411	22.467591	120.234955	-78.887445	9.897685	119.162445
-4.501298	28.401434	117.927528	-20.562067	16.058023	119.933495	38.803379	3.29219	122.30928	37.005505	41.338448	118.369507	37.904442	22.315319	120.3393935	-79.028576	9.800727	119.5275965
-4.055841	28.556908	118.234001	-20.717724	15.954703	120.1754	38.656628	3.146887	122.325584	36.911491	41.255894	118.725845	37.7840595	22.2013905	120.5257145	-79.2195075	9.7080155	119.8250855
-3.624802	28.770924	118.572151	-20.875723	15.882095	120.392334	38.510117	3.042854	122.34919	36.811237	41.242107	119.188049	37.660677	22.1424805	120.7686195	-79.412123	9.6217095	120.0160485
-3.142117	29.017281	118.939102	-21.040318	15.835153	120.589661	38.338947	3.017383	122.379257	36.742722	41.286358	119.732025	37.5408345	22.1518705	121.055641	-79.6214705	9.5184355	120.123681
-2.599937	29.258478	119.339897	-21.165348	15.808725	120.752754	38.201794	3.021766	122.419533	36.682713	41.376339	120.357178	37.4422535	22.1990525	121.3883555	-79.7729495	9.4183975	120.1171525
-1.721536	29.636011	119.956711	-21.306889	15.845941	120.96846	38.1106	3.135202	122.532021	36.601891	41.633518	121.321892	37.3562455	22.38436	121.9269565	-79.9700235	9.307522	120.0099635
-1.07851	29.89706	120.390129	-21.350527	15.925863	121.107147	38.100235	3.305061	122.634109	36.571049	41.875751	122.006516	37.335642	22.590406	122.3203125	-80.036696	9.26132	119.8939815
-0.437636	30.117802	120.787552	-21.363392	16.069096	121.26355	38.137161	3.509049	122.790703	36.551659	42.12043	122.676933	37.34441	22.8147395	122.733818	-80.071194	9.3234525	119.793282
0.220456	30.284096	121.210815	-21.35531	16.244852	121.448479	38.177483	3.736638	123.013451	36.558475	42.361828	123.32373	37.367979	23.049233	123.1685905	-80.078599	9.440471	119.7283675
0.890668	30.409966	121.6828	-21.315905	16.421686	121.693146	38.261692	3.989493	123.363052	36.601437	42.60519	124.069992	37.4315645	23.2973415	123.716522	-80.0633745	9.5460305	119.66977
1.599471	30.40951	122.264183	-21.208796	16.580008	121.996094	38.411873	4.268261	123.86528	36.714027	42.88805	124.870766	37.56295	23.5781555	124.368023	-79.980542	9.5818605	119.624165
2.207906	30.367214	122.860695	-21.058807	16.713598	122.349915	38.617645	4.514005	124.39959	36.839474	43.152977	125.686035	37.7285595	23.833491	125.0428125	-79.8461735	9.593705	119.6570175
3.589539	29.935286	123.564186	-20.775587	16.868408	122.884537	38.954689	4.891901	125.243568	37.032337	43.48848	126.786232	37.993513	24.1901905	126.0149	-79.544687	9.5466255	119.754174
4.291009	29.653114	124.010071	-20.554411	16.948168	123.197029	39.207394	5.114829	125.853966	37.220009	43.709435	127.417084	38.2137015	24.412132	126.635525	-79.3225235	9.484204	119.758533
4.995826	29.301834	124.34021	-20.292408	17.006844	123.470779	39.810074	5.104743	126.321159	37.407505	43.897362	127.988449	38.6087895	24.5010525	127.154804	-79.1936055	9.5126355	119.786754
5.621292	28.895191	124.692085	-20.042974	17.052313	123.719406	40.105412	5.262039	126.983521	37.577816	44.0681	128.433807	38.841614	24.6650695	127.708664	-78.927562	9.4395565	119.730148
6.276664	28.387224	124.935699	-19.80324	17.116919	123.948792	40.384892	5.398829	127.66671	37.767475	44.252144	128.86676	39.0761835	24.8254865	128.266735	-78.6826635	9.4083515	119.630849
6.766611	27.782902	125.315437	-19.551556	17.165304	124.195923	40.697021	5.502303	128.377869	37.978252	44.409412	129.315002	39.3376365	24.9558575	128.8464355	-78.4407485	9.3747505	119.5454105
7.376715	27.145523	125.618408	-19.288612	17.210762	124.502312	41.023968	5.591053	129.080246	38.214725	44.551094	129.743332	39.6193465	25.0710735	129.411789	-78.1965705	9.3504505	119.592835
8.045719	26.084789	126.17804	-18.904779	17.287428	124.997017	41.448124	5.734737	129.989929	38.897835	44.649212	130.329819	40.1729795	25.1919745	130.159874	-77.9825375	9.3828815	119.83416
8.439107	25.345602	126.506004	-18.680788	17.351978	125.287537	41.694496	5.836329	130.449646	39.13842	44.81551	130.76799	40.416458	25.3259195	130.608818	-77.778034	9.3780365	119.966256
8.7731	24.570768	126.773666	-18.471701	17.419628	125.52346	41.900928	5.947412	130.766739	39.359573	44.973686	131.143723	40.6302505	25.460549	130.955231	-77.5736525	9.378707	120.091689
9.063873	23.733017	126.963409	-18.312361	17.5107	125.702354	42.094284	6.092462	130.961807	39.566334	45.153706	131.409851	40.830309	25.623084	131.185829	-77.455031	9.398316	120.218879
9.294296	22.868826	126.993713	-18.180887	17.620443	125.775673	42.264725	6.250247	130.996078	39.734306	45.344879	131.569382	40.9995155	25.797563	131.28273	-77.3612895	9.443323	120.268616
9.452803	21.965574	126.90126	-18.073486	17.718121	125.776382	42.414742	6.414912	130.87796	39.862087	45.524414	131.578018	41.1384145	25.969663	131.227989	-77.2853865	9.466579	120.324775
9.534822	21.040579	126.689621	-17.983934	17.809452	125.710144	42.514194	6.582901	130.642624	39.96468	45.697762	131.459229	41.239437	26.1403315	131.0509265	-77.207305	9.4785725	120.3693615
9.603204	19.500027	126.241745	-17.894512	17.925301	125.485626	42.550262	6.822257	130.266739	40.031071	45.896626	131.18367	41.2906665	26.3594415	130.7252045	-77.0796905	9.4911605	120.2460475
9.529304	18.408915	125.96328	-17.859974	17.997988	125.345245	42.569134	6.960339	130.08313	40.035503	45.999439	131.045197	41.3023185	26.479889	130.5641635	-77.0222665	9.516087	120.1263265
9.113529	17.396965	125.85672	-17.840363	18.069414	125.265167	42.568867	7.057917	130.044571	40.020248	46.085884	130.953384	41.2945575	26.5719005	130.4989775	-76.9752835	9.5669275	120.0313565
9.166064	16.059015	125.632584	-17.851973	18.112656	125.241852	42.593376	7.145265	130.055191	39.975342	46.146336	130.88707	41.284359	26.6458005	130.4711305	-76.988305	9.5795115	120.0125735
8.882221	14.794418	125.488983	-17.882288	18.147812	125.220528	42.602528	7.20647	130.087906	39.890995	46.192543	130.770767	41.2467615	26.6995065	130.4293365	-77.0113375	9.59611749999999	120.0117195
8.081548	13.700856	125.508736	-17.911379	18.170908	125.176369	42.601856	7.266498	130.092346	39.811836	46.241039	130.591232	41.206846	26.7537685	130.341789	-77.029604	9.5880475	120.010949
8.093931	12.169374	125.171349	-17.944866	18.186296	125.126053	42.609303	7.30636	130.076324	39.722755	46.257919	130.325653	41.166029	26.7821395	130.2009885	-77.055761	9.5904525	120.0511175
7.065316	10.2256	125.101067	-17.957138	18.170605	125.031242	42.598011	7.294313	129.953339	39.304588	46.313187	129.858093	40.9512995	26.80375	129.905716	-76.8655755	9.53746	120.156768
6.501512	8.786948	124.951591	-17.983215	18.132915	124.976501	42.576042	7.270744	129.868469	39.250793	46.252048	129.385925	40.9134175	26.761396	129.627197	-76.8798475	9.504434	120.325805
5.864499	7.381114	124.881889	-18.004175	18.071627	124.882469	42.568501	7.237061	129.745453	39.198429	46.180779	128.903824	40.883465	26.70892	129.3246385	-76.891815	9.434334	120.4402995
5.193333	5.963409	124.760605	-18.018124	18.004412	124.73867	42.542057	7.199739	129.596466	39.114017	46.049549	128.426743	40.828037	26.624644	129.0116045	-76.864285	9.38418	120.4657355
4.476175	4.532961	124.560989	-18.036879	17.888754	124.561821	42.468498	7.106786	129.393524	39.009907	45.900593	127.952827	40.7392025	26.5036895	128.6731755	-76.8129605	9.2738185	120.4504665
3.71706	3.149823	124.395798	-18.05772	17.73353	124.399803	42.365532	6.976584	129.188766	38.949017	45.704617	127.593399	40.6572745	26.3406005	128.3910825	-76.7727145	9.1264595	120.4085235
2.89992	1.767629	124.265549	-18.09053	17.57131	124.313644	42.262848	6.841593	129.084686	38.924294	45.484978	127.405884	40.593571	26.1632855	128.245285	-76.774631	8.9793345	120.382003
1.64702	-0.241024	124.173615	-18.118954	17.349535	124.30986	42.222301	6.606921	129.073303	38.921684	45.252277	127.376923	40.5719925	25.929599	128.225113	-76.8099005	8.769471	120.394607
0.677001	-1.520701	124.25959	-18.118984	17.227522	124.345718	42.233486	6.49919	129.09668	38.916187	45.138885	127.369438	40.5748365	25.8190375	128.233059	-76.8128045	8.6360065	120.458377
-0.285507	-2.72266	124.306335	-18.119753	17.155993	124.364265	42.272259	6.45077	129.101822	38.874046	45.094334	127.276543	40.5731525	25.772552	128.1891825	-76.8126585	8.539434	120.5393475
-1.308671	-3.889052	124.433472	-18.107506	17.100504	124.339882	42.315571	6.438638	129.096725	38.800056	45.072655	127.081993	40.5578135	25.7556465	128.089359	-76.7728255	8.4453615	120.590405
-2.265237	-5.043085	124.576355	-18.103004	17.03825	124.311867	42.375179	6.423937	129.133774	38.720425	45.01852	126.798019	40.547802	25.7212285	127.9658965	-76.75381	8.3552715	120.6578375
-3.450244	-6.108132	124.880264	-18.078075	16.941952	124.295975	42.430622	6.358404	129.248932	38.667408	44.912426	126.52243	40.549015	25.635415	127.885681	-76.705165	8.248489	120.706269
-4.51373	-7.111143	125.179161	-18.070454	16.797192	124.325096	42.491825	6.23302	129.39566	38.632481	44.740955	126.288834	40.562153	25.4869875	127.842247	-76.703061	8.1073965	120.807945
-6.041285	-8.67834	125.65538	-18.041391	16.457331	124.472023	42.514881	5.925864	129.613358	38.617367	44.384449	125.97612	40.566124	25.1551565	127.794739	-76.648906	7.7595055	121.149307
-7.217609	-9.533973	125.928818	-18.008276	16.170778	124.589035	42.519855	5.641523	129.665421	38.64016	44.073997	125.826561	40.5800075	24.85776	127.745991	-76.5965595	7.483796	121.432079
-8.440041	-10.277685	126.190353	-17.979088	15.870622	124.717499	42.508789	5.348193	129.670334	38.652275	43.73111	125.679466	40.580532	24.5396515	127.6749	-76.538708	7.2015925	121.760098
-9.651938	-10.949579	126.342239	-17.927713	15.557012	124.842285	42.51429	5.099429	129.640366	38.671143	43.448154	125.543907	40.5927165	24.2737915	127.5921365	-76.4481425	6.8402325	122.0924335
-10.872986	-11.495565	126.413643	-17.885248	15.279829	124.958656	42.561646	4.953371	129.551041	38.676979	43.249466	125.457001	40.6193125	24.1014185	127.504021	-76.3898085	6.4582395	122.413291
-12.038631	-11.899443	126.487503	-17.798857	15.046893	125.023651	42.626263	4.92042	129.470398	38.64473	43.158913	125.333725	40.6354965	24.0396665	127.4020615	-76.2332105	6.0541195	122.6452405
-13.217491	-12.224813	126.579323	-17.720413	14.868966	125.07975	42.708138	4.946193	129.357941	38.612755	43.13702	125.226578	40.6604465	24.0416065	127.2922595	-76.1012725	5.6963255	122.8672405
-14.986582	-12.451771	126.712738	-17.572433	14.661396	125.133362	42.866745	4.988634	129.234833	38.577019	43.118397	125.046631	40.721882	24.0535155	127.140732	-75.866748	5.2692765	123.125992
-16.126003	-12.457759	126.828789	-17.486485	14.550026	125.183571	42.988739	4.969095	129.207748	38.599171	43.072571	124.956894	40.793955	24.020833	127.082321	-75.766925	5.079219	123.284821
-17.291498	-12.390635	126.94545	-17.359499	14.42436	125.253632	43.121735	4.897085	129.2341	38.656548	42.990948	124.943123	40.8891415	23.9440165	127.0886115	-75.6081395	4.9047035	123.4186525
-18.43231	-12.228606	127.02861	-17.262074	14.268377	125.363945	43.254505	4.760779	129.345398	38.774193	42.890453	125.026009	41.014349	23.825616	127.1857035	-75.538497	4.711138	123.5421865
-19.530537	-11.955694	127.098297	-17.155304	14.10025	125.501785	43.405457	4.585547	129.481918	38.9207	42.772808	125.231728	41.1630785	23.6791775	127.356823	-75.4736865	4.5213225	123.646747
-20.65126	-11.586864	127.068268	-17.053179	13.912715	125.656685	43.531342	4.348229	129.636566	39.067028	42.668655	125.488815	41.299185	23.508442	127.5626905	-75.405543	4.316988	123.7506795
-21.693241	-11.127769	126.984993	-16.738937	13.582174	125.738121	43.646339	4.084531	129.834015	39.211678	42.575325	125.793922	41.4290085	23.329928	127.8139685	-74.9068825	3.83442	123.6622735
-23.280725	-10.217855	127.006065	-16.626848	13.342409	126.118591	43.834869	3.827702	130.115723	39.434639	42.475883	126.365509	41.634754	23.1517925	128.240616	-74.88845	3.5330255	123.996566
-24.288406	-9.539577	127.000114	-16.564768	13.199556	126.39167	43.922756	3.722342	130.298431	39.587326	42.419651	126.743629	41.755041	23.0709965	128.52103	-74.884577	3.3281155	124.26231
-25.259123	-8.769369	127.037987	-16.481443	13.059022	126.637283	43.983082	3.621446	130.462906	39.692387	42.351627	127.030182	41.8377345	22.9865365	128.746544	-74.8006205	3.1315075	124.528022
-26.224991	-7.877489	127.210579	-16.393621	12.927023	126.846992	44.094257	3.528054	130.559723	39.769024	42.264263	127.243843	41.9316405	22.8961585	128.901783	-74.7188825	2.9578875	124.792201
-27.137756	-6.969903	127.259789	-16.299883	12.794248	127.01725	44.244026	3.410706	130.677765	39.849125	42.174843	127.411613	42.0465755	22.7927745	129.044689	-74.6463415	2.7957215	124.989811
-27.993467	-6.004506	127.263092	-16.185694	12.642937	127.155777	44.421822	3.274816	130.821838	39.956417	42.07555	127.575539	42.1891195	22.675183	129.1986885	-74.5605075	2.610691	125.1128655
-28.864658	-4.929918	127.302643	-16.068073	12.473905	127.248062	44.60252	3.118168	130.955414	40.07774	41.957142	127.768753	42.34013	22.537655	129.3620835	-74.476276	2.410155	125.1340405
-30.075556	-3.26618	127.08931	-15.931495	12.205345	127.301529	44.819138	2.855071	131.023682	40.269596	41.749222	128.043442	42.544367	22.3021465	129.533562	-74.407357	2.1085435	125.069496
-30.870338	-2.101787	126.894173	-15.848522	12.013018	127.271881	44.891518	2.648339	130.977676	40.387115	41.578304	128.247177	42.6393165	22.1133215	129.6124265	-74.3363605	1.9127145	124.9313355
-31.623999	-0.874013	126.63797	-15.748708	11.840739	127.208031	44.949566	2.425332	130.900818	40.519142	41.386574	128.475296	42.734354	21.905953	129.688057	-74.23177	1.775525	124.728005
-32.293667	0.382259	126.291565	-15.655574	11.688439	127.152657	44.985264	2.201552	130.829697	40.684769	41.213436	128.783035	42.8350165	21.707494	129.806366	-74.1461645	1.669384	124.498948
-33.003742	1.723918	126.146362	-15.54842	11.54845	127.120361	45.045357	1.997941	130.749756	40.853569	41.057262	129.123367	42.949463	21.5276015	129.9365615	-74.046303	1.5692985	124.3041605
-33.646194	3.059649	125.957764	-15.441964	11.426166	127.106049	45.114944	1.803009	130.608688	41.029366	40.90242	129.410431	43.072155	21.3527145	130.0095595	-73.956083	1.4996175	124.2025385
-34.25341	4.436292	125.949059	-15.331188	11.319319	127.101425	45.16658	1.643148	130.382431	41.49865	40.62888	129.479477	43.332615	21.136014	129.930954	-73.994991	1.502624	124.271896
-35.173458	6.474661	125.890457	-15.177411	11.219651	127.045692	45.211418	1.467965	129.908752	41.702713	40.41806	129.526947	43.4570655	20.9430125	129.7178495	-73.8118875	1.4962895	124.3735345
-35.695984	7.875443	125.874313	-15.07375	11.193301	126.964523	45.278187	1.362884	129.570724	41.814896	40.255756	129.433212	43.5465415	20.80932	129.501968	-73.6940415	1.577282	124.427078
-36.254433	9.259853	125.97451	-14.983365	11.162548	126.856483	45.349644	1.26923	129.177399	41.590382	40.229012	129.271011	43.470013	20.749121	129.224205	-73.436743	1.575975	124.488761
-36.695553	10.597736	125.906464	-14.927808	11.145273	126.673531	45.407749	1.23599	128.588745	41.628742	40.102654	128.697159	43.5182455	20.669322	128.642952	-73.3738615	1.621224	124.70411
-37.173923	11.979347	125.846909	-14.904314	11.117128	126.341927	45.402763	1.276347	127.578354	41.559933	39.999599	127.786659	43.481348	20.637973	127.6825065	-73.289976	1.596283	125.0013475
-37.60368	13.28126	125.662758	-14.931017	11.066202	125.814461	44.922302	1.549978	126.43251	41.355782	39.875221	126.504219	43.139042	20.7125995	126.4683645	-73.001076	1.4198045	125.1605575
-37.953529	14.594995	125.282166	-15.236223	11.165007	125.208191	44.67057	1.682611	124.935005	41.025352	39.698429	125.004341	42.847961	20.69052	124.969673	-73.320407	1.639494	125.446709
-38.443096	16.54895	124.567162	-15.444125	11.035102	124.052299	44.16626	1.81398	122.638428	40.372746	39.437668	122.768616	42.269503	20.625824	122.703522	-73.157753	1.44438	125.401076
-38.634686	17.788822	124.031937	-15.657428	10.94269	123.233604	43.690144	1.922923	121.071609	39.801262	39.376633	121.171486	41.745703	20.649778	121.1215475	-73.060559	1.235602	125.3456605
-38.997307	19.198423	123.642036	-15.912899	10.876496	122.401443	43.108112	2.025975	119.438087	39.182426	39.377785	119.864082	41.145269	20.70188	119.6510845	-72.971067	1.051112	125.1518015
-39.041523	20.478456	123.252144	-16.123135	10.831442	121.687355	42.556499	2.12425	118.344269	38.662415	39.410397	118.75267	40.609457	20.7673235	118.5484695	-72.855727	0.895560499999995	124.8262405
-38.965343	21.759073	122.948158	-16.341288	10.849142	121.139565	42.227318	2.254992	117.381516	38.233875	39.537838	118.239082	40.2305965	20.896415	117.810299	-72.9131725	0.801869	124.468831
-38.760818	23.078329	122.788513	-16.541197	10.901419	120.83181	41.955429	2.364873	116.864037	38.022594	39.658291	118.139854	39.9890115	21.011582	117.5019455	-73.0714055	0.791256000000001	124.1616745
-38.425835	24.371742	122.833374	-16.697086	11.01056	120.753601	41.807766	2.50277	116.821167	37.94202	39.833996	118.298103	39.874893	21.168383	117.559635	-73.269065	0.852737000000001	123.947567
-37.716873	26.315048	123.166023	-16.794689	11.283921	121.026337	41.874348	2.735149	117.093277	37.971535	40.065475	119.027695	39.9229415	21.400312	118.060486	-73.5123195	1.16753	123.992188
-37.10453	27.566551	123.515976	-16.759161	11.413903	121.341858	41.961514	2.802195	117.462196	38.132946	40.191261	119.506775	40.04723	21.496728	118.4844855	-73.565552	1.331078	124.1992305
-36.327549	28.741234	123.846672	-16.655628	11.45239	121.670494	42.105663	2.73486	117.866096	38.296741	40.176083	119.958946	40.201202	21.4554715	118.912521	-73.512458	1.4493085	124.428467
-35.498039	29.850328	124.089638	-16.514011	11.39479	121.993721	42.337215	2.555684	118.362366	38.516006	40.036236	120.400536	40.4266105	21.29596	119.381451	-73.4546325	1.49362	124.605991
-34.584236	30.893332	124.22242	-16.371914	11.227047	122.267738	42.636555	2.269003	118.97879	38.761829	39.848473	120.881378	40.699192	21.058738	119.930084	-73.44302	1.395356	124.605392
-33.576164	31.856537	124.258759	-16.259995	11.012658	122.565971	42.939701	1.902939	119.81971	39.018612	39.618927	121.484184	40.9791565	20.760933	120.651947	-73.4991465	1.264383	124.479995
-32.484211	32.759869	124.334763	-16.200174	10.756671	122.978989	43.291222	1.516063	120.910248	39.30603	39.401733	122.317299	41.298626	20.458898	121.6137735	-73.698974	1.054444	124.3442045
-30.765291	34.079926	124.638351	-16.213909	10.467878	123.847725	43.869881	0.96484	122.968719	39.72382	39.216022	123.952278	41.7968505	20.090431	123.4604985	-74.2246685	0.845324999999999	124.2349515
-29.553286	34.908791	125.055	-16.279823	10.37294	124.57769	44.248478	0.783387	124.331871	39.940792	39.261044	125.218872	42.094635	20.0222155	124.7753715	-74.654281	0.723664500000002	124.3800085
-28.27968	35.712612	125.688744	-16.366392	10.383696	125.367378	44.592239	0.726683	125.566116	40.122475	39.414925	126.530418	42.357357	20.070804	126.048267	-75.090141	0.696588000000002	124.686489
-26.787296	36.397465	126.481186	-16.21274	10.313233	126.028191	44.853386	0.790898	126.576927	40.276764	39.665665	127.742508	42.565075	20.2282815	127.1597175	-74.990555	0.398184500000003	124.8966645
-25.461987	37.147167	127.433464	-16.287273	10.43762	126.655197	45.033611	0.944387	127.183365	40.364567	39.94582	128.8302	42.699089	20.4451035	128.0067825	-75.273635	0.430136500000003	125.3036115
-24.087078	37.814869	128.382156	-16.359646	10.5921	127.10881	45.393543	0.977696	127.295998	40.708927	40.032249	129.609711	43.051235	20.5049725	128.4528545	-75.770527	0.6792275	125.7647655
-22.708668	38.481052	129.370789	-16.409197	10.750385	127.349342	45.334538	1.157536	127.247452	40.70089	40.223469	130.268463	43.017714	20.6905025	128.7579575	-75.836108	0.810267499999998	125.9407265
-20.63126	39.243546	130.670609	-16.429235	10.965384	127.327171	44.936798	1.651211	126.864265	40.755066	40.450989	131.033463	42.845932	21.0511	128.948864	-75.704402	0.879668000000002	125.705478
-19.154285	39.677765	131.363983	-16.40192	11.145325	127.231239	44.885498	1.871545	126.514992	40.815315	40.594799	131.413315	42.8504065	21.233172	128.9641535	-75.6542465	1.057478	125.4983245
-17.690371	39.945282	131.854156	-16.336811	11.31861	127.15641	44.882919	2.089867	126.230415	40.88422	40.731533	131.711716	42.8835695	21.4107	128.9710655	-75.5571915	1.22652	125.3417545
-16.221405	40.130505	132.110779	-16.262663	11.536957	127.139458	44.979458	2.282683	126.175034	40.961803	40.88694	131.943512	42.9706305	21.5848115	129.059273	-75.4959565	1.4891025	125.219643
-14.660303	40.209686	132.150848	-16.159098	11.762668	127.174469	45.161709	2.457898	126.319595	41.06831	41.092518	132.117004	43.1150095	21.775208	129.2182995	-75.4332055	1.750128	125.1306385
-13.141007	40.141933	131.930954	-16.062931	11.992004	127.263855	45.370007	2.600541	126.61129	41.137844	41.277271	132.22435	43.2539255	21.938906	129.41782	-75.3797875	2.045102	125.10989
-11.635207	39.958866	131.552444	-15.976403	12.192711	127.343712	45.592506	2.653682	127.004692	41.221245	41.428017	132.240891	43.4068755	22.0408495	129.6227915	-75.3596815	2.3445725	125.0646325
-9.289901	39.387863	130.897171	-15.878529	12.44687	127.645599	46.233433	2.431229	127.576637	41.368271	41.549881	132.205429	43.800852	21.990555	129.891033	-75.55791	2.903185	125.400165
-7.753713	38.850803	130.518967	-15.751353	12.463789	127.529167	46.428413	2.314788	128.014084	41.474171	41.563393	132.155853	43.951292	21.9390905	130.0849685	-75.453998	2.9884875	124.9733655
-6.249509	38.143494	130.298416	-15.692301	12.474467	127.618393	46.572174	2.172394	128.395767	41.579102	41.528393	132.077682	44.075638	21.8503935	130.2367245	-75.46024	3.0985405	125.0000615
-4.710279	37.310833	130.027435	-15.629739	12.475193	127.689186	46.680927	2.053717	128.741272	41.70929	41.486523	132.004044	44.1951085	21.77012	130.372658	-75.4545865	3.180266	125.005714
-3.214643	36.43824	129.873001	-15.573462	12.489705	127.759384	46.793617	1.91965	129.057678	41.85532	41.446941	131.951691	44.3244685	21.6832955	130.5046845	-75.4713925	3.2961145	125.0140835
-1.696043	35.433109	129.734772	-15.527056	12.559992	127.804359	46.910511	1.818095	129.307541	41.976841	41.424076	131.89502	44.443676	21.6210855	130.6012805	-75.497788	3.4988985	125.0074375
-0.226887	34.391869	129.571701	-15.487252	12.677307	127.836655	46.989571	1.790308	129.481079	42.077957	41.456993	131.81308	44.533764	21.6236505	130.6470795	-75.508268	3.7309635	125.0262305
1.954178	32.641129	129.318695	-15.409576	12.85615	127.851746	47.077587	1.834528	129.638428	42.218189	41.555641	131.659454	44.647888	21.6950845	130.648941	-75.46704	4.0172155	125.054551
3.307053	31.425667	129.185486	-15.364181	12.988202	127.839241	47.119232	1.876478	129.707642	42.294468	41.611935	131.53688	44.70685	21.7442065	130.622261	-75.435212	4.2321975	125.056221
4.67247	30.108599	128.969254	-15.338984	13.106306	127.775337	47.146675	1.933926	129.711456	42.35907	41.681164	131.377823	44.7528725	21.807545	130.5446395	-75.4308405	4.405067	125.0060345
6.028049	28.744102	128.703033	-15.30256	13.223921	127.683258	47.138252	1.976192	129.662094	42.388481	41.709595	131.181122	44.7633665	21.8428935	130.421608	-75.3684865	4.6049485	124.944908
7.332509	27.315294	128.40683	-15.296644	13.341747	127.577209	47.087593	2.010466	129.611237	42.404823	41.735806	130.92897	44.746208	21.873136	130.2701035	-75.339496	4.810358	124.8843145
8.646841	25.813833	128.101425	-15.311495	13.47266	127.496574	47.017799	2.036854	129.588806	42.408894	41.761997	130.661865	44.7133465	21.8994255	130.1253355	-75.3363365	5.0458945	124.8678125
9.679255	24.411146	127.911781	-15.312206	13.592987	127.417183	46.965614	2.067348	129.618042	42.405777	41.774033	130.424835	44.6856955	21.9206905	130.0214385	-75.3101075	5.2652835	124.8129275
11.766103	21.897331	127.573204	-15.350196	13.77089	127.370049	46.941853	2.117064	129.735687	42.39159	41.833225	130.070129	44.6667215	21.9751445	129.902908	-75.3671135	5.5666355	124.83719
12.685746	20.398367	127.548752	-15.353705	13.858579	127.347076	46.922615	2.192297	129.817429	42.355682	41.893177	129.813522	44.6391485	22.042737	129.8154755	-75.3465585	5.674421	124.8786765
13.845033	18.748047	127.421677	-15.346405	13.94155	127.298653	46.935593	2.291348	129.880798	42.325943	41.97406	129.544373	44.630768	22.132704	129.7125855	-75.323578	5.750396	124.8847205
15.010556	17.028921	127.332237	-15.300822	13.987894	127.223328	47.004539	2.340516	129.93631	42.015274	42.138756	129.385788	44.5099065	22.239636	129.661049	-75.1115505	5.736152	124.785607
16.119583	15.316896	127.277374	-15.18924	13.997883	127.128891	47.086548	2.317643	130.028732	42.06815	42.125507	129.130936	44.577349	22.221575	129.579834	-74.955829	5.774191	124.677948
17.511326	13.433751	127.001297	-15.053905	14.013547	127.03569	47.203102	2.228597	130.253494	42.153072	42.099171	128.897827	44.678087	22.163884	129.5756605	-74.785897	5.86321	124.4957195
18.623434	11.701601	127.02285	-14.799444	14.007233	126.970222	47.344734	2.119169	130.742599	42.324547	42.040016	128.75592	44.8346405	22.0795925	129.7492595	-74.4335285	5.9348735	124.1911845
20.196079	9.147365	127.566597	-14.212242	13.987093	127.004669	47.693386	1.932524	131.97348	42.770813	41.957382	129.006424	45.2320995	21.944953	130.489952	-73.6565835	6.029233	123.519386
21.218597	7.443345	128.325623	-13.770119	13.968039	127.175156	48.019394	1.819802	133.146805	43.498028	41.744419	129.451828	45.758711	21.7821105	131.2993165	-73.298949	6.1539675	123.0509955
22.177893	5.83151	129.455719	-13.284386	13.952483	127.486061	48.35701	1.689834	134.799301	44.031921	41.666969	130.226349	46.1944655	21.6784015	132.512825	-72.7632375	6.2265645	122.459297
23.025141	4.258449	130.949066	-12.816228	13.980365	127.869286	48.71751	1.638466	136.694702	44.620316	41.663021	131.184418	46.668913	21.6507435	133.93956	-72.301369	6.3099865	121.799012
23.749998	2.786983	132.506821	-12.389194	14.026937	128.26709	49.114143	1.569229	138.592865	45.106853	41.691788	132.084335	47.110498	21.6305085	135.3386	-71.888886	6.4233655	121.19558
24.342728	1.439216	134.039383	-12.034571	14.088387	128.621414	49.471024	1.554503	140.225189	45.543049	41.711746	132.854736	47.5070365	21.6331245	136.5399625	-71.5761785	6.5436495	120.7028655
24.822578	0.135423	135.380463	-11.746456	14.116595	128.887009	49.828632	1.570845	141.499634	45.922001	41.772495	133.311172	47.8753165	21.67167	137.405403	-71.3682285	6.56152	120.368615
24.04229	-0.560085	136.031723	-11.340061	14.063332	129.062103	50.33036	1.661827	142.269287	46.306625	41.867573	133.50267	48.3184925	21.7647	137.8859785	-70.9986145	6.361964	120.2382275
23.449381	-1.042201	136.044006	-11.097654	14.018287	128.958984	50.664299	1.766502	142.200577	46.559574	41.966759	133.35289	48.6119365	21.8666305	137.7767335	-70.8072445	6.1699435	120.1412345
22.941673	-1.482433	135.609009	-10.885169	13.964103	128.640579	50.964294	1.863696	141.77739	46.80814	42.104862	133.036972	48.886217	21.984279	137.407181	-70.656555	5.943927	119.873977
22.297888	-1.782226	134.759796	-10.691367	13.924387	128.098862	51.227028	1.953759	140.998657	47.014198	42.226868	132.681732	49.120613	22.0903135	136.8401945	-70.503347	5.7584605	119.3575295
21.648663	-1.991598	133.622879	-10.527329	13.949431	127.467178	51.320683	2.103075	140.058502	47.112545	42.247345	132.303833	49.216614	22.17521	136.1811675	-70.271272	5.723652	118.7531885
20.719118	-2.055401	132.566803	-10.401395	14.027347	126.85907	51.334633	2.22662	139.0504	47.241615	42.317139	132.012878	49.288124	22.2718795	135.531639	-70.090914	5.7828145	118.186501
19.842148	-1.992382	131.509521	-10.340401	14.203151	126.343582	51.3097	2.332544	138.174286	47.375317	42.467094	131.849121	49.3425085	22.399819	135.0117035	-70.0233105	6.006483	117.6754605
18.294214	-1.600974	130.2612	-10.281326	14.592801	125.873032	51.309216	2.612904	137.263138	47.512581	42.773434	131.829803	49.4108985	22.693169	134.5464705	-69.9735505	6.492433	117.1995935
17.032578	-1.220406	129.802338	-10.242186	14.896772	125.749969	51.373558	2.848184	136.90477	47.628429	43.057915	131.923859	49.5009935	22.9530495	134.4143145	-69.9853655	6.8404945	117.0856235
15.745036	-0.714696	129.389465	-10.190632	15.232057	125.722412	51.460171	3.166575	136.581879	47.731297	43.38731	131.932632	49.595734	23.2769425	134.2572555	-69.976998	7.1871715	117.1875685
14.442687	-0.156916	128.949783	-10.375257	15.664925	125.718056	51.533783	3.54255	136.161438	47.783073	43.696133	131.892349	49.658428	23.6193415	134.0268935	-70.408942	7.7105085	117.4092185
12.989908	0.410161	128.47467	-10.050489	15.786459	125.473366	51.565159	3.924461	135.797424	47.801311	43.936275	131.789963	49.683235	23.930368	133.7936935	-69.784213	7.64255	117.1530385
11.500557	1.03874	127.914116	-10.192131	16.139042	125.347031	51.581646	4.323444	135.441406	47.868187	44.181477	131.705399	49.7249165	24.2524605	133.5734025	-70.1091785	8.0256235	117.1206595
9.966416	1.70572	127.347397	-10.112122	16.278307	125.103142	51.559132	4.721941	134.867645	47.955971	44.43224	131.643677	49.7575515	24.5770905	133.255661	-69.9817955	7.9795235	116.950623
7.235387	2.909047	126.291214	-10.073422	16.480328	124.652756	51.531666	5.20007	133.800171	47.887486	44.679207	131.377594	49.709576	24.9396385	132.5888825	-69.85642	8.0210175	116.7166295
5.515869	3.615245	125.56826	-10.068281	16.592966	124.353638	51.462513	5.543257	132.970093	47.828598	44.831211	131.166473	49.6455555	25.187234	132.068283	-69.7821175	7.998698	116.638993
3.682519	4.408278	124.712753	-10.358958	16.870716	124.234024	51.278923	5.864997	132.212585	47.730042	45.035595	130.880432	49.5044825	25.450296	131.5465085	-70.2223985	8.291136	116.9215395
1.850557	5.191144	123.895058	-10.195233	16.90341	123.738075	51.132019	6.230131	131.174927	47.570644	45.321022	130.581329	49.3513315	25.7755765	130.878128	-69.7417975	8.0312435	116.598022
-0.096889	6.031875	122.940765	-10.299997	17.123283	123.375618	51.020222	6.528164	130.142288	47.314243	45.586864	130.302094	49.1672325	26.057514	130.222191	-69.7672265	8.189052	116.529045
-2.026385	6.814162	122.16011	-10.397153	17.345879	123.058388	50.795601	6.931367	129.130661	47.09919	45.890949	130.046005	48.9473955	26.411158	129.588333	-69.7417015	8.2806	116.528443
-4.00859	7.563902	121.406067	-10.540248	17.585043	122.798447	50.488388	7.41715	127.991119	46.576706	46.334183	129.944473	48.532547	26.8756665	128.967796	-69.613043	8.2944195	116.629098
-7.108721	8.631053	120.500053	-10.799566	17.965252	122.432503	50.055145	8.026194	126.388618	46.152721	46.718678	129.52774	48.103933	27.372436	127.958179	-69.703065	8.558068	116.906827
-9.18427	9.205693	119.957771	-10.943143	18.176109	122.15667	49.39753	8.627876	125.465759	46.211769	46.814381	129.105225	47.8046495	27.7211285	127.285492	-69.6909355	8.6310895	117.027848
-11.316163	9.685493	119.611801	-11.080321	18.357584	121.852112	49.01432	8.987749	124.611534	45.906239	47.041939	128.58905	47.4602795	28.014844	126.600292	-69.6209215	8.700324	117.103932
-13.261992	9.886842	119.292007	-11.20796	18.565212	121.590576	48.721401	9.356393	124.012444	45.552334	47.240265	127.95565	47.1368675	28.298329	125.984047	-69.5527875	8.832095	117.197105
-15.201815	10.094226	119.270325	-11.323118	18.797592	121.456505	48.586456	9.694548	123.70343	44.85672	47.588284	127.376892	46.721588	28.641416	125.540161	-69.367824	8.953768	117.372849
-17.275143	10.140266	119.449142	-11.409759	18.98723	121.398338	48.547981	9.897554	123.683426	44.534668	47.850876	126.477386	46.5413245	28.874215	125.080406	-69.3608425	9.100245	117.71627
-19.243233	10.107901	119.797195	-11.441045	19.081848	121.36676	48.497055	9.892586	123.787079	44.226585	47.988194	125.490395	46.36182	28.94039	124.638737	-69.24391	9.223306	118.094783
-22.046223	9.789411	120.351448	-11.451817	18.923933	121.451012	48.281048	9.70975	123.98703	43.955959	47.767818	124.156906	46.1185035	28.738784	124.071968	-69.0221375	9.109082	118.830056
-24.167242	9.74811	120.79071	-11.328593	18.582838	121.571144	48.203926	9.467463	124.235085	43.904617	47.514347	123.665085	46.0542715	28.490905	123.950085	-68.7114575	8.674771	119.192203
-26.104555	9.5638	121.222855	-11.362457	18.217955	121.911301	48.18631	9.210892	124.564148	43.86697	47.237141	123.555168	46.02664	28.2240165	124.059658	-68.751554	8.2118935	119.762944
-27.931864	9.41647	121.65406	-11.357944	17.852657	122.282173	48.132397	9.042006	124.718513	43.829174	47.026096	123.752869	45.9807855	28.034051	124.235691	-68.6966735	7.671263	120.328655
-29.835943	9.309937	122.006523	-11.28956	17.576694	122.559464	48.06712	8.982167	124.753151	43.781693	46.923603	123.889473	45.9244065	27.952885	124.321312	-68.5035265	7.200503	120.797616
-31.571526	9.271485	122.414139	-11.251574	17.42491	122.821518	48.033062	9.047719	124.625778	43.64859	46.946793	123.971245	45.840826	27.997256	124.2985115	-68.343974	6.852564	121.3445245
-33.384434	9.281975	122.940948	-11.241389	17.378563	123.146355	47.951283	9.166026	124.339035	43.506752	46.991375	124.031998	45.7290175	28.0787005	124.1855165	-68.2117955	6.6784255	122.1071935
-35.730656	9.186713	123.895691	-11.253632	17.363636	123.748573	47.756485	9.345374	124.051193	43.35334	47.040295	124.075829	45.5549125	28.1928345	124.063511	-68.0621765	6.5344375	123.433635
-37.378113	9.256577	124.64315	-11.31162	17.345411	124.228653	47.628498	9.398787	123.978249	43.238827	47.0396	124.191872	45.4336625	28.2191935	124.0850605	-68.0569025	6.4716285	124.3722455
-38.967876	9.277266	125.474396	-11.430964	17.300827	124.759338	47.475468	9.396523	124.068871	43.104061	47.022175	124.34713	45.2897645	28.209349	124.2080005	-68.1516925	6.392305	125.3106755
-40.528545	9.393412	126.376511	-11.621947	17.239098	125.339745	47.32056	9.341772	124.268974	42.944618	46.979214	124.557098	45.132589	28.160493	124.413036	-68.376483	6.317703	126.266454
-42.007275	9.427108	127.325287	-11.849993	17.127777	125.988617	47.134911	9.190529	124.566612	42.750404	46.863335	124.784508	44.9426575	28.026932	124.67556	-68.6426435	6.228622	127.301674
-43.404644	9.467061	128.407867	-11.87525	16.831455	126.620636	46.905781	9.003689	124.931076	42.499802	46.715149	124.954094	44.7027915	27.859419	124.942585	-68.4532915	5.803491	128.298687
-44.668678	9.512511	129.564911	-12.177272	16.662838	127.405991	46.661777	8.818254	125.271904	42.164185	46.518433	125.098541	44.412981	27.6683435	125.1852225	-68.767525	5.6573325	129.6267595
-46.390633	9.591338	131.550018	-12.55101	16.341227	128.693863	46.265579	8.543013	125.728416	41.615112	46.225651	125.280014	43.9403455	27.384332	125.504215	-69.0423655	5.298122	131.883511
-47.409744	9.680559	133.053574	-12.776826	16.131702	129.612991	46.038078	8.343475	126.019691	41.295544	46.030804	125.392166	43.666811	27.1871395	125.7059285	-69.220463	5.0762645	133.5200535
-48.275791	9.821079	134.520554	-12.984925	15.925821	130.542725	46.167732	7.957618	126.131752	40.977997	45.821442	125.522232	43.5728645	26.88953	125.826992	-69.5427145	4.962112	135.258458
-49.005535	9.996761	135.908768	-13.210691	15.719579	131.443222	45.935802	7.722225	126.403557	40.717113	45.607166	125.656174	43.3264575	26.6646955	126.0298655	-69.7478395	4.7744625	136.8565785
-49.625946	10.22136	137.241028	-13.487865	15.522553	132.280228	45.643139	7.500048	126.616898	40.439285	45.40406	125.806808	43.041212	26.452054	126.211853	-70.016942	4.593052	138.348603
-50.258827	10.505726	138.166122	-13.806786	15.321596	132.957031	45.293736	7.298978	126.761833	40.128971	45.218681	125.926743	42.7113535	26.2588295	126.344288	-70.3249255	4.3843625	139.569774
-50.709637	10.76648	138.944092	-14.173065	15.139832	133.486862	44.912106	7.098083	126.898041	39.802326	45.050613	126.066483	42.357216	26.074348	126.482262	-70.703346	4.205316	140.491462
-51.133949	11.212667	139.597168	-14.635578	14.900931	134.033386	44.434608	6.816578	127.198067	39.466457	44.831806	126.426231	41.9505325	25.824192	126.812149	-71.2216885	3.97767	141.254623
-51.222759	11.449817	139.681061	-14.896618	14.788877	134.237778	44.24091	6.67821	127.42646	39.350597	44.773605	126.705971	41.7957535	25.7259075	127.0662155	-71.5889895	3.8518465	141.4093405
-51.160503	11.766084	139.584213	-15.04738	14.688641	134.309204	44.165459	6.593213	127.599251	39.314716	44.716526	127.025581	41.7400875	25.6548695	127.312416	-71.8348475	3.7224125	141.305992
-50.921951	12.134956	139.34137	-15.114146	14.597615	134.268326	44.168819	6.492872	127.753151	39.364502	44.67247	127.33593	41.7666605	25.582671	127.5445405	-71.9949525	3.612559	140.9921115
-50.527699	12.445895	139.074005	-15.088018	14.496838	134.19426	44.229717	6.404044	127.850655	39.485645	44.609318	127.540718	41.857681	25.506681	127.6956865	-72.033717	3.486995	140.6928335
-50.010063	12.736273	138.771942	-15.054068	14.385201	134.062424	44.318554	6.286413	127.863251	39.615627	44.524921	127.682808	41.9670905	25.405667	127.7730295	-72.0752265	3.364735	140.3518185
-49.353416	12.993065	138.459351	-15.011586	14.283435	133.925705	44.385712	6.183065	127.855385	39.688843	44.435863	127.774025	42.0372775	25.309464	127.814705	-72.0604495	3.257406	140.036705
-48.15876	13.400995	137.839493	-15.000985	14.161274	133.750366	44.568314	6.067748	128.0513	39.801071	44.365456	127.893845	42.1846925	25.216602	127.9725725	-72.1866625	3.105946	139.5281595
-47.198895	13.597378	137.380432	-14.998423	14.091025	133.667404	44.787033	5.96151	128.393204	39.918262	44.325836	128.087402	42.3526475	25.143673	128.240303	-72.3494935	3.038377	139.094505
-46.113041	13.831504	136.843796	-14.987512	14.020755	133.586166	45.071255	5.783656	128.828781	40.072952	44.274014	128.339249	42.5721035	25.028835	128.584015	-72.5471275	3.012675	138.588317
-44.998932	13.985497	136.277451	-14.996037	13.940295	133.470627	45.328461	5.512269	129.351913	40.243065	44.17194	128.660187	42.785763	24.8421045	129.00605	-72.777837	3.0384855	137.935204
-43.662998	14.191871	135.725967	-15.02783	13.845155	133.399429	45.498348	5.218609	129.90506	40.422432	43.993759	128.98111	42.96039	24.606184	129.443085	-73.01605	3.084126	137.355773
-42.328587	14.32776	135.179016	-15.052307	13.719913	133.329254	45.627068	4.901124	130.488297	40.644054	43.794678	129.361588	43.135561	24.347901	129.9249425	-73.240175	3.091925	136.7335655
-40.94482	14.353654	134.772186	-15.090102	13.587358	133.318039	45.767216	4.57352	131.069321	40.825184	43.609764	129.763168	43.2962	24.091642	130.4162445	-73.476404	3.083074	136.2198335
-38.596806	14.520051	134.319763	-15.075393	13.344359	133.326859	45.959003	4.155794	131.642563	41.405804	43.216679	130.090561	43.6824035	23.6862365	130.866562	-73.8331895	3.0024815	135.787156
-37.000916	14.541803	134.050262	-15.062904	13.166751	133.26593	46.004356	3.897819	131.728333	41.534546	43.020432	130.234833	43.769451	23.4591255	130.981583	-73.895259	2.8743765	135.550277
-35.317856	14.603835	133.678192	-15.00277	12.980495	133.086243	45.984375	3.663189	131.609192	41.659966	42.761246	130.274536	43.8221705	23.2122175	130.941864	-73.8277105	2.7487725	135.230622
-33.503387	14.653508	133.223862	-14.931515	12.832776	132.746033	45.997612	3.419604	131.405121	41.798412	42.524879	130.215576	43.898012	22.9722415	130.8103485	-73.761042	2.6933105	134.6817175
-31.738102	14.600912	132.645523	-14.852363	12.727324	132.33197	46.026497	3.202832	131.123581	41.941944	42.323555	130.13652	43.9842205	22.7631935	130.6300505	-73.6889465	2.6914545	134.0338895
-29.847998	14.632407	132.068985	-14.756109	12.653806	131.881989	46.044487	3.043617	130.875717	42.069469	42.131058	130.02919	44.056978	22.5873375	130.4524535	-73.569196	2.7202745	133.3115245
-27.964008	14.568666	131.494522	-14.698432	12.625662	131.454559	46.059364	2.879714	130.678894	42.181038	41.979038	129.895966	44.120201	22.429376	130.28743	-73.517065	2.821948	132.621688
-24.961508	14.509067	130.769867	-14.587705	12.595285	130.941315	46.118973	2.669715	130.447037	42.288815	41.769745	129.647873	44.203894	22.21973	130.047455	-73.379304	2.97084	131.835175
-22.970554	14.335376	130.355804	-14.503394	12.576753	130.691437	46.202377	2.508582	130.484924	42.389713	41.621735	129.49556	44.296045	22.0651585	129.990242	-73.302833	3.0883475	131.392632
-20.858261	14.229589	130.064316	-14.387146	12.533848	130.538727	46.318321	2.3133	130.625183	42.533146	41.452454	129.391037	44.4257335	21.882877	130.00811	-73.2000255	3.184819	131.069344
-18.75165	14.009958	129.828491	-14.268589	12.494784	130.427414	46.412373	2.105883	130.874603	42.354248	41.341492	129.401581	44.3833105	21.7236875	130.138092	-72.9204885	3.2658805	130.716736
-17.132071	14.066312	130.148727	NaN	NaN	NaN	46.526127	1.847356	131.223709	42.506214	41.112694	129.330185	44.5161705	21.480025	130.276947	NaN	NaN	NaN
NaN	NaN	NaN	-13.944398	12.498495	130.027252	46.629761	1.605672	131.5867	42.655285	40.87413	129.312759	44.642523	21.239901	130.4497295	-72.531319	3.757089	129.6047745
NaN	NaN	NaN	-13.801679	12.479168	129.802124	46.744869	1.338046	131.962646	43.200058	40.497883	129.300934	44.9724635	20.9179645	130.63179	-72.5758215	4.0403715	128.972458
NaN	NaN	NaN	-13.870393	12.138905	129.688721	46.900131	0.831474	132.418137	43.501308	40.15181	129.517944	45.2007195	20.491642	130.9680405	-72.9415055	3.786168	128.4094015
-16.030058	15.063	128.805466	-13.891521	11.992393	129.539154	46.901924	0.513519	132.545639	43.651566	39.917053	129.661896	45.276745	20.215286	131.1037675	-73.059787	3.7695	127.9745405
-15.755373	15.835735	128.967453	-13.872251	11.868744	129.435852	46.848892	0.235568	132.548248	43.793171	39.711864	129.806702	45.3210315	19.973716	131.177475	-73.0655335	3.763772	127.694229
-15.516546	16.683008	128.669281	-13.848071	11.761286	129.444305	46.816833	-0.011726	132.485886	43.941883	39.528484	130.015533	45.379358	19.758379	131.2507095	-73.0755	3.764193	127.6379005
-15.280531	17.514948	129.033997	-13.784963	11.658221	129.485245	46.848507	-0.237892	132.493988	44.149582	39.388569	130.352814	45.4990445	19.5753385	131.423401	-73.0689705	3.7411035	127.547089
-15.008124	18.312389	129.049133	-13.722931	11.58919	129.553329	46.922142	-0.448079	132.504074	44.365536	39.27673	130.746338	45.643839	19.4143255	131.625206	-73.089701	3.7640545	127.481452
-14.680149	19.109045	129.156204	-13.635442	11.527327	129.597885	46.989216	-0.634228	132.499939	44.561024	39.180248	131.138184	45.77512	19.27301	131.8190615	-73.046004	3.781644	127.3767085
-14.122565	20.413055	129.252823	-13.539503	11.500831	129.642059	47.151192	-0.929188	132.547592	44.893246	39.125328	131.764175	46.022219	19.09807	132.1558835	-73.101225	3.903592	127.1282345
-13.742198	21.240355	129.541672	-13.457626	11.516406	129.665268	47.282585	-1.113489	132.63382	45.10894	39.114182	132.193726	46.1957625	19.0003465	132.413773	-73.1110145	4.0324655	126.916763
-13.33478	22.036161	129.650848	-13.412875	11.561351	129.684692	47.448704	-1.277452	132.766495	45.27132	39.133938	132.608795	46.360012	18.928243	132.687645	-73.185762	4.194459	126.681739
-12.961146	22.748837	129.787933	-13.372419	11.615029	129.696884	47.604271	-1.386492	132.894379	45.37775	39.158855	133.066895	46.4910105	18.8861815	132.980637	-73.2358485	4.3438765	126.413131
-12.506524	23.442421	129.85498	-13.350664	11.645317	129.686996	47.767082	-1.478648	133.133118	45.469086	39.194824	133.450348	46.618084	18.858088	133.291733	-73.319412	4.432546	126.082259
-12.076111	24.11482	129.804123	-13.360362	11.660569	129.657639	47.880402	-1.582533	133.358749	45.530598	39.238655	133.772644	46.7055	18.828061	133.5656965	-73.426224	4.493077	125.7495815
-11.671933	24.716402	129.913055	-13.363064	11.661721	129.599442	47.958057	-1.677141	133.561722	45.54694	39.199169	134.020203	46.7524985	18.761014	133.7909625	-73.4786265	4.562428	125.4079215
-11.06737	25.499825	129.751038	-13.375585	11.650163	129.448273	48.048729	-1.83857	133.892899	45.567047	39.1189	134.273224	46.807888	18.640165	134.0830615	-73.559058	4.660161	124.8134845
-10.698618	25.88624	129.664001	-13.381507	11.652914	129.333237	48.094044	-1.934439	134.073227	45.585892	39.049728	134.388382	46.839968	18.5576445	134.2308045	-73.602982	4.7481835	124.4356695
-10.297912	26.241503	129.5849	-13.385977	11.665091	129.234619	48.129379	-2.026032	134.269196	45.595482	38.983135	134.456497	46.8624305	18.4785515	134.3628465	-73.6343845	4.8516305	124.1063915
-9.810401	26.546589	129.474136	-13.405864	11.68336	129.202682	48.128307	-2.077776	134.327911	45.625992	38.923313	134.495407	46.8771495	18.4227685	134.411659	-73.6888775	4.9439515	123.993705
-9.452332	26.821957	129.483337	-13.430759	11.713986	129.209854	48.081856	-2.122763	134.363678	45.640625	38.863216	134.475662	46.8612405	18.3702265	134.41967	-73.7227585	5.0577455	124.000038
-9.110389	27.080023	129.634888	-13.458313	11.762692	129.254135	48.039524	-2.148224	134.371506	45.668037	38.839668	134.440369	46.8537805	18.345722	134.4059375	-73.7704065	5.179662	124.1023325
-8.761061	27.298227	129.698914	-13.489376	11.823632	129.298386	48.014999	-2.120378	134.334167	45.668079	38.8344	134.42952	46.841539	18.357011	134.3818435	-73.820291	5.290253	124.2149285
-8.340472	27.549509	129.767349	-13.540709	11.908421	129.336029	47.971718	-2.04314	134.270599	45.607994	38.873379	134.359772	46.789856	18.4151195	134.3151855	-73.871274	5.4017225	124.3568725
-8.137192	27.653902	129.763306	-13.632664	11.992702	129.338379	47.889	-1.956305	134.195129	45.528584	38.932381	134.309357	46.708792	18.488038	134.252243	-73.97412	5.497366	124.424515
-8.005774	27.716297	129.721985	-13.74943	12.089878	129.306488	47.769791	-1.868699	134.137268	45.415066	39.000462	134.225739	46.5924285	18.5658815	134.1815035	-74.0912885	5.6138745	124.4314725
-7.862502	27.73875	129.604523	-13.874825	12.18491	129.262482	47.604614	-1.776989	134.0849	45.274666	39.073944	134.1138	46.43964	18.6484775	134.09935	-74.18929	5.7213425	124.425614
-7.792844	27.721041	129.52774	-14.015174	12.295732	129.198822	47.424297	-1.692155	134.019638	45.138695	39.14716	134.03006	46.281496	18.7275025	134.024849	-74.311844	5.8639615	124.372795
-7.786099	27.657566	129.485565	-14.177413	12.404556	129.142929	47.235439	-1.608379	133.979492	44.989258	39.188118	133.903748	46.1123485	18.7898695	133.94162	-74.4671745	6.0192425	124.344238
-7.730941	27.506617	129.356232	-14.347412	12.511723	129.097488	47.049801	-1.519301	133.929749	44.816353	39.243813	133.787949	45.933077	18.862256	133.858849	-74.627901	6.16119	124.336127
-7.687897	27.241528	129.222015	-14.638053	12.622788	129.039246	46.690033	-1.369725	133.728638	44.514069	39.321747	133.501938	45.602051	18.976011	133.615288	-74.878157	6.269565	124.463204
-7.682721	26.98358	129.072876	-14.863595	12.696457	128.9561	46.412861	-1.264345	133.485168	44.231544	39.341526	133.194962	45.3222025	19.0385905	133.340065	-75.0493925	6.3543235	124.572135
-7.738176	26.711121	128.875916	-15.088299	12.734191	128.775482	46.130283	-1.131375	133.158585	43.931061	39.370258	132.877945	45.030672	19.1194415	133.018265	-75.20727	6.3489405	124.532699
-7.802463	26.421961	128.570084	-15.31428	12.75132	128.476166	45.802608	-1.025684	132.812042	43.65052	39.406017	132.531494	44.726564	19.1901665	132.671768	-75.355124	6.3124735	124.280564
-7.901721	26.13698	128.239243	-15.539419	12.736077	128.124832	45.497265	-0.957299	132.463013	43.353153	39.414753	132.178482	44.425209	19.228727	132.3207475	-75.504047	6.243427	123.9289165
-7.975636	25.832144	127.844765	-15.785164	12.726142	127.775215	45.203457	-0.915972	132.12616	43.060539	39.409931	131.926376	44.131998	19.2469795	132.026268	-75.702326	6.2053045	123.524162
-8.129436	25.517056	127.551697	-16.044863	12.714868	127.500656	44.868488	-0.885766	131.842255	42.776134	39.405899	131.667603	43.822311	19.2600665	131.754929	-75.912037	6.1696695	123.246383
-8.458981	24.997229	127.217949	-16.41551	12.717382	127.15831	44.423512	-0.827605	131.507446	42.392872	39.390099	131.403961	43.408192	19.281247	131.4557035	-76.239212	6.153517	122.8609165
-8.934953	24.761005	127.100204	-16.627226	12.758652	126.944458	44.195362	-0.803328	131.406418	42.199749	39.426781	131.337463	43.1975555	19.3117265	131.3719405	-76.4520075	6.2055775	122.5169755
-9.195045	24.349079	126.869415	-16.866465	12.797464	126.722321	43.969337	-0.758769	131.33989	42.010437	39.501987	131.313019	42.989887	19.371609	131.3264545	-76.722817	6.223319	122.1181875
-9.515659	23.878305	126.664291	-17.125156	12.828548	126.505806	43.703083	-0.701872	131.201569	41.740314	39.551361	131.21611	42.7216985	19.4247445	131.2088395	-76.9720105	6.2323515	121.8027725
-9.862559	23.368216	126.463333	-17.397871	12.835396	126.332817	43.400482	-0.630538	131.018158	41.411987	39.590473	131.087677	42.4062345	19.4799675	131.0529175	-77.2019765	6.1908245	121.6127165
-10.221932	22.840977	126.311287	-17.674919	12.832443	126.209007	43.080788	-0.55355	130.848297	41.087627	39.634239	130.92894	42.0842075	19.5403445	130.8886185	-77.4340455	6.1245415	121.5293955
-10.623334	22.297161	126.208046	-17.934843	12.821748	126.119209	42.824383	-0.472811	130.738647	40.781136	39.672466	130.801331	41.8027595	19.5998275	130.769989	-77.6724455	6.0436685	121.468429
-11.228097	21.459146	126.036285	-18.299942	12.817992	126.026276	42.490177	-0.345794	130.713486	40.39439	39.785702	130.655136	41.4422835	19.719954	130.684311	-78.0421675	5.91603	121.368241
-11.727181	20.896898	125.9123	-18.522545	12.803345	125.971626	42.273849	-0.255608	130.624802	40.130054	39.825123	130.486069	41.2019515	19.7847575	130.5554355	-78.2470415	5.8219325	121.3878165
-12.207023	20.294233	125.715591	-18.738941	12.783556	125.904236	42.056293	-0.193154	130.452332	39.850521	39.824562	130.209641	40.953407	19.815704	130.3309865	-78.431289	5.751408	121.4774855
-12.686594	19.652302	125.5317	-18.913097	12.776431	125.821541	41.828903	-0.121323	130.245941	39.591999	39.818935	129.919495	40.710451	19.848806	130.082718	-78.536645	5.704056	121.560364
-13.203571	19.018122	125.364731	-19.048025	12.769871	125.716385	41.636509	-0.055442	130.066864	39.405762	39.812599	129.650574	40.5211355	19.8785785	129.858719	-78.6171855	5.6611635	121.574051
-13.521812	18.240538	125.130653	-19.183468	12.772322	125.60363	41.477703	-0.01923	129.934326	39.285969	39.842777	129.394714	40.381836	19.9117735	129.66452	-78.748772	5.6328705	121.54274
-14.04366	17.627016	124.969589	-19.309185	12.775777	125.497139	41.336651	0.005808	129.805573	38.780895	39.962589	129.328598	40.058773	19.9841985	129.5670855	-78.677143	5.5673555	121.4271925
-14.928865	16.71047	124.795021	-19.475346	12.762085	125.319138	41.126793	0.025948	129.617783	38.579586	39.955036	129.10672	39.8531895	19.990492	129.3622515	-78.8038815	5.533678	121.2760245
-15.481824	16.073727	124.667809	-19.804588	12.912637	125.397858	40.986366	0.036887	129.507156	38.489895	39.952995	128.988998	39.7381305	19.994941	129.248077	-79.3473065	5.830333	121.547639
-16.25436	15.546054	124.737312	-19.839195	12.888872	125.432602	40.84726	0.043811	129.42926	38.470264	39.918472	128.941162	39.658762	19.9811415	129.185211	-79.337152	5.7966025	121.679993
-16.846178	14.928693	124.830833	-19.852072	12.855002	125.541176	40.788612	0.011434	129.426117	38.494579	39.863213	128.95343	39.6415955	19.9373235	129.1897735	-79.3457395	5.7726805	121.8925785
-17.350887	14.573034	125.099907	-19.820049	12.805435	125.650833	40.793575	-0.061179	129.459396	38.533138	39.792736	129.004745	39.6633565	19.8657785	129.2320705	-79.3034545	5.7450915	122.0695955
-17.222326	14.674393	125.135101	-19.791634	12.760399	125.766289	40.83366	-0.149049	129.532104	38.585804	39.719574	129.07309	39.709732	19.7852625	129.302597	-79.293	5.7355355	122.229981
-16.972511	14.640977	125.119423	-19.760359	12.684221	125.840996	40.870373	-0.228667	129.597656	38.647442	39.651306	129.098648	39.7589075	19.7113195	129.348152	-79.2796255	5.6571225	122.33384
-16.545166	14.361091	125.23999	-19.704638	12.549652	125.904869	40.898785	-0.330231	129.633347	38.666893	39.545086	129.013535	39.782839	19.6074275	129.323441	-79.192115	5.4918765	122.486297
-16.103212	14.032284	125.136909	-19.699495	12.477696	125.887726	40.932812	-0.401023	129.663223	38.64901	39.475018	128.931244	39.790911	19.5369975	129.2972335	-79.189901	5.4183945	122.4782185
-15.771909	13.82602	125.040146	-19.437733	12.277062	125.698196	40.989056	-0.467384	129.741867	38.644592	39.426628	128.823288	39.816824	19.479622	129.2825775	-78.69229	5.074502	122.1138145
-15.681844	13.793755	124.962914	-19.418562	12.225892	125.57988	41.06945	-0.524032	129.798859	38.653778	39.380917	128.681152	39.861614	19.4284425	129.2400055	-78.698738	5.0233415	121.9197545
-15.324205	13.673798	124.794891	-19.350258	12.176388	125.392555	41.150173	-0.594284	129.817749	38.704563	39.318443	128.55043	39.927368	19.3620795	129.1840895	-78.627884	4.9906965	121.6010205
-14.988632	13.547768	124.591431	-19.491777	12.287627	125.272301	41.217491	-0.685282	129.781967	38.786427	39.246513	128.380615	40.001959	19.2806155	129.081291	-78.985513	5.2946385	121.463311
-14.70529	13.48287	124.395226	-19.384871	12.274379	125.064804	41.253777	-0.771658	129.704361	38.888454	39.149456	128.193527	40.0711155	19.188899	128.948944	-78.8408575	5.359859	121.180664
-14.264348	13.364586	124.082863	-19.185499	12.289587	124.74675	41.298664	-0.842698	129.633881	39.085045	39.023609	128.030319	40.1918545	19.0904555	128.8321	-78.5628525	5.4887185	120.6614
-14.024827	13.27898	123.893845	-19.0429	12.315094	124.554512	41.367046	-0.855093	129.597275	39.248199	38.98325	127.975761	40.3076225	19.0640785	128.786518	-78.3934225	5.5661095	120.322506
-13.82149	13.154343	123.686478	-18.909124	12.365814	124.307205	41.44138	-0.862034	129.556519	39.401749	38.980312	127.966568	40.4215645	19.059139	128.7615435	-78.2398125	5.672489	119.8528665
-13.62172	13.042666	123.479774	-18.808254	12.436647	124.078941	41.47868	-0.841226	129.394989	39.490364	38.980392	127.854706	40.484522	19.069583	128.6248475	-78.10103	5.803711	119.5330345
-13.423276	12.967035	123.20433	-18.72941	12.503904	123.812988	41.462166	-0.791542	129.146973	39.550869	38.972904	127.712868	40.5065175	19.090681	128.4299205	-77.9653375	5.917127	119.1960555
-13.217256	12.847142	122.834862	-18.679813	12.584744	123.435249	41.481651	-0.77614	128.919266	39.621506	38.984211	127.608887	40.5515785	19.1040355	128.2640765	-77.9112045	6.0654525	118.6064215
-12.986928	12.766973	122.414902	-18.6467	12.676485	122.990372	41.508923	-0.750861	128.661942	39.688175	39.030697	127.431511	40.598549	19.139918	128.0467265	-77.891949	6.213052	117.9340175
-12.656516	12.73312	121.55098	-18.641764	12.751034	122.082603	41.44381	-0.737153	128.006805	39.691727	39.022457	126.999771	40.5677685	19.142652	127.503288	-77.8512965	6.359416	116.661918
-12.498726	12.711294	120.889221	-18.672104	12.764401	121.413513	41.261528	-0.696178	127.301918	39.57679	38.940304	126.444664	40.419159	19.122063	126.873291	-77.763367	6.406739	115.953735
-12.391216	12.688107	120.181641	-18.688063	12.753002	120.709465	40.724873	-0.437468	126.583946	39.481449	38.840519	125.771858	40.103161	19.2015255	126.177902	-77.479287	6.3044785	115.241028
-12.391614	12.665577	119.494247	-18.705599	12.73089	120.013855	40.550484	-0.401138	125.572838	39.409714	38.76218	125.110603	39.980099	19.180521	125.3417205	-77.391297	6.281259	114.6859895
-12.356954	12.583823	118.80423	-18.726013	12.702821	119.361649	40.369488	-0.404385	124.634888	39.35482	38.631435	124.295761	39.862154	19.113525	124.4653245	-77.31418	6.292117	114.2579735
-12.345788	12.486405	118.114197	-18.715847	12.715165	118.710983	40.301369	-0.369976	123.646484	39.334087	38.561119	123.55777	39.817728	19.0955715	123.602127	-77.249422	6.3347585	113.819839
-12.321167	12.340721	117.421738	-18.66662	12.73734	118.094727	40.247898	-0.314577	122.702499	39.358646	38.534073	122.963097	39.803272	19.109748	122.832798	-77.136512	6.364932	113.356656
-12.483065	12.077951	116.595459	-18.529465	12.799009	117.285919	40.162365	-0.169266	121.696487	39.446198	38.471176	122.287109	39.8042815	19.150955	121.991798	-76.8632115	6.447063	112.58004
-12.513142	11.836912	116.196533	-18.436363	12.892064	116.934433	40.180199	-0.062257	121.117355	39.509739	38.49308	122.008919	39.844969	19.2154115	121.563137	-76.717695	6.5687165	112.305729
-12.572045	11.530076	115.961922	-18.38205	13.038161	116.739311	40.240269	0.043601	120.747696	39.543964	38.524708	121.735718	39.8921165	19.2841545	121.241707	-76.6562165	6.7921675	112.236915
-12.60763	11.231926	115.874626	-18.298754	13.203004	116.692337	40.300369	0.224077	120.532188	39.588161	38.629333	121.584297	39.944265	19.426705	121.0582425	-76.541773	6.979303	112.3264315
-12.595327	10.898643	115.87471	-18.250652	13.356261	116.713226	40.372215	0.399429	120.432152	39.70787	38.775486	121.483376	40.0400425	19.5874575	120.957764	-76.5413465	7.1250645	112.468688
-12.580492	10.550469	115.868202	-18.214108	13.466743	116.71666	40.457458	0.528825	120.403381	39.792297	38.847218	121.333778	40.1248775	19.6880215	120.8685795	-76.5530935	7.2454645	112.5647405
-12.618571	10.161339	115.782234	-18.157608	13.550897	116.659454	40.555782	0.655189	120.245155	39.767834	38.861992	121.074272	40.161808	19.7585905	120.6597135	-76.477024	7.3432035	112.6591945
-12.728098	9.527399	115.493546	-18.076395	13.567103	116.388916	40.551651	0.852328	119.88797	39.688728	38.94632	120.632568	40.1201895	19.899324	120.260269	-76.2729795	7.234882	112.517563
-12.816479	8.991266	115.241859	-18.031467	13.529248	116.170898	40.542942	0.941914	119.73568	39.668095	38.969372	120.285904	40.1055185	19.955643	120.010792	-76.1684525	7.102853	112.331004
-12.909963	8.478603	114.983002	-17.961243	13.49563	115.926048	40.62611	1.004358	119.600822	39.643024	38.990067	120.051529	40.134567	19.9972125	119.8261755	-76.057053	6.9940475	112.0259205
-12.992768	7.90382	114.780258	-17.921459	13.487328	115.723595	40.691425	1.034939	119.560646	39.660641	39.020164	119.94239	40.176033	20.0275515	119.751518	-76.018951	6.9471045	111.695672
-13.067068	7.338116	114.699745	-17.886976	13.482656	115.62027	40.722847	1.041365	119.584366	39.672424	39.02673	119.809616	40.1976355	20.0340475	119.696991	-75.9715875	6.9312645	111.543549
-13.120757	6.77912	114.696777	-17.874411	13.476001	115.599396	40.751575	1.025565	119.584831	39.666435	38.99847	119.753372	40.209005	20.0120175	119.6691015	-75.957827	6.9399845	111.5296905
-13.182137	6.233361	114.766251	-17.849314	13.490798	115.634262	40.757092	1.021703	119.630264	39.678066	38.957451	119.757721	40.217579	19.989577	119.6939925	-75.916207	6.992019	111.5745315
-13.427797	5.441275	114.892006	-17.799288	13.543713	115.731964	40.824921	1.031591	119.860825	39.746861	38.928188	119.703758	40.285891	19.9798895	119.7822915	-75.884467	7.1075365	111.6816365
-13.582613	4.872371	114.96122	-17.743753	13.603978	115.751564	40.944176	1.162151	119.81176	39.761005	38.941532	119.702316	40.3525905	20.0518415	119.757038	-75.8400965	7.1561145	111.74609
-13.785903	4.347122	114.984047	-17.685692	13.661999	115.783501	41.107868	1.391107	119.501099	39.786263	38.974194	119.699455	40.4470655	20.1826505	119.600277	-75.8184495	7.1413475	111.966725
-13.876081	3.763573	114.960709	-17.611969	13.689322	115.781273	41.259148	1.534115	119.119133	39.866234	38.993282	119.698082	40.562691	20.2636985	119.4086075	-75.786629	7.1149455	112.1539385
-14.027539	3.198307	114.895798	-17.548025	13.668307	115.755234	41.286037	1.602957	118.747803	39.960476	38.937328	119.692871	40.6232565	20.2701425	119.220337	-75.7193065	7.0664715	112.290131
-14.143641	2.646197	114.71051	-17.463442	13.606209	115.657295	41.218067	1.636261	118.365227	40.06292	38.856106	119.714058	40.6404935	20.2461835	119.0396425	-75.5673775	6.9662345	112.2749475
-14.247985	2.106881	114.473427	-17.50526	13.624191	115.590729	41.170986	1.650921	118.161499	40.152325	38.821918	119.722092	40.6616555	20.2364195	118.9417955	-75.6721755	7.0119625	112.2396625
-14.55874	1.378632	114.157013	-17.431433	13.697179	115.448799	41.197498	1.81001	118.017815	40.223087	38.930058	119.914604	40.7102925	20.370034	118.9662095	-75.5731585	7.024324	111.9313885
-14.832413	0.857348	113.964096	-17.36562	13.787354	115.340851	41.209381	1.965876	118.05835	40.234509	39.075977	120.061615	40.721945	20.5209265	119.0599825	-75.453185	7.0537815	111.6217195
-15.06599	0.354137	113.833084	-17.42498	13.987288	115.326752	41.238258	2.09793	118.147408	40.244473	39.229046	120.13427	40.7413655	20.663488	119.140839	-75.5913255	7.311088	111.512665
-15.287315	-0.233022	113.747879	-17.394587	14.133617	115.229881	41.249329	2.23636	118.186783	40.233009	39.364944	120.221054	40.741169	20.800652	119.2039185	-75.530343	7.466582	111.2558435
-15.529053	-0.781524	113.645233	-17.449152	14.340338	115.138229	41.238781	2.345367	118.256866	40.229675	39.468948	120.189651	40.734228	20.9071575	119.2232585	-75.632532	7.7735185	111.0531995
-15.783207	-1.353335	113.50119	-17.429455	14.473444	114.967644	41.226639	2.40987	118.285492	40.217567	39.554764	120.083809	40.722103	20.982317	119.1846505	-75.581013	7.964571	110.7506375
-16.104979	-1.934469	113.387505	-17.492579	14.619556	114.871239	41.203453	2.445493	118.233238	40.205391	39.577232	119.999947	40.704422	21.0113625	119.1165925	-75.68958	8.2277495	110.6258855
-16.689556	-2.869623	113.233772	-17.492359	14.732784	114.719345	41.15641	2.416901	118.212128	40.229309	39.559914	119.781258	40.6928595	20.9884075	118.996693	-75.6775775	8.4771605	110.441997
-17.017162	-3.557042	113.207802	-17.433123	14.748075	114.624321	41.145481	2.37064	118.142555	40.252831	39.500526	119.639038	40.699156	20.935583	118.8907965	-75.565402	8.560567	110.3578455
-17.36191	-4.21518	113.213966	-17.431843	14.825845	114.599083	41.14378	2.337154	118.070313	40.275398	39.456757	119.414429	40.709589	20.8969555	118.742371	-75.573275	8.7547345	110.455795
-17.721991	-4.849116	113.222137	-17.329674	14.858709	114.483215	41.177837	2.313742	118.048874	40.332188	39.440849	119.091652	40.7550125	20.8772955	118.570263	-75.4143605	8.8401225	110.396167
-18.109074	-5.4578	113.225555	-17.253204	14.901787	114.359344	41.233341	2.295913	117.953369	40.384449	39.415123	118.819572	40.808895	20.855518	118.3864705	-75.315303	8.948056	110.3322175
-18.534513	-6.094069	113.160179	-17.179794	14.916224	114.215813	41.266281	2.272085	117.860397	40.442421	39.380005	118.504669	40.854351	20.826045	118.182533	-75.213939	9.006403	110.249093
-18.987379	-6.688611	113.16925	-17.140875	14.898438	114.149681	41.292953	2.241477	117.786621	40.468857	39.313705	118.216415	40.880905	20.777591	118.001518	-75.162655	9.019285	110.297844
-19.612801	-7.660247	113.337646	-17.007614	14.756902	114.174721	41.362717	2.145214	117.808258	40.546207	39.193275	118.100082	40.954462	20.6692445	117.95417	-74.96969	8.8445595	110.395272
-20.019997	-8.280962	113.572441	-16.964275	14.658568	114.333382	41.416328	2.074937	118.022583	40.600639	39.141468	118.086876	41.0084835	20.6082025	118.0547295	-74.9370335	8.7089335	110.6120345
-20.459566	-8.842644	113.805244	-16.928644	14.581534	114.490166	41.492355	2.037618	118.206894	40.648048	39.101234	118.117332	41.0702015	20.569426	118.162113	-74.9274895	8.593642	110.818219
-20.864445	-9.421671	113.949585	-16.881931	14.50744	114.546844	41.586632	2.004574	118.338036	40.681835	39.09008	118.108131	41.1342335	20.547327	118.2230835	-74.8980955	8.467553	110.8706045
-21.40144	-9.946541	113.985359	-16.824389	14.434923	114.497482	41.646187	1.987242	118.423447	40.718155	39.06419	117.999008	41.182171	20.525716	118.2112275	-74.830949	8.34413	110.7837365
-21.82408	-10.459829	114.088142	-16.791122	14.395285	114.469017	41.708958	1.953842	118.438995	40.756912	39.004612	117.838837	41.232935	20.479227	118.138916	-74.815179	8.311343	110.799118
-22.311392	-10.949923	114.292755	-16.708876	14.32853	114.457932	41.776184	1.888019	118.442619	40.805378	38.920925	117.647293	41.290781	20.404472	118.044956	-74.708533	8.252588	110.870908
-22.950817	-11.580101	114.829239	-16.519634	14.226909	114.592018	41.912701	1.825028	118.496048	40.87878	38.814098	117.375694	41.3957405	20.319563	117.935871	-74.4350085	8.134255	111.248165
-23.405474	-11.840131	115.277969	-16.456137	14.213856	114.830032	42.03009	1.764307	118.618568	40.951881	38.743244	117.269897	41.4909855	20.2537755	117.9442325	-74.4032595	8.1739365	111.7158315
-23.89399	-12.060222	115.747498	-16.296726	14.131596	115.02887	42.163651	1.68292	118.820869	41.08741	38.654396	117.228554	41.6255305	20.168658	118.0247115	-74.2189825	8.094534	112.0330285
-24.358631	-12.261354	116.095474	-16.173393	14.053543	115.216125	42.283775	1.574901	119.042084	41.207443	38.55933	117.251732	41.745609	20.0671155	118.146908	-74.092395	8.0399705	112.285342
-24.891222	-12.409157	116.316971	-16.065922	13.952562	115.389236	42.384251	1.460266	119.204453	41.322117	38.446911	117.306313	41.853184	19.9535885	118.255383	-73.985028	7.9515355	112.523089
-25.342379	-12.522099	116.514503	-15.969584	13.866307	115.51609	42.482544	1.348817	119.406715	41.432938	38.362865	117.405739	41.957741	19.855841	118.406227	-73.896909	7.876773	112.625953
-25.818815	-12.565701	116.626167	-15.925622	13.819101	115.668091	42.584946	1.261831	119.643036	41.554703	38.329609	117.583	42.0698245	19.79572	118.613018	-73.9210685	7.842482	112.723164
-26.515409	-12.532894	116.689011	-15.788548	13.703115	115.816238	42.698841	1.139812	119.918648	41.730652	38.278164	117.887344	42.2147465	19.708988	118.902996	-73.7918425	7.697242	112.72948
-26.950296	-12.385927	116.635941	-15.766366	13.654913	115.882072	42.709412	1.03699	120.027756	41.806362	38.213737	118.024506	42.257887	19.6253635	119.026131	-73.790619	7.6844625	112.738013
-27.372568	-12.115106	116.519379	-15.74288	13.621495	115.904152	42.700275	0.984289	120.060822	41.86285	38.180214	118.107925	42.2815625	19.5822515	119.0843735	-73.7673225	7.6607385	112.7239305
-27.880165	-11.831364	116.451904	-15.748	13.636595	115.902458	42.699749	0.987519	120.092621	41.886974	38.200546	118.163971	42.2933615	19.5940325	119.128296	-73.7893615	7.6791575	112.67662
-28.383911	-11.448498	116.382515	-15.772133	13.705535	115.889099	42.679935	1.038701	120.127701	41.889511	38.251904	118.217575	42.284723	19.6453025	119.172638	-73.828989	7.7657675	112.60556
-28.941463	-11.000003	116.356293	-15.799372	13.802645	115.87027	42.644867	1.11883	120.188591	41.904816	38.329643	118.226776	42.2748415	19.7242365	119.2076835	-73.8735855	7.8810535	112.5328565
-29.432556	-10.48306	116.362358	-15.879461	13.941108	115.868584	42.626507	1.167295	120.218452	41.892418	38.379875	118.197098	42.2594625	19.773585	119.207775	-74.0183845	8.108631	112.529393
-30.214092	-9.647947	116.32917	-15.903351	14.069144	115.839363	42.57922	1.156893	120.210007	41.900269	38.381657	118.138596	42.2397445	19.769275	119.1743015	-74.0464465	8.369013	112.5044245
-30.690475	-9.010069	116.353203	-15.919097	14.135445	115.869125	42.563499	1.123534	120.232452	41.943245	38.363064	118.085632	42.253372	19.743299	119.159042	-74.091566	8.527591	112.579208
-31.097448	-8.27734	116.395332	-15.861919	14.151313	115.900024	42.575386	1.10055	120.25943	41.98415	38.348148	118.084251	42.279768	19.724349	119.1718405	-74.003606	8.578277	112.6282075
-31.572983	-7.531353	116.4142	-15.884855	14.210884	116.043427	42.606049	1.077252	120.285606	42.052643	38.340916	118.14624	42.329346	19.709084	119.215923	-74.099056	8.712684	112.870931
-32.037029	-6.687292	116.469322	-15.857573	14.232026	116.169785	42.637043	1.036725	120.335831	42.128609	38.334381	118.23465	42.382826	19.685553	119.2852405	-74.097972	8.778499	113.0543295
-32.455421	-5.797503	116.525124	-15.768032	14.223478	116.284309	42.683514	0.96684	120.402977	42.181267	38.334076	118.426003	42.4323905	19.650458	119.41449	-73.9684545	8.796498	113.154128
-32.878944	-4.865671	116.552864	-15.742733	14.250352	116.467346	42.705425	0.943462	120.552322	42.257584	38.337517	118.69323	42.4815045	19.6404895	119.622776	-73.9669705	8.8602145	113.311916
-33.446678	-3.330388	116.638329	-15.813184	14.359561	116.847061	42.703526	0.973436	120.860039	42.302032	38.407589	119.20015	42.502779	19.6905125	120.0300945	-74.129147	9.0286095	113.6640275
-33.892406	-2.233902	116.750061	-15.870675	14.426155	117.082443	42.666687	1.035397	120.971451	42.280914	38.487568	119.494019	42.4738005	19.7614825	120.232735	-74.2151505	9.0908275	113.932151
-34.318241	-1.07364	116.838097	-15.896373	14.461395	117.239845	42.579086	1.111338	120.991966	42.226112	38.555103	119.696358	42.402599	19.8332205	120.344162	-74.195345	9.0895695	114.135528
-34.651833	0.079511	116.920914	-16.040251	14.564093	117.439041	42.496174	1.192401	120.920395	42.130177	38.627972	119.80748	42.3131755	19.9101865	120.3639375	-74.3936775	9.2179995	114.5141445
-35.016472	1.245858	116.91713	-16.01853	14.594354	117.4618	42.421486	1.279567	120.778252	42.032616	38.713802	119.864571	42.227051	19.9966845	120.3214115	-74.264111	9.1920235	114.6021885
-35.348484	2.478584	116.838478	-16.126827	14.673008	117.48056	42.33654	1.408158	120.622719	41.961128	38.820656	119.875526	42.148834	20.114407	120.2491225	-74.402488	9.231609	114.7119975
-35.6866	3.711481	116.626671	-16.16061	14.73093	117.392792	42.273911	1.543428	120.419479	41.886459	38.940716	119.883171	42.080185	20.242072	120.151325	-74.401405	9.219788	114.634259
-36.049347	5.557534	116.381012	-16.137428	14.86544	117.208054	42.211876	1.757096	120.122635	41.76368	39.123878	119.77327	41.987778	20.440487	119.9479525	-74.262634	9.290393	114.4681555
-36.281799	6.834558	116.369888	-16.211678	14.981434	117.167809	42.167549	1.946332	119.964447	41.671074	39.283905	119.724258	41.9193115	20.6151185	119.8443525	-74.3426675	9.3477495	114.4912655
-36.53986	8.140636	116.296745	-16.141966	15.083165	117.119911	42.175289	2.125214	119.910446	41.620544	39.45866	119.754303	41.8979165	20.791937	119.8323745	-74.1818485	9.374393	114.4074475
-36.663013	9.416695	116.307739	-16.238184	15.233437	117.215851	42.203255	2.314371	119.935432	41.581963	39.643936	119.815971	41.892609	20.9791535	119.8757015	-74.368977	9.4877205	114.5560005
-36.809795	10.721985	116.30349	-16.214708	15.330571	117.252884	42.250954	2.491253	119.949165	41.553444	39.82304	119.958748	41.902199	21.1571465	119.9539565	-74.331615	9.5039955	114.5518115
-36.926727	12.036717	116.290298	-16.127872	15.354131	117.239532	42.28093	2.624607	119.936165	41.53849	39.981373	120.146622	41.90971	21.30299	120.0413935	-74.165454	9.405272	114.4376705
-37.088181	13.299436	116.24556	-16.109737	15.371349	117.253754	42.284019	2.744271	119.864357	41.571842	40.102058	120.359329	41.9279305	21.4231645	120.111843	-74.1474045	9.3195335	114.395665
-37.332764	15.252932	116.19101	-16.113783	15.392719	117.254448	42.230541	2.899769	119.53521	41.564819	40.228508	120.665512	41.89768	21.5641385	120.100361	-74.125246	9.2212995	114.408535
-37.495121	16.531416	116.347229	-16.150358	15.454846	117.235245	42.181732	3.035014	119.178497	41.518929	40.335979	120.71344	41.8503305	21.6854965	119.9459685	-74.1510465	9.2241955	114.5245215
-37.718636	17.758675	116.417099	-16.230801	15.585793	117.205391	42.143097	3.234427	118.651756	41.428532	40.482609	120.610497	41.7858145	21.858518	119.6311265	-74.2474165	9.313068	114.7796555
-37.898109	18.986376	116.455864	-16.144184	15.699874	117.005852	42.048416	3.545322	118.046211	41.29781	40.695663	120.358086	41.673113	22.1204925	119.2021485	-73.961481	9.2792555	114.8095555
-38.110218	20.229351	116.473137	-16.213278	15.907365	116.831573	41.960243	3.890993	117.472519	41.131657	40.957432	119.975914	41.54595	22.4242125	118.7242165	-73.972506	9.3905175	114.9389295
-38.256176	21.441051	116.483292	-16.168325	16.13376	116.574226	41.899261	4.266052	116.919243	40.947716	41.2854	119.599976	41.4234885	22.775726	118.2596095	-73.7601385	9.491794	114.8888425
-38.397743	22.566071	116.372475	-16.186756	16.393137	116.337013	41.843346	4.641661	116.450668	40.799522	41.647739	119.269165	41.321434	23.1447	117.8599165	-73.694946	9.641574	114.8141095
-38.573055	24.228151	116.203415	-16.3067	16.77702	116.031006	41.750671	5.168007	115.871521	40.499531	42.141392	118.726135	41.125101	23.6546995	117.298828	-73.738501	9.8993405	114.763184
-38.68676	25.305149	116.143486	-16.353811	16.978678	115.826752	41.636475	5.49234	115.475342	40.270557	42.403854	118.444893	40.953516	23.948097	116.9601175	-73.661138	10.009259	114.6933865
-38.74778	26.298269	116.132797	-16.426573	17.139772	115.656769	41.522415	5.751642	115.203117	40.127563	42.629154	118.261543	40.824989	24.190398	116.73233	-73.678135	10.089146	114.581208
-38.864262	27.223206	116.128387	-16.51671	17.257095	115.538147	41.463303	5.950116	115.045311	40.028019	42.835945	118.228165	40.745661	24.3930305	116.636738	-73.779081	10.1211595	114.439556
-38.88826	28.064758	116.168152	-16.615715	17.354084	115.489754	41.416252	6.09191	114.925453	39.948196	43.002846	118.252579	40.682224	24.547378	116.589016	-73.913654	10.16079	114.390492
-38.849323	28.901899	116.24588	-16.641769	17.429846	115.45533	41.314812	6.21152	114.825676	39.894711	43.142212	118.267357	40.6047615	24.676866	116.5465165	-73.8882995	10.182826	114.3641435
-38.828789	29.694122	116.370811	-16.811052	17.512039	115.487144	41.203598	6.299521	114.774323	39.855091	43.250725	118.30304	40.5293445	24.775123	116.5386815	-74.1514485	10.248955	114.4356065
-38.710667	30.781731	116.594193	-16.881187	17.593136	115.51783	41.087387	6.36913	114.827286	39.853703	43.36964	118.479965	40.470545	24.869385	116.6536255	-74.232919	10.316887	114.3820345
-38.654175	31.429741	116.760925	-17.003014	17.67284	115.635094	41.006767	6.408875	114.94558	39.859234	43.427876	118.62265	40.4330005	24.9183755	116.784115	-74.4390285	10.4273045	114.486073
-38.546696	32.000763	116.884865	-17.060011	17.746975	115.730598	40.925182	6.445654	115.044418	39.860199	43.475677	118.75135	40.3926905	24.9606655	116.897884	-74.5127125	10.5332845	114.563312
-38.374714	32.499596	116.935921	-17.053946	17.856256	115.763351	40.856453	6.477685	115.13121	39.844501	43.52037	118.81797	40.350477	24.9990275	116.97459	-74.458369	10.7134845	114.552112
-38.169662	32.957859	116.869423	-17.176373	17.977705	115.784988	40.803501	6.521198	115.235565	39.784233	43.582916	118.830917	40.293867	25.052057	117.033241	-74.646613	10.903353	114.536735
-37.948402	33.397652	116.742233	-17.23403	18.091095	115.756355	40.773968	6.556884	115.348541	39.72673	43.648846	118.815018	40.250349	25.102865	117.0817795	-74.718409	11.079325	114.4309305
-37.68507	33.8232	116.582466	-17.233366	18.165306	115.70536	40.768764	6.562147	115.47847	39.676895	43.682426	118.769348	40.2228295	25.1222865	117.123909	-74.6895615	11.2083255	114.286811
-37.246017	34.407204	116.40596	-17.343805	18.188086	115.694199	40.729553	6.468159	115.589798	39.571449	43.631115	118.566422	40.150501	25.049637	117.07811	-74.838111	11.326535	114.310288
-36.901474	34.708366	116.365967	-17.405956	18.126516	115.719223	40.643589	6.339112	115.602203	39.501442	43.508663	118.381546	40.0725155	24.9238875	116.9918745	-74.8844275	11.3291445	114.4465715
-36.653416	35.05069	116.374229	-17.470028	18.01733	115.778625	40.54314	6.18363	115.676544	39.434044	43.35891	118.173828	39.988592	24.77127	116.925186	-74.928648	11.26339	114.632064
-36.32843	35.297539	116.385674	-17.536776	17.899925	115.892242	40.44828	6.000049	115.806221	39.360115	43.170147	118.028854	39.9041975	24.585098	116.9175375	-74.9777495	11.214752	114.8669465
-36.018658	35.519184	116.378906	-17.629808	17.777411	116.057373	40.372417	5.805124	116.051186	39.304783	42.976074	117.922104	39.8386	24.390599	116.986645	-75.098216	11.164223	115.128101
-35.675316	35.706135	116.373169	-17.690239	17.675669	116.246506	40.3297	5.603678	116.351784	39.259827	42.823383	117.89106	39.7947635	24.2135305	117.121422	-75.1752415	11.1378075	115.37159
-35.307487	35.93198	116.325722	-17.748863	17.573631	116.440491	40.290371	5.430308	116.687454	39.223251	42.673935	117.919228	39.756811	24.0521215	117.303341	-75.254537	11.0951405	115.577641
-34.741871	36.403595	116.318405	-17.840918	17.457294	116.703308	40.26125	5.206596	117.109093	39.217178	42.494522	117.978516	39.739214	23.850559	117.5438045	-75.42105	11.064029	115.8628115
-34.342609	36.803772	116.351341	-17.882244	17.380522	116.822708	40.244606	5.100397	117.276192	39.202911	42.397182	117.981827	39.7237585	23.7487895	117.6290095	-75.4882465	11.0122545	116.0164065
-33.874378	37.202988	116.398216	-17.894985	17.337044	116.893402	40.216316	5.033555	117.399727	39.193085	42.342667	118.018661	39.7047005	23.688111	117.709194	-75.4946705	10.985977	116.07761
-33.411942	37.582077	116.483818	-17.913048	17.301142	116.955528	40.216648	5.021049	117.45826	39.228313	42.34462	118.124115	39.7224805	23.6828345	117.7911875	-75.5485765	10.9194495	116.1198685
-32.886658	37.92432	116.52578	-17.921144	17.292578	116.992783	40.229694	5.022993	117.503799	39.266582	42.374878	118.252708	39.748138	23.6989355	117.8782535	-75.590426	10.8862205	116.1073125
-32.316547	38.149738	116.625336	-17.924591	17.319139	117.015091	40.209309	5.049823	117.491043	39.3022	42.407478	118.376831	39.7557545	23.7286505	117.933937	-75.6049365	10.9096275	116.096245
-31.707624	38.393044	116.736366	-17.927212	17.367811	117.020119	40.166645	5.075074	117.424538	39.335449	42.439266	118.455032	39.751047	23.75717	117.939785	-75.605471	10.978452	116.100453
-30.656174	38.790981	116.955208	-17.947905	17.499569	117.09584	40.115948	5.180874	117.266083	39.340042	42.524796	118.524757	39.727995	23.852835	117.89542	-75.623805	11.146303	116.29626
-29.920095	39.082649	117.092979	-17.935404	17.626755	117.142059	40.111427	5.313086	117.186188	39.351418	42.640568	118.594513	39.7314225	23.976827	117.8903505	-75.6022305	11.276683	116.3937675
-29.178736	39.363827	117.241524	-17.919792	17.766241	117.157341	40.135078	5.483675	117.096413	39.381123	42.806538	118.650497	39.7581005	24.1451065	117.873455	-75.5976845	11.3873755	116.441227
-28.395077	39.605095	117.256378	-17.893011	17.886791	117.121758	40.146057	5.624778	116.960205	39.379616	42.952381	118.676376	39.7628365	24.2885795	117.8182905	-75.5488585	11.4850025	116.4252255
-27.629721	39.702103	117.278275	-17.903828	17.992016	117.054298	40.128494	5.7491	116.813812	39.383549	43.03479	118.686119	39.7560215	24.391945	117.7499655	-75.5636775	11.592087	116.3586305
-26.782465	39.831963	117.203728	-17.870693	18.070498	116.975594	40.11068	5.80492	116.714966	39.401215	43.084488	118.711838	39.7559475	24.444704	117.713402	-75.4973335	11.696292	116.237786
-25.863657	39.880684	117.19072	-17.892731	18.135324	116.941727	40.092278	5.802931	116.683113	39.427071	43.088825	118.751488	39.7596745	24.445878	117.7173005	-75.5451365	11.82477	116.1661535
-24.500523	39.969929	117.16217	-17.910137	18.171232	116.940865	40.064201	5.745154	116.753075	39.443813	43.053619	118.751617	39.754007	24.3993865	117.752346	-75.574281	11.9430775	116.129384
-23.582146	39.928875	117.061981	-17.931902	18.164766	116.944801	40.039021	5.685982	116.837082	39.444698	42.996307	118.719223	39.7418595	24.3411445	117.7781525	-75.6056635	11.9883875	116.1114495
-22.632536	39.811005	116.91008	-17.958412	18.131176	116.960098	39.98967	5.594594	116.99511	39.430653	42.913166	118.654022	39.7101615	24.25388	117.824566	-75.6269855	12.008472	116.09563
-21.645851	39.646004	116.736511	-17.999907	18.058294	116.995384	39.955585	5.460386	117.186272	39.418018	42.791016	118.614212	39.6868015	24.125701	117.900242	-75.6866155	11.990887	116.090526
-20.717251	39.497421	116.687408	-18.035082	17.961264	117.054153	39.935421	5.317836	117.454239	39.391346	42.667213	118.617905	39.6633835	23.9925245	118.036072	-75.7335475	11.9300035	116.072234
-19.586731	39.304432	116.488205	-18.074972	17.848293	117.119789	39.934643	5.16539	117.784843	39.368164	42.545074	118.712318	39.6514035	23.855232	118.2485805	-75.8013475	11.841354	115.9909975
-18.634573	38.943081	116.543076	-18.114441	17.711796	117.226517	39.961681	5.003331	118.166039	39.36351	42.45454	118.945709	39.6625955	23.7289355	118.555874	-75.8914775	11.6946565	115.89716
-17.132366	38.413635	116.743599	-18.185223	17.527781	117.506279	40.023083	4.761972	119.055977	39.441017	42.368168	119.61322	39.73205	23.56507	119.3345985	-76.102496	11.490492	115.6779595
-16.07946	38.088093	117.159424	-18.219801	17.418598	117.810478	40.165642	4.592168	119.88295	39.557255	42.396069	120.348701	39.8614485	23.4941185	120.1158255	-76.3010505	11.3430775	115.5051305
-15.179327	37.731972	117.800186	-18.264793	17.368771	118.187019	40.378506	4.43228	120.792625	39.721943	42.439667	121.257721	40.0502245	23.4359735	121.025173	-76.5798105	11.3015685	115.348865
-14.403846	37.364986	118.2631	-18.275503	17.349342	118.631241	40.590118	4.298401	121.713081	39.937805	42.504398	122.233665	40.2639615	23.4013995	121.973373	-76.8149675	11.2972845	115.289109
-13.560024	36.987469	118.878532	-18.295252	17.385693	119.128479	40.798702	4.184256	122.601723	40.171852	42.573524	123.187195	40.485277	23.37889	122.894459	-77.075781	11.392496	115.362499
-12.659484	36.586464	119.566238	-18.271082	17.433264	119.619926	41.01593	4.106562	123.364044	40.381348	42.654037	124.068085	40.698639	23.3802995	123.7160645	-77.240803	11.4862285	115.5237875
-11.921613	36.25248	120.262947	-18.254751	17.48904	120.073853	41.208916	4.07498	124.019882	40.566845	42.75737	124.831535	40.8878805	23.416175	124.4257085	-77.3973825	11.561905	115.7219975
-10.745883	35.519829	120.894279	-18.230312	17.530008	120.610451	41.408428	4.080053	124.798286	40.78928	42.8755	125.674294	41.098854	23.4777765	125.23629	-77.559478	11.5822395	115.984612
-10.060029	35.012432	121.148529	-18.244583	17.507271	120.804489	41.505329	4.031024	125.140068	40.863792	42.877796	126.001335	41.1845605	23.45441	125.5707015	-77.6737265	11.560132	116.0382765
-9.299924	34.410713	121.269814	-18.292612	17.46982	120.867004	41.569408	3.938955	125.313255	40.884998	42.840008	126.125099	41.227203	23.3894815	125.719177	-77.812427	11.5501585	116.014831
-8.628009	33.835072	121.269272	-18.354151	17.393396	120.81002	41.534225	3.865244	125.373184	40.869804	42.776485	126.079857	41.2020145	23.3208645	125.7265205	-77.9103165	11.4659275	115.8935195
-8.079548	33.228168	121.141449	-18.434536	17.310648	120.686531	41.466419	3.765402	125.31147	40.81213	42.672653	125.968361	41.1392745	23.2190275	125.6399155	-78.0083465	11.4022685	115.7331465
-7.567079	32.528458	120.976654	-18.516254	17.211349	120.558144	41.379292	3.655986	125.250984	40.705051	42.536251	125.772537	41.0421715	23.0961185	125.5117605	-78.0746795	11.3265795	115.6045275
-7.087301	31.843636	120.768501	-18.597464	17.11138	120.445908	41.305531	3.556925	125.188042	40.596031	42.399185	125.526382	40.950781	22.978055	125.357212	-78.145709	11.244705	115.534604
-6.347094	30.718391	120.576775	-18.688881	16.957644	120.336929	41.207222	3.445711	125.162743	40.468338	42.185013	125.111618	40.83778	22.815362	125.1371805	-78.215542	11.099926	115.5366775
-5.9144	29.987904	120.464615	-18.754742	16.84479	120.315155	41.174797	3.327779	125.194206	40.406807	42.011375	124.832153	40.790802	22.669577	125.0131795	-78.300286	11.020003	115.6171305
-5.5481	29.257362	120.321083	-18.80872	16.743443	120.303047	41.143002	3.195837	125.25544	40.347958	41.85714	124.462677	40.74548	22.5264885	124.8590585	-78.36292	10.9603975	115.7470355
-5.305128	28.521303	120.105232	-18.83432	16.64929	120.278778	41.126663	3.085674	125.283218	40.268986	41.684864	124.016479	40.6978245	22.385269	124.6498485	-78.3664645	10.913311	115.9077075
-5.073479	27.760038	119.840202	-18.85327	16.558235	120.204887	41.074188	2.989711	125.243042	40.200436	41.51458	123.560463	40.637312	22.2521455	124.4017525	-78.343852	10.8643245	116.0080215
-4.851373	27.02865	119.589302	-18.875162	16.468277	120.130516	41.041542	2.851503	125.203087	40.141232	41.333214	123.044159	40.591387	22.0923585	124.123623	-78.341711	10.8441955	116.137409
-4.601286	26.304138	119.379448	-18.847364	16.336004	120.069298	41.025753	2.690887	125.125656	40.135044	41.127136	122.649506	40.5803985	21.9090115	123.887581	-78.2751265	10.7629965	116.251015
-4.291898	25.381336	119.3144	-18.78599	16.098141	120.133087	41.060619	2.427054	125.085785	40.136177	40.812828	122.190353	40.598398	21.619941	123.638069	-78.170378	10.576341	116.628105
-4.181113	24.896271	119.395554	-18.754286	15.939199	120.242203	41.100128	2.279296	125.018166	40.166378	40.656872	122.040428	40.633253	21.468084	123.529297	-78.141825	10.410314	116.955109
-4.035398	24.487757	119.475319	-18.705915	15.76402	120.356346	41.148323	2.124298	124.906937	40.177025	40.497005	122.001503	40.662674	21.3106515	123.45422	-78.074504	10.2173885	117.258472
-3.919927	24.141508	119.551071	-18.67148	15.598744	120.444748	41.189487	1.990555	124.830414	40.190586	40.345219	121.957985	40.6900365	21.167887	123.3941995	-78.0329965	10.029601	117.4952965
-3.905268	23.813883	119.588242	-18.661385	15.459829	120.504082	41.189133	1.867061	124.687019	40.216988	40.219414	121.964218	40.7030605	21.0432375	123.3256185	-78.0258305	9.8764205	117.6825455
-4.068573	23.620037	119.607399	-18.637611	15.368133	120.522369	41.160255	1.762134	124.556602	40.218334	40.097202	121.949837	40.6892945	20.929668	123.2532195	-77.9645165	9.806598	117.7915185
-4.176856	23.635984	119.61409	-18.640955	15.320174	120.533142	41.16803	1.648212	124.484741	40.235756	40.000374	121.883926	40.701893	20.824293	123.1843335	-77.983803	9.816055	117.8819505
-4.170325	23.806721	119.576965	-18.63096	15.280065	120.545853	41.155262	1.530412	124.38446	40.275818	39.880165	121.877335	40.71554	20.7052885	123.1308975	-77.97746	9.8548415	117.9608085
-4.123933	23.965302	119.558571	-18.631264	15.242791	120.546806	41.15527	1.402543	124.336174	40.303921	39.771931	121.853973	40.7295955	20.587237	123.0950735	-77.9921235	9.898345	117.9985385
-4.083266	24.178396	119.56115	-18.61552	15.15559	120.561111	41.149776	1.263848	124.256241	40.3358	39.633797	121.835831	40.742788	20.4488225	123.046036	-77.973828	9.8623575	118.076186
-4.039644	24.452374	119.56929	-18.621904	15.038043	120.593155	41.14537	1.089492	124.131943	40.353374	39.489422	121.836769	40.749372	20.289457	122.984356	-77.99318	9.786629	118.201954
-4.006295	24.779661	119.540024	-18.634514	14.886919	120.633194	41.104031	0.951079	123.907387	40.326698	39.348991	121.795341	40.7153645	20.150035	122.851364	-77.9843925	9.623803	118.415024
-3.992961	25.181664	119.540703	-18.664986	14.728448	120.661255	41.064064	0.868113	123.457191	40.273651	39.20433	121.653107	40.6688575	20.0362215	122.555149	-77.9988295	9.4206745	118.767361
-3.950423	25.61816	119.427017	-18.707434	14.589003	120.637871	40.965904	0.795663	122.941566	40.163666	39.064522	121.387909	40.564785	19.9300925	122.1647375	-77.979653	9.2479135	119.1110045
-3.900684	26.280525	119.188751	-18.744574	14.407286	120.457626	40.768044	0.740709	122.053947	40.026203	38.924835	120.929398	40.3971235	19.832772	121.4916725	-77.8862715	8.9818	119.4235795
-3.862542	26.756632	119.023575	-18.753941	14.295226	120.291458	40.647346	0.676928	121.52507	39.974545	38.827019	120.704865	40.3109455	19.7519735	121.1149675	-77.8188275	8.8384785	119.4679485
-3.812971	27.243637	118.923309	-18.723888	14.191574	120.136406	40.571148	0.572489	121.160172	39.969219	38.722412	120.608376	40.2701835	19.6474505	120.884274	-77.7179595	8.7356975	119.388538
-3.765429	27.773085	118.980835	-18.710827	14.09914	120.040665	40.519543	0.475624	120.915665	40.004738	38.652161	120.748016	40.2621405	19.5638925	120.8318405	-77.6837945	8.6343875	119.2494895
-3.679251	28.33563	119.111572	-18.676605	14.048833	120.018646	40.469109	0.388032	120.881805	40.093609	38.602486	121.111504	40.281359	19.495259	120.9966545	-77.634569	8.602407	119.0406375
-3.576187	28.920158	119.412956	-18.66412	14.055684	120.030975	40.454414	0.327591	121.072365	40.21825	38.599091	121.7033	40.336332	19.463341	121.3878325	-77.664572	8.648027	118.6741175
-3.475514	29.526403	119.889412	-18.660078	14.149773	120.121635	40.465858	0.279038	121.453323	40.345715	38.626514	122.544777	40.4057865	19.452776	121.99905	-77.7259425	8.84677	118.24422
-3.337128	30.313868	120.874474	-18.679226	14.345887	120.42247	40.588245	0.233034	122.186508	40.547089	38.677795	124.051842	40.567667	19.4554145	123.119175	-77.926119	9.2363595	117.725765
-3.289439	30.744421	121.582375	-18.721781	14.474705	120.730019	40.628593	0.226784	122.610474	40.675453	38.74556	124.950455	40.652023	19.486172	123.7804645	-78.095585	9.463238	117.6795735
-3.24926	31.119909	122.185326	-18.750917	14.606412	121.015335	40.605103	0.25895	122.825661	40.778851	38.778481	125.562157	40.691977	19.5187155	124.193909	-78.193811	9.6941085	117.836761
-3.263857	31.420704	122.625519	-18.82518	14.716456	121.232544	40.550377	0.307967	122.811722	40.812958	38.827618	125.849358	40.6816675	19.5677925	124.33054	-78.3320275	9.8651195	118.134548
-3.056928	31.527349	122.686195	-18.882648	14.817985	121.309555	40.479446	0.409861	122.606567	40.789177	38.876297	125.958862	40.6343115	19.643079	124.2827145	-78.3996075	9.992891	118.3363955
-3.129974	31.67955	122.742805	-18.891218	14.873936	121.267929	40.431423	0.554874	122.306633	40.730804	38.903484	125.897583	40.5811135	19.729179	124.102108	-78.3635495	10.018693	118.43375
-3.216403	31.737328	122.673309	-18.927961	14.896854	121.12442	40.423615	0.647399	121.95948	40.652122	38.979332	125.748405	40.5378685	19.8133655	123.8539425	-78.3937905	9.9803425	118.3948975
-3.383197	31.662693	122.362556	-18.929909	14.914137	120.779228	40.348072	0.77464	121.372482	40.527496	39.022026	125.445892	40.437784	19.898333	123.409187	-78.297602	9.929941	118.149269
-3.506037	31.497461	122.076439	-18.95446	14.9067	120.491264	40.257881	0.796238	121.049942	40.462215	39.039909	125.166786	40.360048	19.9180735	123.108364	-78.268968	9.8953265	117.874164
-3.665466	31.218195	121.770607	-18.97287	14.902869	120.234909	40.173653	0.819056	120.699677	40.399963	39.021332	124.889099	40.286808	19.920194	122.794388	-78.232548	9.885544	117.67543
-4.128344	31.019051	121.559036	-19.027205	14.934425	120.027367	40.08881	0.823454	120.316231	40.312733	38.982372	124.545326	40.2007715	19.902913	122.4307785	-78.2551815	9.965937	117.6239555
-4.275537	30.544666	121.148636	-19.085268	14.965175	119.810989	39.934959	0.850322	119.884491	40.197647	38.943504	124.07048	40.066303	19.896913	121.9774855	-78.236839	10.033437	117.6444925
-4.430189	29.978743	120.615829	-19.142992	14.995609	119.533943	39.723392	0.893657	119.255791	40.036736	38.886795	123.448563	39.880064	19.890226	121.352177	-78.166048	10.100992	117.715709
-4.584859	29.353069	119.980453	-19.222635	15.034245	119.142067	39.463173	0.912698	118.472359	39.816673	38.806091	122.663948	39.639923	19.8593945	120.5681535	-78.085193	10.2090955	117.7159805
-4.871821	28.312191	118.894005	-19.332977	15.050672	118.449959	39.016212	0.886064	117.218933	39.508392	38.67981	121.271561	39.262302	19.782937	119.245247	-77.928256	10.318407	117.654671
-5.04387	27.516621	118.152512	-19.374958	15.053686	117.965141	38.729126	0.851435	116.370483	39.336563	38.581665	120.442894	39.0328445	19.71655	118.4066885	-77.7827605	10.390822	117.5235935
-5.19758	26.635412	117.470619	-19.459728	15.037291	117.568275	38.506699	0.76147	115.700768	39.190952	38.469769	119.68454	38.8488255	19.6156195	117.692654	-77.7682815	10.4589625	117.443896
-5.308156	25.63273	116.899849	-19.50658	15.027867	117.240295	38.323009	0.670637	115.241066	39.065777	38.382755	119.061493	38.694393	19.526696	117.1512795	-77.707553	10.529038	117.3293105
-5.434122	24.596968	116.560638	-19.563099	15.017711	117.042625	38.161346	0.608393	114.87616	38.95282	38.294216	118.648361	38.557083	19.4513045	116.7622605	-77.683281	10.5841175	117.3229895
-5.488598	23.478729	116.256668	-19.652517	14.964676	116.939774	38.000568	0.543735	114.728592	38.86692	38.226692	118.285461	38.433744	19.3852135	116.5070265	-77.738778	10.5441385	117.3725215
-5.550076	22.280039	116.039207	-19.729948	14.939761	116.926468	37.896389	0.482054	114.741943	38.798206	38.189201	118.014099	38.3472975	19.3356275	116.378021	-77.8071935	10.5438945	117.474915
-5.582693	20.37871	115.841248	-19.865906	14.941582	116.976212	37.799755	0.403344	114.838287	38.707073	38.15868	117.660995	38.253414	19.281012	116.249641	-77.985226	10.602152	117.702783
-5.527061	19.075579	115.705132	-19.944424	14.967447	117.01857	37.709366	0.35357	114.978935	38.614929	38.135754	117.372635	38.1621475	19.244662	116.175785	-78.0509955	10.690232	117.861355
-5.467528	17.702698	115.545059	-20.000647	15.006289	117.055199	37.644611	0.305717	115.165039	38.519188	38.100712	117.151985	38.0818995	19.2032145	116.158512	-78.0831935	10.8093635	117.951886
-5.389684	16.302277	115.537628	-20.077675	15.060747	117.136932	37.614494	0.240987	115.441261	38.473907	38.056648	117.038666	38.0442005	19.1488175	116.2399635	-78.1995505	10.9726765	118.0339005
-5.241226	14.896287	115.603172	-20.13414	15.082402	117.229477	37.604786	0.15917	115.806236	38.417725	38.014149	116.908623	38.0112555	19.0866595	116.3574295	-78.2795355	11.0781445	118.1015245
-5.08375	13.437886	115.642227	-20.216206	15.10675	117.338943	37.54343	0.096895	116.184357	38.328789	37.957077	116.816208	37.9361095	19.026986	116.5002825	-78.3685215	11.186514	118.1776035
-4.904597	11.97147	115.761528	-20.299044	15.111418	117.419052	37.479252	0.044682	116.537239	38.265778	37.895325	116.79953	37.872515	18.9700035	116.6683845	-78.470603	11.2528325	118.1697195
-4.530261	9.817932	115.983376	-20.449341	15.100648	117.521393	37.408611	-0.090572	117.180443	38.214706	37.808754	116.847733	37.8116585	18.859091	117.014088	-78.7103405	11.342205	118.028698
-4.316678	8.380721	116.126595	-20.515009	15.088451	117.60099	37.358097	-0.158975	117.707695	38.201233	37.753998	117.042122	37.779665	18.7975115	117.3749085	-78.809683	11.3793905	117.8270715
-4.006159	6.98316	116.441048	-20.569687	15.085906	117.734123	37.345978	-0.192166	118.33651	38.240974	37.727764	117.409882	37.793476	18.767799	117.873196	-78.93285	11.404013	117.59505
-3.652569	5.617517	116.806244	-20.60902	15.12077	117.949211	37.4128	-0.23229	119.096397	38.311642	37.747353	117.975449	37.862221	18.7575315	118.535923	-79.080261	11.4840085	117.362499
-3.355655	4.260308	117.325417	-20.637634	15.222742	118.268967	37.630852	-0.298122	120.084404	38.404125	37.808834	118.89019	38.0174885	18.755356	119.487297	-79.2927565	11.690128	117.050637
-3.00596	3.010278	118.157043	-20.644218	15.396945	118.74263	37.977394	-0.344367	121.374908	38.563461	37.978436	120.143913	38.2704275	18.8170345	120.7594105	-79.5588635	11.9768555	116.7258495
-2.664266	1.768273	119.171783	-20.665968	15.598848	119.387672	38.351105	-0.443709	123.079445	38.831337	38.23613	121.672462	38.591221	18.8962105	122.3759535	-79.923157	12.3014855	116.3993905
-2.316574	-0.069171	121.128807	-20.766193	15.909523	120.622505	38.85318	-0.588004	125.965202	39.320129	38.729729	124.278656	39.0866545	19.0708625	125.121929	-80.6190405	12.7481835	116.123081
-2.150527	-1.209707	122.57856	-20.843081	16.088423	121.56398	39.419235	-0.833802	127.764999	39.635998	38.990166	125.952637	39.5276165	19.078182	126.858818	-81.2137785	13.098664	116.269142
-2.005013	-2.376677	123.872627	-21.021893	16.293365	122.524582	39.639584	-0.912631	129.49913	39.908375	39.174355	127.456833	39.7739795	19.130862	128.4779815	-81.8177655	13.455868	116.5711825
-2.056176	-3.466017	125.09153	-20.90098	16.280634	123.128822	39.804115	-1.030048	131.093353	40.137787	39.292423	128.72377	39.970951	19.1311875	129.9085615	-81.772911	13.4300805	116.3490825
-1.729753	-4.771771	125.932503	-20.885328	16.267815	123.730103	39.978416	-1.141712	132.462616	40.715439	39.241669	129.724121	40.3469275	19.0499785	131.0933685	-82.1175835	13.4856515	116.3668375
-1.832864	-5.861574	126.849731	-20.822521	16.222641	124.196663	40.238846	-1.295818	133.780518	40.946117	39.259335	130.634537	40.5924815	18.9817585	132.2075275	-82.2375235	13.4635235	116.1857985
-2.048368	-6.926158	127.698837	-20.76687	16.134943	124.585915	40.54216	-1.46725	134.974655	41.18391	39.29166	131.346954	40.863035	18.912205	133.1608045	-82.396775	13.357681	116.0110255
-2.562819	-8.445321	128.863266	-20.675669	15.984386	125.144722	40.898785	-1.714632	136.361115	41.460476	39.165241	132.041367	41.1796305	18.7253045	134.201241	-82.5309685	13.2434675	116.088203
-3.109559	-9.297042	129.667068	-20.399794	15.750543	125.393089	41.126408	-1.806382	137.137192	41.627724	39.075706	132.245941	41.377066	18.634662	134.6915665	-82.176654	12.866424	116.0946115
-3.726694	-10.073721	130.369537	-20.330116	15.661478	125.664833	41.271061	-1.824581	137.770172	41.811901	39.032692	132.321991	41.541481	18.6040555	135.0460815	-82.201713	12.7189005	116.2835845
-4.521379	-10.763103	130.987015	-20.271673	15.609413	125.877548	41.363579	-1.719178	138.217682	41.911415	38.993305	132.292526	41.637497	18.6370635	135.255104	-82.180843	12.5817625	116.499992
-5.430583	-11.322358	131.428345	-20.22497	15.560806	126.015297	41.450504	-1.595771	138.475769	41.934242	38.995518	132.181625	41.692373	18.6998735	135.328697	-82.142313	12.4217385	116.701897
-6.330206	-11.774504	131.665604	-20.193754	15.526702	126.105095	41.555687	-1.49597	138.550217	41.925125	39.052658	132.018951	41.740406	18.778344	135.284584	-82.127914	12.27506	116.925606
-7.362795	-12.129219	131.661072	-20.174044	15.481197	126.129234	41.661739	-1.390507	138.409348	41.915207	39.074291	131.840546	41.788473	18.841892	135.124947	-82.136561	12.120502	117.133521
-9.1429	-12.456072	131.11618	-20.095652	15.357947	126.039482	41.741146	-1.160445	137.658966	41.914268	38.959888	131.46907	41.827707	18.8997215	134.564018	-82.019011	11.8161725	117.514946
-10.289004	-12.500679	130.46109	-20.074371	15.298902	125.898575	41.631813	-1.000784	136.90004	41.881348	38.85743	131.162231	41.7565805	18.928323	134.0311355	-81.9053225	11.669481	117.7660145
-11.666177	-12.552442	129.609604	-20.076994	15.255697	125.672272	41.47385	-0.863146	135.958572	41.808754	38.717823	130.766205	41.641302	18.9273385	133.3623885	-81.79529	11.5840555	117.9821555
-13.110993	-12.375847	128.579483	-20.090069	15.264318	125.373627	41.32254	-0.834605	135.011551	41.741528	38.680901	130.394623	41.532034	18.923148	132.703087	-81.712172	11.605488	118.044167
-14.564503	-12.102333	127.47345	-20.061333	15.287309	125.009895	41.181595	-0.824535	134.009003	41.657387	38.683815	130.037842	41.419491	18.92964	132.0234225	-81.542157	11.644978	117.9963675
-16.132992	-11.713203	126.319359	-20.184021	15.468258	124.700424	41.107853	-0.73148	133.157974	41.572971	38.650475	129.63089	41.340412	18.9594975	131.394432	-81.708454	11.9770185	118.006416
-17.735678	-11.243315	125.323997	-20.096769	15.507369	124.394012	41.001919	-0.585948	132.214478	41.583488	38.688519	129.350525	41.2927035	19.0512855	130.7825015	-81.4862415	11.9634525	118.0055225
-20.328566	-10.322396	124.161789	-19.926592	15.596357	124.071396	40.927731	-0.509438	131.096008	41.264385	38.828762	128.87616	41.096058	19.159662	129.986084	-80.949242	12.033052	118.156708
-22.063448	-9.647625	123.798882	-19.785326	15.662512	124.045525	40.900166	-0.343464	130.309799	41.307213	38.923054	128.50116	41.1036895	19.289795	129.4054795	-80.6743415	12.035229	118.6855705
-23.936405	-8.881037	123.696495	-19.603291	15.725419	124.17054	40.944508	-0.085871	129.571518	41.343758	38.964108	128.147171	41.144133	19.4391185	128.8593445	-80.350715	12.0117195	119.4817355
-26.057964	-7.826078	123.985565	-19.343433	15.775607	124.312141	41.138374	-0.005731	129.188263	41.361969	38.986313	127.851105	41.2501715	19.490291	128.519684	-79.9370375	12.060923	120.104598
-27.597916	-7.236461	123.988785	-19.099812	15.779561	124.56752	41.351612	0.093824	128.899033	41.442574	39.021809	127.645752	41.397093	19.5578165	128.2723925	-79.596717	12.0013055	120.8626475
-29.462835	-6.311841	124.453842	-18.880726	15.730689	124.88887	41.513958	0.157107	128.770142	41.551815	39.009876	127.479996	41.5328865	19.5834915	128.125069	-79.2943385	11.8778865	121.652671
-31.355059	-5.341202	124.905823	-18.680733	15.622729	125.205696	41.639633	0.134549	128.790695	41.637016	38.929623	127.318321	41.6383245	19.532086	128.054508	-78.9997905	11.713372	122.356884
-34.166916	-3.766181	125.547241	-18.24766	15.252705	125.560555	41.809158	0.008233	128.981506	41.717339	38.721321	127.14994	41.7632485	19.364777	128.065723	-78.2585685	11.140633	123.055387
-35.911201	-2.680513	125.968109	-18.17536	15.064836	125.830856	41.902496	-0.121461	129.160492	41.721992	38.560333	127.061821	41.812244	19.219436	128.1111565	-78.162964	10.910236	123.5505555
-37.825333	-1.502233	126.129303	-18.125257	14.873934	126.069435	41.967052	-0.19496	129.187332	41.690014	38.418396	126.990059	41.828533	19.111718	128.0886955	-78.079047	10.63615	124.0501745
-39.565258	-0.304985	126.34021	-18.126263	14.693792	126.260628	41.955662	-0.183331	128.932495	41.593006	38.368382	126.749756	41.774334	19.0925255	127.8411255	-78.02686	10.2950585	124.6801305
-41.427837	1.008438	126.378891	-18.134716	14.522815	126.328468	41.861671	-0.130424	128.278473	41.341148	38.314487	126.190483	41.6014095	19.0920315	127.234478	-77.8708415	9.9535985	125.422458
-43.205105	2.361691	126.492058	-18.199032	14.367047	126.224373	41.291962	0.159276	127.24823	40.913345	38.323265	125.274216	41.1026535	19.2412705	126.261223	-77.5007175	9.4928235	126.187523
-44.88641	3.749058	126.764236	-18.304638	14.253844	125.943924	40.788998	0.443372	125.394478	40.420624	38.424236	124.043808	40.604811	19.433804	124.719143	-77.214087	9.073884	127.168705
-47.414597	5.988758	127.152725	-18.660849	14.371814	125.282799	39.838634	0.926224	122.401741	39.485825	38.736595	121.859085	39.6622295	19.8314095	122.130413	-76.9839275	8.9122185	128.435185
-48.833706	7.549142	127.520111	-18.743626	14.513217	124.808975	39.360012	1.414065	120.343735	38.850761	39.135113	120.577934	39.1053865	20.274589	120.4608345	-76.5926385	8.751845	129.1571155
-50.275951	9.105372	127.938202	-18.847843	14.738475	124.397888	38.999641	1.947099	118.54026	38.2341	39.596222	119.296608	38.6168705	20.7716605	118.918434	-76.3125565	8.7052895	129.877342
-51.482738	10.647721	128.366043	-18.933634	14.946622	124.026573	38.585602	2.518666	116.97364	37.654057	40.057655	118.212379	38.1198295	21.2881605	117.5930095	-75.9870975	8.6050835	130.4601365
-52.544338	12.221287	128.861328	-19.042934	15.093873	123.682312	38.132263	3.046182	115.513824	37.12587	40.478317	117.238937	37.6290665	21.7622495	116.3763805	-75.7149345	8.4254965	130.9882435
-53.468067	13.747393	129.298462	-19.151825	15.169166	123.3452	37.728077	3.430328	114.304222	36.643688	40.834335	116.217438	37.1858825	22.1323315	115.26083	-75.4895325	8.2060005	131.42957
-54.160267	15.231292	129.745514	-19.221941	15.205224	123.053787	37.451839	3.712139	113.300575	36.218079	41.06303	115.486786	36.834959	22.3875845	114.3936805	-75.278841	8.0228635	131.7138935
-54.89344	17.448669	130.194443	-19.29483	15.132727	122.847107	37.251884	3.968677	112.498711	35.845642	41.324238	114.811394	36.548763	22.6464575	113.6550525	-75.138423	7.6189965	132.0391615
-55.087048	18.817062	130.475189	-19.356428	15.040977	122.892883	37.244789	4.034792	112.410614	35.738453	41.405357	114.715263	36.491621	22.7200745	113.5629385	-75.204477	7.3618795	132.2228275
-55.143021	20.248863	130.712158	-19.447987	14.907726	123.068604	37.34071	3.989024	112.638176	35.71962	41.419205	114.908813	36.530165	22.7041145	113.7734945	-75.426139	7.1113375	132.3637135
-54.975788	21.576172	130.885071	-19.529652	14.744091	123.355171	37.524204	3.872722	113.070282	35.744278	41.423996	115.163574	36.634241	22.648359	114.116928	-75.693545	6.839823	132.593414
-54.663105	22.876776	131.005768	-19.638941	14.60931	123.626663	37.656651	3.808635	113.420662	35.701962	41.441814	115.37616	36.6793065	22.6252245	114.398411	-75.9571885	6.5933955	132.854915
-54.169594	24.208689	131.086624	-19.742512	14.48746	123.774063	37.636478	3.817318	113.567986	35.554783	41.408764	115.498474	36.5956305	22.613041	114.53323	-76.0806545	6.361879	133.014896
-53.479664	25.463707	131.029541	-19.815104	14.339193	123.786415	37.501404	3.775808	113.593277	35.44173	41.329117	115.596977	36.471567	22.5524625	114.595127	-76.101775	6.1259235	132.977703
-52.132576	27.334558	130.630554	-19.858643	14.09449	123.741684	37.539925	3.506257	113.845657	35.489067	41.140934	115.915955	36.514496	22.3235955	114.880806	-76.231782	5.8653845	132.602562
-51.034172	28.522278	130.280441	-19.818022	13.916993	123.778702	37.839272	3.273953	114.295685	35.694908	41.025673	116.41555	36.76709	22.149813	115.3556175	-76.403134	5.684173	132.2017865
-49.75885	29.655378	129.904175	-19.826138	13.758123	123.902596	38.189686	3.11229	114.853271	35.987907	41.003193	117.129311	37.0887965	22.0577415	115.991291	-76.7410725	5.4585045	131.813901
-48.312408	30.741068	129.633972	-19.836954	13.567339	124.128357	38.415249	3.014055	115.524506	36.218487	40.967072	117.905792	37.316868	21.9905635	116.715149	-76.990776	5.1441145	131.541565
-46.691071	31.754219	129.512665	-19.851255	13.37888	124.497581	38.650909	2.874864	116.450706	36.427097	40.903564	118.80751	37.539003	21.889214	117.629108	-77.241513	4.868546	131.366054
-44.86285	32.654385	129.614746	-19.832924	13.203616	125.065277	39.083599	2.717296	117.652679	36.694805	40.886368	119.936012	37.889202	21.801832	118.7943455	-77.55505	4.6054	131.3362085
-42.890976	33.490536	129.797638	-19.556515	12.864367	125.740265	39.719849	2.498081	119.089218	37.044788	40.876926	121.309402	38.3823185	21.6875035	120.19931	-77.4953485	4.0412305	131.28122
-39.702545	34.623291	130.207031	-19.440687	12.539275	127.126106	40.710381	2.160952	121.868813	37.649433	40.91571	123.747482	39.179907	21.538331	122.8081475	-78.061281	3.540219	131.4440645
-37.387569	35.270466	130.619247	-19.368202	12.336435	128.205353	41.437332	1.944894	123.890625	38.111622	40.947666	125.537254	39.774477	21.44628	124.7139395	-78.510881	3.22659	131.6967665
-35.038525	35.799099	130.934082	-19.369102	12.107686	129.287796	42.162884	1.622099	125.96254	38.526463	40.993511	127.28878	40.3446735	21.307805	126.62566	-79.0828775	2.907567	131.949932
-32.58567	36.25753	131.219879	-19.358028	11.8752	130.312027	43.143654	1.171146	127.9505	38.867031	41.024895	128.914474	41.0053425	21.0980205	128.432487	-79.7213985	2.6523795	132.191567
-30.103672	36.672138	131.507355	-19.372133	11.663939	131.253387	43.722652	0.967572	129.836853	39.450523	40.893066	130.297409	41.5865875	20.930319	130.067131	-80.3308535	2.397559	132.439643
-27.59898	37.035473	131.716766	-19.416945	11.446335	132.037613	44.203503	0.763771	131.545929	39.627663	40.881577	131.596375	41.915583	20.822674	131.571152	-80.749473	2.069996	132.504074
-25.056583	37.385113	131.915466	-19.481009	11.25613	132.695038	44.589424	0.580385	133.058563	39.731567	40.87122	132.665375	42.1604955	20.7258025	132.861969	-81.1225135	1.7864575	132.528107
-21.283737	37.831558	132.199554	-19.583939	11.085878	133.401886	44.903095	0.376234	134.766144	39.861225	40.781532	133.882126	42.38216	20.578883	134.324135	-81.550038	1.592873	132.479637
-18.782221	38.124077	132.381409	-19.628201	11.04793	133.714676	45.004272	0.227395	135.706085	39.955837	40.701511	134.49411	42.4800545	20.464453	135.1000975	-81.7364565	1.631407	132.3292545
-16.285723	38.434208	132.700134	-19.655684	11.049114	133.943237	45.035908	0.127518	136.288086	40.106216	40.670929	134.971802	42.571062	20.3992235	135.629944	-81.88243	1.6990045	132.25653
-13.872342	38.705055	133.080322	-19.673822	11.065321	134.080551	45.001446	-0.008537	136.664642	40.20787	40.599285	135.369644	42.604658	20.295374	136.017143	-81.952302	1.835268	132.143959
-11.445742	38.97337	133.605209	-19.676048	11.086387	134.125839	44.977509	-0.089835	136.838242	40.286911	40.531048	135.692627	42.63221	20.2206065	136.2654345	-81.984306	1.9521675	131.9862435
-9.147607	39.202057	134.290237	-19.693432	11.141146	134.092102	44.975567	-0.2319	136.898117	40.338459	40.532833	136.061874	42.657013	20.1504665	136.4799955	-82.043877	2.13182550000001	131.7042085
-6.837794	39.372501	135.005539	-19.66412	11.210906	134.012573	44.97065	-0.275219	136.825638	40.42424	40.551388	136.464554	42.697445	20.1380845	136.645096	-82.025685	2.2837275	131.38005
-3.502162	39.500919	136.324112	-19.567663	11.355701	133.739029	44.936165	-0.228777	136.618881	40.682327	40.597618	137.190689	42.809246	20.1844205	136.904785	-81.944572	2.5269815	130.573273
-1.335733	39.472588	137.106171	-19.477772	11.4611	133.455429	44.975853	-0.127026	136.469574	40.778561	40.550907	137.609039	42.877207	20.2119405	137.0393065	-81.832751	2.7102595	129.8715515
0.779068	39.362885	137.733963	-19.37496	11.608191	133.048004	45.07486	0.013716	136.233185	40.824799	40.582359	138.020447	42.9498295	20.2980375	137.126816	-81.6997495	2.9183445	128.969192
2.834229	39.193504	138.05191	-19.283983	11.783449	132.525986	45.198624	0.197596	135.952026	40.798885	40.654106	138.317078	42.9987545	20.425851	137.134552	-81.5667205	3.141047	127.91742
4.801474	38.94194	138.155426	-19.178762	11.94875	131.905975	45.326607	0.368468	135.709976	40.733139	40.737976	138.386673	43.029873	20.553222	137.0483245	-81.387397	3.344278	126.7636255
6.778157	38.585194	137.909958	-19.064667	12.135426	131.201767	45.401962	0.547395	135.381561	40.738548	40.830891	138.344498	43.070255	20.689143	136.8630295	-81.199589	3.581709	125.5405045
8.648155	38.157673	137.445755	-18.959221	12.310311	130.471451	45.462425	0.674173	135.154236	40.720951	40.941784	138.080795	43.091688	20.8079785	136.6175155	-81.01013	3.8126435	124.3253865
11.362168	37.254868	136.54924	-18.786444	12.566248	129.396683	45.509972	0.881404	134.911758	40.831142	41.169415	137.637283	43.170557	21.0254095	136.2745205	-80.743445	4.1070865	122.5188455
12.365823	36.343746	135.743744	-18.679615	12.791271	128.790558	45.606033	0.999298	134.895462	40.851044	41.264297	137.228302	43.2285385	21.1317975	136.061882	-80.5877685	4.4507445	121.519234
12.825484	35.109615	134.921722	-18.572981	12.975873	128.297913	45.698318	1.132612	134.981232	40.924561	41.459087	136.816864	43.3114395	21.2958495	135.899048	-80.4574015	4.6558965	120.696778
13.256015	33.877285	134.127014	-18.444948	13.154975	127.947067	45.7757	1.306594	135.03096	40.961227	41.578735	136.473877	43.3684635	21.4426645	135.7524185	-80.2583595	4.8672855	120.1417155
13.446762	32.492992	133.472305	-18.333115	13.231177	127.725433	45.900036	1.352984	135.196228	41.017849	41.685249	136.02742	43.4589425	21.5191165	135.611824	-80.1251725	4.9432375	119.839042
13.558894	30.982235	133.0289	-18.208796	13.201878	127.560806	45.966171	1.45174	135.317963	41.152401	41.806335	135.633118	43.559286	21.6290375	135.4755405	-79.976878	4.7747185	119.6460715
13.562981	29.483805	132.548523	-18.066784	13.129148	127.360115	45.97575	1.552475	135.310425	41.241261	41.798687	135.296524	43.6085055	21.675581	135.3034745	-79.7420735	4.582715	119.4167555
13.299838	27.025696	131.803055	-17.938709	12.941824	126.936653	45.964993	1.597892	134.972031	41.287968	41.675961	134.682144	43.6264805	21.6369265	134.8270875	-79.5038985	4.2467215	119.0462185
13.029924	25.399191	131.140869	-17.884619	12.823285	126.545952	45.914993	1.621833	134.458008	41.236774	41.574974	134.206528	43.5758835	21.5984035	134.332268	-79.3451215	4.0481665	118.759636
12.603924	23.702011	130.369492	-17.847847	12.705593	126.111237	45.804398	1.695161	133.7341	41.161316	41.435997	133.541107	43.482857	21.565579	133.6376035	-79.178551	3.845607	118.5848705
12.127583	21.97086	129.427841	-17.841915	12.63227	125.581894	45.565285	1.888369	132.632492	41.069145	41.396202	132.769043	43.317215	21.6422855	132.7007675	-79.001045	3.6222545	118.4630205
11.574553	20.26572	128.258453	-17.79187	12.589926	124.96492	45.323208	2.033696	131.460938	40.915134	41.317715	131.762283	43.119171	21.6757055	131.6116105	-78.702911	3.5041465	118.3182295
10.914328	18.494728	127.053688	-17.727964	12.595816	124.307297	45.160538	2.196914	130.201447	40.859367	41.185276	130.569641	43.0099525	21.691095	130.385544	-78.4658805	3.500537	118.22905
10.066313	16.867786	125.802864	-17.874249	12.791846	123.746147	44.950233	2.42303	128.872375	40.806725	41.168198	129.419312	42.878479	21.795614	129.1458435	-78.626977	3.788078	118.3464505
8.763196	14.263521	124.087753	-17.647326	12.875642	122.756805	44.862484	2.618828	127.34269	40.399536	41.275269	127.477119	42.63101	21.9470485	127.4099045	-77.925662	3.8042355	118.1037055
7.832875	12.519781	123.19574	-17.504116	12.959598	122.295532	44.518597	2.961578	126.58873	40.359249	41.33437	126.389229	42.438923	22.147974	126.4889795	-77.447155	3.771222	118.1020845
6.847116	10.774612	122.683929	-17.406017	13.022107	122.066879	44.536915	3.059125	126.125694	40.321827	41.35112	125.269844	42.429371	22.2051225	125.697769	-77.241405	3.8390915	118.435989
5.754339	9.044573	122.443916	-17.35165	13.074287	121.989525	44.563126	3.122939	125.772324	40.290989	41.349396	124.379585	42.4270575	22.2361675	125.0759545	-77.1303575	3.9124065	118.9030955
4.616382	7.34678	122.411896	-17.322733	13.055256	121.979904	44.5201	3.042576	125.367477	40.244377	41.210354	123.732719	42.3822385	22.126465	124.550098	-77.0277045	3.984047	119.40971
3.441034	5.642178	122.267319	-17.342339	12.964828	121.89679	44.366386	2.796405	125.11631	40.176315	40.944248	122.936646	42.2713505	21.8703265	124.026478	-76.9560285	4.0593295	119.767102
2.24039	3.998571	121.984543	-17.320152	12.823081	121.63929	44.163433	2.656814	124.676109	40.134251	40.672916	122.187164	42.148842	21.664865	123.4316365	-76.789146	3.981297	119.8469435
0.477536	1.659724	121.344231	-17.246099	12.602362	121.07428	43.913776	2.266994	123.900894	40.184597	40.261951	121.525826	42.0491865	21.2644725	122.71336	-76.5413845	3.9402515	119.4352
-0.749196	0.172499	120.931915	-17.200394	12.450236	120.736244	43.868668	2.037876	123.668793	40.291534	40.029678	121.150887	42.080101	21.033777	122.40984	-76.480889	3.866695	119.062648
-1.912832	-1.194941	120.690575	-17.179657	12.402527	120.578262	43.806034	1.932372	123.3451	40.381908	39.892193	121.112106	42.093971	20.9122825	122.228603	-76.453285	3.8927715	118.927921
-3.2504	-2.44447	120.805107	-17.192375	12.449271	120.579025	43.736275	1.936558	123.369583	40.457001	39.872715	121.070862	42.096638	20.9046365	122.2202225	-76.481388	3.9939055	118.9378275
-4.509508	-3.587681	120.996704	-17.225	12.611212	120.696236	43.745987	2.027813	123.563255	40.465076	39.969517	121.073471	42.1055315	20.998665	122.318363	-76.5555315	4.223759	119.074109
-5.815386	-4.645017	121.461761	-17.269768	12.809925	120.860649	43.794163	2.153177	123.810699	40.402946	40.06599	121.186317	42.0985545	21.1095835	122.498508	-76.6380905	4.5102665	119.22279
-7.198933	-5.601492	121.96698	-17.308342	12.975101	121.020004	43.843754	2.227068	124.250221	40.372963	40.146576	121.237648	42.1083585	21.186822	122.7439345	-76.7250425	4.76338	119.2960735
-9.196453	-6.932416	122.808853	-17.365629	13.071556	121.364571	43.889206	2.16613	124.823822	40.354492	40.109459	121.313904	42.121849	21.1377945	123.068863	-76.853107	5.0053175	119.660279
-10.250883	-7.943949	123.198334	-17.369621	13.017729	121.621574	43.910141	2.001675	125.129196	40.379494	39.948547	121.293747	42.1448175	20.975111	123.2114715	-76.8840595	5.060347	120.0316765
-11.625126	-8.634834	123.691513	-17.409685	12.899825	121.896568	43.889103	1.756843	125.266373	40.393318	39.687546	121.159103	42.1412105	20.7221945	123.212738	-76.9605805	5.0774555	120.580398
-13.169202	-9.187369	124.151321	-17.42684	12.711209	122.111191	43.785267	1.468601	125.25116	40.391113	39.345066	121.009636	42.08819	20.4068335	123.130398	-76.94187	5.0155845	121.091984
-14.346628	-9.840246	124.269257	-17.418598	12.496016	122.228195	43.630096	1.144933	125.270912	40.390202	38.997009	120.748566	42.010149	20.070971	123.009739	-76.847345	4.921061	121.446651
-15.695148	-10.222991	124.358093	-17.393843	12.282869	122.320625	43.497875	0.86384	125.257233	40.405457	38.678776	120.491447	41.951666	19.771308	122.87434	-76.739352	4.79443	121.76691
-17.064428	-10.472146	124.565247	-17.365709	12.118293	122.431671	43.3904	0.683374	125.261162	40.426491	38.421288	120.402924	41.9084455	19.552331	122.832043	-76.6398635	4.684255	122.031299
-18.99547	-10.577303	124.977768	-17.378448	12.013523	122.673126	43.694721	0.355238	125.379333	40.461552	38.231087	120.326065	42.0781365	19.2931625	122.852699	-76.8350325	4.7338835	122.493553
-20.279085	-10.403504	125.345673	-17.408957	12.03144	122.874496	43.656002	0.360165	125.532875	40.450218	38.186981	120.313492	42.05311	19.273573	122.9231835	-76.871024	4.789307	122.8258085
-21.591551	-10.073959	125.741051	-17.446558	12.10883	123.068092	43.639004	0.398263	125.693558	40.415642	38.189548	120.200218	42.027323	19.2939055	122.946888	-76.920439	4.9237545	123.189296
-22.823471	-9.597141	126.008377	-17.471331	12.213796	123.236633	43.644218	0.452954	125.798561	40.384083	38.208633	120.115509	42.0141505	19.3307935	122.957035	-76.9568125	5.0967985	123.516231
-24.012987	-9.007881	126.205322	-17.462454	12.340963	123.413132	43.678726	0.486577	125.910362	40.392918	38.2323	120.111336	42.035822	19.3594385	123.010849	-76.96073	5.3224875	123.815415
-25.28019	-8.184862	126.348427	-17.450676	12.423851	123.576859	43.719463	0.469861	126.091476	40.456669	38.247593	120.173302	42.088066	19.358727	123.132389	-76.989418	5.488975	124.021329
-26.372028	-7.279177	126.409653	-17.412189	12.495973	123.761726	43.759052	0.394269	126.217361	40.544804	38.231354	120.399323	42.151928	19.3128115	123.308342	-76.976306	5.6791345	124.21511
-27.931046	-5.729647	126.261948	-17.354164	12.519037	124.103439	43.383236	0.422801	126.663498	40.744438	38.164207	121.099213	42.063837	19.293504	123.8813555	-76.772165	5.74457	124.3255225
-29.03285	-4.509778	126.137352	-17.315826	12.499532	124.375916	43.796932	0.031138	126.856735	40.934898	38.14365	121.77079	42.365915	19.087394	124.3137625	-76.997567	5.91167	124.4380695
-29.983297	-3.21296	125.795937	-17.296577	12.471503	124.65593	43.852837	-0.184829	127.215935	41.123436	38.131516	122.618484	42.4881365	18.9733435	124.9172095	-77.0812905	5.9696625	124.3946505
-30.953831	-1.759339	125.610229	-17.291182	12.451179	124.935532	43.867889	-0.374609	127.637947	41.307934	38.156528	123.479591	42.5879115	18.8909595	125.558769	-77.1702755	6.0113985	124.312295
-31.887144	-0.164835	125.469849	-17.296535	12.469805	125.227264	43.873211	-0.458008	127.990257	41.485229	38.235344	124.331436	42.67922	18.888668	126.1608465	-77.27229	6.050942	124.2936815
-32.733013	1.517602	125.42881	-17.286152	12.545594	125.525925	43.884171	-0.485186	128.296921	41.612034	38.330887	125.114784	42.7481025	18.9228505	126.7058525	-77.3204065	6.1683375	124.3459975
-33.598942	3.275873	125.444649	-17.036125	12.483449	125.734436	43.920994	-0.494003	128.557693	41.72929	38.406357	125.823036	42.825142	18.956177	127.1903645	-76.897392	6.010721	124.2785075
-34.736069	6.025451	125.33065	-16.954031	12.596846	126.048996	44.057098	-0.526443	128.901077	41.895443	38.485413	126.708015	42.9762705	18.979485	127.804546	-76.8843325	6.214207	124.293446
-35.462505	7.911118	125.236702	-16.913174	12.620141	126.1492	44.146	-0.561405	128.974182	42.002064	38.512741	127.182854	43.074032	18.975668	128.078518	-76.90038	6.264614	124.219882
-36.178726	9.830103	125.105843	-16.880632	12.61757	126.183495	44.204456	-0.612432	128.897171	42.071503	38.496487	127.551781	43.1379795	18.9420275	128.224476	-76.8992435	6.2931125	124.142514
-36.875084	11.777512	124.981567	-16.854067	12.58212	126.156006	44.188313	-0.656707	128.648788	42.108429	38.460411	127.819885	43.148371	18.901852	128.2343365	-76.856505	6.262388	124.0776755
-37.545506	13.740058	124.901596	-16.818832	12.528303	126.0924	44.109867	-0.726849	128.313797	42.145515	38.365105	128.04158	43.127691	18.819128	128.1776885	-76.765355	6.237478	124.0071115
-38.177052	15.709178	124.845001	-16.811203	12.492741	126.028076	44.033485	-0.827482	127.911758	42.202152	38.256584	128.230423	43.1178185	18.714551	128.0710905	-76.7402245	6.270931	123.9850615
-38.840485	17.723625	124.985382	-16.807756	12.465642	125.956558	43.930058	-0.901612	127.489365	42.249428	38.160118	128.370178	43.089743	18.629253	127.9297715	-76.705255	6.302031	123.9833445
-39.671356	20.743088	125.177643	-16.85603	12.508923	125.897301	43.469723	-0.570845	126.683357	42.252792	38.088425	128.483398	42.8612575	18.75879	127.5833775	-76.5733175	6.259056	124.2112245
-40.289143	22.709703	125.563469	-16.912302	12.589815	125.802544	43.361584	-0.348089	125.9086	42.153763	38.09222	128.454208	42.7576735	18.8720655	127.181404	-76.5822775	6.3075645	124.423684
-40.766464	24.648338	125.795494	-16.970297	12.674896	125.646255	43.118271	-0.040328	125.28421	41.965954	38.188816	128.286346	42.5421125	19.074244	126.785278	-76.4827065	6.275548	124.507232
-41.321556	26.515448	126.255348	-17.285578	12.951838	125.525459	42.828556	0.385471	124.40834	41.830288	38.3377	128.25737	42.329422	19.3615855	126.332855	-76.900578	6.5420905	124.718063
-41.704933	28.318029	126.580688	-17.430704	13.064281	125.287338	42.590233	0.678493	123.597504	41.893894	38.337742	128.05751	42.2420635	19.5081175	125.827507	-77.1034715	6.6204445	124.747169
-42.136585	30.07085	127.090523	-17.591875	13.233367	124.975739	42.301655	1.017426	122.857689	41.610229	38.529167	127.910164	41.955942	19.7732965	125.3839265	-77.139692	6.6934375	124.5675515
-42.403908	31.695042	127.557732	-17.779552	13.405627	124.641785	41.978329	1.478929	121.981178	41.362537	38.786343	127.926826	41.670433	20.132636	124.954002	-77.229537	6.678618	124.329568
-42.868813	33.924599	128.273941	-18.120262	13.757769	124.253487	41.576145	2.054187	121.144676	40.509415	39.388496	127.820114	41.04278	20.7213415	124.482395	-77.283304	6.7941965	124.024579
-43.051815	35.238297	128.757843	-18.302799	14.029399	124.09819	41.283607	2.559748	120.708252	40.276966	39.719795	127.891121	40.7802865	21.1397715	124.2996865	-77.3858845	6.9190265	123.8966935
-43.010086	36.432465	129.128143	-18.443884	14.307361	124.027145	41.187962	2.903163	120.620026	40.057991	40.102974	127.869858	40.6229765	21.5030685	124.244942	-77.5107445	7.1116535	123.809348
-43.056839	37.522446	129.23761	-18.526299	14.608528	123.964729	41.207485	3.201083	120.586761	39.889065	40.390759	127.866676	40.548275	21.795921	124.2267185	-77.600873	7.421135	123.7027395
-43.096718	38.369255	129.35173	-18.527624	14.834669	123.949745	41.218754	3.46253	120.59549	39.833267	40.646259	127.929985	40.5260105	22.0543945	124.2627375	-77.5812585	7.6149435	123.6367525
-42.881325	39.265789	129.206161	-18.526407	14.99934	123.943237	41.272663	3.602408	120.744659	40.099472	40.806328	127.682205	40.6860675	22.204368	124.213432	-77.7388815	7.794312	123.673042
-42.638184	39.856922	129.182022	-18.49522	15.129937	123.92836	41.342583	3.75404	120.732452	39.981968	40.974365	127.507469	40.6622755	22.3642025	124.1199605	-77.6527155	7.8956715	123.7367595
-42.058586	40.371979	129.098923	-18.450756	15.173104	123.961105	41.419033	3.902208	120.776329	39.92778	41.10112	127.331734	40.6734065	22.501664	124.0540315	-77.5749185	7.844544	123.8681785
-41.606407	40.514053	129.060883	-18.43269	15.119717	124.044479	41.496372	3.884463	120.931946	39.982147	41.138866	127.39489	40.7392595	22.5116645	124.163418	-77.6046395	7.7277695	123.92554
-41.07679	40.471157	129.203644	-18.425856	15.031208	124.102852	41.559273	3.827367	121.010468	40.024395	41.132019	127.557411	40.791834	22.479693	124.2839395	-77.643546	7.582723	123.9217645
-40.507038	40.26548	129.371277	-18.465141	14.970648	124.137115	41.495132	3.802937	120.964989	40.048779	41.108807	127.705513	40.7719555	22.455872	124.335251	-77.7022375	7.485424	123.938979
-39.946136	39.906807	129.664246	-18.516886	14.944468	124.17263	41.385345	3.778675	120.883652	40.041878	41.075817	127.849319	40.7136115	22.427246	124.3664855	-77.7473835	7.46169	123.9787745
-39.368294	39.418911	129.878586	-18.561338	14.967999	124.24102	41.298645	3.791522	120.961884	40.072536	41.092258	128.039474	40.6855905	22.44189	124.500679	-77.8082665	7.494108	123.981361
-38.784267	38.78368	129.957886	-18.587723	15.041423	124.3927	41.291588	3.856026	121.209702	40.12859	41.177216	128.278214	40.710089	22.516621	124.743958	-77.885535	7.566225	124.041442
-37.798195	37.61834	129.672211	-18.585903	15.262916	124.745598	41.356773	4.053558	121.911552	39.845234	41.529205	128.386612	40.6010035	22.7913815	125.149082	-77.7728095	7.7344505	124.342114
-37.110722	36.775173	129.067627	-18.570517	15.462637	125.000359	41.416309	4.214808	122.521545	39.765366	41.751568	127.961182	40.5908375	22.983188	125.2413635	-77.7318715	7.942086	124.7593545
-36.463413	35.841835	128.159668	-18.52837	15.685308	125.239838	41.529667	4.366918	123.12101	39.933922	41.883801	127.085457	40.7317945	23.1253595	125.1032335	-77.7885345	8.2452565	125.3764425
-35.703598	34.785034	126.933014	-18.436167	15.893015	125.412201	41.660969	4.471145	123.946548	39.521275	42.215527	126.204094	40.591122	23.343336	125.075321	-77.463456	8.442694	125.749081
-34.988609	33.731964	125.69326	-18.328758	16.099762	125.568161	41.862221	4.510455	124.964668	39.504177	42.269104	125.121223	40.683199	23.3897795	125.0429455	-77.340715	8.8097445	126.0933765
-34.408428	32.676392	124.602356	-18.018612	16.097036	125.696091	42.16605	4.376193	126.136055	39.490009	42.128075	124.138725	40.8280295	23.252134	125.13739	-76.8652535	8.941938	126.254792
-33.70742	31.544659	123.840309	-18.000439	16.110701	125.998055	42.720272	3.9407	127.306641	39.475471	41.779301	123.219276	41.0978715	22.8600005	125.2629585	-77.0987495	9.3614015	126.7331515
-32.556583	29.972891	123.282036	-18.083838	15.857737	126.532722	42.741482	3.413919	128.952972	39.495152	41.030624	122.428741	41.118317	22.2222715	125.6908565	-77.285993	9.4932025	127.3745875
-31.870451	29.097658	123.336601	-18.151278	15.558703	126.93515	42.737682	3.067612	129.968475	39.522259	40.563213	122.218597	41.1299705	21.8154125	126.093536	-77.4325265	9.3019935	127.776764
-31.056437	28.417942	123.52079	-18.206614	15.294947	127.308868	42.754158	2.898945	130.724533	39.561878	40.352295	122.305214	41.158018	21.62562	126.5148735	-77.571246	8.964274	128.1028625
-30.314028	28.002861	123.747406	-18.254036	15.150341	127.503502	42.787235	2.895416	131.178741	39.559101	40.397346	122.494591	41.173168	21.646381	126.836666	-77.68124	8.654301	128.170338
-29.599861	27.766499	123.850189	-18.276749	15.14753	127.521179	42.800056	3.032626	131.372375	39.559071	40.607185	122.676292	41.1795635	21.8199055	127.0243335	-77.7330615	8.4751545	128.0180245
-28.866905	27.760691	123.936775	-18.309252	15.278757	127.46698	42.71809	3.225204	131.316971	39.60865	40.888683	122.940529	41.16337	22.0569435	127.12875	-77.781874	8.5005705	127.80521
-28.099516	27.864328	124.064728	-18.297718	15.482219	127.406754	42.675896	3.383991	131.28067	39.700737	41.163754	123.235931	41.1883165	22.2738725	127.2583005	-77.7837525	8.6905655	127.5552075
-26.715714	28.314289	124.297798	-18.303642	15.884622	127.388313	42.70816	3.651315	131.042404	39.944244	41.66597	123.870697	41.326202	22.6586425	127.4565505	-77.933486	9.1106015	127.3200755
-26.050749	28.877243	124.544701	-18.292789	16.143604	127.375778	42.722321	3.800743	130.782349	40.068134	42.020882	124.326065	41.3952275	22.9108125	127.554207	-77.9808055	9.3763955	127.197349
-25.293926	29.433451	124.766243	-18.234045	16.356255	127.329048	42.728432	3.94761	130.541031	40.161293	42.351162	124.780319	41.4448625	23.149386	127.660675	-77.9129525	9.563124	126.997421
-24.463768	30.113008	124.983444	-18.200949	16.567818	127.276207	42.730247	4.108646	130.326126	40.210098	42.675831	125.226006	41.4701725	23.3922385	127.776066	-77.8720705	9.7433975	126.776348
-23.631092	30.847858	125.086555	-18.162691	16.767532	127.230873	42.720211	4.302298	130.219299	40.214397	42.973042	125.617729	41.467304	23.63767	127.918514	-77.792686	9.897394	126.543232
-22.723745	31.661224	125.171219	-18.158691	16.980448	127.225281	42.715351	4.538632	130.242783	40.229	43.275803	125.994827	41.4721755	23.9072175	128.118805	-77.7895575	10.0536785	126.331757
-21.89163	32.504253	125.126526	-18.195551	17.205038	127.246521	42.778923	4.750795	130.464142	40.222389	43.512177	126.282074	41.500656	24.131486	128.373108	-77.891758	10.27859	126.119934
-20.593645	33.814724	124.9347	-18.324823	17.497097	127.346001	42.923866	5.005622	130.894272	40.182732	43.840614	126.614014	41.553299	24.423118	128.754143	-78.202945	10.571076	125.937859
-19.707008	34.785194	124.807228	-18.391293	17.635521	127.382866	43.019779	5.166951	131.124695	40.109833	44.033195	126.733192	41.564806	24.600073	128.9289435	-78.347392	10.670969	125.8367885
-18.82489	35.803028	124.589279	-18.45669	17.738815	127.36174	43.051952	5.347902	131.18782	40.008945	44.20686	126.736473	41.5304485	24.777381	128.9621465	-78.4438285	10.700249	125.7613335
-17.907845	36.874874	124.363914	-18.503431	17.84375	127.286697	43.009132	5.506811	131.083527	39.923008	44.359844	126.697853	41.46607	24.9333275	128.89069	-78.472932	10.7541725	125.682704
-17.029549	38.034241	124.231377	-18.483475	17.934561	127.151253	42.956402	5.668892	130.934982	39.910725	44.503525	126.73246	41.4335635	25.0862085	128.833721	-78.4005135	10.7829135	125.468785
-16.048409	39.327888	124.268211	-18.467838	18.021244	127.030121	42.906662	5.790078	130.683655	39.969074	44.6423	126.898727	41.437868	25.216189	128.791191	-78.373544	10.826299	125.269051
-15.149435	40.663651	124.532196	-18.466982	18.124304	126.913811	42.913162	5.92399	130.236084	40.040985	44.811008	127.223206	41.4770735	25.367499	128.729645	-78.4110375	10.881109	125.097977
-13.717662	42.815594	125.280952	-18.484991	18.309916	126.626518	42.681915	6.328273	129.215164	40.110092	45.176773	127.72876	41.3960035	25.752523	128.471962	-78.3659855	10.867309	124.781074
-12.796976	44.244724	125.946411	-18.533802	18.499166	126.304939	42.478474	6.70281	128.233688	40.071983	45.491787	127.97538	41.2752285	26.0972985	128.104534	-78.3428325	10.9010335	124.505344
-11.890813	45.66185	126.680252	-18.573376	18.767826	125.897537	42.297279	7.112683	127.173386	39.938904	45.853977	128.166611	41.1180915	26.48333	127.6699985	-78.2648435	11.052322	124.1250755
-10.903046	47.077911	127.406013	-18.844416	19.256273	125.577698	42.053841	7.702499	126.087448	39.889271	46.278999	128.36499	40.971556	26.990749	127.226219	-78.660388	11.521797	123.929177
-9.696022	48.258568	127.934586	-18.901218	19.67001	125.135635	41.484676	8.446453	125.384071	39.863705	46.757889	128.536758	40.6741905	27.602171	126.9604145	-78.4766265	11.737849	123.3108555
-8.681464	49.49612	128.419388	-19.012608	20.163113	124.722931	41.353874	9.0016	124.57386	40.05682	47.115536	128.58255	40.705347	28.058568	126.578205	-78.730563	12.267658	122.867657
-7.656405	50.638153	128.802933	-19.126278	20.691486	124.286232	41.260532	9.575905	123.869598	39.917774	47.576794	128.743805	40.589153	28.5763495	126.3067015	-78.841709	12.8066225	122.2657625
-6.08632	51.956894	129.079895	-19.285513	21.407215	123.732742	41.151093	10.320949	123.250488	39.401852	48.371529	128.964005	40.2764725	29.346239	126.1072465	-78.8474985	13.468191	121.3582375
-4.965094	52.679611	129.180405	-19.114717	21.583036	123.267677	41.139572	10.720882	122.990181	39.313572	48.73019	129.107086	40.226572	29.725536	126.0486335	-78.456006	13.440536	120.4867205
-3.864261	53.183247	129.258926	-19.135241	21.816801	123.097084	41.166157	10.963944	122.937943	39.499096	48.897148	129.085114	40.3326265	29.930546	126.0115285	-78.6031085	13.703056	120.1826395
-2.722689	53.449612	129.211472	-19.112411	21.964911	123.02282	41.260242	11.102586	122.968277	39.455067	49.071163	129.106415	40.3576545	30.0868745	126.037346	-78.5824765	13.8429475	120.008294
-1.536067	53.582348	129.096207	-19.033829	21.97175	123.096825	41.396851	11.129561	123.151756	39.462936	49.115486	129.159241	40.4298935	30.1225235	126.1554985	-78.4975515	13.8209765	120.0381515
-0.297452	53.480644	128.984848	-18.844728	21.862633	123.14888	41.585712	11.059514	123.530685	39.549332	49.102093	129.219574	40.567522	30.0808035	126.3751295	-78.256978	13.6444625	119.9226305
0.974214	53.198139	128.79393	-18.869902	21.871534	123.46373	41.842297	10.926315	124.104286	39.67057	49.059063	129.401428	40.7564335	29.992689	126.752857	-78.4962375	13.750379	120.174603
2.7892	52.455307	128.742065	-18.554665	21.668995	124.009232	42.298855	10.666521	125.394058	39.885693	48.980091	129.909088	41.092274	29.823306	127.651573	-78.201604	13.514684	120.366891
3.921247	51.727188	128.908936	-18.315771	21.568966	124.518944	42.940315	10.325373	126.432945	40.040871	48.906689	130.480713	41.490593	29.616031	128.456829	-78.122135	13.521901	120.581059
5.100309	50.870045	129.16806	-18.036869	21.460634	125.127708	43.221294	10.124393	127.84716	40.228283	48.792751	131.322617	41.7247885	29.458572	129.5848885	-77.7985265	13.462696	120.6705275
6.293856	49.893166	129.543182	-17.761305	21.345602	125.81234	43.496021	9.860376	129.463882	40.433514	48.715038	132.319016	41.9647675	29.287707	130.891449	-77.4873775	13.403497	120.733231
7.36575	48.78479	130.129974	-17.294928	21.096796	126.411102	43.754948	9.621973	131.157776	40.60994	48.6474	133.434006	42.182444	29.1346865	132.295891	-76.7723	13.0589055	120.526313
8.368385	47.592449	130.809082	-17.08918	20.997252	127.091743	44.004669	9.409256	132.766037	40.784973	48.604698	134.592133	42.394821	29.006977	133.679085	-76.573181	12.987527	120.504401
9.257812	46.307667	131.456024	-16.924229	20.875477	127.688126	44.244705	9.190401	134.177963	40.949394	48.553421	135.560928	42.5970495	28.871911	134.8694455	-76.4455075	12.879043	120.5068065
10.509504	44.286278	132.265747	-16.673126	20.620111	128.227371	44.552654	8.814115	135.692245	41.18277	48.407497	136.770691	42.867712	28.610806	136.231468	-76.213964	12.629416	120.223274
11.231513	42.819775	132.60701	-16.520233	20.417721	128.366806	44.747791	8.566265	136.243256	41.392311	48.277504	137.202942	43.070051	28.4218845	136.723099	-76.110517	12.4135575	120.010513
11.872896	41.335243	132.70343	-16.351793	20.203909	128.330704	44.914345	8.325564	136.413773	41.595467	48.118366	137.45845	43.254906	28.221965	136.9361115	-75.958492	12.185853	119.7252965
12.451056	39.816414	132.603928	-16.193947	20.05954	128.212219	45.046501	8.153748	136.315079	41.756607	47.946228	137.468689	43.401554	28.049988	136.891884	-75.789448	12.069092	119.532554
12.902739	38.24976	132.371277	-16.062183	19.967926	128.060074	45.104088	8.042327	136.14711	41.910683	47.855721	137.343704	43.5073855	27.949024	136.745407	-75.6317515	11.986828	119.374741
13.216517	36.641937	132.067398	-15.949676	19.936911	127.900055	45.139168	8.032582	135.957458	42.060459	47.814011	137.27951	43.5998135	27.9232965	136.618484	-75.4991655	11.9505255	119.181626
13.410725	35.009842	131.872375	-15.84557	19.913536	127.802124	45.216133	8.045113	135.868134	42.134964	47.794262	137.228226	43.6755485	27.9196875	136.54818	-75.3666885	11.9073845	119.056068
13.456781	32.40414	131.597031	-15.80938	19.870567	127.755417	45.290192	8.016432	135.791031	42.166843	47.823219	137.26442	43.7285175	27.9198255	136.5277255	-75.3472775	11.8213085	118.9831085
13.334208	30.606438	131.450958	-15.832239	19.810713	127.790161	45.242847	7.951672	135.825409	42.135612	47.757782	137.209564	43.6892295	27.854727	136.5174865	-75.3537075	11.766699	119.0628355
13.075119	28.720358	131.250504	-15.87456	19.713732	127.839996	45.169785	7.872882	135.853546	42.092331	47.653915	137.143494	43.631058	27.7633985	136.49852	-75.380178	11.6640655	119.181472
12.727149	26.782482	130.951736	-15.897653	19.599648	127.880264	45.079041	7.75524	135.916519	42.05444	47.519554	137.032272	43.5667405	27.637397	136.4743955	-75.3620465	11.561899	119.2861325
12.291678	24.777266	130.697769	-15.935236	19.470987	127.928696	45.014179	7.569529	136.018112	42.016102	47.338818	136.790009	43.5151405	27.4541735	136.4040605	-75.3856125	11.4878005	119.4533315
11.722027	22.721285	130.430069	-16.004553	19.315229	127.965698	44.969578	7.403771	136.109192	41.964363	47.152554	136.499191	43.4669705	27.2781625	136.3041915	-75.4760765	11.3522955	119.6272045
11.036704	20.65806	130.22171	-16.109762	19.169067	127.992928	44.94482	7.28888	136.165436	41.880966	46.993504	136.12999	43.412893	27.141192	136.147713	-75.632417	11.196942	119.838143
9.79254	17.515617	129.852112	-16.296274	18.945959	127.982437	44.942371	7.164512	135.944016	41.745441	46.780113	135.310287	43.343906	26.9723125	135.6271515	-75.936454	10.9196055	120.3377225
8.885091	15.410088	129.537247	-16.408167	18.805515	127.886131	44.905338	7.113127	135.549759	41.681629	46.641125	134.624435	43.2934835	26.877126	135.087097	-76.1098175	10.733904	120.685165
7.873969	13.336079	129.140854	-16.531458	18.676947	127.723564	44.880886	7.032738	135.067398	41.584694	46.474178	133.822876	43.23279	26.753458	134.445137	-76.295706	10.600436	121.001991
6.815747	11.272604	128.736847	-16.5839	18.552858	127.492714	44.884632	6.994919	134.545319	41.493744	46.253174	133.149643	43.189188	26.6240465	133.847481	-76.356988	10.4816695	121.137947
5.68149	9.242946	128.361053	-16.608074	18.434788	127.248695	44.837643	6.962441	134.11937	41.457512	46.03727	132.585098	43.1475775	26.4998555	133.352234	-76.3637255	10.3697205	121.145156
4.460292	7.251687	128.018311	-16.586596	18.280025	127.002205	44.803688	6.876192	133.774048	41.453705	45.874397	132.056351	43.1286965	26.3752945	132.9151995	-76.3018885	10.1847555	121.0892105
3.200878	5.313676	127.804276	-16.576649	18.122164	126.804123	44.819969	6.724813	133.425659	41.409309	45.668526	131.749908	43.114639	26.1966695	132.5877835	-76.267937	10.0476585	121.0204625
1.120212	2.500585	127.724754	-16.494583	17.82999	126.664642	44.87616	6.53497	133.301788	41.365158	45.320301	131.307648	43.120659	25.9276355	132.304718	-76.109825	9.7323445	121.024566
-0.319476	0.722661	127.822052	-16.478811	17.678549	126.649811	44.900906	6.486575	133.220627	41.378067	45.203056	131.143341	43.1394865	25.8448155	132.181984	-76.0971085	9.5122825	121.117638
-1.868272	-1.035526	127.990173	-16.452425	17.527523	126.630783	44.972038	6.386855	133.174774	41.337765	45.057674	130.855011	43.1549015	25.7222645	132.0148925	-76.0597515	9.3327815	121.2466735
-3.444317	-2.663801	128.204849	-16.424946	17.370333	126.657959	44.998131	6.314143	133.177155	41.303204	44.916973	130.47728	43.1506675	25.615558	131.8272175	-76.0005595	9.125108	121.4887005
-5.13832	-4.247664	128.457855	-16.414013	17.211554	126.721764	44.992691	6.224666	133.044815	41.338432	44.788437	130.195724	43.1655615	25.5065515	131.6202695	-75.9935875	8.9165565	121.8232585
-6.817175	-5.661882	128.59668	-16.386026	16.995121	126.783287	44.979713	6.022105	132.897385	41.359787	44.548244	129.900803	43.16975	25.2851745	131.399094	-75.941802	8.70506750000001	122.16748
-8.593128	-7.035116	128.675293	-16.348209	16.741608	126.842224	44.954216	5.746703	132.833557	41.062988	44.356148	129.710876	43.008602	25.0514255	131.2722165	-75.70502	8.4317905	122.4122315
-11.226435	-8.909271	128.804199	-16.231268	16.330471	126.955452	44.932808	5.446167	132.69519	41.162872	43.980064	129.410629	43.04784	24.7131155	131.0529095	-75.510376	7.9478265	122.8579945
-13.040988	-10.007606	129.007645	-16.106466	16.071968	127.090263	44.973438	5.256832	132.70253	41.227814	43.786613	129.185944	43.100626	24.5217225	130.944237	-75.313558	7.62221349999999	123.236289
-14.820224	-10.990257	129.422089	-15.97026	15.847771	127.30471	45.061577	5.132949	132.672958	41.277027	43.628948	128.917252	43.169302	24.3809485	130.795105	-75.109822	7.3145935	123.814315
-16.684761	-11.85297	129.934158	-15.842086	15.638783	127.55629	45.177227	5.007867	132.677261	41.324837	43.450432	128.564148	43.251032	24.2291495	130.6207045	-74.935204	7.0484165	124.4918755
-18.480471	-12.619688	130.595276	-15.710023	15.382224	127.854088	45.30624	4.841363	132.723755	41.358833	43.243553	128.198502	43.3325365	24.042458	130.4611285	-74.7525825	6.72199	125.2470475
-20.39447	-13.20876	131.446426	-15.583719	15.07623	128.240723	45.453144	4.612543	132.830765	41.420368	42.955685	127.862442	43.436756	23.784114	130.3466035	-74.604194	6.368346	126.1348425
-22.221804	-13.727826	132.39563	-15.467622	14.698471	128.699814	45.586155	4.32683	133.03389	41.454521	42.582531	127.552544	43.520338	23.4546805	130.293217	-74.455582	5.9422615	127.106411
-25.053669	-14.198673	134.040512	-15.362	14.045298	129.546387	45.818764	3.796958	133.487991	41.424889	41.931561	127.188202	43.6218265	22.8642595	130.3380965	-74.3458265	5.2263365	128.7546775
-26.918089	-14.269487	135.216385	-15.347329	13.610938	130.180435	45.930164	3.387497	133.880997	41.346626	41.471039	127.034256	43.638395	22.429268	130.4576265	-74.333053	4.792608	129.9032435
-28.726849	-14.1601	136.31369	-15.342325	13.133089	130.832031	45.968475	2.982358	134.213226	41.25119	40.971367	126.926315	43.6098325	21.9768625	130.5697705	-74.2944825	4.2893155	131.0942915
-30.54878	-13.896791	137.245682	-15.355177	12.621408	131.502258	45.942238	2.490008	134.587753	41.214108	40.43222	126.92231	43.578173	21.461114	130.7550315	-74.288527	3.781702	132.2494845
-32.15387	-13.458427	137.976303	-15.381619	12.094234	132.193451	45.919487	1.943505	134.873779	41.208656	39.903454	127.0326	43.5640715	20.9234795	130.9531895	-74.3273095	3.2649885	133.4337125
-33.934914	-12.886691	138.553436	-15.439148	11.594094	132.867294	45.944077	1.395257	135.035355	41.199169	39.466457	127.186348	43.571623	20.430857	131.1108515	-74.449919	2.757331	134.6237365
-35.63797	-12.234394	138.891357	-15.525375	11.158284	133.452393	45.873878	0.990538	134.917633	41.124981	39.096771	127.300987	43.4994295	20.0436545	131.10931	-74.5501795	2.2729135	135.795476
-38.264801	-11.005253	138.979538	-15.688165	10.568258	134.036713	45.540966	0.536051	134.242935	40.907486	38.648842	127.337173	43.224226	19.5924465	130.790054	-74.600556	1.5440695	137.283372
-39.871441	-9.931314	138.885056	-15.839049	10.226213	134.238739	45.338604	0.187008	133.535126	40.681953	38.390045	127.258972	43.0102785	19.2885265	130.397049	-74.6883765	1.1638995	138.080429
-41.378868	-8.695595	138.64711	-15.926738	9.92379	134.303253	45.097061	-0.094957	132.908905	40.501205	38.162361	127.261177	42.799133	19.033702	130.085041	-74.652609	0.813878000000003	138.521465
-42.881489	-7.253504	138.356323	-15.977541	9.66132	134.320282	44.936146	-0.295342	132.352081	40.454773	38.014061	127.341377	42.6954595	18.8593595	129.846729	-74.6505415	0.4632805	138.793835
-44.093029	-5.760376	138.0923	-16.00832	9.467523	134.276138	44.934284	-0.524753	131.971451	40.425381	37.87484	127.38105	42.6798325	18.6750435	129.6762505	-74.6964725	0.260002499999999	138.8760255
-45.304039	-4.08485	137.796692	-15.994111	9.339249	134.167664	44.98505	-0.74657	131.691589	40.432934	37.713478	127.467552	42.708992	18.483454	129.5795705	-74.697214	0.195043999999999	138.7557575
-46.404018	-2.285246	137.525223	-15.984128	9.217422	134.074097	45.061142	-1.001804	131.527313	40.490059	37.508907	127.505829	42.7756005	18.2535515	129.516571	-74.7438565	0.181292499999998	138.631623
-47.901234	0.612156	137.212051	-15.963995	8.995867	134.004517	45.205563	-1.543641	131.442245	40.627636	37.062439	127.589485	42.9165995	17.759399	129.515865	-74.8445895	0.232335000000003	138.493169
-48.758644	2.705323	137.015228	-15.972631	8.785407	134.02388	45.284077	-1.977426	131.367798	40.730289	36.681438	127.634254	43.007183	17.352006	129.501026	-74.952445	0.218807999999999	138.546734
-49.478035	4.80975	136.8517	-15.994639	8.507749	134.050705	45.280731	-2.406269	131.220383	40.784431	36.29174	127.548096	43.032581	16.9427355	129.3842395	-75.021859	0.0727625000000032	138.7171705
-50.141258	7.04372	136.750626	-16.051029	8.208906	134.048706	45.211147	-2.776248	130.873856	40.762959	35.88105	127.393066	42.987053	16.552401	129.133461	-75.089111	-0.134588999999998	138.963951
-50.652267	9.362256	136.609436	-16.102051	7.880635	134.007202	45.113804	-3.11816	130.468658	40.686417	35.500698	127.188171	42.9001105	16.191269	128.8284145	-75.1042125	-0.429998999999999	139.1859895
-51.031483	11.706424	136.503647	-16.14192	7.567131	133.919601	45.034737	-3.416485	130.091766	40.60952	35.176346	126.912544	42.8221285	15.8799305	128.502155	-75.1059685	-0.745668500000001	139.337047
-51.440285	14.18723	136.241608	-16.181547	7.290667	133.794937	44.964413	-3.638951	129.684372	40.548836	34.931305	126.659439	42.7566245	15.646177	128.1719055	-75.1197185	-1.064843	139.4179685
-51.659466	18.03581	135.911163	-16.238434	7.033266	133.531143	44.876366	-3.920338	129.128998	40.397415	34.650932	126.21244	42.6368905	15.365297	127.670719	-75.1137585	-1.298765	139.391567
NaN	NaN	NaN	-16.301983	6.957413	133.310623	44.786648	-4.033401	128.737732	40.311287	34.532551	125.942703	42.5489675	15.249575	127.3402175	-75.1529335	-1.334749	139.2810285
NaN	NaN	NaN	-16.357943	6.938493	133.084259	44.722134	-4.092779	128.375916	40.262596	34.484646	125.668488	42.492365	15.1959335	127.022202	-75.208251	-1.3189475	139.146316
NaN	NaN	NaN	-16.371149	6.980137	132.802628	44.721832	-4.062522	128.034515	40.253635	34.513203	125.471497	42.4877335	15.2253405	126.753006	-75.2300315	-1.2650665	138.85225
NaN	NaN	NaN	-16.32543	7.031753	132.465057	44.461369	-3.799043	127.773491	40.283314	34.587181	125.344421	42.3723415	15.394069	126.558956	-75.0232015	-1.330563	138.371158
-46.321053	28.14488	133.142944	-16.255785	7.073199	132.051163	44.559631	-3.689738	127.353157	40.366482	34.715374	125.259804	42.4630565	15.512818	126.3064805	-74.9746265	-1.36642	137.7958455
-44.665016	30.087587	132.583649	-16.167212	7.09268	131.588181	44.61916	-3.617211	126.878372	40.477211	34.814583	125.246033	42.5481855	15.598686	126.0622025	-74.8826095	-1.413326	137.1141595
-41.832317	33.082829	132.083511	-15.997961	7.074743	130.930588	44.637665	-3.545916	126.200317	40.686821	34.8997	125.37162	42.662243	15.676892	125.7859685	-74.658165	-1.527406	136.0752075
-39.742771	35.150745	131.996689	-15.869016	7.096073	130.5896	44.663128	-3.508922	125.821304	40.883923	34.959003	125.587616	42.7735255	15.7250405	125.70446	-74.5115575	-1.5328945	135.47474
-37.533661	37.135933	132.001419	-15.762742	7.141423	130.282089	44.723789	-3.412738	125.536751	41.033573	35.078911	125.907158	42.878681	15.8330865	125.7219545	-74.404165	-1.5502405	134.8422235
-35.246311	39.13015	132.092148	-15.661857	7.24916	130.015656	44.795166	-3.264593	125.280586	41.197807	35.237892	126.284004	42.9964865	15.9866495	125.782295	-74.3202005	-1.4883295	134.249017
-32.818691	41.127949	132.173187	-15.611504	7.391022	129.70285	44.823929	-3.048448	125.04187	41.355194	35.435658	126.678406	43.0895615	16.193605	125.860138	-74.3125695	-1.411561	133.545562
-30.308056	43.010731	132.269638	-15.543173	7.588314	129.365952	44.890541	-2.858013	124.910721	41.508278	35.634087	127.069489	43.1994095	16.388037	125.990105	-74.2857555	-1.211409	132.741799
-27.768234	44.749779	132.698532	-15.476746	7.836285	129.029816	45.006832	-2.673904	124.849106	41.678978	35.829483	127.497009	43.342905	16.5777895	126.1730575	-74.296397	-0.905219500000001	131.8865745
NaN	NaN	NaN	-15.373569	8.327022	128.506027	45.277084	-2.414881	124.856461	41.9221	36.194698	128.016846	43.599592	16.8899085	126.4366535	-74.34673	-0.235864500000002	130.5754005
-21.247164	46.21991	131.962631	-15.30055	8.722764	128.101013	45.45488	-2.184047	124.919632	42.041546	36.476536	128.202988	43.748213	17.1462445	126.56131	-74.349313	0.299283499999998	129.640716
-18.618309	46.661037	131.428299	-15.245427	9.16456	127.71022	45.607559	-1.911111	124.950562	42.141113	36.764343	128.301926	43.874336	17.426616	126.626244	-74.36519	0.902504	128.794196
-15.803713	46.907818	130.46756	-15.135535	9.591124	127.320908	45.817722	-1.690073	125.115845	42.23119	37.016338	128.35994	44.024456	17.6631325	126.7378925	-74.295526	1.5191155	127.9039235
-12.97297	47.066357	129.598251	-15.005393	9.977889	126.941086	46.036293	-1.532529	125.398651	42.410679	37.278496	128.445221	44.223486	17.8729835	126.921936	-74.234272	2.0827945	126.960236
-10.192178	47.002258	128.88858	-14.887818	10.339812	126.59124	46.258976	-1.460029	125.797272	42.603462	37.499081	128.502472	44.431219	18.019526	127.149872	-74.206855	2.660098	126.032608
-7.375622	46.901165	128.17926	-14.772542	10.647496	126.254379	46.44558	-1.4311	126.265381	42.74881	37.654316	128.565964	44.597195	18.111608	127.4156725	-74.142279	3.183384	125.0930855
-3.131493	46.478409	127.291237	-14.657537	11.039727	125.762497	46.584621	-1.458147	126.863525	42.979218	37.849216	128.73407	44.7819195	18.1955345	127.7987975	-74.0969935	3.8839195	123.7261965
-0.266119	46.051659	126.911591	-14.825744	11.388015	125.530579	46.563469	-1.492535	127.272209	43.095623	37.906136	128.850876	44.829546	18.2068005	128.0615425	-74.481034	4.5692295	122.9996155
2.565754	45.52248	126.762962	-14.738032	11.527639	125.202858	46.522133	-1.530227	127.625763	43.531136	37.855259	128.981079	45.0266345	18.162516	128.303421	-74.5026985	4.892762	122.102295
5.338698	44.920029	126.757721	-14.656669	11.674954	124.851974	46.826931	-1.672138	127.81279	43.668793	37.954231	129.30545	45.247862	18.1410465	128.55912	-74.5612	5.2088615	121.144828
8.124433	44.232418	127.019371	-14.590166	11.828554	124.534798	46.823986	-1.693456	128.209518	43.81308	38.100739	129.699188	45.318533	18.2036415	128.954353	-74.498865	5.4534665	120.115243
10.876683	43.456779	127.355789	-14.565841	12.040497	124.287918	46.825932	-1.663717	128.46698	43.969543	38.270836	130.190445	45.3977375	18.3035595	129.3287125	-74.5294195	5.7774345	119.2471235
13.185154	42.468658	127.6894	-14.575074	12.310855	124.127556	46.839428	-1.572168	128.679413	44.032604	38.440979	130.550446	45.436016	18.4344055	129.6149295	-74.586164	6.1873045	118.6401825
14.439933	39.791336	127.684059	-14.591429	12.82733	123.976814	46.80827	-1.262684	128.849564	44.08725	38.806957	130.859024	45.44776	18.7721365	129.854294	-74.630618	6.8825235	118.099334
15.430599	38.043835	127.489326	-14.582417	13.236089	123.884071	46.796238	-0.945178	128.913422	44.131584	39.143883	130.885986	45.463911	19.0993525	129.899704	-74.628745	7.3728255	117.868438
16.376108	36.195316	127.113007	-14.554723	13.661964	123.725594	46.80175	-0.547372	128.982758	44.186863	39.527309	130.751663	45.4943065	19.4899685	129.8672105	-74.6037525	7.8339595	117.5839775
17.212664	34.266148	126.706528	-14.491364	14.077492	123.469604	46.770428	-0.10581	129.02478	44.210651	39.881931	130.594116	45.4905395	19.8880605	129.809448	-74.4732675	8.2669235	117.12976
18.044291	32.338902	126.161911	-14.436348	14.452653	123.123741	46.792229	0.365015	128.981049	44.228615	40.263237	130.296219	45.510422	20.314126	129.638634	-74.383118	8.59118	116.608848
18.755482	30.377439	125.611946	-14.380672	14.799932	122.690475	46.82177	0.825017	128.85733	44.188248	40.677586	129.767502	45.505009	20.7513015	129.312416	-74.266353	8.8485625	116.068534
19.45228	28.345798	124.898064	-14.455581	15.187729	122.267487	46.859013	1.301848	128.606659	43.80265	41.17704	129.271408	45.3308315	21.239444	128.9390335	-74.2419935	9.136014	115.5959405
19.706902	25.547691	124.083267	-14.240003	15.620155	121.535767	46.965309	2.063684	128.12825	43.656269	41.769951	128.076782	45.310789	21.9168175	128.102516	-73.790795	9.3234925	114.969018
20.489607	23.355007	123.292435	-14.151129	15.924205	121.121361	47.013432	2.536792	127.98632	43.63728	42.146477	127.348587	45.325356	22.3416345	127.6674535	-73.627614	9.5067755	114.5752685
20.917337	21.280361	122.884438	-14.050987	16.184917	120.793518	47.020603	3.061718	127.968536	43.599464	42.350433	126.860832	45.3100335	22.7060755	127.414684	-73.4120075	9.6637585	114.172352
21.192417	19.211945	122.727287	-13.981899	16.36566	120.559181	47.007607	3.484925	128.062576	43.578751	42.57439	126.456604	45.293179	23.0296575	127.25959	-73.256977	9.7016625	113.858772
21.429869	17.116375	122.590065	-14.071804	16.563555	120.388969	46.955929	3.794444	128.106262	43.527515	42.802109	126.039375	45.241722	23.2982765	127.0728185	-73.38533	9.8288335	113.7051195
21.528706	15.083122	122.39003	-14.12554	16.71793	120.169876	46.906967	4.082026	127.981796	43.350555	43.055653	125.598351	45.128761	23.5688395	126.7900735	-73.379841	9.8670205	113.5496785
21.604736	13.087196	122.211075	-14.203178	16.826109	119.93679	46.798649	4.341758	127.837143	43.170975	43.275375	125.223885	44.984812	23.8085665	126.530514	-73.391168	9.8436515	113.343066
21.574451	10.093215	122.111008	-14.417553	16.97275	119.64283	46.564564	4.737362	127.617226	42.929306	43.611412	124.855087	44.746935	24.174387	126.2361565	-73.582041	9.771113	113.0495035
21.422056	8.139249	122.0737	-14.521692	17.04846	119.374298	46.364296	4.940098	127.482964	42.719074	43.828964	124.632561	44.541685	24.384531	126.0577625	-73.585069	9.712389	112.6908335
21.171301	6.259639	121.954834	-14.724851	17.193556	119.165443	46.132053	5.169658	127.23069	42.50209	44.062531	124.505058	44.3170715	24.6160945	125.867874	-73.7667735	9.7710175	112.463012
20.952635	4.399563	121.782875	-14.940804	17.383831	118.984673	45.867779	5.46806	126.965858	42.279999	44.302189	124.449089	44.073889	24.8851245	125.7074735	-73.955497	9.8825375	112.2618725
20.629347	2.615496	121.630844	-15.138376	17.597641	118.82019	45.608643	5.771326	126.819817	42.071938	44.571445	124.460854	43.8402905	25.1713855	125.6403355	-74.1170425	10.0238965	112.0000445
20.232191	0.916361	121.518723	-15.284267	17.840372	118.688652	45.382927	6.105515	126.763084	41.868465	44.911472	124.572884	43.625696	25.5084935	125.667984	-74.19423	10.1722505	111.70932
19.295055	-0.474829	121.252098	-15.415414	18.108631	118.564865	45.209114	6.48699	126.737045	41.714622	45.299358	124.707588	43.461868	25.893174	125.7223165	-74.292696	10.324088	111.4074135
17.313419	-2.126498	120.957268	-15.554151	18.564129	118.388245	45.055561	7.148189	126.609436	41.46706	45.92474	124.747971	43.2613105	26.5364645	125.6787035	-74.3696125	10.5917935	111.0977865
15.951454	-3.188781	120.710442	-15.70837	18.931213	118.368103	45.014462	7.610969	126.327049	41.300076	46.313511	124.540421	43.157269	26.96224	125.433735	-74.574009	10.900186	111.302471
14.461567	-4.254871	120.487785	-15.634951	19.159136	118.302498	44.673641	8.333119	125.895607	41.148506	46.690365	124.222198	42.9110735	27.511742	125.0589025	-74.1809755	10.80653	111.5460935
12.767585	-5.065377	120.362984	-15.645737	19.38155	118.328033	44.673859	8.909916	125.040306	41.0336	46.998112	123.78495	42.8537295	27.954014	124.412628	-74.1452035	10.809086	112.243438
11.455477	-6.194024	119.923737	-15.665488	19.528294	118.309952	44.620838	9.40962	123.89473	40.918175	47.213043	123.221519	42.7695065	28.3113315	123.5581245	-74.1004825	10.7452565	113.0617795
9.831184	-7.183099	119.391357	-15.770472	19.644392	118.200432	44.722603	9.61902	122.592903	40.808022	47.314861	122.603569	42.7653125	28.4669405	122.598236	-74.3062565	10.8218435	113.802628
8.045463	-7.956527	118.693687	-15.725935	19.624596	117.825462	44.069057	10.060376	121.714951	40.696743	47.373192	121.780624	42.3829	28.716784	121.7477875	-73.83477	10.532408	113.9031365
5.61052	-9.255051	117.332932	-15.751858	19.659296	117.089104	43.763248	10.391115	120.267952	40.404938	47.563534	120.553139	42.084093	28.9773245	120.4105455	-73.587809	10.3412675	113.7676625
3.963606	-10.108553	116.506264	-15.888587	19.734024	116.673897	43.61903	10.550429	119.443489	40.219852	47.663494	120.082329	41.919441	29.1069615	119.762909	-73.696615	10.3610865	113.584885
2.261345	-10.85986	115.954224	-15.982591	19.821646	116.364372	43.399342	10.705755	119.115448	40.137218	47.797249	119.714691	41.76828	29.251502	119.4150695	-73.733462	10.39179	113.3136745
0.605838	-11.590447	115.640129	-16.101152	19.995865	116.230515	43.26445	10.884627	118.969177	40.086834	47.999756	119.681503	41.675642	29.4421915	119.32534	-73.877946	10.5495385	113.13569
-1.121045	-12.311164	115.547546	-16.204851	20.227015	116.238174	43.222374	11.09951	119.070328	40.041389	48.272923	119.787346	41.6318815	29.6862165	119.428837	-74.0415835	10.7678135	113.047511
-2.821355	-12.938185	115.706909	-16.290136	20.501045	116.341614	43.232258	11.346744	119.420967	40.009506	48.579018	119.890511	41.620882	29.962881	119.655739	-74.201154	11.039209	113.027489
-4.538181	-13.437189	116.091522	-16.34906	20.756088	116.513824	43.263401	11.608289	119.769547	39.989326	48.840336	120.004318	41.6263635	30.2243125	119.8869325	-74.3244835	11.2878635	113.1407155
NaN	NaN	NaN	-16.332363	21.035614	116.69735	43.285126	11.878167	120.146629	39.97266	49.122295	119.971504	41.628893	30.500231	120.0590665	-74.293619	11.570997	113.3356335
-8.993365	-15.63193	116.94751	-16.316977	21.108257	116.78611	43.304966	11.943628	120.233002	39.97366	49.183765	119.800591	41.639313	30.5636965	120.0167965	-74.273267	11.6528175	113.5554235
-10.69269	-16.21698	117.290268	-16.272303	21.106314	116.846504	43.331131	11.938028	120.212402	39.984039	49.174938	119.603333	41.657585	30.556483	119.9078675	-74.202191	11.656145	113.7851405
-12.355074	-16.426903	117.439316	-16.340763	21.097569	116.957542	43.363846	11.862113	120.221474	40.013321	49.104282	119.387268	41.6885835	30.4831975	119.804371	-74.3701095	11.7119405	114.110713
-14.063491	-16.961729	117.779243	-16.183365	20.946304	116.969872	43.409283	11.73991	120.25782	40.05756	48.969193	119.2369	41.7334215	30.3545515	119.74736	-74.1001515	11.5380565	114.192384
-15.897313	-17.448235	118.015121	-16.261484	20.856014	117.105499	43.454945	11.560187	120.324837	40.122803	48.803478	119.136497	41.788874	30.1818325	119.730667	-74.311842	11.5301955	114.480331
-17.709171	-17.856766	118.206154	-16.162973	20.641333	117.099068	43.441044	11.320007	120.434105	40.194107	48.58876	119.074333	41.8175755	29.9543835	119.754219	-74.1435215	11.3282825	114.443917
-20.426407	-18.424761	118.274979	-16.3018	20.406345	117.184601	43.395397	10.89494	120.562469	40.265305	48.209755	119.105423	41.830351	29.5523475	119.833946	-74.433951	11.2603425	114.535256
-21.805796	-18.384129	118.254402	-16.313841	20.185804	117.173889	43.326576	10.580776	120.64296	40.299873	47.974117	119.212852	41.8132245	29.2774465	119.927906	-74.4409065	11.0941615	114.419872
-24.079382	-18.972355	118.088745	-16.338467	19.990204	117.204796	43.222012	10.258574	120.70993	40.332439	47.710224	119.357407	41.7772255	28.984399	120.0336685	-74.4541595	10.996009	114.3759235
-25.909599	-19.133854	117.955338	-16.414755	19.819822	117.305733	43.119118	9.928631	120.807007	40.349632	47.43679	119.536423	41.734375	28.6827105	120.171715	-74.563885	10.9569335	114.439751
-27.773985	-19.216299	117.879425	-16.516409	19.686537	117.445717	43.027924	9.635741	120.890915	40.378342	47.186039	119.778442	41.703133	28.41089	120.3346785	-74.735951	10.962184	114.5567555
-29.574612	-19.236614	117.881012	-16.585705	19.596022	117.611183	42.958454	9.3951	120.965912	40.418785	46.975815	119.966888	41.6886195	28.1854575	120.4664	-74.8600295	11.0065865	114.755966
-31.373852	-19.221985	117.911232	-16.646259	19.52911	117.757668	42.906334	9.171148	120.965218	40.450497	46.764763	120.070778	41.6784155	27.9679555	120.517998	-74.9709335	11.0902645	114.997338
-34.156002	-19.004726	117.906509	-16.712374	19.445297	117.898216	42.80677	8.856173	120.849861	40.485817	46.456528	120.094467	41.6462935	27.6563505	120.472164	-75.0710415	11.2342435	115.324268
-35.943417	-18.807756	117.858109	-16.861162	19.428036	117.982246	42.74041	8.640571	120.766853	40.520432	46.241749	120.032669	41.630421	27.44116	120.399761	-75.352745	11.414912	115.564731
-37.728111	-18.556435	117.807068	-16.797661	19.27717	117.883362	42.671276	8.446203	120.615921	40.517281	46.031528	119.956863	41.5942785	27.2388655	120.286392	-75.1896005	11.3154745	115.480332
-38.562817	-17.566473	117.697563	-16.871172	19.159866	117.793907	42.600155	8.257502	120.416008	40.460533	45.82933	119.82354	41.530344	27.043416	120.119774	-75.272688	11.276316	115.46804
-38.953575	-16.281219	117.528938	-16.932428	19.017599	117.66288	42.511551	8.105269	120.19001	40.326832	45.664303	119.680656	41.4191915	26.884786	119.935333	-75.2840475	11.150412	115.390427
-39.304482	-14.986997	117.343452	-17.117872	18.917612	117.610863	42.417439	8.02133	119.972359	40.17989	45.527473	119.584015	41.2986645	26.7744015	119.778187	-75.5344085	11.0608225	115.443539
-39.647064	-13.650587	117.19973	-17.060162	18.712711	117.449867	42.329853	7.938965	119.806717	40.0452	45.423298	119.55426	41.1875265	26.6811315	119.6804885	-75.3078505	10.7442905	115.2192455
-40.048687	-11.578012	117.029343	-17.13629	18.529739	117.421318	42.273262	7.854715	119.780983	39.906586	45.314972	119.591866	41.089924	26.5848435	119.6864245	-75.362504	10.4746345	115.1562115
-40.311562	-10.177924	116.971519	-17.26704	18.480663	117.525803	42.285027	7.807275	119.844055	39.891617	45.294823	119.711998	41.088322	26.551049	119.7780265	-75.622402	10.410277	115.2735795
-40.500526	-8.711605	116.954765	-17.178226	18.395353	117.517197	42.281631	7.759264	119.912758	39.896812	45.29213	119.82354	41.0892215	26.525697	119.868149	-75.4456735	10.265009	115.166245
-40.705063	-7.224506	116.897705	-17.191742	18.362015	117.551926	42.25502	7.695341	119.94809	39.903423	45.268715	119.89666	41.0792215	26.482028	119.922375	-75.4627055	10.242002	115.181477
-40.827938	-5.733084	116.77121	-17.311581	18.384981	117.627182	42.224876	7.61592	119.981293	39.912369	45.228035	119.994667	41.0686225	26.4219775	119.98798	-75.6917845	10.3479845	115.266384
-40.981876	-4.211537	116.645645	-17.305384	18.347095	117.64814	42.218285	7.534019	120.068253	39.929016	45.22802	120.152054	41.0736505	26.3810195	120.1101535	-75.6844185	10.3131705	115.1861265
-41.060528	-2.691126	116.556419	-17.19072	18.280598	117.645645	42.229282	7.51073	120.130112	39.947693	45.25383	120.348358	41.0884875	26.38228	120.239235	-75.4699275	10.178916	115.052055
-41.17292	-0.364846	116.528046	-17.170013	18.271673	117.792252	42.262573	7.530641	120.193291	39.96954	45.354088	120.662979	41.1160565	26.4423645	120.428135	-75.4560825	10.1009815	115.156369
-41.17873	1.165608	116.564453	-17.139603	18.284208	117.916092	42.301376	7.584189	120.214653	40.027462	45.435509	120.90374	41.164419	26.509849	120.5591965	-75.443625	10.058567	115.2729875
-41.158466	2.71412	116.594711	-17.073849	18.298676	118.047928	42.361034	7.64157	120.232895	40.115166	45.496761	121.151642	41.2381	26.5691655	120.6922685	-75.385798	10.0281865	115.4035875
-41.103638	4.226061	116.700111	-17.013517	18.327312	118.17244	42.439598	7.694197	120.189095	40.20047	45.516541	121.353928	41.320034	26.605369	120.7715115	-75.347068	10.049255	115.5733685
-41.044807	5.740034	116.843643	-16.95364	18.338497	118.273499	42.486729	7.712016	120.080376	40.259678	45.503456	121.452591	41.3732035	26.607736	120.7664835	-75.2804835	10.069258	115.7805145
-40.933674	7.210288	116.995834	-16.883274	18.334156	118.338753	42.512108	7.712068	119.964386	40.328018	45.468658	121.466919	41.420063	26.590363	120.7156525	-75.186611	10.077949	115.9618535
-40.832668	8.648404	117.13147	-16.798929	18.33304	118.3825	42.568241	7.69563	119.904747	40.408112	45.440659	121.488312	41.4881765	26.5681445	120.6965295	-75.0860345	10.0979355	116.0684705
-40.547443	10.771906	117.303398	-16.636013	18.299219	118.449913	42.726662	7.579165	120.002197	40.570576	45.352253	121.589783	41.648619	26.465709	120.79599	-74.920645	10.132729	116.103836
-40.382076	12.166568	117.380615	-16.544516	18.279203	118.519279	42.859535	7.434302	120.189598	40.713718	45.273731	121.655151	41.7866265	26.3540165	120.9223745	-74.8756585	10.2043895	116.1161835
-40.171093	13.533134	117.49939	-16.467728	18.254284	118.608093	42.992928	7.259671	120.398239	40.831829	45.15514	121.702469	41.9123785	26.2074055	121.050354	-74.8478345	10.3011625	116.165832
-39.905445	14.880511	117.639015	-16.390469	18.187521	118.72023	43.110897	7.083167	120.592178	40.931858	45.002781	121.723434	42.0213775	26.042974	121.157806	-74.8023155	10.332068	116.282654
-39.629711	16.197529	117.724541	-16.324911	18.116062	118.798302	43.210476	6.921747	120.785225	41.039608	44.859798	121.696198	42.125042	25.8907725	121.2407115	-74.774864	10.3413515	116.3558925
-39.298611	17.475212	117.802986	-16.254175	18.009892	118.863556	43.310555	6.77561	120.94709	41.123344	44.729923	121.662697	42.2169495	25.7527665	121.3048935	-74.7252995	10.2670175	116.4222185
-38.985245	18.75359	117.816795	-16.30217	17.95698	118.983223	43.395908	6.640138	121.095001	41.171036	44.603573	121.667686	42.283472	25.6218555	121.3813435	-74.887812	10.2921045	116.5851025
-38.408367	20.672832	117.904999	-16.094986	17.740068	119.032608	43.514282	6.405102	121.341553	41.285374	44.409805	121.725639	42.399828	25.4074535	121.533596	-74.5898	10.0726825	116.53162
-38.025074	21.946857	117.989693	-16.025965	17.637609	119.156563	43.590725	6.225939	121.472527	41.371094	44.255482	121.84417	42.4809095	25.2407105	121.6583485	-74.5328395	10.0345075	116.6547775
-37.581726	23.231209	118.12854	-15.973522	17.537567	119.277534	43.640556	6.066116	121.585129	41.461155	44.124016	121.961952	42.5508555	25.095066	121.7735405	-74.4978995	9.980068	116.7815275
-37.11853	24.536366	118.230507	-15.914433	17.455036	119.356682	43.655388	5.955691	121.631371	41.564484	44.039646	122.066116	42.609936	24.9976685	121.8487435	-74.438802	9.9124035	116.8646205
-36.663864	25.82769	118.343117	-16.00366	17.476131	119.472794	43.656658	5.901205	121.604706	41.659496	43.98867	122.194031	42.658077	24.9449375	121.8993685	-74.665397	10.0073245	117.0462195
-36.150272	27.127487	118.415855	-15.995584	17.495996	119.478653	43.63047	5.876813	121.53183	41.731667	43.956379	122.314262	42.6810685	24.916596	121.923046	-74.6722365	10.075396	117.03426
-35.659687	28.439337	118.472252	-15.883246	17.529825	119.379341	43.564926	5.874953	121.443245	41.772503	43.961327	122.379753	42.6687145	24.91814	121.911499	-74.4352065	10.14151	116.847183
-34.857975	30.420956	118.540001	-15.950985	17.765015	119.311943	43.460255	5.937304	121.325775	41.770458	44.026871	122.457253	42.6153565	24.9820875	121.891514	-74.5173265	10.5479425	116.732372
-34.324863	31.738344	118.519913	-15.993714	17.967371	119.266357	43.416164	6.057356	121.313942	41.778774	44.125759	122.502838	42.597469	25.0915575	121.90839	-74.584897	10.8431845	116.624324
-33.739983	33.036377	118.463097	-16.028316	18.189011	119.218529	43.416222	6.202727	121.333298	41.781719	44.273151	122.507584	42.5989705	25.237939	121.920441	-74.6556025	11.140083	116.516617
-33.142422	34.291794	118.39373	-16.024569	18.383282	119.160339	43.460392	6.322563	121.31971	41.774227	44.392776	122.490944	42.6173095	25.3576695	121.905327	-74.6664475	11.4088945	116.415351
-32.519646	35.49424	118.369614	-16.015808	18.504692	119.118736	43.499775	6.393091	121.293175	41.786194	44.449211	122.454727	42.6429845	25.421151	121.873951	-74.6746005	11.588233	116.363521
-31.875919	36.659599	118.375648	-15.967295	18.506298	119.076225	43.529545	6.391694	121.221474	41.8353	44.445156	122.4226	42.6824225	25.418425	121.822037	-74.6170125	11.594171	116.330413
-31.209299	37.767735	118.436813	-15.887652	18.435097	119.035431	43.565826	6.332575	121.124458	41.908993	44.374947	122.413376	42.7374095	25.353761	121.768917	-74.5127135	11.516433	116.301945
-30.179384	39.354721	118.596062	-15.848376	18.283384	119.064537	43.646343	6.196108	120.968231	42.032738	44.25169	122.421631	42.8395405	25.223899	121.694931	-74.5362925	11.342869	116.434143
-29.454762	40.370331	118.712509	-15.634654	18.109167	118.98925	43.730759	6.136415	120.892036	42.116528	44.197781	122.447983	42.9236435	25.167098	121.6700095	-74.1929515	11.051236	116.3084905
-28.672672	41.385948	118.793915	-15.525356	18.040991	118.969917	43.812859	6.12048	120.855019	42.191849	44.179848	122.486053	43.002354	25.150164	121.670536	-74.053066	10.931818	116.269298
-27.921387	42.370605	118.814873	-15.445791	18.033411	118.944038	43.904209	6.153132	120.847229	42.26469	44.211246	122.506645	43.0844495	25.182189	121.676937	-73.9760315	10.884633	116.211139
-27.144981	43.353657	118.835831	-15.364472	18.074993	118.886497	43.990128	6.224613	120.843628	42.325939	44.264938	122.547493	43.1580335	25.2447755	121.6955605	-73.8869775	10.9052105	116.0774335
-26.329983	44.311371	118.794289	-15.303124	18.141798	118.802704	44.079445	6.289653	120.86161	42.382008	44.326244	122.584175	43.2307265	25.3079485	121.7228925	-73.8369745	10.9756475	115.8825155
-25.559441	45.221497	118.779289	-15.309199	18.237993	118.738579	44.153683	6.371489	120.872559	42.43008	44.403152	122.628784	43.2918815	25.3873205	121.7506715	-73.9102795	11.0886655	115.7264865
-24.336712	46.543636	118.919754	-15.283839	18.367746	118.579796	44.20702	6.518661	120.788155	42.464535	44.538979	122.766899	43.3357775	25.52882	121.777527	-73.9034555	11.206672	115.382065
-23.576427	47.346069	119.15554	-15.279974	18.419468	118.46241	44.213642	6.615373	120.632042	42.468826	44.634968	122.875801	43.341234	25.6251705	121.7539215	-73.901182	11.2137655	115.1708985
-22.735502	48.04874	119.532715	-15.224319	18.436577	118.30603	44.197628	6.744279	120.36467	42.444809	44.730995	123.059715	43.3212185	25.737637	121.7121925	-73.7698565	11.135517	114.8998675
-21.897419	48.702698	120.040848	-15.288542	18.462149	118.181038	44.154526	6.848106	120.055519	42.440147	44.801228	123.284706	43.2973365	25.824667	121.6701125	-73.8744205	11.099631	114.6919635
-21.112221	49.234749	120.66758	-15.301794	18.500471	118.065353	44.102634	6.975992	119.788124	42.415798	44.883705	123.530472	43.259216	25.9298485	121.659298	-73.862804	11.0710935	114.471408
-20.266415	49.662815	121.273079	-15.308987	18.571997	118.043327	44.086143	7.181581	119.660675	42.416145	45.049328	123.792229	43.251144	26.1154545	121.726452	-73.869118	11.0285395	114.360202
-19.16276	49.90731	121.733833	-15.286295	18.737442	118.096832	44.127647	7.498085	119.676277	42.41164	45.269081	124.094055	43.2696435	26.383583	121.885166	-73.8422335	11.091301	114.308498
-17.812853	50.361572	121.954109	-15.204438	19.137947	118.26506	44.338219	8.065243	119.859543	42.332943	45.770924	124.44886	43.335581	26.9180835	122.1542015	-73.744457	11.3578105	114.3759185
-16.948366	50.536736	122.023735	-15.127974	19.384563	118.389069	44.497444	8.33706	120.014679	42.330074	46.024166	124.649155	43.413759	27.180613	122.331917	-73.669707	11.588513	114.446221
-16.067396	50.503426	122.124359	-15.033897	19.507261	118.488503	44.638668	8.438611	120.15966	42.367592	46.156906	124.840607	43.50313	27.2977585	122.5001335	-73.570924	11.7167635	114.4768725
-15.179443	50.339794	122.331635	-14.944945	19.501255	118.555984	44.757992	8.406622	120.283844	42.43956	46.11095	125.013184	43.598776	27.258786	122.648514	-73.488666	11.743724	114.463454
-14.298457	50.032223	122.390915	-14.857422	19.397774	118.596558	44.85751	8.309885	120.323143	42.518169	45.980854	125.203453	43.6878395	27.1453695	122.763298	-73.4026835	11.6501785	114.429818
-13.449279	49.624344	122.443733	-14.79347	19.314426	118.614723	44.939945	8.225125	120.324089	42.913879	45.766403	125.181267	43.926912	26.995764	122.752678	-73.513852	11.633088	114.476768
-12.617807	49.080223	122.414925	-14.716133	19.24556	118.649124	45.013439	8.182969	120.337204	42.970329	45.714424	125.161781	43.991884	26.9486965	122.7494925	-73.42415	11.5424235	114.5487555
-11.374401	48.129154	122.192337	-14.626158	19.248333	118.779625	45.152309	8.080915	120.459137	42.784698	45.739902	125.243736	43.9685035	26.9104085	122.8514365	-73.2208195	11.5862575	114.7078135
-10.83907	47.493885	122.170326	-14.582257	19.273726	118.878403	45.231335	7.946673	120.631699	42.927345	45.660671	125.185486	44.07934	26.803672	122.9085925	-73.243854	11.74378	114.8482135
-10.055497	46.577381	121.895668	-14.558104	19.306936	118.952263	45.275143	7.781861	120.804199	43.031067	45.56382	125.129005	44.153105	26.6728405	122.966602	-73.269313	11.9410315	114.937924
-9.380188	45.633816	121.599472	-14.549213	19.340273	118.982353	45.289482	7.623422	120.932426	43.113293	45.459122	125.023506	44.2013875	26.541272	122.977966	-73.2998135	12.139274	114.98674
-8.673846	44.561066	121.337494	-14.545899	19.354546	118.987717	45.295094	7.48831	121.000992	43.18779	45.370285	124.874832	44.241442	26.4292975	122.937912	-73.33324	12.2797945	115.037522
-7.984517	43.374954	121.005287	-14.528522	19.353064	118.979408	45.295422	7.376663	121.046677	43.22871	45.283997	124.719574	44.262066	26.33033	122.8831255	-73.31911	12.375798	115.0756905
-7.41188	42.118416	120.729378	-14.429495	19.296476	118.954697	45.308052	7.261768	121.083855	43.284092	45.162724	124.521469	44.296072	26.212246	122.802662	-73.155062	12.380706	115.106732
-6.534055	40.068928	120.342346	-14.459632	19.204552	118.998268	45.296261	7.018268	121.168457	43.388824	44.946369	124.139252	44.3425425	25.9823185	122.6538545	-73.2618065	12.4267855	115.3426815
-6.035357	38.605145	120.034279	-14.382074	19.091311	118.966995	45.295231	6.809392	121.229729	43.424515	44.783592	123.807098	44.359873	25.796492	122.5184135	-73.124021	12.38613	115.4155765
-5.532518	37.105572	119.66584	-14.459885	19.002893	118.972244	45.313599	6.580145	121.290565	43.445583	44.616371	123.439453	44.379591	25.598258	122.365009	-73.299361	12.407528	115.579479
-5.115797	35.524818	119.260956	-14.471247	18.874668	118.921242	45.29834	6.371825	121.379997	43.448288	44.447086	122.997498	44.373314	25.4094555	122.1887475	-73.315808	12.3398805	115.6537365
-4.722087	33.888435	118.84211	-14.518167	18.766712	118.850288	45.273582	6.168849	121.421478	43.418251	44.260502	122.542	44.3459165	25.2146755	121.981739	-73.3822505	12.3187485	115.718837
-4.334173	32.266296	118.477013	-14.501925	18.615339	118.75367	45.235504	5.984303	121.429695	43.342896	44.079159	122.036133	44.2892	25.031731	121.732914	-73.29305	12.198947	115.774426
-4.03105	30.584249	118.12397	-14.616195	18.510221	118.704796	45.189186	5.826715	121.354721	43.270706	43.922646	121.446083	44.229946	24.8746805	121.400402	-73.462336	12.1457615	116.00919
-3.66518	28.145367	117.696465	-14.592428	18.313314	118.507492	45.084606	5.684156	121.03479	43.155762	43.70129	120.629295	44.120184	24.692723	120.8320425	-73.30504	11.933905	116.1829415
-3.443835	26.513777	117.46328	-14.632328	18.194862	118.383728	45.069397	5.572819	120.861748	43.116821	43.574421	120.081696	44.093109	24.57362	120.471722	-73.357765	11.816104	116.295734
-3.261067	24.921886	117.287918	-14.54033	18.067038	118.197098	45.106758	5.493556	120.563148	43.132599	43.479115	119.770325	44.1196785	24.4863355	120.1667365	-73.2003385	11.6477405	116.2274595
-3.075619	23.406355	117.177818	-14.514521	17.936766	118.091545	45.142262	5.400028	120.393112	43.169765	43.38483	119.540474	44.1560135	24.392429	119.966793	-73.1850555	11.481103	116.216297
-2.915953	21.853725	117.126694	-14.441803	17.814425	118.0019	45.201027	5.319901	120.28524	43.235977	43.334164	119.376984	44.218502	24.3270325	119.831112	-73.102108	11.3018175	116.172688
-2.812268	20.408001	117.075554	-14.366905	17.732914	117.916718	45.252346	5.295394	120.145157	43.288486	43.333542	119.361603	44.270416	24.314468	119.75338	-73.004226	11.15136	116.080056
-2.735001	19.003773	117.043663	-14.327757	17.717527	117.857552	45.292454	5.303077	120.061661	43.338104	43.354652	119.360771	44.315279	24.3288645	119.711216	-72.970793	11.1061895	116.003888
-2.677675	16.932911	117.014275	-14.32479	17.779371	117.772247	45.320915	5.355583	120.018852	43.389225	43.455879	119.494606	44.35507	24.405731	119.756729	-73.00465	11.153011	115.787765
-2.68531	15.631583	116.997108	-14.387648	17.87064	117.751823	45.296242	5.39494	120.012535	43.390228	43.508739	119.650734	44.343235	24.4518395	119.8316345	-73.118531	11.2894405	115.6720115
-2.737156	14.29343	117.023911	-14.450817	17.945408	117.76606	45.257359	5.429465	120.032608	43.371368	43.575447	119.814682	44.3143635	24.502456	119.923645	-73.2159975	11.38836	115.608475
-2.812467	12.992525	117.082176	-14.478545	18.014814	117.807495	45.224712	5.466227	120.072151	43.337296	43.620575	120.01902	44.281004	24.543401	120.0455855	-73.238094	11.486227	115.5694045
-2.89127	11.694993	117.14743	-14.595453	18.079908	117.924118	45.214237	5.493816	120.173882	43.309723	43.669441	120.224365	44.26198	24.5816285	120.1991235	-73.452886	11.5781875	115.6491125
-3.013632	10.370204	117.234932	-14.638381	18.093462	118.028198	45.221504	5.504004	120.276299	43.306717	43.694286	120.380356	44.2641105	24.599145	120.3283275	-73.5408725	11.587779	115.7280685
-3.160822	9.063025	117.291435	-14.689857	18.118311	118.13047	45.224785	5.513991	120.3526	43.289474	43.678318	120.467545	44.2571295	24.5961545	120.4100725	-73.6368435	11.6404675	115.8508675
-3.398177	7.102459	117.307236	-14.659328	18.079319	118.143394	45.233913	5.476707	120.402382	43.277367	43.614494	120.404694	44.25564	24.5456005	120.403538	-73.574296	11.6130375	115.88325
-3.578244	5.783961	117.35804	-14.616644	18.03191	118.13092	45.256676	5.426798	120.444046	43.285671	43.535011	120.269463	44.2711735	24.4809045	120.3567545	-73.5044615	11.5829155	115.9050855
-3.82625	4.501884	117.439484	-14.580674	17.989803	118.134056	45.282669	5.368505	120.512619	43.27338	43.461899	120.107269	44.2780245	24.415202	120.309944	-73.4393725	11.564404	115.958168
-4.075628	3.270772	117.591965	-14.49954	17.910997	118.11969	45.296974	5.319613	120.615128	43.27047	43.365017	119.925758	44.283722	24.342315	120.270443	-73.282802	11.479679	115.968937
-4.367867	2.005353	117.786392	-14.480116	17.869257	118.124199	45.306358	5.250451	120.774315	43.274307	43.283539	119.787743	44.2903325	24.266995	120.281029	-73.2505645	11.471519	115.967369
-4.701104	0.829332	117.97451	-14.473608	17.828777	118.120071	45.328041	5.154945	120.968674	43.290054	43.193348	119.707916	44.3090475	24.1741465	120.338295	-73.2562635	11.4834075	115.901847
-5.02273	-0.333804	118.11969	-14.464932	17.753372	118.095329	45.352818	5.079758	121.22216	43.294899	43.128975	119.676826	44.3238585	24.1043665	120.449493	-73.2537225	11.4023775	115.741165
-5.586682	-1.96507	118.316803	-14.419611	17.501516	118.020081	45.454052	4.990409	121.517609	43.280163	43.068729	119.76265	44.3671075	24.029569	120.6401295	-73.2063295	10.973463	115.4000325
-5.996019	-3.012238	118.455551	-14.375758	17.276264	117.979721	45.564384	4.919704	121.722397	43.241291	43.003563	119.857086	44.4028375	23.9616335	120.7897415	-73.1543535	10.5908945	115.1697005
-6.406666	-3.944157	118.594467	-14.281501	17.012543	117.958954	45.681137	4.790757	122.02475	43.216049	42.907169	119.930359	44.448593	23.848963	120.9775545	-73.011595	10.176123	114.9403535
-6.875715	-4.831872	118.830704	-14.351127	16.824863	118.058456	45.767422	4.639362	122.323669	43.222679	42.780842	120.057831	44.4950505	23.710102	121.19075	-73.1973045	9.939624	114.926162
-7.411686	-5.608759	119.161201	-14.319118	16.603485	118.080246	45.78643	4.481683	122.676018	43.234478	42.632908	120.165405	44.510454	23.5572955	121.4207115	-73.14869	9.6496745	114.7397805
-8.015984	-6.290493	119.526657	-14.387971	16.484581	118.190857	45.746075	4.320028	123.036255	43.238647	42.470119	120.22364	44.492361	23.3950735	121.6299475	-73.268303	9.5740885	114.7517665
-8.74244	-6.774043	119.949707	-14.338432	16.315441	118.224609	45.703495	4.160527	123.339508	43.235077	42.317745	120.276436	44.469286	23.239136	121.807972	-73.14615	9.391746	114.641246
-9.642517	-7.503083	120.172211	-14.470473	16.184982	118.365715	45.659317	3.946181	123.735687	43.188122	42.136021	120.311676	44.4237195	23.041101	122.0236815	-73.3646655	9.328863	114.7077485
-10.155421	-7.93127	120.234154	-14.563106	16.115953	118.442932	45.597412	3.86148	123.8992	43.147556	42.077499	120.342957	44.372484	22.9694895	122.1210785	-73.498696	9.2624165	114.7647855
-10.850835	-8.13843	120.291046	-14.493361	15.984462	118.386711	45.550636	3.835364	123.984161	43.109028	42.039406	120.380875	44.329832	22.937385	122.182518	-73.316554	9.031539	114.590904
-11.576725	-8.207202	120.226181	-14.633542	15.968184	118.438652	45.512127	3.808194	124.051895	43.068546	42.03529	120.428375	44.2903365	22.921742	122.240135	-73.5574205	9.014626	114.637169
-12.455814	-8.031471	120.186806	-14.663906	15.955021	118.421509	45.476582	3.850206	124.054253	43.058754	42.073494	120.47731	44.267668	22.96185	122.2657815	-73.59548	8.948192	114.5772365
-13.00762	-8.029081	119.976662	-14.676388	15.981287	118.399979	45.431068	3.92746	124.024818	43.050877	42.15189	120.539642	44.2409725	23.039675	122.28223	-73.5937485	8.922899	114.517728
-13.891075	-7.591456	119.898048	-14.66195	16.038515	118.389763	45.394901	4.014346	123.964928	43.057438	42.229954	120.620193	44.2261695	23.12215	122.2925605	-73.5500695	8.95488	114.4869655
-15.040482	-6.929492	119.693901	-14.64067	16.190157	118.432404	45.400459	4.125327	123.898384	43.084179	42.367268	120.847794	44.242319	23.2462975	122.373089	-73.523659	9.1340165	114.491719
-15.745261	-6.357903	119.499168	-14.535451	16.256369	118.453835	45.436008	4.192917	123.922745	43.142014	42.466469	121.08606	44.289011	23.329693	122.5044025	-73.359913	9.183045	114.4032675
-16.503082	-5.699385	119.331696	-14.470951	16.356213	118.547966	45.498066	4.257537	123.991982	43.218212	42.569935	121.39193	44.358139	23.413736	122.691956	-73.300041	9.29869	114.403976
-17.1733	-4.941559	119.221451	-14.343281	16.425579	118.652191	45.579758	4.305524	124.112213	43.306572	42.664501	121.756233	44.443165	23.4850125	122.934223	-73.129727	9.3661455	114.370159
-17.873465	-4.115963	119.117371	-14.348294	16.518911	118.876007	45.64996	4.333393	124.278976	43.434292	42.764225	122.1735	44.542126	23.548809	123.226238	-73.238714	9.489013	114.525776
-18.563917	-3.203536	118.981316	-14.19562	16.514296	119.027161	45.742722	4.319197	124.455597	43.603794	42.814709	122.654961	44.673258	23.566953	123.555279	-73.064498	9.461639	114.499043
-19.258486	-2.275016	118.848076	-14.038602	16.498114	119.186485	45.83025	4.249333	124.629784	43.765701	42.81686	123.168686	44.7979755	23.5330965	123.899235	-72.8751795	9.4631315	114.473735
-20.298527	-0.733249	118.664253	-14.029537	16.510975	119.490936	45.941288	4.091899	124.827362	44.00771	42.760075	123.92025	44.974499	23.425987	124.373806	-73.033573	9.595963	114.608066
-20.982891	0.359503	118.498055	-13.969122	16.482445	119.631996	46.001808	3.975001	124.898232	44.160885	42.697376	124.397827	45.0813465	23.3361885	124.6480295	-73.0195905	9.6287015	114.6159625
-21.685608	1.449795	118.366661	-13.818561	16.420282	119.677826	46.035873	3.869051	124.956978	44.299664	42.64835	124.821724	45.1677685	23.2587005	124.889351	-72.8048905	9.5818635	114.466301
-22.38096	2.579807	118.234657	-13.900911	16.454035	119.827438	46.057369	3.801917	124.970673	44.433712	42.632328	125.159523	45.2455405	23.2171225	125.065098	-73.0473625	9.6909475	114.589778
-23.077854	3.760585	118.106804	-13.832705	16.420462	119.841324	46.064026	3.794403	124.912071	44.52243	42.656979	125.431458	45.293228	23.225691	125.1717645	-72.958638	9.615233	114.5108835
-23.762651	4.897833	117.945717	-13.815064	16.440073	119.831932	46.086739	3.835059	124.832642	44.583153	42.683987	125.669014	45.334946	23.259523	125.250828	-72.965074	9.620623	114.413036
-24.251064	5.94565	117.728569	-13.837121	16.49577	119.815956	46.113464	3.886859	124.707245	44.619442	42.727768	125.894379	45.366453	23.3073135	125.300812	-73.040695	9.6842265	114.3311
-25.202488	7.650672	117.3936	-13.811324	16.538754	119.710526	46.094315	3.96966	124.463776	44.651047	42.762741	126.186752	45.372681	23.3662005	125.325264	-72.995329	9.7113075	114.095788
-26.104328	8.884755	117.373528	-13.783052	16.552742	119.620834	46.067886	4.007596	124.295387	44.674911	42.785664	126.442245	45.3713985	23.39663	125.368816	-72.9375025	9.708854	113.872852
-26.774591	9.975143	117.220627	-13.721954	16.564287	119.523277	46.051533	4.053225	124.15744	44.70311	42.805534	126.721504	45.3773215	23.4293795	125.439472	-72.8212295	9.6991945	113.607082
-27.428654	11.03461	117.140259	-13.747499	16.661615	119.512604	46.066551	4.120184	124.114594	44.707756	42.853687	126.952766	45.3871535	23.4869355	125.53368	-72.8821515	9.8362945	113.491528
-28.132021	12.017357	117.143105	-13.744493	16.776844	119.536606	46.076591	4.261889	124.09668	44.709484	42.968983	127.128899	45.3930375	23.615436	125.6127895	-72.8820235	9.938252	113.4604225
-28.782007	12.966704	117.267372	-13.689936	16.895618	119.561066	46.10841	4.408195	124.124077	44.700851	43.117664	127.190002	45.4046305	23.7629295	125.6570395	-72.7845025	10.0283065	113.4650925
-29.472071	13.86162	117.425003	-13.684514	17.059202	119.647614	46.143524	4.549699	124.239922	44.679424	43.259113	127.14138	45.411474	23.904406	125.690651	-72.780502	10.213998	113.604577
-30.51103	15.132001	117.639519	-13.668053	17.225891	119.820084	46.229382	4.666505	124.529564	44.643459	43.343582	126.959503	45.4364205	24.0050435	125.7445335	-72.7725265	10.4467385	113.8956345
-31.202614	15.854362	117.816757	-13.683422	17.2486	119.944557	46.276054	4.64545	124.79937	44.609196	43.342762	126.760414	45.442625	23.994106	125.779892	-72.809469	10.503094	114.109222
-31.925709	16.578337	117.965759	-13.704184	17.186127	120.07148	46.322025	4.569632	124.994682	44.55262	43.297401	126.438377	45.4373225	23.9335165	125.7165295	-72.8456905	10.4387375	114.4264305
-32.668983	17.266281	118.106544	-13.795269	17.082327	120.185829	46.304588	4.479856	125.037834	44.45631	43.212551	125.997375	45.380449	23.8462035	125.5176045	-72.970987	10.3184505	114.8540535
-33.432621	17.934999	118.17572	-13.783275	16.876701	120.187332	46.236027	4.415797	124.964928	44.329796	43.106178	125.393463	45.2829115	23.7609875	125.1791955	-72.8494615	9.9924145	115.1954685
-34.148224	18.586796	118.230644	-13.8787	16.745279	120.205009	46.142002	4.386292	124.765991	44.17271	42.986221	124.770943	45.157356	23.6862565	124.768467	-72.914756	9.8043015	115.641551
-34.885574	19.304102	118.22599	-13.806931	16.547495	120.091072	46.057808	4.371439	124.511597	44.018024	42.85767	124.165176	45.037916	23.6145545	124.3383865	-72.651778	9.4804355	115.8437575
-35.972279	20.500793	118.227234	-13.956007	16.399326	120.103203	45.9333	4.324434	124.217308	43.826271	42.736027	123.359146	44.8797855	23.5302305	123.788227	-72.7917995	9.2684215	116.418179
-36.633965	21.332499	118.276535	-13.98131	16.308365	120.120239	45.874207	4.295135	123.988556	43.773254	42.691715	123.034813	44.8237305	23.493425	123.5116845	-72.7863505	9.12330499999999	116.7287935
-37.245129	22.295151	118.397232	-13.872255	16.157494	120.120148	45.789978	4.228405	123.772873	43.741417	42.623882	122.786751	44.7656975	23.4261435	123.279812	-72.5102075	8.8888445	116.960484
-37.804523	23.32745	118.589951	-13.980183	16.128201	120.270073	45.70895	4.146513	123.576164	43.734215	42.553783	122.60746	44.7215825	23.350148	123.091812	-72.6819485	8.906254	117.448334
-38.352016	24.383429	118.822311	-13.96489	16.06208	120.391373	45.619339	4.141095	123.255493	43.776646	42.504044	122.559502	44.6979925	23.3225695	122.9074975	-72.6277725	8.8015905	117.8752485
-38.746845	25.510921	119.12204	-13.868494	15.991463	120.430168	45.507317	4.158353	122.886253	43.783806	42.502773	122.486786	44.6455615	23.330563	122.6865195	-72.3825495	8.652363	118.1738165
-39.159763	26.730406	119.552826	-14.035018	16.096405	120.582916	45.369068	4.23771	122.407547	43.696072	42.559494	122.310234	44.53257	23.398602	122.3588905	-72.602606	8.794208	118.8069415
-39.669636	28.577948	120.316124	-14.162453	16.29718	120.674744	45.098248	4.588356	121.365669	43.353912	42.759045	121.860458	44.22608	23.6737005	121.6130635	-72.550986	8.9206595	119.7364245
-39.881783	29.799778	120.853424	-14.139579	16.434484	120.612885	44.802849	4.957091	120.659279	43.012653	42.997017	121.374954	43.907751	23.977054	121.0171165	-72.186909	8.891914	120.2086535
-40.055153	31.073301	121.257439	-14.277983	16.702511	120.572731	44.51413	5.413988	119.814751	42.654274	43.335461	120.857964	43.584202	24.3747245	120.3363575	-72.140168	9.0302975	120.8091045
-40.136589	32.340679	121.502815	-14.409915	17.012592	120.43911	44.200306	5.850934	119.07103	42.291332	43.67432	120.345306	43.245819	24.762627	119.708168	-72.065649	9.262557	121.170052
-40.128716	33.605934	121.566238	-14.538147	17.359026	120.245468	43.916065	6.268697	118.506859	41.97406	44.002075	119.894173	42.9450625	25.135386	119.200516	-72.0213565	9.582666	121.29042
-40.039547	34.846519	121.500633	-14.64629	17.691221	120.017372	43.768902	6.592226	118.032143	41.749454	44.32481	119.545296	42.759178	25.458518	118.7887195	-72.051758	9.923924	121.2460245
-39.823784	36.058899	121.388069	-14.763273	17.977154	119.779602	43.664482	6.805291	117.66925	41.590855	44.564743	119.376389	42.6276685	25.685017	118.5228195	-72.1542145	10.269291	121.0363845
-39.292847	37.757198	121.338608	-14.88515	18.215879	119.572845	43.546505	6.998438	117.503761	41.53093	44.764034	119.442543	42.5387175	25.881236	118.473152	-72.3090175	10.550522	120.672538
-38.848328	38.806229	121.421005	-14.937997	18.252241	119.620956	43.576485	7.027748	117.61824	41.613644	44.832191	119.726334	42.5950645	25.9299695	118.672287	-72.4710585	10.5745125	120.569625
-38.305386	39.772232	121.636833	-14.980586	18.248825	119.795013	43.629604	7.017887	117.80529	41.673355	44.852177	120.0495	42.6514795	25.935032	118.927395	-72.6126515	10.562618	120.662631
-37.674862	40.677647	121.978989	-14.988277	18.217522	120.029854	43.657177	7.004586	117.947136	41.686817	44.851177	120.297623	42.671997	25.9278815	119.1223795	-72.648551	10.5071625	120.9373285
-36.901161	41.534145	122.32579	-14.977696	18.201756	120.28054	43.660824	6.991213	118.046692	41.703484	44.842171	120.439926	42.682154	25.916692	119.243309	-72.637546	10.48682	121.317771
-36.120243	42.355	122.588058	-14.922029	18.185925	120.4841	43.706028	6.943877	118.162834	41.760426	44.819145	120.582199	42.733227	25.881511	119.3725165	-72.577285	10.490339	121.5956835
-35.222157	43.11924	122.725342	-14.85833	18.174376	120.65358	43.809887	6.86774	118.348785	41.874035	44.782761	120.763313	42.841961	25.8252505	119.556049	-72.558621	10.5235015	121.751111
-33.710934	44.197933	122.827293	-14.745291	18.171904	120.805084	43.984303	6.786798	118.634735	42.07513	44.769802	120.978271	43.0297165	25.7783	119.806503	-72.5202985	10.565508	121.803665
-32.665165	44.822128	122.806107	-14.712021	18.212149	120.8256	44.038658	6.798736	118.698105	42.139008	44.769524	121.067116	43.088833	25.78413	119.8826105	-72.512875	10.640168	121.7685895
-31.564266	45.432289	122.76075	-14.709735	18.288708	120.793892	44.046314	6.843466	118.656242	42.165981	44.797043	121.0989	43.1061475	25.8202545	119.877571	-72.5256175	10.7571615	121.710213
-30.365864	45.982059	122.763634	-14.720343	18.356396	120.702576	44.03973	6.894928	118.5616	42.17334	44.851524	121.175026	43.106535	25.873226	119.868313	-72.547221	10.839566	121.536839
-29.103291	46.468704	122.814026	-14.74931	18.43837	120.619392	44.030941	6.924203	118.442795	42.191532	44.880878	121.332481	43.1112365	25.9025405	119.887638	-72.6098565	10.9741995	121.351146
-27.803129	46.868973	122.971329	-14.77247	18.521572	120.530655	44.031326	6.938004	118.320824	42.240562	44.921959	121.523117	43.135944	25.9299815	119.9219705	-72.680884	11.1131625	121.1393395
-26.402306	47.164162	123.167542	-14.816381	18.613564	120.474709	44.020409	6.979953	118.177673	42.266716	44.984196	121.725464	43.1435625	25.9820745	119.9515685	-72.7763245	11.2450535	120.9978495
-24.236588	47.477886	123.524117	-14.83461	18.778849	120.459106	43.97047	7.19515	118.015114	42.30238	45.116791	122.081032	43.136425	26.1559705	120.048073	-72.805645	11.4017275	120.870139
-22.72714	47.566418	123.718689	-14.816483	18.915039	120.46505	44.011528	7.370049	118.000702	42.357925	45.266636	122.381256	43.1847265	26.3183425	120.190979	-72.8176925	11.5117355	120.739121
-21.060272	47.562954	123.877678	-14.791754	19.076683	120.518753	44.081642	7.544258	118.09771	42.418213	45.417137	122.729698	43.2499275	26.4806975	120.413704	-72.8334355	11.6726685	120.623802
-19.481543	47.474125	123.987595	-14.751328	19.259233	120.61174	44.180779	7.699107	118.355301	42.483376	45.565842	123.141006	43.3320775	26.6324745	120.7481535	-72.8347335	11.8859915	120.4753265
-17.786425	47.215519	124.011147	-14.69681	19.407555	120.781052	44.326061	7.799723	118.719864	42.585339	45.700581	123.544525	43.4557	26.750152	121.1321945	-72.84932	12.064958	120.4299095
-16.090553	46.889267	124.060905	-14.67153	19.554178	121.006821	44.490211	7.846154	119.168518	42.664745	45.806107	123.905769	43.577478	26.8261305	121.5371435	-72.920538	12.2822255	120.4764985
-14.3464	46.43821	123.97113	-14.624593	19.639454	121.238449	44.653473	7.844153	119.673874	42.730808	45.864948	124.255226	43.6921405	26.8545505	121.96455	-72.9413265	12.4243575	120.512348
-11.684175	45.491165	123.81073	-14.572453	19.689611	121.553398	44.884975	7.746483	120.462158	42.887115	45.886997	124.714699	43.886045	26.81674	122.5884285	-73.030951	12.562482	120.5183675
-9.87081	44.722672	123.692322	-14.55178	19.667027	121.741127	45.043106	7.581399	120.975639	43.00407	45.84565	124.982224	44.023588	26.7135245	122.9789315	-73.127148	12.6205295	120.5033225
-8.039605	43.828747	123.624573	-14.566395	19.605648	121.927223	45.167496	7.349727	121.473587	43.10154	45.723351	125.281166	44.134518	26.536539	123.3773765	-73.267308	12.674757	120.4770695
-6.223777	42.836285	123.557243	-14.601215	19.522314	122.126129	45.247154	7.066651	121.99408	43.2234	45.541	125.548065	44.235277	26.3038255	123.7710725	-73.437707	12.7408025	120.4811855
-4.402631	41.740654	123.568108	-14.624386	19.410242	122.310326	45.31192	6.75983	122.549103	43.352009	45.363823	125.831017	44.3319645	26.0618265	124.19006	-73.5807365	12.7586575	120.430592
-2.568656	40.543709	123.5737	-14.670579	19.328863	122.515785	45.393433	6.46263	123.133728	43.501057	45.189972	126.13858	44.447245	25.826301	124.636154	-73.788403	12.831425	120.395416
-0.767703	39.287975	123.700867	-14.695898	19.273523	122.740089	45.516586	6.193874	123.793091	43.670212	45.061146	126.512787	44.593399	25.62751	125.152939	-73.985195	12.919536	120.327239
1.907199	37.266495	124.015823	-14.67046	19.251879	123.176025	45.813309	5.831714	125.021027	43.968754	44.903641	127.236794	44.8910315	25.3676775	126.1289105	-74.2319515	13.1360805	120.2231395
3.659992	35.857018	124.392281	-14.582629	19.249521	123.57106	46.132927	5.569418	126.021111	44.193069	44.861454	127.902458	45.162998	25.215436	126.9617845	-74.328256	13.283606	120.1803355
5.395658	34.359787	124.923531	-14.455615	19.26552	124.043617	46.808918	5.15799	126.971474	44.451347	44.875149	128.635925	45.6301325	25.0165695	127.8036995	-74.5413625	13.5144705	120.2835345
7.128289	32.773205	125.530304	-14.295943	19.308023	124.566505	47.197918	4.965975	128.128952	44.712719	44.9459	129.428406	45.9553185	24.9559375	128.778679	-74.5472045	13.6601085	120.354331
8.801881	31.183413	126.183319	-14.075015	19.379383	125.082611	47.568218	4.797549	129.352966	45.30975	44.918396	130.193771	46.438984	24.8579725	129.7733685	-74.589014	13.9007935	120.3918535
10.75378	29.373915	126.724945	-13.815221	19.506609	125.585976	47.960083	4.665617	130.625992	45.591671	44.983006	131.05954	46.775877	24.8243115	130.842766	-74.406319	14.1889065	120.329186
11.993495	27.859358	127.586601	-13.510154	19.637465	126.047646	48.371037	4.540267	131.927307	45.908634	45.041096	131.981781	47.1398355	24.7906815	131.954544	-74.1601435	14.4842485	120.140748
14.525211	25.111904	128.585632	-12.750833	19.717661	126.60537	48.955711	4.286277	133.978302	46.487484	45.134686	133.461792	47.7215975	24.7104815	133.720047	-73.2232635	14.7248405	119.490693
15.858516	23.359764	129.452362	-12.375051	19.842176	127.028824	49.287033	4.139254	135.281845	46.914871	45.135204	134.432358	48.100952	24.637229	134.8571015	-72.851054	15.047123	119.2005465
17.10232	21.553255	130.250854	-12.019269	19.942076	127.382278	49.592812	3.971199	136.532959	47.363308	45.097328	135.334488	48.47806	24.5342635	135.9337235	-72.516598	15.3498885	118.8308325
18.155619	19.747398	131.054611	-11.682381	20.00102	127.687195	49.866859	3.786761	137.706329	47.799664	45.017365	136.119797	48.8332615	24.402063	136.913063	-72.1980235	15.599977	118.461327
19.118557	17.9011	131.743484	-11.334953	20.026564	127.907608	50.141621	3.60987	138.765915	48.19693	44.893517	136.822647	49.1692755	24.2516935	137.794281	-71.8391815	15.8014345	118.020935
19.924093	16.096357	132.37291	-11.019404	20.040911	128.048569	50.430237	3.448067	139.732285	48.5494	44.762737	137.363632	49.4898185	24.105402	138.5479585	-71.5286265	15.97642	117.5491795
20.580599	14.251298	132.937241	-10.713568	20.034256	128.15683	50.696075	3.310093	140.593369	48.854733	44.65379	137.713394	49.775404	23.9819415	139.1533815	-71.20254	16.0865705	117.1602785
21.284367	11.579206	133.647873	-10.288087	19.999447	128.226868	51.171867	3.136812	141.601852	49.330448	44.580067	137.952759	50.2511575	23.8584395	139.7773055	-70.8273315	16.1404545	116.6764305
21.538269	9.80625	134.060089	-10.041814	19.981598	128.194855	51.479416	3.072083	142.054993	49.586067	44.492035	137.820435	50.5327415	23.782059	139.937714	-70.6163695	16.181137	116.451996
21.648388	8.10232	134.304169	-9.833059	19.944412	128.044601	51.717365	3.008604	142.255249	49.835659	44.412117	137.58461	50.776512	23.7103605	139.9199295	-70.44263	16.1784635	116.1692725
21.627905	6.44875	134.365448	-9.664078	19.880451	127.74968	51.918377	2.925212	142.228333	50.042076	44.288658	137.159149	50.9802265	23.606935	139.693741	-70.3083825	16.153967	115.805619
21.453827	4.821434	134.16597	-9.554333	19.771065	127.349068	52.013714	2.831854	141.880768	50.194038	44.133053	136.562042	51.103876	23.4824535	139.221405	-70.212542	16.0596765	115.476731
21.169359	3.244374	133.712677	-9.475568	19.640324	126.866928	52.073975	2.702082	141.340302	50.272453	43.973343	135.943466	51.173214	23.3377125	138.641884	-70.12435	15.9429355	115.091972
20.751051	1.775713	133.164612	-9.664293	19.607948	126.462852	52.069725	2.613065	140.623169	50.31485	43.795902	135.306625	51.1922875	23.2044835	137.964897	-70.5208735	16.0114125	114.960807
19.776093	-0.304016	132.204514	-9.687478	19.377569	125.818764	52.019745	2.486909	139.617569	50.299664	43.540169	134.411148	51.1597045	23.013539	137.0143585	-70.5346605	15.741599	114.6231695
18.92979	-1.495312	131.618378	-9.726938	19.261045	125.509262	51.94416	2.489134	139.023407	50.264477	43.366196	133.914032	51.1043185	22.927665	136.4687195	-70.5581945	15.594425	114.5498045
17.914108	-2.595963	131.122559	-9.786688	19.21616	125.283142	51.850243	2.5239	138.515121	50.223362	43.250126	133.529083	51.0368025	22.887013	136.022102	-70.6101785	15.545307	114.544182
16.715498	-3.590633	130.719299	-9.881926	19.21483	125.131966	51.745659	2.532893	138.097839	50.166363	43.209904	133.196045	50.956011	22.8713985	135.646942	-70.719863	15.5582615	114.61699
15.419048	-4.440776	130.35321	-9.963294	19.23562	125.005997	51.672512	2.532193	137.811005	50.060028	43.194286	132.943207	50.86627	22.8632395	135.377106	-70.792858	15.6080005	114.634888
13.964699	-5.201894	130.057709	-10.07647	19.272337	124.920547	51.578236	2.625629	137.565186	49.923714	43.200356	132.74884	50.750975	22.9129925	135.157013	-70.903915	15.6316815	114.684081
12.340431	-5.84982	129.7034	-10.21307	19.290403	124.806976	51.425026	2.772764	137.184402	49.748978	43.206497	132.549316	50.587002	22.9896305	134.866859	-71.013142	15.5911755	114.747093
9.787492	-6.689335	128.837448	-10.305632	19.106562	124.417435	51.059372	2.963664	136.373169	49.353878	43.093594	131.985626	50.206625	23.028629	134.1793975	-70.817889	15.184495	114.6554725
7.904314	-7.137253	128.07695	-10.797553	19.184196	124.149338	50.766033	3.114745	135.589539	49.039356	43.036526	131.371933	49.9026945	23.0756355	133.480736	-71.4978005	15.2927565	114.81794
5.975521	-7.481101	127.251122	-11.067274	19.121658	123.75209	50.454266	3.185271	134.800858	48.657017	43.008232	130.783905	49.5556415	23.0967515	132.7923815	-71.6901895	15.1465645	114.7117985
3.92979	-7.747136	126.490616	-11.264479	19.037857	123.405968	50.144077	3.326027	133.980423	48.309074	42.987766	130.196609	49.2265755	23.1568965	132.088516	-71.7555335	14.9188175	114.72342
1.846231	-7.897585	125.803993	-11.433831	18.95236	123.139381	49.900227	3.422691	133.251541	48.00399	42.976963	129.548203	48.9521085	23.199827	131.399872	-71.8197705	14.704893	114.87889
-0.362027	-7.959035	125.261688	-11.588518	18.875662	122.956291	49.682541	3.496169	132.458603	47.437672	43.081734	129.037323	48.5601065	23.2889515	130.747963	-71.7371425	14.4623725	115.164619
-2.803709	-7.789227	124.739479	-11.747906	18.771791	122.79657	49.415096	3.616159	131.510925	47.201069	43.049648	128.50267	48.3080825	23.3329035	130.0067975	-71.8038945	14.2106785	115.5863425
-6.276844	-7.554604	123.902786	-12.013853	18.610289	122.646889	49.016968	3.718174	130.268097	46.830555	42.956562	127.595627	47.9237615	23.337368	128.931862	-71.9514675	13.88321	116.361916
-8.4668	-7.415027	123.370338	-12.213322	18.523684	122.673332	48.774261	3.787171	129.460526	46.591209	42.954304	127.279243	47.682735	23.3707375	128.3698845	-72.109379	13.6766305	116.9767795
-10.884018	-7.055144	123.013542	-12.399746	18.469194	122.783234	48.540081	3.706829	128.956635	46.372608	42.950989	127.130058	47.4563445	23.328909	128.0433465	-72.2558365	13.609479	117.5231215
-13.510184	-6.5068	122.934189	-12.581264	18.391264	123.056412	48.365227	3.613036	128.670532	46.182362	42.93784	127.242676	47.2737945	23.275438	127.956604	-72.4363225	13.50709	118.15622
-15.966906	-6.040268	122.933235	-12.779696	18.304266	123.431084	48.212696	3.513026	128.531891	46.062077	42.910992	127.549088	47.1373865	23.212009	128.0404895	-72.6967785	13.396523	118.8216785
-18.420841	-5.516534	123.051712	-12.961478	18.204134	123.824753	48.064579	3.376639	128.586731	45.961685	42.819515	127.824257	47.013132	23.098077	128.205494	-72.936088	13.310191	119.444012
-20.883318	-4.876252	123.417557	-13.104352	18.078499	124.174103	47.94838	3.239557	128.658051	45.876461	42.707359	128.016357	46.9124205	22.973458	128.337204	-73.1211245	13.18354	120.011002
-24.326897	-4.075272	124.193741	-13.178728	17.793219	124.681343	47.825928	3.061054	128.599579	45.700165	42.423901	127.774239	46.7630465	22.7424775	128.186909	-73.1205025	12.8439605	121.175777
-26.667503	-3.411287	124.947823	-13.143306	17.588976	125.023804	47.749779	3.007157	128.423386	45.529987	42.175983	127.125671	46.639883	22.59157	127.7745285	-72.926495	12.586382	122.2730795
-29.007118	-2.672861	125.89444	-13.053449	17.400902	125.332031	47.683582	3.020727	127.989044	45.280575	41.884838	126.171135	46.4820785	22.4527825	127.0800895	-72.5889765	12.3490215	123.5839725
-31.287277	-1.857521	126.963043	-12.940145	17.259937	125.54203	47.624882	3.007754	127.49511	44.975407	41.523598	124.868683	46.3001445	22.265676	126.1818965	-72.1804345	12.254198	124.9021635
-33.540226	-0.937947	127.979935	-12.852915	17.154144	125.602516	47.195889	3.158541	126.965042	44.630589	41.172588	123.173729	45.913239	22.1655645	125.0693855	-71.619069	12.1427235	126.1356465
-35.74511	0.09764	128.892929	-12.770632	17.003895	125.531639	46.959934	3.053449	126.164795	44.253994	40.775021	121.855988	45.606964	21.914235	124.0103915	-71.148228	12.093555	127.0528865
-37.85273	1.211807	129.509827	-12.724993	16.782625	125.574005	46.833992	2.840054	125.83535	43.985672	40.316307	120.670784	45.409832	21.5781805	123.253067	-70.859818	11.9870695	127.894943
-40.980053	3.128624	130.131149	-12.709646	16.385683	125.765701	46.834164	2.420629	125.496033	43.703236	39.803989	119.679108	45.2687	21.112309	122.5875705	-70.687992	11.659057	128.9438315
-42.972229	4.629755	130.333252	-12.722312	16.076508	125.902153	46.748726	2.297741	125.287376	43.564014	39.626408	119.425941	45.15637	20.9620745	122.3566585	-70.600994	11.1909415	129.4476475
-44.820595	6.170988	130.332993	-12.773064	15.793884	126.048813	46.639194	2.297655	124.941849	43.522667	39.710503	119.261505	45.0809305	21.004079	122.101677	-70.6270585	10.583689	129.995949
-46.674728	7.95002	130.323578	-12.863276	15.582416	126.172699	46.542763	2.3893	124.184883	43.380756	39.898811	119.306442	44.9617595	21.1440555	121.7456625	-70.6883115	10.0207765	130.5997355
-48.260403	9.792471	130.428345	-12.94958	15.432076	126.242661	46.377319	2.49464	123.46051	43.149902	40.141106	119.289825	44.7636105	21.317873	121.3751675	-70.6627705	9.546279	131.1101545
-49.819256	11.869788	130.707291	-12.837381	15.231162	126.244843	46.089252	2.780302	122.635651	42.908646	40.475357	119.323586	44.498949	21.6278295	120.9796185	-70.173711	8.8344945	131.5100675
-51.084805	14.003089	131.125107	-13.025534	15.274186	126.389442	45.800472	3.131012	121.923386	42.683899	40.88707	119.481918	44.2421855	22.009041	120.702652	-70.2932535	8.539331	132.076232
-52.994579	17.46697	131.657349	-13.295063	15.46735	126.664063	45.551392	3.735501	121.48864	42.319889	41.4907	119.751884	43.9356405	22.6131005	120.620262	-70.5257665	8.3215995	132.707864
NaN	NaN	NaN	-13.449582	15.640846	126.862442	45.552879	4.060288	121.447311	42.172642	41.833649	120.022926	43.8627605	22.9469685	120.7351185	-70.7619245	8.3347235	132.9897655
NaN	NaN	NaN	-13.538681	15.766893	126.985893	45.597641	4.286446	121.713326	42.098991	42.09483	120.237946	43.848316	23.190638	120.975636	-70.925678	8.343148	132.99615
-51.954113	21.614222	131.504166	-13.5383	15.824842	127.011681	45.674618	4.408165	122.048019	42.071915	42.213852	120.494553	43.8732665	23.3110085	121.271286	-70.9498665	8.3386755	132.752076
-51.091862	22.731283	131.132858	-13.608419	15.826747	127.088608	45.76115	4.360997	122.383057	42.056347	42.20005	120.695435	43.9087485	23.2805235	121.539246	-71.1255865	8.3729705	132.63797
-49.947735	24.128992	130.624084	-13.713667	15.727282	127.179573	45.814697	4.165198	122.774063	41.98785	42.114918	120.776131	43.9012735	23.140058	121.775097	-71.3286075	8.314506	132.584049
-48.768539	25.408665	130.207138	-13.843287	15.527332	127.24395	45.805492	3.960643	123.094467	41.883022	41.940956	120.862564	43.844257	22.9507995	121.9785155	-71.530831	8.1038645	132.5093845
-46.768806	27.281904	129.405182	-14.054543	15.156177	127.223183	45.699558	3.724764	123.463692	41.771866	41.716824	121.019043	43.735712	22.720794	122.2413675	-71.844798	7.59156	132.2049985
-45.310421	28.584045	128.908722	-14.192304	14.913154	127.082802	45.618282	3.582824	123.540787	41.693371	41.615898	121.087967	43.6558265	22.599361	122.314377	-72.0404345	7.226947	131.851227
-43.766338	29.937836	128.340988	-14.30547	14.703673	126.860275	45.521706	3.469082	123.502228	41.548954	41.535339	121.151962	43.53533	22.5022105	122.327095	-72.14627	6.9051355	131.393455
-42.048527	31.359074	127.82785	-14.430387	14.52688	126.658562	45.407425	3.350538	123.403015	41.412518	41.444519	121.241188	43.4099715	22.3975285	122.3221015	-72.2707455	6.6562315	130.9950225
-40.200119	32.800907	127.560867	-14.54587	14.356189	126.486984	45.258911	3.227156	123.264481	41.343399	41.366478	121.389687	43.301155	22.296817	122.327084	-72.392895	6.415561	130.646884
-38.236271	34.241535	127.229927	-14.683618	14.217056	126.362274	45.096443	3.104265	123.177422	41.33007	41.29533	121.676697	43.2132565	22.1997975	122.4270595	-72.5804925	6.2343145	130.2974885
-36.180099	35.796482	127.030037	-14.768377	14.083333	126.134323	44.942604	3.011745	123.103859	41.363781	41.254936	122.038094	43.1531925	22.1333405	122.5709765	-72.6899465	6.0333255	129.6976695
-32.840816	38.047531	126.595367	-15.161623	14.195995	125.78083	44.740314	2.963179	122.908524	41.462189	41.27277	122.638664	43.1012515	22.1179745	122.773594	-73.4244975	6.2740155	128.788066
-30.527233	39.584084	126.452431	-15.276608	14.262006	125.378479	44.601856	2.94426	122.792198	41.544334	41.307446	123.141731	43.073095	22.125853	122.9669645	-73.626311	6.398159	127.7899935
-28.126738	41.062927	126.281532	-15.368565	14.337998	125.009773	44.478962	2.928369	122.788582	41.608932	41.337021	123.713326	43.043947	22.132695	123.250954	-73.781077	6.543301	126.768592
-25.870312	42.651169	126.443733	-15.478534	14.443037	124.716278	44.391552	2.90775	122.92411	41.733196	41.383915	124.444511	43.062374	22.1458325	123.6843105	-74.019442	6.7402415	125.7482455
-23.252014	44.020607	126.718224	-15.586933	14.565647	124.553856	44.351364	2.86724	123.226425	41.857109	41.442345	125.299034	43.1042365	22.1547925	124.2627295	-74.2781025	6.9765015	124.8449825
-20.620552	45.291866	127.101646	-15.705541	14.699437	124.493683	44.354431	2.839332	123.742996	41.946526	41.523033	126.177528	43.1504785	22.1811825	124.960262	-74.5615605	7.2176915	124.027104
-17.984804	46.472733	127.548241	-15.778258	14.860489	124.49398	44.431301	2.817616	124.386978	42.024879	41.62748	127.08638	43.22809	22.222548	125.736679	-74.784606	7.49843	123.251281
-13.623877	47.927654	128.016388	-15.829359	15.145223	124.528656	44.763149	2.840264	125.418282	42.084892	41.796295	128.304321	43.4240205	22.3182795	126.8613015	-75.0827385	7.9721665	122.1960105
-10.849049	48.856998	128.241882	-15.759444	15.328053	124.47673	44.997467	2.875298	126.164078	42.156235	41.926693	129.082397	43.576851	22.4009955	127.6232375	-75.095739	8.2551105	121.3302225
-8.050219	49.686237	128.400131	-15.667386	15.507565	124.427368	45.270573	2.876223	126.879097	42.5504	41.937737	129.63295	43.9104865	22.40698	128.2560235	-75.2452585	8.60815	120.5987125
-5.185804	50.401314	128.429062	-15.538061	15.686183	124.346458	45.860767	2.672895	127.558327	42.687962	42.08799	130.179779	44.2743645	22.3804425	128.869053	-75.3504865	8.9919235	119.823863
-2.415008	50.957783	128.514679	-15.43977	15.857776	124.266602	46.072762	2.615211	128.419907	42.837769	42.244114	130.820282	44.4552655	22.4296625	129.6200945	-75.3348055	9.2858895	118.9131095
0.349161	51.419132	128.638641	-15.053652	15.867559	123.96846	46.3396	2.570103	129.177673	42.95882	42.375782	131.375946	44.64921	22.4729425	130.2768095	-74.756514	9.2621755	117.6601105
3.057965	51.726036	128.822021	-14.996229	15.994513	123.764816	46.560158	2.461841	129.854446	43.046509	42.518745	131.812851	44.8033335	22.490293	130.8336485	-74.7957915	9.498733	116.6959835
6.984126	51.928913	129.286972	-14.955655	16.20315	123.414719	46.728783	2.300186	130.497147	43.140339	42.63105	132.406143	44.934561	22.465618	131.451645	-74.845871	9.940682	115.377793
8.663397	51.405342	129.795532	-14.938828	16.31237	123.132751	46.802288	2.192094	130.817337	43.206535	42.672394	132.694901	45.0044115	22.432244	131.756119	-74.8820675	10.192496	114.509383
8.754741	49.875553	129.756836	-14.913225	16.397741	122.809326	46.833405	2.11749	130.985855	43.278141	42.679272	132.996948	45.055773	22.398381	131.9914015	-74.882223	10.397101	113.6272505
8.879126	48.419468	129.988739	-14.888642	16.472569	122.439697	46.831181	2.084247	131.010757	43.326466	42.659222	133.353485	45.0788235	22.3717345	132.182121	-74.8561075	10.5734035	112.697273
8.978765	46.752148	130.140656	-15.256236	16.723722	122.242798	46.779053	2.073722	130.881866	43.346054	42.622829	133.686096	45.0625535	22.3482755	132.283981	-75.5750255	11.0991685	112.201615
8.95182	45.056335	130.152649	-15.256153	16.800207	121.90406	46.688496	2.13828	130.679123	43.333626	42.537304	133.989655	45.011061	22.337792	132.334389	-75.523367	11.262622	111.473731
8.848783	43.167465	129.945953	-15.267531	16.910355	121.635674	46.595837	2.203102	130.500946	43.311722	42.485409	134.178665	44.9537795	22.3442555	132.3398055	-75.4888415	11.4764545	110.9315425
8.610312	40.276169	129.236725	-15.288263	17.163988	121.400681	46.495213	2.418009	130.24501	43.255569	42.561844	134.293106	44.875391	22.4899265	132.269058	-75.451917	11.8380495	110.532304
8.356712	38.214298	128.611771	-15.280665	17.376862	121.316185	46.455631	2.581621	130.105286	43.194328	42.680088	134.190109	44.8249795	22.6308545	132.1476975	-75.3863095	12.1228695	110.4846725
7.970744	35.998055	127.78907	-15.274194	17.607889	121.267303	46.469429	2.77315	129.968018	43.155094	42.82806	133.944519	44.8122615	22.800605	131.9562685	-75.3606495	12.415173	110.5783375
7.489894	33.703197	126.875725	-15.240195	17.78722	121.197021	46.522408	2.953497	129.844955	43.143623	42.987545	133.583694	44.8330155	22.970521	131.7143245	-75.3134055	12.603919	110.6797175
6.954378	31.245413	125.867378	-15.174855	17.893318	121.114861	46.576523	3.10621	129.706284	43.153088	43.089931	133.071808	44.8648055	23.0980705	131.389046	-75.2145155	12.6885655	110.840676
6.289402	28.635067	124.861488	-15.097637	17.922922	120.983109	46.650738	3.253669	129.517761	43.160362	43.145126	132.452698	44.90555	23.1993975	130.9852295	-75.100824	12.6464465	110.9809885
5.529824	25.924343	123.7808	-15.044514	17.883076	120.825111	46.727821	3.342725	129.260605	43.11718	43.160328	131.618149	44.9225005	23.2515265	130.439377	-75.0115285	12.5146255	111.210845
4.129726	21.627625	122.367439	-15.014754	17.768234	120.540894	46.823425	3.602959	128.618057	42.998051	43.129333	130.218735	44.910738	23.366146	129.418396	-74.940246	12.170322	111.663392
2.813989	18.811163	121.584175	-15.033513	17.675751	120.335938	46.81374	3.899388	128.119781	42.601456	43.249977	129.343872	44.707598	23.5746825	128.7318265	-74.774624	11.7768195	111.9400495
1.632646	15.78103	120.986404	-14.978373	17.577427	120.099129	46.812	4.287467	127.415314	42.537533	43.229763	128.256302	44.6747665	23.758615	127.835808	-74.6315125	11.396239	112.36245
0.352649	12.77107	120.379089	-15.16183	17.613886	119.913422	46.370312	4.813836	126.569534	42.395306	43.137886	127.154945	44.382809	23.975861	126.8622395	-74.706469	11.251911	112.9646045
-0.994218	9.726988	119.799721	-15.195219	17.601011	119.611404	46.179607	4.861312	125.98761	42.259453	43.020512	125.923729	44.21953	23.940912	125.9556695	-74.609968	11.26111	113.2671385
-2.405942	6.730513	119.495979	-15.152253	17.600929	119.34626	46.093117	4.880347	125.567162	42.218258	42.931755	124.771652	44.1556875	23.906051	125.169407	-74.4601935	11.295807	113.523113
-3.913861	3.745546	119.485428	-15.074369	17.640505	119.165588	46.07198	4.879395	125.222519	42.278992	42.844315	124.046791	44.175486	23.861855	124.634655	-74.324224	11.419155	113.696521
-6.245636	-0.646213	119.927849	-15.10054	17.70225	119.249878	46.09721	4.804474	125.422943	42.474022	42.680992	123.191833	44.285616	23.742733	124.307388	-74.486696	11.661767	114.192368
-7.920203	-3.457638	120.579971	-15.042074	17.72389	119.445892	46.199112	4.795496	125.591469	42.560802	42.584415	122.796288	44.379957	23.6899555	124.1938785	-74.464105	11.7578245	114.6979055
-9.639605	-6.172081	121.406708	-14.966681	17.76931	119.621017	46.239357	4.695846	125.881912	42.528355	42.488243	122.29921	44.383856	23.5920445	124.090561	-74.317218	11.9465755	115.151473
-11.21308	-8.847728	122.558105	-14.88942	17.873058	119.779587	46.248989	4.771401	126.236404	42.438236	42.349686	121.393906	44.3436125	23.5605435	123.815155	-74.1224525	12.1855725	115.744019
-13.050289	-11.157712	124.250603	-14.610806	17.862947	119.778633	46.266701	4.895824	126.410507	42.386497	42.135681	120.454514	44.326599	23.5157525	123.4325105	-73.548211	12.2101415	116.1247555
-14.96169	-13.26569	126.254318	-14.524384	17.850695	119.878532	46.596272	4.67552	126.809441	42.390934	41.777725	119.48465	44.493603	23.2266225	123.1470455	-73.542371	12.4747675	116.6100185
-17.023964	-15.098761	128.555603	-14.51345	17.686975	120.032646	46.530876	4.622988	127.446327	42.452641	41.195869	118.380081	44.4917585	22.9094285	122.913204	-73.5186585	12.4645215	117.152088
NaN	NaN	NaN	-14.65137	17.193405	120.242569	46.310719	3.963289	128.234329	42.378654	40.202763	117.50251	44.3446865	22.083026	122.8684195	-73.6474265	12.303784	117.6167185
NaN	NaN	NaN	-14.82167	16.690271	120.474564	46.142868	3.398627	128.86116	42.392441	39.605499	117.359184	44.2676545	21.502063	123.110172	-73.9109945	11.878479	117.838956
NaN	NaN	NaN	-14.975455	16.143681	120.713875	45.956711	2.871553	129.148727	42.481796	39.296913	117.9431	44.2192535	21.084233	123.5459135	-74.1701635	11.203129	117.8818365
NaN	NaN	NaN	-15.066571	15.664217	120.877373	45.874657	2.402693	129.306534	42.578285	39.26685	118.871689	44.226471	20.8347715	124.0891115	-74.359613	10.4936625	117.6656345
NaN	NaN	NaN	-15.13004	15.439484	120.961121	45.740467	2.221041	128.977615	42.710964	39.534664	119.90789	44.2257155	20.8778525	124.4427525	-74.4857955	10.0011155	117.4794895
NaN	NaN	NaN	-15.146682	15.52963	120.956551	45.552513	2.205084	128.43985	42.773785	39.884087	120.773804	44.163149	21.0445855	124.606827	-74.456513	10.0146745	117.306275
NaN	NaN	NaN	-14.901151	15.773639	120.887886	45.491489	2.465812	127.923927	42.851177	40.263012	121.35186	44.171333	21.364412	124.6378935	-73.973635	10.182866	117.1378785
NaN	NaN	NaN	-15.105012	16.773294	120.949432	45.415096	3.219732	127.162888	42.968674	41.041737	121.715797	44.191885	22.1307345	124.4393425	-74.401909	11.4158535	117.4595215
NaN	NaN	NaN	-15.125738	17.290205	120.782196	45.372955	3.611403	126.979958	42.912941	41.367409	121.507133	44.142948	22.489406	124.2435455	-74.394424	12.091004	117.3208465
NaN	NaN	NaN	-15.190254	17.584915	120.548058	45.371498	3.86125	126.73777	42.780376	41.553688	121.2481	44.075937	22.707469	123.992935	-74.456445	12.462361	117.103181
NaN	NaN	NaN	-15.309143	17.55476	120.288345	45.313328	3.88349	126.619316	42.588585	41.554703	120.997955	43.9509565	22.7190965	123.8086355	-74.5692425	12.3904235	116.7680545
-37.388607	-15.448514	124.522354	-15.443545	17.248707	120.13562	45.105835	3.799625	126.289841	42.379398	41.418259	120.944534	43.7426165	22.608942	123.6171875	-74.6297065	11.888472	116.6540525
-37.712467	-13.586693	123.704445	-15.560053	16.751114	120.057526	44.896011	3.584175	125.836731	42.170956	41.247089	121.125267	43.5334835	22.415632	123.480999	-74.6535895	11.086596	116.634053
-37.987091	-11.642856	122.384384	-15.849469	16.352732	120.169662	44.417839	3.615724	125.598083	42.065018	41.200924	121.408035	43.2414285	22.408324	123.503059	-74.9403665	10.29714	116.836265
-38.431183	-8.349049	120.758949	-15.797702	15.726376	120.062347	44.253929	3.583424	124.768112	41.935863	41.378132	122.314323	43.094896	22.480778	123.5412175	-74.6903	8.971974	116.5834765
-38.57449	-6.062457	119.760719	-15.888172	15.667075	120.144821	44.121899	3.832433	124.302528	41.788479	41.697193	122.782158	42.955189	22.764813	123.542343	-74.731533	8.569337	116.747299
-38.76395	-3.709537	119.235252	-16.132446	15.94748	120.317245	44.021328	4.457595	123.703705	41.597767	42.19022	123.20433	42.8095475	23.3239075	123.4540175	-75.0744395	8.5710525	117.1804725
-38.918392	-1.237754	118.866669	-16.069469	16.25366	120.27594	43.952927	5.072168	123.130295	41.434563	42.678165	123.652588	42.693745	23.8751665	123.3914415	-74.832683	8.6321535	117.1604385
-38.983589	1.352139	118.558899	-16.09416	16.647762	120.221115	43.986935	5.588385	122.885406	41.347385	43.250343	123.856804	42.66716	24.419364	123.371105	-74.85548	8.87616	117.071125
-39.077183	3.846768	118.125618	-16.106583	17.010843	120.016014	44.054207	6.164649	122.505249	41.233246	43.801449	124.055542	42.6437265	24.983049	123.2803955	-74.8568925	9.038637	116.7516325
-39.121742	6.357773	117.646492	-16.105259	17.294992	119.597031	44.002621	6.660178	121.902443	41.081322	44.178711	124.141335	42.5419715	25.4194445	123.021889	-74.7524895	9.1705395	116.172173
-39.159863	9.907498	117.057625	-16.156206	17.48214	118.921875	43.736366	7.071626	121.132637	40.904888	44.589317	123.960403	42.320627	25.8304715	122.54652	-74.633039	9.1338085	115.29723
-39.187111	12.177551	116.878975	-16.248354	17.548014	118.674599	43.655716	7.341875	120.830093	40.790207	44.782669	124.094894	42.2229615	26.062272	122.4624935	-74.7196695	9.033756	114.8867045
-39.193089	14.355265	116.982521	-16.359762	17.652229	118.640778	43.656563	7.62995	120.832481	40.664192	45.063004	124.366356	42.1603775	26.346477	122.5994185	-74.8799015	8.957981	114.6821375
-39.12841	16.39505	117.283859	-16.468184	17.847614	118.765953	43.683437	8.034389	121.105431	40.429913	45.551094	124.465607	42.056675	26.7927415	122.785519	-74.993043	8.9024865	114.746387
-39.074768	18.380348	117.647278	-16.573589	18.122929	118.926193	43.745514	8.54872	121.367584	40.14053	46.079369	124.379311	41.943022	27.3140445	122.8734475	-75.0902	8.9318135	114.9789385
-38.971291	20.279333	117.955795	-16.661209	18.422842	119.039642	43.797276	9.006705	121.545349	39.840675	46.529533	124.009323	41.8189755	27.768119	122.777336	-75.1413935	9.077565	115.301948
-38.858112	22.136957	118.064735	-16.679348	18.671827	119.027641	43.752209	9.295598	121.620819	39.64283	46.774593	123.641922	41.6975195	28.0350955	122.6313705	-75.0562155	9.3085585	115.4239115
-38.605804	24.762476	118.165657	-16.708611	18.70689	119.037964	43.682774	9.210077	121.776009	39.588856	46.749275	123.189774	41.635815	27.979676	122.4828915	-75.053037	9.434104	115.5930365
-38.459091	26.373205	118.347191	-16.760742	18.514364	119.125435	43.598255	9.035344	121.790291	39.56155	46.577217	123.248878	41.5799025	27.8062805	122.5195845	-75.1013865	9.2224475	115.7312855
-38.264225	27.929211	118.721878	-16.822231	18.249226	119.195724	43.498192	8.966703	121.750572	39.539356	46.481369	123.567795	41.518774	27.724036	122.6591835	-75.163236	8.774416	115.7322645
-38.060616	29.377026	119.103073	-16.899725	18.060738	119.210541	43.426392	9.048459	121.60363	39.543175	46.575718	124.070724	41.4847835	27.8120885	122.837177	-75.2842335	8.3093875	115.583905
-37.797359	30.828077	119.659714	-16.926224	18.020489	119.099174	43.38126	9.275534	121.299698	39.562901	46.746357	124.728966	41.4720805	28.0109455	123.014332	-75.3245285	8.0300325	115.184016
-37.500076	32.204414	120.273193	-16.91452	18.142199	118.977234	43.296314	9.554666	120.933601	39.625305	46.958004	125.318672	41.4608095	28.256335	123.1261365	-75.2898495	8.028063	114.8283315
-37.153091	33.480366	121.04554	-16.911095	18.451963	118.999779	43.138454	9.932796	120.623741	39.692886	47.26778	125.771461	41.41567	28.600288	123.197601	-75.23786	8.303638	114.801957
-36.357941	35.16851	121.693596	-17.012114	19.238108	119.214012	43.041592	10.626336	120.432648	39.623295	47.858406	126.05883	41.3324435	29.242371	123.245739	-75.3566715	9.233845	115.182285
-35.993176	36.303143	121.93792	-17.097088	19.802792	119.297447	42.988121	11.101653	120.415428	39.524982	48.323952	126.07695	41.2565515	29.7128025	123.246189	-75.4507275	9.8927815	115.348705
-35.779812	37.372082	121.94474	-17.200834	20.244579	119.249413	42.900822	11.418687	120.490936	39.44392	48.706348	125.864777	41.172371	30.0625175	123.1778565	-75.574039	10.4266405	115.3209695
-35.347797	38.120438	121.61013	-17.264622	20.465548	119.124397	42.8843	11.583139	120.50029	39.325504	48.914177	125.472496	41.104902	30.248658	122.986393	-75.634146	10.682438	115.262401
-34.974422	38.699642	121.221939	-17.285118	20.507877	118.955437	42.898769	11.646746	120.458427	39.178509	48.975163	125.129166	41.038639	30.3109545	122.7937965	-75.608875	10.7047995	115.1170775
-34.546307	39.012775	120.999619	-17.284826	20.288412	118.832588	42.924122	11.612357	120.505836	39.030666	48.960434	124.848732	40.977394	30.2863955	122.677284	-75.547046	10.2904285	114.987892
-34.11237	39.125759	120.992638	-17.253967	19.923746	118.755112	43.021004	11.532803	120.549759	38.933121	48.881443	124.82225	40.9770625	30.207123	122.6860045	-75.4849965	9.640369	114.8242195
-33.424152	38.963326	121.178833	-17.128593	19.275904	118.6008	43.261753	11.390289	120.596565	38.930683	48.684811	125.150085	41.096218	30.03755	122.873325	-75.353404	8.514258	114.328275
-32.876442	38.738163	121.217812	-16.994137	19.060528	118.501976	43.41124	11.360637	120.581856	39.028801	48.644012	125.209763	41.2200205	30.0023245	122.8958095	-75.2082945	8.1187315	114.1081425
-32.263489	38.540611	121.072899	-16.797928	19.065836	118.446365	43.529816	11.429823	120.453087	39.109238	48.631729	124.872795	41.319527	30.030776	122.662941	-74.915383	8.100896	114.229789
-31.678339	38.314423	120.672073	-16.611872	19.247473	118.463028	43.616417	11.550658	120.390572	39.213188	48.749519	124.224388	41.4148025	30.1500885	122.30748	-74.6385465	8.3448575	114.618576
-31.144396	38.051445	120.115364	-16.514971	19.505016	118.544708	43.706459	11.683739	120.490631	39.316891	48.896866	123.553123	41.511675	30.2903025	122.021877	-74.541617	8.7197295	115.067539
-30.590158	37.651356	119.529831	-16.379572	19.690798	118.581924	43.863823	11.663003	120.800125	39.380444	48.935555	122.988426	41.6221335	30.299279	121.8942755	-74.3812775	9.082317	115.2695725
-30.126118	37.132175	119.038345	-16.404984	19.672371	118.673157	43.96487	11.500078	121.212402	39.405594	48.841393	122.495689	41.685232	30.1707355	121.8540455	-74.4952	9.1740065	115.4922685
-29.496363	36.076088	118.636551	-16.50773	19.259787	118.746185	43.917068	11.068139	121.603333	39.298862	48.426064	122.050072	41.607965	29.7471015	121.8267025	-74.623425	8.7724725	115.6656675
