# Supplementary material for: How to jointly control a ball trajectory on a moving board: Methodological insights into Motor Learning and Rehabilitation
Source: PLoS One. 2025 Oct 15;20(10):e0334588. doi: 10.1371/journal.pone.0334588 (PMC12527165; doi:10.1371/journal.pone.0334588)
Supplement: S2 Data — (ZIP) [file pone.0334588.s002.zip › D11_006.csv]

Ball_X	Ball_Y	Ball_Z	BoardCentre_X	BoardCentre_Y	BoardCentre_Z	P1LeftHand_X	P1LeftHand_Y	P1LeftHand_Z	P1RightHand_X	P1RightHand_Y	P1RightHand_Z	P1MidHands_X	P1MidHands_Y	P1MidHands_Z	P2MidHands_X	P2MidHands_Y	P2MidHands_Z
-32.140465	32.080723	113.678169	-20.274544	14.343431	114.830467	38.224045	1.636116	114.585434	34.818939	43.472111	112.856224	36.521492	22.5541135	113.720829	-77.07058	6.1327485	115.940105
-31.395498	31.764683	113.6278	-20.261436	14.29604	114.9645	38.250168	1.512655	114.940598	34.886669	43.346344	112.896561	36.5684185	22.4294995	113.9185795	-77.0912905	6.1625805	116.0104205
-30.703577	31.516132	113.680649	-20.250242	14.229017	115.090942	38.257504	1.375897	115.241409	34.960018	43.187397	113.084984	36.608761	22.281647	114.1631965	-77.109245	6.176387	116.0186875
-29.941034	31.253572	113.773743	-20.260502	14.174994	115.228043	38.238083	1.243441	115.554794	35.070827	43.049164	113.393929	36.654455	22.1463025	114.4743615	-77.175459	6.2036855	115.9817245
-29.172499	31.06665	113.83979	-20.268553	14.13788	115.332199	38.176628	1.137524	115.975739	35.201992	42.923599	113.790855	36.68931	22.0305615	114.883297	-77.226416	6.2451985	115.781101
-28.286505	30.913404	114.050964	-20.300568	14.127842	115.468491	38.136303	1.058487	116.370033	35.303219	42.818359	114.383087	36.719761	21.938423	115.37656	-77.320897	6.317261	115.560422
-27.043873	30.827406	114.46611	-20.365404	14.137316	115.761932	38.081734	0.972245	117.090225	35.514793	42.700394	115.532875	36.7982635	21.8363195	116.31155	-77.5290715	6.4383125	115.212314
-26.215099	30.802675	114.850044	-20.445368	14.167961	116.030029	38.083408	0.910632	117.605675	35.615173	42.634506	116.400566	36.8492905	21.772569	117.0031205	-77.7400265	6.563353	115.0569375
-25.346956	30.75268	115.263474	-20.50127	14.212361	116.282501	38.093349	0.874596	118.09127	35.723713	42.612232	117.236031	36.908531	21.743414	117.6636505	-77.911071	6.681308	114.9013515
-24.515898	30.73036	115.566124	-20.568237	14.297626	116.480194	38.109207	0.890248	118.543915	35.814125	42.670223	117.914162	36.961666	21.7802355	118.2290385	-78.09814	6.8150165	114.7313495
-23.62108	30.715906	115.798332	-20.621426	14.40546	116.615105	38.145473	0.957062	118.877426	35.867138	42.755718	118.356743	37.0063055	21.85639	118.6170845	-78.2491575	6.95453	114.6131255
-22.732718	30.700027	115.885368	-20.64805	14.527817	116.664719	38.204666	1.043461	119.060432	35.894039	42.859562	118.618584	37.0493525	21.9515115	118.839508	-78.3454525	7.1041225	114.48993
-21.890099	30.69117	115.87677	-20.656178	14.623618	116.67205	38.233112	1.151217	119.174255	35.911713	42.965218	118.650993	37.0724125	22.0582175	118.912624	-78.3847685	7.1890185	114.431476
-20.604187	30.595928	115.747093	-20.612604	14.701025	116.588058	38.32518	1.22544	119.154648	35.92831	43.040123	118.518005	37.126745	22.1327815	118.8363265	-78.351953	7.2692685	114.3397895
-19.784294	30.554676	115.721748	-20.564337	14.683038	116.498901	38.388866	1.202344	119.097389	35.952072	43.008617	118.404816	37.170469	22.1054805	118.7511025	-78.299143	7.2605955	114.2466995
-18.862444	30.45153	115.586266	-20.497263	14.620191	116.407837	38.441776	1.117133	119.052696	36.009621	42.929478	118.28656	37.2256985	22.0233055	118.669628	-78.2202245	7.2170765	114.146046
-17.921545	30.335957	115.460907	-20.443195	14.552039	116.314056	38.494919	1.017581	118.993332	36.060696	42.827068	118.183479	37.2778075	21.9223245	118.5884055	-78.1641975	7.1817535	114.0397065
-17.155794	30.263144	115.39534	-20.401205	14.488318	116.253517	38.514427	0.954735	118.940712	36.079811	42.761684	118.042412	37.297119	21.8582095	118.491562	-78.099529	7.1184265	114.015472
-16.251411	30.1532	115.301369	-20.380648	14.45801	116.201141	38.516518	0.923313	118.86245	36.104004	42.733578	117.924187	37.310261	21.8284455	118.3933185	-78.071557	7.0875745	114.0089635
-15.453057	30.086548	115.296341	-20.347267	14.4825	116.167953	38.517616	0.907183	118.805313	36.135845	42.702045	117.880157	37.3267305	21.804614	118.342735	-78.0212645	7.160386	113.993171
-14.183439	30.020178	115.376495	-20.319048	14.534065	116.162178	38.524143	0.86419	118.764374	36.203583	42.665024	117.929688	37.363863	21.764607	118.347031	-78.001959	7.303523	113.977325
-13.381663	29.989948	115.491234	-20.295897	14.579733	116.164276	38.511105	0.827761	118.705162	36.274075	42.634354	118.053375	37.39259	21.7310575	118.3792685	-77.984384	7.4284085	113.9492835
-12.545298	29.925833	115.5728	-20.261309	14.641129	116.151154	38.51165	0.829065	118.643906	36.35907	42.644264	118.221474	37.43536	21.7366645	118.43269	-77.957978	7.5455935	113.869618
-11.734485	29.862776	115.69313	-20.242487	14.725536	116.13485	38.526093	0.867502	118.551109	36.437805	42.673531	118.483208	37.481949	21.7705165	118.5171585	-77.966923	7.6805555	113.7525415
-10.893025	29.802509	115.829506	-20.209753	14.82351	116.115845	38.553135	0.949108	118.461273	36.507385	42.749779	118.753693	37.53026	21.8494435	118.607483	-77.949766	7.7975765	113.624207
-10.086003	29.726151	115.988419	-20.184361	14.951746	116.137711	38.592129	1.06596	118.392982	36.552151	42.872665	118.936142	37.57214	21.9693125	118.664562	-77.940862	7.9341795	113.61086
-9.26862	29.645491	116.110252	-20.151777	15.097623	116.150192	38.623741	1.235683	118.298401	36.573483	43.033581	119.067322	37.598612	22.134632	118.6828615	-77.902166	8.060614	113.6175225
-8.152151	29.497253	116.139221	-20.124575	15.358475	116.170677	38.687431	1.563277	118.237984	36.549301	43.326519	119.051537	37.618366	22.444898	118.6447605	-77.867516	8.272052	113.6965935
-7.39621	29.321405	116.080353	-20.097115	15.529156	116.153969	38.730167	1.767507	118.237579	36.534122	43.526955	119.009796	37.6321445	22.647231	118.6236875	-77.8263745	8.411081	113.6842505
-6.585041	29.126945	116.029343	-20.080692	15.657112	116.150665	38.770226	1.912911	118.288551	36.525021	43.649338	118.951927	37.6476235	22.7811245	118.620239	-77.8090075	8.5330995	113.681091
-5.830549	28.883017	116.034988	-20.058737	15.714367	116.174004	38.816624	1.947899	118.37648	36.532242	43.699348	118.909958	37.674433	22.8236235	118.643219	-77.791907	8.6051105	113.704789
-5.067883	28.591856	116.040825	-20.053444	15.700604	116.211426	38.84259	1.925668	118.445114	36.550602	43.685581	118.902924	37.696596	22.8056245	118.674019	-77.803484	8.5955835	113.748833
-4.36629	28.28091	116.080284	-20.027376	15.63261	116.25161	38.859577	1.879621	118.493858	36.576496	43.635857	118.878647	37.7180365	22.757739	118.6862525	-77.7727885	8.507481	113.8169675
-3.677856	27.951633	116.120911	-20.004589	15.558064	116.27803	38.883545	1.821255	118.514763	36.60479	43.596127	118.892647	37.7441675	22.708691	118.703705	-77.7533455	8.407437	113.852355
-2.578942	27.423159	116.11235	-19.953131	15.469959	116.273117	38.938099	1.782048	118.514046	36.675346	43.570271	118.911064	37.8067225	22.6761595	118.712555	-77.7129845	8.2637585	113.833679
-1.833429	27.030107	116.110863	-19.907982	15.455496	116.244339	38.984505	1.801716	118.479599	36.711857	43.609795	118.930969	37.848181	22.7057555	118.705284	-77.664145	8.2052365	113.783394
-1.116716	26.675364	116.133011	-19.860151	15.481426	116.233215	39.043884	1.885981	118.44574	36.755482	43.697132	118.960144	37.899683	22.7915565	118.702942	-77.619985	8.1712955	113.763488
-0.453311	26.31785	116.146492	-19.800423	15.565228	116.228355	39.102757	2.010926	118.435417	36.817982	43.812492	118.998955	37.9603695	22.911709	118.717186	-77.5612155	8.218747	113.739524
0.215108	25.930872	116.195976	-19.73325	15.683414	116.26062	39.190598	2.134266	118.446098	36.878487	43.940857	119.157288	38.0345425	23.0375615	118.801693	-77.5010425	8.3292665	113.719547
0.873854	25.491451	116.295921	-19.657288	15.827153	116.340424	39.308399	2.282712	118.572708	36.966885	44.066936	119.419876	38.137642	23.174824	118.996292	-77.452218	8.479482	113.684556
1.581073	25.029999	116.531647	-19.578085	15.987071	116.473579	39.445686	2.446842	118.805801	37.050854	44.197182	119.870903	38.24827	23.322012	119.338352	-77.40444	8.65213	113.608806
2.553993	24.309965	117.030754	-19.52272	16.241554	116.729568	39.650173	2.744536	119.321014	37.125317	44.449234	120.706871	38.387745	23.596885	120.0139425	-77.433185	8.886223	113.4451935
3.125713	23.848467	117.34433	-19.505438	16.426184	116.918823	39.773041	2.982435	119.727264	37.15419	44.68956	121.210625	38.4636155	23.8359975	120.4689445	-77.4744915	9.0163705	113.3687015
3.729281	23.279095	117.601967	-19.487337	16.634359	117.11644	39.906166	3.235123	120.142342	37.179813	44.944035	121.657372	38.5429895	24.089579	120.899857	-77.5176635	9.179139	113.333023
4.319204	22.713472	117.835381	-19.448097	16.85816	117.308594	40.036156	3.50292	120.575165	37.193996	45.222069	121.930351	38.615076	24.3624945	121.252758	-77.51127	9.3538255	113.36443
4.886669	22.0896	118.041817	-19.404549	17.070093	117.487167	40.185135	3.784624	121.016953	37.206558	45.506622	121.974854	38.6958465	24.645623	121.4959035	-77.5049445	9.494563	113.4784305
5.435648	21.467579	118.117882	-19.342316	17.278511	117.609093	40.356853	4.042637	121.418808	37.204082	45.792091	121.883728	38.7804675	24.917364	121.651268	-77.4650995	9.639658	113.566918
5.959207	20.819338	118.178688	-19.229416	17.43095	117.700943	40.526276	4.288698	121.828377	37.20134	46.028164	121.646843	38.863808	25.158431	121.73761	-77.32264	9.703469	113.664276
6.703223	19.719687	118.252609	-19.045794	17.524242	117.845963	40.785881	4.5	122.389854	37.288063	46.207176	121.221474	39.036972	25.353588	121.805664	-77.12856	9.694896	113.886262
7.187387	18.935738	118.42437	-18.899733	17.494799	117.980995	40.973969	4.526529	122.779861	37.386093	46.216099	120.99614	39.180031	25.371314	121.8880005	-76.979497	9.618284	114.0739895
7.62532	18.213886	118.636452	-18.742599	17.402031	118.153671	41.153233	4.473407	123.146072	37.52441	46.13813	120.854866	39.3388215	25.3057685	122.000469	-76.8240195	9.4982935	114.306873
7.997408	17.529324	118.810905	-18.592707	17.276012	118.303085	41.326637	4.359104	123.416885	37.669571	46.026306	120.788216	39.498104	25.192705	122.1025505	-76.683518	9.359319	114.5036195
8.337979	16.873291	118.944466	-18.479847	17.135635	118.404495	41.443626	4.228723	123.594521	37.814445	45.893623	120.716568	39.6290355	25.061173	122.1555445	-76.5887295	9.210097	114.6534455
8.635264	16.213108	118.976685	-18.393993	17.031107	118.421913	41.485931	4.115117	123.657211	37.924767	45.769073	120.606026	39.705349	24.942095	122.1316185	-76.493335	9.120119	114.7122075
8.8712	15.619877	118.92083	-18.353659	17.003447	118.376183	41.492908	4.043776	123.650864	37.993008	45.684227	120.446396	39.742958	24.8640015	122.04863	-76.450276	9.1428925	114.703736
9.20043	14.782244	118.889938	-18.302073	17.088898	118.255043	41.508137	4.05523	123.612198	38.051708	45.68388	120.317352	39.7799225	24.869555	121.964775	-76.3840685	9.308241	114.545311
9.356961	14.344107	118.973038	-18.314098	17.202534	118.230354	41.517311	4.113067	123.684753	38.088631	45.76405	120.359108	39.802971	24.9385585	122.0219305	-76.431167	9.4665095	114.4387775
9.455675	13.997324	119.070175	-18.314342	17.324089	118.247009	41.519192	4.18436	123.758125	38.127522	45.876438	120.474754	39.823357	25.030399	122.1164395	-76.452041	9.617779	114.3775785
9.495891	13.743441	119.13443	-18.33604	17.461992	118.272552	41.502224	4.271334	123.786713	38.141518	45.972279	120.599892	39.821871	25.1218065	122.1933025	-76.493951	9.8021775	114.3518015
9.510045	13.528808	119.153503	-18.370947	17.596521	118.282829	41.465004	4.361434	123.7658	38.149754	46.081627	120.682076	39.807379	25.2215305	122.223938	-76.549273	9.9715115	114.34172
9.479351	13.349896	119.120041	-18.367466	17.703182	118.250679	41.454601	4.414589	123.731743	38.175087	46.176342	120.769188	39.814844	25.2954655	122.2504655	-76.549776	10.1108985	114.2508925
9.401405	13.183591	119.10218	-18.35504	17.803673	118.219604	41.459831	4.46732	123.722908	38.236721	46.262619	120.888855	39.848276	25.3649695	122.3058815	-76.558356	10.2423765	114.1333265
9.227351	12.967077	119.075226	-18.423151	17.962997	118.291916	41.498032	4.543779	123.761787	38.341698	46.394382	121.107567	39.919865	25.4690805	122.434677	-76.766167	10.4569135	114.149155
9.091204	12.799786	119.064964	-18.230707	17.964407	118.275108	41.532452	4.58392	123.790619	38.424706	46.452816	121.2509	39.978579	25.518368	122.5207595	-76.439993	10.410446	114.0294565
8.850739	12.651998	119.117332	-18.325764	18.092768	118.417229	41.565041	4.635577	123.860153	38.473701	46.517963	121.38871	40.019371	25.57677	122.6244315	-76.670899	10.608766	114.2100265
8.584519	12.533492	119.184456	-18.148642	18.115705	118.395447	41.600262	4.70334	123.931015	38.530193	46.598766	121.536507	40.0652275	25.651053	122.733761	-76.3625115	10.580357	114.057133
8.299221	12.439798	119.227669	-18.1143	18.211039	118.427864	41.614597	4.756452	124.008476	38.596352	46.665962	121.681091	40.1054745	25.711207	122.8447835	-76.3340745	10.710871	114.0109445
8.007372	12.354194	119.250854	-18.106281	18.290871	118.44162	41.61179	4.785055	124.045822	38.638271	46.716293	121.803154	40.1250305	25.750674	122.924488	-76.3375925	10.831068	113.958752
7.698136	12.272481	119.225288	-18.110365	18.369137	118.433418	41.582779	4.810869	124.024078	38.674583	46.764393	121.919777	40.128681	25.787631	122.9719275	-76.349411	10.950643	113.8949085
7.206153	12.143575	119.083633	-18.13114	18.473454	118.374786	41.526829	4.858587	123.934555	38.670658	46.834251	122.009087	40.0987435	25.846419	122.971821	-76.3610235	11.100489	113.777751
6.874176	12.107527	118.994728	-18.292353	18.611593	118.393341	41.489925	4.918305	123.861694	38.639675	46.902473	122.014656	40.0648	25.910389	122.938175	-76.649506	11.312797	113.848507
6.50568	12.103062	118.883514	-18.169765	18.625406	118.267502	41.46574	4.98008	123.809555	38.594444	46.964272	121.989227	40.030092	25.972176	122.899391	-76.369622	11.278636	113.635613
6.137184	12.255561	118.848679	-18.203299	18.68063	118.230629	41.453205	5.032199	123.783363	38.570629	47.003883	121.962265	40.011917	26.018041	122.872814	-76.418515	11.343219	113.588444
5.748058	12.424116	118.825279	-18.22028	18.703876	118.194473	41.434719	5.071836	123.766518	38.565079	47.028015	121.96653	39.999899	26.0499255	122.866524	-76.440459	11.3578265	113.522422
5.299419	12.587945	118.761253	-18.217865	18.69939	118.178024	41.429714	5.030805	123.722862	38.566608	47.00787	122.022102	39.998161	26.0193375	122.872482	-76.433891	11.3794425	113.483566
4.79785	12.75826	118.715218	-18.206989	18.670422	118.177116	41.425468	4.957191	123.692574	38.618393	46.935509	122.114792	40.0219305	25.94635	122.903683	-76.4359085	11.394494	113.450549
3.957714	13.027087	118.597122	-18.323771	18.670031	118.234482	41.398315	4.811048	123.548798	38.712769	46.800484	122.296867	40.055542	25.805766	122.9228325	-76.703084	11.534296	113.5461315
3.404335	13.168144	118.502716	-18.178543	18.564926	118.113724	41.357552	4.732154	123.339607	38.766605	46.702126	122.426697	40.0620785	25.71714	122.883152	-76.4191645	11.412712	113.344296
2.806735	13.330979	118.298683	-18.188562	18.542006	118.048645	41.283466	4.644846	123.015556	38.812775	46.590702	122.532829	40.0481205	25.617774	122.7741925	-76.4252445	11.466238	113.3230975
2.234271	13.484351	118.045341	-18.192698	18.524803	117.933395	41.198269	4.521258	122.558022	38.866215	46.42754	122.655426	40.032242	25.474399	122.606724	-76.417638	11.575207	113.260066
1.678799	13.663287	117.769707	-18.19013	18.502985	117.825104	41.083042	4.396805	122.073723	38.927216	46.245975	122.752739	40.005129	25.32139	122.413231	-76.385389	11.68458	113.236977
1.052613	13.839863	117.46801	-18.202799	18.502382	117.714096	40.940746	4.305925	121.531235	39.003036	46.115349	122.842575	39.971891	25.210637	122.186905	-76.377489	11.794127	113.241287
0.405459	13.984488	117.180122	-18.213188	18.545183	117.600464	40.825924	4.315859	120.97702	39.018009	46.061028	122.874321	39.9219665	25.1884435	121.9256705	-76.3483425	11.9019225	113.2752575
-0.614025	14.183823	116.74231	-18.215067	18.788458	117.328522	40.666592	4.496319	120.37648	38.990486	46.155479	122.766853	39.828539	25.325899	121.5716665	-76.258673	12.251017	113.0853775
-1.278167	14.185879	116.472916	-18.237038	18.976521	117.137886	40.596474	4.670793	120.024193	38.980755	46.299229	122.600433	39.7886145	25.485011	121.312313	-76.2626905	12.468031	112.963459
-1.917077	14.161727	116.181656	-18.255051	19.135817	116.938713	40.530079	4.822046	119.688972	38.920433	46.389244	122.369148	39.725256	25.605645	121.02906	-76.235358	12.665989	112.848366
-2.572947	14.166986	115.937653	-18.257847	19.223787	116.74572	40.445492	4.907755	119.330597	38.845993	46.442814	122.037781	39.6457425	25.6752845	120.684189	-76.1614365	12.7722895	112.807251
-3.247938	14.105608	115.647186	-18.274559	19.232595	116.562103	40.378162	4.905508	118.894981	38.802479	46.438362	121.65316	39.5903205	25.671935	120.2740705	-76.1394385	12.793255	112.8501355
-3.920333	13.945362	115.325859	-18.281727	19.17709	116.349174	40.342243	4.826324	118.421219	38.769577	46.38728	121.220871	39.55591	25.606802	119.821045	-76.119364	12.747378	112.877303
-4.603878	13.721423	114.96701	-18.24851	19.086037	116.0728	40.277447	4.71401	117.911957	38.747753	46.331985	120.715942	39.5126	25.5229975	119.3139495	-76.00962	12.6490765	112.8316505
-5.587881	13.220695	114.414955	-18.22628	18.950747	115.625107	40.142078	4.55761	117.219055	38.701191	46.181755	119.903992	39.4216345	25.3696825	118.5615235	-75.8741945	12.5318115	112.6886905
-6.198203	12.813046	114.102486	-18.188778	18.884281	115.373055	40.124218	4.467997	116.802132	38.672153	46.117741	119.434784	39.3981855	25.292869	118.118458	-75.7757415	12.475693	112.627652
-6.833866	12.416563	113.864792	-18.168888	18.831636	115.182457	40.105553	4.38231	116.470947	38.657818	46.069046	119.007637	39.3816855	25.225678	117.739292	-75.7194615	12.437594	112.625622
-7.436995	11.965717	113.623878	-18.180725	18.803997	115.039482	40.073326	4.3264	116.221794	38.624931	46.006027	118.735992	39.3491285	25.1662135	117.478893	-75.7105785	12.4417805	112.600071
-8.100057	11.434625	113.486717	-18.102528	18.757269	114.893051	40.069118	4.273421	116.066956	38.615345	45.967983	118.536255	39.3422315	25.120702	117.3016055	-75.5472875	12.393836	112.4844965
-8.699559	10.846732	113.362083	-18.084003	18.734425	114.819244	40.066536	4.24763	115.948486	38.615284	45.946781	118.424652	39.34091	25.0972055	117.186569	-75.508916	12.3716445	112.451919
-9.287996	10.2129	113.27565	-18.141428	18.732901	114.808289	40.052044	4.231277	115.862068	38.60379	45.928158	118.382179	39.327917	25.0797175	117.1221235	-75.610773	12.3860845	112.4944545
-10.136924	9.245393	113.170753	-18.179501	18.722734	114.788269	39.988464	4.220171	115.768051	38.556583	45.937778	118.198883	39.2725235	25.0789745	116.983467	-75.6315255	12.3664935	112.593071
-10.777987	8.562784	113.073753	-18.221327	18.740555	114.756096	39.931252	4.25316	115.723907	38.505615	45.971119	117.989349	39.2184335	25.1121395	116.856628	-75.6610875	12.3689705	112.655564
-11.396771	7.803702	112.995361	-18.221151	18.771868	114.6381	39.879082	4.29112	115.732109	38.428551	45.99918	117.737793	39.1538165	25.14515	116.734951	-75.5961185	12.398586	112.541249
-11.952481	7.010076	112.95018	-18.319164	18.781788	114.57019	39.82584	4.323876	115.801666	38.329926	46.021858	117.481972	39.077883	25.172867	116.641819	-75.716211	12.390709	112.498561
-12.553035	6.213519	112.988068	-18.291899	18.750172	114.452232	39.800354	4.328035	115.964165	38.250057	46.020161	117.30455	39.0252055	25.174098	116.6343575	-75.6090035	12.326246	112.2701065
-13.125627	5.431338	113.022804	-18.307886	18.673098	114.420547	39.763821	4.335495	116.26532	38.144669	45.998035	117.149208	38.954245	25.166765	116.707264	-75.570017	12.179431	112.13383
-13.754808	4.613308	113.212265	-18.333929	18.570202	114.49498	39.746647	4.33246	116.639626	38.059052	45.941235	117.030762	38.9028495	25.1368475	116.835194	-75.5707075	12.0035565	112.154766
-14.635759	3.276128	113.661148	-18.373718	18.374529	114.69368	39.754566	4.309778	117.349541	37.92128	45.804993	116.976059	38.837923	25.0573855	117.1628	-75.585359	11.6916725	112.22456
-15.17809	2.41633	114.033577	-18.408855	18.216524	114.865204	39.804585	4.242986	117.836044	37.900753	45.682964	116.941727	38.852669	24.962975	117.3888855	-75.670379	11.470073	112.3415225
-15.810344	1.62523	114.346802	-18.544235	18.06506	115.062737	39.834148	4.106395	118.214401	37.86441	45.527466	116.976563	38.849279	24.8169305	117.595482	-75.937749	11.3131895	112.529992
-16.450062	0.874646	114.554893	-18.470026	17.823271	115.077499	39.857876	3.921281	118.545242	37.835453	45.343544	117.009758	38.8466645	24.6324125	117.7775	-75.7867165	11.0141295	112.377498
-17.09882	0.094147	114.670502	-18.498253	17.630205	115.109894	39.87532	3.72978	118.783035	37.835068	45.169247	117.116974	38.855194	24.4495135	117.9500045	-75.8517	10.8108965	112.2697835
-17.751505	-0.644085	114.729774	-18.523523	17.443499	115.125	39.884697	3.547686	118.982994	37.855125	44.998131	117.332901	38.869911	24.2729085	118.1579475	-75.916957	10.6140895	112.0920525
-18.348795	-1.328221	114.761101	-18.573009	17.306074	115.122185	39.901318	3.366364	119.209526	37.865467	44.856255	117.540565	38.8833925	24.1113095	118.3750455	-76.0294105	10.5008385	111.8693245
-19.338331	-2.177233	114.804604	-18.658821	17.192545	115.081741	39.89238	3.251564	119.491531	37.812946	44.770245	117.608299	38.852663	24.0109045	118.549915	-76.170305	10.3741855	111.613567
-20.027981	-2.663822	114.85083	-18.840534	17.201492	115.111649	39.847858	3.232738	119.55117	37.761497	44.748775	117.544571	38.8046775	23.9907565	118.5478705	-76.4857455	10.4122275	111.6754275
-20.771713	-3.146117	115.004585	-18.758625	17.090136	115.069939	39.80846	3.205778	119.592079	37.678101	44.698402	117.365196	38.7432805	23.95209	118.4786375	-76.2605305	10.228182	111.6612405
-21.492918	-3.608229	115.196671	-18.766251	16.9695	115.159035	39.823284	3.117457	119.639206	37.635117	44.607239	117.306915	38.7292005	23.862348	118.4730605	-76.2617025	10.076652	111.8450095
-22.177565	-4.049664	115.361931	-18.748074	16.78499	115.290329	39.858055	2.976461	119.782188	37.661335	44.452412	117.355766	38.759695	23.7144365	118.568977	-76.255843	9.8555435	112.011681
-22.821032	-4.404578	115.503036	-18.713438	16.557436	115.428146	39.900566	2.800536	119.982193	37.699486	44.276653	117.423508	38.800026	23.5385945	118.7028505	-76.226902	9.5762775	112.1534415
-23.550915	-4.610045	115.650879	-18.672565	16.310081	115.545273	39.926464	2.626382	120.097443	37.70623	44.093575	117.470741	38.816347	23.3599785	118.784092	-76.161477	9.2601835	112.306454
-24.614733	-4.85746	115.791443	-18.615475	15.966516	115.645233	39.961067	2.413763	120.24498	37.701736	43.830524	117.449081	38.8314015	23.1221435	118.8470305	-76.0623515	8.8108885	112.4434355
-25.297733	-4.94505	115.887054	-18.553711	15.731642	115.720772	40.024612	2.280565	120.369087	37.7304	43.677544	117.476929	38.877506	22.9790545	118.923008	-75.984928	8.4842295	112.518536
-26.041157	-5.003493	116.031982	-18.489372	15.507463	115.845177	40.136532	2.131227	120.502068	37.762619	43.530354	117.520866	38.9495755	22.8307905	119.011467	-75.9283195	8.1841355	112.678887
-26.68881	-4.983765	116.202568	-18.42186	15.278742	115.994812	40.251816	2.015716	120.614967	37.78635	43.415478	117.473671	39.019083	22.715597	119.044319	-75.862803	7.841887	112.945305
-27.29767	-4.813104	116.423126	-18.329533	15.040621	116.151917	40.364346	1.920485	120.638451	37.794876	43.289299	117.40271	39.079611	22.604892	119.0205805	-75.738677	7.47635	113.2832535
-27.945456	-4.582374	116.611206	-18.228762	14.797324	116.323235	40.504162	1.769257	120.611206	37.826775	43.111404	117.347107	39.1654685	22.4403305	118.9791565	-75.6229925	7.1543175	113.6673135
-28.608826	-4.260163	116.776154	-18.10051	14.549938	116.465401	40.63546	1.552598	120.647179	37.915539	42.893456	117.301369	39.2754995	22.223027	118.974274	-75.4765195	6.876849	113.956528
-29.542717	-3.726216	116.953239	-17.904753	14.231354	116.658401	40.811092	1.186545	120.721092	38.121368	42.530228	117.375771	39.46623	21.8583865	119.0484315	-75.275736	6.6043215	114.2683705
-30.001051	-3.278477	117.02137	-17.770191	14.0514	116.771683	40.93676	0.944071	120.779381	38.26992	42.298988	117.49469	39.60334	21.6215295	119.1370355	-75.143722	6.4812705	114.4063305
-30.461124	-2.764446	116.929459	-17.65432	13.903275	116.857338	41.053345	0.735432	120.833382	38.436443	42.122997	117.67421	39.744894	21.4292145	119.253796	-75.053534	6.3773355	114.46088
-30.981726	-2.167736	116.85498	-17.558422	13.764688	116.916069	41.168591	0.539738	120.81916	38.568367	41.968189	117.917236	39.868479	21.2539635	119.368198	-74.985323	6.2754125	114.46394
-31.456106	-1.542382	116.688942	-17.476702	13.642648	116.945709	41.257198	0.377533	120.752678	38.678356	41.849232	118.167923	39.967777	21.1133825	119.4603005	-74.921181	6.1719135	114.4311175
-31.909401	-0.921995	116.563644	-17.443174	13.514507	116.976509	41.303566	0.224469	120.588539	38.750824	41.735065	118.436287	40.027195	20.979767	119.512413	-74.913543	6.049247	114.440605
-32.310883	-0.275338	116.421494	-17.400997	13.395225	117.032875	41.34462	0.095543	120.399544	38.812737	41.629688	118.667686	40.0786785	20.8626155	119.533615	-74.8806725	5.9278345	114.532135
-32.96669	0.764815	116.25193	-17.351007	13.246783	117.144348	41.392498	0.001747	120.134949	38.885273	41.5662	119.018913	40.1388855	20.7839735	119.576931	-74.8408995	5.7095925	114.711765
-33.400764	1.455246	116.296593	-17.316212	13.18743	117.231583	41.45153	0.009861	120.050392	38.917648	41.589325	119.208351	40.184589	20.799593	119.6293715	-74.817013	5.575267	114.8337945
-33.788498	2.167509	116.283394	-17.267408	13.162555	117.315468	41.5438	0.064319	120.046494	38.940475	41.646072	119.35421	40.2421375	20.8551955	119.700352	-74.7769535	5.4699145	114.930584
-34.113148	2.876763	116.255783	-17.193949	13.185019	117.346359	41.630917	0.11693	120.036842	38.970451	41.678478	119.486824	40.300684	20.897704	119.761833	-74.688582	5.472334	114.930885
-34.382454	3.653835	116.224113	-17.123926	13.190233	117.335846	41.722797	0.114662	120.11628	39.027489	41.674171	119.540741	40.375143	20.8944165	119.8285105	-74.622995	5.4860495	114.8431815
-34.725471	4.420533	116.139732	-17.012609	13.154173	117.285263	41.817108	0.00517	120.249496	39.160156	41.566025	119.639847	40.488632	20.7855975	119.9446715	-74.51385	5.5227485	114.6258545
-35.052235	5.166184	116.064194	-16.899733	13.055916	117.259171	41.940765	-0.186909	120.425156	39.301945	41.389484	119.810593	40.621355	20.6012875	120.1178745	-74.420821	5.5105445	114.4004675
-35.469185	6.186916	116.016304	-16.745684	12.818682	117.303085	42.104118	-0.536696	120.682053	39.54871	41.085957	120.028923	40.826414	20.2746305	120.355488	-74.317782	5.3627335	114.250682
-35.654167	6.867849	116.136345	-16.6409	12.626381	117.387642	42.189674	-0.795205	120.797852	39.688236	40.848999	120.158981	40.938955	20.026897	120.4784165	-74.220755	5.225865	114.2968675
-35.858425	7.564947	116.229759	-16.546312	12.463249	117.519165	42.277683	-1.056646	120.915604	39.840134	40.59095	120.229195	41.0589085	19.767152	120.5723995	-74.1515325	5.159346	114.4659305
-36.142574	8.292233	116.404213	-16.450026	12.321134	117.672935	42.353863	-1.304232	121.029495	39.997604	40.363335	120.265472	41.1757335	19.5295515	120.6474835	-74.0757855	5.1127165	114.6983865
-36.362064	9.028587	116.638145	-16.360113	12.207145	117.832146	42.441509	-1.539543	121.100174	40.145721	40.125099	120.290932	41.293615	19.292778	120.695553	-74.013841	5.121512	114.968739
-36.5793	9.693182	116.824165	-16.254959	12.09815	117.98484	42.521282	-1.779799	121.155861	40.299484	39.884541	120.258987	41.410383	19.052371	120.707424	-73.920301	5.143929	115.262256
-36.761726	10.401098	117.053963	-16.151842	11.972341	118.141319	42.594875	-1.993516	121.183952	40.432919	39.664478	120.225784	41.513897	18.835481	120.704868	-73.817581	5.109201	115.57777
-37.021564	11.52614	117.296944	-16.015642	11.779069	118.351212	42.69854	-2.30873	121.19062	40.614777	39.333595	120.291229	41.6566585	18.5124325	120.7409245	-73.6879425	5.0457055	115.9614995
-37.218754	12.269298	117.437408	-15.968518	11.641234	118.479332	42.746563	-2.509215	121.190956	40.718712	39.143845	120.352066	41.7326375	18.317315	120.771511	-73.6696735	4.965153	116.187153
-37.399429	13.022494	117.583824	-15.947284	11.514345	118.565895	42.742313	-2.661936	121.0793	40.781055	38.987312	120.407318	41.761684	18.162688	120.743309	-73.656252	4.866002	116.388481
-37.588768	13.708626	117.685493	-15.961626	11.425886	118.575928	42.68576	-2.811137	120.790306	40.795052	38.850956	120.391739	41.740406	18.0199095	120.5910225	-73.663658	4.8318625	116.5608335
-37.704212	14.466847	117.744377	-16.016413	11.367798	118.509041	42.600761	-2.89959	120.361458	40.758366	38.779621	120.237717	41.6795635	17.9400155	120.2995875	-73.7123895	4.7955805	116.7184945
-37.878864	15.246977	117.767487	-16.050751	11.374493	118.382713	42.469837	-2.903186	119.874557	40.683586	38.747593	120.079338	41.5767115	17.9222035	119.9769475	-73.6782135	4.8267825	116.7884785
-38.045109	16.067963	117.773499	-16.112604	11.438208	118.253326	42.339649	-2.865935	119.375671	40.624367	38.757824	119.962898	41.482008	17.9459445	119.6692845	-73.707216	4.9304715	116.8373675
-38.224041	17.19714	117.858086	-16.206612	11.553725	118.073204	42.157318	-2.804226	118.710686	40.517147	38.831818	119.669807	41.3372325	18.013796	119.1902465	-73.7504565	5.093654	116.9561615
-38.353271	17.853788	117.884766	-16.282808	11.638859	117.958656	42.001053	-2.687655	118.301247	40.408775	38.930088	119.476852	41.204914	18.1212165	118.8890495	-73.77053	5.1565015	117.0282625
-38.401802	18.488819	117.877602	-16.399139	11.744928	117.85836	41.8689	-2.568473	117.976166	40.270172	39.077633	119.265427	41.069536	18.25458	118.6207965	-73.867814	5.235276	117.0959235
-38.368633	19.110895	117.920578	-16.516989	11.862677	117.77285	41.724747	-2.414819	117.769226	40.082165	39.22282	119.069763	40.903456	18.4040005	118.4194945	-73.937434	5.3213535	117.1262055
-38.28104	19.738651	117.936119	-16.639082	11.956089	117.772377	41.599838	-2.260077	117.681252	39.913376	39.342094	118.970695	40.756607	18.5410085	118.3259735	-74.034771	5.3711695	117.2187805
-38.17527	20.335903	118.000481	-16.742414	12.018159	117.833984	41.528252	-2.168978	117.790833	39.773075	39.431133	118.920013	40.6506635	18.6310775	118.355423	-74.1354915	5.4052405	117.312545
-38.052418	20.927301	118.095909	-16.83622	12.037174	117.9533	41.475227	-2.110319	118.021584	39.666962	39.479877	118.950249	40.5710945	18.684779	118.4859165	-74.2435345	5.389569	117.4206835
-37.758003	21.664314	118.163857	-16.972761	12.006823	118.166481	41.415703	-2.098798	118.55024	39.568512	39.466568	119.048653	40.4921075	18.683885	118.7994465	-74.4376295	5.329761	117.5335155
-37.596088	22.105297	118.178108	-17.027409	11.985021	118.31263	41.377789	-2.127043	118.967804	39.535347	39.428677	119.090691	40.456568	18.650817	119.0292475	-74.511386	5.319225	117.5960125
-37.371574	22.510508	118.135178	-17.090239	11.945266	118.447617	41.345745	-2.205169	119.3843	39.519764	39.35083	119.126404	40.4327545	18.5728305	119.255352	-74.6132325	5.3177015	117.639882
-37.058304	22.875576	118.104958	-17.134157	11.885321	118.570343	41.301994	-2.316622	119.796768	39.499748	39.241787	119.094894	40.400871	18.4625825	119.445831	-74.669185	5.3080595	117.694855
-36.705479	23.290817	118.06942	-17.189636	11.821288	118.685623	41.262291	-2.440624	120.198608	39.471569	39.105331	119.106758	40.36693	18.3323535	119.652683	-74.746202	5.3102225	117.718563
-36.301491	23.749279	117.985428	-17.230047	11.74122	118.805328	41.245003	-2.564837	120.635132	39.475941	38.960709	119.153656	40.360472	18.197936	119.894394	-74.820566	5.284504	117.716262
-35.885376	24.215586	117.88179	-17.268137	11.648611	118.911278	41.232445	-2.714324	121.056389	39.484783	38.818176	119.235382	40.358614	18.051926	120.1458855	-74.894888	5.245296	117.6766705
-35.315334	24.922844	117.903748	-17.354189	11.49426	119.107376	41.208652	-2.939551	121.493469	39.490051	38.62767	119.380798	40.3493515	17.8440595	120.4371335	-75.0577295	5.1444605	117.7776185
-34.937473	25.404314	117.941078	-17.413797	11.423232	119.248245	41.145164	-3.057038	121.715912	39.475956	38.509548	119.431458	40.31056	17.726255	120.573685	-75.138154	5.120209	117.922805
-34.519463	25.90271	118.022026	-17.470572	11.376334	119.370743	41.097446	-3.123149	121.860229	39.448277	38.454147	119.506157	40.2728615	17.665499	120.683193	-75.2140055	5.087169	118.058293
-34.050285	26.472107	118.053688	-17.523035	11.36278	119.450882	41.056103	-3.13051	121.979263	39.417831	38.459431	119.577858	40.236967	17.6644605	120.7785605	-75.283037	5.0610995	118.1232035
-33.533451	27.111521	118.049011	-17.578911	11.388215	119.489517	41.025028	-3.093283	122.002686	39.388916	38.511353	119.653488	40.206972	17.709035	120.828087	-75.364794	5.067395	118.150947
-33.061398	27.789944	118.073502	-17.634693	11.429415	119.479607	40.977825	-3.045467	121.908501	39.350574	38.577545	119.710449	40.1641995	17.766039	120.809475	-75.4335855	5.092791	118.149739
-32.605888	28.48097	118.131996	-17.696827	11.478364	119.431221	40.922962	-2.988459	121.705009	39.303783	38.650581	119.742859	40.1133725	17.831061	120.723934	-75.5070265	5.125667	118.138508
-31.933853	29.526848	118.249908	-17.782352	11.595257	119.264732	40.769867	-2.878136	121.203209	39.212807	38.778778	119.797729	39.991337	17.950321	120.500469	-75.556041	5.240193	118.028995
-31.413246	30.30513	118.321922	-17.866461	11.690712	119.10672	40.671463	-2.791722	120.775902	39.142319	38.898998	119.844223	39.906891	18.053638	120.3100625	-75.639813	5.327786	117.9033775
-30.842001	31.106022	118.358505	-17.958693	11.822368	118.935989	40.524971	-2.642163	120.308746	39.044827	39.040276	119.864868	39.784899	18.1990565	120.086807	-75.702285	5.4456795	117.785171
-30.352474	31.90402	118.508865	-18.055243	11.97764	118.735527	40.360077	-2.446286	119.818649	38.923283	39.213459	119.856689	39.64168	18.3835865	119.837669	-75.752166	5.5716935	117.633385
-29.851421	32.655365	118.574585	-18.169947	12.156334	118.541267	40.186543	-2.237861	119.323669	38.771118	39.415775	119.837357	39.4788305	18.588957	119.580513	-75.8187245	5.723711	117.502021
-29.331987	33.381279	118.674782	-18.286362	12.329076	118.343826	39.994152	-2.029117	118.89695	38.629986	39.600395	119.85614	39.312069	18.785639	119.376545	-75.884793	5.872513	117.311107
-28.742134	34.127563	118.754646	-18.422932	12.512872	118.19606	39.801067	-1.813405	118.557442	38.489758	39.777218	119.881783	39.1454125	18.9819065	119.2196125	-75.9912765	6.0438375	117.1725075
-27.843779	35.182537	118.883072	-18.604439	12.728788	118.026398	39.561306	-1.554242	118.177986	38.274155	40.008488	119.94194	38.9177305	19.227123	119.059963	-76.1266085	6.230453	116.992833
-27.242592	35.788147	118.970909	-18.73193	12.840061	117.961311	39.420872	-1.423337	117.990784	38.133972	40.120689	120.002243	38.777422	19.348676	118.9965135	-76.241282	6.331446	116.9261085
-26.662472	36.348766	119.030678	-18.873016	12.915503	117.892365	39.278225	-1.323622	117.84874	37.978729	40.211834	120.040092	38.628477	19.444106	118.944416	-76.374509	6.3869	116.840314
-26.02352	36.875935	119.080826	-18.998238	12.959223	117.818741	39.122425	-1.252684	117.710342	37.822247	40.26685	120.067383	38.472336	19.507083	118.8888625	-76.468812	6.411363	116.7486195
-25.313595	37.379025	119.065567	-19.15818	13.002462	117.754456	38.958488	-1.217143	117.562042	37.663391	40.309464	120.080246	38.3109395	19.5461605	118.821144	-76.6272995	6.4587635	116.687768
-24.724079	37.833164	119.136703	-19.307182	13.033791	117.676582	38.813225	-1.197269	117.371979	37.495678	40.353497	120.074486	38.1544515	19.578114	118.7232325	-76.7688155	6.489468	116.6299315
-23.998951	38.184731	119.155441	-19.484026	13.095146	117.577065	38.654762	-1.149884	117.130028	37.298954	40.397053	120.068359	37.976858	19.6235845	118.5991935	-76.94491	6.5667075	116.5549365
-22.986181	38.634338	119.213654	-19.746599	13.242255	117.427078	38.34874	-1.034052	116.777145	37.034431	40.499504	120.0569	37.6915855	19.732726	118.4170225	-77.1847835	6.751784	116.4371335
-22.229429	38.852325	119.296814	-19.936277	13.337699	117.345551	38.153397	-0.938055	116.528259	36.8811	40.577675	120.140205	37.5172485	19.81981	118.334232	-77.3898025	6.855588	116.35687
-21.447737	39.010803	119.427086	-20.10384	13.453638	117.235733	37.941654	-0.806408	116.340065	36.737442	40.681099	120.242371	37.339548	19.9373455	118.291218	-77.547228	6.9699305	116.180248
-20.654583	39.07729	119.576416	-20.245699	13.571013	117.168533	37.7715	-0.650496	116.144821	36.609871	40.818851	120.375648	37.1906855	20.0841775	118.2602345	-77.6820835	7.0578485	116.0768315
-19.854721	39.097645	119.668221	-20.38439	13.686287	117.080948	37.632092	-0.465424	115.954796	36.458309	40.974255	120.504021	37.0452005	20.2544155	118.2294085	-77.8139805	7.1181585	115.9324875
-19.020615	39.075027	119.672501	-20.528797	13.819021	116.986778	37.497093	-0.262742	115.818283	36.305889	41.138393	120.580902	36.901491	20.4378255	118.1995925	-77.959085	7.2002165	115.7739635
-18.084251	38.917343	119.628418	-20.637365	13.975471	116.936325	37.376354	-0.087303	115.712296	36.171864	41.290619	120.64296	36.774109	20.601658	118.177628	-78.048839	7.349284	115.695022
-16.730656	38.564568	119.589996	-20.783611	14.159793	116.956947	37.228413	0.13678	115.764709	35.995911	41.488182	120.693924	36.612162	20.812481	118.2293165	-78.179384	7.507105	115.6845775
-15.768873	38.258598	119.510567	-20.848625	14.264234	117.025375	37.183945	0.222006	115.991119	35.910217	41.592976	120.711494	36.547081	20.907491	118.3513065	-78.244331	7.620977	115.6994435
-14.787014	37.855911	119.33535	-20.881483	14.360706	117.124763	37.185345	0.282836	116.300842	35.849747	41.673882	120.770599	36.517546	20.978359	118.5357205	-78.280512	7.743053	115.7138055
-13.846827	37.43129	119.185936	-20.936268	14.401217	117.171333	37.197582	0.281974	116.698746	35.800457	41.742874	120.738449	36.4990195	21.012424	118.7185975	-78.3715555	7.79001	115.6240685
-12.656763	36.790737	118.842674	-21.002787	14.353553	117.24472	37.197796	0.251001	117.100227	35.726463	41.752419	120.673752	36.4621295	21.00171	118.8869895	-78.4677035	7.705396	115.6024505
-11.501829	36.182602	118.519913	-21.073174	14.317806	117.265877	37.186928	0.158965	117.459854	35.644341	41.705036	120.621635	36.4156345	20.9320005	119.0407445	-78.5619825	7.7036115	115.4910095
-10.344398	35.434448	118.289436	-21.168722	14.212669	117.29438	37.169327	0.013843	117.774185	35.552277	41.630394	120.533623	36.360802	20.8221185	119.153904	-78.698246	7.6032195	115.434856
-8.699931	34.276325	118.125	-21.331158	14.030735	117.365303	37.071358	-0.226396	118.086411	35.443203	41.437965	120.431831	36.2572805	20.6057845	119.259121	-78.9195965	7.4556855	115.471485
-7.521703	33.465271	118.043854	-21.403248	13.903054	117.38665	36.994938	-0.373779	118.282829	35.380894	41.319447	120.371338	36.187916	20.472834	119.3270835	-78.994412	7.333274	115.4462165
-6.407791	32.681534	118.048218	-21.456484	13.833845	117.40316	36.940914	-0.467121	118.46701	35.354225	41.216648	120.378075	36.1475695	20.3747635	119.4225425	-79.0605375	7.2929265	115.3837775
-5.127616	31.765944	117.925751	-21.508566	13.792933	117.408218	36.897121	-0.51387	118.676414	35.330402	41.144306	120.501266	36.1137615	20.315218	119.58884	-79.1308935	7.270648	115.227596
-3.868906	30.874968	117.971336	-21.531096	13.792419	117.482056	36.868713	-0.528754	119.039413	35.309811	41.116428	120.752441	36.089262	20.293837	119.895927	-79.151454	7.291001	115.068185
-2.622679	29.973751	118.256866	-21.537731	13.827837	117.624237	36.894032	-0.511572	119.60466	35.295094	41.06995	121.332443	36.094563	20.279189	120.4685515	-79.170025	7.376485	114.7799225
-1.367135	29.071205	118.69352	-21.541122	13.880136	117.943489	36.982288	-0.457762	120.493889	35.286175	41.055031	122.137222	36.1342315	20.2986345	121.3155555	-79.2164755	7.4616375	114.5714225
0.520971	27.626431	119.745049	-21.589024	13.981062	118.687187	37.254974	-0.404343	122.228302	35.340019	41.238071	123.550964	36.2974965	20.416864	122.889633	-79.4755445	7.54526	114.484741
1.735942	26.65062	120.471207	-21.62125	14.100979	119.26001	37.491875	-0.289187	123.528229	35.352386	41.427414	124.508896	36.4221305	20.5691135	124.0185625	-79.6646305	7.6328445	114.5014575
2.968335	25.625992	121.160721	-21.636751	14.258764	119.812668	37.71423	-0.118527	124.792648	35.342129	41.64439	125.294365	36.5281795	20.7629315	125.0435065	-79.8016815	7.7545965	114.5818295
4.146121	24.623867	121.741295	-21.635645	14.420425	120.284988	37.990303	0.009549	125.964371	35.33532	41.885994	125.861832	36.6628115	20.9477715	125.9131015	-79.9341015	7.8930785	114.6568745
5.348234	23.661215	122.222588	-21.606955	14.582459	120.614792	38.231968	0.152207	127.101448	35.340263	42.079231	126.303528	36.7861155	21.115719	126.702488	-80.0000255	8.049199	114.527096
6.548835	22.606785	122.663895	-21.533321	14.710156	120.843353	38.795845	-0.028548	128.040787	35.374393	42.202587	126.630188	37.085119	21.0870195	127.3354875	-80.151761	8.3332925	114.3512185
7.653095	21.635254	123.082756	-21.423071	14.806086	121.007179	39.036213	-0.074598	129.09729	35.423359	42.273514	126.951256	37.229786	21.099458	128.024273	-80.075928	8.512714	113.990085
9.288195	20.169992	123.841454	-21.178261	14.875199	121.280876	39.347267	-0.175557	130.638962	35.604729	42.309578	127.398003	37.475998	21.0670105	129.0184825	-79.83252	8.6833875	113.5432695
10.572351	19.105076	124.269722	-20.992117	14.874352	121.552483	39.514839	-0.273774	131.495148	35.766376	42.253731	127.807327	37.6406075	20.9899785	129.6512375	-79.6248415	8.7587255	113.4537285
11.506614	18.22159	124.787689	-20.781225	14.81879	121.866104	39.654968	-0.434009	132.219711	35.975727	42.116993	128.188187	37.8153475	20.841492	130.203949	-79.3777975	8.796088	113.528259
12.085347	17.564482	125.459061	-20.612413	14.726212	122.163628	39.716652	-0.643382	132.726151	36.229164	41.965672	128.6035	37.972908	20.661145	130.6648255	-79.197734	8.791279	113.6624305
13.139382	16.598843	125.708794	-20.46203	14.645227	122.392944	39.83025	-0.880288	133.106171	36.440025	41.79538	129.030029	38.1351375	20.457546	131.0681	-79.0591975	8.832908	113.717788
13.803111	15.883076	126.144005	-20.333071	14.600965	122.565933	39.905594	-1.028504	133.462494	36.625313	41.723778	129.450806	38.2654535	20.347637	131.45665	-78.9315955	8.854293	113.675216
14.425839	15.231173	126.481102	-20.256414	14.615652	122.717117	39.929276	-1.089001	133.60997	37.108025	41.602489	129.716522	38.5186505	20.256744	131.663246	-79.0314785	8.97456	113.770988
15.178034	14.430783	126.756264	-20.193031	14.730268	122.867607	39.961529	-1.142119	133.852646	37.253803	41.624458	129.94632	38.607666	20.2411695	131.899483	-78.993728	9.2193665	113.835731
15.617662	13.989559	126.934158	-20.158726	14.879392	122.947243	39.949745	-1.046259	133.945724	37.310097	41.702274	130.001251	38.629921	20.3280075	131.9734875	-78.947373	9.4307765	113.9209985
16.019266	13.583138	126.986145	-20.13489	15.04545	122.971954	39.994164	-0.945984	134.17099	37.343113	41.821144	129.923492	38.6686385	20.43758	132.047241	-78.9384185	9.65332	113.896667
16.207687	13.191058	127.224556	-20.098692	15.193836	122.967468	40.011063	-0.801089	134.446793	37.354702	41.965218	129.89415	38.6828825	20.5820645	132.1704715	-78.8802665	9.8056075	113.7644645
16.371704	12.894636	127.420593	-20.073145	15.288766	122.977615	40.082611	-0.704963	134.733276	37.366234	42.073189	129.851257	38.7244225	20.684113	132.2922665	-78.8707125	9.893419	113.6629635
16.493881	12.63383	127.563011	-20.044531	15.309962	122.993912	40.133896	-0.635548	134.955353	37.395226	42.142216	129.777115	38.764561	20.753334	132.366234	-78.853623	9.86659	113.62159
16.538704	12.403139	127.572182	-19.988018	15.276447	122.998413	40.166924	-0.600761	135.015915	37.426487	42.132141	129.69223	38.7967055	20.76569	132.3540725	-78.7727415	9.787204	113.6427535
16.40107	12.212597	127.471138	-19.912607	15.226748	122.960678	40.238731	-0.593421	134.938629	37.268196	42.216869	129.639481	38.7534635	20.811724	132.289055	-78.5786775	9.641772	113.632301
16.197037	12.205314	127.317032	-19.819447	15.242343	122.90509	40.315323	-0.575589	134.744659	37.399918	42.217293	129.561371	38.8576205	20.820852	132.153015	-78.4965145	9.663834	113.657165
15.908329	12.316154	127.11216	-19.701567	15.297055	122.856499	40.434078	-0.531823	134.465912	37.568577	42.243595	129.546082	39.0013275	20.855886	132.005997	-78.4044615	9.738224	113.707001
15.532878	12.540703	126.903107	-19.569229	15.396355	122.861481	40.525913	-0.491773	134.170486	37.781467	42.317196	129.586151	39.15369	20.9127115	131.8783185	-78.292148	9.8799985	113.8446435
15.046602	12.815208	126.67984	-19.460989	15.515359	122.898743	40.65559	-0.51533	133.810547	37.976719	42.337288	129.722885	39.3161545	20.910979	131.766716	-78.2381325	10.119739	114.03077
14.565414	13.119859	126.432976	-19.331928	15.613527	122.939087	40.786255	-0.523573	133.467239	38.468994	42.239368	129.81105	39.6276245	20.8578975	131.6391445	-78.2914805	10.3691565	114.2390295
13.658784	13.646515	126.443527	-19.205431	15.725674	122.978104	40.843391	-0.44886	133.12886	38.704308	42.349052	130.054153	39.7738495	20.950096	131.5915065	-78.1847115	10.501252	114.3647015
12.903269	14.133196	125.951897	-19.095142	15.892453	122.918488	40.917625	-0.398881	132.361496	38.941021	42.404469	130.430542	39.929323	21.002794	131.396019	-78.119607	10.782112	114.440957
12.131027	14.602074	125.578621	-19.111567	16.016489	122.857903	40.911682	-0.384655	131.643829	39.02491	42.389305	130.576752	39.968296	21.002325	131.1102905	-78.19143	11.030653	114.6055155
11.092013	15.133542	125.190498	-18.867109	15.99157	122.571754	40.753685	-0.17888	130.783218	39.07827	42.431355	130.656509	39.9159775	21.1262375	130.7198635	-77.6501955	10.8569025	114.4236445
10.065748	15.563626	125.142227	-18.905603	16.127047	122.33609	40.574383	0.072217	129.814575	39.026169	42.536617	130.587036	39.800276	21.304417	130.2008055	-77.611482	10.949677	114.4713745
9.139275	16.065149	124.079689	-19.027332	16.281384	122.048637	40.463593	0.317359	128.687439	38.83884	42.634056	130.355286	39.6512165	21.4757075	129.5213625	-77.7058805	11.0870605	114.5759115
8.07144	16.511057	123.435501	-19.144644	16.436893	121.696533	40.294064	0.644825	127.591087	38.606159	42.768719	130.093964	39.4501115	21.706772	128.8425255	-77.7393995	11.167014	114.5505405
7.282718	16.67382	122.718193	-19.258863	16.61022	121.400658	39.777718	1.156522	126.826546	38.420849	42.953659	129.818649	39.0992835	22.0550905	128.3225975	-77.6170095	11.1653495	114.4787185
5.342834	17.045002	122.175011	-19.387867	16.848173	121.149635	39.655094	1.520846	125.876999	37.841331	43.254341	129.630432	38.7482125	22.3875935	127.7537155	-77.5239465	11.3087525	114.5455545
4.174345	17.143822	121.961739	-19.414148	16.955086	121.099564	39.594337	1.730632	125.561966	37.713726	43.351753	129.467697	38.6540315	22.5411925	127.5148315	-77.4823275	11.3689795	114.6842965
2.962682	17.080235	121.790161	-19.436522	17.02911	121.136429	39.500874	1.86597	125.415947	37.64389	43.435417	129.270126	38.572382	22.6506935	127.3430365	-77.445426	11.4075265	114.9298215
1.893015	16.782063	121.631966	-19.447086	17.086826	121.240578	39.484505	1.91731	125.357201	37.572433	43.462074	128.998627	38.528469	22.689692	127.177914	-77.422641	11.48396	115.303242
0.539331	16.61503	121.557724	-19.702662	17.236467	121.429512	39.47229	1.922472	125.331116	37.510864	43.458977	128.675049	38.491577	22.6907245	127.0030825	-77.896901	11.7822095	115.8559415
-0.75483	16.28763	121.484337	-19.690619	17.202831	121.422867	39.445934	1.892349	125.35154	37.493057	43.409027	128.343994	38.4694955	22.650688	126.847767	-77.8507335	11.754974	115.997967
-1.737639	15.686695	121.25753	-19.669571	17.112503	121.396553	39.452553	1.793428	125.382339	37.505272	43.313675	128.076523	38.4789125	22.5535515	126.729431	-77.8180545	11.6714545	116.063675
-3.882196	15.02444	121.04229	-19.614584	16.943188	121.259438	39.45929	1.509354	125.348053	37.59819	43.073307	127.760384	38.52874	22.2913305	126.5542185	-77.757908	11.5950455	115.9646575
-5.17945	14.402413	120.817223	-19.578957	16.826456	121.157791	39.401264	1.363856	125.193024	37.659515	42.899559	127.573502	38.5303895	22.1317075	126.383263	-77.6883035	11.5212045	115.932319
-6.501672	13.763109	120.537056	-19.544844	16.761208	121.075439	39.329082	1.276249	124.969734	37.699825	42.787437	127.44323	38.5144535	22.031843	126.206482	-77.6041415	11.490573	115.944396
-7.841063	13.100602	120.364449	-19.519188	16.731739	121.076027	39.271744	1.250121	124.707619	37.746937	42.723743	127.358864	38.5093405	21.986932	126.0332415	-77.5477165	11.476546	116.1188125
-9.213358	12.387801	120.171631	-19.545341	16.750864	121.095894	39.210922	1.267248	124.379051	37.789665	42.72364	127.268097	38.5002935	21.995444	125.823574	-77.5909755	11.506284	116.368214
-10.556955	11.617567	119.860542	-19.547415	16.816256	121.048508	39.123596	1.327328	123.940125	37.790565	42.739376	127.078377	38.4570805	22.033352	125.509251	-77.5519105	11.59916	116.587765
-11.956967	10.834911	119.463013	-19.560946	16.87645	120.903671	38.995667	1.437825	123.333763	37.794617	42.810955	126.677551	38.395142	22.12439	125.005657	-77.517034	11.62851	116.801685
-14.020224	9.512943	118.601669	-19.527727	17.019152	120.501579	38.761375	1.679556	122.172012	37.736641	42.989826	125.882027	38.249008	22.334691	124.0270195	-77.304462	11.703613	116.9761385
-15.506853	8.602424	118.213188	-19.489298	17.121702	120.225456	38.63908	1.957758	121.552551	37.671299	43.185921	125.274681	38.1551895	22.5718395	123.413616	-77.1337855	11.6715645	117.037296
-16.706245	7.428899	117.728333	-19.406061	17.269995	120.00219	38.602493	2.263877	121.086815	37.635231	43.42392	124.738754	38.118862	22.8438985	122.9127845	-76.930984	11.6960915	117.0915955
-18.08621	6.260207	117.574432	-19.34301	17.453852	119.865189	38.623474	2.520153	120.95668	37.532009	43.634418	124.158356	38.0777415	23.0772855	122.557518	-76.7637615	11.8304185	117.17286
-19.449436	5.000597	117.576538	-19.324764	17.620935	119.820641	38.651001	2.775704	120.980301	37.396011	43.856361	123.510742	38.023506	23.3160325	122.2455215	-76.673034	11.9258375	117.3957605
-20.820538	3.640991	117.836014	-19.322058	17.722248	119.803749	38.725822	2.98512	121.040848	37.21862	43.970928	122.862434	37.972221	23.478024	121.951641	-76.616337	11.966472	117.655857
-22.192442	2.261708	118.214592	-19.357302	17.74449	119.810745	38.840805	3.125568	121.184395	36.982357	44.003708	122.110107	37.911581	23.564638	121.647251	-76.626185	11.924342	117.974239
-24.208149	0.068295	119.110855	-19.402916	17.624912	119.891342	39.215553	3.273851	121.169327	36.636223	43.88274	121.062172	37.925888	23.5782955	121.1157495	-76.73172	11.6715285	118.6669345
-25.540501	-1.370622	119.863342	-19.420877	17.427773	119.996216	39.505611	3.245683	121.130905	36.471855	43.603577	120.479179	37.988733	23.42463	120.805042	-76.830487	11.430916	119.18739
-26.858109	-2.787119	120.76149	-19.387514	17.124918	120.174583	39.564232	3.143829	121.319977	36.431175	43.168762	119.930717	37.9977035	23.1562955	120.625347	-76.7727315	11.0935405	119.723819
-28.123432	-4.096459	121.667313	-19.323816	16.75605	120.369087	39.471661	2.813874	121.699394	36.472748	42.619259	119.470108	37.9722045	22.7165665	120.584751	-76.6198365	10.7955335	120.153423
-29.393139	-5.341263	122.434631	-19.232323	16.388788	120.51741	39.365761	2.363898	122.251892	36.554806	42.062355	119.136086	37.9602835	22.2131265	120.693989	-76.4249295	10.5644495	120.340831
-30.462011	-6.594043	123.026703	-19.16802	16.052959	120.693863	39.291344	2.03792	122.922043	36.657734	41.647747	118.884995	37.974539	21.8428335	120.903519	-76.310579	10.2630845	120.484207
-31.646645	-7.555932	123.531113	-19.15431	15.771911	120.873283	39.292343	1.739774	123.601913	36.728954	41.353622	118.903603	38.0106485	21.546698	121.252758	-76.3192685	9.997124	120.493808
-33.568295	-8.75305	123.905579	-19.255386	15.496774	121.067299	39.169594	1.495431	124.34845	36.795956	41.186478	119.189873	37.982775	21.3409545	121.7691615	-76.493547	9.6525935	120.3654365
-34.719257	-9.415452	123.936829	-19.36544	15.433309	121.140717	39.059559	1.475156	124.559761	36.736454	41.222256	119.292816	37.8980065	21.348706	121.9262885	-76.6288865	9.517912	120.3551455
-35.930489	-9.848185	124.036171	-19.483606	15.492995	121.171463	38.95834	1.596472	124.542809	36.592381	41.335175	119.326553	37.7753605	21.4658235	121.934681	-76.7425725	9.5201665	120.408245
-37.137394	-10.125515	124.122154	-19.572573	15.632094	121.190521	38.881271	1.873943	124.439117	36.462982	41.581314	119.219612	37.6721265	21.7276285	121.8293645	-76.8172725	9.5365595	120.5516775
-38.307838	-10.222228	124.338402	-19.61895	15.781818	121.213387	38.853539	2.137333	124.208389	36.334442	41.835339	119.070473	37.5939905	21.986336	121.639431	-76.8318905	9.5773	120.787343
-39.392818	-10.265825	124.440834	-19.659876	15.877563	121.216599	38.876923	2.272844	123.734093	36.185741	42.016308	118.850014	37.531332	22.144576	121.2920535	-76.851084	9.61055	121.1411445
-40.478439	-10.111189	124.488953	-19.664717	15.9164	121.153465	38.859768	2.347299	123.084877	36.034184	42.11071	118.431877	37.446976	22.2290045	120.758377	-76.77641	9.6037955	121.548553
-42.003414	-9.764385	124.395157	-19.672062	15.849726	120.870499	38.647358	2.371938	121.797668	35.798061	42.167862	117.424751	37.2227095	22.2699	119.6112095	-76.5668335	9.429552	122.1297885
-42.897076	-9.406301	124.27359	-19.682362	15.751288	120.511452	38.447525	2.335101	120.578125	35.544773	42.141918	116.574799	36.996149	22.2385095	118.576462	-76.360873	9.2640665	122.446442
-43.853848	-8.886495	123.972031	-19.726091	15.653135	120.072487	38.16605	2.355344	119.390846	35.189938	42.124237	115.566467	36.677994	22.2397905	117.4786565	-76.130176	9.0664795	122.6663175
-44.635738	-8.29437	123.631523	-19.788513	15.590117	119.656631	37.865208	2.487184	118.252525	34.870579	42.218769	114.742172	36.3678935	22.3529765	116.4973485	-75.9449195	8.8272575	122.8159135
-45.347507	-7.561053	123.261597	-19.861546	15.572561	119.303062	37.629742	2.63468	117.348602	34.643738	42.396118	114.245621	36.13674	22.515399	115.7971115	-75.859832	8.629723	122.8090125
-45.888767	-6.763032	122.941605	-19.943069	15.626095	119.054207	37.445709	2.878063	116.766586	34.427315	42.639328	113.871674	35.936512	22.7586955	115.31913	-75.82265	8.4934945	122.789284
-46.456093	-5.777327	122.710838	-20.0543	15.741455	118.933174	37.235996	3.161303	116.333755	34.156124	42.909664	113.74292	35.69606	23.0354835	115.0383375	-75.80466	8.4474265	122.8280105
-46.924625	-4.162723	122.648415	-20.223202	15.973747	119.042801	37.11692	3.641328	116.269196	33.875107	43.401711	113.944206	35.4960135	23.5215195	115.106701	-75.9424175	8.4259745	122.978901
-47.154026	-2.976744	122.626984	-20.325222	16.127205	119.336548	37.19989	3.95783	116.693619	33.788906	43.75285	114.45092	35.494398	23.85534	115.5722695	-76.144842	8.39907	123.1008265
-47.167171	-1.777985	122.810051	-20.417446	16.224287	119.766197	37.325909	4.219272	117.383507	33.819153	44.046204	115.202141	35.572531	24.132738	116.292824	-76.407423	8.315836	123.23957
-47.128036	-0.539162	122.836388	-20.490871	16.249231	120.288406	37.478531	4.352575	118.250977	33.889553	44.284393	116.091553	35.684042	24.318484	117.171265	-76.665784	8.179978	123.405547
-47.051697	0.775195	123.138718	-20.521444	16.213547	120.862389	37.660934	4.42231	119.25061	33.999489	44.457581	117.165459	35.8302115	24.4399455	118.2080345	-76.8730995	7.9871485	123.5167435
-46.839825	2.079507	123.298645	-20.517155	16.106861	121.479797	37.848137	4.449151	120.248199	34.180271	44.573242	118.387535	36.014204	24.5111965	119.317867	-77.048514	7.7025255	123.641727
-46.427097	3.440304	123.319336	-20.506664	15.966738	122.093056	38.038654	4.39167	121.369576	34.407406	44.650154	119.720863	36.22303	24.520912	120.5452195	-77.236358	7.412564	123.6408925
-45.832558	5.50186	123.532867	-20.431534	15.728323	123.065331	38.450043	4.248154	123.134277	34.868999	44.694134	121.858444	36.659521	24.471144	122.4963605	-77.522589	6.985502	123.6343015
-45.235939	6.944314	123.667122	-20.389042	15.631763	123.728394	38.806499	4.19417	124.376892	35.166393	44.83041	123.276756	36.986446	24.51229	123.826824	-77.76453	6.751236	123.629964
-44.703239	8.401398	124.07457	-20.322699	15.579446	124.446236	39.146156	4.249008	125.569115	35.497353	45.062443	124.746429	37.3217545	24.6557255	125.157772	-77.9671525	6.5031665	123.7347
-44.091053	9.847155	124.433449	-20.245745	15.607516	125.182678	39.844685	4.150606	126.628456	35.827488	45.313862	126.091125	37.8360865	24.732234	126.3597905	-78.3275765	6.482798	124.0055655
-43.387329	11.334571	124.783722	-19.941912	15.535151	125.786301	40.217274	4.256334	127.669334	36.09465	45.59412	127.226852	38.155962	24.925227	127.448093	-78.039786	6.145075	124.124509
-42.71331	12.851332	125.240387	-19.849964	15.64081	126.338539	40.492397	4.399418	128.517166	36.314392	45.864208	128.10817	38.4033945	25.131813	128.312668	-78.1033225	6.149807	124.36441
-42.007942	14.282508	125.521469	-19.774368	15.751876	126.734879	40.738415	4.570821	129.164322	36.478035	46.109898	128.683517	38.608225	25.3403595	128.9239195	-78.156961	6.1633925	124.5458385
-40.91684	16.477995	125.621735	-19.693089	15.883422	126.928177	40.974731	4.798778	129.650879	36.633862	46.431824	129.117447	38.8042965	25.615301	129.384163	-78.1904745	6.151543	124.472191
-40.153378	17.876707	125.476494	-19.649429	15.942986	126.817444	41.036053	4.92649	129.734985	36.63575	46.562809	129.153748	38.8359015	25.7446495	129.4443665	-78.1347595	6.1413225	124.1905215
-39.406784	19.275284	125.134132	-19.629707	15.983455	126.568733	41.057045	5.059196	129.674622	36.646423	46.678848	129.119324	38.851734	25.869022	129.396973	-78.111148	6.097888	123.740493
-38.718536	20.693035	124.955559	-19.625677	16.012123	126.288162	41.029499	5.129523	129.573639	36.597843	46.752941	129.057724	38.813671	25.941232	129.3156815	-78.065025	6.083014	123.2606425
-37.991611	22.042595	124.717751	-19.657337	16.049723	126.059273	40.966686	5.218352	129.481094	36.536156	46.819065	129.020432	38.751421	26.0187085	129.250763	-78.066095	6.0807375	122.867783
-37.239555	23.352304	124.499062	-19.695171	16.095152	125.872276	40.911228	5.315683	129.400665	36.473419	46.920204	129.033478	38.6923235	26.1179435	129.2170715	-78.0826655	6.0723605	122.5274805
-36.514427	24.709213	124.477066	-19.74548	16.156595	125.756439	40.868649	5.442955	129.322525	36.402306	47.019581	129.07225	38.6354775	26.231268	129.1973875	-78.1264375	6.081922	122.3154905
-35.622551	26.732889	124.484344	-19.820816	16.241205	125.562813	40.755859	5.642223	129.14267	36.283875	47.207485	129.114182	38.519867	26.424854	129.128426	-78.161499	6.057556	121.9972
-34.936172	27.98892	124.48188	-20.109852	16.451962	125.479721	40.659966	5.760767	128.892212	36.192471	47.302387	129.067383	38.4262185	26.531577	128.9797975	-78.6459225	6.372347	121.9796445
-34.185009	29.22216	124.382866	-20.158567	16.511919	125.244881	40.557701	5.884446	128.529831	36.099068	47.374191	128.970306	38.3283845	26.6293185	128.7500685	-78.6455185	6.3945195	121.7396935
-33.461414	30.388424	124.30365	-20.217144	16.586115	124.986099	40.441143	5.989566	128.035568	36.008923	47.448936	128.70813	38.225033	26.719251	128.371849	-78.659321	6.452979	121.600349
-32.763248	31.516611	124.219765	-20.27153	16.68959	124.673058	40.275967	6.128922	127.489746	35.904167	47.545944	128.247665	38.090067	26.837433	127.8687055	-78.633127	6.541747	121.4774105
-31.996273	32.650394	124.027634	-20.293489	16.816572	124.321404	40.111401	6.322608	126.870819	35.787113	47.666611	127.743614	37.949257	26.9946095	127.3072165	-78.536235	6.6385345	121.3355915
-31.264383	33.69009	123.786583	-20.310513	16.948574	123.959961	40.022717	6.484936	126.221588	35.663418	47.784737	127.113953	37.8430675	27.1348365	126.6677705	-78.4640935	6.7623115	121.2521515
-30.125057	35.159626	123.308327	-20.311937	17.131523	123.381821	39.520912	6.950752	125.466606	35.441936	47.948238	126.184784	37.481424	27.449495	125.825695	-78.105298	6.813551	120.937947
-29.296488	36.117771	123.007164	-20.303217	17.234756	123.041794	39.418526	7.107785	124.956604	35.334038	48.022114	125.678696	37.376282	27.5649495	125.31765	-77.982716	6.9045625	120.765938
-28.488354	36.96611	122.774269	-20.33873	17.315195	122.755989	39.33989	7.164799	124.620628	35.24707	48.090324	125.265411	37.29348	27.6275615	124.9430195	-77.97094	7.0028285	120.5689585
-27.685181	37.780533	122.592995	-20.38027	17.399988	122.545036	39.201721	7.234943	124.346817	35.181641	48.117111	125.037132	37.191681	27.676027	124.6919745	-77.952221	7.123949	120.3980975
-26.818483	38.562565	122.540962	-20.455505	17.495623	122.390327	39.058025	7.280181	124.144577	35.109844	48.143353	124.906631	37.0839345	27.711767	124.525604	-77.9949445	7.279479	120.25505
-25.931936	39.311951	122.53891	-20.551079	17.603775	122.274254	38.887756	7.309837	124.022224	35.075497	48.180977	124.846115	36.9816265	27.745407	124.4341695	-78.0837845	7.462143	120.1143385
-25.077578	39.953484	122.605751	-20.649611	17.735424	122.160385	38.730114	7.392505	123.869583	35.012314	48.252708	124.930534	36.871214	27.8226065	124.4000585	-78.170436	7.6482415	119.9207115
-23.730621	40.863464	122.743675	-20.810364	17.949924	121.931053	38.523792	7.540881	123.59481	34.940674	48.398685	125.183296	36.732233	27.969783	124.389053	-78.352961	7.930065	119.473053
-22.81024	41.391418	122.942177	-20.916418	18.119524	121.786713	38.377823	7.684966	123.365929	34.853764	48.511005	125.368774	36.6157935	28.0979855	124.3673515	-78.4486295	8.1410625	119.2060745
-21.903618	41.790165	123.133804	-21.003054	18.312351	121.669594	38.254536	7.862896	123.158432	34.783108	48.659348	125.561081	36.518822	28.261122	124.3597565	-78.52493	8.36358	118.9794315
-21.02013	42.139084	123.294662	-21.073761	18.535269	121.611931	38.190536	8.049039	123.072815	34.74221	48.838352	125.78772	36.466373	28.4436955	124.4302675	-78.613895	8.6268425	118.7935945
-20.01503	42.392601	123.388794	-21.143513	18.791546	121.60952	38.213741	8.24162	123.189713	34.708126	49.063454	125.970284	36.4609335	28.652537	124.5799985	-78.7479595	8.930555	118.6390415
-19.054367	42.572842	123.406876	-21.190521	19.035675	121.631386	38.239368	8.42446	123.400093	34.678802	49.24818	126.112457	36.459085	28.83632	124.756275	-78.840127	9.23503	118.506497
-18.113192	42.719669	123.230316	-21.25049	19.24828	121.648216	38.263962	8.532495	123.63237	34.625141	49.375065	126.127136	36.4445515	28.95378	124.879753	-78.9455315	9.54278	118.416679
-16.700373	42.648594	122.825348	-21.331766	19.434811	121.659721	38.275742	8.500607	124.010574	34.581635	49.395142	125.92498	36.4286885	28.9478745	124.967777	-79.0922205	9.9217475	118.351665
-15.700102	42.431431	122.557663	-21.345333	19.423571	121.609077	38.318584	8.359114	124.275803	34.593616	49.284695	125.855339	36.4561	28.8219045	125.065571	-79.146766	10.0252375	118.152583
-14.768942	42.135586	122.361305	-21.342716	19.328066	121.523544	38.366489	8.148475	124.562767	34.627728	49.124344	125.819633	36.4971085	28.6364095	125.1912	-79.1825405	10.0197225	117.855888
-13.846268	41.796417	122.179459	-21.36495	19.21339	121.42234	38.384594	7.938237	124.73246	34.687389	48.944138	125.789001	36.5359915	28.4411875	125.2607305	-79.2658915	9.9855925	117.5839495
-12.991643	41.348587	121.983421	-21.391241	19.105568	121.259605	38.349297	7.727845	124.80658	34.717487	48.768894	125.725433	36.533392	28.2483695	125.2660065	-79.315874	9.9627665	117.2532035
-12.069992	40.867954	121.782745	-21.416615	19.052702	121.077515	38.2957	7.542933	124.774132	34.750622	48.600803	125.651443	36.523161	28.071868	125.2127875	-79.356391	10.033536	116.9422425
-11.29143	40.3321	121.663193	-21.437708	19.03669	120.867416	38.227814	7.402501	124.738274	34.803638	48.478539	125.58123	36.515726	27.94052	125.159752	-79.391142	10.13286	116.57508
-10.122594	39.464092	121.489799	-21.489845	19.070045	120.560837	38.144379	7.297646	124.582985	34.848286	48.418148	125.52327	36.4963325	27.857897	125.0531275	-79.4760225	10.282193	116.0685465
-9.404379	38.785343	121.361626	-21.551348	19.128292	120.388969	38.087555	7.305113	124.417259	34.832592	48.431808	125.449409	36.4600735	27.8684605	124.933334	-79.5627695	10.3881235	115.844604
-8.788799	38.132961	121.260597	-21.607889	19.187624	120.225235	38.023701	7.328521	124.213898	34.825512	48.470505	125.36805	36.4246065	27.899513	124.790974	-79.6403845	10.475735	115.659496
-8.263907	37.395649	121.226692	-21.661171	19.255152	120.100914	37.943039	7.367951	123.974442	34.794506	48.488731	125.275848	36.3687725	27.928341	124.625145	-79.6911145	10.581963	115.576683
-7.641499	36.559547	121.140076	-21.673977	19.294868	120.016548	37.896652	7.4137	123.766136	34.782272	48.509357	125.186554	36.339462	27.9615285	124.476345	-79.687416	10.6282075	115.556751
-7.141271	35.655201	121.058083	-21.664068	19.303196	119.990112	37.873238	7.462358	123.625206	34.756325	48.531544	125.151016	36.3147815	27.996951	124.388111	-79.6429175	10.609441	115.592113
-6.70023	34.704304	121.001564	-21.624073	19.251879	120.00251	37.868496	7.469556	123.56691	34.723583	48.502617	125.133133	36.2960395	27.9860865	124.3500215	-79.5441855	10.5176715	115.6549985
-6.149582	33.129276	120.944847	-21.621372	19.131058	120.036278	37.841736	7.37793	123.467445	34.686699	48.376163	125.097641	36.2642175	27.8770465	124.282543	-79.5069615	10.3850695	115.790013
-5.802186	31.979885	120.820793	-21.667004	19.016315	120.012131	37.775707	7.259143	123.396751	34.655293	48.27824	124.962738	36.2155	27.7686915	124.1797445	-79.549508	10.2639385	115.8445175
-5.544073	30.799923	120.571068	-21.746632	18.931343	119.909264	37.674393	7.110952	123.231003	34.589783	48.109039	124.788734	36.132088	27.6099955	124.0098685	-79.625352	10.2526905	115.8086595
-5.322753	29.591825	120.283974	-21.849218	18.866043	119.730247	37.538223	6.950766	123.05452	34.506573	47.940552	124.529884	36.022398	27.445659	123.792202	-79.720834	10.286427	115.668292
-5.144217	28.315712	120.001587	-21.968554	18.790955	119.531013	37.429844	6.753401	122.88604	34.463688	47.764439	124.225578	35.946766	27.25892	123.555809	-79.883874	10.32299	115.506217
-4.989416	26.982079	119.690979	-22.056644	18.738092	119.31398	37.336533	6.558683	122.728432	34.432907	47.585167	124.001846	35.88472	27.071925	123.365139	-79.998008	10.404259	115.262821
-4.913273	25.636715	119.380714	-22.152021	18.661751	119.145012	37.241859	6.400373	122.606293	34.374184	47.428726	123.781326	35.8080215	26.9145495	123.1938095	-80.1120635	10.4089525	115.0962145
-4.8998	23.533146	119.164673	-22.287815	18.538633	119.061981	37.082775	6.242903	122.408127	34.224464	47.247021	123.52359	35.6536195	26.744962	122.9658585	-80.2292495	10.332304	115.1581035
-4.969907	22.085434	119.085228	-22.362537	18.468874	119.111229	36.983906	6.160225	122.373138	34.143135	47.150326	123.437355	35.5635205	26.6552755	122.9052465	-80.2885945	10.2824725	115.3172115
-5.021281	20.60392	119.062485	-22.4093	18.427839	119.210556	36.917294	6.119475	122.464836	34.106037	47.063023	123.418999	35.5116655	26.591249	122.9419175	-80.3302655	10.264429	115.4791945
-5.149803	19.115356	119.100746	-22.443874	18.409777	119.284668	36.880558	6.098442	122.61972	34.085354	47.00885	123.392845	35.482956	26.553646	123.0062825	-80.370704	10.265908	115.5630535
-5.322834	17.599401	119.01828	-22.479698	18.418381	119.300232	36.840942	6.102768	122.732803	34.071201	46.978683	123.222374	35.4560715	26.5407255	122.9775885	-80.4154675	10.2960365	115.6228755
-5.483797	16.076294	118.866287	-22.488949	18.460417	119.230904	36.803303	6.131476	122.720383	34.032505	46.962524	122.895264	35.417904	26.547	122.8078235	-80.395802	10.373834	115.6539845
-5.688676	14.566424	118.693962	-22.490421	18.485489	119.116035	36.784615	6.149401	122.613251	33.966919	46.94186	122.460258	35.375767	26.5456305	122.5367545	-80.356609	10.4253475	115.6953155
-6.056051	12.237247	118.482277	-22.431133	18.460468	119.001862	36.802113	6.221783	122.51152	33.87524	46.957161	121.809128	35.3386765	26.589472	122.160324	-80.2009425	10.331464	115.8434
-6.364498	10.730927	118.553291	-22.38006	18.404545	118.983734	36.865993	6.25104	122.544983	33.842525	46.940834	121.536674	35.354259	26.595937	122.0408285	-80.114379	10.213153	115.9266395
-6.652111	9.160594	118.590996	-22.346945	18.285685	119.015968	36.94289	6.207181	122.626099	33.816139	46.872494	121.40049	35.3795145	26.5398375	122.0132945	-80.0734045	10.0315325	116.0186415
-7.008158	7.611166	118.629097	-22.318476	18.118872	119.048843	36.976669	6.094396	122.716545	33.824059	46.759235	121.35981	35.400364	26.4268155	122.0381775	-80.037316	9.8109285	116.0595085
-7.432251	6.143376	118.706131	-22.287014	17.934694	119.064201	36.99538	5.912287	122.782425	33.852024	46.592415	121.422432	35.423702	26.252351	122.1024285	-79.99773	9.617037	116.0259735
-7.827897	4.614502	118.636131	-22.259613	17.755648	119.047485	36.996056	5.722866	122.833847	33.944031	46.426857	121.571228	35.4700435	26.0748615	122.2025375	-79.9892695	9.4364345	115.8924325
-8.305754	3.154233	118.513084	-22.239092	17.60257	119.019783	36.990089	5.529238	122.865639	34.025227	46.271259	121.760788	35.507658	25.9002485	122.3132135	-79.985842	9.3048915	115.7263525
-9.063072	1.067191	118.351639	-22.231453	17.4743	118.995377	36.989708	5.334065	122.861862	34.11652	46.104671	122.015739	35.553114	25.719368	122.4388005	-80.01602	9.229232	115.5519535
-9.636854	-0.315852	118.231606	-22.221439	17.459688	118.990074	37.003979	5.303579	122.816635	34.136902	46.083076	122.098885	35.5704405	25.6933275	122.45776	-80.0133185	9.2260485	115.522388
-10.142934	-1.67449	118.093941	-22.200533	17.478334	118.985344	37.023109	5.329137	122.7705	34.128551	46.10326	122.110703	35.57583	25.7161985	122.4406015	-79.976896	9.2404695	115.5300865
-10.783157	-2.987714	118.088081	-22.167988	17.491098	118.991104	37.053551	5.371631	122.758087	34.140743	46.114239	122.046364	35.597147	25.742935	122.4022255	-79.933123	9.239261	115.5799825
-11.426492	-4.336179	118.089989	-22.09696	17.46224	118.999733	37.124935	5.358816	122.783615	34.160938	46.083912	121.952805	35.6429365	25.721364	122.36821	-79.8368565	9.203116	115.631256
-12.132648	-5.653519	118.146065	-22.021229	17.391773	119.004524	37.200485	5.29763	122.838127	34.208916	45.981361	121.808792	35.7047005	25.6394955	122.3234595	-79.7471585	9.1440505	115.6855885
-12.842047	-6.95347	118.324684	-21.908049	17.247887	118.987694	37.292828	5.179876	122.89994	34.275211	45.835949	121.60981	35.7840195	25.5079125	122.254875	-79.6001175	8.9878615	115.720513
-13.979557	-8.838682	118.41761	-21.741821	16.924505	118.889	37.436653	4.941841	122.983528	34.376747	45.492111	121.174683	35.9067	25.216976	122.0791055	-79.390342	8.632034	115.6988945
-14.767077	-10.066133	118.598854	-21.634941	16.684509	118.778656	37.520538	4.742817	122.982086	34.43063	45.226536	120.824745	35.975584	24.9846765	121.9034155	-79.245466	8.38434149999999	115.6538965
-15.560706	-11.304246	118.842888	-21.521402	16.43914	118.678535	37.604771	4.539624	122.985161	34.463665	44.932045	120.362747	36.034218	24.7358345	121.673954	-79.077022	8.14244549999999	115.683116
-16.378086	-12.459124	119.219398	-21.386595	16.225706	118.604698	37.711639	4.351208	123.019302	34.523029	44.652565	119.874275	36.117334	24.5018865	121.4467885	-78.890524	7.9495255	115.7626075
-17.23947	-13.530153	119.731262	-21.250854	16.01088	118.557251	37.864422	4.131361	123.128212	34.6231	44.361774	119.422722	36.243761	24.2465675	121.275467	-78.745469	7.7751925	115.839035
-17.895933	-14.672125	120.171356	-21.1157	15.7913	118.525932	38.024555	3.889354	123.282013	34.733543	44.05772	119.001427	36.379049	23.973537	121.14172	-78.610449	7.609063	115.910144
-18.774143	-15.587737	120.670021	-20.995066	15.558397	118.523994	38.162235	3.59733	123.376213	34.866314	43.738201	118.704666	36.5142745	23.6677655	121.0404395	-78.5044065	7.4490285	116.0075485
-20.10038	-16.796047	121.046303	-20.824039	15.132168	118.566956	38.327923	3.101469	123.446831	35.105846	43.209633	118.47049	36.7168845	23.155551	120.9586605	-78.3649625	7.108785	116.1752515
-20.964212	-17.465565	121.05014	-20.699329	14.846589	118.582176	38.450165	2.760653	123.456253	35.294197	42.906883	118.486061	36.872181	22.833768	120.971157	-78.270839	6.85941	116.193195
-21.825579	-18.065311	120.855629	-20.594048	14.589797	118.574486	38.561413	2.470203	123.420868	35.478355	42.680973	118.619453	37.019884	22.575588	121.0201605	-78.20798	6.604006	116.1288115
-22.71163	-18.530504	120.51252	-20.46689	14.367408	118.551239	38.658012	2.257231	123.343468	35.634308	42.523148	118.834976	37.14616	22.3901895	121.089222	-78.07994	6.3446265	116.013256
-23.70598	-18.741879	120.219078	-20.366039	14.211332	118.539383	38.747932	2.114972	123.262177	35.784225	42.451908	119.053719	37.2660785	22.28344	121.157948	-77.9981565	6.139224	115.920818
-24.574478	-19.022476	119.941475	-20.265903	14.117728	118.542847	38.845764	2.04462	123.167511	35.885551	42.424469	119.200607	37.3656575	22.2345445	121.184059	-77.8974635	6.0009115	115.901635
-25.459396	-19.137133	119.843033	-20.177015	14.08009	118.594803	38.926155	2.026098	123.030975	35.953979	42.427738	119.290451	37.440067	22.226918	121.160713	-77.794097	5.933262	116.028893
-26.796001	-19.145615	120.012901	-20.033833	14.064052	118.742928	39.098923	2.022026	122.905991	36.094238	42.422966	119.262405	37.5965805	22.222496	121.084198	-77.6642465	5.905608	116.401658
-27.713923	-19.06741	120.273209	-19.940809	14.023656	118.873177	39.229813	1.970636	122.881851	36.195717	42.366978	119.187561	37.712765	22.168807	121.034706	-77.594383	5.878505	116.711648
-28.52861	-18.898205	120.49054	-19.834448	13.921738	119.006432	39.339958	1.874583	122.839546	36.298584	42.258263	119.127869	37.819271	22.066423	120.9837075	-77.488167	5.777053	117.0291565
-29.369745	-18.654688	120.699585	-19.711927	13.729676	119.147369	39.436764	1.699585	122.806679	36.404934	42.083748	119.105782	37.920849	21.8916665	120.9562305	-77.344703	5.5676855	117.3385075
-30.200142	-18.336	120.84227	-19.596121	13.498772	119.297813	39.538658	1.474228	122.781059	36.499985	41.841881	119.151817	38.0193215	21.6580545	120.966438	-77.2115635	5.3394895	117.629188
-31.018887	-17.947351	120.877693	-19.483019	13.240049	119.417343	39.619495	1.212173	122.758995	36.592945	41.589527	119.26255	38.10622	21.40085	121.0107725	-77.072258	5.079248	117.8239135
-31.734997	-17.509729	120.806381	-19.377432	12.983401	119.495354	39.705154	0.94785	122.723755	36.685059	41.354668	119.395508	38.1951065	21.151259	121.0596315	-76.9499705	4.815543	117.9310765
-32.829494	-16.70709	120.450714	-19.253544	12.603982	119.555023	39.827904	0.582822	122.615669	36.835651	41.063828	119.696129	38.3317775	20.823325	121.155899	-76.8388655	4.384639	117.954147
-33.529297	-16.076687	120.081795	-19.192593	12.379657	119.57885	39.901993	0.342977	122.490288	36.934715	40.903587	119.973625	38.418354	20.623282	121.2319565	-76.80354	4.136032	117.9257435
-34.183701	-15.414649	119.681099	-19.1675	12.194104	119.596016	39.958431	0.157289	122.322823	37.010063	40.769794	120.241997	38.484247	20.4635415	121.28241	-76.819247	3.9246665	117.909622
-34.793533	-14.672666	119.307266	-19.16699	12.040956	119.613289	39.957066	-0.002997	122.112251	37.075993	40.675655	120.53701	38.5165295	20.336329	121.3246305	-76.8505095	3.745583	117.9019475
-35.42625	-13.879238	118.960442	-19.181639	11.940629	119.63739	39.959076	-0.112712	121.958069	37.11829	40.617626	120.833458	38.538683	20.252457	121.3957635	-76.901961	3.628801	117.8790165
-36.00087	-13.037859	118.648651	-19.215384	11.909072	119.650414	39.94965	-0.142325	121.858688	37.143932	40.637077	121.108009	38.546791	20.247376	121.4833485	-76.977559	3.570768	117.8174795
-36.525505	-12.21585	118.454506	-19.254852	11.92631	119.658897	39.92337	-0.096527	121.766998	37.119156	40.698948	121.308777	38.521263	20.3012105	121.5378875	-77.030967	3.5514095	117.7799065
-37.20211	-10.931251	118.402267	-19.328268	12.002486	119.670738	39.878742	0.00039	121.645721	37.046955	40.788437	121.439781	38.4628485	20.3944135	121.542751	-77.1193845	3.6105585	117.798725
-37.64183	-10.083838	118.459061	-19.333612	12.012526	119.689011	39.875595	0.001292	121.640778	37.029709	40.797615	121.458504	38.452652	20.3994535	121.549641	-77.119876	3.6255985	117.828381
-38.000351	-9.228292	118.52726	-19.319408	11.989554	119.700752	39.915234	-0.069615	121.685349	37.057762	40.751564	121.440887	38.486498	20.3409745	121.563118	-77.125314	3.6381335	117.838386
-38.347702	-8.42231	118.598518	-19.284081	11.915026	119.697258	39.962776	-0.16979	121.742714	37.084339	40.666836	121.39064	38.5235575	20.248523	121.566677	-77.0917195	3.581529	117.827839
-38.585369	-7.649414	118.692719	-19.272156	11.812244	119.685638	40.003796	-0.274361	121.788895	37.092781	40.578396	121.290863	38.5482885	20.1520175	121.539879	-77.0926005	3.4724705	117.831397
-38.822121	-6.845354	118.743225	-19.265041	11.686574	119.650101	40.038994	-0.404335	121.838615	37.079876	40.461365	121.172951	38.559435	20.028515	121.505783	-77.089517	3.344633	117.794419
-39.017277	-6.020263	118.758736	-19.253571	11.553288	119.586548	40.052689	-0.51488	121.889893	37.049313	40.370941	121.086899	38.551001	19.9280305	121.488396	-77.058143	3.1785455	117.6847
-39.289185	-4.802627	118.722466	-19.327465	11.406502	119.518677	40.029766	-0.646109	121.965981	36.974861	40.249371	121.017159	38.5023135	19.801631	121.49157	-77.1572435	3.011373	117.545784
-39.419868	-4.000364	118.718803	-19.394241	11.348083	119.506203	39.976849	-0.690534	122.017761	36.885532	40.221695	121.00518	38.4311905	19.7655805	121.5114705	-77.2196725	2.9305855	117.5009355
-39.522797	-3.121538	118.726799	-19.452816	11.345957	119.518219	39.891918	-0.673369	122.064056	36.799641	40.228504	121.058533	38.3457795	19.7775675	121.5612945	-77.2514115	2.9143465	117.4751435
-39.589413	-2.2218	118.769943	-19.532175	11.388542	119.570282	39.788879	-0.609832	122.156845	36.719017	40.28664	121.148636	38.253948	19.838404	121.6527405	-77.318298	2.93868	117.4878235
-39.627796	-1.328109	118.787834	-19.616327	11.440307	119.639183	39.690723	-0.51005	122.245316	36.635582	40.378258	121.302795	38.1631525	19.934104	121.7740555	-77.3958065	2.94651	117.5043105
-39.643204	-0.424284	118.796692	-19.705763	11.518725	119.70533	39.577888	-0.380136	122.305809	36.534534	40.491917	121.478821	38.056211	20.0558905	121.892315	-77.467737	2.9815595	117.518345
-39.634266	0.459439	118.785751	-19.819221	11.600687	119.740585	39.436081	-0.265166	122.312752	36.418209	40.579674	121.637108	37.927145	20.157254	121.97493	-77.565587	3.04412	117.50624
-39.540936	1.830339	118.692413	-19.966969	11.72167	119.728745	39.224686	-0.119532	122.25782	36.240738	40.725727	121.826157	37.732712	20.3030975	122.0419885	-77.66665	3.1402425	117.4155015
-39.438038	2.725462	118.63018	-20.056395	11.797859	119.701134	39.11108	-0.028065	122.222672	36.15432	40.821095	121.93692	37.6327	20.396515	122.079796	-77.74549	3.199203	117.322472
-39.299446	3.596817	118.596039	-20.128674	11.875679	119.671204	39.00243	0.042846	122.195518	36.081356	40.892239	122.011795	37.541893	20.4675425	122.1036565	-77.799241	3.2838155	117.2387515
-39.160625	4.456877	118.576607	-20.217497	11.956989	119.662491	38.913914	0.067158	122.167336	36.016903	40.934639	122.065735	37.4654085	20.5008985	122.1165355	-77.9004025	3.4130795	117.2084465
-38.98296	5.30172	118.56086	-20.293274	12.063389	119.647873	38.82238	0.029479	122.258057	35.961578	40.934711	122.110283	37.391979	20.482095	122.18417	-77.978527	3.644683	117.111576
-38.764328	6.175967	118.504501	-20.344713	12.211011	119.640732	38.771332	-0.025289	122.627937	35.918484	40.906914	122.329155	37.344908	20.4408125	122.478546	-78.034334	3.9812095	116.802918
-38.541325	7.042597	118.445267	-20.401999	12.405908	119.719574	38.768482	-0.094589	123.318947	35.926033	40.891312	122.739014	37.3472575	20.3983615	123.0289805	-78.1512555	4.4134545	116.4101675
-38.17886	8.32512	118.307434	-20.524611	12.684817	119.843689	38.769688	-0.263519	124.627808	36.041843	40.883057	123.537849	37.4057655	20.309769	124.0828285	-78.4549875	5.059865	115.6045495
-37.91111	9.13398	118.259514	-20.609192	12.82828	119.956337	38.721283	-0.384221	125.532272	36.152256	40.861565	124.037315	37.4367695	20.238672	124.7847935	-78.6551535	5.417888	115.1278805
-37.709408	9.931354	118.293671	-20.685715	12.9127	120.147919	38.689144	-0.469576	126.304832	36.26944	40.863258	124.557076	37.479292	20.196841	125.430954	-78.850722	5.628559	114.864884
-37.484909	10.707976	118.435738	-20.764896	12.952874	120.401802	38.711601	-0.631884	126.930748	36.377056	40.837833	125.02562	37.5443285	20.1029745	125.978184	-79.0741205	5.8027735	114.82542
-37.299141	11.501801	118.649757	-20.832674	12.913164	120.683548	38.696896	-0.801474	127.313911	36.47617	40.778	125.429008	37.586533	19.988263	126.3714595	-79.251881	5.838065	114.9956365
-37.115353	12.290694	118.851234	-20.908617	12.829439	120.884117	38.946907	-1.174233	127.313927	36.550842	40.680531	125.75071	37.7488745	19.753149	126.5323185	-79.5661085	5.905729	115.2359155
-36.949245	13.056777	118.991364	-21.016342	12.758456	121.012756	38.563789	-1.190807	127.406525	36.564003	40.581055	126.006935	37.563896	19.695124	126.70673	-79.59658	5.821788	115.318782
-36.781433	14.22232	119.102539	-21.207237	12.745246	121.047913	38.374683	-1.286687	127.155731	36.465797	40.515442	126.320671	37.42024	19.6143775	126.738201	-79.834714	5.8761145	115.357625
-36.676708	15.001531	119.16877	-21.34049	12.834061	121.045616	38.236107	-1.246232	126.928009	36.374146	40.530666	126.494492	37.3051265	19.642217	126.7112505	-79.9861065	6.025905	115.3799815
-36.61158	15.819183	119.196495	-21.483925	12.990361	121.011803	38.07798	-1.174912	126.715996	36.281075	40.598183	126.649605	37.1795275	19.7116355	126.6828005	-80.1473775	6.2690865	115.3408055
-36.543392	16.610966	119.233528	-21.634523	13.162467	120.973824	37.882763	-1.086965	126.46508	36.210308	40.657139	126.7985	37.0465355	19.785087	126.63179	-80.3155815	6.539847	115.315858
-36.517258	17.358387	119.297684	-21.770668	13.339906	120.926582	37.685863	-1.044279	126.149475	36.14072	40.654438	126.833679	36.9132915	19.8050795	126.491577	-80.4546275	6.8747325	115.361587
-36.467838	18.037708	119.361389	-21.916546	13.490645	120.861542	37.455334	-0.996467	125.766144	36.052185	40.653507	126.760246	36.7537595	19.82852	126.263195	-80.5868515	7.15277	115.459889
-36.429432	18.664412	119.434181	-22.020159	13.648121	120.789101	37.273304	-0.94236	125.326309	35.985596	40.660282	126.610504	36.62945	19.858961	125.9684065	-80.669768	7.437281	115.6097955
-36.424034	19.49402	119.53933	-22.128517	13.847859	120.699677	37.086327	-0.864159	124.761429	35.88599	40.704906	126.242981	36.4861585	19.9203735	125.502205	-80.7431925	7.7753445	115.897149
-36.427425	19.961054	119.623543	-22.16337	13.971861	120.69458	36.968884	-0.824674	124.477348	35.850037	40.725845	125.994995	36.4094605	19.9505855	125.2361715	-80.7362005	7.9931365	116.1529885
-36.427399	20.382191	119.749474	-22.196236	14.07601	120.744202	36.866192	-0.79466	124.303345	35.791069	40.70755	125.804207	36.3286305	19.956445	125.053776	-80.7211025	8.195575	116.434628
-36.429123	20.758341	119.911049	-22.216383	14.163345	120.851875	36.750134	-0.7745	124.287621	35.745865	40.681164	125.689331	36.2479995	19.953332	124.988476	-80.6807655	8.373358	116.715274
-36.435242	21.111124	120.140633	-22.289328	14.25699	121.053848	36.646858	-0.769194	124.385056	35.70005	40.674572	125.673927	36.173454	19.952689	125.0294915	-80.75211	8.561291	117.0782045
-36.457069	21.433722	120.399521	-22.163671	14.221677	121.229134	36.532246	-0.731904	124.617645	35.65237	40.675518	125.718811	36.092308	19.971807	125.168228	-80.41965	8.471547	117.29004
-36.467041	21.748606	120.66394	-22.461029	14.498906	121.581161	36.434261	-0.714752	124.954376	35.59594	40.690491	125.863899	36.0151005	19.9878695	125.4091375	-80.9371585	9.0099425	117.7531845
-36.434376	22.196373	121.049927	-22.628407	14.678558	122.022797	36.286266	-0.70168	125.550903	35.547249	40.741669	126.151978	35.9167575	20.0199945	125.8514405	-81.1735715	9.3371215	118.1941535
-36.387302	22.456656	121.299683	-22.731419	14.808353	122.319923	36.190754	-0.687173	125.970436	35.535961	40.788441	126.387047	35.8633575	20.050634	126.1787415	-81.3261955	9.566072	118.4611045
-36.326935	22.689749	121.526573	-22.820824	14.922798	122.602951	36.159035	-0.685248	126.390602	35.541695	40.827984	126.590538	35.850365	20.071368	126.49057	-81.492013	9.774228	118.715332
-36.266617	22.89208	121.717621	-22.847279	15.023376	122.860062	36.165295	-0.679313	126.790405	35.5816	40.875652	126.726341	35.8734475	20.0981695	126.758373	-81.5680055	9.9485825	118.961751
-36.181896	23.06739	121.865463	-22.841551	15.108321	123.085854	36.18856	-0.654541	127.130913	35.62067	40.903915	126.791977	35.904615	20.124687	126.961445	-81.587717	10.091955	119.210263
-36.08799	23.241535	121.946861	-22.801321	15.210311	123.259628	36.57159	-0.809862	127.327278	35.687771	40.928154	126.751984	36.1296805	20.059146	127.039631	-81.7323225	10.361476	119.479625
-36.004673	23.398743	121.942497	-22.729332	15.286016	123.344864	36.682869	-0.816197	127.604568	35.77483	40.946632	126.671219	36.2288495	20.0652175	127.1378935	-81.6875135	10.5068145	119.5518345
-35.877186	23.626543	121.83194	-22.579948	15.372509	123.374771	36.836975	-0.813388	127.937737	35.911144	40.907307	126.497414	36.3740595	20.0469595	127.2175755	-81.5339555	10.6980585	119.5319665
-35.813957	23.779293	121.735916	-22.465513	15.388743	123.35743	36.928146	-0.850469	128.122665	36.020813	40.866703	126.33268	36.4744795	20.008117	127.2276725	-81.4055055	10.769369	119.4871875
-35.734013	23.914288	121.66098	-22.367096	15.375404	123.344162	36.997135	-0.882823	128.270096	36.127262	40.798965	126.219093	36.5621985	19.958071	127.2445945	-81.2963905	10.792737	119.4437295
-35.481159	23.929182	121.553299	-22.262955	15.333287	123.332642	37.090427	-0.923019	128.44693	36.234291	40.732533	126.130058	36.662359	19.904757	127.288494	-81.188269	10.761817	119.37679
-35.400757	24.085045	121.533264	-22.167171	15.267995	123.362038	37.148338	-0.957921	128.595566	36.344982	40.674244	126.100479	36.74666	19.8581615	127.3480225	-81.081002	10.6778285	119.3760535
-35.531651	24.417238	121.609589	-22.081364	15.178713	123.422531	37.230812	-1.040861	128.677292	36.439056	40.57571	126.106346	36.834934	19.7674245	127.391819	-80.997662	10.5900015	119.453243
-35.504417	24.604012	121.596039	-22.005417	15.075177	123.451004	37.309464	-1.12323	128.72081	36.515095	40.471386	126.095688	36.9122795	19.674078	127.408249	-80.9231135	10.476276	119.493759
-35.416965	24.922276	121.582153	-21.891094	14.935383	123.475197	37.386864	-1.190172	128.624557	36.626518	40.360291	126.113686	37.006691	19.5850595	127.3691215	-80.788879	10.2857065	119.5812725
-35.406071	25.187933	121.633827	-21.819355	14.86395	123.454544	37.423641	-1.214356	128.48793	36.684906	40.315983	126.079163	37.0542735	19.5508135	127.2835465	-80.6929835	10.1770865	119.6255415
-35.371174	25.525051	121.621597	-21.759054	14.827064	123.400269	37.463577	-1.190868	128.308762	36.724133	40.323185	126.040283	37.093855	19.5661585	127.1745225	-80.611963	10.0879695	119.6260155
-35.350517	25.886219	121.545532	-21.701544	14.821452	123.309586	37.547897	-1.123073	128.135437	36.76952	40.373138	125.991356	37.1587085	19.6250325	127.0633965	-80.5617965	10.0178715	119.5557755
-35.31068	26.348173	121.449173	-21.62743	14.828144	123.190376	37.614571	-1.027573	127.887856	36.794559	40.449673	125.913742	37.204565	19.71105	126.900799	-80.459425	9.945238	119.479953
-35.279064	26.893116	121.309174	-21.558544	14.844648	123.035156	37.705013	-0.956362	127.546417	36.813801	40.498596	125.743805	37.259407	19.771117	126.645111	-80.376495	9.918179	119.425201
-35.283199	27.415966	121.152473	-21.486799	14.834682	122.79966	37.476116	-0.732245	127.188599	36.803375	40.527771	125.461754	37.1397455	19.897763	126.3251765	-80.1133435	9.771601	119.2741435
-35.250759	28.213268	120.793442	-21.353004	14.771645	122.243073	37.42136	-0.631772	126.153137	36.744137	40.59985	124.747292	37.0827485	19.984039	125.4502145	-79.7887565	9.559251	119.0359315
-35.206009	28.748569	120.479225	-21.263927	14.735094	121.802353	37.318699	-0.510989	125.37159	36.679916	40.655819	124.168289	36.9993075	20.072415	124.7699395	-79.5271615	9.397773	118.8347665
-35.165874	29.286406	120.214172	-21.180429	14.74271	121.387741	37.235073	-0.379821	124.614372	36.616535	40.716312	123.636482	36.925804	20.1682455	124.125427	-79.286662	9.3171745	118.650055
-35.091881	29.831863	120.038437	-21.100649	14.76143	121.048805	37.244179	-0.246714	123.97966	36.532391	40.825298	123.150253	36.888285	20.289292	123.5649565	-79.089583	9.233568	118.5326535
-34.972912	30.425671	119.963455	-21.02519	14.79726	120.789078	37.238781	-0.037674	123.349449	36.488453	40.967674	122.881912	36.863617	20.465	123.1156805	-78.913997	9.12952	118.4624755
-34.855572	31.076094	119.948875	-20.972563	14.818759	120.589241	37.221985	0.120954	122.890053	36.466541	41.101715	122.682739	36.844263	20.6113345	122.786396	-78.789389	9.0261835	118.392086
-34.731205	31.677738	120.072388	-20.943209	14.858871	120.447243	37.204823	0.260251	122.456314	36.423218	41.238029	122.525253	36.8140205	20.74914	122.4907835	-78.7004385	8.968602	118.4037025
-34.466473	32.546803	120.366882	-20.913563	14.908068	120.364532	37.083183	0.517628	121.774849	36.305626	41.431721	122.402992	36.6944045	20.9746745	122.0889205	-78.5215305	8.8414615	118.6401435
-34.281994	33.031445	120.612671	-20.908936	14.931366	120.399178	37.034752	0.695855	121.498825	36.22422	41.626213	122.223557	36.629486	21.161034	121.861191	-78.447358	8.701698	118.937165
-34.082294	33.466019	120.788193	-20.913906	14.960544	120.465897	37.037762	0.915205	121.300316	36.082417	41.802929	121.999397	36.5600895	21.359067	121.6498565	-78.3879015	8.562021	119.2819375
-33.829113	33.883533	120.833862	-20.90543	15.015604	120.512482	37.061161	1.134733	121.170746	35.90712	41.970955	121.770653	36.4841405	21.552844	121.4706995	-78.2950005	8.478364	119.5542645
-33.473816	34.290306	120.699738	-20.882593	15.040876	120.51638	37.112759	1.293189	121.181725	35.814087	42.114311	121.525558	36.463423	21.70375	121.3536415	-78.228609	8.378002	119.6791185
-33.10384	34.638504	120.492081	-20.858038	14.997838	120.493874	37.212811	1.28865	121.299744	35.771755	42.141228	121.294464	36.492283	21.714939	121.297104	-78.208359	8.280737	119.690644
-32.672741	34.972282	120.246956	-20.830145	14.877105	120.456589	37.300518	1.177283	121.463081	35.743923	42.040398	121.14669	36.5222205	21.6088405	121.3048855	-78.1825105	8.1453695	119.6082925
-31.960583	35.401276	119.973862	-20.800768	14.576803	120.432556	37.373974	0.912075	121.799019	35.768398	41.802685	121.035049	36.571186	21.35738	121.417034	-78.172722	7.796226	119.448078
-31.459967	35.613598	119.874153	-20.773603	14.316792	120.476105	37.448502	0.721983	121.992348	35.785904	41.612579	121.111382	36.617203	21.167281	121.551865	-78.164409	7.466303	119.400345
-30.946482	35.794292	119.928047	-20.777903	14.030544	120.53788	37.518768	0.504389	122.167496	35.793571	41.429703	121.294724	36.6561695	20.967046	121.73111	-78.2119755	7.094042	119.34465
-30.345917	35.967915	120.083916	-20.769958	13.758305	120.652542	37.543354	0.312678	122.291328	35.795204	41.243786	121.52375	36.669279	20.778232	121.907539	-78.209195	6.738378	119.397545
-29.715384	36.152397	120.349106	-20.778667	13.518937	120.790901	37.536747	0.165028	122.385727	35.77253	41.09182	121.842934	36.6546385	20.628424	122.1143305	-78.2119725	6.40945	119.4674715
-29.008242	36.338573	120.694519	-20.807037	13.346	120.957253	37.535763	0.089836	122.542503	35.785694	41.018841	122.231926	36.6607285	20.5543385	122.3872145	-78.2748025	6.1376615	119.5272915
-28.399246	36.570118	121.103523	-20.885307	13.250396	121.164383	37.567596	0.101152	122.70961	35.758358	41.056652	122.710922	36.662977	20.578902	122.710266	-78.433591	5.92189	119.6185
-27.411715	36.769936	121.707726	-21.023544	13.254189	121.437584	37.546139	0.232613	122.845398	35.624008	41.2122	123.349716	36.5850735	20.7224065	123.097557	-78.6321615	5.7859715	119.777611
-26.793072	36.910091	122.019867	-21.152592	13.311625	121.584846	37.480293	0.395393	122.906509	35.502228	41.371315	123.693466	36.4912605	20.883354	123.2999875	-78.7964445	5.739896	119.8697045
-25.975863	36.98101	122.312592	-21.265871	13.376369	121.734795	37.426098	0.560205	123.054802	35.418163	41.541195	124.093185	36.4221305	21.0507	123.5739935	-78.9538725	5.702038	119.8955965
-25.277489	37.050907	122.657669	-21.36801	13.451874	121.880745	37.463596	0.685077	123.346916	35.341759	41.717186	124.553513	36.4026775	21.2011315	123.9502145	-79.1386975	5.7026165	119.8112755
-24.557774	37.053165	122.9058	-21.448471	13.494727	122.064247	37.550522	0.773912	123.694458	35.28688	41.863167	125.043091	36.418701	21.3185395	124.3687745	-79.315643	5.6709145	119.7597195
-23.824335	36.908268	123.137901	-21.516294	13.498022	122.246849	37.625427	0.852661	124.002579	35.239758	41.973526	125.449181	36.4325925	21.4130935	124.72588	-79.4651805	5.5829505	119.767818
-23.12092	36.769096	123.290237	-21.586594	13.481	122.405693	37.655457	0.878668	124.245476	35.187717	42.029652	125.686203	36.421587	21.45416	124.9658395	-79.594775	5.50784	119.8455465
-21.905928	36.375278	123.459961	-21.619862	13.38432	122.607925	37.690716	0.877977	124.474251	35.109119	42.032379	125.872383	36.3999175	21.455178	125.173317	-79.6396415	5.313462	120.042533
-21.100548	36.061996	123.537506	-21.631472	13.311815	122.749985	37.761799	0.835961	124.647476	35.087917	42.020695	125.93293	36.424858	21.428328	125.290203	-79.687802	5.195302	120.209767
-20.340084	35.66394	123.525497	-21.619997	13.23455	122.881958	37.8391	0.792297	124.865341	35.110565	41.991798	125.985336	36.4748325	21.3920475	125.4253385	-79.7148265	5.0770525	120.3385775
-19.6164	35.168007	123.503563	-21.609934	13.153269	122.968552	37.928402	0.710707	125.068939	35.14061	41.941814	125.993599	36.534506	21.3262605	125.531269	-79.754374	4.9802775	120.405835
-18.812275	34.662384	123.358383	-21.600063	13.07317	122.985397	37.990257	0.617286	125.214722	35.14262	41.886009	125.912521	36.5664385	21.2516475	125.5636215	-79.7665645	4.8946925	120.4071725
-18.118299	34.102264	123.205521	-21.59119	12.981291	122.940269	38.016308	0.527651	125.275673	35.139645	41.80883	125.790489	36.5779765	21.1682405	125.533081	-79.7603565	4.7943415	120.347457
-17.337053	33.502548	123.023521	-21.592787	12.893351	122.858681	38.022484	0.433374	125.301384	35.117275	41.721657	125.647629	36.5698795	21.0775155	125.4745065	-79.7554535	4.7091865	120.2428555
-16.270107	32.479259	122.736122	-21.603741	12.746636	122.755539	37.976665	0.308658	125.303772	35.086311	41.578262	125.415718	36.531488	20.94346	125.359745	-79.73897	4.549812	120.151333
-15.520586	31.75436	122.618141	-21.636112	12.661484	122.732635	37.905022	0.222802	125.323227	35.05978	41.496449	125.280907	36.482401	20.8596255	125.302067	-79.754625	4.4633425	120.163203
-14.894027	31.015945	122.597481	-21.678276	12.566051	122.753487	37.865971	0.147806	125.402069	35.08033	41.447308	125.124931	36.4731505	20.797557	125.2635	-79.8297025	4.334545	120.243474
-14.164123	30.258682	122.557938	-21.717463	12.478165	122.78476	37.799583	0.062632	125.528885	35.090874	41.399849	124.948479	36.4452285	20.7312405	125.238682	-79.8801545	4.2250895	120.330838
-13.499901	29.465029	122.425148	-21.768969	12.415632	122.810852	37.751289	0.000646	125.612473	35.052967	41.334686	124.734894	36.402128	20.667666	125.1736835	-79.940066	4.163598	120.4480205
-12.831926	28.634727	122.25779	-21.814999	12.359513	122.814667	37.700958	-0.030744	125.714386	35.019932	41.290165	124.469292	36.360445	20.6297105	125.091839	-79.990443	4.0893155	120.537495
-12.216779	27.84553	122.080246	-21.8337	12.325735	122.791382	37.666309	-0.065101	125.819885	34.990009	41.254761	124.181496	36.328159	20.59483	125.0006905	-79.995559	4.05664	120.5820735
-11.291731	26.669651	121.857857	-21.845392	12.270675	122.738304	37.667362	-0.104584	125.944504	34.936981	41.153969	123.791794	36.3021715	20.5246925	124.868149	-79.9929555	4.0166575	120.608459
-10.680587	25.864891	121.718361	-21.852026	12.217327	122.713936	37.684105	-0.141519	126.035049	34.927307	41.081341	123.58078	36.305706	20.469911	124.8079145	-80.009758	3.964743	120.6199575
-10.140339	25.106672	121.66774	-21.825235	12.150638	122.716537	37.705456	-0.206665	126.113091	34.927673	41.008892	123.448502	36.3165645	20.4011135	124.7807965	-79.9670345	3.9001625	120.6522775
-9.535705	24.328886	121.672127	-21.804255	12.086339	122.732399	37.74493	-0.288928	126.174232	34.95406	40.921799	123.351418	36.349495	20.3164355	124.762825	-79.958005	3.8562425	120.701973
-8.953866	23.583408	121.690094	-21.789288	12.002917	122.739586	37.753151	-0.344948	126.194939	34.981689	40.852962	123.290062	36.36742	20.254007	124.7425005	-79.945996	3.751827	120.7366715
-8.379456	22.893509	121.704063	-21.787552	11.949717	122.715355	37.747456	-0.375548	126.179672	34.989777	40.805885	123.250282	36.3686165	20.2151685	124.714977	-79.9437205	3.6842655	120.715733
-7.856047	22.209816	121.657875	-21.791002	11.922235	122.64299	37.734306	-0.380943	126.125488	34.984787	40.797619	123.23835	36.3595465	20.208338	124.681919	-79.9415505	3.636132	120.604061
-7.138628	21.26779	121.606812	-21.808502	11.913254	122.510887	37.665039	-0.367079	125.979706	34.956337	40.797249	123.226105	36.310688	20.215085	124.6029055	-79.927692	3.611423	120.4188685
-6.644405	20.64076	121.582054	-21.831144	11.923938	122.442139	37.635502	-0.368205	125.883308	34.962116	40.808086	123.246361	36.298809	20.2199405	124.5648345	-79.961097	3.6279355	120.3194435
-6.172143	20.061558	121.607018	-21.857544	11.95561	122.399269	37.607281	-0.374628	125.787178	34.963028	40.81905	123.299896	36.2851545	20.222211	124.543537	-80.0002425	3.689009	120.255001
-5.725654	19.516581	121.647469	-21.882853	11.994942	122.381149	37.550804	-0.360339	125.736603	34.976959	40.829918	123.359726	36.2638815	20.2347895	124.5481645	-80.0295875	3.7550945	120.2141335
-5.254313	18.939825	121.638535	-21.872841	12.033417	122.361008	37.553604	-0.366773	125.69487	34.997906	40.844383	123.433594	36.275755	20.238805	124.564232	-80.021437	3.828029	120.157784
-4.926598	18.44021	121.684013	-21.859589	12.071397	122.359207	37.584179	-0.380418	125.67675	35.038342	40.847839	123.500252	36.3112605	20.2337105	124.588501	-80.0304385	3.9090835	120.129913
-4.479025	17.869528	121.688118	-21.832644	12.100382	122.347191	37.608341	-0.390601	125.677536	35.081665	40.842953	123.538162	36.345003	20.226176	124.607849	-80.010291	3.974588	120.086533
-3.878685	17.05299	121.697914	-21.793194	12.110828	122.318054	37.640736	-0.430862	125.677849	35.126106	40.80904	123.508621	36.383421	20.189089	124.593235	-79.969809	4.032567	120.042873
-3.505933	16.530264	121.647835	-21.767735	12.092484	122.288147	37.658207	-0.476858	125.67173	35.158157	40.749535	123.438309	36.408182	20.1363385	124.5550195	-79.943652	4.0486295	120.0212745
-3.160425	16.026505	121.627716	-21.730545	12.045853	122.261871	37.681652	-0.555146	125.666451	35.187679	40.658905	123.36364	36.4346655	20.0518795	124.5150455	-79.8957555	4.0398265	120.0086965
-2.793588	15.499045	121.586479	-21.696039	11.9623	122.22451	37.720875	-0.661278	125.671852	35.220154	40.562267	123.339996	36.4705145	19.9504945	124.505924	-79.8625925	3.9741055	119.943096
-2.472894	14.976007	121.570694	-21.651211	11.860897	122.17437	37.770229	-0.78671	125.678703	35.283226	40.455887	123.374489	36.5267275	19.8345885	124.526596	-79.8291495	3.8872055	119.822144
-2.24249	14.515382	121.583595	-21.613195	11.746197	122.139427	37.791504	-0.91592	125.666718	35.350079	40.35273	123.47403	36.5707915	19.718405	124.570374	-79.7971815	3.773989	119.70848
-1.93231	13.997686	121.579063	-21.577089	11.660336	122.09343	37.82299	-1.043102	125.628677	35.432907	40.265949	123.641251	36.6279485	19.6114235	124.634964	-79.7821265	3.7092485	119.551896
-1.468174	13.246848	121.586845	-21.50839	11.59916	122.036949	37.888275	-1.195341	125.555161	35.595268	40.18351	124.06282	36.7417715	19.4940845	124.8089905	-79.7585515	3.7042355	119.2649075
-1.220524	12.81357	121.685913	-21.469599	11.627786	122.02903	37.940006	-1.227487	125.551483	35.708389	40.182831	124.414871	36.8241975	19.477672	124.983177	-79.7633955	3.7779	119.074883
-1.031736	12.40312	121.748817	-21.428677	11.730884	122.067009	38.020397	-1.205365	125.54879	35.792747	40.230328	124.799225	36.906572	19.5124815	125.1740075	-79.763926	3.9492865	118.9600105
-0.862963	12.002874	121.801552	-21.375664	11.876014	122.117409	38.106079	-1.124052	125.530647	35.844734	40.294601	125.148285	36.9754065	19.5852745	125.339466	-79.7267345	4.1667535	118.895352
-0.718118	11.580297	121.841064	-21.338551	12.034739	122.167824	38.200687	-1.02658	125.494766	35.922466	40.403858	125.453781	37.0615765	19.688639	125.4742735	-79.7386785	4.380839	118.8613745
-0.601252	11.117945	121.832619	-21.264828	12.19622	122.218307	38.287193	-0.947895	125.470444	36.027657	40.501316	125.721062	37.157425	19.7767105	125.595753	-79.687081	4.6157295	118.840861
-0.531529	10.61376	121.831619	-21.190218	12.324546	122.260406	38.348743	-0.897048	125.461731	36.137207	40.55352	125.944481	37.242975	19.828236	125.703106	-79.623411	4.820856	118.817706
-0.413097	9.731935	121.779427	-21.078291	12.438147	122.308708	38.442482	-0.877618	125.407478	36.283257	40.559059	126.114532	37.3628695	19.8407205	125.761005	-79.5194515	5.0355735	118.856411
-0.4673	9.168822	121.744553	-20.995668	12.500588	122.28112	38.490158	-0.856564	125.347313	36.357361	40.545601	126.135124	37.4237595	19.8445185	125.7412185	-79.4150955	5.1566575	118.8210215
-0.468367	8.517696	121.610664	-20.931423	12.536571	122.214447	38.550034	-0.88146	125.287079	36.438839	40.50774	126.122475	37.4944365	19.81314	125.704777	-79.3572825	5.260002	118.724117
-0.521738	7.822131	121.49707	-20.843544	12.534245	122.131302	38.596325	-0.9604	125.273933	36.535843	40.429794	126.067543	37.566084	19.734697	125.670738	-79.253172	5.333793	118.591866
-0.62895	7.076545	121.375511	-20.779213	12.514374	122.076714	38.623234	-1.08233	125.241982	36.667439	40.307232	125.996338	37.6453365	19.612451	125.61916	-79.2037625	5.416297	118.534268
-0.770032	6.277542	121.27446	-20.690706	12.480816	122.032738	38.645527	-1.206735	125.238403	36.770992	40.162952	125.869514	37.7082595	19.4781085	125.5539585	-79.0896715	5.4835235	118.5115175
-0.908785	5.480625	121.248695	-20.640463	12.475871	122.033241	38.688641	-1.327173	125.238968	36.869579	40.03344	125.674202	37.77911	19.3531335	125.456585	-79.060036	5.5986085	118.609897
-1.271967	4.293046	121.286919	-20.530005	12.509869	122.030212	38.7817	-1.461429	125.259232	37.0145	39.862541	125.336411	37.8981	19.200556	125.2978215	-78.95811	5.819182	118.7626025
-1.469812	3.427637	121.262634	-20.439896	12.533384	122.017227	38.854919	-1.559993	125.297295	37.144642	39.730091	125.090157	37.9997805	19.085049	125.193726	-78.8795725	5.981719	118.840728
-1.758328	2.555847	121.25074	-20.344893	12.523465	121.999397	38.944775	-1.720609	125.328957	37.278793	39.585831	124.880531	38.111784	18.932611	125.104744	-78.80157	6.114319	118.89405
-2.038352	1.689051	121.229042	-20.26923	12.481038	121.967522	39.029675	-1.913343	125.358437	37.423096	39.409389	124.672211	38.2263855	18.748023	125.015324	-78.7648455	6.214053	118.91972
-2.361724	0.847559	121.220802	-20.18754	12.418694	121.90493	39.090778	-2.092309	125.334023	37.555256	39.232658	124.500298	38.323017	18.5701745	124.9171605	-78.698097	6.2672135	118.8926995
-2.740141	0.020861	121.177612	-20.141735	12.358801	121.830734	39.112698	-2.248058	125.289558	37.660172	39.068394	124.332428	38.386435	18.410168	124.810993	-78.669905	6.307434	118.850475
-3.091569	-0.827665	121.06813	-20.089384	12.300995	121.712784	39.130646	-2.392215	125.216415	37.739304	38.919273	124.189468	38.434975	18.263529	124.7029415	-78.613743	6.338461	118.7226265
-3.712878	-2.062775	120.892845	-20.044621	12.250175	121.58873	39.147213	-2.547415	125.101158	37.815266	38.764034	124.035492	38.4812395	18.1083095	124.568325	-78.5704815	6.3920405	118.609135
-4.10476	-2.817184	120.780632	-20.01288	12.261017	121.525887	39.13826	-2.598258	125.06794	37.888741	38.704918	123.962807	38.5135005	18.05333	124.5153735	-78.5392605	6.468704	118.5364005
-4.591761	-3.534077	120.790955	-19.988729	12.29678	121.482658	39.145111	-2.623229	125.019928	37.929081	38.679779	123.907295	38.537096	18.028275	124.4636115	-78.514554	6.565285	118.5017045
-5.101939	-4.245362	120.748695	-19.971899	12.353796	121.443054	39.151039	-2.624202	124.997101	37.966354	38.665009	123.83754	38.5586965	18.0204035	124.4173205	-78.5024945	6.6871885	118.4687875
-5.591756	-4.961125	120.689865	-19.943373	12.435327	121.388992	39.169655	-2.607162	124.966446	38.008793	38.685738	123.775482	38.589224	18.039288	124.370964	-78.47597	6.831366	118.40702
-6.058866	-5.662619	120.550705	-19.925756	12.507348	121.335663	39.174435	-2.570751	124.933792	38.047554	38.707481	123.721062	38.6109945	18.068365	124.327427	-78.4625065	6.946331	118.343899
-6.645103	-6.308907	120.545486	-19.905428	12.566097	121.289101	39.186131	-2.537498	124.907555	38.053886	38.738762	123.680511	38.6200085	18.100632	124.294033	-78.4308645	7.031562	118.284169
-7.523164	-7.213472	120.578934	-19.872852	12.634399	121.276024	39.188984	-2.450773	124.911514	38.055923	38.801155	123.593781	38.6224535	18.175191	124.2526475	-78.3681575	7.093607	118.2994005
-7.972683	-7.904628	120.54055	-19.844414	12.674215	121.27639	39.201347	-2.350677	124.950203	38.043736	38.852402	123.505211	38.6225415	18.2508625	124.227707	-78.3113695	7.0975675	118.325073
-8.556249	-8.527352	120.636299	-19.816305	12.707278	121.273819	39.25489	-2.257801	125.013184	38.010315	38.918041	123.398544	38.6326025	18.33012	124.205864	-78.2652125	7.084436	118.341774
-9.168555	-9.084972	120.771744	-19.774891	12.740247	121.264183	39.314732	-2.15742	125.125145	37.993649	38.974377	123.247002	38.6541905	18.4084785	124.1860735	-78.2039725	7.0720155	118.3422925
-9.75435	-9.628209	120.959702	-19.711178	12.740448	121.225479	39.377048	-2.097494	125.22982	37.975811	39.00959	123.078239	38.6764295	18.456048	124.1540295	-78.0987855	7.024848	118.2969285
-10.401826	-10.099491	121.136688	-19.660984	12.68294	121.199951	39.437141	-2.076035	125.348259	37.968845	38.997906	122.860695	38.702993	18.4609355	124.104477	-78.024961	6.9049445	118.295425
-10.995344	-10.582121	121.333481	-19.61314	12.617338	121.198486	39.476059	-2.078662	125.444923	37.98682	38.948982	122.683167	38.7314395	18.43516	124.064045	-77.9577195	6.799516	118.332927
-11.943445	-11.214384	121.574722	-19.526423	12.494221	121.279648	39.560951	-2.136254	125.626198	38.046448	38.855347	122.58036	38.8036995	18.3595465	124.103279	-77.8565455	6.6288955	118.456017
-12.647136	-11.534655	121.731827	-19.476118	12.406954	121.377602	39.60696	-2.1771	125.743607	38.097374	38.818108	122.619881	38.852167	18.320504	124.181744	-77.804403	6.493404	118.57346
-13.268619	-11.792086	121.791435	-19.448004	12.35708	121.47226	39.650913	-2.201657	125.804855	38.159531	38.816334	122.715614	38.905222	18.3073385	124.2602345	-77.80123	6.4068215	118.6842855
-13.884142	-11.953868	121.785698	-19.411737	12.350258	121.532082	39.685257	-2.178928	125.852081	38.205994	38.873848	122.83152	38.9456255	18.34746	124.3418005	-77.7690995	6.353056	118.7223635
-14.509341	-12.031986	121.707092	-19.387224	12.389878	121.55954	39.728886	-2.0935	125.848595	38.257145	38.981194	122.952225	38.9930155	18.443847	124.40041	-77.7674635	6.335909	118.71867
-15.152987	-12.034408	121.621643	-19.362984	12.483922	121.547592	39.77095	-1.974007	125.806702	38.275822	39.131645	123.037651	39.023386	18.578819	124.4221765	-77.749354	6.389025	118.6730075
-15.789279	-12.009458	121.465385	-19.358454	12.62258	121.52301	39.779774	-1.799977	125.752411	38.28334	39.295803	123.096634	39.031557	18.747913	124.4245225	-77.748465	6.497247	118.6214975
-16.802975	-11.834476	121.297073	-19.348869	12.838273	121.49482	39.767231	-1.547557	125.682808	38.29287	39.541775	123.207451	39.0300505	18.997109	124.4451295	-77.7277885	6.679437	118.5445105
-17.423147	-11.638125	121.234665	-19.351812	12.976376	121.507172	39.760536	-1.420181	125.682846	38.302536	39.691246	123.305748	39.031536	19.1355325	124.494297	-77.73516	6.8172195	118.520047
-18.037226	-11.368985	121.183441	-19.342197	13.094226	121.534225	39.758018	-1.294646	125.67942	38.304195	39.825226	123.409271	39.0311065	19.26529	124.5443455	-77.7155005	6.923162	118.5241045
-18.648319	-11.096006	121.115349	-19.374203	13.183625	121.573349	39.766754	-1.203928	125.654968	38.301609	39.938156	123.499237	39.0341815	19.367114	124.5771025	-77.7825875	7.000136	118.5695955
-19.279736	-10.77712	121.077766	-19.372152	13.266565	121.595467	39.754333	-1.115466	125.627579	38.29147	40.029289	123.5625	39.0229015	19.4569115	124.5950395	-77.7672055	7.0762185	118.5958945
-19.901203	-10.416176	121.003082	-19.393808	13.324067	121.607887	39.729069	-1.042915	125.610718	38.301041	40.096916	123.596764	39.015055	19.5270005	124.603741	-77.802671	7.1211335	118.612033
-20.514944	-10.019646	120.956566	-19.401241	13.381537	121.613266	39.709473	-0.983685	125.581993	38.285091	40.146423	123.603165	38.997282	19.581369	124.592579	-77.799764	7.181705	118.633953
-21.394058	-9.358553	120.981956	-19.412758	13.5231	121.632744	39.686035	-0.894422	125.56144	38.254581	40.22501	123.563789	38.970308	19.665294	124.5626145	-77.795824	7.380906	118.7028735
-21.887451	-8.871785	121.051468	-19.408318	13.640753	121.685341	39.678829	-0.812868	125.578453	38.237976	40.315857	123.576057	38.9584025	19.7514945	124.577255	-77.7750385	7.5300115	118.793427
-22.398306	-8.339383	121.110985	-19.411667	13.764161	121.772911	39.664124	-0.710208	125.602898	38.264637	40.413399	123.666443	38.9643805	19.8515955	124.6346705	-77.7877145	7.6767265	118.9111515
-22.917822	-7.807958	121.125053	-19.386208	13.86551	121.889374	39.662495	-0.643871	125.622368	38.31469	40.510174	123.856796	38.9885925	19.9331515	124.739582	-77.7610085	7.7978685	119.039166
-23.418201	-7.220067	121.035721	-19.359449	13.960939	122.003731	39.666519	-0.618259	125.601051	38.42075	40.580414	124.121597	39.0436345	19.9810775	124.861324	-77.7625325	7.9408005	119.146138
-23.884178	-6.612336	120.852982	-19.326323	14.046961	122.091225	39.668564	-0.602407	125.552895	38.530033	40.654217	124.453445	39.0992985	20.025905	125.00317	-77.7519445	8.068017	119.17928
-24.333706	-5.985935	120.600357	-19.296082	14.152845	122.121216	39.669113	-0.54815	125.481331	38.647251	40.739815	124.824547	39.158182	20.0958325	125.152939	-77.750346	8.2098575	119.089493
-24.894173	-5.082747	120.164406	-19.260138	14.374073	122.073067	39.659275	-0.397882	125.30986	38.811962	40.931656	125.349335	39.2356185	20.266887	125.3295975	-77.7558945	8.481259	118.8165365
-25.230684	-4.451027	119.852081	-19.249176	14.57004	121.99408	39.641171	-0.273405	125.184647	38.882835	41.106529	125.658119	39.262003	20.416562	125.421383	-77.760355	8.723518	118.566777
-25.607914	-3.854826	119.602455	-19.271868	14.803783	121.926971	39.603737	-0.084386	125.060509	38.927197	41.29213	125.854233	39.265467	20.603872	125.457371	-77.809203	9.003694	118.396571
-26.006981	-3.291115	119.434967	-19.307241	15.063766	121.877777	39.556725	0.158374	124.956512	38.925198	41.522423	125.982796	39.2409615	20.8403985	125.469654	-77.8554435	9.2871335	118.2859
-26.37417	-2.744209	119.34304	-19.3402	15.336956	121.84832	39.51836	0.424204	124.909546	38.893803	41.785378	126.035515	39.2060815	21.104791	125.4725305	-77.8864815	9.569121	118.2241095
-26.723671	-2.240772	119.313637	-19.371565	15.60177	121.846329	39.509808	0.720733	124.87104	38.860096	42.064823	126.047577	39.184952	21.392778	125.4593085	-77.928082	9.810762	118.2333495
-27.094439	-1.772072	119.335045	-19.405754	15.849644	121.852257	39.465385	0.972434	124.849358	38.813835	42.294746	126.020027	39.13961	21.63359	125.4346925	-77.951118	10.065698	118.2698215
-27.609644	-1.156173	119.417892	-19.447769	16.117516	121.881615	39.420254	1.251146	124.823189	38.747406	42.566185	125.933777	39.08383	21.9086655	125.378483	-77.979368	10.3263665	118.384747
-27.902191	-0.782443	119.451653	-19.455074	16.271479	121.891891	39.398582	1.411884	124.874268	38.726448	42.72155	125.922798	39.062515	22.066717	125.398533	-77.972663	10.476241	118.385249
-28.134897	-0.46565	119.480087	-19.461674	16.413042	121.870255	39.396801	1.585321	124.967171	38.704075	42.874016	125.937065	39.050438	22.2296685	125.452118	-77.973786	10.5964155	118.288392
-28.315693	-0.142766	119.493416	-19.453148	16.554508	121.825623	39.390957	1.762417	125.061249	38.679897	43.03627	125.917664	39.035427	22.3993435	125.4894565	-77.941723	10.7096725	118.1617895
-28.476084	0.154519	119.508347	-19.458624	16.715603	121.787415	39.369198	1.932017	125.133369	38.634995	43.189342	125.874725	39.0020965	22.5606795	125.504047	-77.9193445	10.8705265	118.070783
-28.640759	0.432828	119.570007	-19.460163	16.898272	121.764206	39.345215	2.108566	125.214371	38.614929	43.351151	125.835648	38.980072	22.7298585	125.5250095	-77.900398	11.0666855	118.0034025
-28.765163	0.664295	119.653656	-19.449211	17.074196	121.789085	39.321617	2.284005	125.313904	38.619759	43.503754	125.833572	38.970688	22.8938795	125.573738	-77.86911	11.2545125	118.004432
-28.990286	0.981769	119.81723	-19.414286	17.333288	121.900307	39.309166	2.477283	125.486061	38.659286	43.676216	125.908569	38.984226	23.0767495	125.697315	-77.812798	11.5898265	118.103299
-29.138771	1.160974	119.894699	-19.40233	17.493801	121.979919	39.299507	2.582278	125.565742	38.703598	43.762611	125.983467	39.0015525	23.1724445	125.7746045	-77.8062125	11.8151575	118.1852335
-29.268652	1.335561	119.933128	-19.378059	17.665604	122.050056	39.288876	2.684661	125.579742	38.741596	43.846966	126.062302	39.015236	23.2658135	125.821022	-77.771354	12.0653945	118.27909
-29.377359	1.511741	119.934105	-19.33869	17.818096	122.105515	39.278831	2.797843	125.572571	38.787685	43.951126	126.17128	39.033258	23.3744845	125.8719255	-77.710638	12.2617075	118.3391045
-29.489634	1.688578	119.871208	-19.289183	18.008938	122.127663	39.266708	2.930279	125.566116	38.867317	44.053459	126.317825	39.0670125	23.491869	125.9419705	-77.6453785	12.526007	118.3133555
-29.603809	1.863734	119.755104	-19.250008	18.228802	122.118889	39.265205	3.044976	125.552765	38.958786	44.17588	126.478943	39.1119955	23.610428	126.015854	-77.6120115	12.847176	118.221924
-29.744747	2.027627	119.627975	-19.222429	18.463709	122.099564	39.259342	3.208207	125.50634	39.024105	44.325508	126.564362	39.1417235	23.7668575	126.035351	-77.5865815	13.1605605	118.163777
-29.969606	2.200049	119.467751	-19.202969	18.86095	122.014084	39.235382	3.482231	125.3731	39.069271	44.594742	126.512123	39.1523265	24.0384865	125.9426115	-77.5582645	13.6834135	118.0855565
-30.190483	2.265215	119.405617	-19.216677	19.107721	121.932877	39.207615	3.694549	125.268661	39.028374	44.799747	126.358139	39.1179945	24.247148	125.8134	-77.5513485	13.968294	118.052354
-30.483377	2.277692	119.356812	-19.254871	19.356327	121.827171	39.172863	3.90728	125.172928	38.971157	45.000347	126.153839	39.07201	24.4538135	125.6633835	-77.581752	14.2588405	117.9909585
-30.756947	2.226854	119.275536	-19.302759	19.568678	121.685196	39.127941	4.099568	125.131165	38.882183	45.177921	125.938393	39.005062	24.6387445	125.534779	-77.61058	14.4986115	117.835613
-31.016153	2.107583	119.162453	-19.387756	19.730597	121.540794	39.097965	4.261301	125.155151	38.775768	45.33643	125.777969	38.9368665	24.7988655	125.46656	-77.7123785	14.6623285	117.615028
-31.37458	1.913046	119.109406	-19.47109	19.889265	121.415504	39.046337	4.393556	125.281097	38.666183	45.479034	125.643417	38.85626	24.936295	125.462257	-77.79844	14.842235	117.368751
-31.741724	1.701306	119.176605	-19.561096	20.033695	121.326897	38.973755	4.50597	125.458824	38.544895	45.595085	125.497246	38.759325	25.0505275	125.478035	-77.881517	15.0168625	117.175759
-32.37471	1.332159	119.416557	-19.667948	20.208788	121.245888	38.917561	4.635154	125.767258	38.42009	45.695831	125.096664	38.6688255	25.1654925	125.431961	-78.0047215	15.2520835	117.059815
-32.773758	1.075598	119.636627	-19.715504	20.294104	121.152863	38.884769	4.730743	125.945869	38.342758	45.744617	124.732887	38.6137635	25.23768	125.339378	-78.0447715	15.350528	116.966348
-33.190876	0.845557	119.899658	-19.738787	20.311274	121.062599	38.822834	4.825776	126.045654	38.249744	45.709835	124.259735	38.536289	25.2678055	125.1526945	-78.013863	15.3547425	116.9725035
-33.603127	0.651718	120.202187	-19.770708	20.292086	120.973206	38.766338	4.894379	126.015663	38.112179	45.66766	123.689636	38.4392585	25.2810195	124.8526495	-77.9806745	15.3031525	117.0937625
-34.065178	0.521965	120.530128	-19.814051	20.228809	120.8871	38.709263	4.957063	125.915207	37.967007	45.644405	123.05423	38.338135	25.300734	124.4847185	-77.966237	15.156884	117.2894815
-34.525059	0.425639	120.792648	-19.851048	20.114248	120.818199	38.659103	4.987481	125.830055	37.820518	45.57	122.471642	38.2398105	25.2787405	124.1508485	-77.9419065	14.9497555	117.4855495
-35.044491	0.367147	120.969627	-19.931461	19.953989	120.752167	38.586555	4.942845	125.717178	37.679653	45.473034	122.024513	38.133104	25.2079395	123.8708455	-77.996026	14.7000385	117.6334885
-35.815639	0.41063	121.061943	-20.044159	19.640526	120.672264	38.485786	4.829335	125.613388	37.471107	45.3158	121.494568	37.9784465	25.0725675	123.553978	-78.0667645	14.2084845	117.79055
-36.292263	0.51925	121.032654	-20.132154	19.435116	120.64035	38.389084	4.726884	125.515732	37.368401	45.235996	121.409798	37.8787425	24.98144	123.462765	-78.1430505	13.888792	117.817935
-36.793716	0.68694	120.943871	-20.213907	19.266554	120.636345	38.297173	4.637544	125.487534	37.280388	45.182644	121.448662	37.7887805	24.910094	123.468098	-78.2165945	13.623014	117.804592
-37.231865	0.929202	120.873627	-20.2848	19.138405	120.685875	38.213646	4.569828	125.481812	37.206459	45.155224	121.563065	37.7100525	24.862526	123.5224385	-78.2796525	13.414284	117.8493115
-37.654198	1.253825	120.796181	-20.358208	19.045469	120.77581	38.159195	4.51037	125.415909	37.14045	45.140247	121.78582	37.6498225	24.8253085	123.6008645	-78.3662385	13.2656295	117.9507555
-38.028072	1.669515	120.672371	-20.391869	18.972643	120.831009	38.094341	4.472476	125.341454	37.090946	45.141598	121.998192	37.5926435	24.807037	123.669823	-78.3763815	13.138249	117.992195
-38.400032	2.134859	120.459305	-20.417809	18.885214	120.828209	38.025887	4.455006	125.25058	37.07621	45.155224	122.180328	37.5510485	24.805115	123.715454	-78.3866665	12.965313	117.940964
-38.94598	2.957116	120.142654	-20.45849	18.755211	120.781754	37.976612	4.432302	124.991783	37.022881	45.205875	122.435089	37.4997465	24.8190885	123.713436	-78.4167265	12.6913335	117.850072
-39.301453	3.511797	119.982002	-20.460438	18.670017	120.750832	37.963284	4.433412	124.832062	36.967682	45.247276	122.560738	37.465483	24.840344	123.6964	-78.386359	12.49969	117.805264
-39.637955	4.082765	119.891205	-20.475937	18.59218	120.750832	37.96817	4.44047	124.677017	36.934036	45.253773	122.646225	37.451103	24.8471215	123.661621	-78.402977	12.3372385	117.840043
-39.915272	4.661048	119.83812	-20.472895	18.505217	120.772682	37.986263	4.439113	124.574646	36.886028	45.245274	122.709511	37.4361455	24.8421935	123.6420785	-78.3819355	12.1682405	117.9032855
-40.14772	5.311515	119.870819	-20.438818	18.393225	120.819855	38.036366	4.419827	124.506668	36.875221	45.220341	122.789909	37.4557935	24.820084	123.6482885	-78.3334295	11.966366	117.9914215
-40.440952	5.935646	119.869759	-20.390158	18.262072	120.882538	38.12162	4.355249	124.536369	36.877632	45.173218	122.849274	37.499626	24.7642335	123.6928215	-78.279942	11.7599105	118.0722545
-40.650524	6.548643	120.034622	-20.344074	18.094597	120.972763	38.195892	4.273375	124.55442	36.883011	45.085423	122.906616	37.5394515	24.679399	123.730518	-78.2275995	11.509795	118.215008
-40.988689	7.471242	120.17524	-20.25499	17.775192	121.123032	38.323555	4.095226	124.633911	36.906269	44.907372	122.988892	37.614912	24.501299	123.8114015	-78.124892	11.049085	118.4346625
-41.133369	8.121748	120.198715	-20.200909	17.535696	121.175743	38.419949	3.964829	124.719322	36.927402	44.774445	123.048714	37.6736755	24.369637	123.884018	-78.0754935	10.701755	118.467468
-41.324593	8.795951	120.182541	-20.165962	17.283209	121.189537	38.481895	3.822164	124.77195	36.918007	44.639332	123.071228	37.699951	24.230748	123.921589	-78.031875	10.33567	118.457485
-41.475273	9.44975	120.216438	-20.144823	17.000769	121.184715	38.541325	3.662218	124.758492	36.886425	44.474586	123.029434	37.713875	24.068402	123.893963	-78.003521	9.93313599999999	118.475467
-41.623543	10.122412	120.201965	-20.128021	16.741488	121.180618	38.563843	3.502149	124.753593	36.834305	44.31216	122.97094	37.699074	23.9071545	123.8622665	-77.955116	9.5758215	118.4989695
-41.722492	10.807066	120.189476	-20.134489	16.495771	121.184837	38.60709	3.356661	124.765907	36.818295	44.166222	122.940781	37.7126925	23.7614415	123.853344	-77.9816705	9.2301005	118.51633
-41.818573	11.557824	120.175552	-20.113762	16.276041	121.191071	38.64402	3.216619	124.748573	36.800171	44.044529	122.898819	37.7220955	23.630574	123.823696	-77.9496195	8.921508	118.558446
-41.935734	12.709525	120.200012	-20.109138	16.049097	121.191994	38.654312	3.084749	124.637589	36.759487	43.90604	122.809067	37.7068995	23.4953945	123.723328	-77.9251755	8.6027995	118.66066
-42.019566	13.510736	120.200516	-20.099398	15.945138	121.179024	38.651054	3.016865	124.541306	36.730896	43.832752	122.752235	37.690975	23.4248085	123.6467705	-77.889771	8.4654675	118.7112775
-42.027325	14.32347	120.157814	-20.066603	15.867001	121.146561	38.6712	2.989265	124.476685	36.717155	43.808826	122.716904	37.6941775	23.3990455	123.5967945	-77.8273835	8.3349565	118.6963275
-42.009743	15.16428	120.080292	-20.037653	15.812153	121.094063	38.724796	3.011367	124.410126	36.71291	43.825905	122.752716	37.718853	23.418636	123.581421	-77.794159	8.20567	118.606705
-42.018635	16.05868	119.960892	-19.990334	15.760887	121.031235	38.795048	3.057281	124.343742	36.715878	43.887695	122.796486	37.755463	23.472488	123.570114	-77.736131	8.049286	118.492356
-41.948719	16.918009	119.894943	-19.952988	15.703959	120.946396	38.874573	3.104334	124.253532	36.721279	43.957718	122.842896	37.797926	23.531026	123.548214	-77.703902	7.876892	118.344578
-41.877346	17.759907	119.781944	-19.892561	15.639478	120.834648	38.938835	3.162231	124.098923	36.715115	44.016575	122.869423	37.826975	23.589403	123.484173	-77.612097	7.689553	118.185123
-41.672413	19.049128	119.712982	-19.789249	15.519735	120.699654	39.029804	3.232322	123.827682	36.715889	44.09108	122.870193	37.8728465	23.661701	123.3489375	-77.4513445	7.377769	118.0503705
-41.584221	19.929241	119.738922	-19.727568	15.437016	120.691231	39.092606	3.291943	123.669342	36.721554	44.14307	122.906181	37.90708	23.7175065	123.2877615	-77.362216	7.1565255	118.0947005
-41.412865	20.768066	119.914078	-19.664841	15.34175	120.739342	39.155926	3.358446	123.563705	36.727551	44.197803	122.966316	37.9417385	23.7781245	123.2650105	-77.2714205	6.9053755	118.2136735
-41.238808	21.543711	120.088303	-19.612488	15.272225	120.826279	39.233948	3.40501	123.511299	36.718742	44.244617	123.043404	37.976345	23.8248135	123.2773515	-77.201321	6.7196365	118.3752065
-41.007687	22.347038	120.242416	-19.563848	15.193687	120.914307	39.304394	3.445654	123.483398	36.703686	44.279766	123.141243	38.00404	23.86271	123.3123205	-77.131736	6.524664	118.5162935
-40.785275	23.171329	120.307816	-19.555464	15.102307	120.969856	39.359509	3.465011	123.492447	36.688164	44.30751	123.218582	38.0238365	23.8862605	123.3555145	-77.1347645	6.3183535	118.5841975
-40.570328	23.934807	120.372032	-19.529922	15.009003	120.971085	39.413857	3.488888	123.494865	36.661194	44.333218	123.274055	38.0375255	23.911053	123.38446	-77.0973695	6.106953	118.55771
-40.110554	24.998274	120.326912	-19.48451	14.867992	120.877968	39.473259	3.504505	123.441444	36.629063	44.335865	123.33989	38.051161	23.920185	123.390667	-77.020181	5.815799	118.365269
-39.767818	25.672024	120.292664	-19.442398	14.780462	120.802559	39.524353	3.470719	123.399124	36.626701	44.309357	123.375977	38.075527	23.890038	123.3875505	-76.960323	5.670886	118.2175675
-39.348663	26.369732	120.262894	-19.388659	14.691201	120.744308	39.582436	3.426094	123.365341	36.66629	44.260578	123.426689	38.124363	23.843336	123.396015	-76.901681	5.539066	118.092601
-38.970001	27.024246	120.262215	-19.33271	14.612988	120.713821	39.641891	3.386138	123.324875	36.709641	44.233818	123.482132	38.175766	23.809978	123.4035035	-76.841186	5.415998	118.0241385
-38.503502	27.626028	120.325493	-19.278011	14.568583	120.701027	39.695377	3.357333	123.2556	36.768326	44.198456	123.512482	38.2318515	23.7778945	123.384041	-76.7878735	5.3592715	118.018013
-38.059235	28.207859	120.406258	-19.217255	14.54308	120.689377	39.74408	3.336411	123.153984	36.818035	44.174751	123.504517	38.2810575	23.755581	123.3292505	-76.7155675	5.330579	118.0495035
-37.560043	28.726915	120.467964	-19.13311	14.54281	120.669464	39.792217	3.32115	123.048355	36.907394	44.147465	123.452309	38.3498055	23.7343075	123.250332	-76.6160255	5.3513125	118.088596
-36.738327	29.483831	120.537674	-18.989775	14.561452	120.630386	39.859695	3.298367	122.898224	37.043423	44.117744	123.396828	38.451559	23.7080555	123.147526	-76.431109	5.4148485	118.113246
-36.15493	29.934158	120.550789	-18.901691	14.579069	120.624474	39.91444	3.264987	122.822311	37.156143	44.074696	123.379517	38.5352915	23.6698415	123.100914	-76.3386735	5.4882965	118.148034
-35.542709	30.358665	120.618347	-18.784969	14.593787	120.626625	39.971615	3.21863	122.795334	37.287827	44.017307	123.376869	38.629721	23.6179685	123.0861015	-76.199659	5.5696055	118.1671485
-34.864033	30.720255	120.674454	-18.665499	14.603899	120.659554	40.064461	3.152908	122.820221	37.425106	43.949108	123.38002	38.7447835	23.551008	123.1001205	-76.0757815	5.65679	118.2189875
-34.301186	31.067589	120.745613	-18.527309	14.594239	120.68187	40.179775	3.079303	122.855553	37.582024	43.880997	123.412033	38.8808995	23.48015	123.133793	-75.9355175	5.708328	118.229947
-33.683174	31.31575	120.747986	-18.411028	14.581251	120.684906	40.292908	3.009113	122.903442	37.754032	43.819836	123.410583	39.02347	23.4144745	123.1570125	-75.845526	5.7480275	118.2127995
-33.026676	31.513086	120.683647	-18.294319	14.544788	120.646439	40.396587	2.933918	122.971237	37.908859	43.768482	123.348358	39.152723	23.3512	123.1597975	-75.741361	5.738376	118.1330805
-32.003723	31.75115	120.449875	-18.138254	14.496199	120.530701	40.528072	2.790801	123.156372	38.113201	43.644993	123.196709	39.3206365	23.217897	123.1765405	-75.5971445	5.774501	117.8848615
-31.315792	31.845798	120.224174	-18.05781	14.442219	120.476601	40.608753	2.675583	123.397255	38.227661	43.545078	123.126602	39.418207	23.1103305	123.2619285	-75.533827	5.7741075	117.6912735
-30.55065	31.889978	120.060287	-17.991533	14.361495	120.500648	40.727379	2.554861	123.752388	38.310356	43.454659	123.066368	39.5188675	23.00476	123.409378	-75.5019335	5.71823	117.591918
-29.883343	31.915327	119.96534	-17.938257	14.24243	120.594749	40.836723	2.450535	124.167	38.366768	43.367229	123.038483	39.6017455	22.908882	123.6027415	-75.4782595	5.575978	117.5867565
-29.252014	31.8706	119.90107	-17.902191	14.109362	120.751175	40.967091	2.343183	124.580933	38.402401	43.277473	123.017082	39.684746	22.810328	123.7990075	-75.489128	5.408396	117.7033425
-28.613277	31.77507	119.861687	-17.871342	13.936324	120.935272	41.088909	2.237492	124.992119	38.430958	43.187733	122.978844	39.7599335	22.7126125	123.9854815	-75.5026175	5.1600355	117.8850625
-27.952904	31.669975	119.835472	-17.835934	13.758741	121.112991	41.200726	2.112753	125.349113	38.460247	43.062244	122.95134	39.8304865	22.5874985	124.1502265	-75.5023545	4.9299835	118.0757555
-26.968861	31.536686	119.726051	-17.748011	13.507493	121.318527	41.375332	1.946825	125.769661	38.525887	42.863884	122.885239	39.9506095	22.4053545	124.32745	-75.4466315	4.6096315	118.309604
-26.261896	31.487898	119.654335	-17.685022	13.38792	121.396324	41.479538	1.87716	125.991844	38.564987	42.781784	122.785637	40.0222625	22.329472	124.3887405	-75.3923065	4.446368	118.4039075
-25.568926	31.499344	119.543625	-17.614502	13.307923	121.434006	41.579117	1.852403	126.129929	38.592167	42.738693	122.68531	40.085642	22.295548	124.4076195	-75.314646	4.320298	118.4603925
-24.964325	31.530577	119.442749	-17.54302	13.249287	121.424652	41.683548	1.848471	126.214638	38.619717	42.710842	122.565063	40.1516325	22.2796565	124.3898505	-75.2376725	4.2189175	118.4594535
-24.380825	31.579136	119.362328	-17.498661	13.195526	121.41864	41.748749	1.853248	126.241447	38.635529	42.676315	122.444008	40.192139	22.2647815	124.3427275	-75.189461	4.1262705	118.4945525
-23.801495	31.619137	119.35054	-17.43993	13.125313	121.412872	41.803402	1.828677	126.185905	38.665627	42.643028	122.440735	40.2345145	22.2358525	124.31332	-75.1143745	4.0147735	118.512424
-23.201641	31.706059	119.433151	-17.399914	13.04864	121.434334	41.836586	1.791931	126.135345	38.718231	42.593315	122.506584	40.2774085	22.192623	124.3209645	-75.0772365	3.904657	118.5477035
-22.310205	31.921181	119.631317	-17.355827	12.914294	121.485092	41.911896	1.657741	125.912201	38.763565	42.548492	122.725258	40.3377305	22.1031165	124.3187295	-75.0493845	3.7254715	118.6514545
-21.683207	32.119965	119.86171	-17.326183	12.857394	121.50251	41.929901	1.610929	125.688805	38.772644	42.529316	122.88443	40.3512725	22.0701225	124.2866175	-75.0036385	3.6446655	118.7184025
-21.069118	32.366093	120.1129	-17.310188	12.840751	121.514381	41.934238	1.610442	125.478508	38.77623	42.563786	123.039818	40.355234	22.087114	124.259163	-74.97561	3.594388	118.769599
-20.541842	32.628197	120.367622	-17.288467	12.855903	121.505066	41.924782	1.658296	125.259674	38.81126	42.646458	123.246086	40.368021	22.152377	124.25288	-74.944955	3.559429	118.757252
-20.011843	32.888794	120.571075	-17.288151	12.914898	121.47641	41.915333	1.756341	125.081528	38.843807	42.764275	123.454308	40.37957	22.260308	124.267918	-74.955872	3.569488	118.684902
-19.427101	33.117306	120.736122	-17.285269	13.005696	121.423317	41.89481	1.89595	124.935852	38.879143	42.915863	123.616722	40.3869765	22.4059065	124.276287	-74.9575145	3.6054855	118.570347
-18.833904	33.378265	120.8815	-17.291351	13.136801	121.349297	41.872253	2.028554	124.757683	38.879349	43.069916	123.793449	40.375801	22.549235	124.275566	-74.958503	3.724367	118.423028
-17.961985	33.720097	121.053078	-17.311352	13.295613	121.28817	41.80162	2.231467	124.55368	38.882641	43.271812	124.041954	40.3421305	22.7516395	124.297817	-74.9648345	3.8395865	118.278523
-17.305639	33.894356	121.271324	-17.341829	13.365725	121.287239	41.794056	2.29296	124.372574	38.861774	43.344681	124.295662	40.327915	22.8188205	124.334118	-75.011573	3.9126295	118.24036
-16.766558	34.029423	121.570671	-17.36376	13.393108	121.307037	41.811874	2.323808	124.197098	38.838257	43.372856	124.555519	40.3250655	22.848332	124.3763085	-75.0525855	3.937884	118.2377655
-16.234838	34.099571	121.871735	-17.386448	13.408758	121.327065	41.80196	2.370454	124.070465	38.796391	43.440472	124.843689	40.2991755	22.905463	124.457077	-75.0720715	3.912053	118.197053
-15.681589	34.090637	122.13591	-17.429714	13.432927	121.374763	41.779301	2.456791	123.964981	38.789375	43.540989	125.140976	40.284338	22.99889	124.5529785	-75.143766	3.866964	118.1965475
-15.098564	34.017643	122.374687	-17.467709	13.505318	121.423508	41.755733	2.560615	123.949883	38.755642	43.654243	125.403107	40.2556875	23.107429	124.676495	-75.1911055	3.903207	118.170521
-14.535419	33.922157	122.51104	-17.513966	13.59343	121.470581	41.736813	2.648626	123.952911	38.721203	43.73877	125.617615	40.229008	23.193698	124.785263	-75.25694	3.993162	118.155899
-13.643098	33.610336	122.61071	-17.573095	13.681948	121.542068	41.719486	2.707583	124.055992	38.675404	43.815125	125.808205	40.197445	23.261354	124.9320985	-75.343635	4.102542	118.1520375
-13.09086	33.316547	122.678543	-17.626945	13.709058	121.581268	41.693718	2.709061	124.152016	38.662205	43.820465	125.858925	40.1779615	23.264763	125.0054705	-75.4318515	4.153353	118.1570655
-12.493142	32.933239	122.657906	-17.652838	13.675991	121.603035	41.675423	2.68455	124.259689	38.642441	43.789379	125.876534	40.158932	23.2369645	125.0681115	-75.464608	4.1150175	118.1379585
-11.97142	32.435219	122.594765	-17.674723	13.574844	121.618698	41.647785	2.600621	124.40004	38.64753	43.732105	125.811783	40.1476575	23.166363	125.1059115	-75.4971035	3.983325	118.1314845
-11.460341	31.834633	122.495064	-17.71657	13.443711	121.635506	41.593517	2.483945	124.576866	38.641384	43.652622	125.675667	40.1174505	23.0682835	125.1262665	-75.5505905	3.8191385	118.1447455
-10.902786	31.196276	122.334671	-17.751101	13.311684	121.641029	41.560627	2.339071	124.855171	38.604164	43.50872	125.397636	40.0823955	22.9238955	125.1264035	-75.5845975	3.6994725	118.1556545
-10.394657	30.480772	122.032204	-17.820007	13.201913	121.660805	41.530571	2.199022	125.150612	38.533783	43.346725	124.978683	40.032177	22.7728735	125.0646475	-75.672191	3.6309525	118.2569625
-9.70612	29.408417	121.515572	-17.92363	13.030845	121.616188	41.437302	2.059181	125.537315	38.387661	43.13784	124.220947	39.9124815	22.5985105	124.879131	-75.7597415	3.4631795	118.353245
-9.288873	28.636841	121.136154	-17.984922	12.898695	121.596062	41.392372	1.951767	125.752213	38.261883	42.95945	123.637917	39.8271275	22.4556085	124.695065	-75.7969715	3.3417815	118.497059
-8.890678	27.826408	120.771667	-18.041151	12.761164	121.602226	41.35442	1.835756	125.937859	38.136925	42.751225	123.113075	39.7456725	22.2934905	124.525467	-75.8279745	3.2288375	118.678985
-8.483884	27.010288	120.544136	-18.064796	12.592085	121.643044	41.357464	1.683241	126.147911	38.046284	42.516239	122.624954	39.701874	22.09974	124.3864325	-75.831466	3.08443	118.8996555
-8.106565	26.222225	120.353355	-18.072649	12.418949	121.68248	41.374813	1.539825	126.312386	38.003197	42.301735	122.253571	39.689005	21.92078	124.2829785	-75.834303	2.917118	119.0819815
-7.707232	25.502846	120.251526	-18.086973	12.250154	121.694077	41.37616	1.372317	126.414787	37.968914	42.084103	121.972069	39.672537	21.72821	124.193428	-75.846483	2.772098	119.194726
-7.412374	24.889652	120.15538	-18.09547	12.092388	121.671524	41.360069	1.229286	126.498055	37.923359	41.892807	121.704506	39.641714	21.5610465	124.1012805	-75.832654	2.6237295	119.2417675
-7.003127	24.100473	120.033539	-18.132883	11.920239	121.596992	41.646847	0.897049	126.42765	37.864159	41.704041	121.444061	39.755503	21.300545	123.9358555	-76.021269	2.539933	119.2581285
-6.787658	23.625805	119.988014	-18.188364	11.858969	121.573174	41.597988	0.862121	126.50354	37.796761	41.653786	121.309372	39.6973745	21.2579535	123.906456	-76.0741025	2.4599845	119.239892
-6.602074	23.218578	119.986603	-18.26409	11.810433	121.578491	41.535934	0.848287	126.544617	37.710915	41.623417	121.239899	39.6234245	21.235852	123.892258	-76.1516045	2.385014	119.264724
-6.419821	22.863956	120.027252	-18.362995	11.754147	121.620575	41.468285	0.808906	126.585403	37.606781	41.574379	121.219063	39.537533	21.1916425	123.902233	-76.263523	2.3166515	119.338917
-6.226071	22.5723	120.12442	-18.463942	11.685662	121.696686	41.384174	0.735846	126.648651	37.521858	41.506596	121.237823	39.453016	21.121221	123.943237	-76.3809	2.250103	119.450135
-6.074261	22.35449	120.25769	-18.575214	11.603412	121.781578	41.308968	0.660164	126.695168	37.447437	41.445286	121.30349	39.3782025	21.052725	123.999329	-76.5286305	2.154099	119.563827
-5.929724	22.197958	120.3414	-18.669718	11.502002	121.850227	41.204987	0.565863	126.716743	37.363998	41.371719	121.377647	39.2844925	20.968791	124.047195	-76.6239285	2.035213	119.653259
-5.768671	22.087486	120.409218	-18.817816	11.378779	121.92366	41.060814	0.497506	126.727188	37.19968	41.298603	121.411179	39.130247	20.8980545	124.0691835	-76.765879	1.8595035	119.7781365
-5.711851	22.117023	120.433701	-18.920759	11.321625	121.937683	40.961437	0.500345	126.709518	37.073219	41.296707	121.450912	39.017328	20.898526	124.080215	-76.858846	1.744724	119.795151
-5.682549	22.211508	120.428848	-19.014246	11.287919	121.919357	40.878071	0.501893	126.741051	36.966625	41.294991	121.487579	38.922348	20.898442	124.114315	-76.95084	1.677396	119.724399
-5.651634	22.369776	120.398438	-19.135141	11.251862	121.884048	40.78714	0.461388	126.781166	36.86845	41.280663	121.531616	38.827795	20.8710255	124.156391	-77.098077	1.6326985	119.611705
-5.645897	22.588978	120.353302	-19.234739	11.191787	121.846245	40.709541	0.385501	126.763199	36.788586	41.225243	121.613182	38.7490635	20.805372	124.1881905	-77.2185415	1.578202	119.5042995
-5.703054	22.878391	120.332321	-19.321867	11.093357	121.802589	40.60751	0.25773	126.708923	36.725536	41.143692	121.734146	38.666523	20.700711	124.2215345	-77.310257	1.486003	119.3836435
-5.873193	23.310286	120.39695	-19.40033	10.973757	121.782982	40.21537	0.288014	126.759865	36.685528	41.053562	121.90744	38.450449	20.670788	124.3336525	-77.251109	1.276726	119.2323115
-5.909276	23.966705	120.401672	-19.529533	10.780049	121.819183	40.084606	0.102776	126.621178	36.600906	40.938957	122.209717	38.342756	20.5208665	124.4154475	-77.401822	1.0392315	119.2229185
-6.081747	24.553646	120.538834	-19.616846	10.680984	121.852837	39.990528	0.037472	126.518547	36.497543	40.921097	122.389877	38.2440355	20.4792845	124.454212	-77.4777275	0.882683499999999	119.251462
-6.238192	25.181112	120.634033	-19.73065	10.6119	121.86953	39.852058	0.033638	126.388931	36.37471	40.947784	122.54245	38.113384	20.490711	124.4656905	-77.574684	0.733089	119.2733695
-6.438822	25.826117	120.705963	-19.86577	10.569281	121.844673	39.711697	0.055531	126.227692	36.217064	40.98262	122.655891	37.9643805	20.5190755	124.4417915	-77.6959205	0.619486500000001	119.2475545
-6.641947	26.504311	120.723518	-20.009888	10.52415	121.776726	39.544048	0.060927	126.032555	36.052792	40.993908	122.737572	37.79842	20.5274175	124.3850635	-77.818196	0.520882500000003	119.1683885
-6.956458	27.259563	120.765244	-20.127281	10.492894	121.669434	39.420765	0.036495	125.781311	35.899078	40.979866	122.775635	37.6599215	20.5081805	124.278473	-77.9144835	0.477607499999998	119.060395
-7.06998	27.914948	120.632156	-20.255938	10.441267	121.510544	39.298557	-0.012446	125.455215	35.765549	40.95602	122.806702	37.532053	20.471787	124.1309585	-78.043929	0.410746999999997	118.8901295
-7.490339	29.056709	120.584557	-20.391933	10.383298	121.20192	39.083229	-0.138742	124.754837	35.601257	40.846287	122.867691	37.342243	20.3537725	123.811264	-78.126109	0.412823500000002	118.592576
-7.691807	29.748085	120.594574	-20.438622	10.355745	120.963165	38.90361	-0.200442	124.304474	35.540104	40.765579	122.980583	37.221857	20.2825685	123.6425285	-78.099101	0.428921500000001	118.2838015
-7.952358	30.461227	120.779076	-20.465071	10.365038	120.777893	38.737274	-0.207433	123.893593	35.555302	40.760807	123.291267	37.146288	20.276687	123.59243	-78.07643	0.453389000000001	117.963356
-8.213522	31.137842	121.141563	-20.488228	10.410418	120.694244	38.634369	-0.2099	123.635269	35.595493	40.790791	123.774811	37.114931	20.2904455	123.70504	-78.091387	0.530390499999999	117.683448
-8.497995	31.759939	121.663071	-20.519543	10.473071	120.692314	38.550995	-0.184719	123.439491	35.619499	40.821613	124.389267	37.085247	20.318447	123.914379	-78.124333	0.627694999999999	117.470249
-8.84855	32.338421	122.253014	-20.605307	10.556032	120.762993	38.460281	-0.107637	123.279663	35.603271	40.863354	125.01136	37.031776	20.3778585	124.1455115	-78.24239	0.734205499999998	117.3804745
-8.956622	32.750301	122.700348	-20.709089	10.676941	120.828835	38.360825	0.012342	123.170708	35.555569	40.951412	125.563301	36.958197	20.481877	124.3670045	-78.376375	0.872005000000001	117.2906655
-9.534742	33.375843	123.312523	-20.889893	10.865429	120.926048	38.194664	0.196008	123.041496	35.4161	41.046082	126.158432	36.805382	20.621045	124.599964	-78.585168	1.109813	117.252132
-9.890322	33.638809	123.540855	-21.035912	10.960362	120.978073	38.078724	0.275159	123.012634	35.294704	41.113918	126.337395	36.686714	20.6945385	124.6750145	-78.758538	1.2261855	117.2811315
-10.242848	33.78854	123.590935	-21.168556	11.045747	121.004883	37.956623	0.313857	122.994698	35.179153	41.128613	126.394066	36.567888	20.721235	124.694382	-78.905	1.370259	117.315384
-10.554041	33.765816	123.492371	-21.294918	11.088612	121.001984	37.849438	0.263852	123.006149	35.056721	41.096813	126.288918	36.4530795	20.6803325	124.6475335	-79.0429155	1.4968915	117.3564345
-10.858521	33.567207	123.311356	-21.442284	11.033175	120.962059	37.742172	0.147525	123.003052	34.93277	41.018536	126.043068	36.337471	20.5830305	124.52306	-79.222039	1.4833195	117.401058
-11.129754	33.248169	123.021378	-21.579119	10.924821	120.884262	37.613506	-0.026242	122.958611	34.800198	40.848686	125.762535	36.206852	20.411222	124.360573	-79.36509	1.43842	117.407951
-11.63121	32.930477	122.779953	-21.726871	10.788548	120.780144	37.476715	-0.233096	122.916389	34.63752	40.647377	125.409225	36.0571175	20.2071405	124.162807	-79.5108595	1.3699555	117.397481
-11.93161	32.079308	122.218941	-21.950617	10.542199	120.578659	37.275948	-0.559676	122.815643	34.407501	40.366051	124.79763	35.8417245	19.9031875	123.8066365	-79.7429585	1.1812105	117.3506815
-12.106169	31.393173	121.777321	-22.082893	10.398996	120.433678	37.115429	-0.743466	122.702995	34.240768	40.195389	124.359749	35.6780985	19.7259615	123.531372	-79.8438845	1.0720305	117.335984
-12.301995	30.692726	121.352577	-22.189938	10.260402	120.282555	36.947994	-0.946623	122.48243	34.09304	39.980076	123.77784	35.520517	19.5167265	123.130135	-79.900393	1.0040775	117.434975
-12.423347	29.960775	120.845222	-22.288475	10.122268	120.088486	36.734394	-1.157296	122.086166	33.934277	39.731907	123.109673	35.3343355	19.2873055	122.5979195	-79.9112855	0.957230500000001	117.5790525
-12.495602	29.196476	120.354858	-22.354975	9.973632	119.916824	36.507271	-1.399646	121.685555	33.812634	39.463867	122.357765	35.1599525	19.0321105	122.02166	-79.8699025	0.915153499999999	117.811988
-12.502946	28.361507	119.959366	-22.397013	9.847391	119.84333	36.353371	-1.624258	121.411469	33.722286	39.229061	121.740105	35.0378285	18.8024015	121.575787	-79.8318545	0.892380499999998	118.110873
-12.45576	27.50588	119.628944	-22.395168	9.764018	119.841812	36.285767	-1.789194	121.310081	33.694527	39.037029	121.335556	34.990147	18.6239175	121.3228185	-79.780483	0.904118500000003	118.3608055
-12.369738	26.137356	119.495178	-22.380203	9.648394	119.96347	36.27597	-2.017392	121.388802	33.692749	38.831417	120.908081	34.9843595	18.4070125	121.1484415	-79.7447655	0.889775499999999	118.7784985
-12.240386	25.239986	119.443008	-22.358541	9.588945	120.088509	36.271168	-2.141571	121.417984	33.684406	38.698521	120.71769	34.977787	18.278475	121.067837	-79.694869	0.899415000000001	119.109181
-12.079836	24.384001	119.411423	-22.349457	9.528636	120.184181	36.267433	-2.248715	121.45578	33.687149	38.586884	120.594063	34.977291	18.1690845	121.0249215	-79.676205	0.888187500000001	119.3434405
-11.827044	23.508749	119.420311	-22.346395	9.466969	120.239349	36.277832	-2.356266	121.514931	33.722271	38.489895	120.509491	35.0000515	18.0668145	121.012211	-79.6928415	0.867123500000002	119.466487
-11.503082	22.642391	119.37603	-22.358257	9.415475	120.273125	36.271481	-2.454906	121.543396	33.752441	38.405998	120.448341	35.011961	17.975546	120.9958685	-79.728475	0.855404000000004	119.5503815
-11.194595	21.74651	119.368454	-22.397043	9.385909	120.299599	36.243843	-2.563686	121.489738	33.764725	38.311592	120.354675	35.004284	17.873953	120.9222065	-79.79837	0.897864999999999	119.6769915
-10.864219	20.916496	119.331345	-22.433849	9.389649	120.300674	36.171413	-2.65217	121.414413	33.781223	38.22327	120.181396	34.976318	17.78555	120.7979045	-79.844016	0.993748	119.8034435
-10.213021	19.751184	119.223549	-22.486273	9.470893	120.292328	36.070087	-2.742604	121.271935	33.819363	38.123802	119.88739	34.944725	17.690599	120.5796625	-79.917271	1.251187	120.0049935
-9.666475	18.969704	119.077644	-22.50367	9.564642	120.280731	36.021534	-2.759023	121.179565	33.847851	38.089695	119.628105	34.9346925	17.665336	120.403835	-79.9420325	1.463948	120.157627
-9.11541	18.184181	118.962547	-22.514553	9.668991	120.212257	35.978413	-2.761836	121.112671	33.899529	38.075111	119.316994	34.938971	17.6566375	120.2148325	-79.968077	1.6813445	120.2096815
-8.535064	17.461542	118.791512	-22.500717	9.768541	120.127533	35.963352	-2.746399	121.046684	33.938332	38.052738	119.008621	34.950842	17.6531695	120.0276525	-79.952276	1.8839125	120.2274135
-7.913984	16.806145	118.585541	-22.478073	9.865977	119.989822	35.983425	-2.729989	121.0448	33.970821	38.045193	118.718681	34.977123	17.657602	119.8817405	-79.933269	2.074352	120.0979035
-7.156808	16.170788	118.399261	-22.44186	9.944577	119.841194	36.020668	-2.716365	121.125031	34.013401	38.038879	118.484581	35.0170345	17.661257	119.804806	-79.9007545	2.227897	119.877582
-6.376412	15.521007	118.315033	-22.401577	10.000785	119.747139	36.049614	-2.702786	121.278831	34.051434	38.027401	118.388962	35.050524	17.6623075	119.8338965	-79.853678	2.3392625	119.6603815
-5.121643	14.685604	118.347755	-22.373116	10.037002	119.743584	36.082729	-2.736955	121.649719	34.142723	37.993134	118.457558	35.112726	17.6280895	120.0536385	-79.858958	2.4459145	119.4335295
-4.27371	14.219302	118.471275	-22.370768	10.049271	119.861076	36.093765	-2.790755	121.911858	34.216122	37.963184	118.711113	35.1549435	17.5862145	120.3114855	-79.8964795	2.5123275	119.4106665
-3.324021	13.819221	118.710587	-22.371408	10.074853	120.029617	36.107082	-2.864509	122.168159	34.320419	37.931805	119.18306	35.2137505	17.533648	120.6756095	-79.9565665	2.616058	119.3836245
-2.331192	13.469214	119.014977	-22.363321	10.134029	120.252335	36.164108	-2.931054	122.460106	34.462708	37.935047	119.814911	35.313408	17.5019965	121.1375085	-80.04005	2.7660615	119.3671615
-1.368083	13.200701	119.444069	-22.338676	10.273747	120.514938	36.286945	-2.959738	122.854523	34.633915	38.026527	120.624176	35.46043	17.5333945	121.7393495	-80.137782	3.0140995	119.2905265
-0.39286	12.99531	119.878197	-22.303553	10.472844	120.834503	36.472153	-2.87708	123.29216	34.798996	38.228363	121.614365	35.6355745	17.6756415	122.4532625	-80.2426805	3.2700465	119.2157435
0.655997	12.86397	120.397743	-22.255386	10.758509	121.163406	36.687569	-2.713636	123.828102	34.972668	38.52079	122.644402	35.8301185	17.903577	123.236252	-80.3408905	3.613441	119.09056
2.273121	12.632808	121.235214	-22.17536	11.216854	121.700668	37.112019	-2.367358	124.649559	35.251255	39.062031	124.268532	36.181637	18.3473365	124.4590455	-80.532357	4.0863715	118.9422905
3.335347	12.486188	121.779419	-22.088604	11.515258	122.053352	37.361015	-2.138817	125.223938	35.417824	39.437138	125.246796	36.3894195	18.6491605	125.235367	-80.5666275	4.3813555	118.871337
4.390489	12.354689	122.273323	-21.970726	11.794188	122.378159	37.611408	-1.908035	125.814651	35.568764	39.809715	126.126778	36.590086	18.95084	125.9707145	-80.531538	4.637536	118.7856035
5.511654	12.155552	122.800484	-21.803385	12.055011	122.730492	37.904266	-1.69342	126.55896	35.744034	40.149181	127.038597	36.82415	19.2278805	126.7987785	-80.43092	4.8821415	118.6622055
6.621693	11.911865	123.459755	-21.571175	12.249653	123.105011	38.212852	-1.533497	127.497353	35.942238	40.41843	127.924286	37.077545	19.4424665	127.7108195	-80.219895	5.0568395	118.4992025
7.714796	11.612967	124.138809	-21.283695	12.385974	123.526421	38.808563	-1.645545	128.448639	36.146378	40.596054	128.682846	37.4774705	19.4752545	128.5657425	-80.0448605	5.2966935	118.4870995
8.767543	11.220286	124.803207	-21.019808	12.459928	123.989281	39.106091	-1.638427	129.626923	36.353458	40.689823	129.185303	37.7297745	19.525698	129.406113	-79.7693905	5.394158	118.572449
10.644628	10.502858	125.712631	-20.588808	12.500407	124.600151	39.299686	-1.446757	131.548157	36.609444	40.791798	129.517197	37.954565	19.6725205	130.532677	-79.132181	5.3282935	118.667625
11.613545	10.084967	126.396729	-20.296595	12.456396	124.932884	39.978638	-1.660391	132.631378	36.77457	40.788887	129.497101	38.376604	19.564248	131.0642395	-78.969794	5.348544	118.8015285
12.608329	9.613771	127.064194	-20.006332	12.287098	125.213539	40.174927	-1.72016	133.826157	36.947105	40.647633	129.443985	38.561016	19.4637365	131.635071	-78.57368	5.1104595	118.792007
13.480777	9.210562	127.791885	-19.566471	11.915411	125.474228	40.365417	-1.869261	135.009888	37.102367	40.421459	129.441162	38.733892	19.276099	132.225525	-77.866834	4.554723	118.722931
14.287065	8.862288	128.527527	-19.363916	11.682012	125.822975	40.54866	-1.970934	136.108078	37.542522	40.074928	129.430542	39.045591	19.051997	132.76931	-77.773423	4.312027	118.87664
15.035942	8.619295	129.095978	-19.122726	11.479369	126.137329	40.728344	-2.027935	136.929108	37.687267	39.929276	129.591873	39.2078055	18.9506705	133.2604905	-77.4532575	4.0080675	119.0141675
15.772146	8.543596	129.537567	-18.843225	11.349704	126.392136	40.802174	-1.946956	137.561783	37.904186	39.878307	129.780655	39.35318	18.9656755	133.671219	-77.03963	3.7337325	119.113053
16.850674	8.690262	129.974121	-18.358992	11.361372	126.6278	41.034851	-1.814417	138.184387	38.329166	39.948231	130.235992	39.6820085	19.066907	134.2101895	-76.3999925	3.655837	119.0454105
17.458225	8.94992	130.192017	-18.046808	11.465836	126.755859	41.224403	-1.758254	138.44313	38.691841	40.051064	130.635208	39.958122	19.146405	134.539169	-76.051738	3.785267	118.972549
17.967752	9.320394	130.345596	-17.770376	11.602582	126.868073	41.41016	-1.706184	138.5065	39.069191	40.191479	131.061798	40.2396755	19.2426475	134.784149	-75.7804275	3.9625165	118.951997
18.396452	9.784204	130.382919	-17.551924	11.766967	126.951363	41.619457	-1.681375	138.405151	39.407085	40.321899	131.388809	40.513271	19.320262	134.89698	-75.617119	4.213672	119.005746
18.721676	10.325932	130.332092	-17.357653	11.959834	126.98735	41.84034	-1.623552	138.177368	39.678005	40.478756	131.620377	40.7591725	19.427602	134.8988725	-75.4744785	4.492066	119.0758275
18.939997	10.926221	130.220215	-17.184704	12.180387	126.967964	42.072697	-1.520855	137.891617	39.94117	40.693878	131.769669	41.0069335	19.5865115	134.830643	-75.3763415	4.7742625	119.105285
19.055864	11.576046	130.040421	-17.023861	12.389344	126.886139	42.317089	-1.388286	137.58728	40.169579	40.947521	131.853409	41.243334	19.7796175	134.7203445	-75.291056	4.9990705	119.0519335
19.051842	12.599407	129.676193	-16.784456	12.675747	126.709328	42.676353	-1.201103	137.000168	40.448425	41.281429	131.856567	41.562389	20.040163	134.4283675	-75.131301	5.311331	118.9902885
18.915974	13.296209	129.423172	-16.630383	12.819762	126.608154	42.872787	-1.073209	136.632965	40.611004	41.433922	131.825058	41.7418955	20.1803565	134.2290115	-75.0026615	5.4591675	118.9872965
18.676739	14.026054	129.255753	-16.460318	12.924686	126.53141	43.07946	-0.983854	136.378693	40.790531	41.56218	131.839981	41.9349955	20.289163	134.109337	-74.8556315	5.560209	118.953483
18.316109	14.749325	129.127472	-16.302975	13.014917	126.500748	43.318951	-0.907379	136.232224	40.952057	41.680729	131.869583	42.135504	20.386675	134.0509035	-74.741454	5.643159	118.9505925
17.884993	15.470459	129.020004	-16.153566	13.104343	126.47612	43.546253	-0.792615	136.088257	41.098789	41.803856	131.87973	42.322521	20.5056205	133.9839935	-74.629653	5.7030655	118.9682465
17.413313	16.167706	128.827072	-16.018757	13.159752	126.442505	43.732105	-0.672744	135.851334	41.207882	41.907104	131.790115	42.4699935	20.61718	133.8207245	-74.5075075	5.702324	119.0642855
16.847233	16.874077	128.579559	-15.935212	13.195717	126.383057	43.868561	-0.568501	135.442566	41.27478	41.984467	131.587982	42.5716705	20.707983	133.515274	-74.4420945	5.683451	119.25084
15.823859	17.956438	128.041519	-15.977122	13.251262	126.153145	43.485107	-0.061983	134.619324	41.282211	42.100655	131.064758	42.383659	21.019336	132.842041	-74.337903	5.483188	119.464249
15.009356	18.676714	127.538918	-16.061008	13.301699	125.8479	43.569286	0.096777	133.695984	41.180099	42.187359	130.579224	42.3746925	21.142068	132.137604	-74.4967085	5.46133	119.558196
14.168194	19.389568	126.922607	-16.461872	13.525766	125.546219	43.966537	0.067994	132.463531	41.07254	42.357025	129.973419	42.5195385	21.2125095	131.218475	-75.4432825	5.8390225	119.873963
12.913266	20.244028	126.402817	-16.633078	13.607411	125.056923	43.955189	0.242041	131.253845	40.598099	42.609409	129.431808	42.276644	21.425725	130.3428265	-75.5428	5.789097	119.7710195
11.774599	21.103863	125.865746	-16.768742	13.720688	124.559441	43.933601	0.484093	129.981812	40.415695	42.723946	128.75621	42.174648	21.6040195	129.369011	-75.712132	5.8373565	119.749871
11.016615	21.511816	124.996994	-16.824852	13.831942	124.032555	43.823681	0.800376	128.656189	40.301914	42.933941	128.155655	42.0627975	21.8671585	128.405922	-75.7125015	5.7967255	119.659188
10.306156	21.951202	124.227013	-16.805799	13.96931	123.542084	43.641735	1.113504	127.66217	40.226849	43.122307	127.702484	41.934292	22.1179055	127.682327	-75.54589	5.8207145	119.401841
8.825666	22.641445	123.713814	-16.727741	14.227756	123.114517	43.297966	1.695627	126.777672	40.273418	43.467815	127.330109	41.785692	22.581721	127.0538905	-75.241174	5.873791	119.1751435
7.727593	22.983385	123.653435	-16.688156	14.424803	123.009804	43.34005	1.932247	126.387856	40.2761	43.687176	127.229752	41.808075	22.8097115	126.808804	-75.184387	6.0398945	119.210804
6.694748	23.212784	123.559883	-16.678612	14.583633	122.987816	43.325405	2.193641	126.227234	40.233685	43.918564	127.144173	41.779545	23.0561025	126.6857035	-75.136769	6.1111635	119.2899285
5.629081	23.409094	123.52388	-16.716002	14.771545	123.017189	43.237114	2.481954	126.213989	40.1497	44.169743	127.086487	41.693407	23.3258485	126.650238	-75.125411	6.2172415	119.38414
4.385824	23.584438	123.522163	-16.801878	14.962316	123.050156	43.125664	2.712011	126.348114	39.988853	44.34214	127.041435	41.5572585	23.5270755	126.6947745	-75.1610145	6.3975565	119.4055375
3.336331	23.528898	123.509636	-16.890944	15.079461	123.144089	42.99279	2.850737	126.557899	39.824677	44.414978	126.964096	41.4087335	23.6328575	126.7609975	-75.1906215	6.5260645	119.5271805
2.279765	23.339787	123.540588	-16.976824	15.119006	123.32708	42.877254	2.88197	126.821007	39.675579	44.434174	126.816574	41.2764165	23.658072	126.8187905	-75.2300645	6.57994	119.8353695
0.738936	22.951624	123.601624	-17.144629	15.073116	123.657036	43.035892	2.702572	126.988495	39.468147	44.389133	126.567802	41.2520195	23.5458525	126.7781485	-75.5412775	6.6003795	120.5359235
-0.260983	22.583773	123.620033	-17.24189	15.004964	123.816971	42.964859	2.681966	127.170303	39.34594	44.337574	126.28405	41.1553995	23.50977	126.7271765	-75.6391795	6.500158	120.9067655
-1.259427	22.169161	123.515572	-17.323946	14.961945	123.865768	42.913067	2.65313	127.194618	39.246223	44.284817	125.98188	41.079645	23.4689735	126.588249	-75.727537	6.4549165	121.143287
-2.248166	21.7211	123.387314	-17.391224	14.930704	123.822144	42.837536	2.625226	127.135979	39.132507	44.224522	125.669418	40.9850215	23.424874	126.4026985	-75.7674695	6.436534	121.2415895
-3.19453	21.281116	123.239899	-17.438519	14.92281	123.764732	42.717552	2.618796	127.089729	39.045826	44.167343	125.409653	40.881689	23.3930695	126.249691	-75.758727	6.4525505	121.279773
-4.078908	20.823761	123.143555	-17.473499	14.940907	123.74691	42.60989	2.641912	127.070145	38.98777	44.161568	125.345268	40.79883	23.40174	126.2077065	-75.745828	6.480074	121.2861135
-4.97683	20.31284	123.208305	-17.51778	14.971547	123.818604	42.502804	2.700102	127.120842	38.937454	44.206776	125.411674	40.720129	23.453439	126.266258	-75.755689	6.489655	121.37095
-6.267471	19.540573	123.388382	-17.64432	15.026278	123.996613	42.365437	2.795947	127.154961	38.847851	44.298313	125.587173	40.606644	23.54713	126.371067	-75.895284	6.505426	121.622159
-7.092035	18.980589	123.445168	-17.755985	15.083179	124.05957	42.286636	2.870909	127.083549	38.753632	44.379406	125.56105	40.520134	23.6251575	126.3222995	-76.032104	6.5412005	121.7968405
-7.904728	18.443409	123.385979	-17.8778	15.158878	124.041489	42.157818	2.998928	126.902184	38.623489	44.47905	125.43763	40.3906535	23.738989	126.169907	-76.1462535	6.578767	121.913071
-8.668646	17.858944	123.207558	-17.989504	15.258225	123.922386	41.698437	3.35722	126.778702	38.456348	44.618576	125.194702	40.0773925	23.987898	125.986702	-76.0564005	6.528552	121.85807
-9.345002	17.26721	122.9673	-18.097111	15.379627	123.739555	41.522522	3.54845	126.517471	38.292931	44.787945	124.868797	39.9077265	24.1681975	125.693134	-76.1019485	6.5910565	121.785976
-10.059295	16.646946	122.782135	-18.192698	15.508737	123.550812	41.385193	3.712838	126.299057	38.135063	44.94075	124.563721	39.760128	24.326794	125.431389	-76.145524	6.69068	121.670235
-10.62336	15.998435	122.602371	-18.27771	15.638905	123.406075	41.259609	3.867353	126.165344	37.980469	45.082466	124.257744	39.620039	24.4749095	125.211544	-76.175459	6.8029005	121.600606
-11.572145	15.047556	122.471687	-18.41827	15.795946	123.302399	41.107483	4.08736	126.03978	37.774654	45.264774	123.908127	39.4410685	24.676067	124.9739535	-76.2776085	6.915825	121.6308445
-11.996646	14.390715	122.423431	-18.506695	15.880958	123.272873	41.029701	4.218064	126.041412	37.629795	45.35297	123.677826	39.329748	24.785517	124.859619	-76.343138	6.976399	121.686127
-12.457321	13.697124	122.425392	-18.580242	15.94546	123.23661	40.942131	4.335915	126.083122	37.507767	45.422943	123.457062	39.224949	24.879429	124.770092	-76.385433	7.011491	121.703128
-12.864022	13.009955	122.394348	-18.641962	15.994618	123.185287	40.867828	4.41268	126.151527	37.393539	45.458633	123.242065	39.1306835	24.9356565	124.696796	-76.4146075	7.0535795	121.673778
-13.205015	12.314224	122.451889	-18.701338	15.9942	123.200737	40.811256	4.460405	126.265297	37.301826	45.462765	123.008087	39.056541	24.961585	124.636692	-76.459217	7.026815	121.764782
-13.548021	11.640487	122.524109	-18.733988	16.003889	123.217072	40.762691	4.480033	126.383804	37.223003	45.449902	122.792664	38.992847	24.9649675	124.588234	-76.460823	7.0428105	121.84591
-13.800732	11.010031	122.616867	-18.765005	15.997206	123.260406	40.733494	4.481204	126.541199	37.182705	45.421104	122.609032	38.9580995	24.951154	124.5751155	-76.4881095	7.043258	121.9456965
-14.0699	10.130603	122.871033	-18.783888	15.985182	123.392807	41.058918	4.297098	126.639465	37.144966	45.368977	122.435738	39.101942	24.8330375	124.5376015	-76.669718	7.1373265	122.2480125
-14.212519	9.589252	123.055092	-18.796677	15.985269	123.471329	41.053013	4.28707	126.812378	37.141628	45.332443	122.368965	39.0973205	24.8097565	124.5906715	-76.6906745	7.1607815	122.3519865
-14.292054	9.105352	123.206306	-18.809383	15.985857	123.557961	41.041943	4.30248	126.980576	37.140987	45.318535	122.310341	39.091465	24.8105075	124.6454585	-76.710231	7.1612065	122.4704635
-14.333932	8.712672	123.340187	-18.845491	16.02376	123.628761	41.021503	4.323415	127.138474	37.124161	45.345314	122.313812	39.072832	24.8343645	124.726143	-76.763814	7.2131555	122.531379
-14.330481	8.399427	123.471436	-18.890804	16.074709	123.691925	41.01144	4.358701	127.283844	37.114498	45.39394	122.41008	39.062969	24.8763205	124.846962	-76.844577	7.2730975	122.536888
-14.297289	8.158846	123.551437	-18.956026	16.133245	123.75174	40.993809	4.375511	127.413643	37.107319	45.443924	122.553185	39.050564	24.9097175	124.983414	-76.962616	7.35677249999999	122.520066
-14.211726	7.97603	123.582932	-19.03756	16.179157	123.819939	40.945461	4.390043	127.486954	37.087124	45.513977	122.730087	39.0162925	24.95201	125.1085205	-77.0914125	7.406304	122.5313575
-14.0422	7.835976	123.541138	-19.183401	16.263998	123.866829	40.791466	4.438267	127.457726	37.015678	45.625328	122.979309	38.903572	25.0317975	125.2185175	-77.270374	7.4961985	122.5151405
-13.871516	7.79575	123.497391	-19.301346	16.349651	123.866226	40.674263	4.518979	127.344528	36.943584	45.731441	123.08371	38.8089235	25.12521	125.214119	-77.4116155	7.574092	122.518333
-13.684802	7.848615	123.414909	-19.396681	16.467196	123.828552	40.560978	4.635381	127.213989	36.876194	45.873615	123.223724	38.718586	25.254498	125.2188565	-77.511948	7.679894	122.4382475
-13.473349	7.931589	123.285332	-19.48966	16.597673	123.778107	40.494473	4.740055	127.111015	36.81813	46.031551	123.41436	38.6563015	25.385803	125.2626875	-77.6356215	7.809543	122.2935265
-13.28495	8.074892	123.154213	-19.557707	16.744852	123.711357	40.449917	4.819957	127.089905	36.799057	46.185528	123.67984	38.624487	25.5027425	125.3848725	-77.739901	7.9869615	122.0378415
-13.108497	8.27141	123.100746	-19.625881	16.884237	123.686577	40.394913	4.878218	127.126266	36.777714	46.334423	124.050522	38.5863135	25.6063205	125.588394	-77.8380755	8.1621535	121.78476
-12.974453	8.495107	123.093292	-19.719671	17.008698	123.726639	40.326527	4.921029	127.21019	36.757053	46.487862	124.436203	38.54179	25.7044455	125.8231965	-77.981132	8.3129505	121.6300815
-12.78037	8.89144	123.193787	-19.891911	17.177296	123.909164	40.214188	4.997766	127.432274	36.684116	46.659245	124.971458	38.449152	25.8285055	126.201866	-78.232974	8.5260865	121.616462
-12.895311	9.274034	123.417427	-19.988443	17.26362	124.074913	40.150654	5.065254	127.598846	36.648865	46.763351	125.357994	38.3997595	25.9143025	126.47842	-78.3766455	8.6129375	121.671406
-12.830153	9.581673	123.562622	-20.086258	17.323668	124.257042	40.108646	5.117843	127.769783	36.622696	46.847122	125.723122	38.365671	25.9824825	126.7464525	-78.538187	8.6648535	121.7676315
-12.534252	9.75406	123.579422	-20.16317	17.338491	124.402893	40.079685	5.102839	127.882957	36.610909	46.876602	126.032616	38.345297	25.9897205	126.9577865	-78.671637	8.6872615	121.8479995
-12.445004	10.03967	123.597404	-20.233158	17.330486	124.49881	40.019714	5.060956	127.876984	36.606918	46.850182	126.255592	38.313316	25.955569	127.066288	-78.779632	8.705403	121.931332
-12.395244	10.336785	123.540237	-20.268368	17.280403	124.517273	39.929317	5.001001	127.769493	36.639084	46.807854	126.373383	38.2842005	25.9044275	127.071438	-78.8209365	8.6563785	121.963108
-12.356026	10.638876	123.417076	-20.281509	17.229208	124.443031	39.855644	4.999032	127.559593	36.64801	46.773373	126.382065	38.251827	25.8862025	126.970829	-78.814845	8.5722135	121.915233
-12.300688	11.088507	123.163811	-20.238115	17.183134	124.251869	39.819862	5.124226	127.146088	36.632328	46.802017	126.325226	38.226095	25.9631215	126.735657	-78.702325	8.4031465	121.768081
-12.261542	11.360494	122.971413	-20.188126	17.180698	124.095238	39.854149	5.243125	126.796814	36.607895	46.857677	126.18483	38.231022	26.050401	126.490822	-78.607274	8.310995	121.699654
-12.211737	11.561802	122.770348	-20.108	17.174023	123.923805	39.860493	5.34633	126.42205	36.576756	46.902275	125.954315	38.2186245	26.1243025	126.1881825	-78.4346245	8.22374349999999	121.6594275
-12.323885	11.766256	122.692619	-20.03636	17.164793	123.806465	39.567558	5.631322	126.198105	36.559341	46.93528	125.752327	38.0634495	26.283301	125.975216	-78.1361695	8.046285	121.637714
-12.282546	11.849286	122.613182	-19.936535	17.141863	123.724365	39.627464	5.67812	125.981796	36.579098	46.961533	125.600281	38.103281	26.3198265	125.7910385	-77.976351	7.9638995	121.6576915
-12.258991	11.836771	122.59079	-19.845819	17.11511	123.708763	39.740047	5.707218	125.89222	36.629314	46.978638	125.479317	38.1846805	26.342928	125.6857685	-77.8763185	7.88729200000001	121.7317575
-12.235517	11.742244	122.59742	-19.747902	17.076393	123.710014	39.849846	5.717826	125.841988	36.68821	46.984112	125.412392	38.269028	26.350969	125.62719	-77.764832	7.801817	121.792838
-12.05692	11.469008	122.515167	-19.629858	17.012377	123.692726	39.983688	5.669355	125.848022	36.783646	46.933418	125.361862	38.383667	26.3013865	125.604942	-77.643383	7.7233675	121.78051
-11.982958	11.251264	122.500786	-19.548576	16.943371	123.671295	40.076591	5.604453	125.879478	36.86496	46.887173	125.334045	38.4707755	26.245813	125.6067615	-77.5679275	7.640929	121.7358285
-11.920195	11.00403	122.481277	-19.464903	16.85915	123.651489	40.173401	5.533337	125.895569	36.954556	46.830986	125.338837	38.5639785	26.1821615	125.617203	-77.4937845	7.5361385	121.685775
-11.834283	10.691757	122.453377	-19.377058	16.766441	123.647102	40.253765	5.483653	125.888084	37.036892	46.785168	125.34642	38.6453285	26.1344105	125.617252	-77.3994445	7.3984715	121.676952
-11.809658	10.388797	122.436737	-19.322018	16.674414	123.669342	40.323238	5.44815	125.849701	37.097439	46.752178	125.356438	38.7103385	26.100164	125.6030695	-77.3543745	7.248664	121.7356145
-11.662243	10.061559	122.403061	-19.245935	16.606663	123.685478	40.389984	5.421729	125.773941	37.167435	46.721008	125.37104	38.7787095	26.0713685	125.5724905	-77.2705795	7.1419575	121.7984655
-11.55936	9.740473	122.417107	-19.184769	16.576509	123.714104	40.452957	5.40172	125.715004	37.244705	46.710682	125.387665	38.848831	26.056201	125.5513345	-77.218369	7.09681700000001	121.8768735
-11.43434	9.243571	122.409737	-19.078878	16.574203	123.748711	40.527168	5.423481	125.655342	37.349506	46.714699	125.40374	38.938337	26.06909	125.529541	-77.096093	7.079316	121.967881
-11.344733	8.901622	122.374298	-19.020256	16.592003	123.743355	40.571201	5.435754	125.611946	37.39315	46.716862	125.405075	38.9821755	26.076308	125.5085105	-77.0226875	7.107698	121.9781995
-11.348285	8.592989	122.388016	-18.972099	16.589855	123.726128	40.623722	5.445571	125.600525	37.453648	46.725784	125.396744	39.038685	26.0856775	125.4986345	-76.982883	7.0940325	121.9536215
-11.137779	8.212372	122.353256	-18.930731	16.572254	123.695969	40.692806	5.445944	125.606575	37.498352	46.725658	125.411369	39.095579	26.085801	125.508972	-76.957041	7.058707	121.882966
-10.75421	7.737071	122.238899	-18.882225	16.52799	123.671852	40.756783	5.40825	125.624168	37.522186	46.70636	125.441452	39.1394845	26.057305	125.53281	-76.9039345	6.998675	121.810894
-10.561335	7.226501	122.235931	-18.851742	16.483276	123.651711	40.808346	5.359087	125.646225	37.54253	46.660046	125.441887	39.175438	26.0095665	125.544056	-76.878922	6.9569855	121.759366
-10.227617	6.65924	122.152664	-18.833195	16.423962	123.657799	40.852188	5.311356	125.725517	37.554192	46.614567	125.448296	39.20319	25.9629615	125.5869065	-76.86958	6.8849625	121.7286915
-9.724749	5.718198	122.192261	-18.781597	16.357929	123.715546	40.940804	5.218804	125.969528	37.571892	46.542683	125.494728	39.256348	25.8807435	125.732128	-76.819542	6.8351145	121.698964
-9.627386	5.171284	122.410141	-18.75456	16.332493	123.755394	41.003178	5.148902	126.184105	37.600842	46.492195	125.510956	39.30201	25.8205485	125.8475305	-76.81113	6.8444375	121.6632575
-9.277528	4.488292	122.514809	-18.725367	16.293325	123.807083	41.083382	5.040873	126.437393	37.643875	46.418301	125.494278	39.3636285	25.729587	125.9658355	-76.8143625	6.857063	121.6483305
-8.967724	3.817694	122.638405	-18.687803	16.254856	123.846481	41.486843	4.722209	126.59613	37.683567	46.334713	125.46859	39.585205	25.528461	126.03236	-76.960811	6.981251	121.660602
-8.542471	3.090838	122.753571	-18.647558	16.22604	123.879601	41.590313	4.571617	126.928436	37.713547	46.268566	125.409409	39.65193	25.4200915	126.1689225	-76.947046	7.0319885	121.5902795
-8.262827	2.432685	123.015198	-18.5942	16.215075	123.920128	41.730316	4.405498	127.353645	37.742336	46.194778	125.347855	39.736326	25.300138	126.35075	-76.924726	7.130012	121.489506
-7.757871	1.644265	123.228798	-18.538879	16.223881	123.941681	41.909046	4.229325	127.917274	37.818691	46.11631	125.337448	39.8638685	25.1728175	126.627361	-76.9416265	7.2749445	121.256001
-7.373963	0.685009	123.920105	-18.434746	16.219755	123.940369	42.142143	3.880944	128.946167	37.930332	45.981831	125.310661	40.0362375	24.9313875	127.128414	-76.9057295	7.5081225	120.752324
-7.059946	0.058267	124.345085	-18.353081	16.198507	123.947891	42.242222	3.678491	129.718765	38.044102	45.868	125.352524	40.143162	24.7732455	127.5356445	-76.849324	7.6237685	120.3601375
-6.702945	-0.498651	124.754478	-18.282644	16.132359	124.007622	42.339287	3.44127	130.568237	38.164902	45.754486	125.461327	40.2520945	24.597878	128.014782	-76.8173825	7.66684	120.000462
-6.37193	-1.031938	125.202599	-18.194248	16.019335	124.141525	42.376659	3.194693	131.367813	38.2994	45.572479	125.714325	40.3380295	24.383586	128.541069	-76.7265255	7.655084	119.741981
-5.950494	-1.642191	125.55603	-18.378536	16.002165	124.494125	42.36602	2.935733	132.162125	38.450764	45.38451	126.070831	40.408392	24.1601215	129.116478	-77.165464	7.8442085	119.871772
-5.416559	-2.256196	125.886345	-18.100353	15.662297	124.572777	42.352402	2.670462	132.781113	38.577141	45.161537	126.495674	40.4647715	23.9159995	129.6383935	-76.6654775	7.4085945	119.5071605
-5.146998	-2.700288	126.216507	-18.087078	15.461688	124.84436	42.329441	2.393327	133.246307	38.673489	44.981815	126.981644	40.501465	23.687571	130.1139755	-76.675621	7.235805	119.5747445
-4.849453	-3.23225	126.470985	-18.116987	15.220806	125.229851	42.181145	2.12254	133.697906	38.794182	44.837685	127.658318	40.4876635	23.4801125	130.678112	-76.7216375	6.9614995	119.78159
-5.118092	-3.198909	126.680756	-18.153404	15.124501	125.397575	42.107967	2.005734	133.768997	38.815102	44.804733	128.065445	40.4615345	23.4052335	130.917221	-76.7683425	6.8437685	119.877929
-5.013692	-3.432563	126.589966	-18.188385	15.108773	125.513161	42.021896	1.987535	133.756149	38.798977	44.805061	128.401871	40.4104365	23.396298	131.07901	-76.7872065	6.821248	119.947312
-5.005766	-3.575386	126.482559	-18.233324	15.14253	125.593529	41.946495	2.005352	133.700699	38.77668	44.857098	128.638321	40.3615875	23.431225	131.16951	-76.8282355	6.853835	120.017548
-5.108446	-3.630879	126.377701	-18.065212	15.069063	125.566254	41.858082	2.038934	133.576416	38.751404	44.92342	128.811447	40.304743	23.481177	131.1939315	-76.435167	6.656949	119.9385765
-5.305197	-3.625488	126.271042	-18.115501	15.132743	125.579002	41.768848	2.050585	133.441772	38.736298	44.932072	128.909866	40.252573	23.4913285	131.175819	-76.483575	6.7741575	119.982185
-5.171374	-3.86205	125.973259	-18.172071	15.162177	125.570175	41.686787	1.987324	133.332474	38.719635	44.893749	128.949509	40.203211	23.4405365	131.1409915	-76.547353	6.8838175	119.9993585
-5.996222	-3.603043	125.970795	-18.25264	15.154758	125.529411	41.598255	1.857477	133.165283	38.716568	44.772522	129.014771	40.1574115	23.3149995	131.090027	-76.6626915	6.9945165	119.968795
-6.395956	-3.53795	125.889	-18.532087	15.262672	125.583839	41.548309	1.752171	133.069565	38.690517	44.66048	128.975449	40.119413	23.2063255	131.022507	-77.183587	7.3190185	120.145171
-6.80024	-3.443442	125.767815	-18.563013	15.21908	125.521072	41.506012	1.664636	132.95134	38.645668	44.566364	128.936874	40.07584	23.1155	130.944107	-77.201866	7.32266	120.098037
-7.157759	-3.40321	125.719475	-18.608498	15.172232	125.458374	41.463238	1.565538	132.891754	38.613697	44.444057	128.869049	40.0384675	23.0047975	130.8804015	-77.2554635	7.3396665	120.0363465
-7.560844	-3.341105	125.691673	-18.632261	15.134738	125.393654	41.422607	1.481809	132.847626	38.594208	44.344814	128.811737	40.0084075	22.9133115	130.8296815	-77.2729295	7.3561645	119.9576265
-7.994647	-3.269324	125.610306	-18.670181	15.110475	125.360893	41.369663	1.389508	132.784515	38.576378	44.265076	128.772705	39.9730205	22.827292	130.77861	-77.3133825	7.393658	119.943176
-8.464499	-3.132354	125.533104	-18.717913	15.09635	125.354767	41.332279	1.301729	132.699295	38.557819	44.182079	128.743744	39.945049	22.741904	130.7215195	-77.380875	7.450796	119.9880145
-8.994171	-3.165585	125.229172	-18.795408	15.097416	125.350861	41.206802	1.150839	132.380966	38.551411	44.036129	128.742752	39.8791065	22.593484	130.561859	-77.4699225	7.601348	120.139863
-9.620012	-3.106031	125.146034	-18.851713	15.140605	125.326828	41.129101	1.056869	132.098038	38.569008	43.953442	128.800751	39.8490545	22.5051555	130.4493945	-77.5524805	7.7760545	120.2042615
-10.137814	-3.114375	124.789879	-18.879963	15.215147	125.264359	41.047821	1.031538	131.727158	38.598518	43.930035	128.893967	39.8231695	22.4807865	130.3105625	-77.5830955	7.9495075	120.2181555
-10.583006	-3.21039	124.264267	-18.928034	15.314102	125.172272	40.936176	1.047782	131.323654	38.602196	43.945156	128.973251	39.769186	22.496469	130.1484525	-77.625254	8.131735	120.1960915
-11.210274	-3.179738	123.879898	-18.941544	15.432231	125.063309	40.845352	1.12204	130.902161	38.604744	43.99181	129.057922	39.725048	22.556925	129.9800415	-77.608136	8.307537	120.1465765
-11.804834	-3.169925	123.503326	-18.968493	15.581725	124.942673	40.768284	1.234269	130.498932	38.60532	44.054726	129.091339	39.686802	22.6444975	129.7951355	-77.623788	8.5189525	120.0902105
-12.407436	-3.199076	123.246239	-18.999731	15.748451	124.842133	40.695889	1.368674	130.231659	38.576645	44.122482	129.013153	39.636267	22.745578	129.622406	-77.635729	8.751324	120.06186
-13.271626	-3.289351	123.126732	-19.034239	16.044132	124.751213	40.66161	1.623083	130.006668	38.559738	44.282253	128.806564	39.610674	22.952668	129.406616	-77.679152	9.135596	120.09581
-13.778297	-3.518393	123.268997	-19.067284	16.242567	124.70826	40.720688	1.747869	130.035995	38.540886	44.402462	128.54834	39.630787	23.0751655	129.2921675	-77.765355	9.4099685	120.1243525
-14.290452	-3.807724	123.413872	-19.095901	16.412968	124.662743	40.804348	1.832937	130.086502	38.491032	44.514637	128.235168	39.64769	23.173787	129.160835	-77.839492	9.652149	120.164651
-14.827116	-4.137475	123.549988	-19.105171	16.515034	124.582436	40.860538	1.904843	130.176254	38.414429	44.565235	127.933754	39.6374835	23.235039	129.055004	-77.8478255	9.795029	120.109868
-15.391867	-4.490657	123.677597	-19.120396	16.523634	124.505379	40.877708	1.9518	130.283615	38.328979	44.557373	127.634254	39.6033435	23.2545865	128.9589345	-77.8441355	9.7926815	120.0518235
-15.950157	-4.866804	123.783195	-19.137024	16.463871	124.445114	40.44043	2.190465	130.53476	38.273777	44.536285	127.407326	39.3571035	23.363375	128.971043	-77.6311515	9.564367	119.919185
-16.460415	-5.243139	123.841599	-19.148329	16.384693	124.393013	40.4156	2.211976	130.594864	38.250378	44.507977	127.222588	39.332989	23.3599765	128.908726	-77.629647	9.4094095	119.8773
-17.245186	-5.694807	123.866165	-19.121374	16.305515	124.281715	40.654472	2.074261	130.40242	38.201481	44.412296	126.962433	39.4279765	23.2432785	128.6824265	-77.6707245	9.3677515	119.8810035
-17.83086	-5.811178	123.874283	-19.092331	16.325714	124.163506	40.580482	2.148933	130.391251	38.209534	44.391014	126.788643	39.395008	23.2699735	128.589947	-77.57967	9.3814545	119.737065
-18.434887	-5.914357	123.778893	-19.065723	16.410469	124.005997	40.565304	2.240397	130.421585	38.248924	44.445194	126.662209	39.407114	23.3427955	128.541897	-77.53856	9.4781425	119.470097
-19.054792	-5.970002	123.707214	-19.05102	16.504894	123.825623	40.600159	2.340217	130.426697	38.25449	44.548996	126.524963	39.4273245	23.4446065	128.47583	-77.5293645	9.5651815	119.175416
-19.673191	-5.999809	123.557022	-19.047155	16.598793	123.656754	40.590691	2.456537	130.344742	38.21228	44.66362	126.352966	39.4014855	23.5600785	128.348854	-77.4957955	9.6375075	118.964654
-20.344124	-6.008442	123.470367	-19.063986	16.676823	123.540176	40.528252	2.597733	130.210526	38.130333	44.766739	126.163567	39.3292925	23.682236	128.1870465	-77.4572645	9.67141	118.8933055
-20.969475	-5.977779	123.401878	-19.076168	16.766647	123.490608	40.490452	2.766907	130.103195	38.085838	44.886101	126.058128	39.288145	23.826504	128.0806615	-77.440481	9.70679	118.9005545
-21.947701	-5.977953	123.425331	-19.099596	16.90761	123.522377	40.493111	2.985173	130.103378	38.074974	45.082741	126.058075	39.2840425	24.033957	128.0807265	-77.4832345	9.781263	118.9640275
-22.634871	-6.027822	123.403061	-19.119045	16.999413	123.55555	40.485771	3.12352	130.045944	38.063919	45.180794	126.062477	39.274845	24.152157	128.0542105	-77.512935	9.846669	119.0568895
-23.303955	-6.01797	123.331474	-19.109707	17.069773	123.52861	40.470791	3.287844	129.891373	38.040863	45.248833	126.024734	39.255827	24.2683385	127.9580535	-77.475241	9.8712075	119.0991665
-24.001026	-5.963684	123.152435	-19.086433	17.148819	123.419334	40.436386	3.439144	129.739334	38.012459	45.357155	125.944122	39.2244225	24.3981495	127.841728	-77.3972885	9.8994885	118.99694
-24.697098	-5.905945	122.981133	-19.051796	17.252089	123.269653	40.473869	3.571393	129.606705	38.014015	45.482277	125.86702	39.243942	24.526835	127.7368625	-77.347534	9.977343	118.8024435
-25.368286	-5.802065	122.773727	-18.997242	17.357189	123.10482	40.543213	3.698789	129.507935	38.044224	45.607086	125.793732	39.2937185	24.6529375	127.6508335	-77.2882025	10.0614405	118.5588065
-26.017433	-5.780169	122.64032	-18.95155	17.464584	122.964455	40.603745	3.811013	129.417114	38.083668	45.718029	125.646614	39.3437065	24.764521	127.531864	-77.2468065	10.164647	118.397046
-27.092344	-5.803077	122.484543	-18.89447	17.609367	122.783531	40.623058	3.985713	129.189957	38.101387	45.835037	125.32592	39.3622225	24.910375	127.2579385	-77.1511625	10.308359	118.3091235
-27.841944	-5.755649	122.445526	-18.849207	17.681028	122.677147	40.616238	4.119771	129.013962	38.150387	45.881809	125.072189	39.3833125	25.00079	127.0430755	-77.0817265	10.361266	118.3112185
-28.546926	-5.705637	122.427094	-18.827286	17.716875	122.573563	40.597054	4.201795	128.816193	38.197784	45.906021	124.802956	39.397419	25.053908	126.8095745	-77.051991	10.379842	118.3375515
-29.289345	-5.639469	122.394814	-18.795799	17.742687	122.442184	40.581764	4.243104	128.585953	38.190548	45.882133	124.490807	39.386156	25.0626185	126.53838	-76.977754	10.4227555	118.345988
-29.986584	-5.490834	122.404388	-18.781368	17.753311	122.310745	40.552765	4.300221	128.310883	38.146191	45.862545	124.146942	39.349478	25.081383	126.2289125	-76.912214	10.425239	118.3925775
-30.690586	-5.200572	122.428658	-18.769527	17.745949	122.18425	40.524357	4.364143	128.060944	38.081467	45.852219	123.788383	39.302912	25.108181	125.9246635	-76.841966	10.383717	118.4438365
-31.401056	-4.852268	122.401718	-18.760101	17.720882	122.057487	40.49992	4.386921	127.838936	38.028316	45.810516	123.454575	39.264118	25.0987185	125.6467555	-76.78432	10.3430455	118.4682185
-32.523708	-4.250618	122.378906	-18.769516	17.61689	121.8424	40.533081	4.316265	127.50901	37.911442	45.696281	122.903885	39.2222615	25.006273	125.2064475	-76.7612935	10.227507	118.4783525
-33.245346	-3.799138	122.30619	-18.773659	17.515846	121.672096	40.534634	4.212442	127.325439	37.856853	45.591667	122.539558	39.1957435	24.9020545	124.9324985	-76.7430615	10.1296375	118.4116935
-33.868504	-3.299205	122.333107	-18.761301	17.400814	121.53257	40.491894	4.11101	127.191986	37.833221	45.460083	122.256454	39.1625575	24.7855465	124.72422	-76.6851595	10.0160815	118.34092
-34.41103	-2.716314	122.2173	-18.752127	17.294735	121.458389	40.484035	4.000184	127.141586	37.828602	45.327408	122.060516	39.1563185	24.663796	124.601051	-76.6605725	9.925674	118.315727
-35.011272	-2.012028	122.078514	-18.74407	17.23086	121.446465	40.513447	3.895867	127.151909	37.862354	45.231426	121.957222	39.1879005	24.5636465	124.5545655	-76.6760405	9.8980735	118.3383645
-35.626163	-1.271132	122.081696	-18.725195	17.204649	121.470894	40.550499	3.83231	127.151154	37.922131	45.187561	121.954414	39.236315	24.5099355	124.552784	-76.686705	9.8993625	118.389004
-36.186211	-0.42624	121.969376	-18.691839	17.209297	121.50589	40.603081	3.819626	127.136444	37.974857	45.182514	121.966805	39.288969	24.50107	124.5516245	-76.672647	9.917524	118.4601555
-36.965096	1.034158	121.801392	-18.610807	17.281822	121.605637	40.710003	3.853	127.09671	38.114975	45.239975	122.083557	39.412489	24.5464875	124.5901335	-76.634103	10.0171565	118.6211405
-37.559822	2.117587	121.72773	-18.547209	17.341488	121.682846	40.760727	3.879672	127.048531	38.225838	45.286724	122.217766	39.4932825	24.583198	124.6331485	-76.5877005	10.099778	118.7325435
-38.078285	3.25515	121.707359	-18.486177	17.40555	121.767761	40.818836	3.869962	126.960876	38.321712	45.309959	122.341003	39.570274	24.5899605	124.6509395	-76.542628	10.2211395	118.8845825
-38.545006	4.437015	121.725151	-18.424814	17.465096	121.821976	40.880821	3.868223	126.764275	38.41095	45.321934	122.499466	39.6458855	24.5950785	124.6318705	-76.4955135	10.3351135	119.0120815
-38.963512	5.64955	121.485016	-18.361679	17.519947	121.822968	40.61731	4.055574	126.612114	38.506317	45.358639	122.685471	39.5618135	24.7071065	124.6487925	-76.2851715	10.3327875	118.9971435
-39.413094	6.920492	121.21637	-18.28651	17.571657	121.787025	40.637722	4.067762	126.294998	38.583366	45.42218	122.882523	39.610544	24.744971	124.5887605	-76.183564	10.398343	118.9852895
-39.786373	8.189326	121.045914	-18.21612	17.636702	121.744522	40.636066	4.068235	125.894508	38.649864	45.453815	123.110794	39.642965	24.761025	124.502651	-76.075205	10.512379	118.986393
-40.191177	10.202042	120.856155	-18.183666	17.76309	121.671204	40.548767	4.063322	125.152931	38.746948	45.468338	123.385254	39.6478575	24.76583	124.2690925	-76.0151895	10.76035	119.0733155
-40.52916	11.561327	120.787285	-18.173893	17.86672	121.633278	40.433399	4.127315	124.628685	38.778625	45.506714	123.535301	39.606012	24.8170145	124.081993	-75.953798	10.9164255	119.184563
-40.829433	12.884049	120.886696	-18.187162	18.004322	121.645752	40.351913	4.221391	124.207649	38.821487	45.59103	123.733185	39.5867	24.9062105	123.970417	-75.961024	11.1024335	119.321087
-41.137005	14.210087	120.954048	-18.196257	18.174347	121.707893	40.309158	4.352352	123.94799	38.850071	45.719872	123.951675	39.5796145	25.036112	123.9498325	-75.9721285	11.312582	119.4659535
-41.472885	15.50937	121.06382	-18.227842	18.348074	121.792747	40.303226	4.496139	123.818123	38.843224	45.850029	124.142647	39.573225	25.173084	123.980385	-76.028909	11.523064	119.605109
-41.79705	16.729881	121.234474	-18.250313	18.509918	121.870232	40.310074	4.616291	123.796761	38.819393	45.966614	124.29818	39.5647335	25.2914525	124.0474705	-76.0653595	11.7283835	119.6929935
-42.067875	17.903297	121.386597	-18.288673	18.621191	121.961304	40.32468	4.689744	123.913155	38.788967	46.061687	124.345032	39.5568235	25.3757155	124.1290935	-76.1341695	11.8666665	119.7935145
-42.433575	19.546083	121.545151	-18.351301	18.665432	122.126534	40.365265	4.679037	124.17749	38.753841	46.09573	124.404953	39.559553	25.3873835	124.2912215	-76.262155	11.9434805	119.9618465
-42.660095	20.568098	121.686577	-18.375717	18.562151	122.259544	40.394405	4.548157	124.404823	38.760139	46.009861	124.47081	39.577272	25.279009	124.4378165	-76.328706	11.845293	120.0812715
-42.892437	21.516783	121.874298	-18.423746	18.397167	122.381042	40.41103	4.340801	124.619362	38.750858	45.864887	124.527168	39.580944	25.102844	124.573265	-76.428436	11.69149	120.188819
-43.098156	22.43889	121.956238	-18.47155	18.193073	122.468315	40.425873	4.13604	124.734947	38.726494	45.70895	124.571716	39.5761835	24.922495	124.6533315	-76.5192835	11.463651	120.2832985
-43.271832	23.347513	121.964142	-18.508921	18.018747	122.507141	40.415382	3.974174	124.819206	38.67923	45.57901	124.596474	39.547306	24.776592	124.70784	-76.565148	11.260902	120.306442
-43.434258	24.223093	121.997902	-18.551525	17.911434	122.538635	40.382767	3.922492	124.917946	38.641266	45.532001	124.609818	39.5120165	24.7272465	124.763882	-76.6150665	11.0956215	120.313388
-43.596958	25.095896	122.064377	-18.597237	17.86801	122.575119	40.381256	3.926993	125.002037	38.59483	45.554497	124.69429	39.488043	24.740745	124.8481635	-76.682517	10.995275	120.3020745
-43.809593	26.414404	122.21785	-18.672302	17.878275	122.673691	40.333755	3.986685	125.098335	38.545689	45.64883	124.823509	39.439722	24.8177575	124.960922	-76.784326	10.9387925	120.38646
-43.943726	27.280849	122.348747	-18.75893	17.910709	122.750366	40.267265	4.048104	125.041565	38.496174	45.716049	124.907478	39.3817195	24.8820765	124.9745215	-76.8995795	10.9393415	120.5262105
-44.082806	28.11763	122.537468	-18.838295	17.911022	122.772911	40.189617	4.083396	124.868919	38.414608	45.761929	124.963448	39.3021125	24.9226625	124.9161835	-76.9787025	10.8993815	120.6296385
-44.213406	28.888187	122.733047	-18.918364	17.89814	122.748543	40.073635	4.134866	124.618698	38.344173	45.806629	124.999687	39.208904	24.9707475	124.8091925	-77.045632	10.8255325	120.6878935
-44.344566	29.594294	122.881958	-19.003223	17.894438	122.670067	39.972683	4.191833	124.346687	38.254253	45.871132	125.053741	39.113468	25.0314825	124.700214	-77.119914	10.7573935	120.63992
-44.480183	30.25713	123.026718	-19.093573	17.871326	122.604767	39.867298	4.278153	124.055038	38.152458	45.943817	125.115143	39.009878	25.110985	124.5850905	-77.197024	10.631667	120.6244435
-44.577709	30.892763	123.205399	-19.181574	17.865524	122.567726	39.754143	4.381239	123.815468	38.040211	46.044357	125.171936	38.897177	25.212798	124.493702	-77.260325	10.51825	120.64175
-44.722675	31.737825	123.564323	-19.30406	17.860132	122.630943	39.595291	4.53851	123.592316	37.869732	46.177422	125.243271	38.7325115	25.357966	124.4177935	-77.3406315	10.362298	120.8440925
-44.746307	32.212433	123.824394	-19.3806	17.837631	122.757515	39.556549	4.615697	123.571518	37.757504	46.251331	125.336411	38.6570265	25.433514	124.4539645	-77.4182265	10.241748	121.0610655
-44.64632	32.500641	124.044052	-19.424353	17.786818	122.904076	39.558105	4.67568	123.636368	37.675091	46.306194	125.446716	38.616598	25.490937	124.541542	-77.465304	10.082699	121.26661
-44.673023	32.777275	124.211166	-19.486414	17.684273	122.999016	39.564968	4.67881	123.694077	37.584126	46.330994	125.520264	38.574547	25.504902	124.6071705	-77.547375	9.863644	121.3908615
-44.668781	32.964417	124.266281	-19.555765	17.562696	123.057869	39.52132	4.637558	123.694054	37.462887	46.285244	125.48423	38.4921035	25.461401	124.589142	-77.6036335	9.663991	121.526596
-44.653976	33.089783	124.2761	-19.633938	17.394934	123.04113	39.43539	4.552875	123.660835	37.30093	46.204681	125.408409	38.36816	25.378778	124.534622	-77.636036	9.41109	121.547638
-44.563557	33.131359	124.245491	-19.729467	17.206444	123.027786	39.355556	4.45124	123.68866	37.15823	46.107967	125.285385	38.256893	25.2796035	124.4870225	-77.715827	9.1332845	121.5685495
-44.376976	33.103687	124.128212	-19.836248	16.918772	123.028252	39.308674	4.362225	123.918343	36.955391	45.963249	125.169144	38.1320325	25.162737	124.5437435	-77.8045285	8.674807	121.5127605
-44.358875	33.155514	124.010132	-19.885033	16.735514	123.071579	39.335037	4.299496	124.19677	36.866634	45.870373	125.091728	38.1008355	25.0849345	124.644249	-77.8709015	8.3860935	121.498909
-44.117645	33.050137	123.857323	-19.941435	16.540653	123.149467	39.36335	4.187505	124.532387	36.763363	45.774261	124.97406	38.0633565	24.980883	124.7532235	-77.9462265	8.100423	121.5457105
-43.851955	32.933575	123.73558	-20.019684	16.316732	123.264275	39.378239	4.060364	124.851837	36.649864	45.638176	124.832176	38.0140515	24.84927	124.8420065	-78.0534195	7.784194	121.6865435
-43.526009	32.787601	123.652542	-20.053474	16.044586	123.397934	39.378868	3.891953	125.177193	36.556469	45.459972	124.736877	37.9676685	24.6759625	124.957035	-78.0746165	7.4132095	121.838833
-43.188442	32.616047	123.61808	-20.096458	15.750967	123.554352	39.407223	3.678983	125.452736	36.465851	45.256458	124.68512	37.936537	24.4677205	125.068928	-78.129453	7.0342135	122.039776
-42.872429	32.420856	123.680519	-20.128145	15.426347	123.707947	39.434662	3.435474	125.686119	36.392952	45.021633	124.630295	37.913807	24.2285535	125.158207	-78.170097	6.6241405	122.257687
-42.34079	32.108475	123.742851	-20.117672	14.951679	123.857307	39.453678	3.125746	125.942162	36.324657	44.687344	124.615456	37.8891675	23.906545	125.278809	-78.1245115	5.996813	122.435805
-41.939674	31.9069	123.687195	-20.089901	14.675148	123.905006	39.492947	2.945082	126.108467	36.324753	44.494865	124.6092	37.90885	23.7199735	125.3588335	-78.088652	5.6303225	122.4511785
-41.558212	31.743294	123.590149	-20.039766	14.461967	123.903915	39.582245	2.806962	126.204742	36.334515	44.347244	124.610291	37.95838	23.577103	125.4075165	-78.037912	5.346831	122.4003135
-41.172577	31.61746	123.471199	-19.989307	14.294579	123.857925	39.637497	2.70011	126.274551	36.342682	44.238007	124.549469	37.9900895	23.4690585	125.41201	-77.9687035	5.1200995	122.30384
-40.764526	31.542269	123.330292	-19.940372	14.153565	123.759995	39.710125	2.61825	126.241577	36.347843	44.149338	124.472702	38.028984	23.383794	125.3571395	-77.909728	4.923336	122.1628505
-40.31855	31.473562	123.215401	-19.898726	14.042404	123.666489	39.728989	2.528208	126.175835	36.350571	44.049789	124.391579	38.03978	23.2889985	125.283707	-77.837232	4.7958095	122.049271
-39.820862	31.428989	123.157669	-19.850178	13.931274	123.596695	39.744934	2.440662	126.091171	36.366226	43.957623	124.333588	38.05558	23.1991425	125.2123795	-77.755936	4.6634055	121.9810105
-39.027679	31.420296	123.176193	-19.816784	13.796679	123.561874	39.756336	2.323045	125.987267	36.40752	43.834152	124.321381	38.081928	23.0785985	125.154324	-77.715496	4.5147595	121.969424
-38.462494	31.430176	123.201355	-19.790672	13.703075	123.557686	39.766998	2.262453	125.92939	36.433743	43.764057	124.308952	38.1003705	23.013255	125.119171	-77.6817145	4.392895	121.996201
-37.940388	31.46027	123.257339	-19.759665	13.649365	123.550034	39.767368	2.213558	125.89463	36.466991	43.699726	124.299194	38.1171795	22.956642	125.096912	-77.6365095	4.342088	122.003156
-37.374668	31.502354	123.213257	-19.711327	13.604824	123.512291	39.788403	2.137551	125.916931	36.535938	43.617458	124.261787	38.1621705	22.8775045	125.089359	-77.5848245	4.3321435	121.935223
-36.822506	31.561378	123.094193	-19.6675	13.56993	123.466888	39.833721	2.057997	125.991531	36.588669	43.526714	124.205627	38.211195	22.7923555	125.098579	-77.546195	4.3475045	121.835197
-36.257137	31.653124	122.922043	-19.624174	13.535069	123.403084	39.880054	1.978863	126.041328	36.640053	43.429955	124.12133	38.2600535	22.704409	125.081329	-77.5084015	4.365729	121.724839
-35.677357	31.758162	122.709015	-19.572063	13.47349	123.333885	39.948902	1.87939	126.111732	36.686646	43.321163	124.007118	38.317774	22.6002765	125.059425	-77.4619	4.3467035	121.608345
-34.729221	31.941319	122.446907	-19.505997	13.330033	123.281563	40.013287	1.67655	126.221153	36.764221	43.089127	123.814941	38.388754	22.3828385	125.018047	-77.400748	4.2772275	121.545079
-34.071819	32.090137	122.275558	-19.450787	13.201801	123.268684	40.041687	1.50084	126.299774	36.820671	42.891331	123.692215	38.431179	22.1960855	124.9959945	-77.332753	4.2075165	121.5413735
-33.479027	32.238987	122.193489	-19.390617	13.053481	123.257042	40.11673	1.264624	126.340988	36.880856	42.665741	123.583755	38.498793	21.9651825	124.9623715	-77.280027	4.1417795	121.5517125
-32.762291	32.38718	122.093285	-19.335604	12.891361	123.24157	40.148251	1.031364	126.361725	36.961842	42.435734	123.501678	38.5550465	21.733549	124.9317015	-77.2262545	4.049173	121.5514385
-32.117825	32.568611	122.015045	-19.278351	12.724118	123.219009	40.180115	0.798406	126.350021	37.03381	42.221634	123.449921	38.6069625	21.51002	124.899971	-77.1636645	3.938216	121.538047
-31.472942	32.812546	121.979652	-19.218485	12.58618	123.170113	40.200825	0.590865	126.293228	37.112984	42.010708	123.445824	38.6569045	21.3007865	124.869526	-77.0938745	3.8715735	121.4707
-30.816412	33.123161	121.962776	-19.165802	12.471388	123.123894	40.218258	0.417148	126.21727	37.18652	41.838898	123.470367	38.702389	21.128023	124.8438185	-77.033993	3.814753	121.4039695
-29.816605	33.687298	122.014847	-19.107306	12.37641	123.051811	40.22356	0.209313	126.068619	37.297737	41.678219	123.565125	38.7606485	20.943766	124.816872	-76.9752605	3.809054	121.28675
-29.219364	34.112019	122.160355	-19.089359	12.363411	123.004128	40.219543	0.123917	125.934341	37.359833	41.615997	123.668137	38.789688	20.869957	124.801239	-76.968406	3.856865	121.207017
-28.488081	34.511379	122.263298	-19.090704	12.377691	122.945091	40.19347	0.06676	125.763908	37.429928	41.584999	123.76844	38.811699	20.8258795	124.766174	-76.993107	3.9295025	121.124008
-27.85083	34.97863	122.383377	-19.098721	12.412466	122.875801	40.171463	0.024976	125.531532	37.471962	41.574104	123.829994	38.8217125	20.79954	124.680763	-77.0191545	4.025392	121.070839
-27.210785	35.471195	122.482277	-19.119068	12.472912	122.776924	40.139843	0.042501	125.246765	37.507984	41.601597	123.81488	38.8239135	20.822049	124.5308225	-77.0620495	4.123775	121.0230255
-26.518253	35.98122	122.519196	-19.1215	12.5504	122.638191	40.10339	0.082801	124.883057	37.524773	41.654266	123.720039	38.8140815	20.8685335	124.301548	-77.0570815	4.2322665	120.974834
-25.877689	36.494934	122.508659	-19.136272	12.642545	122.459641	40.064777	0.140754	124.431923	37.511852	41.717991	123.545502	38.7883145	20.9293725	123.9887125	-77.0608585	4.3557175	120.9305695
-24.795696	37.2057	122.455147	-19.149866	12.788717	122.13192	39.995068	0.242777	123.756363	37.493683	41.774624	123.239853	38.7443755	21.0087005	123.498108	-77.0441075	4.5687335	120.765732
-24.091412	37.682961	122.365166	-19.111057	12.884448	121.909225	39.964485	0.315873	123.432137	37.497608	41.811829	123.133621	38.7310465	21.063851	123.282879	-76.9531605	4.705045	120.535571
-23.369984	38.167183	122.286812	-19.081432	12.992067	121.752357	39.967064	0.408049	123.260162	37.500683	41.863525	123.137115	38.7338735	21.135787	123.1986385	-76.8967375	4.848347	120.3060755
-22.601839	38.642834	122.26342	-19.04394	13.08833	121.681808	39.975998	0.489845	123.243843	37.523682	41.940186	123.211304	38.74984	21.2150155	123.2275735	-76.83772	4.9616445	120.1360425
-21.879543	39.069427	122.319756	-19.024786	13.162351	121.682739	39.993431	0.591074	123.321381	37.535778	42.053688	123.376106	38.7646045	21.322381	123.3487435	-76.8141765	5.002321	120.0167345
-21.0905	39.45089	122.446129	-19.015585	13.239427	121.721611	40.019688	0.658025	123.442612	37.568428	42.142696	123.560837	38.794058	21.4003605	123.5017245	-76.825228	5.0784935	119.9414975
-20.316925	39.800076	122.543358	-19.005697	13.307254	121.766136	40.013027	0.700346	123.560059	37.582428	42.212017	123.734711	38.7977275	21.4561815	123.647385	-76.8091215	5.1583265	119.884887
-19.113565	40.331123	122.632851	-19.047991	13.425356	121.78688	39.970497	0.754488	123.710564	37.589043	42.30722	123.903122	38.77977	21.530854	123.806843	-76.875752	5.319858	119.766917
-18.273102	40.657619	122.638962	-19.09709	13.526843	121.772026	39.953678	0.834342	123.76133	37.564896	42.406849	123.998749	38.759287	21.6205955	123.8800395	-76.953467	5.4330905	119.6640125
-17.490236	40.958424	122.677528	-19.146719	13.675694	121.747162	39.931374	0.978927	123.797462	37.526695	42.550674	124.08577	38.7290345	21.7648005	123.941616	-77.0224725	5.5865875	119.552708
-16.683964	41.242756	122.69545	-19.198278	13.852321	121.697021	39.907623	1.130116	123.825325	37.466335	42.721161	124.17804	38.686979	21.9256385	124.0016825	-77.083535	5.7790035	119.3923595
-15.850334	41.514385	122.767914	-19.252283	14.00068	121.667419	39.854824	1.291045	123.832405	37.413486	42.875229	124.308357	38.634155	22.083137	124.070381	-77.138721	5.918223	119.264457
-14.991043	41.767548	122.882233	-19.304146	14.159637	121.656784	39.803032	1.439144	123.861191	37.360027	43.035744	124.508987	38.5815295	22.237444	124.185089	-77.1898215	6.08183	119.128479
-14.112724	41.947994	123.041618	-19.362288	14.309141	121.638725	39.762909	1.582294	123.912491	37.345497	43.186234	124.783157	38.554203	22.384264	124.347824	-77.278779	6.234018	118.929626
-12.863488	42.172222	123.386047	-19.441376	14.560227	121.611084	39.695511	1.802948	124.015427	37.315125	43.412365	125.241768	38.505318	22.6076565	124.6285975	-77.38807	6.5127975	118.5935705
-12.023046	42.261723	123.588791	-19.491833	14.738917	121.515808	39.668217	1.925137	124.04882	37.333607	43.57531	125.534729	38.500912	22.7502235	124.7917745	-77.484578	6.7276105	118.2398415
-11.121057	42.359764	123.737648	-19.533234	14.944394	121.381989	39.616501	2.042657	124.003876	37.340744	43.721985	125.812897	38.4786225	22.882321	124.9083865	-77.5450905	7.006467	117.8555915
-9.969162	42.218899	123.661255	-19.574318	15.142143	121.196495	39.564743	2.182169	123.95723	37.364208	43.836655	126.014122	38.4644755	23.009412	124.985676	-77.6131115	7.274874	117.407314
-9.053775	42.116684	123.69133	-19.604559	15.361589	120.978882	39.529278	2.284842	123.910728	37.390606	43.960617	126.217056	38.459942	23.1227295	125.063892	-77.66906	7.6004485	116.893872
-8.225646	42.02932	123.667053	-19.62429	15.671274	120.766357	39.535805	2.425339	123.917389	37.404438	44.088345	126.397232	38.4701215	23.256842	125.1573105	-77.7187015	8.085706	116.3754035
-7.338152	41.867447	123.499466	-19.620085	15.986781	120.573448	39.595135	2.569932	124.098877	37.381931	44.281258	126.492218	38.488533	23.425595	125.2955475	-77.728703	8.547967	115.8513485
-5.922621	41.456608	123.198738	-19.510044	16.509428	120.480217	39.738468	2.862611	124.543015	37.390633	44.584564	126.88987	38.5645505	23.7235875	125.7164425	-77.5846385	9.2952685	115.2439915
-5.01827	41.05983	123.240616	-19.386316	16.793417	120.608963	39.939129	2.992681	125.169739	37.43235	44.79353	127.255478	38.6857395	23.8931055	126.2126085	-77.4583715	9.69372850000001	115.0053175
-4.194901	40.59359	123.533676	-19.242226	16.961216	120.903801	40.132267	3.090813	125.892189	37.585285	44.984123	127.731644	38.858776	24.037468	126.8119165	-77.343228	9.884964	114.9956855
-3.322074	40.0168	123.812141	-19.104172	17.047338	121.214828	40.333744	3.119711	126.564957	37.732418	45.120136	128.191315	39.033081	24.1199235	127.378136	-77.241425	9.9747525	115.05152
-2.391958	39.351223	123.918022	-18.999573	17.043573	121.498619	40.823063	2.935761	126.974449	37.83839	45.199471	128.494675	39.3307265	24.067616	127.734562	-77.3298725	10.01953	115.262676
-1.669617	38.605015	124.110268	-18.931675	17.002144	121.712456	40.95137	2.903649	127.29583	37.945732	45.197216	128.706863	39.448551	24.0504325	128.0013465	-77.311901	9.9538555	115.4235655
-0.951759	37.828522	124.237549	-18.886595	16.925108	121.845985	41.014656	2.829872	127.496758	38.01329	45.154736	128.768204	39.513973	23.992304	128.132481	-77.287163	9.857912	115.559489
0.197901	36.551136	124.098755	-18.919886	16.798986	121.924034	40.980244	2.653294	127.592468	38.062824	45.003109	128.571457	39.521534	23.8282015	128.0819625	-77.361306	9.7697705	115.7661055
0.873175	35.613731	123.888412	-18.967533	16.716496	121.908928	40.90609	2.55008	127.567375	38.040009	44.881771	128.397644	39.4730495	23.7159255	127.9825095	-77.4081155	9.7170665	115.8353465
1.513717	34.662868	123.715958	-19.021358	16.660824	121.900436	40.8545	2.455827	127.567612	38.014023	44.78178	128.152328	39.4342615	23.6188035	127.85997	-77.4769775	9.7028445	115.940902
2.077373	33.733852	123.63932	-19.066496	16.625786	121.960152	40.797256	2.431901	127.57753	37.989983	44.740341	127.931175	39.3936195	23.586121	127.7543525	-77.5266115	9.665451	116.1659515
2.478456	32.877575	123.626053	-19.072968	16.607325	122.09108	40.780426	2.458558	127.616211	37.957104	44.712528	127.751839	39.368765	23.585543	127.684025	-77.514701	9.629107	116.498135
3.126724	31.80508	123.572227	-19.045382	16.573767	122.279266	40.835545	2.453575	127.722237	37.94754	44.694374	127.60453	39.3915425	23.5739745	127.6633835	-77.4823065	9.5735595	116.8951485
3.712071	30.744881	123.607323	-19.001204	16.51944	122.482231	40.930054	2.431319	127.860214	37.981621	44.674519	127.57003	39.4558375	23.552919	127.715122	-77.4582455	9.485961	117.24934
4.874449	28.947369	123.642006	-18.905478	16.388901	122.713531	41.074654	2.336569	128.108795	38.05085	44.614582	127.627922	39.562752	23.4755755	127.8683585	-77.373708	9.3022265	117.5587035
5.493614	27.802006	123.63192	-18.852415	16.288891	122.828354	41.16729	2.251629	128.263016	38.095791	44.566837	127.765419	39.6315405	23.409233	128.0142175	-77.3363705	9.168549	117.6424905
5.998799	26.638424	123.795959	-18.835857	16.220554	122.94471	41.227966	2.150914	128.463058	38.154514	44.529812	127.973854	39.69124	23.340363	128.218456	-77.362954	9.100745	117.670964
6.484297	25.498699	123.984322	-18.803726	16.158909	123.061981	41.278755	2.032155	128.689697	38.221962	44.476311	128.235199	39.7503585	23.254233	128.462448	-77.3578105	9.063585	117.661514
7.061378	24.315041	124.118805	-18.801947	16.13278	123.190498	41.317516	1.923532	128.883987	38.299267	44.410702	128.538284	39.8083915	23.167117	128.7111355	-77.4122855	9.098443	117.6698605
7.28365	23.206064	124.415863	-18.800991	16.137957	123.294022	41.355526	1.834178	129.088852	38.376324	44.365772	128.81163	39.865925	23.099975	128.950241	-77.467907	9.175939	117.637803
7.744442	22.018261	124.545631	-18.797667	16.170254	123.392525	41.385918	1.769336	129.260986	38.470875	44.362164	129.038757	39.9283965	23.06575	129.1498715	-77.5237305	9.274758	117.6351785
8.440982	20.198799	124.612	-18.739164	16.303631	123.460838	41.007782	2.01635	129.635834	38.617306	44.385071	129.227219	39.812544	23.2007105	129.4315265	-77.290872	9.4065515	117.4901495
8.906753	18.881201	124.570313	-18.671581	16.401659	123.452553	41.192444	1.945094	129.658096	38.701077	44.435242	129.239288	39.9467605	23.190168	129.448692	-77.2899225	9.61315	117.456414
9.33122	17.638905	124.51693	-18.556908	16.49861	123.423157	41.630795	1.800807	129.572128	38.754234	44.460129	129.23764	40.1925145	23.130468	129.404884	-77.3063305	9.866752	117.44143
9.807795	16.289019	124.390282	-18.395327	16.561993	123.386322	41.715214	1.842075	129.727951	38.862877	44.475204	129.229492	40.2890455	23.1586395	129.4787215	-77.0796995	9.9653465	117.2939225
10.270789	14.884043	124.435745	-18.198391	16.565207	123.395409	41.787003	1.84171	130.015778	39.038345	44.469059	129.305038	40.412674	23.1553845	129.660408	-76.809456	9.9750295	117.13041
10.635501	13.554221	124.653961	-17.978928	16.537111	123.463806	41.914211	1.781254	130.519241	39.240887	44.430828	129.44873	40.577549	23.106041	129.9839855	-76.535405	9.968181	116.9436265
11.040102	12.071803	125.001419	-17.762041	16.49292	123.572388	42.088326	1.684182	131.215393	39.457588	44.375648	129.531235	40.772957	23.029915	130.373314	-76.297039	9.955925	116.771462
11.500057	9.973195	125.649094	-17.412338	16.428829	123.767044	42.383587	1.539901	132.321487	39.779827	44.184086	129.620865	41.081707	22.8619935	130.971176	-75.906383	9.9956645	116.562912
11.791575	8.635251	126.120583	-17.152056	16.382172	123.81736	42.597897	1.438608	133.152847	40.042885	44.054081	129.557678	41.320391	22.7463445	131.3552625	-75.624503	10.0179995	116.2794575
12.039359	7.225532	126.577377	-16.921864	16.321009	123.851501	42.783722	1.319128	133.898651	40.319298	43.923553	129.451141	41.55151	22.6213405	131.674896	-75.395238	10.0206775	116.028106
12.481132	5.779073	126.902809	-16.712751	16.218765	123.862717	42.91901	1.224173	134.4729	40.55587	43.774643	129.343613	41.73744	22.499408	131.9082565	-75.162942	9.938122	115.8171775
12.565983	4.537327	127.24128	-16.537077	16.060104	123.879982	43.017014	1.123972	134.919556	40.77718	43.621071	129.208557	41.897097	22.3725215	132.0640565	-74.971251	9.7476865	115.6959075
12.64535	3.411948	127.462494	-16.382689	15.892646	123.882126	43.094505	1.044015	135.167847	40.991489	43.490673	129.160583	42.042997	22.267344	132.164215	-74.808375	9.517948	115.600037
12.591971	2.278179	127.623161	-16.251383	15.715329	123.847755	43.173687	0.981167	135.31218	41.131325	43.399349	129.117233	42.152506	22.190258	132.2147065	-74.655272	9.2404	115.4808035
12.553036	0.781739	127.506485	-16.086008	15.522811	123.75399	43.270088	0.936769	135.221756	41.288044	43.345509	129.167801	42.279066	22.141139	132.1947785	-74.451082	8.904483	115.3132015
12.357976	-0.108294	127.371727	-15.998546	15.444607	123.614952	43.311275	0.946578	135.067719	41.36544	43.359913	129.213608	42.3383575	22.1532455	132.1406635	-74.3354495	8.7359685	115.0892405
12.198455	-0.875897	127.075157	-15.936847	15.430124	123.431267	43.346107	0.947483	134.876022	41.398956	43.396225	129.225189	42.3725315	22.171854	132.0506055	-74.2462255	8.688394	114.8119285
11.941413	-1.61321	126.855995	-15.885058	15.464181	123.230217	43.359669	0.967826	134.669601	41.422302	43.443039	129.226379	42.3909855	22.2054325	131.94799	-74.1611015	8.7229295	114.512444
11.582812	-2.320265	126.620544	-15.860478	15.533656	123.023964	43.378662	1.035294	134.562225	41.41769	43.526283	129.170105	42.398176	22.2807885	131.866165	-74.119132	8.7865235	114.181763
11.27824	-2.963566	126.431618	-15.618871	15.469988	122.774872	43.383621	1.113126	134.467133	41.408455	43.599266	129.083557	42.396038	22.356196	131.775345	-73.63378	8.58378	113.774399
10.71181	-3.558836	126.405678	-15.805531	15.681984	122.730804	43.40033	1.163338	134.399399	41.391953	43.63673	128.993469	42.3961415	22.400034	131.696434	-74.0072035	8.963934	113.765174
9.919316	-4.326082	126.332115	-15.768637	15.692681	122.728226	43.423187	1.157917	134.362595	41.422825	43.609859	128.806702	42.423006	22.383888	131.5846485	-73.96028	9.001474	113.8718035
9.321484	-4.796547	126.338554	-15.735748	15.629403	122.814217	43.447826	1.118739	134.302261	41.44664	43.548683	128.740448	42.447233	22.333711	131.5213545	-73.918729	8.925095	114.1070795
8.591879	-5.290833	126.318298	-15.68107	15.533429	122.928871	43.491066	1.086646	134.269318	41.493549	43.471386	128.678436	42.4923075	22.279016	131.473877	-73.8544475	8.787842	114.383865
7.863981	-5.680861	126.238762	-15.638049	15.445767	123.061729	43.559418	1.065713	134.193008	41.510765	43.429726	128.633698	42.5350915	22.2477195	131.413353	-73.8111895	8.6438145	114.710105
7.010143	-6.024425	126.18251	-15.57081	15.343157	123.191261	43.618549	1.042755	134.069	41.527531	43.375473	128.634888	42.57304	22.209114	131.351944	-73.71466	8.4772	115.030578
6.164373	-6.318396	126.068161	-15.499804	15.242468	123.31514	43.670418	1.023334	133.972534	41.562706	43.337013	128.681366	42.616562	22.1801735	131.32695	-73.61617	8.3047625	115.30333
5.27591	-6.579418	125.975456	-15.439428	15.162216	123.457909	43.741909	0.992142	133.898026	41.624138	43.325005	128.782562	42.6830235	22.1585735	131.340294	-73.5618795	8.1658585	115.575524
3.755532	-6.921245	125.7938	-15.341014	15.091424	123.700974	43.899605	0.926216	133.773102	41.726788	43.302799	129.133316	42.8131965	22.1145075	131.453209	-73.4952245	8.0683405	115.948739
2.444693	-6.939606	125.757538	-15.266186	15.038027	123.887512	44.032467	0.88685	133.603851	41.834717	43.300323	129.478622	42.933592	22.0935865	131.5412365	-73.465964	7.9824675	116.2337875
1.366956	-7.130783	125.521301	-15.207945	14.986573	124.122849	44.123226	0.825706	133.413254	42.278519	43.175308	129.821915	43.2008725	22.000507	131.6175845	-73.6167625	7.972639	116.6281135
0.168499	-7.295759	125.224663	-15.343611	15.040837	124.53096	44.159386	0.748257	133.370941	42.405052	43.157719	130.33992	43.282219	21.952988	131.8554305	-73.969441	8.128686	117.2064895
-1.064437	-7.403219	125.086121	-15.091761	14.877708	124.695168	44.207195	0.660981	133.316559	42.561073	43.16951	130.960831	43.384134	21.9152455	132.138695	-73.567656	7.8401705	117.251641
-2.264516	-7.62082	124.778114	-15.056938	14.865891	125.021187	44.267555	0.565665	133.261002	42.708282	43.182636	131.612579	43.4879185	21.8741505	132.4367905	-73.6017945	7.8576315	117.6055835
-3.607512	-7.787659	124.6045	-15.043971	14.895964	125.354698	44.335083	0.51	133.185318	42.819466	43.188835	132.207901	43.5772745	21.8494175	132.6966095	-73.6652165	7.9425105	118.0127865
-5.757525	-8.070164	124.273239	-14.760651	14.811209	125.742897	44.376465	0.50741	132.933182	42.972939	43.165741	132.811005	43.674702	21.8365755	132.8720935	-73.196004	7.7858425	118.6137005
-6.80723	-8.596823	123.906944	-14.732753	14.876408	126.022385	44.391876	0.529391	132.729645	43.046528	43.122997	133.006256	43.719202	21.826194	132.8679505	-73.184708	7.926622	119.1768195
-8.263038	-9.017076	123.80127	-14.686383	14.957023	126.211861	44.448467	0.621982	132.576996	43.104294	43.12011	132.963257	43.7763805	21.871046	132.7701265	-73.1491465	8.043	119.6535955
-9.755089	-9.499885	123.910103	-14.610696	15.056816	126.333893	44.543182	0.793178	132.443909	43.124538	43.160282	132.707962	43.83386	21.97673	132.5759355	-73.055252	8.136902	120.0918505
-11.540212	-9.830282	124.249588	-14.489489	15.144118	126.35025	44.653114	1.029583	132.288437	43.140839	43.186493	132.239471	43.8969765	22.108038	132.263954	-72.8759545	8.180198	120.436546
-12.90243	-10.527284	124.538513	-14.363887	15.194101	126.274445	44.798454	1.280014	132.021088	43.116699	43.168617	131.43663	43.9575765	22.2243155	131.728859	-72.6853505	8.1638865	120.820031
-14.212894	-11.341089	124.710449	-14.262527	15.145868	126.064339	44.917297	1.504423	131.463806	42.977512	43.114479	130.263168	43.9474045	22.309451	130.863487	-72.4724585	7.982285	121.265191
-16.492323	-12.448393	125.206413	-14.358942	15.025827	125.601753	44.852234	1.7429	130.227768	42.308838	42.985382	128.320618	43.580536	22.364141	129.274193	-72.29842	7.687513	121.929313
-18.0063	-13.229103	125.393417	-14.333491	14.780699	125.123802	44.817089	1.801053	129.391037	42.036076	42.853916	126.685539	43.4265825	22.3274845	128.038288	-72.0935645	7.2339135	122.209316
-19.527679	-13.979147	125.579659	-14.3538	14.520015	124.619209	44.836288	1.737831	128.395813	41.714153	42.670723	125.256454	43.2752205	22.204277	126.8261335	-71.9828205	6.835753	122.4122845
-21.061214	-14.679655	125.715759	-14.442923	14.185458	124.121559	44.823856	1.533754	127.573929	41.38612	42.377026	123.840881	43.104988	21.95539	125.707405	-71.990834	6.415526	122.535713
-22.508844	-15.381084	125.690231	-14.558908	13.813898	123.661377	44.413506	1.519214	126.895248	41.041412	42.085464	122.625687	42.727459	21.802339	124.7604675	-71.845275	5.825457	122.5622865
-23.991484	-16.01125	125.626564	-14.679668	13.421605	123.2752	44.249092	1.288772	126.02552	40.765366	41.771145	121.727013	42.507229	21.5299585	123.8762665	-71.866565	5.3132515	122.6741335
-25.407669	-16.517029	125.601868	-14.803457	13.059327	123.005188	44.073112	1.123855	125.51696	40.502296	41.548897	120.942863	42.287704	21.336376	123.2299115	-71.894618	4.782278	122.7804645
-27.380804	-17.215796	125.624046	-14.946061	12.705152	122.872368	43.920033	1.160445	124.915352	40.157898	41.523846	120.529343	42.0389655	21.3421455	122.7223475	-71.9310875	4.0681585	123.0223885
-28.639776	-17.554565	125.707199	-15.037772	12.573534	122.97007	43.800579	1.244086	124.880814	39.966194	41.619877	120.446762	41.8833865	21.4319815	122.663788	-71.9589305	3.7150865	123.276352
-29.893463	-17.744503	126.075188	-15.156078	12.530349	123.181343	43.736652	1.356339	124.891594	39.750244	41.729187	120.461418	41.743448	21.542763	122.676506	-72.055604	3.517935	123.68618
-31.026682	-17.895845	126.477791	-15.262501	12.517956	123.473907	43.662926	1.433569	124.946831	39.572792	41.802681	120.619492	41.617859	21.618125	122.7831615	-72.142861	3.417787	124.1646525
-32.112865	-17.977396	126.97924	-15.35062	12.495361	123.820412	43.586987	1.486697	125.147011	39.468594	41.875278	120.686295	41.5277905	21.6809875	122.916653	-72.2290305	3.3097345	124.724171
-33.202717	-17.962112	127.40332	-15.430707	12.466235	124.12014	43.556656	1.53396	125.251213	39.327175	41.932621	120.716057	41.4419155	21.7332905	122.983635	-72.3033295	3.1991795	125.256645
-34.209297	-17.889568	127.815163	-15.526068	12.41108	124.337257	43.476151	1.552478	125.226784	39.146702	41.913811	120.638672	41.3114265	21.7331445	122.932728	-72.3635625	3.0890155	125.741786
-35.537655	-17.721081	128.227783	-15.608525	12.300024	124.440979	43.305122	1.576929	125.101814	38.88702	41.881199	120.346451	41.096071	21.729064	122.7241325	-72.313121	2.870984	126.1578255
-36.324863	-17.512537	128.421432	-15.670564	12.231254	124.43663	43.229584	1.588796	124.998138	38.759991	41.86145	120.209885	40.9947875	21.725123	122.6040115	-72.3359155	2.737385	126.2692485
-37.128574	-17.203955	128.466324	-15.727536	12.195592	124.400345	43.164165	1.573047	124.975861	38.666645	41.853729	120.074142	40.915405	21.713388	122.5250015	-72.370477	2.677796	126.2756885
-37.851009	-16.818016	128.484924	-15.806983	12.199662	124.331474	43.105511	1.561301	124.862411	38.572685	41.847557	119.94268	40.839098	21.704429	122.4025455	-72.453064	2.694895	126.2604025
-38.750874	-16.238617	128.365204	-15.887012	12.212612	124.247803	43.001862	1.556696	124.742912	38.456024	41.86166	119.82547	40.728943	21.709178	122.284191	-72.502967	2.716046	126.211415
-39.35907	-15.775358	128.311371	-15.972032	12.235983	124.204216	42.901184	1.586888	124.663925	38.357079	41.901382	119.754982	40.6291315	21.744135	122.2094535	-72.5731955	2.727831	126.1989785
NaN	NaN	NaN	-16.075525	12.26143	124.216202	42.822681	1.619687	124.626366	38.280186	41.987114	119.809387	40.5514335	21.8034005	122.2178765	-72.7024835	2.7194595	126.2145275
-40.705193	-14.128113	128.045135	-16.240835	12.288084	124.339272	42.693851	1.674034	124.622284	38.159439	42.133137	120.083069	40.426645	21.9035855	122.3526765	-72.908315	2.6725825	126.3258675
-40.922379	-13.452493	127.964714	-16.342583	12.301296	124.484993	42.626198	1.726184	124.670959	38.09544	42.25893	120.42289	40.360819	21.992557	122.5469245	-73.045985	2.610035	126.4230615
-41.313725	-12.649499	127.844498	-16.454424	12.323111	124.707817	42.600353	1.780793	124.811707	38.07341	42.404015	120.877716	40.3368815	22.092404	122.8447115	-73.2457295	2.553818	126.5709225
-41.68774	-11.785722	127.571884	-16.539328	12.351291	124.963951	42.553921	1.866407	125.087395	38.07563	42.567059	121.43837	40.3147755	22.216733	123.2628825	-73.3934315	2.485849	126.6650195
-42.02597	-10.800695	127.566887	-16.627956	12.392754	125.266602	42.548214	1.941784	125.400368	38.060585	42.727348	122.101089	40.3043995	22.334566	123.7507285	-73.5603115	2.450942	126.7824755
-42.264938	-9.728763	127.573463	-16.70756	12.439227	125.603271	42.542564	2.028283	125.824341	38.047062	42.858555	122.796486	40.294813	22.443419	124.3104135	-73.709933	2.435035	126.8961285
-42.460857	-8.722862	127.555084	-16.533985	12.323644	125.868011	42.592632	2.077489	126.339569	38.047836	42.970551	123.530235	40.320234	22.52402	124.934902	-73.388204	2.123268	126.80112
-42.720448	-7.087653	127.534851	-16.604877	12.348618	126.327003	43.051281	1.836102	127.096405	38.078186	43.071899	124.635651	40.5647335	22.4540005	125.866028	-73.7744875	2.2432355	126.787978
-42.875526	-5.945993	127.483772	-16.630714	12.333258	126.543175	43.095402	1.72787	127.764389	38.151119	43.089024	125.338425	40.6232605	22.408447	126.551407	-73.8846885	2.258069	126.534943
-43.021973	-4.792035	127.322723	-16.654154	12.331616	126.727631	43.121693	1.620724	128.494034	38.225086	43.115864	126.043129	40.6733895	22.368294	127.2685815	-73.9816975	2.294938	126.1866805
-43.126308	-3.634576	127.151535	-16.705505	12.362462	126.914536	43.125935	1.540639	129.119843	38.310322	43.141628	126.728394	40.7181285	22.3411335	127.9241185	-74.1291385	2.3837905	125.9049535
-43.266945	-2.403155	127.059364	-16.792341	12.399882	127.077736	43.069675	1.41101	129.69548	38.337524	43.157978	127.226234	40.7035995	22.284494	128.460857	-74.2882815	2.51527	125.694615
-43.43074	-1.130426	127.128349	-16.885769	12.434299	127.222504	42.953461	1.329752	130.102402	38.344917	43.151169	127.593925	40.649189	22.2404605	128.8481635	-74.420727	2.6281375	125.5968445
-43.557896	0.107246	127.121414	-16.962734	12.463811	127.353195	42.847736	1.271288	130.364014	38.345459	43.109398	127.827682	40.5965975	22.190343	129.095848	-74.5220655	2.737279	125.610542
-43.793358	2.006301	127.161964	-17.046421	12.468323	127.483475	42.757771	1.226685	130.600311	38.317924	43.075489	127.970589	40.5378475	22.151087	129.28545	-74.6306895	2.785559	125.6815
-43.965466	3.325974	127.227257	-17.092592	12.444502	127.510834	42.694244	1.226672	130.605545	38.265705	43.067406	127.9533	40.4799745	22.147039	129.2794225	-74.6651585	2.741965	125.7422455
-44.100479	4.612099	127.135506	-17.15556	12.397588	127.478638	42.567795	1.239254	130.483124	38.172802	43.019238	127.873802	40.3702985	22.129246	129.178463	-74.6814185	2.66593	125.778813
-44.255112	5.891222	127.031364	-17.241356	12.344168	127.3993	42.403217	1.240791	130.284088	38.045219	42.969425	127.769806	40.224218	22.105108	129.026947	-74.70693	2.583228	125.771653
-44.454544	7.271706	126.950012	-17.343287	12.31124	127.27581	42.253761	1.286728	130.06868	37.907433	42.97942	127.693771	40.080597	22.133074	128.8812255	-74.767171	2.489406	125.6703945
-44.606636	8.630018	126.703659	-17.455946	12.319634	127.111458	42.122887	1.390353	129.835205	37.737099	43.073349	127.674713	39.929993	22.231851	128.754959	-74.841885	2.407417	125.467957
-44.784344	9.985409	126.489815	-17.594151	12.371377	126.940559	41.954414	1.54855	129.577621	37.550537	43.206963	127.686989	39.7524755	22.3777565	128.632305	-74.9407775	2.3649975	125.248813
-45.106228	12.16063	126.3713	-17.858904	12.522264	126.692711	41.688721	1.837281	129.059402	37.220909	43.483551	127.683258	39.454815	22.660416	128.37133	-75.172623	2.384112	125.014092
-45.29026	13.572659	126.281036	-18.032709	12.658509	126.559914	41.487339	2.074157	128.651413	36.993763	43.708214	127.709404	39.240551	22.8911855	128.1804085	-75.305969	2.4258325	124.9394195
-45.491505	14.973797	126.315567	-18.201508	12.819306	126.465881	41.272003	2.326317	128.305893	36.765514	43.933887	127.742859	39.0187585	23.130102	128.024376	-75.4217745	2.50851	124.907386
-45.715282	16.401026	126.445938	-18.409449	13.025933	126.416626	41.078339	2.607681	127.972794	36.544643	44.209827	127.791527	38.811491	23.408754	127.8821605	-75.630389	2.643112	124.9510915
-45.888542	17.797461	126.518593	-18.61027	13.241715	126.365242	40.907589	2.911819	127.659241	36.290596	44.475346	127.839363	38.5990925	23.6935825	127.749302	-75.8196325	2.7898475	124.981182
-46.088768	19.155848	126.637093	-18.803949	13.450789	126.354446	40.731003	3.22068	127.425781	36.057541	44.747429	127.901627	38.394272	23.9840545	127.663704	-76.00217	2.9175235	125.045188
-46.275555	20.485588	126.758537	-18.97319	13.660958	126.317123	40.575298	3.503078	127.244713	35.851906	45.020668	127.944481	38.213602	24.261873	127.594597	-76.159982	3.060043	125.039649
-46.507484	22.43005	126.89949	-19.239447	13.914672	126.219406	40.34618	3.791144	126.969109	35.530182	45.300179	127.962433	37.938181	24.5456615	127.465771	-76.417075	3.2836825	124.973041
-46.63662	23.645098	126.873436	-19.41667	14.075986	126.142487	40.162605	3.90912	126.868248	35.366898	45.439102	127.927933	37.7647515	24.674111	127.3980905	-76.5980915	3.477861	124.8868835
-46.775261	24.801619	126.883659	-19.602697	14.181827	126.065422	39.981194	3.986198	126.771774	35.221107	45.548717	127.893532	37.6011505	24.7674575	127.332653	-76.8065445	3.5961965	124.798191
-46.93737	25.936968	126.922867	-19.794281	14.279898	125.983093	39.804855	4.048892	126.654312	35.064964	45.622055	127.865616	37.4349095	24.8354735	127.259964	-77.0234715	3.7243225	124.706222
-47.046078	27.011299	126.949036	-19.969984	14.360311	125.892387	39.645966	4.12495	126.56926	34.914978	45.709805	127.806984	37.280472	24.9173775	127.188122	-77.22044	3.8032445	124.596652
-47.139492	28.009653	126.977142	-20.136469	14.453549	125.84034	39.480022	4.256955	126.445297	34.751316	45.85154	127.750549	37.115669	25.0542475	127.097923	-77.388607	3.8528505	124.582757
-47.256367	28.951962	127.145859	-20.303152	14.515558	125.776886	38.959671	4.573305	126.399277	34.559284	45.982033	127.696564	36.7594775	25.277669	127.0479205	-77.3657815	3.753447	124.5058515
-47.413456	30.244827	127.450737	-20.555716	14.58455	125.695572	38.693016	4.805599	126.047043	34.230141	46.201969	127.599289	36.4615785	25.503784	126.823166	-77.5730105	3.665316	124.567978
-47.480412	31.04294	127.726494	-20.7321	14.633674	125.616623	38.445885	5.000741	125.710739	34.040867	46.367619	127.577057	36.243376	25.68418	126.643898	-77.707576	3.583168	124.589348
-47.504757	31.760132	127.929031	-20.913103	14.721924	125.527954	38.17622	5.178822	125.384674	33.824841	46.486141	127.535225	36.0005305	25.8324815	126.4599495	-77.8267365	3.6113665	124.5959585
-47.5354	32.43018	128.145081	-21.07741	14.853779	125.435806	37.985268	5.360117	125.071648	33.628128	46.64909	127.398369	35.806698	26.0046035	126.2350085	-77.961518	3.7029545	124.6366035
-47.528111	33.045357	128.28067	-21.201273	15.057053	125.452568	37.795338	5.581411	124.823463	33.467304	46.849014	127.276321	35.631321	26.2152125	126.049892	-78.033867	3.8988935	124.855244
-47.474205	33.620216	128.316956	-21.300688	15.268215	125.28019	37.677063	5.817126	124.641022	33.364372	47.034504	127.197968	35.5207175	26.425815	125.919495	-78.1220935	4.110615	124.640885
-47.358208	34.150341	128.260651	-21.342077	15.49273	125.213448	37.656914	6.002265	124.546555	33.304768	47.219418	127.045349	35.480841	26.6108415	125.795952	-78.164995	4.3746185	124.630944
-47.142277	34.8148	128.122147	-21.55591	15.931325	125.273834	37.678017	6.210914	124.51403	33.270504	47.43074	126.772415	35.4742605	26.820827	125.6432225	-78.5860805	5.041823	124.9044455
-46.964993	35.181541	128.020508	-21.511909	16.087631	125.270447	37.711075	6.304087	124.540268	33.291496	47.52317	126.583542	35.5012855	26.9136285	125.561905	-78.5251035	5.26163349999999	124.978989
-46.779022	35.475994	127.90921	-21.471794	16.155628	125.315514	37.779091	6.320828	124.628319	33.312492	47.551041	126.355873	35.5457915	26.9359345	125.492096	-78.4893795	5.3753215	125.138932
-46.599079	35.713352	127.819275	-21.407528	16.19565	125.365639	37.842987	6.313418	124.754974	33.374962	47.523956	126.174614	35.6089745	26.918687	125.464794	-78.4240305	5.472613	125.266484
-46.333874	35.861187	127.631927	-21.112623	16.04394	125.317337	37.929054	6.255769	124.930237	33.450985	47.486	126.016983	35.6900195	26.8708845	125.47361	-77.9152655	5.2169955	125.161064
-46.083523	35.951138	127.481903	-21.072054	16.013739	125.414673	38.032452	6.168379	125.127937	33.537132	47.447548	125.804031	35.784792	26.8079635	125.465984	-77.9289	5.2195145	125.363362
-45.772846	35.981281	127.292564	-21.004604	15.969935	125.425186	38.110966	6.120252	125.264992	33.597748	47.387745	125.650528	35.854357	26.7539985	125.45776	-77.863565	5.1858715	125.392612
-45.242645	35.988621	126.983894	-20.847303	15.883533	125.34726	38.199093	6.085512	125.472427	33.745872	47.330399	125.417206	35.9724825	26.7079555	125.4448165	-77.6670885	5.0591105	125.2497035
-44.864986	35.99353	126.836708	-20.73983	15.859482	125.319794	38.332779	6.090774	125.616196	33.863312	47.362839	125.262299	36.0980455	26.7268065	125.4392475	-77.5777055	4.9921575	125.2003405
-44.37767	35.952354	126.576546	-20.626575	15.862288	125.284019	38.468441	6.115304	125.737442	33.936897	47.366871	125.135513	36.202669	26.7410875	125.4364775	-77.455819	4.9834885	125.1315605
-43.874222	35.920788	126.351883	-20.736898	16.019354	125.338516	38.562447	6.149288	125.853348	34.035526	47.383911	124.968216	36.2989865	26.7665995	125.410782	-77.7727825	5.2721085	125.26625
-43.28513	35.897488	126.1968	-20.615131	16.058908	125.317528	38.664524	6.174871	125.934532	34.191013	47.414772	124.785545	36.4277685	26.7948215	125.3600385	-77.6580305	5.3229945	125.2750175
-42.5509	35.850189	125.898552	-20.481775	16.108109	125.303719	38.792465	6.200135	126.002266	34.319195	47.415943	124.641991	36.55583	26.808039	125.3221285	-77.51938	5.408179	125.2853095
-41.873878	35.800014	125.803627	-20.342871	16.153856	125.322105	38.934681	6.208456	126.091339	34.472359	47.42131	124.537895	36.70352	26.814883	125.314617	-77.389262	5.492829	125.329593
-40.678577	35.777325	125.838303	-20.137075	16.170267	125.432907	39.150753	6.192933	126.215996	34.723175	47.412327	124.443497	36.936964	26.80263	125.3297465	-77.211114	5.537904	125.5360675
-39.816868	35.749359	125.811859	-19.75975	16.002153	125.439728	39.277496	6.183381	126.25499	34.869514	47.390121	124.375214	37.073505	26.786751	125.315102	-76.593005	5.217555	125.564354
-38.944283	35.751984	125.810326	-19.620012	15.995173	125.507828	39.400867	6.194447	126.288017	34.992676	47.388241	124.282242	37.1967715	26.791344	125.2851295	-76.4367955	5.199002	125.7305265
-38.009079	35.780819	125.84481	-19.493952	15.991287	125.56002	39.530781	6.227412	126.303864	35.102341	47.398151	124.140259	37.316561	26.8127815	125.2220615	-76.304465	5.1697925	125.8979785
-37.064827	35.821655	125.570045	-19.338079	15.980999	125.54808	39.999416	6.080572	126.175453	35.207771	47.388874	123.980072	37.6035935	26.734723	125.0777625	-76.2797515	5.227275	126.0183975
-36.049702	35.927765	125.399719	-19.207275	15.985076	125.511185	40.121059	6.0891	126.220879	35.32946	47.359226	123.829559	37.7252595	26.724163	125.025219	-76.1398095	5.245989	125.997151
-35.187824	36.154984	125.248657	-19.282595	16.132872	125.553879	40.231346	6.06276	126.299919	35.487808	47.294937	123.721359	37.859577	26.6788485	125.010639	-76.424767	5.5868955	126.097119
-33.510277	36.381226	124.940636	-19.086201	16.092442	125.515106	40.448341	5.91381	126.501297	35.736675	47.16674	123.671432	38.092508	26.540275	125.0863645	-76.26491	5.644609	125.9438475
-32.337193	36.575203	124.848892	-18.949261	16.02729	125.52977	40.603176	5.812909	126.60704	35.917213	47.105537	123.799919	38.2601945	26.459223	125.2034795	-76.1587165	5.595357	125.8560605
-31.14739	36.810513	124.886284	-18.828636	15.943328	125.572411	40.760052	5.6898	126.730881	36.10817	47.063011	124.031532	38.434111	26.3764055	125.3812065	-76.091383	5.5102505	125.7636155
-29.866005	37.060402	125.10891	-18.695702	15.841584	125.642693	40.927608	5.573495	126.78521	36.280743	47.043682	124.396599	38.6041755	26.3085885	125.5909045	-75.9955795	5.3745795	125.6944815
-28.621937	37.381153	125.437477	-18.342907	15.595489	125.640953	41.08337	5.503356	126.833191	36.4552	47.061508	124.888779	38.769285	26.282432	125.860985	-75.455099	4.908546	125.420921
-27.324093	37.738533	125.856758	-18.220211	15.556886	125.760376	41.237049	5.515431	126.953972	36.617271	47.149296	125.518059	38.92716	26.3323635	126.2360155	-75.367582	4.7814085	125.2847365
-26.043949	38.112225	126.342819	-18.149506	15.587775	125.924133	41.425537	5.597546	127.089882	36.762489	47.301888	126.27269	39.094013	26.449717	126.681286	-75.393025	4.725833	125.16698
-23.829966	38.573952	126.883904	-18.116135	15.716	126.172211	41.617939	5.79187	127.319183	36.855465	47.540123	127.171745	39.236702	26.6659965	127.245464	-75.468972	4.7660035	125.098958
-22.4606	38.924618	127.090248	-18.144482	15.83497	126.258698	41.650391	5.964	127.295639	36.84314	47.672024	127.472198	39.2467655	26.818012	127.3839185	-75.5357295	4.851928	125.1334775
-21.087463	39.27	127.138306	-18.156034	15.932782	126.240372	41.595669	6.07508	127.154884	36.816746	47.769199	127.512566	39.2062075	26.9221395	127.333725	-75.5182755	4.9434245	125.147019
-19.888796	39.734383	127.133957	-18.132668	16.00666	126.179817	41.587662	6.142514	127.000366	36.861156	47.772934	127.445839	39.224409	26.957724	127.2231025	-75.489745	5.055596	125.1365315
-18.408131	40.017056	126.981415	-18.054714	16.056818	126.094284	41.68824	6.136461	126.947632	36.950283	47.744183	127.419151	39.3192615	26.940322	127.1833915	-75.4286895	5.173314	125.0051765
-16.918478	40.25832	126.886658	-17.95155	16.105165	126.055656	41.869411	6.074678	127.005699	37.082005	47.707703	127.396347	39.475708	26.8911905	127.201023	-75.378808	5.3191395	124.910289
-15.367496	40.493195	126.741562	-17.828493	16.12447	126.049194	42.069469	6.014735	127.113953	37.212101	47.670582	127.367935	39.640785	26.8426585	127.240944	-75.297771	5.4062815	124.857444
-13.005831	40.806606	126.545296	-17.623234	16.177868	126.054764	42.357437	5.979993	127.320694	37.418324	47.665508	127.330444	39.8878805	26.8227505	127.325569	-75.1343485	5.5329855	124.783959
-11.40767	40.957718	126.440933	-17.455765	16.194504	126.05175	42.558109	5.957231	127.513206	37.574062	47.645756	127.4104	40.0660855	26.8014935	127.461803	-74.9776155	5.5875145	124.641697
-9.751315	41.139019	126.407921	-17.299995	16.207813	126.066147	42.799397	5.870881	127.778389	37.778244	47.623997	127.613739	40.2888205	26.747439	127.696064	-74.8888105	5.668187	124.43623
-8.077723	41.260696	126.49263	-17.110638	16.206955	126.105667	43.066284	5.766642	128.101929	38.01807	47.587669	127.943436	40.542177	26.6771555	128.0226825	-74.763453	5.7367545	124.1886515
-6.410057	41.35078	126.791618	-16.897415	16.191936	126.164536	43.327419	5.645977	128.48085	38.282757	47.537998	128.464493	40.805088	26.5919875	128.4726715	-74.599918	5.79188449999999	123.8564005
-4.711143	41.479847	127.239136	-16.652731	16.205275	126.295074	43.581982	5.569921	129.037811	38.620518	47.528374	129.248077	41.10125	26.5491475	129.142944	-74.406712	5.8614025	123.447204
-2.686531	41.411369	127.800728	-16.370888	16.252377	126.512207	43.901768	5.49599	129.893921	39.048897	47.579296	130.302536	41.4753325	26.537643	130.0982285	-74.2171085	5.967111	122.9261855
-0.177898	41.451843	129.124512	-15.942104	16.372261	126.98259	44.522648	5.342496	131.353317	40.0788	47.507065	132.091904	42.300724	26.4247805	131.7226105	-74.184932	6.31974150000001	122.2425695
1.592499	41.428726	129.8759	-15.647903	16.461746	127.274361	44.951286	5.248391	132.358994	40.52607	47.524979	133.274124	42.738678	26.386685	132.816559	-74.034484	6.536807	121.732163
3.234111	41.311348	130.682953	-15.358	16.574865	127.525948	45.413563	5.222565	133.413879	41.009811	47.602112	134.462219	43.211687	26.4123385	133.938049	-73.927687	6.7373915	121.113847
4.788541	41.151218	131.505554	-15.064684	16.710892	127.785179	45.954464	5.215085	134.446457	41.475655	47.704746	135.592468	43.7150595	26.4599155	135.0194625	-73.8444275	6.9618685	120.5508955
6.452631	40.977833	132.114853	-14.741799	16.828041	127.937614	46.464542	5.106449	135.531311	41.918377	47.743286	136.620377	44.1914595	26.4248675	136.075844	-73.6750575	7.2312145	119.799384
7.966202	40.691116	132.71727	-14.433985	16.902742	128.081955	46.93383	5.017777	136.446945	42.287533	47.784473	137.407715	44.6106815	26.401125	136.92733	-73.4786515	7.404359	119.23658
9.349096	40.398239	133.219772	-14.119612	16.946928	128.183914	47.326649	4.995569	137.06633	42.638374	47.824852	138.024216	44.9825115	26.4102105	137.545273	-73.2217355	7.4836455	118.822555
11.401012	39.849819	133.611954	-13.651663	16.982216	128.162735	47.906487	4.935503	137.675339	43.103878	47.891876	138.602585	45.5051825	26.4136895	138.138962	-72.8085085	7.5507425	118.186508
12.610635	39.346298	133.803467	-13.345059	16.941502	128.092148	48.258888	4.872141	137.775406	43.421356	47.864223	138.749313	45.840122	26.368182	138.2623595	-72.53024	7.514822	117.9219365
13.731541	38.815048	133.899765	-13.044354	16.859797	127.930321	48.564598	4.799678	137.631836	43.714314	47.753815	138.766388	46.139456	26.2767465	138.199112	-72.228164	7.4428475	117.66153
14.801958	38.210152	133.848282	-12.762454	16.727533	127.704086	48.78944	4.687384	137.289352	43.968124	47.576984	138.615189	46.378782	26.132184	137.9522705	-71.90369	7.322882	117.4559015
15.865835	37.543045	133.684021	-12.536472	16.590872	127.436386	48.934086	4.61143	136.827133	44.194534	47.399063	138.477783	46.56431	26.0052465	137.652458	-71.637254	7.1764975	117.220314
16.66506	36.742012	133.527069	-12.344122	16.489689	127.146484	49.059784	4.555359	136.552734	44.360706	47.242718	138.375244	46.710245	25.8990385	137.463989	-71.398489	7.08033949999999	116.828979
17.430599	35.890827	133.38826	-12.19969	16.430019	126.931335	49.208241	4.510272	136.388153	44.47644	47.162865	138.321381	46.8423405	25.8365685	137.354767	-71.2417205	7.0234695	116.507903
18.406057	34.51368	133.181686	-12.025281	16.382607	126.791595	49.462532	4.450859	136.208954	44.600937	47.014393	138.190643	47.0317345	25.732626	137.1997985	-71.0822965	7.032588	116.3833915
19.061737	33.474712	132.805664	-11.941801	16.342396	126.773003	49.63147	4.436134	135.980042	44.700218	46.930134	137.886673	47.165844	25.683134	136.9333575	-71.049446	7.001658	116.6126485
19.523556	32.309288	132.389633	-11.826834	16.272743	126.707909	49.794952	4.438115	135.605713	44.79723	46.806522	137.496429	47.296091	25.6223185	136.551071	-70.949759	6.9231675	116.864747
20.02693	31.129656	131.809143	-11.666998	16.190302	126.613808	49.937366	4.429302	135.325363	44.889938	46.636791	136.931671	47.413652	25.5330465	136.128517	-70.747648	6.8475575	117.099099
20.41206	29.830132	131.308929	-11.512671	16.10088	126.54525	50.071571	4.414773	135.090286	45.044052	46.564709	136.283905	47.5578115	25.489741	135.6870955	-70.5831535	6.712019	117.4034045
20.858669	28.480152	130.633484	-11.361767	15.993458	126.486603	50.245815	4.384326	134.784012	45.197807	46.454647	135.569397	47.721811	25.4194865	135.1767045	-70.445345	6.5674295	117.7965015
21.087152	27.043024	130.084595	-11.214769	15.863522	126.408028	50.405209	4.322887	134.375305	45.315468	46.21294	134.701157	47.8603385	25.2679135	134.538231	-70.2898765	6.4591305	118.277825
21.400875	24.813354	129.094284	-11.029501	15.617773	126.19474	50.529354	4.350069	133.251022	45.470757	45.932617	133.149841	48.0000555	25.141343	133.2004315	-70.0590575	6.094203	119.1890485
21.658529	23.307791	128.252029	-11.177555	15.629859	126.04953	50.601757	4.333928	132.548264	45.481621	45.718773	132.206085	48.041689	25.0263505	132.3771745	-70.396799	6.2333675	119.7218855
21.744986	21.790522	127.725853	-11.093192	15.452673	125.796959	50.689636	4.330549	132.036179	45.519291	45.495872	131.494781	48.1044635	24.9132105	131.76548	-70.2908475	5.9921355	119.828438
21.778784	20.251173	127.445946	-11.016426	15.224874	125.559807	50.681198	4.313709	131.608658	45.593178	45.297775	131.046204	48.137188	24.805742	131.327431	-70.17004	5.644006	119.792183
21.909466	18.671061	126.9972	-11.012808	14.999265	125.328293	50.696938	4.131155	131.186356	45.56913	45.03759	130.780182	48.133034	24.5843725	130.983269	-70.15865	5.4141575	119.673317
21.835661	17.076387	126.699615	-11.037349	14.78179	125.094078	50.714661	3.821209	130.873703	45.491455	44.773811	130.576248	48.103058	24.29751	130.7249755	-70.177756	5.26607	119.4631805
21.794611	15.551336	126.434982	-11.057792	14.635378	124.904724	50.657909	3.646008	130.619553	45.486286	44.623833	130.418503	48.0720975	24.1349205	130.519028	-70.1876815	5.1358355	119.29042
21.744812	13.160152	126.019463	-11.020565	14.544124	124.652969	50.61319	3.528313	130.295883	45.467335	44.477886	130.22905	48.0402625	24.0030995	130.2624665	-70.0813925	5.0851485	119.0434715
21.696953	11.628259	125.667152	-11.014196	14.515898	124.515724	50.600868	3.425106	130.039398	45.424538	44.368633	129.96637	48.012703	23.8968695	130.002884	-70.041095	5.1349265	119.028564
21.345758	10.118493	125.519012	-10.981419	14.465633	124.380257	50.570507	3.346547	129.831863	45.418797	44.243057	129.68454	47.994652	23.794802	129.7582015	-69.95749	5.136464	119.0023125
21.251741	8.481986	125.324669	-10.94666	14.38449	124.249794	50.529758	3.238426	129.763016	45.107113	44.241554	129.567749	47.8184355	23.73999	129.6653825	-69.7117555	5.02899	118.8342055
21.097141	6.921074	125.21151	-10.92155	14.256523	124.13398	50.502556	3.125371	129.730957	45.08572	44.090881	129.353699	47.794138	23.608126	129.542328	-69.637238	4.90492	118.725632
20.946957	5.227796	125.110756	-10.918462	14.108878	124.006096	50.465279	3.018215	129.775833	45.035847	43.930454	129.109879	47.750563	23.4743345	129.442856	-69.587487	4.7434215	118.569336
20.767385	3.541479	125.097763	-10.960918	13.968361	123.867416	50.379826	2.898385	129.896866	44.947208	43.816875	128.788452	47.663517	23.35763	129.342659	-69.585353	4.579092	118.392173
20.430023	1.090669	125.252579	-11.029969	13.741284	123.744438	50.269012	2.777999	130.023514	44.746853	43.615402	128.220016	47.5079325	23.1967005	129.121765	-69.5678705	4.2858675	118.367111
20.451349	-0.682294	125.317848	-11.09418	13.586939	123.695076	50.212688	2.683834	130.230072	44.630219	43.473774	127.831818	47.4214535	23.078804	129.030945	-69.6098135	4.095074	118.359207
20.120735	-2.272966	125.665451	-11.156184	13.415651	123.676025	50.170292	2.610661	130.403763	44.545998	43.333931	127.410278	47.358145	22.972296	128.9070205	-69.670513	3.859006	118.4450295
19.784828	-3.824446	126.04599	-11.225104	13.22944	123.62751	50.075294	2.495796	130.465881	44.443409	43.147835	127.016212	47.2593515	22.8218155	128.7410465	-69.7095595	3.6370645	118.5139735
19.564884	-5.335219	126.194122	-11.590874	13.193027	123.816788	49.963924	2.344913	130.450562	44.325901	42.901295	126.590729	47.1449125	22.623104	128.5206455	-70.3266605	3.76295	119.1129305
19.121437	-6.792964	126.441612	-11.165907	12.661332	123.542366	49.818104	2.219385	130.367111	44.204754	42.665894	126.296959	47.011429	22.4426395	128.332035	-69.343243	2.8800245	118.752697
18.822407	-8.114478	126.529106	-11.23963	12.459038	123.514954	49.659336	2.094483	130.337234	44.104042	42.455593	126.201019	46.881689	22.275038	128.2691265	-69.360949	2.643038	118.7607815
18.31048	-10.024951	126.641655	-11.593524	12.40209	123.531548	49.490009	1.975971	130.416504	44.004025	42.290966	126.163551	46.747017	22.1334685	128.2900275	-69.934065	2.6707115	118.7730685
17.808798	-11.162568	126.78595	-11.689535	12.353671	123.431519	49.370014	1.939481	130.455963	43.907669	42.283451	126.215317	46.6388415	22.111466	128.33564	-70.0179115	2.595876	118.527398
17.420677	-12.16603	126.667892	-11.944933	12.461262	123.367477	49.261574	1.911985	130.442993	43.831257	42.298637	126.254967	46.5464155	22.105311	128.34898	-70.4362815	2.817213	118.385974
16.928127	-13.139597	126.523521	-12.040477	12.510331	123.091492	49.143745	1.871342	130.398911	43.788044	42.318924	126.324081	46.4658945	22.095133	128.361496	-70.5468485	2.925529	117.821488
16.553888	-14.031702	126.127052	-12.122427	12.58166	122.798286	49.002422	1.845127	130.378845	43.765934	42.350853	126.301338	46.384178	22.09799	128.3400915	-70.629032	3.06533	117.2564805
16.004272	-14.867863	125.894783	-12.219285	12.686892	122.469948	48.836552	1.874835	130.263397	43.733311	42.412483	126.280472	46.2849315	22.143659	128.2719345	-70.7235015	3.230125	116.6679615
15.40721	-15.594398	125.597954	-12.328279	12.827889	122.154594	48.679165	1.975217	130.133759	43.646347	42.506443	126.166962	46.162756	22.24083	128.1503605	-70.819314	3.414948	116.1588275
14.55743	-16.527031	125.334145	-12.475594	13.066747	121.850227	48.496098	2.23173	129.91185	43.500797	42.737617	125.829224	45.9984475	22.4846735	127.870537	-70.9496355	3.6488205	115.829917
13.943572	-17.0998	125.258316	-12.584408	13.208127	121.725868	48.401291	2.395338	129.804352	43.370213	42.863716	125.646721	45.885752	22.629527	127.7255365	-71.054568	3.786727	115.7261995
13.333321	-17.649963	125.273537	-12.509573	13.185306	121.548988	48.306042	2.479241	129.68837	43.255825	42.908817	125.434639	45.7809335	22.694029	127.5615045	-70.8000795	3.676583	115.5364715
12.55476	-18.161522	125.264236	-12.754433	13.273384	121.623924	48.208157	2.507081	129.566544	43.138233	42.907219	125.188889	45.673195	22.70715	127.3777165	-71.182061	3.839618	115.8701315
11.810843	-18.611031	125.224319	-12.836689	13.215402	121.564697	48.128468	2.499887	129.354874	43.028259	42.871017	124.882889	45.5783635	22.685452	127.1188815	-71.2517415	3.745352	116.0105125
11.091622	-19.007469	125.105331	-12.927265	13.146685	121.501038	48.031307	2.506344	128.976242	42.885159	42.823982	124.468208	45.458233	22.665163	126.722225	-71.312763	3.628207	116.279851
10.283748	-19.366817	124.967865	-13.0252	13.069801	121.423576	47.939125	2.496069	128.585815	42.697807	42.758087	124.018288	45.318466	22.627078	126.3020515	-71.368866	3.512524	116.5451005
9.043159	-19.794441	124.77816	-13.093615	12.909287	121.21357	47.829235	2.505628	128.034821	42.495399	42.657696	123.369789	45.162317	22.581662	125.702305	-71.349547	3.236912	116.724835
8.177961	-19.967573	124.657234	-13.15254	12.821897	121.070908	47.73661	2.485084	127.752792	42.354198	42.580856	123.016098	45.045404	22.53297	125.384445	-71.350484	3.110824	116.757371
7.305799	-20.116524	124.595032	-13.215067	12.715981	121.037567	47.661118	2.396174	127.552475	42.212589	42.442169	122.861008	44.9368535	22.4191715	125.2067415	-71.3669875	3.0127905	116.8683925
6.410352	-20.192472	124.581863	-13.304777	12.618553	121.143021	47.611061	2.235768	127.568016	42.163597	42.322277	122.854378	44.887329	22.2790225	125.211197	-71.496883	2.9580835	117.074845
5.422022	-20.200981	124.619171	-13.398608	12.506752	121.360672	47.508743	2.05723	127.632729	42.149078	42.192059	123.010757	44.8289105	22.1246445	125.321743	-71.6261265	2.8888595	117.399601
4.389629	-20.163954	124.62149	-13.4799	12.401237	121.644333	47.421288	1.845183	127.728233	42.149242	42.049679	123.272743	44.785265	21.947431	125.500488	-71.745065	2.855043	117.788178
3.41569	-20.017117	124.591385	-13.572436	12.314036	121.965858	47.344681	1.635667	127.854454	42.175499	41.939632	123.610161	44.76009	21.7876495	125.7323075	-71.904962	2.8404225	118.1994085
1.904427	-19.783602	124.455933	-13.570325	12.117176	122.373131	47.23394	1.400392	127.961967	42.217888	41.832848	124.1894	44.725914	21.61662	126.0756835	-71.866564	2.617732	118.6705785
0.854249	-19.56286	124.223618	-13.646976	12.047204	122.624275	47.148113	1.24561	127.944588	42.195568	41.79068	124.52195	44.6718405	21.518145	126.233269	-71.9657925	2.576263	119.015281
-0.268343	-19.314081	123.926498	-13.895321	12.078535	122.903214	47.046864	1.133878	127.812981	42.153023	41.75248	124.727287	44.5999435	21.443179	126.270134	-72.3905855	2.713891	119.536294
-1.314397	-18.972076	123.630104	-13.976699	12.074254	123.038803	46.94474	1.104969	127.593079	42.114605	41.754551	124.856697	44.5296725	21.42976	126.224888	-72.4830705	2.718748	119.852718
-2.672719	-18.482388	123.576118	-13.873625	12.029152	123.026993	46.87405	1.105534	127.409653	42.087036	41.76384	125.002525	44.480543	21.434687	126.206089	-72.227793	2.623617	119.847897
-3.740855	-18.14296	123.368713	-13.890786	12.075489	123.057045	46.884361	1.122852	127.299477	42.061077	41.788242	125.125084	44.472719	21.455547	126.2122805	-72.254291	2.695431	119.9018095
-4.819855	-17.851084	123.134598	-14.06258	12.194163	123.166183	46.905144	1.124328	127.216003	42.066212	41.825134	125.297188	44.485678	21.474731	126.2565955	-72.610838	2.913595	120.0757705
-6.428262	-17.31629	122.861771	-13.99786	12.245404	123.190392	46.578781	1.310634	127.358353	42.078308	41.88488	125.617157	44.3285445	21.597757	126.487755	-72.3242645	2.893051	119.893029
-7.509409	-17.000002	122.765289	-13.816783	12.217291	123.168991	46.90205	1.167294	127.265739	42.122646	41.983067	125.819801	44.512348	21.5751805	126.54277	-72.145914	2.8594015	119.795212
-8.669153	-16.68079	122.823242	-13.77826	12.26374	123.28334	46.912811	1.214213	127.339745	42.1562	42.061836	126.00975	44.5345055	21.6380245	126.6747475	-72.0910255	2.8894555	119.8919325
-9.763179	-16.371199	122.965332	-13.732847	12.304658	123.435661	46.962395	1.252568	127.490067	42.18417	42.124191	126.181458	44.5732825	21.6883795	126.8357625	-72.0389765	2.9209365	120.0355595
-10.868658	-16.115681	123.17244	-13.681001	12.325155	123.616959	47.057289	1.292978	127.629921	42.223656	42.171253	126.289047	44.6404725	21.7321155	126.959484	-72.0024745	2.9181945	120.274434
-11.936383	-15.883758	123.370277	-13.609418	12.31419	123.804077	47.14307	1.34091	127.712097	42.255127	42.194721	126.335083	44.6990985	21.7678155	127.02359	-71.9179345	2.8605645	120.584564
-13.088423	-15.677275	123.64888	-13.530649	12.280694	123.997734	47.207664	1.410931	127.78878	42.278496	42.220512	126.32222	44.74308	21.8157215	127.0555	-71.804378	2.7456665	120.939968
-14.769371	-15.307614	124.016525	-13.387789	12.222476	124.266396	47.358231	1.533578	127.91568	42.349606	42.277016	126.310074	44.8539185	21.905297	127.112877	-71.6294965	2.539655	121.419915
-15.619978	-15.236923	124.114883	-13.28037	12.204253	124.399628	47.479916	1.637689	128.000961	42.419697	42.357971	126.307281	44.9498065	21.99783	127.154121	-71.5105465	2.410676	121.645135
-16.745113	-15.051924	124.267288	-13.185133	12.193619	124.488792	47.593224	1.752745	128.036789	42.468475	42.460987	126.251007	45.0308495	22.106866	127.143898	-71.4011155	2.280372	121.833686
-17.870916	-14.741066	124.33033	-13.106701	12.209482	124.520767	47.682426	1.87927	127.93354	42.495045	42.552059	126.12748	45.0887355	22.2156645	127.03051	-71.3021375	2.2032995	122.011024
-18.930101	-14.540358	124.279915	-13.049224	12.228994	124.53064	47.734089	2.00572	127.725449	42.503452	42.64254	125.987564	45.1187705	22.32413	126.8565065	-71.2172185	2.133858	122.2047735
-20.092314	-14.293161	124.283424	-12.979603	12.266701	124.539932	47.765724	2.128413	127.519051	42.496983	42.70689	125.826393	45.1313535	22.4176515	126.672722	-71.0905595	2.1157505	122.407142
-21.172497	-13.983336	124.302361	-12.927677	12.312059	124.585915	47.803162	2.275617	127.329926	42.505608	42.835556	125.714966	45.154385	22.5555865	126.522446	-71.009739	2.0685315	122.649384
-22.7358	-13.577993	124.36235	-12.813542	12.435261	124.715408	47.869781	2.563449	127.117981	42.554588	43.077351	125.665619	45.2121845	22.8204	126.3918	-70.8392685	2.050122	123.039016
-23.827351	-13.289988	124.488998	-12.73887	12.530354	124.848984	47.926731	2.728964	127.028358	42.588402	43.239223	125.675758	45.2575665	22.9840935	126.352058	-70.7353065	2.0766145	123.34591
-24.840883	-13.021803	124.653885	-12.669107	12.616247	125.0093	47.63311	3.064583	127.116203	42.650665	43.397789	125.706947	45.1418875	23.231186	126.411575	-70.4801015	2.001308	123.607025
-25.854322	-12.686007	124.868439	-12.586405	12.689745	125.213326	47.699123	3.165146	127.077461	42.7118	43.514122	125.772491	45.2054615	23.339634	126.424976	-70.3782715	2.039856	124.001676
-26.798445	-12.454315	125.084778	-12.50768	12.763945	125.436745	47.795052	3.240897	127.039337	42.788532	43.607841	125.7836	45.291792	23.424369	126.4114685	-70.307152	2.103521	124.4620215
-27.781736	-12.210908	125.436005	-12.414587	12.832743	125.673386	47.876339	3.340695	126.947083	42.849812	43.682541	125.726723	45.3630755	23.511618	126.336903	-70.1922495	2.153868	125.009869
-28.689804	-11.965069	125.871292	-12.348583	12.884845	125.893822	47.919186	3.445549	126.783287	42.887707	43.737156	125.550423	45.4034465	23.5913525	126.166855	-70.1006125	2.1783375	125.620789
-29.984564	-11.524555	126.519035	-12.252343	12.995667	126.148819	47.939644	3.578954	126.506485	42.885872	43.766262	125.192307	45.412758	23.672608	125.849396	-69.917444	2.318726	126.448242
-30.779451	-11.311804	126.882996	-11.962784	12.90047	126.184082	47.963184	3.591411	126.329819	42.858524	43.767212	124.822929	45.410854	23.6793115	125.576374	-69.336422	2.1216285	126.79179
-31.633558	-11.012442	127.334953	-11.934657	12.940834	126.247002	47.927181	3.589277	126.110306	42.825657	43.756657	124.423203	45.376419	23.672967	125.2667545	-69.245733	2.208701	127.2272495
-32.36591	-10.808735	127.676811	-11.913132	12.961556	126.310364	47.866974	3.571105	125.979126	42.780628	43.686867	124.123215	45.323801	23.628986	125.0511705	-69.150065	2.294126	127.5695575
-33.027668	-10.483267	127.965073	-11.912969	12.964527	126.403931	47.88076	3.509511	125.942406	42.77319	43.630325	123.833641	45.326975	23.569918	124.8880235	-69.152913	2.359136	127.9198385
-33.620758	-10.194025	128.232986	-11.934729	12.955271	126.464638	47.891953	3.417382	125.872597	42.760616	43.576847	123.611328	45.3262845	23.4971145	124.7419625	-69.1957425	2.4134275	128.1873135
-34.175312	-9.922929	128.43721	-11.940904	12.918038	126.513168	47.841072	3.32958	125.837791	42.72599	43.449474	123.495163	45.283531	23.389527	124.666477	-69.165339	2.446549	128.359859
-34.985809	-9.420136	128.650909	-11.983317	12.826787	126.588776	47.81572	3.15749	125.844002	42.726635	43.300598	123.344467	45.2711775	23.229044	124.5942345	-69.2378115	2.42453	128.5833175
-35.45636	-9.016443	128.706223	-11.994051	12.772204	126.614525	47.802589	3.054487	125.807259	42.742451	43.205498	123.343086	45.27252	23.1299925	124.5751725	-69.260622	2.4144155	128.6538775
-35.891594	-8.618709	128.677536	-12.00669	12.722562	126.611862	47.778545	2.971986	125.818588	42.758404	43.136723	123.390068	45.2684745	23.0543545	124.604328	-69.2818545	2.3907695	128.619396
-36.252872	-8.196369	128.589478	-12.015245	12.672791	126.61097	47.805611	2.906552	125.821396	42.78286	43.105	123.456062	45.2942355	23.005776	124.638729	-69.3247255	2.339806	128.583211
-36.529877	-7.789151	128.507294	-12.021143	12.641027	126.632622	47.828583	2.836794	125.809898	42.806244	43.060867	123.550354	45.3174135	22.9488305	124.680126	-69.3596995	2.3332235	128.585118
-36.757607	-7.302236	128.50116	-12.017508	12.623578	126.681625	47.817547	2.768078	125.810181	42.835087	43.028622	123.637787	45.326317	22.89835	124.723984	-69.361333	2.348806	128.639266
-36.968811	-6.81283	128.507416	-12.004897	12.595719	126.751732	47.805523	2.718657	125.826355	42.900188	42.996063	123.733261	45.3528555	22.85736	124.779808	-69.3626495	2.334078	128.723656
-37.234531	-5.969347	128.485779	-11.960559	12.546555	126.834251	47.847008	2.596018	125.881538	43.01685	42.904099	123.933983	45.431929	22.7500585	124.9077605	-69.353047	2.3430515	128.7607415
-37.371902	-5.352148	128.433533	-11.933372	12.50946	126.857796	47.911201	2.436448	126.019562	43.111546	42.82238	124.101578	45.5113735	22.629414	125.06057	-69.3781175	2.389506	128.655022
-37.446075	-4.712801	128.302551	-11.883821	12.456378	126.846901	47.943264	2.252391	126.259674	43.210865	42.70768	124.29763	45.5770645	22.4800355	125.278652	-69.3447065	2.4327205	128.41515
-37.512337	-4.070321	128.107224	-11.876605	12.401891	126.832108	47.966751	2.060401	126.564278	43.314812	42.57626	124.50914	45.6407815	22.3183305	125.536709	-69.3939915	2.4854515	128.127507
-37.519985	-3.452553	127.869156	-11.904633	12.328411	126.810524	47.971031	1.846398	126.930656	43.410385	42.423222	124.736641	45.690708	22.13481	125.8336485	-69.499974	2.522012	127.7873995
-37.53553	-2.807567	127.708694	-11.931011	12.23363	126.79126	47.945499	1.6358	127.300491	43.490395	42.252029	124.95713	45.717947	21.9439145	126.1288105	-69.579969	2.5233455	127.4537095
-37.525219	-2.12291	127.553604	-11.959561	12.104837	126.785362	48.280067	1.184861	127.552162	43.548889	42.044605	125.185928	45.914478	21.614733	126.369045	-69.8336	2.594941	127.201679
-37.508434	-0.939335	127.473961	-11.984903	11.898645	126.877594	48.377285	0.765897	128.277283	43.688286	41.735493	125.639465	46.0327855	21.250695	126.958374	-70.0025915	2.546595	126.796814
-37.442665	-0.140294	127.375626	-11.969935	11.741095	126.98629	48.466354	0.447463	128.795319	43.857933	41.535698	126.01004	46.1621435	20.9915805	127.4026795	-70.1020135	2.4906095	126.5699005
-37.356098	0.663332	127.284775	-11.957109	11.575729	127.115974	48.544712	0.088832	129.284821	44.02314	41.33168	126.377144	46.283926	20.710256	127.8309825	-70.198144	2.441202	126.4009655
-37.280472	1.479736	127.285858	-11.961861	11.41358	127.294205	48.58416	-0.242043	129.623871	44.162086	41.118664	126.731216	46.373123	20.4383105	128.1775435	-70.296845	2.3888495	126.4108665
-37.264351	2.418823	127.387276	-11.943099	11.245926	127.469231	48.606213	-0.551759	129.853409	44.288948	40.90152	127.055466	46.4475805	20.1748805	128.4544375	-70.3337785	2.3169715	126.4840245
-37.170151	3.365526	127.435638	-11.947647	11.102681	127.650543	48.60643	-0.819197	129.981308	44.389851	40.693501	127.383469	46.4981405	19.937152	128.6823885	-70.3934345	2.26821	126.6186975
-37.093536	4.329785	127.490166	-11.931046	10.944364	127.787552	48.575233	-1.031154	130.016006	44.474525	40.524799	127.688339	46.524879	19.7468225	128.8521725	-70.386971	2.1419055	126.7229315
-37.01033	5.807897	127.59671	-11.977416	10.759778	127.957626	48.476265	-1.279406	129.902405	44.536301	40.309872	128.03624	46.506283	19.515233	128.9693225	-70.461115	2.004323	126.9459295
-36.998032	6.833521	127.716675	-12.025511	10.660409	128.014008	48.37466	-1.409662	129.768753	44.527706	40.185307	128.210373	46.451183	19.3878225	128.989563	-70.502205	1.9329955	127.038453
-36.961216	7.873224	127.738152	-12.084349	10.592608	128.0327	48.275524	-1.512034	129.65004	44.515594	40.085812	128.334503	46.395559	19.286889	128.9922715	-70.564257	1.898327	127.0731285
-36.902874	8.853396	127.650894	-12.151632	10.538821	128.012131	48.195354	-1.58487	129.55127	44.496067	40.00544	128.395569	46.3457105	19.210285	128.9734195	-70.6489745	1.867357	127.0508425
-36.874672	9.837448	127.565598	-12.213587	10.518354	127.941498	48.135429	-1.643901	129.454727	44.44445	39.923351	128.385483	46.2899395	19.139725	128.920105	-70.7171135	1.896983	126.962891
-36.892029	10.911636	127.4851	-12.284821	10.499956	127.819809	48.071934	-1.705044	129.358536	44.376831	39.852188	128.290253	46.2243825	19.073572	128.8243945	-70.7940245	1.92634	126.8152235
-36.836277	11.958867	127.317451	-12.355035	10.476315	127.648376	47.987122	-1.774224	129.278214	44.295086	39.768337	128.14238	46.141104	18.9970565	128.710297	-70.851174	1.9555735	126.586455
-36.768158	13.463737	126.895973	-12.50071	10.429448	127.346039	47.884903	-1.93323	129.132111	44.159225	39.612667	127.878784	46.022064	18.8397185	128.5054475	-71.023484	2.0191775	126.1866305
-36.752865	14.471605	126.659622	-12.625353	10.38353	127.169846	47.770206	-2.037366	129.062241	44.053253	39.507408	127.724663	45.9117295	18.735021	128.393452	-71.1624355	2.032039	125.94624
-36.764099	15.535762	126.596962	-12.76578	10.329372	127.063812	47.631737	-2.133289	128.998596	43.934338	39.402245	127.620949	45.7830375	18.634478	128.3097725	-71.3145975	2.024266	125.8178515
-36.735928	16.601974	126.532784	-12.908379	10.279308	127.03273	47.489677	-2.229114	128.970261	43.82021	39.309101	127.587547	45.6549435	18.5399935	128.278904	-71.4717015	2.0186225	125.786556
-36.719582	17.614742	126.484787	-13.037346	10.247746	127.037941	47.381382	-2.317736	128.973557	43.734146	39.240372	127.615585	45.557764	18.461318	128.294571	-71.632456	2.034174	125.781311
-36.702312	18.666113	126.456665	-13.147451	10.19404	127.028465	47.294254	-2.392061	128.96315	43.663242	39.183773	127.671013	45.478748	18.395856	128.3170815	-71.77365	1.992224	125.7398485
-36.70903	19.751837	126.479828	-13.228066	10.133861	126.981415	47.184586	-2.463432	128.930695	43.611122	39.127377	127.728676	45.397854	18.3319725	128.3296855	-71.853986	1.9357495	125.6331445
-36.64296	21.3419	126.327835	-13.355644	10.102532	126.83625	47.013958	-2.535978	128.805222	43.535034	39.068176	127.75705	45.274496	18.266099	128.281136	-71.985784	1.938965	125.391364
-36.65704	22.414867	126.28405	-13.448198	10.099722	126.732254	46.887146	-2.558835	128.682129	43.460796	39.049492	127.748276	45.173971	18.2453285	128.2152025	-72.070367	1.9541155	125.2493055
-36.67392	23.487959	126.228523	-13.542722	10.127672	126.633987	46.757729	-2.53697	128.551666	43.363171	39.056435	127.729645	45.06045	18.2597325	128.1406555	-72.145894	1.9956115	125.1273185
-36.652737	24.57756	126.235809	-13.649714	10.168878	126.541008	46.608925	-2.468924	128.422714	43.2425	39.092022	127.705833	44.9257125	18.311549	128.0642735	-72.2251405	2.026207	125.0177425
-36.650417	25.636786	126.181389	-13.782218	10.243587	126.478516	46.455265	-2.334025	128.206573	43.095562	39.165668	127.626541	44.7754135	18.4158215	127.916557	-72.3398495	2.0713525	125.040475
-36.693062	26.682964	126.223442	-13.924148	10.320291	126.363083	46.287022	-2.140247	127.816261	42.875816	39.244045	127.448952	44.581419	18.551899	127.6326065	-72.429715	2.088683	125.0935595
-36.718784	27.735477	126.281891	-14.064837	10.407876	126.205505	45.719315	-1.758149	127.451363	42.62516	39.318459	127.174507	44.1722375	18.780155	127.312935	-72.3019115	2.035597	125.098075
-36.71516	29.325989	126.330078	-14.259434	10.571356	125.882271	45.32275	-1.375174	126.608765	42.275867	39.508518	126.597786	43.7993085	19.066672	126.6032755	-72.3181765	2.07604	125.1612665
-36.721741	30.355587	126.285423	-14.624649	10.875848	125.671051	45.093639	-1.149724	125.981758	42.056675	39.671368	126.258087	43.575157	19.260822	126.1199225	-72.824455	2.490874	125.2221795
-36.719303	31.364643	126.21431	-14.735375	11.044112	125.362221	44.893169	-0.960086	125.433159	41.849586	39.800308	125.928024	43.3713775	19.420111	125.6805915	-72.8421275	2.668113	125.0438505
-36.702423	32.378357	126.13385	-14.85197	11.236108	125.043526	44.70322	-0.746048	124.915779	41.665642	39.993595	125.611099	43.184431	19.6237735	125.263439	-72.888371	2.8484425	124.823613
-36.692787	33.374619	126.134827	-15.018547	11.448354	124.724976	44.457413	-0.546499	124.326263	41.518818	40.159027	125.422081	42.9881155	19.806264	124.874172	-73.0252095	3.090444	124.57578
-36.57066	34.279522	126.147293	-15.16487	11.644922	124.441566	44.203209	-0.358889	123.875824	41.332455	40.289433	125.298813	42.767832	19.965272	124.5873185	-73.097572	3.324572	124.2958135
-36.495445	35.149429	126.233253	-15.30513	11.83864	124.235298	44.077698	-0.17138	123.574661	41.200657	40.496273	125.300682	42.6391775	20.1624465	124.4376715	-73.2494375	3.5148335	124.0329245
-36.340927	36.313076	126.402748	-15.455513	12.081254	124.063324	43.910763	0.199304	123.385368	41.049446	40.84005	125.539886	42.4801045	20.519677	124.462627	-73.3911305	3.642831	123.664021
-36.199684	37.05777	126.562157	-15.520905	12.24079	124.011467	43.871902	0.403574	123.373375	40.955666	41.046803	125.730774	42.413784	20.7251885	124.5520745	-73.455594	3.7563915	123.4708595
-36.025139	37.682987	126.719475	-15.571964	12.331388	124.016342	43.859001	0.541832	123.391983	40.880798	41.202377	125.900337	42.3698995	20.8721045	124.64616	-73.5138275	3.7906715	123.386524
-35.834877	38.261639	126.898811	-15.613787	12.40869	124.06498	43.833588	0.63697	123.45034	40.84726	41.312881	126.026901	42.340424	20.9749255	124.7386205	-73.567998	3.8424545	123.3913395
-35.53228	38.755169	126.934662	-15.636916	12.441167	124.098328	43.812962	0.683084	123.538055	40.809593	41.38876	126.09111	42.3112775	21.035922	124.8145825	-73.5851095	3.846412	123.3820735
-35.262844	39.17482	126.953781	-15.654242	12.453442	124.121407	43.819069	0.694054	123.597321	40.781891	41.416965	126.126518	42.30048	21.0555095	124.8619195	-73.608964	3.8513745	123.3808945
-34.987175	39.517773	126.92308	-15.666133	12.439461	124.117645	43.822964	0.684481	123.634972	40.767841	41.417469	126.133499	42.2954025	21.050975	124.8842355	-73.6276685	3.827947	123.3510545
-34.554409	39.969578	126.905678	-15.70821	12.376245	124.070595	43.777267	0.67464	123.62014	40.689873	41.408489	126.040199	42.23357	21.0415645	124.8301695	-73.64999	3.7109255	123.3110205
-34.213665	40.205841	126.889862	-15.718992	12.3393	124.017372	43.749023	0.682623	123.537102	40.605095	41.4086	125.961281	42.177059	21.0456115	124.7491915	-73.615043	3.6329885	123.2855525
-33.815617	40.403473	126.841927	-15.735986	12.311332	123.977707	43.729465	0.724472	123.506081	40.543949	41.442799	125.906456	42.136707	21.0836355	124.7062685	-73.608679	3.5390285	123.2491455
-33.34256	40.53006	126.832344	-15.737547	12.3011	123.962112	43.730698	0.763268	123.512901	40.508286	41.496555	125.932419	42.119492	21.1299115	124.72266	-73.594586	3.4722885	123.201564
-32.866737	40.634895	126.838264	-15.736765	12.30562	123.949577	43.754066	0.80626	123.532364	40.502983	41.559177	126.002968	42.1285245	21.1827185	124.767666	-73.6020545	3.4285215	123.131488
-32.393063	40.712452	126.874146	-15.738223	12.322164	123.931252	43.768364	0.853548	123.543533	40.511147	41.625839	126.062073	42.1397555	21.2396935	124.802803	-73.6162015	3.4046345	123.059701
-31.878313	40.728806	126.922264	-15.730086	12.350019	123.8955	43.73307	0.926315	123.506401	40.509361	41.67923	126.102318	42.1212155	21.3027725	124.8043595	-73.5813875	3.3972655	122.9866405
-31.054586	40.706699	126.991714	-15.725172	12.432762	123.839722	43.647305	1.061573	123.41217	40.497856	41.776272	126.118942	42.0725805	21.4189225	124.765556	-73.5229245	3.4466015	122.913888
-30.399385	40.598011	126.976105	-15.736712	12.49321	123.808052	43.625431	1.131102	123.390198	40.49144	41.860527	126.119041	42.0584355	21.4958145	124.7546195	-73.5318595	3.4906055	122.8614845
-29.713032	40.432529	126.796783	-15.734768	12.550189	123.783661	43.633358	1.220971	123.431519	40.49054	41.944824	126.112831	42.061949	21.5828975	124.772175	-73.531485	3.5174805	122.795147
-29.043003	40.265362	126.650879	-15.717972	12.618877	123.752769	43.663948	1.295734	123.509636	40.47757	42.034763	126.072784	42.070759	21.6652485	124.79121	-73.506703	3.5725055	122.714328
-28.247135	39.987926	126.430656	-15.729334	12.674374	123.732079	43.70752	1.329274	123.621521	40.460781	42.099335	126.003876	42.0841505	21.7143045	124.8126985	-73.5428185	3.6344435	122.6514595
-27.653429	39.777164	126.189331	-15.756954	12.730278	123.761955	43.727623	1.354362	123.800888	40.436855	42.146164	125.847366	42.082239	21.750263	124.824127	-73.596147	3.710293	122.699783
-26.771269	39.46524	125.840103	-15.759295	12.777437	123.801384	43.751705	1.365318	124.020149	40.41716	42.185169	125.619064	42.0844325	21.7752435	124.8196065	-73.6030225	3.7796305	122.7831615
-25.422522	38.846214	125.223145	-15.802171	12.828107	123.948814	43.818207	1.347981	124.480728	40.359436	42.209114	125.205757	42.0888215	21.7785475	124.8432425	-73.6931635	3.8776665	123.0543855
-24.464678	38.427025	124.770653	-15.821773	12.852709	124.057327	43.880005	1.310736	124.839226	40.329105	42.188545	124.861732	42.104555	21.7496405	124.850479	-73.748101	3.9557775	123.264175
-23.466265	37.983223	124.268738	-15.833696	12.870436	124.160645	43.907814	1.269312	125.222733	40.282799	42.139408	124.509491	42.0953065	21.70436	124.866112	-73.7626985	4.036512	123.455178
-22.392672	37.570831	123.773697	-15.859357	12.870976	124.274483	43.967922	1.213902	125.626801	40.244682	42.071404	124.144135	42.106302	21.642653	124.885468	-73.825016	4.099299	123.663498
-21.30867	37.155769	123.321846	-15.870084	12.87124	124.389473	44.012539	1.180849	126.047241	40.210255	42.016907	123.808586	42.111397	21.598878	124.9279135	-73.851565	4.143602	123.8510325
-20.220455	36.780479	123.005211	-15.873199	12.861426	124.521622	44.079033	1.126569	126.443733	40.198929	41.942894	123.606728	42.138981	21.5347315	125.0252305	-73.885379	4.1881205	124.0180135
-19.05294	36.459393	122.795906	-15.865967	12.837915	124.669479	44.116768	1.054893	126.85878	40.210144	41.856594	123.519958	42.163456	21.4557435	125.189369	-73.89539	4.2200865	124.149589
-17.243902	36.150913	122.753464	-15.806439	12.804657	124.95079	44.578354	0.747549	127.535629	40.290787	41.767521	123.679474	42.4345705	21.257535	125.6075515	-74.0474485	4.351779	124.2940285
-16.033539	36.067261	122.958351	-15.727308	12.813522	125.191498	44.713139	0.634133	128.352707	40.412407	41.81237	124.259201	42.562773	21.2232515	126.305954	-74.017389	4.4037925	124.077042
-14.78059	36.060638	123.37204	-15.652768	12.833426	125.563774	44.96402	0.570423	129.321609	40.622501	41.953884	125.225662	42.7932605	21.2621535	127.2736355	-74.0987965	4.4046985	123.8539125
-13.500129	36.19339	124.031807	-15.349054	12.694722	125.946335	45.22192	0.510625	130.246323	40.897518	42.081608	126.414093	43.059719	21.2961165	128.330208	-73.757827	4.0933275	123.562462
-12.244819	36.374249	124.869835	-15.303175	12.68146	126.430382	45.344849	0.424005	131.011215	41.142014	42.125557	127.585434	43.2434315	21.274781	129.2983245	-73.8497815	4.088139	123.5624395
-11.033083	36.59465	125.785744	-15.234407	12.677105	126.900192	45.361649	0.368637	131.629318	41.366554	42.182945	128.71167	43.3641015	21.275791	130.170494	-73.8329155	4.078419	123.62989
-9.780949	36.878765	126.661003	-15.153946	12.718837	127.329018	45.443394	0.381415	132.195709	41.935177	42.204025	129.65564	43.6892855	21.29272	130.9256745	-73.9971775	4.144954	123.7323615
-7.949661	37.424698	127.82766	-14.989345	12.910168	127.881714	45.69603	0.52991	132.953094	42.263836	42.582737	131.056458	43.979933	21.5563235	132.004776	-73.958623	4.2640125	123.758652
-6.557101	37.664421	128.422302	-14.884317	13.093655	128.18251	45.890713	0.693322	133.357285	42.43771	42.857662	131.819183	44.1642115	21.775492	132.588234	-73.9328455	4.411818	123.776786
-5.415982	38.064201	128.960724	-14.773271	13.282879	128.417328	46.083969	0.873735	133.67598	42.587311	43.103931	132.425385	44.33564	21.988833	133.0506825	-73.882182	4.576925	123.7839735
-4.313065	38.494892	129.387268	-14.676672	13.469979	128.551559	46.235119	1.02777	133.929962	42.769085	43.325539	132.90744	44.502102	22.1766545	133.418701	-73.855446	4.7633035	123.684417
-3.138777	38.878525	129.684204	-14.597358	13.648661	128.615128	46.351749	1.109984	134.127625	42.949116	43.457855	133.300247	44.6504325	22.2839195	133.713936	-73.8451485	5.0134025	123.51632
-2.125616	39.245453	129.967422	-14.516512	13.804618	128.619675	46.479347	1.168411	134.26207	43.086781	43.548676	133.55014	44.783064	22.3585435	133.906105	-73.816088	5.2506925	123.333245
-1.175564	39.595913	130.179749	-14.451398	13.947397	128.560898	46.562298	1.256913	134.317856	43.231983	43.677738	133.739243	44.8971405	22.4673255	134.0285495	-73.7999365	5.4274685	123.0932465
0.208108	40.137619	130.32988	-14.383094	14.187542	128.457581	46.647575	1.488114	134.263733	43.373497	43.883705	133.805603	45.010536	22.6859095	134.034668	-73.776724	5.6891745	122.880494
1.160416	40.47773	130.325974	-14.309748	14.348249	128.366516	46.736774	1.672266	134.129181	43.433632	44.064041	133.777725	45.085203	22.8681535	133.953453	-73.704699	5.8283445	122.779579
2.046939	40.764072	130.290222	-14.224779	14.540197	128.275589	46.857109	1.882469	133.942947	43.492611	44.254784	133.717499	45.17486	23.0686265	133.830223	-73.624418	6.0117675	122.720955
2.794638	41.070374	130.286346	-14.12988	14.736324	128.184326	47.000851	2.099571	133.784729	43.55584	44.460384	133.624863	45.2783455	23.2799775	133.704796	-73.5381055	6.1926705	122.663856
3.469792	41.349392	130.331009	-14.029734	14.923029	128.086395	47.123608	2.35196	133.62468	43.619282	44.705853	133.56192	45.371445	23.5289065	133.5933	-73.430913	6.3171515	122.57949
4.125646	41.62867	130.343277	-13.939145	15.116861	127.99292	47.232391	2.62673	133.502823	43.656487	44.952362	133.534561	45.444439	23.789546	133.518692	-73.322729	6.444176	122.467148
4.787488	41.874844	130.314392	-13.891829	15.326945	127.929115	47.337502	2.859056	133.428223	43.663097	45.168713	133.501038	45.5002995	24.0138845	133.4646305	-73.2839575	6.6400055	122.3935995
5.718753	42.200924	130.274063	-13.865503	15.643735	127.84494	47.423069	3.22644	133.424835	43.655033	45.525658	133.473175	45.539051	24.376049	133.449005	-73.270057	6.911421	122.240875
6.338343	42.353951	130.169373	-13.881361	15.864244	127.794945	47.439114	3.48081	133.433075	43.624847	45.764374	133.420059	45.5319805	24.622592	133.426567	-73.2947025	7.105896	122.163323
6.791354	42.51931	130.066711	-13.906081	16.087748	127.724495	47.45536	3.738891	133.413834	43.578865	46.017311	133.330948	45.5171125	24.878101	133.372391	-73.3292745	7.297395	122.076599
7.203452	42.687107	129.957031	-13.925009	16.292875	127.646545	47.46019	4.005085	133.393494	43.515232	46.249954	133.234131	45.487711	25.1275195	133.3138125	-73.337729	7.4582305	121.9792775
7.532095	42.825993	129.907791	-13.940825	16.485434	127.571419	47.467949	4.290263	133.362701	43.464821	46.499916	133.142548	45.466385	25.3950895	133.2526245	-73.348035	7.5757785	121.8902135
7.929052	42.961456	129.799606	-13.959764	16.688356	127.488342	47.490005	4.576341	133.302765	43.429966	46.76157	133.07962	45.4599855	25.6689555	133.1911925	-73.3795135	7.7077565	121.7854915
8.261132	43.081223	129.761307	-13.96629	16.899183	127.397133	47.52042	4.8575	133.192795	43.391079	47.001598	133.033157	45.4557495	25.929549	133.112976	-73.3883295	7.868817	121.68129
8.671803	43.23317	129.749817	-13.932265	17.209421	127.206337	47.550213	5.292352	133.005936	43.362198	47.374256	133.02861	45.4562055	26.333304	133.017273	-73.3207355	8.085538	121.395401
9.001082	43.321644	129.687805	-13.868984	17.426332	127.082253	47.585705	5.591555	132.921265	43.360287	47.63002	133.086105	45.472996	26.6107875	133.003685	-73.210964	8.2418765	121.160821
9.169716	43.349884	129.788895	-13.81863	17.67024	126.985123	47.657799	5.877584	132.836288	43.37962	47.922256	133.173248	45.5187095	26.89992	133.004768	-73.1559695	8.44056	120.965478
9.386013	43.359974	129.87027	-13.751515	17.901819	126.914658	47.736286	6.149938	132.734161	43.405411	48.205109	133.261383	45.5708485	27.1775235	132.997772	-73.0738785	8.6261145	120.831544
9.579696	43.353661	129.971497	-13.705474	18.135109	126.901649	47.798748	6.425401	132.620239	43.448227	48.472988	133.321808	45.6234875	27.4491945	132.9710235	-73.0344355	8.8210235	120.8322745
9.771167	43.339226	130.045349	-13.650735	18.366163	126.897705	47.837578	6.691226	132.508591	43.503365	48.733128	133.371979	45.6704715	27.712177	132.940285	-72.9719415	9.020149	120.855125
9.959249	43.301235	130.078659	-13.587819	18.569151	126.886154	47.863598	6.941836	132.370117	43.558216	48.945515	133.38121	45.710907	27.9436755	132.8756635	-72.886545	9.1946265	120.8966445
10.24181	43.160664	129.976471	-13.533124	18.852367	126.833176	47.924202	7.288889	132.124878	43.597286	49.241936	133.326859	45.760744	28.2654125	132.7258685	-72.826992	9.4393215	120.9404835
10.342321	43.013115	129.912155	-13.481505	19.017784	126.762512	47.972252	7.527656	131.968094	43.600399	49.445145	133.247269	45.7863255	28.4864005	132.6076815	-72.7493355	9.5491675	120.9173425
10.35817	42.799473	129.88916	-13.45046	19.187437	126.696121	48.026554	7.768127	131.856003	43.612259	49.655704	133.160812	45.8194065	28.7119155	132.5084075	-72.7203265	9.6629585	120.8838345
10.444328	42.507137	129.779312	-13.39297	19.348721	126.599594	48.113014	7.974706	131.737762	43.628273	49.85043	133.046295	45.8706435	28.912568	132.3920285	-72.6565835	9.784874	120.8071595
10.534659	42.138992	129.571152	-13.320318	19.500605	126.491142	48.195686	8.154266	131.614166	43.667908	50.014252	132.894669	45.931797	29.084259	132.2544175	-72.572433	9.916951	120.7278665
10.702143	41.726231	129.224915	-13.255429	19.627022	126.363182	48.278091	8.288942	131.480362	43.720566	50.144066	132.699905	45.9993285	29.216504	132.0901335	-72.5101865	10.03754	120.6362305
10.845127	41.212337	128.942841	-13.173291	19.725439	126.216339	48.319016	8.39537	131.327972	43.784603	50.226307	132.508438	46.0518095	29.3108385	131.918205	-72.3983915	10.1400395	120.514473
10.878132	40.290798	128.618652	-13.343384	19.992226	126.160965	48.394348	8.471761	131.131699	43.883957	50.277298	132.257309	46.1391525	29.3745295	131.694504	-72.8259205	10.6099225	120.627426
10.944425	39.655216	128.418762	-13.263247	20.0294	126.071533	48.415997	8.473498	131.036896	43.957855	50.279819	132.133179	46.186926	29.3766585	131.5850375	-72.71342	10.6821415	120.5580285
10.887899	38.925587	128.395813	-13.221957	20.055941	126.054344	48.403038	8.478813	130.942078	44.031971	50.264359	132.053619	46.2175045	29.371586	131.4978485	-72.6614185	10.740296	120.6108395
10.912381	38.117096	128.289978	-13.200441	20.080746	126.068306	48.393768	8.517296	130.810776	44.08379	50.230114	131.971848	46.238779	29.373705	131.391312	-72.639661	10.787787	120.7453
11.070956	37.283058	128.036636	-13.216218	20.109125	126.074936	48.376411	8.592484	130.557175	44.096138	50.179665	131.782776	46.2362745	29.3860745	131.1699755	-72.6687105	10.8321755	120.9798965
10.966435	36.332443	127.876747	-13.255912	20.106087	125.976097	48.311275	8.673527	130.163116	44.00423	50.107365	131.391846	46.1577525	29.390446	130.777481	-72.6695765	10.821728	121.174713
11.013111	35.423824	127.323067	-13.322918	20.093697	125.734924	48.192326	8.800587	129.457642	43.898014	50.112312	130.772125	46.04517	29.4564495	130.1148835	-72.691006	10.7309445	121.3549645
10.930094	33.950851	126.429161	-13.443539	20.062191	125.116966	47.89558	8.89135	128.310089	43.406174	50.141544	129.797928	45.650877	29.516447	129.0540085	-72.537955	10.607935	121.1799235
11.087404	32.914814	125.626228	-13.495856	20.062281	124.6604	47.749866	8.895738	127.63343	43.369278	50.029636	129.158508	45.559572	29.462687	128.395969	-72.551284	10.661875	120.924831
10.998427	31.758631	125.148643	-13.535365	20.082872	124.224625	47.683926	8.822903	127.123055	43.340763	49.909801	128.68721	45.5123445	29.366352	127.9051325	-72.5830745	10.799392	120.5441175
10.829979	30.779055	124.770905	-13.581485	20.109024	123.92205	47.653873	8.740838	126.817795	43.318691	49.816078	128.288956	45.486282	29.278458	127.5533755	-72.649252	10.93959	120.2907245
10.8916	29.583475	124.493698	-13.629169	20.143633	123.717857	47.630642	8.691521	126.593994	43.284477	49.796059	127.999321	45.4575595	29.24379	127.2966575	-72.7158975	11.043476	120.1390565
10.971879	28.338364	124.211464	-13.717236	20.189043	123.615578	47.575901	8.635608	126.513336	43.218403	49.752438	127.81868	45.397152	29.194023	127.166008	-72.831624	11.184063	120.065148
11.032251	27.026606	124.056198	-13.771197	20.230726	123.556427	47.554474	8.614767	126.618149	43.178337	49.715698	127.656517	45.3664055	29.1652325	127.137333	-72.9087995	11.2962195	119.975521
11.209486	25.06778	123.888016	-13.902557	20.2992	123.473694	47.555748	8.550945	126.841698	43.067406	49.708157	127.481606	45.311577	29.129551	127.161652	-73.116691	11.468849	119.785736
11.326001	23.675024	123.767212	-13.962634	20.286982	123.431755	47.562298	8.458951	126.984718	42.947742	49.648605	127.334213	45.25502	29.053778	127.1594655	-73.180288	11.520186	119.7040445
11.420987	22.291332	123.657784	-14.02946	20.213627	123.418152	47.526768	8.327083	127.091812	42.86245	49.558666	127.208221	45.194609	28.9428745	127.1500165	-73.253529	11.4843795	119.6862875
11.53101	20.849976	123.658539	-14.106875	20.078201	123.442009	47.474377	8.163594	127.156494	42.786106	49.401161	127.091576	45.1302415	28.7823775	127.124035	-73.3439915	11.3740245	119.759983
11.64428	19.385296	123.603226	-14.16685	19.886566	123.450302	47.402397	7.992732	127.195694	42.726089	49.220043	127.003548	45.064243	28.6063875	127.099621	-73.397943	11.1667445	119.800983
11.727275	17.876799	123.573174	-14.226122	19.684875	123.425186	47.341908	7.810631	127.203415	42.664562	49.034863	126.947487	45.003235	28.422747	127.075451	-73.455479	10.947003	119.774921
11.877744	16.430262	123.510468	-14.289676	19.473114	123.35144	47.256207	7.629306	127.185402	42.584442	48.839584	126.915253	44.9203245	28.234445	127.0503275	-73.4996765	10.711783	119.6525525
12.039926	14.228082	123.285507	-14.397229	19.192972	123.190544	47.096821	7.357452	127.12381	42.447937	48.551067	126.897667	44.772379	27.9542595	127.0107385	-73.566837	10.4316845	119.3703495
12.150855	12.73188	123.132851	-14.476869	19.062696	123.117805	46.98827	7.189553	127.120117	42.337479	48.392998	126.913116	44.6628745	27.7912755	127.0166165	-73.6166125	10.3341165	119.2189935
12.320509	11.296693	123.131454	-14.522646	18.981277	123.117767	46.913059	7.054279	127.17807	42.23885	48.259747	126.985786	44.5759545	27.657013	127.081928	-73.6212465	10.305541	119.153606
12.468104	9.831019	123.155472	-14.523931	18.902138	123.169724	46.902187	6.929052	127.393532	42.179688	48.116459	127.088562	44.5409375	27.5227555	127.241047	-73.5887995	10.2815205	119.098401
12.62258	8.303218	123.332001	-14.47787	18.84396	123.264908	46.955265	6.735192	127.781662	42.130501	48.005436	127.249649	44.542883	27.370314	127.5156555	-73.498623	10.317606	119.0141605
12.856115	6.860177	123.636902	-14.377086	18.753819	123.384026	47.019501	6.525715	128.329514	42.164795	47.881153	127.424217	44.592148	27.203434	127.8768655	-73.34632	10.304204	118.8911865
13.049194	5.373871	124.01152	-14.281106	18.633327	123.521149	47.097565	6.254105	129.060272	42.246014	47.788284	127.599693	44.6717895	27.0211945	128.3299825	-73.2340015	10.2454595	118.7123155
13.298374	3.086957	124.795219	-14.175233	18.354471	123.800789	47.187527	5.773754	130.200745	42.365582	47.535522	127.798553	44.7765545	26.654638	128.999649	-73.1270205	10.054304	118.601929
13.45772	1.635175	125.480843	-14.130107	18.133932	124.01123	47.228336	5.482683	130.939667	42.442413	47.306507	127.919113	44.8353745	26.394595	129.42939	-73.0955885	9.873269	118.59307
13.480351	0.260514	126.094986	-14.115956	17.903502	124.231049	47.245853	5.220994	131.641586	42.48703	47.069092	127.983223	44.8664415	26.145043	129.8124045	-73.0983535	9.661961	118.6496935
13.958481	-1.423432	126.692543	-14.090384	17.681892	124.37236	47.300552	4.947631	132.290756	42.523254	46.843643	128.066788	44.911903	25.895637	130.178772	-73.092671	9.468147	118.565948
14.081351	-2.72792	127.289032	-14.09271	17.498428	124.475525	47.37738	4.688342	132.915512	42.568588	46.625507	128.1203	44.972984	25.6569245	130.517906	-73.158404	9.3399315	118.433144
14.140862	-3.97649	127.82029	-14.094538	17.314344	124.550209	47.376884	4.452956	133.400864	42.586742	46.412979	128.184204	44.981813	25.4329675	130.792534	-73.170889	9.1957205	118.307884
14.245729	-5.213698	128.181595	-14.082122	17.129503	124.608719	47.33905	4.193549	133.778351	42.608677	46.172783	128.335617	44.9738635	25.183166	131.056984	-73.1381075	9.07584	118.160454
14.213149	-6.886861	128.652832	-14.040309	16.882624	124.670265	47.253384	3.836389	134.343658	42.711658	45.876675	128.630203	44.982521	24.856532	131.4869305	-73.063139	8.908716	117.8535995
14.231489	-7.871451	128.768066	-13.991096	16.736135	124.725388	47.176926	3.626166	134.605331	42.827988	45.700542	128.950699	45.002457	24.663354	131.778015	-72.984649	8.808916	117.672761
14.160159	-8.771254	128.938995	-13.929671	16.627874	124.784615	47.083725	3.40309	134.924606	42.957142	45.533092	129.260239	45.0204335	24.468091	132.0924225	-72.8797755	8.787657	117.4768075
14.061667	-9.607686	129.052444	-13.87144	16.559542	124.890068	47.052635	3.26896	135.143478	43.11187	45.421368	129.551529	45.0822525	24.345164	132.3475035	-72.8251325	8.77392	117.4326325
13.992918	-10.396449	129.116074	-13.826914	16.53352	124.992439	47.037048	3.14569	135.285538	43.263138	45.325516	129.790466	45.150093	24.235603	132.538002	-72.803921	8.831437	117.446876
13.793352	-11.097731	129.224762	-13.777627	16.520739	125.057289	47.03643	3.059238	135.41951	43.368416	45.246983	129.90239	45.202423	24.1531105	132.66095	-72.757677	8.8883675	117.453628
13.530348	-11.72744	129.306976	-13.503941	16.358835	125.007507	47.040756	3.009497	135.462784	43.791519	45.075912	129.81395	45.4161375	24.0427045	132.638367	-72.4240195	8.6749655	117.376647
13.117947	-12.550622	129.339951	-13.680556	16.427738	125.030579	47.056416	2.95052	135.461273	43.527081	45.090397	129.774551	45.2917485	24.0204585	132.617912	-72.6528605	8.8350175	117.443246
12.795756	-13.022854	129.353638	-13.453703	16.177593	124.892952	47.067127	2.906463	135.409683	43.507202	45.015533	129.58313	45.2871645	23.960998	132.4964065	-72.1945705	8.394188	117.2894975
12.384573	-13.412335	129.411789	-13.689548	16.180437	124.916519	47.030823	2.855872	135.32338	43.457012	44.901688	129.362457	45.2439175	23.87878	132.3429185	-72.6230135	8.482094	117.4901195
11.874231	-13.76656	129.507629	-13.71349	15.991127	124.870636	47.016628	2.760226	135.28215	43.390938	44.753532	129.095871	45.203783	23.756879	132.1890105	-72.630763	8.225375	117.5522615
11.29231	-14.054515	129.584473	-13.749393	15.777596	124.840179	47.023758	2.658012	135.229889	43.324814	44.591732	128.836807	45.174286	23.624872	132.033348	-72.673072	7.93032	117.64701
10.668135	-14.2694	129.713531	-13.778551	15.560524	124.822021	47.064762	2.543176	135.239075	43.246964	44.433125	128.602081	45.155863	23.4881505	131.920578	-72.712965	7.6328975	117.723464
9.979227	-14.432973	129.85611	-13.799249	15.343274	124.851021	47.105606	2.453218	135.260437	43.197079	44.278652	128.38385	45.1513425	23.365935	131.8221435	-72.7498405	7.320613	117.8798985
8.870477	-14.689157	130.033875	-13.790377	15.045999	124.956802	47.197834	2.294187	135.281952	43.168007	44.077156	128.164474	45.1829205	23.1856715	131.723213	-72.7636745	6.9063265	118.190391
8.089341	-14.747816	130.140244	-13.744625	14.880243	125.067307	47.276852	2.187658	135.354752	43.191002	43.946552	128.092087	45.233927	23.067105	131.7234195	-72.723177	6.693381	118.4111945
7.206678	-14.787902	130.231155	-13.667604	14.739951	125.221207	47.380943	2.092536	135.437073	43.267235	43.841282	128.108765	45.324089	22.966909	131.772919	-72.659297	6.512993	118.669495
6.306449	-14.763527	130.270966	-13.573042	14.617102	125.393318	47.517616	1.986074	135.519409	43.363274	43.766094	128.22493	45.440445	22.876084	131.8721695	-72.586529	6.35812	118.9144665
5.353385	-14.707838	130.216278	-13.470965	14.505715	125.569595	47.648266	1.859805	135.584991	43.4944	43.710182	128.414307	45.571333	22.7849935	131.999649	-72.513263	6.2264365	119.139541
4.379305	-14.599297	129.978943	-13.372737	14.391586	125.721382	47.771854	1.723906	135.555817	43.640091	43.650204	128.685455	45.7059725	22.687055	132.120636	-72.4514465	6.096117	119.322128
3.293658	-14.468995	129.641968	-13.287185	14.273005	125.847267	47.84848	1.546227	135.488708	43.767342	43.563671	129.017349	45.807911	22.554949	132.2530285	-72.382281	5.991061	119.4415055
1.565812	-14.178346	128.984955	-13.210543	14.105558	126.032349	47.887962	1.260778	135.355911	43.976719	43.425102	129.636826	45.9323405	22.34294	132.4963685	-72.3534265	5.868176	119.5683295
0.350452	-13.946014	128.559189	-12.959923	13.857828	126.141151	47.906319	1.120155	135.261261	44.430496	43.230976	129.972076	46.1684075	22.1755655	132.6166685	-72.0882535	5.5400905	119.6656335
-0.984802	-13.708906	128.235992	-12.921942	13.762945	126.350594	47.930882	1.007532	135.169189	44.542961	43.186089	130.422043	46.2369215	22.0968105	132.795616	-72.0808055	5.4290795	119.905572
-2.339794	-13.44192	127.903473	-12.89289	13.704234	126.566063	47.990883	0.929733	135.092346	44.636738	43.158852	130.804977	46.3138105	22.0442925	132.9486615	-72.0995905	5.3641755	120.1834645
-3.735554	-13.211928	127.637573	-12.851928	13.642981	126.740906	48.092972	0.882747	134.993973	44.703926	43.146866	131.051498	46.398449	22.0148065	133.0227355	-72.102305	5.2711555	120.4590765
-5.225969	-12.992957	127.408684	-12.793611	13.582232	126.867912	48.171501	0.874701	134.817902	44.728481	43.110737	131.162613	46.449991	21.992719	132.9902575	-72.037213	5.171745	120.7455665
-6.725355	-12.752398	127.239395	-12.72415	13.519356	126.916924	48.233402	0.862998	134.603363	44.750481	43.051121	131.134293	46.4919415	21.9570595	132.868828	-71.9402415	5.0816525	120.96502
-9.095156	-12.489541	127.075981	-12.608166	13.397877	126.925072	48.352478	0.83145	134.283203	44.771587	42.926804	130.876465	46.5620325	21.879127	132.579834	-71.7783645	4.916627	121.27031
-10.720009	-12.315367	127.051888	-12.513545	13.283129	126.943649	48.443329	0.775766	134.057312	44.770947	42.800091	130.650879	46.607138	21.7879285	132.3540955	-71.634228	4.7783295	121.5332025
-12.374324	-12.17984	127.109894	-12.411185	13.137955	127.000237	48.51358	0.70757	133.861786	44.772087	42.636856	130.413574	46.6428335	21.672213	132.13768	-71.4652035	4.603697	121.862794
-14.111781	-12.074536	127.223038	-12.32291	12.964678	127.116844	48.62767	0.624035	133.722824	44.776546	42.481483	130.193848	46.702108	21.552759	131.958336	-71.347928	4.376597	122.275352
-15.824824	-12.008379	127.337669	-12.212255	12.768118	127.255653	48.77161	0.564445	133.618347	44.786583	42.358284	130.037003	46.7790965	21.4613645	131.827675	-71.2036065	4.0748715	122.683631
-17.563101	-11.958666	127.405464	-12.081036	12.51714	127.402267	48.922764	0.515101	133.475037	44.783394	42.235775	129.966064	46.853079	21.375438	131.7205505	-71.015151	3.658842	123.0839835
-19.326094	-11.944503	127.440598	-11.963094	12.242778	127.547836	49.067574	0.407865	133.323441	44.786678	42.101475	129.92865	46.927126	21.25467	131.6260455	-70.853314	3.230886	123.4696265
-22.03701	-11.956435	127.489578	-11.80502	11.868074	127.779053	49.280342	0.302767	133.16861	44.802776	41.962349	129.906158	47.041559	21.132558	131.537384	-70.651599	2.60359	124.020722
-23.836618	-11.993479	127.48613	-11.735027	11.66546	127.913391	49.386196	0.245745	133.08223	44.82439	41.905312	129.9646	47.105293	21.0755285	131.523415	-70.575347	2.2553915	124.303367
-25.711939	-12.039909	127.519142	-11.70946	11.521017	128.045898	49.460659	0.184629	132.966461	44.826389	41.863327	129.975723	47.143524	21.023978	131.471092	-70.562444	2.018056	124.620704
-27.598196	-12.048235	127.583244	-11.703674	11.430747	128.133301	49.484177	0.16072	132.813843	44.811184	41.845818	129.922974	47.1476805	21.003269	131.3684085	-70.5550285	1.858225	124.8981935
-29.477865	-12.110467	127.605797	-11.723563	11.392	128.1828	49.480789	0.176484	132.608643	44.773582	41.84557	129.827469	47.1271855	21.011027	131.218056	-70.5743115	1.772973	125.147544
-31.367207	-12.19281	127.595123	-11.751364	11.376195	128.192657	49.437668	0.214661	132.32576	44.714333	41.851425	129.691071	47.0760005	21.033043	131.0084155	-70.5787285	1.719347	125.3768985
-33.223293	-12.300133	127.60527	-11.7781	11.346018	128.180725	49.355923	0.249566	132.023026	44.644196	41.824333	129.514282	47.0000595	21.0369495	130.768654	-70.5562595	1.6550865	125.592796
-36.014317	-12.520621	127.515999	-11.835389	11.251875	128.078094	49.249195	0.255256	131.484879	44.168152	41.879539	129.292221	46.7086735	21.0673975	130.38855	-70.3794515	1.4363525	125.767638
-37.83976	-12.71811	127.473869	-11.883819	11.172055	127.933029	49.156933	0.252539	131.071136	44.041679	41.839802	129.024994	46.599306	21.0461705	130.048065	-70.366944	1.2979395	125.817993
-39.818394	-12.83902	127.421997	-11.938492	11.060348	127.786621	49.03017	0.289322	130.658905	43.914272	41.808525	128.710907	46.472221	21.0489235	129.684906	-70.349205	1.0717725	125.888336
-41.620743	-13.077307	127.350761	-12.015031	10.949987	127.632019	48.921394	0.340108	130.109604	43.769836	41.754589	128.373657	46.345615	21.0473485	129.2416305	-70.375677	0.852625499999998	126.0224075
-41.960155	-12.606823	127.274033	-12.098356	10.837249	127.397934	48.861877	0.297851	129.418091	43.582516	41.637554	127.905289	46.2221965	20.9677025	128.66169	-70.4189085	0.706795499999998	126.134178
-41.895901	-11.881649	127.193031	-12.145295	10.72916	127.114044	48.746872	0.274358	128.883972	43.404858	41.534084	127.34964	46.075865	20.904221	128.116806	-70.366455	0.554099000000001	126.111282
-41.777111	-11.12895	127.007378	-12.149945	10.631365	126.84742	48.597	0.376678	128.360214	43.325546	41.479221	126.912178	45.961273	20.9279495	127.636196	-70.261163	0.334780500000001	126.058644
-41.416122	-10.035551	126.736542	-12.097653	10.51353	126.491821	48.592392	0.346404	127.969109	43.295876	41.442825	126.428413	45.944134	20.8946145	127.198761	-70.13944	0.132445499999999	125.784881
-41.27702	-9.252855	126.549217	-12.075556	10.45391	126.351463	48.684898	0.302923	127.861526	43.309875	41.44138	126.291397	45.9973865	20.8721515	127.0764615	-70.1484985	0.0356684999999999	125.6264645
-41.102898	-8.464842	126.424149	-12.07127	10.366364	126.286484	48.713562	0.254117	127.870499	43.325851	41.434772	126.252556	46.0197065	20.8444445	127.0615275	-70.1622465	-0.1117165	125.5114405
-40.835388	-7.660363	126.329491	-12.098966	10.280035	126.272949	48.690941	0.220966	127.899254	43.3055	41.403915	126.299629	45.9982205	20.8124405	127.0994415	-70.1961525	-0.252370499999998	125.4464565
-40.563854	-6.789596	126.295937	-12.141871	10.155787	126.290665	48.643974	0.202515	127.948151	43.263802	41.38792	126.446976	45.953888	20.7952175	127.1975635	-70.23763	-0.483643499999999	125.3837665
-40.316956	-5.967922	126.217735	-12.17926	10.038898	126.359352	48.606678	0.153683	128.061127	43.229668	41.377628	126.706024	45.918173	20.7656555	127.3835755	-70.276693	-0.687859500000002	125.3351285
-40.061813	-5.153053	126.172508	-12.176548	9.922055	126.457764	48.609447	0.068526	128.254715	43.172718	41.363148	127.075233	45.8910825	20.715837	127.664974	-70.2441785	-0.871727	125.250554
-39.508018	-3.88863	126.109489	-12.185148	9.772328	126.692307	48.623623	-0.061679	128.717941	43.079998	41.384972	127.85392	45.8518105	20.6616465	128.2859305	-70.2221065	-1.1169905	125.0986835
-39.179512	-3.046996	126.114182	-12.1969	9.645498	126.889313	48.60886	-0.059358	128.922043	43.088879	41.413559	128.438217	45.8488695	20.6771005	128.68013	-70.2426695	-1.3861045	125.098496
-38.806797	-2.306486	126.09404	-12.191239	9.533332	127.070427	48.591328	-0.088611	129.118011	43.12294	41.411049	128.884171	45.857134	20.661219	129.001091	-70.239612	-1.594555	125.139763
-38.450787	-1.480621	126.164902	-12.151087	9.442933	127.192772	48.627014	-0.106679	129.228516	43.184032	41.412045	129.225952	45.905523	20.652683	129.227234	-70.207697	-1.766817	125.15831
-38.004078	-0.677587	126.137375	-12.074739	9.411713	127.216766	48.728104	-0.116964	129.344727	43.595337	41.312401	129.378006	46.1617205	20.5977185	129.3613665	-70.3111985	-1.7742925	125.0721655
-37.57114	0.104754	126.006248	-11.976072	9.427791	127.177658	48.848801	-0.097958	129.534622	43.723766	41.376961	129.600006	46.2862835	20.6395015	129.567314	-70.2384275	-1.7839195	124.788002
-37.114117	0.794088	125.767227	-11.881901	9.487097	127.104309	48.984001	-0.083983	129.7659	43.860905	41.459057	129.813141	46.422453	20.687537	129.7895205	-70.186255	-1.713343	124.4190975
-36.454243	1.872608	125.499382	-11.766727	9.607591	126.952339	49.133533	-0.143036	130.168747	44.041214	41.530739	130.081726	46.5873735	20.6938515	130.1252365	-70.1208275	-1.4786695	123.7794415
-35.92907	2.513816	125.336456	-11.724271	9.628363	126.888779	49.151112	-0.177157	130.404739	44.161758	41.573521	130.25531	46.656435	20.698182	130.3300245	-70.104977	-1.441456	123.4475335
-35.472702	3.148194	125.288681	-11.667791	9.614756	126.856522	49.125446	-0.229497	130.605881	44.259632	41.571125	130.409409	46.692539	20.670814	130.507645	-70.028121	-1.441302	123.205399
-35.044109	3.700705	125.282585	-11.594355	9.587995	126.871696	49.143364	-0.309213	130.793411	44.332748	41.559994	130.594223	46.738056	20.6253905	130.693817	-69.926766	-1.4494005	123.049575
-34.602795	4.144737	125.296654	-11.486007	9.557156	126.939377	49.175385	-0.342993	130.992615	44.423611	41.576622	130.814896	46.799498	20.6168145	130.9037555	-69.771512	-1.5025025	122.9749985
-34.203293	4.648786	125.493027	-11.375831	9.518647	127.071228	49.205032	-0.324097	131.226318	44.515125	41.615444	131.058456	46.8600785	20.6456735	131.142387	-69.6117405	-1.6083795	123.000069
-33.7626	5.088164	125.677849	-11.277099	9.475225	127.272644	49.24226	-0.304333	131.464615	44.601727	41.619102	131.329575	46.9219935	20.6573845	131.397095	-69.4761915	-1.7069345	123.148193
-33.149769	5.681331	126.099907	-11.171636	9.403363	127.641953	49.328232	-0.344625	131.861588	44.709782	41.602154	131.687332	47.019007	20.6287645	131.77446	-69.362279	-1.8220385	123.509446
-32.773727	6.046723	126.303078	-11.114593	9.393166	127.867302	49.380856	-0.34711	132.142746	44.799103	41.601021	131.886627	47.0899795	20.6269555	132.0146865	-69.3191655	-1.8406235	123.7199175
-32.458042	6.383191	126.499092	-11.061857	9.413343	128.023544	49.449112	-0.332109	132.40451	44.895058	41.614017	131.999557	47.172085	20.640954	132.2020335	-69.295799	-1.814268	123.8450545
-32.138268	6.6291	126.602982	-11.0113	9.471796	128.121643	49.555595	-0.314366	132.576324	44.984352	41.64983	131.974594	47.2699735	20.667732	132.275459	-69.2925735	-1.72414	123.967827
-31.783459	6.84044	126.64286	-10.972909	9.530128	128.124756	49.606739	-0.255157	132.590195	45.056942	41.675491	131.824661	47.3318405	20.710167	132.207428	-69.2776585	-1.649911	124.042084
-31.404049	7.033004	126.605782	-10.907628	9.610677	128.027817	49.627998	-0.190738	132.471329	45.071766	41.629936	131.555374	47.349882	20.719599	132.0133515	-69.165138	-1.498245	124.0422825
-31.065115	7.240301	126.472542	-10.8567	9.663208	127.86628	49.648701	-0.135306	132.351822	45.108688	41.606602	131.207489	47.3786945	20.735648	131.7796555	-69.0920945	-1.409232	123.9529045
-30.441698	7.55143	126.063797	-10.749489	9.79759	127.535248	49.739071	-0.057541	132.306808	45.255135	41.61372	130.751373	47.497103	20.7780895	131.5290905	-68.996081	-1.1829095	123.5414055
-30.154587	7.794763	125.665047	-10.703036	9.935086	127.206802	49.82914	-0.047688	132.458694	45.372986	41.610134	130.492172	47.601063	20.781223	131.475433	-69.007135	-0.911051	122.938171
-29.876446	8.08468	125.212479	-10.679761	10.09219	126.858749	49.897022	-0.030922	132.709747	45.439919	41.674461	130.191986	47.6684705	20.8217695	131.4508665	-69.0279925	-0.637389500000001	122.2666315
-29.677635	8.353313	124.787163	-10.659213	10.2264	126.542091	49.915894	-0.014807	132.953415	45.474346	41.719257	129.987869	47.69512	20.852225	131.470642	-69.013546	-0.399425000000001	121.61354
-29.49942	8.572522	124.396812	-10.659125	10.307883	126.301338	49.933529	-0.025552	133.213547	45.517281	41.740929	129.802948	47.725405	20.8576885	131.5082475	-69.043655	-0.241922500000001	121.0944285
-29.382347	8.779005	124.17691	-10.632869	10.317259	126.141701	49.961071	-0.058466	133.391159	45.599266	41.759605	129.671173	47.7801685	20.8505695	131.531166	-69.0459065	-0.216051499999999	120.752236
-29.275093	9.000136	124.031487	-10.584663	10.279211	126.05529	49.944599	-0.102862	133.513763	45.685215	41.737904	129.588989	47.814907	20.817521	131.551376	-68.984233	-0.259098999999999	120.559204
-29.325357	9.523562	124.004959	-10.780021	10.343434	126.080238	49.892616	-0.148888	133.517731	45.80378	41.682537	129.493027	47.848198	20.7668245	131.505379	-69.40824	-0.0799565000000015	120.655097
-29.287672	9.87207	123.991241	-10.749308	10.324726	126.064369	49.842785	-0.166175	133.469681	45.867683	41.626682	129.436737	47.855234	20.7302535	131.453209	-69.35385	-0.0808014999999997	120.675529
-29.266655	10.278236	123.922256	-10.711289	10.373567	126.03331	49.806549	-0.143036	133.467468	45.93475	41.61544	129.41066	47.8706495	20.736202	131.439064	-69.2932275	0.0109320000000004	120.627556
-29.157597	10.671019	123.844757	-10.686133	10.469237	126.013496	49.78545	-0.078207	133.470398	46.004742	41.65094	129.407196	47.895096	20.7863665	131.438797	-69.267362	0.1521075	120.588195
-29.414726	11.346558	123.860428	-10.663261	10.640452	126.026451	49.805412	-0.013317	133.485336	46.053867	41.712017	129.396912	47.9296395	20.84935	131.441124	-69.2561615	0.431553999999998	120.611778
-29.612318	11.935499	123.921036	-10.655085	10.81766	126.071152	49.820305	0.066788	133.490295	46.097088	41.801105	129.35408	47.9586965	20.9339465	131.4221875	-69.2688665	0.701373499999999	120.7201165
-29.99099	12.661129	124.191452	-10.690036	10.95834	126.198288	49.854408	0.142007	133.410828	46.13327	41.880367	129.336502	47.993839	21.011187	131.373665	-69.373911	0.905493	121.022911
-30.140036	13.450299	124.216888	-10.410651	10.935914	126.204262	49.886478	0.213515	133.228546	46.194153	41.919823	129.327255	48.0403155	21.066669	131.2779005	-68.8616175	0.805159	121.1306235
-30.403952	14.044621	124.249374	-10.414484	10.956606	126.216568	49.905964	0.249809	132.988907	45.923653	42.068565	129.336166	47.9148085	21.159187	131.1625365	-68.7437765	0.754025000000002	121.2705995
-30.672333	14.672473	124.235939	-10.456359	10.963591	126.135971	49.903584	0.317612	132.46637	45.872841	42.037476	128.997818	47.8882125	21.177544	130.732094	-68.8009305	0.749638000000001	121.539848
-31.040106	15.322362	124.203423	-10.778063	11.111819	126.009956	49.835472	0.39932	131.547134	45.672821	41.967045	128.409882	47.7541465	21.1831825	129.978508	-69.3102725	1.0404555	122.041404
-31.4655	15.988077	124.12207	-10.87255	11.081602	125.64492	49.626263	0.509246	130.323105	45.415009	41.95985	127.584496	47.520636	21.234548	128.9538005	-69.265736	0.928656	122.3360395
-31.855583	16.655403	124.039093	-10.945172	11.05372	125.218239	49.291557	0.657783	129.052216	45.160591	41.907101	126.626373	47.226074	21.282442	127.8392945	-69.116418	0.824998000000001	122.5971835
-32.232845	17.291824	123.905312	-10.999808	11.041949	124.79538	48.995525	0.799603	127.889084	44.909035	41.898285	125.815651	46.95228	21.348944	126.8523675	-68.951896	0.734954000000002	122.7383925
-32.870369	18.206537	123.824181	-11.084079	11.091533	124.37748	48.405552	1.17863	126.833656	44.555439	41.978024	124.997055	46.4804955	21.578327	125.9153555	-68.6486535	0.604739000000002	122.8396045
-33.290253	18.841307	123.837975	-11.132273	11.140429	124.244858	48.332371	1.262018	126.466812	44.416927	42.072739	124.69326	46.374649	21.6673785	125.580036	-68.639195	0.6134795	122.90968
-33.715897	19.527323	123.871483	-11.199244	11.205926	124.235008	48.256584	1.34303	126.33017	44.343956	42.15234	124.629845	46.30027	21.747685	125.4800075	-68.698758	0.664166999999999	122.9900085
-34.070351	20.180767	123.960724	-11.277009	11.264319	124.294998	48.210403	1.372073	126.367867	44.303581	42.203323	124.56572	46.256992	21.787698	125.4667935	-68.81101	0.740940000000002	123.1232025
-34.394516	20.827585	124.037636	-11.370487	11.33389	124.357208	48.157005	1.377479	126.394478	44.237282	42.222317	124.556824	46.1971435	21.799898	125.475651	-68.9381175	0.867882000000002	123.238765
-34.700439	21.437059	124.119713	-11.47387	11.404055	124.439827	48.071037	1.393909	126.432487	44.164501	42.215244	124.524689	46.117769	21.8045765	125.478588	-69.065509	1.0035335	123.401066
-35.03492	22.049829	124.201355	-11.562942	11.463034	124.518562	48.023659	1.419444	126.447723	44.084095	42.249901	124.444878	46.053877	21.8346725	125.4463005	-69.179761	1.0913955	123.5908235
-35.440956	22.977934	124.345337	-11.663473	11.547322	124.634262	47.951378	1.469063	126.406502	43.949604	42.285538	124.435516	45.950491	21.8773005	125.421009	-69.277437	1.2173435	123.847515
-35.550995	23.54516	124.459824	-11.719598	11.564657	124.719635	47.887184	1.509455	126.41333	43.892498	42.32872	124.479591	45.889841	21.9190875	125.4464605	-69.329037	1.2102265	123.9928095
-35.759869	24.182838	124.62915	-11.772861	11.573781	124.812103	47.852985	1.523254	126.393364	43.835388	42.361275	124.514816	45.8441865	21.9422645	125.45409	-69.3899085	1.2052975	124.170116
-35.93037	24.806808	124.798882	-11.824781	11.565177	124.879242	47.76973	1.552418	126.343117	43.751472	42.382545	124.585815	45.760601	21.9674815	125.464466	-69.410163	1.1628725	124.294018
-36.078747	25.407732	124.933052	-11.879262	11.555033	124.930443	47.668354	1.596288	126.297447	43.671806	42.41074	124.643265	45.67008	22.003514	125.470356	-69.428604	1.106552	124.39053
-36.282417	25.970066	125.037155	-11.959388	11.547325	124.954781	47.587307	1.639223	126.267731	43.57645	42.463867	124.701546	45.5818785	22.051545	125.4846385	-69.5006545	1.043105	124.4249235
-36.467884	26.589787	125.117401	-12.068825	11.569773	124.956146	47.4678	1.699853	126.192535	43.439018	42.530094	124.734413	45.453409	22.1149735	125.463474	-69.591059	1.0245725	124.448818
-36.677723	27.52043	125.191856	-12.262041	11.623996	124.880516	47.254082	1.823648	125.90239	43.176479	42.624859	124.603355	45.2152805	22.2242535	125.2528725	-69.7393625	1.0237385	124.5081595
-36.802643	28.150633	125.194916	-12.40773	11.694533	124.745117	47.076004	1.94542	125.553146	42.94352	42.726227	124.371323	45.009762	22.3358235	124.9622345	-69.825222	1.0532425	124.5279995
-36.902748	28.754803	125.193825	-12.535797	11.78071	124.573959	46.903862	2.098103	125.138702	42.719738	42.835106	124.113632	44.8118	22.4666045	124.626167	-69.883394	1.0948155	124.521751
-36.937717	29.324085	125.190285	-12.634015	11.885854	124.402855	46.730286	2.287335	124.797523	42.537735	43.001427	123.853592	44.6340105	22.644381	124.3255575	-69.9020405	1.127327	124.4801525
-36.965069	29.890808	125.161087	-12.686965	11.997132	124.240814	46.636875	2.489033	124.467018	42.383827	43.198246	123.659836	44.510351	22.8436395	124.063427	-69.884281	1.1506245	124.418201
-37.001396	30.420473	125.172699	-12.725796	12.135325	124.11692	46.549118	2.69525	124.179146	42.267178	43.372887	123.557243	44.408148	23.0340685	123.8681945	-69.85974	1.2365815	124.3656455
-36.994282	30.978951	125.227867	-12.759463	12.258337	124.023483	46.524937	2.835808	124.01384	42.220428	43.511433	123.538078	44.3726825	23.1736205	123.775959	-69.8916085	1.3430535	124.271007
-36.811775	31.77585	125.302635	-12.788259	12.382223	123.973885	46.53104	2.945607	123.946274	42.229099	43.669426	123.722862	44.3800695	23.3075165	123.834568	-69.9565875	1.4569295	124.113202
-36.63118	32.281128	125.425591	-12.81169	12.407804	123.97406	46.524242	2.973968	123.949608	42.210403	43.723019	123.88102	44.3673225	23.3484935	123.915314	-69.9907025	1.4671145	124.032806
-36.410812	32.749538	125.57827	-12.850061	12.428555	124.008545	46.498734	3.006123	123.940384	42.173706	43.769634	124.006355	44.33622	23.3878785	123.9733695	-70.036342	1.4692315	124.0437205
-36.165573	33.154915	125.744965	-12.886884	12.432896	124.094978	46.449799	3.052469	123.946533	42.123653	43.82576	124.145531	44.286726	23.4391145	124.046032	-70.060494	1.4266775	124.143924
-35.888126	33.505169	125.924423	-12.917741	12.42507	124.215141	46.439091	3.074344	124.000099	42.103767	43.855824	124.240028	44.271429	23.465084	124.1200635	-70.106911	1.385056	124.3102185
-35.561749	33.792828	126.062347	-12.932986	12.393611	124.323906	46.441498	3.076035	124.068771	42.089127	43.874439	124.298058	44.2653125	23.475237	124.1834145	-70.1312845	1.311985	124.4643975
-35.19162	33.969959	126.08049	-12.936393	12.331954	124.404594	46.483173	3.047206	124.108978	42.063686	43.86544	124.328766	44.2734295	23.456323	124.218872	-70.1462155	1.207585	124.590316
-34.590286	34.205074	126.071838	-12.899639	12.225464	124.414696	46.509655	3.021542	124.166916	42.037853	43.831947	124.311661	44.273754	23.4267445	124.2392885	-70.073032	1.0241835	124.5901035
-34.103439	34.34589	125.915504	-12.89499	12.144122	124.373413	46.541359	2.992744	124.220314	42.027122	43.792866	124.303909	44.2842405	23.392805	124.2621115	-70.0742205	0.895439	124.4847145
-33.519333	34.446377	125.756546	-12.869469	12.062673	124.296227	46.593082	2.931721	124.30574	42.028027	43.758198	124.311028	44.3105545	23.3449595	124.308384	-70.0494925	0.780386499999999	124.28407
-32.873489	34.53891	125.604477	-12.851645	11.998823	124.267807	46.621796	2.889959	124.415794	42.042358	43.731266	124.33844	44.332077	23.3106125	124.377117	-70.035367	0.687033500000002	124.158497
-32.253666	34.621506	125.504707	-12.851104	11.949136	124.2911	46.643394	2.844596	124.570274	42.075806	43.710007	124.394165	44.3596	23.2773015	124.4822195	-70.061808	0.620970499999999	124.0999805
-31.825092	34.768444	125.529312	-12.857432	11.91476	124.342216	46.689995	2.794917	124.734535	42.091724	43.683098	124.48851	44.3908595	23.2390075	124.6115225	-70.1057235	0.590512499999999	124.0729095
-31.150263	34.660103	125.529076	-12.851334	11.865229	124.410614	46.724373	2.768764	124.879387	42.100792	43.67527	124.570381	44.4125825	23.222017	124.724884	-70.1152505	0.508441000000001	124.096344
-29.988667	34.442314	125.517418	-12.859149	11.794505	124.510727	46.763474	2.75598	125.027382	42.097099	43.661411	124.652412	44.4302865	23.2086955	124.839897	-70.1485845	0.380314499999997	124.181557
-29.117512	34.249813	125.447487	-12.847158	11.745493	124.520836	46.778812	2.752987	125.098587	42.084957	43.655987	124.70639	44.4318845	23.204487	124.9024885	-70.1262005	0.286498999999999	124.1391835
-28.259546	34.080898	125.408485	-12.819953	11.673371	124.50795	46.802814	2.735011	125.211205	42.085495	43.654964	124.750259	44.4441545	23.1949875	124.980732	-70.0840605	0.151754499999999	124.035168
-27.37681	33.851242	125.279892	-12.838253	11.612024	124.496208	46.819778	2.717964	125.335327	42.056309	43.645744	124.813316	44.4380435	23.181854	125.0743215	-70.1145495	0.0421939999999985	123.9180945
-26.460615	33.559071	125.163101	-12.864314	11.55959	124.492767	46.820972	2.697313	125.489532	42.008327	43.611023	124.869087	44.4146495	23.154168	125.1793095	-70.1432775	-0.034988000000002	123.8062245
-25.514114	33.223351	125.025558	-12.916611	11.506633	124.516747	46.826477	2.681949	125.634315	41.947002	43.583069	124.892868	44.3867395	23.132509	125.2635915	-70.2199615	-0.119243000000001	123.7699025
-24.509481	32.892643	124.88607	-12.956437	11.454969	124.539566	46.825321	2.645031	125.822845	41.894539	43.538891	124.888626	44.35993	23.091961	125.3557355	-70.272804	-0.182023000000001	123.7233965
-22.995182	32.371674	124.669266	-12.985126	11.350255	124.619423	46.851971	2.547706	126.135399	41.841915	43.42675	124.886612	44.346943	22.987228	125.5110055	-70.317195	-0.286717999999997	123.7278405
-21.947227	31.985144	124.534096	-13.012767	11.270219	124.712181	46.866844	2.472893	126.393745	41.82169	43.328865	124.878403	44.344267	22.900879	125.636074	-70.369801	-0.360440999999998	123.788288
-20.82929	31.539085	124.414444	-13.023938	11.166701	124.815788	46.873268	2.357478	126.703606	41.803577	43.208946	124.871704	44.3384225	22.783212	125.787655	-70.3862985	-0.449809999999999	123.843921
-19.73773	31.141775	124.339119	-13.027228	11.035545	124.937103	46.882973	2.209916	127.053261	41.801003	43.051971	124.885689	44.341988	22.6309435	125.969475	-70.396444	-0.559853499999999	123.904731
-18.637924	30.73209	124.208878	-13.032796	10.885096	125.086151	47.227139	1.855272	127.323296	41.832767	42.863609	124.863556	44.529953	22.3594405	126.093426	-70.595545	-0.589248499999997	124.078876
-17.477163	30.321533	124.069786	-13.054107	10.748445	125.24427	47.238483	1.657927	127.796677	41.872231	42.704105	124.822411	44.555357	22.181016	126.309544	-70.663571	-0.684125999999999	124.178996
-16.286137	29.901779	123.934319	-13.077349	10.621411	125.404701	47.286339	1.470778	128.273102	41.892433	42.526287	124.737762	44.589386	21.9985325	126.505432	-70.744084	-0.755710500000003	124.30397
-14.526062	29.427402	123.683014	-13.110868	10.47713	125.615967	47.392166	1.229277	128.920746	41.887589	42.265018	124.627853	44.6398775	21.7471475	126.7742995	-70.8616135	-0.792887499999999	124.4576345
-13.330719	29.158253	123.5541	-13.112919	10.412286	125.737442	47.477295	1.099957	129.327118	41.890499	42.145901	124.583672	44.683897	21.622929	126.955395	-70.909735	-0.798357000000003	124.519489
-12.089475	28.919676	123.5317	-13.093193	10.376148	125.869164	47.569351	1.00969	129.669846	41.941948	42.077015	124.718811	44.7556495	21.5433525	127.1943285	-70.9420355	-0.7910565	124.5439995
-10.880852	28.843542	123.729149	-12.826077	10.214664	125.94223	47.653652	0.95384	130.02623	42.018829	42.056477	125.059448	44.8362405	21.5051585	127.542839	-70.4883945	-1.0758305	124.341621
-9.670815	28.807264	124.081108	-12.799506	10.214869	126.164352	47.748775	0.864295	130.425552	42.125278	42.130486	125.698318	44.9370265	21.4973905	128.061935	-70.5360385	-1.0676525	124.266769
-8.443453	28.823641	124.696793	-12.776971	10.218312	126.439224	47.823151	0.720216	130.943115	42.285023	42.255154	126.647781	45.054087	21.487685	128.795448	-70.608029	-1.051061	124.083
-7.192405	28.922171	125.501701	-12.772663	10.276075	126.78299	47.835838	0.682881	131.536453	42.498959	42.439289	127.800278	45.1673985	21.561085	129.6683655	-70.7127245	-1.008935	123.8976145
-5.421319	29.173479	126.808083	-12.794842	10.492695	127.331993	47.825584	0.81451	132.330811	43.115799	42.628799	129.662781	45.4706915	21.7216545	130.996796	-71.0603755	-0.736264500000001	123.66719
-4.241096	29.373285	127.639259	-12.82675	10.701881	127.685928	47.829781	0.928026	132.881714	43.253525	42.817322	130.850723	45.541653	21.872674	131.8662185	-71.195153	-0.468912	123.5056375
-2.850461	29.416561	128.373688	-12.863498	10.94971	128.039917	47.862251	1.097824	133.391388	43.391644	43.096359	131.903946	45.6269475	22.0970915	132.647667	-71.3539435	-0.197671500000002	123.432167
-1.695069	29.627132	129.017365	-12.893311	11.232375	128.366119	47.94202	1.272483	133.89299	43.491447	43.400047	132.774445	45.7167335	22.336265	133.3337175	-71.5033555	0.128484999999998	123.3985205
-0.622121	29.814053	129.482407	-12.912753	11.528109	128.629105	48.051395	1.457804	134.327988	43.532501	43.679886	133.45166	45.791948	22.568845	133.889824	-71.617454	0.487372999999998	123.368386
0.499263	29.967381	129.803741	-12.917705	11.792273	128.804596	48.181797	1.61725	134.648163	43.58334	43.920372	133.874451	45.8825685	22.768811	134.261307	-71.7179785	0.815735	123.347885
1.482407	30.072931	130.085022	-12.904003	11.995143	128.892929	48.293461	1.713241	134.827637	43.664936	44.079098	134.099213	45.9791985	22.8961695	134.463425	-71.7872045	1.0941165	123.322433
3.048939	30.193371	130.140152	-12.815589	12.216503	128.876312	48.412018	1.791	134.937088	43.818535	44.199356	134.141434	46.1152765	22.995178	134.539261	-71.7464545	1.437828	123.213363
3.999458	30.189308	130.077148	-12.747258	12.341813	128.812363	48.475288	1.843695	134.956253	43.925568	44.262592	134.080673	46.200428	23.0531435	134.518463	-71.694944	1.6304825	123.106263
4.085433	30.52519	130.321091	-12.679344	12.495786	128.75174	48.598682	1.905895	135.028931	44.027649	44.344757	134.05043	46.3131655	23.125326	134.5396805	-71.6718535	1.866246	122.9637995
5.809566	30.105698	130.107544	-12.591718	12.687561	128.733398	48.769997	2.024195	135.221619	44.151081	44.514004	134.082443	46.460539	23.2690995	134.652031	-71.643975	2.1060225	122.814765
6.643482	30.056297	130.227478	-12.520414	12.933868	128.766449	48.980362	2.189275	135.466263	44.271816	44.765057	134.235138	46.626089	23.477166	134.8507005	-71.666917	2.39057	122.6821975
7.387767	30.034578	130.391159	-12.437568	13.231153	128.857269	49.239845	2.394634	135.724075	44.356045	45.067444	134.478455	46.797945	23.731039	135.101265	-71.673081	2.731267	122.613273
8.062677	29.981104	130.623108	-12.338546	13.53653	128.997421	49.48312	2.647918	135.928925	44.447357	45.424049	134.831238	46.9652385	24.0359835	135.3800815	-71.6423305	3.0370765	122.6147605
8.900374	29.738022	131.170364	-12.179759	13.954025	129.261749	49.792309	3.000104	136.200806	44.669693	45.885502	135.482483	47.231001	24.442803	135.8416445	-71.590519	3.465247	122.6818535
9.472894	29.535231	131.466705	-12.088383	14.192167	129.41684	49.920303	3.202122	136.28685	44.833279	46.114426	135.976013	47.376791	24.658274	136.1314315	-71.553557	3.72606	122.7022485
9.96602	29.245985	131.815231	-11.981717	14.420116	129.507141	49.99966	3.36604	136.32373	44.998257	46.28569	136.39682	47.4989585	24.825865	136.360275	-71.4623925	4.014367	122.654007
10.421571	28.95402	132.040436	-11.910495	14.683435	129.533203	50.075233	3.502167	136.353607	45.165394	46.452095	136.743256	47.6203135	24.977131	136.5484315	-71.4413035	4.389739	122.5179745
10.847795	28.63184	132.165527	-11.844173	14.941642	129.51329	50.133186	3.626631	136.354858	45.333206	46.608402	136.977615	47.733196	25.1175165	136.6662365	-71.421542	4.7657675	122.3603435
11.17612	28.282309	132.20047	-11.788871	15.205334	129.475098	50.144474	3.745194	136.30513	45.496307	46.72506	137.110992	47.8203905	25.235127	136.708061	-71.3981325	5.175541	122.242135
11.397214	27.843269	132.091705	-11.775364	15.454536	129.427521	50.133652	3.852083	136.208862	45.619469	46.827118	137.067963	47.8765605	25.3396005	136.6384125	-71.4272885	5.5694715	122.2166295
11.540529	27.004847	131.811768	-11.76031	15.764279	129.328033	50.121098	4.00497	136.032867	45.746494	46.951859	136.827606	47.933796	25.4784145	136.4302365	-71.454416	6.0501435	122.2258295
11.624711	26.329773	131.618362	-11.750196	15.944841	129.271408	50.144852	4.132445	136.010391	45.811798	47.040508	136.652786	47.978325	25.5864765	136.3315885	-71.478717	6.3032055	122.2112275
11.6415	25.619608	131.486206	-11.723424	16.088305	129.231171	50.179863	4.262438	136.032425	45.846958	47.14817	136.442917	48.0134105	25.705304	136.237671	-71.4602585	6.47130599999999	122.224671
11.634527	24.835474	131.312912	-11.715267	16.217564	129.214417	50.265442	4.399518	136.029678	45.862625	47.258469	136.232407	48.0640335	25.8289935	136.1310425	-71.4945675	6.6061345	122.2977915
11.524592	24.056881	131.098801	-11.68099	16.346249	129.206635	50.369305	4.542247	136.045044	45.877884	47.362873	136.01149	48.1235945	25.95256	136.028267	-71.4855745	6.739938	122.385003
11.320005	23.204876	130.936234	-11.622634	16.461941	129.229874	50.48085	4.688535	136.019089	45.90863	47.446064	135.741714	48.19474	26.0672995	135.8804015	-71.440008	6.8565825	122.5793465
11.094035	22.270346	130.779266	-11.575372	16.569386	129.260223	50.559338	4.856454	135.874084	45.956184	47.525665	135.413712	48.257761	26.1910595	135.643898	-71.408505	6.94771250000001	122.876548
10.688104	20.860353	130.479401	-11.521494	16.743288	129.270035	50.678612	5.091616	135.540878	46.009365	47.613407	134.837097	48.3439885	26.3525115	135.1889875	-71.3869765	7.1340645	123.3510825
10.340866	19.941347	130.262909	-11.472239	16.862539	129.237213	50.683575	5.300772	135.312256	46.041779	47.681156	134.494781	48.362677	26.490964	134.9035185	-71.307155	7.234114	123.5709075
9.96005	18.962801	130.000046	-11.438883	16.989964	129.172928	50.670319	5.492743	135.097046	46.04768	47.749039	134.231796	48.3589995	26.620891	134.664421	-71.2367655	7.359037	123.681435
9.504684	17.971235	129.839783	-11.445673	17.151087	129.09314	50.698978	5.62728	134.89061	46.016754	47.838371	134.029572	48.357866	26.7328255	134.460091	-71.249212	7.5693485	123.726189
9.038563	16.986067	129.662231	-11.444229	17.297598	129.005783	50.698204	5.800601	134.598969	46.011864	47.899715	133.817291	48.355034	26.850158	134.20813	-71.243492	7.745038	123.803436
8.540456	15.999643	129.399628	-11.498696	17.451317	128.896011	50.647366	6.032354	134.149857	45.996841	47.931934	133.514633	48.3221035	26.982144	133.832245	-71.3194955	7.92049	123.959777
7.993709	14.960818	129.033096	-11.569205	17.61916	128.722336	50.573612	6.308325	133.432022	45.911804	47.956364	133.081497	48.242708	27.1323445	133.2567595	-71.381118	8.1059755	124.1879125
7.143072	13.418601	128.42392	-11.624961	17.839769	128.33844	50.416416	6.642445	132.297485	45.731396	47.958858	132.298981	48.073906	27.3006515	132.298233	-71.323828	8.3788865	124.378647
6.333937	12.542301	127.924515	-11.677949	17.988981	128.008438	50.253506	6.919925	131.459396	45.658417	48.056396	131.528625	47.9559615	27.4881605	131.4940105	-71.3118595	8.4898015	124.5228655
5.661938	11.519928	127.374146	-11.703218	18.126627	127.577423	50.077831	7.116556	130.686707	45.552956	48.118584	130.854446	47.8153935	27.61757	130.7705765	-71.2218295	8.635684	124.3842695
5.069355	10.472814	126.865097	-11.720355	18.280693	127.181198	49.962078	7.236405	130.131561	45.443134	48.112541	130.206451	47.702606	27.674473	130.169006	-71.143316	8.886913	124.19339
4.475359	9.428013	126.444557	-11.72373	18.422684	126.828156	49.876041	7.343509	129.826096	45.12318	48.274155	129.859512	47.4996105	27.808832	129.842804	-70.9470705	9.036536	123.813508
3.76912	8.397696	126.234566	-11.751968	18.577667	126.601776	49.842323	7.382021	129.772858	45.131344	48.290195	129.563034	47.4868335	27.836108	129.667946	-70.9907695	9.319226	123.535606
3.081528	7.316293	126.279388	-11.779866	18.689611	126.492882	49.843567	7.33966	129.858276	45.123272	48.256577	129.391296	47.4834195	27.7981185	129.624786	-71.0431515	9.5811035	123.360978
2.005239	5.798239	126.564201	-11.851012	18.834763	126.545403	49.857594	7.224753	130.175629	45.103607	48.232033	129.209869	47.4806005	27.728393	129.692749	-71.1826245	9.941133	123.398057
1.65902	4.531415	126.557411	-11.867414	18.87948	126.64666	49.829609	7.19606	130.393799	45.117611	48.172096	129.10997	47.47361	27.684078	129.7518845	-71.208438	10.074882	123.5414355
0.958788	3.480785	126.880348	-11.881843	18.909935	126.759979	49.844921	7.136437	130.589188	45.13372	48.086514	129.033554	47.4893205	27.6114755	129.811371	-71.2530065	10.2083945	123.708587
0.290903	2.47468	127.122406	-11.855415	18.892925	126.852036	49.903202	7.0198	130.807541	45.140682	47.995903	128.946289	47.521942	27.5078515	129.876915	-71.232772	10.2779985	123.827157
-0.36483	1.494189	127.267754	-11.822234	18.852177	126.922462	49.914585	6.935954	130.966934	45.171898	47.899467	128.873138	47.5432415	27.4177105	129.920036	-71.1877095	10.2866435	123.924888
-1.008745	0.490339	127.367226	-11.801405	18.789684	126.952766	49.925377	6.807703	131.083405	45.200344	47.784061	128.831146	47.5628605	27.295882	129.9572755	-71.1656705	10.283486	123.9482565
-1.726919	-0.430475	127.489365	-11.761882	18.715721	126.929459	49.884872	6.673987	131.192947	45.215	47.660095	128.789459	47.549936	27.167041	129.991203	-71.0737	10.264401	123.867715
-2.760058	-1.670239	127.611435	-11.724975	18.643812	126.845383	49.840691	6.539136	131.494507	45.268341	47.509773	128.70166	47.554516	27.0244545	130.0980835	-71.004466	10.2631695	123.5926825
-3.478157	-2.434357	127.715317	-11.724326	18.637428	126.789391	49.794121	6.4196	131.746078	45.298977	47.439034	128.61853	47.546549	26.929317	130.182304	-70.995201	10.345539	123.396478
-4.19259	-3.18146	127.867569	-11.738475	18.635221	126.751068	49.755505	6.292159	131.953568	45.288486	47.343452	128.477936	47.5219955	26.8178055	130.215752	-70.9989455	10.4526365	123.286384
-4.964592	-3.845037	128.050674	-11.768404	18.600605	126.739944	49.683025	6.145247	132.163162	45.271358	47.23666	128.295761	47.4771915	26.6909535	130.2294615	-71.0139995	10.5102565	123.2504265
-5.719089	-4.420917	128.219986	-11.806618	18.521919	126.767731	49.573067	6.003686	132.340042	45.297424	47.1119	128.193909	47.4352455	26.557793	130.2669755	-71.0484815	10.486045	123.2684865
-6.495019	-4.917341	128.343964	-11.827087	18.411037	126.817429	49.487843	5.842865	132.537842	45.321812	46.961662	128.144272	47.4048275	26.4022635	130.341057	-71.0590015	10.4198105	123.293801
-7.285906	-5.339597	128.458588	-11.849836	18.285946	126.886765	49.412571	5.708792	132.709808	45.331322	46.834869	128.112656	47.3719465	26.2718305	130.411232	-71.0716185	10.3000615	123.362298
-8.484992	-5.876036	128.550293	-11.901528	18.135386	126.967682	49.343742	5.644292	132.793121	45.295025	46.749161	128.056046	47.3193835	26.1967265	130.4245835	-71.1224395	10.0740455	123.5107805
-9.342155	-6.125237	128.538208	-11.916308	18.050243	126.981201	49.30061	5.644934	132.75563	45.252903	46.723423	128.007431	47.2767565	26.1841785	130.3815305	-71.1093725	9.9163075	123.5808715
-10.118961	-6.318702	128.464203	-11.902838	17.973108	126.958847	49.249416	5.648917	132.675797	45.232563	46.696598	127.958954	47.2409895	26.1727575	130.3173755	-71.0466655	9.7734585	123.6003185
-10.93579	-6.433243	128.327911	-11.906368	17.918196	126.941284	49.204063	5.645237	132.578766	45.200176	46.682011	127.930557	47.2021195	26.163624	130.2546615	-71.0148555	9.67276799999999	123.6279065
-11.8051	-6.470115	128.168381	-11.93432	17.86231	126.907059	49.152416	5.636856	132.430252	45.1688	46.678165	127.923538	47.160608	26.1575105	130.176895	-71.029248	9.5671095	123.637223
-12.691733	-6.455578	127.964767	-11.964523	17.811653	126.841751	49.083458	5.612834	132.288116	45.109337	46.6614	127.931488	47.0963975	26.137117	130.109802	-71.0254435	9.486189	123.5737
-13.588759	-6.37867	127.765892	-12.008699	17.771467	126.800217	49.023293	5.596494	132.171295	45.080936	46.650433	127.960266	47.0521145	26.1234635	130.0657805	-71.0695125	9.4194705	123.5346535
-14.867489	-6.163138	127.512184	-12.067528	17.727158	126.807281	48.99749	5.56553	132.012329	45.022846	46.669533	128.107803	47.010168	26.1175315	130.060066	-71.145224	9.3367845	123.554496
-15.759826	-5.949214	127.367699	-12.085539	17.704063	126.846313	48.991341	5.543242	131.996994	45.015144	46.684788	128.289444	47.0032425	26.114015	130.143219	-71.1743205	9.294111	123.549407
-16.733477	-5.688537	127.240051	-12.112143	17.663603	126.920044	48.985054	5.49768	132.002289	45.020054	46.704205	128.505676	47.002554	26.1009425	130.2539825	-71.22684	9.22626349999999	123.5861055
-17.666796	-5.398977	127.151825	-12.13728	17.622807	127.012512	48.968956	5.383011	131.985336	44.99855	46.686878	128.768112	46.983753	26.0349445	130.376724	-71.258313	9.2106695	123.6483
-18.592857	-5.074275	127.014503	-12.144697	17.571808	127.099335	48.938896	5.279381	132.010849	44.979332	46.632381	129.074097	46.959114	25.955881	130.542473	-71.248508	9.187735	123.656197
-19.536781	-4.742107	126.870087	-12.163099	17.512344	127.194405	48.920448	5.20631	132.061371	44.993637	46.622906	129.398727	46.9570425	25.914608	130.730049	-71.2832405	9.11008	123.658761
-20.553007	-4.360061	126.769028	-12.186844	17.459019	127.317719	48.912415	5.138735	132.086533	45.009045	46.615463	129.755371	46.96073	25.877099	130.920952	-71.334418	9.04093900000001	123.714486
-22.0606	-3.750445	126.719078	-12.253239	17.401005	127.543808	48.887131	5.00103	132.125381	45.292877	46.453056	130.091095	47.090004	25.727043	131.108238	-71.596482	9.074967	123.979378
