# Supplementary material for: How to jointly control a ball trajectory on a moving board: Methodological insights into Motor Learning and Rehabilitation
Source: PLoS One. 2025 Oct 15;20(10):e0334588. doi: 10.1371/journal.pone.0334588 (PMC12527165; doi:10.1371/journal.pone.0334588)
Supplement: S2 Data — (ZIP) [file pone.0334588.s002.zip › D11_007.csv]

Ball_X	Ball_Y	Ball_Z	BoardCentre_X	BoardCentre_Y	BoardCentre_Z	P1LeftHand_X	P1LeftHand_Y	P1LeftHand_Z	P1RightHand_X	P1RightHand_Y	P1RightHand_Z	P1MidHands_X	P1MidHands_Y	P1MidHands_Z	P2MidHands_X	P2MidHands_Y	P2MidHands_Z
-29.095406	-0.112118	109.578094	-17.174932	10.684608	111.609016	41.018005	-5.014734	116.028252	39.845276	38.950329	117.883133	40.4316405	16.9677975	116.9556925	-74.7815045	4.4014185	106.2623395
-29.414841	0.241101	109.675919	-17.154356	10.619791	111.663925	41.092411	-5.081947	116.165802	39.859669	38.914295	117.810097	40.47604	16.916174	116.9879495	-74.784752	4.323408	106.3399005
-29.753811	0.567611	109.704231	-17.13764	10.570032	111.671341	41.166279	-5.13219	116.285011	39.875111	38.895702	117.688683	40.520695	16.881756	116.986847	-74.795975	4.258308	106.355835
-30.313635	1.0212	109.734222	-17.109732	10.507172	111.618401	41.200047	-5.154139	116.348282	39.872028	38.877319	117.520729	40.5360375	16.86159	116.9345055	-74.7555015	4.152754	106.3022965
-30.65061	1.350167	109.698509	-17.097044	10.430726	111.550644	41.206146	-5.191244	116.39212	39.869396	38.837742	117.303085	40.537771	16.823249	116.8476025	-74.731859	4.038203	106.2536855
-30.97913	1.740803	109.631348	-17.319704	10.494867	111.567795	41.223515	-5.227168	116.339432	39.866138	38.804417	117.08596	40.5448265	16.7886245	116.712696	-75.1842345	4.2011095	106.422894
-31.557423	2.370189	109.542702	-17.281277	10.376501	111.450302	41.312237	-5.306511	116.040512	39.848934	38.771439	116.727875	40.5805855	16.732464	116.3841935	-75.1431395	4.020538	106.5164105
-31.949442	2.824312	109.50576	-17.252506	10.326122	111.394226	41.324287	-5.276842	115.823364	39.858036	38.789913	116.499832	40.5911615	16.7565355	116.161598	-75.0961735	3.8957085	106.626854
-32.372078	3.300491	109.475662	-17.1856	10.305239	111.354996	41.330093	-5.222056	115.603088	39.866104	38.833862	116.343651	40.5980985	16.805903	115.9733695	-74.9692985	3.804575	106.7366225
-32.810074	3.803032	109.428596	-17.12961	10.310843	111.334862	41.370602	-5.161017	115.435722	39.865284	38.866676	116.266548	40.617943	16.8528295	115.851135	-74.877163	3.7688565	106.818589
-33.235821	4.349018	109.457352	-17.07251	10.348877	111.375366	41.400784	-5.069168	115.3088	39.874084	38.919266	116.259766	40.637434	16.925049	115.784283	-74.782454	3.772705	106.966449
-33.642681	4.941286	109.506348	-17.069651	10.417892	111.439156	41.432384	-4.963089	115.23732	39.868813	38.997383	116.303696	40.6505985	17.017147	115.770508	-74.7899005	3.818637	107.107804
-34.077583	5.587975	109.541664	-17.068171	10.475348	111.496696	41.451992	-4.882217	115.211342	39.857708	39.067879	116.376068	40.65485	17.092831	115.793705	-74.791192	3.857865	107.199687
-34.709778	6.584699	109.603607	-17.094103	10.601904	111.570892	41.434563	-4.756701	115.254845	39.821095	39.170872	116.485832	40.627829	17.2070855	115.8703385	-74.816035	3.9967225	107.2714455
-35.114624	7.275685	109.603653	-17.127375	10.656861	111.604797	41.412468	-4.698227	115.296623	39.807705	39.217934	116.531418	40.6100865	17.2598535	115.9140205	-74.8648365	4.0538685	107.2955735
-35.546799	7.954517	109.568771	-17.130201	10.688823	111.599579	41.375977	-4.690704	115.299461	39.78735	39.234047	116.528152	40.5816635	17.2716715	115.9138065	-74.8420655	4.1059745	107.2853515
-35.914642	8.631592	109.578064	-17.157469	10.678752	111.585617	41.345009	-4.712431	115.244118	39.751034	39.224277	116.491272	40.5480215	17.255923	115.867695	-74.8629595	4.101581	107.303539
-36.272476	9.36975	109.533394	-17.188225	10.638208	111.544106	41.323978	-4.771974	115.137184	39.727337	39.166687	116.41272	40.5256575	17.1973565	115.774952	-74.9021075	4.0790595	107.31326
-36.61998	10.063932	109.507523	-17.186577	10.563746	111.487816	41.288116	-4.83838	115.025291	39.707947	39.109093	116.335152	40.4980315	17.1353565	115.6802215	-74.8711855	3.9921355	107.2954105
-36.938564	10.795734	109.473885	-17.20636	10.48732	111.445221	41.253136	-4.910944	114.91777	39.681683	39.036335	116.243431	40.4674095	17.0626955	115.5806005	-74.8801295	3.9119445	107.3098415
-37.380234	11.915076	109.482933	-17.247217	10.38853	111.440552	41.23283	-5.024541	114.767143	39.619141	38.933651	116.117012	40.4259855	16.954555	115.4420775	-74.9204195	3.822505	107.4390265
-37.585499	12.669785	109.563492	-17.252098	10.352975	111.468613	41.205086	-5.069761	114.708473	39.581402	38.882038	116.036476	40.393244	16.9061385	115.3724745	-74.89744	3.7998115	107.5647515
-37.761024	13.46448	109.637299	-17.287149	10.32293	111.524788	41.184643	-5.112497	114.641441	39.552994	38.833427	115.95961	40.3688185	16.860465	115.3005255	-74.9431165	3.785395	107.7490505
-37.909882	14.262755	109.727669	-17.32173	10.298821	111.569252	41.168758	-5.156631	114.533028	39.514721	38.780567	115.888306	40.3417395	16.811968	115.210667	-74.9851995	3.785674	107.927837
-38.038063	15.065329	109.780571	-17.351067	10.272119	111.57888	41.128479	-5.176615	114.409843	39.484604	38.771732	115.737823	40.3065415	16.7975585	115.073833	-75.0086755	3.7466795	108.083927
-38.137718	15.868945	109.790352	-17.37808	10.275995	111.546692	41.059433	-5.173226	114.183388	39.450287	38.769886	115.514412	40.25486	16.79833	114.8489	-75.01102	3.75366	108.244484
-38.12574	16.631788	109.778885	-17.405228	10.284868	111.446953	40.982582	-5.165431	113.827919	39.361858	38.766903	115.17482	40.17222	16.800736	114.5013695	-74.982676	3.769	108.3925365
-38.075771	17.850557	109.667137	-17.429392	10.370878	111.121521	40.824764	-5.074555	113.054047	39.180466	38.909683	114.275635	40.002615	16.917564	113.664841	-74.861399	3.824192	108.578201
-38.008369	18.650156	109.528198	-17.429689	10.455831	110.801147	40.711014	-4.982832	112.33046	39.080982	39.024696	113.716797	39.895998	17.020932	113.0236285	-74.755376	3.89073	108.5786655
-37.949463	19.443172	109.382072	-17.415514	10.516997	110.477554	40.599873	-4.931502	111.719788	39.005585	39.097576	113.142143	39.802729	17.083037	112.4309655	-74.633757	3.950957	108.5241425
-37.878315	20.23624	109.212135	-17.442398	10.61002	110.213623	40.491909	-4.843623	111.183319	38.966125	39.150066	112.762878	39.729017	17.1532215	111.9730985	-74.613813	4.0668185	108.4541475
-37.816341	21.010624	109.106972	-17.456619	10.731961	110.009918	40.408035	-4.741939	110.789703	38.901958	39.232246	112.575638	39.6549965	17.2451535	111.6826705	-74.5682345	4.2187685	108.3371655
-37.675049	21.761326	109.04509	-17.512987	10.88914	109.883881	40.335278	-4.625491	110.630836	38.829052	39.369209	112.382637	39.582165	17.371859	111.5067365	-74.608139	4.406421	108.2610255
-37.517433	22.514938	109.018585	-17.590904	11.052773	109.839645	40.259487	-4.485842	110.577629	38.731106	39.477783	112.373062	39.4952965	17.4959705	111.4753455	-74.6771045	4.6095755	108.2039445
-37.221474	23.565628	109.055328	-17.723513	11.214086	109.87545	40.164585	-4.370778	110.734924	38.637794	39.579727	112.519157	39.4011895	17.6044745	111.6270405	-74.8482155	4.8236975	108.1238595
-37.015198	24.239048	109.113586	-17.770187	11.252579	109.952507	40.109272	-4.384191	110.961845	38.619625	39.585297	112.686066	39.3644485	17.600553	111.8239555	-74.9048225	4.904605	108.0810585
-36.772942	24.869146	109.171379	-17.827909	11.26329	110.071266	40.074177	-4.457312	111.187424	38.604328	39.533813	112.857857	39.3392525	17.5382505	112.0226405	-74.9950705	4.9883295	108.1198915
-36.543579	25.456783	109.231819	-17.873333	11.221823	110.189651	40.036892	-4.546825	111.390793	38.598358	39.438877	112.96637	39.317625	17.446026	112.1785815	-75.064291	4.99762	108.2007205
-36.259773	26.014174	109.255707	-17.907677	11.158984	110.265182	40.004936	-4.657629	111.56356	38.592686	39.346096	112.999329	39.298811	17.3442335	112.2814445	-75.114165	4.9737345	108.2489195
-35.959522	26.575762	109.209267	-17.944937	11.072593	110.290695	40.001572	-4.792525	111.691841	38.589844	39.231663	113.021553	39.295708	17.219569	112.356697	-75.185582	4.925617	108.224693
-35.626156	27.106035	109.129478	-17.957359	10.983636	110.287895	40.000362	-4.900405	111.827454	38.584568	39.139759	113.001099	39.292465	17.119677	112.4142765	-75.207183	4.847595	108.1615135
-35.100681	27.910412	108.981232	-18.013493	10.885958	110.246834	39.977905	-5.037478	111.937653	38.562862	39.027592	112.923721	39.2703835	16.995057	112.430687	-75.2973695	4.776859	108.062981
-34.779758	28.440842	108.919632	-18.051586	10.857174	110.222099	39.934364	-5.096756	111.917786	38.519974	38.967999	112.848198	39.227169	16.9356215	112.382992	-75.330341	4.7787265	108.061206
-34.436783	28.951199	108.915222	-18.082825	10.834023	110.205818	39.885368	-5.15436	111.836578	38.490467	38.912739	112.751617	39.1879175	16.8791895	112.2940975	-75.3535675	4.7888565	108.1175385
-34.060513	29.476463	108.948624	-18.093977	10.822904	110.171333	39.839897	-5.191467	111.684593	38.470753	38.888664	112.683014	39.155325	16.8485985	112.1838035	-75.343279	4.7972095	108.1588625
-33.676807	29.990896	109.02951	-18.108032	10.836777	110.13765	39.809383	-5.192641	111.449097	38.453049	38.904743	112.651848	39.131216	16.856051	112.0504725	-75.34728	4.817503	108.2248275
-33.27343	30.492294	109.178589	-18.101065	10.881413	110.083565	39.784443	-5.142507	111.144493	38.432743	38.952782	112.608398	39.108593	16.9051375	111.8764455	-75.310723	4.8576885	108.2906845
-32.8218	30.995857	109.388123	-18.099709	10.950941	110.046921	39.723377	-5.040476	110.789406	38.420315	39.020302	112.615585	39.071846	16.989913	111.7024955	-75.271264	4.911969	108.3913465
-32.112659	31.725111	109.717896	-18.067423	11.122514	110.008286	39.663857	-4.867427	110.386322	38.465221	39.164734	112.684402	39.064539	17.1486535	111.535362	-75.199385	5.0963745	108.48121
-31.669403	32.151115	109.939453	-18.071247	11.285865	110.035873	39.653061	-4.692989	110.22332	38.495167	39.296196	112.861977	39.074114	17.3016035	111.5426485	-75.216608	5.2701265	108.5290975
-31.201536	32.562767	110.130676	-18.081089	11.49589	110.071579	39.635193	-4.521045	110.142792	38.506733	39.463856	113.012924	39.070963	17.4714055	111.577858	-75.233141	5.5203745	108.5653
-30.739706	32.94305	110.247314	-18.116194	11.70097	110.09108	39.581223	-4.345526	110.068878	38.48101	39.59594	113.116394	39.0311165	17.625207	111.592636	-75.2635045	5.776733	108.589524
-30.245872	33.240734	110.34346	-18.190737	11.881183	110.103294	39.521633	-4.245794	110.043655	38.464054	39.680611	113.205978	38.9928435	17.7174085	111.6248165	-75.3743175	6.0449575	108.5817715
-29.663551	33.461861	110.402641	-18.238245	12.000085	110.1287	39.458946	-4.198976	110.109222	38.461643	39.729809	113.317635	38.9602945	17.7654165	111.7134285	-75.4367845	6.2347535	108.5439715
-29.121777	33.595215	110.474487	-18.283714	12.063907	110.164879	39.402275	-4.208878	110.202133	38.473652	39.705929	113.452621	38.9379635	17.7485255	111.827377	-75.5053915	6.3792885	108.502381
-28.360096	33.727436	110.557869	-18.382561	12.084967	110.227844	39.322536	-4.304325	110.272278	38.472851	39.639175	113.523773	38.8976935	17.667425	111.8980255	-75.6628155	6.502509	108.5576625
-27.881458	33.710201	110.539925	-18.421194	12.05904	110.237869	39.255951	-4.389169	110.280716	38.452381	39.559555	113.494911	38.854166	17.585193	111.8878135	-75.696554	6.532887	108.5879245
-27.375471	33.623024	110.512253	-18.455187	12.005417	110.21402	39.216061	-4.476308	110.259666	38.436146	39.473381	113.453743	38.8261035	17.4985365	111.8567045	-75.7364775	6.5122975	108.5713355
-26.866222	33.501122	110.448456	-18.468929	11.951217	110.198738	39.178555	-4.58954	110.2603	38.410019	39.373074	113.393341	38.794287	17.391767	111.8268205	-75.732145	6.510667	108.5706555
-26.335367	33.321281	110.344955	-18.478106	11.884639	110.17392	39.141197	-4.675416	110.311005	38.39999	39.277088	113.287888	38.7705935	17.300836	111.7994465	-75.7268055	6.468442	108.5483935
-25.737875	33.072292	110.222717	-18.512703	11.846384	110.152863	39.12175	-4.762072	110.342453	38.384212	39.199371	113.176773	38.752981	17.2186495	111.759613	-75.778387	6.4741185	108.546113
-25.230169	32.819057	110.104729	-18.52084	11.812839	110.122528	39.098946	-4.848448	110.367355	38.366035	39.117702	113.028229	38.7324905	17.134627	111.697792	-75.7741705	6.491051	108.547264
-24.478745	32.36372	109.902451	-18.568312	11.766384	110.05291	39.030426	-4.963598	110.435867	38.339428	39.008419	112.729874	38.684927	17.0224105	111.5828705	-75.821551	6.5103575	108.5229495
-24.009134	32.012955	109.691765	-18.582363	11.747007	109.998024	39.006393	-5.051074	110.485802	38.304054	38.936501	112.556328	38.6552235	16.9427135	111.521065	-75.8199495	6.5513005	108.474983
-23.531693	31.654888	109.486565	-18.611769	11.733436	109.966492	38.964851	-5.100033	110.589409	38.258381	38.89003	112.381111	38.611616	16.8949985	111.48526	-75.835154	6.5718735	108.447724
-23.061708	31.278622	109.328827	-18.655659	11.702437	109.956528	38.894585	-5.148984	110.80645	38.212437	38.825096	112.172997	38.553511	16.838056	111.4897235	-75.864829	6.566818	108.4233325
-22.756264	30.924755	109.262779	-18.721142	11.653866	110.002625	38.820087	-5.20392	111.171654	38.137501	38.718414	111.979256	38.478794	16.757247	111.575455	-75.921078	6.550485	108.429795
-22.264524	30.428288	109.138802	-18.806925	11.578086	110.126755	38.777313	-5.296157	111.610504	38.081917	38.599442	111.815849	38.429615	16.6516425	111.7131765	-76.043465	6.5045295	108.5403335
-21.858362	29.978081	108.980301	-18.893785	11.493312	110.242714	38.696877	-5.358316	112.135971	37.975662	38.484013	111.657127	38.3362695	16.5628485	111.896549	-76.1238395	6.4237755	108.588879
-21.279644	29.323896	108.713593	-19.057171	11.301981	110.384575	38.59824	-5.480232	112.877106	37.821415	38.292881	111.420204	38.2098275	16.4063245	112.148655	-76.3241695	6.1976375	108.620495
-20.927002	28.916592	108.525444	-19.137047	11.140718	110.445999	38.561813	-5.628348	113.338341	37.737469	38.142403	111.332153	38.149641	16.2570275	112.335247	-76.423735	6.0244085	108.556751
-20.593628	28.548851	108.443451	-19.216076	10.97333	110.522202	38.52187	-5.765061	113.750252	37.703171	37.995903	111.321495	38.1125205	16.115421	112.5358735	-76.5446725	5.831239	108.5085305
-20.275007	28.237394	108.443245	-19.285769	10.819519	110.617462	38.468719	-5.919949	114.029785	37.65028	37.853432	111.305893	38.0594995	15.9667415	112.667839	-76.6310375	5.6722965	108.567085
-19.946022	27.985691	108.451569	-19.337841	10.735857	110.663284	38.373718	-6.022459	114.198517	37.606808	37.734051	111.26342	37.990263	15.855796	112.7309685	-76.665945	5.615918	108.5955995
-19.638988	27.78899	108.439659	-19.399218	10.706036	110.701797	38.282093	-6.06347	114.284309	37.566956	37.684269	111.237457	37.9245245	15.8103995	112.760883	-76.7229605	5.6016725	108.642711
-19.310041	27.652725	108.451904	-19.469955	10.764906	110.717964	38.217915	-6.038389	114.321426	37.543667	37.712273	111.275467	37.880791	15.836942	112.7984465	-76.820701	5.69287	108.6374815
-18.84063	27.605537	108.525124	-19.532013	10.909269	110.699615	38.118061	-5.89819	114.369675	37.512169	37.863522	111.410858	37.815115	15.982666	112.8902665	-76.879141	5.835872	108.5089635
-18.58016	27.652914	108.599152	-19.56592	11.033925	110.688652	38.083279	-5.803617	114.296295	37.483509	37.988644	111.566505	37.783394	16.0925135	112.9314	-76.915234	5.9753365	108.445904
-18.349901	27.752014	108.713402	-19.586742	11.153677	110.688034	38.045876	-5.707609	114.224266	37.473873	38.107101	111.73774	37.7598745	16.199746	112.981003	-76.9333585	6.107608	108.395065
-18.137253	27.9237	108.862595	-19.575787	11.267844	110.703918	38.041092	-5.602767	114.127853	37.520679	38.235622	111.960243	37.7808855	16.3164275	113.044048	-76.9324595	6.2192605	108.363788
-17.950298	28.130589	109.02755	-19.524952	11.374919	110.733833	38.056767	-5.531669	113.983246	37.572411	38.360649	112.278152	37.814589	16.41449	113.130699	-76.864493	6.335348	108.336967
-17.780872	28.365839	109.228493	-19.472551	11.486485	110.810875	38.067585	-5.446954	113.926399	37.6231	38.477245	112.568954	37.8453425	16.5151455	113.2476765	-76.7904445	6.4578245	108.3740735
-17.645271	28.619486	109.41143	-19.408993	11.590737	110.916374	38.057724	-5.348601	113.959488	37.708023	38.582577	112.759575	37.8828735	16.616988	113.3595315	-76.7008595	6.564486	108.4732165
-17.498697	29.046335	109.607613	-19.363688	11.786485	111.06604	38.082882	-5.202089	114.075233	37.777203	38.721466	113.013229	37.9300425	16.7596885	113.544231	-76.6574185	6.8132815	108.587849
-17.414738	29.338444	109.705948	-19.35412	11.868445	111.146202	38.135445	-5.097322	114.193359	37.814007	38.814026	113.204979	37.974726	16.858352	113.699169	-76.682966	6.878538	108.593235
-17.367537	29.652372	109.775291	-19.347445	11.904502	111.185349	38.208176	-5.039714	114.280144	37.845547	38.902882	113.395287	38.0268615	16.931584	113.8377155	-76.7217515	6.87742	108.5329825
-17.300949	30.021616	109.825371	-19.349007	11.890333	111.182526	38.237244	-4.99932	114.290642	37.83926	38.959511	113.620972	38.038252	16.9800955	113.955807	-76.736266	6.8005705	108.409245
-17.326191	30.457813	109.928429	-19.361223	11.864451	111.185432	38.23962	-4.970342	114.234093	37.834816	39.006748	113.834633	38.037218	17.018203	114.034363	-76.759664	6.710699	108.336501
-17.353769	30.930271	110.084152	-19.353996	11.845326	111.214851	38.235737	-4.942755	114.130356	37.854034	39.052002	114.061829	38.0448855	17.0546235	114.0960925	-76.7528775	6.6360285	108.3336095
-17.409245	31.480396	110.331963	-19.359327	11.877249	111.2565	38.227592	-4.874382	114.011108	37.887543	39.124367	114.303299	38.0575675	17.1249925	114.1572035	-76.7762215	6.6295055	108.3557965
-17.478386	32.315655	110.72998	-19.307703	12.015608	111.343834	38.250717	-4.671325	113.800537	37.983768	39.331932	114.690102	38.1172425	17.3303035	114.2453195	-76.7326485	6.7009125	108.4423485
-17.546333	32.887177	110.997681	-19.258705	12.168745	111.425529	38.335464	-4.478046	113.624321	38.066399	39.51202	114.906334	38.2009315	17.516987	114.2653275	-76.7183415	6.820503	108.5857305
-17.626192	33.4226	111.235596	-19.168062	12.357752	111.470238	38.461021	-4.230408	113.346436	38.136719	39.725121	115.075562	38.29887	17.7473565	114.210999	-76.634994	6.9681475	108.729477
-17.710304	33.921669	111.42939	-19.073931	12.578526	111.483215	38.607834	-3.934335	112.980881	38.190449	39.96899	115.177917	38.3991415	18.0173275	114.079399	-76.5470035	7.1397245	108.887031
-17.799076	34.375347	111.549461	-18.942303	12.80324	111.425018	38.719852	-3.619514	112.597122	38.248688	40.222557	115.142715	38.48427	18.3015215	113.8699185	-76.368876	7.3049585	108.9801175
-17.91338	34.797066	111.584892	-18.837624	13.030939	111.324249	38.806854	-3.310249	112.157593	38.300106	40.524937	114.993561	38.55348	18.607344	113.575577	-76.228728	7.454534	109.072921
-18.051497	35.173714	111.560715	-18.74645	13.257716	111.156975	38.869267	-3.000866	111.645195	38.340034	40.809708	114.793304	38.6046505	18.904421	113.2192495	-76.0975505	7.611011	109.0947005
-18.32221	35.653049	111.441818	-18.647673	13.551335	110.847328	38.88842	-2.631363	111.013077	38.326241	41.155289	114.428116	38.6073305	19.261963	112.7205965	-75.9026765	7.840707	108.9740595
-18.517813	35.907993	111.322533	-18.643671	13.700724	110.637222	38.886528	-2.430309	110.616936	38.319256	41.329792	114.215698	38.602892	19.4497415	112.416317	-75.890234	7.9517065	108.858127
-18.716421	36.105446	111.182808	-18.612314	13.80987	110.456703	38.840034	-2.269949	110.327744	38.305855	41.452602	114.000336	38.5729445	19.5913265	112.16404	-75.7975725	8.0284135	108.749366
-18.930729	36.257629	111.084785	-18.570019	13.886131	110.31617	38.779499	-2.14331	110.221527	38.324516	41.549614	113.833382	38.5520075	19.703152	112.0274545	-75.6920455	8.06911	108.6048855
-19.153715	36.354527	111.037788	-18.517729	13.9539	110.289322	38.815056	-2.058775	110.234642	38.383762	41.642036	113.746597	38.599409	19.7916305	111.9906195	-75.634867	8.1161695	108.5880245
-19.388126	36.417713	110.965584	-18.454275	14.014427	110.317993	38.856937	-2.006114	110.519096	38.448971	41.699356	113.609406	38.652954	19.846621	112.064251	-75.561504	8.182233	108.571735
-19.58408	36.437649	110.849426	-18.384388	14.048529	110.397186	38.926937	-1.987866	110.895004	38.52737	41.737411	113.455643	38.7271535	19.8747725	112.1753235	-75.4959295	8.2222855	108.6190485
-19.738796	36.339325	110.562202	-18.275427	14.051482	110.559036	39.132412	-1.994039	111.442627	38.604424	41.747871	113.178017	38.868418	19.876916	112.310322	-75.419272	8.226048	108.80775
-19.902895	36.24818	110.330223	-18.214891	14.008504	110.635803	39.261055	-2.021282	111.756371	38.631695	41.705738	112.91246	38.946375	19.842228	112.3344155	-75.376157	8.17478	108.9371905
-19.907934	36.118649	110.014954	-18.153215	13.930738	110.668564	39.374546	-2.080649	111.971573	38.637424	41.646049	112.639763	39.005985	19.7827	112.305668	-75.312415	8.078776	109.03146
-20.005964	36.007423	109.784187	-18.095976	13.82339	110.704544	39.483078	-2.178807	112.194931	38.634735	41.555847	112.380981	39.0589065	19.68852	112.287956	-75.2508585	7.95826	109.121132
-20.01615	35.890884	109.586563	-18.059835	13.686427	110.749756	39.574196	-2.271087	112.389664	38.650547	41.469265	112.162781	39.1123715	19.599089	112.2762225	-75.2320415	7.773765	109.2232895
-20.018871	35.823559	109.445694	-18.014692	13.585803	110.800186	39.633568	-2.355227	112.527763	38.674568	41.377659	112.03849	39.154068	19.511216	112.2831265	-75.183452	7.66039	109.3172455
-19.979841	35.798744	109.365067	-17.987267	13.509939	110.851837	39.666904	-2.438823	112.658676	38.69556	41.297783	111.920082	39.181232	19.42948	112.289379	-75.155766	7.590398	109.414295
-19.894461	35.821144	109.349228	-17.950974	13.442495	110.916664	39.695637	-2.53527	112.676193	38.749794	41.220688	111.82402	39.2227155	19.342709	112.2501065	-75.1246635	7.542281	109.5832215
-19.844164	35.903992	109.378181	-17.949118	13.461568	110.942589	39.688824	-2.560534	112.557968	38.773396	41.222855	111.736122	39.23111	19.3311605	112.147045	-75.129346	7.5919755	109.738133
-19.753473	36.019157	109.400322	-17.949482	13.515885	110.925018	39.668308	-2.534139	112.321159	38.78051	41.27631	111.598442	39.224409	19.3710855	111.9598005	-75.123373	7.6606845	109.8902355
-19.628138	36.171616	109.401497	-17.951096	13.610685	110.8601	39.628017	-2.468735	111.961494	38.749199	41.356121	111.449692	39.188608	19.443693	111.705593	-75.0908	7.777677	110.014607
-19.465025	36.380196	109.368446	-17.955912	13.721434	110.754692	39.587765	-2.376227	111.566093	38.711716	41.467136	111.213982	39.1497405	19.5454545	111.3900375	-75.0615645	7.8974135	110.1193465
-19.276487	36.597179	109.270203	-17.960999	13.828712	110.583069	39.520061	-2.238374	111.139442	38.654232	41.588512	110.947624	39.0871465	19.675069	111.043533	-75.0091445	7.982355	110.122605
-19.046137	36.848522	109.120644	-17.964508	13.955167	110.364601	39.465965	-2.129005	110.675919	38.611267	41.70187	110.661995	39.038616	19.7864325	110.668957	-74.967632	8.1239015	110.060245
-18.608711	37.229637	108.792236	-17.9524	14.093377	109.993111	39.396049	-1.994107	110.058258	38.541473	41.830212	110.134743	38.968761	19.9180525	110.0965005	-74.873561	8.2687015	109.8897215
-18.311014	37.492554	108.526016	-17.953249	14.179123	109.759308	39.354462	-1.924989	109.680405	38.48568	41.890915	109.856369	38.920071	19.982963	109.768387	-74.826569	8.375283	109.750229
-18.009169	37.729771	108.33728	-17.934521	14.231132	109.572388	39.334427	-1.909749	109.442886	38.45586	41.91523	109.575478	38.8951435	20.0027405	109.509182	-74.7641855	8.4595235	109.635594
-17.700432	37.957581	108.15419	-17.914047	14.249415	109.425117	39.338879	-1.909661	109.319534	38.453171	41.919094	109.416283	38.896025	20.0047165	109.3679085	-74.724119	8.4941135	109.4823255
-17.379713	38.173401	108.053986	-17.903311	14.230869	109.338997	39.354912	-1.94176	109.265747	38.474503	41.900711	109.403191	38.9147075	19.9794755	109.334469	-74.7213295	8.4822625	109.343525
-17.035849	38.353889	108.007286	-17.902735	14.19504	109.281433	39.352768	-1.993936	109.291527	38.52322	41.856133	109.441437	38.937994	19.9310985	109.366482	-74.743464	8.4589815	109.196384
-16.712183	38.633545	108.068466	-17.922323	14.165935	109.267113	39.340572	-2.061762	109.28978	38.546391	41.821667	109.5569	38.9434815	19.8799525	109.42334	-74.7881275	8.4519175	109.110886
-16.154324	39.153046	108.298752	-17.970873	14.192812	109.327507	39.273979	-2.039054	109.194931	38.523975	41.864868	109.745255	38.898977	19.912907	109.470093	-74.840723	8.472717	109.184921
-15.740107	39.537533	108.546341	-17.993031	14.248853	109.398102	39.246567	-1.94628	109.067474	38.505875	41.950314	109.971596	38.876221	20.002017	109.519535	-74.862283	8.495689	109.276669
-15.259223	39.928322	108.939217	-18.007828	14.34434	109.497604	39.236317	-1.814881	108.911682	38.507572	42.093105	110.237381	38.8719445	20.139112	109.5745315	-74.8876005	8.549568	109.4206765
-14.749348	40.324398	109.339951	-18.006624	14.473097	109.577309	39.21278	-1.625143	108.720222	38.528477	42.255947	110.506439	38.8706285	20.315402	109.6133305	-74.8838765	8.630792	109.5412875
-14.264013	40.697475	109.741249	-17.989353	14.627459	109.625374	39.188351	-1.410172	108.509682	38.576893	42.439823	110.741356	38.882622	20.5148255	109.625519	-74.861328	8.7400925	109.625229
-13.746354	41.049538	110.028732	-17.957016	14.842831	109.646393	39.206345	-1.164272	108.323799	38.631599	42.66301	110.957214	38.918972	20.749369	109.6405065	-74.833004	8.936293	109.6522795
-13.232175	41.350586	110.232758	-17.910511	15.080415	109.644768	39.267464	-0.900563	108.183167	38.673531	42.905605	111.124504	38.9704975	21.002521	109.6538355	-74.7915195	9.158309	109.6357005
-12.374147	41.777565	110.38134	-17.832142	15.42783	109.630058	39.351379	-0.506305	108.006111	38.701473	43.252632	111.272903	39.026426	21.3731635	109.639507	-74.69071	9.4824965	109.620609
-11.759327	41.999348	110.365883	-17.797705	15.611328	109.613922	39.414345	-0.305942	107.922951	38.709789	43.422661	111.287842	39.062067	21.5583595	109.6053965	-74.657477	9.6642965	109.6224475
-11.066081	42.141949	110.355469	-17.753738	15.731786	109.586212	39.457909	-0.157245	107.883965	38.73365	43.541492	111.337151	39.0957795	21.6921235	109.610558	-74.6032555	9.7714485	109.561866
-10.347266	42.230312	110.364822	-17.714916	15.808861	109.574547	39.531612	-0.087747	107.909561	38.770092	43.623966	111.390182	39.150852	21.7681095	109.6498715	-74.580684	9.8496125	109.4992225
-9.669319	42.235538	110.406662	-17.692492	15.831576	109.559753	39.580627	-0.060486	107.921692	38.81068	43.639389	111.466942	39.1956535	21.7894515	109.694317	-74.5806375	9.8737005	109.425189
-8.976715	42.153828	110.424759	-17.681364	15.836598	109.555611	39.579933	-0.070545	107.914902	38.830051	43.63588	111.512527	39.204992	21.7826675	109.7137145	-74.56772	9.8905285	109.3975075
-8.281887	42.025452	110.424553	-17.683363	15.835874	109.567429	39.562126	-0.103263	107.895866	38.843277	43.610874	111.556122	39.2027015	21.7538055	109.725994	-74.5694275	9.9179425	109.408864
-7.131519	41.742641	110.480988	-17.687025	15.879878	109.607735	39.557716	-0.095466	107.935349	38.872425	43.614105	111.720482	39.2150705	21.7593195	109.8279155	-74.5891205	10.0004365	109.3875545
-6.280784	41.484676	110.544861	-17.692099	15.946284	109.640633	39.593418	-0.028196	107.998337	38.904697	43.668224	111.916519	39.2490575	21.820014	109.957428	-74.6332555	10.072554	109.323838
-5.487896	41.219227	110.660675	-17.683111	16.050915	109.686188	39.62479	0.064023	108.073448	38.943405	43.745796	112.137451	39.2840975	21.9049095	110.1054495	-74.6503195	10.1969205	109.2669265
-4.658029	40.87867	110.759827	-17.647896	16.191523	109.73185	39.637169	0.175918	108.142426	38.987061	43.842228	112.307892	39.312115	22.009073	110.225159	-74.607907	10.373973	109.238541
-3.83073	40.48716	110.838905	-17.626684	16.346823	109.777473	39.6688	0.264635	108.160904	39.038757	43.939571	112.491394	39.3537785	22.102103	110.326149	-74.6071465	10.591543	109.228797
-2.960664	40.018799	110.889557	-17.577087	16.455221	109.841385	39.712105	0.367433	108.194458	39.094997	44.026756	112.680817	39.403551	22.1970945	110.4376375	-74.557725	10.7133475	109.2451325
-2.060714	39.460991	110.963669	-17.543808	16.587595	109.896721	39.764141	0.473545	108.274963	39.154034	44.12431	112.844421	39.4590875	22.2989275	110.559692	-74.5467035	10.8762625	109.23375
-0.751955	38.55249	111.070702	-17.473854	16.758011	109.964691	39.875214	0.628192	108.478081	39.215031	44.261696	113.117622	39.5451225	22.444944	110.7978515	-74.4928305	11.071078	109.1315305
0.163277	37.84034	111.04393	-17.46007	16.875885	110.020493	39.937767	0.722423	108.653259	39.255524	44.358337	113.266624	39.5966455	22.54038	110.9599415	-74.5167855	11.21139	109.0810445
1.082178	37.070026	110.961411	-17.443808	16.995449	110.071144	39.980022	0.804637	108.835709	39.298203	44.437439	113.391624	39.6391125	22.621038	111.1136665	-74.5267285	11.36986	109.0286215
1.99392	36.252407	110.944641	-17.443769	17.09194	110.118256	39.991276	0.841085	109.084579	39.324612	44.495239	113.445488	39.657944	22.668162	111.2650335	-74.545482	11.515718	108.9714785
2.894589	35.343948	110.909805	-17.443108	17.166851	110.172913	40.02005	0.860432	109.404465	39.331074	44.559338	113.510513	39.675562	22.709885	111.457489	-74.561778	11.623817	108.888337
3.807523	34.363033	110.82457	-17.45788	17.263735	110.241852	40.105465	0.891109	109.800102	39.33194	44.594601	113.666069	39.7187025	22.742855	111.7330855	-74.6344625	11.784615	108.7506185
4.722206	33.326237	110.845009	-17.449396	17.350199	110.318817	40.156311	0.951047	110.39325	39.329117	44.629593	113.894341	39.742714	22.79032	112.1437955	-74.641506	11.910078	108.4938385
6.066607	31.635574	110.975456	-17.459284	17.473473	110.564514	40.291229	0.940984	111.543343	39.329277	44.654766	114.453972	39.810253	22.797875	112.9986575	-74.728821	12.149071	108.1303705
6.946626	30.433857	111.238991	-17.456869	17.524181	110.830833	40.397079	0.898879	112.573326	39.331081	44.642979	114.997276	39.86408	22.770929	113.785301	-74.777818	12.277433	107.876365
7.805141	29.228994	111.737144	-17.444689	17.535574	111.217308	40.51902	0.850355	113.774071	39.430134	44.652428	115.605835	39.974577	22.7513915	114.689953	-74.863955	12.3197565	107.744663
8.644724	27.936777	112.291649	-17.426828	17.510942	111.662796	40.682457	0.737264	114.931557	39.564972	44.63026	116.298187	40.1237145	22.683762	115.614872	-74.9773705	12.338122	107.71072
9.447794	26.613558	112.870857	-17.361528	17.434582	112.09848	40.830551	0.589001	115.963913	39.704605	44.544048	116.951965	40.267578	22.5665245	116.457939	-74.990634	12.3026395	107.739021
10.216952	25.314331	113.479912	-17.2686	17.355865	112.513664	40.952885	0.396763	116.940536	39.916237	44.430164	117.540993	40.434561	22.4134635	117.2407645	-74.971761	12.2982665	107.7865635
10.949761	23.979076	114.065674	-17.107525	17.287571	112.889465	41.146935	0.215163	117.800728	40.202137	44.34066	118.182358	40.674536	22.2779115	117.991543	-74.889586	12.2972305	107.787387
11.936183	21.988184	114.863991	-16.798466	17.281521	113.328537	41.483196	0.031619	118.872429	40.656952	44.285297	119.111511	41.070074	22.158458	118.99197	-74.667006	12.404584	107.665104
12.534229	20.735268	115.249565	-16.582529	17.340282	113.49646	41.658409	-0.007783	119.383148	40.977264	44.328129	119.609489	41.3178365	22.160173	119.4963185	-74.4828945	12.520391	107.4966015
13.096304	19.461636	115.524902	-16.391592	17.472614	113.638397	41.855804	0.01093	119.751236	41.246952	44.378269	120.005379	41.551378	22.1945995	119.8783075	-74.334562	12.7506285	107.3984865
13.542956	18.187941	115.703392	-16.254707	17.675669	113.76133	42.017147	0.077754	119.979439	41.458298	44.444309	120.320145	41.7377225	22.2610315	120.149792	-74.2471365	13.0903065	107.372868
13.930339	16.975975	115.786598	-16.089636	17.824039	113.7705	42.125137	0.154404	120.01413	41.655273	44.534481	120.467674	41.890205	22.3444425	120.240902	-74.069477	13.3036355	107.300098
14.265156	15.702831	115.701614	-16.015867	17.978868	113.733887	42.136192	0.191644	119.975159	41.778057	44.583839	120.407196	41.9571245	22.3877415	120.1911775	-73.9888585	13.5699945	107.2765965
14.471623	14.412	115.520203	-15.986286	18.131056	113.636551	42.127846	0.25109	119.845642	41.863083	44.630653	120.276245	41.9954645	22.4408715	120.0609435	-73.9680365	13.8212405	107.2121585
14.665649	12.546113	115.342117	-15.950504	18.303785	113.445496	42.145626	0.329672	119.697502	41.874283	44.684875	120.111015	42.0099545	22.5072735	119.9042585	-73.9109625	14.1002965	106.9867335
14.715229	11.236494	115.238747	-15.950638	18.383101	113.352982	42.167423	0.371911	119.633713	41.88382	44.69648	120.045723	42.0256215	22.5341955	119.839718	-73.9268975	14.2320065	106.866246
14.659069	9.929241	115.140533	-15.952412	18.415972	113.299286	42.153088	0.377304	119.574783	41.868652	44.695835	119.928719	42.01087	22.5365695	119.751751	-73.915694	14.2953745	106.846821
14.564154	8.652369	115.053902	-15.954728	18.422028	113.255905	42.137321	0.345149	119.52729	41.871216	44.669567	119.767914	42.0042685	22.507358	119.647602	-73.9137245	14.336698	106.864208
14.360577	7.337265	114.963409	-15.975191	18.428774	113.256859	42.133907	0.300942	119.493294	41.892277	44.609039	119.632027	42.013092	22.4549905	119.5626605	-73.963474	14.4025575	106.9510575
14.10258	5.979317	114.891563	-15.873693	18.367813	113.195839	42.161015	0.244036	119.555412	41.923542	44.555443	119.504227	42.0422785	22.3997395	119.5298195	-73.7896645	14.3358865	106.8618585
13.797882	4.710833	114.93428	-15.832159	18.342457	113.181519	42.208244	0.200436	119.602921	41.983559	44.501553	119.425621	42.0959015	22.3509945	119.514271	-73.7602195	14.3339195	106.848767
13.154687	2.80527	114.918053	-15.768873	18.330946	113.156746	42.259472	0.122567	119.630707	42.048531	44.402447	119.202354	42.1540015	22.262507	119.4165305	-73.6917475	14.399385	106.8969615
12.646251	1.514503	114.822754	-15.724164	18.336184	113.102303	42.278816	0.104038	119.572639	42.103706	44.361111	119.013847	42.191261	22.2325745	119.293243	-73.639589	14.4397935	106.911363
12.106376	0.31026	114.737717	-15.668252	18.328102	112.99852	42.363338	0.058102	119.388458	42.180149	44.322205	118.781487	42.2717435	22.1901535	119.0849725	-73.6082475	14.4660505	106.9120675
11.454869	-0.874228	114.571259	-15.610872	18.314997	112.845505	42.404682	0.079527	119.172539	42.246918	44.261463	118.533875	42.3258	22.170495	118.853207	-73.547544	14.459499	106.837803
10.791543	-2.10393	114.323082	-15.555408	18.308977	112.688461	42.386749	0.170535	118.871704	42.30571	44.227814	118.253395	42.3462295	22.1991745	118.5625495	-73.4570455	14.4187795	106.8143725
10.064756	-3.21392	114.125168	-15.479851	18.327765	112.519608	42.403717	0.182597	118.626038	42.384193	44.197418	117.967033	42.393955	22.1900075	118.2965355	-73.353657	14.4655225	106.7426805
9.252481	-4.263722	113.936684	-15.41227	18.359299	112.394836	42.450573	0.183002	118.407227	42.430424	44.168602	117.727425	42.4404985	22.175802	118.067326	-73.2650385	14.542796	106.722346
7.952415	-5.891273	113.671967	-15.336539	18.385103	112.25116	42.496738	0.182161	118.027435	42.537682	44.114208	117.376671	42.51721	22.1481845	117.702053	-73.190288	14.6220215	106.800267
7.018431	-6.874829	113.471863	-15.318717	18.431177	112.114845	42.562454	0.215255	117.585182	42.589294	44.088905	117.050743	42.575874	22.15208	117.3179625	-73.213308	14.710274	106.9117275
5.998806	-7.803477	113.113129	-15.306311	18.493841	111.924049	42.568676	0.262441	117.083504	42.569374	44.110283	116.775299	42.569025	22.186362	116.9294015	-73.181647	14.80132	106.9186965
4.976989	-8.733304	112.718346	-15.28496	18.549551	111.738861	42.514404	0.330851	116.589905	42.579891	44.158287	116.421738	42.5471475	22.244569	116.5058215	-73.1170675	14.854533	106.9719005
3.904784	-9.603289	112.282074	-15.264479	18.592949	111.520699	42.476826	0.338368	116.010109	42.586231	44.149067	115.999649	42.5315285	22.2437175	116.004879	-73.0604865	14.9421805	107.036519
2.763674	-10.41371	111.749016	-15.237099	18.628345	111.255119	42.425735	0.317262	115.332306	42.557987	44.123436	115.508125	42.491861	22.220349	115.4202155	-72.966059	15.036341	107.0900225
1.599702	-11.21992	111.224174	-15.201698	18.674215	110.930252	42.348011	0.326353	114.534233	42.54808	44.166962	114.852547	42.4480455	22.2466575	114.69339	-72.8514415	15.1017725	107.167114
-0.157011	-12.301798	110.281036	-15.124019	18.748405	110.282028	42.270832	0.282057	113.230644	42.476826	44.264183	113.677917	42.373829	22.27312	113.4542805	-72.621867	15.22369	107.1097755
-1.421235	-13.02543	109.724319	-15.051478	18.770365	109.846344	42.240253	0.232985	112.31958	42.504314	44.343342	112.79274	42.3722835	22.2881635	112.55616	-72.4752395	15.2525665	107.136528
-2.666249	-13.699357	109.251999	-14.943398	18.735355	109.403275	42.196625	0.153262	111.52066	42.529518	44.382175	111.719772	42.3630715	22.2677185	111.620216	-72.2498675	15.2029915	107.186334
-3.900104	-14.327299	108.857262	-14.802408	18.694817	108.979294	42.212765	0.06286	110.637581	42.520969	44.333893	110.799454	42.366867	22.1983765	110.7185175	-71.971683	15.1912575	107.2400705
-5.154488	-14.935761	108.566734	-14.644922	18.57254	108.635643	42.214115	-0.062226	109.941849	42.573303	44.278614	109.896996	42.393709	22.108194	109.9194225	-71.683553	15.036886	107.3518635
-6.393877	-15.510623	108.489456	-14.50267	18.440159	108.37413	42.272766	-0.188105	109.556786	42.63335	44.134369	109.156372	42.453058	21.973132	109.356579	-71.458398	14.907186	107.391681
-7.568349	-16.015181	108.63179	-14.374653	18.283251	108.221313	42.371181	-0.316314	109.365334	42.680229	44.023079	108.692017	42.525705	21.8533825	109.0286755	-71.275011	14.7131195	107.4139505
-9.423767	-16.674236	108.914963	-14.24581	18.036568	108.114204	42.501392	-0.449444	109.2883	42.695652	43.909966	108.082733	42.598522	21.730261	108.6855165	-71.090142	14.342875	107.5428915
-10.587673	-17.035242	109.115433	-14.215201	17.862877	108.081345	42.57946	-0.520928	109.176636	42.616299	43.845959	107.80587	42.5978795	21.6625155	108.491253	-71.0282815	14.0632385	107.671437
-11.76268	-17.305836	109.225822	-14.185813	17.652004	108.087051	42.617218	-0.590658	109.08326	42.562954	43.773548	107.659492	42.590086	21.591445	108.371376	-70.961712	13.712563	107.802726
-12.953014	-17.53652	109.259842	-14.197077	17.444023	108.121887	42.650253	-0.703848	109.081841	42.515522	43.696663	107.609215	42.5828875	21.4964075	108.345528	-70.9770415	13.3916385	107.898246
-14.134401	-17.674519	109.23468	-14.215964	17.249269	108.151566	42.668446	-0.794604	109.064499	42.482273	43.596191	107.683578	42.5753595	21.4007935	108.3740385	-71.0072875	13.0977445	107.9290935
-15.192248	-17.771524	109.176292	-14.238431	17.108259	108.192215	42.673676	-0.86866	109.01339	42.472656	43.555325	107.791672	42.573166	21.3433325	108.402531	-71.050028	12.8731855	107.981899
-16.300329	-17.712875	109.094559	-14.25001	17.011045	108.211365	42.680725	-0.941288	108.976021	42.46508	43.510799	107.886444	42.5729025	21.2847555	108.4312325	-71.0729225	12.7373345	107.9914975
-17.987682	-17.578094	108.969643	-14.21685	16.935118	108.266815	42.718849	-1.001022	108.925522	42.530731	43.466778	108.096764	42.62479	21.232878	108.511143	-71.05849	12.637358	108.022487
-19.004211	-17.411837	108.856201	-14.167139	16.915958	108.322891	42.791828	-1.034393	108.85643	42.595726	43.467419	108.237335	42.693777	21.216513	108.5468825	-71.028055	12.615403	108.0988995
-19.983728	-17.120142	108.747269	-14.077206	16.927574	108.37262	42.858059	-1.001773	108.721336	42.680645	43.503685	108.353851	42.769352	21.250956	108.5375935	-70.923764	12.604192	108.2076465
-20.980026	-16.836008	108.573166	-13.967422	16.941814	108.432808	42.975227	-0.975703	108.515312	42.783848	43.5471	108.446678	42.8795375	21.2856985	108.480995	-70.8143815	12.5979295	108.384621
-21.947283	-16.501589	108.389328	-13.814375	16.922575	108.47747	43.076427	-0.947477	108.238861	42.900154	43.587479	108.51284	42.9882905	21.320001	108.3758505	-70.6170405	12.525149	108.5790895
-22.803146	-16.176016	108.142021	-13.684792	16.91226	108.469368	43.166553	-0.892031	107.978477	43.018139	43.608826	108.546814	43.092346	21.3583975	108.2626455	-70.46193	12.4661225	108.6760905
-23.624187	-15.739791	107.966469	-13.560634	16.879904	108.491043	43.273689	-0.84198	107.818642	43.114437	43.638863	108.644089	43.194063	21.3984415	108.2313655	-70.315331	12.3613665	108.7507205
-24.911079	-15.101983	107.93058	-13.44496	16.838993	108.584869	43.456387	-0.817225	107.87606	43.24078	43.657616	108.87027	43.3485835	21.4201955	108.373165	-70.2385035	12.2577905	108.796573
-25.753271	-14.668612	108.001114	-13.431388	16.77874	108.628784	43.52058	-0.843542	107.994881	43.258537	43.618237	108.962166	43.3895585	21.3873475	108.4785235	-70.2523345	12.1701325	108.7790445
-26.505062	-14.253278	108.103691	-13.459073	16.674582	108.646919	43.547493	-0.957512	108.116325	43.250141	43.520775	109.042725	43.398817	21.2816315	108.579525	-70.316963	12.0675325	108.714313
-27.252472	-13.766496	108.216644	-13.513492	16.5021	108.657967	43.536484	-1.128711	108.301414	43.216087	43.343838	109.047607	43.3762855	21.1075635	108.6745105	-70.4032695	11.8966365	108.6414235
-27.988798	-13.279146	108.341324	-13.592726	16.277454	108.68187	43.511982	-1.37714	108.528641	43.166916	43.103348	109.092155	43.339449	20.863104	108.810398	-70.524901	11.691804	108.553342
-28.689354	-12.773305	108.503166	-13.677773	16.020239	108.735832	43.464981	-1.67493	108.735405	43.149082	42.864849	109.152184	43.3070315	20.5949595	108.9437945	-70.6625775	11.4455185	108.5278695
-29.371258	-12.279538	108.617058	-13.762095	15.772923	108.804581	43.409775	-1.957984	108.945313	43.110004	42.607193	109.144485	43.2598895	20.3246045	109.044899	-70.7840795	11.2212415	108.564263
-30.276188	-11.476328	108.817551	-13.834328	15.402306	108.907127	43.38184	-2.313052	109.240318	43.061367	42.273472	109.13813	43.2216035	19.98021	109.189224	-70.8902595	10.824402	108.62503
-30.850586	-10.847586	108.960297	-13.864385	15.209002	108.999191	43.407188	-2.488115	109.46888	43.04047	42.100452	109.16581	43.223829	19.8061685	109.317345	-70.952599	10.6118355	108.681037
-31.358397	-10.173364	109.136475	-13.880272	15.049704	109.077797	43.462765	-2.62102	109.713127	43.024986	41.957249	109.179726	43.2438755	19.6681145	109.4464265	-71.0044195	10.4312935	108.7091675
-31.871601	-9.501858	109.242668	-13.875578	14.908711	109.134766	43.516479	-2.714734	109.888565	43.00153	41.877087	109.179596	43.2590045	19.5811765	109.5340805	-71.0101605	10.2362455	108.7354515
-32.296028	-8.809944	109.320808	-13.867866	14.787107	109.153427	43.555008	-2.789603	110.001648	42.976433	41.772575	109.134544	43.2657205	19.491486	109.568096	-71.0014525	10.082728	108.738758
-32.74329	-8.00885	109.319778	-13.859105	14.678295	109.136841	43.601158	-2.881899	110.049347	42.960506	41.682556	109.087097	43.280832	19.4003285	109.568222	-70.999042	9.9562615	108.70546
-33.14497	-7.147658	109.286133	-13.844074	14.550917	109.110466	43.631905	-2.968922	110.075294	42.959965	41.591812	109.044792	43.295935	19.311445	109.560043	-70.984083	9.790389	108.660889
-33.710808	-5.874467	109.178543	-13.816386	14.366508	109.108986	43.666687	-3.072977	110.010353	42.95853	41.477203	109.028267	43.3126085	19.202113	109.51931	-70.9453805	9.530903	108.698662
-34.003777	-4.956766	109.119331	-13.802096	14.260563	109.14267	43.672337	-3.14679	109.948715	42.974911	41.409962	109.068642	43.323624	19.131586	109.5086785	-70.927816	9.38954	108.7766615
-34.309399	-3.934141	109.009766	-13.774629	14.155404	109.16436	43.693901	-3.208449	109.908119	42.992546	41.361134	109.179626	43.3432235	19.0763425	109.5438725	-70.8924815	9.2344655	108.7848475
-34.599075	-2.931663	108.893456	-13.761668	14.054008	109.169579	43.718941	-3.27151	109.884178	43.014736	41.317287	109.380875	43.3668385	19.0228885	109.6325265	-70.8901745	9.0851275	108.7066315
-34.830624	-1.906819	108.685051	-13.749843	13.960941	109.154892	43.719559	-3.324455	109.931839	43.037689	41.294086	109.691833	43.378624	18.9848155	109.811836	-70.87831	8.9370665	108.497948
-35.032082	-0.843137	108.478188	-13.770543	13.885135	109.161568	43.730076	-3.405967	110.042038	43.086075	41.249683	110.028564	43.4080755	18.921858	110.035301	-70.9491615	8.848412	108.287835
-35.222775	0.309854	108.354744	-13.798311	13.820871	109.210289	43.7234	-3.494231	110.158943	43.115307	41.189117	110.462677	43.4193535	18.847443	110.31081	-71.0159755	8.794299	108.109768
-35.497784	1.965359	108.288788	-13.874567	13.710596	109.370575	43.668636	-3.572568	110.373215	43.136066	41.120422	111.065399	43.402351	18.773927	110.719307	-71.151485	8.647265	108.021843
-35.636078	3.058277	108.312202	-13.931511	13.654801	109.509148	43.651245	-3.626135	110.428062	43.135666	41.059704	111.440674	43.3934555	18.7167845	110.934368	-71.2564775	8.5928175	108.083928
-35.756222	4.242723	108.374527	-13.985395	13.585748	109.644844	43.633549	-3.685142	110.438873	43.126549	41.022491	111.714027	43.380049	18.6686745	111.07645	-71.350839	8.5028215	108.213238
-35.853828	5.372011	108.460175	-14.030581	13.52106	109.725403	43.603657	-3.727958	110.392082	43.099819	40.985306	111.860214	43.351738	18.628674	111.126148	-71.4129	8.413446	108.324658
-35.948177	6.44569	108.514915	-14.063798	13.463222	109.78714	43.573776	-3.762848	110.27002	43.048668	40.950211	111.949905	43.311222	18.5936815	111.1099625	-71.438818	8.3327625	108.4643175
-35.97747	7.538308	108.593628	-14.101371	13.396388	109.81678	43.534458	-3.782339	110.159363	43.00597	40.922306	111.969086	43.270214	18.5699835	111.0642245	-71.472956	8.2227925	108.5693355
-36.046318	8.666614	108.700752	-14.128558	13.341847	109.842575	43.507629	-3.820422	110.076691	42.961349	40.871578	111.978867	43.234489	18.525578	111.027779	-71.491605	8.158116	108.657371
-36.06982	10.286265	108.811203	-14.186115	13.252744	109.90889	43.451859	-3.910571	110.045227	42.908001	40.788265	112.009254	43.17993	18.438847	111.0272405	-71.55216	8.066641	108.7905395
-36.051853	11.302096	108.867836	-14.235041	13.198893	109.943665	43.402367	-3.956903	110.113144	42.851585	40.728966	112.013916	43.126976	18.3860315	111.06353	-71.597058	8.0117545	108.8238
-36.022465	12.39104	108.883545	-14.304763	13.134045	109.962486	43.358021	-4.012213	110.202339	42.782288	40.670212	112.035049	43.0701545	18.3289995	111.118694	-71.6796805	7.9390905	108.806278
-35.965618	13.430984	108.915367	-14.372906	13.068674	109.975067	43.319988	-4.088076	110.317673	42.722378	40.597946	112.063637	43.021183	18.254935	111.190655	-71.766995	7.882413	108.759479
-35.900452	14.411846	108.872269	-14.438624	12.970745	109.9785	43.287163	-4.16946	110.448471	42.659657	40.522785	112.066483	42.97341	18.1766625	111.257477	-71.850658	7.7648275	108.699523
-35.798462	15.369211	108.868515	-14.503286	12.859838	109.982323	43.265541	-4.245735	110.505783	42.587482	40.445705	112.044319	42.9265115	18.099985	111.275051	-71.9330835	7.619691	108.689595
-35.684261	16.379816	108.886826	-14.542951	12.736593	109.978508	43.228416	-4.317498	110.508369	42.5112	40.376225	111.976967	42.869808	18.0293635	111.242668	-71.95571	7.4438225	108.714348
-35.466732	17.838167	108.970108	-14.610341	12.591656	109.996536	43.170074	-4.413511	110.462364	42.402664	40.290115	111.821594	42.786369	17.938302	111.141979	-72.007051	7.24501	108.851093
-35.318863	18.761782	109.004654	-14.661135	12.527016	110.034454	43.136509	-4.446176	110.465637	42.350151	40.249813	111.773598	42.74333	17.9018185	111.1196175	-72.0656	7.1522135	108.9492905
-35.065929	19.748514	109.031105	-14.699106	12.495398	110.067917	43.093266	-4.47347	110.517441	42.302925	40.232899	111.755684	42.6980955	17.8797145	111.1365625	-72.0963075	7.1110815	108.9992715
-34.876934	20.736866	109.117973	-14.741637	12.500073	110.108734	43.039089	-4.461206	110.560417	42.247856	40.250172	111.78228	42.6434725	17.894483	111.1713485	-72.1267465	7.105663	109.0461195
-34.640293	21.742729	109.199287	-14.80538	12.540354	110.175873	42.963619	-4.419652	110.550201	42.194553	40.298748	111.806282	42.579086	17.939548	111.1782415	-72.189846	7.14116	109.1735045
-34.410328	22.693441	109.36264	-14.871812	12.59311	110.274338	42.875893	-4.373444	110.43885	42.11327	40.36964	111.788116	42.4945815	17.998098	111.113483	-72.2382055	7.188122	109.435193
-34.104301	23.657042	109.588196	-14.937171	12.677233	110.358513	42.762192	-4.29156	110.170639	42.020588	40.445103	111.76667	42.39139	18.0767715	110.9686545	-72.265732	7.2776945	109.7483715
-33.645626	25.110146	109.947815	-15.013515	12.786515	110.38504	42.56945	-4.136012	109.568237	41.895988	40.575279	111.668564	42.232719	18.2196335	110.6184005	-72.259749	7.3533965	110.1516795
-33.276981	26.061275	110.112595	-15.067289	12.867602	110.317276	42.404594	-4.046838	109.075119	41.838253	40.635555	111.61438	42.1214235	18.2943585	110.3447495	-72.2560015	7.4408455	110.2898025
-32.900799	26.951975	110.186317	-15.133151	12.972932	110.190453	42.221775	-3.950578	108.609474	41.780495	40.705524	111.502541	42.001135	18.377473	110.0560075	-72.267437	7.568391	110.3248985
-32.435745	27.8402	110.202469	-15.189428	13.137349	110.060921	42.055504	-3.842892	108.231987	41.727024	40.785248	111.401955	41.891264	18.471178	109.816971	-72.27012	7.80352	110.304871
-31.970516	28.680241	110.190353	-15.232306	13.320297	109.969627	41.938446	-3.740399	107.981194	41.678413	40.893219	111.242462	41.8084295	18.57641	109.611828	-72.2730415	8.064184	110.327426
-31.422249	29.504309	110.15004	-15.278021	13.508016	109.913757	41.877861	-3.643256	107.892395	41.621189	40.981979	111.092148	41.749525	18.6693615	109.4922715	-72.305567	8.3466705	110.3352425
-30.890665	30.294168	110.055054	-15.295436	13.622112	109.844879	41.86158	-3.568415	107.905067	41.574646	41.046253	110.962715	41.718113	18.738919	109.433891	-72.308985	8.505305	110.255867
-30.021704	31.283955	109.834305	-15.35181	13.65678	109.745041	41.846081	-3.585433	107.942284	41.503113	41.031342	110.85051	41.674597	18.7229545	109.396397	-72.378217	8.5906055	110.093685
-29.371103	31.851778	109.691788	-15.383654	13.542379	109.661591	41.806545	-3.693815	107.992188	41.478252	40.930012	110.83493	41.6423985	18.6180985	109.413559	-72.4097065	8.4666595	109.909623
-28.649593	32.374825	109.640373	-15.438053	13.397852	109.605614	41.76511	-3.8575	108.033051	41.45327	40.804146	110.872223	41.60919	18.473323	109.452637	-72.485296	8.322381	109.758591
-27.953831	32.905396	109.670677	-15.495619	13.236934	109.597443	41.709991	-4.000528	108.087418	41.41153	40.665348	110.965324	41.5607605	18.33241	109.526371	-72.5519985	8.141458	109.668515
-27.220387	33.330433	109.703506	-15.574798	13.126018	109.642426	41.630264	-4.11483	108.162842	41.347725	40.561584	111.056862	41.4889945	18.223377	109.609852	-72.6385905	8.028659	109.675
-26.456743	33.747448	109.75206	-15.66947	13.057272	109.722687	41.547829	-4.186783	108.237091	41.279392	40.497417	111.129723	41.4136105	18.155317	109.683407	-72.7525505	7.959227	109.761967
-25.632685	34.126305	109.819809	-15.749672	13.031241	109.815742	41.47398	-4.216929	108.342361	41.205151	40.460358	111.218552	41.3395655	18.1217145	109.7804565	-72.8389095	7.9407675	109.8510275
-24.37252	34.708195	109.946228	-15.84977	13.045965	109.952591	41.427895	-4.217163	108.52375	41.131374	40.455929	111.356148	41.2796345	18.119383	109.939949	-72.9791745	7.972547	109.965233
-23.503263	35.004551	109.978378	-15.884551	13.058058	109.999802	41.418106	-4.203371	108.654427	41.103188	40.458374	111.47802	41.260647	18.1275015	110.0662235	-73.029749	7.9886145	109.9333805
-22.693499	35.281128	110.008301	-15.910952	13.069192	110.018631	41.409748	-4.183005	108.769951	41.080452	40.473293	111.626205	41.2451	18.145144	110.198078	-73.067004	7.99324	109.839184
-21.666466	35.500107	109.997055	-15.946509	13.076904	110.012726	41.395275	-4.170871	108.83316	41.059952	40.485374	111.720192	41.2276135	18.1572515	110.276676	-73.1206315	7.9965565	109.748776
-20.799675	35.718994	110.066925	-16.005451	13.100663	109.999908	41.340809	-4.156764	108.839371	41.018349	40.491962	111.757874	41.179579	18.167599	110.2986225	-73.190481	8.033727	109.7011935
-19.864298	35.911629	110.073044	-16.061596	13.118828	109.984459	41.274197	-4.149676	108.809196	40.980785	40.483776	111.791458	41.127491	18.16705	110.300327	-73.250683	8.070606	109.668591
-18.911854	35.981911	110.138443	-16.116568	13.130966	109.987579	41.218929	-4.147552	108.79911	40.95348	40.488041	111.862244	41.0862045	18.1702445	110.330677	-73.3193405	8.0916875	109.644481
-17.435181	36.089725	110.242256	-16.198837	13.170472	110.004959	41.138206	-4.128078	108.787903	40.911301	40.519997	111.965836	41.0247535	18.1959595	110.3768695	-73.4224275	8.1449845	109.6330485
-16.441317	36.123173	110.303688	-16.245127	13.212978	110.033104	41.082275	-4.088314	108.746971	40.880672	40.542912	112.000916	40.9814735	18.227299	110.3739435	-73.4717275	8.198657	109.6922645
-15.449336	36.106064	110.309288	-16.275124	13.261557	110.042336	41.051216	-4.051172	108.745399	40.863293	40.57193	112.030701	40.9572545	18.260379	110.38805	-73.5075025	8.262735	109.696622
-14.461519	35.982601	110.300705	-16.295774	13.305638	110.030579	41.046452	-4.013183	108.76329	40.842632	40.611572	112.08091	40.944542	18.2991945	110.4221	-73.53609	8.3120815	109.639058
-13.412626	35.849308	110.296402	-16.31744	13.32788	110.014595	41.035233	-3.99009	108.766533	40.82238	40.621647	112.139153	40.9288065	18.3157785	110.452843	-73.5636865	8.3399815	109.576347
-12.37866	35.638237	110.317421	-16.346487	13.347234	110.000954	40.998016	-3.984872	108.772018	40.811749	40.617702	112.14975	40.9048825	18.316415	110.460884	-73.5978565	8.378053	109.541024
-11.346301	35.414417	110.293663	-16.37368	13.343841	110.024475	40.954796	-4.002529	108.788666	40.796448	40.590401	112.1595	40.875622	18.293936	110.474083	-73.622982	8.393746	109.574867
-9.768375	34.905289	110.29229	-16.411226	13.319283	110.084808	40.927048	-4.073921	108.88044	40.786377	40.539162	112.218964	40.8567125	18.2326205	110.549702	-73.6791645	8.4059455	109.619914
-8.725286	34.513893	110.325607	-16.443098	13.300186	110.124847	40.916649	-4.130685	108.992493	40.78857	40.49762	112.241829	40.8526095	18.1834675	110.617161	-73.7388055	8.4169045	109.632533
-7.658612	34.110382	110.29583	-16.478123	13.304618	110.15493	40.906879	-4.178206	109.064255	40.767056	40.469635	112.25705	40.8369675	18.1457145	110.6606525	-73.7932135	8.4635215	109.6492075
-6.630584	33.608906	110.208824	-16.514004	13.309668	110.161499	40.867851	-4.189171	109.12442	40.740974	40.456722	112.241028	40.8044125	18.1337755	110.682724	-73.8324205	8.4855605	109.640274
-5.542102	33.12553	110.141441	-16.558025	13.312583	110.15226	40.833778	-4.205984	109.168152	40.70639	40.429951	112.246658	40.770084	18.1119835	110.707405	-73.886134	8.5131825	109.597115
-4.509838	32.576736	110.164734	-16.618841	13.310513	110.147072	40.789204	-4.230084	109.202171	40.676697	40.406521	112.289856	40.7329505	18.0882185	110.7460135	-73.9706325	8.5328075	109.5481305
-3.442585	31.994221	110.150002	-16.6849	13.333332	110.137871	40.721245	-4.235816	109.24939	40.646858	40.406738	112.322746	40.6840515	18.085461	110.786068	-74.0538515	8.581203	109.489674
-1.921371	31.028986	110.1819	-16.75873	13.441612	110.167816	40.599998	-4.2011	109.256088	40.611008	40.41325	112.453735	40.605503	18.106075	110.8549115	-74.122963	8.777149	109.4807205
-0.932088	30.323643	110.27713	-16.777124	13.526808	110.181831	40.543385	-4.143185	109.331421	40.637005	40.433128	112.597359	40.590195	18.1449715	110.96439	-74.144443	8.9086445	109.399272
0.083886	29.566011	110.365173	-16.780035	13.632163	110.196518	40.543343	-4.082876	109.372673	40.68074	40.46957	112.814774	40.6120415	18.193347	111.0937235	-74.1721115	9.070979	109.2993125
1.054174	28.752159	110.353645	-16.756716	13.759618	110.163834	40.546917	-3.981033	109.367523	40.734524	40.541199	113.012039	40.6407205	18.280083	111.189781	-74.1541525	9.239153	109.137887
2.007417	27.920898	110.386597	-16.742853	13.910111	110.109459	40.540768	-3.850665	109.355286	40.781326	40.639996	113.120094	40.661047	18.3946655	111.23769	-74.146753	9.4255565	108.981228
2.994414	27.032185	110.30526	-16.728512	14.104284	110.071396	40.514523	-3.701375	109.338287	40.795422	40.756546	113.144287	40.6549725	18.5275855	111.241287	-74.1119965	9.6809825	108.901505
3.921126	26.09326	110.162094	-16.703915	14.326316	110.073982	40.527161	-3.511251	109.474167	40.802296	40.891933	113.143539	40.6647285	18.690341	111.308853	-74.0725585	9.962291	108.839111
5.308937	24.603336	110.258934	-16.608261	14.674995	110.256729	40.770374	-3.185273	110.037323	40.836491	41.200111	113.304451	40.8034325	19.007419	111.670887	-74.0199545	10.342571	108.842571
6.21262	23.505363	110.315109	-16.533033	14.874747	110.416618	40.964893	-2.969577	110.615265	40.87273	41.422428	113.466644	40.9188115	19.2264255	112.0409545	-73.9848775	10.5230685	108.7922815
7.091118	22.382399	110.389259	-16.432318	15.035656	110.526932	41.169228	-2.803497	111.171028	40.866165	41.57666	113.663971	41.0176965	19.3865815	112.4174995	-73.8823325	10.6847305	108.6363645
7.94369	21.217487	110.52388	-16.344448	15.13865	110.642708	41.348427	-2.67697	111.72831	40.870968	41.73571	113.841415	41.1096975	19.52937	112.7848625	-73.7985935	10.74793	108.5005535
8.744045	19.994877	110.642624	-16.310678	15.188289	110.738861	41.477581	-2.569838	112.337532	40.861286	41.858589	114.023544	41.1694335	19.6443755	113.180538	-73.7907895	10.7322025	108.297184
9.51359	18.729963	110.840187	-16.29089	15.21061	110.819206	41.562222	-2.501694	112.906174	40.839161	41.932217	114.179901	41.2006915	19.7152615	113.5430375	-73.7824715	10.7059585	108.0953745
10.205392	17.472443	111.020569	-16.297092	15.205142	110.902977	41.604713	-2.469418	113.391136	40.792763	41.987972	114.299431	41.198738	19.759277	113.8452835	-73.792922	10.651007	107.9606705
11.177636	15.484725	111.18705	-16.317066	15.161952	111.00354	41.622559	-2.501647	114.071693	40.722908	41.940228	114.404427	41.1727335	19.7192905	114.23806	-73.8068655	10.6046135	107.76902
11.753554	14.192886	111.454094	-16.342978	15.083822	111.088562	41.606503	-2.606877	114.570488	40.721569	41.841866	114.476624	41.164036	19.6174945	114.523556	-73.849992	10.5501495	107.653568
12.319023	12.87286	111.710297	-16.362278	15.000198	111.158546	41.611614	-2.731025	115.083946	40.695908	41.705956	114.656448	41.153761	19.4874655	114.870197	-73.878317	10.5129305	107.446895
12.768771	11.586504	111.991623	-16.377808	14.932238	111.253777	41.63591	-2.808884	115.685356	40.659924	41.627552	114.89061	41.147917	19.409334	115.287983	-73.903533	10.455142	107.219571
13.232496	10.346923	112.387505	-16.385508	14.892268	111.371788	41.703865	-2.841191	116.276955	40.603111	41.608486	115.281807	41.153488	19.3836475	115.779381	-73.924504	10.4008885	106.964195
13.599258	9.151885	112.8368	-16.420881	14.901736	111.516533	41.743134	-2.855401	116.932716	40.533024	41.60944	115.764404	41.138079	19.3770195	116.34856	-73.979841	10.4264525	106.684506
13.912983	7.986143	113.259598	-16.370861	14.883892	111.59668	41.822433	-2.843558	117.586174	40.546402	41.652893	116.261887	41.1844175	19.4046675	116.9240305	-73.9261395	10.3631165	106.2693295
14.278376	6.315684	113.773743	-16.306837	14.947433	111.690689	41.881096	-2.838121	118.326965	40.613297	41.698345	116.882935	41.2471965	19.430112	117.60495	-73.8608705	10.464754	105.776428
14.431921	5.271437	113.997948	-16.212475	15.019448	111.703964	41.951138	-2.814571	118.674385	40.685074	41.707031	117.153442	41.318106	19.44623	117.9139135	-73.743056	10.592666	105.4940145
14.559765	4.237995	114.082397	-16.072624	15.06852	111.652649	41.999271	-2.798574	118.883392	40.833836	41.723831	117.367088	41.4165535	19.4626285	118.12524	-73.5618015	10.6744115	105.180058
14.580629	3.243346	114.125809	-15.920885	15.130183	111.566605	42.090981	-2.808355	119.108986	41.022644	41.734409	117.498436	41.5568125	19.463027	118.303711	-73.3985825	10.797339	104.829499
14.577055	2.309246	114.165268	-15.730455	15.185793	111.456978	42.197655	-2.801059	119.260231	41.208206	41.740063	117.631981	41.7029305	19.469502	118.446106	-73.1638405	10.902084	104.46785
14.483823	1.443651	114.186874	-15.566203	15.256042	111.360527	42.317383	-2.800865	119.399872	41.39658	41.76812	117.63308	41.8569815	19.4836275	118.516476	-72.9893875	11.0284565	104.204578
14.276332	0.616586	114.193451	-15.409774	15.317099	111.232803	42.424854	-2.772079	119.50499	41.558567	41.79229	117.50634	41.9917105	19.5101055	118.505665	-72.8112585	11.1240925	103.959941
13.827923	-0.645501	114.004425	-15.2014	15.34156	110.964493	42.566692	-2.708426	119.402733	41.728687	41.783779	117.207718	42.1476895	19.5376765	118.3052255	-72.5504895	11.1454435	103.6237605
13.43996	-1.364847	113.892342	-15.091954	15.305101	110.778297	42.67701	-2.684828	119.333061	41.865517	41.822495	116.802383	42.2712635	19.5688335	118.067722	-72.4551715	11.0413685	103.488872
12.933789	-1.990533	113.791214	-14.997965	15.269425	110.61554	42.833893	-2.59144	118.977737	41.986427	41.868546	116.410187	42.41016	19.638553	117.693962	-72.40609	10.900297	103.537118
12.38139	-2.582595	113.554108	-14.861456	15.206151	110.439323	42.99102	-2.520959	118.516647	42.047806	41.834564	115.899345	42.519413	19.6568025	117.207996	-72.242325	10.7554995	103.67065
11.761392	-3.130359	113.281189	-14.726374	15.134512	110.286201	43.136673	-2.342594	117.97966	42.185329	41.818764	115.273987	42.661001	19.738085	116.6268235	-72.113749	10.530939	103.9455785
11.085454	-3.602206	112.952934	-14.550477	15.038292	110.132889	43.267735	-2.28026	117.296623	42.243942	41.72974	114.866257	42.7558385	19.72474	116.08144	-71.8567925	10.351844	104.184338
10.380681	-3.947752	112.689926	-14.362374	14.950069	110.014191	43.487072	-2.364295	116.836754	42.306004	41.601406	114.492798	42.896538	19.6185555	115.664776	-71.621286	10.2815825	104.363606
9.165376	-4.311238	112.281036	-14.117588	14.824297	109.881165	43.662415	-2.426034	116.271149	42.509865	41.52211	114.217903	43.08614	19.548038	115.244526	-71.321316	10.100556	104.517804
8.282974	-4.401053	112.027084	-14.003326	14.813166	109.823143	43.765602	-2.467147	116.062508	42.606716	41.495319	114.171669	43.186159	19.514086	115.1170885	-71.192811	10.112246	104.5291975
7.342637	-4.422087	111.837212	-13.939335	14.849502	109.804665	43.890247	-2.481683	115.867325	42.66674	41.556881	114.226807	43.2784935	19.537599	115.047066	-71.1571635	10.161405	104.562264
6.386677	-4.308246	111.634842	-13.899464	14.962536	109.776749	43.910252	-2.402491	115.755638	42.710987	41.662689	114.335587	43.3106195	19.630099	115.0456125	-71.1095475	10.294973	104.5078855
5.370384	-4.112208	111.419083	-13.89198	15.126431	109.753654	43.93874	-2.27976	115.56665	42.735954	41.770729	114.589966	43.337347	19.7454845	115.078308	-71.121307	10.5073775	104.429
4.299311	-3.846008	111.085007	-13.902921	15.315673	109.716057	43.94199	-2.17032	115.418472	42.748241	41.902534	114.864769	43.3451155	19.866107	115.1416205	-71.1509575	10.765239	104.2904935
3.1833	-3.52184	110.685478	-13.916529	15.507744	109.670708	43.890358	-2.031778	115.226997	42.75621	42.000126	115.21505	43.323284	19.984174	115.2210235	-71.156342	11.031314	104.1203925
1.520041	-2.965257	110.178307	-13.954263	15.788089	109.684776	43.780464	-1.781123	114.980164	42.753666	42.199306	115.800568	43.267065	20.2090915	115.390366	-71.175591	11.3670865	103.979186
0.360976	-2.522765	109.926155	-13.973649	15.99919	109.788116	43.750107	-1.540805	114.897621	42.757298	42.391972	116.277267	43.2537025	20.4255835	115.587444	-71.2010005	11.5727965	103.988788
-0.84852	-2.056505	109.686157	-13.98384	16.232372	109.940163	43.774559	-1.289427	114.861206	42.789112	42.626705	116.764709	43.2818355	20.668639	115.8129575	-71.2495155	11.796105	104.0673685
-2.08988	-1.590001	109.492767	-13.970063	16.479973	110.084953	43.830101	-1.036807	114.758362	42.804382	42.854862	117.251526	43.3172415	20.9090275	116.004944	-71.2573675	12.0509185	104.164962
-3.335521	-1.087552	109.273186	-13.949664	16.706778	110.220978	43.880539	-0.806408	114.579735	42.849445	43.048519	117.676689	43.364992	21.1210555	116.128212	-71.26432	12.2925005	104.313744
-4.628964	-0.657945	108.948288	-13.93613	16.927143	110.296478	43.91943	-0.594281	114.292038	42.901917	43.236828	118.05452	43.4106735	21.3212735	116.173279	-71.2829335	12.5330125	104.419677
-5.975873	-0.222823	108.568665	-13.931711	17.130596	110.30468	43.912182	-0.352821	113.979027	42.925186	43.408951	118.316185	43.418684	21.528065	116.147606	-71.282106	12.733127	104.461754
-7.994437	0.384207	108.064148	-13.930331	17.447456	110.254059	43.87508	0.035991	113.475189	42.928692	43.685829	118.582985	43.401886	21.86091	116.029087	-71.262548	13.034002	104.479031
-9.417898	0.684927	107.778297	-13.929294	17.646456	110.227707	43.891651	0.290687	113.224731	42.912983	43.89262	118.659164	43.402317	22.0916535	115.9419475	-71.260905	13.2012585	104.5134665
-10.860249	0.920608	107.597076	-13.92934	17.831947	110.196617	43.890728	0.533988	113.125053	42.912373	44.089371	118.681252	43.4015505	22.3116795	115.9031525	-71.2602305	13.3522145	104.4900815
-12.336484	1.087635	107.467545	-13.938567	17.964542	110.151566	43.889683	0.738797	113.079346	42.907433	44.245567	118.61422	43.398558	22.492182	115.846783	-71.275692	13.436902	104.456349
-13.875459	1.156056	107.34137	-13.940489	18.03376	110.075089	43.899658	0.865521	113.090813	42.895603	44.373192	118.385933	43.3976305	22.6193565	115.738373	-71.2786085	13.4481635	104.411805
-15.370472	1.136828	107.245636	-13.937199	18.050037	109.96933	43.905579	0.973364	113.077736	42.856552	44.472942	118.106201	43.3810655	22.723153	115.5919685	-71.2554635	13.376921	104.3466915
-16.922941	1.073938	107.151581	-13.951804	18.003517	109.858406	43.900673	1.020879	113.058556	42.778442	44.571659	117.727295	43.3395575	22.796269	115.3929255	-71.2431655	13.210765	104.3238865
-19.400219	0.845775	107.083427	-13.984585	17.840281	109.712723	43.880306	1.062878	113.029671	42.595055	44.630898	117.184425	43.2376805	22.846888	115.107048	-71.2068505	12.833674	104.318398
-21.03129	0.673241	107.115448	-14.048533	17.690859	109.670998	43.874298	1.009489	113.106285	42.479603	44.596134	116.872169	43.1769505	22.8028115	114.989227	-71.2740165	12.5789065	104.352769
-22.761707	0.419846	107.205238	-14.105307	17.5256	109.667633	43.842815	0.941294	113.271156	42.36496	44.558964	116.572525	43.1038875	22.750129	114.9218405	-71.3145015	12.301071	104.4134255
-24.498732	0.180758	107.352936	-14.180754	17.384327	109.700729	43.793419	0.870558	113.518059	42.259552	44.472309	116.313614	43.0264855	22.6714335	114.9158365	-71.3879935	12.0972205	104.4856215
-26.297028	-0.062797	107.510544	-14.236485	17.238565	109.767708	43.767357	0.775983	113.821671	42.177654	44.385754	116.075157	42.9725055	22.5808685	114.948414	-71.4454755	11.8962615	104.587002
-28.096285	-0.30533	107.725128	-14.28899	17.092976	109.86438	43.753551	0.638624	114.074615	42.130463	44.266243	115.825317	42.942007	22.4524335	114.949966	-71.519987	11.7335185	104.778794
-29.884933	-0.485154	107.944633	-14.308788	16.916407	109.968971	43.703289	0.475226	114.292786	42.1035	44.12294	115.536034	42.9033945	22.299083	114.91441	-71.5209705	11.533731	105.023532
-32.701241	-0.817843	108.231316	-14.312738	16.678616	110.083481	43.689972	0.229687	114.360428	42.185551	43.973701	114.941612	42.9377615	22.101694	114.65102	-71.5632375	11.255538	105.515942
-34.554565	-0.920358	108.380661	-14.280348	16.584324	110.095047	43.725899	0.12013	114.031578	42.189297	43.846256	114.473022	42.957598	21.983193	114.2523	-71.518294	11.185455	105.937794
-36.465027	-1.016861	108.523735	-14.222736	16.530106	110.029587	43.709728	0.079595	113.494431	42.205402	43.846344	113.562103	42.957565	21.9629695	113.528267	-71.403037	11.0972425	106.530907
-38.321693	-1.004148	108.666039	-14.126871	16.548243	109.793411	43.639187	0.105888	112.431801	42.154984	43.889584	112.338089	42.8970855	21.997736	112.384945	-71.1508275	11.09875	107.201877
-40.212585	-0.970503	108.743561	-13.967001	16.549091	109.332298	43.547947	0.039568	110.978928	42.043011	43.950268	110.901512	42.795479	21.994918	110.94022	-70.729481	11.103264	107.724376
-42.034504	-0.861677	108.750473	-13.777971	16.510971	108.753777	43.47438	-0.05429	109.385277	41.98101	44.01059	109.085251	42.727695	21.97815	109.235264	-70.283637	11.043792	108.27229
-43.886486	-0.696966	108.85022	-13.607529	16.463215	108.085846	43.319736	-0.13656	107.471512	41.864758	43.994919	107.219681	42.592247	21.9291795	107.3455965	-69.807305	10.9972505	108.8260955
-46.527512	-0.300475	109.085289	-13.441999	16.369566	107.050552	42.910252	-0.251672	104.612694	41.552807	43.906288	104.579285	42.2315295	21.827308	104.5959895	-69.1155275	10.911824	109.5051145
-48.249313	0.043201	109.157326	-13.463074	16.336348	106.384315	42.640686	-0.27147	102.873947	41.307079	43.851273	103.128769	41.9738825	21.7899015	103.001358	-68.9000305	10.8827945	109.767272
-48.705112	0.943804	108.894386	-13.595477	16.347343	105.79686	42.298035	-0.22015	101.533379	41.10178	43.877289	102.112709	41.6999075	21.8285695	101.823044	-68.8908615	10.8661165	109.770676
-49.062763	1.997565	108.533005	-13.831766	16.420238	105.325188	42.062416	-0.146623	100.596321	40.947414	43.991463	101.347641	41.504915	21.92242	100.971981	-69.168447	10.918056	109.678395
-49.386086	3.078606	108.22924	-14.100291	16.569126	104.919579	41.836021	-0.028801	99.873444	40.702732	44.12822	100.84523	41.2693765	22.0497095	100.359337	-69.4699585	11.0885425	109.479821
-49.615322	4.150472	107.927826	-14.400199	16.740191	104.632019	41.55217	0.123401	99.450455	40.556744	44.265911	100.516129	41.054457	22.194656	99.983292	-69.854855	11.285726	109.280746
-49.701153	5.290825	107.720879	-14.655882	16.875702	104.516792	41.407291	0.177519	99.482101	40.427486	44.311287	100.412605	40.9173885	22.244403	99.947353	-70.2291525	11.507001	109.086231
-49.65678	6.943391	107.560204	-14.918192	16.883745	104.780266	41.436234	0.153478	100.286064	40.439808	44.297195	101.206314	40.938021	22.2253365	100.746189	-70.774405	11.5421535	108.814343
-49.451103	7.963597	107.533607	-15.006818	16.792093	105.223083	41.595425	0.136559	101.433411	40.526329	44.251301	102.251938	41.060877	22.19393	101.8426745	-71.074513	11.390256	108.6034915
-49.130833	9.032287	107.679459	-15.019338	16.666634	105.844948	41.809475	0.105027	102.809814	40.624352	44.227448	103.621948	41.2169135	22.1662375	103.215881	-71.2555895	11.1670305	108.474015
-48.673592	10.123366	107.974457	-15.041942	16.574934	106.598305	41.997875	0.205882	104.244766	40.719425	44.236324	105.15567	41.35865	22.221103	104.700218	-71.442534	10.928765	108.496392
-48.193169	11.099279	108.314095	-15.035253	16.509747	107.439468	42.167782	0.287515	105.834785	40.862278	44.294933	106.599533	41.51503	22.291224	106.217159	-71.585536	10.72827	108.661777
-47.627571	12.222954	108.703506	-15.029224	16.467207	108.248474	42.32793	0.338606	107.347885	41.008209	44.353195	107.989334	41.6680695	22.3459005	107.6686095	-71.7265175	10.5885135	108.8283385
-47.017548	13.317095	108.986244	-15.027925	16.47143	108.907875	42.426262	0.395788	108.520508	41.106541	44.391373	109.238281	41.7664015	22.3935805	108.8793945	-71.8222515	10.5492795	108.9363555
-46.066792	14.940832	109.238098	-15.089776	16.49925	109.574768	42.446102	0.509879	109.700859	41.206196	44.489185	110.600937	41.826149	22.499532	110.150898	-72.005701	10.498968	108.998638
-45.455299	16.075983	109.366142	-15.17156	16.536518	109.841713	42.469971	0.526314	110.068748	41.205303	44.5168	111.243233	41.837637	22.521557	110.6559905	-72.180757	10.551479	109.0274355
-44.80714	17.159826	109.409714	-15.257796	16.570774	109.983406	42.421295	0.564926	110.252853	41.183643	44.592102	111.616394	41.802469	22.578514	110.9346235	-72.318061	10.563034	109.0321885
-44.101643	18.262827	109.420624	-15.355158	16.641497	110.043358	42.309521	0.685698	110.363998	41.136681	44.720467	111.846176	41.723101	22.7030825	111.105087	-72.433417	10.5799115	108.981629
-43.433414	19.381952	109.465195	-15.439092	16.733641	110.087715	42.241226	0.847298	110.473442	41.048061	44.850044	112.094414	41.6446435	22.848671	111.283928	-72.5228275	10.618611	108.891502
-42.732155	20.444708	109.435524	-15.515788	16.854855	110.146156	42.212059	1.042986	110.722412	40.952797	45.048634	112.288536	41.582428	23.04581	111.505474	-72.614004	10.6639	108.786838
-41.973793	21.494345	109.422173	-15.626703	17.007141	110.209381	42.179302	1.261939	110.929192	40.810291	45.237343	112.518585	41.4947965	23.249641	111.7238885	-72.7482025	10.764641	108.6948735
-40.898834	23.0354	109.471497	-15.798666	17.135941	110.302719	42.066692	1.489411	111.210617	40.581879	45.463131	112.696136	41.3242855	23.476271	111.9533765	-72.9216175	10.795611	108.6520615
-40.148884	23.984722	109.488388	-15.913972	17.138927	110.347351	41.95507	1.577712	111.326149	40.432747	45.538857	112.82164	41.1939085	23.5582845	112.0738945	-73.0218525	10.7195695	108.6208075
-39.415722	24.922937	109.553268	-16.046513	17.110483	110.388672	41.842449	1.594025	111.433998	40.305916	45.566544	112.932053	41.0741825	23.5802845	112.1830255	-73.1672085	10.6406815	108.5943185
-38.615299	25.819857	109.605347	-16.173229	17.048494	110.422119	41.713898	1.5925	111.531761	40.18716	45.573364	113.053749	40.950529	23.582932	112.292755	-73.296987	10.514056	108.551483
-37.821926	26.681137	109.640488	-16.278032	16.992548	110.468201	41.588627	1.580894	111.585495	40.077251	45.563637	113.211212	40.832939	23.5722655	112.3983535	-73.389003	10.4128305	108.5380485
-37.03154	27.561077	109.75795	-16.370066	16.939253	110.515747	41.450615	1.54768	111.670601	40.000042	45.542099	113.333824	40.7253285	23.5448895	112.5022125	-73.4654605	10.3336165	108.5292815
-36.198486	28.414934	109.84938	-16.452085	16.906807	110.544159	41.333408	1.515296	111.766579	39.949924	45.49197	113.503937	40.641666	23.503633	112.635258	-73.545836	10.309981	108.45306
-34.883205	29.611965	109.869217	-16.513863	16.899738	110.572006	41.18766	1.481246	112.073883	39.896561	45.410088	113.964752	40.5421105	23.445667	113.0193175	-73.5698365	10.353809	108.1246945
-34.076557	30.420828	109.984192	-16.543663	16.923513	110.637009	41.122864	1.488052	112.285995	39.921169	45.388515	114.364006	40.5220165	23.4382835	113.3250005	-73.6093425	10.4087425	107.9490175
-33.19643	31.208292	110.150787	-16.567287	16.975954	110.735382	41.01236	1.51858	112.426292	39.926731	45.362232	114.794289	40.4695455	23.440406	113.6102905	-73.6041195	10.511502	107.8604735
-32.318356	31.925291	110.455025	-16.610781	17.033785	110.901306	40.938599	1.524819	112.481224	39.955479	45.361431	115.179825	40.447039	23.443125	113.8305245	-73.668601	10.624445	107.9720875
-31.492132	32.617741	110.905746	-16.652832	17.079741	111.105194	40.873428	1.543215	112.487648	39.965839	45.384888	115.564468	40.4196335	23.4640515	114.026058	-73.7252975	10.6954305	108.18433
-30.627335	33.243294	111.381622	-16.691811	17.112022	111.290123	40.803467	1.63298	112.455048	39.973232	45.428535	115.945099	40.3883495	23.5307575	114.2000735	-73.7719715	10.6932865	108.3801725
-29.797676	33.802944	111.776352	-16.736795	17.154478	111.435295	40.750477	1.796553	112.349319	39.958687	45.535263	116.32103	40.354582	23.665908	114.3351745	-73.828172	10.643048	108.5354155
-28.499348	34.496151	112.301186	-16.779421	17.263494	111.516449	40.692554	2.085772	112.098465	39.892181	45.74918	116.659889	40.2923675	23.917476	114.379177	-73.8512095	10.609512	108.653721
-27.646297	34.880753	112.533165	-16.793344	17.390902	111.512306	40.647186	2.29706	111.87587	39.838596	45.90794	116.754974	40.242891	24.1025	114.315422	-73.829579	10.679304	108.70919
-26.788929	35.205238	112.538895	-16.804071	17.545805	111.455574	40.62756	2.480209	111.794212	39.799263	46.059628	116.714409	40.2134115	24.2699185	114.2543105	-73.8215535	10.8216915	108.6568375
-25.879446	35.465752	112.432037	-16.783371	17.677134	111.369896	40.683044	2.618315	111.869011	39.780514	46.199833	116.671692	40.231779	24.409074	114.2703515	-73.798521	10.945194	108.4694405
-24.997929	35.611607	112.269798	-16.761774	17.807943	111.313248	40.795975	2.728292	112.131714	39.776253	46.322067	116.672531	40.286114	24.5251795	114.4021225	-73.809662	11.0907065	108.2243735
-24.176147	35.687347	112.071571	-16.756025	17.852427	111.301231	40.938011	2.732207	112.567924	39.767082	46.405289	116.648628	40.3525465	24.568748	114.608276	-73.8645965	11.136106	107.994186
-23.353334	35.654198	111.8703	-16.765694	17.84107	111.369362	41.072208	2.713496	113.04274	39.708092	46.432407	116.628326	40.39015	24.5729515	114.835533	-73.921538	11.1091885	107.903191
-22.073015	35.413807	111.755753	-16.77412	17.664843	111.574806	41.187119	2.625454	113.78006	39.599911	46.386223	116.613029	40.393515	24.5058385	115.1965445	-73.941755	10.8238475	107.9530675
-21.345066	35.13633	111.818123	-16.783861	17.453688	111.746254	41.253613	2.47014	114.245522	39.541344	46.276379	116.661179	40.3974785	24.3732595	115.4533505	-73.9652005	10.5341165	108.0391575
-20.607752	34.812405	111.816429	-16.782827	17.203135	111.905899	41.322903	2.250012	114.724884	39.47472	46.116257	116.669655	40.3988115	24.1831345	115.6972695	-73.9644655	10.2231355	108.1145285
-19.852449	34.440361	111.751129	-16.786661	16.939005	112.049034	41.35881	2.018497	115.166153	39.4436	45.920521	116.621193	40.401205	23.969509	115.893673	-73.974527	9.908501	108.204395
-19.076595	34.027851	111.629829	-16.768955	16.700884	112.142838	41.350266	1.820976	115.579033	39.417561	45.724808	116.503433	40.3839135	23.772892	116.041233	-73.9218235	9.62887599999999	108.244443
-18.37645	33.643993	111.436211	-16.74649	16.473082	112.182411	41.466667	1.562777	115.975891	39.402191	45.544792	116.318108	40.434429	23.5537845	116.1469995	-73.927409	9.3923795	108.2178225
-17.693747	33.233021	111.222908	-16.736851	16.269468	112.191223	41.538013	1.370314	116.308334	39.406418	45.353096	116.147148	40.4722155	23.361705	116.227741	-73.9459175	9.177231	108.154705
-16.76333	32.612999	110.837318	-16.741108	15.978275	112.119186	41.62154	1.026707	116.831314	39.421391	45.048706	115.865074	40.5214655	23.0377065	116.348194	-74.0036815	8.9188435	107.890178
-16.170397	32.256763	110.583405	-16.756838	15.795249	112.061905	41.653477	0.812573	117.06543	39.429153	44.838154	115.72522	40.541315	22.8253635	116.395325	-74.054991	8.7651345	107.728485
-15.575233	31.889803	110.442757	-16.775063	15.608753	112.008179	41.633018	0.608429	117.229927	39.406891	44.617218	115.62365	40.5199545	22.6128235	116.4267885	-74.0700805	8.6046825	107.5895695
-15.070191	31.606171	110.38015	-16.813316	15.441092	111.989426	41.594818	0.416802	117.34935	39.406467	44.422493	115.543839	40.5006425	22.4196475	116.4465945	-74.1272745	8.4625365	107.5322575
-14.621468	31.369776	110.445976	-16.845472	15.286001	112.009453	41.562824	0.252391	117.378845	39.379604	44.253159	115.567444	40.471214	22.252775	116.4731445	-74.162158	8.319227	107.5457615
-14.253723	31.163479	110.524597	-16.892662	15.174057	112.037384	41.506531	0.119941	117.419708	39.350285	44.128506	115.624298	40.428408	22.1242235	116.522003	-74.213732	8.2238905	107.552765
-13.931031	30.997423	110.636101	-16.94813	15.114413	112.074242	41.474522	0.066446	117.429771	39.327702	44.081028	115.674019	40.401112	22.073737	116.551895	-74.297372	8.155089	107.596589
-13.454278	30.844868	110.700859	-16.991205	15.096877	112.0728	41.42165	0.080878	117.346725	39.279079	44.080318	115.722252	40.3503645	22.080598	116.5344885	-74.3327745	8.113156	107.6111115
-13.145919	30.7813	110.69989	-17.003572	15.092474	112.023117	41.403297	0.081358	117.277565	39.2715	44.08004	115.71965	40.3373985	22.080699	116.4986075	-74.3445425	8.104249	107.5476265
-12.824088	30.755234	110.679436	-16.995474	15.090082	111.954559	41.406769	0.047102	117.166046	39.293926	44.046883	115.719749	40.3503475	22.0469925	116.4428975	-74.3412955	8.1331715	107.4662205
-12.555614	30.794907	110.641525	-16.981392	15.071124	111.877655	41.412834	0.004734	117.057487	39.316944	44.009811	115.668037	40.364889	22.0072725	116.362762	-74.327673	8.1349755	107.392548
-12.333109	30.864105	110.589516	-16.946402	15.036909	111.802254	41.408916	-0.024631	116.90593	39.32946	43.983105	115.603828	40.369188	21.979237	116.254879	-74.261992	8.094581	107.349629
-12.142426	30.91489	110.547768	-16.911116	14.979254	111.734642	41.421604	-0.054469	116.767929	39.352833	43.924965	115.534248	40.3872185	21.935248	116.1510885	-74.2094505	8.02326	107.3181955
-12.026101	30.960209	110.548691	-16.865782	14.902546	111.705528	41.459187	-0.114905	116.703865	39.39328	43.878582	115.502724	40.4262335	21.8818385	116.1032945	-74.1577975	7.9232535	107.3077615
-11.844856	30.961546	110.634911	-16.83469	14.787169	111.757721	41.561752	-0.22481	116.67749	39.470097	43.773426	115.572266	40.5159245	21.774308	116.124878	-74.1853045	7.80003	107.390564
-11.702271	30.951357	110.708084	-16.754549	14.663698	111.777534	41.621445	-0.320062	116.688553	39.519165	43.690689	115.654991	40.570305	21.6853135	116.171772	-74.079403	7.6420825	107.383296
-11.553108	30.969465	110.80545	-16.707504	14.559097	111.83754	41.657528	-0.407549	116.681076	39.559601	43.603508	115.76123	40.6085645	21.5979795	116.221153	-74.0235725	7.5202145	107.453927
-11.384006	30.999332	110.91127	-16.703051	14.456847	111.895966	41.699757	-0.500197	116.609779	39.578365	43.507977	115.881195	40.639061	21.50389	116.245487	-74.045163	7.409804	107.546445
-11.215047	31.061131	111.01844	-16.705849	14.358911	111.925842	41.705708	-0.572097	116.495445	39.573242	43.437222	115.98053	40.639475	21.4325625	116.2379875	-74.051173	7.2852595	107.6136965
-11.073839	31.173668	111.105637	-16.716028	14.279163	111.923477	41.668747	-0.620231	116.328857	39.568722	43.383194	116.053452	40.6187345	21.3814815	116.1911545	-74.0507905	7.1768445	107.6557995
-10.959939	31.321627	111.179665	-16.736376	14.224599	111.894394	41.646969	-0.670566	116.164696	39.568661	43.329792	116.122757	40.607815	21.329613	116.1437265	-74.080567	7.119585	107.6450615
-10.841893	31.543203	111.197151	-16.736374	14.176702	111.828682	41.637375	-0.724698	116.082474	39.563213	43.29068	116.201904	40.600294	21.282991	116.142189	-74.073042	7.070413	107.515175
-10.8303	31.707127	111.165466	-16.73815	14.180563	111.811867	41.665585	-0.753828	116.118797	39.574936	43.262558	116.215668	40.6202605	21.254365	116.1672325	-74.0965605	7.106761	107.4565015
-10.837061	31.828377	111.092499	-16.731216	14.17799	111.810341	41.714466	-0.795229	116.186974	39.576481	43.223038	116.151749	40.6454735	21.2139045	116.1693615	-74.1079055	7.1420755	107.4513205
-10.837039	31.923277	110.999748	-16.709528	14.143753	111.813187	41.756382	-0.847036	116.245842	39.58535	43.146767	116.036667	40.670866	21.1498655	116.1412545	-74.089922	7.1376405	107.4851195
-10.817069	31.990662	110.904404	-16.682552	14.052417	111.818405	41.790813	-0.93756	116.268967	39.604687	43.034241	115.920959	40.69775	21.0483405	116.094963	-74.062854	7.0564935	107.541847
-10.850449	32.058353	110.839233	-16.650946	13.892179	111.827942	41.841705	-1.073732	116.263786	39.645138	42.896614	115.830566	40.7434215	20.911441	116.047176	-74.0453135	6.872917	107.608708
-10.888271	32.109203	110.824989	-16.623108	13.707155	111.828293	41.868443	-1.189057	116.170181	39.662735	42.758034	115.812477	40.765589	20.7844885	115.991329	-74.011805	6.6298215	107.665257
-10.926306	32.277786	110.889069	-16.634102	13.46244	111.825035	41.858597	-1.386162	115.922951	39.663269	42.569778	115.800606	40.760933	20.591808	115.8617785	-74.029137	6.333072	107.7882915
-10.942028	32.501003	110.921921	-16.650078	13.353502	111.811188	41.838581	-1.490116	115.728867	39.637192	42.488167	115.798927	40.7378865	20.4990255	115.763897	-74.0380425	6.2079785	107.858479
-11.001989	32.78838	110.953674	-16.688976	13.300376	111.778114	41.783604	-1.530959	115.533806	39.613716	42.448265	115.740601	40.69866	20.458653	115.6372035	-74.076612	6.142099	107.9190245
-11.076281	33.119862	110.914314	-16.725054	13.297918	111.70858	41.711269	-1.537371	115.306595	39.598087	42.432968	115.631042	40.654678	20.4477985	115.4688185	-74.104786	6.1480375	107.9483415
-11.184117	33.457428	110.783073	-16.77084	13.341393	111.593605	41.646683	-1.564285	115.132393	39.579346	42.424866	115.420578	40.6130145	20.4302905	115.2764855	-74.1546945	6.2524955	107.9107245
-11.26879	33.780556	110.591904	-16.79388	13.408624	111.453117	41.580067	-1.562634	114.97097	39.5844	42.43779	115.184357	40.5822335	20.437578	115.0776635	-74.1699935	6.37967	107.8285705
-11.337332	34.110657	110.414574	-16.785065	13.476591	111.312309	41.519836	-1.561116	114.823792	39.590805	42.406487	114.997498	40.5553205	20.4226855	114.910645	-74.1254505	6.5304965	107.713973
-11.422186	34.585045	110.273293	-16.745529	13.496043	111.191925	41.497047	-1.629829	114.63636	39.656738	42.331905	114.834381	40.5768925	20.351038	114.7353705	-74.0679505	6.641048	107.6484795
-11.531487	34.903847	110.2677	-16.710361	13.455621	111.15435	41.463814	-1.701378	114.423347	39.7192	42.225845	114.797234	40.591507	20.2622335	114.6102905	-74.012229	6.6490085	107.6984095
-11.61242	35.196743	110.34758	-16.671328	13.381828	111.106094	41.41441	-1.804868	114.099464	39.765079	42.112827	114.772141	40.5897445	20.1539795	114.4358025	-73.9324005	6.6096765	107.7763855
-11.679617	35.503216	110.50029	-16.659494	13.314955	111.032509	41.362389	-1.871477	113.614738	39.796478	42.011314	114.778915	40.5794335	20.0699185	114.1968265	-73.8984215	6.5599915	107.8681915
-11.740446	35.873108	110.67038	-16.649305	13.305884	110.92337	41.262455	-1.905141	113.114319	39.801033	41.955627	114.799347	40.531744	20.025243	113.956833	-73.830354	6.586525	107.889907
-11.85272	36.302441	110.897552	-16.652269	13.353576	110.842621	41.157887	-1.89784	112.637543	39.842545	41.948036	114.867615	40.500216	20.025098	113.752579	-73.804754	6.682054	107.932663
-11.960441	36.75399	111.125389	-16.662588	13.496375	110.759964	41.090088	-1.842591	112.274048	39.89061	41.977753	115.001801	40.490349	20.067581	113.6379245	-73.815525	6.925169	107.8820035
-12.104801	37.394325	111.372665	-16.659256	13.836572	110.68866	41.0341	-1.634188	111.922684	39.982353	42.165981	115.202644	40.5082265	20.2658965	113.562664	-73.8267385	7.4072475	107.814656
-12.155684	37.772068	111.481728	-16.617384	14.081449	110.605026	41.046341	-1.455976	111.71653	40.03669	42.308678	115.326653	40.5415155	20.426351	113.5215915	-73.7762835	7.736547	107.6884605
-12.212373	38.092442	111.577461	-16.560862	14.284002	110.510078	41.061264	-1.301595	111.502586	40.118347	42.440933	115.361168	40.5898055	20.569669	113.431877	-73.7115295	7.998335	107.588279
-12.241096	38.35297	111.657417	-16.506416	14.446604	110.391953	41.090401	-1.194967	111.203812	40.208656	42.523724	115.37281	40.6495285	20.6643785	113.288311	-73.6623605	8.2288295	107.495595
-12.223533	38.526909	111.717926	-16.434156	14.542523	110.273911	41.100487	-1.152161	110.867455	40.292065	42.542137	115.335426	40.696276	20.694988	113.1014405	-73.564588	8.390058	107.4463815
-12.173498	38.631855	111.776413	-16.368202	14.611811	110.177109	41.083027	-1.132614	110.569748	40.387501	42.54911	115.22963	40.735264	20.708248	112.899689	-73.471668	8.515374	107.454529
-12.074059	38.690178	111.782715	-16.328815	14.664824	110.082283	41.073711	-1.107452	110.290016	40.450089	42.544666	115.148041	40.7619	20.718607	112.7190285	-73.41953	8.611041	107.4455375
-11.860383	38.704746	111.648033	-16.340149	14.797287	109.912361	41.039623	-1.085874	110.055206	40.455536	42.543514	114.970016	40.7475795	20.72882	112.512611	-73.4278775	8.865754	107.312111
-11.693697	38.682442	111.459732	-16.381979	14.903344	109.784248	40.955635	-1.079007	109.984764	40.44006	42.560326	114.74781	40.6978475	20.7406595	112.366287	-73.4618055	9.0660285	107.202209
-11.554948	38.631489	111.22258	-16.457922	14.968361	109.671936	40.86652	-1.121047	109.925446	40.394001	42.547421	114.528885	40.6302605	20.713187	112.2271655	-73.5461045	9.223535	107.1167065
-11.421905	38.523895	110.974159	-16.536457	15.006664	109.559486	40.763775	-1.20622	109.919533	40.340832	42.501728	114.205643	40.5523035	20.647754	112.062588	-73.6252175	9.365574	107.056384
-11.309697	38.362747	110.70945	-16.614876	14.980496	109.437881	40.672699	-1.319679	109.88121	40.298771	42.436356	113.912979	40.485735	20.5583385	111.8970945	-73.715487	9.4026535	106.9786675
-11.163832	38.144726	110.45034	-16.649668	14.905463	109.344574	40.617195	-1.445467	109.82988	40.248199	42.318745	113.684204	40.432697	20.436639	111.757042	-73.732033	9.374287	106.932106
-11.040648	37.883831	110.267937	-16.65847	14.811477	109.290077	40.581261	-1.599037	109.835945	40.22163	42.189686	113.506714	40.4014455	20.2953245	111.6713295	-73.7183855	9.3276295	106.9088245
-10.88223	37.442223	110.124077	-16.68009	14.682484	109.32888	40.542637	-1.82659	109.926117	40.247959	42.001118	113.373878	40.395298	20.087264	111.6499975	-73.755478	9.277704	107.0077625
-10.783731	37.118759	110.080704	-16.692343	14.658033	109.4076	40.501194	-1.937124	110.044952	40.27285	41.900887	113.311684	40.387022	19.9818815	111.678318	-73.771708	9.3341845	107.136882
-10.677803	36.784248	110.009811	-16.695219	14.670019	109.50148	40.464748	-2.013001	110.194328	40.311684	41.848061	113.240089	40.388216	19.91753	111.7172085	-73.778654	9.422508	107.2857515
-10.555736	36.38662	109.94928	-16.700207	14.727077	109.563957	40.470509	-2.066512	110.31147	40.340141	41.815014	113.182365	40.405325	19.874251	111.7469175	-73.805739	9.579903	107.3809965
-10.433868	35.935135	109.854057	-16.691952	14.780564	109.600952	40.470608	-2.091255	110.407028	40.36832	41.804527	113.115479	40.419464	19.856636	111.7612535	-73.803368	9.704492	107.4406505
-10.284736	35.454788	109.79071	-16.688671	14.851667	109.610893	40.459076	-2.096677	110.454796	40.388844	41.816654	113.044212	40.42396	19.8599885	111.749504	-73.801302	9.8433455	107.472282
-10.103329	34.942142	109.706009	-16.707647	14.921432	109.616646	40.429676	-2.095657	110.41497	40.410545	41.815575	112.983513	40.4201105	19.859959	111.6992415	-73.8354045	9.982905	107.5340505
-9.91693	34.191643	109.727219	-16.736378	15.001154	109.620285	40.335087	-2.060026	110.260902	40.422283	41.876957	112.832138	40.378685	19.9084655	111.54652	-73.851441	10.0938425	107.69405
-9.760379	33.67511	109.692612	-16.761026	15.088487	109.614731	40.278728	-2.00463	110.02523	40.417084	41.944061	112.680008	40.347906	19.9697155	111.352619	-73.869958	10.2072585	107.876843
-9.555962	33.182693	109.637283	-16.765844	15.159636	109.572395	40.256618	-1.948577	109.716476	40.409126	42.020752	112.472488	40.332872	20.0360875	111.094482	-73.86456	10.2831845	108.050308
-9.315145	32.655151	109.525146	-16.76115	15.232459	109.506317	40.250267	-1.890245	109.391525	40.405567	42.112389	112.249161	40.327917	20.111072	110.820343	-73.850217	10.353846	108.192291
-9.045312	32.088547	109.363892	-16.728487	15.334484	109.434235	40.231403	-1.833532	109.124985	40.436001	42.170551	112.04863	40.333702	20.1685095	110.5868075	-73.790676	10.5004585	108.2816625
-8.695897	31.463808	109.238937	-16.665882	15.420161	109.377579	40.205269	-1.811283	108.962128	40.484299	42.201855	111.883461	40.344784	20.195286	110.4227945	-73.676548	10.645036	108.3323635
-8.386853	30.869432	109.190369	-16.608091	15.495274	109.383728	40.194073	-1.815983	108.882439	40.548332	42.207325	111.772766	40.3712025	20.195671	110.3276025	-73.5873845	10.794877	108.4398535
-7.871634	29.927725	109.132454	-16.550688	15.593204	109.509041	40.194504	-1.819595	108.884178	40.625717	42.22356	111.640259	40.4101105	20.2019825	110.2622185	-73.5114865	10.9844255	108.7558635
-7.421491	29.387077	109.195938	-16.545149	15.653388	109.624847	40.190521	-1.81597	108.952309	40.642479	42.233593	111.60257	40.4165	20.2088115	110.2774395	-73.506798	11.0979645	108.9722545
-6.923596	28.782883	109.222855	-16.563791	15.699698	109.740616	40.17168	-1.803783	109.064423	40.636742	42.258083	111.598846	40.404211	20.22715	110.3316345	-73.531793	11.172246	109.1495975
-6.37991	28.173098	109.240402	-16.627901	15.732622	109.818962	40.127583	-1.787254	109.21315	40.594646	42.281715	111.614929	40.3611145	20.2472305	110.4140395	-73.6169165	11.2180135	109.2238845
-5.881809	27.56646	109.236488	-16.74239	15.770512	109.848419	40.053097	-1.761538	109.364334	40.506996	42.319626	111.631943	40.2800465	20.279044	110.4981385	-73.7648265	11.26198	109.1986995
-5.345555	26.960405	109.170197	-16.864742	15.800102	109.827469	39.956532	-1.750317	109.54229	40.408955	42.359558	111.629829	40.1827435	20.3046205	110.5860595	-73.9122275	11.2955835	109.0688785
-4.766222	26.452049	109.081177	-16.993593	15.846567	109.770325	39.863678	-1.729687	109.725655	40.311241	42.3871	111.612511	40.0874595	20.3287065	110.669083	-74.0746455	11.3644275	108.871567
-3.810245	25.676615	108.947289	-17.15958	15.880272	109.648804	39.750969	-1.713857	110.014557	40.179729	42.421391	111.659882	39.965349	20.353767	110.8372195	-74.284509	11.406777	108.4603885
-3.1529	25.129704	108.895744	-17.265043	15.88183	109.573112	39.671242	-1.712338	110.224388	40.105839	42.434509	111.714684	39.8885405	20.3610855	110.969536	-74.4186265	11.4025745	108.176688
-2.494103	24.638887	108.891693	-17.386513	15.907147	109.538292	39.552891	-1.716217	110.457657	40.025867	42.416561	111.85601	39.789379	20.350172	111.1568335	-74.562405	11.464122	107.9197505
-1.834949	24.19261	108.977379	-17.488705	15.931437	109.587631	39.37685	-1.718768	110.821938	39.935036	42.36132	112.144661	39.655943	20.321276	111.4832995	-74.633353	11.541598	107.6919625
-1.119094	23.805466	109.229279	-17.586399	15.981464	109.760475	39.219494	-1.7214	111.396133	39.872398	42.303539	112.626541	39.545946	20.2910695	112.011337	-74.718744	11.6718585	107.509613
-0.385864	23.45047	109.65786	-17.641392	16.040215	110.069847	39.112984	-1.702957	112.144531	39.861507	42.27673	113.370895	39.4872455	20.2868865	112.757713	-74.7700295	11.7935435	107.381981
0.359762	23.074835	110.274315	-17.673906	16.107697	110.477493	39.127808	-1.63263	112.868034	39.922207	42.291737	114.33828	39.5250075	20.3295535	113.603157	-74.8728195	11.8858405	107.351829
1.44153	22.565527	111.291763	-17.654915	16.272097	111.12648	39.132278	-1.443981	113.907799	40.104801	42.432655	116.037323	39.6185395	20.494337	114.972561	-74.9283695	12.049857	107.280399
2.150305	22.322367	111.969086	-17.658092	16.4615	111.541893	39.126236	-1.255033	114.467415	40.247925	42.628227	117.116043	39.6870805	20.686597	115.791729	-75.0032645	12.236403	107.292057
2.86697	22.065327	112.527756	-17.647665	16.687197	111.90226	39.074841	-1.034217	114.953827	40.34137	42.850498	118.061485	39.7081055	20.9081405	116.507656	-75.0034355	12.4662535	107.296864
3.601678	21.767096	113.036392	-17.596821	16.958838	112.211967	39.107941	-0.796329	115.446053	40.425476	43.05135	118.960777	39.7667085	21.1275105	117.203415	-74.9603505	12.7901655	107.220519
4.28982	21.438465	113.53891	-17.505283	17.235424	112.473251	39.244202	-0.506137	116.062859	40.506592	43.2939	119.831444	39.875397	21.3938815	117.9471515	-74.885963	13.0769665	106.9993505
4.950916	21.053694	113.987053	-17.384573	17.514679	112.716187	39.463722	-0.258222	116.716232	40.597111	43.551888	120.690704	40.0304165	21.646833	118.703468	-74.7995625	13.382525	106.728906
5.436091	20.718035	114.516106	-17.234837	17.774729	112.969711	39.644917	-0.034124	117.404022	40.715786	43.771084	121.354439	40.1803515	21.86848	119.3792305	-74.6500255	13.680978	106.5601915
6.068962	20.13044	114.877739	-16.955858	18.062996	113.310326	39.942757	0.13915	118.40789	40.967201	44.041737	122.066689	40.454979	22.0904435	120.2372895	-74.366695	14.0355485	106.3833625
6.410439	19.690437	115.056297	-16.755043	18.185835	113.481331	40.142998	0.188362	118.953873	41.128098	44.10799	122.423889	40.635548	22.148176	120.688881	-74.145634	14.223494	106.273781
6.719911	19.084278	115.306	-16.576567	18.267134	113.593384	40.288624	0.195052	119.501457	41.315205	44.169586	122.620476	40.8019145	22.182319	121.0609665	-73.9550485	14.351949	106.1258015
6.957832	18.450209	115.425064	-16.413563	18.303576	113.676514	40.42664	0.196105	119.829048	41.448078	44.152466	122.845009	40.937359	22.1742855	121.3370285	-73.764485	14.4328665	106.0159995
7.134499	17.759394	115.453491	-16.296547	18.334999	113.704063	40.502563	0.175666	120.090012	41.549633	44.115891	122.959137	41.026098	22.1457785	121.5245745	-73.619192	14.5242195	105.8835515
7.222948	17.068485	115.389763	-16.234175	18.353262	113.697556	40.531902	0.15402	120.232132	41.644333	44.130028	122.988602	41.0881175	22.142024	121.610367	-73.5564675	14.5645	105.784745
7.054272	16.469645	115.331017	-16.207745	18.376453	113.669075	40.528332	0.158574	120.11937	41.683315	44.089134	123.048988	41.1058235	22.123854	121.584179	-73.5213135	14.629052	105.753971
6.702036	15.395029	114.995178	-16.235313	18.472736	113.591591	40.466743	0.219343	119.870163	41.678982	44.149811	122.907951	41.0728625	22.184577	121.389057	-73.5434885	14.760895	105.794125
6.394892	14.566437	114.77066	-16.28545	18.609638	113.519096	40.393482	0.381601	119.613792	41.662529	44.237335	122.865913	41.0280055	22.309468	121.2398525	-73.5989055	14.909808	105.7983395
5.998266	13.773738	114.553894	-16.330866	18.804834	113.425323	40.356949	0.542794	119.448235	41.576805	44.363651	122.808548	40.966877	22.4532225	121.1283915	-73.628609	15.1564455	105.7222545
5.478174	12.970151	114.325356	-16.419157	19.066708	113.35466	40.310936	0.776456	119.361702	41.537727	44.596958	122.708145	40.9243315	22.686707	121.0349235	-73.7626455	15.446709	105.6743965
4.841245	12.142882	114.087616	-16.487219	19.336712	113.298203	40.257393	1.025656	119.263634	41.445942	44.808285	122.590462	40.8516675	22.9169705	120.927048	-73.8261055	15.7564535	105.669358
4.141486	11.200172	113.852814	-16.568363	19.58551	113.225174	40.182934	1.24959	119.165634	41.334518	44.9659	122.369453	40.758726	23.107745	120.7675435	-73.895452	16.063275	105.6828045
3.399327	10.229531	113.578781	-16.621593	19.775639	113.126709	40.091179	1.473039	119.056854	41.287933	45.136093	122.047699	40.689556	23.304566	120.5522765	-73.932742	16.246712	105.7011415
2.00654	8.823377	113.176704	-16.704605	19.9575	112.871323	40.107311	1.709553	118.748566	41.185558	45.3806	121.400665	40.6464345	23.5450765	120.0746155	-74.0556445	16.3699235	105.6680305
1.032034	7.791762	112.801552	-16.750919	20.044605	112.610451	40.120079	1.817739	118.49369	41.061512	45.47884	120.860306	40.5907955	23.6482895	119.676998	-74.0926335	16.4409205	105.543904
-0.036451	6.758205	112.47126	-16.807142	20.067451	112.337006	40.140965	1.876891	118.161201	40.930275	45.583084	120.172798	40.53562	23.7299875	119.1669995	-74.149904	16.4049145	105.5070125
-1.222196	5.755168	112.075279	-16.869631	20.053247	112.060593	40.197697	1.883827	117.663971	40.76683	45.615242	119.555878	40.4822635	23.7495345	118.6099245	-74.2215255	16.3569595	105.5112615
-2.460114	4.672257	111.75882	-16.912485	19.994492	111.816475	40.188591	1.88827	117.240669	40.576183	45.601768	118.925797	40.382387	23.745019	118.083233	-74.207357	16.243965	105.549717
-3.763549	3.650739	111.520973	-16.961103	19.928772	111.623062	40.116127	1.928406	116.860268	40.422092	45.613819	118.307198	40.2691095	23.7711125	117.583733	-74.1913155	16.0864315	105.662391
-5.129935	2.673644	111.255859	-17.021393	19.890572	111.473831	40.078007	1.941954	116.47583	40.290314	45.607365	117.892418	40.1841605	23.7746595	117.184124	-74.2269465	16.0064845	105.763538
-7.274155	1.194689	111.169838	-17.101639	19.857719	111.386826	40.039722	1.911265	116.12307	40.089569	45.614059	117.323593	40.0646455	23.762662	116.7233315	-74.2679235	15.952776	106.0503205
-8.754735	0.297189	111.083481	-17.17532	19.809023	111.369415	39.953171	1.898263	115.901505	39.990253	45.611599	117.054787	39.971712	23.754931	116.478146	-74.322352	15.863115	106.260684
-10.258495	-0.653553	111.008705	-17.25082	19.752419	111.361946	39.876251	1.82877	115.690567	39.885502	45.557003	116.784515	39.8808765	23.6928865	116.237541	-74.3825165	15.8119515	106.486351
-11.778185	-1.544465	110.949913	-17.319996	19.687197	111.346947	39.783936	1.764463	115.521347	39.799614	45.501759	116.488564	39.791775	23.633111	116.0049555	-74.431767	15.741283	106.6889385
-13.286799	-2.429331	110.969795	-17.383484	19.620413	111.335945	39.703022	1.689078	115.374268	39.730556	45.444386	116.260445	39.716789	23.566732	115.8173565	-74.483757	15.674094	106.8545335
-14.840366	-3.329141	111.035446	-17.451889	19.558479	111.334991	39.666069	1.556048	115.336571	39.646683	45.348114	115.991745	39.656376	23.452081	115.664158	-74.560154	15.664877	107.005824
-16.425831	-4.124325	111.152138	-17.509562	19.485989	111.340591	39.590744	1.412445	115.3424	39.610039	45.224209	115.695557	39.6003915	23.318327	115.5189785	-74.6195155	15.653651	107.1622035
-18.879921	-5.30736	111.384514	-17.573051	19.298409	111.361969	39.453503	1.130185	115.189468	39.578148	44.927727	115.309143	39.5158255	23.028956	115.2493055	-74.6619275	15.567862	107.4746325
-20.513329	-6.024198	111.411964	-17.587067	19.098257	111.39666	39.342125	0.882296	115.121101	39.582108	44.699009	115.058052	39.4621165	22.7906525	115.0895765	-74.6362505	15.4058615	107.7037435
-22.159437	-6.723563	111.482048	-17.590958	18.886272	111.459061	39.275272	0.67793	114.995743	39.618038	44.499081	114.942207	39.446655	22.5885055	114.968975	-74.628571	15.1840385	107.949147
-23.779282	-7.403673	111.518547	-17.58152	18.687639	111.560356	39.281307	0.504464	114.899406	39.600945	44.363663	114.912498	39.441126	22.4340635	114.905952	-74.604166	14.9412145	108.21476
-25.386429	-7.986217	111.616028	-17.592535	18.538754	111.738144	39.271725	0.464087	114.875343	39.575222	44.32127	114.849388	39.4234735	22.3926785	114.8623655	-74.6085435	14.6848295	108.6139225
-27.017748	-8.531057	111.96891	-17.586975	18.436565	111.967026	39.271564	0.492093	114.809166	39.542107	44.300987	114.777847	39.4068355	22.39654	114.7935065	-74.5807855	14.47659	109.1405455
-28.619671	-8.998938	112.277588	-17.552011	18.346605	112.208878	39.297638	0.489513	114.795052	39.514126	44.255398	114.684166	39.405882	22.3724555	114.739609	-74.509904	14.3207545	109.678147
-30.984026	-9.676531	112.861374	-17.446335	18.139992	112.57753	39.408047	0.401212	114.866081	39.548302	44.143433	114.576591	39.4781745	22.2723225	114.721336	-74.3708445	14.0076615	110.433724
-32.548958	-10.042569	113.241173	-17.371735	18.004019	112.77182	39.513378	0.33757	114.917244	39.595963	44.061829	114.466179	39.5546705	22.1996995	114.6917115	-74.2981405	13.8083385	110.8519285
-34.035828	-10.408785	113.575554	-17.272161	17.868631	112.876358	39.594357	0.295809	114.841522	39.656277	43.993305	114.27224	39.625317	22.144557	114.556881	-74.169639	13.592705	111.195835
-35.546345	-10.766563	113.802483	-17.182125	17.727251	112.934746	39.629467	0.246115	114.589867	39.674484	43.911247	114.093338	39.6519755	22.078681	114.3416025	-74.0162255	13.375821	111.5278895
-37.06226	-11.035254	113.826057	-17.139921	17.611034	112.937416	39.635078	0.134645	114.306084	39.710262	43.829067	113.891457	39.67267	21.981856	114.0987705	-73.952512	13.240212	111.7760615
-38.514011	-11.237544	113.682617	-17.113485	17.512987	112.88694	39.624973	0.022543	113.961479	39.784832	43.73806	113.779274	39.7049025	21.8803015	113.8703765	-73.9318725	13.1456725	111.9035035
-39.96986	-11.420719	113.395294	-17.047087	17.438612	112.800789	39.606483	-0.091468	113.56958	39.871052	43.643291	113.782051	39.7387675	21.7759115	113.6758155	-73.8329415	13.1013125	111.9257625
-42.079182	-11.555321	113.074638	-16.958641	17.446201	112.72982	39.612907	-0.092616	112.923241	40.015259	43.636955	113.759003	39.814083	21.7721695	113.341122	-73.731365	13.1202325	112.118518
-43.442745	-11.584807	113.090576	-16.845093	17.550598	112.782516	39.644207	0.020063	112.615372	40.119781	43.707592	113.838326	39.881994	21.8638275	113.226849	-73.57218	13.2373685	112.338183
-43.929531	-11.261257	113.191727	-16.706572	17.695717	112.932846	39.763741	0.177142	112.579979	40.291142	43.839237	113.941505	40.0274415	22.0081895	113.260742	-73.4405855	13.3832445	112.60495
-43.798534	-10.649408	113.239799	-16.55303	17.846622	113.142303	39.917648	0.317296	112.595108	40.477673	43.94857	114.133369	40.1976605	22.132933	113.3642385	-73.3037205	13.560311	112.9203675
-43.734665	-10.01383	113.476219	-16.398354	17.955915	113.343063	40.065895	0.395372	112.645111	40.637306	44.014229	114.234756	40.3516005	22.2048005	113.4399335	-73.1483085	13.7070295	113.2461925
-43.686867	-9.329086	113.669464	-16.255104	18.002651	113.496635	40.185421	0.404426	112.679436	40.800816	44.008808	114.235474	40.4931185	22.206617	113.457455	-73.0033265	13.798685	113.535815
-43.681885	-8.759461	113.91684	-16.141132	17.957357	113.602425	40.311562	0.294819	112.713661	40.929909	43.924923	114.178291	40.6207355	22.109871	113.445976	-72.9029995	13.804843	113.758874
-43.518803	-7.887358	114.095245	-16.044542	17.736183	113.671982	40.448277	0.047029	112.805626	41.072296	43.684586	114.108635	40.7602865	21.8658075	113.4571305	-72.8493705	13.6065585	113.8868335
-43.429138	-7.344308	114.111458	-16.01988	17.517099	113.689301	40.527802	-0.153733	112.868011	41.120674	43.517246	114.112839	40.824238	21.6817565	113.490425	-72.863998	13.3524415	113.888177
-43.291378	-6.770289	114.130104	-16.031076	17.28442	113.697037	40.569668	-0.31276	112.91745	41.116913	43.369415	114.150795	40.8432905	21.5283275	113.5341225	-72.9054425	13.0405125	113.8599515
-43.221973	-6.162941	114.046516	-16.03013	17.071169	113.728455	40.607639	-0.427713	112.963615	41.098492	43.271545	114.273277	40.8530655	21.421916	113.618446	-72.9133255	12.720422	113.838464
-43.035999	-5.527962	113.950989	-16.026089	16.89883	113.784584	40.667931	-0.506435	113.043129	41.113605	43.191887	114.519821	40.890768	21.342726	113.781475	-72.942946	12.454934	113.787693
-42.8046	-4.876229	113.791527	-15.999392	16.798214	113.869492	40.753204	-0.53912	113.170914	41.166172	43.180008	114.840469	40.959688	21.320444	114.0056915	-72.958472	12.275984	113.7332925
-42.607712	-4.227361	113.624321	-15.962818	16.757038	113.947723	40.835163	-0.491883	113.246223	41.246994	43.207191	115.195976	41.0410785	21.357654	114.2210995	-72.9667145	12.156422	113.6743465
-42.264614	-3.155212	113.411125	-15.886171	16.786245	114.005676	40.946663	-0.36581	113.253975	41.326694	43.298866	115.655502	41.1366785	21.466528	114.4547385	-72.9090205	12.105962	113.5566135
-42.098381	-2.434425	113.242195	-15.813212	16.83289	114.027428	41.052868	-0.249931	113.192383	41.400833	43.386105	115.874825	41.2268505	21.568087	114.533604	-72.8532745	12.097693	113.521252
-41.844486	-1.720391	113.153664	-15.735682	16.889433	114.023804	41.147766	-0.151322	113.142097	41.469944	43.476456	116.050209	41.308855	21.662567	114.596153	-72.780219	12.116299	113.451455
-41.55706	-1.055334	113.074638	-15.649992	16.946115	114.017441	41.221432	-0.060533	113.147392	41.535248	43.55006	116.167641	41.37834	21.7447635	114.6575165	-72.678324	12.1474665	113.3773655
-41.313862	-0.436967	113.036659	-15.568166	16.968801	114.024315	41.331902	-0.03157	113.227509	41.622707	43.59724	116.262543	41.4773045	21.782835	114.745026	-72.6136365	12.154767	113.303604
-41.047894	0.156867	113.066528	-15.452383	16.973978	114.045242	41.46146	-0.048886	113.406662	41.705341	43.591042	116.34697	41.5834005	21.771078	114.876816	-72.4881665	12.176878	113.213668
-40.764774	0.757418	113.076973	-15.349645	16.956964	114.053108	41.598961	-0.092429	113.689133	41.795975	43.544117	116.483818	41.697468	21.725844	115.0864755	-72.396758	12.188084	113.0197405
-40.442326	1.604211	112.963104	-15.188171	16.789869	114.082809	41.79184	-0.226075	114.238205	41.968559	43.47097	116.842743	41.8801995	21.6224475	115.540474	-72.2565415	11.9572905	112.625144
-40.163387	2.1512	112.937614	-15.08905	16.678398	114.164398	41.910961	-0.396812	114.702606	42.053394	43.378979	117.264816	41.9821775	21.4910835	115.983711	-72.1602775	11.8657125	112.345085
-39.885235	2.639809	112.894188	-15.014296	16.55603	114.349434	42.009163	-0.548916	115.291451	42.169426	43.279808	117.836967	42.0892945	21.365446	116.564209	-72.1178865	11.746614	112.134659
-39.685513	3.113485	112.965813	-14.95156	16.484331	114.63604	42.059715	-0.623877	115.929794	42.29863	43.197464	118.483688	42.1791725	21.2867935	117.206741	-72.0822925	11.6818685	112.065339
-39.469463	3.578536	113.144302	-14.910741	16.458368	114.950111	42.084213	-0.65408	116.505051	42.426308	43.172733	119.095787	42.2552605	21.2593265	117.800419	-72.0767425	11.6574095	112.099803
-39.308216	4.057111	113.315155	-14.851546	16.457855	115.234993	42.147549	-0.633977	116.97924	42.547279	43.209236	119.632469	42.347414	21.2876295	118.3058545	-72.050506	11.6280805	112.1641315
-39.16407	4.512302	113.431808	-14.789293	16.485563	115.458092	42.258717	-0.596973	117.264511	42.65234	43.268875	120.057831	42.4555285	21.335951	118.661171	-72.0341145	11.635175	112.255013
-39.055717	5.177155	113.525139	-14.672632	16.538984	115.620079	42.392696	-0.540258	117.380997	42.766403	43.341385	120.414284	42.5795495	21.4005635	118.8976405	-71.9248135	11.6774045	112.3425175
-38.951309	5.551389	113.541733	-14.58548	16.586794	115.650703	42.460583	-0.520108	117.352699	42.863842	43.363209	120.498215	42.6622125	21.4215505	118.925457	-71.8331725	11.7520375	112.375949
-38.849056	5.90982	113.568832	-14.512756	16.634163	115.654984	42.574024	-0.498541	117.360283	42.940842	43.397232	120.514503	42.757433	21.4493455	118.937393	-71.782945	11.8189805	112.372575
-38.817696	6.1848	113.604271	-14.423625	16.703876	115.660049	42.668659	-0.441379	117.389473	43.014835	43.438702	120.509361	42.841747	21.4986615	118.949417	-71.688997	11.9090905	112.370681
-38.807121	6.396832	113.643265	-14.371657	16.738962	115.665886	42.768486	-0.432587	117.513832	43.074177	43.475643	120.452461	42.9213315	21.521528	118.9831465	-71.6646455	11.956396	112.3486255
-38.817699	6.53284	113.699081	-14.33612	16.750772	115.682693	42.870815	-0.479186	117.707352	43.101398	43.481857	120.388115	42.9861065	21.5013355	119.0477335	-71.6583465	12.0002085	112.3176525
-38.825233	6.582121	113.802979	-14.308782	16.738583	115.734924	42.92392	-0.547543	118.00808	43.138699	43.438885	120.302139	43.0313095	21.445671	119.1551095	-71.6488735	12.031495	112.3147385
-38.887779	6.540835	113.964104	-14.260596	16.65229	115.831947	43.055279	-0.724717	118.57132	43.203678	43.333862	120.201584	43.1294785	21.3045725	119.386452	-71.6506705	12.0000075	112.277442
-38.855061	6.461255	114.063789	-14.24103	16.546593	115.893082	43.13311	-0.88099	118.984283	43.218567	43.239059	120.129242	43.1758385	21.1790345	119.5567625	-71.6578985	11.9141515	112.2294015
-38.827236	6.271222	114.152382	-14.236135	16.422823	115.93087	43.165733	-1.002541	119.356987	43.233692	43.133858	120.034584	43.1997125	21.0656585	119.6957855	-71.6719825	11.7799875	112.1659545
-38.811951	6.084389	114.256073	-14.235475	16.293579	115.972649	43.15736	-1.117979	119.715759	43.231426	43.023506	119.927994	43.194393	20.9527635	119.8218765	-71.665343	11.6343945	112.1234215
-38.771358	5.920336	114.370285	-14.263865	16.182304	116.018768	43.142624	-1.21067	120.049774	43.214306	42.923893	119.788071	43.178465	20.8566115	119.9189225	-71.706195	11.5079965	112.1186135
-38.769657	5.776152	114.508904	-14.299004	16.086372	116.080711	43.133186	-1.307371	120.337975	43.181488	42.837151	119.647148	43.157337	20.76489	119.9925615	-71.755345	11.407854	112.1688605
-38.766117	5.620802	114.627625	-14.337862	15.999614	116.116356	43.099407	-1.386487	120.620857	43.14064	42.746822	119.456673	43.1200235	20.6801675	120.038765	-71.7957475	11.3190605	112.193947
-38.750988	5.506923	114.791489	-14.426745	15.885001	116.138268	43.027775	-1.426693	120.906128	43.024895	42.669643	119.17012	43.026335	20.621475	120.038124	-71.879825	11.148527	112.238412
-38.746815	5.493618	114.853111	-14.492162	15.82396	116.139175	42.956837	-1.432546	121.047577	42.95562	42.630241	119.01162	42.9562285	20.5988475	120.0295985	-71.9405525	11.0490725	112.2487515
-38.75975	5.54409	114.915382	-14.556113	15.7693	116.151794	42.882805	-1.429302	121.128403	42.906605	42.585762	118.920372	42.894705	20.57823	120.0243875	-72.006931	10.96037	112.2792005
-38.782475	5.672479	114.925644	-14.667945	15.736079	116.201279	42.817135	-1.490651	121.203079	42.857571	42.543217	118.880257	42.837353	20.526283	120.041668	-72.173243	10.945875	112.36089
-38.814831	5.91108	114.913353	-14.686392	15.663626	116.18779	42.748066	-1.554841	121.228241	42.834263	42.505367	118.8759	42.7911645	20.475263	120.0520705	-72.1639485	10.851989	112.3235095
-38.837238	6.297323	114.900795	-14.736872	15.629333	116.207275	42.690807	-1.596963	121.188034	42.798164	42.470413	118.901886	42.7444855	20.436725	120.04496	-72.2182295	10.821941	112.36959
-38.949951	6.734046	114.854706	-14.78662	15.610002	116.212097	42.604645	-1.607551	121.13961	42.770763	42.466042	118.914452	42.687704	20.4292455	120.027031	-72.260944	10.7907585	112.397163
-39.115646	7.473165	114.826561	-14.882137	15.665065	116.215202	42.499664	-1.557262	121.01178	42.703812	42.513325	118.95063	42.601738	20.4780315	119.981205	-72.366012	10.8520985	112.449199
-39.210663	8.043702	114.789902	-14.927246	15.715833	116.197525	42.432602	-1.512835	120.930984	42.670704	42.544197	118.955566	42.551653	20.515681	119.943275	-72.406145	10.915985	112.451775
-39.372375	8.594033	114.657867	-14.97403	15.759082	116.153908	42.373798	-1.496109	120.8032	42.644318	42.55286	119.00045	42.509058	20.5283755	119.901825	-72.457118	10.9897885	112.405991
-39.481506	9.213482	114.524719	-15.001586	15.755617	116.089165	42.337357	-1.545733	120.596359	42.632851	42.523827	119.065681	42.485104	20.489047	119.83102	-72.488276	11.022187	112.34731
-39.581074	9.862482	114.413765	-15.039295	15.72232	116.036133	42.271049	-1.616949	120.250687	42.623051	42.45406	119.142738	42.44705	20.4185555	119.6967125	-72.52564	11.0260845	112.3755535
-39.716278	10.58639	114.371826	-15.069753	15.679714	115.987411	42.162788	-1.69857	119.800171	42.617199	42.347343	119.178139	42.3899935	20.3243865	119.489155	-72.5294995	11.0350415	112.485667
-39.903244	11.399131	114.343498	-15.112823	15.661515	115.937492	42.029026	-1.727623	119.347672	42.583	42.27412	119.191833	42.306013	20.2732485	119.2697525	-72.531659	11.0497815	112.6052315
-40.14595	12.608933	114.30838	-15.189521	15.707001	115.86261	41.854584	-1.726985	118.799973	42.522186	42.229862	119.248856	42.188385	20.2514385	119.0244145	-72.567427	11.1625635	112.7008055
-40.302406	13.404814	114.233528	-15.263845	15.775713	115.788651	41.796349	-1.711529	118.54837	42.448299	42.241493	119.279396	42.122324	20.264982	118.913883	-72.650014	11.286444	112.663419
-40.467979	14.195297	114.168976	-15.337414	15.812637	115.719604	41.692692	-1.666504	118.334869	42.354458	42.263607	119.301163	42.023575	20.2985515	118.818016	-72.698403	11.3267225	112.621192
-40.610203	15.001306	114.142479	-15.450938	15.824545	115.684212	41.600304	-1.658067	118.136635	42.250233	42.252621	119.322983	41.9252685	20.297277	118.729809	-72.8271445	11.351813	112.638615
-40.820408	15.860235	114.14814	-15.553225	15.788505	115.663719	41.498405	-1.715179	117.978607	42.140148	42.194748	119.33197	41.8192765	20.2397845	118.6552885	-72.9257265	11.3372255	112.6721495
-41.016762	16.675201	114.189957	-15.685768	15.725163	115.640625	41.356483	-1.784325	117.842392	42.019718	42.114319	119.324554	41.6881005	20.164997	118.583473	-73.0596365	11.285329	112.697777
-41.235558	17.452322	114.176811	-15.823185	15.659542	115.608177	41.221382	-1.873929	117.748032	41.888226	42.019058	119.285965	41.554804	20.0725645	118.5169985	-73.201174	11.2465195	112.6993555
-41.547501	18.595316	114.097725	-16.041664	15.577933	115.554558	41.007378	-2.020561	117.709091	41.695717	41.889336	119.132408	41.3515475	19.9343875	118.4207495	-73.4348755	11.2214785	112.6883665
-41.697647	19.407101	114.057518	-16.172522	15.509437	115.516365	40.867615	-2.123775	117.710732	41.560024	41.777958	119.017479	41.2138195	19.8270915	118.3641055	-73.5588635	11.1917825	112.6686245
-41.916328	20.22621	114.044334	-16.302494	15.415864	115.503181	40.730034	-2.248845	117.733719	41.437416	41.65958	118.890129	41.083725	19.7053675	118.311924	-73.688713	11.1263605	112.694438
-42.069824	21.022943	114.04818	-16.49428	15.337629	115.538383	40.583664	-2.360281	117.724335	41.307323	41.545483	118.777275	40.9454935	19.592601	118.250805	-73.9340535	11.082657	112.825961
-42.225967	21.792717	114.052559	-16.641273	15.224208	115.53569	40.415802	-2.463933	117.674026	41.157822	41.442867	118.687378	40.786812	19.489467	118.180702	-74.069358	10.958949	112.890678
-42.389961	22.555178	114.031326	-16.831295	15.130655	115.502609	40.226807	-2.514701	117.581474	40.98344	41.387619	118.594193	40.6051235	19.436459	118.0878335	-74.2677135	10.824851	112.9173845
-42.522465	23.383257	113.957787	-16.977552	15.006749	115.384766	40.018578	-2.519395	117.384567	40.785732	41.369186	118.493202	40.402155	19.4248955	117.9388845	-74.357259	10.5886025	112.8306475
-42.760868	24.672958	113.862244	-17.235256	14.910361	115.141472	39.643093	-2.451994	117.018127	40.445484	41.384193	118.260727	40.0442885	19.4660995	117.639427	-74.5148005	10.3546225	112.643517
-42.876114	25.486362	113.741791	-17.474644	14.912107	114.978447	39.436371	-2.376815	116.718826	40.23114	41.457096	118.096909	39.8337555	19.5401405	117.4078675	-74.7830435	10.2840735	112.5490265
-42.993431	26.287025	113.576805	-17.647284	14.915194	114.763275	39.275761	-2.242855	116.383156	40.014534	41.549232	117.92141	39.6451475	19.6531885	117.152283	-74.9397155	10.1771995	112.374267
-43.086651	27.122063	113.437759	-17.840481	14.956592	114.554977	39.097099	-2.077732	116.035416	39.804916	41.681068	117.700371	39.4510075	19.801668	116.8678935	-75.1319695	10.111516	112.2420605
-43.169334	28.000843	113.337456	-17.957705	14.974263	114.298096	38.952549	-1.93519	115.549278	39.58884	41.796272	117.498611	39.2706945	19.930541	116.5239445	-75.1861045	10.017985	112.0722475
-43.222012	28.856409	113.362083	-18.141203	15.038747	114.152611	38.739716	-1.80647	115.163055	39.390858	41.866989	117.291214	39.065287	20.0302595	116.2271345	-75.347693	10.0472345	112.0780875
-43.258034	29.638105	113.477135	-18.20554	15.043853	114.00341	38.536335	-1.701385	114.773155	39.258709	41.958229	117.142067	38.897522	20.128422	115.957611	-75.308602	9.959284	112.049209
-43.276943	30.772404	113.803719	-18.371197	15.133461	113.942932	38.268929	-1.506046	114.164459	39.045887	42.091446	117.048576	38.657408	20.2927	115.6065175	-75.399802	9.974222	112.2793465
-43.22934	31.52042	114.077225	-18.548918	15.247904	113.959908	38.073463	-1.365993	113.822159	38.905556	42.212143	117.018044	38.4895095	20.423075	115.4201015	-75.5873455	10.072733	112.4997145
-43.160221	32.284294	114.333679	-18.563343	15.333575	113.897774	37.920441	-1.182174	113.454163	38.755856	42.374172	117.017235	38.3381485	20.595999	115.235699	-75.4648345	10.071151	112.559849
-43.057819	33.005215	114.543365	-18.684868	15.494452	113.887466	37.817307	-0.974193	113.19709	38.589973	42.559753	116.958199	38.20364	20.79278	115.0776445	-75.573376	10.196124	112.6972875
-42.952	33.687698	114.667191	-18.813805	15.694073	113.864899	37.715958	-0.739228	112.987282	38.441959	42.775032	116.865395	38.0789585	21.017902	114.9263385	-75.7065685	10.370244	112.8034595
-42.814518	34.299503	114.731834	-18.927511	15.893516	113.82058	37.609295	-0.535085	112.784836	38.288136	42.939972	116.73838	37.9487155	21.2024435	114.761608	-75.8037375	10.5845885	112.879552
-42.634968	34.818508	114.755836	-19.046188	16.017029	113.772293	37.515171	-0.428923	112.603722	38.147144	43.044895	116.554688	37.8311575	21.307986	114.579205	-75.9235335	10.726072	112.965381
-42.270805	35.433067	114.857468	-19.20776	16.084293	113.76091	37.387875	-0.37315	112.314102	37.965023	43.104259	116.284073	37.676449	21.3655545	114.2990875	-76.091969	10.8030315	113.2227325
-41.932331	35.776566	114.969101	-19.281261	16.044716	113.786781	37.282993	-0.389775	112.138107	37.835663	43.085594	116.101715	37.559328	21.3479095	114.119911	-76.12185	10.7415225	113.453651
-41.542923	36.036739	115.134415	-19.365385	15.954026	113.812431	37.205914	-0.441052	111.949669	37.733765	43.038273	115.920654	37.4698395	21.2986105	113.9351615	-76.2006095	10.6094415	113.6897005
-41.057106	36.234127	115.290878	-19.429699	15.84931	113.872871	37.134789	-0.51084	111.766624	37.635857	42.974396	115.794708	37.385323	21.231778	113.780666	-76.244721	10.466842	113.965076
-40.585266	36.40757	115.430092	-19.503788	15.771002	113.933708	37.039116	-0.549435	111.683533	37.546654	42.935875	115.699051	37.292885	21.19322	113.691292	-76.300461	10.348784	114.176124
-40.113239	36.566631	115.490326	-19.556002	15.733531	113.989052	36.9865	-0.561301	111.711952	37.474434	42.936028	115.645943	37.230467	21.1873635	113.6789475	-76.342471	10.2796985	114.2991565
-39.584335	36.641739	115.456406	-19.585453	15.744562	114.049026	36.992664	-0.560612	111.798904	37.438221	42.934151	115.633598	37.2154425	21.1867695	113.716251	-76.3863485	10.3023545	114.381801
-38.701263	36.612946	115.333031	-19.586119	15.771873	114.13443	37.041332	-0.571026	112.099579	37.429001	42.950802	115.583023	37.2351665	21.189888	113.841301	-76.4074045	10.353858	114.427559
-38.057217	36.570114	115.171753	-19.558434	15.787035	114.196732	37.088608	-0.590285	112.392868	37.450798	42.937679	115.534935	37.269703	21.173697	113.9639015	-76.386571	10.400373	114.4295625
-37.27475	36.421059	115.000786	-19.511696	15.774317	114.259933	37.186272	-0.645261	112.758446	37.488998	42.919357	115.473709	37.337635	21.137048	114.1160775	-76.361027	10.411586	114.4037885
-36.498821	36.256294	114.803421	-19.436981	15.729	114.333534	37.30864	-0.708981	113.255821	37.546356	42.915016	115.357224	37.427498	21.1030175	114.3065225	-76.30146	10.3549825	114.3605455
-35.705791	36.083057	114.525208	-19.362801	15.696944	114.416817	37.486607	-0.765903	113.780319	37.605213	42.880123	115.228905	37.54591	21.05711	114.504612	-76.271512	10.336778	114.329022
-34.900238	35.866306	114.205513	-19.271797	15.630655	114.538025	37.669285	-0.82315	114.35984	37.671814	42.832947	115.074478	37.6705495	21.0048985	114.717159	-76.2141435	10.2564115	114.358891
-34.059528	35.582985	113.953949	-19.18206	15.537561	114.682236	37.854053	-0.902933	114.927742	37.732567	42.747272	114.899933	37.79331	20.9221695	114.9138375	-76.15743	10.1529525	114.4506345
-32.749538	35.21476	113.686859	-19.061186	15.304169	114.969566	38.060524	-1.121385	115.600143	37.835293	42.520367	114.68811	37.9479085	20.699491	115.1441265	-76.0702805	9.908847	114.7950055
-31.809267	34.975128	113.635529	-18.987867	15.105679	115.160835	38.122822	-1.307142	115.934464	37.913113	42.327438	114.571739	38.0179675	20.510148	115.2531015	-75.9937015	9.70121	115.0685685
-30.885052	34.79216	113.648247	-18.913239	14.891071	115.28727	38.16935	-1.505871	116.110336	38.013489	42.123283	114.553307	38.0914195	20.308706	115.3318215	-75.9178975	9.473436	115.2427185
-29.918655	34.631901	113.667213	-18.852467	14.695493	115.35318	38.19503	-1.70775	116.194412	38.094624	41.955406	114.590576	38.144827	20.123828	115.392494	-75.849761	9.267158	115.313866
-28.958706	34.49725	113.67437	-18.794323	14.584435	115.3545	38.213081	-1.852599	116.212379	38.19965	41.842548	114.613449	38.2063655	19.9949745	115.412914	-75.7950115	9.1738955	115.296086
-27.922335	34.453884	113.690697	-18.739368	14.546293	115.327682	38.224789	-1.902354	116.120338	38.280251	41.796165	114.671539	38.25252	19.9469055	115.3959385	-75.731256	9.1456805	115.2594255
-26.894766	34.450676	113.748634	-18.674549	14.57032	115.311661	38.240395	-1.893502	116.060791	38.359051	41.790462	114.712524	38.299723	19.94848	115.3866575	-75.648821	9.19216	115.2366645
-25.29776	34.547291	113.760117	-18.556427	14.661635	115.320061	38.360874	-1.821514	115.983032	38.507217	41.86813	114.868034	38.4340455	20.023308	115.425533	-75.5468995	9.299962	115.214589
-24.226128	34.606106	113.76004	-18.481436	14.74643	115.32811	38.441322	-1.771581	115.99926	38.592976	41.919353	114.954819	38.517149	20.073886	115.4770395	-75.480021	9.418974	115.1791805
-23.069901	34.722378	113.729523	-18.41555	14.830709	115.350136	38.515697	-1.743836	116.053268	38.692375	41.95174	115.006973	38.604036	20.103952	115.5301205	-75.435136	9.557466	115.1701515
-21.947948	34.881271	113.735603	-18.377207	14.904007	115.387787	38.571579	-1.756698	116.081871	38.766418	41.943226	115.056625	38.6689985	20.093264	115.569248	-75.4234125	9.71475	115.206326
-20.789013	35.051998	113.716736	-18.335468	14.91134	115.426491	38.600777	-1.796247	116.115013	38.841717	41.902645	115.103706	38.721247	20.053199	115.6093595	-75.392183	9.769481	115.2436225
-19.669624	35.220608	113.771606	-18.297472	14.854379	115.449593	38.633987	-1.866338	116.034103	38.910736	41.833683	115.182892	38.7723615	19.9836725	115.6084975	-75.3673055	9.7250855	115.2906885
-18.494614	35.459473	113.868317	-18.274506	14.772065	115.446724	38.641861	-1.982988	115.892601	38.941669	41.733559	115.241829	38.791765	19.8752855	115.567215	-75.340777	9.6688445	115.326233
-16.577366	35.790215	113.878273	-18.239981	14.686023	115.339935	38.607788	-2.082263	115.626587	38.976898	41.666161	115.327118	38.792343	19.791949	115.4768525	-75.272305	9.580097	115.2030175
-15.301241	36.039566	113.86058	-18.228853	14.691784	115.254997	38.591614	-2.095789	115.429863	39.018051	41.640739	115.425873	38.8048325	19.772475	115.427868	-75.2625385	9.611093	115.082126
-13.987846	36.339169	113.921097	-18.211126	14.734947	115.172318	38.56274	-2.069502	115.239403	39.071213	41.651611	115.555954	38.8169765	19.7910545	115.3976785	-75.2392285	9.6788395	114.9469575
-12.634604	36.657646	114.046028	-18.17816	14.813416	115.115402	38.549637	-2.017119	114.998451	39.155201	41.656574	115.788315	38.852419	19.8197275	115.393383	-75.208739	9.8071045	114.837421
-11.22226	36.943253	114.255844	-18.126127	14.910155	115.072678	38.537437	-1.949475	114.745224	39.260597	41.673111	116.132675	38.899017	19.861818	115.4389495	-75.151271	9.958492	114.7064065
-9.827946	37.279873	114.556587	-18.062557	15.050589	115.056931	38.515518	-1.867407	114.562775	39.373253	41.717609	116.572166	38.9443855	19.925101	115.5674705	-75.0694995	10.176077	114.5463915
-8.375963	37.572086	115.039619	-17.994738	15.263115	115.088745	38.508694	-1.715139	114.469025	39.457874	41.776146	117.161964	38.983284	20.0305035	115.8154945	-74.97276	10.4957265	114.3619955
-6.180229	37.930252	115.893387	-17.897522	15.700319	115.344933	38.588989	-1.347624	114.886818	39.571312	42.017017	118.351471	39.0801505	20.3346965	116.6191445	-74.8751945	11.0659415	114.0707215
-4.665785	38.163826	116.631615	-17.824697	16.035059	115.730682	38.723324	-1.019418	115.659477	39.707401	42.297218	119.400116	39.2153625	20.6389	117.5297965	-74.8647565	11.431218	113.9315675
-3.147911	38.30217	117.371262	-17.715969	16.375685	116.244781	38.987331	-0.799047	116.780319	39.849777	42.568634	120.502663	39.418554	20.8847935	118.641491	-74.850492	11.8665765	113.848071
-1.623626	38.313179	118.042862	-17.556389	16.658987	116.839302	39.311623	-0.650482	118.018211	40.032021	42.821068	121.581505	39.671822	21.085293	119.799858	-74.7846	12.232681	113.878746
-0.077021	38.298969	118.730293	-17.427967	16.867805	117.480759	39.612103	-0.554387	119.269386	40.322315	43.014519	122.627052	39.967209	21.230066	120.948219	-74.823143	12.505544	114.013299
1.466672	38.118076	119.495438	-17.043932	16.870012	117.939232	39.997066	-0.614157	120.441963	40.646873	43.070202	123.589729	40.3219695	21.2280225	122.015846	-74.4098335	12.5120015	113.862618
3.011492	37.833794	120.158661	-16.769419	16.853642	118.403671	40.362396	-0.776329	121.355644	40.942047	43.00666	124.527763	40.6522215	21.1151655	122.9417035	-74.1910595	12.5921185	113.8656385
5.551434	37.23843	121.074318	-16.346928	16.803692	119.050941	40.691177	-0.996388	122.651016	41.4459	42.832928	125.772476	41.0685385	20.91827	124.211746	-73.7623945	12.689114	113.890136
7.035297	36.826313	121.921432	-16.147625	16.860104	119.527092	40.980766	-1.129934	123.436501	41.852871	42.734013	126.859795	41.4168185	20.8020395	125.148148	-73.7120685	12.9181685	113.906036
8.413247	36.342003	122.804855	-15.630223	16.892052	119.882202	41.263042	-1.239363	124.282089	42.25658	42.61166	128.0793	41.759811	20.6861485	126.1806945	-73.020257	13.0979555	113.5837095
9.740756	35.732441	123.724655	-15.324621	17.097094	120.421623	41.642292	-1.238121	125.155006	42.698563	42.583763	129.36908	42.1704275	20.672821	127.262043	-72.8196695	13.521367	113.581203
11.067909	35.077679	124.698486	-14.823729	17.296837	121.002975	42.036541	-1.174914	126.061943	43.410042	42.466702	130.584137	42.7232915	20.645894	128.32304	-72.3707495	13.94778	113.68291
12.297394	34.356731	125.682831	-14.294483	17.530441	121.676186	42.800961	-1.318962	126.984337	43.841022	42.542221	131.870148	43.3209915	20.6116295	129.4272425	-71.9099575	14.4492525	113.9251295
13.479803	33.553547	126.597824	-13.79056	17.761116	122.330605	43.275597	-1.319997	128.086105	44.333355	42.643208	133.154999	43.804476	20.6616055	130.620552	-71.385596	14.8606265	114.040658
15.006834	32.084618	127.617035	-12.789008	17.876665	122.906021	43.909737	-1.354972	129.475952	45.001083	42.716965	134.656754	44.45541	20.6809965	132.066353	-70.033426	15.0723335	113.745689
15.887269	31.023821	127.95726	-12.462021	18.031906	123.174789	44.266247	-1.389231	130.118347	45.374985	42.7626	135.128143	44.820616	20.6866845	132.623245	-69.744658	15.3771275	113.726333
16.699474	29.912275	127.996506	-12.23246	18.159197	123.249519	44.542526	-1.419686	130.422729	45.637398	42.783062	135.215591	45.089962	20.681688	132.81916	-69.554882	15.636706	113.679878
17.402195	28.668987	127.652908	-12.061392	18.228319	123.110672	44.718327	-1.401384	130.463272	45.83593	42.817261	134.828705	45.2771285	20.7079385	132.6459885	-69.3999125	15.7486995	113.5753555
18.021313	27.417162	127.067146	-11.929861	18.291693	122.763153	44.836246	-1.3269	130.20105	45.988605	42.909103	134.188751	45.4124255	20.7911015	132.1949005	-69.2721475	15.7922845	113.3314055
18.547758	26.099047	126.309517	-11.807437	18.336468	122.291161	44.940742	-1.2275	129.805069	46.105957	42.968731	133.387833	45.5233495	20.8706155	131.596451	-69.1382235	15.8023205	112.985871
18.941025	24.656042	125.497421	-12.055914	18.560326	121.935783	45.107052	-1.14556	129.31842	46.184071	43.059071	132.426041	45.6455615	20.9567555	130.8722305	-69.7573895	16.1638965	112.9993355
19.303259	22.476906	124.29451	-11.978885	18.574991	121.265236	44.815929	-0.673412	128.542099	46.188499	43.192642	130.841995	45.502214	21.259615	129.692047	-69.459984	15.890367	112.838425
19.093197	21.070681	123.686203	-11.877485	18.539864	120.898804	45.570847	-0.712543	127.710434	46.23114	43.285885	129.816559	45.9009935	21.286671	128.7634965	-69.6559635	15.793057	113.0341115
19.081276	19.505007	123.06987	-11.812458	18.556684	120.58886	45.419483	-0.321759	127.351639	45.920139	43.513416	129.006821	45.669811	21.5958285	128.17923	-69.294727	15.5175395	112.99849
18.981356	17.947628	122.507645	-11.737922	18.604092	120.29303	45.590862	-0.189034	126.849686	45.790009	43.559952	128.296707	45.6904355	21.685459	127.5731965	-69.1662795	15.522725	113.0128635
18.751318	16.321566	122.012817	-11.661169	18.591755	120.103493	45.697567	-0.065049	126.456467	46.09737	43.42263	127.402557	45.8974685	21.6787905	126.929512	-69.2198065	15.5047195	113.277474
18.452375	14.741947	121.682465	-11.582979	18.515823	119.9692	45.722164	-0.062806	126.152458	45.7579	43.520897	126.779152	45.740032	21.7290455	126.465805	-68.90599	15.3026005	113.472595
18.090065	13.118306	121.355354	-11.522967	18.373491	119.848099	45.733063	-0.136003	125.730812	45.72105	43.41283	126.130165	45.7270565	21.6384135	125.9304885	-68.7729905	15.1085685	113.7657095
17.372011	10.707526	120.971252	-11.498336	18.087601	119.665672	45.752831	-0.351939	125.304901	45.634415	43.189766	125.074806	45.693623	21.4189135	125.1898535	-68.690295	14.7562885	114.1414905
16.8029	9.189525	120.842766	-11.545847	17.889601	119.539467	45.7314	-0.443411	125.076637	45.568428	43.046242	124.492516	45.649914	21.3014155	124.7845765	-68.741608	14.4777865	114.2943575
16.138002	7.651807	120.720016	-11.623964	17.666523	119.37394	45.712299	-0.592762	124.842003	45.478146	42.870277	123.978981	45.5952225	21.1387575	124.410492	-68.8431505	14.1942885	114.337388
15.436168	6.222221	120.569969	-11.72543	17.390099	119.157433	45.600945	-0.833537	124.603996	45.371807	42.63319	123.490799	45.486376	20.8998265	124.0473975	-68.937236	13.8803715	114.2674685
14.709764	4.813032	120.259605	-11.822783	17.058212	118.882881	45.395966	-1.128225	124.240746	45.281799	42.28323	123.155144	45.3388825	20.5775025	123.697945	-68.9844485	13.5389215	114.067817
13.928132	3.444892	119.86644	-11.878987	16.704096	118.543091	45.147778	-1.535823	123.904526	45.160545	41.902161	122.94873	45.1541615	20.183169	123.426628	-68.9121355	13.225023	113.659554
13.134703	2.112737	119.358124	-11.927697	16.393978	118.211021	44.938011	-1.867475	123.574974	45.13554	41.609375	122.831573	45.0367755	19.87095	123.2032735	-68.8921695	12.917006	113.2187685
11.911925	0.39106	118.738701	-11.97239	16.133196	117.80661	44.768734	-2.165791	123.048065	45.082417	41.388546	122.827164	44.9255755	19.6113775	122.9376145	-68.8703555	12.6550145	112.6756055
11.037168	-0.69386	118.345352	-11.990535	16.098946	117.58754	44.711941	-2.218562	122.749725	45.101131	41.362686	122.816238	44.906536	19.572062	122.7829815	-68.887606	12.62583	112.3920985
10.114849	-1.729954	117.922462	-12.005199	16.114433	117.353584	44.648136	-2.206492	122.36879	45.100887	41.346916	122.718521	44.8745115	19.570212	122.5436555	-68.8849095	12.658654	112.1635125
9.175202	-2.711761	117.459991	-12.026687	16.121964	117.04525	44.5924	-2.199703	121.939339	45.060959	41.321735	122.503624	44.8266795	19.561016	122.2214815	-68.8800535	12.682912	111.8690185
8.184136	-3.693651	116.955078	-12.068088	16.094143	116.688156	44.515709	-2.206465	121.497681	44.951099	41.288147	122.255791	44.733404	19.540841	121.876736	-68.86958	12.647445	111.499576
7.1418	-4.719263	116.474899	-12.164591	15.989354	116.341614	44.399086	-2.198907	121.140991	44.811291	41.242661	122.069778	44.6051885	19.521877	121.6053845	-68.9343705	12.456831	111.0778435
6.064679	-5.66201	116.200134	-12.303936	15.837997	116.048874	44.284679	-2.235738	120.942375	44.618954	41.19735	122.000313	44.4518165	19.480806	121.471344	-69.0596885	12.195188	110.626404
4.338553	-7.092121	115.804359	-12.603987	15.502066	115.737701	44.095535	-2.4267	120.751717	44.244347	41.053215	121.923431	44.169941	19.3132575	121.337574	-69.377915	11.6908745	110.137828
3.096022	-8.04938	115.61441	-12.854335	15.232915	115.585831	43.853554	-2.592821	120.632217	43.97934	40.885677	121.813606	43.916447	19.146428	121.2229115	-69.625117	11.319402	109.9487505
1.831373	-8.979139	115.512001	-13.111041	14.910346	115.474533	43.610237	-2.8388	120.456985	43.699284	40.66856	121.639297	43.6547605	18.91488	121.048141	-69.8768425	10.905812	109.900925
0.514775	-9.887918	115.447472	-13.399715	14.566576	115.409599	43.364422	-3.126932	120.307793	43.396076	40.397572	121.394012	43.380249	18.63532	120.8509025	-70.179679	10.497832	109.9682955
-0.84639	-10.766396	115.475357	-13.672389	14.238273	115.387009	43.133293	-3.396122	120.259453	43.08527	40.155663	121.05513	43.1092815	18.3797705	120.6572915	-70.4540595	10.0967755	110.1167265
-2.259235	-11.617349	115.685631	-13.937405	13.962523	115.402664	42.936546	-3.61532	120.250511	42.777657	39.966003	120.697487	42.8571015	18.1753415	120.473999	-70.7319115	9.7497045	110.331329
-3.669184	-12.367807	115.976418	-14.173996	13.708229	115.451454	42.748787	-3.800063	120.227432	42.495365	39.764996	120.342003	42.622076	17.9824665	120.2847175	-70.970068	9.4339915	110.6181905
-5.843721	-13.422545	116.295052	-14.464469	13.332263	115.559097	42.474957	-4.118055	120.239899	42.178299	39.443909	119.814316	42.326628	17.662927	120.0271075	-71.255566	9.001599	111.0910865
-7.278459	-14.045498	116.428589	-14.629639	13.096375	115.631805	42.325886	-4.295396	120.114754	42.008976	39.244099	119.592628	42.167431	17.4743515	119.853691	-71.426709	8.7183985	111.409919
-8.780193	-14.522858	116.48159	-14.762073	12.88955	115.661659	42.177795	-4.457098	119.983269	41.869003	39.087807	119.407509	42.023399	17.3153545	119.695389	-71.547545	8.4637455	111.627929
-10.220837	-15.012847	116.273987	-14.935485	12.76024	115.696571	42.030636	-4.562785	119.747498	41.750874	38.992001	119.324661	41.890755	17.214608	119.5360795	-71.761725	8.305872	111.8570625
-11.727714	-15.391016	116.041115	-15.063599	12.648138	115.664268	41.860886	-4.61832	119.502792	41.652271	38.926556	119.256767	41.7565785	17.154118	119.3797795	-71.8837765	8.142158	111.9487565
-13.143748	-15.670782	115.724564	-15.139238	12.582466	115.564636	41.695984	-4.624937	119.226303	41.56189	38.933571	119.215942	41.628937	17.154317	119.2211225	-71.907413	8.010615	111.9081495
-14.624825	-15.888201	115.400314	-15.270855	12.628935	115.506516	41.537506	-4.551449	118.977448	41.475151	38.985451	119.19973	41.5063285	17.217001	119.088589	-72.0480385	8.040869	111.924443
-16.857119	-16.114134	115.124832	-15.479809	12.79701	115.459396	41.313118	-4.356794	118.799088	41.300957	39.168964	119.143555	41.3070375	17.406085	118.9713215	-72.2666555	8.187935	111.9474705
-18.351938	-16.148886	115.166977	-15.643629	12.936287	115.47403	41.170952	-4.236585	118.808533	41.182823	39.283813	119.109596	41.1768875	17.523614	118.9590645	-72.4641455	8.34896	111.9889955
-19.913536	-16.20763	115.281609	-15.833269	13.053489	115.513672	41.020557	-4.154301	118.925735	41.038109	39.370823	119.011398	41.029333	17.608261	118.9685665	-72.695871	8.498717	112.0587775
-21.447771	-16.217749	115.50499	-16.075846	13.164206	115.572777	40.873032	-4.115949	119.051025	40.883781	39.420063	118.866394	40.8784065	17.652057	118.9587095	-73.0300985	8.676355	112.1868445
-22.965103	-16.155867	115.779099	-16.229399	13.146053	115.587463	40.713921	-4.113391	119.189301	40.719563	39.408962	118.685188	40.716742	17.6477855	118.9372445	-73.17554	8.6443205	112.2376815
-24.521326	-16.093008	116.06636	-16.354464	13.08758	115.601089	40.566795	-4.188131	119.360901	40.556076	39.340729	118.482544	40.5614355	17.576299	118.9217225	-73.2703635	8.598861	112.2804555
-26.064274	-15.970765	116.414627	-16.584146	13.03338	115.702057	40.419621	-4.263789	119.555054	40.413891	39.238815	118.252518	40.416756	17.487513	118.903786	-73.585048	8.579247	112.500328
-28.2666	-15.598213	116.895531	-16.84767	12.922705	115.810715	40.226074	-4.421912	119.903549	40.244411	39.063442	117.898109	40.2352425	17.320765	118.900829	-73.9305825	8.524645	112.720601
-29.773197	-15.279972	117.160606	-16.839466	12.762668	115.786652	40.131119	-4.511659	120.151268	40.154217	38.933201	117.669556	40.142668	17.210771	118.910412	-73.8216	8.314565	112.662892
-31.244278	-14.863513	117.398918	-17.033424	12.691517	115.878868	40.045597	-4.625029	120.389748	40.082771	38.80574	117.478966	40.064184	17.0903555	118.934357	-74.131032	8.2926785	112.823379
-32.672604	-14.307001	117.625031	-17.025036	12.569248	115.869843	39.934246	-4.716597	120.604668	40.004642	38.669407	117.329994	39.969444	16.976405	118.967331	-74.019516	8.162091	112.772355
-34.1521	-13.644693	117.795204	-17.158892	12.522621	115.937256	39.776505	-4.806913	120.806923	39.950069	38.559437	117.24472	39.863287	16.876262	119.0258215	-74.181071	8.16898	112.8486905
-35.603329	-12.887894	117.820946	-17.284901	12.50439	116.0411	39.609776	-4.872176	120.910553	39.906139	38.496956	117.287918	39.7579575	16.81239	119.0992355	-74.3277595	8.19639	112.9829645
-37.018631	-12.035397	117.706917	-17.438955	12.496439	116.153809	39.461735	-4.979195	120.873383	39.840523	38.466938	117.377762	39.651129	16.7438715	119.1255725	-74.529039	8.2490065	113.1820455
-39.148113	-10.550607	117.31601	-17.646656	12.554995	116.285149	39.152466	-4.959795	120.433167	39.740517	38.529144	117.50692	39.4464915	16.7846745	118.9700435	-74.7398035	8.3253155	113.6002545
-40.50209	-9.464251	117.025864	-17.752659	12.673002	116.331055	38.957066	-4.84344	119.960381	39.659725	38.657764	117.594078	39.3083955	16.907162	118.7772295	-74.8137135	8.438842	113.8848805
-41.85482	-8.226274	116.698578	-17.830702	12.869845	116.35022	38.806789	-4.636382	119.422737	39.597397	38.855556	117.735435	39.202093	17.109587	118.579086	-74.863497	8.630103	114.121354
-43.181633	-6.928189	116.318657	-17.88582	13.133727	116.334366	38.709881	-4.372977	118.862045	39.558819	39.119137	117.956833	39.13435	17.37308	118.409439	-74.90599	8.894374	114.259293
-44.391079	-5.580511	115.916077	-17.929506	13.457841	116.262344	38.6362	-4.10104	118.337723	39.535404	39.385429	118.191948	39.085802	17.6421945	118.2648355	-74.944814	9.2734875	114.2598525
-45.704342	-4.075177	115.552773	-17.978167	13.80886	116.187515	38.545059	-3.780214	117.800667	39.515987	39.658791	118.44873	39.030523	17.9392885	118.1246985	-74.986857	9.6784315	114.2503315
-46.910633	-2.608419	115.209366	-18.030598	14.176816	116.101028	38.449852	-3.457124	117.312828	39.492046	39.941521	118.679138	38.970949	18.2421985	117.995983	-75.032145	10.1114335	114.206073
-48.671722	-0.315894	114.962662	-18.084047	14.684777	116.067375	38.378792	-3.045829	116.806015	39.467079	40.287952	119.085571	38.9229355	18.6210615	117.945793	-75.0910295	10.7484925	114.188957
-49.790607	1.128862	114.952065	-18.105085	14.946704	116.130028	38.365425	-2.834267	116.688919	39.47514	40.483578	119.330643	38.9202825	18.8246555	118.009781	-75.1304525	11.0687525	114.250275
-50.84362	2.5724	115.089378	-18.131655	15.135807	116.272354	38.363941	-2.657691	116.680161	39.475166	40.65897	119.561646	38.9195535	19.0006395	118.1209035	-75.1828635	11.2709745	114.4238045
-51.874584	3.986356	115.342422	-18.189651	15.256914	116.443848	38.352654	-2.579364	116.746056	39.427216	40.739086	119.767967	38.889935	19.079861	118.2570115	-75.269237	11.433967	114.6306845
-52.868538	5.324059	115.49839	-18.272238	15.284617	116.593079	38.299541	-2.559184	116.896606	39.369194	40.769531	119.91494	38.8343675	19.1051735	118.405773	-75.3788435	11.4640605	114.780385
-53.830605	6.677757	115.59166	-18.402391	15.29496	116.654793	38.248363	-2.552619	117.016685	39.264851	40.79911	119.9888	38.756607	19.1232455	118.5027425	-75.561389	11.4666745	114.8068435
-54.770458	8.00284	115.601395	-18.530775	15.286911	116.620422	38.166611	-2.533849	117.105736	39.106209	40.832066	119.966232	38.63641	19.1491085	118.535984	-75.69796	11.4247135	114.70486
-56.062317	9.917708	115.463768	-18.769592	15.28986	116.466995	37.97311	-2.460483	117.100998	38.883541	40.913017	119.795357	38.4283255	19.226267	118.4481775	-75.9675095	11.353453	114.4858125
-56.906586	11.253667	115.413597	-18.924252	15.322049	116.366318	37.832798	-2.403817	117.08654	38.755424	40.974937	119.664146	38.294111	19.28556	118.375343	-76.142615	11.358538	114.357293
-57.667656	12.535858	115.354752	-19.026995	15.364209	116.313637	37.733566	-2.334673	117.079071	38.667931	41.058151	119.600655	38.2007485	19.361739	118.339863	-76.2547385	11.366679	114.287411
-58.397125	13.764766	115.364006	-19.115135	15.43631	116.321007	37.678543	-2.247934	117.107155	38.595215	41.16029	119.6157	38.136879	19.456178	118.3614275	-76.367149	11.416442	114.2805865
-59.073986	15.107872	115.427521	-19.178591	15.557475	116.369041	37.650635	-2.080336	117.148041	38.541283	41.340561	119.696785	38.095959	19.6301125	118.422413	-76.453141	11.4848375	114.315669
-59.740479	16.400333	115.456024	-19.248476	15.725523	116.405762	37.62841	-1.839509	117.151985	38.476257	41.59116	119.825134	38.0523335	19.8758255	118.4885595	-76.5492855	11.5752205	114.3229645
-60.133656	17.557121	115.580383	-19.316153	15.932067	116.445366	37.571629	-1.541644	117.116844	38.39954	41.869637	119.957947	37.9855845	20.1639965	118.5373955	-76.6178905	11.7001375	114.3533365
-61.07642	19.552586	115.743591	-19.401451	16.270998	116.515472	37.48185	-1.108649	117.022179	38.31665	42.276035	120.181564	37.89925	20.583693	118.6018715	-76.702152	11.958303	114.4290725
-60.425919	19.978987	115.815605	-19.415823	16.478439	116.549232	37.475498	-0.832288	116.970184	38.27961	42.55378	120.355652	37.877554	20.860746	118.662918	-76.7092	12.096132	114.435546
-59.903252	20.471611	115.897285	-19.422762	16.692085	116.595413	37.49514	-0.54572	116.919098	38.242729	42.826504	120.564377	37.8689345	21.140392	118.7417375	-76.7144585	12.243778	114.4490885
-59.082527	20.738081	116.022781	-19.444048	16.896988	116.662552	37.504276	-0.252129	116.893051	38.202019	43.097836	120.734528	37.8531475	21.4228535	118.8137895	-76.7412435	12.3711225	114.5113145
-58.538662	21.15617	116.086266	-19.480169	17.114594	116.732155	37.516968	0.034806	116.872215	38.130688	43.372948	120.858017	37.823828	21.703877	118.865116	-76.784166	12.525311	114.599194
-58.10902	21.602924	116.156235	-19.531656	17.29417	116.768539	37.504433	0.302626	116.874146	38.043133	43.617062	120.944962	37.773783	21.959844	118.909554	-76.837095	12.628496	114.627524
-57.539688	21.880619	116.10141	-19.582043	17.43729	116.76899	37.477642	0.517389	116.893517	37.939468	43.819893	121.034264	37.708555	22.168641	118.9638905	-76.872641	12.705939	114.5740895
-56.619446	22.169041	116.027596	-19.703671	17.574919	116.748116	37.394703	0.770887	116.986229	37.774216	44.077904	121.218719	37.5844595	22.4243955	119.102474	-76.9918015	12.7254425	114.393758
-56.023556	22.2605	115.981819	-19.813541	17.657642	116.738091	37.326786	0.916962	117.037056	37.631561	44.233624	121.330086	37.4791735	22.575293	119.183571	-77.1062555	12.739991	114.292611
-55.49094	22.336908	115.983788	-19.921913	17.724012	116.757156	37.217621	1.058081	117.094292	37.470314	44.355347	121.461739	37.3439675	22.706714	119.2780155	-77.1877935	12.74131	114.2362965
-54.912704	22.322678	115.977501	-20.04694	17.792732	116.80442	37.101097	1.20762	117.228928	37.342434	44.498993	121.590271	37.2217655	22.8533065	119.4095995	-77.3156455	12.7321575	114.1992405
-54.318481	22.242283	115.971626	-20.164619	17.886204	116.880371	37.015713	1.370898	117.395905	37.183163	44.672459	121.734009	37.099438	23.0216785	119.564957	-77.428676	12.7507295	114.195785
-53.676575	22.120295	115.995621	-20.280951	17.986288	116.970039	36.960678	1.493793	117.563118	37.030277	44.829056	121.827957	36.9954775	23.1614245	119.6955375	-77.5573795	12.8111515	114.2445405
-53.115387	21.94161	116.088554	-20.374798	18.053343	117.04776	36.874855	1.616279	117.728783	36.884361	44.962624	121.844887	36.879608	23.2894515	119.786835	-77.629204	12.8172345	114.308685
-52.306591	21.542866	116.078224	-20.492706	18.140165	117.090096	36.746399	1.781893	117.900787	36.693157	45.124981	121.758675	36.719778	23.453437	119.829731	-77.70519	12.826893	114.350461
-51.742409	21.203289	115.995827	-20.581919	18.168705	117.077377	36.680351	1.821441	117.99736	36.576946	45.182289	121.648468	36.6286485	23.501865	119.822914	-77.7924865	12.835545	114.33184
-51.171898	20.807066	115.910873	-20.668438	18.15218	117.043976	36.610504	1.827099	118.073616	36.446171	45.219704	121.535149	36.5283375	23.5234015	119.8043825	-77.8652135	12.7809585	114.2835695
-50.648342	20.391659	115.824951	-20.774326	18.152302	116.986702	36.532581	1.835861	118.146393	36.300819	45.253906	121.415939	36.4167	23.5448835	119.781166	-77.965352	12.7597205	114.192238
-50.118576	19.924719	115.769173	-20.880329	18.146488	116.949638	36.431076	1.872785	118.243217	36.169144	45.29665	121.293953	36.30011	23.5847175	119.768585	-78.060768	12.7082585	114.130691
-49.643005	19.436199	115.687035	-20.992371	18.131512	116.934547	36.323608	1.909949	118.342117	36.037506	45.330429	121.212173	36.180557	23.620189	119.777145	-78.165299	12.642835	114.091949
-49.181099	18.925566	115.664459	-21.099546	18.118769	116.941978	36.211815	1.924986	118.420151	35.917358	45.346977	121.181465	36.0645865	23.6359815	119.800808	-78.2636785	12.6015565	114.083148
-48.430462	18.074179	115.663589	-21.231903	18.069016	116.980133	36.044502	1.926907	118.443253	35.810436	45.355026	121.171654	35.927469	23.6409665	119.8074535	-78.391275	12.4970655	114.1528125
-48.004932	17.543032	115.827072	-21.272743	18.04706	117.020523	35.963718	1.919806	118.338326	35.744164	45.345772	121.220444	35.853941	23.632789	119.779385	-78.399427	12.461331	114.261661
-47.511395	16.918049	115.887367	-21.325428	18.028534	117.074051	35.8992	1.939631	118.217743	35.704155	45.367363	121.267197	35.8016775	23.653497	119.74247	-78.4525335	12.403571	114.405632
-47.112324	16.309841	115.894409	-21.377417	18.035	117.087326	35.832424	2.012157	118.07016	35.672955	45.425041	121.351555	35.7526895	23.718599	119.7108575	-78.5075235	12.351401	114.4637945
-46.691521	15.678649	115.865387	-21.431479	18.108204	117.075943	35.770638	2.110964	117.969261	35.616497	45.505383	121.455727	35.6935675	23.8081735	119.712494	-78.5565255	12.4082345	114.439392
-46.278446	15.010649	115.742043	-21.475893	18.191948	117.04081	35.713932	2.222499	117.98333	35.554253	45.614059	121.449997	35.6340925	23.918279	119.7166635	-78.5858785	12.465617	114.3649565
-45.941612	14.374592	115.732742	-21.52437	18.323746	116.99073	35.698128	2.375866	118.139282	35.458721	45.766724	121.326599	35.5784245	24.071295	119.7329405	-78.6271645	12.576197	114.2485195
-45.336487	13.255601	115.589058	-21.549349	18.495966	116.965195	35.872547	2.587393	118.699265	35.341984	45.991058	120.968819	35.6072655	24.2892255	119.834042	-78.7059635	12.7027065	114.096348
-45.02771	12.489869	115.624832	-21.543215	18.529467	116.960968	36.024616	2.633002	119.20961	35.263195	46.018253	120.66021	35.6439055	24.3256275	119.93491	-78.7303355	12.7333065	113.987026
-44.695889	11.684205	115.657059	-21.558781	18.440783	116.961716	36.103161	2.542189	119.732773	35.197235	45.890102	120.294609	35.650198	24.2161455	120.013691	-78.76776	12.6654205	113.909741
-44.446159	10.910479	115.807594	-21.582584	18.227467	116.936287	36.102276	2.312565	120.201744	35.134403	45.629616	119.928375	35.6183395	23.9710905	120.0650595	-78.7835075	12.4838435	113.8075145
-44.217293	10.146629	115.908142	-21.622519	17.891623	116.917084	36.05423	1.977575	120.535645	35.072578	45.296677	119.626045	35.563404	23.637126	120.080845	-78.808442	12.14612	113.753323
-43.984615	9.383841	115.984619	-21.709822	17.487686	116.916489	35.951927	1.598932	120.725487	35.003777	44.950397	119.408401	35.477852	23.2746645	120.066944	-78.897496	11.7007075	113.766034
-43.846294	8.672529	116.060051	-21.806143	17.104002	116.942406	35.837685	1.206373	120.816025	34.923	44.640915	119.278336	35.3803425	22.923644	120.0471805	-78.9926285	11.28436	113.8376315
-43.660717	7.788293	116.194031	-21.988092	16.715141	117.013153	35.628727	0.864251	120.834923	34.79594	44.315693	119.25132	35.2123335	22.589972	120.0431215	-79.1885175	10.84031	113.9831845
-43.482941	7.305571	116.268959	-22.102257	16.609947	117.035332	35.517696	0.779894	120.826065	34.701778	44.252045	119.245697	35.109737	22.5159695	120.035881	-79.314251	10.7039245	114.034783
-43.31678	6.912882	116.293427	-22.158884	16.591057	117.027069	35.467731	0.809824	120.757927	34.627296	44.251125	119.236336	35.0475135	22.5304745	119.9971315	-79.3652815	10.6516395	114.0570065
-43.173729	6.614426	116.305222	-22.155039	16.623022	117.01046	35.459564	0.884252	120.681442	34.577789	44.306301	119.20433	35.0186765	22.5952765	119.942886	-79.3287545	10.6507675	114.078034
-43.071892	6.417228	116.359154	-22.115559	16.664541	117.003212	35.480118	0.962553	120.57309	34.590961	44.364662	119.172623	35.0355395	22.6636075	119.8728565	-79.2666575	10.6654745	114.1335675
-43.016388	6.288163	116.380096	-22.036732	16.677874	117.007706	35.536503	0.993124	120.441666	34.63871	44.393383	119.183029	35.0876065	22.6932535	119.8123475	-79.1610705	10.6624945	114.2030645
-42.945908	6.19423	116.363274	-21.951969	16.644293	117.001251	35.586594	0.988876	120.320305	34.706421	44.390114	119.187187	35.1465075	22.689495	119.753746	-79.0504455	10.599091	114.248756
-42.877361	6.114326	116.321251	-21.861591	16.555504	116.964615	35.667019	0.96338	120.123985	34.760456	44.366779	119.146851	35.2137375	22.6650795	119.635418	-78.9369195	10.4459285	114.293812
-42.905201	6.054538	116.293694	-21.809883	16.484703	116.932693	35.715958	0.942106	120.004143	34.774361	44.33094	119.092438	35.2451595	22.636523	119.5482905	-78.8649255	10.332883	114.3170955
-42.991863	6.032279	116.271294	-21.751982	16.393351	116.891159	35.763382	0.905145	119.956276	34.788013	44.28965	119.035789	35.2756975	22.5973975	119.4960325	-78.7796615	10.1893045	114.2862855
-43.041771	6.006915	116.23381	-21.721258	16.2964	116.849434	35.826969	0.854959	119.940331	34.796951	44.230034	118.983505	35.31196	22.5424965	119.461918	-78.754476	10.0503035	114.23695
-43.046318	5.958798	116.194046	-21.666622	16.181637	116.794464	35.896744	0.774936	119.942322	34.810738	44.137638	118.935501	35.353741	22.456287	119.4389115	-78.686985	9.906987	114.1500165
-43.07053	5.94631	116.126778	-21.609604	16.03389	116.744804	35.977894	0.655755	119.969788	34.828564	44.033569	118.881927	35.403229	22.344662	119.4258575	-78.622437	9.723118	114.0637505
-43.09473	5.95762	116.045128	-21.549744	15.860735	116.70282	36.052578	0.535353	120.000366	34.865852	43.897099	118.843971	35.459215	22.216226	119.4221685	-78.558703	9.505244	113.9834715
-43.065662	6.069492	115.936401	-21.473177	15.555814	116.640678	36.164673	0.281074	120.060387	34.941418	43.669617	118.830109	35.5530455	21.9753455	119.445248	-78.4993995	9.1362825	113.836108
-42.999069	6.236847	115.889183	-21.425236	15.350384	116.615356	36.224247	0.09294	120.091499	34.992962	43.497246	118.798515	35.6086045	21.795093	119.445007	-78.4590765	8.905675	113.785705
-42.934956	6.514978	115.83831	-21.374075	15.159127	116.612686	36.283192	-0.076375	120.080551	35.035431	43.334126	118.767525	35.6593115	21.6288755	119.424038	-78.4074615	8.6893785	113.801334
-42.869766	6.857029	115.799965	-21.316343	14.972191	116.616669	36.34343	-0.244732	120.074463	35.084721	43.180523	118.765434	35.7140755	21.4678955	119.4199485	-78.3467615	8.4764865	113.8133895
-42.823006	7.294815	115.782677	-21.263372	14.808824	116.656601	36.414848	-0.387835	120.0933	35.159309	43.040199	118.793739	35.7870785	21.326182	119.4435195	-78.3138225	8.291466	113.8696825
-42.746021	7.764352	115.827873	-21.188242	14.678645	116.716156	36.507477	-0.51472	120.118286	35.234894	42.9296	118.870148	35.8711855	21.20744	119.494217	-78.2476695	8.14985	113.938095
-42.686008	8.289316	115.816795	-21.13072	14.554745	116.769913	36.588978	-0.621451	120.127846	35.301079	42.842873	118.942558	35.9450285	21.110711	119.535202	-78.2064685	7.998779	114.004624
-42.569862	9.104186	115.77182	-21.03529	14.401929	116.796204	36.691784	-0.749453	120.023094	35.395412	42.71357	119.049278	36.043598	20.9820585	119.536186	-78.114178	7.8217995	114.056222
-42.467033	9.752047	115.658424	-20.994358	14.296757	116.757645	36.746605	-0.862832	119.918846	35.474548	42.609058	119.090477	36.1105765	20.873113	119.5046615	-78.0992925	7.720401	114.0106285
-42.390415	10.497701	115.496353	-20.929583	14.205591	116.674866	36.786236	-0.985695	119.804787	35.563091	42.510628	119.096695	36.1746635	20.7624665	119.450741	-78.0338295	7.6487155	113.898991
-42.303635	11.248863	115.351723	-20.856134	14.133197	116.564323	36.850052	-1.086169	119.680641	35.651581	42.425045	119.100021	36.2508165	20.669438	119.390331	-77.9630845	7.596956	113.738315
-42.184498	12.069459	115.165771	-20.796301	14.091876	116.454506	36.90723	-1.163652	119.581245	35.741135	42.351933	119.092453	36.3241825	20.5941405	119.336849	-77.9167845	7.5896115	113.572163
-42.074593	12.857549	115.015396	-20.728203	14.056433	116.349663	36.972233	-1.226479	119.497749	35.797157	42.304592	119.063416	36.384695	20.5390565	119.2805825	-77.841101	7.5738095	113.4187435
-41.927155	13.703921	114.876495	-20.669693	14.036022	116.258965	37.017776	-1.271683	119.415108	35.836456	42.246235	119.045235	36.427116	20.487276	119.2301715	-77.766502	7.584768	113.2877585
-41.765572	15.109303	114.621101	-20.623289	13.964644	116.130173	37.069019	-1.345892	119.354698	35.892414	42.158173	119.09671	36.4807165	20.4061405	119.225704	-77.7272945	7.5231475	113.034642
-41.616928	16.078484	114.493408	-20.633429	13.884063	116.046509	37.079231	-1.422515	119.334648	35.901283	42.086689	119.137703	36.490257	20.332087	119.2361755	-77.757115	7.436039	112.8568425
-41.514122	16.99213	114.411011	-20.651114	13.825367	115.999901	37.048702	-1.514436	119.292938	35.884758	42.009811	119.159958	36.46673	20.2476875	119.226448	-77.768958	7.4030465	112.773354
-41.357731	17.989187	114.402344	-20.668779	13.755868	116.004471	37.005447	-1.602742	119.238426	35.87109	41.910049	119.140503	36.4382685	20.1536535	119.1894645	-77.7758265	7.3580825	112.8194775
-41.232693	19.048103	114.409996	-20.648062	13.657947	116.034615	37.004871	-1.69125	119.177734	35.894669	41.823421	119.139252	36.44977	20.0660855	119.158493	-77.745894	7.2498085	112.910737
-41.061935	20.108942	114.45179	-20.614653	13.549412	116.064194	37.065975	-1.773894	119.113945	35.919769	41.753216	119.177605	36.492872	19.989661	119.145775	-77.722178	7.109163	112.982613
-40.917702	21.1301	114.447716	-20.569359	13.464294	116.047707	37.124279	-1.822433	118.992508	35.928837	41.710331	119.207504	36.526558	19.943949	119.100006	-77.665276	6.984639	112.995408
-40.675999	22.83637	114.339081	-20.559113	13.429446	115.964127	37.134235	-1.768596	118.81813	35.891605	41.763992	119.148659	36.51292	19.997698	118.9833945	-77.631146	6.861194	112.9448595
-40.49168	24.008936	114.255035	-20.526337	13.479861	115.857719	37.153538	-1.65845	118.705025	35.862961	41.846516	119.110085	36.5082495	20.094033	118.907555	-77.5609235	6.865689	112.807883
-40.333164	25.17403	114.13752	-20.513029	13.564057	115.810944	37.198166	-1.549553	118.675247	35.857887	41.953243	119.066765	36.5280265	20.201845	118.871006	-77.5540845	6.926269	112.750882
-40.120754	26.358521	114.028763	-20.493917	13.655175	115.723785	37.261425	-1.432357	118.620941	35.86528	42.065365	119.021561	36.5633525	20.316504	118.821251	-77.5511865	6.993846	112.626319
-39.939743	27.617613	113.915672	-20.457272	13.72468	115.654114	37.284733	-1.324369	118.538879	35.853729	42.16098	118.965149	36.569231	20.4183055	118.752014	-77.483775	7.0310545	112.556214
-39.710499	28.881527	113.837242	-20.425789	13.781813	115.562973	37.274544	-1.202069	118.449547	35.854458	42.261932	118.900345	36.564501	20.5299315	118.674946	-77.416079	7.0336945	112.451
-39.520679	30.079714	113.767563	-20.395271	13.835857	115.490211	37.296085	-1.105513	118.335747	35.842304	42.373077	118.881287	36.5691945	20.633782	118.608517	-77.3597365	7.037932	112.371905
-39.190052	32.025551	113.785767	-20.339788	13.947765	115.393707	37.320786	-0.918828	118.13269	35.839645	42.568878	118.901741	36.5802155	20.825025	118.5172155	-77.2597915	7.070505	112.2701985
-38.923706	33.361755	113.882492	-20.333822	14.060124	115.344154	37.274548	-0.775714	117.864372	35.852814	42.710892	118.94635	36.563681	20.967589	118.405361	-77.231325	7.152659	112.282947
-38.720123	34.630146	114.017937	-20.32584	14.18274	115.24749	37.198078	-0.609636	117.533684	35.872276	42.844582	118.972305	36.535177	21.117473	118.2529945	-77.186857	7.248007	112.2419855
-38.478802	35.962219	114.22448	-20.317579	14.343063	115.092575	37.140232	-0.46022	117.122673	35.901199	43.007069	119.063484	36.5207155	21.2734245	118.0930785	-77.1558735	7.4127015	112.0920715
-38.230873	37.307522	114.583145	-20.297817	14.550789	114.94001	37.091915	-0.269317	116.604271	35.932308	43.184345	119.251991	36.5121115	21.457514	117.928131	-77.1077455	7.644064	111.951889
-37.93811	38.639713	115.096008	-20.268188	14.809148	114.825928	37.022076	-0.034861	116.066994	35.994576	43.406849	119.464073	36.508326	21.685994	117.7655335	-77.044702	7.932302	111.8863225
-37.640163	39.852947	115.803314	-20.21159	15.116037	114.780975	36.962818	0.286276	115.456787	36.093601	43.652424	119.804932	36.5282095	21.96935	117.6308595	-76.9513895	8.262724	111.9310905
-37.073387	41.610909	117.083824	-20.087278	15.646651	114.818237	36.964787	0.937162	114.693092	36.273827	44.151569	120.427361	36.619307	22.5443655	117.5602265	-76.793863	8.7489365	112.0762475
-36.667747	42.686974	117.861595	-19.999392	16.079374	114.886978	37.068386	1.486824	114.43676	36.361252	44.625374	120.791962	36.714819	23.056099	117.614361	-76.713603	9.102649	112.159595
-36.223499	43.731819	118.308365	-19.881144	16.569794	114.985466	37.238762	2.118957	114.389076	36.435883	45.091217	121.072701	36.8373225	23.605087	117.7308885	-76.5996105	9.534501	112.2400435
-35.798256	44.660793	118.442238	-19.768993	17.050842	115.016815	37.449394	2.641103	114.491905	36.524704	45.555817	121.196541	36.987049	24.09846	117.844223	-76.525035	10.003224	112.189407
-35.337391	45.445892	118.325378	-19.624155	17.42263	115.034851	37.662636	2.992645	114.703766	36.618088	45.926025	121.189926	37.140362	24.459335	117.946846	-76.388672	10.385925	112.122856
-34.804161	46.129524	118.039963	-19.491444	17.688223	115.050316	37.910706	3.179286	115.089485	36.72377	46.195156	121.077576	37.317238	24.687221	118.0835305	-76.300126	10.689225	112.0171015
-34.245869	46.714489	117.671677	-19.366186	17.783218	115.100441	38.204121	3.267135	115.487709	36.827248	46.369507	120.98912	37.5156845	24.818321	118.2384145	-76.2480565	10.748115	111.9624675
-33.41893	47.289497	117.396225	-19.196936	17.733337	115.178009	38.529625	3.267333	115.911209	36.968113	46.434975	120.936333	37.748869	24.851154	118.423771	-76.142741	10.61552	111.932247
-32.830952	47.509964	117.576004	-19.093859	17.625357	115.260612	38.629261	3.184872	115.95491	37.064053	46.425583	120.903839	37.846657	24.8052275	118.4293745	-76.034375	10.4454865	112.0918495
-32.336048	47.649979	117.979393	-19.017391	17.492674	115.349564	38.648243	3.108035	115.781868	37.167377	46.358864	120.962654	37.90781	24.7334495	118.372261	-75.942592	10.2518985	112.326867
-31.853209	47.65818	118.424606	-18.959368	17.433939	115.457283	38.666786	3.045348	115.618706	37.2705	46.285263	121.097183	37.968643	24.6653055	118.3579445	-75.887379	10.2025725	112.5566215
-31.339636	47.56588	118.816284	-18.946093	17.449224	115.643227	38.7239	3.039953	115.599586	37.37994	46.29166	121.29393	38.05192	24.6658065	118.446758	-75.944106	10.2326415	112.839696
-30.819092	47.418591	119.033241	-18.830456	17.606646	115.812981	38.806065	3.130004	115.752625	37.472015	46.4118	121.445465	38.13904	24.770902	118.599045	-75.799952	10.44239	113.026917
-30.25526	47.255863	119.069527	-18.761356	17.846375	116.030083	38.945148	3.29077	116.005539	37.559177	46.562611	121.525284	38.2521625	24.9266905	118.7654115	-75.7748745	10.7660595	113.2947545
-29.383671	46.763813	118.957458	-18.643003	18.126598	116.335587	39.217072	3.474392	116.471992	37.676369	46.778999	121.532021	38.4467205	25.1266955	119.0020065	-75.7327265	11.1265005	113.6691675
-28.814697	46.341564	118.862602	-18.518715	18.200174	116.473564	39.38044	3.520447	116.753624	37.795971	46.857666	121.540688	38.5882055	25.1890565	119.147156	-75.6256355	11.2112915	113.799972
-28.261063	45.817341	118.75174	-18.425512	18.171625	116.570709	39.551445	3.523836	116.935455	37.889233	46.826675	121.601677	38.720339	25.1752555	119.268566	-75.571363	11.1679945	113.872852
-27.720324	45.221584	118.636452	-18.320993	18.091497	116.6353	39.69239	3.432567	117.082405	37.940479	46.782963	121.604523	38.8164345	25.107765	119.343464	-75.4584205	11.075229	113.927136
-27.161053	44.525673	118.507256	-18.276396	17.990789	116.695549	39.787598	3.335848	117.236557	37.961216	46.762779	121.510483	38.874407	25.0493135	119.37352	-75.427199	10.9322645	114.017578
-26.578552	43.761398	118.354538	-18.253664	17.9102	116.773949	39.835201	3.287709	117.371284	37.915211	46.724831	121.391449	38.875206	25.00627	119.3813665	-75.382534	10.81413	114.1665315
-26.016945	42.936073	118.175682	-18.253416	17.831619	116.882645	39.887352	3.226782	117.585861	37.876228	46.664913	121.225632	38.88179	24.9458475	119.4057465	-75.388622	10.7173905	114.3595435
-25.221004	41.663342	117.802048	-18.278389	17.733776	117.143272	39.97525	3.077364	118.117294	37.851982	46.590446	120.910667	38.913616	24.833905	119.5139805	-75.470394	10.633647	114.7725635
-24.685375	40.748699	117.544106	-18.300409	17.643026	117.360367	40.020485	2.905534	118.512154	37.865063	46.467258	120.65451	38.942774	24.686396	119.583332	-75.543592	10.599656	115.137402
-24.080442	39.804764	117.276642	-18.293098	17.511789	117.595932	40.019955	2.737495	118.933144	37.869869	46.301441	120.346054	38.944912	24.519468	119.639599	-75.531108	10.50411	115.552265
-23.525732	38.818439	117.128716	-18.260216	17.339083	117.847908	40.042263	2.554168	119.346985	37.871887	46.122246	120.025444	38.957075	24.338207	119.6862145	-75.477507	10.339959	116.0096015
-22.975695	37.87875	117.036293	-18.222574	17.140291	118.115463	40.128525	2.355653	119.694984	37.869526	45.903103	119.817543	38.9990255	24.129378	119.7562635	-75.4441735	10.151204	116.4746625
-22.464893	36.942188	117.018974	-18.163195	16.926889	118.378258	40.216633	2.155423	120.024857	37.88438	45.712219	119.747116	39.0505065	23.933821	119.8859865	-75.3768965	9.919957	116.8705295
-21.943859	35.997307	117.136955	-18.125795	16.699682	118.596878	40.227386	1.951013	120.303085	37.932255	45.552513	119.754494	39.0798205	23.751763	120.0287895	-75.3314105	9.647601	117.1649665
-21.081505	34.674694	117.366051	-18.100798	16.359634	118.787346	40.180035	1.57987	120.637146	38.027718	45.290134	119.925903	39.1038765	23.435002	120.2815245	-75.3054725	9.284266	117.2931675
-20.693785	33.959164	117.650185	-18.105518	16.17836	118.842224	40.185265	1.392686	120.774666	38.062122	45.197617	120.168892	39.1236935	23.2951515	120.471779	-75.3347295	9.0615685	117.212669
-20.011515	33.162544	117.731071	-18.148062	16.078922	118.867531	40.176502	1.313642	120.836433	38.088181	45.181927	120.430099	39.1323415	23.2477845	120.633266	-75.4284655	8.9100595	117.101796
-19.517216	32.455627	117.837143	-18.183569	16.05414	118.884636	40.125748	1.338258	120.733025	38.086075	45.211109	120.632919	39.1059115	23.2746835	120.682972	-75.4730495	8.8335965	117.0863
-18.97864	31.7787	117.923988	-18.200897	16.071785	118.883514	40.070759	1.333555	120.586372	38.091965	45.222309	120.718887	39.081362	23.277932	120.6526295	-75.483156	8.865638	117.1143985
-18.400164	31.095999	117.981804	-18.195894	16.109394	118.866226	40.049641	1.349413	120.463501	38.147179	45.256863	120.750175	39.09841	23.303138	120.606838	-75.490198	8.91565	117.125614
-18.002445	30.535225	118.123268	-18.161894	16.130175	118.844078	40.092365	1.376018	120.367577	38.2206	45.288795	120.82238	39.1564825	23.3324065	120.5949785	-75.4802705	8.9279435	117.0931775
-17.022299	29.550924	117.93605	-18.08869	16.146534	118.740753	40.215569	1.402961	120.291969	38.299397	45.330322	120.780396	39.257483	23.3666415	120.5361825	-75.434863	8.9264265	116.9453235
-16.520538	28.896172	117.778625	-18.038408	16.129572	118.600067	40.265263	1.432786	120.192215	38.314484	45.339699	120.616684	39.2898735	23.3862425	120.4044495	-75.3666895	8.8729015	116.7956845
-15.859074	28.263014	117.520866	-17.979988	16.066853	118.424835	40.294205	1.425496	120.136665	38.313263	45.295887	120.422638	39.303734	23.3606915	120.2796515	-75.26371	8.7730145	116.5700185
-15.273267	27.58993	117.337273	-17.933891	15.953022	118.279503	40.375359	1.343489	120.14769	38.322086	45.217751	120.285919	39.3487225	23.28062	120.2168045	-75.2165045	8.625424	116.3422015
-14.764818	26.972263	117.266617	-17.886097	15.789331	118.169212	40.475479	1.179846	120.223869	38.341599	45.101887	120.224525	39.408539	23.1408665	120.224197	-75.180733	8.4377955	116.114227
-14.201806	26.354971	117.163086	-17.887707	15.605454	118.108276	40.537781	1.007857	120.282364	38.373932	44.966305	120.136009	39.4558565	22.987081	120.2091865	-75.2312705	8.223827	116.0073655
-13.66671	25.782162	117.078278	-17.872791	15.413007	118.051506	40.586956	0.880963	120.251991	38.382301	44.838219	120.034264	39.4846285	22.859591	120.1431275	-75.2302105	7.966423	115.9598845
-12.847379	24.893257	116.982925	-17.829456	15.12647	117.97998	40.626076	0.755676	120.111847	38.360886	44.665016	119.903183	39.493481	22.710346	120.007515	-75.152393	7.542594	115.952445
-12.259546	24.362574	116.954018	-17.7887	14.94766	117.91729	40.664825	0.68076	120.022156	38.368282	44.581871	119.861473	39.5165535	22.6313155	119.9418145	-75.0939535	7.2640045	115.8927655
-11.689891	23.842106	116.924217	-17.748831	14.804001	117.874657	40.732098	0.591815	119.925308	38.352047	44.50301	119.845161	39.5420725	22.5474125	119.8852345	-75.0397345	7.0605895	115.8640795
-11.127013	23.388165	116.941872	-17.685682	14.703904	117.823563	40.808437	0.525715	119.875648	38.387589	44.450802	119.836578	39.598013	22.4882585	119.856113	-74.969377	6.9195495	115.791013
-10.570977	22.958235	116.918419	-17.643343	14.639046	117.793617	40.870869	0.499728	119.847366	38.416248	44.427086	119.843887	39.6435585	22.463407	119.8456265	-74.9302445	6.814685	115.7416075
-10.043851	22.56761	116.891266	-17.590811	14.557594	117.754196	40.949703	0.502799	119.785347	38.457546	44.416557	119.875923	39.7036245	22.459678	119.830635	-74.8852465	6.65551	115.677757
-9.513556	22.157591	116.853699	-17.523233	14.4927	117.671562	41.008652	0.502182	119.747841	38.506149	44.415958	119.898224	39.7574005	22.45907	119.8230325	-74.8038665	6.52633	115.5200915
-8.713577	21.558086	116.710304	-17.413975	14.367315	117.497215	41.097771	0.522519	119.623634	38.587658	44.429924	119.935501	39.8427145	22.4762215	119.7795675	-74.6706645	6.2584085	115.2148625
-8.144809	21.176788	116.6306	-17.320555	14.284378	117.350807	41.171169	0.497331	119.509148	38.626842	44.414417	119.961357	39.8990055	22.455874	119.7352525	-74.5401155	6.112882	114.9663615
-7.631503	20.77857	116.522621	-17.249899	14.211832	117.197403	41.237144	0.445573	119.420578	38.679779	44.393677	119.967583	39.9584615	22.419625	119.6940805	-74.4582595	6.004039	114.7007255
-7.108491	20.43284	116.459595	-17.206175	14.160748	117.081367	41.282265	0.3989	119.340912	38.717125	44.384583	119.96994	39.999695	22.3917415	119.655426	-74.412045	5.9297545	114.507308
-6.638092	20.116095	116.405296	-17.18413	14.135918	117.002487	41.304035	0.381488	119.25502	38.742275	44.376884	119.974449	40.023155	22.379186	119.6147345	-74.391415	5.89265	114.3902395
-6.184864	19.79347	116.378151	-17.171402	14.121941	116.9515	41.305481	0.366729	119.210648	38.747303	44.384026	119.95015	40.026392	22.3753775	119.580399	-74.369196	5.8685045	114.322601
-5.752327	19.483667	116.339516	-17.205154	14.138224	116.913315	41.279964	0.3708	119.202873	38.737644	44.404648	119.930939	40.008804	22.387724	119.566906	-74.419112	5.888724	114.259724
-5.116555	18.950426	116.309395	-17.285511	14.161195	116.871666	41.208977	0.381258	119.268654	38.677185	44.424145	119.944504	39.943081	22.4027015	119.606579	-74.514103	5.9196885	114.136753
-4.677644	18.609037	116.333664	-17.360327	14.168369	116.86026	41.160336	0.355845	119.355537	38.616707	44.426105	119.953621	39.8885215	22.390975	119.654579	-74.6091755	5.945763	114.065941
-4.281894	18.230974	116.34568	-17.447195	14.185982	116.859161	41.084854	0.316984	119.489395	38.565941	44.406406	119.943031	39.8253975	22.361695	119.716213	-74.7197875	6.010269	114.002109
-3.895066	17.893639	116.419434	-17.536371	14.167285	116.905991	41.024353	0.249573	119.626595	38.516747	44.356556	119.937691	39.77055	22.3030645	119.782143	-74.843292	6.0315055	114.029839
-3.524258	17.552631	116.483917	-17.607197	14.133737	116.963074	40.97039	0.17455	119.78775	38.462685	44.284237	119.909332	39.7165375	22.2293935	119.848541	-74.9309315	6.0380805	114.077607
-3.210611	17.220692	116.562439	-17.695204	14.082171	117.041847	40.908287	0.088756	119.971657	38.411819	44.19352	119.847343	39.660053	22.141138	119.9095	-75.050461	6.023204	114.174194
-2.879893	16.925364	116.627296	-17.765385	14.029497	117.108986	40.856129	-0.012482	120.148239	38.333755	44.085396	119.758942	39.594942	22.036457	119.9535905	-75.125712	6.022537	114.2643815
-2.395732	16.430813	116.773102	-17.897772	13.907663	117.244995	40.733585	-0.170265	120.421204	38.256241	43.900421	119.59343	39.494913	21.865078	120.007317	-75.290457	5.950248	114.482673
-2.079593	16.132662	116.843269	-17.998913	13.809454	117.336319	40.648087	-0.32134	120.624962	38.197346	43.749466	119.510147	39.4227165	21.714063	120.0675545	-75.4205425	5.904845	114.6050835
-1.761203	15.88276	116.950783	-18.106647	13.704735	117.419624	40.552315	-0.461195	120.816353	38.121223	43.618668	119.484863	39.336769	21.5787365	120.150608	-75.550063	5.8307335	114.68864
-1.447552	15.645698	117.05265	-18.226114	13.596925	117.482498	40.435802	-0.572258	120.972336	38.037605	43.504082	119.493378	39.2367035	21.465912	120.232857	-75.6889315	5.727938	114.732139
-1.172398	15.457088	117.12397	-18.371151	13.519539	117.519066	40.299568	-0.685689	121.09343	37.932812	43.411655	119.484421	39.11619	21.362983	120.2889255	-75.858492	5.676095	114.7492065
-0.941918	15.327337	117.169884	-18.533903	13.471401	117.527092	40.13324	-0.753216	121.145737	37.804768	43.339405	119.479416	38.969004	21.2930945	120.3125765	-76.03681	5.6497075	114.7416075
-0.718018	15.229896	117.168449	-18.693871	13.440357	117.506775	39.939526	-0.80343	121.13662	37.673382	43.282745	119.483124	38.806454	21.2396575	120.309872	-76.194196	5.6410565	114.703678
-0.475992	15.184486	117.119751	-18.927668	13.465079	117.422211	39.661682	-0.826743	121.035744	37.486385	43.254791	119.483818	38.5740335	21.214024	120.259781	-76.4293695	5.716134	114.584641
-0.333433	15.230128	117.051361	-19.067354	13.509476	117.35231	39.504547	-0.824563	120.944801	37.379745	43.272537	119.498611	38.442146	21.223987	120.221706	-76.576854	5.794965	114.482914
-0.208715	15.342203	116.994141	-19.181616	13.56941	117.292763	39.350571	-0.793042	120.838295	37.28577	43.296326	119.536804	38.3181705	21.251642	120.1875495	-76.6814025	5.887178	114.3979765
-0.063077	15.481837	116.964111	-19.292048	13.643394	117.279228	39.220436	-0.755531	120.737419	37.201118	43.327507	119.602097	38.210777	21.285988	120.169758	-76.794873	6.0008	114.388698
0.130253	15.607534	116.995659	-19.389263	13.710133	117.307129	39.099392	-0.710357	120.624672	37.126041	43.360348	119.697929	38.1127165	21.3249955	120.1613005	-76.8912425	6.0952705	114.4529575
0.312704	15.764521	117.044533	-19.456465	13.765921	117.345848	38.976585	-0.653853	120.47908	37.041595	43.402481	119.834137	38.00909	21.374314	120.1566085	-76.92202	6.157528	114.5350875
0.507859	15.9406	117.034782	-19.539747	13.813665	117.377625	38.868462	-0.600921	120.347443	36.984123	43.456051	120.002235	37.9262925	21.427565	120.174839	-77.0057865	6.199765	114.580411
0.835501	16.222399	117.029213	-19.667809	13.884263	117.366341	38.75275	-0.560039	120.140282	36.883389	43.547508	120.291351	37.8180695	21.4937345	120.2158165	-77.1536875	6.2747915	114.5168655
1.083016	16.41353	117.052185	-19.777498	13.949842	117.360565	38.67157	-0.497899	120.002747	36.806053	43.624844	120.490768	37.7388115	21.5634725	120.2467575	-77.2938075	6.3362115	114.4743725
1.322233	16.619665	117.06282	-19.890114	14.034687	117.347404	38.543423	-0.40975	119.888512	36.736317	43.696323	120.685791	37.63987	21.6432865	120.2871515	-77.420098	6.4260875	114.4076565
1.525661	16.818638	117.100441	-20.001307	14.124091	117.33242	38.417824	-0.324005	119.806328	36.653484	43.776821	120.878174	37.535654	21.726408	120.342251	-77.538268	6.521774	114.322589
1.697038	16.98889	117.135895	-20.117941	14.229973	117.310974	38.32304	-0.244188	119.704353	36.566875	43.848846	121.081795	37.4449575	21.802329	120.393074	-77.6808395	6.657617	114.228874
1.856859	17.128328	117.164146	-20.219324	14.320148	117.284187	38.227089	-0.169692	119.604561	36.468098	43.896584	121.283234	37.3475935	21.863446	120.4438975	-77.7862415	6.77685	114.1244765
2.000294	17.221149	117.178429	-20.303875	14.40467	117.254463	38.129669	-0.11227	119.503876	36.401173	43.941952	121.478882	37.265421	21.914841	120.491379	-77.873171	6.894499	114.017547
2.158607	17.294844	117.200409	-20.418463	14.520449	117.233864	38.020481	-0.061897	119.329453	36.325264	43.995827	121.821915	37.1728725	21.966965	120.575684	-78.0097985	7.073933	113.892044
2.242988	17.260181	117.238426	-20.470621	14.610253	117.248772	37.954815	-0.039902	119.256279	36.305992	44.057941	122.041107	37.1304035	22.0090195	120.648693	-78.0716455	7.2114865	113.848851
2.30798	17.180984	117.278824	-20.520142	14.722779	117.272224	37.901028	0.038061	119.187141	36.303196	44.168499	122.27607	37.102112	22.10328	120.7316055	-78.142396	7.342278	113.8128425
2.368075	17.03178	117.284325	-20.549503	14.875068	117.286621	37.870235	0.148411	119.101418	36.286629	44.282818	122.54895	37.078432	22.2156145	120.825184	-78.177438	7.5345215	113.748058
2.405565	16.844837	117.251114	-20.575094	15.056065	117.281746	37.849777	0.283943	119.040466	36.272587	44.425236	122.795616	37.061182	22.3545895	120.918041	-78.21137	7.7575405	113.645451
2.434423	16.576729	117.201378	-20.610573	15.25245	117.22686	37.836723	0.433051	119.008423	36.267662	44.587742	122.969078	37.0521925	22.5103965	120.9887505	-78.2733385	7.9945035	113.4649695
2.471303	16.228954	117.079834	-20.621365	15.452526	117.146912	37.813591	0.559387	118.965843	36.25111	44.716198	123.097145	37.0323505	22.6377925	121.031494	-78.2750805	8.2672595	113.26233
2.499035	15.63158	116.964699	-20.641762	15.708134	117.03788	37.790173	0.741239	119.030212	36.209576	44.894482	123.147881	36.9998745	22.8178605	121.0890465	-78.2833985	8.5984075	112.9867135
2.482336	15.164625	116.910683	-20.648075	15.850656	117.014404	37.798622	0.859821	119.188095	36.203499	45.042671	123.156151	37.0010605	22.951246	121.172123	-78.2972105	8.750066	112.856685
2.439398	14.665942	116.939461	-20.633209	16.002813	117.044769	37.826267	0.999174	119.392441	36.177628	45.16637	123.134949	37.0019475	23.082772	121.263695	-78.2683655	8.922854	112.825843
2.382991	14.068138	116.975677	-20.640547	16.155718	117.093422	37.841816	1.110149	119.663193	36.15752	45.28326	122.984505	36.999668	23.1967045	121.323849	-78.280762	9.1147315	112.862995
2.256243	13.39363	116.979622	-20.655472	16.291367	117.149391	37.837456	1.206426	119.926239	36.143551	45.3764	122.740707	36.9905035	23.291413	121.333473	-78.3014475	9.291321	112.965309
2.127478	12.649894	117.018768	-20.647387	16.402569	117.201828	37.826077	1.244103	120.216431	36.126904	45.395466	122.48735	36.9764905	23.3197845	121.3518905	-78.2712645	9.4853535	113.0517655
1.992583	11.879684	117.170921	-20.630051	16.49037	117.260872	37.865688	1.189108	120.571732	36.150574	45.35564	122.252914	37.008131	23.272374	121.412323	-78.268233	9.708366	113.109421
1.705597	10.759371	117.458153	-20.579195	16.558828	117.369377	38.012749	1.034543	121.127174	36.244175	45.273376	121.99147	37.128462	23.1539595	121.559322	-78.286852	9.9636965	113.179432
1.473361	10.01848	117.652512	-20.553865	16.582548	117.407608	38.083015	0.948974	121.475769	36.306702	45.195145	121.863998	37.1948585	23.0720595	121.6698835	-78.3025885	10.0930365	113.1453325
1.21844	9.239076	117.783333	-20.538282	16.591736	117.410728	38.14415	0.871332	121.764168	36.359093	45.137165	121.752357	37.2516215	23.0042485	121.7582625	-78.3281855	10.1792235	113.0631935
0.905698	8.498333	117.881218	-20.51969	16.625551	117.365578	38.180164	0.80335	121.998123	36.422123	45.058968	121.656441	37.3011435	22.931159	121.827282	-78.3405235	10.319943	112.903874
0.604322	7.823742	117.945244	-20.506311	16.688005	117.274689	38.205536	0.743571	122.190666	36.48674	44.994652	121.561226	37.346138	22.8691115	121.875946	-78.35876	10.5068985	112.673432
0.208399	7.237732	117.989037	-20.481543	16.780304	117.18351	38.203087	0.729668	122.325203	36.553486	44.961884	121.451042	37.3782865	22.845776	121.8881225	-78.3413725	10.714832	112.4788975
-0.217375	6.751956	117.966934	-20.456535	16.87484	117.109474	38.192078	0.743724	122.381683	36.627953	44.959553	121.344841	37.4100155	22.8516385	121.863262	-78.3230855	10.8980415	112.355686
-0.994999	6.080085	117.901627	-20.37702	17.021711	117.014679	38.215591	0.768028	122.383186	36.746338	44.987896	121.244308	37.4809645	22.877962	121.813747	-78.2350045	11.16546	112.215611
-1.561944	5.633101	117.793144	-20.334154	17.130178	116.976463	38.255421	0.785275	122.314476	36.857681	45.014145	121.189705	37.556551	22.89971	121.7520905	-78.224859	11.360646	112.2008355
-2.170455	5.289605	117.656311	-20.260378	17.226027	116.918793	38.273193	0.826011	122.196892	36.962898	45.053143	121.145454	37.6180455	22.939577	121.671173	-78.1388015	11.512477	112.166413
-2.773808	5.029582	117.512253	-20.174942	17.32505	116.820038	38.304092	0.882101	122.046021	37.082169	45.115154	121.114143	37.6931305	22.9986275	121.580082	-78.0430145	11.6514725	112.059994
-3.406245	4.820405	117.314568	-20.073355	17.422577	116.711601	38.362728	0.937869	121.870865	37.206585	45.179474	121.09549	37.7846565	23.0586715	121.4831775	-77.9313665	11.7864825	111.9400245
-4.07969	4.650965	117.098793	-19.962416	17.538218	116.609558	38.4286	1.015341	121.715805	37.331093	45.266064	121.087585	37.8798465	23.1407025	121.401695	-77.8046785	11.9357335	111.817421
-4.799233	4.532019	116.868958	-19.863895	17.672144	116.541351	38.48991	1.123971	121.548935	37.455524	45.354862	121.105934	37.972717	23.2394165	121.3274345	-77.700507	12.1048715	111.7552675
-5.983085	4.443711	116.615929	-19.680693	17.886135	116.524399	38.633408	1.276379	121.228966	37.66468	45.493023	121.210754	38.149044	23.384701	121.21986	-77.51043	12.387569	111.828938
-6.705539	4.444349	116.43119	-19.544624	18.021206	116.553238	38.713806	1.376977	120.950333	37.83923	45.573818	121.327827	38.276518	23.4753975	121.13908	-77.365766	12.5670145	111.967396
-7.482944	4.47545	116.18998	-19.399111	18.140949	116.610809	38.79475	1.483433	120.539856	37.995995	45.669712	121.523521	38.3953725	23.5765725	121.0316885	-77.1935945	12.7053255	112.1899295
-8.227602	4.505707	115.82402	-19.27062	18.239307	116.693047	38.866215	1.608423	119.972656	38.160843	45.742981	121.785629	38.513529	23.675702	120.8791425	-77.054769	12.802912	112.5069515
-9.125731	4.548913	115.500847	-19.108267	18.359436	116.777931	38.885944	1.774921	119.398865	38.329773	45.841167	122.087799	38.6078585	23.808044	120.743332	-76.8243925	12.910828	112.81253
-9.942763	4.577878	115.129616	-18.969282	18.493547	116.844513	38.88026	1.980155	118.859184	38.515656	45.976608	122.43116	38.697958	23.9783815	120.645172	-76.636522	13.0087125	113.043854
-10.727622	4.602589	114.828133	-18.863701	18.658512	116.909943	38.912251	2.203547	118.319664	38.703217	46.111992	122.79657	38.807734	24.1577695	120.558117	-76.535136	13.1592545	113.261769
-11.963448	4.530324	114.31105	-18.701828	19.02265	116.934418	39.004486	2.488775	117.741226	38.896221	46.342117	123.144554	38.9503535	24.415446	120.44289	-76.3540095	13.629854	113.425946
-12.820147	4.364594	114.055504	-18.635542	19.298523	116.914116	39.045128	2.732664	117.4804	39.019764	46.527645	123.28875	39.032446	24.6301545	120.384575	-76.30353	13.9668915	113.443657
-13.605453	4.1085	113.831963	-18.537457	19.556576	116.862808	39.12125	2.930895	117.31765	39.108318	46.657894	123.377609	39.114784	24.7943945	120.3476295	-76.189698	14.3187575	113.3779865
-14.494465	3.79212	113.709328	-18.461155	19.763977	116.803947	39.226646	3.011348	117.270241	39.189095	46.753727	123.372612	39.2078705	24.8825375	120.3214265	-76.1301805	14.6454165	113.2864675
-15.33406	3.32128	113.593903	-18.398603	19.891884	116.744377	39.301781	3.050583	117.321434	39.259869	46.801342	123.287323	39.280825	24.9259625	120.3043785	-76.078031	14.8578055	113.1843755
-16.235085	2.730738	113.668785	-18.348358	19.958834	116.746498	39.363598	3.03749	117.474678	39.320805	46.80545	123.11853	39.3422015	24.92147	120.296604	-76.0389175	14.996198	113.196392
-17.105297	2.032189	113.861763	-18.302217	19.946815	116.797066	39.436195	2.913445	117.762268	39.364178	46.749172	122.897591	39.4001865	24.8313085	120.3299295	-76.0046205	15.0623215	113.2642025
-18.498226	0.875156	114.349998	-18.264769	19.785152	116.912773	39.593502	2.632886	118.315361	39.425888	46.554188	122.585724	39.509695	24.593537	120.4505425	-76.039233	14.976767	113.3750035
-19.386362	-0.026531	114.665482	-18.239433	19.61145	116.998932	39.685287	2.380902	118.736542	39.467785	46.381592	122.340645	39.576536	24.381247	120.5385935	-76.055402	14.841653	113.4592705
-20.384764	-0.954428	115.048431	-18.359631	19.440607	117.125305	39.720314	2.094241	119.162392	39.496037	46.148384	122.077248	39.6081755	24.1213125	120.61982	-76.3274375	14.7599015	113.63079
-21.276255	-1.828521	115.412918	-18.259645	19.154194	117.097282	39.726334	1.796172	119.527733	39.488483	45.888977	121.814774	39.6074085	23.8425745	120.6712535	-76.1266985	14.4658135	113.5233105
-22.366135	-2.75604	115.73317	-18.310493	18.920858	117.119873	39.724426	1.479584	119.853912	39.473076	45.606792	121.537399	39.598751	23.543188	120.6956555	-76.219737	14.298528	113.5440905
-23.321079	-3.67475	116.030434	-18.358202	18.729128	117.116585	39.692204	1.192611	120.223534	39.449799	45.357582	121.277618	39.5710015	23.2750965	120.750576	-76.2874055	14.1831595	113.482594
-24.382477	-4.512651	116.397774	-18.427774	18.596022	117.106453	39.646309	0.997015	120.613159	39.42831	45.154987	121.019112	39.5373095	23.076001	120.8161355	-76.3928575	14.116043	113.3967705
-25.981907	-5.633031	117.021881	-18.62314	18.514528	117.159164	39.601032	0.853681	121.188438	39.374027	44.936665	120.574081	39.4875295	22.895173	120.8812595	-76.7338095	14.133883	113.4370685
-27.079206	-6.307276	117.434105	-18.508139	18.390003	117.104362	39.585495	0.797629	121.550903	39.378036	44.833252	120.243225	39.4817655	22.8154405	120.897064	-76.4980435	13.9645655	113.31166
-28.204584	-6.884993	117.928711	-18.499786	18.319263	117.157745	39.569832	0.75314	121.917343	39.379189	44.703762	119.888771	39.4745105	22.728451	120.903057	-76.4740825	13.910075	113.412433
-29.309582	-7.366501	118.455826	-18.59322	18.296455	117.317749	39.587044	0.667393	122.273003	39.384151	44.558254	119.543182	39.4855975	22.6128235	120.9080925	-76.6720375	13.9800865	113.7274055
-30.454746	-7.720155	118.945839	-18.446993	18.121674	117.324326	39.6367	0.576087	122.609947	39.389256	44.414608	119.224739	39.512978	22.4953475	120.917343	-76.406964	13.7480005	113.731309
-31.630875	-7.994956	119.300606	-18.556808	18.037542	117.484772	39.68309	0.496017	122.898628	39.374889	44.292671	118.932434	39.5289895	22.394344	120.915531	-76.6426055	13.68074	114.054013
-32.810173	-8.167497	119.630501	-18.405178	17.797119	117.492226	39.712124	0.41049	123.088928	39.360531	44.152615	118.671539	39.5363275	22.2815525	120.8802335	-76.3466835	13.3126855	114.1042185
-34.541981	-8.1651	120.04261	-18.373302	17.501554	117.670914	39.716621	0.266039	123.181244	39.313488	43.929634	118.29847	39.5150545	22.0978365	120.739857	-76.2616585	12.9052715	114.601971
-35.755291	-7.963863	120.272339	-18.370216	17.310028	117.813004	39.690403	0.166279	123.172829	39.277302	43.788639	118.094406	39.4838525	21.977459	120.6336175	-76.2242845	12.642597	114.9923905
-37.09441	-7.571232	120.671829	-18.384235	17.152479	117.989098	39.661282	0.098843	123.189888	39.241188	43.666676	117.934296	39.451235	21.8827595	120.562092	-76.219705	12.4221985	115.416104
-38.218243	-7.136607	120.899353	-18.403088	17.015453	118.202339	39.644196	0.040359	123.206352	39.198696	43.582462	117.852547	39.421446	21.8114105	120.5294495	-76.227622	12.2194955	115.8752285
-39.270576	-6.579966	120.968719	-18.434381	16.928934	118.446777	39.626892	3e-06	123.212494	39.153431	43.514069	117.820999	39.3901615	21.757036	120.5167465	-76.2589235	12.100832	116.3768075
-40.481499	-5.802981	121.206978	-18.470926	16.881567	118.704643	39.577587	-0.028587	123.149399	39.122326	43.464378	117.829048	39.3499565	21.7178955	120.4892235	-76.2918085	12.0452385	116.9200625
-41.592281	-4.892924	121.359238	-18.504725	16.846823	118.953278	39.470463	-0.069627	122.984375	39.080463	43.428192	117.858627	39.275463	21.6792825	120.421501	-76.284913	12.0143635	117.485055
-43.221436	-3.256254	121.353401	-18.533228	16.802357	119.267319	39.317848	-0.180598	122.628197	39.033993	43.390469	117.978844	39.1759205	21.6049355	120.3035205	-76.2423765	11.9997785	118.2311175
-44.309254	-2.065944	121.269897	-18.52681	16.771805	119.462074	39.264145	-0.241556	122.259712	39.001209	43.408264	118.170105	39.132677	21.583354	120.2149085	-76.186297	11.960256	118.7092395
-45.320667	-0.716283	121.145615	-18.52359	16.754906	119.652107	39.204453	-0.251969	121.86657	38.986565	43.471268	118.413605	39.095509	21.6096495	120.1400875	-76.142689	11.9001625	119.1641265
-46.305584	0.730156	121.032845	-18.502647	16.769575	119.827377	39.138813	-0.192827	121.46051	38.989544	43.58353	118.688156	39.0641785	21.6953515	120.074333	-76.0694725	11.8437985	119.580421
-47.228371	2.248832	120.991455	-18.487524	16.828598	120.004997	39.085258	-0.083434	121.040977	38.98925	43.720879	118.988655	39.037254	21.8187225	120.014816	-76.012302	11.8384735	119.995178
-48.064514	3.911032	120.995651	-18.483912	16.936024	120.158943	39.077518	0.01484	120.736122	38.979271	43.890194	119.271812	39.0283945	21.952517	120.003967	-75.9962185	11.919531	120.313919
-48.923618	5.572642	121.015862	-18.481577	17.080601	120.290909	39.088257	0.162537	120.485268	38.979462	44.084801	119.558243	39.0338595	22.123669	120.0217555	-75.9970135	12.037533	120.5600625
-50.020035	8.257599	121.004738	-18.532825	17.341291	120.435043	39.078186	0.404599	120.220688	38.916573	44.36203	119.980309	38.9973795	22.3833145	120.1004985	-76.0630295	12.2992675	120.7695875
-50.720852	10.031613	121.032883	-18.570917	17.477377	120.498169	39.020561	0.572175	120.043968	38.874443	44.513851	120.182762	38.947502	22.543013	120.113365	-76.089336	12.411741	120.882973
-51.31662	11.888816	121.146652	-18.606689	17.553299	120.579765	38.946251	0.664669	119.774994	38.797676	44.6026	120.389877	38.8719635	22.6336345	120.0824355	-76.0853415	12.4729635	121.0770945
-51.88694	13.687222	121.292046	-18.641493	17.554037	120.659447	38.840057	0.68044	119.59761	38.726871	44.642799	120.56823	38.783464	22.6616195	120.08292	-76.06645	12.4464545	121.235974
-52.345486	15.464693	121.46183	-18.667559	17.5322	120.76268	38.754658	0.730559	119.409958	38.697914	44.710632	120.829269	38.726286	22.7205955	120.1196135	-76.061404	12.3438045	121.4057465
-52.735626	17.279341	121.630394	-18.702785	17.506678	120.868912	38.718925	0.768552	119.27755	38.653709	44.764935	121.135239	38.686317	22.7667435	120.2063945	-76.091887	12.2466125	121.5314295
-53.070713	19.028587	121.804955	-18.747561	17.500639	120.942558	38.677639	0.855108	119.188858	38.602783	44.86018	121.418472	38.640211	22.857644	120.303665	-76.135333	12.143634	121.581451
-53.487564	21.702991	122.013542	-18.840071	17.531572	121.012589	38.591526	1.083392	119.026009	38.463367	45.043404	121.777557	38.5274465	23.063398	120.401783	-76.2075885	11.999746	121.623395
-53.637028	23.422884	122.152733	-18.893198	17.565289	121.016991	38.572811	1.213717	118.971062	38.366856	45.182877	121.956398	38.4698335	23.198297	120.46373	-76.2562295	11.932281	121.570252
-53.597157	25.028919	122.253487	-18.942806	17.614641	121.031937	38.587311	1.332983	118.913498	38.276024	45.299015	122.148422	38.4316675	23.315999	120.53096	-76.3172795	11.913283	121.532914
-53.834152	26.805321	122.310783	-18.982857	17.627819	121.029533	38.589581	1.444114	118.940559	38.191029	45.413723	122.246376	38.390305	23.4289185	120.5934675	-76.356019	11.8267195	121.4655985
-53.77335	28.4545	122.396767	-19.023163	17.617569	121.020828	38.597984	1.570296	118.909004	38.113583	45.536919	122.331406	38.3557835	23.5536075	120.620205	-76.4021095	11.6815305	121.421451
-53.483021	29.816584	122.50824	-19.045834	17.592249	120.998886	38.62952	1.657587	118.85743	38.023914	45.609207	122.424248	38.326717	23.633397	120.640839	-76.418385	11.551101	121.356933
-53.254936	31.195599	122.687004	-19.054226	17.549583	120.97757	38.643692	1.724817	118.847748	37.970139	45.673492	122.490776	38.3069155	23.6991545	120.669262	-76.4153675	11.4000115	121.285878
-53.183918	33.531864	122.822021	-19.055513	17.450739	120.944008	38.657047	1.800473	118.793808	37.911793	45.750168	122.703621	38.28442	23.7753205	120.7487145	-76.395446	11.1261575	121.1393015
-52.888096	34.808323	122.924599	-19.077236	17.40299	120.938232	38.663029	1.867306	118.789627	37.868504	45.817711	122.835831	38.2657665	23.8425085	120.812729	-76.4202385	10.9634715	121.063735
-52.372761	35.994431	123.044708	-19.101917	17.406242	120.932877	38.662121	1.98957	118.757393	37.793896	45.937408	122.943352	38.2280085	23.963489	120.8503725	-76.4318425	10.848995	121.0153815
-51.722111	37.074104	123.119064	-19.13555	17.465931	120.900307	38.661652	2.157638	118.721924	37.70879	46.080002	122.99427	38.185221	24.11882	120.858097	-76.456321	10.813042	120.942517
-51.063591	38.066883	123.126831	-19.140415	17.520567	120.851837	38.690353	2.321942	118.681374	37.61758	46.222557	123.033104	38.1539665	24.2722495	120.857239	-76.4347965	10.7688845	120.846435
-50.316002	38.953911	123.134438	-19.140862	17.55327	120.811615	38.719334	2.471835	118.674675	37.559608	46.386765	123.075066	38.139471	24.4293	120.8748705	-76.421195	10.67724	120.7483595
-49.463142	39.828308	123.156204	-19.127155	17.565989	120.758652	38.73209	2.616537	118.674644	37.513985	46.502167	123.115776	38.1230375	24.559352	120.89521	-76.3773475	10.572626	120.622094
-47.946884	40.766262	123.180031	-19.144278	17.568491	120.691559	38.748383	2.788459	118.634048	37.37178	46.652939	123.172485	38.0600815	24.720699	120.9032665	-76.3486375	10.416283	120.4798515
-47.19268	41.559074	123.184967	-19.164648	17.574348	120.671844	38.751217	2.915576	118.659744	37.255905	46.769707	123.194908	38.003561	24.8426415	120.927326	-76.332857	10.3060545	120.416362
-46.255764	42.135395	123.1437	-19.18778	17.580517	120.662781	38.772701	3.069255	118.745781	37.160233	46.921112	123.238251	37.966467	24.9951835	120.992016	-76.342027	10.1658505	120.333546
-45.224415	42.648151	123.06794	-19.212051	17.59635	120.662941	38.801418	3.211421	118.852249	37.073101	47.073509	123.280037	37.9372595	25.142465	121.066143	-76.3613615	10.050235	120.259739
-44.157879	43.039188	122.946945	-19.248789	17.620869	120.655014	38.802692	3.314963	118.931473	37.001152	47.176559	123.293922	37.901922	25.245761	121.1126975	-76.3995	9.995977	120.1973305
-43.07328	43.395664	122.819199	-19.255629	17.626974	120.625076	38.77702	3.382838	118.957581	36.95612	47.254307	123.268761	37.86657	25.3185725	121.113171	-76.377828	9.9353755	120.136981
-41.806583	43.658684	122.79718	-19.238388	17.608994	120.573059	38.776432	3.443342	118.935051	36.955387	47.317665	123.259781	37.8659095	25.3805035	121.097416	-76.3426855	9.8374845	120.048702
-40.047508	43.888828	122.837006	-19.191662	17.601725	120.470322	38.820618	3.504647	118.838898	36.976276	47.417103	123.331154	37.898447	25.460875	121.085026	-76.281771	9.742575	119.855618
-38.776184	43.966232	122.849426	-19.189047	17.649694	120.414711	38.83588	3.599936	118.734398	36.974857	47.520493	123.396133	37.9053685	25.5602145	121.0652655	-76.2834625	9.7391735	119.7641565
-37.434109	43.965782	122.959984	-19.190113	17.733522	120.374084	38.819336	3.76556	118.583023	36.946121	47.655445	123.445786	37.8827285	25.7105025	121.0144045	-76.2629545	9.7565415	119.7337635
-36.198105	43.904041	122.982071	-19.200638	17.846399	120.364418	38.787922	3.950289	118.458199	36.937302	47.799873	123.460701	37.862612	25.875081	120.95945	-76.263888	9.81771700000001	119.769386
-34.876564	43.734543	122.957672	-19.17037	17.960047	120.335091	38.801315	4.144038	118.38884	36.957962	47.964771	123.421478	37.8796385	26.0544045	120.905159	-76.2203785	9.8656895	119.765023
-33.413242	43.495987	122.878036	-19.122637	18.051985	120.300934	38.865807	4.323793	118.320778	36.964874	48.129292	123.339668	37.9153405	26.2265425	120.830223	-76.1606145	9.8774275	119.771645
-32.039951	43.184208	122.612068	-19.074507	18.150633	120.271004	38.922565	4.520343	118.257378	36.967564	48.23275	123.172462	37.9450645	26.3765465	120.71492	-76.0940785	9.92471949999999	119.827088
-29.631865	42.417885	122.004616	-18.950823	18.213415	120.226265	38.978207	4.709075	118.363464	37.042778	48.308571	122.769424	38.0104925	26.508823	120.566444	-75.9121385	9.918007	119.886086
-28.287729	42.029423	121.60392	-18.851618	18.250742	120.216225	39.01244	4.774583	118.590034	37.077827	48.327801	122.475456	38.0451335	26.551192	120.532745	-75.7483695	9.950292	119.899705
-26.805723	41.455059	121.073441	-18.772768	18.272621	120.239273	39.075718	4.766623	118.967613	37.123444	48.311008	122.161652	38.099581	26.5388155	120.5646325	-75.645117	10.0064265	119.9139135
-25.212202	40.80595	120.597267	-18.720081	18.268923	120.300056	39.16172	4.637264	119.504723	37.173439	48.250324	121.816872	38.1675795	26.443794	120.6607975	-75.6077415	10.094052	119.9393145
-23.653067	40.129177	120.087227	-18.669914	18.206959	120.33918	39.233437	4.436397	120.068565	37.251015	48.140278	121.523224	38.242226	26.2883375	120.7958945	-75.582054	10.1255805	119.8824655
-22.058035	39.380424	119.644234	-18.651428	18.095211	120.373131	39.284897	4.207934	120.558861	37.327095	47.953953	121.267952	38.305996	26.0809435	120.9134065	-75.608852	10.1094785	119.8328555
-20.447155	38.628765	119.356094	-18.6294	17.917295	120.347214	39.338249	3.896295	120.982399	37.397598	47.747646	121.053169	38.3679235	25.8219705	121.017784	-75.6267235	10.0126195	119.676644
-18.062826	37.477421	119.016815	-18.613438	17.593584	120.289017	39.333248	3.48966	121.281364	37.495781	47.423729	120.871094	38.4145145	25.4566945	121.076229	-75.6413905	9.7304735	119.501805
-16.423632	36.730904	119.002701	-18.605099	17.405405	120.228706	39.297058	3.311608	121.330795	37.527718	47.251938	120.828499	38.412388	25.281773	121.079647	-75.622586	9.529037	119.377765
-14.870103	36.004784	119.012596	-18.605856	17.267235	120.17057	39.278011	3.204854	121.26976	37.557201	47.155731	120.878342	38.417606	25.1802925	121.074051	-75.629318	9.3541775	119.267089
-13.231471	35.32375	119.062172	-18.572023	17.20253	120.137634	39.270882	3.163119	121.214783	37.576565	47.127239	121.020699	38.4237235	25.145179	121.117741	-75.5677695	9.259881	119.157527
-11.542265	34.681808	119.190956	-18.540567	17.18885	120.151352	39.282547	3.156967	121.199921	37.62957	47.088795	121.254387	38.4560585	25.122881	121.227154	-75.5371925	9.254819	119.07555
-9.913343	34.042721	119.359299	-18.50491	17.207073	120.203568	39.309849	3.158536	121.256783	37.666576	47.030468	121.525696	38.4882125	25.094502	121.3912395	-75.4980325	9.319644	119.0158965
-8.173685	33.319016	119.487404	-18.47884	17.248497	120.260216	39.325684	3.168713	121.348503	37.678799	46.97707	121.740189	38.5022415	25.0728915	121.544346	-75.4599215	9.4241025	118.976086
-5.661777	32.266613	119.507767	-18.456207	17.289724	120.297005	39.289734	3.202131	121.652458	37.692711	46.887066	122.083893	38.4912225	25.0445985	121.8681755	-75.4036365	9.5348495	118.7258345
-3.954689	31.525568	119.597458	-18.440748	17.293112	120.307991	39.345226	3.161667	122.106567	37.716129	46.833637	122.417	38.5306775	24.997652	122.2617835	-75.4121735	9.588572	118.3541985
-2.284842	30.741089	119.726311	-18.4154	17.278593	120.359596	39.463226	3.047871	122.669304	37.756611	46.763615	122.881714	38.6099185	24.905743	122.775509	-75.4407185	9.651443	117.943683
-0.637191	29.9599	119.989845	-18.377438	17.20396	120.473465	39.544098	2.870458	123.323822	37.811234	46.662128	123.347832	38.677666	24.766293	123.335827	-75.432542	9.641627	117.611103
1.063541	29.110062	120.255348	-18.318035	17.10743	120.639458	39.535843	2.683209	123.971214	37.853451	46.486595	123.817719	38.694647	24.584902	123.8944665	-75.330717	9.629958	117.3844495
2.726437	28.271151	120.57518	-18.179829	16.994326	120.855835	39.494591	2.529952	124.741486	37.920918	46.285606	124.400452	38.7077545	24.407779	124.570969	-75.0674125	9.580873	117.140701
4.375215	27.390999	121.216095	-17.985876	16.869778	121.216431	39.94199	2.187031	125.553444	38.116959	46.118694	125.262772	39.0294745	24.1528625	125.408108	-75.0012265	9.5866935	117.024754
6.802212	26.038122	122.470352	-17.632536	16.694466	122.035233	40.365021	1.83438	127.348198	38.512264	45.86116	126.913902	39.4386425	23.84777	127.13105	-74.7037145	9.541162	116.939416
8.294535	25.138987	123.570404	-17.343443	16.585333	122.690132	40.723564	1.62638	128.546432	38.864422	45.770824	128.136765	39.793993	23.698602	128.3415985	-74.480879	9.472064	117.0386655
9.852871	24.268372	124.628189	-16.970856	16.485924	123.379456	41.174995	1.434912	129.636917	39.318943	45.72797	129.421814	40.246969	23.581441	129.5293655	-74.188681	9.390407	117.2295465
11.594791	23.192598	125.485458	-16.540918	16.417608	124.018822	41.666782	1.257908	130.641235	40.176872	45.616737	130.527008	40.921827	23.4373225	130.5841215	-74.003663	9.3978935	117.4535225
13.01892	22.292	126.359879	-16.095882	16.385822	124.512985	42.165192	1.11147	131.337311	40.738834	45.60149	131.607712	41.452013	23.35648	131.4725115	-73.643777	9.415164	117.5534585
14.386557	21.388437	126.931038	-15.692371	16.404184	124.808792	42.602474	0.987694	131.668411	41.254578	45.535172	132.331055	41.928526	23.261433	131.999733	-73.313268	9.546935	117.617851
15.506157	20.505875	127.132942	-15.347364	16.428848	124.858795	42.938484	0.861363	131.701797	41.690144	45.443455	132.649094	42.314314	23.152409	132.1754455	-73.009042	9.705287	117.5421445
17.432062	18.982174	127.01857	-14.915754	16.525299	124.614265	43.255249	0.799109	131.548492	42.155231	45.326828	132.815247	42.70524	23.0629685	132.1818695	-72.536748	9.9876295	117.0466605
18.507021	17.989214	126.980118	-14.684738	16.626764	124.412193	43.419353	0.812076	131.63028	42.437225	45.367603	132.893845	42.928289	23.0898395	132.2620625	-72.297765	10.1636885	116.5623235
19.445633	16.910425	126.978233	-14.154061	16.587349	124.104462	43.593311	0.835482	131.837784	42.687664	45.376511	133.026886	43.1404875	23.1059965	132.432335	-71.4486095	10.0687015	115.776589
20.26795	15.827157	127.160751	-13.922765	16.694546	124.02195	43.807762	0.784115	132.218658	42.929649	45.382553	133.135422	43.3687055	23.083334	132.67704	-71.2142355	10.305758	115.36686
20.965368	14.661169	127.359566	-13.996945	16.926947	124.153687	44.016003	0.697544	132.624191	43.19315	45.365215	133.180511	43.6045765	23.0313795	132.902351	-71.5984665	10.8225145	115.405023
21.566456	13.430871	127.496651	-13.808596	16.927477	124.247917	44.213058	0.587565	132.912033	43.452587	45.257996	133.210785	43.8328225	22.9227805	133.061409	-71.4500145	10.9321735	115.434425
22.056038	12.181601	127.560936	-13.528256	16.822395	124.173164	44.438416	0.439194	133.112854	43.661098	45.105236	133.068115	44.049757	22.772215	133.0904845	-71.106269	10.872575	115.2558435
22.567459	10.30866	127.544937	-13.167858	16.621885	124.084976	44.731884	0.304907	133.171417	43.957142	44.93293	132.753998	44.344513	22.6189185	132.9627075	-70.680229	10.6248515	115.2072445
22.760183	9.053249	127.466751	-12.977672	16.500647	124.024246	44.920315	0.255589	133.183914	44.088516	44.843517	132.418961	44.5044155	22.549553	132.8014375	-70.4597595	10.451741	115.2470545
22.87812	7.812256	127.319733	-12.82265	16.410128	123.920753	45.115105	0.267811	133.107132	44.160973	44.810966	132.078674	44.638039	22.5393885	132.592903	-70.283339	10.2808675	115.248603
22.830647	6.637599	127.218285	-12.694309	16.323484	123.794434	45.262413	0.297947	132.995132	44.220531	44.780697	131.805344	44.741472	22.539322	132.400238	-70.13009	10.107646	115.18863
22.678686	5.435393	127.110733	-12.631074	16.238022	123.663902	45.397369	0.280635	132.856445	44.274979	44.737988	131.575729	44.836174	22.5093115	132.216087	-70.098322	9.9667325	115.111717
22.392744	4.259715	126.937576	-12.582731	16.124676	123.534058	45.519028	0.24677	132.583115	44.324863	44.677231	131.385498	44.9219455	22.4620005	131.9843065	-70.0874075	9.7873515	115.0838095
22.077776	3.092395	126.614464	-12.570737	16.016697	123.380371	45.540771	0.209241	132.185333	44.359093	44.562073	131.171829	44.949932	22.385657	131.678581	-70.091406	9.647737	115.082161
21.33383	1.47074	125.97287	-12.805239	15.979488	123.239342	45.509262	0.158837	131.387665	44.39212	44.426502	130.786789	44.950691	22.2926695	131.087227	-70.561169	9.6663065	115.391457
20.711439	0.41181	125.458229	-12.633656	15.833035	122.914276	45.451195	0.193886	130.820969	44.399433	44.361458	130.538437	44.925314	22.277672	130.679703	-70.192626	9.388398	115.148849
19.77523	-0.471103	125.079002	-12.586946	15.834853	122.753288	45.437977	0.276146	130.322357	44.432072	44.328003	130.384796	44.9350245	22.3020745	130.3535765	-70.1089165	9.3676315	115.1529995
19.009756	-1.410051	124.714363	-12.519447	15.916642	122.65905	45.459217	0.383556	129.994385	44.531998	44.374435	130.308228	44.9956075	22.3789955	130.1513065	-70.0345015	9.4542885	115.1667935
18.398117	-2.477748	124.276077	-12.526958	16.075718	122.700035	45.500706	0.484732	129.741531	44.646408	44.440929	130.260193	45.073557	22.4628305	130.000862	-70.127473	9.6886055	115.399208
17.451326	-3.416505	123.962387	-12.397584	16.160707	122.697449	45.592724	0.579611	129.516266	44.749443	44.48999	130.153015	45.1710835	22.5348005	129.8346405	-69.9662515	9.7866135	115.5602575
16.159557	-4.107771	123.925316	-12.126313	16.165581	122.628128	45.712437	0.701078	129.365097	44.855011	44.541046	129.96965	45.283724	22.621062	129.6673735	-69.53635	9.7101	115.5888825
14.521523	-5.427268	123.703346	-11.990232	16.307991	122.63073	45.95686	0.972104	129.140976	44.692451	44.823315	129.643204	45.3246555	22.8977095	129.39209	-69.3051195	9.7182725	115.86937
13.628194	-6.41953	123.520103	-11.809731	16.338604	122.500572	46.185642	1.138982	129.009384	44.729568	44.958668	129.095444	45.457605	23.048825	129.052414	-69.077067	9.628383	115.94873
12.097346	-7.076738	123.608589	-11.65001	16.347151	122.345886	46.401875	1.346835	128.725403	44.729691	45.092537	128.289749	45.565783	23.219686	128.507576	-68.865803	9.474616	116.184196
10.78155	-7.834051	123.52636	-11.424362	16.260693	122.099373	46.546871	1.56992	128.0858	44.691242	45.195171	127.416611	45.6190565	23.3825455	127.7512055	-68.4677805	9.1388405	116.4475405
9.404574	-8.535811	123.337448	-11.343888	16.139629	121.838142	46.06591	1.950589	127.553917	44.567078	45.167011	126.449249	45.316494	23.5588	127.001583	-68.00427	8.720458	116.674701
7.997398	-9.253032	122.927475	-11.365553	15.967017	121.54512	46.358868	1.777137	126.704872	44.429962	45.03899	125.560532	45.394415	23.4080635	126.132702	-68.125521	8.5259705	116.957538
6.54954	-9.914649	122.43557	-11.436123	15.76726	121.255699	46.349613	1.652794	125.950066	44.297184	44.883572	124.871788	45.3233985	23.268183	125.410927	-68.1956445	8.266337	117.100471
4.297109	-10.756377	121.809425	-11.51163	15.419297	120.869156	46.170448	1.460021	125.244186	44.158268	44.737019	124.353745	45.164358	23.09852	124.7989655	-68.187618	7.740074	116.9393465
2.771622	-11.183227	121.465775	-11.640381	15.297779	120.755219	46.055679	1.360923	124.889542	44.05777	44.708561	124.33065	45.0567245	23.034742	124.610096	-68.3374865	7.560816	116.900342
1.200572	-11.54361	121.204483	-11.778032	15.241059	120.72213	45.863323	1.351164	124.706673	43.968109	44.68528	124.35627	44.915716	23.018222	124.5314715	-68.47178	7.463896	116.9127885
-0.387921	-11.827249	121.02301	-11.905505	15.238812	120.779022	45.685375	1.378349	124.683655	43.889515	44.72245	124.454346	44.787445	23.0503995	124.5690005	-68.598455	7.4272245	116.9890435
-1.952801	-12.058306	120.9841	-12.032251	15.24594	120.905914	45.600014	1.353429	124.711586	43.863102	44.710831	124.687233	44.731558	23.03213	124.6994095	-68.79606	7.45975	117.1124185
-3.567759	-12.215612	121.091949	-12.04171	15.222854	121.051231	45.516258	1.223523	124.907303	43.886459	44.655685	124.86441	44.7013585	22.939604	124.8858565	-68.7847785	7.506104	117.2166055
-5.172844	-12.324423	121.245613	-12.088202	15.207751	121.266281	45.469521	1.058148	125.009727	43.974621	44.588722	124.922791	44.722071	22.823435	124.966259	-68.898475	7.592067	117.566303
-7.57757	-12.429993	121.498123	-12.163617	15.214433	121.653854	45.407677	0.777373	124.921013	44.139118	44.383194	124.916138	44.7733975	22.5802835	124.9185755	-69.1006315	7.8485825	118.3891325
-9.13862	-12.400532	121.685944	-12.05903	15.166208	121.848404	45.353977	0.629473	124.906113	44.305122	44.261532	124.851311	44.8295495	22.4455025	124.878712	-68.9476095	7.8869135	118.818096
-10.735888	-12.332765	121.952271	-12.050928	15.236719	122.140038	45.417194	0.50323	124.89946	44.495224	44.135975	124.910736	44.956209	22.3196025	124.905098	-69.058065	8.1538355	119.374978
-12.273708	-12.209076	122.211853	-11.980986	15.318544	122.394096	45.511616	0.373691	125.037697	44.645489	44.004925	124.984451	45.0785525	22.189308	125.011074	-69.0405245	8.44778	119.777118
-13.84672	-11.980436	122.504822	-11.927465	15.440157	122.61441	45.552929	0.310217	125.148247	44.795643	43.962624	125.057198	45.174286	22.1364205	125.1027225	-69.029216	8.7438935	120.1260975
-15.396722	-11.702536	122.697784	-11.759293	15.529648	122.727455	45.566292	0.303301	125.182053	44.93285	43.945713	125.180923	45.249571	22.124507	125.181488	-68.768157	8.934789	120.273422
-16.900276	-11.401216	122.732208	-11.700768	15.665329	122.857903	45.59576	0.272848	125.227509	45.062412	43.940212	125.314293	45.329086	22.10653	125.270901	-68.730622	9.224128	120.444905
-19.162527	-10.8508	122.583389	-11.668061	15.82357	123.033867	45.615467	0.241638	125.089607	45.268814	43.957554	125.594589	45.4421405	22.099596	125.342098	-68.7782625	9.547544	120.725636
-20.669483	-10.430028	122.376251	-11.652637	15.869026	123.131134	45.570511	0.199403	124.906883	45.348549	43.921753	125.748421	45.45953	22.060578	125.327652	-68.764804	9.677474	120.934616
-22.093458	-9.992589	122.247406	-11.666122	15.896012	123.247299	45.520851	0.216734	124.625244	45.376236	43.938099	125.835297	45.4485435	22.0774165	125.2302705	-68.7807875	9.7146075	121.2643275
-23.516253	-9.538588	122.292366	-11.683311	15.916454	123.416924	45.473621	0.309299	124.359955	45.330658	43.99894	125.879921	45.4021395	22.1541195	125.119938	-68.7687615	9.6787885	121.71391
-24.907927	-9.050209	122.472969	-11.750037	15.97459	123.621025	45.462444	0.421225	124.277603	45.243324	44.078239	125.902512	45.352884	22.249732	125.0900575	-68.852958	9.699448	122.1519925
-26.225203	-8.536477	122.87059	-11.846079	16.047201	123.877426	45.464283	0.521683	124.341141	45.13015	44.157475	125.899719	45.2972165	22.339579	125.12043	-68.9893745	9.754823	122.634422
-27.395462	-8.131248	123.335899	-11.964197	16.100544	124.119652	45.430607	0.547653	124.55127	44.971684	44.18504	125.804314	45.2011455	22.3663465	125.177792	-69.1295395	9.8347415	123.061512
-29.339827	-7.290472	124.221527	-12.216556	16.091883	124.457291	45.258202	0.422065	124.975548	44.703732	44.084339	125.569321	44.980967	22.253202	125.2724345	-69.414079	9.930564	123.6421475
-30.615288	-6.6627	124.878586	-12.433439	16.009096	124.669502	45.109383	0.223646	125.31189	44.50597	43.905773	125.396599	44.8076765	22.0647095	125.3542445	-69.6745545	9.9534825	123.9847595
-31.762293	-6.107406	125.318512	-12.624364	15.8602	124.874222	44.94331	-0.001986	125.67897	44.328342	43.691669	125.255371	44.635826	21.8448415	125.4671705	-69.884554	9.8755585	124.2812735
-32.88866	-5.428668	125.785484	-12.818294	15.657103	125.0868	44.777508	-0.239361	125.990593	44.177555	43.46505	125.160027	44.4775315	21.6128445	125.57531	-70.1141195	9.7013615	124.59829
-33.983109	-4.749565	126.1101	-12.967968	15.409056	125.2705	44.648449	-0.548388	126.234268	44.046673	43.18956	125.107994	44.347561	21.320586	125.671131	-70.283497	9.497526	124.869869
-34.995205	-4.013328	126.301407	-13.124312	15.173199	125.431046	44.485634	-0.827802	126.411247	43.928902	42.927975	125.087646	44.207268	21.0500865	125.7494465	-70.455892	9.2963115	125.1126455
-35.929329	-3.20886	126.455818	-13.268189	14.967182	125.572739	44.343533	-1.012132	126.438461	43.802635	42.756886	125.087204	44.073084	20.872377	125.7628325	-70.609462	9.061987	125.3826455
-37.284027	-1.901933	126.640793	-13.496687	14.719729	125.761177	44.096169	-1.146867	126.324524	43.585743	42.621338	125.079681	43.840956	20.7372355	125.7021025	-70.83433	8.7022225	125.8202515
-38.062702	-0.948215	126.65683	-13.642309	14.599445	125.905701	43.897709	-1.188494	126.199257	43.427639	42.571934	125.121323	43.662674	20.69172	125.66029	-70.947292	8.50717	126.151112
-38.812851	0.140546	126.795021	-13.766365	14.512846	126.043114	43.745285	-1.222811	126.065872	43.307678	42.55209	125.215981	43.5264815	20.6646395	125.6409265	-71.0592115	8.3610525	126.4453015
-39.715786	1.341363	126.838303	-13.634801	14.299316	126.070007	43.645267	-1.208806	125.938538	43.199955	42.576778	125.411484	43.422611	20.683986	125.675011	-70.692213	7.914646	126.465003
-40.113388	2.353473	126.727661	-13.721453	14.25464	126.12426	43.569069	-1.145282	125.784325	43.095364	42.640858	125.659523	43.3322165	20.747788	125.721924	-70.7751225	7.761492	126.526596
-40.627525	3.545131	126.543198	-13.839758	14.227106	126.105225	43.476383	-1.066142	125.585213	43.006496	42.733364	125.89592	43.2414395	20.833611	125.7405665	-70.9209555	7.620601	126.4698835
-41.1404	4.69964	126.342354	-13.967202	14.209412	126.038612	43.3675	-1.016296	125.301132	42.89883	42.788609	126.104591	43.133165	20.8861565	125.7028615	-71.067569	7.5326675	126.3743625
-41.722248	6.488016	126.07489	-14.417183	14.286942	125.982117	43.202503	-1.040412	124.894272	42.702362	42.799435	126.368782	42.9524325	20.8795115	125.631527	-71.7867985	7.6943725	126.332707
-42.125034	7.74167	126.06485	-14.556374	14.223454	125.918114	43.115757	-1.037185	124.641838	42.576714	42.796089	126.536705	42.8462355	20.879452	125.5892715	-71.9589835	7.567456	126.2469565
-42.342083	8.85159	125.927101	-14.671236	14.165683	125.854172	43.069397	-1.04037	124.431564	42.458759	42.796627	126.694832	42.764078	20.8781285	125.563198	-72.10655	7.4532375	126.145146
-42.502525	9.980973	125.917366	-14.745745	14.1076	125.777557	43.024544	-1.031889	124.245605	42.366577	42.766262	126.791191	42.6955605	20.8671865	125.518398	-72.1870505	7.3480135	126.036716
-42.551022	11.117349	125.767265	-14.806472	14.036697	125.640175	42.991165	-1.078102	124.081848	42.273529	42.709686	126.801727	42.632347	20.815792	125.4417875	-72.245291	7.257602	125.8385625
-42.626942	12.204485	125.697388	-14.837484	13.940062	125.461182	42.920063	-1.146565	123.94545	42.209278	42.618988	126.791443	42.5646705	20.7362115	125.3684465	-72.2396385	7.1439125	125.5539175
-42.529243	13.183883	125.510063	-14.895628	13.816582	125.277672	42.88599	-1.296221	123.853096	42.139633	42.502594	126.780403	42.5128115	20.6031865	125.3167495	-72.3040675	7.0299775	125.2385945
-42.313602	14.660357	125.185051	-15.056449	13.628611	125.044716	42.768246	-1.562783	123.806038	41.99332	42.290657	126.71405	42.380783	20.363937	125.260044	-72.493681	6.893285	124.829388
-42.163429	15.56602	125.157883	-15.199888	13.508071	124.922607	42.643745	-1.702311	123.790489	41.872982	42.170727	126.605118	42.2583635	20.234208	125.1978035	-72.6581395	6.781934	124.6474105
-41.889099	16.407701	125.054504	-15.346961	13.383126	124.827744	42.510822	-1.817257	123.758148	41.727428	42.049049	126.455536	42.119125	20.115896	125.106842	-72.813047	6.650356	124.548646
-41.57568	17.22036	124.987221	-15.473662	13.258247	124.754044	42.393726	-1.940767	123.759064	41.565834	41.938114	126.260887	41.97978	19.9986735	125.0099755	-72.927104	6.5178205	124.4981125
-41.161087	17.963352	124.853836	-15.591086	13.148888	124.673485	42.315372	-2.05485	123.737801	41.426365	41.855324	126.008881	41.8708685	19.900237	124.873341	-73.0530405	6.397539	124.473629
-40.732975	18.707163	124.807755	-15.712317	13.063314	124.577728	42.249054	-2.115479	123.677193	41.281834	41.810211	125.749313	41.765444	19.847366	124.713253	-73.190078	6.279262	124.442203
-40.194473	19.392548	124.598755	-15.805669	12.990992	124.411011	42.153267	-2.153545	123.59568	41.149235	41.76075	125.46904	41.651251	19.8036025	124.53236	-73.262589	6.1783815	124.289662
-39.349781	20.366167	124.262321	-15.977101	12.905404	124.09906	41.988651	-2.211627	123.370171	40.934776	41.720055	125.02359	41.4617135	19.754214	124.1968805	-73.4159155	6.056594	124.0012395
-38.689907	20.966724	123.889435	-16.083441	12.863177	123.85141	41.867756	-2.241591	123.218872	40.816219	41.682709	124.765167	41.3419875	19.720559	123.9920195	-73.5088695	6.005795	123.7108005
-38.166504	21.736053	123.651741	-16.174417	12.854444	123.58773	41.765247	-2.260333	123.125771	40.714729	41.679134	124.528053	41.239988	19.7094005	123.826912	-73.588822	5.9994875	123.348548
-37.414577	22.33136	123.276535	-16.244114	12.860635	123.315178	41.689983	-2.249138	123.073196	40.620129	41.692558	124.324188	41.155056	19.72171	123.698692	-73.643284	5.99956	122.931664
-36.631535	22.878187	122.994804	-16.324007	12.875916	123.115204	41.625343	-2.216225	123.022568	40.514874	41.707783	124.165047	41.0701085	19.745779	123.5938075	-73.7181225	6.006053	122.6366005
-35.8078	23.389339	122.784439	-16.368147	12.861421	122.989487	41.574566	-2.194387	123.003578	40.420757	41.717113	124.003624	40.9976615	19.761363	123.503601	-73.7339555	5.961479	122.475373
-34.872253	23.897703	122.711014	-16.367485	12.830879	122.938644	41.546921	-2.210309	123.004021	40.389675	41.690544	123.865891	40.968298	19.7401175	123.434956	-73.703268	5.9216405	122.442332
-33.429226	24.590033	122.583946	-16.295731	12.729524	122.909866	41.566544	-2.308013	123.119019	40.406422	41.593185	123.723602	40.986483	19.642586	123.4213105	-73.577945	5.816462	122.3984215
-32.420223	25.038942	122.433945	-16.236107	12.670511	122.879303	41.610847	-2.392105	123.322128	40.450478	41.556297	123.60849	41.0306625	19.582096	123.465309	-73.5028765	5.758926	122.293297
-31.387049	25.495455	122.154701	-16.201033	12.645499	122.812569	41.631584	-2.457818	123.657021	40.480904	41.516094	123.463608	41.056244	19.529138	123.5603145	-73.45831	5.76186	122.0648235
-30.259155	25.992733	121.769646	-16.199389	12.659398	122.717621	41.676239	-2.503239	124.075302	40.478981	41.478874	123.295006	41.07761	19.4878175	123.685154	-73.476388	5.8309785	121.750088
-29.207415	26.43606	121.276939	-16.229504	12.677095	122.607025	41.745628	-2.531363	124.56369	40.471134	41.450531	123.105278	41.108381	19.459584	123.834484	-73.567389	5.894606	121.379566
-28.109339	26.915138	120.727303	-16.276152	12.683932	122.484795	41.815647	-2.5652	125.145897	40.443562	41.398415	122.901917	41.1296045	19.4166075	124.023907	-73.6819085	5.9512565	120.945683
-26.965942	27.43907	120.224213	-16.316675	12.652716	122.384277	41.890446	-2.622081	125.715302	40.403393	41.3466	122.723305	41.1469195	19.3622595	124.2193035	-73.7802695	5.9431725	120.5492505
-25.08753	28.133169	119.576958	-16.37425	12.516673	122.292648	41.946663	-2.702294	126.35511	40.344212	41.23455	122.485031	41.1454375	19.266128	124.4200705	-73.8939375	5.767218	120.1652255
-24.151625	28.87656	119.319931	-16.41267	12.370177	122.260056	41.904465	-2.754778	126.549911	40.280876	41.13459	122.346184	41.0926705	19.189906	124.4480475	-73.9180105	5.550448	120.0720645
-22.993952	29.623444	119.179848	-16.448393	12.189789	122.233925	41.854698	-2.845146	126.554214	40.20039	41.042606	122.217049	41.027544	19.09873	124.3856315	-73.92433	5.280848	120.0822185
-21.68609	30.277744	119.081451	-16.47331	12.027027	122.192848	41.780853	-2.891629	126.416	40.123135	40.977535	122.145523	40.951994	19.042953	124.2807615	-73.898614	5.011101	120.1049345
-20.734734	31.292995	119.084229	-16.497118	11.916622	122.137436	41.7057	-2.91362	126.199638	40.062836	40.964802	122.183594	40.884268	19.025591	124.191616	-73.878504	4.807653	120.083256
-19.531034	32.334282	119.140778	-16.521568	11.864354	122.076729	41.642281	-2.882417	125.94236	40.008617	41.005661	122.287811	40.825449	19.061622	124.1150855	-73.868585	4.667086	120.0383725
-18.392702	33.402348	119.228836	-16.539106	11.87774	121.994827	41.559185	-2.775385	125.664017	39.964996	41.13686	122.420418	40.7620905	19.1807375	124.0422175	-73.8403025	4.5747425	119.9474365
-16.597395	35.199299	119.432495	-16.574471	11.995249	121.805168	41.468586	-2.514276	125.009918	39.898857	41.417503	122.736679	40.6837215	19.4516135	123.8732985	-73.8326635	4.5388845	119.7370375
-15.403038	36.401749	119.62632	-16.586634	12.123968	121.613052	41.356285	-2.327714	124.680923	39.87252	41.643219	122.988663	40.6144025	19.6577525	123.834793	-73.7876705	4.5901835	119.391311
-14.207496	37.661758	119.893028	-16.61586	12.269263	121.409035	41.318966	-2.107557	124.20713	39.880753	41.900112	123.344078	40.5998595	19.8962775	123.775604	-73.8315795	4.6422485	119.042466
-12.929119	38.953552	120.286369	-16.656389	12.437939	121.204468	41.189594	-1.824151	123.679314	39.848442	42.130253	123.831108	40.519018	20.153051	123.755211	-73.831796	4.722827	118.653725
-11.738468	40.188953	120.863388	-16.703417	12.628865	120.991364	41.029598	-1.528061	123.102211	39.81245	42.378078	124.343704	40.421024	20.4250085	123.7229575	-73.827858	4.8327215	118.2597705
-10.469728	41.43449	121.65036	-16.768555	12.863429	120.750336	40.887341	-1.201633	122.344849	39.783001	42.650707	124.932243	40.335171	20.724537	123.638546	-73.872281	5.002321	117.862126
-9.205464	42.541008	122.60556	-16.811165	13.174161	120.511917	40.793053	-0.912706	121.599068	39.715652	42.874855	125.588524	40.2543525	20.9810745	123.593796	-73.8766825	5.3672475	117.430038
-7.074006	43.940033	124.15905	-16.911583	13.698662	120.212433	40.647491	-0.329741	120.655968	40.05883	43.179901	126.616943	40.3531605	21.42508	123.6364555	-74.1763265	5.972244	116.7884105
-5.768824	44.755798	125.194977	-16.968189	14.105315	120.118919	40.555801	0.169829	120.185364	39.723892	43.609047	127.49604	40.1398465	21.889438	123.840702	-74.0762245	6.321192	116.397136
-4.49848	45.481243	125.997398	-16.783443	14.359343	119.885063	40.547424	0.679911	119.842659	39.797886	43.938534	128.132416	40.172655	22.3092225	123.9875375	-73.739541	6.4094635	115.7825885
-3.127949	46.11697	126.52787	-16.75696	14.853078	119.738998	40.593685	1.189632	119.643578	39.7948	44.288841	128.663956	40.1942425	22.7392365	124.153767	-73.7081625	6.9669195	115.324229
-1.74945	46.590618	126.893494	-17.091459	15.615991	119.766441	40.693977	1.649762	119.622108	39.81163	44.663231	129.065323	40.2528035	23.1564965	124.3437155	-74.4357215	8.0754855	115.1891665
-0.422993	46.872025	127.050293	-16.990149	16.063251	119.554543	40.867943	2.049104	119.7062	39.853672	45.036961	129.405014	40.3608075	23.5430325	124.555607	-74.3411055	8.5834695	114.553479
0.900082	46.969185	127.006493	-16.871605	16.425467	119.389053	41.060989	2.381748	119.974304	39.902805	45.382328	129.689972	40.481897	23.882038	124.832138	-74.225107	8.968896	113.945968
2.910864	46.787006	126.645493	-16.672243	16.854004	119.224945	41.436626	2.694415	120.762756	39.971764	45.883816	129.990952	40.704195	24.2891155	125.376854	-74.048681	9.4188925	113.073036
4.202618	46.425381	126.33699	-16.5194	17.071173	119.144753	41.726685	2.752862	121.483925	40.322834	46.033817	130.132813	41.0247595	24.3933395	125.808369	-74.0635595	9.7490065	112.481137
5.401975	45.8274	126.001801	-16.420731	17.267632	119.100365	41.981091	2.769939	122.301086	40.331261	46.252316	130.331757	41.156176	24.5111275	126.3164215	-73.997638	10.0241365	111.8843085
6.575623	45.028095	125.694565	-16.283228	17.385462	119.13781	42.215366	2.76556	123.082184	40.387558	46.451485	130.488037	41.301462	24.6085225	126.7851105	-73.867918	10.1624015	111.4905095
7.676143	44.073608	125.413361	-16.140703	17.497747	119.230736	42.409634	2.784266	123.74395	40.464245	46.601532	130.648682	41.4369395	24.692899	127.196316	-73.7183455	10.302595	111.265156
8.669129	42.922638	125.140572	-15.97196	17.567696	119.387947	42.584789	2.7991	124.383423	40.563416	46.722778	130.674057	41.5741025	24.760939	127.52874	-73.5180225	10.374453	111.247154
9.569998	41.610466	124.913284	-15.758395	17.588955	119.549683	42.772701	2.849393	124.927521	40.731495	46.841736	130.71434	41.752098	24.8455645	127.8209305	-73.268888	10.3323455	111.2784355
10.75085	39.440483	124.576118	-15.442782	17.650156	119.7229	43.086441	2.910069	125.54332	40.958694	46.97438	130.696426	42.0225675	24.9422245	128.119873	-72.9081315	10.3580875	111.325927
11.415009	37.839546	124.258385	-15.257595	17.690716	119.784416	43.275173	2.950255	125.764778	41.089371	47.043091	130.574615	42.182272	24.996673	128.1696965	-72.697462	10.384759	111.3991355
11.961768	36.188541	123.881493	-15.083148	17.700918	119.809738	43.381104	3.051842	125.840149	41.21476	47.111298	130.357468	42.297932	25.08157	128.0988085	-72.464228	10.320266	111.5206675
12.421086	34.401958	123.517441	-14.949147	17.71796	119.846107	43.451019	3.161512	125.86483	41.312145	47.173294	130.06871	42.381582	25.167403	127.96677	-72.279876	10.268517	111.725444
12.734443	32.537617	123.153435	-14.854461	17.712406	119.900177	43.501804	3.29858	125.891541	41.076927	47.356598	129.890915	42.2893655	25.327589	127.891228	-71.9982875	10.097223	111.909126
12.946588	30.617424	122.843483	-14.766123	17.701139	119.9533	43.582138	3.364294	125.965797	41.135353	47.442078	129.584702	42.3587455	25.403186	127.7752495	-71.8909915	9.999092	112.1313505
12.736519	28.739473	122.59623	-14.698686	17.743151	119.98687	43.685925	3.454251	126.049721	41.146446	47.523163	129.200256	42.4161855	25.488707	127.6249885	-71.8135575	9.997595	112.3487515
12.686333	25.683176	122.161888	-14.64563	17.805901	120.135925	44.186077	3.432182	126.000572	41.172817	47.640465	128.525955	42.679447	25.5363235	127.2632635	-71.970707	10.0754785	113.0085865
12.514934	23.585415	121.937073	-14.575049	17.831642	120.241699	43.941135	3.702922	126.226784	41.550404	47.567047	127.932976	42.7457695	25.6349845	127.07988	-71.8958675	10.0282995	113.403518
12.282036	21.444778	121.769379	-14.497561	17.8416	120.374641	44.066944	3.75271	126.306221	41.635777	47.598232	127.373848	42.8513605	25.675471	126.8400345	-71.8464825	10.007729	113.9092475
11.911874	19.332773	121.670258	-14.392736	17.82218	120.514938	44.238171	3.787346	126.429031	41.45504	47.740715	126.902977	42.8466055	25.7640305	126.666004	-71.6320775	9.8803295	114.363872
11.458308	17.233124	121.723427	-14.274879	17.814125	120.691696	44.44556	3.835662	126.509842	41.584034	47.696365	126.43396	43.014797	25.7660135	126.471901	-71.564555	9.8622365	114.911491
10.913312	15.153382	121.856674	-14.247261	17.844196	120.962097	44.600731	3.83734	126.631844	41.69894	47.604813	126.072929	43.1498355	25.7210765	126.3523865	-71.6443575	9.9673155	115.5718075
10.278051	13.162451	122.060799	-14.003758	17.735128	121.092331	44.667286	3.806998	126.730095	41.850616	47.542755	125.793015	43.258951	25.6748765	126.261555	-71.266467	9.7953795	115.923107
9.155118	10.281456	122.235977	-13.855269	17.656631	121.3442	44.702602	3.7273	126.78083	42.040424	47.475811	125.542046	43.371513	25.6015555	126.161438	-71.082051	9.7117065	116.526962
8.337101	8.436842	122.316574	-13.805784	17.639097	121.463356	44.786495	3.660373	126.827621	42.145409	47.517334	125.534775	43.465952	25.5888535	126.181198	-71.07752	9.6893405	116.745514
7.442101	6.702234	122.314331	-13.901962	17.71912	121.611557	44.860832	3.669779	126.849876	42.228386	47.600464	125.651527	43.544609	25.6351215	126.2507015	-71.348533	9.8031185	116.9724125
6.492016	5.024086	122.320404	-13.862114	17.775778	121.634888	44.899582	3.753487	126.850143	42.295502	47.68877	125.739563	43.597542	25.7211285	126.294853	-71.32177	9.8304275	116.974923
5.472568	3.40808	122.209549	-13.845508	17.871408	121.624931	44.92131	3.831024	126.746857	42.385696	47.782093	125.797234	43.653503	25.8065585	126.2720455	-71.344519	9.9362575	116.9778165
4.417008	1.859141	122.086349	-13.672847	17.918859	121.487617	44.941048	3.889126	126.606926	42.458252	47.844402	125.755951	43.69965	25.866764	126.1814385	-71.045344	9.970954	116.7937955
3.302356	0.341163	121.910683	-13.600254	18.030138	121.373322	44.971859	3.96468	126.492157	42.564774	47.916744	125.627724	43.7683165	25.940712	126.0599405	-70.9688245	10.119564	116.6867035
1.580555	-1.808141	121.722046	-13.466987	18.174759	121.211288	45.0303	4.086879	126.315903	42.723335	47.97805	125.465462	43.8768175	26.0324645	125.8906825	-70.8107915	10.3170535	116.5318935
0.33706	-3.156944	121.655014	-13.377854	18.22423	121.179756	45.071564	4.078839	126.282516	42.837299	47.958111	125.341629	43.9544315	26.018475	125.8120725	-70.7101395	10.429985	116.5474395
-0.963843	-4.488467	121.711395	-13.302584	18.23377	121.225677	45.086914	4.073689	126.269768	42.927891	47.923897	125.187042	44.0074025	25.998793	125.728405	-70.6125705	10.468747	116.722949
-2.319916	-5.758466	121.827682	-13.253744	18.221333	121.331444	45.102852	4.096802	126.234558	42.978157	47.884064	124.939621	44.0405045	25.990433	125.5870895	-70.5479925	10.452233	117.0757985
-3.745579	-6.889	122.183311	-13.319588	18.249048	121.554588	45.117371	4.141437	126.151749	42.976089	47.848026	124.603226	44.04673	25.9947315	125.3774875	-70.685906	10.5033645	117.7316885
-5.143015	-8.027237	122.494957	-13.150846	18.131437	121.665344	45.09729	4.207876	126.034477	42.944691	47.790825	124.201439	44.0209905	25.9993505	125.117958	-70.3226825	10.2635235	118.21273
-6.480135	-9.151974	122.776833	-13.126111	18.044882	121.845604	45.07164	4.200136	125.955345	42.916592	47.713219	123.855377	43.994116	25.9566775	124.905361	-70.246338	10.1330865	118.785847
-8.671578	-10.645564	123.264526	-13.151036	17.879635	122.135696	44.986732	4.043926	125.840881	42.908443	47.492336	123.570839	43.9475875	25.768131	124.70586	-70.2496595	9.991139	119.565532
-10.153021	-11.56654	123.383797	-13.192964	17.724932	122.313606	44.904369	3.850938	125.73568	42.939453	47.330681	123.526634	43.921911	25.5908095	124.631157	-70.307839	9.8590545	119.996055
-11.638274	-12.381637	123.31971	-13.259177	17.571426	122.480652	44.797527	3.657258	125.507034	42.961578	47.182327	123.572884	43.8795525	25.4197925	124.539959	-70.3979065	9.7230595	120.421345
-13.093448	-13.139184	123.013435	-13.286755	17.41715	122.636116	44.677769	3.497499	125.094673	42.973419	47.07399	123.689079	43.825594	25.2857445	124.391876	-70.399104	9.5485555	120.880356
-14.51683	-13.884011	122.533272	-13.313009	17.309589	122.748413	44.581005	3.346222	124.588707	42.980022	46.996952	123.891876	43.7805135	25.171587	124.2402915	-70.4065315	9.447591	121.2565345
-15.958993	-14.492133	121.992172	-13.297391	17.231911	122.862007	44.448246	3.291335	124.113892	43.030319	46.946991	124.179604	43.7392825	25.119163	124.146748	-70.3340645	9.344659	121.577266
-17.377935	-15.118879	121.450974	-13.288091	17.220284	122.989479	44.367207	3.329753	123.686279	43.103725	46.97242	124.518433	43.735466	25.1510865	124.102356	-70.311648	9.2894815	121.876602
-19.436581	-15.896448	121.036255	-13.298605	17.350876	123.202644	44.306236	3.466603	123.342857	43.166321	47.082359	124.922371	43.7362785	25.274481	124.132614	-70.3334885	9.427271	122.272674
-20.779102	-16.426119	121.059776	-13.303524	17.532858	123.364532	44.31979	3.588156	123.334274	43.180195	47.159588	125.065147	43.7499925	25.373872	124.1997105	-70.3570405	9.691844	122.5293535
-22.117081	-16.949902	121.276924	-13.306295	17.712126	123.457527	44.413258	3.680923	123.453819	43.170597	47.225719	125.060524	43.7919275	25.453321	124.2571715	-70.4045175	9.970931	122.6578825
-23.419428	-17.432539	121.616486	-13.319484	17.817465	123.490715	44.502003	3.701385	123.603737	43.128948	47.218891	124.923149	43.8154755	25.460138	124.263443	-70.4544435	10.174792	122.717987
-24.715023	-18.000484	122.047173	-13.344762	17.811806	123.462914	44.535618	3.650492	123.759315	43.069859	47.132763	124.674202	43.8027385	25.3916275	124.2167585	-70.4922625	10.2319845	122.7090695
-25.976185	-18.545065	122.439301	-13.383829	17.701368	123.370041	44.541534	3.501266	123.919464	43.023514	46.979679	124.366638	43.782524	25.2404725	124.143051	-70.550182	10.1622635	122.597031
-27.295012	-18.992233	122.842468	-13.432968	17.497747	123.256889	44.52943	3.280813	124.066116	42.921402	46.763676	124.084724	43.725416	25.0222445	124.07542	-70.591352	9.9732495	122.438358
-28.882313	-19.957117	123.053314	-13.562141	17.127449	123.150208	44.408844	2.908189	124.293312	42.778618	46.381905	123.779068	43.593731	24.645047	124.03619	-70.718013	9.609851	122.264226
-30.083794	-20.381308	123.297096	-13.667398	16.868132	123.147202	44.300808	2.649714	124.415138	42.676453	46.133461	123.662613	43.4886305	24.3915875	124.0388755	-70.8234265	9.3446765	122.2555285
-31.219233	-20.734949	123.495987	-13.778152	16.645309	123.200584	44.203377	2.387944	124.55703	42.59639	45.893898	123.662033	43.3998835	24.140921	124.1095315	-70.9561875	9.149697	122.2916365
-32.361652	-20.972984	123.714355	-13.896002	16.458012	123.273323	44.125099	2.13647	124.718727	42.555767	45.691261	123.722603	43.340433	23.9138655	124.220665	-71.132437	9.0021585	122.325981
NaN	NaN	NaN	-13.997884	16.302992	123.324539	44.052727	1.917389	124.838547	42.512829	45.518578	123.798073	43.282778	23.7179835	124.31831	-71.278546	8.8880005	122.330768
NaN	NaN	NaN	-14.093751	16.199907	123.330269	43.960762	1.76733	124.864937	42.439625	45.390392	123.856163	43.2001935	23.578861	124.36055	-71.3876955	8.820953	122.299988
NaN	NaN	NaN	-14.174167	16.121294	123.311111	43.863747	1.668503	124.833771	42.37104	45.299698	123.907471	43.1173935	23.4841005	124.370621	-71.4657275	8.7584875	122.251601
NaN	NaN	NaN	-14.240978	16.062235	123.285019	43.767426	1.553314	124.770996	42.318974	45.190769	124.007393	43.0432	23.3720415	124.3891945	-71.525156	8.7524285	122.1808435
-35.475838	-19.829046	123.44017	-14.296442	16.019981	123.305168	43.719559	1.489258	124.733879	42.306633	45.140068	124.111351	43.013096	23.314663	124.422615	-71.60598	8.725299	122.187721
-35.456062	-19.310783	123.305527	-14.334559	15.993031	123.330734	43.659775	1.408557	124.673523	42.278553	45.080299	124.207306	42.969164	23.244428	124.4404145	-71.638282	8.741634	122.2210535
-35.452843	-18.76753	123.20871	-14.387215	15.954685	123.366486	43.579975	1.338782	124.575844	42.233978	45.014076	124.251068	42.9069765	23.176429	124.413456	-71.6814065	8.732941	122.319516
-35.174202	-18.34223	123.202133	-14.433501	15.908855	123.396973	43.480442	1.288828	124.440407	42.168732	44.951591	124.277222	42.824587	23.1202095	124.3588145	-71.691589	8.6975005	122.4351315
-35.201496	-17.756023	123.098984	-14.497221	15.856669	123.428368	43.383812	1.240631	124.320091	42.103394	44.891193	124.28476	42.743603	23.065912	124.3024255	-71.738045	8.647426	122.5543105
-35.033901	-17.187777	122.973213	-14.551924	15.806675	123.433624	43.29517	1.190417	124.225906	42.065914	44.817928	124.330452	42.680542	23.0041725	124.278179	-71.78439	8.6091775	122.589069
-34.776749	-16.272223	122.816345	-14.655381	15.717907	123.386261	43.181602	1.051383	124.181702	41.96014	44.716717	124.403107	42.570871	22.88405	124.2924045	-71.881633	8.551764	122.4801175
-34.603397	-15.689924	122.685471	-14.749773	15.665081	123.320534	43.09956	0.976331	124.136864	41.869881	44.648724	124.430885	42.4847205	22.8125275	124.2838745	-71.9842665	8.5176345	122.3571935
-34.418758	-15.147882	122.580811	-14.832989	15.597638	123.232399	43.007431	0.887274	124.110497	41.748741	44.566715	124.440598	42.378086	22.7269945	124.2755475	-72.044064	8.4682815	122.1892505
-34.129982	-14.60361	122.563255	-14.948201	15.53007	123.165222	42.905281	0.801426	124.123917	41.640121	44.493443	124.435631	42.272701	22.6474345	124.279774	-72.169103	8.4127055	122.05067
-33.939205	-14.032589	122.472015	-15.062654	15.445082	123.129021	42.809193	0.686878	124.129807	41.518764	44.396214	124.444946	42.1639785	22.541546	124.2873765	-72.2892865	8.348618	121.9706655
-33.599232	-13.442762	122.468414	-15.157702	15.342285	123.112358	42.712551	0.576046	124.146019	41.421604	44.293385	124.439445	42.0670775	22.4347155	124.292732	-72.3824815	8.2498545	121.931984
-33.304276	-12.855951	122.444916	-15.240191	15.222444	123.092033	42.633862	0.462853	124.139389	41.333138	44.191311	124.437965	41.9835	22.327082	124.288677	-72.463882	8.117806	121.895389
-32.988274	-11.945848	122.308556	-15.339577	15.03883	123.005066	42.544922	0.297701	124.083626	41.223057	44.046261	124.453995	41.8839895	22.171981	124.2688105	-72.5631435	7.905679	121.7413215
-32.648174	-11.385057	122.175011	-15.415059	14.939141	122.919464	42.474682	0.20586	124.024071	41.120556	43.989571	124.449409	41.797619	22.0977155	124.23674	-72.627737	7.7805665	121.602188
-32.275093	-10.800036	122.070969	-15.518398	14.889105	122.846878	42.378685	0.159124	123.947464	41.015831	43.94672	124.423386	41.697258	22.052922	124.185425	-72.734054	7.725288	121.508331
-31.883257	-10.184494	121.955025	-15.645091	14.869855	122.776031	42.247696	0.130619	123.892952	40.898407	43.931274	124.428162	41.5730515	22.0309465	124.160557	-72.8632335	7.7087635	121.391505
-31.51218	-9.578499	121.880814	-15.74137	14.860007	122.721565	42.131058	0.111222	123.831627	40.792816	43.921116	124.452934	41.461937	22.016169	124.1422805	-72.944677	7.703845	121.3008495
-31.135643	-9.008386	121.723953	-15.844578	14.840775	122.696945	42.019386	0.060173	123.800491	40.713863	43.916969	124.531761	41.3666245	21.988571	124.166126	-73.0557805	7.692979	121.227764
-30.795769	-8.380038	121.586594	-15.936337	14.825612	122.693649	41.907097	-0.028012	123.859322	40.665367	43.915787	124.678993	41.286232	21.9438875	124.2691575	-73.158906	7.7073365	121.1181405
-30.193705	-7.508854	121.453407	-16.025675	14.8162	122.772644	41.800629	-0.086009	123.970482	40.611862	43.929405	125.035347	41.2062455	21.921698	124.5029145	-73.2575955	7.710702	121.0423735
-29.757652	-6.886032	121.453812	-16.05402	14.831596	122.867439	41.787304	-0.118595	124.035049	40.581905	43.923195	125.330116	41.1846045	21.9023	124.6825825	-73.2926445	7.760892	121.0522955
-29.340897	-6.294236	121.518517	-16.068968	14.842378	122.986771	41.78101	-0.128803	124.184441	40.589722	43.921814	125.661377	41.185366	21.8965055	124.922909	-73.323302	7.7882505	121.050633
-28.916109	-5.76578	121.520569	-16.081383	14.83465	123.115395	41.814095	-0.130116	124.40641	40.62442	43.962646	125.986252	41.2192575	21.916265	125.196331	-73.3820235	7.753035	121.034459
-28.558687	-5.234891	121.596184	-16.098537	14.835871	123.240021	41.855682	-0.14778	124.623741	40.645416	43.976624	126.31749	41.250549	21.914422	125.4706155	-73.447623	7.75732	121.0094265
-28.216394	-4.709253	121.73703	-16.113241	14.855777	123.383537	41.895874	-0.189428	124.864784	40.643944	43.962955	126.579987	41.269909	21.8867635	125.7223855	-73.496391	7.8247905	121.0446885
-27.818893	-4.173888	121.900764	-16.130985	14.870648	123.538826	41.902103	-0.253215	125.144768	40.665035	43.966347	126.823769	41.283569	21.856566	125.9842685	-73.545539	7.88473	121.0933835
-27.205297	-3.412445	122.08847	-16.131802	14.870066	123.784027	41.940792	-0.396901	125.613312	40.749592	43.878647	127.353683	41.345192	21.740873	126.4834975	-73.608796	7.999259	121.0845565
-26.827148	-2.930688	122.169724	-16.136271	14.862865	123.914467	41.971062	-0.544816	125.990334	40.853088	43.83717	127.730179	41.412075	21.646177	126.8602565	-73.684617	8.079553	120.9686775
-26.477505	-2.506824	122.162521	-16.157986	14.86823	123.996941	41.97504	-0.666336	126.295265	40.966045	43.818874	128.092941	41.4705425	21.576269	127.194103	-73.7865145	8.160191	120.799779
-26.192368	-2.081789	122.156731	-16.198084	14.90515	124.059364	41.947575	-0.715312	126.524948	41.021061	43.812717	128.388458	41.484318	21.5487025	127.456703	-73.880486	8.2615975	120.662025
-25.955877	-1.654014	122.119904	-16.267147	14.985522	124.077438	41.922012	-0.711359	126.69796	41.025215	43.875652	128.59343	41.4736135	21.5821465	127.645695	-74.0079075	8.3888975	120.509181
-25.725292	-1.227476	122.060883	-16.332527	15.110925	124.062279	41.894012	-0.642998	126.784195	41.011753	43.986221	128.732971	41.4528825	21.6716115	127.758583	-74.1179365	8.5502385	120.365975
-25.467432	-0.80973	121.931221	-16.394545	15.239162	123.980103	41.878677	-0.537421	126.778236	40.98037	44.115906	128.820663	41.4295235	21.7892425	127.7994495	-74.2186135	8.6890815	120.1607565
-25.050692	-0.205535	121.646942	-16.474993	15.44418	123.756943	41.815342	-0.387515	126.585663	40.927376	44.297386	128.825317	41.371359	21.9549355	127.70549	-74.321345	8.9334245	119.808396
-24.823692	0.143827	121.476242	-16.52548	15.588781	123.612526	41.737251	-0.252939	126.391304	40.878635	44.39753	128.749695	41.307943	22.0722955	127.5704995	-74.358903	9.1052665	119.6545525
-24.654821	0.467701	121.409477	-16.557125	15.744541	123.514496	41.655846	-0.066585	126.190735	40.836163	44.507618	128.661499	41.2460045	22.2205165	127.426117	-74.3602545	9.2685655	119.602875
-24.472893	0.741364	121.398819	-16.576502	15.924354	123.466156	41.627022	0.123573	126.059212	40.807755	44.642548	128.552963	41.2173885	22.3830605	127.3060875	-74.3703925	9.4656475	119.6262245
-24.32967	0.950412	121.464645	-16.56703	16.090736	123.455902	41.603107	0.342247	125.977577	40.782078	44.784115	128.427658	41.1925925	22.563181	127.2026175	-74.3266525	9.618291	119.7091865
-24.215509	1.096987	121.553818	-16.554577	16.258257	123.466339	41.610588	0.530191	125.943077	40.755955	44.915859	128.302811	41.1832715	22.723025	127.122944	-74.2924255	9.793489	119.809734
-24.104	1.167771	121.628426	-16.54215	16.398233	123.479103	41.651543	0.632348	126.000679	40.754112	45.023918	128.217697	41.2028275	22.828133	127.109188	-74.2871275	9.968333	119.849018
-24.007813	1.173103	121.654663	-16.508181	16.506786	123.452469	41.710785	0.704399	126.131142	40.76997	45.121147	128.199844	41.2403775	22.912773	127.165493	-74.2567395	10.100799	119.739445
-23.976986	1.106464	121.603455	-16.521875	16.529127	123.401382	41.705914	0.668209	126.209351	40.772411	45.141541	128.20723	41.2391625	22.904875	127.2082905	-74.2829125	10.153379	119.5944735
-23.972481	0.986357	121.548668	-16.572653	16.5534	123.358727	41.660431	0.634136	126.243416	40.76675	45.144314	128.208191	41.2135905	22.889225	127.2258035	-74.3588965	10.217575	119.4916505
-24.013203	0.827581	121.509315	-16.615612	16.573063	123.326111	41.591499	0.62042	126.294174	40.74469	45.164524	128.204559	41.1680945	22.892472	127.2493665	-74.3993185	10.253654	119.4028555
-24.072634	0.640646	121.498344	-16.654497	16.612	123.332359	41.564178	0.642942	126.353241	40.734634	45.195259	128.190155	41.149406	22.9191005	127.271698	-74.4584	10.3048995	119.39302
-24.117411	0.402933	121.55484	-16.693037	16.695122	123.36937	41.554356	0.703676	126.400253	40.72065	45.241695	128.158737	41.137503	22.9726855	127.279495	-74.523577	10.4175585	119.459245
-24.147228	0.110927	121.627167	-16.686501	16.782991	123.390045	41.550755	0.806496	126.398956	40.697731	45.312534	128.074829	41.124243	23.059515	127.2368925	-74.497245	10.506467	119.5431975
-24.210386	-0.344914	121.704231	-16.682777	16.922348	123.379829	41.552727	0.954123	126.319138	40.648472	45.40049	127.88559	41.1005995	23.1773065	127.102364	-74.4661535	10.6673895	119.657294
-24.253042	-0.642947	121.737564	-16.651066	17.003862	123.346344	41.556137	1.027793	126.294884	40.648521	45.45504	127.743935	41.102329	23.2414165	127.0194095	-74.404461	10.7663075	119.6732785
-24.344297	-0.911403	121.752571	-16.616045	17.081322	123.29792	41.569405	1.101861	126.297531	40.659569	45.510334	127.652122	41.114487	23.3060975	126.9748265	-74.346577	10.8565465	119.6210135
-24.433289	-1.163826	121.75428	-16.608072	17.158258	123.2584	41.60228	1.169841	126.300095	40.655422	45.571892	127.591644	41.128851	23.3708665	126.9458695	-74.344995	10.9456495	119.5709305
-24.537277	-1.404305	121.721581	-16.599255	17.208187	123.208328	41.605549	1.233272	126.259865	40.656055	45.633106	127.502213	41.130802	23.433189	126.881039	-74.329312	10.983185	119.535617
-24.6464	-1.671895	121.668327	-16.603985	17.256237	123.124588	41.561001	1.347667	126.122856	40.633907	45.692711	127.317368	41.097454	23.520189	126.720112	-74.305424	10.992285	119.529064
-24.737717	-1.939657	121.61969	-16.600279	17.300339	123.017059	41.503525	1.5136	125.88472	40.590324	45.754269	127.050446	41.0469245	23.6339345	126.467583	-74.2474825	10.9667435	119.566535
-24.921549	-2.385176	121.543777	-16.620407	17.415371	122.80809	41.384487	1.746859	125.550125	40.50095	45.846653	126.49485	40.9427185	23.796756	126.0224875	-74.1835325	11.033986	119.5936925
-25.086239	-2.708084	121.466591	-16.636995	17.494717	122.642754	41.312176	1.855228	125.366447	40.464924	45.873432	126.1726	40.88855	23.86433	125.7695235	-74.16254	11.125104	119.5159845
-25.297379	-3.027588	121.421471	-16.66361	17.56918	122.490952	41.258904	1.886121	125.206718	40.418358	45.845589	125.939705	40.838631	23.865855	125.5732115	-74.165851	11.272505	119.4086925
-25.501316	-3.375604	121.342453	-16.684643	17.595615	122.378265	41.182686	1.87078	125.097862	40.389229	45.816601	125.770035	40.7859575	23.8436905	125.4339485	-74.1552435	11.3475395	119.3225815
-25.697025	-3.726212	121.266571	-16.700855	17.584904	122.310364	41.103691	1.867129	125.022377	40.390129	45.815174	125.68425	40.74691	23.8411515	125.3533135	-74.14862	11.3286565	119.2674145
-25.863085	-4.053548	121.223427	-16.703196	17.549162	122.309456	41.07135	1.867181	124.973312	40.387051	45.817104	125.682785	40.7292005	23.8421425	125.3280485	-74.1355925	11.2561815	119.2908635
-26.029352	-4.33336	121.217796	-16.687191	17.518927	122.341171	41.086052	1.876634	124.928795	40.383923	45.815186	125.708389	40.7349875	23.84591	125.318592	-74.1093695	11.191944	119.36375
-26.258799	-4.678078	121.234665	-16.64562	17.473787	122.357941	41.154877	1.892608	124.932503	40.341427	45.828907	125.6259	40.748152	23.8607575	125.2792015	-74.039392	11.0868165	119.4366805
-26.427925	-4.857296	121.277191	-16.639973	17.461712	122.322952	41.186409	1.983695	124.93222	40.297802	45.858818	125.513474	40.7421055	23.9212565	125.222847	-74.0220515	11.0021675	119.423057
-26.571447	-5.008247	121.320702	-16.818941	17.540932	122.330437	41.207962	2.057199	124.997459	40.239456	45.908829	125.368378	40.723709	23.983014	125.1829185	-74.361591	11.09885	119.4779555
-26.740238	-5.12257	121.397652	-16.665234	17.443655	122.147774	41.249931	2.074596	125.11557	40.172787	45.905884	125.197052	40.711359	23.99024	125.156311	-74.041827	10.89707	119.139237
-26.938385	-5.209718	121.521469	-16.694958	17.409937	122.064056	41.254677	2.045805	125.276375	40.10738	45.850201	124.992249	40.6810285	23.948003	125.134312	-74.0709445	10.871871	118.9938
-27.193815	-5.26889	121.682068	-16.744734	17.340807	122.017059	41.204311	1.979068	125.471436	40.05764	45.759617	124.797821	40.6309755	23.8693425	125.1346285	-74.1204435	10.8122715	118.8994895
-27.445816	-5.311211	121.818855	-16.788273	17.216875	121.996597	41.182709	1.860264	125.642815	40.036282	45.651894	124.641754	40.6094955	23.756079	125.1422845	-74.1860415	10.677671	118.8509095
-27.90542	-5.303223	121.891914	-16.817783	16.93655	121.988358	41.13958	1.604781	125.863136	40.005856	45.407532	124.490082	40.572718	23.5061565	125.176609	-74.208284	10.3669435	118.800107
-28.241339	-5.241167	121.935356	-16.856838	16.722494	121.986374	41.108208	1.419683	125.918076	39.949181	45.239506	124.399925	40.5286945	23.3295945	125.1590005	-74.2423705	10.1153935	118.8137475
-28.603962	-5.141003	121.90815	-16.915438	16.531069	121.971428	41.029419	1.272018	125.908241	39.875122	45.085548	124.3312	40.4522705	23.178783	125.1197205	-74.2831465	9.88335499999999	118.8231355
-28.965897	-5.023544	121.838463	-16.965347	16.349148	121.925613	40.94474	1.154524	125.88929	39.793926	44.961697	124.301506	40.369333	23.0581105	125.095398	-74.300027	9.6401855	118.755828
-29.285505	-4.856155	121.769859	-17.048225	16.218067	121.884453	40.891056	1.041757	125.852432	39.709766	44.874458	124.299004	40.300411	22.9581075	125.075718	-74.396861	9.47802650000001	118.693188
-29.576424	-4.650797	121.660637	-17.119358	16.134668	121.84745	40.833111	0.993425	125.805809	39.623856	44.819752	124.313568	40.2284835	22.9065885	125.0596885	-74.4671995	9.3627475	118.6352115
-29.890385	-4.433352	121.587769	-17.196938	16.086941	121.831657	40.763794	0.947673	125.764969	39.573795	44.783218	124.359558	40.1687945	22.8654455	125.0622635	-74.5626705	9.3084365	118.6010505
-30.310318	-4.06404	121.430679	-17.22818	16.024111	121.828987	40.732681	0.825932	125.705246	39.593742	44.706146	124.500809	40.1632115	22.766039	125.1030275	-74.6195715	9.282183	118.5549465
-30.587831	-3.721617	121.286438	-17.237299	15.971902	121.79966	40.702972	0.709856	125.643349	39.595917	44.647419	124.630524	40.1494445	22.6786375	125.1369365	-74.6240425	9.2651665	118.4623835
-30.892309	-3.355147	121.101593	-17.240534	15.921156	121.765305	40.656872	0.620584	125.523148	39.601604	44.577839	124.758469	40.129238	22.5992115	125.1408085	-74.610306	9.2431005	118.3898015
-31.253572	-2.934247	120.923935	-17.262253	15.878139	121.755371	40.57708	0.562928	125.418297	39.585045	44.512688	124.894295	40.0810625	22.537808	125.156296	-74.6055685	9.21847	118.354446
-31.65152	-2.453915	120.855057	-17.309561	15.838647	121.812103	40.512863	0.498401	125.344131	39.553551	44.46209	125.07309	40.033207	22.4802455	125.2086105	-74.652329	9.1970485	118.4155955
-32.036163	-2.019603	120.836296	-17.360092	15.799221	121.89193	40.443497	0.446722	125.316528	39.542042	44.401661	125.260391	39.9927695	22.4241915	125.2884595	-74.7129535	9.1742505	118.4954005
-32.362823	-1.583194	120.893982	-17.414457	15.76024	122.006523	40.384388	0.384133	125.315773	39.507267	44.343681	125.443985	39.9458275	22.363907	125.379879	-74.7747415	9.156573	118.633167
-32.890903	-1.019556	120.974861	-17.486433	15.657945	122.163948	40.353851	0.240987	125.322006	39.481377	44.233822	125.655212	39.917614	22.2374045	125.488609	-74.89048	9.0784855	118.839287
-33.230289	-0.645434	121.01033	-17.509264	15.55193	122.242165	40.347351	0.14289	125.326752	39.474731	44.127819	125.759827	39.911041	22.1353545	125.5432895	-74.929569	8.9685055	118.9410405
-33.603931	-0.263398	121.006737	-17.523628	15.439285	122.268867	40.35598	0.02269	125.323425	39.458652	44.019119	125.843002	39.907316	22.0209045	125.5832135	-74.954572	8.8576655	118.9545205
-34.021507	0.13704	120.91391	-17.524422	15.338453	122.248352	40.355499	-0.075843	125.319565	39.457607	43.920708	125.87973	39.906553	21.9224325	125.5996475	-74.955397	8.7544735	118.8970565
-34.471123	0.581738	120.879448	-17.548203	15.248017	122.210846	40.337864	-0.166111	125.305878	39.446999	43.826347	125.88047	39.8924315	21.830118	125.593174	-74.9888375	8.665916	118.828518
-34.91721	0.967739	120.849167	-17.583899	15.189735	122.170891	40.302635	-0.272176	125.289383	39.424469	43.741646	125.828018	39.863552	21.734735	125.5587005	-75.03135	8.644735	118.7830815
-35.285854	1.368728	120.873093	-17.626844	15.150849	122.146942	40.239483	-0.330914	125.263359	39.418465	43.660099	125.733887	39.828974	21.6645925	125.498623	-75.082662	8.6371055	118.795261
-35.876137	1.891504	120.875252	-17.662485	15.100002	122.112907	40.20414	-0.439598	125.17955	39.398746	43.551292	125.584641	39.801443	21.555847	125.3820955	-75.126413	8.644157	118.8437185
-36.28294	2.22914	120.85067	-17.659798	15.051469	122.058174	40.191181	-0.504113	125.092575	39.378864	43.474392	125.458298	39.7850225	21.4851395	125.2754365	-75.1046185	8.6177985	118.8409115
-36.738194	2.587634	120.805565	-17.692572	14.987376	121.984009	40.148945	-0.541757	124.974571	39.316181	43.405182	125.308929	39.732563	21.4317125	125.14175	-75.117707	8.5430395	118.826268
-37.207451	2.938226	120.699951	-17.721825	14.930969	121.888031	40.089417	-0.564344	124.861023	39.226208	43.365513	125.153114	39.6578125	21.4005845	125.0070685	-75.1014625	8.4613535	118.7689935
-37.70784	3.335779	120.673691	-17.793695	14.873197	121.827782	39.996731	-0.554782	124.748589	39.135117	43.341618	125.011993	39.565924	21.393418	124.880291	-75.153314	8.352976	118.775273
-38.24337	3.705422	120.650772	-17.865549	14.839946	121.759567	39.898331	-0.561697	124.669266	39.005451	43.327152	124.852356	39.451891	21.3827275	124.760811	-75.182989	8.2971645	118.758323
-38.693863	4.08569	120.653687	-17.969095	14.798946	121.709717	39.810844	-0.557478	124.570679	38.869587	43.319454	124.69175	39.3402155	21.380988	124.6312145	-75.2784055	8.216904	118.7882195
-39.362698	4.556579	120.624962	-18.080378	14.710708	121.643913	39.71196	-0.53702	124.393379	38.698868	43.316273	124.438904	39.205414	21.3896265	124.4161415	-75.36617	8.0317895	118.8716845
-39.810322	4.882316	120.607712	-18.128767	14.618657	121.577095	39.639984	-0.533717	124.262093	38.606461	43.294495	124.255249	39.1232225	21.380389	124.258671	-75.3807565	7.856925	118.895519
-40.28513	5.200933	120.605675	-18.170732	14.498077	121.538795	39.600349	-0.542848	124.137917	38.522167	43.265884	124.103737	39.061258	21.361518	124.120827	-75.402722	7.634636	118.956763
-40.784878	5.546834	120.614967	-18.193518	14.359	121.546486	39.587627	-0.567665	124.054321	38.442509	43.230373	123.988136	39.015068	21.331354	124.0212285	-75.402104	7.386646	119.0717435
-41.314289	5.931854	120.720184	-18.208031	14.222306	121.607002	39.592075	-0.60755	124.031891	38.379784	43.179981	123.914886	38.9859295	21.2862155	123.9733885	-75.4019915	7.1583965	119.2406155
-41.763874	6.291976	120.894203	-18.237335	14.103286	121.710884	39.612034	-0.661991	124.054893	38.326904	43.131775	123.867439	38.969469	21.234892	123.961166	-75.444139	6.97168	119.460602
-42.188229	6.650889	121.050049	-18.252195	13.981512	121.838745	39.615665	-0.723598	124.115501	38.271809	43.064873	123.839951	38.943737	21.1706375	123.977726	-75.448127	6.7923865	119.699764
-42.871727	7.1485	121.32	-18.286377	13.818852	122.037125	39.609997	-0.816269	124.229645	38.215172	42.976093	123.820831	38.9125845	21.079912	124.025238	-75.4853385	6.557792	120.049012
-43.347584	7.514071	121.448494	-18.297335	13.726285	122.13858	39.60463	-0.853132	124.291756	38.179394	42.933075	123.797462	38.892012	21.0399715	124.044609	-75.486682	6.4125985	120.232551
-43.821144	7.919807	121.508896	-18.330357	13.64128	122.199501	39.590839	-0.880632	124.323906	38.097435	42.905693	123.73288	38.844137	21.0125305	124.028393	-75.504851	6.2700295	120.370609
-44.351135	8.346738	121.593948	-18.376604	13.564469	122.232162	39.569698	-0.887846	124.287102	37.999474	42.895538	123.659195	38.784586	21.003846	123.9731485	-75.537794	6.125092	120.4911755
-44.793167	8.779663	121.671005	-18.430714	13.492661	122.263374	39.545105	-0.902251	124.205864	37.900936	42.887135	123.615479	38.7230205	20.992442	123.9106715	-75.5844485	5.99288	120.6160765
-45.215744	9.213909	121.681259	-18.468481	13.395396	122.267998	39.523979	-0.931801	124.148155	37.826054	42.876816	123.613571	38.6750165	20.9725075	123.880863	-75.6119785	5.8182845	120.655133
-45.630951	9.613964	121.67746	-18.50366	13.331708	122.271683	39.480846	-0.951015	124.077759	37.763905	42.885227	123.64521	38.6223755	20.967106	123.8614845	-75.6296955	5.69631	120.6818815
-46.273693	10.281292	121.73365	-18.595901	13.268434	122.270187	39.415558	-0.977892	123.90126	37.627968	42.925591	123.657677	38.521763	20.9738495	123.7794685	-75.713565	5.5630185	120.7609055
-46.734444	10.794031	121.762756	-18.679422	13.274879	122.271263	39.336861	-0.972721	123.758957	37.494503	42.974758	123.641983	38.415682	21.0010185	123.70047	-75.774526	5.5487395	120.842056
-47.200104	11.327916	121.861412	-18.765331	13.305155	122.286308	39.259335	-0.93621	123.559334	37.363686	43.028225	123.593117	38.3115105	21.0460075	123.5762255	-75.8421725	5.5643025	120.9963905
-47.639866	11.84822	121.967529	-18.875282	13.353236	122.27652	39.136543	-0.878985	123.305702	37.199455	43.091324	123.464989	38.167999	21.1061695	123.3853455	-75.918563	5.6003025	121.1676945
-48.019211	12.375455	122.045776	-18.996788	13.390382	122.229317	39.040642	-0.832589	122.904922	37.050034	43.166306	123.292587	38.045338	21.1668585	123.0987545	-76.038914	5.6139055	121.3598795
-48.390926	12.827579	122.106743	-19.111786	13.433308	122.150375	38.983833	-0.777591	122.417213	36.876278	43.252285	123.036385	37.9300555	21.237347	122.726799	-76.1536275	5.629269	121.573951
-48.739666	13.247026	122.141968	-19.22147	13.492656	122.028801	38.892235	-0.659966	121.925568	36.675964	43.367176	122.707794	37.7840995	21.353605	122.316681	-76.2270395	5.631707	121.740921
-49.237335	13.919769	122.240189	-19.321402	13.587229	121.837006	38.699917	-0.385929	121.038971	36.440231	43.50354	122.308556	37.570074	21.5588055	121.6737635	-76.212878	5.6156525	122.0002485
-49.509804	14.380278	122.277763	-19.383217	13.630994	121.724953	38.494915	-0.303356	120.672569	36.299686	43.529041	122.030304	37.3973005	21.6128425	121.3514365	-76.1637345	5.6491455	122.0984695
-49.638256	14.774047	122.328545	-19.433502	13.673369	121.660973	38.32943	-0.254409	120.299706	36.229023	43.533211	121.903542	37.2792265	21.639401	121.101624	-76.1462305	5.707337	122.220322
-49.87693	15.273627	122.444115	-19.48904	13.704334	121.644882	38.19294	-0.254135	120.065567	36.155304	43.516273	121.825699	37.174122	21.631069	120.945633	-76.152202	5.777599	122.344131
-50.048977	15.751068	122.571442	-19.537226	13.748725	121.680687	38.074192	-0.240524	119.988716	36.125084	43.519447	121.812126	37.099638	21.6394615	120.900421	-76.17409	5.8579885	122.460953
-50.151993	16.197306	122.690407	-19.5888	13.811427	121.757851	38.029926	-0.214442	120.020973	36.119595	43.55489	121.863472	37.0747605	21.670224	120.9422225	-76.2523605	5.95263	122.5734795
-50.198956	16.609329	122.770897	-19.633923	13.885432	121.856453	38.046864	-0.197296	120.124832	36.088581	43.610725	121.901497	37.0677225	21.7067145	121.0131645	-76.3355685	6.0641495	122.6997415
-50.166615	17.172356	122.886566	-19.684113	14.00927	121.972061	38.022186	-0.162649	120.324799	36.061581	43.65424	121.866348	37.0418835	21.7457955	121.0955735	-76.4101095	6.2727445	122.8485485
-50.083126	17.497469	122.915459	-19.688877	14.082685	122.041412	38.024273	-0.154663	120.465508	36.064564	43.660072	121.817162	37.0444185	21.7527045	121.141335	-76.4221725	6.4126655	122.941489
-49.820637	17.846321	122.968445	-19.678942	14.131234	122.121254	38.052177	-0.196725	120.624504	36.090424	43.629211	121.760307	37.0713005	21.716243	121.1924055	-76.4291845	6.546225	123.0501025
-49.462299	18.079597	123.043373	-19.629822	14.137639	122.217133	38.097256	-0.258475	120.845581	36.142941	43.57515	121.736458	37.1200985	21.6583375	121.2910195	-76.3797425	6.6169405	123.1432465
-49.063148	18.329201	123.079391	-19.588392	14.130386	122.315689	38.148602	-0.300374	121.156921	36.230869	43.524529	121.758247	37.1897355	21.6120775	121.457584	-76.3665195	6.6486945	123.173794
-48.663502	18.648636	123.011086	-19.526556	14.108513	122.431969	38.210018	-0.344094	121.490112	36.329948	43.497673	121.831085	37.269983	21.5767895	121.6605985	-76.323095	6.6402365	123.2033395
-48.130272	18.976336	122.935631	-19.477587	14.11034	122.535385	38.282597	-0.380047	121.819862	36.441414	43.469856	121.895584	37.3620055	21.5449045	121.857723	-76.3171795	6.6757755	123.213047
-47.248928	19.563612	122.914169	-19.394836	14.133286	122.666672	38.400921	-0.387764	122.216034	36.583595	43.477329	121.966805	37.492258	21.5447825	122.0914195	-76.28193	6.7217895	123.2419245
-46.819942	20.069054	122.957336	-19.328672	14.170328	122.728096	38.502998	-0.379864	122.431862	36.648499	43.503967	121.972427	37.5757485	21.5620515	122.2021445	-76.2330925	6.7786045	123.2540475
-46.179043	20.459976	122.889732	-19.267431	14.226517	122.795128	38.592667	-0.323106	122.650024	36.725037	43.546333	121.982063	37.658852	21.6116135	122.3160435	-76.193714	6.8414205	123.2742125
-45.534836	20.785452	122.862602	-19.176968	14.2842	122.861794	38.701786	-0.26277	122.857025	36.844036	43.581425	122.029114	37.772911	21.6593275	122.4430695	-76.126847	6.9090725	123.2805185
-44.841145	21.158091	122.799301	-19.054867	14.344118	122.904312	38.849777	-0.256527	123.086678	36.977734	43.608444	122.087776	37.9137555	21.6759585	122.587227	-76.0234895	7.0122775	123.221397
-44.049221	21.584183	122.660652	-18.930775	14.412379	122.929344	38.968922	-0.254424	123.313797	37.142223	43.613312	122.12558	38.0555725	21.679444	122.7196885	-75.9171225	7.145314	123.1389995
-43.212196	22.049799	122.513069	-18.808586	14.477515	122.927216	39.051037	-0.223669	123.499283	37.323547	43.627354	122.180412	38.187292	21.7018425	122.8398475	-75.804464	7.2531875	123.0145845
-42.025932	22.813856	122.361397	-18.595314	14.582361	122.902596	39.17355	-0.219504	123.820648	37.585373	43.644005	122.254822	38.3794615	21.7122505	123.037735	-75.5700895	7.4524715	122.767457
-41.222935	23.326748	122.211769	-18.449896	14.629802	122.886444	39.250092	-0.209226	124.05146	37.768414	43.656162	122.33815	38.509253	21.723468	123.194805	-75.409045	7.536136	122.578083
-40.568325	23.807962	122.234406	-18.314457	14.679975	122.883835	39.358894	-0.201011	124.317947	37.94759	43.681072	122.450043	38.653242	21.7400305	123.383995	-75.282156	7.6199195	122.383675
-39.84486	24.375256	122.081688	-18.181067	14.725749	122.911713	39.443474	-0.197116	124.637367	38.14772	43.717064	122.572098	38.795597	21.759974	123.6047325	-75.157731	7.691524	122.2186935
-39.094444	25.014519	121.928284	-18.058994	14.769569	122.946022	39.521046	-0.159175	124.957573	38.349648	43.757988	122.720612	38.935347	21.7994065	123.8390925	-75.053335	7.7397315	122.0529515
-38.305855	25.668076	121.759186	-17.918484	14.812297	122.966873	39.602863	-0.098315	125.255898	38.528721	43.813782	122.883186	39.065792	21.8577335	124.069542	-74.90276	7.7668605	121.864204
-37.598671	26.365372	121.702682	-17.810379	14.877939	123.038101	39.701828	-0.04761	125.533783	38.709667	43.867809	123.062851	39.2057475	21.9100995	124.298317	-74.8265055	7.8457785	121.777885
-36.502621	27.415783	121.701828	-17.654057	14.997813	123.135841	39.894684	0.056041	125.910797	38.992638	44.001869	123.418518	39.443661	22.028955	124.6646575	-74.751775	7.966671	121.6070245
-35.745518	28.23296	121.598328	-17.546137	15.09589	123.159576	40.079311	0.139004	126.075706	39.158184	44.134857	123.661484	39.6187475	22.1369305	124.868595	-74.7110215	8.0548495	121.450557
-34.947075	29.092947	121.453964	-17.444002	15.213664	123.174431	40.241573	0.247411	126.166748	39.309505	44.292809	123.92012	39.775539	22.27011	125.043434	-74.663543	8.157218	121.305428
-34.212856	29.99704	121.557831	-17.3668	15.356771	123.196281	40.391647	0.393006	126.151154	39.445854	44.468006	124.176048	39.9187505	22.430506	125.163601	-74.6523505	8.283036	121.228961
-33.472672	30.879143	121.646706	-17.283596	15.497001	123.192963	40.566109	0.5607	125.974068	39.579437	44.673378	124.387787	40.072773	22.617039	125.1809275	-74.639965	8.376963	121.2049985
-32.713257	31.816923	121.68219	-17.210981	15.647771	123.148521	40.721634	0.748722	125.698105	39.666008	44.888466	124.566032	40.193821	22.818594	125.1320685	-74.615783	8.476948	121.1649735
-31.922215	32.825142	121.820961	-17.121696	15.824916	123.065269	40.856308	0.988991	125.286652	39.749512	45.136387	124.698425	40.30291	23.062689	124.9925385	-74.546302	8.587143	121.1379995
-30.77721	34.301437	122.004486	-17.000542	16.106361	122.860229	40.982494	1.427017	124.657524	39.825615	45.567139	124.877869	40.4040545	23.497078	124.7676965	-74.4051385	8.715644	120.9527615
-30.05299	35.231434	122.16494	-16.941153	16.332497	122.697975	41.007107	1.800258	124.170944	39.869198	45.885509	125.032791	40.4381525	23.8428835	124.6018675	-74.3204585	8.8221105	120.7940825
-29.266268	36.217075	122.338226	-16.895498	16.594736	122.526466	41.047722	2.153764	123.81147	39.880379	46.224857	125.151909	40.4640505	24.1893105	124.4816895	-74.2550465	9.0001615	120.5712425
-28.445387	37.186443	122.454895	-16.875154	16.884609	122.373749	41.045414	2.53827	123.417213	39.881859	46.602318	125.303078	40.4636365	24.570294	124.3601455	-74.2139445	9.19892400000001	120.3873525
-27.72378	38.119587	122.638176	-16.894705	17.182983	122.245369	41.020531	2.93999	123.047935	39.84433	46.941395	125.427208	40.4324305	24.9406925	124.2375715	-74.2218405	9.4252735	120.2531665
-26.99511	39.02293	122.769524	-16.931633	17.44243	122.093819	40.961742	3.272909	122.771622	39.793964	47.251274	125.537407	40.377853	25.2620915	124.1545145	-74.241119	9.6227685	120.0331235
-26.289162	39.978134	122.858986	-16.95952	17.656418	121.953606	40.897758	3.579529	122.504005	39.758507	47.506886	125.666031	40.3281325	25.5432075	124.085018	-74.2471725	9.7696285	119.822194
-25.175316	41.253155	123.011803	-17.012379	17.89323	121.80381	40.861603	3.858666	122.213806	39.711323	47.775986	125.81041	40.286463	25.817326	124.012108	-74.311221	9.969134	119.595512
-24.528433	41.992432	123.217331	-17.039726	17.966421	121.753403	40.829762	3.965184	122.077881	39.673306	47.890022	125.898064	40.251534	25.927603	123.9879725	-74.330986	10.005239	119.5188335
-23.863949	42.602207	123.394684	-17.08412	18.02861	121.733833	40.815769	4.024394	122.001839	39.658901	47.951141	125.978378	40.237335	25.9877675	123.9901085	-74.405575	10.0694525	119.4775575
-23.199692	43.195923	123.453163	-17.108027	18.075504	121.730339	40.815296	4.065644	122.0336	39.664101	48.044346	126.04995	40.2396985	26.054995	124.041775	-74.4557525	10.096013	119.418903
-22.482481	43.673004	123.465309	-17.124548	18.102247	121.754753	40.831184	4.107446	122.081017	39.704685	48.111546	126.171326	40.2679345	26.109496	124.1261715	-74.5170305	10.094998	119.3833345
-21.761284	44.08149	123.566185	-17.098595	18.156427	121.795258	40.839691	4.174128	122.120987	39.749619	48.158821	126.321205	40.294655	26.1664745	124.221096	-74.491845	10.1463795	119.36942
-21.081846	44.397823	123.65184	-17.099285	18.22897	121.847534	40.846748	4.239351	122.180519	39.780022	48.255432	126.488876	40.313385	26.2473915	124.3346975	-74.511955	10.2105485	119.3603705
-20.043541	44.78405	123.951019	-17.034527	18.376333	121.942734	40.962608	4.392481	122.204781	39.862606	48.445095	126.770058	40.412607	26.418788	124.4874195	-74.481661	10.333878	119.3980485
-19.28001	45.017769	124.230049	-16.991734	18.526789	122.03846	41.08675	4.550528	122.275368	39.8866	48.632561	127.000549	40.486675	26.5915445	124.6379585	-74.470143	10.4620335	119.4389615
-18.555647	45.141987	124.493454	-16.952538	18.708742	122.164215	41.219841	4.770634	122.321762	39.938652	48.855663	127.291145	40.5792465	26.8131485	124.8064535	-74.4843225	10.6043355	119.5219765
-17.747725	45.191498	124.762512	-16.879597	18.900311	122.316154	41.32341	5.010628	122.32869	40.011967	49.042164	127.564278	40.6676885	27.026396	124.946484	-74.4268825	10.774226	119.685824
-17.035206	45.181149	125.059341	-16.840534	19.087616	122.428741	41.378212	5.225993	122.283913	40.391151	49.13324	127.627243	40.8846815	27.1796165	124.955578	-74.5657495	10.9956155	119.901904
-16.255232	45.033669	125.202904	-16.798077	19.256062	122.47493	41.424217	5.424577	122.112381	40.462456	49.30027	127.758492	40.9433365	27.3624235	124.9354365	-74.5394905	11.1497005	120.0144235
-15.50401	44.931538	125.328156	-16.728088	19.400797	122.426262	41.440117	5.635173	121.915543	40.50742	49.442265	127.873947	40.9737685	27.538719	124.894745	-74.4299445	11.262875	119.957779
-14.277859	44.609638	125.416397	-16.634735	19.644104	122.345589	41.518055	5.931014	121.702316	40.576916	49.722599	127.958954	41.0474855	27.8268065	124.830635	-74.3169555	11.4614015	119.860543
-13.318881	44.217567	125.329124	-16.584038	19.829935	122.318336	41.584824	6.188505	121.647156	40.592762	49.946228	127.992371	41.088793	28.0673665	124.8197635	-74.256869	11.5925035	119.8169085
-12.607307	43.849453	125.304077	-16.564285	20.038948	122.297523	41.663826	6.440006	121.705521	40.570145	50.181641	127.91523	41.1169855	28.3108235	124.8103755	-74.2455555	11.7670725	119.7846705
-11.770994	43.383774	125.100258	-16.566759	20.233604	122.264694	41.74305	6.61848	121.871635	40.495007	50.42271	127.651451	41.1190285	28.520595	124.761543	-74.2525465	11.946613	119.767845
-11.016726	42.900894	124.473724	-16.597082	20.388674	122.188362	41.790909	6.735824	122.098877	40.118015	50.75193	127.435387	40.954462	28.743877	124.767132	-74.148626	12.033471	119.609592
-10.174112	42.265083	123.93676	-16.647652	20.472004	122.106232	41.8125	6.835922	122.391045	40.026741	50.902134	127.011429	40.9196205	28.869028	124.701237	-74.2149245	12.07498	119.511227
-9.443296	41.566536	123.361732	-16.73711	20.504539	122.016464	41.836784	6.854264	122.740814	39.912018	51.004303	126.517975	40.874401	28.9292835	124.6293945	-74.348621	12.0797945	119.4035335
-8.301195	40.321064	122.586121	-16.832022	20.435665	121.894585	41.862644	6.859213	123.245644	39.755005	51.019604	125.863556	40.8088245	28.9394085	124.5546	-74.4728685	11.9319215	119.23457
-7.504754	39.397202	122.109398	-16.87697	20.325773	121.837593	41.909851	6.81719	123.581223	39.639347	51.030575	125.493797	40.774599	28.9238825	124.53751	-74.528539	11.7276635	119.137676
-6.754463	38.442322	121.82206	-16.919573	20.226271	121.816978	41.978081	6.753968	123.924568	39.54776	51.020317	125.176712	40.7629205	28.8871425	124.55064	-74.6020665	11.5653995	119.083316
-5.985565	37.489586	121.603813	-16.928926	20.141794	121.824852	42.035736	6.697066	124.249908	39.478447	50.995022	124.949333	40.7570915	28.846044	124.5996205	-74.6149435	11.437544	119.0500835
-5.245265	36.612526	121.51786	-16.916555	20.056921	121.858337	42.089016	6.657182	124.544228	39.467072	50.979813	124.805473	40.778044	28.8184975	124.6748505	-74.611154	11.2953445	119.0418235
-4.433772	35.734261	121.445702	-16.897657	19.998768	121.909622	42.144764	6.616961	124.770416	39.504715	50.952866	124.749374	40.8247395	28.7849135	124.759895	-74.6200535	11.2126225	119.059349
-3.718032	34.885521	121.456314	-16.8757	19.971092	121.956322	42.2122	6.588599	124.941978	39.541931	50.954086	124.75666	40.8770655	28.7713425	124.849319	-74.6284655	11.1708415	119.063325
-2.617082	33.720642	121.54287	-16.829643	19.999105	122.019363	42.278816	6.636268	125.092293	39.600086	51.033508	124.799431	40.939451	28.834888	124.945862	-74.598737	11.163322	119.092864
-1.927332	32.932838	121.599625	-16.823111	20.065376	122.057816	42.299671	6.702959	125.122963	39.607647	51.122707	124.831894	40.953659	28.912833	124.9774285	-74.599881	11.217919	119.1382035
-1.23059	32.183144	121.680763	-16.83256	20.139029	122.091164	42.307003	6.786628	125.12822	39.596584	51.204842	124.855865	40.9517935	28.995735	124.9920425	-74.6169135	11.282323	119.1902855
-0.607101	31.494299	121.747887	-16.885382	20.222631	122.100281	42.280201	6.876858	125.105141	39.569523	51.304508	124.872566	40.924862	29.090683	124.9888535	-74.695626	11.354579	119.2117085
-0.019769	30.841276	121.82473	-16.935884	20.276211	122.077194	42.216866	6.972644	125.021378	39.51741	51.381493	124.910065	40.867138	29.1770685	124.9657215	-74.738906	11.3753535	119.1886665
0.585337	30.136171	121.717682	-17.00272	20.32041	121.998299	42.155476	7.023377	124.942101	39.454094	51.430904	124.926086	40.804785	29.2271405	124.9340935	-74.810225	11.4136795	119.0625045
1.202905	29.456585	121.663788	-17.060904	20.323975	121.893707	42.099113	7.031003	124.858818	39.399181	51.448536	124.916908	40.749147	29.2397695	124.887863	-74.870955	11.4081805	118.899551
2.026145	28.422871	121.571114	-17.142942	20.279068	121.716713	42.03334	7.003903	124.763725	39.290451	51.457375	124.912178	40.6618955	29.230639	124.8379515	-74.9477795	11.327497	118.5954745
2.543678	27.744461	121.528801	-17.195658	20.211267	121.631767	41.995251	6.980938	124.746086	39.226994	51.433544	124.931458	40.6111225	29.207241	124.838772	-75.0024385	11.215293	118.424762
3.098789	27.019629	121.516609	-17.223024	20.142532	121.586525	42.000114	6.917743	124.801926	39.172997	51.387604	124.992874	40.5865555	29.1526735	124.8974	-75.0326035	11.1323905	118.27565
3.59311	26.34314	121.545914	-17.22422	20.066994	121.585381	42.056561	6.830307	124.994675	39.138092	51.343433	125.107399	40.5973265	29.08687	125.051037	-75.0457665	11.047118	118.119725
4.110601	25.629807	121.651314	-17.223526	20.018496	121.64402	42.156197	6.766677	125.256577	39.117855	51.297863	125.297844	40.637026	29.03227	125.2772105	-75.084078	11.004722	118.0108295
4.569255	24.98251	121.881577	-17.19278	19.990665	121.733345	42.300983	6.667576	125.607849	39.112888	51.244034	125.531937	40.7069355	28.955805	125.569893	-75.0924955	11.025525	117.896797
4.995204	24.347519	122.093842	-17.127644	19.953045	121.843681	42.454369	6.584513	126.034584	39.153824	51.231987	125.8162	40.8040965	28.90825	125.925392	-75.0593845	10.99784	117.76197
5.632701	23.401155	122.45282	-16.935713	19.895546	122.029808	42.958912	6.42085	126.401794	39.332748	51.242935	126.355972	41.14583	28.8318925	126.378883	-75.017256	10.9591995	117.680733
6.000259	22.756958	122.620811	-16.784456	19.851967	122.162582	43.088917	6.417405	126.674164	39.465939	51.272327	126.672913	41.277428	28.844866	126.6735385	-74.84634	10.859068	117.6516255
6.354487	22.095068	122.811615	-16.617208	19.783112	122.30294	43.221176	6.362074	126.868484	39.585171	51.2789	126.986122	41.4031735	28.820487	126.927303	-74.6375895	10.745737	117.678577
6.687676	21.440134	122.954979	-16.493971	19.69655	122.445343	43.303963	6.285298	127.040253	39.699234	51.22118	127.34021	41.5015985	28.753239	127.1902315	-74.4895405	10.639861	117.7004545
6.935011	20.832954	123.186623	-16.37982	19.628424	122.570572	43.365391	6.200432	127.202118	39.84016	51.140064	127.720306	41.6027755	28.670248	127.461212	-74.3624155	10.5866	117.679932
7.14817	20.230242	123.349937	-16.325607	19.596611	122.693192	43.393631	6.117965	127.339401	39.957401	51.070934	128.060501	41.675516	28.5944495	127.699951	-74.32673	10.5987725	117.686433
7.302815	19.656204	123.459663	-16.284428	19.566458	122.773087	43.411118	6.036457	127.443062	40.031174	51.001053	128.322845	41.721146	28.518755	127.8829535	-74.290002	10.614161	117.6632205
7.506099	18.750172	123.503708	-16.27396	19.556812	122.836075	43.375019	5.987995	127.479111	40.071934	50.958324	128.505249	41.7234765	28.4731595	127.99218	-74.2713965	10.6404645	117.67997
7.551141	18.115183	123.388481	-16.288685	19.536097	122.794357	43.336212	5.959155	127.397072	40.051632	50.923729	128.506119	41.693922	28.441442	127.9515955	-74.271292	10.630752	117.6371185
7.561682	17.426292	123.255943	-16.291344	19.509367	122.70182	43.29707	5.921618	127.304863	40.026196	50.845207	128.45607	41.661633	28.3834125	127.8804665	-74.244321	10.6353215	117.5231735
7.546446	16.750563	123.09539	-16.298273	19.459127	122.583366	43.246349	5.87253	127.199066	39.984253	50.748211	128.382416	41.615301	28.3103705	127.790741	-74.211847	10.6078835	117.375991
7.46105	16.074205	122.98262	-16.313114	19.375692	122.480774	43.200386	5.793604	127.102791	39.951485	50.659973	128.305435	41.5759355	28.2267885	127.704113	-74.2021635	10.5245955	117.257435
7.337006	15.403541	122.840202	-16.316137	19.280636	122.381378	43.158855	5.682291	127.009377	39.887093	50.535835	128.218399	41.522974	28.109063	127.613888	-74.155248	10.452209	117.148868
7.170125	14.739013	122.696053	-16.349236	19.166576	122.278557	43.102554	5.546882	126.918922	39.823452	50.388103	128.155182	41.463003	27.9674925	127.537052	-74.161475	10.3656595	117.020062
6.83936	13.641397	122.490433	-16.384338	18.97504	122.151031	42.994942	5.349592	126.803543	39.766727	50.161682	128.13327	41.3808345	27.755637	127.4684065	-74.1495105	10.194443	116.8336555
6.516554	12.865843	122.350525	-16.582109	18.922667	122.149147	42.919979	5.177754	126.72728	39.749104	49.985744	128.177673	41.3345415	27.581749	127.4524765	-74.4987595	10.263585	116.8458175
6.193016	12.06333	122.205719	-16.468842	18.733137	122.037613	42.824974	4.967112	126.646111	39.713245	49.786247	128.23288	41.2691095	27.3766795	127.4394955	-74.2067935	10.0895945	116.6357305
5.821752	11.282222	122.157494	-16.541273	18.638363	122.068314	42.709393	4.76429	126.607178	39.707527	49.598473	128.295593	41.20846	27.1813815	127.4513855	-74.291006	10.0953445	116.6852425
5.401548	10.523426	122.174217	-16.585644	18.589422	122.156837	42.61602	4.581972	126.57859	39.724014	49.410313	128.361923	41.170017	26.9961425	127.4702565	-74.341305	10.1827015	116.8434175
4.970476	9.76981	122.179771	-16.629791	18.557863	122.27272	42.551193	4.430659	126.593842	39.750721	49.255226	128.408401	41.150957	26.8429425	127.5011215	-74.410539	10.2727835	117.0443185
4.493806	8.943964	122.156563	-16.642328	18.532114	122.37632	42.51059	4.314117	126.608894	39.799099	49.131588	128.457275	41.1548445	26.7228525	127.5330845	-74.4395005	10.3413755	117.2195555
3.753755	7.608762	122.111557	-16.596088	18.49497	122.473732	42.512905	4.102797	126.678062	39.883362	48.889687	128.522903	41.1981335	26.496242	127.6004825	-74.3903095	10.493698	117.3469815
3.210809	6.742732	122.126686	-16.573988	18.442972	122.526978	42.514782	3.913561	126.731491	39.93655	48.703835	128.532104	41.225666	26.308698	127.6317975	-74.373642	10.577246	117.4221585
2.66313	5.871818	122.150063	-16.520319	18.364712	122.579155	41.921257	4.013581	126.984108	39.994629	48.490273	128.487183	40.957943	26.251927	127.7356455	-73.998581	10.477497	117.4226645
2.051711	4.920047	122.197639	-16.479126	18.268719	122.639656	41.917267	3.826961	127.070473	40.042179	48.258587	128.36113	40.979723	26.042774	127.7158015	-73.937975	10.494664	117.5635105
1.407586	3.938769	122.274086	-16.407894	18.168495	122.699478	41.925255	3.654851	127.208687	40.109802	48.057278	128.192413	41.0175285	25.8560645	127.70055	-73.8333165	10.4809255	117.698406
0.754094	3.011932	122.456703	-16.329359	18.078722	122.737061	41.954075	3.508239	127.38266	40.174767	47.869579	127.99305	41.064421	25.688909	127.687855	-73.723139	10.468535	117.786267
0.072314	2.115829	122.637878	-16.293121	17.987888	122.773445	41.999863	3.340255	127.583458	40.223156	47.674778	127.752922	41.1115095	25.5075165	127.66819	-73.6977515	10.4682595	117.8787
-1.056928	0.765505	122.912285	-16.272734	17.837833	122.821213	41.995247	3.071738	127.834404	40.243328	47.357143	127.350578	41.1192875	25.2144405	127.592491	-73.6647555	10.4612255	118.049935
-1.836949	-0.14693	123.026909	-16.272337	17.715668	122.868904	41.928001	2.893118	127.954994	40.269276	47.127491	127.092216	41.0986385	25.0103045	127.523605	-73.6433125	10.4210315	118.214203
-2.645768	-0.953363	123.216782	-16.300102	17.573154	122.931931	41.828884	2.712804	128.071747	40.288895	46.89674	126.898849	41.0588895	24.804772	127.485298	-73.6590935	10.341536	118.378564
-3.463072	-1.726669	123.402725	-16.344482	17.416235	123.019447	41.766228	2.489311	128.200073	40.312969	46.674675	126.776909	41.0395985	24.581993	127.488491	-73.7285625	10.250477	118.550403
-4.341874	-2.477788	123.549377	-16.407782	17.282566	123.111275	41.702072	2.273043	128.318985	40.311821	46.48325	126.718628	41.0069465	24.3781465	127.5188065	-73.8225105	10.1869855	118.7037435
-5.26288	-3.249374	123.669662	-16.46686	17.153095	123.169945	41.508949	2.116561	128.436615	40.283813	46.329967	126.656326	40.896381	24.223264	127.5464705	-73.830101	10.082926	118.7934195
-6.160594	-3.890213	123.789307	-16.547642	17.06509	123.215805	41.431557	2.045101	128.498871	40.207096	46.247486	126.570618	40.8193265	24.1462935	127.5347445	-73.9146105	9.9838865	118.8968655
-7.576493	-4.616043	124.03923	-16.654821	16.984018	123.244308	41.38298	2.006835	128.537506	40.066971	46.174114	126.418777	40.7249755	24.0904745	127.4781415	-74.0346175	9.8775615	119.0104745
-8.198401	-5.280702	123.970642	-16.720503	16.952501	123.27578	41.513382	1.969874	128.569107	39.969776	46.156071	126.316055	40.741579	24.0629725	127.442581	-74.182585	9.84202950000001	119.108979
-9.442564	-5.531434	124.123131	-16.77743	16.926767	123.319916	41.508331	1.949966	128.601929	39.919113	46.13987	126.227127	40.713722	24.044918	127.414528	-74.268582	9.808616	119.225304
-10.424862	-5.862386	124.18264	-16.814997	16.896395	123.378433	41.490261	1.9257	128.615677	39.862103	46.129574	126.161697	40.676182	24.027637	127.388687	-74.306176	9.765153	119.368179
-11.290216	-6.12731	124.253632	-16.859755	16.876978	123.452126	41.438778	1.944776	128.574448	39.825863	46.140953	126.096252	40.6323205	24.0428645	127.33535	-74.3518305	9.7110915	119.568902
-12.138469	-6.359746	124.220322	-16.899746	16.844793	123.53717	41.370522	1.981124	128.486938	39.794926	46.155735	126.02565	40.582724	24.0684295	127.256294	-74.382216	9.6211565	119.818046
-13.366158	-6.271957	124.266014	-16.913881	16.824175	123.628578	41.173279	2.024746	128.356766	39.752686	46.159641	125.989029	40.4629825	24.0921935	127.1728975	-74.2907445	9.5561565	120.0842585
-14.896088	-6.298543	124.202942	-16.922647	16.788355	123.766914	41.251236	2.060601	128.143616	39.705975	46.19302	126.045845	40.4786055	24.1268105	127.0947305	-74.3238995	9.4498995	120.4390975
-15.863604	-6.186836	124.17746	-16.918171	16.764463	123.858521	41.215179	2.108883	128.015793	39.697151	46.221626	126.150536	40.456165	24.1652545	127.0831645	-74.292507	9.3636715	120.6338775
-16.792185	-6.043015	124.05175	-16.918211	16.760433	123.937775	41.225853	2.119094	127.908325	39.69997	46.262009	126.293907	40.4629115	24.1905515	127.101116	-74.2993335	9.3303145	120.774434
-17.826792	-5.783245	123.951721	-16.918615	16.770439	123.993637	41.254547	2.142724	127.812492	39.694855	46.32362	126.4366	40.474701	24.233172	127.124546	-74.311931	9.307706	120.862728
-18.814058	-5.500576	123.826347	-16.930147	16.789499	124.00972	41.300644	2.17667	127.711548	39.682606	46.388538	126.539528	40.491625	24.282604	127.125538	-74.351919	9.296394	120.893902
-19.74749	-5.19767	123.738968	-16.970842	16.827063	124.005363	41.294136	2.22796	127.566185	39.621731	46.437649	126.581558	40.4579335	24.3328045	127.0738715	-74.3996175	9.3213215	120.9368545
-20.71768	-4.762049	123.66127	-17.018784	16.860508	123.990631	41.242611	2.29178	127.417793	39.546566	46.471363	126.571342	40.3945885	24.3815715	126.9945675	-74.4321565	9.3394445	120.9866945
-22.171619	-4.078315	123.587334	-17.104151	16.885553	124.019882	41.131737	2.358088	127.248238	39.433453	46.506798	126.598633	40.282595	24.432443	126.9234355	-74.490897	9.338663	121.1163285
-23.118721	-3.576158	123.603355	-17.150511	16.85795	124.105179	41.093319	2.354704	127.206001	39.376247	46.510128	126.691864	40.234783	24.432416	126.9489325	-74.535805	9.283484	121.2614255
-24.000412	-3.107976	123.617134	-17.176605	16.823391	124.204445	41.070171	2.324455	127.204704	39.364597	46.49892	126.82811	40.217384	24.4116875	127.016407	-74.570594	9.2350945	121.392483
-24.868431	-2.531825	123.612343	-17.196945	16.768986	124.290314	41.088669	2.266246	127.205482	39.382858	46.463676	127.007698	40.2357635	24.364961	127.10659	-74.6296535	9.173011	121.474038
-25.763697	-1.955593	123.549232	-17.203587	16.702351	124.359726	41.107323	2.201588	127.198997	39.400089	46.421455	127.193344	40.253706	24.3115215	127.1961705	-74.66088	9.0931805	121.5232815
-26.607317	-1.343453	123.456421	-17.201818	16.628942	124.387871	41.105415	2.119453	127.171181	39.434452	46.359367	127.351402	40.2699335	24.23941	127.2612915	-74.6735695	9.018474	121.5144505
-27.413345	-0.771283	123.393478	-17.196325	16.550758	124.397324	41.077385	2.035796	127.135696	39.463921	46.27953	127.478455	40.270653	24.157663	127.3070755	-74.663303	8.943853	121.4875725
-28.595242	0.230785	123.319199	-17.184273	16.488337	124.434326	41.32766	1.786211	127.012001	39.533966	46.161888	127.703514	40.430813	23.9740495	127.3577575	-74.799359	9.0026245	121.5108945
-29.374426	0.93948	123.295471	-17.16151	16.456619	124.511696	41.317871	1.704021	127.010742	39.60387	46.092106	127.870407	40.4608705	23.8980635	127.4405745	-74.7838905	9.0151745	121.5828175
-30.112923	1.601277	123.392502	-17.129448	16.415155	124.619972	41.324127	1.6244	126.990685	39.665649	46.027195	128.057922	40.494888	23.8257975	127.5243035	-74.753784	9.0045125	121.7156405
-30.59919	2.106326	123.386765	-17.091665	16.362673	124.735191	41.338699	1.566452	126.93882	39.734753	45.954021	128.245361	40.536726	23.7602365	127.5920905	-74.720056	8.9651095	121.8782915
-31.279543	2.772982	123.400642	-17.024317	16.286152	124.835609	41.363121	1.519803	126.853119	39.804371	45.880054	128.411606	40.583746	23.6999285	127.6323625	-74.63238	8.8723755	122.0388555
-31.903475	3.437911	123.356232	-16.735178	16.067263	124.806953	41.427536	1.467751	126.731133	39.873322	45.820061	128.556412	40.650429	23.643906	127.6437725	-74.120785	8.49062	121.9701335
-32.521538	4.115416	123.361191	-16.664337	15.993066	124.812332	41.454597	1.439607	126.586624	39.932388	45.76437	128.671844	40.6934925	23.6019885	127.629234	-74.0221665	8.3841435	121.99543
-33.467457	5.070421	123.39064	-16.821537	16.07206	124.860573	41.459324	1.424091	126.365486	39.988613	45.696953	128.690796	40.7239685	23.560522	127.528141	-74.3670425	8.583598	122.193005
-34.04327	5.69282	123.374001	-16.809565	16.042805	124.807884	41.454895	1.400362	126.203445	39.992825	45.655453	128.565689	40.72386	23.5279075	127.384567	-74.34299	8.5577025	122.231201
-34.577415	6.277929	123.289848	-16.808487	16.023333	124.701378	41.422184	1.383471	126.058998	39.945526	45.628471	128.300537	40.683855	23.505971	127.1797675	-74.300829	8.540695	122.2229885
-35.088207	6.893501	123.243523	-16.832617	16.008297	124.564102	41.411751	1.403711	125.776443	39.879585	45.627258	127.947853	40.645668	23.5154845	126.862148	-74.310902	8.5011095	122.266056
-35.646542	7.438429	123.248116	-16.872112	15.985374	124.392937	41.383862	1.432297	125.499763	39.803959	45.648983	127.463211	40.5939105	23.54064	126.481487	-74.3381345	8.430108	122.304387
-36.143963	7.946071	123.195267	-16.928062	15.9649	124.194214	41.35313	1.509705	125.167999	39.702168	45.755058	126.896706	40.527649	23.6323815	126.0323525	-74.383773	8.2974185	122.3560755
-36.746189	8.610894	123.19796	-16.978832	15.960297	123.980865	41.300961	1.667733	124.715195	39.56884	45.805912	126.356354	40.4349005	23.7368225	125.5357745	-74.3925645	8.1837715	122.4259555
-37.368031	9.405349	123.085831	-17.058018	15.917633	123.622826	41.186993	1.770834	124.045631	39.288052	45.831333	125.446022	40.2375225	23.8010835	124.7458265	-74.3535585	8.0341825	122.4998255
-37.739872	9.970988	123.048035	-17.085817	15.866819	123.459496	41.143791	1.835444	123.543182	39.159325	45.834991	124.970161	40.151558	23.8352175	124.2566715	-74.323192	7.8984205	122.6623205
-38.032185	10.463579	123.135483	-17.108295	15.782958	123.374664	41.113052	1.871981	123.123566	39.050373	45.822662	124.525749	40.0817125	23.8473215	123.8246575	-74.2983025	7.7185945	122.9246705
-38.299191	10.953758	123.219666	-17.103012	15.686727	123.322083	41.08736	1.921928	122.742203	38.95039	45.847233	124.232018	40.018875	23.8845805	123.4871105	-74.224899	7.4888735	123.1570555
-38.276447	11.278513	123.208008	-17.065985	15.61801	123.285805	41.118488	2.012853	122.418716	38.912952	45.902176	124.016479	40.01572	23.9575145	123.2175975	-74.14769	7.2785055	123.3540125
-38.529037	11.882906	123.287369	-17.038607	15.577366	123.241676	41.191959	2.058249	122.243484	38.940647	45.984497	123.882042	40.066303	24.021373	123.062763	-74.143517	7.133359	123.420589
-38.568665	12.379764	123.230598	-16.966717	15.556677	123.18602	41.273914	2.104295	122.166702	39.037552	46.023682	123.816475	40.155733	24.0639885	122.9915885	-74.089167	7.0493655	123.3804515
-38.535267	13.178022	123.183716	-16.840775	15.560484	123.152161	41.418301	2.071127	122.277214	39.240356	46.038326	123.765167	40.3293285	24.0547265	123.0211905	-74.0108785	7.0662415	123.2831315
-38.424126	13.725732	123.157394	-16.735165	15.590942	123.174988	41.552025	2.051798	122.514252	39.387123	46.025894	123.758018	40.469574	24.038846	123.136135	-73.939904	7.143038	123.213841
-38.241535	14.208645	123.181999	-16.588385	15.613325	123.243202	41.737305	2.057988	122.855186	39.548489	46.024952	123.841248	40.642897	24.04147	123.348217	-73.819667	7.18518	123.138187
-37.980373	14.652909	123.18293	-16.419189	15.643336	123.330284	41.99437	2.034685	123.36528	39.719162	46.02042	123.949432	40.856766	24.0275525	123.657356	-73.695144	7.2591195	123.003212
-37.663639	15.085596	123.136459	-16.248608	15.635584	123.435532	42.276646	1.982208	123.933533	39.926533	46.038261	124.112305	41.1015895	24.0102345	124.022919	-73.5988055	7.2609335	122.848145
-37.301601	15.488013	123.092529	-16.072027	15.609841	123.533035	42.539375	1.938731	124.519882	40.125023	46.016033	124.246338	41.332199	23.977382	124.38311	-73.476253	7.2423	122.68296
-36.903576	15.881742	123.047546	-15.938324	15.566204	123.6269	42.780361	1.848278	125.094032	40.280098	45.979164	124.342278	41.5302295	23.913721	124.718155	-73.4068775	7.218687	122.535645
-36.220932	16.550428	122.925354	-15.73609	15.460788	123.71067	43.111698	1.716804	125.766121	40.513237	45.877201	124.379539	41.8124675	23.7970025	125.07283	-73.2846475	7.1245735	122.34851
-35.746754	16.999035	122.758675	-15.590771	15.376179	123.700806	43.313648	1.606954	126.130844	40.657299	45.771385	124.385201	41.9854735	23.6891695	125.2580225	-73.1670155	7.0631885	122.1435895
-35.235207	17.479448	122.57309	-15.461169	15.284373	123.641434	43.476635	1.486447	126.40567	40.820282	45.662891	124.34919	42.1484585	23.574669	125.37743	-73.0707965	6.994077	121.905438
-34.708546	18.001991	122.370514	-15.313985	15.191799	123.546127	43.686108	1.340785	126.56218	40.967976	45.543365	124.277809	42.327042	23.442075	125.4199945	-72.955012	6.941523	121.6722595
-34.153725	18.513792	122.149231	-15.168053	15.101695	123.425819	43.814327	1.226089	126.68055	41.119953	45.4216	124.174164	42.46714	23.3238445	125.427357	-72.803246	6.8795455	121.424281
-33.590569	19.078257	121.926262	-15.01891	15.018747	123.290169	43.9585	1.110872	126.728569	41.282341	45.303658	124.075005	42.6204205	23.207265	125.401787	-72.6582405	6.830229	121.178551
-32.98214	19.730381	121.700417	-14.851475	14.930913	123.164917	44.099735	1.003915	126.756165	41.458149	45.179794	123.968719	42.778942	23.0918545	125.362442	-72.481892	6.7699715	120.967392
-32.078995	20.749292	121.369484	-14.599768	14.810808	122.96077	44.313374	0.855294	126.712814	41.744286	45.025669	123.887909	43.02883	22.9404815	125.3003615	-72.228366	6.6811345	120.6211785
-31.472244	21.501961	121.201134	-14.432581	14.738694	122.83046	44.424828	0.770799	126.642693	41.936588	44.911865	123.858727	43.180708	22.841332	125.25071	-72.04587	6.636056	120.41021
-30.835035	22.255024	121.032669	-14.444065	14.770746	122.830307	44.523067	0.66495	126.53035	42.154007	44.792076	123.89183	43.338537	22.728513	125.21109	-72.226667	6.812979	120.449524
-30.173565	23.127625	120.912804	-14.2782	14.665486	122.733643	44.621136	0.508415	126.408279	42.370869	44.663475	124.002335	43.4960025	22.585945	125.205307	-72.0524025	6.745027	120.261979
-29.54911	24.006464	120.842155	-14.123948	14.638789	122.672211	44.704506	0.356766	126.263893	42.604534	44.516693	124.127068	43.65452	22.4367295	125.1954805	-71.902416	6.8408485	120.1489415
-28.885015	24.94713	120.884682	-13.977727	14.574842	122.618576	44.775848	0.205877	126.023499	42.824131	44.384022	124.245819	43.7999895	22.2949495	125.134659	-71.7554435	6.8547345	120.102493
-28.237963	25.876633	120.896278	-13.824174	14.499145	122.510757	44.860508	0.070267	125.710854	43.003662	44.253414	124.308105	43.932085	22.1618405	125.0094795	-71.580433	6.8364495	120.0120345
-27.219673	27.390125	120.873344	-13.643859	14.462508	122.309898	44.96661	-0.063438	125.150505	43.208965	44.136913	124.30011	44.0877875	22.0367375	124.7253075	-71.3755055	6.8882785	119.8944885
-26.54734	28.392792	120.859062	-13.534292	14.469073	122.140526	45.00795	-0.090568	124.762299	43.328156	44.07972	124.296318	44.168053	21.994576	124.5293085	-71.236637	6.94357	119.7517435
-25.877424	29.424334	120.791435	-13.307375	14.433907	121.886841	45.082115	-0.133296	124.451492	43.405739	44.04454	124.237465	44.243927	21.955622	124.3444785	-70.858677	6.912192	119.4292035
-25.148102	30.434311	120.711685	-13.250406	14.492997	121.694267	45.120598	-0.142056	124.139786	43.4743	44.03817	124.145996	44.297449	21.948057	124.142891	-70.798261	7.037937	119.245643
-24.451246	31.487268	120.591774	-13.311328	14.610347	121.575272	45.155354	-0.146376	123.820114	43.52494	44.007721	124.057297	44.340147	21.9306725	123.9387055	-70.962803	7.2900215	119.2118385
-23.706459	32.50827	120.524406	-13.129306	14.56138	121.317993	45.186581	-0.171855	123.571869	43.561893	43.971684	123.930893	44.374237	21.8999145	123.751381	-70.632849	7.2228455	118.884605
-23.002996	33.467899	120.448158	-13.096113	14.548403	121.157982	45.215477	-0.235706	123.335793	43.617859	43.932819	123.858688	44.416668	21.8485565	123.5972405	-70.608894	7.2482495	118.7187235
-21.854622	34.896023	120.393005	-13.067686	14.50346	120.986725	45.250198	-0.318565	123.020744	43.660198	43.850338	123.724983	44.455198	21.7658865	123.3728635	-70.59057	7.2410335	118.6005865
-21.051847	35.832668	120.387444	-13.019626	14.457618	120.888176	45.305939	-0.369406	122.817276	43.69408	43.806793	123.617218	44.5000095	21.7186935	123.217247	-70.5392615	7.1965425	118.559105
-20.296591	36.717075	120.344315	-12.983518	14.433052	120.825157	45.331745	-0.382519	122.687897	43.73848	43.765686	123.545799	44.5351125	21.6915835	123.116848	-70.5021485	7.1745205	118.533466
-19.457716	37.602978	120.350433	-12.927082	14.401089	120.749428	45.356796	-0.420819	122.637299	43.82489	43.727009	123.536972	44.590843	21.653095	123.0871355	-70.445007	7.149083	118.4117205
-18.642208	38.465099	120.357109	-12.872245	14.367083	120.692841	45.431091	-0.484471	122.565887	43.903744	43.693447	123.56498	44.6674175	21.604488	123.0654335	-70.4119075	7.129678	118.3202485
-17.745592	39.335209	120.406387	-12.833346	14.371037	120.635162	45.464447	-0.489846	122.496948	43.957512	43.689461	123.639771	44.7109795	21.5998075	123.0683595	-70.3776715	7.1422665	118.2019645
-16.930071	40.132774	120.488693	-12.860105	14.41142	120.598724	45.475464	-0.43687	122.415016	44.029766	43.735867	123.768738	44.752615	21.6494985	123.091877	-70.472825	7.1733415	118.105571
-15.628116	41.326103	120.652985	-12.874863	14.518488	120.435974	45.501804	-0.360779	122.197113	44.097076	43.822922	124.038826	44.79944	21.7310715	123.1179695	-70.549166	7.3059045	117.7539785
-14.654461	42.090652	120.853661	-12.899794	14.597848	120.282593	45.516861	-0.297178	122.01902	44.105804	43.909019	124.242172	44.8113325	21.8059205	123.130596	-70.6109205	7.3897755	117.43459
-13.876508	42.78862	121.064583	-12.914308	14.714747	120.117462	45.503498	-0.197715	121.82386	44.124977	44.037785	124.489449	44.8142375	21.920035	123.1566545	-70.6428535	7.509459	117.0782695
-12.978268	43.40229	121.341347	-12.929985	14.866633	119.978928	45.511284	-0.05916	121.624756	44.154682	44.175083	124.782196	44.832983	22.0579615	123.203476	-70.692953	7.6753045	116.75438
-12.103245	43.976929	121.583191	-12.895388	15.022056	119.855835	45.539223	0.112957	121.470985	44.202641	44.323109	125.087311	44.870932	22.218033	123.279148	-70.661708	7.826079	116.432522
-11.098461	44.471363	121.913757	-12.85197	15.216422	119.72998	45.598896	0.264269	121.334198	44.273762	44.481319	125.409576	44.936329	22.372794	123.371887	-70.640269	8.06005	116.088073
-10.265709	44.893932	122.228745	-12.785305	15.439365	119.625893	45.683514	0.449292	121.204735	44.3638	44.626904	125.748154	45.023657	22.538098	123.4764445	-70.594267	8.340632	115.7753415
-8.914355	45.307133	122.563759	-12.657569	15.792109	119.492378	45.822601	0.726567	121.136497	44.535179	44.879436	126.138855	45.17889	22.8030015	123.637676	-70.494028	8.7812165	115.34708
-7.828853	45.331055	122.556671	-12.570782	16.037325	119.419411	45.926273	0.935517	121.095749	44.647667	45.069538	126.327171	45.28697	23.0025275	123.71146	-70.428534	9.0721225	115.127362
-6.90386	45.423641	122.586594	-12.472231	16.271637	119.337761	46.046379	1.158455	121.035889	44.747681	45.242508	126.41954	45.39703	23.2004815	123.7277145	-70.341492	9.34279249999999	114.9478075
-6.014562	45.339325	122.575928	-12.372361	16.447159	119.253456	46.172115	1.320642	120.97403	44.848576	45.379681	126.447067	45.5103455	23.3501615	123.7105485	-70.2550675	9.5441565	114.7963635
-5.189114	45.151611	122.478905	-12.270259	16.574373	119.133583	46.280365	1.463749	120.93129	44.90493	45.490791	126.446472	45.5926475	23.47727	123.688881	-70.1331655	9.671476	114.578285
-4.437036	44.852959	122.324982	-12.183329	16.642078	119.012299	46.389256	1.552867	120.91671	44.971584	45.556801	126.414528	45.68042	23.554834	123.665619	-70.047078	9.729322	114.358979
-3.692824	44.413151	122.124123	-12.105487	16.681993	118.898689	46.483532	1.590525	120.956406	45.015419	45.606205	126.38028	45.7494755	23.598365	123.668343	-69.9604495	9.765621	114.129035
-2.854789	43.625542	121.887001	-12.030523	16.687765	118.813828	46.609009	1.593383	121.113113	45.078884	45.656864	126.265587	45.8439465	23.6251235	123.68935	-69.9049925	9.7504065	113.938306
-1.904333	42.783245	121.566795	-11.987234	16.667206	118.768143	46.683701	1.572303	121.225891	45.117653	45.659668	126.129166	45.900677	23.6159855	123.6775285	-69.875145	9.7184265	113.8587575
-1.302631	41.982712	121.271965	-11.957913	16.633345	118.732246	46.737011	1.557273	121.270157	45.13588	45.66684	125.863419	45.9364455	23.6120565	123.566788	-69.8522715	9.6546335	113.897704
-0.780037	41.120129	120.944092	-11.962822	16.614418	118.657005	46.754601	1.557766	121.264336	45.118855	45.677639	125.423897	45.936728	23.6177025	123.3441165	-69.862372	9.6111335	113.9698935
-0.18806	40.138226	120.415855	-11.971476	16.580584	118.550323	46.720161	1.590719	121.166	45.085777	45.705273	124.928772	45.902969	23.647996	123.047386	-69.845921	9.513172	114.05326
0.040785	39.202396	120.093452	-11.990951	16.533087	118.395523	46.671669	1.606963	121.012413	45.030861	45.711121	124.418793	45.851265	23.659042	122.715603	-69.833167	9.407132	114.075443
0.506461	38.136543	119.627487	-12.020883	16.48258	118.228745	46.634674	1.576747	120.887222	44.974445	45.745213	123.920189	45.8045595	23.66098	122.4037055	-69.8463255	9.30418	114.0537845
1.095396	36.411346	119.022263	-12.069084	16.487015	118.012787	46.559708	1.562578	120.71283	44.897808	45.762985	123.396111	45.728758	23.6627815	122.0544705	-69.866926	9.3112485	113.9711035
1.471666	35.168873	118.809464	-12.116604	16.521597	117.933479	46.51403	1.605178	120.653084	44.822868	45.827095	123.119331	45.668449	23.7161365	121.8862075	-69.901657	9.3270575	113.9807505
1.759216	33.963524	118.562958	-12.209263	16.613194	117.856873	46.472652	1.652661	120.549629	44.723587	45.936569	122.813866	45.5981195	23.794615	121.6817475	-70.0166455	9.431773	114.0319985
2.041037	32.720699	118.276726	-12.301029	16.721495	117.782104	46.359047	1.766417	120.305969	44.599308	46.029293	122.483696	45.4791775	23.897855	121.3948325	-70.0812355	9.545135	114.1693755
2.246395	31.398464	118.01078	-12.406181	16.81823	117.635345	46.192089	1.867488	119.931496	44.435776	46.142925	122.008751	45.3139325	24.0052065	120.9701235	-70.1262945	9.6312535	114.3005665
2.469198	30.094982	117.559311	-12.531905	16.892273	117.394852	45.978821	1.935087	119.374809	44.25285	46.237698	121.345055	45.1158355	24.0863925	120.359932	-70.1796455	9.6981535	114.429772
2.668362	28.775364	116.935219	-12.659542	16.956778	117.05275	45.736549	2.021589	118.600082	44.009842	46.299099	120.572159	44.8731955	24.160344	119.5861205	-70.1922795	9.753212	114.5193795
2.940421	26.695549	115.960136	-12.848446	17.030794	116.410126	45.363514	2.085033	117.329216	43.60648	46.415318	119.080223	44.484997	24.2501755	118.2047195	-70.181889	9.8114125	114.6155325
3.083741	25.328203	115.225616	-12.967226	17.085577	115.943947	45.123177	2.17586	116.464188	43.342529	46.49192	118.068222	44.232853	24.33389	117.266205	-70.167305	9.837264	114.621689
3.246797	23.911016	114.532745	-13.071192	17.140713	115.506386	44.921764	2.229602	115.718285	43.073948	46.52623	117.132332	43.997856	24.377916	116.4253085	-70.14024	9.90351	114.5874635
3.472486	22.505201	114.050735	-13.146443	17.194904	115.153847	44.739376	2.298179	115.303383	42.891369	46.554077	116.330765	43.8153725	24.426128	115.817074	-70.1082585	9.96368	114.49062
3.645424	21.123201	113.739929	-13.209748	17.238623	114.944756	44.626629	2.346516	115.183167	42.802422	46.579422	115.871475	43.7145255	24.462969	115.527321	-70.1340215	10.014277	114.362191
3.860798	19.69709	113.725174	-13.245922	17.25267	114.924362	44.606541	2.330911	115.46196	42.792236	46.550438	115.766846	43.6993885	24.4406745	115.614403	-70.1912325	10.0646655	114.234321
4.137003	18.298489	114.035812	-13.286784	17.251795	115.115913	44.663609	2.250974	116.102066	42.859535	46.503197	115.960136	43.761572	24.3770855	116.031101	-70.33514	10.1265045	114.200725
4.471737	16.281132	114.815453	-13.314828	17.218004	115.694321	44.800571	2.113715	117.512383	43.067444	46.450867	116.824677	43.9340075	24.282291	117.16853	-70.5636635	10.153717	114.220112
4.703492	14.916651	115.549263	-13.314833	17.202307	116.194656	44.903088	2.060471	118.60585	43.258335	46.423805	117.682632	44.0807115	24.242138	118.144241	-70.7103775	10.162476	114.245071
4.975634	13.626332	116.315552	-13.282268	17.186775	116.737686	45.020554	2.000273	119.734657	43.468777	46.393875	118.688622	44.2446655	24.197074	119.2116395	-70.8092015	10.176476	114.2637325
5.156741	12.40277	117.041336	-13.256945	17.230862	117.319695	45.187084	1.908018	120.819023	43.651505	46.366314	119.781532	44.4192945	24.137166	120.3002775	-70.9331845	10.324558	114.3391125
5.392946	11.154269	117.737244	-13.105792	17.23044	117.829117	45.412151	1.808656	121.79406	43.849136	46.342953	120.896111	44.6306435	24.0758045	121.3450855	-70.8422275	10.3850755	114.3131485
5.571909	9.978348	118.433289	-12.966114	17.259415	118.351891	45.608299	1.756224	122.681618	44.098392	46.366428	121.905502	44.8533455	24.061326	122.29356	-70.7855735	10.457504	114.410222
5.719573	8.856931	118.954315	-12.810789	17.344149	118.788872	45.795982	1.770097	123.467529	44.412949	46.454468	122.812973	45.1044655	24.1122825	123.140251	-70.7260435	10.5760155	114.437493
5.888984	7.173263	119.539154	-12.576067	17.565416	119.276581	46.123013	1.775361	124.499008	44.872204	46.603321	123.936783	45.4976085	24.189341	124.2178955	-70.6497425	10.941491	114.3352665
5.93422	6.093609	119.832161	-12.324604	17.710133	119.37455	46.329342	1.826046	125.060417	45.147644	46.742088	124.497795	45.738493	24.284067	124.779106	-70.387701	11.136199	113.969994
5.940074	5.050795	119.979431	-12.108552	17.906687	119.39534	46.523537	1.915306	125.535927	45.404842	46.887455	124.85862	45.9641895	24.4013805	125.1972735	-70.1812935	11.4119935	113.5934065
5.875433	4.016736	120.017242	-11.895857	18.110544	119.336853	46.718113	2.020491	125.871277	45.608044	47.004375	125.07579	46.1630785	24.512433	125.4735335	-69.9547925	11.708655	113.2001725
5.732005	2.966059	120.073875	-11.691627	18.293211	119.22171	46.891644	2.114601	126.201294	45.778664	47.101818	125.163521	46.335154	24.6082095	125.6824075	-69.718408	11.9782125	112.7610125
5.542936	1.966407	120.107803	-11.49657	18.426014	119.121765	47.033241	2.209251	126.419357	45.942368	47.226723	125.166092	46.4878045	24.717987	125.7927245	-69.4809445	12.134041	112.4508055
5.198029	1.018137	120.133759	-11.361601	18.507648	119.075142	47.166771	2.291512	126.547287	46.071396	47.298843	125.113678	46.6190835	24.7951775	125.8304825	-69.3422855	12.2201185	112.3198015
4.575884	-0.449336	120.150497	-11.264029	18.516628	119.074234	47.245659	2.34751	126.625122	46.162369	47.339874	124.953613	46.704014	24.843692	125.7893675	-69.232072	12.189564	112.3591005
4.036245	-1.363763	120.215965	-11.248946	18.46726	119.134918	47.223103	2.37117	126.632835	46.168251	47.347023	124.85862	46.695677	24.8590965	125.7457275	-69.193569	12.0754235	112.5241085
3.408709	-2.223908	120.281998	-11.290872	18.390898	119.229958	47.186241	2.376754	126.646027	46.120304	47.319622	124.820564	46.6532725	24.848188	125.7332955	-69.2350165	11.933608	112.7266205
2.660886	-3.032097	120.321396	-11.40046	18.344637	119.363785	47.113373	2.361681	126.68605	46.052498	47.305878	124.849663	46.5829355	24.8337795	125.7678565	-69.3838555	11.8554945	112.9597135
1.902419	-3.816325	120.346344	-11.44554	18.219021	119.430389	47.035904	2.362884	126.722351	45.956619	47.297195	124.876663	46.4962615	24.8300395	125.799507	-69.3873415	11.6080025	113.061271
1.029595	-4.548639	120.379707	-11.572151	18.138092	119.52932	46.972874	2.345977	126.685524	45.827274	47.323597	124.893867	46.400074	24.834787	125.7896955	-69.544376	11.441397	113.2689445
0.09571	-5.217249	120.397476	-11.712227	18.067558	119.637802	46.885929	2.358633	126.569817	45.669456	47.321884	124.870728	46.2776925	24.8402585	125.7202725	-69.7021465	11.2948575	113.5553315
-1.416944	-6.120331	120.343903	-11.888519	17.982367	119.869278	46.714012	2.388824	126.442429	45.462818	47.318222	124.76059	46.088415	24.853523	125.6015095	-69.865453	11.111211	114.1370465
-2.435394	-6.675678	120.379166	-11.972182	17.928631	120.076775	46.608608	2.443611	126.336441	45.357361	47.330006	124.737373	45.9829845	24.8868085	125.536907	-69.9273485	10.9704535	114.616643
-3.644504	-7.132444	120.652519	-12.050207	17.883884	120.368073	46.534939	2.465261	126.268616	45.247055	47.322758	124.720428	45.890997	24.8940095	125.494522	-69.991411	10.8737585	115.241624
-4.818457	-7.567055	120.840874	-12.040403	17.831131	120.668533	46.48275	2.469604	126.268456	45.179249	47.302101	124.744751	45.8309995	24.8858525	125.5066035	-69.9118055	10.7764095	115.8304625
-5.893483	-7.982171	120.936188	-12.169478	17.845682	121.047844	46.47681	2.491019	126.310852	45.139099	47.307159	124.825195	45.8079545	24.899089	125.5680235	-70.1469105	10.792275	116.5276645
-7.070059	-8.316354	121.106926	-12.076843	17.759043	121.252869	46.493347	2.494703	126.351204	45.107971	47.328159	124.93	45.800659	24.911431	125.640602	-69.954345	10.606655	116.865136
-8.267421	-8.611235	121.228729	-12.177041	17.778625	121.517303	46.49427	2.529444	126.361641	45.062614	47.341694	125.007965	45.778442	24.935569	125.684803	-70.132524	10.621681	117.349803
-10.122909	-8.963127	121.276985	-12.115115	17.723915	121.68161	46.491859	2.598198	126.326416	45.01556	47.406898	125.035004	45.7537095	25.002548	125.68071	-69.9839395	10.445282	117.68251
-11.346727	-9.138668	121.305954	-12.164747	17.734688	121.796188	46.492535	2.640807	126.30397	44.988861	47.418655	125.044891	45.740698	25.029731	125.6744305	-70.070192	10.439645	117.9179455
-12.60646	-9.282284	121.328293	-12.032795	17.624004	121.822655	46.499355	2.641994	126.292542	44.968296	47.415031	125.031914	45.7338255	25.0285125	125.662228	-69.7994155	10.2194955	117.983082
-13.900354	-9.388557	121.34626	-12.027784	17.54435	121.967819	46.511974	2.630296	126.217339	44.947487	47.383801	125.050499	45.7297305	25.0070485	125.633919	-69.7852985	10.0816515	118.301719
-15.13679	-9.505016	121.497055	-11.983529	17.444941	122.148575	46.514286	2.608969	126.172897	44.922421	47.34042	125.042747	45.7183535	24.9746945	125.607822	-69.6854115	9.9151875	118.689328
-16.41279	-9.543903	121.715096	-12.062421	17.389626	122.433838	46.521767	2.57888	126.155022	44.900818	47.300957	125.019875	45.7112925	24.9399185	125.5874485	-69.8361345	9.8393335	119.2802275
-17.686609	-9.518114	122.025612	-11.906234	17.258129	122.616615	46.564247	2.563494	126.185051	44.881245	47.256481	124.985527	45.722746	24.9099875	125.585289	-69.535214	9.6062705	119.647941
-19.606915	-9.434196	122.725189	-11.825771	17.124172	123.032021	46.661995	2.53078	126.326515	44.858448	47.182045	124.82135	45.7602215	24.8564125	125.5739325	-69.4117635	9.3919315	120.4901095
-20.846634	-9.317025	123.295799	-11.772779	17.01527	123.321358	46.71117	2.510363	126.380661	44.81345	47.126148	124.577225	45.76231	24.8182555	125.478943	-69.307868	9.2122845	121.163773
-21.956903	-9.215496	123.807121	-11.748676	16.894548	123.572113	46.761292	2.476882	126.352058	44.7075	47.064991	124.125084	45.734396	24.7709365	125.238571	-69.231748	9.0181595	121.905655
-23.135271	-8.995542	124.391914	-11.764613	16.766346	123.70517	46.763866	2.453965	126.006363	44.578487	46.99498	123.476196	45.6711765	24.7244725	124.7412795	-69.2004025	8.8082195	122.6690605
-24.286177	-8.711539	124.735069	-11.773513	16.616058	123.665642	46.718773	2.419092	125.413727	44.379528	46.875271	122.547722	45.5491505	24.6471815	123.9807245	-69.0961765	8.5849345	123.3505595
-25.491194	-8.266198	125.00528	-11.814929	16.487257	123.484444	46.659309	2.372782	124.815575	44.155262	46.800205	121.542572	45.4072855	24.5864935	123.1790735	-69.0371435	8.3880205	123.7898145
-26.521036	-7.852446	125.003876	-11.789891	16.363836	123.232841	46.593647	2.414388	124.156464	43.987713	46.740181	120.684158	45.29068	24.5772845	122.420311	-68.870462	8.1503875	124.045371
-28.074217	-7.018164	124.908188	-11.756292	16.182472	122.816483	46.5392	2.394487	123.275543	43.791992	46.639557	119.7202	45.165596	24.517022	121.4978715	-68.67818	7.847922	124.1350945
-28.934101	-6.275196	124.637009	-11.737348	16.054123	122.612419	46.519073	2.376033	122.696564	43.679729	46.617691	119.241295	45.099401	24.496862	120.9689295	-68.574097	7.611384	124.2559085
-29.759455	-5.538733	124.503998	-11.724157	15.964949	122.460793	46.43832	2.412154	122.162712	43.590267	46.629528	119.022194	45.0142935	24.520841	120.592453	-68.4626075	7.409057	124.329133
-30.593699	-4.717802	124.232506	-11.721892	15.86926	122.372345	46.314491	2.463371	121.761131	43.533066	46.657944	118.952904	44.9237785	24.5606575	120.3570175	-68.3675625	7.1778625	124.3876725
-31.336981	-3.73731	124.051407	-11.769363	15.824227	122.327232	46.234791	2.505149	121.437988	43.4786	46.758041	118.965042	44.8566955	24.631595	120.201515	-68.3954215	7.016859	124.452949
-31.855604	-2.734109	123.708664	-11.824119	15.816309	122.299553	46.182476	2.588628	121.127571	43.432499	46.880486	119.150101	44.8074875	24.734557	120.138836	-68.4557255	6.898061	124.46027
-32.453808	-1.643791	123.630699	-11.978928	15.887589	122.382881	46.106468	2.723879	120.960983	43.398609	47.023613	119.393814	44.7525385	24.873746	120.1773985	-68.7103945	6.901432	124.5883635
-33.009151	0.032626	123.409653	-11.880296	15.875156	122.406403	46.108383	2.920996	120.877861	43.43671	47.276806	119.8526	44.7725465	25.098901	120.3652305	-68.5331385	6.651411	124.4475755
-33.210941	1.224994	123.259445	-11.868525	15.905155	122.486786	46.180897	3.036121	120.89888	43.467388	47.411453	120.174706	44.8241425	25.223787	120.536793	-68.5611925	6.586523	124.436779
-33.470814	2.423863	123.315849	-11.828284	15.925026	122.542572	46.266392	3.129664	121.045395	43.499992	47.525391	120.491859	44.883192	25.3275275	120.768627	-68.53976	6.5225245	124.316517
-33.518475	3.586207	123.16729	-11.790161	15.949307	122.605347	46.368675	3.180742	121.307922	43.587349	47.599392	120.82132	44.978012	25.390067	121.064621	-68.558334	6.508547	124.146073
-33.699894	4.973763	123.158989	-11.753969	15.95202	122.656143	46.518082	3.19189	121.666374	43.683712	47.646362	121.125015	45.100897	25.419126	121.3956945	-68.608835	6.484914	123.9165915
-33.639572	6.176362	123.054947	-11.695643	15.914442	122.692039	46.669327	3.148063	122.003365	43.785542	47.667591	121.462524	45.2274345	25.407827	121.7329445	-68.6187205	6.421057	123.6511335
-33.471279	7.352375	122.951088	-11.660604	15.866441	122.728096	46.797329	3.088473	122.350288	43.886322	47.64436	121.772537	45.3418255	25.3664165	122.0614125	-68.6630335	6.3664655	123.3947795
-33.083569	9.182672	122.668182	-11.605396	15.762395	122.718742	46.974579	2.927698	122.823158	44.038937	47.582764	122.181213	45.506758	25.255231	122.5021855	-68.71755	6.269559	122.9352985
-32.810383	10.359885	122.548508	-11.572083	15.71903	122.689865	47.102509	2.831869	123.072098	44.113792	47.529961	122.436272	45.6081505	25.180915	122.754185	-68.7523165	6.257145	122.625545
-32.423004	11.564576	122.309326	-11.554531	15.673081	122.611931	47.231491	2.74137	123.339806	44.210804	47.500835	122.672638	45.7211475	25.1211025	123.006222	-68.8302095	6.2250595	122.21764
-31.982401	12.802167	122.036125	-11.526937	15.632526	122.505722	47.314789	2.68575	123.605957	44.304295	47.49688	122.923973	45.809542	25.091315	123.264965	-68.863416	6.173737	121.746479
-31.502453	13.990596	121.694359	-11.512398	15.613638	122.361847	47.378738	2.678182	123.867393	44.37141	47.472187	123.247185	45.875074	25.0751845	123.557289	-68.89987	6.1520915	121.166405
-30.972803	15.179506	121.3909	-11.514326	15.612975	122.205009	47.404224	2.628122	124.164871	44.435425	47.450012	123.61084	45.9198245	25.039067	123.8878555	-68.9484765	6.186883	120.5221625
-30.43133	16.398989	121.11554	-11.623378	15.693484	122.143646	47.41325	2.571894	124.534431	44.503506	47.428265	123.997177	45.958378	25.0000795	124.265804	-69.205134	6.3868885	120.021488
-29.539782	18.180599	120.74028	-11.584242	15.730885	121.989563	47.420067	2.455092	125.218239	44.657448	47.449448	124.715111	46.0387575	24.95227	124.966675	-69.2072415	6.5095	119.012451
-28.903708	19.371834	120.644173	-11.644865	15.826809	122.026337	47.44281	2.355581	125.672745	44.733261	47.453789	125.199127	46.0880355	24.904685	125.435936	-69.3777655	6.748933	118.616738
-28.285545	20.545609	120.591606	-11.545574	15.834922	121.994926	47.504921	2.252607	126.101746	44.834476	47.473907	125.657654	46.1696985	24.863257	125.8797	-69.2608465	6.806587	118.110152
-27.667273	21.687996	120.50531	-11.534901	15.885976	122.00074	47.529583	2.17976	126.511696	44.911308	47.497684	126.139832	46.2204455	24.838722	126.325764	-69.2902475	6.93323	117.675716
-26.871937	22.642235	120.44841	-11.574348	15.940677	122.036575	47.599773	2.130999	126.828133	44.968719	47.52253	126.570526	46.284246	24.8267645	126.6993295	-69.432942	7.0545895	117.3738205
-26.420189	23.856472	120.484909	-11.617249	16.008318	122.06839	47.649456	2.12973	127.088013	45.037712	47.555477	126.952507	46.343584	24.8426035	127.02026	-69.578082	7.1740325	117.11652
-25.829378	24.938576	120.473251	-11.534301	15.968211	121.989441	47.711292	2.094926	127.263496	45.072514	47.560524	127.261719	46.391903	24.827725	127.2626075	-69.460505	7.108697	116.7162745
-25.048527	26.40847	120.487549	-11.508789	15.986488	121.934425	48.061771	1.892529	127.329742	45.107483	47.565121	127.553688	46.584627	24.728825	127.441715	-69.602205	7.244151	116.427135
-24.48443	27.372023	120.423767	-11.503596	16.001295	121.860733	48.065296	1.917775	127.459564	45.131752	47.584476	127.692413	46.598524	24.7511255	127.5759885	-69.605716	7.2514645	116.1454775
-23.991091	28.325642	120.335129	-11.525015	16.021441	121.775642	48.07325	1.931817	127.626968	45.117413	47.602947	127.790604	46.5953315	24.767382	127.708786	-69.6453615	7.2755	115.842498
-23.545282	29.242907	120.220268	-11.544917	16.043711	121.677635	48.08567	1.943333	127.787399	45.096928	47.637684	127.850403	46.591299	24.7905085	127.818901	-69.681133	7.2969135	115.536369
-23.101406	30.101494	120.125748	-11.581429	16.061636	121.586098	48.079411	1.968649	127.917007	45.046444	47.671078	127.855835	46.5629275	24.8198635	127.886421	-69.7257855	7.3034085	115.285775
-22.692778	30.94418	120.043205	-11.63383	16.086384	121.521637	48.044292	1.996047	127.983437	44.998013	47.683807	127.798805	46.5211525	24.839927	127.891121	-69.7888125	7.332841	115.152153
-22.345955	31.76314	120.002274	-11.691769	16.097631	121.477798	47.976311	2.019818	127.98381	44.92942	47.695168	127.676094	46.4528655	24.857493	127.829952	-69.8364035	7.337769	115.125644
-21.900993	32.975376	119.949722	-11.759871	16.116659	121.403465	47.841698	2.044599	127.887787	44.866592	47.693096	127.468956	46.354145	24.8688475	127.6783715	-69.873887	7.3644705	115.1285585
-21.639616	33.727039	119.968842	-11.837618	16.127256	121.370293	47.767353	2.061105	127.6819	44.807438	47.7029	127.312805	46.2873955	24.8820025	127.4973525	-69.9626315	7.3725095	115.2432335
-21.397608	34.460388	120.040962	-11.925825	16.142235	121.325455	47.704288	2.066603	127.366638	44.715672	47.727333	127.121162	46.20998	24.896968	127.2439	-70.06163	7.387502	115.40701
-21.213833	35.184963	120.116745	-12.018213	16.197945	121.249405	47.260921	2.304825	127.167297	44.577503	47.756283	126.909706	45.919212	25.030554	127.0385015	-69.955638	7.365336	115.4603085
-21.070097	35.910015	120.245216	-12.059406	16.263618	121.145485	47.083897	2.461624	126.700058	44.415154	47.855602	126.624039	45.7495255	25.158613	126.6620485	-69.8683375	7.368623	115.6289215
-20.963419	36.634281	120.344414	-12.267248	16.40132	121.054207	46.858555	2.676383	126.019409	44.211388	47.987549	126.25309	45.5349715	25.331966	126.1362495	-70.0694675	7.470674	115.9721645
-20.904268	37.336388	120.408585	-12.388619	16.538185	120.848106	46.595287	2.90115	125.236717	43.904911	48.09623	125.681984	45.250099	25.49869	125.4593505	-70.027337	7.57768	116.2368615
-20.81139	38.313129	120.314705	-12.761617	16.829113	120.438751	46.258862	3.326154	123.704468	43.417255	48.369331	124.775024	44.8380585	25.8477425	124.239746	-70.3612925	7.8104835	116.637756
-20.730385	38.921772	120.160309	-12.941379	16.994019	120.03344	45.932522	3.605123	122.724594	43.076218	48.496689	124.111534	44.50437	26.050906	123.418064	-70.387128	7.937132	116.648816
-20.644995	39.47224	119.925751	-13.127461	17.181761	119.606438	45.62648	3.828399	121.946564	42.765335	48.67955	123.469078	44.1959075	26.2539745	122.707821	-70.4508295	8.10954750000001	116.505055
-20.519552	39.968578	119.638992	-13.287661	17.371685	119.218887	45.39959	4.054285	121.238457	42.526733	48.847847	123.015297	43.9631615	26.451066	122.126877	-70.5384835	8.292304	116.310897
-20.382971	40.408672	119.373917	-13.439366	17.570816	118.912033	45.197365	4.214315	120.82341	42.321472	48.9627	122.648407	43.7594185	26.5885075	121.7359085	-70.6381505	8.5531245	116.0881575
-20.203274	40.80645	119.14389	-13.521892	17.734034	118.645943	45.025368	4.306342	120.663223	42.221867	49.065483	122.398224	43.6236175	26.6859125	121.5307235	-70.6674015	8.7821555	115.7611625
-20.014439	41.161438	118.934143	-13.690172	17.885015	118.519798	44.878845	4.354194	120.680832	42.210083	49.099663	122.339996	43.544464	26.7269285	121.510414	-70.924808	9.0431015	115.529182
-19.650141	41.576591	118.676758	-13.855129	18.069233	118.360832	44.742157	4.310727	120.919228	42.21505	49.121635	122.426056	43.4786035	26.716181	121.672642	-71.1888615	9.422285	115.049022
-19.404356	41.785854	118.611549	-13.976156	18.150517	118.34314	44.634335	4.268823	121.04882	42.165356	49.117065	122.459503	43.3998455	26.692944	121.7541615	-71.3521575	9.60809	114.9321185
-19.194798	41.952557	118.65432	-14.098676	18.207094	118.389595	44.47403	4.25589	121.147278	42.084091	49.100269	122.494385	43.2790605	26.6780795	121.8208315	-71.4764125	9.7361085	114.9583585
-18.829123	42.032154	118.733513	-14.237774	18.241232	118.502472	44.306755	4.276073	121.16066	41.985683	49.120106	122.511757	43.146219	26.6980895	121.8362085	-71.621767	9.7843745	115.1687355
-18.638227	42.062481	118.90802	-14.414438	18.264948	118.610168	44.154381	4.303819	121.113548	41.839458	49.152908	122.522232	42.9969195	26.7283635	121.81789	-71.8257955	9.8015325	115.402446
-18.481688	42.03471	119.066917	-14.547256	18.28002	118.630287	43.99469	4.34923	120.989212	41.646214	49.186367	122.540474	42.820452	26.7677985	121.764843	-71.914964	9.7922415	115.495731
-18.345196	41.944061	119.168472	-14.771749	18.312065	118.630638	43.785686	4.410816	120.760254	41.420242	49.244778	122.501266	42.602964	26.827797	121.63076	-72.146462	9.796333	115.630516
-18.164141	41.736698	119.201492	-15.113717	18.379944	118.530487	43.374218	4.503973	120.40049	41.027103	49.313343	122.360466	42.2006605	26.908658	121.380478	-72.4280945	9.85122999999999	115.680496
-18.068768	41.537758	119.178596	-15.364185	18.451271	118.461456	43.089275	4.563045	120.098434	40.731426	49.368198	122.170189	41.9103505	26.9656215	121.1343115	-72.6387205	9.9369205	115.7886005
-17.961962	41.254505	119.051613	-15.613109	18.529255	118.368874	42.801487	4.637824	119.737198	40.434643	49.44854	121.82193	41.618065	27.043182	120.779564	-72.844283	10.015328	115.958184
-17.866999	40.913754	118.832001	-15.851502	18.597628	118.233536	42.463223	4.718824	119.344887	40.135403	49.475693	121.378983	41.299313	27.0972585	120.361935	-73.002317	10.0979975	116.105137
-17.791363	40.530804	118.609688	-16.063175	18.638962	118.112457	42.12429	4.810053	118.935036	39.844151	49.490852	120.827164	40.9842205	27.1504525	119.8811	-73.1105705	10.1274715	116.343814
-17.810637	40.087326	118.411148	-16.269524	18.64337	117.999268	41.806187	4.839329	118.568871	39.566498	49.465961	120.265564	40.6863425	27.152645	119.4172175	-73.2253905	10.134095	116.5813185
-17.724743	39.610325	118.101349	-16.439943	18.656843	117.917084	41.532906	4.841063	118.325485	39.286335	49.443989	119.67955	40.4096205	27.142526	119.0025175	-73.2895065	10.17116	116.8316505
-17.532158	38.85891	117.683052	-16.659494	18.656706	117.880821	41.250511	4.876987	118.182335	38.954575	49.397858	118.931976	40.102543	27.1374225	118.5571555	-73.421531	10.1759895	117.2044865
-17.390291	38.319511	117.457878	-16.78833	18.643955	117.898788	41.134361	4.837467	118.275009	38.769466	49.381741	118.514015	39.9519135	27.109604	118.394512	-73.5285735	10.178306	117.403064
-17.153032	37.752342	117.235146	-16.906511	18.626921	117.940903	41.062695	4.800505	118.44355	38.604141	49.350296	118.195435	39.833418	27.0754005	118.3194925	-73.64644	10.1784415	117.5623135
-16.986467	37.171173	117.081604	-17.0326	18.594234	118.032814	40.992222	4.757218	118.671783	38.450317	49.299492	118.010925	39.7212695	27.028355	118.341354	-73.7864695	10.160113	117.724274
-16.806578	36.593323	117.027107	-17.132376	18.544044	118.139091	40.913731	4.677349	118.964447	38.337837	49.236549	117.909767	39.625784	26.956949	118.437107	-73.890536	10.131139	117.841075
-16.686106	36.021461	117.082275	-17.24456	18.477961	118.275345	40.854343	4.584685	119.263931	38.249023	49.168541	117.891541	39.551683	26.876613	118.577736	-74.040803	10.079309	117.972954
-16.519903	35.478672	117.150734	-17.336296	18.398848	118.418633	40.802898	4.487767	119.529831	38.206081	49.105679	117.936432	39.5044895	26.796723	118.7331315	-74.1770815	10.000973	118.1041345
-16.16374	34.70908	117.234634	-17.45302	18.285965	118.605339	40.728531	4.378891	119.809868	38.111298	49.010094	117.999664	39.4199145	26.6944925	118.904766	-74.3259545	9.8774375	118.305912
